# Supplementary material for: Research on computational propagation and identification of mine microseismic signals based on deep learning
Source: PLoS One. 2025 Oct 22;20(10):e0334641. doi: 10.1371/journal.pone.0334641 (PMC12543183; doi:10.1371/journal.pone.0334641)
Supplement: S4 Data — (ZIP) [file pone.0334641.s004.zip › 000100700000153.xlsx_0.txt_24.txt.txt]

1.28797389677469e-05
2.90806030602872e-05
3.93342628999638e-05
1.07693772002126e-05
1.94549145134159e-05
5.13768595126675e-05
8.81578146979686e-05
5.9566774211633e-05
3.04423552328778e-05
3.88296360426439e-05
1.64184695380359e-05
2.15716422792815e-05
6.47405289063293e-06
5.75318805893496e-05
7.56777015994178e-05
7.73417588311614e-05
4.52528616083334e-05
4.96580227509362e-05
1.54531152292188e-05
3.70144842383987e-05
5.01360328578523e-05
6.31704929193762e-05
3.19878886981412e-05
3.53090226546958e-05
8.39977306782065e-05
3.7727771607841e-05
1.51002747952521e-05
3.20545633902922e-05
4.17091572805936e-05
3.37366202917334e-05
3.48596894784381e-05
5.01459609586498e-05
3.19973075078083e-05
2.07824442531516e-05
4.9233006861619e-05
4.22127419604741e-05
4.91733723140227e-05
4.83649989748975e-05
4.33230182290843e-05
4.839704292614e-05
4.30788521977118e-05
3.17955111415615e-05
2.78822327686177e-05
3.5328823907333e-05
2.33445433182976e-05
4.67188309214758e-05
-1.09475802596292e-05
3.31217057107562e-05
1.95882834824229e-05
2.02234029564371e-05
3.30479259747856e-05
6.11309975622765e-05
4.67473194001103e-05
2.49613319658115e-05
2.92361403807087e-05
2.29242321820637e-05
4.80873804677628e-05
4.3203126700609e-05
4.06316210241901e-05
2.33834076385184e-05
6.56634932518204e-05
3.20846447356549e-05
5.88373285705304e-06
4.26215905531963e-05
4.16364771619053e-05
3.80684652987738e-05
2.50643149452687e-05
4.37074199969344e-05
1.69268845499956e-05
4.42618840434514e-05
3.16819510032422e-05
7.4342590387102e-06
5.77376538426165e-05
4.94380503285133e-05
4.49340666295324e-05
4.62609226115713e-05
3.19683339666597e-05
3.52360905120494e-05
2.42520816343387e-05
5.53301233742748e-05
-2.49057666343564e-05
3.01607533836533e-05
4.45968525033738e-05
3.42081113053656e-05
1.2403904798382e-05
5.06860005772475e-05
5.78711030227758e-05
3.73915998915028e-05
1.74839617043491e-05
7.08566798605729e-05
3.07453694480431e-05
5.07405538305918e-05
4.71727045185678e-05
-1.01440641211086e-06
5.96689244694666e-05
1.04528330973556e-05
1.15533596947191e-05
2.41990780601201e-05
3.64514052735842e-05
6.67831426884063e-05
4.99614669963943e-05
2.98051736848119e-06
4.52526247048609e-05
5.90640222491809e-05
3.01480755141244e-05
3.51332604065609e-05
4.64938710915607e-05
2.16645688288358e-06
3.20911802790883e-05
1.88989812781393e-05
2.19175917630756e-05
2.50617105947746e-05
3.7528696964641e-05
6.71114431191487e-05
2.37422952793265e-05
4.42063290335418e-05
1.85452903109053e-05
1.88009136558775e-05
3.1384539757061e-05
3.51048360661377e-05
3.33825289350304e-05
4.33818522442744e-05
3.4478451808035e-05
3.25547362455765e-05
-4.76713482913437e-06
2.94118166183439e-05
1.2302097849096e-05
7.25581018339778e-05
6.21115513514693e-05
3.6547216441334e-05
2.90959790289613e-05
2.91703778413692e-05
1.39006080155524e-05
2.91139521630958e-05
5.95556716490569e-05
3.70640802662551e-05
3.93789348461292e-05
3.51614418663468e-05
5.68688865529355e-05
4.77019243825668e-05
-1.55036700770738e-06
4.46493499376797e-05
3.83164218866612e-05
4.34628876937671e-05
6.39196735785746e-06
4.60266050662303e-05
1.56530386146918e-05
2.10681043958032e-05
2.18863595890623e-05
3.23411925697706e-05
5.7044081216185e-05
2.3110341287093e-05
4.1801317059504e-05
2.89314593052393e-05
3.81207514719146e-05
1.06925029394481e-05
1.66651822656108e-05
4.26429978086486e-05
1.11861410900928e-05
6.92539858017152e-05
3.70643086822721e-05
2.08310288934661e-05
6.59899834447443e-05
6.14115533248447e-05
3.02130422754351e-05
3.93098023350601e-05
-3.30708807790777e-07
1.85607705093479e-05
1.79289145970243e-05
3.4859140747072e-05
7.49907456996446e-05
-2.00482586739263e-05
1.67636336018554e-05
5.6967763590461e-05
5.09894299857655e-05
5.37589965593779e-05
-8.309207630092e-06
4.09140905977078e-05
3.7424144362974e-05
1.6015979040182e-05
3.76204766459152e-05
-8.57583659467667e-06
1.46093964477829e-05
7.73687613537332e-06
2.06132416348509e-05
3.97236273652027e-05
3.60653965491187e-05
4.32625439459407e-05
2.0620109345229e-05
2.81017724664915e-05
5.4444970020407e-05
6.56698872228725e-05
5.91883168291845e-05
2.91638790276949e-05
3.60879776078163e-05
2.66380398588094e-05
9.50205474150744e-05
5.33204348952602e-05
4.3268867019321e-05
5.58054800724533e-05
5.82586843629106e-05
6.4646842097908e-05
3.33717143895008e-05
2.10711571579684e-05
2.44865971747319e-05
4.83019672592488e-05
4.03158135724942e-05
1.49096052720796e-05
5.99726334627251e-05
2.60710450874972e-05
1.88988271556911e-05
3.34588135320644e-05
7.90369937986138e-05
2.99001029402333e-05
5.12651085685365e-06
3.16760361156136e-05
1.40782718585764e-05
6.73400203899448e-05
5.43027232536036e-05
2.0009708393777e-05
4.7988113664424e-05
1.42588449304779e-05
3.5885344277289e-05
4.43736670997878e-05
3.30395638491094e-05
1.13580892694046e-05
4.73480355637765e-05
5.90132656238979e-05
6.66796568622174e-05
5.30091784058883e-05
6.79202832402924e-05
7.52363892531098e-05
5.71441657047129e-05
3.45507713505226e-05
7.24711557550979e-06
1.65175233589238e-05
4.36894412049249e-05
2.17414258991993e-05
-7.19809789839021e-06
1.80499179755666e-05
4.60189367653468e-05
4.25615594186855e-05
3.56860620886462e-05
2.04160336363606e-05
1.21354445103341e-05
4.21845936186089e-05
4.69626695059764e-05
4.90650621266715e-05
5.05199474552905e-05
-1.08079495367352e-05
6.64637693172624e-05
3.20801034242459e-05
2.15403002324184e-05
2.50293861564268e-05
4.24191652810348e-05
4.19929245443287e-05
2.32371363363456e-05
1.08713942995166e-05
1.33608613230063e-05
2.58637587768292e-05
5.73704418628173e-05
6.29635963222832e-05
2.13166136721501e-05
3.77854425588058e-05
3.02294116923215e-05
3.68529591011445e-05
2.81908994337448e-05
4.16594221749179e-05
2.28335028664702e-05
6.56448330462826e-05
7.13314947733167e-06
6.49587038269998e-05
4.24727711286909e-05
4.32888567456618e-05
-4.27542769631246e-06
6.47191475147052e-05
3.23367448263098e-05
1.13779081441864e-05
1.434847915906e-05
1.18072364352091e-07
4.97389498616301e-05
-2.01070442711555e-06
6.83405302659151e-08
1.60380181772697e-05
3.22841193211092e-05
1.35286326599464e-05
4.06148523364246e-05
4.23864254014397e-05
6.03839487990824e-05
2.06828675403899e-05
6.7818883454126e-05
1.30507979301813e-05
4.39850641141062e-06
2.82007418291724e-05
1.58849237778709e-05
2.9494401848659e-05
2.94320580107807e-05
2.70331518858164e-05
3.46692463656648e-05
-1.0357517474105e-05
3.04263524003466e-05
2.69209891632033e-05
1.77491194422948e-05
4.52788465035928e-05
4.3367085405808e-05
1.06950371479521e-05
5.47304849217222e-05
4.05375204187689e-05
5.82845625285903e-06
2.39468332865437e-05
4.62267639161797e-05
4.28506217875431e-05
5.1722635915154e-05
4.27277849883986e-05
3.65027257204258e-05
4.56172301160411e-05
3.09472903621959e-05
3.88310650878914e-05
5.05527634393234e-05
6.62356405138353e-05
3.35565215886539e-05
4.38432218890975e-05
1.39202044728393e-05
3.47755783056984e-05
3.23412807439497e-05
2.10379393100356e-05
4.23509341360392e-05
5.36917614296958e-05
2.86272158377166e-05
2.29219776408021e-05
1.61958886359542e-05
2.37435053799987e-05
4.94097190440642e-05
-3.55911034050286e-06
2.81987449230425e-05
3.26889338884493e-06
5.32303084832851e-05
4.72305642191109e-05
4.69650347541152e-05
2.10523351250556e-05
4.07981934775999e-05
8.94477189002016e-05
1.36351320648688e-05
2.60317097648829e-05
3.60788701455481e-05
2.32660328798501e-05
4.51077383590293e-05
5.51204498795197e-05
1.7140042785067e-05
4.22221120602883e-05
7.1801766554318e-05
6.07809557223363e-05
6.69288262672283e-05
1.25716757607032e-05
1.57429135554541e-05
1.5417959119647e-05
3.6731845175417e-05
1.72001422927903e-05
6.36744401094378e-05
4.38253820940691e-05
4.52032948362787e-05
8.13719540633403e-06
4.72101748427304e-05
6.11118444253927e-06
5.76322921593122e-05
9.57188729797857e-06
1.83963463095917e-05
1.8589268708817e-05
3.34347414547296e-05
3.16069263872762e-05
1.80005498411554e-05
1.29115361003934e-05
9.24305932080543e-06
5.49255105050161e-05
6.4800538956176e-06
3.87290170187372e-05
4.63150211543556e-05
4.6839827896418e-05
3.27007379946426e-05
3.49668564230599e-05
4.18692373355826e-05
6.03367724567806e-05
2.53780109809972e-05
1.78231697734737e-05
3.51256623176216e-05
4.32908394747217e-06
6.89913034249485e-05
3.47110717594953e-05
1.65836609378498e-05
5.88460409623079e-05
3.55489257777721e-05
1.36991569892272e-05
3.53579531668774e-05
3.8420465531841e-05
6.48593514465139e-05
1.09149581539489e-05
5.48809880266666e-05
6.13467947430552e-05
2.77750099767998e-05
5.39720332776247e-05
5.54853176515566e-05
-7.47551393714859e-06
5.15907809548986e-05
-1.87788535808876e-05
4.76630799451066e-05
-2.37906006122997e-06
3.4027324134218e-05
5.81196474607285e-05
3.35170373740719e-05
5.52236978449746e-05
4.10515498431007e-05
2.52980912082742e-06
2.27741073741396e-05
3.3054286725788e-05
5.24130608922099e-05
-4.781553352955e-07
2.3854246064482e-05
3.95366155040941e-05
1.77798354460253e-05
3.75208320614236e-05
1.2362657831924e-05
3.30319989509551e-05
1.71245631417421e-05
3.05525456540522e-05
1.91088017726972e-05
4.65079882121506e-05
2.22322872256548e-05
1.45148178856679e-05
2.90527063457935e-05
6.06783856280725e-05
7.21568552057009e-05
2.86727499343925e-05
6.84750659297805e-06
6.26710692365742e-05
1.20231357757135e-05
6.02311948703922e-05
5.0625236077412e-05
3.78494556980505e-05
7.36031623217992e-05
1.76907556317343e-05
3.40028291950833e-05
5.08856570530035e-05
3.84177288725886e-05
2.90760126919391e-05
9.62636582907295e-06
2.97309610682478e-05
1.24078175268647e-05
-6.89283200001097e-06
3.15992670883824e-05
4.85969004728619e-06
2.63078706288138e-05
6.01526421942684e-05
3.29258530650601e-05
1.36655472606948e-05
-1.01968872900199e-06
6.84431941121771e-05
5.24095886688087e-05
4.33542995934612e-05
2.42836554913949e-05
1.84782829169031e-05
4.50594672680409e-06
1.44095814004311e-05
1.50713328518125e-05
4.18562600409644e-05
7.79384347950068e-06
3.68951396967975e-05
2.46414867218148e-05
5.35911293553673e-05
7.14423869754344e-05
4.47212316931605e-05
-4.66856533614867e-06
3.21668089491592e-05
4.24870975583383e-05
3.25997691188142e-05
2.42589075006043e-05
4.97193278810458e-05
4.04032962563387e-05
-5.98241481546507e-06
5.1631293588031e-05
1.51828493460923e-05
3.96835442328198e-05
4.30311125721831e-05
3.00712332638265e-05
3.74970302173266e-05
7.92109184842505e-06
3.43879820467428e-06
3.46682948190012e-05
5.50162616728975e-05
8.42072892751378e-05
4.32170997699915e-05
2.57428192093671e-05
3.5583354591126e-05
4.20617331909092e-05
9.46857507620095e-06
8.01731292986475e-07
7.05237236037098e-06
3.06690538611892e-05
5.81198616992298e-06
1.82384952562152e-05
4.2925468429775e-05
5.79859573962783e-05
3.99982096198365e-05
2.93805218799332e-05
2.18781811364864e-05
3.67257027660291e-05
2.16882381128808e-05
5.95397073790665e-05
3.29941036126823e-05
2.67539285848072e-05
3.01289912003264e-05
3.87239594990032e-05
4.92201912483272e-05
5.08514280280074e-05
7.87068995778117e-05
5.60005095764407e-05
1.29890258026775e-05
3.2686108536601e-05
4.98447079981419e-05
5.58078632199667e-05
2.58778807069541e-05
3.99608246057158e-05
2.615880043617e-05
2.85971704398085e-05
4.70992820550787e-05
7.37579280179124e-05
2.02779351631936e-05
2.30160805068121e-05
4.218217918127e-05
6.20787839761228e-05
2.01824192781362e-05
5.44007335305626e-05
3.77926318941492e-05
2.9873951638596e-05
5.11017910287281e-05
-2.03664334238146e-06
1.48209148044379e-05
7.41806828181321e-06
1.76801042749438e-05
2.98223308057347e-05
5.1186514647129e-05
2.98050682590369e-05
4.47321780425105e-06
2.5857811551163e-05
4.56427863618154e-06
1.26892613214425e-05
3.38438199481459e-05
1.75230840453924e-05
3.5367822997264e-05
4.3242310946694e-05
6.44244097068194e-05
4.1937818621649e-05
2.48328845801815e-05
2.09114937974774e-05
-6.5156640352966e-07
8.26305832575013e-07
5.1809025754852e-05
6.060255223466e-05
2.67287648010827e-05
3.59242107157676e-05
3.78913136337108e-05
5.73415359785894e-06
3.90413605620286e-05
5.01596818703266e-05
3.49845342778762e-05
4.96332789442612e-05
2.31917292866404e-05
9.45539225221247e-06
4.25853013490209e-05
4.80318859546449e-05
3.89868136289464e-05
5.85497936503748e-05
-1.53050845937184e-05
3.81610033883549e-05
1.96348024572613e-05
7.98602371179275e-05
9.71517107195532e-06
2.20884586138628e-05
4.46305089672476e-05
6.13602118228155e-06
2.03719316098953e-05
3.52760579563959e-05
3.54627629003539e-05
3.00577737058582e-05
6.01173029842781e-05
2.43046199658702e-05
5.9909414218086e-05
3.64372693533213e-05
4.18221554839069e-05
1.98496341720629e-05
1.60831056806377e-05
6.16244438116595e-05
5.78416743153614e-05
3.76350174133071e-05
1.49970886211497e-05
3.94470799450774e-05
-1.81237138170426e-05
2.00073769675913e-05
3.45917577457337e-05
1.87680894627757e-05
1.57392413723662e-05
1.26483977865145e-05
3.92886240656936e-05
5.61027189134284e-05
3.08143887303238e-05
2.70489229152758e-05
1.46530489256857e-05
6.57045484515515e-06
4.49717588548201e-05
4.62770822944108e-05
9.81309871656319e-06
5.50149947985263e-05
2.77207175269445e-05
2.78429086119715e-05
3.65918919452157e-05
4.93763768768001e-05
9.5097799932231e-06
1.53012160183795e-05
1.48152837389185e-05
7.44356841354158e-05
1.29442141023737e-05
4.94522605856964e-05
2.59159326107774e-05
1.03729733635987e-05
9.67472254062301e-05
5.15441119223944e-05
-4.6410026628456e-06
1.49935926908451e-05
1.21415315064207e-05
3.44957930242348e-05
5.58664965502227e-05
5.58678868269286e-05
3.34630593637903e-05
3.83117859933394e-05
5.34637749643933e-05
2.82962632782145e-05
2.35326386249937e-05
1.45754559371453e-06
5.30309393425761e-05
3.33725255731867e-05
4.02288857582579e-05
2.31249729636902e-05
3.51334182355849e-05
7.4103754331651e-06
3.86962409371053e-05
2.79846591671722e-05
2.8072655849806e-05
3.18416320145411e-05
4.97196805379033e-05
5.10126753691809e-05
4.12931949260308e-05
4.70370424023513e-05
5.43939531218549e-05
9.39054393520081e-05
2.73633213775711e-05
4.79677701521505e-05
5.31038285342298e-05
6.76600345086913e-05
4.24039866773067e-05
3.74115963648466e-05
1.95867737101842e-05
5.04152532268055e-05
3.9772083075912e-05
4.97033242117778e-05
6.09164841991269e-06
3.81660340500698e-05
5.84708708316543e-05
2.41695760408313e-05
2.54757351947767e-05
4.70826789722164e-05
-1.80599139695182e-06
2.88473201880206e-05
4.38205497094631e-05
4.73046764817505e-05
3.20055739799491e-05
4.1180849044149e-05
4.2276465655831e-05
2.06030200988561e-05
2.62165482732755e-05
2.03114860705851e-05
3.6005798573397e-05
5.33214902991749e-05
3.16993585469651e-05
2.4037539542302e-05
1.21943553928389e-05
4.93023958739516e-05
1.3025140894662e-05
4.61607886053436e-05
-1.36708811170389e-05
3.74393683920665e-05
2.57369688357909e-05
6.79790443297022e-05
3.27053483371566e-05
6.16185341956566e-05
2.77035613841589e-05
1.33298739280601e-05
4.03875756093385e-05
1.87207549308861e-05
4.4741196760846e-05
4.02692590150541e-05
3.25339220538768e-05
6.06384199658645e-05
2.99162929444979e-05
2.79859624243392e-05
4.31338437049274e-05
4.10449999775178e-05
4.99265430215711e-05
2.36094486261939e-05
2.44140537207743e-05
3.3971756353215e-05
5.7170595002543e-05
2.02633599360141e-05
4.66281045438948e-05
7.83846564526026e-06
7.13339348444156e-05
1.04174322940863e-05
5.26984617570395e-06
3.56700374912523e-05
3.40271119063571e-05
4.66523340178853e-06
2.59960081725454e-05
6.05527450967575e-05
3.37426329517336e-06
4.10958612555269e-05
9.02670515362484e-06
3.47327994934083e-05
4.45962974144938e-05
2.56057128147265e-05
5.93249891405513e-05
5.65658914758232e-05
2.21686327588817e-05
6.0574827996467e-05
4.72040995823982e-05
3.13386770518403e-05
6.16736598462808e-05
3.51266554151547e-05
7.3527494260433e-06
1.22311708300784e-05
4.66151476290687e-05
3.68515509062732e-05
5.15774590227508e-05
3.52822692652743e-05
4.08947164314959e-05
2.22971273097054e-05
1.66116220955835e-05
3.24137297547624e-05
2.73700683643652e-05
5.82453125539734e-05
1.67733621414387e-05
2.5305628218084e-05
2.23106081934601e-05
3.50533048871954e-05
2.94498451778774e-05
5.82651105932542e-05
2.37828721864134e-05
3.87219639433771e-05
3.74603890385848e-05
5.27697262887945e-05
5.13997835083649e-05
3.64398749403385e-05
3.54295878869106e-05
1.09379852233013e-05
1.63059324031249e-05
2.39044150839214e-05
5.53699077710171e-05
3.4669469579641e-05
2.41792948587894e-05
8.10129764653304e-05
5.96224917892987e-05
2.34849773924221e-05
5.2753166249077e-05
7.50342448875866e-05
4.60960966449086e-05
3.09159194491241e-05
-5.45426806807076e-07
1.1610472004174e-06
6.93329587852679e-05
2.98425455007589e-05
3.87268348515623e-06
3.80202263135353e-05
4.35219036269944e-05
1.18867161107878e-05
-6.75396642895601e-07
2.02699600561833e-05
5.82213454181608e-05
2.3191994869075e-05
5.22971575614985e-05
6.07653522914975e-05
2.08611818875525e-05
3.68057529996996e-05
1.54434479276807e-05
5.427730123654e-05
5.42822534524682e-05
5.90907800887545e-05
3.25737922682581e-05
4.1697644763285e-05
5.45252258361513e-05
4.04280537290542e-05
3.51723645280302e-05
1.23887218642551e-06
2.70557713139043e-05
1.7746252135378e-05
2.94486866912531e-05
2.29445281968249e-05
1.8320510514627e-05
2.24773767705356e-05
-5.30936105227083e-07
1.69605509796819e-05
5.28825985146883e-05
5.0591220524833e-06
3.59713879066702e-05
1.84763746855165e-05
2.18698574399594e-05
8.31615147895085e-06
5.21651544274516e-05
6.04561952452015e-05
5.10058611354645e-05
5.05751308439251e-05
-1.05489917405921e-05
1.46032024828272e-05
-1.58502967715648e-05
2.48353567553363e-05
2.70164418930671e-05
3.36479690400504e-05
2.30590867669079e-05
3.44285279646589e-05
5.64382231066081e-05
-1.28424449812587e-07
2.51877787579589e-05
5.00931090883114e-05
1.6233247415513e-05
3.32501269891573e-05
2.81951649170944e-05
2.06425403139346e-05
1.98204464480278e-05
2.28577481712144e-05
7.19577581691335e-05
3.36599488425348e-05
6.87586828336633e-06
3.70977686514125e-05
6.3512875990422e-05
5.01099513523209e-05
3.45533933438493e-05
4.44801702288686e-05
3.84937574991925e-05
5.23603185823732e-05
7.17717352952722e-05
2.32473300188755e-05
3.01266511278947e-05
4.16185720227436e-05
2.33189317561114e-05
7.42824531890843e-05
1.07985005901189e-05
1.90872201034127e-05
3.93980363081154e-05
5.70180872864546e-05
1.51383446767154e-05
6.64481364617441e-05
3.22861224883729e-05
4.06920187142537e-05
2.95361668115427e-05
2.76917218516659e-05
-1.46125137188723e-05
4.35047296960277e-05
3.10575027156995e-05
3.3977171893158e-05
2.14319728540939e-05
2.85698889963256e-05
6.00183573939614e-05
2.39699631249492e-05
-2.05755959239202e-05
2.52795895701653e-05
5.65455343548453e-05
1.56968780025859e-05
4.63633567601165e-05
2.18272381838395e-05
4.19069958193973e-05
-4.45320831021684e-06
1.8464781564739e-05
3.52369425105569e-05
2.15832778958981e-05
4.22360180257016e-05
3.32556151166302e-05
1.91687019882504e-05
7.43638763368952e-06
6.32925161357135e-05
4.15141644774351e-05
3.00310799021919e-05
3.20059150139644e-05
5.07949025459219e-05
4.04624800845327e-06
2.62884472103319e-05
4.52144234562541e-05
2.0375461771631e-05
1.66026607697674e-05
1.54106279442976e-05
5.31857313590635e-05
4.16721546444419e-05
-6.18490180744022e-06
-9.51370638001923e-06
4.38250923300724e-05
1.0715126442992e-05
4.92240469412398e-05
2.7382952267703e-05
2.65418866222634e-05
2.77769163509451e-06
1.11619253081773e-05
1.81463834903036e-06
1.04393169427173e-05
2.62025236968976e-05
6.83085708038302e-05
3.61938801980372e-05
3.36559771435835e-06
4.75081666081621e-05
3.6470985350054e-05
7.50487566726374e-05
-5.3069273047588e-06
2.22191166509237e-05
1.32487872920949e-05
1.98787710975488e-05
1.20238389313346e-05
-6.14091417530442e-06
2.67819147819576e-05
2.23996092816448e-05
3.31918015191278e-06
4.91216170451548e-05
2.21603252607567e-05
6.16866401705889e-05
5.46112507409593e-05
6.18588972749598e-05
4.42871678489891e-05
6.29439797193033e-05
2.86702630689599e-05
2.33111852450644e-05
5.16391759038939e-05
4.74668216648936e-05
3.82647808897598e-05
3.54298857291843e-05
4.80728646798155e-05
-2.46085412734886e-05
2.43566854552633e-05
1.81242785874763e-05
3.69381742437015e-05
4.34189916736124e-05
5.22180320895833e-05
5.40459565336941e-05
3.65041279357372e-05
3.97570392768412e-05
1.15426771933661e-07
-4.24523487305912e-06
3.25091893103656e-05
-2.8755162432237e-06
4.42441902430173e-05
-5.67885164282864e-08
6.64346477066865e-05
9.61867055134504e-06
-3.42377389343908e-06
4.77849829260203e-05
4.31803297887417e-05
-4.50572592667304e-06
2.31433886564969e-05
2.32543714401197e-05
4.27653207930871e-05
5.18838214316273e-05
1.41459891570365e-05
-4.89498582118627e-06
3.23031178667581e-05
2.35161616924506e-05
2.55865346407953e-05
2.41861828502912e-05
4.34962895159245e-05
1.02097209752799e-05
-1.43292787731039e-05
8.26285198225469e-05
1.47452386542412e-05
3.73398823161298e-05
-7.74555575780364e-07
5.51233183627718e-06
3.97596963138995e-05
2.00372901549287e-05
6.93838822114041e-05
3.57247874827354e-05
4.16453297367438e-05
7.09705843501723e-05
5.69855960628101e-05
2.25729071326573e-05
1.39798813197677e-05
3.12181576714251e-05
2.98419157659805e-05
3.00570297200731e-05
2.85374945881036e-05
4.80215939528466e-05
1.32322940398617e-05
1.27208418676928e-05
2.40621538486911e-05
1.77578649355356e-05
7.13360202731743e-05
6.67708988140907e-05
4.86745764359414e-05
3.90756740383475e-05
3.24827546473695e-05
3.05885847947842e-05
3.76725072908321e-05
1.5202067189051e-05
1.70115730608079e-05
2.29892269136234e-05
3.59281002115149e-05
2.96241330299654e-05
3.25472342812855e-05
4.37282427313796e-05
1.88382680832287e-05
4.66698692385561e-06
4.77613851520772e-05
3.35460359004822e-05
1.15056887658902e-05
1.37022980817754e-05
2.00526517009945e-05
4.70627121720611e-05
6.4633640070407e-05
3.49272030153283e-05
7.11609051168914e-05
4.48593331756646e-05
5.73736964404183e-05
5.0280712309961e-05
5.62988167160946e-05
4.331590414892e-05
5.38739434207264e-05
3.12514157136308e-05
2.76043057553037e-05
3.55437371033531e-05
9.79260709776544e-06
4.56313063114863e-05
3.85722329379095e-05
4.67469407584777e-05
2.05538186791173e-05
4.16412246660733e-05
1.91538227787895e-05
1.73918028878176e-05
1.67257202251699e-05
1.49361752418718e-05
2.7922118500829e-05
2.2181753500522e-05
2.48889483407405e-05
1.86494422565117e-05
3.68790533288585e-05
9.87668067571956e-06
3.60537921462733e-05
4.63196009007002e-05
2.75530625887259e-05
8.81264826208644e-06
3.78059992335688e-05
5.2122904091181e-05
2.67295438971764e-05
2.83057907218953e-05
4.81171759551317e-05
7.4035717243957e-05
-9.46092460317533e-06
2.60123716183074e-05
1.84624507391283e-05
4.04858316171657e-05
3.35326417521714e-05
3.22508366920166e-05
4.08794074932852e-05
6.63153946027499e-05
3.86839495651559e-05
1.45762168819809e-05
4.33024537324045e-05
2.30562153877084e-05
6.3833083677331e-05
6.32879564237111e-05
6.55793030639285e-05
1.26077580708113e-06
1.42605927602363e-05
1.81757106038602e-05
3.9819366761322e-05
3.68869809124968e-05
5.23029292751193e-05
1.64141702188593e-05
2.15619251762158e-05
6.25237678509014e-05
4.7449158631345e-05
2.82124808788399e-05
2.61526887636637e-05
4.28292079823923e-05
3.87963442610155e-05
3.76068684067038e-05
4.47659325027861e-05
3.79549839743503e-05
4.4492333730275e-05
4.09745409827144e-05
1.61219219374585e-05
4.6319853837564e-05
3.27665166245694e-05
2.09486974954799e-05
-1.27002435782307e-05
7.96292492010156e-06
4.15419387892329e-05
2.08389493830343e-05
4.75988216824821e-05
3.98376931731742e-05
3.61780835634428e-05
5.21490494258721e-05
4.69848087534283e-06
3.97198887153448e-05
4.93179229921546e-05
3.52951797651825e-05
4.56674962149403e-05
-8.26893519341567e-06
2.73508196635396e-05
3.24455989458295e-05
3.48643253467596e-05
2.66024163720977e-05
2.53591296237921e-05
6.19416220529789e-05
5.28565648940562e-05
1.22786517624927e-05
3.50780519235007e-05
4.54390523646787e-05
6.84901015126861e-05
5.27067327493837e-05
2.2345654415464e-05
3.22197083861175e-05
-1.1330328799052e-05
2.47248341664425e-05
2.61234130756117e-05
7.01576012842178e-06
2.32861296500736e-05
3.91849241938022e-05
4.57944725259136e-05
4.37730620501573e-05
4.98616207424289e-06
5.1258179967118e-05
2.36100083995971e-05
1.51791771958543e-05
4.17114148646185e-05
2.83736436663363e-05
1.26103756543959e-05
3.07008932339412e-05
1.77841443874834e-05
5.03462379100722e-05
2.04290533302189e-05
4.20835064166466e-05
4.71036614539233e-05
-2.6156610529362e-05
7.6002643183065e-05
2.62541066388696e-05
1.66802175481905e-05
5.59092205500797e-05
3.54766257352656e-05
-4.89893729841683e-06
2.07083131067365e-05
1.0704767231259e-05
2.50849058995862e-05
9.76908892876744e-06
3.62250444967114e-05
1.13400472618832e-05
7.92547361908893e-05
7.55928823523311e-07
-1.21352135505181e-06
3.1149866714145e-05
2.08392730784799e-05
4.58187192936648e-05
2.20655809858399e-05
6.54089565702114e-05
5.58187489205098e-05
4.46105118299413e-05
6.64104550800239e-05
2.03917162338077e-05
6.3223051259585e-05
2.79588586714719e-05
2.7689667733428e-05
6.71430758054374e-05
4.79753939604464e-05
5.18129198439476e-05
2.19357589941251e-05
3.10424747996387e-05
3.18112111236729e-05
2.89093491289713e-05
5.39872186615326e-05
2.48143588229726e-05
3.44715996260403e-05
8.30875765097966e-06
-6.25131792789642e-07
2.61823837251778e-05
2.90051687830176e-05
1.42184292596206e-05
4.54833169189741e-05
4.20288816201149e-05
2.11130901776307e-05
1.20288449478802e-05
5.24302086478113e-05
3.15511110652236e-05
-2.1965601171583e-06
4.59502384876497e-05
2.58749182686279e-05
-1.71194611852553e-05
1.94848653761732e-05
2.53711596929729e-05
3.95194555652906e-05
3.10092099209042e-05
5.393418052931e-05
3.50602854283216e-05
3.70871220988968e-05
6.21623238479378e-05
-9.93377096863588e-07
6.06633964723788e-05
4.46704172719594e-05
8.38340550865831e-05
4.50309351179189e-05
3.60627446915593e-06
5.50987237253101e-05
5.86639038958935e-05
5.28165985798805e-05
4.77928267980236e-06
2.44346326466136e-05
8.06252875104962e-05
6.21184250480581e-05
5.22846509466039e-05
4.57959757744241e-05
4.50883019156863e-05
4.57948008939574e-05
5.03633700672587e-05
3.76316952085916e-05
2.81533129563022e-05
1.94488530326818e-05
1.58382955376521e-05
7.09001107704139e-05
3.79480507979733e-05
5.52729829917764e-05
3.2410056926663e-05
-2.88244182557935e-06
1.31613745346041e-05
3.8157336391965e-05
1.58036228133462e-05
1.33249221408591e-05
3.55795412007629e-05
1.78467077641995e-05
2.52428993448153e-05
6.70008500944297e-05
1.47907096784492e-05
1.9835605284438e-05
2.57813503844922e-05
1.03185894161094e-05
4.99527349214163e-05
2.97131082407816e-05
3.26286362360125e-05
4.59515947547778e-05
4.5865163940417e-05
2.77701581804458e-05
2.70852380935583e-05
2.64377143587526e-05
5.84966043416682e-05
2.28095288959952e-05
5.42585058936044e-05
5.01583345167629e-05
3.24890084576034e-05
5.61173566111022e-05
6.31114303049763e-05
8.09756920692738e-05
7.07535111515345e-05
3.85040509814693e-05
3.92259537753469e-05
3.1621193274829e-05
1.47723264374093e-05
4.96437186655583e-05
6.33889465316598e-05
3.53074380826967e-05
8.32755421344419e-06
3.51287340373551e-05
3.58867688513244e-05
4.92431079323373e-05
2.01169824190823e-05
2.20064459659658e-05
6.84606825666203e-06
4.49871760634981e-05
1.07414150826268e-05
3.57796327673094e-05
4.17817629400974e-05
1.72147305467755e-05
2.68011295116383e-05
1.94232624193045e-05
1.67160534071807e-05
3.46225433097553e-05
4.22286907852877e-05
3.95580988978309e-05
2.970321790931e-05
4.40856271258151e-05
6.86619764510819e-05
3.44805677864403e-05
4.71270350121016e-05
5.09663064998127e-05
2.20479569772279e-05
8.00328071248498e-05
3.67536100546528e-05
1.5974574251698e-05
7.19000738443436e-05
2.85575629632214e-05
3.11434112342089e-05
9.02976810288147e-05
5.89981540261556e-05
4.22252095744054e-05
4.28297266364237e-05
3.42071039130616e-05
5.31226729449048e-05
2.71705133361078e-05
5.13060421281776e-05
1.18934314741394e-06
5.1299005459663e-05
7.06757364750563e-05
5.17394944625379e-05
7.00020394970213e-06
3.87190472043323e-05
4.69105860556608e-05
7.03128594876101e-05
3.85258677667475e-05
4.39080983031636e-05
3.07262621424686e-05
1.41603319184302e-05
5.29516334358978e-05
9.11943820264318e-06
3.5111984669848e-05
2.27098811190001e-05
5.84719954554749e-05
5.01674451815449e-05
3.06891658700535e-05
4.83552456021708e-05
4.07581577686075e-06
6.10953768608194e-06
1.14448110609296e-05
3.43413761075091e-05
5.50246133150166e-05
3.84396952250398e-05
-5.64771861526166e-06
1.97992951628909e-05
1.82849864457155e-05
4.12955210903433e-05
3.82755901706591e-05
2.37499593975422e-05
3.96358714149231e-05
4.07461087146244e-05
4.36226697345852e-05
3.21712233606403e-05
2.54568678219387e-05
3.89549800542876e-05
5.9119904643392e-05
2.44188004711538e-05
1.89920794405402e-05
5.08751927674345e-05
2.74784474930869e-05
4.977552556575e-05
3.51544311066332e-05
1.9866490651966e-05
5.18108480939037e-05
4.90557047139417e-06
5.19243431449341e-05
5.57484105510423e-05
6.70812719498857e-05
3.13828776596539e-05
9.16785943276521e-05
6.25114555365737e-05
5.50931225117279e-05
1.6098714576184e-05
4.43057246199752e-05
1.15531671734953e-05
4.61588590074619e-05
2.73922556926662e-05
-3.57893052188155e-05
2.03263813029883e-05
4.00526834963799e-05
-4.08893273786608e-06
5.36692215077879e-05
2.96447559879792e-05
4.47987491162996e-05
3.96547854215271e-05
5.00718218051456e-05
-8.65880540154676e-06
2.07979375484937e-05
2.27519628189303e-05
2.99395426386963e-05
5.19416211661777e-05
4.37134000350238e-05
4.57690263042901e-05
3.59980469515478e-05
4.12651641101118e-05
1.6829384004093e-05
1.80419368795389e-05
8.84130247126843e-05
3.24672860090152e-05
2.05266804888243e-05
2.76099721827264e-05
5.22083247888988e-05
5.67181250186091e-05
-2.14624919802285e-05
1.59750106303664e-05
4.34465609398597e-06
4.24756355079063e-05
5.80818563218124e-05
3.73795505892096e-05
6.30699443996085e-05
2.25903137665033e-05
-3.65254930121341e-06
5.64284250777986e-05
4.91574879470366e-05
4.7343366776511e-06
2.32445953814221e-05
4.34716189833744e-05
3.26449879436807e-05
4.80096606226457e-05
4.95362164425107e-05
3.00376502421884e-05
2.21685624442694e-05
2.70577560929904e-05
4.4328276503107e-05
4.55301587712386e-05
4.54103173999747e-05
3.43764417840763e-05
6.93533121674655e-05
6.77555848900757e-06
1.89759033376118e-05
2.61746622675542e-05
4.20681398849235e-05
6.53430200246128e-05
7.08018861681596e-05
4.84386790532387e-05
3.91643779443983e-05
5.52528315370935e-06
2.11574205708102e-05
3.0870489859668e-05
4.79732096927028e-05
2.64032184211362e-05
4.59094372941235e-05
2.70026772916789e-05
5.36589817689952e-05
3.10249667675176e-05
-2.43128062326812e-06
1.89784295445422e-06
5.64833696278015e-06
4.26928723111914e-05
2.76131907744007e-05
5.23022857862782e-05
2.65815064305712e-05
1.2641253541859e-05
1.85079980270986e-06
9.29411019554235e-06
9.99371635253218e-05
3.27564767556701e-05
7.7986542597312e-05
4.40816224019798e-05
8.51179807758765e-05
3.58726555760412e-05
5.27156436710208e-05
3.32643189071756e-05
5.68294933631125e-05
1.54751363787856e-05
7.24272738692559e-05
5.0625665306589e-05
6.69731039745964e-05
1.56084891183342e-05
5.35801949444178e-05
2.26224719201882e-05
1.49658028196704e-05
3.52359325533e-05
5.98549575906921e-05
2.68540553767377e-05
3.41541465719384e-05
3.07394098722906e-05
3.40353429685379e-05
5.41439632850202e-05
2.00591429961399e-05
3.12438252438248e-05
3.55067458788805e-05
1.93510422217229e-05
1.4104633380162e-05
1.07676037513641e-05
2.73812576680358e-05
3.25029994949487e-05
5.1075431876953e-05
5.3396505856957e-05
5.65491957938567e-05
5.29337032269996e-05
1.42756226559471e-05
6.10837502241408e-05
3.28991265289964e-05
2.29891157627713e-05
5.57772863884745e-05
1.99942321428009e-05
6.45295308211003e-05
2.98689148192786e-06
2.11487380545759e-05
3.85067541825969e-05
3.49066693473659e-05
3.634404386274e-05
5.201872807652e-05
1.7031869947302e-05
4.92776107138393e-05
5.28559665662977e-05
4.97235594499409e-05
5.56632002333512e-05
3.19772520121946e-05
6.32711770712778e-05
8.16519223002419e-05
6.80983494273458e-05
2.06527792939656e-05
2.97036714719696e-05
5.60284526433733e-05
5.12271155076256e-05
5.33510774709648e-05
5.46247890260809e-05
3.06305186642539e-05
5.50482094641201e-05
2.85774875916028e-05
4.54287812102715e-05
2.66844355818818e-05
-1.34802232363143e-06
2.37837897336298e-05
5.48221329929895e-05
4.89226549625133e-05
2.68364520579644e-05
2.30721401472484e-05
1.14346807582554e-05
2.68576066075526e-05
2.08940124422239e-05
4.02459945018114e-05
1.17203371911678e-05
3.03590811736932e-05
3.26691492230518e-05
2.48828224756033e-05
5.29167554114758e-05
4.21052209105517e-05
1.34341382075229e-05
3.13192423883127e-05
6.68767492964029e-05
-8.87588432347579e-06
4.73623304486541e-05
2.70908377205674e-05
2.03234129668898e-05
3.60021133264243e-05
2.39987709516344e-05
4.05750710715542e-05
1.18017293716319e-05
6.2817224913815e-05
3.65278506180278e-05
1.79979556633228e-05
5.90161256763453e-05
6.53528925839737e-05
5.59991581634231e-05
1.85986579581327e-05
5.19135802285924e-05
2.92106661935573e-05
6.31997519542192e-05
2.68949847697757e-05
6.60791256777214e-05
6.46872687711113e-05
3.44659267132244e-05
2.6271212211541e-05
2.18586187027799e-05
1.41688810565662e-05
5.22026297282265e-05
-3.00921448359667e-06
2.02245820952309e-05
5.09129249697248e-05
4.15398484254244e-05
5.1088645110587e-05
3.78370715450264e-06
1.24058905930539e-05
1.80724389482677e-05
5.02021199562522e-05
1.37948917780333e-05
2.36404881070608e-05
4.13412524777841e-05
3.719610182079e-05
3.70015389969956e-05
4.59977101837164e-05
2.47438689351704e-05
1.52466684520044e-05
5.54678111604728e-05
4.38793556851989e-05
1.57073168087052e-05
-2.60266585167573e-05
4.12844301921052e-05
3.13604874281978e-05
-1.71085924599149e-05
2.49853873580113e-05
3.80608860746689e-05
3.32328812281492e-05
2.72170320643833e-05
3.27733903018474e-05
1.58274625442219e-05
6.3783188173731e-06
4.92015920545548e-05
4.53816515056669e-05
1.15250157762409e-05
1.97963184822747e-05
1.12667679699491e-05
9.0037964046815e-06
3.74508915050388e-05
3.14233831524177e-05
4.36157951151754e-05
3.00319891018292e-05
2.67012266403113e-05
5.30087458665347e-05
7.08897476784809e-05
2.61052962833588e-05
6.64860363989735e-05
2.76963899287081e-05
2.63806574080839e-05
2.57306260215644e-05
1.7747215347561e-05
-1.86374098906111e-05
7.35570865106522e-05
5.3685322022907e-05
1.893091646327e-05
6.2585948207212e-05
-2.64345509429386e-06
4.17675827815815e-05
4.42418846111749e-05
3.40146869841866e-05
4.36380753224953e-05
3.96512513022135e-05
3.78245555087825e-05
5.20115680552298e-05
5.61940167909696e-05
3.46718204787606e-05
5.95813316354033e-05
2.65936127974913e-05
2.45328654609603e-05
6.31794851631236e-05
2.05986771159465e-05
3.21764270881592e-05
4.49265642938653e-05
3.67414734954406e-06
5.72321003416209e-05
1.06419331891797e-05
9.83403754090921e-05
4.98404611029434e-05
2.48642634778725e-05
1.28306215336457e-05
3.81816248402416e-05
3.18506272359231e-05
4.72707938041809e-05
5.92729461171202e-05
3.98915599841238e-05
3.24457241747651e-05
2.18965698468096e-05
4.24716868784086e-05
4.71194902303975e-05
4.27219294281663e-05
2.95957759530838e-05
3.25135442356799e-05
4.96742945564507e-05
8.26727911402445e-06
2.39765030239351e-05
4.87906563362469e-05
2.82995216775924e-05
3.95659856927987e-05
2.92150403731995e-05
1.15096471995836e-05
1.74337654113402e-05
2.11571709141536e-05
4.28535228043429e-05
4.92172887666073e-05
1.30902145390686e-05
3.8720866090806e-06
1.92185376317275e-05
2.18608335314175e-05
5.60160188558364e-05
1.80405558829928e-05
6.73569755687992e-05
3.17305703309558e-06
3.9714457961903e-05
1.96830353634256e-05
4.0593798231457e-05
4.0444011748587e-05
6.77340766732825e-06
2.55883377410216e-05
3.72053461841564e-05
2.40135704812954e-05
7.84715557501975e-06
5.06332803992994e-05
4.1830673621477e-05
4.13668412831266e-05
2.7189052710743e-05
1.55343960303621e-05
2.93424137374262e-05
1.2317139622237e-05
3.81929828485433e-05
2.93847599978072e-05
4.94635052012581e-05
2.70395218449122e-05
4.2709814575558e-05
3.09966211722345e-05
2.37073521152044e-05
4.47507230803598e-05
4.99862614213907e-05
2.43554626647284e-05
2.77443438525987e-05
3.020707803263e-05
2.19827136455699e-05
3.05601271091757e-05
-1.09966529490841e-05
5.72154934389268e-05
4.5542823333223e-05
3.16496446615636e-05
2.51025730962677e-06
4.10598959621395e-05
5.64883775868886e-05
4.68461384817497e-05
9.14349143232641e-05
8.35431382071394e-05
3.0119040899988e-05
3.61971675380506e-05
3.55494288714458e-05
2.0794049524779e-05
2.77493104050133e-05
5.49314796430487e-05
3.28317036448964e-05
1.44153908032064e-05
2.91625067138658e-05
7.29382435174039e-05
2.21547876198268e-05
4.51896253033571e-05
4.68362949807104e-05
5.5684968616765e-05
-1.69376966800222e-05
-2.02825635587293e-05
5.03209463212296e-05
3.83324651803636e-05
6.11559008398018e-05
3.06491852489862e-05
6.09407477363812e-05
4.29398277037628e-05
5.93940979244428e-05
4.29968823971303e-05
-1.95125239587373e-05
3.37774341787007e-05
4.53584423247293e-05
3.29668094401539e-05
2.06900936835307e-05
6.04396631247502e-05
1.94149122905027e-05
1.71399248070245e-05
2.08540343959612e-05
5.88828810339298e-05
3.29456096009777e-05
2.00365613536601e-05
2.81459998777712e-05
2.45350586788687e-05
2.33235336158583e-05
3.67751475446559e-05
2.80543881266933e-05
-1.57035214051674e-05
3.97433162056674e-05
2.62159812131234e-05
2.82334541146234e-05
8.8856573382744e-06
2.95046062136574e-05
4.27764299301314e-05
3.58574412112862e-05
5.08161942205675e-05
2.16114195101205e-05
3.06447830462097e-05
4.57998078809014e-05
3.76905854708074e-05
1.1291755818382e-05
3.58662252005225e-05
4.60963887907625e-05
1.60029250895424e-05
4.87564723942951e-05
5.02923963259103e-06
5.57572862678556e-05
5.26451689124341e-05
5.12189644877337e-05
3.31060106515296e-05
2.36055224691475e-05
4.30243206248338e-05
7.15309304256719e-05
5.20221397709332e-05
1.50025492892964e-05
2.38309367605867e-05
3.45822101302676e-05
3.9702276460032e-05
5.34218819806246e-05
2.52119177901573e-05
4.1982613678955e-05
6.0960527801744e-05
1.86823988175014e-05
3.31051974952047e-06
4.02977958633023e-05
1.98532980348505e-05
-1.97017106801985e-06
4.49193415203838e-05
5.13502512783824e-05
3.4500678508247e-05
4.64860761521969e-05
4.85723497541145e-05
2.80419718645686e-05
3.85577290353777e-05
5.55010850386978e-05
2.04981437890994e-05
3.59385615414394e-05
2.59933451185685e-05
3.96280801179608e-05
5.78601542998045e-05
3.3674410828543e-05
1.13719471449578e-05
2.53589299841005e-05
5.65975364789938e-05
2.23941687040631e-05
3.29298137188398e-05
3.01308853266897e-05
2.50340427769359e-05
5.11284356145825e-05
-1.98174579888491e-05
2.71397348545132e-05
4.0373199492548e-05
5.78664992017151e-06
-6.71105477384376e-07
1.14716870459078e-05
5.7538412792576e-05
1.83450396505915e-05
3.117995185521e-05
3.52806789819197e-05
4.73968726602281e-05
1.83977668542301e-05
7.45273329462438e-05
3.16295756981849e-05
2.97700403001833e-05
8.08214051091531e-05
6.89008436651107e-06
4.81230834339371e-05
5.51839954499829e-05
3.05350843955343e-05
3.71976015511132e-05
5.23511957991577e-05
3.22297046949753e-05
5.32106651657392e-05
1.76018316340133e-05
4.24706668429285e-05
5.1332137470475e-05
4.59786935759496e-05
3.04870040621037e-05
5.02347623012927e-05
3.93075818859798e-05
8.16331615375729e-06
3.0125546810609e-05
3.055033347223e-05
4.26784801359122e-05
6.31179075137444e-05
1.94983673233658e-05
3.52992950174702e-05
1.26766907596535e-05
1.45465804740512e-05
5.75618681344081e-05
4.52354717290618e-05
1.00992815771599e-05
4.31189292319608e-06
-1.68384759922923e-06
3.78416972782276e-05
1.69168557073773e-05
7.37637181980686e-06
-1.4477242404192e-05
5.41328072455004e-05
3.91786064330135e-05
4.10191687665398e-05
3.32363592403077e-05
4.8820691681967e-06
2.06657934145538e-05
2.58745908845941e-05
7.02405770186024e-06
2.66288122831738e-05
6.67094219700204e-05
3.81916477018924e-05
5.6994841841889e-05
6.04727177210289e-05
3.05350406246954e-05
4.03401720671135e-05
2.26856024007402e-05
7.57117322764762e-05
3.13549417417685e-05
2.67867044042828e-05
4.56656641878783e-05
5.00069543603526e-05
2.22098563832861e-05
3.20843790120244e-05
4.25739878223013e-05
3.2716086689288e-05
4.35487140660782e-05
3.02545456412794e-05
3.8657509725224e-05
6.21154967156045e-05
9.7890279274844e-06
3.1762618625902e-05
6.48866518405733e-05
4.67011428697552e-05
-9.13117726990418e-07
1.17290664231566e-05
2.44832681570395e-05
9.42200145216248e-06
1.70996437530648e-05
9.57672236428571e-06
5.87237994023125e-05
3.12130642129805e-05
2.3204120933517e-05
4.52279473987258e-05
3.61919751967384e-05
3.90458986673144e-05
5.10720140335755e-05
3.82662419280218e-05
1.17816938982227e-05
4.42432394939686e-05
3.37643583265395e-05
2.68706186593421e-05
2.97542837156727e-05
4.32233926905196e-05
2.65349563119206e-05
2.06963186066759e-05
1.42780649031333e-06
5.14490168031672e-05
4.25247104212731e-05
3.26466554739275e-05
5.52051100648857e-05
1.33231262979271e-05
3.45621496510206e-05
3.43742706374735e-05
2.89810618975083e-05
5.92823403143124e-05
4.4136327818794e-05
4.40409585397195e-05
4.15563274104701e-05
6.21391638111526e-05
7.39047626512662e-05
3.7818780073518e-05
3.1439503020646e-05
2.98241789300862e-05
1.75482935597874e-05
2.77896449451054e-05
5.11884891538184e-05
2.21435542411414e-05
2.90815352406693e-05
4.55232955287283e-05
2.07981171967382e-05
6.67341994275159e-05
3.0231060430956e-05
4.10161244753343e-05
3.87948617479659e-05
4.34959176502419e-05
2.97233115502807e-05
3.49696063067358e-05
3.24331843068527e-05
3.95798658740351e-05
2.44586888642388e-05
1.69633990354283e-05
-3.14053064772187e-05
1.5661798826486e-05
1.51012938561605e-06
4.42580276335462e-05
6.22745735340025e-05
2.1303925340308e-05
3.32571620026121e-05
5.680445425644e-05
2.75264435649543e-05
1.75580673190263e-05
4.77574848455161e-05
4.376131048203e-05
2.06479103676101e-05
1.48387827608793e-05
4.38853981433834e-05
7.52676563454418e-05
4.57777694501977e-05
1.70296307112483e-05
3.63143525813032e-05
6.69462765053603e-05
6.65076500166862e-05
2.23796733936018e-05
8.48032774488699e-05
3.04934389904836e-05
2.88180600343935e-05
1.33156485798422e-05
1.61582494556118e-05
1.86780677545197e-05
3.53187249037235e-05
5.48972735117506e-05
2.88057759666436e-05
2.63762606797188e-05
4.59036776562105e-05
2.15984293410201e-05
7.2139128874875e-05
8.1780323079367e-06
7.00576227922146e-05
5.39532846781474e-05
1.80073217130484e-05
1.62188158387166e-05
6.006775838236e-05
7.19627908151775e-05
2.00983909355426e-05
-6.62002982961533e-06
2.57848439841701e-05
1.11892697526838e-05
4.31247143619734e-05
3.22081641170877e-05
2.4670827524104e-05
1.42776078234393e-05
5.04457117410222e-05
5.63019366085135e-05
4.20366089700152e-06
3.35274380716837e-05
1.80878611014763e-05
4.54638276397842e-05
8.11705498332572e-05
7.11061885219671e-05
4.45426272198622e-05
-2.72476312851004e-06
2.12987290224154e-05
2.40865964246788e-05
2.25575595446549e-05
2.91644940547074e-05
6.22602820820653e-06
2.61130972547545e-05
2.84326379769122e-05
1.66520471689532e-05
2.57746738675101e-05
5.08175208832754e-05
-5.50173777617922e-06
2.2384532173365e-05
3.35488636240066e-05
3.28771575812758e-05
3.41924025080663e-05
6.21941102259034e-05
5.69064545032675e-05
5.82071963230001e-05
9.1469560430083e-06
5.11664308401831e-05
-3.55636907891616e-06
2.29819292219935e-05
2.44683470903582e-05
2.14647732232559e-05
1.39941789316941e-05
4.93560204140763e-05
1.41812531486698e-05
6.14459366195699e-05
2.18874247385443e-05
2.8969551117072e-05
3.46221698214301e-05
3.10250313977069e-05
1.70710376100793e-05
1.25015633153307e-05
1.34556309826412e-05
4.28083295673665e-06
3.51512962398567e-05
1.3511560725603e-05
3.57546735671755e-05
8.34588562511971e-06
3.64199297252142e-05
5.52556126003876e-05
2.63936971336128e-05
5.56234079572932e-05
3.22315441374763e-05
3.2621623359407e-05
5.0837238411163e-05
5.69091391086801e-05
3.80276984820933e-05
2.17908503558257e-05
3.12772244214962e-05
6.74731207191254e-05
4.69599408186048e-05
4.33009738122489e-05
3.07194574472976e-05
3.62861719329849e-05
3.50675138462885e-05
5.36288942347087e-05
5.73852873034179e-05
3.1615489806731e-05
2.84764866388557e-05
3.71188193376301e-05
6.95852702002039e-05
3.19493376695003e-05
2.96795854897074e-05
2.46883176564668e-05
1.81204636042075e-05
5.4487438739234e-05
1.74036908721047e-05
3.12477595178335e-05
4.84656248105062e-05
2.05216247630197e-05
6.0465982263426e-05
3.20446824035345e-05
2.95063228949952e-05
2.30643608063407e-05
4.162420638751e-05
5.21835466937322e-05
3.47766138368007e-05
1.31065041937238e-05
2.7132983523428e-05
2.8263146054882e-05
6.68000238722018e-05
3.66680487021616e-05
3.61332920073857e-05
3.46864951898562e-05
3.82967446950253e-05
3.71134610847863e-05
2.34965955644747e-05
1.56530146257338e-05
2.50865394432902e-05
4.50877783755614e-05
3.54712720040084e-06
2.92541594313308e-05
4.08810026541339e-05
1.86864691683639e-05
5.60862210778459e-05
5.21738854324022e-05
6.28390192110807e-05
6.87757657393997e-05
4.33145183645595e-05
5.40449383400676e-05
2.99501280949788e-05
2.79585045373588e-05
4.30869551535829e-05
3.18398316439276e-05
4.05398710469569e-05
7.73558713025234e-05
6.44907261951195e-05
1.36032921495063e-05
2.72732997410565e-05
3.33257351369531e-05
3.14243068173919e-05
6.52009021596197e-05
5.08625607083505e-05
5.57211976668328e-05
3.96165714862401e-05
2.91974338967596e-05
9.15696762063965e-06
4.85756413424678e-05
1.49458782625172e-05
2.68950373789e-05
1.59341435122122e-05
-1.99083460936958e-06
1.62225592417845e-05
2.4303389812529e-05
4.40619169707335e-05
6.59672643234302e-05
3.68154094315745e-05
2.88550730556079e-05
3.43472678775083e-05
2.12934309474726e-05
-1.36495184632123e-05
4.07501155732107e-05
1.69571230794858e-06
3.89261488770621e-05
2.85801947639796e-05
4.22419688478516e-05
-6.45209425982691e-06
5.94016594755171e-05
6.69649527875414e-05
3.30235903678369e-05
1.49688857474791e-05
5.99117314088931e-05
1.74638074687683e-05
7.33300873683565e-05
4.41277219161815e-05
6.48214000120266e-05
-1.0606888050266e-05
1.73194851933361e-05
1.89597043321741e-05
2.88880404044619e-05
2.20988466552257e-05
1.54428655796563e-05
3.86211001131113e-05
2.64333517493344e-05
1.96079080275244e-05
3.86552158977618e-05
3.91960126693725e-05
6.63567199296346e-05
3.09168899089156e-05
2.17591697129723e-05
3.83202338083082e-05
1.01883788535839e-06
2.75757870409491e-05
3.42283024985772e-05
3.53930273818698e-05
1.66757875014307e-05
4.97742072822088e-05
3.59270897869726e-05
3.79837553122099e-05
3.21642246464274e-05
2.85177994082362e-05
1.6229062247886e-05
5.88709448446701e-05
3.98332913853044e-05
4.91627551386689e-05
1.46039054809845e-05
3.49684528333689e-05
3.86170238041565e-05
2.70580036411184e-05
3.53106880644561e-05
3.73863617133675e-05
-7.37690839752824e-06
2.06763918474019e-05
4.03907045284679e-05
2.65607045230119e-05
2.71012977337427e-05
4.4096726848103e-05
-1.23991478176654e-05
6.14134056962211e-05
4.45894276836663e-05
6.80703392616991e-05
6.43299224117095e-05
4.95108183664155e-05
4.10718480206164e-06
3.1105817728411e-05
3.46477410926639e-05
4.10497065952653e-05
2.62184967192617e-05
3.82399832072511e-05
4.51862703426484e-06
4.28378692183804e-05
2.30699265208117e-05
5.21546610497225e-05
4.25418814131973e-05
4.38289015575763e-05
3.86126629632475e-05
3.49647875278053e-05
4.93093116850706e-05
2.26435710780298e-05
4.94342491821778e-05
1.70189301947148e-05
6.99091819934047e-05
5.89514280231738e-05
4.93170142886439e-05
4.95893225952335e-05
3.15115670097905e-05
3.99482388554206e-05
4.24180609469025e-05
3.36637358932095e-05
2.87888609837533e-05
-2.21099244408458e-05
4.0467985569926e-05
3.42603133283435e-05
1.44241253732555e-05
7.448367388612e-06
4.85282995373598e-05
-1.0000540512597e-05
5.79102379885164e-05
3.81793384883279e-05
1.5107942217247e-05
-1.76894413062771e-05
2.81053230683132e-05
-1.979756620314e-05
1.29805207995383e-05
-1.91784117003434e-06
7.0600677177858e-05
2.93492366245143e-05
2.86032146801126e-05
8.19595428070241e-06
2.79706669050626e-05
-1.30215900963393e-05
1.53682570377754e-05
2.6665901479255e-05
6.03344729035209e-05
1.73146893075719e-05
1.20151295178845e-05
6.10788773108449e-05
2.25811906266102e-05
1.19248394148487e-05
4.12676006602251e-05
3.48307913381004e-05
1.72030117100968e-05
3.91457926880239e-05
6.44523505005827e-05
3.38873043235096e-05
5.83613110218067e-05
6.80288132746226e-05
3.84443002955859e-05
5.58773421762533e-05
5.90715983586893e-05
5.10710879712918e-05
9.16965496666153e-08
4.051881458697e-05
5.76321814745588e-05
3.65710238148667e-05
1.61725786603623e-05
6.22624230468836e-05
2.47152379106541e-05
3.08870035380046e-05
2.11892853597917e-05
7.35671505605636e-05
4.72789171823656e-05
2.46037409394758e-05
4.89999907553546e-05
3.54066245337246e-05
8.1078835176126e-05
3.6580490087844e-05
2.25632606723448e-05
1.01492842257721e-05
6.58801327591964e-05
3.26737979541264e-05
4.7756086588074e-05
6.28266722749725e-05
1.40250226307539e-05
-6.98343898796097e-06
4.80540216657258e-05
8.75974627175191e-06
-4.87756737840198e-06
2.60367638745925e-05
2.36091491119798e-05
3.42380635989539e-05
2.75274866599773e-05
4.41504057494279e-05
4.52708684854442e-05
1.5400976438745e-05
4.60583446642662e-05
3.77154892487193e-05
2.75348846103324e-05
6.59795623107208e-05
1.12835603617814e-05
3.38145523147307e-05
5.32572648631631e-05
4.29231599890996e-05
5.75981612285327e-05
5.33124075824051e-05
4.46873601588536e-05
2.41677021919837e-05
3.54138938740629e-05
5.36112896025537e-05
3.32480251487375e-05
4.4107261187015e-05
9.01264361014641e-06
6.87103286753576e-05
7.70273560750084e-05
4.04333704776893e-05
2.56609044663152e-05
5.19605575787162e-05
2.50168908333833e-05
7.39742296207525e-05
5.312225123105e-05
2.86327998754219e-05
5.9723030164133e-05
2.56883716656968e-05
-4.01100340425734e-05
1.40975095819848e-05
6.79506583093783e-05
4.66017464261773e-05
5.80926133464346e-07
5.38776314142232e-05
6.58825359959672e-05
3.61557363927949e-06
4.94054724558838e-05
4.02811606743153e-05
2.30072602059017e-05
-7.77230475639683e-06
2.41836718642945e-06
2.48062301833874e-05
3.19867960170858e-05
2.63879938112458e-05
5.84155997566948e-05
3.19252454794504e-05
5.43974196215737e-05
5.73499080733398e-05
3.58993693752012e-05
6.53273988399074e-05
6.38635400144647e-05
3.04067724555571e-05
2.35271995197458e-05
4.75083202116076e-05
7.41883904743738e-05
3.62548311020855e-05
4.9053154550819e-05
3.27124639884007e-05
4.16616072912064e-05
8.99649170320007e-06
1.81603598060693e-05
2.89979462765145e-05
4.85671133449548e-05
2.79560890169144e-05
3.4401141683175e-06
2.63228135092005e-05
3.69943826256921e-05
2.02367353647558e-05
2.5801936785399e-05
2.10745113945089e-05
4.8926930005752e-05
5.09341830143686e-05
2.11351179422359e-05
4.45703911440404e-05
3.65764128035584e-05
2.34626456657988e-05
1.18613908022692e-05
1.56563992184508e-05
5.80990224545942e-05
-1.16187881798099e-06
1.80892691954754e-05
2.31238910179177e-05
2.00575671335163e-05
2.57651981358714e-05
3.07959862589479e-05
3.68733419352298e-05
2.83171860029943e-05
2.53679361246276e-05
2.34843321431459e-05
5.60753390568275e-05
-8.68778371824579e-06
2.18602390208047e-05
1.89545983595086e-05
3.2097754955238e-05
5.26578899620565e-05
9.88006420700193e-05
5.59955933562058e-05
-5.93571808655363e-07
4.56989023355412e-05
5.97975762760537e-05
5.11678647721604e-05
1.44044686338357e-05
4.90916024926339e-05
1.34165195215492e-05
5.61884213385876e-05
3.9522296635066e-05
5.62175180203424e-05
1.69392739488983e-05
3.37114375244362e-05
5.44277625213097e-05
3.32243904048081e-05
5.51554868149153e-05
2.54832426113877e-05
1.03710636797141e-05
3.24828550009048e-05
3.00805445124216e-05
3.60997430054091e-05
5.67969105309051e-06
3.32007014668877e-05
1.49102807485847e-05
4.46639494862369e-05
3.01666952788684e-05
4.49654629754632e-05
8.43256331955077e-05
3.73790869926002e-05
6.14971522667757e-05
3.30396857496519e-05
2.4490802912892e-05
2.588678726425e-05
5.40062120580376e-05
3.82972499433984e-05
2.67263481253195e-05
4.25615881830913e-05
9.11626831859675e-05
-5.41074864989283e-07
1.43219543746529e-05
4.35294360703517e-05
2.81723423183317e-05
3.66609871509125e-05
1.42189581910986e-05
6.30095907315599e-06
7.16456935831778e-05
2.2764812940732e-05
5.68643979532736e-06
4.4349547625684e-05
3.77393601162858e-05
7.28087466721217e-05
3.41553422592788e-05
6.49731976373832e-05
1.84759465161552e-05
2.37682662062255e-05
3.97701177173877e-05
5.46612772732715e-05
3.31706090662359e-05
1.93909430556772e-05
5.95419917615611e-05
1.71495080718224e-05
2.98258168735187e-05
4.93895932145411e-05
5.42544432651278e-05
1.58267508673058e-05
-3.13924537715473e-05
4.54066254253336e-05
3.25417403460515e-05
1.12187506556656e-05
-1.84115864505196e-06
4.01043800179498e-05
3.02048791140681e-05
4.53576397601557e-05
5.78284281804808e-05
6.12613441070671e-05
5.26309046142565e-05
3.34954189755025e-05
3.27126919062118e-05
9.07828972281568e-06
1.17292176930947e-05
5.52134349636492e-05
2.04558352164103e-05
3.39463477735245e-05
3.66613089188735e-05
4.70081942286491e-05
7.18702480232821e-05
5.16233982183335e-05
3.62683841043436e-05
7.20896959562542e-05
6.60984326725653e-05
3.54120002694232e-05
4.52069994240123e-05
4.54257614923108e-05
8.78336216286968e-06
2.25848064527748e-05
1.33047839861648e-05
2.71722454476962e-05
7.01548604159057e-05
6.19012693736889e-05
3.80285182568497e-05
2.73108299050324e-05
4.04742616621228e-05
3.44114605018342e-05
4.46683282544451e-05
7.04253195171417e-05
6.10575680088613e-05
3.48626563383756e-05
4.39766904137608e-05
7.3165512747123e-05
6.61549526180104e-05
3.97671904223074e-05
7.0128688383226e-05
4.29862382655976e-05
7.21636054904603e-05
4.98278852728656e-05
3.76079022114563e-05
4.73050495765735e-05
5.7936314868331e-05
2.29191636959953e-05
1.86859569066829e-05
4.56403002699047e-05
4.15088369643196e-05
6.03595548622452e-05
4.25826524312951e-05
3.93522357755281e-05
-1.74890233406774e-05
3.52960388835016e-05
8.08414674018652e-06
4.10426463505249e-06
3.39643489883391e-05
2.02202205319447e-05
3.0827205505794e-05
3.52405329621339e-05
4.77029406883436e-05
6.85869480321396e-05
4.51885020330961e-05
2.43498366182556e-05
2.38421681765223e-05
4.36053911901578e-05
7.164272035115e-05
1.01943561511554e-05
4.43823028380611e-05
3.09427807747831e-05
4.7556742684622e-05
2.93708478962331e-05
1.40253185736968e-05
1.40485419414046e-05
3.96082779336949e-05
5.47260239780893e-05
5.63137270795377e-05
3.9315087910767e-05
3.45061002205022e-05
4.90294193792641e-05
1.62128982369407e-05
4.3711160611551e-05
4.15894182667428e-05
6.75385093259745e-06
3.33464694433165e-06
3.20475258757526e-05
6.01019031992672e-05
3.32592697051107e-05
-4.65793594403954e-07
-8.05705176627524e-06
4.45601879649908e-05
3.44003164252055e-05
5.78661107174592e-05
4.80376265574555e-05
4.51326063103894e-06
4.74027820478207e-05
1.40038277028082e-05
5.01223943253008e-05
3.96400290377944e-05
7.91551401743223e-06
2.27149589077518e-06
3.76937484543678e-05
3.84717887576787e-05
4.80714745505648e-06
3.08115850765125e-05
4.2076958082548e-05
1.64483886452625e-05
3.18400328515603e-05
5.28726955382882e-05
2.60566661996309e-05
1.94546374152343e-05
4.63726285399152e-05
2.95665809841714e-05
9.35204274568301e-06
5.97213240668856e-05
6.43017142367295e-05
4.54507897732148e-05
3.64538309932938e-05
2.05564581037224e-05
3.82716680877572e-05
4.76900740239085e-05
-4.15628782203598e-06
5.93429676187717e-05
-3.41940174007186e-06
1.57471211775892e-05
4.63177314444848e-05
3.43790011292846e-05
4.45956395689144e-05
4.88967716614524e-05
-9.07112784801386e-06
3.36215853694745e-05
3.76491326060585e-05
7.30256160356771e-05
4.44252512029718e-05
2.08083462173021e-05
7.38288615549169e-05
3.33627762013114e-05
4.51386426189902e-05
2.42451678616292e-05
3.1015915477381e-05
-1.45404465626082e-06
5.10842237584206e-05
4.82933769794775e-05
1.9036119509864e-05
4.53883771813723e-05
3.52904881759231e-05
3.08422242402073e-05
4.08472697320144e-05
2.82715747925545e-05
4.87483404996457e-05
2.85641830144841e-05
5.64539560965578e-05
1.43450197152021e-05
3.75110243852314e-05
4.4731361929027e-05
1.18224610351008e-05
9.85216214404936e-06
1.47692673695412e-05
1.73683429484338e-05
2.00622211644766e-05
4.83156590034269e-05
1.34846299794024e-06
4.31342609800735e-05
1.73188006106127e-05
2.32736335294494e-05
2.34290460392775e-05
4.32462397005267e-05
5.14100135266308e-05
4.03644244514395e-05
4.89172267083375e-05
5.29302675293972e-05
1.75712564128146e-05
2.59708310469755e-05
3.82565287795725e-05
6.01623940083198e-05
3.34944683527723e-05
5.64584570080572e-05
4.0685730255497e-06
5.86739385807159e-05
1.35438267837622e-05
3.49978184856746e-05
3.0128903955232e-06
3.13953287135237e-05
5.31274600070138e-05
5.27085835464611e-05
2.52814242131986e-05
7.90294824485763e-06
2.8709759745512e-05
5.35704651825919e-05
2.51240788044034e-05
7.88495306458615e-05
4.43107902333916e-05
5.9073720046057e-05
1.631371761859e-05
2.24309341629142e-05
4.12467850014105e-05
5.57902432591414e-05
2.47691351358649e-05
3.65702495982921e-05
4.20202553271128e-05
5.6809366847564e-05
1.89884702798764e-05
3.35181483907932e-05
4.7975520423817e-05
3.48478294600338e-05
8.48619256716835e-06
4.07982900819536e-05
9.77084418329109e-07
2.25501177500094e-05
6.2111429408508e-05
4.95583196220898e-05
1.27990527810061e-05
-1.96019616166482e-06
1.63311092072657e-05
1.79932030108855e-05
3.58156632840318e-05
1.45944754630673e-05
2.90581201631779e-05
2.9317571056395e-05
2.94252294363587e-05
4.47157643594035e-05
-1.5397112588564e-06
4.92893018011898e-05
3.62444488453998e-05
3.69896140030798e-05
3.26282073610992e-05
4.43439052391222e-05
3.96301826540404e-05
5.07879358859997e-05
1.89199621243895e-05
1.02520890835455e-05
4.64523175711832e-05
5.93920374395813e-05
5.96386402877991e-05
1.04676140295163e-05
5.44564089071653e-05
5.13608362749627e-05
1.00159339617113e-05
5.69956270319252e-05
4.44161498950054e-05
3.58729180104302e-05
4.21805244122095e-05
4.92871117713064e-05
3.89112596001927e-05
6.10961300728269e-05
1.10288754654845e-05
9.6087672985383e-06
5.50443411399639e-05
5.73727572154196e-05
5.72651123175471e-05
1.64207369954938e-05
3.35540348883771e-05
9.15066669638776e-06
1.14016809230909e-05
4.43374821232087e-05
5.48493937887944e-05
3.62895968005517e-05
1.3383916424976e-05
3.23266407278272e-05
4.2835165836408e-05
3.09307131492776e-05
2.8171306244051e-05
-2.66122153837837e-07
2.97872379806888e-05
1.86125550990005e-05
5.02411904448782e-05
3.13373002957522e-05
3.39320937385391e-06
4.74473700202195e-05
3.55708464692592e-05
6.13111630312055e-06
4.21162704149903e-05
4.33354053235812e-05
6.53509222559805e-05
7.51187317150883e-05
4.5640086492978e-05
1.49638901975286e-05
1.56228161520543e-05
2.91977195743892e-05
4.28129902238896e-05
2.26040242922643e-05
3.1159362328198e-05
5.51601569437936e-05
5.37387441891818e-05
6.62357767729083e-05
8.76891342377959e-05
6.87785104789941e-05
5.28912328592863e-05
1.38497549601152e-05
6.68396337392175e-05
4.64125597399998e-05
1.30762627652158e-05
4.20191111110736e-05
6.00717473262021e-05
3.9424276850746e-05
9.61700352461147e-06
-8.12314368004204e-06
3.06767925224085e-05
8.23519471951996e-06
3.51416270502202e-05
6.87959588669174e-05
3.55875395540898e-05
2.44807002680643e-05
2.81125964450275e-05
3.84641434185042e-05
7.03314278727706e-06
-1.55751979992285e-05
4.99175896707157e-05
1.62015067927545e-05
4.42466678019779e-05
6.72637667172485e-05
4.54235428011508e-05
2.83366130716305e-05
4.61168521245504e-05
3.46276876407048e-05
2.59317032823295e-05
4.67607071376167e-05
2.03098079078611e-05
8.15405507765492e-06
3.67184132408207e-05
6.49350531594803e-05
5.24549430010444e-05
1.69610935956988e-05
2.16939592631833e-05
2.86217215046334e-05
3.43703526377449e-05
5.16680516245521e-06
6.09395162886427e-05
2.83980703066091e-05
7.20850132145491e-05
6.71386356920462e-05
5.97980044550903e-05
6.94173145840203e-05
2.16020298166293e-05
6.70410338284042e-05
4.12333262316099e-05
1.99376873876254e-05
5.72687838186796e-05
1.21226859063261e-05
4.28019647185332e-05
4.59670014467224e-05
4.40300102582163e-05
5.87430229295544e-05
4.97312058204554e-05
1.95318371883545e-05
1.53064860771971e-05
4.16151150036203e-05
3.84103968219849e-05
5.40470536667127e-05
7.46964010661215e-06
-1.37789167012582e-05
4.78876221290598e-05
3.69498198598934e-05
4.12597564591898e-05
4.71086183183939e-06
2.92711620903117e-05
1.44892459800849e-05
4.98360240586349e-05
3.81460739813165e-05
2.37920526838171e-05
-3.1135308976369e-05
5.92159896649432e-05
3.14646689130683e-05
4.69159802267909e-05
1.90370149751554e-05
5.31730639235373e-05
6.81848425809762e-05
2.75534598568661e-05
7.279801221023e-05
4.89387812774274e-06
5.37012431191901e-05
5.34284668016503e-05
4.09118839244931e-05
7.17697392370875e-05
3.84736141309929e-05
6.11414660537848e-05
6.9000336176818e-05
2.00835274883188e-05
5.31712048319897e-06
3.17847437116291e-05
5.61197025787381e-05
3.62533076033213e-05
1.20606589029542e-05
2.22008493607317e-05
3.95613394484078e-05
3.78330680724829e-05
2.86377253848063e-05
2.1828396800369e-05
4.8892590508634e-05
3.13397976407458e-05
6.14132278805055e-05
-5.4020453922463e-06
2.5215203896611e-05
1.27894334704466e-05
4.04348162385922e-06
2.17157119898322e-05
-4.30750683934319e-06
-8.18324358623714e-06
3.58277391290691e-05
-1.30424749387376e-05
4.41143854642562e-05
3.75186913160492e-05
5.598950524551e-05
2.55595163689421e-05
6.9374781250268e-06
2.61799823987019e-05
4.35310906982977e-05
2.08777098997203e-05
1.61401958208301e-05
4.14493442856191e-05
8.33509687678972e-05
8.30436431305428e-05
7.70412938680429e-05
2.62359037205604e-05
1.62639292332236e-05
7.48286170470982e-05
4.46108703123451e-05
3.00869598379067e-05
6.52368352951916e-05
2.17446531282288e-05
2.117902171909e-05
1.53492611433154e-05
2.14743411367345e-05
6.63166643263227e-05
3.62307026449938e-05
5.25588915662335e-05
4.360216083683e-05
2.98827813674472e-05
1.35925064449284e-05
7.80481034968087e-07
7.8808433815215e-05
3.69504583544507e-05
5.53463670357273e-05
4.69867913583679e-05
3.67887606715927e-05
2.44207443995045e-06
1.03572424441703e-05
2.64159965406123e-05
2.25383929404603e-05
-2.05046083642232e-05
2.98696548472934e-06
6.98176118084033e-06
7.64119654658944e-06
5.97514774035746e-05
3.53075368044055e-05
3.64153000656303e-05
3.80855666589939e-05
1.72922382309544e-05
2.59590573893835e-05
2.58029288019836e-05
1.40272047264029e-05
5.8014019494508e-06
4.2240308363505e-05
2.95607622072403e-05
5.48497126496664e-05
5.47666044495525e-05
2.61336572297625e-05
5.91313754468399e-05
6.78487518475811e-05
5.80927693988779e-05
4.51372641418885e-05
3.19177131503451e-05
3.61173497871689e-05
2.66040107064459e-05
2.03948787038782e-05
2.09696448100921e-05
4.47456477387618e-05
1.35900123032994e-05
5.86837610885886e-05
5.64720421993436e-05
4.33084148340555e-05
4.47837380332942e-05
3.93818934273326e-05
3.6259497627383e-05
-3.04881529213853e-06
5.54317323557143e-05
2.99749302866153e-06
3.36703089650667e-05
8.46717299135431e-07
2.68599567062621e-05
3.92015798733375e-05
2.41034512497228e-05
4.04359191143092e-05
2.78803807961153e-05
3.40989686876805e-05
4.86781507444464e-05
4.63358297081832e-06
1.74483257803274e-05
2.01360512614893e-05
-3.08319120431154e-06
1.32619253199709e-05
6.37043254368899e-05
-3.78577420415231e-06
2.77996424891545e-05
5.99703609367377e-05
4.5473722420691e-05
6.3509042515417e-05
4.65164906644711e-05
3.57534849142852e-05
5.53391663968592e-05
5.72282725532252e-05
8.5076683222134e-05
1.97819450581122e-05
5.16611183492059e-05
3.27167778398099e-05
6.48551492042019e-05
5.38166838989952e-05
4.18258659279347e-05
3.37572387844292e-05
4.24602172008623e-05
4.52001742139782e-05
3.00420325659753e-05
5.82315572290802e-05
3.35991586877034e-05
3.52887429343831e-05
3.22069342862545e-05
4.24664969924158e-05
2.71957822269534e-05
3.98258748924349e-05
3.24518739376012e-05
2.60258213017129e-05
3.45586931143294e-05
3.00835879126144e-05
4.18317297616587e-05
3.92753302501972e-05
2.76029427616412e-05
5.23862400347221e-06
3.38298998664211e-05
4.47161773371305e-05
5.00522006869715e-05
2.42682346101006e-05
4.76415038137278e-06
3.18759392670137e-05
2.44751678133773e-05
1.87966228529176e-05
4.67161290646458e-06
4.17894705139339e-05
3.03912258323422e-06
8.71766511631516e-06
1.84371465438649e-05
-3.91932912329966e-06
5.18054718743719e-05
3.57898141273076e-05
3.55655136212089e-05
4.5378225931028e-05
1.6184926714839e-05
4.84022360627658e-06
6.0020311905407e-06
4.24395862065428e-06
3.06699010876052e-05
2.92648745909555e-06
5.11764767263749e-05
4.02535408882953e-05
7.18875273818181e-05
4.42420810778752e-05
7.48085877647514e-05
5.49724699369956e-05
5.2202629841192e-05
4.39438907317833e-05
3.12129191732407e-06
6.58738136063642e-05
-4.46776086611733e-07
6.10558078093838e-05
4.59093335520127e-05
3.30766757538734e-05
4.50555412175716e-05
1.08236113132829e-05
1.11546087233848e-05
1.32503383169069e-06
2.11286215163811e-05
1.8932363981197e-05
4.65682882280285e-05
4.58072429290407e-06
1.30674230589602e-05
7.69730207211181e-05
5.66859603241739e-05
2.14685305137725e-05
3.69245985910224e-06
2.1359115029345e-05
3.56708534722521e-05
1.39130288608357e-05
5.22703295021468e-05
-1.63641304841558e-06
2.58883807538544e-05
1.76248884480882e-05
2.09808200108401e-05
-4.92671659544377e-06
6.51544214500331e-05
4.90508084660408e-05
3.13827690933662e-06
3.46087458873482e-05
-1.02787578364258e-06
2.02371576889101e-05
5.88420435284553e-05
6.39700389048607e-05
2.39971638117316e-05
7.50601286617112e-05
4.06532985286627e-05
4.32392538027976e-05
3.79929089308725e-05
4.47774408138976e-05
4.51649453943635e-05
3.28418233613023e-05
4.51819726633163e-05
6.21975956687316e-05
4.71328981297134e-05
6.80511606968744e-05
2.97390383590323e-05
3.11632075873462e-05
3.76496639922759e-05
4.35262621422744e-05
3.28371132091532e-05
6.93653592306386e-05
5.46874958487741e-05
3.69460283890373e-06
7.46370736985304e-05
6.65280716813554e-05
2.34530516554906e-05
4.92312549756451e-05
3.18718996429506e-05
2.71587673791213e-05
4.12904797502916e-05
3.66420830145344e-05
3.44061966623314e-05
4.42561200440505e-05
9.44119927800305e-06
4.96794172935123e-06
2.01233115159515e-05
4.25387186066169e-05
6.63453757878365e-05
2.20734355651444e-05
3.30989412898493e-05
4.06039188713699e-05
1.39914758884826e-05
2.74925983307098e-05
3.68552533192129e-05
3.91109881217943e-06
5.32054131676175e-05
3.48549822767372e-05
7.72931766241364e-06
7.48026172573037e-05
6.80085492080126e-06
1.05635871910017e-05
-7.97056442197703e-08
6.70121469764141e-06
2.47714100453182e-05
3.64961586219328e-05
3.96469183908638e-05
4.71243512518137e-05
3.2683738553212e-05
3.36502212245938e-05
6.37245311563194e-05
3.84033476944708e-05
4.50272488566434e-05
3.2447650472347e-05
2.40253663473813e-05
1.99346638375782e-05
6.39669294217991e-05
1.9654683771321e-05
1.35268545357208e-05
7.54770600962436e-05
4.37467239535715e-05
3.34690043106686e-05
4.01508926139282e-05
5.04482942876351e-05
4.84215570879331e-05
5.33383597851445e-05
3.11662647196708e-05
1.10912845958991e-05
3.40304028991859e-05
-1.6341388492982e-05
3.58983822821519e-05
3.48255085913395e-05
5.59068122378554e-05
4.78802693899193e-05
5.02549459595572e-05
2.2834410020859e-05
-5.23623497866131e-07
3.93204280554217e-05
1.71535111008286e-05
1.74648227468129e-05
4.50340799648368e-05
1.29057240981485e-05
3.24043272346358e-05
4.10455412961594e-06
2.99491211701824e-05
2.98673879525505e-05
3.6512814664349e-05
6.66002398425817e-05
3.67728472082126e-05
4.37694396755267e-05
1.02221139237723e-05
1.49398805580861e-05
2.10272573469117e-05
4.82948862678788e-05
3.91280214300013e-05
3.17123905003805e-05
5.86354904284741e-05
6.26940822186045e-05
5.72493920653615e-05
3.11161669838216e-05
2.29881428408195e-05
1.13642278205325e-05
9.13035363511176e-06
4.58215867820215e-05
1.90686437662066e-05
3.73014029379644e-05
3.1535119513314e-05
6.35178329944711e-05
-1.51631527816697e-06
3.32527716335024e-05
2.32611394647673e-05
3.254562144465e-05
5.18732177236359e-05
1.06543753846829e-05
5.52946880738558e-05
3.70802269848524e-05
3.24908230774198e-05
4.97244842539408e-06
2.52057863801595e-05
3.1851215506817e-05
2.31507922580091e-05
4.25499784030017e-05
3.09316656820917e-05
3.50902339906591e-05
2.76257055474521e-05
2.65031254684548e-05
3.70761696310288e-05
4.58407793829448e-05
5.22568180890887e-05
3.04695949587749e-05
3.20688415655866e-05
2.74600426317598e-05
4.6592209664751e-05
1.35300483399515e-05
3.84547110551461e-05
4.62804435036931e-05
2.82778081550638e-05
2.88906324013743e-05
2.82501394009139e-05
5.19824860837852e-05
4.38676252149126e-05
8.05231300779615e-05
4.46209638374957e-05
4.72099947585502e-05
5.5141500456333e-05
3.83905939336694e-05
5.09293613058911e-05
4.69866430227907e-05
3.73091173612213e-05
3.26609260773734e-05
3.28930790579355e-05
-9.80081530773024e-06
5.50600775376786e-05
6.99774782722277e-06
4.48765527735386e-05
3.17547674746671e-05
6.5987656489467e-05
3.62793243907466e-05
1.02970557103778e-05
4.83203677408757e-05
2.49798101309216e-05
5.42323209868041e-05
8.99726633243037e-05
1.53570533909573e-05
1.36067952934973e-05
1.24632072231335e-05
3.78001063842872e-05
1.7425876416246e-05
3.90132777205491e-05
4.10411436519664e-05
5.59794678028077e-05
3.79286189546053e-05
2.31529050661615e-05
3.60642338857829e-05
2.80514017386808e-05
2.39899703395887e-05
3.81418183595625e-05
2.69697147806955e-05
4.19968936427764e-05
5.37637296642447e-05
1.70321772600648e-05
3.10831678105839e-05
7.41986685488097e-05
2.64904179956029e-05
9.33803194734259e-06
3.71886829456471e-05
-5.318265967505e-06
5.21089780817177e-05
3.98487269826662e-05
3.48038045121812e-05
1.35951955747772e-05
3.61528026246832e-05
5.30057527599969e-05
7.69649257135079e-06
2.6533359749828e-05
3.3954596865977e-05
4.54334777003587e-05
2.59741582582664e-05
5.78656900335149e-05
1.57888929911922e-05
3.80017862565076e-05
-9.62643809974823e-07
5.70837708318466e-06
4.29664838858344e-05
5.43048853296477e-05
5.1200061618513e-05
6.53431840773275e-06
6.22499293538435e-05
9.00480466962386e-06
1.52849015053984e-05
-7.8871456278837e-06
2.88289285700383e-05
4.26024369281515e-05
5.82454669338032e-05
-2.06963691468027e-06
4.94618818608258e-05
8.58079656747609e-06
-2.25969567166744e-05
3.46200206477247e-05
2.72907253061876e-05
2.94248166542258e-05
5.47101523554624e-05
1.84815514309216e-05
4.68181319115326e-05
7.34405723862985e-05
3.05258631926673e-05
3.72546677952265e-05
3.48389956617753e-05
6.86856189677268e-05
3.06687970920023e-05
2.8065703547251e-05
1.27992694819982e-05
2.01335344858856e-05
3.67467018454416e-05
4.9959487798112e-05
1.92500865464569e-05
3.49580552322723e-05
6.29160373753841e-05
7.23841454480077e-05
1.38870284092404e-05
3.25805514027037e-05
6.62523268215886e-05
5.813686074331e-05
8.11538426409933e-05
4.17943207934971e-05
9.17346583145946e-05
1.47902429202649e-05
6.10613072606543e-05
2.59467119225975e-05
4.81787578156123e-05
2.86458738997454e-05
3.42956936031484e-05
3.7258936136737e-05
3.56301686477614e-05
3.78515204709341e-05
2.78964853779294e-05
3.20679909489618e-05
3.26759146181032e-05
2.67126853887006e-05
2.92047116682613e-05
4.94441647665273e-05
4.25882175281061e-05
4.06955379058827e-05
2.61611213651878e-05
1.87018343288113e-05
1.04358249132692e-05
1.97236762335116e-05
4.98349268383442e-05
2.6866204923836e-05
3.29453570075249e-05
2.08887580189122e-05
4.07055023342653e-05
-3.55203184554161e-06
2.71515964863164e-05
6.05388519885785e-05
2.59709254228802e-05
4.90441282778842e-05
5.11514734584154e-05
4.56020162040969e-05
2.38638873661932e-05
4.12745717136398e-05
1.20088919416271e-05
-2.55656311432308e-06
2.93274380473347e-05
3.57355343630623e-05
8.15024645239015e-05
1.69753868938132e-05
6.4000425539146e-05
4.83571286354809e-05
2.74175000978913e-05
2.41619521065537e-05
3.43125308483518e-05
6.94500751040149e-05
3.4633765701091e-05
3.7458832838943e-05
4.81061795487458e-05
7.50117864026174e-05
3.57428508380274e-05
7.49739448731922e-05
1.40336731839246e-05
3.56404041817405e-05
2.96568067090679e-05
4.84011676559768e-05
8.69562389790321e-06
7.56610956494653e-06
9.38456431815925e-06
-4.14316817566915e-06
4.16457134924255e-05
1.68972245928247e-05
1.74154529625951e-05
-2.89671554099207e-05
2.40120578981424e-05
3.11115551060286e-05
7.19118280025728e-05
5.45585385875142e-05
3.83797843222407e-05
4.6412616665326e-05
1.44648756095014e-05
-6.73758242483733e-06
1.34787006482607e-05
3.50629059656631e-05
3.81528959531376e-05
1.46491957562939e-05
5.45432451252909e-05
2.61184357150156e-05
3.08080359269552e-05
2.32944558061399e-05
3.98038148529793e-05
5.50349762572381e-05
1.587987241588e-05
4.62111663748509e-05
3.90311736185165e-05
3.66672096185927e-05
4.75885930561538e-05
5.86946701565174e-05
3.97840628717324e-06
7.47700667107099e-05
5.19798817942455e-05
1.12210440225664e-05
3.4415154297353e-05
2.66723745343968e-05
3.22542367576164e-05
4.39475688901904e-05
4.73429637006999e-05
3.13028562445871e-05
3.89414049531595e-05
3.74558876433288e-05
4.75627840264893e-05
2.11879262662115e-05
4.19550614425227e-05
5.74864054319905e-06
1.14172896842133e-05
1.82185050018749e-05
3.32656963760881e-05
3.47670820971522e-05
1.81543793031266e-05
6.09334509015012e-05
5.79822199294518e-05
4.98936384072406e-05
4.98182326500232e-05
-1.27754711889408e-06
7.04504171610276e-05
4.77685187309436e-05
1.07753588531273e-05
3.04064860230692e-05
6.5108633628494e-05
1.90637131103421e-05
3.29680887372655e-05
4.55251203611669e-05
2.8775433240808e-06
5.92207229891174e-05
3.983069284998e-05
1.20787617170853e-05
3.10753804277935e-05
-8.92441512371471e-06
6.24996413636922e-05
8.69468915094232e-06
1.79260638200936e-05
1.44317167726929e-05
1.53439953101126e-05
-5.54588891263464e-06
3.89342017338598e-05
3.18275292413472e-05
4.04551207214407e-05
2.21236299593284e-05
3.28753945919769e-05
-2.70921643865666e-07
1.43439251733354e-05
1.83342400104696e-05
-9.74537881088533e-06
4.36111080725468e-05
3.4457903809611e-05
4.17440159949117e-05
2.38126654942295e-05
1.59153202549958e-05
5.50945587612356e-05
2.59552955020597e-05
5.16442931906396e-05
5.03060301912829e-05
4.20944700774548e-05
4.20080855825735e-05
4.49759258421659e-05
3.43275656846409e-05
3.9428352962891e-05
4.24514236442286e-05
4.48638048961826e-05
2.26198577252881e-05
4.81524585300088e-05
6.00666749595351e-05
0.000112066887601318
2.75626597606919e-05
7.10628455760217e-05
3.68145732893234e-05
4.01530186124485e-05
2.73913274851941e-05
3.19072408245997e-05
6.42291975978805e-05
5.48319917543269e-05
3.05019196182235e-05
-5.32528268618985e-05
7.00971431078367e-05
5.65035840145086e-05
2.00885759486527e-05
2.91126548801118e-05
3.02160776253598e-05
7.64131015648316e-06
2.84128930975557e-05
-1.11327771754328e-07
3.02205236999096e-05
2.43535198593655e-05
4.09098371032159e-05
3.01293597368039e-05
1.87330911159517e-05
2.97369649875076e-05
2.20105582815798e-05
4.84723837169685e-05
2.43436430694957e-05
3.84557229529665e-05
2.14262198545942e-05
6.22343545379113e-05
3.31943369466904e-05
2.23860992299181e-05
1.92194736330843e-05
4.99095397185582e-05
4.65720828793193e-05
7.95835297669916e-05
6.00796219150123e-06
2.30167331054109e-05
1.56370883748351e-05
3.13281435085199e-05
3.81803902063194e-05
4.3147199179153e-05
7.31769673197294e-05
4.7934037284816e-05
5.19372804196048e-05
2.71957902728165e-05
6.37081200069783e-05
1.03318016981286e-05
5.86170718168747e-05
3.18367999301739e-05
2.48291532687754e-05
4.00189968604525e-05
2.22348705843857e-05
7.35601962463723e-05
6.21509286512406e-05
4.65255504251885e-05
3.22102199570237e-05
3.72344629444719e-05
2.21618629921052e-05
2.24092034521988e-05
-1.06720708423686e-06
3.12728062878578e-05
3.47167593134204e-05
3.43426337370745e-05
1.29303754728749e-05
2.23734972132763e-05
1.97035347004754e-05
3.19984456743883e-05
2.27723216186026e-05
5.16077035394437e-05
1.27664038548788e-05
2.95983178578972e-05
1.95190209450045e-05
3.80964274984271e-05
4.0797328719749e-05
3.04806038458259e-05
9.37163613780358e-06
1.05491510098463e-05
2.35908011431565e-05
2.60089572434837e-05
6.62888899542761e-05
7.11007340160219e-06
2.45906383562026e-05
1.52037612895175e-05
5.32036691122947e-06
2.7535224814477e-05
4.01082833146879e-05
1.39734228450663e-05
2.15375786599797e-05
3.72245223727551e-05
4.66288255194429e-05
3.72902168238185e-05
7.86233856545141e-05
4.14438212578746e-05
4.71079687589232e-05
5.39561978243602e-05
-2.73322429782949e-05
2.55769406161466e-05
3.40873942808078e-05
6.65872738127886e-05
2.60230496351747e-05
5.18325036116231e-05
5.19817121863626e-05
3.32085399004672e-05
1.37298874661509e-05
3.84929134647482e-05
5.13936298025224e-05
3.54735308014514e-05
4.56558097591471e-05
7.45538888617192e-07
5.54983841405627e-05
4.44354311729399e-05
1.0461230509988e-05
1.41210689303096e-05
8.50197438988495e-06
2.45602530983083e-05
-4.00401479610544e-06
-1.43646083247961e-06
8.58346973029955e-06
-2.39545684126786e-05
2.52175618534246e-05
3.19548263984535e-05
6.19590949670394e-05
4.97046973074514e-05
3.13573121550917e-05
1.61250041461196e-05
3.29689014909018e-05
1.82888934314366e-05
1.96866824331764e-05
-1.49355460979292e-05
4.4184122000655e-05
2.61064420063892e-05
2.73441356245957e-05
4.77191983625001e-05
1.48327828979223e-05
5.59923757987202e-05
7.35093631576954e-05
3.48578720574604e-05
5.83415478540892e-05
5.99622189328789e-05
5.4675172298791e-05
3.84238155019656e-05
5.09105465347681e-05
6.05123869586926e-05
5.80066181882303e-05
5.15712833599064e-05
5.13036738083243e-05
3.27832980051909e-05
4.72184537825749e-05
4.48163926991496e-05
4.60125575927584e-05
2.49118117544351e-05
7.38540477736535e-05
-6.83093929948857e-06
1.36586625552539e-05
2.02838232479079e-05
3.18319807814727e-05
4.43579187880606e-05
3.925112331929e-05
-2.10209321533921e-06
4.21415176854944e-05
3.58755147656091e-05
2.467156781738e-05
5.71424319846771e-05
1.48802703569737e-05
1.75602588331261e-05
2.41767227576018e-05
2.84587040260616e-05
7.90509260141555e-05
1.6431329997814e-05
5.9008810778851e-05
4.95767516966379e-05
3.87112338209648e-05
6.80001240027278e-05
2.5202181721837e-05
3.29710712638747e-05
5.75676140848798e-05
6.9625838040789e-05
4.57437875297307e-05
7.60643528756064e-05
3.46035423790077e-05
2.15477808147327e-05
6.64918502912716e-05
7.07309183604767e-05
2.17823685730154e-05
2.39193848078685e-05
6.72384851996503e-05
8.54956361180549e-05
2.51993937953509e-05
2.28045638393841e-05
5.7606818669663e-05
2.76136461905282e-07
-2.29329621888344e-05
4.59969868020212e-06
3.51997236566429e-05
2.81332664658165e-05
3.76312753498161e-05
1.28875543944208e-05
2.10075534428907e-05
5.52622262975814e-05
-8.29066403640568e-06
-2.16921821253725e-06
2.10224274599511e-05
1.88640547973394e-05
9.75745232778936e-06
3.05934550849749e-05
3.59276298062041e-05
3.57782361629116e-05
8.77391731308787e-06
7.88276283892414e-05
5.30992509962629e-05
6.44633304082657e-05
2.25761781119067e-05
6.44305693614058e-05
1.85535802461762e-05
2.60214130145196e-05
6.68053070879553e-05
7.29874967387185e-07
4.08498807921067e-06
1.36895538948228e-05
2.87531613209044e-05
4.60249944542929e-05
3.21155866516048e-05
5.68069778349076e-05
4.6206399361077e-05
6.36653380267361e-05
4.25477135730158e-05
5.26526882321221e-05
2.4431355511708e-05
3.41231026471439e-06
4.73205164341469e-05
3.10384561887153e-05
5.25017562201041e-05
4.73965917556281e-05
1.75226421139146e-06
-1.1631816839527e-05
1.27841053075817e-05
2.11822223035071e-05
4.35853556532204e-05
2.97747007970082e-05
5.96601529416987e-05
1.85874640094446e-06
-3.51332117939465e-06
5.52890331017885e-05
1.07581470696149e-05
3.73536365258601e-05
7.14498694157503e-06
2.30177268511151e-05
2.50841483518897e-05
4.10033144453444e-05
2.09257305015454e-05
3.20046160164812e-05
3.162503124959e-05
2.37509996233689e-05
4.61224628090029e-06
1.56873803245226e-05
4.62605014832264e-05
2.97425152632315e-05
4.3133099197998e-05
5.64458761047748e-05
1.92606040990694e-05
3.92834153174005e-05
4.30450108508485e-05
3.28204890199563e-05
4.44427018416516e-05
2.18881337975755e-05
2.84427969579379e-05
1.70584733650545e-05
4.39936579437927e-05
2.27547399843964e-05
5.80242960877973e-06
2.8576942117841e-05
2.41878388191809e-06
4.10365730270613e-05
6.97313623090848e-05
3.99718318358857e-05
2.6269109098498e-05
4.71701240917766e-05
2.13107771352197e-06
1.8247736978496e-05
4.79979068603415e-06
1.01644461493723e-05
4.86705706677837e-05
3.29872832976045e-05
-8.25949744389148e-07
6.69722945802874e-06
3.17690170548346e-05
2.37045042367174e-05
4.41828633318895e-05
5.55634585654771e-05
1.81833235092831e-05
2.71488456178169e-05
3.37187447140415e-05
2.79884795429827e-05
-1.61852641581148e-05
3.77304118637124e-05
3.33415152082497e-05
4.38684374630251e-05
2.56911803788416e-09
7.96293617093845e-05
4.90089472573104e-05
5.74619224265398e-05
6.48937206638875e-05
7.5205453973116e-05
7.69246691267516e-05
5.60751466840981e-05
3.23219086282463e-05
2.96288310361278e-05
4.10546114642545e-05
6.80640158191597e-05
3.54424019435512e-05
2.90726909431329e-05
3.62743708772436e-05
6.54657857115731e-05
2.27459351108705e-05
1.44773576612282e-05
4.64965065624914e-05
4.70673022627346e-06
6.75216677010349e-05
5.56433680139212e-05
2.22246888168674e-05
2.52779157972524e-05
5.27296886889262e-05
2.4422830271371e-05
3.26242275500456e-05
2.96070883223002e-05
1.94743233290988e-05
5.38358653766005e-05
2.6116520236268e-05
-1.48776783827621e-05
3.01139419309877e-05
2.24240432337378e-05
2.30387486692852e-05
5.45378408369656e-05
3.74462544714015e-05
5.65626405050021e-05
3.44490126198992e-05
2.57545169393476e-05
5.80752894305656e-05
3.92946919837203e-05
1.44793042542331e-06
4.27956702400186e-05
1.43675572592006e-05
1.26256108030981e-05
3.72729623234858e-05
1.73464507025264e-05
2.72557559703306e-05
4.09598951232774e-05
4.73175288848656e-05
1.89491222696839e-05
7.30115072725533e-05
5.2388532756126e-05
2.39978302688657e-05
1.89305942954846e-05
6.41526648500082e-06
3.92395214128216e-05
3.5638018211387e-05
3.99256947971447e-05
4.19255137951523e-05
4.15273698398226e-05
2.21551426208867e-05
3.45292407613217e-05
5.26956437689222e-05
7.58819575832058e-05
3.42223740252447e-05
4.25370682147212e-05
2.92121358041215e-05
3.52093518930056e-05
3.88389920298134e-05
2.59416409087999e-05
3.60873411313828e-05
4.41290616858194e-05
2.65769768968922e-05
6.59980729676417e-05
4.38871925052073e-05
2.02127768300399e-05
3.5132212277163e-05
2.65599487687555e-05
3.08522411713718e-05
9.93740873590165e-06
5.27299922054699e-05
5.08797899939016e-05
-6.09528222592074e-06
2.36997814788813e-05
2.81389126630068e-06
6.94286481292912e-05
1.56202169816684e-05
1.80248368070794e-05
1.11330618631342e-05
-4.06317005452479e-07
-3.79323550379317e-06
2.06385297908907e-05
-2.46155253786069e-06
2.75170952104451e-05
2.94697868241926e-05
8.69207655003211e-06
5.77275070575785e-05
1.66705230589946e-05
5.71448455746878e-06
4.88363507195383e-05
5.2250610159061e-05
6.84427338614126e-05
9.59382945844592e-06
5.15059304210328e-05
3.99581824947045e-05
1.88123540160688e-05
7.07700980046158e-05
-1.53652366442608e-05
7.26962992151485e-05
6.32276986082258e-05
3.67885725974592e-05
5.50279769013044e-05
2.5820584497232e-05
3.0654180215686e-05
4.16856303200315e-05
5.8938356280874e-05
2.56603387503729e-05
3.22637018382712e-05
2.90576994982059e-05
2.05049910430885e-05
5.02528739443932e-05
5.74276572975268e-05
5.85696043249651e-05
6.25706259415955e-05
4.33927967368552e-05
2.02913745658314e-05
5.1630049288763e-05
2.99550787898198e-05
5.325657058615e-05
-2.04523725262117e-06
-8.6331576172531e-06
4.06097100126542e-05
4.82573266414517e-05
2.92607380207531e-05
3.66871513820162e-05
4.04532256538579e-05
5.62344588901577e-05
2.76307475612832e-05
1.37013421154948e-05
4.50949805789662e-05
3.01237119574619e-05
2.87433866492664e-05
4.61883103297198e-05
2.85830158248672e-05
4.44802892570486e-05
1.87403074184623e-05
9.6427644337706e-06
1.74706560705865e-05
5.46627993771146e-05
3.72381282196936e-05
3.78866227938578e-05
5.62070345328217e-05
1.9901683656151e-05
1.45104786764901e-05
1.63646785019585e-05
4.43884768157185e-05
4.47775205937214e-05
5.08122769892174e-05
5.30625498005755e-05
5.09780402886845e-05
5.02955339591414e-05
9.5659606955941e-05
2.80493872934138e-05
6.68057585081212e-05
3.36509174251708e-05
2.99050607657827e-05
4.42634756766064e-05
-3.31847654767836e-05
4.47121091104347e-05
6.36070207704621e-05
2.48500660005325e-05
3.8494242198406e-05
6.3526663313079e-05
2.29879392891998e-05
5.25291517837463e-05
6.3456963526183e-05
1.77418618140727e-05
5.56475146272267e-05
1.34183225383864e-06
3.70812611580831e-05
4.5930121523316e-05
-1.77128418027611e-05
4.3999191824558e-05
3.16341590259612e-05
1.8389073068361e-05
3.46607833813608e-05
1.28289214814805e-06
3.29488388762596e-05
3.83507894122307e-05
4.32409474723871e-05
1.17322568595592e-05
4.85146851698675e-05
2.30158274807961e-05
1.87903380109158e-05
2.63276120174084e-05
1.40014017377069e-05
1.3177937558379e-05
5.23501503542103e-05
5.54687026496063e-05
3.88537537284098e-05
4.56952744728365e-05
2.82583532099244e-05
2.34193916773869e-05
3.82833118647377e-05
1.5978669116082e-05
7.46008459279639e-05
6.31531671838277e-05
3.07845484731155e-05
5.50045756658938e-05
3.16533880562472e-05
3.3408612432538e-05
9.12405802763966e-05
7.28051168234894e-05
1.36083656664758e-05
6.38817232263262e-05
2.72070237200372e-05
7.5515921932179e-06
3.43412705897092e-05
5.2042001188918e-05
6.22797024859517e-05
2.56983060827142e-05
3.78710937402976e-05
-1.64157186405652e-05
1.47679860375133e-05
3.9589870950616e-05
3.26493659627491e-05
1.69880385691534e-05
2.42391002047392e-05
1.03468672302944e-05
3.31591608926408e-05
3.95593140904924e-05
1.12765055908331e-05
1.94448013616402e-05
1.2883128699779e-05
1.94220451003927e-06
3.91524698432343e-05
4.58124682785469e-05
2.61477591194709e-05
4.76507681054149e-05
7.25316502141227e-05
2.00472707297197e-05
4.24782750214221e-05
4.23634332238723e-06
1.1758131839154e-05
5.83218348005746e-05
1.77129840823333e-05
3.26291926736338e-05
5.57262915441259e-05
4.06143863505942e-05
6.46237498746609e-06
4.27710662873889e-05
4.32695665844748e-05
4.7259358858691e-05
4.69919923991449e-05
7.01429494890113e-05
3.6784900219218e-05
6.7479146430874e-06
2.29889956711236e-05
4.10776211977634e-05
3.7413243987273e-05
3.79103541270249e-05
1.75430815582452e-05
4.17400112024546e-05
6.87559039939461e-06
2.50653767194371e-05
6.86519920305706e-05
3.63658464472071e-05
6.51119054345183e-05
3.34691815589051e-05
1.3222836562131e-05
-2.02579182915884e-06
9.6730749225428e-05
6.81402134613391e-05
-3.00528023977921e-06
3.38520870626149e-05
2.68939643287134e-05
1.45641277558492e-05
4.61006725079221e-05
5.47197870140273e-05
4.46642291909099e-05
4.97215525046944e-05
1.73183073478711e-05
3.95895279566479e-06
5.63342467242608e-05
5.55931235587184e-05
2.31511291589828e-05
3.83786762017174e-05
3.96538520473814e-05
2.54697931168425e-05
2.96369897881586e-05
5.70214612543979e-05
4.36230463063119e-05
3.63133928481505e-05
1.83613473469287e-05
7.3847127343356e-05
3.3415083948307e-05
6.66165641603191e-05
3.8922585137882e-05
6.79826523176174e-05
6.41118935940888e-05
2.63435616026139e-05
5.0807995567925e-07
1.93126547509659e-05
3.48241351752928e-05
1.55288709458975e-05
1.15324412255845e-05
1.94477201688243e-05
3.43973046255259e-05
5.36466076850939e-05
3.18977730523782e-05
1.48060021244391e-05
2.7242140492511e-05
3.3413922098105e-05
4.29573295271378e-06
2.76419301214954e-05
3.68471336063872e-05
8.76639825219509e-05
3.7689152236809e-05
3.40177720077305e-05
2.24993271347959e-05
4.99631875683458e-05
2.11376279521576e-05
8.40679599106418e-06
2.88239007614591e-05
1.83094063212915e-05
3.43608966281009e-05
2.51218121133305e-05
4.85112913613416e-05
-3.95408424374587e-06
4.77163126429312e-05
1.31737086541998e-05
1.84044229689707e-06
5.21842942689351e-05
4.72935332603582e-05
5.03461037192655e-05
3.17637923340423e-05
6.53180099456522e-05
7.33536764434475e-05
-8.09292953751848e-06
3.44478355017126e-05
5.79686273835299e-05
3.04430869844776e-05
4.04140958118154e-05
4.06341970326301e-05
2.33608759069756e-05
1.6988440372302e-05
5.06869099634575e-05
-1.06387552003109e-05
4.65067256719355e-05
5.7830069740912e-05
5.73747847956664e-05
6.184685201545e-05
2.86885017381847e-05
1.98260156513301e-05
3.92322175141476e-05
5.18749515818773e-05
-1.13715381287789e-06
3.17201812722187e-05
5.10531762444934e-05
2.5584169509723e-05
1.69446934774987e-05
5.34512485900084e-05
1.24711120540371e-05
5.69006134405206e-05
4.17135679450687e-05
2.44246694445959e-05
2.31267234904668e-05
6.87419822453226e-05
2.44376929713136e-05
1.72636258642241e-05
3.48224383778047e-05
1.68844739034145e-05
5.7068503619285e-05
4.48387663923432e-05
1.77443171049478e-05
4.90707767631115e-05
4.36036779694053e-05
2.91681057422327e-05
3.20799884058208e-05
1.84220980901202e-05
4.96308017916265e-05
3.24184304354649e-05
2.04745888818694e-05
3.40885646700603e-05
1.50528417046772e-05
5.59350486779955e-05
5.60454008345173e-05
5.1379233219926e-05
3.2130401818376e-05
7.37425723212071e-06
4.55774481971469e-05
5.77975478776902e-05
2.29926226253443e-05
1.31042544200688e-06
4.49446863106891e-05
2.44621673664993e-05
4.71727483676111e-05
3.4214600404096e-05
7.38481688375411e-05
5.3777880165656e-05
-5.54362360760143e-06
1.05364777506514e-05
1.56018729647554e-05
3.31223891394002e-05
6.52857265349712e-05
2.9967714634341e-05
8.53337844453624e-05
6.66287933461902e-05
3.40528632186154e-05
2.64226638623611e-05
2.97491911716559e-05
2.12281464150813e-05
3.01915646718794e-05
6.79627241653632e-05
4.38043831300379e-05
5.79899869962038e-05
4.49492340112383e-05
5.05522725393106e-05
2.27728519900076e-05
5.36889353389612e-05
1.50566387965867e-05
4.9011025588699e-05
4.35178891706703e-05
-6.31890258218673e-06
7.81235966035684e-05
6.59783344785842e-05
1.84546432823253e-05
2.2365221863206e-05
5.22066148018095e-05
2.54189167501873e-05
3.98953683131932e-05
2.10126320581298e-05
1.6483451901161e-05
2.19121009889284e-05
5.30170350423133e-05
1.11551931963225e-05
-6.02206861451056e-07
5.5031516870012e-05
4.47630676284418e-06
7.92538419944783e-05
4.94586676947699e-05
3.58859821738522e-05
3.9802796568317e-05
5.25293128051733e-05
1.69789197311421e-05
3.56170302698933e-05
4.12766356317949e-05
6.04455056052543e-05
2.82172338733471e-05
2.818553578672e-05
3.74111808837623e-05
2.86808418209723e-05
6.79089996140043e-05
3.34130728479742e-05
2.64354375074872e-05
1.57560223087484e-05
2.70731475007535e-05
5.40057676483792e-05
3.4310667476715e-05
1.67725821018494e-05
1.10715125566693e-05
3.3022630186621e-05
1.33240382836768e-05
2.86806581059925e-05
2.20223127111362e-05
6.94099744645887e-05
4.94222646833648e-05
4.56018657193651e-05
5.32628240785816e-05
6.09927655514102e-05
-1.05907965473389e-05
5.92696199186111e-05
3.64807695380403e-05
7.24970164678617e-06
4.99785495790125e-05
1.4855726129282e-05
4.64539952997334e-06
2.37361101100427e-05
1.32662818619955e-05
4.56149528740452e-05
3.45485506545525e-05
2.94042643485958e-05
4.38925926065395e-05
4.30068167498739e-05
3.169249519675e-05
4.34937435295187e-05
1.81493697211711e-05
5.04394359777315e-05
2.84917335988087e-05
4.86194878216018e-05
2.73098553847605e-05
3.05773657425751e-05
1.36321280204432e-05
4.72619869632747e-05
4.54388141926901e-05
2.85305640004813e-05
6.83411687657769e-05
5.84936455496108e-05
2.99287871375778e-05
2.08672152585307e-05
2.12377588179048e-05
2.22042880167901e-05
4.92823684705011e-05
7.27019564315413e-05
3.30418643059476e-05
8.93712244147333e-05
9.36598690932577e-06
1.36020063105393e-05
2.15313815360809e-05
7.05144491243909e-05
4.33823082922258e-05
1.99617397463922e-05
2.49624714857233e-05
1.23389802339563e-05
-6.31890423131673e-06
4.90159099040247e-05
2.94055395059697e-05
5.11727449115271e-05
2.36701821531052e-05
-7.64229493803265e-07
1.58947374600315e-05
-4.43800342590466e-06
3.1236805531125e-05
4.19990783889189e-05
2.67392961098293e-05
-7.68448448918167e-07
2.51237313502e-05
4.15052168744188e-05
8.25118084936119e-05
-1.48084207660117e-05
7.13001614121046e-05
4.13221980827248e-05
4.89940832466612e-05
5.36108829502687e-05
3.08898755055768e-05
1.84733048453416e-05
6.01585494919485e-05
4.70931396350461e-05
2.35896920032463e-05
3.55294898111867e-05
4.78776570429785e-05
2.25231388375485e-05
5.24349721022322e-05
3.20387374840713e-05
3.2591673040757e-05
3.35756148760167e-05
4.63733793360807e-05
1.12959908961122e-05
1.9383095938731e-05
5.02396011840664e-05
6.61753258896967e-05
2.59157265299526e-05
2.65729310975857e-05
1.17617561077632e-05
3.62970283875172e-05
1.35633222163403e-05
5.49954752149604e-05
-1.32337493698421e-06
2.85859283524315e-05
2.78348356226526e-05
1.9434845153433e-05
3.26543420568889e-05
2.8755353474143e-06
3.93199321053684e-05
4.97799021424841e-06
5.97532169981848e-06
4.22446620836549e-06
3.16513712826232e-05
5.71052398755326e-05
1.02988941203937e-05
6.78691620030606e-05
5.24945073012219e-05
2.9428106273314e-05
1.23618255088691e-05
1.10109286969954e-05
1.20706349285353e-05
6.2132405387443e-05
2.2326890716107e-05
3.70657583513839e-05
2.09954848391967e-06
5.60264324558902e-05
2.34956059901272e-05
5.33173357718679e-05
3.45615428704748e-05
4.3126547297228e-05
9.66251906587563e-06
6.82131608931854e-05
6.0207645089942e-05
4.32026792166196e-05
5.54903564263866e-05
6.9298083570325e-06
4.74654061544784e-05
6.50741001073281e-05
6.05794445197867e-05
3.13100929926269e-05
3.26160947454241e-05
4.01520330403236e-05
6.0440797531992e-05
2.25817881682116e-05
3.28603546448111e-05
7.66328519429095e-05
2.44031696047957e-05
7.49663459963982e-05
3.48278993137109e-05
3.48500816925862e-05
3.65628194531625e-05
6.60842613490803e-05
1.09744785203803e-06
1.47711539707606e-05
9.40929836906841e-06
1.27652124069695e-05
8.19071038370947e-06
3.93947011598507e-06
2.86827019122871e-05
5.55955586465996e-05
2.32674755850044e-05
2.71376100610538e-05
3.42096948326135e-05
7.11970661016085e-05
1.19528817488283e-05
7.28925698218982e-05
4.07658169024063e-05
5.02967484686833e-05
3.71093317029423e-05
3.49625868728807e-05
5.85722727446897e-05
1.82679154536709e-05
5.23545269793615e-05
1.65220837981436e-05
2.08775247476216e-05
6.04035235399185e-05
3.60097874668651e-05
3.66646245448356e-05
3.70021846569786e-05
4.83742135824512e-05
3.16915801952347e-05
1.65691612395417e-05
6.93983925040574e-05
3.96927041855937e-05
4.52964690097167e-05
2.84089725173098e-05
4.22967034223497e-05
2.45899742905114e-05
2.10499142920778e-05
3.55179065118146e-05
4.78302868534987e-05
3.75935187804466e-05
5.90060616597956e-06
8.04181585826041e-07
3.3681789009307e-05
1.57949688459833e-05
4.98205316474606e-06
3.30333360071331e-05
1.39705300944861e-05
1.61753566342308e-05
6.39699898214011e-05
2.66183520215378e-05
4.54545004265978e-05
4.46303665791185e-06
1.11035214318504e-05
4.72854924699662e-05
7.31602415660631e-05
3.49803064385888e-05
3.6789174363563e-06
4.45304829059178e-05
3.66562068711129e-05
2.24717225768103e-05
-2.29975834528752e-05
2.31581808021854e-05
4.2148508408957e-05
2.9598968774236e-05
4.92089132634865e-05
-1.63415039719829e-05
6.91819256317866e-05
3.92336574830977e-06
2.97273424327361e-05
8.1328539847872e-06
2.83427317274389e-05
3.7593218545695e-05
3.27119700911001e-05
2.38883177641744e-05
6.78608213096122e-05
7.553098934067e-05
4.61998280920428e-05
4.03263894078324e-05
3.26394462338738e-05
3.31199709368726e-06
3.35486856836444e-05
4.8883753937154e-05
1.7109901639328e-05
4.78748497155265e-05
2.82677950540454e-05
3.18666586548141e-05
6.05223462877278e-05
1.02649615233828e-05
3.21245888780077e-05
3.87167357859804e-05
3.19232277682874e-05
2.37624117743445e-05
1.46632803402387e-05
3.17601972238888e-05
4.47358943819998e-05
1.73812954201041e-05
6.03608095785224e-05
5.12937085430953e-05
1.67878040964968e-05
6.28255502732742e-05
2.01168467619681e-05
4.09092312398429e-05
3.57712272292412e-05
4.31554820800534e-05
2.85817384597624e-05
3.53487512388271e-05
2.2133263480337e-05
5.1380032869218e-05
5.15555735732908e-05
1.0655058345381e-05
7.59847334937753e-05
4.44832272702193e-05
6.74438524848745e-07
2.06620923003694e-05
2.73812867441113e-05
1.5886577232097e-05
4.82647068112901e-05
2.9258328197491e-05
5.37775630949066e-05
2.07125207215665e-05
3.72854242123239e-05
2.33109977052418e-05
2.78207633960482e-05
2.68421640298484e-05
2.08509050309591e-05
2.23291687509431e-05
2.93260139603162e-05
8.07315458948529e-05
4.00328116788681e-05
4.30369503127558e-05
4.94737721302558e-05
3.43191273257945e-05
-1.87130530286497e-06
5.78691913019118e-05
4.17039766481466e-05
7.02119413440338e-05
6.00756311807071e-05
5.63071625559093e-05
4.97338778482413e-05
2.32043502477876e-05
4.38067352336471e-05
5.49435357045872e-05
3.81258104817552e-05
4.73750470593177e-05
1.78631839424795e-05
2.2277991962387e-05
3.41890058584879e-05
3.35783870786601e-05
9.15953785134273e-06
-8.08214991231543e-06
5.89728569467049e-05
2.64153404601184e-05
5.20402533543856e-05
4.53838926575396e-05
1.82585214625036e-05
1.08094104217369e-05
2.1386079605913e-05
3.59874723901172e-05
3.25564917539201e-05
1.34369056686403e-05
3.82880488914828e-05
6.99380947178674e-06
4.70749235283845e-05
2.05476099892433e-05
4.16058063672729e-05
2.95958150341704e-05
4.46315505092963e-05
1.94935524815166e-06
3.56625723486753e-05
3.43320738654716e-05
8.25928253858979e-05
2.20562776151256e-05
1.14183619619163e-05
5.56491140083652e-05
3.92094404160452e-05
3.77793786534717e-05
3.79574353845944e-05
4.87929939448064e-05
2.10389383154469e-05
4.57260110380883e-05
-4.31118873109338e-06
6.32180516321948e-05
4.55183520732795e-05
3.35359619948573e-05
4.89781827553468e-05
1.42352932525218e-05
1.56564329503458e-05
2.53319044771886e-05
3.74213128106316e-05
4.86341569419482e-05
-6.6158840528191e-06
5.76159856612271e-05
2.75206934807994e-05
4.15420373400942e-05
2.23460377707362e-05
3.56059623084325e-05
2.97292425281873e-07
4.43311571026219e-05
5.47785783027049e-05
4.47233847966574e-05
1.65137276669188e-05
4.76098548978667e-05
3.57621662538411e-05
7.69710456736088e-05
3.70777011453056e-05
5.60053073486055e-05
3.21392692320592e-05
4.45454961190265e-05
4.12836800566428e-05
3.66452574841426e-05
5.71279557537314e-05
3.86842787077471e-05
5.03274863136919e-05
4.45297553604061e-05
3.82318856783942e-05
5.01463401554736e-05
3.7177734671301e-05
2.95933207375175e-05
1.445880516525e-05
-3.89059254647755e-06
2.81988865041363e-05
4.74309144044072e-05
4.3446920758772e-05
2.30268318544471e-05
6.32308023371321e-05
1.40963737161679e-05
4.62348872064129e-06
1.80680139187756e-06
2.37495106722297e-05
8.53927096307039e-06
3.55943147986101e-05
8.39057126693274e-06
2.68058040615009e-05
2.68708652591195e-05
4.13146575054216e-05
1.15603011118683e-05
9.47669597596276e-06
1.4816194654955e-05
4.37746618725689e-05
1.81604662026475e-05
6.44203874670968e-05
2.15233564956842e-05
4.87862455116973e-05
4.71487595114693e-05
1.89182458168623e-05
6.9405710167034e-05
7.03074942791261e-05
1.34632914549787e-05
1.43441876295904e-05
3.4471933570293e-05
3.13738804768256e-05
4.18717048285161e-05
2.30714476736106e-05
3.23254566605373e-05
3.62420290012554e-05
3.40501826777361e-05
3.44993847734013e-05
1.38748515412786e-05
7.60356508355823e-05
4.33451115666608e-05
9.26648798303041e-05
6.24539243652453e-05
5.84674859851505e-05
1.31735407533734e-05
-3.73322839112105e-06
5.42123176034744e-05
5.85842725897489e-05
4.16682196704374e-05
5.68224418353538e-05
5.45593453289736e-05
2.4857284977808e-05
1.90226496835919e-06
4.6163856616199e-05
3.59806873780533e-05
3.02294675733149e-05
6.61461887535671e-05
3.43435849341207e-05
3.14172541408015e-05
2.81144605849098e-05
5.63220655515201e-06
5.59919781506627e-05
3.74362244180823e-05
1.95191202981302e-05
1.51538858700933e-05
1.7613286946062e-05
1.57772527180927e-05
2.6600166521179e-05
2.78647578943932e-05
3.91135428232639e-05
4.6902008086622e-05
2.92539809992273e-05
4.21359798802103e-05
5.44944008750134e-05
2.55372546349085e-05
1.28737393335394e-06
6.2305633679515e-05
2.58502443606275e-05
4.46168695660032e-05
2.42781519862818e-05
3.38514814431699e-05
3.66562201400418e-05
2.53226980986197e-05
5.15626667466496e-05
2.926640178557e-05
8.29692450800525e-05
1.76265615173933e-05
-1.29967130986013e-06
6.09863829048543e-05
5.24504277643938e-06
3.82006921841049e-05
5.46426260689819e-05
4.52177094434665e-05
1.35440004074895e-05
4.56328333072944e-06
5.94638996198039e-05
4.50426478546078e-05
3.86020496427422e-05
6.2993362284094e-06
2.8894120307906e-05
2.94007109423452e-05
7.20546227643374e-05
4.34294041910716e-05
1.73043532645683e-05
2.82441319762538e-05
3.61520839977701e-05
-1.19737451138122e-05
2.14988472938705e-05
3.82586541616007e-05
1.35467841805524e-05
5.29614726164664e-05
1.71712337774078e-05
4.70133370888681e-05
4.79768237172789e-05
-6.20107513813742e-06
7.21199266685889e-05
4.13706802962976e-05
1.76228322345321e-05
2.26051637773201e-05
1.91253941068111e-05
4.16006399202934e-05
1.91506686037093e-05
2.46959959991098e-05
5.92175808692103e-05
2.99273650338128e-05
3.59022306984099e-05
4.68069471901947e-05
2.27781675583577e-05
9.54752174177883e-06
6.19162080371315e-05
2.85719257151114e-07
4.26690584963747e-05
6.01803859650854e-05
2.99972264285101e-05
3.79107617219697e-05
5.42156367535828e-05
2.29157448383255e-05
3.45919682942009e-05
4.98017526447944e-05
2.82463917649037e-05
1.23431712018213e-05
1.18721105042846e-05
1.86075857222929e-05
7.08650114951487e-05
3.14339968911398e-05
8.9112007879881e-05
1.90995997143116e-05
6.12274194860713e-05
4.48071667422126e-05
5.63723661256659e-05
4.0401684400708e-05
1.06340172249469e-05
6.15365108598353e-05
1.80974410950616e-05
3.09590591050767e-05
4.1538455874104e-05
6.54716647755645e-05
4.01532754970719e-05
6.04378938645817e-05
4.35337627884866e-05
1.54376344396124e-05
4.41123440350301e-05
-4.75877863529929e-06
2.92880401939821e-05
2.30169798803103e-05
3.34528768826736e-05
4.01655580904408e-05
-2.20190565376235e-06
3.33954788750269e-05
1.8047133704087e-05
3.70439925882868e-05
3.00593143272708e-05
3.97640987744564e-05
3.95406409066777e-05
2.02926637825203e-05
5.7115971845975e-05
-1.31059240664258e-05
1.70610053316627e-05
1.23300748810892e-05
1.23583650344838e-05
2.82347114408765e-05
4.08470287341705e-05
3.67342160536762e-05
1.86861404137653e-05
3.17787279358652e-05
6.10538574561727e-05
4.67895449345034e-05
1.24909537360218e-05
4.93106525878923e-05
3.22109548473849e-05
5.56614862547512e-05
5.32252221296765e-05
3.73726986152047e-05
3.24045493149336e-05
4.38532999432506e-05
1.3122988568196e-05
5.41992862388282e-05
3.2026302492662e-05
4.78626333587192e-05
2.576236799342e-05
2.86729191126419e-05
-1.93966661096676e-06
4.73324404230944e-05
5.11164260475844e-05
3.76026028470091e-05
4.76420550681394e-05
4.51182291628528e-05
1.59423819867769e-05
7.31826541256611e-05
3.56987432559841e-05
2.960823973835e-05
3.96396137429237e-05
5.33613919708489e-05
4.1026374427173e-05
5.38487697925307e-05
3.66378289309315e-05
6.89439495320489e-05
5.39936326348909e-05
8.16915043921029e-06
9.3598303836454e-06
4.0372023598795e-05
1.04567039233504e-05
7.56142756191323e-06
3.29384138341867e-05
1.53800019825303e-05
4.29509926668903e-05
2.87485487607276e-05
2.54182576251044e-05
1.62446403361108e-05
2.23268543371109e-06
6.13596935864642e-05
3.38679754566413e-05
3.6934335919985e-05
1.62647528080174e-05
6.55822658505027e-05
1.65454564901864e-05
6.84582553302465e-05
3.05495129863831e-05
5.37430881362036e-05
1.89461228261632e-05
5.2363100494827e-05
1.78905881854369e-05
2.13041202421817e-05
6.42598551783184e-06
4.05608744740365e-05
2.67212728679816e-05
5.06520306949674e-05
6.34307781748792e-05
3.34552341031898e-05
5.10337520670605e-06
4.50674626868131e-05
2.44196543954748e-05
3.39206845610146e-05
4.30346611502912e-06
1.81810832790413e-05
2.74050076280047e-05
5.47243192340242e-05
5.7382721510495e-05
5.5597009526845e-05
6.21545832250412e-05
1.75724230048263e-06
4.83342286640345e-06
2.21406454768561e-05
3.99256767675786e-05
2.66905127255151e-05
3.71100155493313e-05
2.64369603040715e-05
5.67797399663673e-05
3.16854031352451e-05
4.51748447251848e-05
2.28388032012011e-05
8.05063724235585e-05
3.27218386322893e-05
7.46880829518346e-05
2.44620862639315e-05
1.03732869996719e-05
4.69105471730486e-05
2.63146394127735e-05
1.29044447555906e-05
5.45594812265746e-05
4.07225897995672e-05
3.31742208480454e-06
5.40744167442491e-06
-7.02729650000619e-06
2.19596103659846e-05
7.67436699386246e-05
3.48529387636303e-05
5.68742225650197e-05
7.99698284410328e-05
5.27345808153846e-05
4.76990091121099e-05
3.56341223515556e-05
3.08133763912015e-05
5.38192465884886e-05
5.45729957337912e-05
3.64586641561767e-05
3.45565366532632e-05
3.47141981762622e-05
5.22811745317439e-05
2.10446079720296e-05
3.47223263657207e-05
3.28593365342591e-05
4.24370579543133e-05
3.8910559831759e-05
1.82883433445641e-05
3.46022922483682e-05
5.94807978068066e-05
1.5169610590951e-05
6.86016362963373e-05
4.25636601731807e-05
2.70096642324745e-05
5.67783262384978e-05
2.68409162220692e-05
6.88996765574685e-06
4.15690507723123e-05
5.19087632922281e-05
5.34550955560265e-05
3.12974336527864e-05
1.54676376198648e-05
3.59170957560806e-05
2.73177744023045e-05
2.61707221957871e-05
4.67709286418406e-05
3.53298554309362e-05
2.54504386821581e-05
3.52255294918257e-05
6.44363064477942e-06
3.23571153998148e-05
3.31899008505853e-05
2.50922650519101e-05
5.4020511055579e-05
4.75505118110088e-05
4.28629566369835e-05
3.07014880392936e-05
3.08651490789958e-05
1.85325636628933e-05
3.2836734823748e-05
5.00277897029813e-06
1.01838964332118e-05
1.50824883476209e-05
-5.90115561915474e-06
5.83600758166854e-05
7.19375642215895e-05
3.4415867728066e-05
2.95307578420154e-06
1.99365776140788e-05
3.20806868871089e-05
3.91378435803647e-05
2.82109373582597e-05
6.72371990223351e-05
8.09042441340568e-06
2.28471081939918e-05
2.16997763657461e-05
-1.96358191946053e-06
3.38068861353301e-05
6.50398565875159e-05
2.8926785993615e-05
2.98016897238073e-05
6.17472405280505e-05
3.93475870257348e-05
6.14035969495358e-05
4.51939658365355e-05
1.95477228441894e-05
4.9234290432777e-05
5.40377594999478e-05
2.19228964319893e-06
4.44352050803881e-05
4.88015445579823e-05
4.18145988830528e-05
4.74506217052845e-05
4.46815984376276e-05
1.4544771207371e-05
3.5021273259622e-05
4.5394129834532e-05
9.47334618914889e-06
5.90070580142837e-05
4.49674177544823e-05
7.76772032413239e-05
5.08665133625008e-05
3.97576273432001e-05
2.5380815552385e-05
2.58340461320002e-05
3.54031179807417e-05
5.2611230582057e-05
5.17329901611099e-05
3.04078994930256e-05
