# Supplementary material for: Research on computational propagation and identification of mine microseismic signals based on deep learning
Source: PLoS One. 2025 Oct 22;20(10):e0334641. doi: 10.1371/journal.pone.0334641 (PMC12543183; doi:10.1371/journal.pone.0334641)
Supplement: S4 Data — (ZIP) [file pone.0334641.s004.zip › 000100700000154.xlsx_0.txt_24.txt.txt]

4.41377365645313e-05
3.71391722369048e-05
2.41764830719533e-05
-1.35211343205929e-05
2.16799340345056e-05
1.59681928251829e-05
3.73757211059854e-05
4.04309753435987e-05
2.05090551169622e-05
-9.65638692667583e-06
4.9139396755398e-05
1.13225479803566e-05
-6.77227917895375e-06
1.22255119441872e-05
2.46440125471241e-05
4.43349851995507e-05
1.58008532309985e-05
4.12398285043217e-05
6.10533521669857e-05
3.12081888708839e-05
4.92536773186235e-05
3.6119201351608e-05
3.26431075909052e-05
5.8865698270259e-05
5.8456671181084e-05
6.27145210729434e-05
5.16633021753129e-05
2.91852337673521e-05
5.64528800604427e-05
9.10534436149296e-06
2.40659784010616e-05
8.77049255432727e-05
5.37534207487294e-05
4.55546411777091e-05
2.52374646228414e-05
3.37085228122044e-05
1.68924661500519e-05
4.4991525010494e-05
2.65189953820262e-05
7.18185899955052e-05
2.10422041032294e-05
8.86696037589049e-06
3.26463259144896e-05
3.42916978738672e-05
5.04751864978993e-05
2.291932993523e-05
5.08654089163574e-05
2.46715424508058e-05
1.34333382012949e-05
2.18645648859338e-05
3.7789811643197e-05
2.65956210292279e-05
3.16683838451337e-05
3.29272294972957e-05
-1.2196797303357e-05
5.41441025443465e-05
2.77168044023306e-05
1.81801139187229e-05
8.40247904904327e-05
7.62916723104824e-06
1.51882385713749e-05
4.39056991520261e-05
3.1542837920835e-05
6.61237177085797e-05
4.2326091866508e-05
2.29311762587203e-05
3.81488827094388e-05
1.71958070049296e-05
2.51252420928638e-05
4.24721963876636e-05
4.80921166368037e-05
3.13779238689394e-05
5.60698401682836e-05
3.27002162174265e-05
4.03525489666665e-05
3.73873117742545e-05
5.90851735491773e-05
4.92239619287312e-05
3.888219361045e-05
4.66202056658211e-05
2.93346222898941e-05
4.4637429274384e-06
6.71303834787573e-05
5.45744288004917e-05
3.81804089822874e-05
3.14659892058333e-05
5.31412293514595e-06
3.297149295804e-05
1.44082461621766e-05
-1.39038427165481e-05
4.76901208141164e-05
2.76114083657405e-05
4.0239429907862e-05
2.0400282346664e-05
1.79085852070163e-05
5.01322479611625e-05
4.21801191386261e-05
2.46068607972347e-05
3.67863223315747e-05
5.93149427557615e-06
2.07711920567862e-05
9.20531217632319e-06
6.86775639120013e-05
4.40462377426977e-05
1.82187291107289e-05
2.68143288006871e-05
-1.11278003266049e-05
2.54804955267336e-05
4.88659478114332e-05
2.57063230671125e-05
8.12547585699872e-05
1.82243973160967e-05
1.46862780850889e-05
3.32015638825395e-05
-5.65625556474398e-06
3.04016091373247e-05
3.20418646062691e-05
2.28654879203617e-05
3.63471466563373e-05
5.80977830516943e-05
4.71013554031392e-05
5.07029844435763e-05
5.3658035861267e-05
2.6191396463938e-05
1.51849930497068e-05
7.7249679730179e-05
4.11448569542927e-05
1.9616900198222e-05
-1.61613090672679e-07
3.91589958847376e-05
1.79874333919253e-05
4.21457894165033e-05
2.47799387231572e-05
6.73133754445952e-05
5.09422825034745e-05
6.15796622497849e-06
4.34044890815329e-05
3.02480945502966e-05
1.22612897959776e-05
7.30861818839552e-05
9.82989940760945e-06
5.99016520567295e-05
3.49297360979714e-05
3.65144178180571e-05
2.07893487038246e-05
2.78042248376897e-05
1.3184607978407e-05
4.56383888663409e-05
3.9809450321467e-05
4.73791733769044e-06
1.09860628581555e-05
3.19120479122696e-05
3.03674421499719e-05
6.47390995301533e-05
3.35853568904478e-05
7.21415207978207e-05
5.07133649386356e-05
1.52840424197756e-05
9.29148142061453e-06
3.05971889155341e-05
4.58195561034792e-05
5.01122082561661e-05
2.62601901313764e-05
4.19925839545311e-05
3.03991954489126e-05
1.28825808728417e-06
5.4539940622524e-05
3.66514425952413e-05
2.73902167178217e-05
2.88168236044739e-07
1.79603943323143e-07
1.4478507666224e-05
3.91996629531625e-06
2.19744069116003e-05
5.56162277854384e-05
5.37009827428496e-05
6.17817416860423e-05
3.99382812407023e-05
4.35304694886968e-05
-3.9100036469822e-06
3.95873395079241e-05
3.21781350537448e-05
5.00271288032865e-05
3.42937607618879e-05
1.24164116153814e-05
2.34062118832298e-05
2.00347961993129e-05
4.95883242346661e-05
3.78130047830164e-05
-7.09938565561504e-06
4.07080129367176e-06
3.93629334758905e-05
4.17624178520862e-05
3.42038333614764e-05
7.49680061746159e-05
3.22266575976356e-05
2.55336167561111e-05
2.48565445738184e-06
4.0018467492119e-05
5.40575033721954e-05
4.95909378953657e-05
1.91734659036567e-05
2.4020558056987e-05
4.63098778030914e-05
3.21152403585115e-05
1.37591176981331e-05
5.5491902446654e-05
9.18220882393832e-06
5.78153520222248e-05
4.60477796142847e-05
2.47066234279413e-05
6.10369514450273e-05
3.45488505075232e-05
1.20767174066899e-05
4.97466969783985e-05
4.84492828896773e-05
4.80613597763285e-05
1.83288786714243e-05
2.71424681998942e-05
3.03953721252633e-05
6.40842113370935e-05
5.62044317783333e-05
4.10053010638001e-05
2.86923712951259e-05
5.2101052575185e-05
5.18045271859724e-05
9.57336323182695e-06
4.47907997695212e-05
3.50735116964616e-05
6.35263630486594e-05
2.14410531080796e-05
2.37819895503046e-05
1.58116460005662e-05
3.20164177401703e-05
1.47941910630687e-05
7.99130774347487e-06
-1.36375985999408e-07
2.83015575959802e-05
5.02881729467186e-05
1.81936863306242e-05
3.47322751274615e-05
3.4885315784617e-05
1.34015327812746e-05
2.20176785631437e-05
1.35837668934652e-05
1.78791799048275e-05
1.21106915377322e-06
3.48991843101134e-05
2.6518866732062e-05
4.94632573428922e-05
1.4312849697834e-05
3.9670380324433e-05
1.88348401202685e-05
1.90503862655407e-05
2.68348152849551e-05
2.82988492855267e-05
9.2671331708742e-06
5.69533147820675e-05
2.99731160149658e-05
2.81527819557334e-05
3.50047015625267e-05
4.04727829921578e-05
4.23999563325404e-05
3.92281211297498e-05
2.45926548367308e-05
3.98216954346805e-05
3.20654102102129e-05
3.35712723668946e-05
7.47376948577581e-05
3.61315102526438e-05
3.44884489575589e-05
3.31002026293434e-07
2.59433375028751e-05
-2.10343950211622e-06
-8.80616523866953e-06
2.78511121504327e-05
2.35234646620684e-05
3.35007873698088e-05
3.76966601039024e-05
6.69769570728024e-05
4.94045668005615e-06
4.36595597932356e-05
2.44857831555765e-05
7.86161144933757e-07
3.71937164391762e-05
5.55910633668852e-05
3.32633881013443e-06
3.51465318207987e-05
4.02847876629766e-05
7.27354171908798e-05
2.87733375504867e-05
4.00722642285998e-05
1.87785355014593e-05
1.85736033776623e-05
2.43429315461388e-05
-9.1188726567194e-06
4.11966527808794e-05
5.1860767285036e-05
4.17087454475041e-05
4.11430232777201e-05
-1.16615681052696e-05
3.72735128881418e-05
2.55147684182584e-05
2.22323145242671e-05
6.17312393312766e-05
1.32389992432984e-05
6.55464360805538e-05
2.23717216487084e-05
7.62529100612507e-05
4.22898786978333e-05
-1.48974350141838e-06
3.07641069444312e-05
3.84668532891944e-05
3.08763441138433e-05
2.15224903274088e-05
2.29942617854918e-05
3.94648814168108e-05
1.27911976813065e-05
4.2711899144123e-05
2.14451910734723e-05
1.37538478891572e-05
6.49881013984657e-05
5.06348710685643e-05
2.9735328218403e-05
2.79994976990478e-05
-3.13430191446838e-06
4.15275293012375e-05
4.94155344287642e-05
1.52853333565196e-05
3.69450541156744e-05
6.10316628507991e-05
2.61003153809906e-05
9.53023130277569e-06
3.77138801986579e-05
3.66825921689829e-05
4.97506961542594e-05
1.67380533733868e-05
4.14501834229142e-05
2.63075673955963e-05
1.17627482243148e-05
5.30421058674617e-05
4.72348393886538e-05
1.80560107188258e-05
5.7435680299847e-05
6.13964432904917e-05
3.87240582949214e-05
4.33796791830633e-05
1.10586699138178e-05
5.21353533588325e-05
4.49272980369188e-05
1.75396014662698e-05
7.67763766517211e-05
1.33673791936406e-05
5.19797811840754e-05
2.52220265294281e-05
1.33555697229569e-05
2.38555949664675e-06
3.77665891626012e-05
3.53541242672868e-06
4.77966281474907e-05
3.08761321291584e-05
4.37520253070288e-05
5.79050683741608e-05
3.45650308202138e-05
8.95747969736768e-05
3.22842246998657e-05
4.39618796734389e-05
2.02291211820564e-05
3.72081749639511e-05
4.54624670305877e-05
5.76707090993432e-05
5.75974106765473e-05
1.51041333364481e-05
-1.88772493630217e-05
2.66852307783371e-05
4.39420230620689e-05
4.09727399693498e-05
4.82035611871813e-05
4.92216890803899e-05
3.42823847953462e-05
1.34559823556668e-05
2.71066950776755e-05
3.66182902056843e-05
1.56378477467221e-05
5.8434730915207e-05
5.13034885512478e-05
2.37695959392716e-05
1.60293548538643e-05
2.15140527510478e-05
3.04701851985505e-05
5.11134068630999e-05
2.59513160059577e-05
3.60281697235348e-05
5.30369417852117e-05
3.17832698739838e-05
4.14097218899226e-05
7.56284397263221e-05
5.25024140187231e-05
5.1338059948447e-05
5.67112273712027e-05
4.68912040116359e-05
3.59415955915456e-05
3.49542051500649e-05
4.33193615695833e-05
3.42003503914393e-05
1.93464914276879e-05
5.48792266382941e-05
3.56570048025221e-05
3.02564801859015e-05
3.24069351279873e-05
1.48710051316195e-05
5.25121571543353e-05
2.94664144518417e-05
4.18801407515497e-06
4.36613697319026e-05
2.49713713773961e-05
5.83083225794277e-05
8.03525989668134e-05
1.85380772504471e-05
3.13985801526298e-05
2.81074730882328e-05
6.40364918965349e-05
3.04539142670844e-05
3.6044861112249e-05
1.35571682945497e-05
2.57219957406325e-05
5.16055406977428e-05
6.86145847995586e-05
4.11855050291556e-05
4.48192247222396e-05
1.89997023528196e-05
7.7993798048363e-05
2.86972447451035e-05
2.43614505305411e-05
4.47940690489344e-05
1.88749685040984e-05
4.90699452510546e-05
4.5773530477071e-05
5.8196139132554e-05
2.93164857103541e-05
6.15632730526611e-05
4.98338742344751e-05
4.28122490115236e-05
3.17188496133834e-05
2.0318320883463e-05
4.48831274451697e-05
3.04124662159768e-05
1.05619720541509e-05
5.24203607889389e-05
8.27724542828733e-05
9.34829992171367e-06
6.66636161900116e-05
4.18171163459214e-05
2.74321401346405e-05
4.48866076738933e-05
1.91625102254078e-05
2.24721703039413e-05
1.47207343687943e-05
4.15565034614131e-05
1.48226689163777e-05
-6.44463883052408e-06
1.1357369891922e-05
2.13456465852914e-05
-2.53365387783024e-06
1.70378376923156e-05
-1.67497480443963e-06
2.61599522695286e-05
3.32587570294192e-05
4.49934703703904e-05
1.34438540386946e-05
7.63332293759536e-06
2.94875173043347e-05
2.15705074892589e-05
1.42431247809555e-05
3.53418808526119e-05
2.60904439678419e-05
3.43378549192461e-05
-1.35624328904017e-05
4.29077306037664e-05
6.3960586161287e-05
2.46663381656631e-05
5.28780526690678e-05
5.29859571412581e-05
4.27230006744579e-05
1.29282413480761e-05
3.39845823594329e-05
6.32315518662057e-05
6.58650731582531e-05
3.70239981302987e-05
5.2774189241318e-05
4.7245622873795e-05
1.44996187298767e-05
1.26893631588516e-05
3.83261155523163e-05
5.6978357956042e-05
1.00178538267242e-05
2.32504130908965e-05
3.8860469382263e-05
3.7944528919705e-05
3.79506150604451e-05
4.35803795153892e-05
3.89607667088165e-05
3.49028161758415e-05
5.55286196376093e-05
6.99035804932156e-05
1.48072564168094e-05
3.67338602037127e-05
6.85126190580836e-06
2.4189602742524e-05
7.25390932790367e-05
1.03333015145861e-05
4.84647005962066e-05
3.68344111023883e-05
7.91783147015225e-05
2.66605160855396e-05
1.78250920851685e-05
1.49244805897139e-05
1.13676083805142e-05
3.26562175110918e-05
7.19012991949094e-06
4.49025465532589e-05
6.2796955446247e-05
9.7410503688428e-06
-1.23567584881678e-05
2.55073684707736e-05
3.65316581313672e-05
3.68915763713335e-05
2.14988630575835e-05
2.56850305401239e-05
1.32977563519435e-05
3.90111262852779e-05
3.52816526816002e-05
4.39161861545039e-05
-3.2014344696767e-05
6.14226253444511e-05
3.73440176972053e-05
4.29745084395748e-05
3.86955989150919e-05
6.06159555849894e-05
5.29537291717954e-05
5.94062499206585e-05
5.03927186282402e-05
-8.34297483350916e-06
4.79777873258776e-05
2.39253426711361e-05
6.60203712390517e-05
1.17943607637853e-05
2.62483162503403e-05
7.01939164556666e-05
6.11059174113479e-05
8.01691239982389e-06
4.33018650446682e-05
-4.79786144266831e-07
7.6728217385422e-05
4.25491112992357e-05
1.73331719160322e-05
5.65060155944011e-05
4.13543134928286e-05
4.04551590037027e-05
2.00518927668607e-05
6.9286822112133e-05
1.02554324703916e-05
2.37818629601302e-05
3.09553360671634e-05
2.8236900681936e-05
5.36502054319039e-05
3.73040772349016e-05
1.46286051445035e-05
-7.45584214330916e-06
6.69791317396e-06
2.07091731638358e-05
2.75042281910461e-05
2.43407514066733e-05
1.38093054381587e-05
2.19867955872513e-05
4.33908908315369e-05
1.46373060084846e-05
2.00947596189277e-05
4.27717542228599e-05
3.65294309515129e-05
3.03095085258997e-05
3.3818300410956e-05
4.10607548774511e-05
7.62189142173654e-06
5.23947968641437e-05
6.67437206385299e-05
3.24239381210892e-05
6.32774906663592e-05
4.51960614124182e-05
5.53234251055036e-05
3.43277667868121e-05
5.56213531731065e-05
5.26152467881132e-05
7.61161330166681e-05
3.99517690064082e-05
5.41070026241813e-05
1.30816263363613e-05
1.36614968585531e-05
2.50164397178894e-05
1.23765241640686e-05
2.13180807484067e-05
3.48561446156968e-05
4.81398331144795e-06
-4.10404558028575e-06
2.74480714765786e-05
2.58408841853178e-05
2.74680792482884e-05
2.42608193302456e-05
1.39285392325208e-05
-5.8468153938623e-06
8.30754220601962e-06
2.45784096922207e-05
1.68983770322894e-05
3.86776529955065e-05
3.26500120625859e-06
2.71092769208437e-05
-3.55088882523155e-06
3.30364786846363e-05
1.15603893285433e-05
4.78577068008739e-05
7.46075007481654e-05
3.60910701698855e-05
5.52127285081271e-05
-5.29117088467657e-06
3.30866877575931e-05
1.28621806584334e-05
1.58498194553527e-05
4.00445319905342e-05
2.21931016882103e-05
1.33643147585565e-05
3.80152081631053e-05
2.69840061449403e-05
6.75459006314954e-05
1.96055501445623e-05
3.01550528544295e-05
4.37097692326827e-05
5.67902846174255e-05
5.10155311633998e-05
6.25433848976339e-05
7.70279862115206e-05
-5.32243726800617e-06
6.21488027883317e-05
2.76308794907752e-05
4.62796081145115e-05
4.09408765677123e-05
3.42478086665898e-05
2.87021810024259e-05
5.57667893576545e-06
1.89059650130093e-05
7.69680080144695e-07
2.22732723093182e-05
-1.51221982516103e-06
3.62914912147118e-05
4.39164570782845e-05
1.2776369428671e-05
5.37184378089085e-05
3.7204911347371e-05
1.96849059983461e-05
1.18219934161037e-05
3.439423852096e-05
8.21213997697767e-05
6.22200919184695e-06
2.12749921062956e-05
3.83834473503333e-05
4.29293405823491e-05
8.17497814570638e-06
4.66260265241558e-05
1.11318387391528e-05
4.01638307809751e-05
3.38819214529111e-05
4.33792298654952e-05
3.56815629378067e-05
4.7817885170498e-05
3.35741366790584e-05
3.47097865820676e-05
4.895866222483e-05
4.05227964667931e-05
3.20347862655792e-05
4.35128088096634e-05
4.70488464704955e-05
5.73335136300268e-05
3.80222749257781e-05
1.13298840546365e-05
1.09028291154541e-05
5.47322730976863e-05
1.79655540656247e-05
4.31014945815269e-05
3.77594959942392e-05
1.85841025913309e-05
2.49392030757987e-05
1.46170563018235e-05
4.53501031787245e-05
2.40539963249358e-05
2.05478492261054e-05
5.79010105607918e-05
4.66988590813308e-05
6.55800036843468e-06
2.74908897575394e-05
4.43840376321209e-05
2.59058066622669e-05
3.28476956925821e-05
3.74275823114963e-05
4.14503668866332e-05
3.06456457706077e-05
3.56889918190269e-05
7.58930374085089e-05
4.4932116848573e-05
2.34743546709271e-05
1.93863135606652e-05
2.58163447879065e-05
4.44657290903736e-05
1.69839690005651e-05
5.68528100992353e-05
9.82866524884902e-06
6.61936873402674e-05
3.78763965582648e-05
1.79110481677182e-05
5.73178993511532e-05
4.69039852074962e-05
5.0886074926682e-05
1.88957252204408e-05
1.91008700067214e-05
9.01579552241758e-06
3.58619074703535e-05
3.31726032409501e-05
2.44000749703608e-05
4.56737401090548e-05
4.23288827516426e-05
3.5494077732858e-05
3.77644744556907e-05
2.05035803164896e-05
4.22413226358958e-05
3.34687351151433e-05
7.97491783128836e-05
1.1922371507163e-05
1.56730717918611e-05
2.28186718523854e-05
4.85725766790323e-05
2.01574509263747e-05
5.83332149667254e-05
2.14340132058139e-05
3.24751058788855e-05
7.50789549081496e-05
3.89301285860484e-05
1.32909039031652e-05
2.07777038117841e-05
2.3851716768318e-05
9.38318039763023e-05
2.46138196247733e-05
3.49113464030859e-05
1.08303267393143e-05
5.66328477746091e-05
4.04596508429731e-05
2.38510274019893e-05
5.23166805452109e-05
4.57679638936e-05
1.53472282238989e-05
6.39442807225417e-05
6.1954302273823e-05
7.6377509693965e-05
5.47571420584709e-05
6.14200165453354e-05
5.25591476244745e-05
5.28673404285969e-05
2.57306661177027e-05
3.57413118056477e-05
-2.99045187777863e-06
2.40658005758268e-05
3.61403232092934e-05
-3.03194899845894e-06
2.23391702453955e-05
1.63869971172302e-07
1.90881216041923e-05
5.81046777931314e-05
3.25596973877072e-05
-5.19226614719929e-07
5.57409599893577e-05
5.73320946486671e-05
1.47154656384881e-05
2.2716305995031e-05
2.71607392482099e-05
-2.40936455839658e-06
2.00890654873828e-05
6.060419578134e-05
1.49414406097357e-05
3.22177221539843e-05
-1.50946802749462e-06
3.51072413870273e-05
8.19302697839407e-06
6.73386342218904e-05
3.20088949045364e-05
5.4596414866939e-05
5.54292147042176e-05
6.19735281681427e-05
5.45978399612959e-05
-3.44773689733219e-06
1.81400139977238e-05
4.66911402017687e-05
4.12673375079396e-05
4.25266143802656e-05
9.95965334342993e-06
7.26347155507495e-05
-2.04806468447504e-05
3.11543150238691e-05
4.54253923775195e-05
3.59396017313004e-05
4.63414100988197e-05
2.5487953512065e-05
3.13331783343462e-05
1.85921618719046e-05
4.89343252946754e-05
3.68388449093894e-05
1.48495953542754e-05
1.5980330075711e-06
3.50236353994815e-05
2.34921024947734e-05
5.84346312837816e-05
-1.64035349752115e-05
3.86817276996575e-05
3.31881155243727e-05
6.7557627468842e-05
2.56317366255234e-06
3.02335263205968e-05
6.53788229158876e-05
2.22465133381274e-05
-5.64196071023054e-06
4.92593042281603e-05
6.07418100193823e-05
4.31302264159288e-05
3.65577429288474e-05
1.05716895732804e-05
-6.18867364288922e-06
3.59553453974123e-05
7.62025725332883e-05
4.38914135604042e-05
4.39189308425335e-05
5.15312120225635e-05
8.00579390828347e-06
2.72236242775143e-05
1.2161254741862e-05
2.18789186255742e-05
-1.06342421149507e-05
6.60439047841622e-05
-6.57468314964687e-06
4.55654952653474e-05
5.98907128795035e-05
-8.31921600522608e-06
1.86415588749718e-05
8.87257834012964e-06
3.23236747666013e-05
4.43219397446378e-05
3.04264758920617e-05
1.36143303316576e-05
8.96910485500054e-06
4.95615732958244e-05
1.68009897090635e-05
3.69925207402203e-05
3.24445570144965e-05
2.90723830784683e-05
2.03008674075567e-05
6.25383692230131e-05
1.98695717859714e-05
3.44339001204367e-05
3.61338604812928e-05
6.9567808536266e-05
2.34992418165993e-05
4.71001617714539e-05
3.769778833597e-05
6.99991630958257e-05
2.74616431213471e-05
5.40437378158568e-05
3.57137873722081e-05
5.62902712273011e-05
-2.05740187738745e-06
4.73668414770181e-05
3.96814311353863e-05
8.27322923336065e-06
5.20867317932362e-05
1.97511565390863e-05
5.2320654379394e-05
5.4793933417299e-05
5.06946235616988e-05
4.76680756572722e-05
5.03560032457216e-05
1.64997744933919e-05
7.91932513775201e-05
1.8912869205404e-05
3.19401442671822e-05
3.38187816380224e-05
1.6005847075931e-05
2.60559655909632e-05
3.07479935691655e-05
2.97630606330339e-05
4.35973357934606e-05
6.57909046073856e-05
2.86103090278428e-05
4.45402855018938e-05
5.17590206055288e-05
2.33327112329743e-05
3.5350156446613e-05
6.96803704331581e-05
5.79776262038502e-05
1.76531234540845e-05
4.02560830871882e-05
4.66576681729534e-05
4.90604709725086e-05
4.06593120700256e-05
7.82305889082331e-05
2.70588550172332e-05
6.78056822599047e-05
2.15536654107839e-05
7.96914351864402e-05
1.73322131686159e-05
4.37542907237671e-05
4.06913319697233e-05
8.92807405253561e-05
1.07235550290937e-05
7.63064311092369e-06
2.43866322050301e-05
5.03419627147818e-05
1.15222571600802e-05
1.49658657377629e-05
5.24541570467007e-05
1.90051550258901e-05
5.18389777738755e-05
2.53723819871472e-05
3.31345640643978e-05
2.72973292617241e-05
5.65691319311936e-05
-1.85135116367061e-06
5.60550728436245e-05
3.90051412319221e-05
5.0844726010918e-05
8.5334341908554e-05
1.93197838450159e-05
2.57470667216781e-05
8.87218883942685e-06
4.28132248676285e-05
1.03474663410246e-05
2.22797781682988e-05
4.91995855234273e-05
6.28849540199089e-05
4.66138039384831e-05
3.48352119780293e-05
2.32360485658527e-05
1.03297493317108e-05
3.81325978039657e-05
5.53532077805163e-05
4.41544778293421e-05
3.15789870441927e-05
4.38792193633474e-05
3.73715809025384e-05
1.57206020073789e-05
2.93138801593029e-05
2.50665939220722e-05
2.43024348774169e-05
4.88370601362694e-05
1.99145527931205e-05
2.69681715381413e-05
4.70882221189036e-05
2.2205172461716e-05
2.16273281465986e-05
4.57902875482845e-05
8.36875938687689e-06
8.13930660303642e-06
5.92396442749744e-05
7.6883950865343e-05
3.27857332101501e-05
2.18023818343362e-05
8.69087363835005e-06
3.78253329389956e-05
2.80937427099571e-05
1.61473250017266e-05
-1.47799461696409e-06
1.80157566836842e-05
5.66893086574858e-05
4.0689905819895e-05
3.01431095010361e-05
3.93462304836419e-05
-3.62226891893862e-06
2.80339002671978e-05
-9.22663964462745e-06
8.18081779770073e-06
3.32208876204257e-05
1.7251910874819e-05
4.19169812560205e-05
4.10334642989934e-05
3.32935100081254e-05
2.97224329483812e-05
3.36693107061686e-05
1.61710510098936e-05
1.76791621376242e-05
2.62294079403647e-05
6.22990136814751e-05
2.39727168096496e-05
3.10057300990244e-05
1.49779705194129e-05
5.10685264430041e-05
7.47917117374339e-06
2.49688334732052e-05
3.65295212989319e-05
1.14520054298502e-05
3.0038415907752e-05
-7.35631131282479e-06
5.62816872197066e-05
6.27300835299892e-05
4.82303030949707e-05
2.06265553873544e-05
1.51020017700922e-05
4.3511810844891e-05
3.33221621381419e-05
2.43255552224967e-05
5.48317543999944e-05
3.80696549234703e-05
4.53756826327072e-05
1.93467532592859e-05
4.86116197993028e-05
4.67427682000793e-05
3.73137772867418e-05
6.27693109829823e-05
1.1888007853732e-05
1.52403152667959e-05
2.31502829166137e-05
2.75484770009479e-05
3.56930041958369e-05
5.40401521183204e-05
1.89331153833874e-05
6.37984042979348e-05
4.08331506679551e-05
4.26901798482321e-05
2.02460764501291e-05
9.89923466690132e-06
3.54265978220959e-05
1.84511051856735e-05
6.74764580191689e-05
1.22011135076359e-05
2.45735895268144e-05
1.77896360799097e-05
3.72182149268073e-05
3.26399271996066e-05
3.41147578879383e-05
4.1525329623959e-05
8.41610494344876e-06
4.8252284249853e-05
4.41638367870706e-05
1.2904927004367e-05
2.33710569536875e-05
3.32638189980864e-05
-3.28905232529425e-06
5.27222346716562e-05
3.07265589812193e-05
1.36254813106792e-05
6.01884933876565e-05
3.58214954039722e-05
3.92445756361967e-05
4.66780479415986e-05
5.23805040297278e-05
3.86101327888325e-05
2.11782894457944e-05
5.55634981941601e-05
1.47264282879733e-05
1.74836375275138e-05
2.31771580596643e-05
4.94659099076124e-05
3.93895814527288e-05
1.9901123235677e-05
4.89132895011165e-05
3.64397269537477e-05
5.06581627690162e-05
7.62423544838454e-05
4.020362887937e-06
2.64823492232627e-05
1.10895637543337e-05
3.01629462936833e-05
3.20729901376753e-05
1.1381854081613e-05
3.22532065466108e-05
4.94987311377038e-05
6.49024040782473e-05
3.09279288301421e-05
1.36956144897772e-05
8.34843392900541e-05
6.15520684130881e-05
4.97555688265803e-05
5.11603460475566e-05
8.03290487403545e-05
2.00249043751019e-05
1.54197239434901e-05
5.32099234627633e-05
1.07017310282838e-05
4.53537599079701e-05
5.10727631786374e-05
2.2934622334454e-05
4.48306185302732e-05
1.23595368986667e-06
6.28048081712301e-05
4.26768873571436e-05
4.64672683625604e-05
3.12010578612992e-05
2.17019072441543e-05
2.58848802136912e-05
4.56153829007659e-05
3.18386337437739e-05
4.29646692057196e-05
1.65953978023739e-05
-7.68312746641064e-06
5.61301579169723e-05
6.01548780260205e-05
3.96650437381339e-05
4.14477060317937e-05
3.91785636191742e-05
4.44982331376023e-05
3.20513834481342e-05
1.44842114639835e-05
2.08789171898275e-05
1.64344878891267e-05
5.5034043705466e-05
-1.25516888893883e-05
3.13621416304346e-05
5.37275320002067e-05
8.97965244652926e-06
2.73681520190674e-05
7.30442556112578e-05
1.95895956814353e-05
3.07377249595955e-05
3.19578718135006e-05
6.92406801861311e-05
8.12726088613188e-06
2.39068136246071e-05
4.7055864417727e-05
3.36344110328692e-05
4.83631244955186e-05
1.63855905239783e-06
3.09138878102914e-05
4.80739203582318e-05
5.88840650049923e-05
-3.43450617049603e-06
4.87714523319152e-05
1.77989017294538e-05
-1.29070165017401e-06
2.30873122967266e-05
3.59366022749071e-05
8.34557502964137e-06
6.39901316544022e-05
2.68216466760325e-05
1.40781643430013e-05
1.97643654874863e-05
5.16369208261232e-05
5.80335086517721e-05
2.55201479169954e-05
3.63742481428522e-05
3.39668571033962e-05
3.77413519206575e-05
3.24010929340013e-05
2.09937280501157e-06
1.84228874465395e-05
2.04451141883869e-05
5.09745864031578e-05
2.06134465889899e-05
6.17499423338139e-05
5.75920297094448e-05
4.97716225957915e-05
6.69153177428216e-05
2.43817868476157e-05
4.8727043865452e-05
4.06500463071562e-05
2.54213604070187e-05
5.55641834710794e-05
7.99211360672552e-05
1.16673289243444e-05
2.67916578512547e-05
1.8707633850778e-05
4.10711217044399e-05
-1.00104360969793e-05
6.15486827794416e-05
1.55390416620289e-05
2.30217026074446e-05
2.4362075276916e-05
4.67183729236423e-05
3.33644661104179e-05
5.46053182081283e-06
3.3470572075563e-05
1.98674484876126e-05
3.38872014494159e-05
3.61269112730307e-05
1.62350860273675e-05
2.27416586871357e-05
7.65086285769296e-06
5.64675912936326e-05
2.28047604369647e-05
2.31185442851802e-05
3.13796483730934e-05
3.49264105582434e-05
1.48545149239026e-05
2.82673982210496e-05
5.27233186922502e-05
3.9279956911308e-05
1.05423707893065e-05
1.55099557571461e-05
6.6285551151024e-05
3.90918460089068e-05
3.58947137036915e-05
5.41810867661127e-05
9.85698392541355e-06
4.73122566461036e-05
7.97514318096984e-06
5.24530874130255e-05
5.2096449896766e-05
3.41914506444473e-05
4.53683229161166e-05
6.18915805850725e-05
5.71714738964028e-05
4.96250426381735e-05
7.32505062221178e-05
6.20592413115312e-05
2.52356059137652e-05
1.07364955654198e-05
4.28056527632648e-05
3.42381603312686e-05
5.19515100846751e-05
4.98370357845728e-05
4.35854570540488e-05
1.85891776403121e-05
1.80839328461102e-05
8.07092430565087e-06
2.29368587407593e-05
7.33270604403014e-05
-1.12384496532149e-05
3.238915258362e-05
3.43025865066776e-05
-2.24709270371503e-05
3.42286117967811e-05
5.18663357170454e-06
3.62160573902068e-05
4.19214567774868e-05
2.32325826715908e-05
7.07925301774927e-06
-7.44543838139643e-06
1.3953751799923e-05
5.14781402194905e-05
4.28883234256502e-05
3.72348052077019e-05
8.10013623230459e-05
4.94439902190929e-05
2.96042895717705e-05
5.44550756837667e-05
3.35620724952989e-05
3.94066177144256e-05
3.18465099710372e-05
1.6167609553273e-05
6.44771398562706e-05
3.89938207096031e-05
5.00128835738965e-05
4.76684141269353e-05
7.19151613993868e-05
2.69898216097501e-05
1.90241510920582e-05
4.16879288871701e-05
3.50755808912908e-05
3.52851096864154e-05
3.17277091868887e-05
2.10675974418428e-05
2.80471424609173e-05
5.601955965724e-05
4.45238369674816e-05
3.27190811459993e-05
8.18314611092811e-07
2.63077120075914e-05
5.19566054269997e-05
3.64968767048222e-05
1.84412517682494e-05
2.75681089360997e-05
6.99657141478556e-06
4.75911315488231e-05
3.56111572777775e-06
1.07548074151583e-06
5.48495630650121e-05
3.17353072137351e-05
8.89809353179821e-07
6.5479705854569e-05
4.92025173122189e-05
2.70678854499972e-05
6.55976659368946e-05
1.8326889549518e-05
-5.03534840061325e-06
5.39468962253425e-05
1.99998431823372e-05
5.2036736032131e-06
6.47244886800044e-05
2.21594071154157e-05
1.81748161627765e-05
2.83184518378461e-05
1.2568670231164e-05
1.20638804712218e-05
3.34853599661288e-05
4.00717381695213e-05
2.51006872990184e-05
4.3346655799828e-05
3.35963700731741e-05
4.3043845130495e-05
2.25974932649366e-05
2.73366466798748e-05
1.41291087103733e-05
5.51729889965053e-05
2.33264498153037e-05
-8.25222393156807e-06
3.70882470966608e-05
4.62217085380184e-05
3.13763262055776e-06
3.13435203627762e-05
6.24224349791176e-05
1.07160748280935e-05
6.03303170019973e-07
2.76452066858225e-05
7.50545575627948e-05
4.01343995448044e-05
3.25907066425223e-05
1.05152902662298e-05
6.40460536803691e-05
3.6127789529388e-05
5.51875980440758e-05
3.18446121122165e-05
2.55690594222642e-05
3.9550495984023e-05
6.16932497176917e-05
3.37950442748325e-05
2.36065642582755e-05
3.96133030643191e-05
4.22148734505491e-05
4.49593298751158e-06
1.34121282388221e-05
3.11989036335534e-05
1.48032986720825e-05
1.64506284901367e-05
2.28599201409581e-05
2.63046265455902e-05
2.62948039027594e-05
4.23426867479917e-05
-6.47314266923549e-06
5.00511351082331e-05
5.28807745178235e-05
1.83071525841118e-05
3.24291298055486e-05
2.87213268675878e-05
1.49480620984207e-05
2.47443607875117e-05
5.09488189693733e-05
8.46795467987902e-06
1.38873789955344e-05
6.00437253701305e-05
3.55512527507085e-05
3.34608430379278e-05
2.82994424943183e-05
3.20828949988651e-05
4.09132919298055e-05
1.11022852295373e-05
5.51627857522183e-05
2.88770010568919e-05
1.66745837906679e-05
3.79251474154577e-05
5.02644717541388e-05
3.15194145049577e-05
4.15368904928252e-05
2.93578555474095e-05
8.59655700667813e-06
4.36978984891842e-05
4.14619763470366e-05
4.2941621162399e-05
4.76452506726816e-05
1.94136595894779e-05
6.06971565917504e-05
5.21160595754765e-05
1.86742949489928e-05
3.60696841715542e-05
3.42481798389263e-05
3.12552769559382e-05
5.02698808497611e-05
5.61462069508919e-05
2.75842321123881e-05
1.09946061916705e-05
4.48499286585568e-05
2.43049120233636e-05
5.32102979176245e-05
5.00996212664759e-05
4.32657592132398e-05
1.26247001816497e-05
5.58429445852001e-05
6.52924443655956e-05
9.93026853654502e-06
3.67987372486336e-05
3.00979051800503e-05
5.31401580341483e-05
3.75729065460367e-05
5.31314239104058e-05
1.86826253255736e-05
3.95758613151128e-05
4.13078166383672e-05
5.65003819372869e-05
3.93979025952194e-05
5.06148539529614e-05
3.4532394641754e-06
5.2506019817371e-05
5.13633344921795e-05
3.59258820779805e-05
4.91138343199788e-05
3.48774379062467e-05
4.73927465928012e-05
4.49723210742746e-06
6.5305219267286e-05
3.8039414578543e-05
1.68026328891084e-05
7.58796608287145e-05
2.7290509339752e-05
4.70375774463001e-05
6.56929473764269e-06
3.70145288030445e-05
6.22092974727112e-05
7.02972498579801e-05
4.13875017808985e-05
-2.45074535614646e-05
-1.75641001372455e-05
1.54526431260888e-05
-2.06754439419955e-06
3.83137472860845e-05
4.0025570260109e-05
2.6566783600485e-05
2.45873910983971e-05
4.97570570425015e-05
4.76200125826542e-05
3.27555981175231e-05
4.89968717904512e-05
5.30858921573938e-05
2.9797831431009e-05
3.46655607736296e-05
3.3644258144798e-05
5.3541031450795e-05
3.77138072677839e-06
1.33281066753361e-05
1.85027365006764e-05
5.69260248029409e-05
2.32343359805618e-05
5.28775863163277e-05
-1.47687582050484e-05
2.34560552794553e-05
4.57152379808857e-05
6.59361856338847e-05
1.39558982066118e-05
2.33465642758482e-05
2.42431797220331e-05
5.20597162708549e-05
2.37847509092452e-05
3.08035475944774e-05
2.78356511508447e-05
4.21460262979155e-05
2.91389381755039e-05
6.68127586833904e-06
6.44937150726202e-06
1.93493421053897e-05
1.73195668867765e-06
2.74328762140703e-05
2.36478686264765e-05
3.77716132087974e-05
5.20169530727063e-05
2.1300455493333e-05
6.62538344723716e-05
5.4203297322479e-05
6.3774431459682e-05
5.72349560780524e-05
2.50415235810894e-05
2.9205873069668e-05
3.19875805709691e-05
4.52636848396488e-05
4.61943053904629e-05
2.74771019771789e-05
9.81072475539715e-05
9.43730349779054e-06
4.50004177764216e-05
3.85493030521919e-05
6.65520385278961e-05
3.76209386963669e-05
5.31051748331157e-05
3.64513512507347e-05
3.23392773895286e-05
5.42658078501425e-05
2.37716430626651e-05
5.17380427521041e-05
7.19776232241292e-05
5.76348227221389e-05
1.32466637251536e-05
3.38155244386757e-05
1.54677694058421e-05
1.28545447901653e-05
3.19218817229305e-05
7.95104123197177e-06
6.40761760633633e-05
4.56731326550437e-05
5.06513753866271e-05
1.99091808284631e-05
3.53276994106758e-05
1.92083424831162e-06
3.60062157497498e-06
2.13073518001252e-05
3.93897957722084e-05
2.90091126721524e-05
8.34466916600973e-05
1.21149490648534e-05
4.78879965138032e-05
1.34161537727808e-05
2.1644569868e-05
3.02279926556926e-05
-1.13548405610185e-06
3.51315652478339e-05
3.72348652404877e-05
4.52405072814375e-05
1.04055299014879e-06
3.91485590792107e-05
4.98067631393158e-05
2.49175788147602e-06
1.76866468179106e-05
4.19016160393324e-05
4.27412265100835e-05
6.30278891082472e-05
3.02008432809888e-05
1.22783817186715e-05
4.55962559659737e-05
5.67471802383852e-05
5.53449297474396e-05
2.55251398093313e-05
4.03672944015201e-05
3.87857141634083e-05
4.92902041471696e-05
3.98765225453733e-05
4.00220570603217e-05
7.00911251292961e-06
4.44279508127643e-05
2.2021730674758e-05
3.38985401421668e-05
2.20419996547946e-05
5.76617571364154e-05
4.54966300383756e-05
3.38564163464414e-05
7.79462730948944e-05
2.91854520179132e-05
4.17474169567469e-05
4.17856578719067e-05
5.4431836263319e-05
3.77167842571366e-05
4.10694228178742e-05
5.35873461557354e-05
2.04100840261424e-05
3.98636676002656e-05
5.50014801402221e-05
3.23182375217533e-05
6.4103637611013e-05
2.42281199225656e-05
1.94306655286678e-05
2.66720630499887e-05
4.85353499480589e-05
2.62557407063367e-05
4.54512676060979e-05
2.92880176440016e-05
1.65651052741564e-05
4.76939516768311e-05
4.30853565626238e-05
3.83427167227694e-05
5.93932132581927e-05
6.40056105928123e-05
2.57694339252395e-05
3.97352788476682e-05
6.19723817329864e-05
5.43382196940063e-05
2.4802935815882e-05
5.81945131615289e-05
4.72726886256215e-05
1.86366988597975e-05
9.4029227223635e-06
2.50244808948725e-05
6.54874521478565e-05
1.51151832982173e-05
4.12191601556796e-05
6.34808441984001e-05
3.81522996783778e-05
3.48686657381544e-05
1.12241033410206e-05
1.79667951279751e-05
-5.21922290212329e-06
4.65421204842969e-05
3.28346605823678e-05
3.46369887980211e-05
5.22936563440724e-05
2.17421254398326e-05
8.59331880572169e-05
6.03711730289212e-06
7.0954427367615e-06
5.21040177923849e-05
6.15283695367994e-06
5.75311601059273e-05
4.74897853056447e-05
-8.84025909207841e-07
3.58380000884245e-05
1.13758972500739e-05
1.61731499938721e-05
4.93498060388543e-05
2.61680245748776e-05
8.73519926792192e-06
4.97911601714873e-05
2.78696264191859e-05
5.6799776952421e-05
2.58008646723187e-05
2.30246590993871e-05
6.52089113915537e-05
4.16444517164486e-05
4.09628747830134e-05
2.96133997236526e-05
5.52961247919849e-05
2.00441696056248e-06
4.51729831646959e-05
4.18319312173087e-05
8.11859765329097e-05
5.317149666911e-05
1.2405884148962e-05
5.68706932090451e-05
9.27379038445671e-06
5.43734102848916e-05
4.04322520527732e-05
2.03497049636945e-05
4.25357330021708e-05
4.06051221371638e-05
1.34554287241911e-05
4.73605040358909e-05
5.1177041738622e-05
5.95461361436751e-05
4.85427439074247e-05
5.84080256576733e-05
6.4578475598274e-05
4.60539923532201e-05
1.88101108706376e-05
7.20187692912492e-05
3.08114041115061e-05
5.8485104779245e-05
1.93085122570969e-05
1.67413263266613e-05
4.7733979898541e-05
3.05756984510005e-05
4.51214324031644e-05
3.66603047274406e-05
1.45881522448362e-05
3.6059318581679e-05
6.01001615461311e-05
2.05615532302758e-05
4.39416016762007e-05
2.49270325824868e-05
5.89845420231759e-05
-1.79237134840992e-05
5.03097302656299e-05
5.8710450390566e-05
3.13332213123994e-05
6.62426429393017e-05
5.36601465280513e-05
-3.29855134180227e-06
2.30881700139883e-06
4.22857028280748e-05
2.34235344938027e-05
2.15209858259708e-05
4.15464646203285e-05
2.19713288872565e-05
2.93126282873489e-05
2.16258901832632e-05
1.07272942577917e-05
4.95765934532082e-05
6.49062810565503e-05
2.94936352794893e-05
2.21069805595712e-05
1.37350589223361e-06
4.63391824559645e-05
1.73467719760555e-05
4.66804575794483e-05
3.53432213759188e-05
2.848151369337e-05
4.16351449445478e-05
1.52042914213846e-05
4.69561352807167e-05
5.7028878158919e-05
3.56359489364246e-05
6.01659707214207e-05
3.42341703839608e-05
-1.38465001796233e-05
7.59951627545957e-05
1.81807545876527e-05
6.75600355137458e-05
2.82796102862307e-05
7.85462349833161e-06
1.38232519116712e-05
1.72850687722016e-05
-4.03406666217517e-06
6.76410089290171e-05
1.29400390277623e-05
5.73273821337127e-05
4.48488403901815e-05
4.74802912614746e-05
2.19424935657199e-05
6.06604210535868e-05
7.86014876884057e-05
3.26036828516763e-05
4.78964449065284e-05
3.5024424330962e-05
5.22201922189755e-05
1.7749291471045e-05
6.45873177607518e-05
7.60707952769803e-05
-3.23556543760525e-06
5.26631352443628e-05
2.20412275579393e-05
-3.50075579345342e-07
5.56316366219269e-05
3.54532905953481e-05
2.88930801927933e-05
1.00092739282802e-05
5.46758529643338e-05
3.71088906212543e-05
1.21044127949684e-05
5.58411725028577e-05
4.7872451918203e-05
2.36108607763019e-05
2.32591921316272e-05
4.2093997617652e-05
2.22117164268499e-05
1.88632939782856e-05
-1.90366375183099e-06
1.19433457967874e-05
4.67998742739166e-05
5.07851373199673e-05
5.69419398077779e-05
1.84143259023152e-05
4.01155748958969e-05
4.37741563452602e-05
2.16655124610618e-05
1.953787221641e-05
5.46287883331911e-05
5.49502362955818e-06
5.06081419757052e-05
4.22647459968071e-05
2.09352075792671e-05
2.37944011206052e-05
8.62813931054425e-05
5.27718813367151e-05
5.16647268697123e-05
6.02533305135704e-05
4.50155746617129e-05
5.80129340950249e-05
5.4654010011047e-05
2.25311734046706e-05
4.90258461195262e-05
6.11660285786557e-05
-1.26820809254565e-05
2.54183627946409e-05
1.37014775492939e-06
5.62327642454718e-05
2.20090845072147e-05
6.36830958826255e-05
2.91811358528889e-05
2.80411918099659e-05
2.18219001672684e-05
6.44670650334892e-05
1.56326529130743e-05
4.10365224795279e-05
2.41438527985768e-05
1.18981000355176e-05
2.57185111322934e-05
4.27641419228911e-05
1.29278810558987e-05
2.29753232300332e-05
3.38826634751053e-06
2.43538719811046e-05
1.85658192779678e-05
3.98475998448754e-05
2.31751512946458e-05
2.67999952424778e-05
4.98226966713099e-05
4.97189556980041e-05
1.31002618579837e-05
2.47159534925408e-05
9.82155824039508e-06
2.58535336037637e-05
-5.14338201693098e-06
1.63964494089396e-05
3.44893992422777e-05
1.22389269351127e-05
4.65089569853148e-05
2.77019467919239e-05
4.22110811779398e-05
2.18359316007326e-05
3.35451265384491e-05
4.6512776043502e-05
7.77059126325097e-05
4.4450771273938e-05
3.58936343585556e-06
5.47791335315902e-05
5.33850704010506e-05
7.8537729498886e-05
5.84032676674749e-05
5.97011365505269e-05
2.76217834416288e-05
6.46857807336007e-05
4.06420854904108e-05
4.55372237211722e-05
1.29991127669115e-05
4.25719285061274e-05
4.05772692852331e-05
1.16505557160205e-05
3.97669705509842e-05
6.91499299916823e-05
4.33274675859232e-05
-6.6078804478874e-07
1.93445976550958e-05
5.87047131728332e-05
1.16545050456062e-05
-9.43289660266325e-06
3.69167043961459e-05
2.63418079999553e-05
2.41505733972587e-05
4.18547226496791e-05
5.25705498375735e-05
4.76377452098438e-05
-5.58901673949311e-06
2.14577104268081e-05
2.32782134411574e-05
1.22436268396186e-05
3.30393693940084e-05
2.68178564320531e-05
5.84093224273246e-05
1.08661587086176e-05
3.83581817011966e-05
5.45541592148993e-05
4.23095424252702e-05
2.54361501985087e-05
3.768392852798e-05
1.8426999023374e-05
7.19040601932572e-06
1.84029750849137e-05
9.91692147893136e-06
2.52715714590175e-05
4.95437594994218e-05
6.55409506785726e-06
2.50392817663297e-05
5.19070984679872e-05
2.63754157692759e-05
4.81029539008645e-05
2.09483006405817e-05
3.49409230621152e-05
4.57804464478373e-05
3.99504279628123e-05
2.60658156027441e-05
2.25785850878119e-05
1.39318960010302e-05
1.50158791528061e-05
5.67666038239645e-05
4.8532566698529e-05
2.48229553666994e-05
6.647198320052e-05
5.75963299657975e-05
3.91488060497521e-05
3.30165094234281e-05
3.89093701558685e-05
1.84846434913942e-05
2.07489987378644e-05
2.05079380243157e-05
4.86632905247454e-05
5.61200206164582e-05
1.39989020707456e-05
2.59056289052593e-05
1.10419697533883e-05
4.7918222481073e-05
1.33827265870686e-05
1.27426830303762e-05
4.53475633373992e-06
1.66144685073031e-05
3.21083449676359e-05
3.17039834441567e-05
1.6637546414532e-05
1.23027010656029e-05
2.85144916559404e-05
2.50315159088621e-05
4.71390474193945e-05
4.40118608653074e-05
5.12959648656364e-05
2.77111986362809e-05
2.19591526663829e-05
2.87646419072705e-05
4.62267980093143e-05
4.22982920964149e-05
4.62268611387042e-05
5.04305616136823e-05
4.86174483476403e-05
2.49027298546889e-05
2.19005495394075e-05
4.01222575101779e-05
3.41854591081554e-05
2.38468255782332e-05
1.53736114097172e-05
2.89648275520634e-05
5.77524924911177e-05
6.51977546956123e-05
3.39409930380101e-05
4.26741681543629e-05
6.3227234666807e-05
6.97083443087338e-05
1.39797442507181e-05
2.93395471973915e-05
3.0759764458562e-05
3.61020595087888e-05
1.59657227705565e-05
1.46361352005581e-05
2.18379576629834e-05
-5.78482143663354e-06
3.59759851860837e-05
5.17923963275058e-05
2.67649426578756e-05
4.59008236493893e-05
1.82205968827624e-06
2.86151434764226e-05
2.01096651071119e-06
3.67871956994536e-05
5.12834825559009e-05
2.75386603570062e-05
4.27947888494369e-05
3.37311094449495e-05
3.47673993701234e-05
1.58270359850977e-05
2.89567087346595e-05
3.15086731101333e-05
1.87857670898735e-05
1.14345596183018e-05
5.59132190473355e-05
2.98635776977609e-05
3.44014370463783e-05
6.16843797871512e-05
1.9750107094108e-05
3.9601777412518e-05
1.68138482805592e-05
5.63424584082196e-05
3.86962789565063e-05
4.38983901826526e-05
4.39228761083244e-05
2.64702963946639e-05
3.88866474325083e-05
6.72156406337803e-05
3.88564292830697e-05
3.18745847477741e-05
4.39842570773124e-05
3.99684211742953e-05
3.33612433502445e-05
3.73743705193476e-05
3.92289956255472e-06
5.68083310380745e-05
2.12948836283439e-05
1.15128988517815e-06
7.85969590950563e-06
9.14546732860826e-06
1.60215133477611e-05
1.04458265132696e-05
6.09175334756149e-05
3.28560794298494e-05
1.65460291671326e-05
1.80711655270714e-05
2.02358332663938e-05
5.89039726026228e-05
4.24384861868859e-05
3.2887036563596e-05
9.99770320248416e-06
6.55383183184971e-06
1.68715287249783e-05
4.55785011157421e-05
3.8829687094886e-05
6.11508469401986e-05
2.08103511503828e-05
3.21934790163918e-05
6.33400380649694e-05
9.87088588617989e-05
-9.37250022767167e-06
3.39416229426586e-05
-2.89817321140275e-05
5.77837838109917e-05
1.33829712365428e-05
9.35369169749362e-06
5.62004486174134e-05
9.68014248162449e-06
2.2121790518852e-05
1.72459097884819e-05
5.95563107730495e-05
2.0956790434689e-05
1.74951831708386e-05
4.14351310898847e-05
2.82773523269962e-05
2.50165080334457e-05
5.75872323644004e-05
4.34314821464123e-05
-1.95465276253164e-06
3.24469866153979e-05
3.14991759856076e-05
1.34270586108306e-05
-3.29007042645603e-06
4.46429152208548e-05
5.33087924506255e-05
1.86476329391796e-05
4.01430233005052e-05
2.82916766910034e-05
-1.05495390643603e-05
6.49061939606336e-05
4.97902275194667e-05
-8.97071147827499e-06
3.42118000843295e-05
7.21232581884502e-05
2.72728508301008e-05
3.40201607699803e-06
4.83020357543295e-05
1.42663765300413e-05
3.3920496319285e-05
6.4196714264519e-05
3.36406309210157e-05
4.90131176871207e-05
2.46654693779249e-05
1.58534567706328e-05
2.71551334253088e-05
8.03009508628287e-06
7.23004110493524e-05
5.98910940063199e-05
-2.9267467763699e-06
3.48823387586318e-05
1.59965442407356e-05
3.3201710679774e-05
2.71926864838449e-05
5.22183438008503e-05
4.97638206485006e-05
3.64412874695421e-05
3.28018295786866e-05
4.62757741003872e-05
2.83130304244779e-05
5.37821330404959e-05
2.90429118389836e-05
3.60213151436273e-05
6.0997779391464e-05
1.9294365906873e-05
1.61130039902524e-05
1.192296811482e-05
2.6623635080144e-05
3.42532552879008e-05
1.78203471816045e-05
5.10747819711625e-05
3.41296506346044e-05
1.69784451662044e-05
2.87217117132345e-06
5.5615006712266e-05
1.24782676297802e-06
5.97211770576239e-05
-7.83808119220233e-06
2.8272550154254e-05
4.11284685670682e-05
3.48336288531459e-05
9.41409524646498e-06
2.38471497977423e-05
6.00889628032801e-05
5.00882138934161e-05
3.53558093972669e-05
6.47046700138061e-05
2.81576423216732e-06
3.74159035079213e-05
2.86585970486357e-05
9.75640818224972e-06
3.90151900401784e-05
4.73506491697038e-05
3.59768715985299e-05
4.31899788075644e-05
3.86324321679024e-05
2.76093277689448e-05
1.81745007340612e-06
2.59183031515322e-05
1.29939734361534e-05
4.27831569361084e-05
1.45717645439971e-05
2.52586677833948e-05
3.96886548773556e-05
1.32636239959078e-05
1.08706294994694e-05
-1.43093038774243e-05
5.64891096419551e-05
3.21598450497236e-05
-1.93855917717031e-06
4.43737044724279e-05
5.53504444112558e-05
4.81678572596855e-05
-5.79251249781014e-06
1.10361489675563e-05
2.87208304340966e-05
3.15597646051408e-05
8.12043725831097e-06
2.25266814245112e-05
7.79309774818497e-05
4.52665588133932e-05
8.47794345875796e-06
3.27193174402708e-05
4.9553355183891e-05
8.17891725917727e-06
5.03720284384913e-05
1.9339452944708e-05
2.27518642919389e-05
2.01345996448705e-05
2.15792956899501e-05
5.65039169609076e-05
-2.25737806578733e-06
4.38881221757743e-05
2.06486217486312e-05
-1.26531876339319e-05
2.90597998356213e-05
2.85376898343462e-05
5.3856035005658e-05
3.74742562477628e-05
5.58225959752876e-05
4.26773764068728e-05
2.14099776437207e-05
3.41825413977024e-05
2.87571647519879e-05
2.20800572061404e-05
7.42234906105383e-05
9.57619012341606e-05
5.46771376521519e-05
5.55354538344328e-05
5.80759691416737e-05
4.44734823092849e-05
4.58404683420255e-05
5.28365346345151e-05
2.93979071186295e-05
4.39045023724159e-05
2.97050084080592e-05
3.72178637146562e-05
2.14392250389303e-05
4.9403424364381e-05
1.63042356947363e-05
4.51367979522047e-05
5.00461207801398e-05
4.83440690068059e-05
2.7124381849071e-05
4.27710492663074e-05
3.62888821278995e-05
6.55566567909508e-05
2.98265725645493e-05
4.13498929711782e-06
5.31619073879098e-05
3.34417600646377e-05
-9.25712614101758e-06
3.59000209047601e-05
2.71760467598931e-05
4.54937840739956e-05
1.22755210082084e-05
2.7621228660802e-05
3.65906505483575e-05
8.30329296578501e-05
2.94548346069884e-05
1.50718137648289e-05
9.7775816758488e-06
8.09004204992092e-06
5.5801567826383e-05
3.05146854255806e-05
4.26095742742769e-05
4.19752940357685e-05
4.44586491466854e-05
3.53058045814823e-05
2.61101025767695e-05
-2.67888213171967e-07
3.18588933822985e-05
2.30735873655849e-05
4.53063604934534e-05
4.91889478560643e-05
6.86085872065356e-06
1.55099892779613e-05
2.95678850423845e-05
4.18123054533774e-05
6.2379147818423e-05
5.75175780369696e-05
8.50267064546431e-05
7.02231792926409e-05
6.02793527008942e-05
4.62485336214243e-05
2.82613233337459e-05
2.58228218225513e-05
3.64921709736787e-05
2.15297948934409e-05
5.09279560555374e-05
5.02941142793384e-05
2.43725105449579e-05
2.73774581451257e-05
1.34447309657213e-05
4.21255210569571e-06
4.69379880319603e-05
-1.47370685616611e-05
3.04277098983302e-05
8.42621544476697e-07
1.8594431481352e-05
1.8313098283071e-06
2.07557811167737e-05
2.57036997236255e-05
4.05646357604923e-05
5.05680919849556e-05
2.79658701328075e-05
5.06811860523713e-05
5.05277654616532e-05
3.69044774886683e-05
5.70557237218695e-05
1.07740546799576e-05
5.37948582868765e-05
3.60550980671129e-05
3.99693228925327e-05
8.51204853434572e-07
5.48193670518788e-05
1.72267246205087e-05
-1.09828178917984e-05
3.22346872329217e-05
4.38893391533984e-05
5.2073713784121e-05
5.74639439848056e-05
4.98383558067218e-05
4.04257586230205e-05
3.3017217343305e-05
3.21513120784579e-05
4.44878445772832e-05
3.00326317310675e-05
4.795033887327e-05
2.55987165417256e-05
2.59183840774952e-05
3.83848817604511e-05
2.6832387706917e-05
4.27923632291915e-05
3.13142360018774e-05
2.09377672527836e-05
2.69058301106709e-05
2.96985183187511e-05
-8.28007804306374e-06
3.84757703888808e-05
5.48726831094228e-05
-1.76786772926105e-06
1.09803820347337e-05
3.91550885374095e-05
-5.67012419899439e-07
5.76883035493993e-05
2.48806334480952e-05
6.88635615041711e-05
4.68073789939439e-05
3.90327436138517e-05
3.5132495384736e-05
2.37641109274841e-05
1.0653711556906e-05
6.30376847573848e-06
3.46704891865962e-05
5.53658123480683e-05
3.24048798800741e-05
7.05736381907578e-06
6.13961437914401e-05
6.47455329902175e-05
5.42174463663809e-05
6.20119216003643e-05
4.93666764147382e-05
1.21904201739386e-05
4.10493149441192e-05
6.31204412189714e-05
2.73792398186226e-05
5.83158269997267e-05
6.16548705553204e-05
6.47738753570203e-06
3.95913868367956e-05
2.9750778920843e-05
2.31093259573958e-05
4.60158636300065e-05
4.85093262245547e-05
2.83663961175758e-05
5.82703245537224e-05
8.01083832404705e-05
2.66169475602714e-05
2.06890948867549e-05
6.82712607806415e-05
4.78703074313058e-06
6.17447504380089e-05
5.84782185736102e-05
3.37199428757949e-05
4.66641761177577e-05
1.44758527585777e-05
3.35820007272469e-05
1.84927260258665e-05
4.98556264025331e-05
8.90531946027376e-06
1.14134176982285e-05
6.24357588458172e-05
4.35954285315055e-05
-9.68891336887282e-06
3.59935175927117e-05
2.4159133576409e-05
3.59289034889947e-05
4.81954070786342e-05
5.54710255487971e-05
5.79049583911371e-05
3.19860485601355e-05
2.03290008258509e-05
2.21535587480572e-06
3.86809163812129e-05
4.45261606687212e-05
2.96891580710773e-05
4.46052109268151e-06
-2.43612583474799e-05
3.74353826811864e-05
4.26370048828829e-05
0.000108640272328402
6.72838692797694e-05
1.57881581116025e-05
4.4092933652336e-05
2.54086698082408e-05
5.48507294368699e-05
-1.14894767400747e-05
5.27749381050721e-05
8.61442637251676e-05
4.33385547394648e-05
7.61076833730873e-05
6.50606732011762e-05
5.3800699900624e-05
3.87725251598765e-05
4.49850051927205e-05
1.40488037423401e-06
4.6986934222256e-05
5.10449262880464e-05
6.42665598869429e-05
3.40100267824772e-05
4.69873137256644e-05
4.56430882423271e-05
7.14637058196688e-05
2.26301491500035e-05
4.41728195276163e-05
1.83965059034974e-05
-1.14056800300969e-05
3.79532812149619e-06
1.0578188294778e-05
3.38239660045684e-05
-9.24931384481059e-06
3.04874651599616e-05
-1.55298470536324e-06
2.80622675433803e-05
3.68484199032169e-05
2.4666232961862e-05
1.75094448073734e-05
3.44526346543482e-05
9.12355974884686e-06
8.02879601050935e-05
4.8194666285312e-05
4.28934443833225e-05
1.5980280800305e-05
4.17519526699986e-05
4.54151287534777e-05
4.03647202740359e-05
5.74049098334887e-05
5.03061740247391e-05
2.70620032065209e-05
6.55595789025086e-05
6.77222188457784e-05
5.33411305360822e-05
-5.50109845009678e-06
2.14566055167904e-05
3.51117007734569e-05
5.63173069672586e-05
4.11222513606432e-05
3.72969759681286e-05
6.84914615177158e-05
3.6832524863145e-05
3.06538638384649e-05
6.83113164857626e-05
3.80840869829324e-05
1.62449043578871e-05
2.75602959395852e-05
1.26685011460242e-05
-2.10809780119221e-06
2.23715187958837e-05
2.07186274681665e-05
4.12613439743504e-05
-1.48999573960151e-05
-1.61004135139696e-05
2.73715283813724e-05
-3.34355915291881e-06
1.79259051136282e-05
2.61153764731009e-06
2.04603079222856e-05
2.36592010903804e-05
2.29000927643547e-05
4.69807853282928e-05
1.72971788915723e-05
2.61779018857203e-05
2.0233482939393e-05
5.4577106501307e-05
2.75329472754159e-05
2.31288336793031e-05
9.66034199407058e-06
3.61448784382874e-05
3.45810717997715e-05
4.88105885219127e-05
5.22456006299351e-05
4.03971796664868e-05
4.81153956345739e-05
5.30953154900831e-05
4.94516440220158e-05
4.59507724032488e-05
6.48221153123169e-05
2.08320535292913e-06
4.8498540769823e-05
7.86788623209363e-05
4.20564036748311e-05
5.76965939550879e-05
2.65346567074804e-06
1.32764210320099e-05
4.83548783494649e-05
3.95659370940682e-05
1.25468773849802e-05
3.58372232581045e-05
3.86352037685815e-05
3.07656333370936e-05
4.93007701144761e-05
1.94111283256189e-05
3.5506134438267e-05
3.55951519848515e-05
-5.17029831446468e-06
5.06601238485473e-07
1.99346099966808e-05
1.52891105619191e-05
-9.99810731007884e-06
2.47563751595678e-05
3.15398353622782e-05
-6.75972529729332e-07
4.77476683681234e-05
3.26838323330368e-05
2.14472986223008e-05
2.6131055554314e-05
5.18313802718674e-05
-2.38212186329298e-06
2.47230407824065e-05
5.92168702357321e-06
4.90750357706601e-05
3.84637885092713e-05
3.61545012755672e-05
2.96833314642305e-05
6.98566223755565e-05
3.11335274421635e-05
5.77903495830564e-05
6.91291544867192e-05
0.000108988879827686
1.71792981700831e-05
4.36907888874702e-05
4.81653734381029e-05
3.9826464067958e-05
5.29726074176341e-05
1.27846231887395e-05
6.12978149391004e-05
6.25305763508096e-05
2.62448622319024e-06
2.98232109330315e-05
1.97954930263852e-05
2.77574730176032e-05
7.224055851314e-06
2.89542238236164e-05
4.06243227511065e-05
2.24935464505929e-05
6.51763364633566e-05
-2.31519455750058e-05
4.94814221169207e-05
6.88986359763897e-06
1.94435456814949e-05
3.92789038929381e-05
5.68876724812462e-05
3.75129071555466e-06
1.67167128384821e-05
3.48971307505675e-05
-4.7214478015675e-06
2.59485184674047e-05
-1.7798568639968e-06
4.08375343955851e-06
5.45066843099918e-05
3.77135460716609e-05
3.44749288764093e-05
2.95746245301967e-05
2.89197543907079e-05
3.71639984306075e-05
4.70993311731483e-05
6.28868416331851e-05
1.01300704883988e-05
5.00654477079623e-05
1.51459289077545e-05
4.83904692538948e-05
5.15698000788129e-05
3.81076577510023e-05
4.38378065010537e-05
7.26710250532133e-06
3.64709834932726e-06
3.18073243894409e-05
2.14971852015054e-05
6.49714555400982e-05
3.46352014852564e-05
5.23484726359487e-05
1.55508845667436e-05
3.97819347016154e-05
4.13222517490417e-05
5.9257594019579e-05
5.47772290369836e-05
5.09789394232144e-05
4.02822723865808e-05
1.46690769010856e-05
3.78921483324799e-05
3.47974885570523e-05
4.20442526188092e-05
4.77620431040409e-05
2.95999481994297e-05
2.13526229358012e-05
2.774346443712e-05
3.72996612463564e-05
5.80246078475349e-05
3.04627968872232e-05
5.06913265321539e-05
3.29825881910245e-05
3.03590237336378e-05
3.60690585405555e-05
6.26055710412005e-05
-4.2330102019003e-06
4.66110573853864e-05
3.00385923997375e-05
5.09447234962137e-05
5.93787943513383e-05
3.10562266588212e-05
6.59221157612381e-05
4.9718979562246e-05
3.37021198924487e-05
2.57575699101599e-05
4.59036972920393e-05
7.02751136060606e-05
2.88123812438789e-05
5.41784716974037e-05
3.19088554869858e-05
2.14909823970565e-05
2.9153861382703e-05
4.12768538852213e-05
4.27868503910092e-05
1.93378756313577e-05
1.33103741474447e-05
6.04626529265089e-05
8.09679273377892e-05
2.80352399936437e-05
1.6250578294759e-05
2.01694991221772e-05
2.74095849126831e-05
6.11339902142463e-05
1.85063201587765e-05
1.014015830264e-05
4.86703747362194e-05
-3.21265239642736e-06
4.00901067494142e-05
5.63197838211741e-05
2.21917806549259e-05
6.48781197936917e-06
5.51117686607897e-05
4.33225335281048e-05
3.67764035620237e-05
-6.79754121694546e-07
2.63479513744538e-05
2.11837138664055e-05
2.02511703185528e-05
4.30389063254967e-05
3.63768210709104e-05
1.37652355132403e-05
3.6149709693906e-05
-1.92188800821519e-05
2.55442624754301e-05
3.14444683217285e-05
4.22756020596641e-05
5.62973990602298e-05
2.57553978805961e-05
1.69607002139446e-05
2.21179410381229e-05
5.72367841030163e-05
4.05482073036131e-05
4.19058451313482e-05
5.39932391543368e-05
4.90773216620415e-05
2.79268482417046e-05
6.54098164437514e-05
6.16382964023008e-05
2.22073378405683e-05
2.53399944703304e-05
4.50972532208455e-05
4.45461257484232e-05
1.86328171151487e-05
2.26892819887767e-05
3.03520622846692e-05
4.06908616496583e-05
4.50080105695783e-05
-9.84966347329194e-06
4.57515021249826e-05
3.14654823068342e-05
5.13019802264422e-05
1.67602933233434e-05
4.97396331705448e-05
3.30854183723677e-05
2.47020300496515e-05
3.18466292141369e-05
4.41683173662258e-05
5.79024735600493e-05
2.50068104325754e-05
6.38931147321176e-05
6.74605929816428e-05
4.97474342382885e-05
4.82516566342713e-05
2.32150894837742e-05
2.54719711120852e-05
2.30484079701592e-05
2.15985591549318e-05
5.28803595965549e-05
3.74438583653707e-05
2.52617890421009e-05
4.53365148372974e-05
2.79632870015491e-05
2.99722098232785e-05
5.66978030019241e-05
6.50162723583291e-05
4.18251330274472e-05
2.10931346812128e-05
3.74296814090585e-05
5.50210133908865e-05
3.02505154336961e-05
3.02431249459301e-05
6.40032408893138e-05
2.49196501675982e-05
5.1155821887309e-05
2.13796844145659e-05
5.71825350874016e-05
5.0118588369739e-05
4.72065945575904e-05
2.67279549170037e-05
1.16814588701248e-05
6.09821244360412e-05
1.04776319177315e-05
2.18113990310756e-05
6.71679309820304e-05
7.42474563731623e-05
2.48370020936002e-05
2.56635329312382e-05
3.04147155230213e-05
4.41111177455452e-05
6.69635047301694e-05
2.02609536232544e-05
7.89487766673534e-05
5.32650996860789e-05
6.74214998759927e-05
4.89874419241342e-05
5.40601831882861e-05
3.14877634182006e-05
4.65084422440486e-05
4.61437663945643e-05
1.16073779257136e-05
3.15563006248661e-05
4.03297952711164e-05
5.06665851827783e-05
2.97627125520236e-05
1.80412056001484e-05
-2.31952819885164e-05
2.01015857707543e-05
2.45873087732889e-05
3.6096529294613e-05
3.77965784930643e-05
6.44104838942876e-05
2.16969867127026e-05
4.73330515891932e-06
1.53511261083052e-05
5.68573251517162e-05
1.20436838744794e-05
1.59366696584157e-05
7.51398120298445e-05
3.67528309203037e-05
-8.29613518726246e-06
5.9344386760036e-05
3.84746270093168e-05
3.36425316348796e-05
4.23167977803482e-05
5.02551655548197e-05
5.68208201888311e-05
2.03191623255322e-05
3.18766966914781e-05
5.29043615446927e-05
4.38047384091921e-05
2.7797421810221e-06
4.90279125828033e-05
4.9478176843449e-05
2.65497000966572e-05
4.06529235231287e-06
2.87709741699353e-05
5.79074419730215e-06
6.58735017627491e-05
3.71399270440621e-06
1.35855652904854e-05
2.35891134606408e-05
2.69428483963443e-05
2.45554531074636e-05
2.4163530132067e-05
2.8050609968054e-05
-3.46834319538842e-06
2.82596806718e-05
5.47738140026013e-05
3.40151413594968e-05
4.74460009891918e-05
3.97897024394333e-05
3.03408236835647e-05
1.12550164114087e-05
1.81922159963088e-05
3.43656225724337e-05
3.57062511448294e-05
2.8428091037176e-05
5.05880645323983e-05
4.51825218812546e-05
2.3182906229862e-05
3.20879395847251e-05
4.74944135781888e-05
3.31140882430878e-05
4.27801658257806e-05
-7.41224298749398e-06
2.98545310498226e-05
5.15851143528688e-05
4.42032029102019e-05
5.10812600279611e-05
4.90292642078653e-06
3.9674635445047e-05
6.82803311866655e-05
4.38749946968795e-05
2.94072134337992e-05
2.31422772482384e-05
8.31484912266871e-05
3.4649730670334e-05
5.37320086781029e-05
1.62363285372242e-05
3.33498894744079e-05
1.30706404878846e-05
2.34330623889166e-05
6.17997388721629e-05
3.60170663648194e-05
-3.76695086591381e-07
4.35442066821887e-05
4.84371211066218e-06
3.2837512713938e-05
4.42746380515954e-05
4.01285396902563e-05
3.16356846181352e-06
1.57247058912051e-05
5.68043487704546e-05
3.31342330924088e-05
3.30396184290115e-05
2.26001534715151e-05
3.03595187965192e-05
2.19111975678979e-05
2.83275245050572e-05
4.63502382509674e-05
4.67977705076068e-05
3.54905240244941e-05
4.98483214505869e-05
-8.7244003142652e-06
1.20699933816978e-05
4.75315453270239e-05
3.5778117049497e-05
1.28661573984963e-05
3.88855805242531e-05
3.87694022248749e-05
4.99356286150703e-05
4.65158574305612e-05
2.55135572673144e-05
6.24325115663397e-05
2.61997562413125e-05
2.93330563545508e-05
8.27462040923623e-06
2.06999931269753e-05
3.53672596696119e-05
6.06988363627869e-05
9.10768304376939e-06
4.19315622034054e-05
3.69316376409738e-05
1.66259041972136e-05
5.09632041905043e-05
4.37805810548035e-05
4.59747567252243e-05
3.7998592244598e-05
4.01247142860938e-05
3.18812006123128e-05
2.72286041855112e-05
4.38451518681868e-05
2.71743950488756e-05
3.49397878527518e-05
3.66602425388053e-05
5.04017206445122e-05
2.46147474327132e-05
3.01925475108764e-05
2.71864633629512e-05
6.21199851474219e-05
1.15985550833889e-05
1.53053754884962e-05
5.62032212457864e-05
2.04377942673348e-05
3.45821092736221e-05
6.90747782862963e-05
8.23665993886633e-05
1.23471658857316e-05
5.80173281993616e-05
2.16526096726264e-05
3.79822866071785e-05
3.82029996394901e-05
6.85622408140019e-05
4.19341002720355e-05
7.94837590956687e-05
5.93308203208667e-05
3.1385489005082e-05
5.14377701375393e-05
5.3215588685226e-05
1.80718083144594e-05
4.97000965770717e-05
2.29516465460635e-05
3.86843973933508e-05
1.76216476038762e-05
5.82674838646172e-05
2.54167655057153e-05
6.00668233947566e-05
1.44202978201465e-05
1.53859335394841e-05
5.85387566718745e-05
3.21826430967235e-05
2.53675011211523e-05
3.33761949377221e-05
1.05786176618231e-05
2.43528431498774e-05
5.70511447331393e-05
1.07472913386133e-05
4.62286303357335e-05
4.35922488851075e-05
5.97567813160302e-05
2.73406860437498e-05
2.196816336519e-05
5.08448642973098e-05
3.43323070385651e-05
-1.40701733485478e-06
4.13283361045494e-05
6.29964970804359e-05
1.64895747417529e-05
1.59462308832989e-05
4.88687088712119e-05
5.92944263060217e-05
9.04091435445909e-05
5.47589619648123e-05
6.70633323137898e-05
4.56636128002597e-05
1.29955878357475e-05
5.07536426774079e-05
8.33606717976457e-05
7.20088953657022e-05
6.63842151815452e-05
2.46587503955416e-05
3.30826676030977e-05
4.13235959632729e-05
1.68507463703817e-05
3.50585512649048e-05
4.82704875525672e-05
4.51874358673741e-06
6.73962987599105e-05
3.38259732542273e-05
8.01985672537295e-07
3.86432249568068e-05
6.49670922757975e-05
1.61298396953205e-05
1.61388739750506e-05
5.24873746051712e-06
1.08509969932114e-05
1.52791223876497e-05
1.05913643215866e-05
1.58868713655466e-05
-1.4815054739353e-05
-2.03648046165364e-05
6.54216711883635e-06
3.03188057165087e-05
4.34385365889268e-05
2.13198319387917e-05
2.70434398080109e-05
5.94402498419523e-05
7.97055044436653e-05
8.29105618485233e-05
3.65970074085372e-05
5.39166670259927e-05
4.54140610970015e-05
5.47781794667188e-05
6.98594525797687e-05
5.41669563040721e-05
6.39768625469178e-05
1.54179397107057e-05
4.18940615849786e-05
5.30858672121445e-05
6.38962715345739e-05
3.68534066054706e-05
5.48173520816453e-05
-3.9779858948172e-06
4.26329461195544e-05
3.76638127052215e-05
3.40177875011325e-05
3.47641585388719e-05
3.47013655700431e-05
4.80359614966445e-05
6.65838838204873e-05
4.39336324828524e-05
1.58146370303163e-05
3.67285701654839e-05
5.89559997960021e-05
1.40047458214586e-05
5.59303741561608e-05
5.7725273510045e-05
-2.41334996514279e-06
2.97502769418795e-05
1.19231954331552e-05
1.84154367509104e-06
4.91794232844046e-06
1.93814992290463e-05
2.70360055122941e-05
5.52660758835449e-05
2.50508871136367e-05
-4.58740707098857e-06
4.4331241550066e-05
7.08215282183242e-06
5.1052546590926e-06
3.51081513082385e-05
3.27649885073164e-05
2.01608640909864e-05
4.17446856326786e-05
1.30365784661288e-05
4.9528286207923e-05
5.07764819394699e-05
5.0813454665889e-05
3.44632536216281e-05
2.90754172038281e-05
5.73462879609735e-05
3.66187391370351e-05
3.19646238650763e-05
2.83185663146851e-06
5.06903450795488e-05
2.39752862327769e-05
2.46995591269306e-05
3.54005411592958e-05
2.4414051528459e-05
6.36443804173604e-05
1.2365259392248e-05
2.26316773406966e-05
2.96205142602337e-05
2.94595230095402e-05
-1.28319408573489e-05
3.25976936619117e-05
4.98234629522655e-05
3.10690676074069e-05
1.68798324294062e-05
1.20088002031449e-05
2.29229687350259e-05
1.68226149706508e-06
9.42332557439393e-06
5.31904983206778e-06
2.63609899285759e-05
2.12475492277326e-05
4.00171774604401e-05
2.38472880840134e-05
9.55778359815224e-05
8.77827580616699e-05
4.01669028776068e-05
3.06645864013079e-05
-4.6338889777302e-07
5.52206120260274e-05
2.44248201384176e-05
3.83330541435187e-05
1.53689181116286e-05
1.60992575959875e-05
7.20816291064299e-06
8.88822794559204e-05
6.82426746948707e-05
5.96422202873376e-05
4.7990717954103e-05
1.67553476835996e-05
5.09726779915875e-05
-6.11128620527782e-06
5.57014627230476e-05
6.74680089632065e-05
2.65513432676883e-05
-3.76306655341412e-06
4.99868097096598e-05
3.28648304615158e-05
3.40559628332957e-05
5.4394832450337e-05
6.45581661129985e-05
2.46720398947461e-05
4.99679240376087e-05
3.06163740864678e-05
3.98018292529306e-05
4.02697779669967e-05
1.86186705685334e-05
2.73230482229064e-05
2.81930529927389e-05
1.23778584125163e-05
3.27361551146175e-05
2.85412581042688e-05
3.1954393562023e-05
3.02028032453566e-05
5.72923074314639e-05
5.78999861767851e-06
6.19416873361664e-05
2.64706647073853e-05
6.89437248957172e-06
1.31305522297809e-05
3.92862992313056e-05
3.58420374766528e-05
3.57790896357621e-05
3.32917392109973e-05
3.48263078199777e-06
9.29716954581024e-06
3.48396733443536e-05
5.90283914755279e-05
4.11344527002981e-05
-6.93511579185427e-06
7.32272010269058e-06
6.47083751387917e-05
6.4334680558673e-05
3.07746924843835e-05
5.94152103621451e-05
4.10790401474128e-05
1.6289179541756e-05
-1.71691487553912e-05
4.2266985179419e-05
5.79179310072921e-05
2.84939722079042e-05
1.498002271907e-05
9.78851679892641e-06
1.09710986953078e-05
5.28446750977448e-05
3.74823329115348e-05
5.35996502382331e-05
4.36309831402056e-05
4.47022911177766e-05
6.78724494041196e-05
6.43787334953934e-05
3.3315188773886e-05
5.87700742192286e-05
1.55000660575147e-05
2.71420640999671e-05
4.07230673956094e-05
4.3286450469586e-05
3.94854906343523e-05
3.2905635424846e-05
3.98504590538421e-05
6.02774499011841e-05
3.57484578669341e-05
3.24813858359265e-06
2.69377398275159e-05
2.44332084939159e-05
4.40337097510767e-05
-5.28337343751013e-06
3.72819847732196e-05
4.20039823032245e-05
-2.5373733190097e-06
-5.18058594980533e-07
2.45739645792069e-05
4.67596637412505e-05
2.7639189782432e-05
2.48121162419889e-05
9.83215280928519e-06
4.35546314860555e-05
8.95758314361517e-06
5.61225489728296e-06
2.81249150245454e-05
1.50428635463517e-05
7.69624435673626e-06
2.22200893088419e-05
1.29147362968924e-05
1.40806484904212e-05
4.29823923916584e-05
1.0742210460285e-05
9.49438218938149e-06
1.78515590799728e-05
2.34622171034256e-05
2.41438815678925e-05
3.39095524648559e-05
5.38395943039833e-05
3.74756295605042e-05
4.94250249485485e-05
2.9225510379416e-05
7.97537439215238e-05
4.58203480776248e-05
5.66168247387706e-05
6.90641327827759e-05
6.30306442828423e-05
6.04899637670594e-05
5.296606655274e-05
2.13340875381999e-05
7.70231069728696e-05
2.20140523171115e-05
3.1044747698368e-05
1.59155115369902e-05
7.52644703098468e-06
3.23203641262526e-05
9.43042512397247e-06
7.0510502848622e-06
3.56144274977266e-05
2.44260773986573e-05
1.81460081264929e-05
3.45572277778371e-05
2.59559600999676e-05
3.66396197791443e-05
6.27506876860549e-07
1.67044878433954e-05
4.7272914997135e-05
4.36383589599843e-05
4.61279490650866e-05
1.46785788179752e-05
6.31515317695036e-06
3.14266024177123e-05
5.5366030606607e-05
4.74447883026619e-05
4.93367572468611e-05
5.06621636135496e-05
6.29583801468649e-05
8.77104468499671e-05
5.32609800599099e-05
9.4878972548222e-06
4.91425861646332e-05
4.80807491952599e-05
6.36152535236862e-05
4.51525636596682e-05
4.67647711491837e-05
2.82974175760648e-05
2.97061985348496e-05
3.82415985817464e-05
4.90603627166735e-05
4.07029566326081e-05
1.42587386634065e-05
3.96532233120054e-05
5.41945349880537e-05
3.77051434057057e-05
1.66568660553142e-05
1.34363308295851e-05
4.32126221105639e-05
3.12018719322952e-05
6.43857093296618e-05
3.88391624605809e-05
6.13770254867586e-06
4.91947932028916e-05
5.51095375765449e-05
-2.64524958054326e-06
3.82204494947508e-05
2.00742315378885e-05
2.73974240647678e-05
4.11499081186349e-05
3.87777126595973e-05
2.26272804033614e-05
5.3511901783522e-05
2.37485900481944e-05
4.77119285153199e-05
5.73863495743708e-05
6.38236231307147e-05
5.73519795426998e-05
4.65026892145047e-06
1.53104462142311e-05
4.02746505901722e-05
4.52492401295161e-05
5.14559674550412e-05
2.60744712484626e-05
6.76671783926001e-05
4.70537062196209e-05
4.28629474893052e-05
5.09503219686295e-05
6.57387428492794e-05
6.13924634149957e-05
5.15279088694156e-05
3.99219105818139e-05
6.1623657653771e-05
6.11295897229799e-05
3.9275993234395e-05
2.97656457480438e-05
4.19895908143984e-05
3.40337956063207e-05
2.48889641456489e-06
1.074243523756e-05
2.66892093598971e-05
3.10839540356349e-05
4.87795316734881e-05
3.9383166649695e-05
7.21857448015575e-05
3.16633293166957e-05
3.28229836126319e-06
2.37083582701205e-05
2.9573721623596e-05
1.31242912390916e-05
1.62782972568859e-05
4.01316798612984e-05
7.4765539029722e-06
1.05561221799495e-05
1.58539593655399e-05
1.01589024253692e-05
3.94972030614474e-05
1.66900438919095e-05
5.50130461787363e-05
4.15640503186822e-05
3.98260618211016e-05
7.41577024643836e-06
3.82794738434263e-05
3.34510760803117e-05
3.89537493788351e-05
3.23755246590191e-05
7.62012849359369e-05
4.67654018342448e-05
4.61760849093203e-05
1.47564997039421e-05
7.91033062444626e-05
1.86553959869084e-05
-2.20866900988331e-05
1.73336190799606e-05
2.63307439791455e-05
4.23318916945924e-05
5.23227385229278e-05
6.86495456079658e-05
3.78083966687869e-05
3.62867662894717e-05
5.92737274749376e-05
3.40554518012891e-05
5.21782028224638e-05
3.14537315290025e-05
2.56755764058553e-05
5.99289995182304e-05
3.58167641645394e-05
1.8588110478635e-05
4.08712354565241e-05
1.60840375914647e-06
5.65285572784763e-05
2.02711230134617e-05
4.6911229884477e-05
3.40043826098539e-05
5.96398405644163e-05
6.60536680047096e-05
4.41019644759594e-05
4.83089510850613e-05
7.14777690252889e-05
3.94037655994893e-05
2.72420732799678e-05
4.24259173808948e-05
4.14790317940784e-05
6.5476484615644e-05
5.78639181269339e-05
1.52333959417335e-06
1.89125156775386e-05
1.58890541270602e-05
1.16770593617716e-05
2.59694588076609e-05
1.9639330541775e-05
7.40921454740284e-05
5.26945241506202e-05
2.70247213189663e-05
4.58384399558023e-06
5.37534781827708e-05
4.19553816288465e-05
6.3217362566854e-05
2.73691979754679e-05
4.46632842492258e-05
4.49288744207479e-05
2.49173121775178e-05
1.66364122162605e-05
2.77712311054989e-05
8.81777832620399e-06
3.23913770733896e-05
4.14104736298085e-05
3.67418752110116e-05
5.04801256857781e-05
1.49236403189716e-05
4.21726209049605e-05
3.45369396230422e-05
1.31804753337894e-05
1.86447357139056e-06
9.40214226070375e-06
3.24332491692823e-05
3.78916464984434e-05
5.63593827965756e-05
3.44324019837767e-05
5.95755449211423e-05
2.49273159966705e-05
2.88577318823137e-05
2.28216342234062e-05
6.34673584722423e-05
5.00861430767842e-07
2.48980687291348e-05
2.46817678068524e-05
3.52221509018569e-05
1.27509411368682e-05
2.32083342310533e-05
4.08397781240772e-05
3.07662009148928e-07
4.66740992332886e-05
7.20457716546359e-05
9.30912156200481e-06
4.97851303344222e-05
3.52737144355005e-05
2.29159991275455e-05
1.51536701885876e-05
4.4871585108044e-05
3.75995377715572e-05
-2.84685318231681e-06
4.00652891735178e-05
3.91965713874266e-05
6.25439128612527e-05
-6.32307669319278e-06
3.7740498756912e-05
4.52510685442805e-05
3.25916506515613e-05
1.40124910706825e-05
9.87168991450017e-05
1.38645143727654e-05
5.78579862616171e-05
1.82224329158401e-05
4.90253311119035e-05
2.78722148694239e-05
3.85813475456822e-05
5.80527896380025e-05
3.42097576288465e-05
3.77451182907262e-05
7.67610534519076e-05
4.47205058861409e-05
5.38365305065235e-05
1.63569305450312e-06
6.96309491698045e-06
7.52231773288174e-06
3.61347742327647e-05
5.30791668370605e-05
6.19085795796497e-05
5.88033147857155e-05
7.13625984151845e-06
1.2994352258565e-05
4.19013771187971e-06
4.10149447205897e-05
2.7905661843621e-05
1.44877163682751e-05
1.8250817849135e-05
-1.81432325757348e-05
5.619592380062e-05
1.67827427802381e-05
3.22353512923531e-05
1.13330747856053e-05
1.86027218332909e-05
2.78848726696236e-05
5.11187407299949e-05
2.15627266013272e-05
2.87088883068785e-05
4.102757241331e-05
4.74234198293656e-05
6.36921997365956e-05
2.91486804866069e-05
7.20737055341434e-05
2.41342940421939e-05
3.85691063181412e-05
2.20237118731163e-05
3.75344265532959e-05
3.26878366756972e-05
2.85929456656172e-05
-3.54606676061429e-06
4.99529229690448e-05
4.60485759171713e-05
1.76503018221188e-05
4.6619940374948e-05
3.47302968722745e-05
6.80878687941733e-05
3.48004086501262e-05
3.8618313594883e-05
5.56288627504077e-05
5.20248871292599e-05
4.60224602679365e-05
7.63655699471491e-06
2.42026013461219e-05
6.45553685111234e-05
3.30702907114109e-05
2.10477716690711e-05
4.18983217985065e-05
5.6831567124234e-05
3.82996923916606e-05
4.72655415493718e-05
2.16723191232748e-05
3.33555986949558e-05
4.42241639659603e-05
5.14678778741513e-05
3.84470004269723e-05
3.44009727553125e-05
3.94894874149431e-05
6.11788257496086e-05
6.02598589650228e-05
5.30112893870546e-05
2.76150450429848e-05
5.36382867447034e-05
3.76135816256042e-05
2.19691338770147e-05
4.57342789406649e-05
2.09025495165779e-05
5.41586255870418e-06
4.09706653055578e-05
7.53590022445137e-06
3.86561246402674e-05
6.24334462669845e-05
2.33834357624505e-05
3.47888386163819e-05
5.12053959621061e-05
3.42238265565263e-05
-3.00207215853662e-07
1.78048875497412e-05
4.22751268644638e-05
1.54560338744113e-05
2.12507204650599e-05
3.85852965626113e-05
4.38119329315512e-05
3.53017776543807e-06
4.23937853071536e-05
8.90483900208955e-06
2.68665039598911e-06
4.06948074695567e-05
5.14397947835936e-05
5.88474572872547e-05
4.34679406618057e-05
1.44064158970367e-05
5.9851326571738e-05
1.78410645998428e-05
3.86592971321394e-05
3.92999635225587e-05
1.00311458463017e-05
1.75149672895283e-05
3.23831996144404e-05
5.79237669347094e-05
5.50940321073495e-05
6.8708806947058e-06
3.97147446523352e-05
2.69765233433108e-05
-1.12943375935142e-06
3.22256816293065e-05
3.91846604554438e-05
3.70957251623357e-05
2.98535549611318e-05
5.57618640163221e-05
4.56409000889243e-05
2.54190836333802e-05
2.65267932465533e-05
2.00779733506878e-05
5.16184395047105e-05
3.84066167011656e-05
-1.13590887782361e-05
1.14573319990776e-05
4.21425358967588e-05
3.3143405979392e-05
5.81727480678834e-05
4.47381459918122e-05
7.02997739759704e-06
2.76527343512576e-05
4.49488690467459e-05
1.67830528937567e-05
2.20577871538732e-05
2.53141114939014e-05
6.19048953870923e-05
7.22062773252778e-05
2.20726477330417e-05
2.88333380506424e-05
3.18257937324382e-05
4.96891098587281e-05
2.23253481152714e-05
-2.42541893600579e-05
3.72112069266245e-05
3.80970711920557e-05
3.4082331562209e-05
2.59651935534266e-05
2.99212687395933e-05
7.91545513091325e-06
-2.48060734006581e-06
3.49430867879963e-05
3.16381253399833e-05
2.87007819325802e-05
5.44301728369702e-05
3.28596192650817e-05
5.57928522436593e-05
4.58290631588727e-05
1.33957393781836e-06
4.72077528772973e-05
3.41126328059181e-05
2.50816563160978e-05
1.51061880812015e-05
5.54437074359882e-05
5.90580379173804e-05
5.37894854952429e-05
-2.36102201645652e-06
5.81309559947841e-05
1.68633255233154e-05
4.66418577417818e-05
1.95412875851566e-05
4.71320841095131e-05
3.24337290829639e-05
3.65012884638957e-05
5.57261126978019e-05
6.70177465047856e-06
1.19924986906014e-05
5.16334396939351e-05
2.67609069207888e-05
5.2243251001187e-05
3.26430259124039e-05
-1.56963889691262e-05
1.51320539270389e-05
4.71512327677181e-05
5.62995213732389e-05
1.46473566774759e-05
3.53963451071234e-06
4.76950093098961e-05
2.2600586681742e-05
4.52215760797625e-05
6.83540567256831e-05
4.04292139612168e-05
3.18555433101489e-05
4.65897423671153e-05
2.10608160672907e-05
3.76242143952785e-05
1.55282136686473e-05
6.86750413870775e-05
9.91142992820326e-06
4.21845180610496e-05
4.79667108179514e-05
2.48064118159979e-05
2.51769595751029e-05
3.87110864764185e-05
4.82237795105973e-05
6.12573625822584e-05
2.77187118082041e-05
4.15726144517721e-06
3.23872975761804e-05
1.17638485577573e-06
4.43806777145261e-05
3.44938989443336e-05
8.71046346003715e-06
1.43794071734325e-05
3.87676564691731e-05
3.52416647326503e-05
3.56529669994749e-05
3.14779370693153e-05
7.30845161026345e-06
2.3725279455423e-05
5.00891841206252e-05
3.53367386892188e-05
4.13557345505564e-05
5.12128836709908e-05
3.45693812321891e-05
8.31957772542317e-06
3.28828133201619e-05
8.15015102482306e-05
3.97950129778983e-05
1.04421077305004e-05
2.09110809995507e-05
2.96733483868879e-05
8.09064655542352e-05
3.78831858609513e-05
3.51283684132514e-05
7.01954573788984e-05
7.17692549277831e-05
1.80559626959981e-05
3.21880889743568e-05
7.76047983982672e-05
2.65287184496235e-05
1.91077043127607e-05
3.70384646675781e-05
1.53244234828239e-05
3.33217286220636e-05
4.22059066421861e-05
3.44209076903876e-05
5.23105223312874e-05
7.7729442700482e-07
3.86381450718613e-05
3.21207802066084e-06
2.48862444604337e-05
5.77697863858025e-05
-5.04238876962648e-06
1.83446257890193e-05
1.78879623457152e-06
5.15071622569824e-05
3.99115753920887e-05
4.20156228009078e-05
5.02429158506794e-06
6.66736198626679e-05
1.86053929393439e-05
4.40922530018474e-05
6.03260118643978e-05
3.42200953629178e-05
5.71613476111658e-05
7.13099099881043e-05
3.86600538266264e-05
2.94479831971797e-05
4.98304990097752e-05
3.26951449377754e-05
2.30619143979258e-05
4.56452092070938e-05
5.51915381204076e-06
4.61045180910124e-05
4.23805753262691e-05
2.13613437761959e-05
2.15627315632836e-05
6.80807562937498e-05
1.89826123780095e-05
3.28891122260558e-05
4.03179101979625e-05
4.80947338690464e-05
4.44192357910378e-05
3.01452149332454e-05
2.85424550768374e-05
5.53127870220914e-05
4.43086328512507e-05
2.6945004519649e-05
3.45068071357786e-05
3.4083206071695e-05
6.64123791199469e-05
2.43933369779324e-05
2.07611155473799e-05
4.67994522652182e-05
3.03991636586477e-05
4.97247180508835e-05
6.62549539707591e-06
5.3907366763337e-05
4.22599331199397e-05
3.99163112296203e-05
2.37299673363437e-05
2.20814537296666e-05
3.89372855622966e-05
4.72758133589992e-05
2.67746128570995e-05
6.64533936358268e-06
4.79588222162141e-05
5.21336324066087e-05
2.01022441538839e-05
3.71753878469648e-05
1.34813552097887e-05
2.33570229814181e-05
4.36490110941607e-05
2.46136159096727e-05
4.15497676889862e-05
2.00047704059438e-05
5.6816835650089e-05
4.88527167672142e-05
4.3008102431448e-05
3.33202153948764e-05
3.94573632585178e-05
3.98640993903353e-05
2.73116308350664e-05
-1.01055390985848e-06
9.52148667454235e-06
6.46972353009851e-05
3.37110220282848e-05
4.22657191397509e-05
2.41980945933371e-05
4.12508519591591e-05
2.35555777307896e-05
1.18062217774904e-05
2.14488012374311e-05
2.00015490049425e-05
4.26230776938097e-05
3.47942640489635e-05
4.58157876442794e-05
2.68080709376091e-05
3.75872615581952e-05
2.07992743416223e-05
-5.76448188491257e-06
3.0610307174874e-05
1.37895060065035e-05
5.24969850927484e-05
4.99183335190455e-05
-2.35832570681391e-05
3.72053020778743e-05
1.36269479002749e-05
2.39814299250402e-05
3.35793127575202e-05
1.59244104601988e-06
4.71843340880462e-05
3.68080556647625e-05
-2.3448719550119e-05
3.30831404827251e-06
1.17976507254603e-05
2.73241010878718e-05
1.54115715157363e-05
3.68856104122853e-05
3.28972697578697e-05
2.31738121185363e-05
5.82748310993046e-05
5.39535975020683e-05
6.28403165083327e-06
3.33958939357257e-05
4.44764013199313e-05
2.30908792394885e-05
4.52836910079892e-05
3.69983191052503e-05
2.805153824807e-05
4.71045804335653e-05
4.36200424936645e-05
4.1759824548413e-05
6.64386224772399e-05
4.07854162909671e-05
6.36080398418325e-05
5.08249849817908e-05
4.87572766206151e-05
5.91047625282903e-05
2.71471209995609e-05
4.50648381091574e-05
1.47213227655384e-05
2.89478275697697e-05
3.05872341344319e-05
7.27560274712529e-05
4.03726649509882e-05
4.53852551804783e-05
6.05594117373397e-05
1.29331138818514e-05
7.4657486233577e-06
3.93691035005946e-05
-1.69328581822773e-07
5.78818652026222e-06
3.74385505516764e-05
-2.37069997052443e-05
1.37034526381721e-05
1.75434978819056e-05
1.33719856680687e-05
-1.60371243303772e-05
3.90563423139067e-05
2.84809824090442e-05
8.82469252240618e-06
5.56711897671445e-05
6.30068999188927e-05
2.52044467026853e-05
1.07610567736421e-05
2.98043242745635e-05
2.74415413363016e-05
5.87609826030636e-06
-4.52895706820256e-06
5.70871916560625e-06
2.36596554362175e-05
4.71571501125667e-05
-2.84521861666409e-06
3.03329023243162e-05
1.69319111136057e-05
4.69556555530954e-05
-6.36422292979009e-06
5.4017934971614e-05
6.1669098726919e-05
7.07934878374864e-05
4.0903677963012e-05
5.4775700438441e-06
6.11853256928027e-05
3.09840309508358e-05
4.68395304558558e-05
1.96593253521716e-05
4.87420232365471e-05
1.81571011859804e-05
4.29918064340009e-05
1.94137849043482e-06
3.40992614697668e-05
5.91820846982654e-05
3.56536838624187e-05
3.71060348358608e-05
4.96205215354635e-05
-7.06979639817689e-06
4.9020939844215e-05
8.8710126671479e-06
5.88894778252557e-05
4.43981527644112e-05
2.12279814800992e-05
3.85638115626183e-07
1.72712318866545e-05
1.01269298732671e-05
2.67166281804359e-05
2.77201224581325e-05
4.99663080689659e-05
6.17225696040769e-05
3.25852529450632e-05
2.17789088875675e-05
4.78873715387154e-05
3.04523244283326e-06
3.42216190991299e-05
2.2178727674453e-05
6.04799040025761e-05
1.37650876748226e-05
4.52999110089946e-05
1.2739457721796e-05
4.8727359977376e-05
6.11420463603259e-05
4.93743976974722e-05
3.84051055677862e-05
4.00869288388282e-05
2.77317686801906e-05
3.07330684200317e-05
5.11880668402106e-05
3.81356297232147e-05
4.24148795952304e-05
6.76044046242344e-05
1.83486398710805e-05
5.06271898888638e-05
6.24775037246956e-05
6.02171932960555e-05
7.50514952293311e-06
3.15281985993846e-05
1.18806198826694e-05
2.95582723240529e-05
6.6348312951643e-05
6.51039689196874e-05
2.58548775746932e-05
1.49865356999554e-06
1.5103820150962e-05
-2.29265724006679e-05
2.74956919138067e-05
3.99975313871105e-05
1.3155135324955e-05
4.20225530835489e-05
3.68076816096343e-05
1.61982465526644e-05
3.81981551969408e-05
4.99346799958506e-05
5.51246127700694e-05
2.5199141198608e-05
2.06702255066648e-06
4.78905832520348e-05
5.86341591998528e-05
1.79946140183199e-05
4.90050958695359e-05
-1.21234450973577e-05
2.38961824142088e-05
2.4182635731125e-05
4.48676068073799e-05
5.30796324285058e-05
3.57298318024727e-05
3.55544056866407e-05
7.16357887623325e-05
1.862199496829e-05
3.15716351023946e-05
2.52184814254138e-05
7.04957435532287e-05
4.96611798356636e-05
5.64207561522578e-05
1.65024521403397e-05
5.06423829628872e-05
2.56688693353836e-05
4.65022925634318e-05
2.02656186381515e-05
4.05255370751418e-05
4.64838195341992e-05
5.45216757855801e-05
7.20250317185741e-05
7.28883530368199e-05
2.16736993526245e-05
8.05132685380434e-07
4.6938207742719e-07
3.04477972710649e-05
3.85008375034958e-05
5.19789816141067e-05
2.71032742314871e-05
3.18618737911479e-05
1.58743211767588e-05
7.13279277082025e-05
1.51466662203175e-05
6.35405161323116e-05
4.34500266384386e-05
-6.43425447094719e-06
3.10481867861577e-05
1.07284190039371e-05
1.73798426029885e-05
6.38719023509673e-05
-6.0424569051002e-06
5.01864309002611e-05
5.89613255425927e-05
2.89682447134954e-05
8.60296530589552e-05
4.74722404381031e-05
3.28384826689342e-05
2.56963106453018e-05
8.59270129565412e-05
4.70785397203842e-05
2.13320208519574e-05
3.24320982656e-05
3.87265785167131e-05
1.01465778352992e-05
5.53266554148223e-05
8.44125528379943e-05
2.29660669352405e-05
3.81910593862553e-05
5.90736548454251e-05
5.96393766011226e-05
6.9457332591847e-05
6.33484150358661e-05
2.7673503771415e-05
3.60905074797797e-05
2.83318385020784e-05
2.40485910459821e-05
7.20052631125181e-05
1.27054452018856e-06
4.37816516515015e-05
-1.285166009598e-05
5.69305716937417e-05
4.89417202594699e-05
4.71408071905046e-05
1.62465270562766e-05
3.79845958150317e-05
2.57841337863405e-05
1.75264395548616e-05
3.07867535157145e-05
-2.37510142468447e-06
5.68766313309687e-05
2.23192821226315e-05
1.87163761744581e-05
2.62250613549116e-05
-8.95129265686102e-06
3.64376533787746e-05
5.10522548811195e-05
3.8765046373625e-05
5.78320504721743e-05
2.74192865102311e-05
2.71672706373474e-05
1.3935099021086e-05
3.38021988294145e-05
4.38722009632169e-05
-2.29055122966222e-06
3.73058576541921e-05
5.56905407760233e-05
4.7648876993391e-05
4.70087366723247e-05
5.71547296868178e-05
3.48300900538391e-05
3.09687460047619e-05
4.00385597163856e-06
4.06740734603635e-05
5.08693136312943e-05
2.98687723794151e-05
3.38896563945915e-05
3.67939780249309e-05
5.98686394243243e-05
3.21787729761535e-05
4.83470780598805e-05
3.74221791806256e-05
2.50284390726931e-05
2.70713069633868e-05
3.85688172705232e-05
2.3483493311845e-05
3.26274448136784e-05
4.81480009320441e-05
4.12639899556679e-05
-7.86156400272387e-06
5.07516155543004e-05
6.18910636638634e-05
5.64779391283236e-05
5.18153031621282e-05
1.08879342781737e-05
5.28098534002001e-05
2.34850192875071e-05
9.47018237381416e-06
3.7266582751184e-05
3.30776276926131e-05
-1.14174780880756e-05
3.29784387731231e-05
4.84589792249362e-05
5.87256735061113e-05
2.38964843791844e-05
-6.81134883980145e-06
4.81734999181103e-05
2.61523028740816e-05
5.79977979600285e-05
5.39154199173729e-05
7.25980602278106e-05
1.91636267037023e-05
5.27464522745073e-05
2.90701601707822e-05
2.3358141114563e-05
5.63596184416767e-05
8.89217408383593e-05
4.47478438962113e-05
-6.69746170219066e-06
7.60802929504034e-05
5.67685493211767e-05
4.61448160976373e-05
8.83629197026227e-05
7.90047891681867e-05
6.90409203664084e-05
5.88418909508392e-05
2.81607349628411e-06
6.50835671327828e-05
1.47537314999954e-05
7.00680872916549e-05
2.01388541271341e-05
2.34449884369305e-05
1.32697625135742e-05
1.07200826835232e-05
1.4128367129121e-05
5.07453825741744e-05
5.9072359010426e-05
3.21324071531428e-05
5.01517470201933e-05
-1.58408628205997e-05
5.36112528216966e-06
2.93845929375167e-05
4.41958231343302e-05
6.19791416003739e-05
-9.20682204945226e-07
5.49957553227403e-05
2.40341098299788e-05
2.43515789433751e-05
4.7048581101334e-05
3.35957829556071e-05
4.25235152677365e-05
2.14982106414956e-05
1.28315571551033e-05
5.70407742343093e-05
5.56876394342569e-05
1.27962089305153e-05
3.33475245973259e-05
2.29169026043684e-05
3.99870001606651e-05
1.08110611314195e-05
3.93870913583311e-05
2.01516237023987e-05
3.53515775874403e-05
3.5313566188802e-05
6.21589496029045e-05
4.00441609248592e-05
4.21429255173748e-05
5.19997503692167e-05
3.89697320067871e-05
4.19367943046161e-05
4.04556549143148e-05
3.78944622689988e-05
3.17749529683145e-05
3.05849507864465e-05
6.15060063340347e-05
3.55187303502468e-05
3.09723173783726e-05
1.45324633236687e-05
3.19888298953282e-05
2.57469481673369e-05
4.63564058391565e-05
4.63455904917551e-05
3.35397793666231e-05
4.10166739383839e-05
-1.95527057469967e-06
-2.01880498915471e-06
3.6631481635021e-05
7.49996461061565e-06
2.45247018992296e-05
2.39370897216497e-05
4.07685261077645e-05
3.767455498311e-05
3.01740047706837e-05
2.44301128080888e-05
6.09924681519101e-05
7.63372631972401e-06
2.96598169320364e-05
4.16306424902709e-05
2.89776085088494e-05
2.80911863337429e-05
5.31407494452817e-05
9.37922033348609e-05
4.3619821216809e-05
3.76914268631879e-05
3.35670788563613e-05
3.55357103484219e-05
2.13870972808349e-05
2.65405669803908e-05
3.72967534202701e-05
2.61634938982826e-05
4.07387793498901e-05
8.7737090496476e-05
3.61768302654984e-05
1.25070988852424e-05
6.42319608534188e-05
1.04546670949698e-05
4.86024641017217e-05
2.20366597847415e-05
5.43898321058621e-05
-2.51034473079168e-07
4.55918273399197e-06
2.47856931574093e-05
4.11152542838511e-05
2.60356714814453e-05
3.07665031589487e-05
4.98121700226369e-05
6.5324662449444e-06
3.29086464066097e-05
3.7679350202735e-05
4.17461752448227e-05
4.49116165353974e-05
7.13156274988013e-05
4.17176261174048e-05
2.05869165327961e-05
2.07268976214648e-05
1.61516749615257e-05
1.85903061729994e-05
5.80805612408092e-05
3.59505269149284e-05
3.73022226188247e-05
-5.12973327646897e-06
5.23635195552048e-05
4.48010897575407e-05
4.82478509851077e-05
2.66184684495684e-05
5.83321667833107e-05
2.565588077336e-05
4.36075921132704e-05
3.21432331636949e-05
7.07871798923917e-05
7.38181299524402e-06
4.94408722123389e-05
4.47190460384626e-05
4.55059057122126e-05
4.02959102066669e-05
2.48891769547145e-05
1.51619308804813e-05
2.11663858571055e-05
3.94657613210333e-05
3.69233027867199e-05
1.06043327260586e-05
4.94691129396364e-05
1.87174556686491e-05
3.42342081704105e-05
2.39403244555414e-05
5.64268298990191e-05
4.45195800457984e-05
4.36981835552891e-05
4.73097870050054e-05
4.31981498423667e-05
4.91674205449062e-05
3.75977007911608e-05
7.0786975203714e-05
4.16762745646752e-05
4.01486431036122e-05
2.69898460900582e-05
2.15578748861042e-05
2.90225898163187e-05
5.94220407304266e-05
4.78723636363979e-05
4.10797149128542e-05
7.34132568314847e-05
1.50438926384007e-05
3.83840979911302e-05
3.32711717105955e-05
2.30137226635233e-05
-1.220096834783e-05
2.24692139362853e-05
2.07335209074957e-05
1.4609961157075e-05
2.65857371473907e-05
3.74821986575981e-05
2.55654212481429e-06
1.71451372715341e-05
5.13782778980595e-05
5.45036770154163e-05
2.39568035892723e-05
4.66660465595012e-05
1.97701718901498e-05
7.47637243147142e-05
2.33128380281227e-05
1.84236361434385e-05
7.20928310829327e-05
4.30614308184864e-05
7.58844609790864e-06
1.88224286271004e-05
3.57654202621379e-05
1.09888714355231e-05
1.49541851734606e-05
2.57586507806632e-05
8.93316827599138e-05
4.98509117284019e-05
1.53778500695069e-05
1.18438911308117e-05
2.23734570343238e-05
6.53936079650881e-05
5.21121112148637e-05
7.11316880066383e-05
4.23497590439892e-05
1.64708263518822e-05
3.23573140973188e-05
2.20378053222048e-05
7.24811887544999e-05
3.29030185480247e-05
8.32738326600602e-06
5.85534885451631e-06
5.25123099887588e-05
4.54110115957266e-05
2.15371950689116e-05
2.14778882133366e-05
8.09847670079399e-06
1.09618796118095e-05
4.6298083539952e-05
4.46789694116764e-05
4.69241475362485e-05
1.28379970029504e-05
3.38459209658165e-06
2.21337761293319e-05
3.385603765959e-05
4.9394831408208e-05
1.21522036677699e-05
2.38438582532879e-05
2.80185313472616e-05
4.55308322128435e-05
1.70675463987179e-05
3.05937805166891e-05
4.96609405453675e-05
2.05094247200129e-05
1.23055110242098e-05
4.0142284705772e-05
5.7674261979374e-05
7.13452886092558e-07
5.94396658873201e-05
1.82420015298516e-05
2.3813622120582e-05
3.85225663273913e-05
4.32001306367104e-05
3.74335864238507e-05
2.67456446505687e-05
-4.17276893733799e-05
2.52044112871163e-05
6.64890318059328e-05
2.8015948383191e-05
5.39815183549922e-05
-3.58524946164209e-06
2.99189444270474e-05
2.89229590747111e-05
8.7906542588481e-06
4.23159696212734e-05
3.13589858717519e-05
3.40135225457836e-05
7.58814368502105e-05
2.71438692463207e-05
2.01196290446247e-05
3.08038081672212e-05
7.71617644729559e-06
-3.13961045227771e-05
4.13563167483987e-05
2.41966593698349e-05
2.08384600997279e-05
2.73775499322463e-05
5.93720899472297e-05
6.2575229362513e-06
3.8939340522129e-05
4.9723719529663e-05
3.96270771950689e-06
6.19034033659641e-05
3.88892287882895e-05
4.05504192350287e-05
5.66028518975586e-05
4.91374166260714e-05
3.0605509018788e-05
3.81175550220082e-05
5.56678151441122e-05
5.45685895737111e-05
1.71992597031885e-05
4.25130654039079e-05
4.20048385856261e-05
1.83084707289609e-05
3.56168570709484e-05
6.61086625141389e-05
7.28164671433358e-05
3.84573718558307e-05
2.72544282984045e-05
3.12924716159972e-05
3.0356458255557e-05
1.49760916912697e-05
5.28726689847077e-05
3.66421933463913e-05
1.82951822269129e-05
1.28951116483995e-05
2.518579956456e-05
2.3203134789841e-05
1.95390623588178e-05
1.9649429412131e-05
2.26059917164033e-05
4.73034123823212e-05
5.86923862512741e-05
2.74893646644033e-05
4.94953320214746e-05
4.35919210485392e-05
-1.79668162167307e-06
4.57951518496222e-05
6.03131109995548e-05
2.38769781259266e-05
9.62384171205903e-07
2.55670210406785e-05
3.20836091222229e-05
3.55110494037056e-05
4.95821434982118e-05
5.08734763131749e-05
2.46358903529515e-05
6.19984986543864e-05
5.60724777595827e-05
1.46036188142044e-05
5.80028513588349e-05
1.72506686112857e-05
4.82272399873344e-05
2.88513053981882e-05
4.59980172737431e-05
5.74495327433252e-05
4.96926587092724e-05
4.70959895782942e-05
1.05594021598969e-05
2.33803661480154e-05
4.83063865207744e-05
1.89044247969935e-06
6.01951308798855e-05
9.66573985586654e-06
7.32859998949069e-05
2.49735994372022e-05
3.6346034241899e-05
3.43775166754498e-05
3.57091256727309e-05
2.36590322738245e-05
1.34120165138803e-05
1.59206265801337e-05
5.26875493915635e-05
6.01590511570762e-06
1.25074259208681e-05
3.63518843951261e-05
8.35050558062741e-05
2.44524964092019e-05
3.34037225163493e-05
1.38170038107102e-05
3.27058709325881e-05
5.46453145059008e-05
3.04965878145479e-05
5.05749883513504e-05
6.20374819819242e-05
2.43673878952146e-05
5.3304328648642e-05
2.34361661842951e-06
3.2600586630239e-05
6.37779660324195e-05
3.87619995902389e-05
5.71008450680292e-05
6.91516723623836e-05
8.51316830547481e-05
5.10713889043703e-05
5.62821111812459e-05
4.58008402989039e-05
6.43718863538421e-05
5.10020083007082e-05
1.64794223042653e-05
3.89346709242594e-05
5.41537186455755e-05
2.89017815322307e-05
4.57244802313784e-05
4.93808332581813e-05
7.12240217640767e-06
7.23937948388567e-06
2.60087706532949e-05
3.22955684317247e-05
2.64763844612942e-05
1.29179425337623e-05
4.63537105045068e-05
4.44773003597789e-05
-1.07251870874776e-06
4.92783593144677e-05
3.17415413689378e-05
2.58619485392693e-05
1.66689193869158e-05
2.7676897310777e-05
7.16680378785274e-05
8.75105754785462e-06
6.72857002433735e-05
8.0482224123093e-05
3.79528437418752e-05
5.79591634687721e-05
3.3286596539535e-05
4.17234233035701e-05
2.80841020407815e-05
4.89397477414645e-05
2.1190266557051e-05
7.51395099531334e-05
3.25792835538217e-05
6.68195264083204e-06
1.55996992203674e-05
3.86765900943592e-05
4.98378628751268e-05
3.58834648672144e-05
6.90288378427621e-05
1.3859206767423e-05
2.8382581259095e-05
5.20017793197914e-05
4.39569831286278e-05
5.13841143085378e-05
1.95006071986671e-05
5.35565635512567e-05
2.41777950457584e-05
2.24096303458193e-05
3.89624543780473e-05
-8.94869711805407e-06
5.23985865438826e-05
3.75107298445565e-05
1.25005677158241e-05
-7.17439038146363e-06
2.44512711592425e-05
6.48083413970969e-05
3.20845801749329e-05
2.91646448860861e-05
2.85291570144184e-05
4.09547447012234e-05
1.11509786339361e-06
1.65698446543496e-05
4.50425570608317e-05
3.28505365238069e-05
6.02859061022667e-05
3.27181171338827e-05
-1.21364367135449e-05
1.05774514001905e-05
3.79427369745946e-05
5.45791265357308e-05
2.01254224503703e-05
4.1418993311773e-05
3.64124654015393e-05
3.41589647498404e-05
4.09818748075942e-05
6.58759355911294e-05
6.34686631808624e-05
3.14519592856812e-05
5.00021100920848e-05
5.68476741263591e-05
1.80074532780412e-05
4.71454428550452e-05
3.26989652732111e-05
6.34926628815672e-05
2.16336303408507e-05
4.66509361995062e-05
3.01161253319822e-05
1.42439929919705e-05
1.22638799569835e-05
2.62176458873811e-05
5.53841645881021e-05
3.48471921770729e-05
4.5858186746033e-05
9.7274495005269e-06
1.03143865488454e-05
2.63858761997067e-05
3.1793528663922e-05
3.91334171207539e-05
2.23122878439751e-05
4.17781232318114e-05
6.29248618951579e-05
5.02185849146778e-05
1.1270166748775e-05
4.9393039683502e-05
3.60545301749389e-05
5.73958306381394e-06
5.31525642509188e-05
2.79918216845102e-05
1.39431812829979e-05
3.55075613034105e-05
5.969513093737e-05
4.90203047721341e-05
5.50660097969316e-05
5.0723462257551e-05
3.70053412916278e-05
1.99914647256345e-05
6.10671082929189e-05
1.09951847688641e-05
1.62660738367513e-05
2.55615088214016e-05
3.95658495229565e-05
4.01328125272526e-05
2.06078446368301e-05
3.31374820665099e-05
5.7697566701963e-05
4.77710062376505e-05
2.30135393812924e-05
3.90714661562599e-05
9.01250067183942e-06
4.07868687214233e-05
4.67654049319776e-05
3.44207826313246e-05
3.70712612318441e-05
-1.06869678780086e-06
4.13149195024002e-05
5.4514022627249e-05
2.25950877268947e-05
5.15926357538978e-05
2.4083815259351e-05
5.08912593862682e-05
9.985961722239e-06
2.92091604200112e-05
4.40451670577141e-05
3.46747831549893e-05
6.58271918262742e-05
4.70981453974339e-05
6.50253382464351e-05
4.4258418695469e-05
2.43537485356536e-05
1.30879157187217e-06
1.93112101385847e-05
4.81147771251639e-05
2.00020772717132e-05
5.79539085142674e-05
6.79338478453788e-05
5.79610656598183e-05
4.83608235513423e-05
4.41495998748508e-05
3.38305234978305e-05
6.10690026819112e-05
3.81678220857283e-05
2.7554761378031e-05
-7.17989952966375e-06
5.54866718458967e-05
4.38521923817267e-05
5.26540680869232e-05
3.5740940732852e-05
4.55458918319499e-05
2.50689080293518e-05
3.97945775546189e-05
-1.33200566218419e-06
4.77985801069984e-05
5.89510582267539e-05
2.73769764529321e-05
4.4501689501001e-05
1.59644330645316e-05
5.93747632482957e-05
3.23851128918296e-05
3.52673310527197e-05
3.48534785898731e-05
3.40045831360545e-05
4.23573020845917e-05
3.16191363621204e-05
4.73751335506781e-05
4.45700862579396e-05
4.60211217401535e-05
4.02552742258983e-05
3.17335848453008e-05
6.28352405994993e-06
3.1962448938255e-05
-2.68427348008336e-05
-2.20924426865276e-05
3.69037952094076e-05
5.40479447460143e-05
2.47385882411316e-05
1.1817913645296e-05
4.77156052458177e-05
2.58867231024498e-05
6.60742629181477e-05
7.75626442540871e-05
4.49749970920447e-05
4.62121860258771e-05
6.17851693254091e-05
4.75336970897335e-05
4.22051695581956e-05
2.92051447391766e-05
4.10741485423347e-05
2.43707617501026e-05
3.93681763740806e-05
4.45630355064732e-05
5.36090723304534e-05
-2.24861941611894e-06
5.62390765579387e-05
6.7629495443702e-05
2.49656348835708e-05
-6.56934846883826e-07
3.0410957489453e-06
5.66185615044428e-05
9.42009902722027e-05
5.81833102672936e-05
2.03997914988196e-05
4.81171099562321e-05
4.38466482772073e-05
9.44940876336013e-07
4.42211344630389e-05
2.32125263717217e-05
3.59309328012068e-05
1.55263381340525e-05
2.54198911556577e-05
3.61033993044604e-05
3.4327850577393e-05
3.35677261738412e-05
1.84698777688447e-05
2.0846312352486e-05
3.95274482009698e-05
5.88389981760641e-05
3.92105033135005e-05
2.02320051592037e-05
1.85784858431339e-05
6.97558383520529e-05
1.54206315659191e-06
5.21868869089446e-05
8.99524515430141e-06
2.58814654047613e-05
5.24179467987136e-05
-2.98794064273966e-06
1.62453300605311e-05
5.47478850054323e-05
2.97788653221939e-05
2.43709125566142e-05
4.14669817107614e-05
1.86885558288638e-05
4.80036562631533e-05
6.87885382978158e-05
4.04730473754565e-05
5.27825108520134e-05
4.69893956236918e-06
4.27256553354424e-05
4.84015358123512e-05
7.74669708702812e-06
2.93863318582789e-05
1.55326170741018e-05
2.84291623700045e-05
3.20602650629407e-05
4.42569422773453e-05
2.5317463620845e-05
1.200572114715e-05
4.48747767001945e-05
5.21832140057778e-05
3.61808656439582e-05
4.33724328990284e-05
-3.19832518976552e-06
3.61508809002343e-06
3.84669873029534e-05
4.14460340504981e-05
4.30353308009272e-05
4.22425788577674e-05
3.15549808859086e-05
5.70294069595561e-05
3.98901596399154e-05
5.01987798042441e-05
3.12286351573004e-05
2.14395472331644e-05
3.12904797927816e-05
5.05519114295544e-05
-7.51595134932799e-06
2.55632330206419e-05
1.50398214214353e-05
3.97116809013154e-05
7.79757774100786e-05
1.85752304893243e-06
4.07476909337335e-05
5.15370005535792e-05
2.88242099849176e-05
7.31252222862365e-05
1.87026200589865e-05
1.40588235265634e-05
2.01384579904313e-05
6.06319956448639e-05
4.94844573705891e-05
6.89512125966474e-05
3.80465463847691e-05
2.8805578783901e-05
2.30698890175459e-05
1.2216258835595e-05
3.31524634775801e-05
5.23556425326795e-05
1.12724599968901e-05
2.93655331180579e-05
2.49570964745868e-06
5.67043478006367e-05
1.64664091976852e-05
7.74180142838911e-06
3.64818124859602e-05
4.21381255179684e-05
6.41525539512935e-05
2.22304002704858e-05
1.27684425146541e-05
5.32959182554944e-05
4.16295912634165e-06
2.84953248016299e-05
3.18313594628421e-06
1.86035176022542e-05
4.7881678533811e-05
2.91003153456449e-05
3.17413387371616e-05
6.81610389749832e-05
2.20735549909241e-05
4.01650706608861e-05
5.69155474805241e-05
7.81227500250639e-06
3.28997763214155e-05
-1.89171440454074e-05
5.21286025283772e-05
9.26727147467454e-06
2.51708552739507e-05
1.72316478408137e-05
-1.80648242271439e-06
2.87813511227088e-06
2.71459415827021e-06
5.37553463739981e-05
6.2070142280517e-05
3.58174218657019e-05
3.82666975944562e-05
5.08643035149422e-05
6.69447915897039e-06
1.97494029165404e-05
2.03075823079466e-06
3.30392257481398e-05
3.28239246838398e-05
8.14196864400723e-06
2.60401372576917e-05
6.17838745461944e-05
3.01865289378243e-05
3.63432588732739e-05
3.56576685889196e-05
4.19462938106297e-05
3.39455899428053e-05
1.53197367499478e-05
4.20974037741652e-05
3.70119042751248e-05
3.27222669174093e-05
5.66171570879307e-05
6.17983309497348e-05
1.69468714370541e-05
5.32691335719318e-05
4.11256407910795e-05
5.12032533472655e-05
5.04435265153699e-05
3.60533556800831e-05
4.00229499272002e-05
5.30384416485764e-05
5.0715381249014e-05
2.63806648613601e-05
4.49743940809699e-05
2.99634513502102e-05
5.57780865155084e-05
2.08096049345441e-06
2.15244963466084e-05
2.97006291737354e-05
5.22650194915557e-05
3.68770196170078e-06
5.3203534035721e-06
4.21511003423485e-05
1.56450189302269e-05
9.17988122973047e-05
1.72144142836608e-05
1.28219693296517e-05
7.69570360446379e-05
1.33453194408716e-05
1.94189215668113e-05
-2.48358658145262e-05
3.62010033216416e-05
5.85016817036184e-05
4.87197451837685e-05
1.04859173082848e-05
5.85116342224107e-05
3.52038613519402e-05
4.04437539334971e-05
5.10080563256371e-05
1.18795029127317e-05
1.65031317483822e-05
3.78770191880631e-05
2.74351527600992e-05
2.88832674359741e-05
7.11324285287369e-05
6.35794693934208e-05
2.12542259162701e-05
5.20897498887744e-05
1.50709462009944e-05
2.77686675094489e-05
1.91115004392052e-05
4.01131883388314e-05
3.22167687510662e-05
4.42618429190422e-05
9.83345001332144e-06
5.83528210281856e-05
5.90012107257908e-05
4.64281200805713e-05
6.22021730729169e-05
8.92652073332062e-05
7.11012875737941e-05
5.23693731531443e-05
2.23953888016198e-05
2.45844985871212e-05
1.26762425054855e-06
3.50968835606698e-05
3.16822759428392e-05
3.89602186916351e-05
2.00635335871837e-05
5.44306110028244e-05
3.21893817351264e-05
2.76124500424188e-05
5.28060102421971e-05
1.28667317668382e-05
2.45904078579124e-05
2.79273770654703e-05
8.10763792122364e-05
2.86473851386052e-05
4.11717602536768e-05
6.90634658681874e-05
6.96550573230803e-05
7.99931849083916e-05
5.11517843329384e-05
4.72248066571278e-05
2.67507066162699e-05
9.12070750483647e-05
4.27226382522058e-05
-6.53359603537726e-06
6.14825368848399e-05
3.03529231301164e-05
2.87082005108305e-05
1.21868133756542e-05
1.40226953201456e-05
3.55771384170182e-05
5.21844896287477e-05
4.87413539463998e-05
3.59242308122301e-05
1.91446143030083e-06
3.80991056206781e-05
4.40663260535815e-05
2.86361799055811e-05
2.24254320863019e-05
2.88488059735903e-05
1.32366926417869e-05
1.83450892506975e-05
4.57492282095527e-05
2.26533621105528e-05
-2.78078169260827e-06
1.68674051448673e-05
5.2842410439791e-05
3.72248160781155e-05
4.83982642038418e-05
3.22267860872488e-05
5.20976930982968e-05
3.83304160435145e-05
4.73134381250688e-05
3.75473997376815e-05
2.88423648699714e-05
2.72699243021592e-05
3.34904557687994e-05
1.4935053502868e-05
-6.1265621558804e-06
6.11043755721712e-05
5.7887432981528e-05
2.93258160841808e-05
1.20265455236843e-05
1.19758216776697e-05
2.80679660591904e-05
3.24832290162208e-05
3.22055842586288e-05
3.70601042117314e-05
6.40680270419367e-05
2.05095542657169e-05
5.24339046743135e-05
4.20263856375255e-05
7.36391743550026e-05
2.8303926052192e-05
1.50978317096962e-06
2.24909235722184e-05
6.6576406493389e-05
5.07899420561275e-05
6.62812199292603e-05
1.71195270720084e-05
3.52534498667897e-05
4.24934477961593e-05
3.54900439368995e-05
3.39463792625848e-05
3.15905395469742e-05
6.4564309606713e-05
4.13032009474201e-05
4.97899778906182e-05
3.86149738591774e-05
3.05239305157183e-05
3.87215654538984e-05
4.40663958474438e-05
4.64760290674529e-06
4.08561361055051e-05
4.363330580035e-05
4.06061500952495e-05
3.53005035253292e-05
-1.66381184478003e-05
4.07613061657689e-05
7.51908568746448e-05
4.28284451194122e-05
6.54457483387722e-05
6.40719325825425e-05
3.72934536448147e-06
3.51262809908268e-05
2.19504391929385e-05
5.04676603352814e-05
9.59067991872697e-05
3.15652572651656e-05
-1.5493817306906e-05
-9.13356588889035e-06
2.6951014709804e-05
3.3615969733378e-05
4.48823488335821e-05
3.96026861156424e-05
1.93820627962205e-05
3.4362192586881e-05
3.76244465618789e-05
5.08273504231983e-05
3.39701195956259e-05
1.76802493624293e-07
5.60052054358482e-05
2.05850508564055e-05
4.38798544968047e-05
7.14593346749101e-06
2.73385088318582e-05
3.8747961018178e-05
7.04115115921146e-05
4.04257767995683e-05
5.25444456472198e-05
6.04721728099833e-05
5.02766765032154e-05
5.24199066778264e-05
5.07356728809773e-05
3.65810219568964e-05
4.6834618862808e-05
2.27283216889191e-05
2.8314024763323e-05
3.66035199902807e-05
3.57635619395043e-05
1.11930370693174e-05
3.54527281841857e-05
2.96428283234887e-05
6.93855718157644e-06
1.29355211549174e-05
7.09620253568956e-05
6.29444359248451e-05
-1.22190032556807e-05
2.73433307588821e-05
2.78993540692913e-05
3.14294650973481e-05
1.63036478048487e-05
1.04308573668124e-05
1.96213093235213e-05
1.54120659383729e-06
2.66744035460557e-05
5.13417399254012e-05
-4.30483634789312e-06
-4.73216011848865e-06
9.15117328020048e-06
1.47681797899783e-05
3.79242518805394e-05
4.14375496203474e-05
5.50226358155784e-05
8.15778537006498e-05
3.76368060974092e-05
-6.13574236462257e-07
6.75048772522858e-05
5.12250391908403e-05
2.27283636455725e-05
1.79686871855362e-05
2.38191005570105e-05
6.75138975895837e-05
4.41937413579385e-05
5.70899199478629e-06
1.97527593457801e-05
6.19889997124024e-05
3.92109819488442e-05
9.88312281095866e-05
2.72262772607784e-05
9.68644959143848e-06
5.6972803156343e-05
1.12593333209625e-05
2.46834759754834e-05
4.29184392220113e-05
3.64859191684722e-05
4.47392052911594e-05
5.0746506797274e-05
1.42138112594817e-05
5.18703831071423e-05
3.51504108663035e-05
3.75241358605913e-05
5.58198954033665e-05
2.92137948804749e-05
2.45710716236376e-05
2.50761425271553e-05
4.76403323067616e-05
5.99497516413005e-06
1.67997058043736e-05
4.5639696107181e-05
3.34228070393664e-05
7.20590501427655e-05
3.99694078564727e-05
2.24733941464881e-05
5.8767959123783e-05
3.59795326310686e-05
3.08860307342938e-05
1.00422315524503e-05
3.95469296702261e-05
3.62407516790162e-05
2.2558475715728e-05
4.19481179038722e-05
3.11049586546944e-05
3.41244931003978e-05
3.44671316887003e-05
1.01533829853079e-05
-1.39313209366599e-05
1.27095017761188e-05
4.05251663479461e-05
3.43774214504212e-05
4.55241739919399e-05
6.49187342486039e-05
1.10386715498526e-05
2.04227764060668e-05
1.9474200927266e-05
3.51965167679293e-05
4.12560100105096e-05
5.74919590923925e-05
2.88568461329097e-05
3.67901120312371e-05
2.6411026259151e-05
3.00585250282028e-05
4.28058715216314e-05
8.63912609802568e-05
2.64799791975511e-05
5.90561881605851e-05
1.65067914206386e-05
