# Supplementary material for: Research on computational propagation and identification of mine microseismic signals based on deep learning
Source: PLoS One. 2025 Oct 22;20(10):e0334641. doi: 10.1371/journal.pone.0334641 (PMC12543183; doi:10.1371/journal.pone.0334641)
Supplement: S4 Data — (ZIP) [file pone.0334641.s004.zip › 000100700000166.xlsx_0.txt_24.txt.txt]

2.31420954187224e-05
1.43680684335075e-05
2.81936954183321e-05
4.93849342894866e-05
2.51147700217495e-05
1.11895830055633e-05
4.00561115856434e-05
5.25815458445202e-05
2.77916283068607e-05
-1.83125956218606e-05
8.94522184237752e-06
1.99129639395279e-05
3.61346913931054e-05
3.16615498469769e-05
1.20162322016252e-05
4.78373336396008e-05
1.19738747582054e-05
2.50690946651869e-05
1.83475010571729e-05
5.1376365749111e-06
-5.47570191134671e-06
1.28647078957981e-05
1.73146858356173e-05
4.87937347791154e-05
1.68102745931667e-05
2.70975647840598e-05
1.86050335411885e-05
2.51074945475219e-05
2.5807353171892e-05
4.07625678461707e-05
8.0563807015085e-07
1.81843582412312e-05
4.72616281241684e-05
5.00581236795995e-05
2.70189056091397e-05
2.69896934221524e-05
4.00247958304818e-05
2.731912307382e-05
1.81217564100536e-05
4.23954329048456e-05
2.52895110387885e-05
3.27141365926221e-05
1.159899320046e-05
5.08086429909721e-05
4.06964307767603e-05
2.41631172989473e-05
2.1722596151219e-05
4.2179256517485e-05
-2.20037355743444e-06
-1.44362197806155e-06
3.11923055121321e-05
8.13206355936187e-06
1.3444040199027e-05
5.25558975224444e-06
2.29945679969022e-05
1.21664020972128e-05
7.81446642313341e-06
-1.01001383719952e-05
2.78894751189028e-05
3.61046257518497e-07
1.92460359903455e-05
2.83993535067036e-05
-3.5141305171087e-06
3.12151762042371e-05
1.47409710827102e-05
2.036450063282e-05
3.96600533175682e-07
-1.43170684788507e-05
4.01314120930039e-05
3.53119255680193e-05
1.27724977918288e-05
6.47372168617399e-06
2.21075408022689e-05
3.26748651881035e-05
4.60116501692628e-05
6.44853435866723e-05
2.20535361914125e-05
4.50637015004062e-05
3.40358926836532e-05
4.36158316400105e-05
2.86803554235396e-05
5.45084011203761e-05
5.53788933438324e-05
3.2689783824382e-05
3.78980499829518e-05
4.54756811837636e-05
5.15590958436183e-05
3.96324721855781e-05
3.75342603822539e-05
-9.77998992504709e-06
2.05364449890094e-05
4.41948275912581e-05
3.57064413762874e-05
5.85802904185984e-06
2.88397487442938e-05
1.00957519318206e-05
3.72829227441373e-05
2.41528009296092e-05
5.03360314033086e-05
2.79211000663292e-05
3.33545895325814e-05
-5.56633654488848e-06
8.17312850343573e-06
2.62556963073839e-05
2.14868138662656e-05
1.26911735509741e-05
-3.08941443097944e-07
9.46541264693722e-06
1.18483150154169e-05
2.77055942621494e-05
1.48913327221946e-05
-8.27137243160271e-06
3.06244167516667e-05
1.73354128713336e-05
-1.4024164030392e-05
1.55457963108848e-05
1.78661149952188e-05
1.51643062610988e-05
2.15632881536963e-05
1.15133495396556e-05
1.50051688560428e-05
1.51515373036619e-05
2.3435524664687e-05
2.84081728332251e-05
3.62171555240499e-05
3.99836041282944e-05
2.88174538111768e-05
1.04091619489556e-05
3.64509259591565e-05
4.50673987003968e-05
2.12933565109429e-05
4.19674303938104e-05
1.93542866619822e-05
3.45345095194692e-05
4.33889688760168e-05
4.48359224264463e-05
2.17282639351259e-05
1.98615124699896e-05
4.27336053219555e-05
2.33379966152097e-05
3.5082318548538e-05
3.00144034859762e-05
-9.59570991172452e-06
5.31644479820519e-05
1.94536193147699e-05
-8.4721464089632e-06
2.34165419899797e-05
2.80051247309575e-05
4.25506122902255e-05
2.71578526305126e-05
-6.10487796570556e-06
2.17768923223029e-05
-1.47969375553747e-06
2.09798764807888e-05
8.1950221870335e-06
1.30321147582372e-05
4.20713445241886e-05
4.48751158224061e-06
4.22518974438785e-06
2.68343187568038e-05
2.04150802198098e-05
1.6028336615405e-05
2.69157151271805e-05
-5.82379975664659e-06
2.24335326156398e-05
5.88472353904629e-05
4.74530284255293e-06
1.15363353109026e-05
2.47150266774684e-05
1.65246620452495e-05
3.3358923474435e-05
3.77984623628825e-06
2.17155698422139e-05
3.18587815329722e-05
1.00462597726093e-05
3.51723657249766e-05
2.09298844584772e-05
2.02267491520807e-05
4.85486075973001e-05
4.65713142120482e-05
1.74769150504319e-05
3.91219700499062e-05
4.43802789019798e-05
7.47633923456963e-06
2.82441826476678e-05
4.58602175533483e-05
4.03155634770316e-05
2.79219411925008e-05
4.28150149906752e-05
2.75121757336496e-05
1.99145480910031e-05
2.50593091700747e-05
-1.7282534761616e-06
1.77841771350281e-05
4.05880484872531e-05
7.54627896953412e-09
4.22526792289149e-05
3.54826949913196e-06
-1.48040524052424e-05
1.36311196602128e-05
1.27631863770967e-05
9.67984555584021e-06
2.22770559303621e-05
2.69342258545074e-05
4.02423198590988e-05
1.57275113770643e-05
4.18310696331779e-05
1.97457986381003e-05
1.39847212708431e-05
1.65716091093334e-05
4.92127194863425e-05
2.0099755185645e-05
4.8017821559594e-05
2.12365969854509e-05
2.63106422920298e-05
1.31967639286362e-05
3.27660583270919e-05
3.92306772437443e-05
3.74544205308886e-05
3.86856027971711e-05
2.78488912408108e-05
2.79128827150389e-05
5.40548498820292e-05
3.51262875623448e-05
3.18429325337374e-05
5.06120193470471e-05
9.70697615662377e-06
4.3810982859132e-05
2.02232104568194e-05
2.6611895826392e-05
1.25499421895907e-05
3.00716779402387e-05
1.42344229343368e-05
4.19663031356594e-06
3.4232976652878e-05
-1.0964603224533e-05
-1.68146512437155e-06
1.37407620533184e-05
2.31698804325587e-06
-1.00698059647425e-05
2.42960561024611e-05
4.29370095825835e-05
7.45703992532725e-06
2.74097591235329e-05
2.4063526523066e-05
3.46277999597278e-05
3.14988297796407e-05
2.83554834924419e-05
3.29898317896354e-05
3.26926247764186e-05
9.90396220821009e-06
1.2721102354424e-05
3.12234254963282e-05
3.65543821119136e-05
2.52370718550668e-05
3.19692089777067e-05
6.29056672303347e-06
2.05615331900132e-05
2.18743075180772e-05
5.94585653842252e-05
3.38787003196007e-05
3.93941536515134e-05
2.96700603835146e-05
1.66987089050054e-05
4.21895998199908e-05
2.62193435226408e-05
2.70222038970916e-05
3.6453827331993e-05
1.6962062984404e-05
2.34433718033665e-05
4.36880187905882e-06
1.94981698591706e-05
-6.73662712227158e-07
6.04786908637794e-06
2.01395165764353e-05
-2.53317911592263e-06
8.46461874432251e-06
3.61131734750138e-05
1.835568724335e-05
1.51145991912997e-05
2.21076679684158e-05
3.05733349927985e-05
1.72372203076532e-05
1.92062180315248e-05
4.05041838816498e-05
3.33256666203857e-05
2.25329675069408e-05
4.2705782991312e-05
1.29915097191333e-05
1.50658436092935e-05
3.92370197504346e-05
3.23596633103469e-05
4.62934327042048e-05
4.80498077553973e-05
5.97579499154615e-05
3.26021560218489e-05
1.66584933227542e-05
3.84976938476594e-05
3.73658037017576e-05
3.89481682910069e-05
1.83195643791001e-05
2.21537665849325e-05
2.24528478560529e-05
4.51943243140739e-05
3.41347590333567e-05
4.77486776873183e-05
3.4733303448912e-05
4.82076939436695e-05
3.82585987434034e-05
2.09586177223642e-06
6.85615004283526e-06
2.44551621929423e-06
5.6529573061926e-06
2.16172891733537e-05
1.007520000219e-05
3.25841061717543e-05
5.06386462002299e-05
1.43983079798872e-05
3.29805562488933e-05
1.84425312755418e-05
1.61148057712514e-05
2.0071903489276e-05
4.03801694811473e-05
3.82385971935964e-05
5.20176019886021e-06
1.51370819458534e-05
7.34857545537345e-06
1.58917048784098e-05
1.85211023692849e-05
3.48010987643313e-05
4.15240837139191e-05
2.02197681327272e-05
3.76309259676458e-05
3.23232971948293e-05
4.15156033152376e-05
4.88622371686719e-05
3.10858506479645e-05
-1.16251996914392e-05
2.94272911453004e-05
2.66670981803233e-05
4.35239883544215e-05
3.86596052348475e-05
2.61633529213102e-05
3.36239747527289e-05
-8.17941887776077e-06
1.27704846452974e-05
9.53114419443345e-06
1.59500971492016e-05
4.199738836856e-05
-4.6258359714831e-06
-7.77497684401834e-06
8.92001369805585e-06
5.96261096070343e-06
3.74065945557996e-05
6.78898829505578e-06
4.43064957785568e-05
4.4879248981639e-05
4.07978886523359e-05
2.14426398772581e-05
4.37319989177906e-06
2.4505550126286e-05
1.52070115742438e-05
1.30910655291435e-05
1.8142876816129e-05
3.40296556018822e-05
1.92703061818483e-05
2.43916783249189e-05
4.96414066943946e-05
1.92305445449761e-05
-1.05888212685399e-06
2.5775295241383e-05
2.82811027550672e-05
3.56689252995314e-05
2.5940814415026e-05
2.501626265429e-05
1.95753207152248e-05
2.53329836352609e-05
4.57768990388396e-05
1.82684882968134e-06
7.65214843995864e-05
3.3454335683834e-05
3.49527791972377e-05
2.00454321427977e-05
1.66719729323284e-05
2.28733644457135e-05
2.9413896972007e-05
1.50903340353809e-05
2.06263241791443e-05
1.39252602729707e-05
1.9666589906595e-05
3.47699290384259e-05
2.23109116438763e-05
2.33364570079175e-05
9.40551313340768e-06
8.75945561456323e-06
2.42338198897624e-05
2.42796003647187e-05
3.29075435200276e-05
3.50207506528913e-05
-1.40622658297118e-06
3.2908375289464e-05
7.43895144865971e-06
3.14693910795639e-05
3.685305111764e-05
2.37144909584478e-06
1.20514374144371e-05
1.97716073536268e-05
3.53690962292261e-05
3.72452053421755e-05
4.98231171629681e-05
5.39884318953093e-05
3.98147850882866e-05
3.93227523214305e-05
3.72367687346834e-05
5.28089084940307e-05
4.16303909850316e-05
-3.94977443736493e-06
4.36571278399133e-05
9.07849823130486e-06
2.74673209940138e-05
3.57909407416819e-05
3.41189545809461e-05
2.10349959336059e-06
2.06673401311736e-05
2.89976091805215e-05
4.06018847539851e-05
1.82750713774727e-05
1.69147436324685e-05
3.7362652117894e-05
4.16887391222803e-05
-1.2796761159907e-05
4.04341943714341e-05
6.19670211515136e-06
3.24759713713348e-05
3.10507456211121e-06
1.84108687949842e-05
2.17643655751144e-05
5.11739770742293e-05
2.35482860881233e-05
2.17961060313014e-05
2.71488426855927e-05
1.30457158215592e-05
1.7909876778433e-05
3.50154883281419e-05
3.11044921733511e-05
1.14875691403345e-05
3.95758604779048e-05
2.45888135775772e-05
2.15305452726325e-06
3.53943156503246e-05
1.7273132385619e-05
1.17816439281759e-05
1.16608128261798e-05
-1.12259526928287e-05
3.70304937022526e-05
3.56876841882311e-05
3.60089881061655e-05
3.46184071997196e-05
2.48194121532825e-05
3.2342622764373e-05
4.62128362826836e-05
2.48855909959344e-05
1.64500451657358e-05
3.76182194396641e-05
-6.9446694708122e-06
2.420512597546e-05
2.41289409057272e-05
1.01997802349048e-05
4.11733577760708e-05
2.18436878692244e-05
1.16559592082239e-06
1.61000563034877e-05
1.93279405841588e-05
5.30560972105097e-05
2.15223080419501e-05
1.60814131104754e-05
1.47748421675239e-05
4.36522717099705e-05
2.91896384737651e-05
6.03495816173099e-06
2.89566982597127e-05
6.06825507676187e-06
6.63793255607541e-05
2.74693669333946e-05
3.87457043933069e-05
6.59816883895883e-06
3.85188551051625e-05
2.90472778949684e-05
1.52437979309006e-05
2.44766758763823e-05
2.86420678004194e-05
2.58331336258498e-05
4.73653005840495e-05
3.15397614996449e-05
1.30692235900401e-05
1.70438452927482e-05
4.46692277473261e-05
3.1329099734593e-05
1.34996366786039e-05
1.89214007703193e-05
1.09924221201908e-05
1.76535797345205e-05
1.44231676108985e-05
1.43641373551116e-05
1.74130218740885e-05
2.38167295910895e-05
1.50499985954447e-05
1.16417210217281e-05
2.97367671408248e-05
3.22413689377751e-05
2.14164369216541e-05
2.63629668701141e-05
3.96173038122971e-05
1.68755100181128e-05
5.40024160881056e-05
2.5442230241326e-05
3.11905741898331e-05
-6.14300780418393e-06
2.27790335246622e-05
2.08457400957191e-05
2.76110786624673e-05
4.04801520128713e-05
2.83978351423719e-05
3.52954018782234e-05
1.34064597682453e-05
3.56254224504487e-05
5.21323360050728e-05
3.46116965662287e-05
3.38840989643161e-05
4.23498996283136e-05
1.49193625659625e-05
-1.95242470701942e-06
3.32993773643344e-05
2.35040386481149e-05
1.13618021208273e-05
2.72274739162555e-05
3.04231402522275e-05
-2.23858889071321e-06
-1.51142699417308e-05
8.77954648005162e-06
3.95519304197539e-05
2.85857944967324e-05
1.608538069049e-05
4.78632677640309e-06
2.24650425644672e-05
2.32471581816912e-05
3.78084233345753e-05
2.48684978154733e-05
-2.69150882384152e-06
-3.83551387474511e-06
4.73280726137916e-07
3.47385611941272e-05
1.55217979180256e-05
5.25886003801153e-05
5.33918428117884e-05
2.3076170442285e-05
2.89412925320317e-05
3.98124390380573e-06
1.06977897834641e-05
4.33166121861551e-05
2.100878338792e-05
3.69203509548174e-05
4.7445121590943e-05
3.29602124486285e-05
3.93944167539948e-05
2.02580370015829e-05
2.9595332263876e-05
6.46630076387386e-05
3.33743362465052e-05
3.76300222140527e-05
2.50764870676974e-05
2.39565488592148e-05
3.63350486604001e-06
3.56992639964351e-05
3.53873998543366e-05
2.42244468400634e-06
4.03962980256691e-05
6.41994865733063e-06
3.5186402400718e-05
1.68104341411905e-05
3.68677847066991e-05
4.19089221494665e-06
7.57675615075711e-06
2.97690495434832e-05
3.12171820377609e-06
1.44937214314271e-07
1.30955972411385e-05
-2.66113477315751e-06
-2.16696798738876e-06
3.35530345449183e-07
1.49623458656412e-05
3.55011444401558e-05
1.16490785103494e-05
3.90492211635149e-05
2.99373224464421e-05
3.24863119912812e-05
2.67661527278741e-05
1.32472982972229e-05
2.77923613415376e-05
1.47676898359239e-05
-3.20706642963948e-06
3.68964708919845e-05
4.7646265176325e-05
2.1507286562542e-05
5.16263368668743e-05
5.11957432332842e-05
3.65426494681885e-05
4.00408752321262e-05
2.19087714658777e-05
1.61903564948703e-05
1.76913973600551e-05
2.48037918107094e-05
4.2191714071162e-05
4.17886907594508e-05
1.15008004658263e-05
1.32461069315593e-05
2.11261452038325e-05
-4.00839536425073e-06
6.13473201576139e-06
3.67814745180532e-05
2.28813835485248e-05
-8.03489925889399e-06
2.40387088491663e-05
3.49569895644634e-05
4.23273145462779e-05
3.9246606459987e-05
6.40324045455676e-06
2.85450257063795e-06
1.13378410538151e-05
1.74182312461835e-05
1.75277423963495e-05
3.41564946242046e-05
4.99670551493772e-06
-3.13059703574545e-06
3.10140971516253e-05
2.2552298644759e-05
1.84120289534007e-05
2.84024342518277e-05
1.01455062603197e-05
1.3404687099378e-06
3.17970726989888e-05
2.86787884864569e-05
2.36930188446978e-05
3.32165329319391e-05
5.08013390379075e-05
2.67517851211025e-05
4.69827205090861e-05
3.21206379351996e-05
4.02352833505376e-05
3.77172207075526e-05
2.53317083304188e-05
2.48020715353926e-05
1.39902715632192e-05
2.63630153821143e-05
-2.28940459352956e-06
1.73458000429659e-05
5.22594160007267e-05
1.96185734318022e-05
1.04550666475668e-05
4.74467498525766e-05
2.80814656796423e-05
1.81083206060553e-05
-9.8396327587639e-08
4.00705426922946e-06
1.11070192905878e-05
1.05777615662045e-05
1.33597789669579e-05
2.08069126127895e-05
-8.80811265411888e-06
1.0618604546461e-05
3.75223414923032e-05
2.22148729550651e-05
1.31467153956573e-05
2.93426725446167e-05
4.83237697580812e-05
2.47218875003749e-05
1.16648283597548e-05
4.61023737709147e-05
2.71941677848374e-05
2.39612785992889e-05
4.21312844701395e-05
3.58164558544548e-05
2.74084439195753e-05
1.10155546760985e-06
3.29723016091059e-05
2.7319946536803e-05
3.57034284129278e-05
3.63813343703434e-05
3.47333345094371e-05
2.73012162955438e-05
2.03424769909416e-05
3.57084469046117e-05
1.60183514128337e-05
1.8696237680187e-05
2.69175555005694e-05
3.37906270036322e-05
5.47584968257507e-05
1.95778091958841e-05
1.4970201179256e-05
3.5607572198376e-05
4.38060235689758e-06
3.37578846675405e-05
-2.5686846779087e-06
1.66965007176498e-05
-3.49675846489322e-06
1.76010408312923e-05
2.73076510558596e-05
1.51603122468182e-06
1.98224836800505e-05
1.45764723503721e-05
2.83796533254468e-05
1.154989073821e-05
1.74277595635299e-05
-4.06498936778892e-06
-5.85554433798279e-06
1.96212055381602e-05
2.57694604154396e-05
5.59436555045236e-05
1.1680404481393e-05
4.07008388988811e-05
1.931157956767e-05
1.12634330846682e-05
4.03941463301031e-05
4.25688884546339e-05
3.73847798293061e-05
1.52327401790497e-05
2.5743697705925e-05
5.65920888208526e-05
-2.55974135330846e-06
2.16762101774197e-05
1.03102519784682e-05
2.54803013918693e-05
-1.66570671615121e-05
3.43927404829426e-05
2.69758080922901e-05
3.2382137850985e-05
5.09915589651838e-05
1.04020199607561e-05
1.10739010992046e-05
2.86694548991172e-05
4.22999642144984e-06
1.14200454726451e-05
1.42050739960753e-06
1.34710765397337e-05
-1.4779697034502e-06
-1.05744103163221e-05
5.03888839318439e-05
1.56345247120261e-05
3.18837908826919e-05
3.29968555839467e-06
2.1553853005503e-05
4.11224649146997e-05
1.99795814834648e-05
1.88420452809688e-05
2.83067288084652e-05
1.29951069643671e-05
3.22217211182008e-05
2.07148345548021e-05
1.73317059751475e-05
1.86526550545695e-05
3.39556027814867e-05
4.523969620987e-05
6.46566621852953e-05
5.15523195186321e-05
3.48646052466868e-05
1.47038227357225e-05
5.59607647254415e-05
3.76066159791668e-05
1.87026735040886e-05
3.753914537153e-05
3.42130270811728e-05
2.72260326469428e-05
5.36282946514774e-05
1.12256867299352e-05
2.0880966817935e-05
4.22922535383895e-05
1.14617735716959e-05
5.14293847373411e-05
4.1914553866342e-05
2.31334425165405e-05
2.17902126083997e-05
-1.8029623248244e-05
3.38395290524836e-05
7.03362294999276e-06
2.2716168023674e-05
1.97020258450337e-05
6.79844368870363e-07
1.99980386725347e-05
3.58981322698159e-05
2.74642173766198e-05
1.30610282653708e-05
8.36142894935391e-06
4.88083905488646e-06
5.05700391556817e-05
1.88334165640543e-05
1.42183194029409e-06
1.42617661470334e-05
3.30748274164895e-05
2.71345333753992e-05
1.75715431248824e-05
4.52464889915457e-05
4.61304662764434e-05
2.36131436141139e-05
2.66504724302951e-05
2.82659314357392e-05
1.95715619953292e-05
2.60471936117799e-05
2.58871892283632e-05
2.59167477834491e-05
2.38390383933899e-05
2.23323014549022e-05
2.95552610394025e-05
1.16298733478862e-06
1.20008218894232e-05
1.54822426627647e-05
1.83428891017046e-05
3.92883067931912e-05
2.13741379236404e-05
2.68411771957581e-06
1.85091124449453e-05
2.85405979333942e-05
4.74554718838213e-05
2.22836722211297e-05
4.13763567383398e-05
5.34925035924452e-05
-3.90825486603387e-06
4.82070950506075e-05
2.46711169126888e-05
1.92338229342836e-05
2.43060507834854e-05
3.68012696441754e-05
1.68711708619141e-05
2.53893565883606e-05
1.39046836274502e-05
1.31088571619163e-05
4.41381375297723e-05
2.44703000730257e-05
1.37034960532254e-06
3.25022322080301e-05
3.93417526795435e-05
3.23167548891931e-06
-5.98196031856922e-06
3.80580096804737e-05
3.48665929073411e-05
3.05480207263054e-05
3.63150788400502e-05
3.55568775534505e-05
1.4208797381847e-05
2.87515363830477e-05
1.99637956921361e-05
3.07791712478088e-05
3.6772256185441e-05
2.04787272885571e-05
1.09405529248445e-05
5.20677009152602e-06
4.1526085972255e-05
2.91490478953745e-05
2.57793539330951e-05
1.72104743359622e-05
2.06755015715352e-05
3.47281758897566e-05
3.43163049025651e-05
-1.11027817815286e-05
2.32242017149378e-05
3.56550787928198e-05
2.37440448119354e-05
1.20336281133298e-05
3.02894436643762e-05
1.93375912043943e-05
5.98881802901814e-05
5.09801623070484e-05
5.01296545481105e-05
3.0552443735027e-05
2.40899570856682e-05
5.19932420413012e-05
4.10968215998644e-05
1.0982640614787e-05
1.94759849522653e-05
2.60967580379737e-05
3.2860759214363e-05
3.41414186914188e-05
1.34112970449068e-05
2.18980006317396e-05
1.80804273839035e-05
1.59313606766659e-05
3.10467512163621e-05
8.42014598598675e-07
1.46607525138872e-05
1.5631108897345e-05
6.56749880717413e-06
8.0511336910857e-06
6.22058735239627e-06
1.78104667054882e-06
-5.51185607266465e-06
1.45642126370895e-05
-2.79572401916533e-06
4.59496146156777e-05
3.99885182848406e-05
5.15410845750115e-05
-7.65331577832316e-06
-8.49825173630755e-06
3.71986107415614e-05
2.59957343106149e-05
3.26413500970722e-05
5.47428951588206e-05
5.67305673240321e-05
2.56380310396196e-05
1.30070470968788e-05
4.76211973620203e-05
4.880766683693e-05
6.15313699926761e-05
3.45416843809143e-05
2.79956737568039e-05
3.51291103257507e-05
6.38974876063393e-05
3.9961276694979e-05
-1.36478047602623e-06
3.25859734790798e-05
2.05468765637569e-05
3.20359386420754e-05
5.64427147514342e-05
4.32859455443202e-05
1.17327290919365e-05
7.939144401913e-06
2.25314039085965e-05
2.49789264716842e-05
1.87936384488207e-05
8.01075140044605e-06
-3.74404689521141e-06
2.6682848950661e-05
2.33555325216083e-05
1.78805115217941e-05
2.47504553440883e-05
1.69127597261331e-05
1.27017109643555e-06
-9.7643536243515e-06
1.56312303489546e-05
1.19881619373649e-05
1.90512728503129e-05
2.14286076558484e-05
-1.32704036403611e-05
1.37666512311706e-05
4.06848551032446e-05
3.29103331397152e-05
2.52746614892671e-05
4.3980314272108e-05
6.6133531305161e-06
4.32180063597166e-05
2.88882402530066e-05
2.31005544557982e-05
4.51818889987706e-05
4.83678780693562e-05
2.15244017526383e-05
4.39998786359991e-05
5.14731857192556e-05
2.39173410014345e-05
3.05920179492076e-05
3.24742697411311e-05
4.97849880179428e-05
6.394652783664e-05
9.66982980488861e-06
3.39732066897753e-05
2.32267804840911e-05
3.09958771359186e-05
3.21213929474902e-05
1.41927764694056e-05
2.33763422271726e-05
3.8384980465038e-05
1.25553303800597e-05
3.03714303000395e-05
3.05575451344666e-05
1.41785596426879e-05
1.36788952380346e-05
1.49262253124061e-05
1.42631839966729e-05
1.17635256697558e-05
1.29980630233799e-05
2.35505055682555e-05
1.96922150149512e-05
2.31595241311569e-05
7.1389295495221e-07
3.63859007681889e-05
-5.27736423653904e-06
5.84355145598137e-06
1.84611381839853e-06
1.54756791870279e-05
1.67033185940628e-05
2.74896492778068e-05
-6.72594505225378e-06
1.71745168838625e-05
3.02108984436593e-05
1.5956373760758e-05
1.81179089099275e-05
3.73230371361489e-05
2.61641183879388e-05
3.08030882044526e-05
4.73231515793143e-05
6.21285682048985e-05
4.28193834321023e-05
1.94021120563173e-05
4.58826467515641e-05
3.77241473158051e-05
4.92491735764771e-05
3.3230741546108e-05
3.76075568121767e-05
1.01695894240397e-05
3.52886833716986e-05
2.90298386504843e-05
-7.14330076925069e-08
-1.47902980631273e-06
2.24221177160151e-05
1.68159659441869e-05
-8.97704157795382e-06
2.62241419702655e-05
3.71705574750348e-06
4.79750196798781e-06
-7.57049422733803e-06
3.23039607832172e-05
-2.40259227406167e-06
1.05505648408693e-05
9.39395023311588e-07
2.91058527571133e-05
1.28799899544506e-05
2.64274547143222e-06
2.15442809521964e-06
2.05051256043251e-05
3.29473865149397e-05
1.71233995487961e-05
3.2951613517398e-05
2.4252265286198e-05
3.31366623340028e-05
2.82727642739723e-05
2.87298545041478e-05
2.51993190019055e-05
1.9426195216081e-05
5.79644203497778e-05
4.51957404885277e-05
2.62029837323178e-05
2.82762718975327e-05
3.26722400521369e-05
4.7198745601089e-05
1.43822956070937e-05
4.80517949897713e-05
4.15326433794846e-05
5.07664578603878e-05
4.5469498845805e-05
2.37161490933027e-05
3.18702797132032e-05
1.4506624030811e-05
4.42424252946925e-05
3.93447441359674e-06
3.12612373740104e-05
4.97605442069481e-05
2.12653131102817e-05
3.53999273209717e-05
2.26349708254021e-05
1.9112912478796e-05
2.52845609471356e-05
-1.00492813772902e-05
2.99952709121878e-05
4.33080854975489e-05
1.34879217800495e-05
1.34322825400197e-05
7.16081143735958e-07
2.16983606456336e-05
2.45266258308694e-05
1.60324538096207e-05
1.1992492769962e-05
2.4935282870153e-05
3.49243170017216e-05
1.36008626469162e-05
1.67281366186848e-05
3.31594629876339e-05
2.38184679750473e-05
3.17747732236482e-05
2.66129333264005e-05
1.21415017094735e-05
1.35271743777946e-05
3.40812299532144e-05
5.82021721453814e-05
1.69731053928773e-05
3.12611390191531e-05
2.45764773930893e-05
2.6198339105174e-06
1.18298989266641e-05
2.94085180712258e-05
3.07911602190649e-05
1.4137454391354e-05
2.20371778104476e-05
4.13804922468318e-05
2.00250194023315e-05
8.31272891995868e-06
3.1031038881828e-05
2.27486946188045e-05
1.82190859419736e-05
4.2375266056077e-05
6.95687284830866e-06
-9.62470850357751e-06
1.25417732032876e-05
3.56592415486058e-05
4.22753327343376e-05
4.76660869588639e-05
2.59047150652035e-05
3.9890666778206e-07
5.51347121802656e-05
2.44425146294134e-05
2.17108354776507e-05
5.52552939159689e-05
2.60529341713563e-05
3.91099942542745e-06
1.5826113156733e-05
3.82386287873518e-05
3.23069487114423e-05
6.06015964272357e-05
3.25632585635086e-05
2.16270450967581e-05
3.35662086161529e-05
2.48769496341048e-05
2.52799848518756e-05
1.37462596171173e-05
2.44503414865178e-05
3.23713676033559e-05
1.02632889415227e-05
1.59955919815496e-05
1.49128647044332e-05
9.36646911174582e-06
1.52343290940875e-05
2.16042661252945e-05
7.43510608122954e-06
2.61873297897405e-05
1.37558759099451e-05
7.2277194714386e-06
-2.53274240708166e-06
2.03503701685485e-05
2.94070938785776e-05
-6.57787907717495e-06
5.00178419438369e-05
2.17176060713173e-05
4.1502853803762e-05
4.51557749183513e-05
3.90965779149986e-05
4.42763764559378e-05
3.77197816530746e-05
4.45296589542886e-05
1.71605030435916e-05
2.39161327317623e-05
3.96747267989064e-05
2.5511017332751e-05
1.57270150346294e-05
2.39307390230271e-05
3.43074943450329e-05
6.00294543200212e-05
6.22334001760261e-05
1.60377305142347e-06
3.69271018864905e-05
4.18744796486038e-06
9.87277770714078e-06
1.35084639983547e-05
6.25538081262804e-05
1.60525390163404e-05
2.99758295036741e-05
3.46385965966585e-05
1.49351262325383e-05
2.43808386014884e-05
2.46736023904569e-05
7.25093906740498e-06
3.7916498980254e-05
2.18307120567387e-05
2.84791260619768e-05
5.18154004957329e-06
8.53393987777982e-06
1.27358106853873e-05
2.75171454607088e-05
8.99288424240066e-06
2.39009328480161e-05
3.30927913565695e-05
3.04010411350462e-05
-2.5666476518876e-05
1.04014251647088e-05
8.39158782986628e-06
1.58390106591029e-05
3.53251132046319e-06
4.83784654897937e-05
1.54690541721153e-05
1.25223368432262e-05
1.47572941491701e-05
3.44848716898901e-05
2.23414290917027e-05
2.24027124254492e-05
3.13379970806131e-05
3.87223882063902e-05
2.09674479140668e-05
3.10307116932397e-05
2.82017666097667e-05
2.81531578106629e-05
1.97333474351752e-05
1.37044221637198e-07
3.34499890448814e-05
1.06086042063467e-06
3.45437622163262e-05
3.14333635867578e-05
2.43632598411074e-05
2.76476194569243e-05
3.39379460822884e-05
1.53484157934072e-05
-7.81892237363242e-06
1.9560009278162e-05
2.5860053390743e-05
2.17217631377224e-05
3.79340476285672e-05
6.88883758299439e-07
7.83245054761081e-06
5.03410022381054e-05
1.36037448072132e-05
3.83965661804887e-05
3.76330683976054e-05
1.6581790075212e-05
3.70125060956822e-05
-2.26956150868189e-05
-1.47010729576182e-06
3.16265080094634e-05
-1.46702474740353e-05
1.06007744356574e-05
5.76142713851764e-05
1.75840325706949e-05
2.46679250342077e-05
-1.25059744919273e-05
1.80841388826825e-05
1.68085775794168e-05
9.87411833373347e-06
2.46321365859021e-05
2.58953420860446e-05
1.77972139244286e-05
-4.93858939822301e-06
3.44148523054119e-06
-8.54233876657081e-07
3.30972632245158e-05
1.62996605859691e-05
-4.07549362852837e-06
3.22501563803553e-05
5.49314303025918e-05
2.17293823860923e-05
3.01089121241979e-05
7.77163454648657e-07
3.77117560147252e-05
1.80133179597888e-05
2.96150210978901e-05
4.7105082293846e-05
3.3948842278732e-05
5.10110632972328e-06
5.99677130683981e-05
3.02706545641044e-05
1.87304386958206e-05
2.34866572706989e-05
4.62631937385521e-05
4.93008485517546e-05
3.86455104003025e-05
6.6817662852936e-05
4.425308740108e-05
4.21328442599681e-05
4.28156513463898e-05
1.99890637545208e-05
3.39496629244146e-05
1.78279622765679e-05
3.59974280407363e-05
1.2766457984682e-05
2.18942860497966e-05
6.01626479186214e-06
1.73511847302459e-06
2.57835863129567e-05
9.57844702093533e-06
2.70765683152912e-05
2.01017972056166e-05
3.93458884262448e-05
3.00461937915197e-05
2.66693013331084e-05
5.99230132351146e-05
3.51557966123741e-05
1.44299698874931e-05
5.78156972371459e-05
6.14653930265764e-06
1.19858091250588e-05
3.52155354715323e-05
2.16373678670518e-05
2.94876261020223e-05
3.38591730241388e-05
1.78173294501414e-05
1.05882660502545e-05
4.03198125041103e-05
1.43734809566762e-06
3.2335417792727e-05
2.08654951587813e-05
1.57308886647208e-05
7.00205344474973e-06
1.36961573822114e-05
2.901258431823e-05
3.92882101726783e-05
1.99356483384667e-05
2.43009032045586e-05
4.35623583933994e-05
4.20319499252256e-05
-1.56759650078505e-06
3.37995264891588e-05
2.63595229378727e-05
6.18972312701955e-05
2.67359445453467e-05
5.87028674484611e-05
2.26150274651268e-05
3.24811880458531e-05
2.26957211567962e-05
3.6395574767041e-05
4.14469768890568e-05
9.69790573751202e-06
3.44411230769409e-05
1.25836565911421e-05
4.72734253498545e-05
3.45329056052884e-05
2.2553075837322e-05
-1.58188148260027e-05
1.68725949301581e-05
1.42372819554201e-05
2.653942444869e-05
2.87859673654161e-05
2.62475301684571e-05
7.32207869336915e-06
4.14306326322318e-05
1.66426453454537e-05
1.70025248986725e-05
3.5155940247094e-05
1.4858333489005e-05
2.74105852935692e-05
1.39593768808287e-05
2.99077549687805e-05
1.86661676932865e-05
-2.18035623802048e-07
3.03288445261087e-05
1.85847627070792e-06
2.55754103379575e-05
2.04530420042658e-05
4.95811798626762e-05
3.21928667048729e-05
6.35538641601834e-05
5.72325113018372e-05
2.275459671482e-05
2.81153882749859e-05
2.77472902124033e-05
3.21506777881486e-05
2.59534701252686e-05
2.66305702220256e-05
3.15950573890597e-05
2.40153180581688e-05
5.22588086344475e-05
3.75936389699291e-05
3.02478966030456e-05
2.95868864498591e-05
2.29415321120463e-05
2.38187105701183e-05
3.41282391815942e-05
3.31783744937574e-05
3.92485507873854e-05
3.70858976329134e-05
1.04604121355487e-05
4.85786259145308e-05
4.10341466362974e-05
1.51365141883331e-05
2.81270868798319e-05
2.96880314547888e-05
4.02674813942708e-05
-1.48078587564669e-07
2.91872516454122e-05
3.24189729554132e-05
1.27437564297742e-05
2.6080022925757e-05
1.07551057514192e-05
1.67495796163395e-05
1.72089156155132e-05
1.22803702644149e-05
2.17269407855366e-05
1.35639714070625e-05
5.46597776888627e-06
1.92412832340184e-05
2.1221488220932e-05
1.27857790776127e-05
1.46785581071783e-06
3.10127602909637e-05
1.10254010055164e-05
3.21594692267812e-05
1.2068341875778e-05
1.35768875223198e-05
2.25748634352926e-05
3.0944709895165e-05
2.65625945369932e-05
2.6178531908367e-05
4.7493644384129e-05
2.36159663881588e-05
1.0886443344821e-05
3.69231545938715e-05
3.26527154715942e-05
3.22135328574468e-05
3.21069174348777e-05
3.15759222540841e-05
8.22296702312922e-06
3.474947059089e-05
2.02269075827927e-05
3.61177133292483e-05
3.91925227660201e-05
1.81568653576963e-05
4.24719084033631e-05
6.09606907746556e-06
5.71032435357721e-05
3.70471837087319e-05
5.48126398624955e-05
5.27638454768953e-05
-7.48704917920455e-06
4.17318027832193e-06
2.0430754589467e-05
-2.47648047997864e-06
-8.45886702170625e-07
-3.94875004975896e-06
1.68905608692063e-05
3.62550622030175e-05
-1.80183097517048e-05
3.80373612762287e-06
3.03691887206016e-05
4.99694437570846e-05
1.75295321099327e-05
4.70961820627212e-05
4.41384330744809e-05
5.01560274412794e-05
3.19646554765208e-05
2.43306608486393e-05
5.5961250712234e-06
2.74632884705931e-05
5.26367873416484e-05
1.23323414844518e-05
6.77796589945243e-05
4.19038702489223e-05
2.91498675062449e-05
1.53860418683059e-05
1.06640905609854e-05
2.40725667976778e-05
1.36075451384016e-05
8.74867694815492e-06
3.30455920941845e-05
6.78367707861161e-05
2.31758912382983e-05
3.47072614413519e-05
3.30028497460754e-05
1.61032929855713e-05
1.47614867722703e-05
7.61700753055935e-06
9.25016966916971e-06
5.40652613675569e-05
2.44893596059202e-05
1.09068132590297e-05
2.35273540362619e-05
2.03444247258283e-06
-9.00954767720885e-06
1.71549858535116e-05
-6.15701996218254e-06
2.9778633697658e-05
-4.9040867091301e-06
2.46645815181045e-05
2.52888250928801e-05
1.78618028834193e-05
3.14312041946598e-05
3.7484078705463e-07
2.44631616834949e-05
3.02048266217544e-05
4.86362308523316e-05
-9.48501937511331e-06
2.86998149391839e-05
4.81808014262671e-05
4.82540601956545e-05
5.11999099142092e-05
4.35192018037874e-05
3.24577304612188e-05
2.28075275899452e-05
2.82420584878309e-05
3.95618282726985e-05
3.04289899382442e-05
3.46501867877633e-05
3.96836779714749e-05
3.22929234564295e-05
5.06743627550314e-05
3.29716327765843e-05
3.32771736725516e-05
1.2017419630834e-05
3.77311666815137e-05
3.81624873729636e-05
1.04381440475747e-05
3.22527649416732e-05
3.66893114566967e-05
2.72008389831453e-05
2.53784497234189e-05
2.49293164891564e-05
3.29686228421476e-05
3.90929190048162e-05
3.92256291003132e-05
3.5424223544856e-05
1.45625144850878e-05
1.824072202173e-05
4.43098195428131e-05
3.10573229559933e-05
1.68549859347751e-05
1.08800668148947e-05
2.84683630617137e-05
1.2818492248083e-05
2.63401371390475e-05
1.89089662175792e-05
-6.57957035512577e-06
9.82275489398754e-06
2.87230726280253e-05
8.01506049258502e-06
5.4055173373277e-05
1.46656056023959e-05
2.11279152147423e-05
3.13460035704429e-05
1.96145056572515e-05
2.67124346389508e-05
3.9526917500765e-05
1.62590327751635e-05
5.42318131664099e-05
2.93016151565923e-05
4.64467337363329e-05
4.92879366874198e-05
2.15632987814539e-05
3.99081250585059e-05
2.55248283351669e-05
1.61014424072199e-05
2.05639930414951e-05
1.35994846867597e-05
2.11178652779362e-05
2.96306959196377e-05
9.65216397418195e-06
5.84111796638732e-06
3.58153115131309e-05
2.79235217773245e-05
2.46508004244463e-05
1.76212689754291e-05
2.69326057620731e-05
1.35308364460225e-05
2.15044467102945e-05
2.92068264821732e-05
1.22875723195355e-05
1.48830107145707e-07
5.03721834130202e-05
2.81984372749786e-05
1.37195559069728e-05
1.14107532090117e-05
4.26634323958055e-05
4.34327938438305e-05
2.57398585970374e-05
2.13796195761225e-05
3.41364793845916e-05
2.22032330647851e-05
2.28166034869613e-05
1.49602847769792e-05
1.11755890192768e-05
3.0342933531005e-05
4.84069334304376e-05
1.43973003427466e-05
4.07801254150468e-05
2.13109463989524e-05
4.75138268841329e-05
3.81952618688326e-05
2.74901294709487e-05
4.76250048295064e-05
2.94684068071862e-05
1.2571380115486e-05
1.54670187764406e-05
2.50604199993613e-05
5.01275587560934e-05
-5.1039480712577e-06
1.75976152799638e-05
4.9476648189045e-05
2.46371220573402e-05
2.54066051061533e-05
2.31683085287988e-05
5.24537855281059e-05
3.88960555219702e-06
1.91422757078087e-05
3.82305872479823e-05
4.6849282450741e-05
1.88732353037931e-05
2.02279346308142e-05
6.50804904551252e-06
3.02401128251774e-05
3.4206932999538e-05
1.83791494687192e-05
3.37227184576182e-05
9.14795660196836e-06
1.94298448692173e-05
2.41259927763341e-05
2.72889645262292e-05
1.68789858683493e-05
-1.25611917864609e-05
3.45331816805308e-05
2.49734826691694e-05
1.29817815924272e-05
3.49234539963525e-05
4.80836888946533e-05
5.28374223005974e-05
6.55274964631493e-06
-1.50959507087316e-07
1.69505365521443e-05
3.35931118216954e-05
2.83846046163439e-05
1.63388296884056e-05
2.6675917187457e-05
8.13991582532058e-06
1.35069914647545e-05
2.05300042634134e-05
5.9851920460181e-06
3.03080285607768e-06
4.16242348423605e-05
1.60576250847966e-05
1.32574371085202e-05
2.69038728779943e-05
1.74696955497064e-05
1.85919199793848e-05
2.97973102063575e-05
2.68166196540603e-05
2.5816333639848e-05
3.7281952298343e-05
4.91070045798822e-05
1.99123109993022e-05
4.45994796990856e-05
1.97860451871805e-05
1.47245816720178e-05
4.33476773180319e-05
4.02741964844908e-06
3.4225329870931e-05
2.00912551097382e-05
2.33071126764549e-05
2.9033263755329e-05
3.89320590546572e-05
1.01022412821214e-06
2.7464352506077e-06
3.80744507699057e-05
4.37691445107272e-05
2.66712408073003e-05
2.01615596582185e-05
2.58518346216278e-05
8.42349497919839e-08
4.88525200856297e-05
2.63952303254073e-05
2.61100470044998e-05
1.78983217169734e-05
1.37919276055694e-05
1.7603610588192e-05
2.22185703796163e-05
1.75161473664419e-05
1.41065588658082e-06
1.78946539755991e-05
2.66013654799369e-05
2.35542209079994e-05
3.39524608016033e-05
1.00047918157304e-05
6.87732538137833e-06
2.66479567119784e-05
2.97236029623031e-05
1.87862156143956e-05
2.93900925147521e-05
4.63793247855517e-05
2.78714358069756e-05
2.41222086245065e-05
1.094825789189e-05
4.24377959834635e-05
3.39394312109311e-05
1.77580147037464e-05
3.47323564019145e-05
2.1346162682117e-05
3.54661113188435e-05
4.08382085963165e-05
-4.69582117144105e-06
5.55351803545057e-05
2.47325052457091e-05
3.21160908892386e-05
3.4068834306532e-05
3.55886885852143e-05
1.58936505673625e-05
4.37359497223918e-05
4.59946377499726e-05
3.49973037977604e-05
1.35404843442282e-05
3.55654918158262e-05
7.68686843101591e-06
1.57619842131447e-05
3.31486987035179e-05
7.20500652408915e-06
-8.01474837820863e-06
2.81281333486111e-05
4.09553484060717e-06
2.10037779963007e-05
7.80522598520618e-06
1.55001817368922e-05
1.63713645916941e-05
2.54171329107182e-05
1.55744866247832e-05
1.87037618610806e-06
3.58001955277422e-06
2.01265694910512e-05
1.97536221339231e-05
-2.39873371454668e-06
1.93415459688251e-05
5.45995028436436e-05
3.27093862987973e-05
2.39381389501992e-05
2.63062129431808e-05
1.80568881915507e-05
2.06177242394353e-05
1.02784065382221e-05
3.57748330767339e-05
4.17271888083489e-05
3.77279543989848e-05
3.43062445213601e-05
3.55225003942975e-05
4.98802585877225e-05
2.08340980105914e-05
2.59187637646852e-05
4.50640319899831e-05
-1.20097025757984e-05
2.94318334630599e-05
2.83829429890904e-05
4.91071585438044e-05
1.75855502106476e-05
3.63892496136548e-05
3.41308209690992e-05
2.97392325375698e-05
2.82272162013192e-05
-8.12692039696249e-06
1.18832572434523e-05
5.19325102730581e-05
6.39488532184751e-06
1.11776835809368e-05
2.79700176360013e-05
5.45699218846172e-06
8.25129065008347e-06
1.00164739196927e-05
2.15258396124707e-05
2.54243198093361e-05
2.58173464124788e-05
3.88461644481933e-05
2.0664457262763e-05
2.5257046531771e-05
2.83455610951162e-05
3.86880355341663e-05
2.59049873295816e-05
3.11697011354235e-05
3.31472362321127e-05
4.10719333890062e-05
-1.53452324308993e-06
2.51733444078216e-05
3.94147073433208e-05
1.70522207656213e-05
-1.28793735574716e-05
2.74595071612877e-05
1.99943445969924e-05
4.14076134152536e-05
2.68972310188357e-05
2.32262944231904e-05
2.76968821733247e-05
5.47694512865601e-05
2.75016058798799e-05
3.44765880490446e-05
2.32098299134805e-05
3.36725068951631e-05
1.70708684279992e-05
1.87770991390712e-05
3.25859062584536e-05
1.68750625544062e-05
-1.12354816799453e-05
-2.72656415063357e-06
1.47402908726462e-05
2.1455479090636e-05
8.0958716479697e-06
1.70317505899638e-05
1.49351053639549e-05
2.16259805222382e-05
2.2986455041932e-05
2.44614388929355e-05
4.36015413333189e-05
4.09879742649445e-05
3.41611901567287e-05
1.95142775176253e-05
3.89683220105708e-05
3.07123176694245e-05
3.10166106025178e-05
1.82685533437286e-05
2.35972361787436e-05
2.92490881664389e-05
3.01703949225985e-05
3.33707608209043e-05
4.76524549877597e-05
4.2008026477998e-05
1.47064214186002e-05
-1.60452939642643e-05
3.32418033857628e-05
-6.56671668328534e-06
1.97877910961532e-05
3.8623726465048e-05
2.69118710484036e-05
4.08368699955919e-06
1.38252433682497e-05
-1.77777443201642e-06
-2.24208586116503e-06
1.92168197911484e-05
1.56417229506954e-05
4.18295242118599e-05
-2.2337470834786e-05
1.76055496017798e-05
9.29816460894556e-06
2.41291278109546e-05
2.95839624703277e-05
3.81198959069083e-05
1.90670874210252e-05
3.3961552112292e-05
3.46627278948484e-05
4.10690137899466e-05
5.61505397553584e-05
3.65956640707393e-05
5.20097198916873e-05
5.39719310057344e-05
3.68191907700884e-05
1.23182530774323e-05
3.47333649341178e-05
3.14101769083156e-05
3.93748790958421e-05
5.89606775565672e-05
3.3261848377447e-05
2.44637135400214e-05
9.97567845976688e-06
7.08370209414669e-05
2.82170633632365e-05
2.45617667398543e-05
1.64561554060459e-05
1.54237801046946e-05
2.19415289716123e-05
1.1001846829683e-05
3.54025983234208e-05
2.16986190887319e-05
1.04149963179344e-05
3.663634066756e-05
3.41322530575392e-05
2.30678303761788e-06
2.76411771624041e-05
2.93122331958634e-05
2.95341569184165e-05
2.3392053437125e-05
3.12452947832898e-05
1.55138090748925e-05
2.80939228735238e-05
-1.33372778650671e-07
4.86352105819736e-05
2.35104864725079e-05
-6.11634981529237e-06
3.04769347644986e-05
2.1054506454318e-05
4.45930377974391e-05
3.75429739119994e-05
5.24270157278187e-05
4.61025188161518e-05
4.11675536979629e-05
2.33819959966688e-05
2.97530302682547e-05
2.36696178713094e-05
4.73331920087997e-05
4.45123623430996e-05
2.88286942840285e-05
1.76618792041468e-05
1.43321003117584e-05
5.83875872235019e-05
3.56614150323439e-05
2.90008940211245e-05
2.16640179441384e-05
2.60779678782332e-05
3.79847491579889e-05
2.53531923186557e-05
3.84941179880331e-05
2.03555074561927e-05
5.5814695491535e-06
2.7501234060693e-05
1.39040234492723e-05
-1.27516493324945e-05
-1.17406614084646e-06
4.95824055259716e-05
2.31193966661356e-05
2.57109853612026e-05
-3.90088848109593e-06
3.75458156049973e-05
2.92496830545916e-05
1.91760956113173e-05
3.76034040405425e-05
2.86440805605115e-05
2.08733474191075e-05
3.16375697053037e-05
2.3610524403388e-05
2.36484269138734e-05
3.90067342209944e-05
2.56324618563158e-05
4.19691769934685e-05
3.72708097956459e-05
2.18040722589371e-05
2.03508807138637e-06
5.65859322984574e-05
2.5469446512514e-05
4.57633083079602e-05
2.56303679895561e-05
3.52304625781663e-05
1.67047061033981e-05
4.91362704141405e-05
4.35243169771736e-05
1.39075814546196e-06
3.58319971160081e-05
3.26079201712832e-05
1.98989323147505e-05
3.11447339793917e-05
2.80812876515156e-05
3.81598973791024e-05
2.94629451568228e-05
1.92788553791032e-05
-8.88496865812737e-08
2.49647281324361e-05
1.93678282792208e-05
2.70240399358456e-05
1.27803506868061e-05
3.2884503934361e-05
1.61135604623922e-05
-4.30461643492465e-06
5.50948944582086e-05
4.61528010249577e-05
1.82979276006179e-05
9.75219819782883e-07
2.80513475763804e-05
2.18233735453246e-05
9.84815325605308e-06
4.58042355665015e-05
3.86236567016984e-05
2.11259102081945e-05
1.75599090873471e-05
2.55016446652699e-05
1.42460865695143e-06
3.09597313731737e-05
5.25593900661575e-06
8.9158458300228e-06
4.03490098852846e-05
2.16998509540039e-05
2.86928272602815e-05
2.91031040565988e-05
2.87980776544774e-05
1.19568580355648e-06
4.70986723747617e-05
2.60907344450392e-05
3.27976300421657e-05
2.58243572082604e-05
1.99277966324742e-05
2.20782330794503e-05
4.13607756595798e-05
-1.6172472544892e-05
1.41532639933192e-05
1.67819889005126e-05
1.74243376064068e-05
1.4419088869401e-05
4.9656228002084e-05
1.7161184134553e-05
3.61278649895062e-05
1.19694797563632e-05
2.72656875704723e-05
5.91658623918513e-06
7.49515406689313e-06
5.57285617270083e-05
2.21710491177197e-05
2.16612702073857e-05
2.97140432443098e-05
2.55425416254447e-05
2.2816899622874e-05
5.45424377850216e-06
2.63422123029358e-05
-1.92317053934442e-06
2.40789693372645e-05
6.41995896896291e-05
2.12679003926144e-05
3.45647831553127e-05
5.37950276856503e-05
2.25070445448422e-05
1.79715956068801e-05
3.73888982124735e-06
3.46383723071345e-05
5.33140758627389e-06
-4.69281282018207e-07
2.13497068012422e-05
3.03062849950666e-05
4.18339224466886e-05
2.13406352175984e-05
6.25414728778529e-06
2.24612001738807e-05
2.85285572526958e-05
4.06253758476791e-05
1.58245423345118e-05
1.91535851147455e-05
2.88393978865299e-05
1.37605869514226e-06
2.24785367889808e-05
3.52671644103074e-05
3.98356654577783e-05
4.56072082431649e-05
3.07965575321232e-05
1.36965934124942e-05
3.41304110155729e-05
9.95589330670512e-06
2.79879443387543e-05
1.89033888732336e-05
3.28924188175289e-05
4.0175104543751e-05
3.21031585676852e-05
4.42958583272952e-05
5.15206907568898e-05
2.11815368414239e-05
2.33126084064278e-05
4.3627819753884e-05
1.47649366576942e-05
3.4831886087128e-05
9.25843257243973e-06
2.92496316223675e-05
3.78043790510503e-05
2.96097115060295e-06
3.42031067560311e-05
3.26983075282734e-05
1.8796805197551e-05
5.18554391994226e-05
1.6106103951893e-06
2.8947148341687e-05
1.72097339903325e-05
3.14639256295312e-05
4.1093846627137e-06
2.32406125592702e-05
-5.66393366497546e-07
1.73903094438952e-05
1.10351948385721e-05
-4.31173698198582e-06
2.32862498159029e-05
-2.54495831602241e-06
4.23114714821005e-05
1.71303832985522e-05
1.5435338437272e-05
8.87431920606483e-06
3.41803015887182e-05
2.65343013225254e-05
-5.74016480508101e-06
3.4138167694922e-05
1.91743012724736e-05
4.37284449795255e-05
-2.5964873314748e-06
2.62825355212033e-05
2.12906802862634e-06
2.54453867955385e-05
2.84624689729694e-05
5.96575099948642e-06
9.45801576450273e-06
1.17877199434007e-05
3.47641328961497e-05
4.62921450335166e-05
2.73675548243789e-05
2.51097036499454e-05
3.18325216284475e-05
2.77496225043364e-05
9.41155822070163e-06
3.15363954735896e-05
3.05987647521209e-05
2.13907898206656e-05
2.83179650825864e-05
2.76600385730431e-05
2.48394147499054e-05
1.02010682130609e-05
3.74770203663403e-05
3.06085994423544e-05
4.29082316996029e-05
3.53747166604678e-05
1.09961544226654e-05
2.60689505582528e-05
5.03614505118381e-05
2.94865451651057e-05
4.91553913329259e-05
3.48045281167795e-05
2.88900771338195e-05
1.89306730538496e-05
3.2227201118813e-05
2.85808177573682e-05
3.97319020646304e-05
5.8608634661504e-06
1.59452306590405e-05
2.75424934670691e-05
3.16306396972807e-05
2.57228994182111e-05
2.45773893341201e-05
9.11507317625415e-06
2.57626783762985e-05
5.1249637823954e-06
2.30781128178473e-05
2.86178006296049e-05
9.91992989400428e-06
5.43490280233084e-06
1.11412345069552e-05
3.22179147100287e-05
3.74716406534072e-05
4.15055687426234e-05
2.83110227916235e-05
1.90173982719658e-05
8.44435031966384e-06
9.86307493056726e-06
3.12751022000935e-05
1.92187916354096e-05
5.30960134351789e-05
2.41438444043401e-05
1.91625466557943e-05
1.14461253983321e-05
3.85184631218576e-05
1.34795008525907e-05
3.71644277543139e-05
2.44879794827924e-05
1.24405091949767e-05
3.83225864853694e-05
-5.31467515442053e-06
3.79810280196163e-06
1.31963147739063e-05
1.89339557918998e-05
6.47753744840971e-06
1.97218569637511e-05
3.07735264198789e-05
1.76273166971102e-05
3.98505427516141e-05
2.85952150378461e-05
4.5382885320201e-05
1.43311483228814e-05
1.91926889683624e-05
5.19996737476396e-05
1.48387097118545e-05
8.3121840641809e-06
4.47903498492625e-06
2.936697666581e-05
1.10355785420489e-05
1.95447403797221e-05
3.26863732236162e-05
1.86703556083183e-05
3.77596234421829e-05
4.17588913215039e-05
1.83767922771111e-05
1.9698103062569e-05
1.99275571490998e-05
8.76709086699063e-06
3.60660249870754e-05
-1.4495987680069e-06
-5.12097425991107e-06
1.06120907964801e-05
4.0142840079461e-05
3.92141833164036e-05
3.23030005242792e-05
2.27886816217966e-05
3.8287604990439e-05
1.7455879354484e-05
1.1485586399996e-05
1.42015345761522e-05
1.64068748450847e-05
2.76902525260433e-05
2.80027005940819e-05
2.44419635267926e-05
4.73289469897478e-05
9.99384541389443e-06
1.75946257482595e-05
6.53520998768936e-07
2.75736654175209e-05
2.03268919750748e-05
4.6857285686697e-05
2.77428733625048e-05
1.75943606247576e-05
1.77746220122667e-05
1.71234714663644e-05
4.39798283099393e-05
1.91556633016254e-05
2.66925429391273e-05
2.30114052779795e-05
2.28918047686123e-05
4.67404607098173e-05
2.39081338085344e-05
2.82744323566979e-05
2.38274295825328e-05
3.58235532364667e-05
4.40133975748976e-05
1.32656479810577e-05
3.55847357367059e-05
4.45173230786831e-05
6.595657884984e-06
1.57802274799263e-05
3.90546981808347e-05
2.01698417921933e-05
1.42971701896092e-05
1.73417624470235e-05
3.53504814409878e-05
4.47636152270397e-05
6.61288357924807e-05
-1.47628518161919e-06
1.16546055409219e-05
1.80327499833483e-05
6.41745184063387e-06
2.86537197753116e-05
1.25779383584279e-05
4.4378551772249e-05
9.64756043649411e-06
1.17551791355326e-05
1.60868944333694e-05
5.98882668735819e-06
2.72741670635987e-05
1.40265914147776e-05
2.64171881031252e-05
3.00454073646222e-05
2.26575443380746e-05
4.74061904224645e-05
3.0808553225638e-05
3.1287824374905e-05
2.50957359678201e-05
2.37828275354825e-05
4.3607310535733e-05
3.02337201312176e-05
3.57762246621114e-05
4.54143891360668e-06
1.57182222323009e-05
2.98947174856129e-05
3.24525086496408e-05
2.52370613660393e-05
3.9248381731301e-05
2.79993267250385e-05
4.53843718400833e-06
2.24630367132036e-05
1.05951693543357e-05
4.18139062744954e-05
2.16789789420393e-05
3.71040325495009e-05
5.19719200740333e-05
2.3591690273355e-05
2.60828406340387e-05
4.66323429465937e-05
2.38420419766094e-05
4.62893773802808e-05
2.08553512478148e-05
3.28286037636062e-05
1.65209816625447e-05
3.8992295857751e-05
1.82341057876567e-05
3.72764014604321e-05
1.97344724632756e-05
1.24594831908036e-05
4.10099679989978e-06
3.89906909724943e-05
2.91155016432642e-05
4.47302284087343e-05
4.14812129577553e-05
2.41989538330795e-05
1.33440675290048e-05
4.74861386182931e-05
3.77963038289833e-05
2.18834102675345e-05
1.19548255240674e-05
1.44241402715434e-05
4.47319811867808e-05
2.89862817443507e-05
3.32760956908755e-05
6.09119465549261e-06
4.10863775275308e-05
3.50726990961369e-05
4.94717766616209e-05
2.02867463391333e-05
2.93044126641478e-05
3.53931483746941e-05
6.30424038587915e-06
3.18970576820883e-05
2.14774296321388e-05
2.23853056743523e-06
3.4226629224677e-05
4.84708674391072e-05
2.47745424431808e-05
1.43641350780308e-05
4.25412535012288e-05
2.24237993345021e-05
3.26068872961764e-05
1.55339140013924e-05
1.228272688353e-05
1.38589344915517e-05
1.09965601155031e-05
3.75240587964683e-05
2.37895752928664e-05
7.67497711289555e-06
4.5410791224031e-06
-2.02706751963168e-06
1.83723397472348e-05
1.53841146887839e-05
1.08995891384823e-05
1.8653250901762e-05
1.98388803269386e-05
2.09402512069608e-05
2.03753979046891e-05
3.42012663602925e-05
4.37568577055486e-06
2.98568083828237e-05
1.5415776652709e-05
3.9001549390854e-05
-8.33150462327541e-07
1.45422320939737e-05
3.26144294932432e-05
3.89096776601205e-05
4.78135212348075e-05
4.00131135885572e-05
4.88942378339777e-05
3.06463865927936e-05
3.95243305794457e-05
5.19229504740077e-05
4.20004214878092e-05
4.34012879257389e-05
4.58702195747802e-05
3.40430505303877e-05
2.90724170579371e-05
6.48906453548929e-05
3.49851886450221e-05
2.43649321542414e-05
2.50513064241335e-05
1.15465069954878e-05
3.42868938783608e-05
3.03066996252112e-05
1.33759683442966e-05
2.63542964001991e-05
1.75438643597379e-05
3.08826213243032e-05
4.11357548436933e-05
3.75319288162312e-05
1.79651262972667e-05
2.53954764587969e-06
3.4089187146382e-05
5.4973002853656e-06
1.33904518743662e-05
1.05568862453966e-05
3.69131116759297e-05
2.36345757253957e-05
6.2766177490631e-06
3.97782783770938e-05
2.95389681859574e-05
3.39026053110042e-05
2.28999689462398e-06
3.37108877016696e-05
2.08133134780999e-05
7.59088286099059e-06
2.0122395006182e-05
3.8572114337009e-05
9.23272653675875e-06
2.80530663927745e-05
2.03608834037114e-05
4.35652829439667e-05
2.82205124594606e-05
2.7491041912665e-05
2.20000884255245e-05
4.19190193460214e-05
2.74275707272804e-05
2.87974041969794e-05
2.14902101021697e-05
3.22471652596633e-05
2.07663174671314e-05
5.21993353855557e-06
1.22206152167765e-05
1.53788029557443e-05
4.13657739227218e-05
5.55472428286831e-06
3.28238513741028e-05
2.75999282696969e-05
3.00550617137127e-05
2.65072822784877e-05
-2.76853807856753e-06
2.29054265614596e-05
4.2478004325242e-05
9.70068293034892e-06
3.01193600953391e-05
2.953286324366e-06
2.46531916688537e-05
1.77697998516738e-05
2.05662339411556e-05
2.64850394246082e-05
1.877836953906e-05
2.62604761176738e-05
-4.06515025291744e-06
2.6833610330067e-05
2.4857729776009e-05
2.53212137049045e-05
1.9730129236619e-05
7.98495328394491e-06
2.19085557572757e-05
2.42405600193939e-05
3.76837765925125e-05
-3.55047581500317e-07
4.23516431854504e-05
5.58697142637913e-05
3.51206608148547e-05
1.9764346357212e-06
4.8950359802861e-05
2.93956950429502e-05
3.83558804729078e-05
1.80779901781264e-05
1.35508706041157e-05
2.74618599680912e-05
1.33226535545416e-05
3.97311804938085e-05
3.31920930782028e-05
1.14840836887016e-05
3.30559616611644e-05
4.95619720754734e-05
3.14144730098329e-05
6.06299141744913e-06
2.02115136078662e-05
2.51351304979651e-05
3.78134417806461e-07
2.14237117824456e-05
2.13491404560797e-05
1.85694019505667e-05
1.04071942583021e-05
7.61388193351358e-06
2.33281309884254e-05
2.03550394696962e-05
2.03920025442647e-05
4.5855544079659e-05
7.61394863029972e-06
1.55896345482235e-05
2.61633047916151e-05
3.11931688759936e-05
3.03117222192012e-05
1.6420173433938e-05
2.64358155182332e-05
2.68829626157688e-05
1.00524792655515e-05
1.73333153554853e-05
1.85649330873112e-05
3.19434086506819e-05
2.87047152200209e-05
1.30067559300993e-05
2.08402419029699e-05
8.20395992457802e-06
1.43600140609438e-05
2.72134706657564e-05
1.38593959035227e-05
3.83116424192534e-05
1.72743479620158e-05
3.49583542226675e-05
2.96940382591079e-05
3.60341739048176e-05
8.73207873319704e-06
4.90396694940499e-05
2.80182845699115e-05
4.00507308581051e-05
3.69778597234599e-05
2.23100575187025e-05
1.25269842868697e-06
4.47543719944902e-05
1.25218152705467e-05
-4.71737204137035e-06
3.10731463429044e-05
4.92603545066663e-05
7.5692143277012e-06
4.49182304834579e-05
1.10895753299482e-06
2.38935994929848e-05
2.63468138981988e-05
1.77617055023211e-05
8.70726762353464e-06
1.07565188811715e-05
2.84048753271104e-05
1.01278682118731e-05
1.96313732238032e-05
2.64464469091923e-05
3.09733742168012e-05
1.03746074122763e-05
2.53548593565973e-05
4.66224725737162e-05
4.74685953003743e-05
6.89438408921938e-06
-2.11653881967086e-06
3.4714403060065e-05
1.87512693314883e-05
7.3291378277387e-06
2.6647547748502e-05
3.03770590575216e-05
1.98953435040962e-05
2.67957520272361e-05
-1.02909357260206e-06
4.28970364383367e-05
3.04316105653258e-05
4.14491602595858e-05
4.00132252551081e-05
1.48857741810799e-05
3.67282807619133e-05
6.34742625215938e-06
3.08818785652083e-05
2.70334587822636e-05
3.48528288359943e-05
1.81224894629616e-05
4.9918085655688e-05
3.18214743492965e-05
-3.81861763817949e-06
3.3091635099784e-05
2.55751695453924e-05
2.68228367597756e-05
4.13657520522023e-06
2.29023748071103e-05
1.91177980142526e-05
3.39733401714358e-05
1.56955783329218e-05
3.99451752011034e-05
5.20951403371719e-06
2.14673717072876e-05
2.82544916463921e-06
2.03743848374364e-05
4.72995271088522e-05
5.79132431165743e-06
5.47558889485032e-08
1.36662454308361e-05
2.04286454055589e-05
3.43005273760251e-05
-2.30359165556958e-07
1.26755542175117e-05
1.02377644039764e-05
4.90170823295852e-05
3.46556944839796e-05
1.51235418234494e-05
2.58549576689769e-05
6.80851438576036e-06
-1.42770884631579e-05
-2.58437427986843e-06
2.62273409754739e-05
3.32151992634149e-05
1.7624856624485e-05
4.06118521465384e-05
3.00142390582705e-05
5.13675217786233e-05
-4.28446767679359e-06
4.62808188861895e-05
2.38220716241276e-05
4.93209040364154e-05
2.94265686579389e-05
2.88343989599049e-05
3.61433112487669e-05
2.61383017370045e-05
1.662496919539e-05
2.50800246283205e-05
1.76578265044006e-05
4.75091486105352e-06
4.32902676345544e-05
3.08303834694702e-05
1.3597992212722e-05
2.46145855522352e-05
6.59406402916734e-06
3.10118863186017e-05
1.53638326549196e-05
2.3443379912754e-05
-5.27687214827414e-06
3.99251747995649e-05
1.8211418445445e-05
3.86961482304036e-05
3.54572518962813e-05
2.77138879516533e-05
3.21924815980047e-05
3.75936325190399e-05
3.96829861383143e-05
2.94218495306018e-05
3.87904202171143e-05
3.23778364008191e-05
8.42721356904018e-06
4.47260108895079e-06
2.16161253987389e-05
3.54876161619517e-05
8.31855981011683e-06
4.11676921842897e-05
3.67021990190012e-05
1.40176447038273e-05
8.43431600451372e-06
1.4416719774021e-05
3.65731206263817e-05
7.44614365331148e-05
3.9828486531638e-05
3.21044091876752e-05
2.01043808820145e-05
5.34763554192552e-05
1.59132030243446e-05
3.12636114704939e-05
1.71288968339266e-05
3.69757735258245e-05
3.48608996561236e-05
3.34038169457337e-05
3.97611579078251e-05
3.61475374483562e-05
3.42106505314341e-05
1.21748920630032e-05
2.67940033103898e-05
2.31266390482373e-05
4.4685048798739e-05
2.51077005525169e-05
2.25161372996104e-05
2.45318474964216e-05
4.12573215472375e-05
3.56345059992335e-05
-5.47913108605252e-06
2.13805032906221e-05
4.78832439250154e-05
4.77113781989458e-06
1.63554290543307e-05
1.43812769452068e-05
2.44654228448151e-05
8.17577461714152e-06
1.34145818389197e-05
-7.31286908798745e-06
8.54060631529255e-06
2.53436864804985e-05
1.07243711584842e-05
1.05545637196299e-05
3.63648396230022e-05
1.45323564449868e-05
2.16117894753089e-05
-9.76706595008176e-06
-5.86864712391417e-08
2.36813829292468e-05
1.16591614009437e-05
1.90060660144439e-05
1.36565721205578e-05
3.25976100305759e-05
4.27043595488744e-05
4.36997523261513e-05
1.92284243173751e-05
1.35402899846354e-05
4.15361761403526e-05
5.56851914183784e-05
4.95108014394381e-05
4.32152471228976e-05
4.81476534807284e-05
3.79937600403394e-05
2.92101015341443e-05
3.03036929876442e-05
3.76074540724844e-05
2.13962119917519e-05
2.24821238475597e-05
1.50995514639712e-05
2.72639956783863e-05
6.29756134615832e-05
1.90871038599084e-05
1.68692880198814e-05
2.39617909864521e-05
3.90491725382649e-05
2.08714340588837e-05
2.11789255533801e-05
3.83108413746107e-05
2.23158086183221e-05
4.41264660213676e-06
6.89109523503013e-06
8.43499203633101e-06
-5.75750258993833e-06
1.51264751682798e-05
3.47953666315193e-06
1.48670906036704e-05
-2.29804322400194e-06
1.02684869915951e-05
5.12779749298231e-06
2.94437655977505e-05
2.29364328692649e-05
2.29631487829419e-05
5.32731014541517e-06
1.64627577126424e-05
2.7799429496793e-05
3.12269659173021e-05
3.07858420634742e-05
2.87377672106636e-05
4.3506543638388e-05
1.02855542020521e-05
-5.95986349018595e-07
-2.56939816256724e-07
1.34302847810496e-05
1.19318874628168e-05
2.46702922684596e-05
-2.38981440179853e-06
2.15052597296481e-05
3.09821561078544e-05
9.15371891002262e-06
1.15614887431025e-05
4.68316138027892e-05
2.34827059936135e-05
2.47897098362576e-06
3.34782334030739e-05
6.72408628079876e-06
2.43610142192993e-05
3.44617075399923e-05
2.09362322854003e-05
5.41796689840433e-05
1.01020407507384e-05
2.80202538958375e-05
2.95649472514417e-05
5.50493910147999e-05
3.15548908151184e-05
1.48294840114817e-05
2.76484651508883e-05
2.40006814797321e-05
-3.3376516495593e-06
3.55054779094145e-05
8.8200924681698e-06
1.32533795654334e-05
1.98154855181469e-05
2.32173005372802e-05
2.92594948830881e-05
4.7264898156396e-05
4.26042760869757e-05
-9.05550322190798e-06
2.50862345880325e-05
2.66039534230211e-05
3.25792974980142e-05
1.61948538147338e-05
3.22334555658062e-05
1.69810534998634e-05
1.99776224967858e-05
2.37973040209975e-05
2.535431011595e-05
3.46344921850221e-05
3.73812828661612e-05
8.73407069484617e-06
1.38691098318885e-05
2.5938788962612e-05
2.52837679927638e-05
1.37244544248039e-05
3.76429430496473e-05
3.68084497745967e-05
3.40678340145468e-05
2.83854069073759e-05
3.01216527991907e-05
3.13239442690798e-05
1.93462102342676e-05
2.02136629938327e-05
2.26147024047974e-05
7.83622916404936e-07
4.04218090966795e-06
5.82417497105273e-05
4.41014508367512e-06
9.60304185541035e-06
3.47116730598754e-05
2.30040559088004e-05
6.12719211368815e-06
5.9637979295884e-06
1.86740651955127e-05
2.0841355226333e-05
2.44755571998189e-05
1.12687893632854e-05
2.07528930030125e-05
1.02048610572935e-05
3.44005256226352e-05
4.16934297635755e-05
2.56598671027132e-06
8.40300142938459e-06
2.58238597543259e-05
1.8413971693724e-05
2.13417413963465e-05
4.38925669261809e-05
2.12937732679007e-07
1.06521664380577e-05
1.38617532058492e-05
1.90616129498609e-05
3.36273708475622e-06
8.96550062341985e-06
4.69826199924477e-05
3.31470809933902e-05
3.31236085320571e-05
5.20871424139088e-06
2.51649578858986e-05
3.10132375536607e-05
2.89155626358665e-05
1.97427070984696e-05
2.33258220809898e-05
3.31774269549344e-06
3.58187250269139e-05
4.45232894573445e-05
4.7527650264927e-05
5.34382490272551e-05
4.49541148445392e-05
5.01055650125117e-05
3.71545228701821e-05
2.3145447401411e-05
8.02822737393682e-05
3.45338218028399e-05
-5.10555277711358e-06
4.42882153390937e-05
4.64505316275519e-05
4.57712687156822e-05
2.83115293807481e-05
1.52189760962114e-05
2.11241199471716e-05
2.767035882551e-05
-5.709948007775e-06
5.51138756653017e-05
6.98728657721241e-06
3.09315624657418e-05
2.85872238687152e-05
3.34628077885287e-05
2.40861723336883e-05
-1.88056274801824e-06
-1.3312530525896e-05
1.11098608698676e-05
3.31475250434182e-05
3.00138896215175e-05
1.07426999923936e-06
3.67966097887226e-05
2.85028004340018e-05
5.3629169711679e-05
1.93809597462952e-05
2.5692330964971e-05
2.72844097568351e-05
1.5566609537283e-05
3.13100266766916e-05
2.97869225082711e-05
3.15633385395285e-05
4.77375847843105e-05
2.31551563909851e-05
3.57715389552625e-05
1.91685892207181e-05
2.28148920023395e-05
2.43132319097224e-05
4.04553127560541e-05
2.79618737271816e-05
1.65694877732043e-05
3.43698493594375e-05
2.64906346832321e-05
3.33841661670797e-05
6.02945184664753e-07
5.8061268802528e-06
1.78205760331442e-05
-7.31101690223876e-06
3.17052885460301e-05
8.4551101072656e-06
2.42963078922535e-05
4.2714610710533e-05
3.16304110499847e-05
3.83924011095358e-06
-1.72682990970642e-06
1.19063388685299e-05
3.88885250988241e-05
1.61019170239063e-05
8.4146840705446e-06
2.94347232045704e-05
4.05556420992288e-05
2.24737137076628e-05
4.43982291697918e-05
1.48142472838748e-05
3.00056612170214e-05
2.97984565690108e-05
1.41669005256356e-05
3.82777893481482e-05
4.93477554278367e-05
4.57686114295177e-05
2.78006328968535e-05
2.67258125297757e-05
1.51586536791439e-05
1.14545780300681e-05
3.20427640623235e-05
4.81431858153948e-05
3.34280112621335e-05
3.86871036915434e-05
1.90744172741733e-05
4.1700357107933e-05
3.91919575365632e-05
3.69028780586654e-05
2.80773226536479e-05
2.86590813811785e-05
1.89239573378349e-05
-1.93899327275806e-06
2.01817424021192e-05
4.91440937070512e-05
3.97730100129919e-05
4.0385521960753e-05
3.12277937597382e-05
4.06450876152417e-05
2.06864280602112e-05
3.33269449061684e-05
8.98712274846608e-06
1.79837326671091e-05
1.91594656809739e-05
2.91541039805792e-05
3.97281446581528e-05
5.32142061941091e-05
4.08525245814803e-05
4.84849824681431e-05
2.71268311002827e-05
1.63371966750632e-05
4.72061103568223e-05
2.52356354347703e-05
2.84201020406835e-05
1.80493117853413e-05
4.74449439076949e-05
3.83451504627667e-05
2.12744261611931e-05
3.42854643501228e-05
1.47412155387041e-05
3.72044952645837e-06
1.47678778161411e-05
1.26478957188978e-05
3.69696274415456e-06
2.34476216446327e-05
3.67737007294558e-05
1.83727382617201e-05
2.400105221861e-05
9.41647818512285e-06
2.06422767050965e-05
1.00675614876944e-06
3.73311162910701e-05
1.9985714491378e-05
1.97959680870311e-05
1.60428675582961e-05
-1.23856317891111e-06
-1.22659556816403e-05
2.13713615188535e-06
2.54287365914273e-05
1.91465037966287e-05
4.46263054523653e-05
1.82569655505379e-05
6.43235644715426e-06
4.29681673542134e-06
4.99276789774005e-05
1.21926297152545e-05
4.02256539491474e-05
2.95438562307274e-05
4.31478593633153e-05
4.82002123616553e-05
2.04548389388599e-05
1.46536248283451e-05
1.84879103001384e-05
1.89612878882953e-05
3.31156669274711e-05
2.457653467703e-05
1.09982562753657e-05
3.84954630973433e-05
3.49722687667212e-05
1.7368394073585e-05
5.17988722788233e-05
2.90583006483676e-05
3.3945610509399e-05
3.58718869631709e-05
1.82878859850239e-05
-5.69159810158494e-06
2.37403712095795e-05
2.75047313812385e-05
9.46221947180268e-06
2.8491105971359e-05
4.3447562425686e-05
1.67187950601351e-05
2.06990954281284e-05
4.19536427297431e-06
2.07046451768219e-05
1.49395139247985e-05
9.56253716128522e-06
6.59872209735935e-06
1.0393291036542e-05
3.47225981511478e-05
1.69027520795105e-05
1.32403276545871e-05
4.05633413212927e-05
-4.82043745537342e-06
2.83257265839788e-05
3.58024623307551e-05
1.59433719031747e-05
5.37764290042991e-05
2.26220598879571e-05
2.47980637615836e-05
-3.29143304204549e-06
3.23888467755225e-05
6.21612081689688e-05
4.15313945731267e-05
4.06900573378254e-05
2.3683403647339e-05
9.68031674884135e-06
5.97554556181905e-05
3.25983981109314e-05
3.15829555916557e-05
1.82590218959205e-05
8.15373568498841e-05
2.919826161536e-05
4.65117357760038e-05
2.84331823697916e-05
1.04973667839849e-05
6.58706599131118e-06
3.53102675281335e-05
2.86872088090211e-05
5.90740593944379e-08
1.67729119480589e-05
1.47411652497952e-05
1.01893906976296e-05
2.75964183216814e-05
2.23542524218268e-06
3.99054662207821e-06
8.17368901817889e-06
9.13205348658929e-06
1.22732355769406e-05
1.59048394648282e-05
3.67783731815199e-05
-1.09976672655313e-05
7.43554168673996e-06
4.91782057890062e-05
7.70127530561684e-06
7.41590473093787e-06
8.78505305145247e-06
2.18934253045019e-05
1.18045746373225e-05
1.39644389675804e-05
-6.0124931592267e-06
4.18189118088822e-05
8.72837573487799e-06
3.39950328634618e-05
1.53816751763027e-05
1.79982138832967e-05
4.86647719836881e-05
1.59968494000668e-05
2.6319668691208e-05
3.42792835774487e-05
3.89881715031987e-06
4.38467891487261e-05
3.18110264532542e-05
3.57342115397057e-05
1.22552071669524e-05
3.8091110910076e-05
5.80441651959356e-05
3.22699661905711e-05
4.96880605747759e-05
2.16427442979048e-05
1.96647686504539e-05
3.50325256254496e-05
2.7308573596974e-05
4.13527132820906e-05
3.60437721664262e-05
1.96281144069178e-05
5.14040404095681e-05
2.27505645777221e-05
2.62049268014392e-05
3.15990918869114e-05
3.72657394580204e-05
2.11661078848943e-05
2.212968012226e-05
3.04832116898354e-05
-2.04861065888369e-06
4.24286187435451e-05
3.04740269899262e-05
1.94524915254439e-05
4.45464817725453e-05
8.80576506591303e-06
1.29870613334299e-05
3.12638190509304e-05
1.69828535608239e-05
-2.54019334649597e-06
1.57022439665297e-05
1.55367398844357e-05
2.41390422231897e-06
4.0361829189385e-05
3.16280350844352e-05
4.52913523378643e-05
4.77953131398468e-05
2.15223027691191e-05
1.88408481478052e-05
-3.64047223603759e-06
1.19546289933977e-05
7.4767809251611e-06
1.48221052137376e-05
2.02266260261709e-05
2.48294048748269e-05
4.44698454166152e-06
3.0097564809615e-05
2.23903667847863e-05
2.2850017987818e-05
3.27100144600632e-05
1.92132924158682e-05
2.89458671656904e-05
3.74122111681227e-05
7.20494707262159e-06
7.25394750746248e-07
5.41086995381443e-06
4.56206949695144e-05
1.07486321388247e-05
1.60445539306325e-05
2.73284334787892e-05
-5.43631920482984e-06
2.25547433079851e-05
5.70129444751291e-06
3.38028285819851e-05
3.62514981687149e-05
4.65984580779171e-05
3.55271020723839e-06
4.03381621857746e-05
2.19934869239167e-06
1.2144383321391e-05
5.44299435311318e-05
2.62305098388808e-05
4.81848247292034e-05
3.19635664330603e-05
2.69731785780425e-05
2.72015831133431e-05
3.52037871173966e-05
1.91582751835889e-05
3.28877167454924e-05
1.9317735395809e-05
1.06975068973784e-06
3.84661528582814e-05
8.86709663404845e-06
1.11580337891361e-05
4.05469416528229e-05
1.4023416817014e-05
2.86215471660521e-05
5.02724343679583e-05
1.23982744930206e-05
1.20704526694251e-05
7.34891674087062e-06
1.45497744228974e-05
3.12517411450291e-05
5.15406040484408e-05
2.8683651622541e-05
3.2524056694554e-05
2.22036342332765e-05
-4.74766051915483e-06
4.69959944369232e-06
1.45003757512226e-05
2.85874053333757e-05
1.19070557425218e-05
7.78121232185866e-06
4.11860171340545e-05
1.13158725910044e-05
-2.85017310760857e-06
2.76523308675875e-05
3.04019488315332e-05
6.51247691276593e-06
-7.40524865288332e-06
2.04125649156405e-05
2.22503298610832e-05
2.0591836942748e-05
4.41568780481508e-05
3.3795141974608e-05
-5.02497740562135e-07
1.01672626999804e-05
1.41644343557069e-05
1.38092592559935e-06
3.05361006290091e-05
2.73232124129436e-05
1.91466439602077e-06
2.02170700994559e-05
3.55876293004314e-05
1.72788886572858e-05
-1.20462548401082e-05
3.00141757764552e-05
5.16727907654581e-05
4.39819071578225e-05
3.19099152921566e-05
3.28476385160311e-05
2.92861878445121e-06
4.86700302116447e-06
2.16404925542013e-05
1.55824060955068e-05
4.12516278064629e-05
4.61703742475267e-05
3.56365048916861e-05
2.31277984974663e-05
2.00240468517952e-05
-1.34192335372469e-05
5.29932208157793e-05
1.22445387472995e-05
1.36990420851833e-05
4.49929580599003e-05
1.34530868031453e-05
1.28521840440498e-05
1.61935290467731e-05
2.80508356043847e-05
3.42579809241431e-05
1.10489870603666e-06
4.6363546355734e-05
3.44065952416211e-05
1.52056328215621e-05
-3.22926697345245e-07
2.82782368888351e-05
6.87704871615967e-06
1.2358778688928e-05
2.91652922211494e-05
9.0675593134669e-06
1.98143802997655e-05
1.55423041201451e-05
1.06253196291429e-05
4.80796522407446e-05
1.89580663152216e-05
4.00706247235334e-05
2.70115235232075e-05
6.61997491736219e-06
3.06150909158059e-05
2.33869804323658e-05
2.26355722496825e-05
8.23515205649478e-06
1.37012018569957e-05
1.80432394672076e-05
2.14032417123966e-05
2.35331243637394e-05
1.33393156116703e-05
2.39354692426915e-05
5.30147098894772e-05
2.18118500142025e-05
3.1869246177476e-05
2.57924637598021e-05
5.76140588287615e-05
2.27258559941217e-05
6.92579189686482e-05
2.52953376902797e-05
2.65924905638515e-05
4.6448341094096e-05
1.86974596723065e-05
3.92649821370337e-05
2.19404488206779e-05
4.18465884001854e-05
2.95618540635304e-05
2.16732850428307e-05
4.38532240721793e-05
3.75359613181529e-06
2.42155790336523e-05
2.49064331284712e-05
3.58854871810393e-05
1.22578133728845e-05
2.99591415377868e-05
5.08689601436621e-05
3.4865882765407e-05
2.00608087541444e-05
1.68791623045578e-05
7.78678587784523e-06
2.26560352061057e-05
1.55292878722918e-05
2.25245134000217e-05
4.59701760605486e-06
1.59422320714955e-05
6.36971754968603e-06
1.30302121572045e-05
8.59375110127709e-06
-8.53573381691847e-06
9.81999466685317e-06
1.16837600773898e-05
1.28257340049887e-06
4.29973951842841e-05
-1.2549376575417e-05
3.2711018598731e-05
3.08870929295557e-05
1.61336279193625e-05
1.69713086307283e-05
2.19662460197623e-05
2.81505054424911e-05
1.12813002975713e-05
4.19887499641284e-05
3.62235269876976e-05
1.76324502874483e-05
2.45349658838707e-05
5.83195001858762e-05
1.93514053542401e-05
3.16353466476328e-05
1.62647691569805e-05
1.76642590467753e-05
1.505042910603e-05
3.41561248361647e-05
9.91419576302492e-07
4.5444776945537e-05
2.04750133992055e-05
3.55129806536769e-05
1.23771301907562e-05
2.92033946119371e-05
4.98399778405406e-05
5.1186404430078e-05
1.6993637286017e-05
3.67211132420359e-05
-2.07798787456749e-05
2.31264801691415e-05
4.31433515231825e-05
2.0092453621951e-05
4.00041507590859e-05
2.92594708101255e-05
2.59743500510864e-05
3.76599433991302e-06
3.67696426704944e-05
3.20292983409734e-05
9.75872976836095e-06
4.32539462355053e-05
1.98532371313871e-05
3.28481661804189e-05
2.45577047157841e-05
1.91715899727294e-05
4.10371441911089e-05
-1.0618182229038e-05
8.97090137574401e-07
3.51233246153784e-05
3.22481379176317e-05
4.05786358227881e-05
2.32476060184086e-05
3.0662453865539e-05
4.08996804614895e-05
2.85052816236357e-05
2.42842923823351e-05
1.81323083351412e-05
3.89668712439193e-05
2.48073860665855e-05
2.73142368575986e-05
4.08714628581328e-05
3.29518301587886e-05
3.39181253385053e-05
2.39925789928412e-05
3.54285379630034e-05
2.35001158923788e-06
-8.97045788987283e-06
1.86801951590349e-05
2.17179911973927e-05
2.52964162253197e-05
4.27383345200639e-05
2.78570101681312e-06
1.24912416674965e-05
2.1888002961857e-05
3.3415201504041e-05
2.33212443095421e-05
2.26840335407792e-05
1.95369516911765e-05
1.74986944522819e-05
9.61792930908195e-06
-2.1966972261055e-06
3.47085767330551e-05
1.69343387073095e-05
1.8436219458165e-05
4.59427940759198e-05
3.42152820840917e-05
2.7424119027222e-05
2.55991502924572e-05
3.90401218089339e-05
3.9623576624599e-05
3.58231355318484e-05
2.99045896296769e-05
2.82735394901288e-05
8.8630761934731e-06
4.25158099868981e-05
2.72940904742633e-05
5.48898411079838e-05
1.69581836916724e-05
-1.36740463822456e-06
1.96328592918524e-05
2.393936009898e-05
4.44709199307895e-05
4.91136120462633e-05
2.04166432592719e-05
1.67034165025145e-05
1.59180272608945e-05
1.34825300077106e-05
4.28475095885769e-05
9.36724632515697e-07
1.02639842142841e-05
2.76958250035122e-05
3.56539831767873e-05
7.43152020922e-07
-3.32121331513354e-06
2.8509739547393e-05
2.00170381976752e-05
-2.15080451815164e-06
2.87457201105672e-05
2.49282645111822e-05
3.21423009198511e-06
3.83882239801037e-05
2.50637609883352e-05
2.81660946544017e-05
3.94473535131677e-05
3.12465812420389e-05
1.80039375609682e-05
3.57623656482966e-05
5.4974666092756e-05
4.3310923005679e-05
3.95025994876023e-05
2.7224357896809e-05
1.27158616729152e-05
2.14878493340651e-05
2.12940359429128e-05
5.80990096714457e-05
-4.69412274008029e-06
4.64490250335048e-06
1.66454327102952e-05
-5.03589008989957e-06
3.97023278863225e-05
3.34444789471333e-05
2.29742067506155e-05
1.61795496717166e-05
9.35182996058841e-06
1.56079381432767e-05
3.42472156067683e-05
1.45858674606726e-05
1.38709697941072e-05
1.7640316808575e-05
1.7736404150249e-05
2.25361894543058e-05
2.14687131042176e-05
6.31491770862145e-06
1.57500408552508e-05
2.12031456129668e-05
2.22639172034525e-05
8.70470188201565e-06
1.57857265750849e-05
1.41381875415394e-05
2.96355010908496e-05
5.2793067137017e-05
4.11517291069287e-05
2.89343782401632e-05
4.74399883862444e-05
2.62083270349156e-05
2.65273473298288e-05
1.90561787342615e-05
1.45304338573928e-05
3.54560385239262e-05
2.43363096414884e-05
3.37473751881556e-05
6.18583218349211e-05
2.239641951644e-05
1.7712743532583e-05
-6.49058975545855e-06
1.8119578250655e-05
2.45142920935625e-05
3.72087687745498e-05
2.30813437839804e-05
2.63642427874616e-05
3.44320419133061e-05
1.25997984867601e-05
2.69310969920117e-05
-4.78770937191532e-06
-3.12683694558923e-05
-1.9314804289511e-05
3.51235282709557e-05
-8.63900609196608e-06
2.85411148291633e-05
4.89446500028752e-05
3.14884081907626e-05
2.30520521694269e-05
1.81970549089354e-05
2.55851607130714e-05
1.32302806159318e-05
3.45629925757117e-05
4.09510905813123e-05
1.20268439598266e-05
4.09392936843879e-05
4.44305876690144e-05
3.82318806436518e-05
3.01280631917125e-05
1.04677952319011e-05
2.13621096454567e-05
1.78682354179781e-05
1.75170046797635e-05
1.44239577465434e-06
2.05135626408774e-05
6.2479664659733e-05
2.5338523600549e-05
3.55780171110756e-05
2.53891417250788e-05
-3.73458274912079e-06
2.42012641787143e-05
3.64133490016046e-05
3.05740513082048e-05
3.13331749692677e-05
4.58740867194816e-05
1.90873946822285e-05
3.56785849757544e-05
4.5746889334718e-05
1.02854803530879e-05
1.09083104547827e-05
2.46726389287659e-05
1.87558185260606e-05
2.98886891050062e-06
3.94195197697616e-05
1.30906340110799e-05
3.25874991274452e-05
1.79728566716607e-05
2.81768847690773e-06
2.97415159712082e-05
6.52420170006495e-06
1.17935910059515e-05
3.11717918188949e-06
6.60618455610244e-06
4.787722902609e-05
1.03776666450731e-05
9.03910655109081e-06
2.07046239862448e-05
3.41616044191555e-05
1.13353777884199e-05
2.76271988293855e-05
-8.92828226994631e-06
2.03940620823929e-05
1.10708946501622e-05
2.43926390085481e-05
5.96954202220099e-05
5.20347475575904e-05
3.29485934594495e-05
4.32287137881497e-05
3.29342302269728e-05
2.18048797069793e-05
5.08664151923482e-05
3.06278593997725e-05
1.34210498021428e-05
1.50670154093137e-05
1.77650055624321e-05
2.36337125844999e-05
1.86251018891473e-05
4.64987512331507e-05
4.86693755285303e-05
1.74876003388468e-05
2.96316142854198e-05
4.82510541983805e-05
5.61258613192411e-05
2.46290139509936e-05
3.2081812612775e-05
2.44974564934211e-05
-2.30677048625487e-06
4.22851662621533e-05
1.41957292832789e-05
-4.84766402215326e-07
-1.69787055774543e-05
3.48071266068308e-05
2.22685255886033e-05
2.12175822299567e-05
4.76110672899727e-05
1.88410460398783e-05
1.52099790140655e-05
3.25708913572211e-05
1.79995054887465e-05
5.82136375085231e-06
2.56738884918445e-05
2.69760661917495e-05
3.451343701133e-05
2.75056641161811e-05
1.72231063535324e-05
1.67115613539588e-05
4.36531785872543e-06
2.64614938143133e-05
3.69640406017998e-05
1.56874160378084e-05
3.59269851261407e-05
8.02643610245139e-06
1.98315545431781e-05
-8.29140077021375e-07
-1.00055538080831e-05
3.63298279855799e-05
2.79262895317215e-05
4.39851570109391e-05
3.50952973606887e-05
3.85646560251262e-05
4.74790526709284e-05
3.75891226433595e-06
2.4377584907188e-05
1.20030912346962e-05
1.91536708392177e-05
2.95962697050334e-05
1.78234730234391e-05
1.4551450774212e-05
3.13572636583639e-05
2.03464295694035e-05
3.33928052015065e-05
1.53684570887036e-05
2.98090108176495e-05
3.04564835564927e-05
7.01681486013313e-06
1.59961173130755e-05
1.23850737081843e-05
2.71545293209546e-05
1.6308646890443e-05
2.87816574804961e-05
6.68593011614185e-06
4.99918154676311e-07
9.89712037953323e-06
3.15871894107049e-05
9.77084223363086e-06
-5.84360073389988e-06
3.1157863000484e-05
5.16353359461738e-06
1.85565146034808e-05
3.10850777879155e-06
5.05612827591761e-06
5.75372413693729e-05
3.27010977369358e-05
-1.02027557134281e-06
2.00428964692172e-05
2.96913407080548e-05
3.96483360788725e-05
-9.35363780727155e-06
3.97810537685355e-05
3.93072451938252e-05
2.4044056790776e-05
3.55023808076739e-05
1.43093218534572e-05
-2.68744623626889e-06
2.10924123720869e-05
1.46789576502098e-05
1.54146124754855e-05
2.42007928304177e-05
2.55041214921114e-05
-3.9118827967818e-06
2.0944664612475e-05
1.78466431803586e-05
5.27320016270101e-05
3.65756336248279e-05
3.09523992104892e-05
1.31005717199233e-05
3.720085787276e-05
4.09753210138935e-05
2.15006677478723e-05
-2.7787678866683e-06
2.99295890935084e-05
2.76550467508057e-05
3.17865001599376e-05
2.34807123667137e-05
9.15692253193061e-06
3.4751811992857e-05
1.99324357054261e-05
1.46644635488243e-05
1.17209774689929e-06
6.77954949488111e-06
2.38479965707813e-05
9.11893030355987e-06
3.83243443323151e-05
4.24373085584111e-05
2.71251120229569e-05
3.44313963173893e-05
-1.39994879418644e-05
1.63292668634135e-05
1.50985856176174e-05
2.74676635368141e-05
1.94417204966516e-05
1.47226999521271e-05
1.15969325223032e-05
3.97346058129166e-05
3.3640005408786e-05
3.26258870942942e-05
6.17426013351179e-06
1.63087185742196e-05
3.1955791733908e-05
3.24113724656936e-05
3.67855217197877e-05
4.57814184676541e-05
2.84989516524127e-05
2.80120400569999e-05
4.15309700611255e-05
5.05452665885784e-05
4.13410146160009e-05
4.5533387845024e-05
1.04749187557267e-05
1.67908777182429e-05
1.26006346075019e-05
5.99434611020328e-05
2.02050687419069e-05
1.99971908913865e-05
2.24192245030612e-05
3.92725547405309e-06
1.27717404601382e-05
3.78971134662929e-05
-4.32829342430016e-06
2.22859976496802e-05
2.57777187708237e-05
4.85912024945937e-05
6.76097508009762e-06
2.3260739261212e-05
4.05876969064888e-05
2.17216961594549e-05
3.03113865765139e-05
2.88438992794629e-05
3.80628001955503e-06
2.04995696881264e-05
-5.516293451092e-06
3.47609177266546e-06
1.17864389036163e-05
1.87845301890408e-05
1.20956231279689e-06
6.15492580236017e-06
4.61858766004844e-05
1.5445708061014e-06
3.76166687533696e-05
1.88391026403726e-05
3.61189834294552e-05
3.41455204756522e-05
3.77144682996751e-05
3.22084470659104e-05
4.31079234862622e-05
2.9206702491023e-05
3.18632836254343e-05
3.59130144515846e-05
2.70475375140792e-05
3.67576931513437e-05
2.89622537503785e-05
2.645465411348e-05
5.0083959712149e-05
3.50545068040146e-05
1.5901013083339e-05
3.50542502108583e-05
2.71590187782825e-05
3.72665009330027e-05
1.75535555674064e-05
2.84316057758806e-05
2.1768420180824e-05
-2.10759035542417e-06
4.07769092563464e-05
1.42664667491278e-05
1.25597605280749e-05
5.97746667658404e-06
2.93022588487095e-05
2.75237251404478e-05
2.69515999856499e-05
3.37874701928543e-05
3.71134141115468e-05
2.9619984647091e-05
1.30335829829278e-06
2.21644101284738e-05
2.05432730609399e-05
1.15425086692118e-05
2.10077802080184e-05
1.93318961975218e-05
2.04439676461366e-05
1.61470367788243e-05
2.64722887788078e-05
3.88339855430764e-05
2.39663215884772e-05
3.62966075250315e-05
3.34014653524278e-05
3.76140497728509e-05
3.49581852246134e-05
3.71524955274688e-05
4.11189505986508e-05
5.34117557246326e-05
1.97788144737788e-05
5.10611565319414e-05
3.87307029764414e-05
3.30018488262094e-05
2.37386061223774e-05
4.34637296936683e-05
3.9918577945807e-05
3.23116808817929e-05
3.59284540998696e-05
2.97773250439464e-05
-6.4544349956383e-07
2.67826848913061e-05
4.93881561843638e-06
8.75706956632115e-06
5.07575425664469e-05
1.66719393951907e-05
3.92682223735258e-05
3.68449404962342e-06
4.49933792509612e-05
3.22549314443694e-05
3.32091833201621e-05
3.71109268836293e-05
3.50275231241499e-05
1.53679236780288e-05
4.39461539008061e-05
2.0793133956541e-05
3.53158374874171e-05
2.74616087510021e-05
1.25770038363411e-05
1.45252270495368e-05
1.31630897850599e-05
8.8893692210478e-06
4.8656392372245e-05
3.87507901002261e-06
1.94936373331904e-05
-2.21349960991711e-05
1.30055670015929e-05
1.04929742561194e-05
6.65629920635954e-06
1.03008976678763e-05
1.7013771927771e-05
6.90580243386899e-06
1.85327180420531e-05
1.47406753645425e-05
2.23688001284132e-05
3.89124252161017e-05
5.94078297082646e-06
3.19706822814294e-05
2.14908940082219e-05
4.09451218730523e-06
1.42819039384527e-05
1.84051060481258e-05
1.63689353895983e-05
4.11660509025922e-05
1.96354112706935e-05
1.41809511381297e-05
5.8208594733095e-06
6.50009913483539e-07
6.92847135892364e-06
2.10928635799935e-05
4.55130263784911e-05
4.21177196282751e-05
3.64532732262561e-05
4.45508798727886e-05
1.97922302486409e-05
4.15132718263045e-05
2.12708158319238e-05
3.80500070718298e-05
3.23843957138282e-05
6.89552408143256e-07
3.09775503758091e-05
1.08578246167673e-05
4.59813992981394e-05
1.59531709642561e-05
2.19489125542552e-05
4.50460079944019e-05
1.74453300758391e-05
1.40743819829718e-05
3.97994793039942e-05
2.62338384675822e-05
4.65217980567117e-05
2.45004714123919e-05
1.47913899415043e-05
2.54707569671273e-05
1.07610462905802e-05
2.19406531593576e-05
6.20191242587566e-06
-2.91124322184354e-05
5.62926571560206e-06
2.62619099563435e-05
1.76014755931318e-05
-6.35525933993335e-06
1.18741314787068e-05
1.63311060028884e-05
6.42347927335493e-06
3.53555493209349e-05
6.78080848191639e-06
-1.10285951308455e-05
-8.23672684880451e-06
1.20361067616156e-05
2.19124408969193e-05
3.37710277267456e-06
1.48550959284301e-06
3.6070123288093e-05
5.70926079228387e-05
3.14779691183222e-05
3.40975257412819e-05
3.99344083226242e-05
2.61632945086482e-05
5.63903948135476e-05
1.1480144913924e-05
4.14749877157635e-05
4.38256332386168e-05
6.69603711858582e-06
4.97906392823789e-05
4.44716893340159e-05
3.93323308395614e-05
2.19995165270478e-05
1.26739757442967e-05
4.23987783422203e-05
2.79927349826896e-05
3.55798369039898e-05
3.58332559758623e-05
2.26498318060485e-05
3.73709923663599e-05
1.39289715683458e-05
1.94490659793849e-05
1.00147785754993e-05
7.98910050469471e-06
8.86314183628702e-06
2.38220996106469e-05
3.19322520847788e-06
2.41087314606499e-05
-8.74996172950567e-06
2.24731613952119e-05
4.63333455846437e-05
6.9253390815388e-06
3.51899008657658e-05
5.57454252490962e-05
6.24008420704205e-05
1.5338272942512e-05
3.31388591657123e-05
3.6857724567237e-05
-1.26490660774483e-06
2.93428983409843e-05
3.08959079762914e-05
3.16943865226511e-05
6.17127555212783e-05
5.10313718286604e-05
-6.16096547017538e-06
1.63129908979216e-05
1.98695341147414e-05
6.62976658072821e-06
3.42601878840684e-05
2.36007941219463e-05
6.61163674363061e-06
3.82050062645592e-05
3.17747395259275e-05
4.15320319839518e-05
2.88137049563767e-05
2.01828931196754e-05
3.23147448819911e-05
-6.12881765628882e-06
3.10311775643784e-05
2.78562157789241e-05
1.40130847474335e-05
2.35683952241093e-06
9.61993782916014e-06
1.63766957924047e-06
3.41148536994784e-06
-1.38167005923104e-05
-9.96582589260022e-07
1.66528185862276e-05
3.62978219137362e-05
1.67000207291849e-05
3.15697922258665e-05
1.78150653810902e-05
-5.28750847113615e-06
1.34529025378938e-05
1.11461710291987e-05
6.45038876607045e-06
2.53826325856433e-05
3.98666731182736e-05
2.87275611523728e-05
4.48493775353138e-05
2.32576897094577e-05
1.29154823906301e-05
1.81677415841649e-05
3.89229117882982e-06
8.87157107896992e-06
1.41265878364024e-05
3.10484527428945e-05
2.22987912063821e-05
3.53366865324071e-05
1.57164918481942e-05
1.64130680190847e-05
3.92913710616537e-05
4.89154303862464e-05
4.36059325703091e-05
9.14272116313499e-06
3.83548651497571e-05
3.15515711307731e-05
3.82803316315518e-05
1.69475601080727e-05
1.48968363358491e-05
2.275222720404e-05
3.33896204836932e-05
6.41263357914789e-06
5.27433140827384e-06
2.77353957048705e-05
3.05686152310691e-05
1.71575928189385e-05
3.73422842234266e-05
1.35823015805126e-05
9.5129921868372e-06
2.77617386751078e-05
3.01905563842784e-05
1.59113404728388e-05
2.05523324015503e-05
1.83738938234271e-05
1.91197055510877e-05
3.16249903409711e-05
2.1387505175574e-05
3.23387931016736e-05
2.21761375910099e-05
3.20750379735523e-05
3.81179823617488e-05
-4.92511698764456e-06
6.0983253168276e-07
9.47146391995943e-06
3.98941909069442e-05
5.23974377793169e-05
1.06627946510804e-05
5.00676408252519e-05
6.80663434232158e-06
2.54781089287965e-05
2.87938469876442e-05
3.2617195045424e-05
2.43037748608412e-05
3.10033035965885e-05
4.625640883504e-05
2.12402513231245e-05
3.34193791807012e-05
3.48127250955029e-05
3.19679792874332e-05
2.19033355508732e-05
1.70593389028002e-05
2.78968229174985e-05
1.56908615791202e-05
4.59338725645902e-05
2.82267766483013e-07
1.37120133321061e-05
3.42988424909357e-06
3.10259535383942e-05
-1.10000323186673e-05
2.58069488729874e-05
1.96261857460992e-05
-5.07470066175153e-06
6.58841218046914e-06
7.11808348625077e-07
4.34386061249375e-05
-5.11321247644626e-06
3.26790376807503e-05
2.19776052603716e-05
4.51044755914844e-05
5.78196711190716e-05
1.8743301003958e-05
3.39792976498768e-05
3.99178805034021e-05
3.62254462373198e-05
3.07758843666786e-05
6.56372272822639e-05
4.98192850276966e-05
2.97178227378038e-05
4.55955893348687e-05
2.43771618742721e-05
6.48325182056445e-06
2.47487961931488e-05
4.04581854130684e-05
3.82625735471188e-05
9.19535737842953e-06
2.90780749143163e-05
4.42710672941824e-05
1.14149395561268e-05
2.50508002775054e-05
2.16951620862388e-05
3.93502952689939e-05
2.13415080666595e-05
3.15864260370925e-05
2.98910148156911e-05
3.2707276435034e-05
2.45519701089565e-05
1.38661986205605e-05
1.11575631205036e-05
3.20419775207993e-05
1.96537390774621e-05
1.21659704475961e-05
2.249120318166e-05
5.59725262665424e-05
4.54397686779714e-05
3.29628525175562e-05
3.78070545884976e-05
4.47836770122126e-05
3.05020925307863e-05
3.31617395897436e-05
3.59888596418492e-05
3.75685645017423e-05
2.12367380351673e-05
2.71069996002775e-05
1.80979264081637e-05
2.43822278403143e-05
3.31540888390372e-05
6.40451260186994e-06
1.06911280047888e-05
2.95983374150303e-05
1.11450443717115e-05
2.17527553619809e-05
2.62806272751318e-05
2.20141180853228e-05
2.39909954606389e-05
2.62868393362981e-05
1.63686256846909e-05
2.0957320747525e-05
4.6196213950733e-05
2.45638966064585e-05
-8.31095100320812e-06
7.95937445082109e-06
5.74531754381023e-06
-5.5004517834292e-06
1.30137382912874e-05
2.96430653100703e-05
1.64566569972653e-05
7.9441913291901e-06
3.9663634163893e-05
1.39445872569818e-05
3.90692619088527e-05
2.56683791163686e-05
2.72787815839956e-05
2.71777016373396e-05
4.19878527395492e-05
8.75571163417615e-06
6.47529580478916e-05
4.1773145586577e-05
2.76433173519053e-05
3.47737652802923e-05
1.25425992104211e-05
4.92414654584798e-05
4.47830406930785e-05
4.75724840370627e-05
1.65031474453844e-05
2.05709788841143e-05
4.62905930553988e-05
5.5514052508337e-05
3.53203225675861e-05
5.54881409352577e-05
2.07106570718066e-05
2.36147623009432e-05
1.63562048249545e-05
3.15882844901329e-06
4.33852856812247e-05
1.92722061262302e-05
5.09309515792368e-07
2.41310780767056e-05
2.81483694955022e-05
1.5938641921178e-05
2.85061221691981e-05
1.01358757850441e-05
4.39475671703132e-06
-5.74549083724689e-06
5.5843789145021e-06
1.58352588004105e-06
2.30872119157233e-05
3.76710640435559e-05
5.10312418364727e-06
2.28163900072562e-05
1.75735071804633e-05
3.24119619549048e-05
2.1856943210331e-05
1.03099533903122e-05
2.04598759164793e-05
3.25005376267625e-05
1.7442600798219e-05
4.2568776378247e-05
3.75504260893409e-05
2.71302644298944e-05
2.13986382181883e-05
3.19985372858157e-05
3.56736967946445e-05
1.78140631141745e-05
3.16091939097238e-05
3.49681876892886e-05
5.11711489201916e-05
1.36429022435081e-05
4.36736228536749e-05
4.35269621169683e-05
6.33218676339997e-06
4.6091871385155e-05
3.54537378963259e-05
2.72932412496051e-05
4.17620013922489e-05
4.48550950248824e-06
8.40620182984231e-08
3.2671131599808e-05
4.3193809561057e-05
4.45554424922934e-05
1.2930191959131e-05
2.36996511739463e-05
2.51945162464341e-05
4.38830931025119e-05
5.73200638843949e-06
-8.42195421947809e-06
9.55112316409529e-07
1.35189637713028e-06
1.38611235939315e-05
2.3380084040614e-05
-2.04533441333401e-06
2.79583983612891e-05
1.23122091315283e-05
1.17116273060141e-05
1.26375941475775e-05
2.09654346243582e-05
1.05817902233201e-05
1.87137560650218e-05
2.04544356651529e-05
4.20028042825519e-05
4.63729377643725e-05
2.54717729072666e-05
2.44623725270551e-05
4.40599948239335e-05
2.94682518345914e-05
3.37566903446079e-05
4.07984351934382e-05
6.93450794161297e-05
2.3705991188095e-05
3.16015421720417e-05
2.32028575039214e-05
1.79482865469031e-05
4.71190310313876e-05
3.60626388942116e-05
5.18310409936127e-05
4.08774674774256e-05
4.01986391260086e-05
4.83902481510888e-05
3.61757215304421e-05
1.28967946289812e-05
2.11281485839646e-05
5.84394872662931e-05
3.29120847470181e-05
1.93854827818486e-05
-2.82449417322087e-06
-1.01538647403217e-05
3.38859886678511e-05
2.1820801908829e-06
8.04399146128936e-06
2.37032038784322e-05
9.95440984085101e-06
-2.8746117031513e-05
3.28593145408514e-05
1.8087985652847e-05
1.96750512933948e-05
1.22052645520338e-05
1.43029713085921e-05
9.95800787605019e-06
1.80287669946086e-05
4.00387383005015e-05
2.97271006813963e-05
2.01091438420686e-05
2.14585217876577e-05
4.65590396365896e-05
1.21409404845284e-05
3.8273345227114e-05
2.74599939036374e-05
3.70786986151238e-05
1.90655722769144e-05
2.24895819076789e-05
3.89642016212121e-05
2.79542223255886e-05
6.69489554794994e-08
4.75840987997159e-05
6.08443184563396e-06
4.80594053723636e-05
6.0151267343531e-06
4.65858320864101e-05
3.31643988850784e-05
2.38043938014862e-05
6.52296862521066e-05
5.07747196842734e-05
1.91478562230105e-05
1.85368289832701e-05
4.29669056767322e-05
-1.19378986794547e-05
4.00263816584813e-06
4.19700681176823e-05
1.42342449748077e-05
4.25926875693437e-06
1.73636576724582e-05
2.79182146929073e-05
2.95142049011667e-06
4.30187902792767e-05
1.56959146829847e-05
1.17951845901182e-05
2.70544919852587e-05
2.42647929387639e-05
2.48751595302133e-05
2.95470040267401e-05
2.59476953390929e-05
6.29492050679505e-06
1.87581727592697e-05
5.18481989081439e-05
3.92212391079107e-05
-1.30780726319725e-05
1.60154246690488e-05
2.67793446163064e-06
3.193123184705e-05
2.21972661272502e-05
9.28461539129434e-06
4.69435850028416e-06
4.6335617985754e-05
2.19693889678277e-05
3.1515490962825e-05
2.46083379131102e-05
4.338476655847e-05
3.0452042357461e-05
2.89926615939289e-05
4.2950819617271e-05
2.65076436779699e-05
2.13140200253559e-05
2.07411443744921e-05
-3.77906668198197e-06
1.07897121720524e-05
3.90224482810642e-05
6.55033471180532e-05
3.21241964080154e-05
1.53963408524168e-05
3.04964920509962e-05
1.78450399360744e-05
4.22766008688356e-06
2.92920699276279e-05
2.70837412023226e-05
3.89534598888582e-05
4.30450433016519e-05
1.62312154034324e-05
4.31783447203412e-05
3.58159463623924e-05
1.26831707354894e-05
2.93156222799761e-05
1.49878169932377e-05
3.46379097787491e-05
3.59675797005286e-05
2.41725341841124e-05
2.29497989888168e-05
1.60809570585054e-05
-4.11553337228661e-07
2.29710595873411e-05
2.48858320682005e-05
2.65204871434601e-05
9.60746237490086e-06
3.84211207254191e-05
2.90289380405025e-05
1.3168859577722e-05
2.94156460733091e-05
2.93708144122041e-05
4.28037338608537e-05
2.78976482464741e-05
2.08535185183952e-05
3.45215936838202e-05
3.51556012501112e-05
8.03408073903328e-06
3.48184903046935e-05
5.5618294773821e-05
2.36286342669008e-05
4.27114937984613e-05
1.38887581591833e-05
2.63834988657934e-05
6.74039766456823e-06
3.39572688393674e-05
1.80287612623649e-05
2.51431522330812e-05
2.32784723096539e-05
2.62891918396006e-05
8.18102561506263e-06
2.24840624461233e-05
1.49895775656345e-05
1.52610633419655e-05
1.09407683522001e-05
3.76670607091059e-05
1.43587965180105e-05
1.07808945511966e-05
3.6581838972429e-05
1.98701598111515e-05
2.99444493187955e-05
3.85255069646852e-05
2.28026631194052e-05
3.25308123740637e-05
3.51407089041077e-05
-3.57960411410312e-07
4.53074654103544e-05
4.59490588450397e-05
3.17794830040755e-05
1.55762516976991e-05
7.55332404054399e-05
1.87642321610386e-06
1.81002289627857e-05
2.47203104584954e-05
1.75738799196604e-05
5.63450819147286e-06
4.73026740615084e-05
2.7914894031299e-05
2.6838158858401e-05
9.12377397156679e-06
1.8472405387237e-05
1.63205957495806e-05
9.73063925589227e-06
2.398980907343e-05
3.60523021891876e-05
-1.44134485401868e-05
2.15545696315129e-05
3.80656408973998e-05
2.4449750052099e-05
1.01211464227664e-05
3.82023750067956e-05
1.00009642841195e-05
2.91261996715384e-05
2.43872175158697e-05
-8.43873171757534e-06
1.6690608459334e-05
8.51863037539554e-06
-2.02897562879686e-06
3.02462838299358e-05
3.49188153495948e-05
1.28538658763288e-05
2.68674254024898e-05
2.47940785093473e-05
1.13951491090316e-05
5.48345982286275e-05
1.3646108219699e-05
3.85166052366496e-05
7.65585984018996e-06
3.24329168436438e-05
1.77975203698294e-05
3.09075812004693e-05
2.06293041971728e-05
2.99135832077422e-05
3.13815916629887e-05
2.0391231864041e-05
3.32364773216297e-05
2.81436775882054e-05
3.53183805309735e-05
2.17133063589475e-05
3.52480492571807e-05
4.22519442238464e-05
5.96221720515721e-06
2.96548372683161e-05
1.35688583864917e-05
2.90672208420536e-05
-5.58985963521466e-06
3.22628178887532e-05
2.31953643474608e-05
1.53603327171983e-05
2.5341825021454e-05
3.00876067950285e-05
2.65608038327019e-05
3.49561896249408e-05
2.21721188116891e-05
3.56076032764421e-05
1.49267886275557e-05
1.79276145515526e-05
1.60605816226807e-05
3.48038134502814e-06
2.6697095433791e-05
2.94301332278564e-05
1.45497775649517e-05
1.65226761350804e-05
2.46146209774624e-05
5.74091789423579e-05
6.79294321949897e-06
-1.29524389343931e-06
1.08203695516413e-05
1.15773743655893e-05
2.63262117979637e-05
2.96720250636295e-05
4.9613390358039e-05
2.45980679409241e-05
1.1443869638159e-05
3.57182082817378e-05
3.05770228671619e-05
1.79999249468465e-05
2.46662189174069e-05
2.11923079967622e-05
-1.93927641236635e-05
2.83928234473486e-06
9.81534933420193e-06
2.40895224164593e-05
3.83233183657472e-05
1.52755332761298e-05
3.61106540592923e-05
5.27584281430889e-05
3.0293004952467e-05
1.93429562993648e-05
3.50785989225523e-05
2.95474154933895e-05
6.13800953900719e-06
4.32500333693512e-05
1.69127175396822e-05
4.25375775444755e-05
7.24675306903687e-06
2.7197038060148e-05
9.59870138606985e-06
4.55313107916363e-05
2.49307127881502e-05
4.17717163581293e-05
9.32557017063782e-06
4.43983542910789e-05
4.45389107088345e-05
5.89318804909371e-05
1.70535286123406e-05
2.37585661737183e-05
4.15885832388281e-05
3.72905494969643e-05
1.14117842369384e-05
1.11034819863168e-05
8.79580654859458e-06
2.91270857667733e-05
8.76321180865046e-07
-1.0992105203624e-05
4.31148346033416e-05
3.75580272779621e-05
7.29476394076971e-06
1.97739840845619e-06
1.96911512767951e-05
5.71645405542076e-06
2.08280381843734e-05
6.69749616625008e-06
-5.31572658519016e-06
3.67764529252511e-05
1.08466146449824e-05
2.27732848738759e-05
7.06321465327404e-06
2.44898917773697e-05
1.81200072729357e-05
1.904672972993e-05
2.53030629847118e-05
1.27487754658566e-05
2.70105645945429e-05
2.66410636934052e-05
2.92374829873734e-05
5.4721529888879e-05
6.973840294653e-05
1.55800881169786e-05
4.2451630561754e-05
4.40626402001488e-05
3.81377460572183e-05
5.07422762342191e-05
3.33865558749964e-05
1.39394865223103e-05
5.04825871704493e-05
1.47198107704713e-05
2.92327069193793e-05
2.76280130909109e-05
3.82311242598508e-05
4.41437040881081e-05
1.37476463005735e-05
3.48701236988827e-05
2.15898839780797e-05
3.04788557035905e-05
2.03862926277543e-05
1.11366276260129e-05
2.4202257861227e-05
-1.08580218742752e-05
-1.90467794691783e-06
1.15119819901822e-05
1.4098488551839e-05
-4.7858331732842e-06
-7.17164575124388e-06
-1.49054242141843e-05
2.39399950464912e-05
2.62194039663609e-05
1.33011854769876e-05
2.84738900830901e-05
2.95934163628543e-05
2.06388064853906e-05
2.46962950386208e-05
1.78085119325469e-05
2.15429414220167e-05
2.89458340269369e-05
1.64962320229847e-05
1.59223446476726e-05
3.19405653827519e-05
7.10413234896488e-06
2.54312829509002e-05
2.03152513839343e-05
5.83326369424524e-06
2.17452163521059e-05
2.46310337140369e-05
2.64411095639614e-05
3.76020932242441e-05
4.06051629579681e-05
1.64209174417784e-05
2.15702960048142e-05
4.93630748309672e-05
4.75230822362324e-05
4.33682327157315e-05
2.16822312027776e-05
2.6797913024533e-05
2.69653948929174e-05
1.08891514140612e-05
3.33985531320344e-05
2.87989762007005e-05
1.53291536313453e-05
5.7964328285215e-05
2.58666528287292e-05
2.26507108128541e-05
3.85305191878099e-05
2.89136465398082e-05
5.26278836577046e-06
1.71781427378101e-05
1.60824729346039e-05
3.20946021567747e-05
2.27780851109864e-05
6.70715458468373e-06
2.82899106323802e-05
-1.9913800968781e-06
1.26436123799141e-06
4.131024351288e-05
4.81073029448793e-06
2.8763567648666e-05
8.72086964349297e-06
3.93348740093022e-05
7.3878252500205e-06
7.54507062931691e-05
1.98817477443069e-05
2.50486873414833e-05
2.232704080664e-05
2.6304555217714e-05
1.50562817034639e-05
-2.25392545960108e-06
5.97472825039848e-06
6.08527980042215e-05
2.15988395617269e-05
2.34009152011104e-05
2.11082871052837e-05
4.70285826255972e-05
2.87745451300114e-05
2.53061988762424e-06
2.83979191907483e-05
1.55384484989568e-05
5.58753025906744e-05
1.28981158446112e-05
3.74868396124309e-05
3.73128375680651e-05
1.78709146250563e-05
3.47676769679295e-05
3.97215304932723e-05
7.05166859313169e-06
2.00839271351941e-05
2.38461158878925e-06
2.23840552771232e-05
3.22383478715188e-05
4.88208110813086e-05
-8.079028631767e-06
1.60002588813832e-05
2.96907923433741e-05
3.49956145100762e-05
3.06335264602867e-05
6.73215473012868e-06
2.92823221194783e-05
5.63160266634806e-06
2.07684138387717e-05
6.28338140955499e-06
1.54763526295118e-05
1.66959641827916e-06
5.93547997853699e-06
2.75442126599306e-05
4.69252909205833e-05
-1.86925507709138e-06
5.89496195609242e-06
-3.08149144579209e-06
1.64539245562635e-06
-8.18645065745285e-06
3.11568052305135e-05
2.21588101469789e-05
4.44625554914008e-05
6.94787739938819e-05
3.8308234484253e-05
4.61479482393347e-06
4.02140320764872e-05
3.51856889097426e-05
4.13851333304095e-05
3.87759681976117e-05
4.44395296970544e-05
4.39645893535332e-05
1.19060234081109e-05
2.5061437109395e-05
3.8994596279319e-05
3.94745666899108e-05
4.89686469085807e-05
3.7887263900942e-05
3.91939160917041e-05
1.64311619431361e-05
2.14426630267927e-05
3.76051124006091e-05
1.46772932014979e-05
3.07879519069861e-05
2.887469850948e-05
1.30140598874516e-05
1.26442782355064e-05
2.48915755911441e-05
3.25548193244811e-05
1.81938544616739e-05
3.99004927709115e-06
2.90441104815899e-05
-7.70450641810963e-06
2.05382450985492e-05
5.52748378649568e-05
1.99364169066179e-05
3.56983457097347e-05
2.3088859617659e-05
3.23187728660132e-05
2.89255802384919e-05
3.17093998608622e-05
1.98328851231132e-05
1.53741622543608e-05
1.23299265344588e-05
3.8150930400077e-05
3.71408550046514e-05
4.1491214014076e-05
2.76461701132503e-05
1.81562495047806e-05
2.90734763113969e-05
2.46506133254793e-05
3.23574087121149e-05
4.23470267206869e-05
2.24206101300159e-05
3.33403654252812e-05
3.48156917176329e-05
1.63732867060534e-05
2.47102563585386e-05
1.23784916391901e-05
2.2281770940898e-06
3.44657993907591e-05
-1.75122270236501e-06
2.48608440365321e-05
4.77482366691235e-06
1.2471706276594e-05
2.96236136506031e-06
8.52876333751434e-06
-8.2876349105931e-06
1.54392345405776e-05
1.21307590380761e-05
4.67747674046794e-05
3.27502393274547e-05
1.80483615419189e-05
2.01889375075746e-05
1.1077603976857e-05
3.77497766940655e-06
2.15027268777291e-05
2.73924288297647e-05
1.77905742323432e-05
2.02258649782991e-05
3.7944965532189e-05
2.09168870459171e-05
2.66756243912282e-05
1.7529460135387e-05
4.11952896626392e-05
4.09575470902601e-05
2.22804876714877e-05
2.83066070229945e-05
3.67590330615204e-05
4.35857312471263e-05
5.19274022424189e-05
4.5805155789901e-06
3.02971584148029e-05
2.48636566150807e-05
4.4235103586584e-05
3.62751758464753e-05
3.58645256553725e-05
2.92191146184839e-05
7.51136368064299e-06
2.4554800438095e-05
1.39210961690919e-05
1.38314539966361e-05
-4.54241121931278e-06
1.01303794132054e-05
2.85909574567719e-05
3.59482445171876e-05
3.16931882294704e-05
4.63564964754063e-05
3.04332318355383e-05
2.31833325565296e-05
1.69582010822621e-05
8.21181940580595e-06
3.18320572926338e-05
2.44140138728081e-05
-6.08446630387136e-06
2.2998054201773e-05
2.29344220261303e-05
1.09920191196058e-05
2.62319771497449e-05
2.45350136936634e-05
2.80804389763283e-05
2.86324590316402e-05
3.19322536562022e-05
2.43151491390519e-05
5.05146493919077e-06
2.8603987213662e-05
4.8541905511683e-05
2.59490397319644e-05
2.17489286840712e-05
2.5942044541343e-05
-5.98474261009987e-07
1.22051321214166e-05
-5.36548427569476e-06
2.43858820876858e-05
1.33889686387704e-06
1.46071681589788e-05
-1.61712248698498e-05
8.89394065829079e-06
2.49595373824771e-05
-9.25138758986162e-06
-4.4531807681222e-06
8.76592205432721e-06
3.96505599571859e-05
-9.42022248987831e-07
1.84669681563372e-05
3.69946010967317e-05
3.02604953849511e-05
2.70810371199818e-05
3.36084657438866e-05
3.57580744402988e-05
4.81534044992552e-05
5.12835526908133e-05
3.15313662391349e-05
6.94846741616589e-05
5.26965887224542e-05
2.057862279764e-05
1.07741738383828e-05
8.89764273480371e-06
4.00391121417709e-05
4.78516223180081e-05
4.96842719543092e-05
4.00074332245831e-05
6.39674293355193e-05
3.91156576256218e-05
1.35451392349516e-05
2.07823593628158e-05
4.35660644158569e-05
4.9906200437023e-05
2.50970267258553e-05
7.72572438303883e-07
1.15497440235559e-05
2.29786158940768e-05
4.22474928389275e-05
8.78620191504807e-06
3.09028167667504e-05
1.85583060896737e-05
-6.01435550498357e-06
6.74021178370151e-06
2.63275685894024e-05
7.90561446408468e-06
7.23719778631105e-06
1.84054099421422e-05
3.15929811956923e-05
9.19502166370144e-06
2.68726836311619e-05
3.445894211205e-05
3.36858282285629e-05
1.41897660138179e-05
1.27095741744594e-05
2.65936512426946e-05
1.98150432259428e-05
4.02640057269011e-05
2.09807099107358e-05
3.12623288463844e-05
2.07958136507443e-05
2.25683000012351e-05
2.94365298015974e-05
2.68458854286072e-05
3.15786918453499e-05
4.20293889210223e-05
4.6483746409094e-05
3.19870751356128e-05
3.09059372680448e-05
-2.57135322573047e-06
4.46094919344751e-05
4.51619272874434e-05
4.34333437736942e-05
1.44527190913146e-05
1.02184041166682e-05
-1.1695695802472e-05
3.1007566384322e-05
2.63543614980516e-05
1.2353139588296e-05
5.6618777392424e-06
1.79862637777672e-05
-1.07990997978007e-05
2.05880311772055e-05
4.83644630302629e-06
6.11753556420136e-06
4.23521155554627e-05
-2.17092741848656e-06
-1.84149193116525e-06
1.06833046337537e-05
2.51221792596548e-06
2.33306369776943e-05
8.1159184175472e-06
-1.80896610814073e-06
1.79691355783716e-05
3.43372253337708e-05
6.6803745771421e-05
3.55417939591788e-05
2.66053818097416e-05
2.11975863658701e-05
3.43265300542345e-05
2.53914854732023e-05
2.3089674962032e-05
2.61892231137906e-05
4.32018689045335e-05
4.67591193488467e-05
3.25483297328999e-05
4.63788115783834e-05
3.57147721103381e-05
4.35114136430227e-05
7.20339211843086e-05
4.50074378431338e-05
4.00322616647146e-05
3.55112563892867e-05
1.70156316925368e-05
2.16967768187868e-05
3.70676756352315e-05
1.00421530822009e-05
1.81069856146773e-05
1.37889806105357e-05
3.02287629621611e-05
3.16857412784062e-05
1.79230143374049e-05
3.39873606405436e-05
2.15714474198594e-05
7.71557630314325e-06
2.60350031403226e-06
-2.38238513578902e-06
-4.03257104715848e-07
-1.04621285793868e-05
7.81519726232961e-06
2.932283833981e-05
1.74282526074677e-05
2.12041134504356e-05
2.59744354016635e-05
1.33121020738168e-05
1.81838721334822e-05
2.94990031929128e-05
1.03259715534984e-05
-1.57445291200159e-05
8.74258141657091e-06
3.2731697548227e-05
8.24975109649863e-06
2.0312140522594e-05
2.86204988850993e-05
3.24206271876472e-05
4.56341744583636e-05
2.26418009034109e-05
4.72303152989413e-05
1.07170002549936e-05
2.36481485031126e-05
5.25796784202296e-05
5.01833318351202e-05
2.50894383750914e-05
3.397891056084e-05
6.22831620703796e-05
4.19927712029256e-05
5.16802831351516e-05
4.42678171144067e-05
3.7650161064785e-05
5.62541084834375e-05
3.94311583275007e-06
2.01879616829578e-05
2.18930435883604e-05
2.64830312470259e-05
3.56791077182285e-05
2.2384008118127e-05
3.87557956912711e-05
2.75006658068542e-05
2.62094651028249e-05
1.26779215113802e-05
2.56113250135486e-05
3.33332009703106e-05
7.89291475509846e-06
1.71756514341071e-05
3.29881724299283e-05
8.51288958924059e-06
2.26852485267011e-05
1.62147943628066e-05
3.68268979927681e-05
4.69032401868956e-05
-2.28435986312738e-05
6.96003092627235e-06
1.90536285730464e-05
1.84957929184076e-05
-2.5857335553378e-05
2.23154966753758e-05
-1.6720559898898e-05
8.01604916819103e-06
5.52191169784473e-06
1.44228082586177e-05
6.37073358748602e-06
1.65641306688375e-05
5.46793174500136e-05
2.79901430165101e-05
3.57186737002213e-05
9.81705769103241e-07
3.55101064196855e-05
3.65085326834397e-05
2.0351339757688e-05
2.73828292199941e-05
3.90985737404341e-05
4.42064393141784e-05
2.07916642643035e-05
4.09793629073274e-05
1.28468997819339e-05
4.66506930935038e-05
2.37297711390981e-05
2.2777132930737e-05
1.97635208423241e-05
7.65473553232747e-07
2.0310658472131e-05
3.56988004567039e-05
7.37548715134491e-06
2.08823464281195e-05
1.62496240503602e-05
8.79263987610735e-06
4.95888098094417e-05
-5.04448176844892e-06
1.725850225381e-05
2.26245259791407e-05
2.56554957987756e-05
3.96036137681805e-05
1.83145856680928e-05
3.93379062037368e-05
4.77717426718015e-05
1.94768924162737e-05
4.22882314988459e-06
2.53745740901848e-05
2.4951910248493e-05
2.35612303150693e-05
9.92100005793025e-06
6.62246089099474e-05
2.59934370569975e-05
4.18347953961928e-05
2.766701716941e-05
5.2441764045928e-05
5.64841480799001e-06
2.49925834032102e-05
1.52122300993747e-05
2.54686511787763e-05
3.16828168012248e-06
2.97381315734819e-05
1.32279758446776e-05
2.24851307420365e-05
3.5138145352534e-05
2.71561456407376e-05
1.96970758104621e-05
4.14519390779658e-05
2.82043744485124e-05
2.95447416951403e-05
4.50802331561008e-06
1.96777648935466e-05
-7.36399665515254e-06
2.71079609367033e-05
3.19949772670079e-07
3.46431851858739e-06
4.71665452453296e-06
3.36031929422126e-05
2.73155217111155e-05
3.1465347990849e-05
1.3076500793217e-05
1.7574465941478e-05
3.43637652284944e-05
