# Supplementary material for: Research on computational propagation and identification of mine microseismic signals based on deep learning
Source: PLoS One. 2025 Oct 22;20(10):e0334641. doi: 10.1371/journal.pone.0334641 (PMC12543183; doi:10.1371/journal.pone.0334641)
Supplement: S4 Data — (ZIP) [file pone.0334641.s004.zip › 000100700000167.xlsx_0.txt_24.txt.txt]

2.9299797839713e-05
1.48025372464403e-05
4.35715805013622e-05
1.34197951205003e-05
1.76652929618054e-05
2.46741254787091e-05
5.37458559754365e-05
-9.38629994210655e-07
3.23642145802526e-05
1.76823135545964e-05
1.68536273501177e-05
1.4109881585617e-05
2.44068065033736e-05
-4.59783790155506e-06
7.68460925922835e-06
4.30703156347126e-05
4.52738944002065e-05
3.79339187526478e-05
5.55663283337472e-05
2.15824599989488e-05
2.26719957352259e-05
3.81275981738957e-05
3.25868463615167e-05
2.07654401917394e-05
9.49567798078945e-06
4.24294602903795e-05
4.12344535469078e-05
1.2378416143307e-05
3.93265878093955e-05
2.72728867601656e-05
2.3852884649921e-05
2.4827553843048e-05
3.13710736401855e-05
6.59957358603154e-06
-4.71507983614424e-06
4.51594442501207e-05
1.40835532185394e-05
7.08772753158506e-06
2.04078583368687e-05
4.04943827461666e-05
5.20823658346753e-06
1.53863665143739e-05
3.10931541944658e-05
2.07793977319367e-05
-3.5602355198156e-06
2.92965145005344e-05
-5.88051552246245e-07
1.14219510202907e-05
-1.04867113324269e-05
1.81062067287571e-05
3.14577845134866e-05
2.35426166050426e-05
9.71987318069633e-06
1.43618512741156e-05
3.58484504339781e-05
3.88730982280794e-05
4.94823631491789e-05
3.43547155416456e-05
2.68719599989623e-05
7.75171231188507e-05
2.48140062053995e-05
2.17288978802738e-05
5.80205931042417e-05
4.63189993297168e-05
5.8444708992671e-05
2.65177148935317e-05
3.33567274726399e-05
3.58617082646744e-05
4.39750959371295e-05
1.78869314778185e-05
1.61867815176013e-05
5.20393666230599e-05
1.97601912760425e-05
3.03465919123653e-05
1.72495808258544e-05
1.68641862194708e-05
1.41893569799753e-05
2.00228168304803e-05
2.01368681100428e-05
1.46077129693471e-05
1.31378352822946e-05
2.62708950526175e-05
7.42323396782198e-06
1.53882561970267e-05
1.8720339746715e-05
-2.34396575439898e-09
2.53602152164961e-05
4.77818677964012e-06
1.8683535666416e-05
2.08523071472008e-05
1.36803625718275e-05
-2.90453503352407e-07
8.99472730731239e-06
1.28313251580087e-05
2.01477640019858e-05
7.87690430949398e-06
3.53314085060498e-05
2.75640480216065e-05
1.78725572313964e-05
1.28027075099871e-05
1.14396290153066e-05
1.01060623033363e-05
2.22443233181401e-05
1.77013595660261e-05
1.14948188906921e-05
6.00443963180802e-05
3.85777243998554e-05
3.00054660227496e-05
1.3039628104489e-05
3.24976190466458e-05
1.87249055224087e-05
1.72045234425318e-05
2.79068232646502e-05
3.47344654050463e-05
2.65604481509817e-05
3.33027262674898e-05
1.55734064807511e-05
2.87987090579519e-05
2.80089542243894e-05
5.10131351233238e-05
4.07195615348496e-05
2.19037588511147e-05
3.08373094001331e-05
1.36338846031143e-05
-8.13824130477084e-06
9.23506188169377e-06
9.54513408667026e-06
4.17933510730184e-05
2.31109868450889e-05
3.53388864065519e-05
2.93360983990602e-05
2.21778341708595e-05
2.06831487898648e-05
4.05673551642162e-05
1.48411036767416e-05
3.79622028163977e-05
3.33788669731401e-05
-3.28237201570548e-06
1.40957626635164e-05
3.93558571324136e-06
2.32492508865493e-05
2.08385085055603e-05
8.47829290282006e-06
2.39782512929763e-05
1.14573085437642e-05
3.54824648356637e-05
1.14575929811157e-05
4.34077329628684e-05
2.66778798672471e-05
3.32552554742757e-05
5.13533105452194e-05
1.98355066368059e-05
1.66398529848173e-05
3.23932560129815e-05
1.14940820033214e-05
4.98099068307595e-05
6.24654706529868e-06
4.4345258107267e-05
4.19068666184983e-05
3.69968000263995e-05
2.32437700076154e-05
3.17705236223636e-05
4.73773143635679e-05
1.76519929268071e-05
2.38593406641847e-05
3.10725014795586e-05
8.60218412253128e-06
1.48858872473993e-06
3.68326529985493e-05
-1.00633449515679e-05
3.09727780668417e-05
2.00204161365473e-05
2.80892904505989e-05
2.93184623662215e-05
1.71415962463637e-05
1.30958656168667e-05
2.30766889631675e-05
3.5332699960927e-05
1.29063547810656e-05
1.54052592374161e-05
1.85769514233037e-05
3.07726245285005e-05
2.15139603238482e-05
1.63098538500788e-05
1.22334283253439e-05
2.12891954338025e-05
3.37331883500873e-05
5.32832080524185e-05
2.30526491011687e-05
2.03426221465271e-05
3.95028984156233e-05
2.24358713781471e-05
2.76520200248553e-05
2.59646763695233e-05
5.8032467894546e-06
1.65652592157684e-05
2.4013728315162e-05
9.35200242338138e-06
3.28010926069604e-05
3.92554784899717e-05
1.87785685686882e-05
2.89634478880458e-05
1.27216736711419e-05
5.41785767610547e-05
-4.18561822623144e-06
3.28727032123984e-05
2.71028049687874e-05
3.44411006288262e-05
9.96103878741547e-06
3.77278384421482e-05
3.40919540088162e-05
1.70904902034458e-05
2.68028766369728e-05
1.32444959811639e-05
9.37178704453259e-06
8.82120859856523e-06
1.94654080810291e-05
4.76830357621724e-06
3.36227375987373e-05
1.38793913019219e-05
1.88651840206584e-05
2.75001467249324e-05
1.76338446369453e-05
3.60316348099252e-05
-1.13280126956268e-05
-3.18321364765319e-06
4.22827693449704e-05
1.25741853524988e-05
3.97361737199712e-05
2.5195504792925e-05
1.14737615312845e-05
2.84484115837672e-05
1.32833911398267e-05
3.97581217801878e-05
1.65283633353627e-05
3.1287791797752e-05
7.40058518200336e-06
3.66119438886777e-05
3.90653643699169e-05
-5.23663805192724e-06
3.73823867890994e-05
5.82456978875875e-05
3.51963177913521e-05
2.67667018418806e-05
9.86298799022097e-06
2.46069286320537e-05
3.95954741976534e-06
3.4425933049495e-05
2.94059854329997e-05
2.41601812851616e-05
2.24732328054955e-05
2.95048320212444e-05
5.54621158399104e-05
1.02630438605681e-05
1.04199753788534e-07
2.47630118345423e-06
-6.53491153691902e-06
8.51834460855676e-06
2.79359083772346e-05
1.11202361940668e-05
4.22650088457739e-05
1.31954697596551e-05
3.10603431598802e-06
1.88009246820379e-05
3.50019102573061e-05
2.39134528763999e-05
2.72382825562634e-05
2.76797070965667e-05
2.47629931643363e-05
1.98628955870819e-05
1.32054021020235e-05
4.93163634536025e-05
3.59461581434079e-05
-6.06576279787447e-08
2.79371972700412e-05
4.28174704130142e-05
5.15376089978694e-06
2.79577582062513e-05
5.39570092547938e-05
2.01667417961448e-05
4.87638685480986e-05
4.19142927555776e-06
2.68574130950448e-05
7.63568721595718e-06
5.32095959551021e-05
1.7388784035499e-05
4.53264216644507e-05
3.15665814369372e-05
4.19028134518942e-05
3.54419987587369e-05
2.15448660086896e-05
2.23717011185002e-05
2.40833514204866e-05
3.31224513966858e-05
4.16547740094099e-05
7.70284872934071e-07
3.04070225836256e-05
3.27153418644377e-05
2.22909828401637e-05
2.26268138197438e-05
1.2318838567348e-05
2.4245230595567e-05
2.54539280942348e-05
2.81239909721766e-05
3.6989840845846e-05
6.68103929614634e-07
2.52465581699424e-05
6.88801467275831e-06
2.38181886782913e-05
3.23395673428931e-06
1.86874594687863e-05
-9.60077283570905e-06
-8.20483448953161e-07
5.02552446272024e-06
5.30346833342272e-05
1.7341525714741e-05
1.32422728635162e-05
1.89488916786478e-05
1.0203118484082e-05
5.37363291987774e-06
2.88787269784731e-05
1.55488266409801e-05
2.47715150387265e-05
1.86959661899677e-05
3.34127997144997e-05
2.15362313269602e-05
1.7782323046685e-05
3.90325993158916e-05
3.9313361544216e-05
2.23792079556339e-05
2.10420963146455e-05
9.19497906530003e-06
4.51577373702991e-05
3.92793061054238e-05
3.25287713824844e-05
1.98710474113884e-05
2.76243765020749e-05
2.6129146349001e-05
2.92666406804133e-05
3.53989272999782e-05
2.61421169229902e-05
-5.98979106886425e-06
5.55401332938483e-05
1.39539677130903e-05
3.70224201854973e-05
5.63979840010551e-05
2.94159463019928e-05
2.11266689812344e-05
3.27345154444864e-05
1.4938523939033e-05
4.65125117256575e-05
3.05981868651999e-05
1.37353198905864e-05
3.77038758438981e-05
7.79575453892559e-06
4.89067760748978e-05
9.02442612311849e-06
-9.73106248621573e-06
1.92666008763997e-05
2.09657966989729e-05
9.65704687464261e-06
2.15867348002433e-05
8.25815522882219e-06
1.10854386291561e-05
1.12034176827707e-05
2.18398478798301e-05
1.02762062059752e-05
-1.26295380588277e-05
6.36282685447059e-06
3.61939927428364e-05
1.00969003223259e-05
1.85913991084381e-05
4.07496480783242e-05
1.66505426534758e-05
7.27849791705493e-06
2.64134590960732e-05
2.56703606613423e-05
2.81517617335553e-05
4.25099313923214e-05
1.76929119710424e-05
3.08356527920119e-05
3.45543393071407e-05
3.73098351723033e-05
2.5888478816667e-05
4.55192876010055e-05
7.02531910335459e-06
3.60078594075199e-05
1.55405873624944e-05
3.5870748870815e-05
5.01448542185635e-05
2.23379716216201e-05
3.9041280758696e-05
4.43241354548687e-05
1.60769911812092e-05
3.03229834237323e-05
2.04403095498221e-05
3.42559360265959e-05
2.16617593225119e-05
2.86926292138096e-05
3.47657732235489e-05
1.62898878846437e-05
8.77865556892373e-06
5.44878913224054e-05
1.70877993401544e-05
3.26394145593435e-05
3.35966764122316e-05
1.78594319078876e-05
3.98147989057545e-05
3.55657029223481e-05
1.85933725945069e-05
1.96077307002533e-05
2.11571256716603e-05
-4.98966309979171e-06
3.10321364436629e-05
3.37780678667979e-05
4.32875301066125e-05
3.75892604252467e-05
5.88053850227002e-06
3.85785594728736e-05
2.24015071804186e-05
3.95912722331371e-05
1.32536489252638e-05
3.07848891639741e-05
3.05767890678937e-05
2.8299723272028e-05
1.14338316476932e-05
1.29544994810122e-05
4.41808547720986e-05
3.68294336496848e-05
4.78907420397892e-05
4.00734349061433e-05
5.76714765216275e-05
1.51766019262035e-05
2.37719811908716e-05
2.84342092429966e-05
3.73050658604161e-05
3.06268242696681e-05
3.46812719438197e-05
3.92268422803234e-06
9.85566556134436e-06
7.82498105876475e-06
-9.61998627625792e-06
2.97500036196845e-05
3.12240598021627e-05
3.31567272103355e-05
4.14073015079285e-05
1.52310489409733e-05
1.74209839258537e-05
1.54750491784443e-05
-4.7931142583173e-06
1.95002615535004e-05
3.15107061654097e-05
3.56050388755226e-05
8.27383476700444e-06
-5.13515903719091e-06
4.64528957558257e-05
3.54706138157773e-05
7.22133081393899e-06
-9.13011221246979e-06
2.38636468688561e-05
2.24923830349911e-05
5.30694416161704e-05
7.03724408244053e-06
3.75369432067536e-05
6.12415405001498e-05
2.68385850569222e-05
1.89359389794821e-05
4.67814397214118e-05
2.82681068781973e-05
-3.83760083040353e-06
5.58591630856236e-05
4.84617224399099e-05
2.73768359179316e-05
6.99248579686263e-06
4.21120979633127e-05
6.03429155520568e-05
2.0750673092654e-05
-2.18945525240542e-06
2.51014696538425e-05
6.57689643138077e-05
3.90104894131496e-05
3.77505800837646e-05
4.97704957387948e-05
5.06389214096519e-05
1.74287885623625e-05
2.8326664722634e-05
2.63657801190924e-05
5.12455584444852e-05
3.18382501379596e-05
1.96720377675632e-05
3.215539161311e-05
4.81256496762426e-05
1.74732433818454e-05
2.07395282039506e-05
3.33739267760493e-05
2.32260026189401e-05
3.97016095806901e-05
2.51420849826685e-05
3.9358392616422e-05
2.97365263798943e-05
3.48293660152975e-06
7.15253626909991e-06
1.33338504720884e-05
3.92237829870182e-06
1.32444000205648e-05
2.23242586833875e-06
1.25227441732089e-05
1.70984577273976e-06
7.13301023397383e-06
2.10813336585079e-05
3.2841382914482e-05
1.58225671460653e-05
2.21445446535555e-05
2.20377420969629e-05
2.53116192899538e-05
3.01303947671767e-05
3.40117559105376e-05
2.75860189998921e-05
1.80309922376464e-05
2.09961136138465e-05
2.07546352658714e-05
2.75086489305937e-05
1.99492027302276e-05
8.58573649910889e-07
2.83543833657717e-05
4.25827523257715e-05
3.68056702705105e-05
9.29231818016682e-06
2.26718624824473e-05
5.9650958297542e-06
4.32077734708476e-05
3.38227365856511e-05
4.93549359973931e-06
3.40756356433637e-05
3.99416951578539e-05
2.23898314418555e-05
9.22048182303692e-06
2.35586170873749e-05
3.38394140058703e-05
4.71845721345128e-06
2.6733978822398e-05
3.53267756130075e-05
7.290236386254e-06
4.77032438857193e-05
3.55889021140203e-05
1.62020802482648e-05
-7.44015389201115e-06
1.68288954773284e-05
5.58529766443442e-06
4.9421700765036e-05
3.14152745999325e-05
2.26816021397087e-05
3.92011693119796e-05
1.75997000678777e-05
2.16444579959003e-05
-5.50761856930308e-06
4.4402454026664e-07
6.7930836835135e-06
3.85923442884489e-05
6.08966354313399e-06
4.80401724059059e-06
1.65984513870252e-05
4.9253188653945e-05
4.57836834538661e-05
4.36615430366949e-06
1.80099545622645e-05
1.88912119232695e-05
4.94715122853356e-05
1.90947822383048e-05
1.77468544939766e-05
3.41957950109026e-05
1.56595519518322e-05
3.7038730166911e-05
3.07378855138629e-05
4.30870764881449e-05
8.27598074327392e-06
3.95586631954329e-05
1.54239531409766e-05
2.9029016135417e-05
3.0656724569095e-05
3.08748489180618e-05
2.41218598685852e-05
5.06674504469095e-08
5.09946361931042e-05
2.36718966699039e-05
3.19122022871805e-05
3.88107529924582e-05
3.30141356418524e-05
4.53137623982855e-05
3.42668478906839e-05
2.32668979243846e-05
-8.82592880174688e-06
2.02631189429978e-05
3.57887976889883e-05
4.37261762400122e-05
3.15470313320807e-05
3.00160828753466e-05
1.79565125312052e-05
2.38650545521713e-05
5.22077541486484e-05
3.3451819757857e-05
3.66619302447226e-05
5.91396144195126e-05
1.24082783010541e-05
4.25949944288419e-06
2.57271531226228e-05
3.37904744898377e-05
3.35316549194848e-05
1.26590472289765e-05
3.91025920770333e-05
1.28227470988097e-05
4.21679577744833e-05
2.18432195226354e-05
1.10169769953905e-05
3.12451921279641e-05
6.46794998354165e-06
6.95736934041152e-06
9.267148600656e-06
3.99218571311203e-05
4.15248819859108e-05
3.87559218070457e-05
2.54141229760224e-05
3.23130410734728e-05
2.31151892999587e-05
9.36314057254974e-06
3.71745662306681e-05
3.90727140843091e-05
3.25372430016476e-05
1.50840574904193e-05
1.54436655681992e-05
2.94400849904611e-05
2.34571226248411e-05
2.50226282303263e-05
2.50467644315689e-05
3.00751097597375e-05
4.19854609415439e-05
3.31026212311403e-05
2.02097873630928e-05
2.08093646508614e-05
5.00380770399414e-05
4.25845834273221e-05
3.74264657247435e-05
-4.5445578422472e-06
3.56629168668135e-05
2.76179171202568e-05
2.59670985503012e-05
1.67395870578471e-05
3.39752864107612e-05
1.06664442226459e-05
4.12413855108002e-05
1.9537661075295e-05
1.36025957676229e-05
2.86667210893305e-05
1.73899894612297e-05
1.96245520151543e-05
-1.1786361705774e-05
2.30764115483007e-05
2.05337529699415e-05
1.61233895198241e-05
1.26688159114224e-05
-7.9711725591525e-09
4.80464710643076e-06
2.73658527468236e-05
1.84800156673189e-05
2.87722289619845e-05
1.31580989813393e-05
2.37597286074846e-05
1.19987588710937e-05
1.43461889531405e-05
1.6236996302491e-05
3.20531100442426e-05
5.08586271835099e-05
3.50624055135693e-05
1.5897419532763e-05
1.67934182960667e-05
1.76799121903022e-05
2.43730196392858e-05
1.83870576372432e-05
3.77730479906901e-05
2.03814339844987e-05
5.55694978554815e-05
6.22502773496609e-05
4.08049039898244e-05
3.93533215025555e-05
1.39343110954985e-05
3.44484575274462e-05
3.6865928208672e-05
3.45484678493725e-05
2.46165605896764e-05
1.28095333062702e-05
2.33985313361615e-06
1.72377626773218e-05
4.71380296846411e-05
4.03456401397551e-05
2.57605673635059e-06
2.33348623706243e-05
3.08594465586909e-05
-1.42617373177407e-05
2.17289298618709e-05
7.76859931402635e-06
3.43364820586096e-05
4.96152532975809e-05
2.33882959757416e-05
3.81757842137774e-06
5.44643296973468e-06
2.01360907682022e-05
1.15916343854557e-05
1.91523824622237e-05
3.82448535669972e-05
1.85712680422346e-05
1.92031722421686e-05
1.67523759061624e-05
6.11486343881247e-05
2.98107089538486e-05
-6.77543183511732e-06
2.01898328026981e-05
4.07330925092995e-05
3.9823110333696e-05
1.00095087485516e-05
9.22922440613247e-06
1.04986117291388e-05
2.43235952955748e-05
2.69662737798672e-05
1.8463735981077e-05
1.80804055604045e-05
3.11895242875455e-05
3.1437733152032e-05
3.49130572099425e-05
3.90867979564838e-05
3.37323069107425e-05
1.53306715229856e-05
2.65980250445797e-05
1.86101853720727e-05
7.30789205518473e-07
3.09926138139023e-05
6.08647213862616e-05
2.48984853829656e-05
1.51074184976496e-05
3.83242125970094e-05
1.36746313689194e-05
-8.42060947422803e-06
1.15415214519369e-05
4.84534182900423e-05
2.68060384397684e-05
5.75616272705643e-06
1.44385103320831e-05
1.76735828227945e-05
6.40059466405209e-05
4.48918063613022e-05
1.03356203873817e-05
2.72901340225795e-05
2.80688656387786e-06
1.49291843930722e-05
2.85454592669195e-05
3.89922628332286e-05
2.95177670101242e-05
3.22335654590416e-05
2.35360669787868e-05
4.01255245214127e-05
1.7974635567479e-05
1.18161285539631e-05
2.72962227410895e-05
-2.57133927247658e-06
3.34706703011651e-05
2.98342310022116e-05
2.8524454282454e-05
-9.73657044585012e-06
2.75974582890526e-05
3.97093453769064e-05
3.49958370056241e-05
5.10609331828082e-06
2.29045858471998e-05
2.04366825443408e-05
-4.61379375823337e-06
1.09396561192949e-05
2.22155427082897e-05
1.32464898424812e-05
2.64928254227087e-05
1.58236362460221e-05
2.9602586958335e-05
2.88710542487805e-05
9.08744089867298e-06
1.10786948699847e-05
3.31546996719568e-05
1.25486114251332e-05
3.04165286370052e-05
3.69096181440083e-05
2.25265851860292e-05
3.74009364894673e-05
3.95954470798657e-05
3.05494061410516e-05
2.07221351985052e-05
2.3744160080271e-05
3.94963517246002e-05
1.83872034786634e-05
2.66901806408239e-05
3.38228803967731e-05
5.06345920814842e-05
9.91612310314829e-06
-6.56676523276054e-07
1.00106703330351e-05
3.96893415883317e-05
4.56363099345223e-05
1.94966907030591e-05
2.31881387030499e-05
6.36608335365042e-06
2.56571748485572e-05
-3.05888950549909e-06
1.01571215906372e-05
2.75878052658555e-05
2.63438968125743e-05
1.44446300798196e-05
4.6217237711823e-05
1.46532597139895e-05
2.52747044684981e-05
1.91409319178107e-05
-1.81598151511127e-06
2.76690840003532e-05
3.41216475359191e-05
5.13714217487821e-05
2.0864223459954e-05
2.57612059274316e-05
5.53445332656854e-06
3.0127545685981e-05
1.62285134474162e-05
1.13989073390972e-05
1.56290347269289e-05
4.43051537089235e-06
2.77038663788825e-05
5.94327649005494e-05
7.7038474615664e-05
2.7029080276344e-05
1.41623658566981e-05
5.15677710943384e-05
3.53168981786533e-05
3.50145305403363e-05
3.71759001596123e-05
3.54166308108015e-05
3.48315853495371e-05
3.18387133115716e-05
2.8275787191162e-05
6.03350217400274e-05
5.02926978021184e-05
3.71306094039654e-05
1.94735380483566e-05
1.08038921295131e-05
9.95316658576154e-06
4.15886221125621e-05
2.54964878747184e-05
4.11255753666589e-06
2.00192129027699e-05
-4.79245324848371e-06
1.04064297228452e-05
-1.73773183458826e-06
3.45165574336435e-06
1.39711166526597e-05
3.14073453618333e-05
2.90240701704056e-05
1.45979006662536e-05
1.54660974181736e-05
-5.05087793755948e-06
3.32818801067717e-06
2.87708663257301e-05
-1.75683386925128e-06
1.05514836249219e-05
2.59384983726603e-05
3.68439638923611e-05
3.08054518350673e-05
2.81696108560413e-06
2.96663915817468e-05
3.36930440714916e-05
-8.43878293741166e-06
6.11828617586805e-06
3.95486241214431e-05
4.18486149663543e-05
4.5913510833248e-05
4.02023250185026e-05
2.83975213730572e-05
3.88003154952215e-05
8.28640309322055e-06
2.03264524765893e-06
3.64707066997425e-05
2.84003328768096e-05
1.11821984902151e-05
1.07254677692585e-05
1.36714808395985e-05
3.13561609272937e-05
3.65831679831263e-05
4.4581028063326e-05
3.02034377360994e-05
4.33186778236847e-05
1.52713112745715e-05
1.56063665538805e-05
1.40812011030856e-05
-8.13936831534573e-06
1.83361113046583e-05
4.1723088220834e-05
2.26851199263096e-05
2.0353843875338e-05
1.90107950445802e-05
3.12406762844699e-05
1.72409752981916e-05
1.11455473140717e-05
2.06998722987499e-05
9.62043070426464e-06
3.15207039994853e-05
2.14241178740122e-05
1.12435677559293e-05
2.79702741858717e-05
-4.70438429205098e-06
2.79040076652624e-05
3.58394947851778e-05
2.84827192637326e-05
9.04604574028316e-06
2.73788687411763e-05
1.92783712170767e-05
4.09150533561106e-05
9.61798474556404e-06
3.69492722964653e-05
2.71662136118756e-05
5.15525504463809e-05
5.50311380393182e-05
4.63817948685137e-05
4.38118691507221e-05
1.54285742320042e-05
-3.22360831533047e-06
2.57075682905059e-05
2.657068955786e-05
3.25492417565606e-05
2.89940721435386e-05
2.54365116850771e-05
2.31282556960108e-05
9.9848644418348e-06
3.17641965795986e-05
2.98788799628553e-05
2.52782770556209e-05
1.12179561503466e-05
3.76049389584759e-05
1.00548000343877e-05
1.3767149565656e-05
3.493120337253e-05
1.05389042700255e-05
1.62695294547056e-05
2.06112801785422e-05
3.84076931204241e-05
2.95871725756003e-05
1.21379852307957e-06
-1.39533190677708e-06
4.16496536399618e-05
-9.09696421635352e-07
2.30118396303517e-05
2.49338649991698e-05
1.70968927615416e-05
2.76914653168225e-05
2.0280777672494e-05
-2.17440700330959e-06
1.99501069979887e-05
3.44974819707004e-05
2.53374775856582e-05
1.62224255814666e-05
3.86620963681593e-05
1.31288639702803e-05
2.58772365123169e-05
2.62534777272942e-05
3.06105810795452e-05
1.70963863080093e-05
2.84406178920253e-05
4.86586634063932e-05
-2.73792278315749e-06
2.80684367186743e-05
5.43083391391615e-05
2.74432059166879e-05
3.66744947553394e-05
3.48148644050205e-05
5.69835278131489e-05
2.25875272315804e-05
5.3332503956118e-05
3.21856448506991e-05
4.98234559928983e-05
2.29610527588161e-05
3.43891058921278e-05
4.32428952346134e-05
2.94987326331807e-05
3.42733173751133e-05
5.25739645295607e-05
3.90879366053185e-05
2.01582494432194e-05
3.81315653310465e-05
1.67514176386355e-05
3.01187153215985e-05
3.38462565226547e-05
1.66403535177766e-05
2.05718654916631e-05
3.09267205367359e-05
2.78950364569125e-05
3.11884672040241e-05
-1.26971729943778e-05
1.71059866984847e-05
3.9471791146326e-05
-6.1546654756756e-06
1.21600290039023e-05
1.18505491076878e-05
2.3824019005518e-05
3.05648404564666e-05
2.52185065020026e-05
1.50640109762534e-05
1.29858344976141e-05
3.4691547531307e-05
4.40537370358249e-05
1.53466154223965e-05
4.13095057541143e-05
2.72978969859298e-05
1.03747863599921e-05
4.14365391640834e-05
4.33590274812823e-05
2.39834284831623e-05
3.49436422126964e-05
1.91731143901066e-05
5.74208611949337e-06
4.83474052487046e-05
3.47192050452864e-05
3.02419955951102e-05
4.06237872878622e-05
2.08520274836945e-05
4.3880260800349e-05
4.50555555202758e-05
2.93482061225489e-05
2.85672462334257e-05
5.39550575295657e-05
1.38959932111965e-05
5.50570807826381e-05
1.1084094366187e-05
4.84987153270497e-05
3.67082689137151e-05
1.16074078650458e-05
2.76596167116012e-05
1.45842619953186e-05
2.00168747956526e-05
2.3056049685818e-05
2.21694199789693e-05
3.25989416766578e-05
-9.23971365125144e-06
1.99647802937872e-05
1.38327398681213e-06
2.24070964061419e-06
-5.13817828965203e-06
1.80248890381867e-05
4.48657680958185e-05
2.79342999524074e-05
4.78084615761411e-05
1.50629768387725e-05
3.04500452163626e-05
1.3409261679246e-05
4.00017218294711e-05
1.156397235486e-05
2.75498394429192e-05
1.33948531312451e-05
1.71720231160089e-05
2.56971191776502e-05
2.02039056849501e-05
3.9460246394516e-05
2.67157991805406e-05
2.92842235649842e-05
1.98044511177664e-05
5.23889079231739e-05
1.98571906082238e-05
3.05194583003523e-05
4.10526531935798e-05
4.89949726863461e-06
6.30623807377323e-05
5.00927190124582e-05
5.44998504035731e-05
3.04203179409559e-05
6.19940507463582e-05
3.53253376002812e-05
5.99029052186798e-05
6.98371216732926e-05
1.86757816281529e-05
3.9441026274234e-05
1.99556699970135e-05
1.3433869356426e-05
3.80240208947719e-05
2.18095988672282e-05
-1.03140450106051e-05
2.16375654944514e-05
7.17885692345491e-06
1.96606949504487e-05
7.58164173806892e-06
2.74509379830008e-05
5.81030937824516e-06
2.51229791167191e-05
2.0255535037682e-05
3.72098859876287e-06
4.14710330840801e-05
3.99939464348522e-05
-4.48755718612055e-07
2.99474151255697e-05
2.21258990656552e-05
3.38749244767835e-05
2.45282673729859e-05
3.63897079544808e-05
1.82694066296306e-05
3.67523827973801e-05
1.56432303311722e-05
4.60360756423456e-05
2.87242200361783e-05
2.70784461973517e-05
1.02535136718311e-05
3.52242034455632e-05
2.59316255773777e-05
2.95054950037667e-05
2.38663060235216e-05
3.3647710474553e-05
2.60499292056228e-05
3.37416610402469e-05
1.88139609107696e-05
2.33728407414291e-05
2.10310562062022e-05
2.93034177322562e-05
2.76754140915033e-05
2.09114968761825e-05
1.52196511075675e-05
3.39222159492312e-05
8.83795375932994e-06
2.33817992830252e-05
3.54150693916406e-05
2.14276729673066e-05
1.43314802617701e-05
2.86829272903707e-05
2.8123133220295e-05
3.7496425600216e-05
3.46518265732787e-05
1.10494259582403e-05
1.47821104686173e-05
1.1270700770788e-05
3.18190826971432e-05
5.39544564917384e-06
3.30149402975407e-05
2.07807402216533e-05
8.702344024695e-06
4.4250360030772e-06
2.74803527392592e-06
1.62561291318371e-05
2.54783932451948e-05
3.90862680390183e-05
7.7763510062938e-06
2.86340089087113e-05
1.89762905901221e-05
2.27268374872884e-05
2.05462256246938e-05
1.19617531950581e-05
2.76310949239717e-05
1.44418688786092e-05
4.30386386811852e-05
5.03960818494975e-05
5.73984855852978e-05
3.9394041840845e-05
2.70381686166643e-05
-2.09608421187332e-05
8.43662637399385e-06
2.45195385983574e-05
4.44280372742572e-05
1.63042837402871e-05
3.31085495871943e-05
4.80136926180711e-05
2.96652240727625e-05
2.65171077101924e-05
3.32158336077851e-05
2.14210687582124e-05
1.09529126747126e-05
5.03718159010979e-05
2.16496419724864e-05
4.08346869991957e-05
5.58255221488314e-05
2.09468376648061e-05
1.3370632787826e-05
5.68839252737426e-05
4.08851779026371e-05
1.30466681289191e-05
3.25488614056988e-06
2.26209615166086e-05
3.98339152114246e-05
2.67501240540501e-05
2.09412461971935e-05
3.40031455018914e-05
3.12196062216516e-05
4.67888683226685e-06
2.99820207670648e-05
4.87163167038082e-05
2.75850198717778e-05
2.71433128490765e-05
3.97886784367589e-05
1.85379413575102e-05
4.04526396899477e-05
3.41251989487584e-05
2.88140692505143e-05
1.17569865413292e-05
6.42588442890137e-06
2.30678123795138e-05
1.16623979300529e-05
1.02916543379099e-05
6.40316624923386e-06
1.31859202153675e-05
2.54357725467317e-05
2.59574564567516e-05
-6.62919217617764e-06
2.23864838664022e-05
2.00738853802733e-05
2.0187409543401e-05
2.28949524684536e-05
2.50686849390793e-05
1.05068765900969e-05
2.30041060674119e-05
3.55866764572412e-05
3.23236552922056e-05
1.09453730937277e-05
1.94643284584059e-05
2.45316104822993e-05
2.82727826288036e-05
2.16341767354065e-05
2.42711600291177e-05
4.31867540105894e-05
2.28435657816029e-05
1.24094436230054e-05
3.13972384942322e-05
4.50311014870969e-05
2.67670065492326e-05
4.16478354882239e-05
2.54612752662533e-05
2.30450676912912e-05
3.26944486916469e-05
4.74054621408744e-05
3.29288497432675e-05
2.67398170562996e-06
5.93569037769268e-05
2.7225572099808e-05
9.28399231541617e-06
1.72115640222882e-05
2.51271195694865e-05
6.27170445159635e-06
-1.08750109487229e-05
2.20767833397245e-05
2.77913698302023e-05
3.37091752367849e-05
1.51789980716748e-05
1.40457544219474e-05
4.12658470510808e-05
3.27019526543313e-05
1.50086366443275e-05
2.28956419667497e-05
6.10331133565611e-05
1.95829159052568e-05
1.04528297160145e-05
1.98243649433319e-05
3.81474441567545e-05
3.42748127674063e-05
1.91367713064653e-05
2.22428045360128e-05
5.88890432961699e-06
2.36721729093881e-06
1.79195484739535e-05
-2.92562726437351e-06
3.89777467838547e-05
1.13721469508789e-05
1.65984020057967e-05
1.22364645277723e-05
-3.26943181202771e-06
3.65559730952606e-05
1.67317616300861e-05
3.50278968357106e-05
3.99293064030092e-05
1.73711749927246e-05
1.12736386132112e-05
2.51092004397885e-05
2.91009220385376e-05
3.61591535397615e-05
2.50869383975657e-05
7.79243096381208e-06
1.89199061662221e-05
2.39113631616574e-05
2.90402025716679e-05
9.2693256483737e-06
2.42484296495543e-05
2.3576353648781e-05
1.54478526082434e-05
3.67079497008044e-05
3.5100166053121e-06
2.84531100921858e-05
7.36369782065974e-06
2.64722541709667e-05
2.24168611540288e-06
1.47900209586021e-05
2.64693852999466e-05
3.01289938098946e-05
9.71956915180214e-06
1.18676106302057e-05
2.35697780301938e-05
2.18487093073468e-05
8.76326341595372e-06
5.67375969807656e-05
1.10198406554355e-05
9.48721473384212e-06
2.56822045573396e-05
2.75146293159107e-05
2.97594799668845e-05
3.94222216868403e-05
4.57225920276834e-05
2.91928402563977e-05
4.28994912078066e-05
-1.44801560061335e-05
7.46967342164475e-06
2.89600864208989e-05
6.55506747184259e-06
3.5224904689918e-05
2.11985701480387e-05
3.9070139299739e-05
2.03735890292477e-05
3.5034813979e-05
1.4049531479219e-05
4.20123826901927e-05
2.5649980456729e-05
2.80396846182084e-06
3.40654940592401e-05
3.05406728730395e-05
-2.88384108164986e-06
5.86922414556723e-06
2.30705360807756e-05
2.70227886851671e-05
3.1600867803942e-05
3.25356705275458e-05
1.02497493774849e-05
3.32974924191999e-05
3.36550000008375e-07
2.37146547369857e-05
1.95528683264566e-05
2.48815959461071e-05
4.1432721073607e-05
5.05511607472274e-05
2.67624786011336e-05
2.43443013001784e-05
2.06204100205658e-05
4.97566373200433e-06
1.64578559516623e-05
2.37262723141609e-05
1.85758034495364e-05
4.32809029995382e-05
2.47787134812478e-05
1.91526195615467e-05
2.46413624566852e-05
3.26022475687886e-05
5.43735266253066e-06
2.45241857726627e-05
2.24569707931961e-05
3.28769202489219e-05
2.05330479020467e-05
1.06040761533975e-05
1.84694094287494e-05
2.84474776163849e-05
2.16176293551198e-05
4.57034914104835e-05
2.10877932588097e-05
3.21789155752628e-05
6.55645533518091e-05
2.67072248919505e-05
1.17672675224937e-05
5.15254688398723e-05
1.04934093107023e-05
3.89773861613753e-05
4.93530074325677e-05
2.2172829109614e-05
2.41802161575884e-06
6.94953575505987e-06
2.45578316353024e-05
2.66997953739086e-05
2.53149870619909e-05
6.37285794761058e-05
1.19753128254457e-05
2.0527263062632e-05
9.18348207855956e-06
1.38982816982872e-05
5.17866028987982e-05
2.44632769303121e-05
2.62733162101389e-05
-1.04080950390959e-05
6.71606028725577e-06
4.53791005213187e-05
4.77902729570497e-05
3.08630099923099e-05
2.37877682445953e-05
4.34204013832747e-06
4.34785348795274e-05
2.8250770416338e-05
1.97181537564848e-05
6.03930610296828e-05
2.99528709543927e-05
3.11580775961861e-05
3.99328057121166e-05
2.29565801894635e-05
2.90281693311768e-05
4.10909780029333e-05
5.00285652813567e-05
1.91480965913331e-05
3.5478326173705e-05
3.85642164572062e-05
2.87073387371066e-05
3.7808481151241e-05
1.63594492544453e-05
3.97747697533106e-05
5.02364101459954e-05
2.99637355475446e-05
1.60897055806403e-05
2.9032545816572e-06
-9.21042764005751e-06
-1.25239912798133e-05
1.24145003420236e-05
3.30738534104245e-05
6.59535198096832e-06
3.29684050803821e-05
-2.06561875269332e-06
-3.1199237165628e-06
2.1357639096617e-05
-1.76588583465681e-05
-1.02800751257339e-06
1.23352020999695e-06
3.69683106063505e-05
1.08788395590298e-06
9.76274262994125e-06
2.23142075221911e-05
4.47730361469772e-05
7.37870965889629e-06
1.78265407016045e-05
1.04822978867114e-05
1.78487812378029e-05
4.62057217997718e-05
4.56473933021373e-05
4.83202872675271e-05
2.28421600299985e-05
2.146631405561e-05
4.14901039981428e-05
3.88276822674433e-05
2.59584640931909e-05
3.3313711590913e-05
1.87258223954758e-05
2.90095736114168e-05
5.21812603115948e-05
5.1809007022022e-05
3.77150192838864e-05
5.38741071144263e-06
6.82458469330687e-05
4.20146433241302e-05
2.88920900780312e-05
2.57329793843841e-05
5.14987669428205e-05
5.38874537356773e-05
3.35778012754822e-05
2.25015981620374e-05
1.0928435181984e-05
7.92213579367097e-06
2.10050771294221e-05
5.05785951889363e-06
2.14952023553342e-05
7.49038376694259e-06
1.64481552145582e-05
-2.68550903973512e-05
-2.32427149395462e-06
-7.48057661407674e-06
-2.88011816332627e-05
2.59327701827005e-05
9.66374317819851e-06
2.68428296731314e-05
8.24147315647016e-06
2.69779080752111e-06
1.61973091135354e-05
3.04686773219071e-05
-5.51593038427409e-07
2.6310186947946e-05
2.16566113184111e-05
2.96369469937444e-05
1.83882985786101e-05
4.77333326569135e-05
3.25494020220519e-05
3.52449577386689e-05
3.52835611902456e-05
4.2053708550744e-05
6.63044480043199e-05
5.52226716168335e-05
5.50841266973247e-05
3.09139595827722e-05
2.72291479065637e-05
1.04536304424933e-05
4.9831451457524e-05
4.15458273927647e-05
4.16825789045322e-05
2.43714919627525e-05
4.35918924988688e-05
5.10064061413626e-05
2.1835042488636e-05
4.45278852925993e-05
4.89751467971339e-06
9.87475527334259e-06
4.7671065944222e-06
3.3146039754097e-05
-6.22369087186608e-06
3.1227766285754e-05
-1.34016178426892e-05
3.84740378136342e-06
2.19777646417163e-05
3.01507874091307e-06
-9.74023821799323e-06
1.32705203291214e-05
2.89751421324786e-05
1.92350662167892e-05
8.82950849047666e-06
9.19336844893716e-06
1.62542492834246e-05
2.25657987797013e-05
1.32103600697876e-05
-2.71074904158995e-06
7.44696435753175e-06
-1.46517906266086e-05
2.6351955195478e-05
6.10631429605996e-06
4.29376014393931e-05
3.72180949058175e-05
5.63324765278049e-05
3.65304337888023e-05
9.30174689595073e-06
1.40891505934858e-05
2.11454836241646e-05
3.44654239846473e-05
5.58616614173023e-05
4.05195721202218e-05
3.15710431787678e-05
3.04696686044303e-05
4.73988206037578e-05
1.48343982816434e-05
4.05777340474158e-05
5.05889134389944e-05
1.95982943585903e-05
2.15773893823133e-05
4.39504623028456e-05
3.33983845103455e-05
2.1279808359282e-05
4.89314956785723e-05
2.79729289876479e-05
-2.08033885052604e-06
8.18080284600866e-06
1.63918676938424e-05
1.09967984618989e-05
1.12579568512492e-05
2.09968916525118e-05
-3.38678577674409e-06
3.28872569065185e-05
1.4657121345077e-05
1.40108694256337e-05
1.53116860258135e-05
2.79477555141469e-06
2.58379906837423e-06
1.31727116798961e-05
4.85447042730648e-07
2.10679598620543e-05
1.57798528913113e-05
-2.10936386048177e-06
1.19822578918071e-05
3.7722357884862e-05
3.35391836615353e-05
-9.71592980264204e-06
2.16503761851936e-05
2.59284329443946e-05
3.06194552580344e-05
-8.37054060906256e-06
8.38253905573367e-06
2.40699578664878e-05
2.55484076703939e-05
1.53190575605649e-05
2.60368188420373e-05
4.18873343248389e-05
1.89074067101108e-05
3.41537367561318e-05
3.15570067504536e-05
2.91951972625536e-05
2.86266848601443e-05
8.07269526833758e-06
3.99065366367206e-05
2.23871869117408e-05
2.78174461110862e-05
6.70926657017627e-05
-6.09509119103741e-06
4.25198906736732e-05
2.03126245571423e-05
-1.20594258589644e-05
-3.20649061116181e-06
3.23363038379457e-05
2.17726948263372e-06
4.04391972005596e-05
7.87698328565644e-06
2.29794982079839e-05
3.74969269570965e-05
2.01010858923485e-05
2.76530740675283e-05
2.74198832838905e-06
9.78248570935394e-07
1.74177103877379e-05
4.85205992730302e-05
3.71353290946442e-05
2.39018529942076e-05
4.63998248866738e-06
3.71277030422358e-05
3.00939766691915e-05
2.0387884310168e-05
1.09162207177328e-06
2.26173702307922e-05
1.67180844115834e-05
7.02548342081064e-06
1.07809649323604e-05
2.46784604006683e-05
2.63728516176029e-05
3.53226719745167e-05
3.16044170892e-05
2.28634227824904e-05
2.56856274598462e-05
1.71089394953793e-05
2.15881950056308e-05
1.86642460650588e-05
4.04495575765979e-05
5.37925050010307e-05
2.1319195178009e-05
8.98632250023801e-06
2.6110326624014e-05
4.39529626435792e-05
3.32594692311829e-05
1.91738533439152e-05
3.59892316031585e-05
2.37971600325612e-05
2.12221177249206e-05
8.78167299195812e-07
2.33316057316322e-05
1.5602922825518e-06
9.06190632881816e-07
5.21946871605419e-05
3.76950678390152e-05
8.16589082869582e-06
1.803970249594e-05
4.12168196466699e-06
2.47875159273834e-06
3.15058030576133e-05
1.66569472674079e-05
4.19571819867253e-05
-1.26107435191759e-06
-9.37741241123504e-06
6.64524435687813e-06
3.85102585198778e-05
4.6475039424378e-07
7.65175471522615e-06
2.29922183311325e-05
2.77891935805739e-05
5.60792815333277e-05
2.93086346467558e-05
4.0373026318547e-05
4.88289376652203e-05
1.89760193766038e-05
7.64611604090379e-06
8.74432980383317e-07
2.18059346708918e-05
4.00160449813563e-05
3.8226858154357e-05
4.36709227217353e-05
2.96089154446204e-05
4.21708692836733e-05
4.33956209983716e-05
2.30040874060373e-05
4.43823481832394e-05
3.19918889906404e-05
2.96958424595912e-05
3.59870296341856e-05
3.34727970914551e-05
4.49082278841294e-05
3.82800252749772e-05
3.43594331764193e-05
3.50996727150078e-05
3.03162517310133e-05
2.54822786522287e-05
2.2337669471131e-05
2.06898168070062e-05
1.85400353941044e-05
4.05527924635105e-05
1.6403414966746e-05
-4.58098761238023e-06
1.09592442855155e-05
7.87388276068669e-06
1.47137272732953e-05
3.39651632997079e-05
2.49017176011853e-05
2.93281017668834e-05
3.55508951030745e-05
-6.74532183661926e-07
-1.12797397007119e-05
-6.11473865114389e-06
2.69505980114027e-05
-1.32390968320138e-05
1.21844575593657e-05
2.66790933352578e-05
1.61381032298449e-05
2.81417306898227e-05
1.00981600429378e-05
-2.34486444882623e-06
-8.85939920861322e-06
4.59414844580328e-05
2.24568155676952e-05
2.88914433274102e-05
2.06496873302984e-05
2.47915674345731e-05
4.12760192324966e-05
2.65307033167066e-05
3.27991315983549e-05
1.73278444257484e-05
5.78926704343686e-05
2.69812331442128e-05
4.58033127434803e-05
1.19665719253171e-05
1.45135162225628e-05
1.69517327782858e-05
3.31435259560826e-05
5.50806959696827e-05
1.61285778842408e-05
5.00419498555083e-06
3.2438171127018e-05
5.76973673542923e-05
4.54353867469123e-05
4.90763009686389e-05
2.34562550574434e-05
4.00738149103929e-05
3.64873068515856e-05
3.11576214367292e-05
3.67445185101259e-05
1.96466752705776e-05
9.43496447437269e-06
5.81383598209014e-06
6.50359950537491e-06
3.36370588628749e-06
4.81598110508906e-05
4.12686046218982e-05
1.91140417858119e-06
3.57576961921473e-05
1.69332641220719e-05
1.72901003849027e-05
-7.08483889975202e-09
3.05875006102655e-05
1.81564266615966e-05
2.17456231408177e-05
4.17085859596557e-05
3.02972589086018e-05
4.4747407246496e-05
2.96555166071585e-05
4.90018057510642e-05
2.40536713272782e-05
3.10376346203754e-05
5.01521631708802e-05
7.28382339181739e-07
5.33121897030821e-05
2.52750103940809e-05
8.21768781417509e-06
2.71695538799941e-05
1.33011459128237e-05
3.2354224638339e-05
4.68352854550972e-05
3.42965022361576e-05
6.37187110365011e-05
2.80978950852071e-05
2.96776186287692e-05
4.49531709749362e-05
3.1514890308836e-05
1.95238810785463e-05
1.91830404533316e-05
3.18387992569435e-05
1.62242548009085e-05
2.94680080134183e-05
3.26876533030007e-05
2.91270585673113e-05
1.23230874999175e-05
9.88809238230301e-07
1.24870599328555e-05
2.64335155090589e-05
2.97741447432919e-05
7.34497394672592e-06
2.68838627657754e-05
3.28610659080693e-05
2.64537074025628e-05
2.1958882503791e-05
2.85310143982737e-05
3.0343653439433e-05
1.0285464593907e-05
1.39724930949183e-05
8.28923465892552e-06
3.70491787314377e-05
1.06975627656305e-06
2.31931313681059e-05
3.55160077033536e-05
5.54027053562078e-05
3.71686989574885e-05
1.64222147426843e-05
3.06394687836764e-05
1.62395459819314e-05
4.31375327018737e-05
1.30630194746648e-05
2.72665358147222e-05
2.15609175653597e-05
2.26234926979319e-05
5.12460472615009e-05
2.89435292134825e-05
5.61406609262227e-06
-1.14655634262688e-06
2.37225024764964e-05
1.50371380774954e-05
1.39735677323369e-05
2.48552440149591e-05
2.23334263980599e-05
2.18856345880579e-05
1.65110305563172e-05
3.43360094168387e-05
2.66394286199616e-05
2.41375268728739e-05
1.30796372283264e-05
8.4274525462943e-06
2.41190632092992e-06
2.4839935244516e-06
5.24949363604587e-05
3.90780106810849e-05
7.57050016218741e-06
9.7001932706526e-06
2.75205156188281e-05
1.1389746139778e-05
4.65367404817434e-05
1.48432692362133e-05
1.19546813940478e-05
4.79438194381659e-05
4.31829856160002e-05
3.42318536958508e-05
2.80317286001154e-05
1.73841678891784e-05
4.31780317155042e-05
8.0024259496386e-06
3.43127298495886e-05
2.95600638448559e-05
-4.76028666906435e-06
3.17461730809207e-05
4.18746111600714e-06
2.38114310732906e-05
2.68613490035762e-06
2.85700618246181e-05
8.02390401723526e-06
3.53857116907335e-05
4.00684511886206e-05
2.48195703936531e-05
1.33494355995292e-05
3.30334438597624e-06
4.73976495344118e-06
5.41936009434638e-05
1.38610238331422e-05
8.83445065634463e-06
2.61332869906145e-05
1.38458465994887e-05
3.27429667659531e-05
2.89135034062733e-05
2.6559787811634e-05
2.92145108401532e-05
-2.23588119803658e-06
1.03790955672991e-05
3.51175462536474e-05
3.68381222925699e-05
4.92407204662184e-05
2.11721298150423e-05
4.20013120271133e-05
1.06111588424505e-05
3.09725802215553e-05
5.53129736425998e-05
4.00148515844016e-05
4.39724536163229e-05
2.20635614065544e-05
2.06442179905835e-05
2.52792729716383e-06
5.08390708262717e-05
4.34965362061232e-05
2.35093718319777e-05
2.76873855172614e-05
1.01475641531009e-05
-2.50308322572014e-06
1.04508418597544e-05
2.61473209855982e-05
1.06556483299449e-05
2.07306096309949e-05
-1.26129308444753e-05
1.89196089656762e-05
4.17892344950499e-06
3.80410285645479e-06
4.57450820763477e-05
2.79454397132402e-05
-5.47789036342704e-06
2.65413257953395e-05
3.87466425338138e-05
-9.54038673934313e-09
1.98680346639509e-05
-1.90422309108091e-06
3.32192359005541e-05
3.65363038911258e-05
2.066139795128e-05
1.26169371818115e-05
1.36248810699357e-05
1.74444945854306e-05
5.09106745009088e-05
6.74663274067269e-05
5.13688920205175e-05
1.4187929417654e-05
6.24920972582519e-05
5.69519309942235e-05
2.250930147508e-05
2.82432150728778e-05
1.48617789249685e-06
3.55075766354998e-05
2.54784104395684e-05
7.61935258465958e-06
1.37045156108311e-05
1.96862948509482e-05
1.56222741474762e-05
2.52235052926747e-05
1.62374303606325e-05
2.80908596408605e-05
2.84085600798855e-05
4.00622712960829e-05
2.60811130905938e-05
-1.24257193373633e-06
1.73324263286373e-05
2.89741426458583e-05
2.25637743322383e-05
3.16631797803225e-05
1.4906043511273e-05
4.35527595508081e-05
-2.84991792030778e-06
2.61945717338701e-05
1.45937513458529e-05
3.98834921249823e-05
-5.58236180021913e-06
3.10487651102623e-05
3.16452176455125e-05
1.34503658851566e-05
1.59764645084567e-05
7.40153393992632e-06
3.89491281649281e-05
3.67893758322971e-05
6.27070676968186e-06
2.1159848992689e-05
3.94057805399584e-05
2.02532788743476e-05
2.76232826956777e-05
2.48218063024517e-05
2.9788319240599e-05
2.77877328244679e-05
2.91024692670419e-05
3.63544782790904e-05
2.34610583830469e-05
2.60791926260777e-05
5.99973970838509e-05
9.23165630211017e-06
2.57017880613097e-05
4.66910136861849e-05
3.03822914188183e-05
-8.30234942012699e-06
4.21021662028312e-05
2.8075532675266e-05
2.49815061233747e-05
2.0773162343189e-05
1.56755457422948e-05
3.32409646961568e-05
4.89557398766406e-05
3.47686630045715e-05
3.31212642473197e-05
-1.41836142477788e-05
1.74187944636793e-05
3.53601189641577e-05
3.6001096111001e-05
2.25796678027313e-05
-1.63248779477747e-05
1.27701886743352e-05
9.25742092650505e-07
2.26039283873334e-05
1.11503847547821e-05
3.25360770942033e-05
2.55244500019301e-05
1.19169974989881e-05
3.55967226146514e-05
4.42975567431454e-05
5.11562908767993e-05
1.91031996852019e-05
5.3330542662468e-05
3.1816441385361e-05
1.91464941363643e-05
2.42376616616837e-05
3.40391036852442e-05
2.51823793369331e-05
8.01414012602777e-06
2.2834194652637e-05
4.35369988200934e-05
3.82300063610595e-06
3.15573058408791e-05
3.55565344598756e-05
5.06041609560537e-05
2.75872998236182e-05
3.67150858139656e-05
3.42078623112385e-05
3.28866719435801e-05
3.62554274945551e-05
4.70547258269415e-05
8.44209822286047e-06
3.29976449388446e-05
-2.39041741465808e-06
-6.14598474095846e-06
3.53768424369229e-05
7.85949206583661e-06
1.40462912747176e-05
-4.13527174768141e-06
3.58415801587645e-05
3.27355166228494e-05
1.55971097723821e-05
8.88264079567589e-07
1.32939651292432e-05
-3.50592361389725e-06
1.95643851295151e-05
1.62065472688799e-05
9.75476397846309e-06
-3.09829936287951e-06
4.02407316654702e-05
2.67960444385431e-05
2.92788143996929e-05
2.19562236660355e-05
6.75145518685771e-06
3.13699886269176e-06
2.39502381035785e-05
2.07934029649367e-05
2.1718616152399e-05
2.32985271259372e-05
2.84709933956472e-05
4.91430434469971e-05
5.04143336026862e-05
3.93919037893656e-05
3.64918242267273e-05
1.13409958127567e-05
4.21492472520735e-05
4.70351022940557e-05
2.97144837180197e-05
3.34310247540404e-05
2.80233834005712e-05
4.37800930080533e-05
1.81837819568329e-05
5.71598872829626e-05
1.99005999614568e-05
3.95158898515326e-05
2.17883621205198e-05
3.06475179290819e-05
9.07465996358937e-06
3.5979406135467e-05
2.70433198359647e-05
-5.73043545975188e-06
2.70004194884467e-05
2.86142970859713e-05
3.08819958542208e-05
7.23546474790755e-06
6.31022927107091e-06
2.65092328510968e-05
2.77260086002356e-06
1.89292009231296e-05
-3.69687015219085e-06
2.2655706350473e-06
2.39238966294473e-05
8.78179444365277e-06
8.52584745733446e-06
1.28335159758901e-06
3.15921188801723e-05
6.08766195258949e-06
1.61506594843885e-05
2.11138364332334e-05
4.37205986421104e-05
2.90216301129611e-05
2.35243125963345e-05
3.2997454296454e-05
8.68776922585547e-06
2.57639774825502e-05
4.04248347348745e-05
3.32302114401065e-05
2.4309066714595e-05
4.08322877573329e-05
2.80160761104886e-05
4.79726411400569e-05
3.92164893973485e-05
3.5441989832048e-05
3.9419002754358e-05
1.82716881278314e-05
2.41962686882522e-05
3.1997149474421e-05
-5.31718626335519e-06
-5.32811248894425e-06
1.35545683733284e-05
3.11609707369029e-05
1.40040198406651e-06
4.61945042462692e-06
2.01671936704957e-05
-2.73140077342059e-08
2.99890335162634e-05
2.00661964476923e-05
2.9394727118493e-05
1.30507049502078e-05
1.7396091690651e-05
2.09183618342387e-05
6.90643531480046e-06
2.58845947215823e-06
4.89074608723372e-06
-3.03740272978004e-06
1.21540262827641e-05
3.73522892915524e-05
2.20234580701665e-05
3.4662152426996e-05
2.5082538877145e-05
2.73857062647985e-05
5.12351467323864e-05
3.4136996750546e-05
5.3321139754563e-05
1.6829188761948e-05
4.41595472845922e-05
6.51764490861297e-05
3.01333055546654e-05
1.25177521769229e-05
2.17041705883454e-05
1.37103551957044e-05
1.70432590280676e-05
1.83706473125892e-05
4.82463503952378e-05
1.98381528490005e-05
3.21121182421196e-05
1.34692394292643e-05
7.1815319765436e-07
4.01724390575519e-05
2.44228087193131e-05
2.37834695124697e-05
5.35527237950849e-06
1.92070619165505e-05
-1.0223568671182e-05
1.80969428600373e-05
6.6115572171748e-07
1.50312996275402e-05
1.96292350244314e-05
2.00193105906177e-05
1.94891765337962e-05
4.48078336676472e-05
-4.21133992997431e-06
4.19407542120944e-05
7.77832943683083e-05
3.38165034225895e-05
1.93355436727932e-05
2.83884679108524e-05
4.44101447381823e-05
2.93485416860322e-05
2.96905000795927e-05
3.07243922381653e-05
4.16149171210324e-05
2.76996275725605e-05
2.65386943745054e-05
1.94113289396513e-05
2.8832327554824e-05
1.77765557008571e-05
2.82328252910574e-05
1.56194304032668e-05
1.42110430940979e-05
4.91862355665514e-05
6.76736412763139e-06
3.43998359647308e-05
-6.98229592594687e-06
1.60474921384091e-05
2.02482502819647e-05
3.14318768871539e-05
1.8390679000306e-06
8.37738509264617e-07
1.96713779199813e-05
2.17313920231882e-05
2.19965026845646e-05
1.45155209964716e-05
-1.3050833057228e-07
6.64945579136569e-08
2.40117223787504e-05
2.14171770895158e-05
2.48263480124896e-05
-4.73600828199439e-06
3.10622313362313e-06
-1.3831646607217e-05
2.14368190489096e-05
1.73141842187557e-05
1.89860441602661e-05
2.58598638256826e-05
2.82628755661771e-05
5.09857022122401e-05
3.71639299697594e-05
5.03091989734615e-05
2.99312668517828e-05
2.25255455623432e-05
3.09131306038177e-05
3.36220663318699e-05
3.16997476676123e-05
3.06249946472812e-06
3.99322938620336e-05
2.89464088282426e-05
2.22334876880235e-05
2.29765394112322e-05
3.18306647664527e-05
2.57260445550989e-05
4.18411132896855e-05
3.66702027300485e-05
-1.52312646392682e-06
-2.45894788886574e-06
2.64645269193024e-05
-2.73850353711325e-06
1.94972190063647e-05
1.88660959823137e-05
4.18262643820234e-06
8.57391448323245e-06
3.43355165974476e-05
9.77237010623765e-06
1.9985820048057e-05
3.399697299516e-05
1.78601621041937e-05
2.98967151147516e-05
2.89450778276379e-05
3.20810697973597e-05
4.70123315057158e-05
1.2575316341569e-05
3.9792669741306e-05
4.69118729855019e-05
5.27671298025282e-05
3.61616100724458e-05
1.95666861523544e-05
1.34021729928318e-05
3.81942385093922e-05
4.01709559832332e-05
4.3633381825719e-05
3.86642006746413e-05
3.4952845369174e-05
2.33275687513e-05
2.48563160611652e-05
1.51304378191605e-05
1.79308240431926e-05
3.34103242287398e-05
4.50998900465332e-06
1.88191618436211e-05
1.21183211013572e-05
4.4135058707767e-05
2.50516455462453e-05
3.09948005755968e-05
-1.97020723043064e-06
1.40706387883623e-05
2.81260798157711e-05
3.05702896983263e-05
1.29231206227696e-05
1.5857678676883e-05
1.05709220266121e-05
2.38316850888562e-05
2.71595993602606e-05
-1.40332267339973e-05
2.4953135409286e-05
9.56522539881573e-06
1.8997478802952e-05
2.33475553584468e-05
6.18137621252863e-06
-5.97389617099886e-06
2.10546374904443e-05
4.40307017850607e-06
3.23991307441935e-05
2.53070595972717e-05
2.24325843408685e-05
5.73370847831863e-05
4.42305419114771e-05
4.09872967643552e-05
1.86547425103545e-05
1.84875943207207e-05
2.3193783040624e-05
5.34908786498861e-06
6.700039687297e-05
1.97761640671046e-06
4.99450705989514e-05
1.19827153004028e-05
-3.15762362829267e-06
2.94959615737779e-05
2.30745189664691e-05
3.0409740622164e-05
4.53140895666779e-05
4.56079483979283e-05
2.55675487162696e-05
6.40540001290871e-05
2.52687837954118e-05
2.16393801898584e-05
3.62031125124258e-05
2.14236244083488e-05
1.95435259699619e-05
3.54892947139133e-05
-2.50661897780003e-06
4.61122474033389e-05
3.96723745110492e-05
7.05409437480383e-06
1.71387676360947e-05
2.97501265213811e-05
3.5062129680484e-05
2.62410924356515e-05
1.90245619917441e-05
1.56154300626492e-05
2.92905717693109e-05
4.70386313001912e-05
1.21096543152099e-05
2.48641837823048e-05
2.60702315854838e-05
3.41801143071011e-05
3.6625035655422e-05
3.87682578438217e-05
2.16187573988595e-05
5.64518778169998e-05
2.99702428813011e-05
3.33866329651729e-05
-7.37991643266768e-06
2.65110654333925e-05
3.99096490820982e-05
2.12211160255716e-05
5.2558158738278e-05
2.85781599321412e-05
6.28239733642309e-05
4.61037618044226e-05
3.44372776338638e-05
1.7888982486155e-05
3.90214760167218e-05
1.77721018906016e-05
2.41741948763588e-05
3.93980240481538e-05
2.31918002896038e-05
3.65219498256674e-05
3.75218199167951e-05
3.02372242526798e-05
6.30456772832379e-06
4.53996679962737e-05
1.22870395501253e-05
2.05071386118454e-05
2.10371718872009e-05
1.24802559983619e-05
1.28617259362953e-05
4.33382352838644e-05
1.21786737493721e-06
3.14392068426741e-05
3.0877139790207e-05
8.57784383137309e-06
1.53491274366685e-05
8.27294193708295e-06
-1.21478317969181e-05
1.92280074947558e-05
5.67083154529949e-05
2.12615918818173e-05
1.66776316384462e-05
6.00428948171173e-05
3.16736794330127e-05
4.83812560738311e-05
2.43287842203475e-05
2.07519040347161e-05
1.35172296874002e-05
1.54580493650008e-05
2.45596596683956e-05
2.8298661416944e-05
4.68962710964955e-05
3.34815999429119e-05
3.84437244061784e-05
2.08936905508246e-05
2.30844132794709e-05
5.01652705345148e-05
4.76809948561479e-05
1.33127522977383e-05
1.8280686224968e-05
2.4158517698646e-05
2.83932342921243e-05
1.34907990853428e-05
3.79636405166745e-05
2.20999939425491e-05
4.32765746663994e-05
4.85845104697994e-05
6.95471856817856e-06
2.18540759349968e-05
1.48404142191365e-05
2.67588760264718e-05
1.06033903885117e-05
1.08373039793499e-05
3.61264961844823e-05
1.17714183425174e-05
4.05636931821638e-05
4.23109137726922e-05
1.60789356401483e-05
3.37066284137583e-05
1.78745283927196e-05
2.12122209821892e-05
3.59658520057573e-05
2.46024102949517e-05
3.26525106263526e-05
4.26640882600474e-05
5.22368318159231e-05
1.93959714259951e-05
4.72110051085116e-05
4.52221728310036e-05
3.52490593512511e-05
4.4925243622329e-05
2.43794414079086e-05
1.71113835628292e-05
1.58490607367857e-05
3.02199284427318e-05
2.83579154014674e-05
4.52670215914926e-05
3.1737927139639e-05
-1.46701261698676e-06
3.83922396586653e-05
3.62745582281084e-05
1.25123534179307e-05
2.06845988686433e-05
2.7815776014148e-05
2.48715070981189e-05
3.92947416479509e-05
1.881899074881e-05
7.88841757493845e-06
3.25646630699579e-05
2.21806132255201e-05
9.59143589751875e-07
2.98015526492464e-05
4.81202573581754e-06
-4.56948292943987e-06
1.59764168962017e-05
6.06955606020689e-06
2.10398483814705e-05
5.58941683636027e-05
3.35899821424897e-05
2.04562253998057e-05
2.38274436270739e-05
8.11737550374659e-08
9.82973536204464e-06
2.83855379059978e-06
2.83427527387775e-05
3.09068443601093e-05
2.01565370708936e-05
2.01542994608154e-05
2.88914797242735e-05
3.02519737039914e-05
4.46651576529698e-05
4.49345291762273e-07
4.61382195354865e-05
4.17597475347203e-05
1.80590783627711e-05
3.47435789889712e-05
2.32368330865442e-05
1.30305554058893e-05
4.82341914193435e-05
2.95938384034269e-05
2.73422058191812e-05
8.87822387035605e-06
2.2073182100336e-05
1.31491308107239e-05
9.73736782829915e-06
1.82064113394456e-05
1.50510402647518e-05
5.61793973503097e-05
3.82150560094394e-05
2.64379361103096e-05
2.38300467539933e-05
1.90665618825758e-05
1.7790571852946e-06
2.67121661467504e-05
6.33109058884163e-05
1.32633362371669e-05
1.27996927009083e-05
4.93311836438088e-05
4.28100085935266e-05
3.25845157500188e-05
3.6890955184997e-05
1.33400405662384e-05
6.31648041589859e-06
2.88411817446338e-05
1.82785071908167e-05
1.31880919346416e-05
4.46629968678939e-06
4.45155550730984e-05
5.03164312979416e-05
4.50347690886132e-05
3.42744087878158e-05
5.38192781618441e-05
2.58675912874099e-05
3.18704031204522e-05
2.1941469029108e-05
2.55663396591144e-05
4.12131681246498e-05
2.86359472807375e-05
5.46658010730797e-05
1.36278189845172e-06
6.4613229443949e-06
4.02921494509002e-05
2.31504649562722e-05
3.7016599779368e-05
2.18341091522076e-05
1.22822158876479e-05
6.15420728501939e-06
2.88684525910722e-05
-1.25769633177399e-06
7.40760644827045e-06
3.21927033635666e-05
3.05655140781536e-05
2.19680819285717e-05
2.49756932726462e-05
2.51963080604512e-05
1.37079582286648e-05
9.54297367248695e-06
3.08125566641464e-06
2.89133275168195e-05
3.24730225486144e-06
2.93293676534425e-05
3.47553886941123e-05
2.91781571665252e-05
3.01453712717018e-05
1.42736538106093e-05
-4.57745936176504e-06
3.1728715110986e-05
5.35408147315272e-06
3.17033997369019e-05
3.18294476970663e-05
2.22947586174512e-05
3.60630107965341e-05
2.66397549387138e-05
3.25453199628526e-05
2.71406835435572e-05
5.3292430258122e-05
3.17783545897108e-05
2.31036104005833e-05
1.67657336189761e-05
3.34890498977304e-05
2.73816750856673e-05
3.78585665307697e-05
9.436101333938e-06
2.78659931216035e-05
5.1701240143801e-05
1.91883779604111e-05
1.78580453742467e-05
1.57269345494675e-05
1.39136680991702e-05
2.54332912974444e-05
3.30898551588753e-05
2.38608149412834e-05
1.31348665565506e-05
6.61911810389847e-06
2.88634993020415e-05
4.8774644861781e-06
2.69621115465686e-05
1.42643535816871e-05
2.97147106005015e-05
1.4243243064546e-05
1.80917461088037e-05
1.65079645051439e-05
2.08089713560869e-06
2.46511773599164e-05
1.08218319713312e-05
-5.08774950988192e-06
3.07295067110724e-05
5.46521293486446e-06
1.84850177600451e-05
6.72643411648242e-06
3.57028287874967e-05
-4.75897858721109e-06
3.07053398736061e-05
2.74242934553264e-05
1.49932541122209e-05
2.21165700403219e-05
3.41796444578888e-05
-8.41297497992566e-06
3.15412616931692e-06
2.62204789103987e-05
2.38086408939584e-05
4.68667470122326e-05
2.81433369925054e-05
2.78057480598292e-05
1.15176614163033e-05
4.1305526017676e-05
3.67497932343106e-05
3.81257506779383e-05
3.51250560904628e-05
2.64692212473709e-05
3.17263131925184e-05
4.00481515094401e-05
1.8673272283267e-05
2.69574509165296e-05
4.65838612392285e-05
9.21098819878468e-06
1.92211239192737e-05
5.11828449734033e-05
1.63594026865241e-06
3.28099951070362e-06
3.28757620236024e-06
-1.82725612550782e-05
4.27399199442612e-05
2.33703961505474e-05
2.23731894142487e-05
3.05565838352475e-06
1.46328969441888e-05
1.79578510498547e-05
1.36201888019915e-05
1.32422185856759e-05
-1.97278260376344e-05
1.36655007679303e-05
1.62478259013588e-05
4.58090446595671e-05
1.36175180487275e-05
4.09667290143624e-05
2.88120772183318e-05
3.8449806972774e-05
1.53714188977228e-05
1.54154785560165e-05
1.43877648381305e-05
3.71502257538773e-05
4.85712169572388e-05
4.79108237119119e-05
2.14105147699037e-05
3.92739521520523e-05
3.1888173401984e-05
3.78810701141505e-05
4.60534137497868e-05
2.83990785896471e-05
3.94287811762116e-05
3.00201837565034e-05
4.5933159482007e-05
4.92587445470746e-05
4.61188675473871e-05
3.38555371445831e-05
4.38650910442685e-05
3.04811129358655e-05
2.49221274383272e-05
4.16575298559601e-05
2.33371304075357e-05
2.31144913650563e-05
4.79637610372445e-05
2.42543241911494e-05
7.49527419723783e-06
3.19131549230842e-05
1.88842657321876e-05
1.20320992817102e-05
2.67620864027611e-05
1.18631314432167e-05
2.2344753100394e-05
9.61419156509287e-07
3.38007278854366e-05
2.99998763463917e-05
5.96469043569681e-06
1.06850369685739e-05
8.31123292006287e-06
2.94274321205009e-05
2.30482720826577e-05
1.46766885336319e-05
1.66057279564602e-05
1.00167896049167e-05
1.44845305470958e-05
2.24981489600513e-05
1.9664614568597e-05
3.07375297803055e-05
3.83305002958723e-05
3.35994195753469e-05
1.7587511395358e-05
2.95143019749975e-05
3.45951453173534e-05
4.00248777581525e-05
5.95766890498433e-05
7.43641580805074e-05
5.93577270317769e-05
4.53750036218196e-05
3.48991966093427e-05
3.89316585991364e-05
3.22596234450574e-05
1.41206605980334e-05
4.75008977215163e-05
-6.21230103847842e-06
4.0529725280553e-05
1.51522517901452e-05
1.86083619194904e-05
1.54372038376925e-05
2.35613857236544e-05
-4.06736231499395e-06
1.2442666542468e-05
-1.23771795642634e-05
2.64713492747003e-06
-2.91180181145493e-06
2.8456300237409e-06
-7.94857958271857e-06
-1.13821501067383e-05
1.1322002854576e-05
1.95678142607302e-05
1.28175351157465e-06
2.75995218831113e-05
2.84013257414331e-05
1.49185801196225e-05
3.76212418603076e-05
2.51620923144689e-05
3.88248525128591e-05
3.36169390436934e-05
3.80580759862275e-05
1.07975331364349e-05
1.36436476057699e-05
1.8042790981113e-05
3.03971261792298e-05
3.14885869935125e-05
3.35518778491199e-05
4.2770341072683e-05
5.25202055012752e-06
1.84806731671219e-05
5.67943866925786e-06
9.42846500355754e-06
1.65327040565283e-05
4.58220710738756e-05
2.18760655858248e-05
2.20997478655397e-05
1.62056699323773e-05
2.42339995104965e-05
6.18410083992478e-06
1.52088082704901e-05
2.77738776503827e-05
-7.60496607185278e-08
4.00243216067728e-05
1.0319181185396e-05
1.9751707316655e-05
-2.64814865051622e-06
3.7776475860834e-05
9.03952247442475e-06
-9.74170224498914e-06
2.19920314709779e-05
-3.95871450702332e-06
5.07492275385355e-05
8.39814059681007e-06
3.48085205653502e-05
1.86479819535162e-05
2.88325571277765e-05
1.46707580356564e-05
3.30181218454814e-05
3.00151316894396e-05
1.69367409116376e-05
3.86067707508705e-05
3.76272627689419e-05
-5.57067356303407e-06
1.11375741306307e-05
3.20996574132781e-05
2.91057281033729e-05
-1.57993258498539e-05
2.3105550969256e-05
3.23376574061528e-05
2.41187055793857e-05
2.9302203187983e-05
4.1541306716134e-05
5.17561619526059e-06
3.66249540026877e-05
3.07725113274372e-05
5.0502647383867e-05
1.85721496181886e-05
4.3081286827318e-05
5.78314940362254e-06
1.12019600933232e-05
1.72649473381501e-06
6.09180772267614e-06
3.9882225129998e-05
1.38538014255312e-05
-9.06870549404232e-07
6.04036135423638e-06
9.26864989202029e-06
4.03334653861088e-05
3.22487681324529e-05
1.36519255553867e-05
2.41750731168443e-05
2.17314785958069e-05
2.44838344196998e-05
2.80217522899763e-05
7.80360404758296e-07
2.47470309707001e-05
4.28514568007431e-05
2.31606137644092e-05
1.38364016416385e-05
2.11908971448804e-05
1.80342295554988e-05
3.5757917199573e-05
3.91514245573126e-05
3.41070493277998e-05
2.9320343000546e-05
3.4035773243006e-05
4.62206276820632e-05
2.98290142325878e-05
2.17299968017616e-05
2.16934359383829e-05
2.47731730585578e-05
3.3801850318097e-05
1.11013980781602e-05
1.76146508955049e-05
2.569914580322e-05
3.21107105645056e-05
4.64317580616012e-05
2.93951048675381e-05
-2.55209159376772e-06
1.68037087814661e-05
2.17613637486524e-05
2.69939106278442e-05
1.45452400624503e-05
2.28808006146564e-05
2.45065962235635e-05
2.47756887982839e-05
2.65462273809988e-06
1.49812316245938e-05
2.68505759521203e-05
2.39231103785688e-05
5.15457950551537e-05
1.45958950332345e-05
1.30703607265123e-05
2.19553610740254e-05
1.53210971759638e-05
3.47170350893901e-05
3.12707302887019e-07
5.04727840850324e-05
1.59802881809467e-05
2.10800461161287e-05
1.30242301291512e-05
2.03464393787535e-05
3.0311627384946e-06
5.57257586319226e-06
4.04802094786441e-05
2.87782763002739e-05
4.82484767116049e-05
1.54608709969176e-05
8.25055996645953e-06
2.30662183020633e-05
2.58052941925905e-05
3.2577992049151e-05
6.84362577160954e-06
6.17159800171571e-06
5.91166772246257e-05
2.52880942585823e-05
-1.32813189581262e-05
3.4037514947326e-05
1.38486864431398e-05
1.94137887731366e-05
1.75525414340587e-05
1.55360900030282e-05
5.47639693828283e-05
2.48419652461568e-05
5.05652861357309e-05
1.97912833995701e-05
4.79677646764981e-05
1.2054167541237e-05
1.47692133036745e-05
8.4296929970827e-06
4.43281526708825e-05
4.34969203615976e-05
3.7802351639596e-05
5.31527408017128e-05
2.16881748612504e-05
4.12770583788164e-05
2.06229304778254e-05
5.35827585404461e-06
5.28236667938586e-06
2.13066763970124e-05
3.8145171838391e-05
1.48978464414538e-05
6.19740684371742e-07
4.43021311874997e-05
9.3392938934543e-06
1.56161517265372e-05
2.89692678201084e-05
1.30447549715251e-05
2.90969854959268e-05
3.69761053030024e-06
2.09831636128825e-05
2.35388168842293e-05
4.73181170656173e-06
-3.77042811756087e-06
2.04129594211221e-05
4.64350765882558e-05
1.48796828571497e-05
2.03898283391286e-05
2.58586724162179e-05
1.14510675509996e-05
2.4761655693514e-05
2.2371614821587e-05
1.80400423574884e-05
3.40668067548452e-05
2.71691379570283e-05
2.9525339707345e-05
3.55658093035373e-05
1.92008381110022e-05
2.44575322578821e-05
6.53291172492274e-07
3.13338812042511e-05
8.72979332847976e-06
4.51444961532346e-05
4.54098080572098e-05
4.03062507395426e-05
4.63663868415369e-05
2.57623265456912e-05
2.787539997111e-05
3.53186602464979e-05
2.48619317084844e-05
3.76456701923976e-05
4.53607506689186e-05
1.48082807133592e-05
1.57980779639701e-05
2.95054058092111e-05
2.03269314827006e-05
2.58442723094159e-05
-4.32380269268954e-06
2.16060667754292e-05
1.0331509856311e-05
4.59630016377465e-05
8.24186692353028e-06
2.80021470018019e-05
1.78472759968363e-05
3.41487069517588e-05
2.53050081041985e-05
1.11418077137581e-05
4.89246011979645e-05
3.29820654823414e-05
5.13101046972836e-05
4.54572481901006e-05
1.16465060028461e-05
6.69322306962612e-05
3.39563437931317e-05
2.02057013000273e-05
7.71445077689716e-06
2.42018666448574e-05
4.57035539076442e-05
1.41656998880796e-05
4.00095526796405e-05
1.14381143564482e-05
2.18280548591761e-05
2.8604868992986e-05
3.94458360474784e-05
5.22943225934821e-05
8.50426401142221e-06
4.53474997629567e-05
3.73481313862092e-05
3.04092176501089e-05
2.81006863778239e-05
4.25615189152763e-05
2.16791495315317e-06
5.08345780314704e-05
1.03583221162293e-05
1.08009372711586e-05
8.85162639948421e-06
5.82826191558538e-05
1.78383175222956e-05
4.7271310200027e-06
3.91390946846564e-05
3.25520073421875e-05
1.80422408528923e-05
3.34229469007679e-05
3.77521794810107e-05
3.65158755709937e-05
3.03024859730264e-05
-8.6841241738262e-06
8.89635795650915e-06
-1.2634392981511e-05
3.0314944474772e-05
2.6397125411087e-05
5.5674862020015e-05
2.81255275010734e-05
5.2799202934577e-05
3.38983896403185e-05
3.61300398159393e-05
3.67526249180395e-05
5.08858708635544e-05
4.03384283436216e-05
3.35033820135935e-05
3.89509023197562e-05
-4.26247873220662e-06
3.85720784759292e-05
1.89411415124626e-05
2.452408528705e-05
1.99807498171992e-05
3.21291208403472e-05
4.61409852917489e-06
4.26669872062907e-05
1.98539462116571e-05
1.94532056726694e-05
-1.6337180640862e-05
-9.36304551508642e-07
2.39045710894667e-05
3.33110232060171e-06
1.25184434059056e-05
2.11220177932782e-05
3.28499530191707e-05
1.24043145051362e-05
2.38233312303443e-05
-6.92003822841644e-06
2.61692669384135e-06
1.10737794971696e-05
2.39502506942612e-05
1.40931336271543e-05
2.14898969359865e-05
2.07788039516727e-05
2.36272068737628e-05
2.68547104792576e-05
3.52980975876288e-05
4.57642331074881e-05
4.21009595203526e-05
2.17433953807663e-05
2.76080556530224e-05
3.17102929921882e-05
3.11191924949282e-05
3.6985235485913e-05
3.22647854266917e-05
4.30591597520402e-05
3.26966841584718e-05
2.26802514511044e-05
3.11992306741212e-05
3.74582312545905e-05
2.80277811925619e-05
6.90244844564279e-05
5.85837318822493e-05
2.42111746576316e-05
3.89371469058803e-06
-5.92078806253532e-06
2.56492249080771e-05
3.53440795911935e-06
7.67741407978792e-06
1.49294845527644e-05
2.40292766797083e-05
2.32735050635947e-05
2.19755355903556e-05
2.84516611711664e-05
3.0884876772513e-05
2.60826107045915e-05
3.3316570551331e-05
1.99442609417958e-05
1.73802659143372e-05
3.39798706831628e-05
4.60703358779266e-05
4.71183058015758e-05
2.19444084947432e-06
3.8023696794618e-05
2.15245311872796e-05
2.19999844823043e-05
4.37341701892958e-05
1.51433221895599e-05
2.97137911933333e-05
2.3834985600616e-05
3.20819987784573e-05
8.37795359624818e-06
2.25621355727016e-05
3.43058527410095e-05
1.89488262149012e-05
3.43963222749698e-05
1.20723821885031e-05
3.55982139122223e-05
1.82812984392087e-05
1.04962332921283e-05
1.79269425114542e-05
1.54507580074484e-05
8.03653298872021e-06
-1.54571526265783e-05
8.4177204798071e-06
2.16852944079423e-05
6.42458416454531e-06
-5.34954156212839e-06
3.32516068805317e-05
1.00241738157068e-05
1.77356578436121e-05
-7.37723693153593e-06
-4.14193616494628e-06
7.08232896609104e-06
1.31307876506258e-05
5.0852339508218e-06
5.02192829359802e-06
2.82553897185052e-05
1.62455802130596e-05
2.56665486551301e-05
4.12935449914973e-05
2.99377841113322e-05
2.44184793278518e-05
1.88497395681454e-05
3.00972484582111e-05
4.88227648401475e-05
3.07447564930702e-05
3.07455487686396e-05
5.53880402343636e-05
2.27217848047223e-05
3.76480205396329e-05
2.63080769228065e-05
2.59197062084008e-05
4.42227119546279e-05
2.6882391715074e-05
1.30055797082663e-05
2.73221786307537e-05
2.4415045646308e-05
3.73277519788725e-05
3.42083378325554e-05
3.39284470979176e-05
4.25872236775915e-05
2.53196069708648e-05
9.08067661903802e-06
8.13311586502078e-06
6.08666972077219e-05
3.16126124098516e-05
2.39565854507049e-05
1.81515306559095e-05
2.24218499917714e-05
2.58439661568314e-05
3.20270251472566e-06
-1.07882078139563e-05
3.61683278805457e-05
3.13835350261859e-05
-8.14004684424072e-06
4.38947225071575e-05
5.1513928243625e-05
3.0557404989194e-05
1.64716142014158e-05
1.2648260395145e-05
7.41293006980036e-06
1.47609348823781e-05
3.57560749702288e-05
1.34736764700855e-05
2.39073923468437e-05
4.91374778580783e-05
2.0461343585467e-06
3.48636188358523e-05
2.59583418314083e-05
1.26462114394268e-05
1.91284694057637e-05
1.98044614105191e-05
2.77907376459705e-05
3.06702338582367e-05
4.27428328020503e-05
2.85871142396913e-05
1.17770105372433e-05
3.40712306933771e-05
1.24359034105239e-05
3.68818226959078e-05
1.22386055050387e-05
1.35291425917776e-05
1.66111766105603e-05
5.15699339551713e-05
1.34936765997025e-05
1.52023316975135e-05
3.28054386170943e-05
2.33819672376677e-05
2.59325474300973e-05
2.98387545050116e-05
1.74420533460603e-05
1.3596895271402e-05
3.30437042962059e-05
-2.67465264705113e-06
2.00906165497666e-05
2.45378160917167e-05
2.76976821763867e-05
-3.86493075003331e-06
1.76347832499406e-05
2.98522990115444e-05
3.27863880705624e-05
-4.7017801514603e-06
1.52378007825633e-05
2.19715809583196e-05
3.11960295229414e-05
2.68032080494165e-05
3.44267656194373e-05
1.14644286726403e-05
2.35797163816323e-05
2.65834538341944e-05
3.72397634417449e-05
9.60352315817653e-06
3.072811876903e-05
2.8574780434088e-05
5.45674085448177e-05
3.16016544078693e-05
3.83515441436014e-05
1.96406830389574e-05
2.70477650942011e-05
2.23254877221049e-05
2.50625896759359e-05
3.34878149509376e-05
3.784095501495e-05
3.76327977337172e-05
1.44421799232494e-05
1.34511838641708e-05
1.97729410169194e-05
2.28239629022425e-05
-9.26519212779974e-06
2.90723062057742e-05
1.23993120656845e-05
2.22971195618325e-05
2.87693137078337e-06
1.70297222056868e-05
4.08486440401354e-05
8.41692913593539e-06
3.568228204783e-05
3.06078015962651e-05
1.67271451547541e-05
4.28660707348047e-05
3.55345672232592e-05
2.64122404012518e-05
1.67414920569071e-05
1.00703964045332e-05
5.69864166697027e-05
2.99911436029182e-05
-8.41185088214171e-06
1.59642361732887e-05
2.86814994802102e-05
1.30820912480169e-05
3.37283553135243e-05
1.45538120178779e-05
6.0992138811162e-05
4.98720948717274e-05
-4.07838322556062e-06
5.0939642573286e-05
2.34100742728534e-05
3.15175050156084e-05
1.56145279377124e-05
5.57779410805365e-05
2.48193573106624e-05
4.06598567681091e-05
1.2678522813691e-05
1.80696003240714e-05
2.47134196075651e-05
2.34615808806404e-05
5.1462490026515e-05
3.11851156818647e-05
3.95077268759483e-05
2.19156078080351e-05
1.13375596732695e-05
4.55093157729778e-05
-1.26511952687906e-05
1.91194700658035e-05
1.68645128751899e-05
2.66933641376313e-05
3.18000637027695e-05
2.59708045479084e-06
3.47607409373509e-05
-2.29624004300457e-06
5.8008862957462e-06
3.21187244262869e-05
-5.38367891358884e-06
3.67148981605379e-06
1.08815051466129e-05
2.51144089977682e-05
5.35369533174315e-05
2.89089823380049e-05
5.6463577238335e-05
2.8358393362603e-05
2.08299375962387e-05
3.0198625469097e-05
3.73209273350091e-05
5.4410241732748e-05
1.70694799767304e-05
1.57072714073981e-05
4.08803994785951e-05
3.24314894255149e-06
2.77816624432416e-05
3.5817043795935e-05
1.23550004691502e-05
3.29866943369129e-05
4.01397645627031e-05
5.45976185200916e-05
3.76652119443611e-05
4.90002413388236e-05
1.42469675263945e-05
9.32423344367401e-06
3.49375009636351e-05
2.65329767912662e-06
5.74935610980526e-06
4.31554116176131e-05
4.26759395518358e-06
6.6646572178365e-06
2.54609041329879e-05
-4.97280743421044e-06
1.86596859935456e-05
1.53022116652271e-05
3.17434493265981e-05
2.66315159606545e-05
4.29995781339941e-05
3.90438055058988e-05
2.9277339201669e-05
3.25598072438173e-05
-1.66819988751157e-05
1.65946522648806e-05
3.33573503897245e-05
2.34687032704993e-05
7.83161153241629e-06
1.30569079884053e-05
3.09787350949936e-05
3.56705824612526e-05
7.06610211944967e-05
2.17308465041565e-05
6.62804357559402e-05
4.58721970572662e-05
3.70471584785858e-05
2.32909527500139e-05
4.07891132428158e-05
2.98062348333526e-05
2.1170743273314e-05
2.40539373036227e-05
2.88525058179027e-05
4.24483806760245e-05
3.42992327516217e-05
3.69376593156994e-05
3.23902112950918e-05
6.93136989171587e-06
4.16898999715511e-05
1.04189300774635e-05
1.91072115433764e-05
1.97834428108089e-05
3.10304338566524e-06
1.8365257348384e-05
2.37494684193319e-05
1.69024265544438e-05
6.30285682596686e-06
1.6545345800393e-05
2.45015813845873e-05
1.41352851805769e-05
2.09538924462621e-05
7.20717377096512e-06
2.43960843592072e-05
1.06250757435993e-05
4.97525633457612e-06
2.77454351056688e-05
3.38131854494177e-05
4.87643536968829e-06
4.05643942586279e-05
2.17083116078137e-05
2.10813757374483e-05
-2.7827649262017e-06
-4.30660821670864e-06
2.31579130531327e-05
2.12883230357032e-05
3.06036941583715e-05
3.30034140358038e-05
4.55953330778315e-05
6.5521573283869e-06
4.41212584674887e-05
3.91230568786457e-05
3.0909919152211e-05
3.46706576431267e-05
3.10694883157273e-05
4.88357641685453e-05
3.49236413546769e-05
2.5850150806971e-05
3.37114405299114e-05
2.77846866111856e-05
4.49033238620112e-05
4.16895434978986e-05
3.06530763955031e-05
2.84852016093623e-05
7.01973858971836e-06
1.80742218888989e-05
4.10105431975033e-06
1.86211233381388e-05
6.02209909852799e-06
1.321986001444e-05
2.39510211526102e-05
2.35126648235952e-05
2.34719548388499e-05
2.95764211059151e-05
3.84305311501012e-05
3.98235893775974e-05
-9.54020709514603e-06
1.5035900686265e-05
4.45736166541365e-05
3.19711833793431e-05
3.60041287959353e-05
3.15030392369039e-05
1.95361571759339e-05
1.61213459561444e-05
4.13754388020131e-05
9.8818655419969e-06
2.80977896312692e-05
2.39620079276386e-05
2.02367087693637e-05
2.12385449040757e-05
4.30882858854339e-05
1.92482758825884e-05
1.66860842393539e-05
4.43452029612982e-05
2.74663115381805e-05
1.91562487702756e-05
4.63736593224466e-05
9.06362555897508e-06
2.18334860715189e-05
2.11687451341211e-05
1.24074806677884e-05
1.90843929330869e-05
3.52767397525239e-05
7.43476514687062e-06
8.57594323324696e-06
2.87173102887468e-05
1.98829322074805e-05
2.59459452070074e-05
2.59762230692809e-05
4.26981786274064e-05
-2.21003944727289e-06
1.36954671815848e-05
3.02741980377626e-05
2.61888263019885e-05
1.97273503186314e-05
3.03320080551601e-05
1.95838889202023e-05
3.36828346531803e-05
4.55985424026976e-05
7.41981131821142e-06
9.65873076155779e-06
2.65657177841923e-05
3.23397794916272e-05
3.28664984157582e-05
4.66160739276629e-05
2.22154836259626e-05
2.77398608822197e-05
3.30858631921311e-05
5.00638920944481e-05
1.7278276168136e-05
2.46586874783222e-05
3.96765512582612e-05
3.15910837360376e-05
1.32232754936965e-05
3.70588815859971e-05
1.39149993765021e-05
5.828312581599e-05
5.56993965481376e-06
4.40822714848169e-05
-1.07738688058217e-05
5.00282495404616e-05
3.69585879775794e-05
2.51694211645169e-05
2.95967367619608e-05
3.52973594424424e-05
2.11988177910777e-05
3.44559953886416e-05
2.49275861785341e-05
4.09521602663908e-05
2.94023999685507e-05
2.63950262061896e-06
1.75431558286839e-05
1.29038527881122e-05
9.33868561257472e-06
2.04470023875837e-05
2.11897089904889e-05
1.85143818431431e-06
2.30775643135392e-05
2.59269944588274e-05
1.6107198211652e-05
1.11410741064758e-05
4.72280885231032e-06
3.18842847639976e-05
4.37452541347966e-05
4.09614019718149e-05
2.90844377692913e-05
3.22929950450513e-05
3.64106370362048e-05
6.04844351149687e-05
3.31150074024717e-05
3.9493445586932e-05
4.8759957685923e-05
7.01354592978223e-05
2.6987815628473e-05
3.18622423208586e-05
1.99193095691125e-05
3.7045790989345e-05
2.28272453881177e-05
1.17165592704789e-05
6.33301976756736e-05
2.54008770934715e-05
3.40392902271208e-06
4.00845572951981e-05
2.37418209638388e-05
3.04397810051871e-05
1.98339335691657e-05
3.20779659686271e-05
2.7818929880949e-05
-9.9031451752817e-06
2.47909142800897e-05
1.97196332532814e-05
1.23976854628084e-05
2.97172867452012e-06
-4.28047664453107e-07
1.19941367319363e-05
3.21853990386034e-05
3.52360969122803e-05
2.54295626779382e-05
1.47195213774584e-05
3.50588345781641e-05
2.03653982798753e-05
1.43773362141126e-05
8.53523219837352e-06
3.77203903442002e-05
3.3638754934256e-05
1.17223772411682e-05
4.23989532804287e-05
2.91794268783382e-05
4.04786538442767e-05
1.39109708134856e-05
5.65928795127631e-05
3.33862625343081e-05
2.21346542859442e-05
3.26532926518944e-05
4.22823642181942e-05
3.10756602509825e-05
2.86281203704496e-05
3.07722745053257e-05
4.70945604008248e-05
2.29148766951834e-05
1.13456927301003e-05
4.55767914523871e-05
2.93633356774269e-05
8.57945484547526e-06
3.1983475383986e-05
2.72575518563328e-05
4.42832756367224e-07
-6.66633155565928e-06
4.18694689768184e-05
2.55062904914792e-05
4.30271755794391e-05
1.73247542729988e-05
4.11637409858719e-06
3.44357526965215e-05
2.67648493111577e-05
7.72313847426061e-06
1.30714355723977e-05
2.09945562790345e-05
2.71382445626797e-05
2.0903050181688e-05
3.11647222994643e-05
2.81709378621302e-05
2.99351820896652e-05
1.31685750894605e-05
2.3910727314404e-05
2.81297150844936e-05
3.40458339080486e-05
1.70323999944149e-06
2.36777263657219e-05
5.95723888555041e-06
3.12930508696801e-05
5.77647562559351e-05
1.72158437214006e-05
4.29451489956097e-05
1.42435417863346e-05
4.14442351840096e-05
4.4769182024183e-05
5.65390310118877e-05
3.78959337518285e-05
2.04262371987505e-05
4.05663286768344e-05
3.51378924099644e-06
1.38588110877489e-05
3.291271863288e-05
3.04924364048345e-05
3.46091052974417e-05
5.08873535465575e-05
-1.52806282627987e-06
3.85216460672893e-05
2.76401916065353e-05
5.38690521513529e-06
2.35985361132784e-05
1.8192500040941e-05
6.03054003025489e-06
3.3196931632386e-05
2.03629309628318e-05
2.23609809543752e-05
2.44089272192474e-05
1.44602414257056e-06
3.08676055823343e-05
3.1548795306887e-05
8.33500149430641e-06
2.83027419572316e-05
1.17314026289538e-05
3.11382737170854e-05
1.6289066534563e-05
8.83637923700774e-06
3.4265930639645e-05
2.04033225472628e-05
3.02845017105024e-05
2.11838042645438e-05
3.00949752176139e-05
5.03449810919334e-05
8.22787757734806e-06
2.92876907236186e-05
3.96507954608715e-05
4.40449856071709e-05
3.50985463906597e-05
3.86016146798574e-05
1.61381265088698e-05
4.61233499434354e-05
2.61510483082265e-05
2.40647513796438e-05
4.3331373308637e-05
5.14718313410466e-05
3.13020187994162e-05
1.96213762572121e-05
4.58243906286925e-05
2.78056625973191e-05
1.16577604633612e-05
1.5849212510344e-05
1.96337345927846e-05
1.84913271345264e-05
5.56925788263248e-05
3.93805129461134e-05
3.58301185099862e-05
1.52963429124559e-05
1.50232809433449e-05
1.76349951962668e-05
4.99112229605994e-05
1.43052379451118e-05
1.67620592633453e-05
4.06303857756904e-05
3.33337714461441e-05
2.0309731260895e-05
1.64263295598138e-05
1.09321811193249e-05
2.88554094792889e-05
2.3792892050547e-05
4.64919808506705e-06
-1.76696257887146e-06
3.1768784322944e-05
3.25531207761918e-05
3.33400839334682e-05
8.84892122740412e-06
5.08566207112385e-05
4.43954046765262e-05
4.15523953096962e-05
5.88558072586789e-05
2.99882706035055e-05
3.80480844679707e-05
2.13798581808409e-05
2.30165419787973e-05
2.94549003390648e-05
4.55130064816085e-05
1.20635432284142e-05
2.28547617118062e-05
2.1931043435796e-05
1.64315958957178e-05
4.02653806963036e-05
2.9412629504775e-05
1.56528879724481e-05
2.20088908177322e-05
3.94054381813811e-05
2.15204799488913e-05
1.63436660213941e-05
3.70086777389268e-08
4.13177278891678e-05
2.94890161395835e-05
-2.2127343758969e-06
2.24470237628463e-05
9.27051528279361e-06
1.13057488092617e-05
1.48116025871176e-05
1.10454773323678e-05
-1.47004647062965e-06
1.47108195127497e-05
4.77222190602185e-05
1.61284254744382e-05
5.1544431264173e-06
1.9624031302945e-05
6.01295900605599e-05
-2.29465934455833e-06
-8.78228051033996e-06
3.15263750246394e-05
1.21902717009645e-05
3.04096133326726e-05
2.08223655181623e-05
1.25527686243615e-05
4.95144509638053e-05
4.91864127728479e-06
1.86487295984861e-05
1.85552838202304e-05
1.68468866587987e-05
5.22679249248227e-05
2.64229650726707e-05
2.6117930681507e-05
1.97747843295201e-05
3.27716619839202e-05
6.77165029431623e-05
2.19220637338172e-05
1.97835158689565e-05
1.01206492914771e-05
-4.11654571082366e-06
3.42747878623077e-05
1.82167822385221e-05
2.42514591672698e-05
7.35350268497354e-05
1.93853694990216e-05
3.82088241867768e-05
1.50772999839531e-05
3.30535197610053e-05
4.51375377741961e-05
4.423538191217e-05
8.98304892067649e-06
4.96302209580458e-05
4.5037971623444e-05
2.49231075077144e-05
2.889495438027e-05
9.37403891237447e-06
3.5633298129622e-05
8.56915870505267e-07
4.03130535993719e-05
-9.90279045633829e-06
2.57433158008274e-05
1.24352921729078e-05
1.67422547276547e-05
2.47326627383533e-05
2.41421316963869e-05
3.49258914547987e-05
3.56791789199335e-05
1.1077905839826e-05
5.35352003161359e-06
-2.42698798001709e-05
1.88815966709077e-05
3.57826549222435e-05
-1.03995998919246e-05
-2.90467622502701e-06
2.23261249011788e-05
1.45461271022364e-05
2.85801691147344e-05
2.24894818700438e-05
1.53086886884151e-05
3.96641521719181e-05
3.21562826173563e-05
2.87796411708938e-05
2.91402226364144e-05
3.55204046928898e-05
5.62951459249387e-05
2.73314100877048e-05
1.94756975639447e-05
5.97522612310351e-05
3.3682941895522e-05
2.15754033731179e-05
2.63263599182727e-05
2.97076792969058e-05
2.53192430158127e-05
3.46641238086889e-05
5.19379357603366e-05
3.2123409070411e-05
5.27803513593344e-05
7.3226033456076e-06
1.87086206571168e-05
3.13864070828341e-05
2.48293976210564e-05
1.60716884085698e-05
2.48061550080501e-05
2.33315064702813e-05
3.54833742885311e-05
2.49954101853616e-05
4.33915852390333e-05
1.68560401407048e-05
3.25025017357977e-05
2.10651060619243e-05
3.4172049358405e-05
3.5448408746673e-05
3.46955159657622e-05
3.79609951511243e-05
5.5675530034417e-05
1.10773190620198e-05
2.50211802417595e-05
1.21041926906452e-05
2.65852353951818e-05
8.74874734226782e-06
3.39317317715091e-05
1.52552715936818e-05
4.70921427811043e-06
1.45069675338576e-05
1.80858733118941e-06
1.82758470674204e-05
8.860114118053e-06
1.36700026479615e-05
2.94925968722878e-05
-2.26350489408789e-06
4.10982193444063e-05
1.78486817202186e-05
2.99887105443294e-06
-3.32966922982689e-06
2.21525215044735e-05
3.53235571864974e-05
1.63813091241934e-05
1.37707010845621e-05
1.87771452628917e-05
2.58524600351811e-05
1.82308708407451e-05
2.4191033526481e-05
9.01555969971728e-07
3.20192072159974e-05
4.28799830499529e-05
3.38247447113436e-05
3.07762041000198e-05
1.64578062852584e-05
-5.22121727734127e-07
3.65422974102697e-05
3.9930050514649e-05
4.79819296438708e-05
3.05774460620914e-05
1.10448574916101e-05
2.36647238948942e-05
-6.09294861768659e-06
5.53233945238279e-05
3.66782280188082e-05
3.43970694522229e-05
2.65978376118194e-05
3.81938931975443e-05
3.01001364417737e-05
1.10918142798622e-05
4.35909916950806e-05
3.36912899525345e-05
-8.61887194841072e-07
1.19383431905523e-05
9.99636629494958e-06
-8.91069763781032e-06
2.82837140622482e-05
-3.85761813074597e-06
2.78382996985417e-05
2.3169248612841e-05
-1.01274040593191e-05
1.16628813402353e-05
-2.93274123780465e-06
2.74576028499344e-05
4.76983503201654e-06
1.7128196522132e-05
4.98748561352327e-06
-5.65850982992548e-06
-1.56558931787876e-05
1.01710141288332e-06
-2.7939252843338e-06
3.05281551540621e-05
3.67237887867536e-05
1.18209707774652e-05
3.34632220275517e-05
-1.63007709454224e-06
4.22678593196119e-05
2.84803621129393e-05
-7.57083050555851e-06
4.23266816068649e-05
1.36040874257076e-05
1.51232496965097e-05
2.46156434054482e-06
3.07682768179642e-05
2.70410860318146e-05
3.27345175227785e-05
3.10975529711635e-05
3.75165978383748e-05
4.26378095926453e-05
3.93777713654328e-05
3.06336680846918e-05
7.59987325160063e-05
4.37400452491862e-05
3.097777303403e-05
3.60698389849735e-05
3.0913180409343e-05
3.31804691709092e-05
1.03913521557753e-05
3.06754055420844e-05
2.9579350715145e-05
2.29632520453944e-05
2.83368596125767e-05
2.85350209502414e-05
1.65261705118057e-05
-1.40709738123348e-05
-6.28325969221138e-06
4.55335429709977e-06
-3.53713804991265e-07
1.88567120407292e-05
-2.01948327477941e-06
1.07970295586235e-05
2.64637967921469e-05
1.73786361840259e-05
7.80338304725914e-07
3.04577912337293e-05
5.53362780876607e-06
2.50907151511186e-05
2.9043938120662e-05
2.14453907713062e-05
1.89772857069999e-05
2.61032508127754e-05
2.70429152077493e-05
2.56814965121117e-05
2.21716925740497e-05
2.17058110541109e-05
3.98904990080462e-07
2.72225972980263e-05
1.28085113001998e-05
6.24297959284764e-05
5.42797682999475e-05
5.69429165483134e-05
4.13684347717208e-05
2.98591734393093e-05
3.29768424331483e-05
1.98279090368911e-05
2.26682979607115e-05
5.79745130814221e-05
4.11216772764488e-05
1.89379446228484e-05
3.22773025582345e-05
3.87295763572527e-05
1.79877014556768e-05
3.04671808015205e-05
6.38406157167918e-05
-1.29770922599221e-05
4.3089659249108e-05
4.30067051366304e-05
2.69856115792272e-05
5.06362319237983e-05
1.9550649958897e-06
4.44715933877727e-05
3.36104797437169e-05
2.59221254416985e-05
-2.84188854831401e-06
1.32986877347803e-05
1.57908888586091e-05
1.28927656797876e-05
1.43905736167648e-05
7.04119693157972e-06
2.16909475135583e-05
-4.16991453411951e-06
3.67252633114062e-05
7.25361112255644e-06
1.78648656876151e-05
3.10127651964751e-05
1.87272285807565e-05
3.51415144753059e-05
4.32553173395893e-05
3.06656741121185e-05
2.87035578653935e-05
2.81385810018644e-05
6.76650757882003e-06
2.57811655974396e-05
1.7709179665772e-05
-1.08986193224601e-05
4.12836890854586e-05
4.23185270487654e-05
1.99037773073431e-05
3.50045426803511e-05
-1.0056382485782e-06
4.1848567981272e-05
4.54496876180654e-05
2.18172540937537e-05
3.02778961149562e-05
3.44624312795556e-05
2.24080098329812e-05
3.23690902066525e-05
2.41187275984323e-05
4.39343461980063e-05
1.17651754696102e-05
1.06444029013156e-05
9.3396278149623e-06
3.98589017358095e-05
4.53106692138046e-05
2.88662125803239e-05
-1.90394158775469e-06
6.21402772573599e-05
2.10069773894084e-05
5.65107093603317e-06
2.01749749872893e-05
3.97113981304336e-05
3.44737178331752e-05
1.43547250738589e-05
3.69424000124036e-05
1.94003909013623e-05
-8.88757949867141e-06
6.59872859859803e-06
2.12694236361973e-05
9.30110071127458e-06
1.71017432910567e-05
1.17679290850711e-05
4.1027976720891e-05
1.44218673069495e-05
6.3076445385303e-06
3.27343170003693e-05
2.32194188874227e-05
3.34365451752388e-05
2.77205930182589e-05
3.9321232393289e-05
2.94603359338236e-05
5.20267302985119e-05
1.90842838032951e-05
8.53141694174878e-06
6.43944774305433e-06
3.18356043356809e-05
3.88362508471486e-05
1.17411309867432e-05
5.11049273967224e-05
1.59954217015163e-05
1.52741158419614e-05
7.73426304947874e-06
6.54362660700367e-06
2.39662365304137e-05
2.29246534175611e-05
3.05949489712123e-05
1.95734706576808e-05
2.70408827598579e-05
3.09046676840128e-05
3.94989329482548e-06
1.74685633505119e-05
9.7766547854707e-06
1.34594699017905e-05
4.83006044898802e-05
2.40413508659904e-05
4.26014680510437e-05
1.16513982958587e-05
1.61025573032807e-05
4.45335665644274e-05
-3.29415298546837e-07
1.95782793246614e-05
4.65489817909898e-05
5.62931149939433e-06
-2.90203819071976e-06
2.55504465700756e-05
3.4974480741504e-05
3.92983924311764e-05
3.1005354079275e-05
2.21616497710789e-05
-1.03080700441687e-06
1.12285451918488e-05
3.52276887674671e-05
5.17198177919552e-05
-8.92989910626453e-06
4.42675482579012e-05
2.13022743782533e-05
3.8548899901711e-05
5.89417143582257e-05
4.84380450228992e-05
4.49008239722028e-05
3.00855121052485e-05
2.42648306224546e-05
2.26164040230261e-05
9.39675013014904e-06
2.84937539728665e-05
3.01202112596159e-05
1.43574109835836e-05
1.62593754128426e-05
3.06106037004947e-05
4.52773437247295e-05
4.82331900686936e-05
2.30470980150269e-05
4.49906241940275e-05
2.9432758978956e-05
4.43503917441749e-05
2.94807755688811e-05
2.28783645876418e-05
1.39128358460901e-05
2.88795318537605e-05
4.12480986192798e-05
2.2552093475312e-05
3.82022010351498e-05
2.69896648863536e-05
4.92485398943095e-05
5.31186985735945e-06
2.70270644526879e-05
7.75099372475878e-06
1.53298026014538e-05
3.3377324650192e-06
8.06194907672045e-06
2.09815947058328e-05
-1.75612218211081e-07
4.01226941754004e-05
3.57941904894862e-05
3.99122213250748e-05
3.4422677275145e-05
1.18730360731729e-05
-6.19602666775705e-08
2.90118266366933e-05
4.91896698347895e-06
3.9592471863899e-05
2.83544065635518e-05
3.61459361808767e-05
1.7173117181094e-05
3.28860971076426e-05
4.01467676064502e-05
4.05296126033577e-05
2.76747469115631e-05
2.89599293117472e-05
4.06863452338251e-05
3.25661327177753e-05
4.88573016599225e-05
4.35469314864784e-05
1.48683039934647e-05
2.69581003376483e-05
2.23004390218211e-05
4.26719787016612e-05
1.77581727454394e-05
-3.09781036070843e-06
1.87816325932523e-05
3.34790969912976e-05
1.44072077421783e-05
4.11436013219525e-05
3.97497696411166e-05
3.71387779123936e-05
3.43062550877096e-05
3.03865130500613e-05
3.0463100438418e-05
3.02399197801737e-05
1.9159187990058e-05
3.13122467714576e-05
3.3295800334217e-06
1.00971582259802e-05
-3.36807992727437e-06
1.05195455968257e-05
4.39985701586265e-05
-3.36024651745672e-06
2.12987540735103e-05
3.17487416696657e-05
3.5756002413879e-05
2.4043584370311e-05
1.17142831015144e-05
3.16654662010303e-05
3.57900933349785e-05
1.32953547137121e-05
4.67178798777911e-05
1.0682190975126e-05
4.19984699892661e-05
1.80513296326088e-05
2.48248588515515e-05
3.38681809577048e-05
2.52060280029402e-05
4.61765432539832e-05
4.02889644251299e-05
3.73381634841992e-05
1.8683398666526e-05
3.3121446955555e-05
1.15687687914337e-05
1.39572199432961e-05
2.01030482263186e-05
1.33900383849607e-05
5.25505980258813e-05
5.6397834110758e-06
3.45182069895825e-05
2.08426176664328e-05
2.1637686260175e-05
3.71347965934437e-05
4.05886606704805e-05
-1.75594037285605e-05
2.25241744690212e-05
7.07067707794912e-06
-1.51303817366134e-05
2.13751374094378e-05
2.55280277862688e-05
1.97424893252222e-05
2.74411814498359e-06
2.10607213346978e-05
1.03438351554681e-05
9.17293914659455e-06
1.69447934125722e-05
2.88451812498754e-05
1.2460874083632e-05
-5.50894564090015e-06
2.41423449694813e-05
4.43730071247543e-05
1.89831546810619e-05
1.73117834507635e-05
1.84911521739276e-05
3.64791537281642e-05
3.65136607125388e-05
3.76700338079129e-05
2.0495494286955e-05
3.21211912926473e-05
4.2682176457865e-05
5.20934376265225e-05
2.87300554626072e-05
3.38244367747447e-05
1.80366049905166e-05
1.61938431141661e-05
3.64366803552015e-05
3.9520490661012e-05
3.53353789576198e-05
2.22638133952368e-05
2.31235560816036e-05
4.18083320099606e-05
1.23783627834892e-05
-7.92690437802687e-06
3.64002203992082e-05
1.73361030197023e-05
2.26978292403464e-05
3.0543323775117e-05
2.45034617703754e-05
2.98467222584076e-05
4.20099517509393e-05
2.26610013272424e-06
8.20719746461684e-06
1.73344942013004e-05
2.38268648399307e-05
2.23807726128096e-05
3.53074134617695e-05
-3.2019666197188e-06
1.4705770365522e-05
5.92018200474423e-06
2.67140259693578e-05
1.73260641283849e-05
2.21858788797559e-05
3.22791526784565e-05
2.50360763236835e-05
3.0217488415007e-05
3.45316923007894e-05
1.82238659301676e-05
1.22200524429032e-05
4.19738382326963e-05
5.40525463801281e-05
3.39572048327777e-05
2.10019915295969e-06
3.30842671905467e-05
2.83459492300792e-05
2.45329939496546e-05
1.00171068379345e-05
4.0085627332177e-05
2.5649241692662e-05
2.80468801048835e-05
3.56515045592955e-05
4.5878689768903e-05
-1.27008607018609e-05
1.67632739869472e-05
3.04552906276389e-06
3.94979785763895e-05
2.07781657308576e-05
3.30217191109087e-05
2.05605443734263e-05
2.91457099018845e-05
5.17077402735059e-05
4.17056440413524e-05
3.11453498939821e-05
8.29100978581758e-06
2.8632718346648e-06
1.30340750771334e-05
4.14447169704252e-05
1.82531533187626e-05
1.47846306451366e-05
4.1602128471586e-05
3.19567799876799e-05
2.92088875390068e-05
1.66212212022666e-05
1.1655556441046e-05
1.75971179001833e-05
2.8365095622373e-05
1.44503867394496e-05
-1.15307092213174e-05
4.25697857821354e-05
3.93861489474897e-06
2.45283351670815e-05
4.01932208131008e-05
7.92615685990335e-06
1.47311789323932e-05
3.05805722065899e-05
-1.1403354374239e-05
4.39288729215956e-05
-4.46826184693233e-06
2.2105715371569e-05
3.26884308494772e-05
3.70221636580802e-05
1.76463182981896e-05
2.14787912698e-05
2.0500326075242e-05
2.91676804414333e-05
2.34694310996321e-05
1.14104035901131e-05
2.04432521717222e-05
3.47291150938065e-05
2.58013213127865e-05
1.69677034730746e-05
5.13167965052627e-05
4.93865213231596e-05
4.00567979169228e-05
2.66569637442859e-05
2.59591951464007e-05
3.50783630311171e-05
4.43993267753811e-05
3.29129009378696e-05
4.14040634321446e-05
2.07961092402918e-05
1.50048801098802e-05
3.7697934776046e-05
6.14285861776109e-06
1.41527150437071e-05
1.5189694869053e-05
3.13486368812976e-05
1.87608018465628e-05
6.88938110702277e-07
3.29722234292804e-05
1.39477724702311e-05
1.37609453304862e-05
6.07221161205827e-05
3.62711386320541e-05
1.28317548925753e-05
1.48416955678794e-05
6.48328512326225e-06
3.21102462549405e-05
2.21358379879794e-05
2.27722023882665e-06
1.49274286382791e-06
-5.95026735787711e-06
3.29016726038619e-05
1.32215704257803e-05
4.25194114409065e-05
3.45010385994015e-05
3.2868729474634e-05
1.72190280984826e-05
1.54068986719474e-05
4.03654377870712e-05
2.65688894656784e-05
2.49089126905774e-05
3.96570159760178e-05
3.07285533681536e-05
3.55294643469584e-05
2.77594595912101e-05
1.45975664005923e-05
3.65103859966177e-05
8.11025215249479e-06
2.81593594680281e-05
3.08175491894167e-05
1.49042056953576e-05
6.53251736635751e-06
5.11536769874229e-06
2.36028593010329e-05
2.67991409885936e-05
5.90125265920764e-06
2.4034402484216e-05
2.48277209339475e-05
2.73622723528214e-05
1.9338899075017e-05
4.02270792563986e-05
2.76791318370901e-05
2.922692490334e-05
2.33006816581375e-05
6.28196078323851e-05
1.06042353622455e-05
3.55613692885419e-05
3.02123270200416e-05
9.66172219034728e-06
1.29580106721024e-05
2.55400390841588e-05
4.38246093034988e-05
1.19673484405933e-05
1.24321607522706e-05
3.36188688937486e-05
9.48130332547144e-06
3.15939522408896e-05
1.17672415857367e-05
3.94912325459744e-05
2.09974926205327e-05
2.23192501197403e-05
1.09334801270548e-05
3.67109018268523e-05
4.60368070532187e-05
1.48585378514858e-05
2.81989353333336e-05
4.48939973653022e-05
2.61548267556417e-05
2.59779986995091e-05
1.88224912782611e-05
6.77127029946337e-06
1.94665809922973e-05
8.63457569540477e-06
3.8949668781749e-05
2.13539955312524e-05
2.86775443371801e-05
4.02533380422833e-05
5.73435092245846e-05
1.00960768899506e-05
3.03427833502859e-05
2.5590860481727e-05
2.0399399020964e-05
3.63778118302545e-05
9.3069312981562e-06
1.94583134206159e-05
3.79518889253704e-05
2.07878820247616e-06
1.08016083988957e-05
2.65722864759711e-05
3.33627605997089e-05
3.28867553616464e-05
6.59248143420014e-06
1.49670512606417e-05
2.24358889801184e-05
1.97459235517296e-05
2.92338582708188e-05
-1.13829235338901e-05
2.36022340071172e-05
2.72207044399193e-05
2.47229781466559e-05
1.06213481318606e-05
-6.24926310040462e-06
2.20849254946469e-05
2.37046351209022e-05
7.40845829260921e-06
3.28666666782833e-05
-1.04272953844605e-05
5.09396910353192e-05
1.0214465119134e-05
2.84926844925479e-05
3.86674813396234e-05
4.89632207889187e-05
3.81156105482775e-05
3.11747114561565e-05
2.84205935550332e-05
4.12060657128624e-06
3.12193521793089e-05
3.17640770239945e-05
2.43748677215771e-05
1.82326854626126e-05
2.65540573125263e-05
2.28285775730571e-05
3.14171410999956e-05
4.25175820742685e-05
8.90847359879106e-06
2.45235597197062e-05
4.73232752031312e-05
2.41836234942252e-05
2.46215546698675e-05
3.25981724518153e-05
5.03266691631554e-05
1.1600579047219e-05
2.37998096808172e-05
1.91309597518613e-05
1.89884422421069e-05
4.34854383627579e-05
1.82560221156975e-05
1.65971704321735e-05
1.88257865657751e-05
3.00387857563756e-05
3.64622831984179e-05
1.45180035223939e-05
2.07538922187256e-05
3.71713848235587e-05
-5.06986937064586e-06
3.13977804076148e-05
2.34287814676367e-05
2.171938101773e-05
2.57923636740502e-05
1.90738325159514e-05
5.04383262764775e-05
2.16081889764641e-05
1.17870020960558e-05
1.15056211468848e-05
3.13409355167069e-05
3.30137610431834e-05
2.68077261050975e-05
1.06242019409803e-05
1.85505196986469e-05
1.44498174346508e-05
2.29042024819335e-05
2.29829484687362e-05
1.24357585868693e-05
7.70427293404359e-06
3.75916237875624e-05
1.77139520357079e-05
7.22540598644527e-06
3.75778821999829e-05
1.97734985885929e-05
-5.0831070672547e-06
3.7116118054323e-05
3.43583152951606e-05
2.55523598939537e-05
3.80317421572389e-05
2.87286294849275e-05
3.21358967300289e-05
3.14721689021018e-05
1.73001082095402e-05
2.69911526058262e-05
3.3329964147564e-05
2.60837214957549e-05
3.16479233079667e-05
3.59144673616375e-05
-5.42576678667137e-06
8.74391455546617e-06
3.21447762170423e-05
6.66734526531297e-06
2.0102655062533e-05
3.0419227046246e-05
6.76311626349747e-06
1.67290421535466e-05
2.41689670979707e-05
2.68174150707746e-05
2.77207328971881e-05
2.30619198887242e-05
1.84748242530673e-05
5.76523883379129e-05
3.88034498771174e-05
3.61622118322977e-05
2.35343495403229e-05
1.32782762150863e-05
1.07337236004936e-05
1.30923440151031e-05
2.13500492945103e-05
3.52241539041975e-05
1.80937449222809e-05
5.69499267690034e-07
3.15889767028054e-05
1.28469365650557e-05
1.51135782351817e-05
6.12275007288556e-06
2.97825889781939e-05
5.19267528119607e-05
9.2304261131735e-06
2.53996935591497e-05
1.08225210174314e-07
1.23605375965032e-05
2.55013192258007e-05
2.87713591906934e-05
2.32532328273415e-05
6.74798395912842e-06
2.24958609442228e-05
3.16024490000769e-05
3.29658462371108e-05
9.75040283761787e-06
2.47407747599131e-05
7.02082595570284e-06
4.46261703137336e-05
-3.35024651591039e-06
2.00353807512792e-05
1.13778762992574e-05
-8.02100182683685e-06
1.44607991970917e-06
2.47297451031386e-06
1.37280728205728e-05
1.6701482741914e-05
1.97323221636267e-05
1.04924488900139e-05
5.4021649519794e-05
5.80112620350532e-05
5.00191350104024e-05
3.21536954908197e-05
2.27183118568439e-05
3.90844316465289e-05
1.36698515473205e-05
2.29931336118631e-05
2.48353171162852e-05
3.82893117795075e-05
4.53984501025489e-05
1.45925955716721e-05
1.79384114916039e-06
1.33100707563099e-05
1.10289928614775e-05
-3.27423472445799e-06
8.33235749520315e-06
4.53870279243814e-05
3.78839563071438e-05
4.45271116898234e-05
1.17006377638523e-05
8.22507401560139e-06
4.37840717119955e-05
2.78136590461528e-05
2.31983554356404e-05
3.99566669675006e-05
2.60994532153657e-05
1.38445794332819e-05
2.62970142990106e-05
3.05144298598944e-05
1.17891205214561e-05
4.27767011709009e-05
2.76462399349833e-05
4.32384564065586e-05
-1.75862063605802e-06
2.5821251012901e-05
2.55393394125786e-05
2.8165376724682e-05
3.09005053705079e-05
1.96470780971608e-05
1.82657030954983e-05
2.71754658720578e-05
4.49399110880777e-05
2.96446481695171e-05
4.71646955203805e-05
4.96008236098449e-05
3.14365073991887e-05
2.63575271971599e-05
9.19474190279395e-06
2.30128272413472e-05
1.62713579706183e-05
2.16166874490315e-05
1.64222081614662e-05
2.33964340398101e-05
2.44536774292274e-05
4.77888015553657e-05
3.48700995984757e-05
3.59378333171297e-05
2.61992237303541e-05
3.17635111647644e-05
-3.43327666182591e-06
3.84553629123921e-05
3.87706623710539e-05
2.23991201449407e-05
2.72767135263304e-05
1.28348958670049e-05
1.10401182244321e-05
4.05086075647887e-05
2.33000889909473e-05
1.90876808402958e-05
3.23188786797964e-05
3.35633184815283e-05
3.81510781373472e-05
9.13206776985177e-06
1.96961305695963e-05
6.3368575931106e-06
3.87681892754348e-05
4.66355296077108e-06
3.80050553244083e-05
2.44793214976453e-05
3.27065272388376e-05
5.21899268734211e-05
2.65907457369546e-05
2.87864382276478e-05
4.62122004547397e-05
2.81239842635506e-05
1.65332956069604e-05
2.42841127164356e-05
1.42298159106248e-05
1.53708680700762e-05
2.72681005898657e-05
-6.17294795165315e-06
4.16175438324765e-05
2.73435444528018e-05
5.32005683039214e-05
1.31150279184267e-05
1.57858990472456e-05
2.42846572481203e-05
3.98335324125121e-05
1.98932725498222e-05
2.96169201893342e-05
8.69899916421974e-06
4.06236083205778e-06
1.57207402370893e-05
4.85172458974284e-05
2.8511368766334e-05
3.69908654149045e-05
3.81900691098983e-05
4.16135555952465e-05
3.75819610155087e-05
1.2259452789038e-05
1.46079804321166e-05
3.17343730059817e-05
2.94847386431545e-05
3.46437463470736e-05
2.97229021634911e-05
3.51577539825926e-05
1.78306476646004e-05
3.36188944417848e-05
3.08243036390848e-05
1.92661456264535e-05
1.82391345283268e-05
1.32719360716751e-07
3.79144167968858e-05
1.53901718285257e-05
2.34254769148798e-05
1.38807887662395e-05
3.51451308974607e-05
-1.44239049263439e-05
9.6447089602776e-06
2.46839659752872e-05
2.45477379209453e-05
3.04415459750963e-05
6.41028546507401e-06
1.16634519549081e-05
-2.90114983218603e-06
-4.96578122963614e-06
3.38607292682202e-05
2.53580221473138e-05
2.04089020957561e-05
2.94378442070977e-05
4.00042293121312e-05
3.15983969720909e-05
1.92209020056433e-05
4.10815983395054e-06
4.53070767589053e-05
8.46008395372513e-06
2.27767897991176e-07
3.32280858394004e-05
3.21802089199719e-05
-1.11868614577165e-05
3.17689481988086e-05
-1.32048122344347e-05
-7.50749469151474e-06
2.03613202953867e-05
3.43598193264744e-05
3.60473202487539e-06
2.61248665090453e-05
2.97972053696512e-05
3.36110871886839e-05
7.28950360280012e-08
3.24494989368071e-05
2.20047875789233e-05
3.13826661976651e-05
1.41265322712701e-05
-7.95217884055039e-06
9.50298282040244e-06
1.97373215853861e-05
-2.25402217060309e-06
-5.16633484888937e-06
4.28951100562451e-05
1.5839911745606e-05
4.16063485627116e-06
3.42695888921613e-05
1.262269660185e-05
2.52040590305522e-05
2.22947234991112e-05
-7.11639527538566e-06
2.21815897534194e-05
1.26522918474694e-05
1.72544078974903e-05
4.96015341448491e-05
3.38262789725842e-05
5.2252253123961e-05
2.88355608950658e-05
2.9665193946836e-05
4.87273173351205e-05
2.78357074190388e-05
2.13163337315655e-05
1.9659630250199e-05
3.57193239096919e-05
9.40963563820719e-06
3.22870022582118e-05
1.45162872074591e-05
3.34169886122406e-05
4.40730637608393e-06
2.67433842645904e-05
1.76316375943609e-05
1.17830508585136e-05
6.65846798549662e-06
2.09214583169119e-05
2.23924855860336e-05
4.71425233300812e-05
2.29997034277913e-05
1.45820780964071e-05
2.95092130897626e-05
2.12255656508775e-05
2.29208123851662e-05
1.82296589775594e-05
1.66088904357584e-05
2.20412303515762e-05
2.31964936357091e-05
3.24446689599381e-05
4.87034572466431e-05
4.26299532282963e-05
2.74278286948057e-05
4.0417345791988e-05
5.9416298224157e-05
-3.05525233561334e-06
2.63176344002245e-05
4.04746714050158e-05
2.96752929260072e-05
3.10482781699514e-06
2.19869815085986e-05
4.40966131699554e-05
2.9046919447942e-05
1.67730892242349e-05
-1.22887580517447e-06
2.05424200783471e-05
6.03590862596742e-06
3.16030391392782e-05
4.48353975037818e-06
3.29121130550973e-05
1.86274657836008e-05
2.98776335133404e-05
8.01818316723359e-06
4.38602285000892e-05
1.07754945922104e-05
1.92744779312455e-05
9.53309627987208e-06
1.66001830153612e-05
2.23499843102924e-05
2.4619029172356e-05
2.63433648766933e-05
2.84395202140747e-05
-1.2229493685575e-06
3.04117666200566e-05
4.4069712622906e-05
1.19940441637117e-05
2.27811923257866e-05
4.72675935847212e-05
3.40800762773898e-05
5.64047254868587e-05
6.42921474238829e-05
4.18366431430525e-05
1.88651416675587e-05
1.01333700934039e-05
2.7319657483671e-05
-1.79238542214684e-06
1.51796705783484e-05
3.28011732671547e-05
2.7962293661566e-05
1.78978471061409e-05
3.14846755446792e-05
4.36290070611273e-05
1.96982162020502e-05
2.41445607891313e-05
1.05678582272744e-05
1.72360139943729e-05
1.59407307945204e-05
1.10831446563741e-05
1.66688393957617e-05
1.61583867851364e-05
5.36313367081373e-06
5.59677200129669e-06
4.12179793860798e-05
2.24556384654345e-05
1.36299718665149e-06
1.17323055351195e-05
4.47974015606218e-06
3.6480071497307e-05
6.48504074639001e-06
4.77224468292119e-05
2.72557067155892e-05
1.48773532476974e-06
2.25840143973175e-05
2.70811270147915e-05
4.81675837831836e-05
3.21761950218206e-05
1.01815944972688e-05
1.62153794183567e-05
2.13720639077638e-05
1.79015658503362e-05
2.35036688548543e-05
1.95247781576919e-05
2.53269962688086e-05
9.08374615798748e-06
3.27612659163116e-05
2.74089043118708e-05
2.74653452684459e-05
2.22728430578099e-05
4.95942024819219e-05
5.12922503456949e-07
3.47142862190367e-05
1.09328070427295e-05
3.01820927850708e-05
4.1315259459997e-05
4.40473329037798e-05
2.76122324907864e-05
-1.55709848349277e-05
8.8655618103422e-06
1.32395464799352e-05
3.39547030131173e-05
1.98935413159573e-05
2.47382528000324e-05
2.2362458211403e-05
2.26304771594836e-05
5.67009148789197e-06
1.18072741631903e-05
3.67636043942489e-05
1.46221664804413e-05
8.57206064094721e-06
-2.03830158454293e-06
1.20383718484056e-05
3.99041140936304e-05
5.24405244215054e-05
1.98256126407253e-05
2.2219861837528e-05
7.41652334471263e-05
2.02004042168884e-05
3.13100841967236e-05
4.67467867114068e-05
4.92787581051654e-05
5.63406350056224e-05
2.98802068600525e-05
3.66716257586639e-05
3.25901381652433e-05
6.42020835643532e-05
4.41641579872765e-05
3.58237487382225e-05
4.25989539328066e-05
1.09405532187495e-05
5.57912748678663e-05
3.81287822706893e-05
9.40921927499277e-06
2.11904344302877e-05
1.56954126175224e-05
3.97411026905412e-05
3.33024328842609e-05
2.516905000049e-05
5.82260633667638e-06
1.78473796211938e-05
1.68385642204856e-05
1.61804626020668e-05
1.08530232931019e-06
1.45218364822726e-05
2.80435975972395e-05
8.41195969157898e-06
1.7929446097793e-05
-6.36759790398966e-06
3.13770132948481e-06
1.34762809576402e-06
7.09196874328709e-06
-7.5445404153189e-06
2.45045345897725e-06
1.03955172638162e-05
8.60862934824575e-07
5.08219122693997e-06
1.87881723527995e-05
1.94816675783459e-05
2.35811269318318e-05
3.55040033907516e-05
2.97860503041597e-05
2.47540529071216e-05
3.22373249113622e-05
4.22509319036679e-05
2.12850533528904e-05
-3.25688254587488e-06
1.71041382991157e-05
3.93567688814559e-05
2.98009834810956e-05
3.83395787924334e-05
8.02184561415262e-05
4.79504079739821e-05
2.50829880120588e-05
3.57613384003406e-05
3.59892966847971e-05
2.54675693705006e-05
1.67125394737012e-05
2.26876272157471e-05
4.28911143943643e-05
4.03581808863242e-05
4.49118102596495e-05
4.07185442137346e-05
1.53076062644132e-06
-7.38678044329981e-07
-4.39771834189518e-06
6.55306325523195e-08
2.9750774824518e-05
5.75184028416333e-06
2.14193119020044e-05
3.06010549689361e-05
3.30863052911293e-05
1.95430005523209e-05
2.20300125564251e-05
2.29209425955793e-05
1.94566194844204e-05
1.70115127129346e-05
-6.94123683943046e-06
2.29088689389141e-05
4.53370974203731e-05
2.62735927500492e-05
4.96300060637594e-05
-1.20540813506524e-05
2.42257220388992e-05
3.68445519886371e-05
2.21631823974372e-06
1.30246460138983e-05
3.04833865057532e-05
1.8463678623341e-05
1.26665105375936e-06
2.0119709545357e-05
2.67502636889334e-05
2.72636630962631e-05
4.60562878656354e-05
2.66269195495008e-05
1.5946576912526e-05
2.00241648493551e-05
4.3458009361397e-05
1.88282172037059e-05
2.32383101723268e-05
3.36813125988663e-05
5.82738371960343e-05
3.44706893378643e-05
3.21158527302946e-05
2.45391400045796e-05
2.6030407034444e-05
1.42945484356781e-05
2.25180181371285e-05
2.10848121574447e-05
3.94658350894276e-05
3.27577633483303e-05
3.80167551522448e-05
3.91140493521848e-05
2.49985096169652e-05
3.95918924334916e-05
3.62363958218453e-05
1.20071984974706e-05
7.86510098862966e-08
5.46366323933284e-05
1.7026658316365e-05
1.17755844527886e-05
2.8853080825569e-05
2.41399254433144e-06
3.04093961196087e-05
1.97905650841767e-05
1.89979587312512e-05
4.45382484862587e-05
4.24043736552912e-05
2.25483148862955e-05
1.57705440263966e-05
9.45628608464795e-06
3.88114674233325e-05
3.39762294490439e-05
3.58638230750353e-05
5.95314681289337e-06
1.76303713068521e-05
3.80329995958813e-05
3.97531010071574e-05
3.68225225485171e-05
4.052637702237e-05
3.41522563085775e-05
-1.0707252168967e-05
2.74818520826876e-05
5.05681476867227e-06
5.95439992784612e-05
2.01875349078022e-05
4.41167546681929e-05
5.0413679970304e-05
1.88979269554281e-05
9.86655103238553e-06
3.34851472486319e-06
1.95066612504466e-05
4.11796902966285e-05
3.5028468011554e-05
-4.9507839053743e-07
4.07718647441801e-05
