# Supplementary material for: Research on computational propagation and identification of mine microseismic signals based on deep learning
Source: PLoS One. 2025 Oct 22;20(10):e0334641. doi: 10.1371/journal.pone.0334641 (PMC12543183; doi:10.1371/journal.pone.0334641)
Supplement: S4 Data — (ZIP) [file pone.0334641.s004.zip › 000100700000168.xlsx_0.txt_24.txt.txt]

6.83364424292707e-05
2.01275029192586e-05
3.58845907308559e-05
3.22445061335965e-05
5.60371186321841e-05
1.22884631929407e-05
2.74031268222828e-05
9.89023528447084e-06
3.32964505838724e-05
1.53005909783063e-05
-1.49579590164959e-05
2.30462760408281e-05
1.5685126821243e-05
1.26724304823616e-05
4.19683525019609e-05
2.89947454555542e-05
1.91770123074799e-05
3.03419024784941e-05
1.96354666645993e-05
3.0726190944455e-05
2.20617254237899e-05
5.80415086956206e-05
-1.825458032711e-05
3.39329570952898e-05
1.01876462566241e-05
4.80253572280124e-05
3.11928653548001e-05
1.00306999001022e-05
4.45868258881614e-05
2.42632581936407e-05
1.09354180619292e-05
8.67725807311378e-06
2.27730180521266e-05
3.08786600474465e-05
3.44808026904599e-05
5.90153678755206e-06
1.18916495354381e-05
1.45373724979589e-05
1.21927668284869e-06
1.56486221385029e-05
1.91500154239109e-05
3.63333733844598e-05
3.70970308343869e-05
2.31311490859911e-05
1.2039439733646e-05
2.79126349027397e-05
8.7743743794606e-06
5.24940762990606e-05
2.52755831899298e-05
4.61585650175321e-05
4.10060964543879e-05
3.39776300812976e-05
2.82575372801982e-05
5.1374413808739e-06
1.82066408695747e-05
1.93897741159474e-05
1.43008936424704e-05
1.81370646894944e-05
3.99344567733977e-05
3.29236118935419e-05
3.53550822388563e-05
4.50154399707896e-05
-1.93354237517756e-06
2.58759822992628e-05
1.72594136038689e-05
5.3512342074488e-05
3.14508939172686e-05
3.83906515187706e-05
3.0888356383799e-05
4.480653663999e-05
1.75525963353209e-05
2.08448300900458e-05
7.20495714507789e-06
3.36510636596738e-05
4.02688240670726e-05
8.332030231436e-06
2.33518210237975e-05
2.73202548048614e-05
1.07847614217312e-05
7.46815180211149e-06
3.92179390259011e-05
1.04453031629859e-05
4.82566339014193e-05
2.76820324543582e-05
2.14125923882884e-05
1.14404381525215e-05
9.30213863137505e-06
8.7167457512543e-06
2.24320181174325e-05
1.01864876594344e-05
1.79743305036714e-05
2.86426135733e-05
4.44090977293166e-05
1.62698893272937e-05
4.01782608322522e-05
2.69693700066753e-05
1.06684813227047e-05
5.24316075906356e-05
2.39805444553059e-05
2.23355424742898e-05
3.21406968859163e-05
3.74342337289565e-05
3.43378601513417e-05
2.36488246718206e-05
1.55857600773795e-05
2.70071022346404e-05
5.89300347495129e-06
3.39233795527703e-05
6.90498250255134e-05
3.47479226556697e-05
2.54559419144551e-05
1.36588095607072e-05
-2.91053317746895e-06
3.27741123430882e-05
2.45180044008884e-05
2.53234446174414e-05
1.91457422391611e-05
1.7906142600136e-05
1.68601970501455e-05
2.33768706511985e-05
-1.20561956372847e-05
1.67277562111973e-05
3.39564890657094e-05
2.70228268442709e-05
4.41408040375801e-05
9.17543092922802e-06
6.6256291427012e-06
2.29414486582724e-05
1.49024837850176e-05
1.03028416738132e-05
1.83274493809622e-05
2.43069491993359e-05
4.09528453944599e-05
5.30524754699295e-06
2.45599804108897e-05
2.59263164359451e-05
4.22274075884864e-05
-2.90467898762011e-07
1.37064903918236e-05
4.22421384603677e-05
5.2819508615335e-05
3.11357869363203e-05
3.08271202263049e-05
2.41029227065044e-05
2.56023889340338e-05
2.92696412347949e-05
2.83096697298968e-05
3.59877781032895e-05
3.03725099936407e-05
7.32831063114881e-06
4.99798407369176e-05
3.38079516394629e-05
1.49425586165503e-05
1.71268624529857e-05
3.72324227922358e-05
5.23994183424017e-05
5.28622026358249e-05
1.69715240675634e-05
2.48310668560566e-05
4.60200645255191e-05
4.20192436408854e-05
1.86015881845311e-05
2.77657308632424e-05
1.06003629175441e-05
2.28553334293905e-05
6.64711490192913e-05
5.86589527760281e-05
3.15946409057838e-05
5.46075204664601e-05
2.28859608351506e-05
4.15001383439693e-05
6.5172700069595e-06
-2.43670222925153e-06
2.0035913514059e-05
1.64488066950684e-05
2.05204855567812e-05
1.8926673534428e-05
1.40438020034119e-05
1.69716312654291e-05
6.7170599853234e-06
5.1259253214081e-05
3.01289655817864e-05
5.35224495473963e-05
1.21834599135575e-05
2.02042360380936e-05
3.38484542704142e-05
3.5168619108521e-05
3.64348861184532e-05
3.37288167752622e-05
2.98256763504828e-05
3.6384678791006e-05
2.36573640410496e-05
5.58035957844859e-05
3.65416872150607e-05
2.93182117491727e-05
3.44076104760189e-05
5.43496614658027e-05
1.63554575521951e-05
3.92692162991511e-05
1.60115835483535e-05
3.53536293094276e-05
2.01785956439763e-05
9.4834285034009e-06
2.4093007460438e-05
5.08220498321429e-05
-1.24278281498786e-06
3.76327749104449e-05
2.32779053028158e-05
3.20155380269897e-05
9.26376631912902e-06
-8.00894953777998e-06
1.74802742016883e-06
3.3295915331233e-05
1.84130269721496e-05
1.59034783711742e-05
3.33299900425219e-05
8.10640180255197e-06
2.45610013558485e-05
1.60736024282396e-05
3.16938258178101e-05
2.42991832436411e-05
2.23238770736767e-05
2.86405294705831e-05
5.63318171971434e-05
2.05197581807777e-05
1.50785756678687e-05
2.89658278903632e-05
1.71285700978451e-05
1.13602326105717e-05
2.25443511216637e-05
2.99147048996378e-05
2.21420843782598e-05
6.40546566352851e-06
9.22482163615142e-06
5.84303972560182e-05
1.67371292085839e-05
1.09242191469442e-05
3.58934075799695e-05
2.47133175349303e-05
6.85131532369185e-06
1.01981722836002e-05
4.37310178037401e-05
3.69824630478865e-06
8.07938973047026e-06
3.92153458995392e-05
-3.1747313974318e-06
3.99322303390837e-05
2.31171554856369e-05
-1.59327002846875e-05
4.94727597034006e-05
2.48749218289198e-05
1.66921730185614e-05
2.25984988242546e-05
6.72882566487447e-06
4.75482968631751e-05
7.6284366756731e-06
7.72270289350261e-06
3.285644500108e-05
9.44700057561006e-06
1.38003518078838e-05
1.82608751640509e-05
1.54407457957588e-05
2.25039359906713e-05
2.66218196739733e-05
1.68568673951405e-05
4.67093668039837e-05
1.624940369496e-05
5.20684128005643e-05
2.58989004628901e-05
4.01492669782134e-05
2.46666407899009e-05
1.66593518102475e-05
3.99780125367048e-05
1.88196572285143e-05
-4.62358038559949e-06
2.986323604437e-05
2.84064031073604e-05
-7.90748574514727e-06
5.52433173215367e-05
3.63948164823237e-05
4.11681001987162e-05
4.61940711287949e-05
1.39907110304742e-05
2.36900163320008e-05
3.30152109211652e-05
1.22699245608369e-05
2.5265345082316e-05
1.99104362609549e-05
1.53051210615759e-05
3.44189137973898e-05
2.57244109302519e-05
2.07621696913665e-05
3.39139460719e-06
-3.26939664551287e-06
1.69979298086376e-05
4.14767539389786e-05
-2.47824739842243e-06
8.01309345496632e-06
7.27766050256413e-06
2.63463806803411e-05
-1.51132007169539e-05
1.86354288204228e-05
2.94077161352845e-05
-1.20540548137617e-05
1.49601774203253e-05
-6.296721296974e-07
4.24024565638313e-05
3.21753482585785e-05
1.72100915354981e-05
3.41650178245339e-05
2.75676149376944e-06
4.17312488793625e-05
2.41007893673823e-05
1.45457348354416e-05
2.4702355162552e-05
2.8872960427886e-05
1.4541314009763e-05
2.65855786312189e-05
4.66464876799535e-05
3.01635773294207e-06
3.46520049315678e-05
2.19655236800725e-05
3.22788647771567e-05
2.70973327878853e-05
2.56714705632443e-05
2.44452354776716e-05
3.11245948489411e-05
1.23228417566264e-05
4.50922208936867e-05
3.50033208565571e-05
2.87120809288645e-05
3.22482767699968e-05
3.22238307219386e-05
3.40444671434912e-05
1.6795021440579e-05
2.36955126348055e-05
3.83963525458787e-05
4.24136418862707e-05
3.23444045391004e-05
6.15789336451898e-05
1.20085684668426e-05
3.82547201317766e-05
2.11299492726818e-05
5.24044899123249e-05
3.57810810819556e-05
2.67734672558526e-05
3.1735354708791e-05
1.6048634002522e-05
1.75970031563387e-05
3.94357593460929e-05
2.24145385980815e-05
4.25324224105127e-05
2.51121434202573e-05
4.84281296393213e-05
3.96988980734655e-05
4.29269179008198e-05
2.77458749790628e-05
2.69284802345954e-05
1.09515786555518e-05
2.62097601818563e-05
2.59899278224992e-05
3.44506525134418e-05
2.39834394921844e-05
5.14770816851038e-05
3.85114600509242e-05
2.77221925273734e-05
1.60044718667089e-05
4.70574966152542e-07
1.82713300399912e-05
-6.44334077416564e-06
2.08719586671846e-05
2.63496705502669e-05
4.86274124866174e-06
1.57724465008386e-05
2.31021177349092e-05
7.50429373190601e-06
4.00819118177426e-05
2.26061768296716e-05
4.67451788638837e-05
3.15521807570555e-05
-3.65930921597299e-06
2.88508886920266e-05
4.31386017002199e-05
2.75456690468968e-05
1.83365474572296e-05
4.06880899681753e-05
3.03468423994612e-05
-1.10449388391224e-06
3.79593964050787e-05
-8.17581399379535e-06
4.25163869724663e-05
2.35662732298811e-05
4.06854495578726e-06
3.34053303953751e-05
2.59710764101634e-05
3.17002620359039e-05
3.70038426919419e-05
2.54370279474215e-05
4.37083252603987e-05
1.66905690413844e-05
3.25710604076652e-05
2.06467736560019e-05
2.69340793677246e-05
1.3885243225887e-05
9.5092380915748e-06
1.43974935522478e-05
3.33590326622335e-05
1.79452966067016e-05
1.36387460583288e-05
2.60549048168565e-05
2.09673819672625e-05
2.59973539167081e-05
1.83931327367755e-05
4.25171371312182e-05
1.01631438467426e-05
4.56120994800047e-05
3.17336045628731e-05
4.3318008671746e-05
1.42825976126958e-05
3.58014824277446e-05
1.18959064702341e-05
5.32567432816257e-06
1.95739116050946e-05
-2.19122071890898e-06
2.14101867139519e-06
7.58984678037174e-06
1.82413226178133e-05
4.54986251567471e-05
1.82488024310393e-05
2.32957540473584e-05
2.65355654028549e-05
2.35499139731745e-05
1.57854514041274e-05
4.20118889547185e-05
8.32812651526809e-06
2.69319300973528e-05
3.16263939153543e-06
2.28346076030105e-05
1.62347644971135e-05
1.57138191529453e-05
1.63097638814334e-05
-5.46674312622412e-06
4.45948217051761e-05
3.47128486043658e-05
2.38736653741329e-05
3.4436246551949e-05
3.7504608056115e-05
1.41081758713335e-05
5.64960659114388e-05
1.57346585090206e-05
8.64787001123817e-06
1.13486091782004e-05
1.19806296079761e-05
2.28582455678809e-05
4.11527999798837e-05
4.42107935384497e-06
1.67231859527983e-05
5.2490254911274e-05
4.4881167240061e-05
4.16995677898204e-05
3.08627050274367e-05
1.55310205571651e-05
1.76716364139842e-05
3.62085773509601e-05
2.21711219649236e-05
2.04025036520945e-05
4.87537257337651e-05
1.98842901132871e-05
2.42228760449897e-05
5.13412206739302e-06
1.14958208880289e-05
4.06050853075737e-05
5.82415089732971e-05
4.30678528167209e-05
4.810251085264e-05
-9.29211485397964e-07
2.34333339195976e-05
7.08617792902406e-06
2.2037193597753e-05
1.24619463471458e-05
5.95506868353137e-05
3.69327220758903e-05
3.77738638279828e-05
2.52406707410409e-05
9.85641008610014e-06
2.30319821054095e-05
2.82943285088966e-05
3.64288277621401e-05
3.46858327779857e-05
2.70496313532859e-05
3.92227104544475e-05
2.21557365589397e-05
1.77681013228503e-05
1.58700157091561e-05
3.18785804398825e-05
4.34492519506563e-05
3.1950928360835e-05
-6.31230126894195e-06
3.50422188521455e-05
2.69034390368916e-05
4.89399157021068e-05
2.69615792654254e-05
1.44357050349444e-05
1.50598327845705e-05
2.760468324592e-05
2.53082732264638e-05
3.04062585747947e-05
5.34686525004033e-05
3.7799068465091e-05
2.95752513723428e-05
1.33551161620198e-05
2.53816665061351e-05
3.1935532051541e-05
3.37074579486642e-05
3.31389936733045e-05
5.17316753781065e-05
3.85465497322617e-05
2.76933839373087e-05
2.35557779870974e-05
3.35334143208378e-05
3.39048623540209e-05
3.7088395064155e-05
2.45484281001011e-05
2.87632822521387e-05
2.80063742992065e-05
1.09075733752032e-05
3.14117446315154e-05
3.79107638245668e-05
2.01335833393595e-05
3.59200207238235e-05
4.50212777136125e-06
2.86939703486271e-05
1.7808374262553e-05
1.78044849255757e-05
2.12631995401292e-05
4.137963755278e-05
4.2190653162597e-06
2.58942200715242e-05
1.83316663135032e-05
1.99384401904749e-05
1.08400560252757e-05
1.39218787801143e-06
2.02218325846333e-05
3.58118570283005e-05
1.46807445993159e-05
3.88637643190048e-05
1.96980197651223e-05
5.72653714554911e-06
-4.80010989685291e-06
4.8924318408645e-05
-1.36384821113071e-05
2.76281508585716e-05
2.65525264335683e-05
1.91550320335506e-05
1.11915086355293e-05
4.09378500682238e-05
1.86336574491697e-05
5.78531860563466e-05
4.14537736493653e-05
4.16887975179359e-05
2.16535550437832e-05
3.60393206164677e-05
9.81694787249164e-06
1.65337960134547e-05
2.48958439490372e-05
2.66122055264233e-05
5.20189944490172e-05
1.9921185245271e-05
4.52146468857637e-05
3.33989104997256e-05
1.58641964900861e-05
2.44639652337634e-05
1.45859744178865e-05
2.43059403235112e-05
3.14900334295353e-05
1.32589854499068e-05
2.78423232171155e-05
3.74885139188212e-05
1.70002563732772e-05
1.33998971713599e-05
5.40135184880591e-05
2.78672092520501e-05
1.3462487732016e-05
1.20597598583139e-05
1.21653592129364e-05
7.76191168126621e-06
3.77428084463999e-05
1.09718562339177e-05
8.74115561804073e-06
3.20671768619508e-05
1.46522631205955e-05
1.00729237087343e-05
1.43039058603056e-05
2.52029340960907e-05
5.37136434141824e-05
2.30787781677277e-05
3.00898190288565e-06
1.54900670593171e-05
3.94069926745729e-05
1.40965517409017e-05
2.59937638874168e-05
1.45593929752244e-05
1.49651651377124e-05
3.45350562165808e-05
2.21010454703702e-05
5.7695642434426e-05
3.25819275840257e-05
2.94988196648833e-05
3.35272595475266e-05
1.78461164713963e-05
3.94327222332165e-05
4.04464174947597e-05
2.2751671190571e-05
2.94612461253557e-05
2.25544770825939e-05
2.41284285589721e-05
1.1244180580264e-05
2.62810784674882e-05
2.99870042112032e-05
3.0158248592054e-05
2.54786805046842e-05
2.16278941081326e-05
1.90921111651314e-05
1.2420511972428e-05
7.55844138148126e-06
1.50549996280852e-05
2.07019886191074e-05
2.77066465885253e-05
-5.95360508064783e-06
3.54666444412255e-05
2.72910552062033e-05
4.28137580572956e-05
8.24594956537984e-06
-7.31982793495366e-06
1.92678852384951e-05
2.76008323460305e-05
1.91486220729509e-05
1.97239511043699e-05
1.71675538764563e-05
5.9880706478823e-05
4.80767193524789e-05
2.99510405063774e-05
4.38333314503577e-05
1.71257280881065e-05
3.08770446943555e-05
4.22601868743158e-05
2.95775774893468e-05
1.99295160409751e-05
5.73707505510942e-05
4.49177918577309e-05
7.97018198201588e-06
5.33398005731316e-05
3.27912547849451e-05
2.7789220652105e-05
2.88680105095721e-05
2.77958573624883e-05
2.81842050760484e-05
4.22643086773406e-05
2.74721598387053e-05
3.03278395507724e-05
3.03804248076196e-05
5.83103929304111e-05
2.64293110202938e-05
1.10389110305746e-05
-1.5417703154054e-05
2.73660442083826e-05
2.28299431897729e-05
7.04579567012821e-06
3.8699658210979e-06
6.79102116471974e-06
2.07044788710729e-05
1.06398404410265e-05
1.37362044779019e-05
1.13324003586689e-05
4.30799775244753e-06
1.05265673493194e-05
1.92117280918105e-05
3.17216225890921e-05
-2.40672105311335e-07
2.93465437368896e-05
1.02095451200806e-05
3.18743064566171e-06
4.29452000649827e-05
7.82543432996431e-06
2.84640835866624e-05
3.48741344943458e-05
4.34118262231065e-05
3.09360825329528e-05
5.08626072249778e-05
1.98059494265228e-05
3.3375360375681e-05
2.3017651921217e-05
3.84497505047717e-05
6.24096235151483e-06
3.95619145631798e-05
2.68517993458388e-05
2.61981144002492e-05
1.88592440164554e-05
4.23662611019225e-05
4.48716838152835e-05
2.42835067038065e-06
3.24816106909313e-05
1.4437590774808e-05
3.92788952245087e-05
4.02480810559147e-05
3.16720508579619e-05
-5.28503438132477e-06
9.23131147786339e-06
8.49406859620566e-06
1.04625964368777e-05
2.62934741905482e-05
8.24127419968021e-07
6.99177797600935e-06
2.47711194060605e-05
2.84587763646707e-05
1.38628951038692e-05
2.1418936198626e-05
2.19051203247312e-05
9.38105941594575e-06
3.92776404120189e-05
2.32657443147058e-05
1.69633414846343e-05
1.8393972725571e-05
2.84050264986348e-05
1.63701855445907e-05
2.05170613280604e-05
2.62173820201017e-05
2.58000208330337e-05
5.55059224158906e-05
6.41255357120411e-06
4.01759365128597e-05
3.13630269778994e-05
2.71305186272506e-05
2.87925873543299e-05
4.33217376380384e-05
2.14232562941655e-05
3.65884441621161e-05
4.28758672233815e-05
3.98108145681213e-05
4.1078932715573e-05
3.58657725822273e-05
2.12963813480916e-05
4.43468936138312e-05
3.01389660410507e-05
2.6426994039993e-05
4.4674497275441e-06
-4.44791881121742e-06
4.21713522711317e-05
4.44119735605194e-05
2.83306364846259e-05
2.06101365202984e-05
2.63468528479011e-05
5.99986937522444e-05
4.27938771880772e-05
3.1329789977303e-05
1.73599640528078e-05
8.98844646157066e-06
3.03013356942632e-05
1.7730646659597e-05
1.81082932304549e-05
2.53298425964635e-05
2.96998113944421e-05
5.21337397731872e-05
1.50156618992536e-05
-5.52562856682814e-06
4.01054841971203e-05
8.29704363302127e-06
1.03951846049389e-05
3.00348332816935e-05
3.79131954579029e-05
1.52791652039002e-05
1.32495090163982e-06
2.81575155254986e-05
2.33201900056277e-05
1.4057008345224e-05
6.43237792990096e-06
1.24812981159392e-05
8.24285286519546e-06
5.06733685292893e-06
3.38924199141579e-05
3.18116040633845e-05
2.05952925964326e-05
7.49106450865435e-06
1.33465369857029e-05
3.88524413098128e-05
2.10354361847709e-05
3.65643046849706e-05
3.38062617914145e-05
2.71281856652757e-05
1.80909078736742e-05
2.59949843650191e-05
4.36225594998345e-05
3.3047294342838e-05
4.33198725684541e-05
2.39848874901481e-05
1.65639403156763e-05
1.42323234241393e-05
1.93319458375526e-05
1.91601000000914e-05
2.12128262083116e-05
1.72891235696324e-05
2.0936090396819e-05
2.3708655175899e-05
3.33334816564169e-05
2.75933010811152e-05
7.78244741350612e-06
1.13524305203158e-05
1.79737469644789e-05
2.65626227499271e-05
-8.85830194029916e-06
-4.56444965724942e-06
3.72151462166018e-05
2.0039584093607e-05
1.68081922551194e-05
4.05586513279761e-06
2.26132976853696e-06
4.45956401764973e-05
5.03562192392545e-05
7.17880687275857e-06
2.32677213246805e-05
5.37948952862859e-05
2.95833092789096e-05
4.75962574200213e-05
4.49035589909706e-05
2.41175042982798e-05
3.42064425948993e-05
1.71626605793458e-05
3.03700760509196e-05
4.18307431844281e-05
2.88624065268079e-05
2.9660249002579e-05
3.54527227121482e-05
3.17108522918303e-05
3.90930929585637e-05
1.70147268435882e-05
2.86161816512518e-05
-6.89724614674693e-06
4.25368346962488e-05
1.21683579047929e-05
1.52229683158849e-05
2.38196496474346e-05
1.71738368423786e-05
4.89180843038399e-05
4.44317583820185e-05
1.43837064735511e-05
9.73768874071494e-06
3.19824653728513e-05
9.39040715934822e-06
2.33244775314525e-05
4.51782072182054e-05
3.41031422558072e-05
2.18930794038822e-05
1.11794357011202e-05
2.98675099539109e-05
2.77315465652356e-05
2.87909532504819e-05
3.22067874733423e-05
3.82289116229732e-05
1.51898116793415e-05
2.29311060603474e-05
4.68614920601928e-05
3.36200161159462e-05
2.00985260848145e-05
5.74129650814304e-06
9.95195791133331e-06
2.55149179096416e-05
2.17493383555244e-05
4.74578116735968e-05
1.15953666647155e-05
3.49085363707127e-05
-4.66428215520515e-06
1.88822795150861e-05
1.60165724303667e-05
2.36916278325786e-05
1.38138350908946e-05
1.18127055242644e-07
3.87440549104405e-05
2.79753166344477e-05
6.47822812926978e-06
2.03648405180179e-05
5.24776870536729e-06
4.1218604362812e-05
2.91722111948219e-05
4.60784501566964e-06
2.27964212519525e-06
1.17435991356951e-05
9.61972879177483e-06
2.37406332924137e-06
2.15885802066941e-05
6.494639854113e-05
2.90604083385803e-05
2.35333819896505e-05
3.18346051417791e-05
1.45202956865116e-05
4.23731729977286e-05
1.70549975492072e-05
2.5285464492034e-05
2.55008777578692e-05
1.8037716083408e-05
5.77209674908898e-06
1.9246590060397e-05
3.22983862828163e-05
3.85921885618797e-05
1.91866197022399e-05
1.11284265842767e-05
1.72629716739591e-05
3.33184122750292e-05
-3.97898750636728e-06
1.8930181720627e-05
1.07453745136966e-05
1.01843648103859e-05
5.69489487276372e-06
2.74163209103099e-07
3.88405362450843e-05
1.20885842704297e-05
1.07170010498121e-05
-1.12423355971612e-05
7.25108274914977e-06
5.68521666012855e-06
5.91941980579761e-06
-7.43071856556229e-06
3.21793059639771e-05
1.37720609446849e-05
1.60739333071896e-05
7.1310021453956e-06
5.15691420821121e-06
3.38522957448935e-05
3.62754286807082e-05
4.33713189592451e-05
2.47681433286096e-05
1.73977281934745e-05
3.94982595217571e-05
4.35060170841192e-05
2.42924807447048e-05
3.89207945788945e-05
3.57164831636213e-05
1.98142764411251e-05
4.52087702808774e-05
1.44277438485044e-05
4.17154586746452e-05
3.38402615713068e-05
3.52090323549986e-05
6.55149319635029e-05
4.4553333310825e-05
6.41620858411236e-06
1.49535053305506e-05
2.78031902138725e-05
4.00202896362837e-05
5.05191380616571e-05
1.70483599573551e-05
2.4047259134392e-05
3.62277711352656e-06
1.33261682754393e-05
6.95845406375538e-06
1.06316013456403e-05
-1.47348637429202e-05
4.67889827717507e-06
4.5859667432004e-05
5.7827836302746e-06
1.51416081128392e-05
4.18968291398973e-06
2.47529643472868e-05
-2.730183389809e-06
1.55019364857237e-05
3.67726261984532e-05
3.69255032309497e-05
8.10579217925863e-06
2.10127829103636e-05
1.95616217919174e-05
3.01419102048034e-05
6.82559419903712e-06
2.41477478341863e-05
3.62122785688031e-05
2.78221701037843e-05
2.15971964705373e-05
2.95225784575124e-05
4.20788400770751e-05
4.34142163879121e-05
2.00076267233291e-05
5.65330732498625e-05
1.85144343483224e-05
5.23425976445426e-05
2.10584073870451e-05
4.26962872919149e-05
9.73182716647105e-06
3.39567648905421e-05
2.95573862654126e-05
1.96121730347327e-05
2.95005494186218e-05
2.64592027899629e-05
1.47971596687387e-05
1.37199361591705e-06
8.54975233538496e-06
1.98415521006845e-05
3.24937354624931e-05
-7.72674564085567e-06
3.49959035158357e-05
1.78119727618123e-05
1.05332316698921e-05
1.51186651630351e-05
3.49459904579808e-05
7.5253092796092e-07
2.79705528622984e-05
2.16590493257741e-05
4.06545504376376e-06
3.3336639454034e-05
1.6439363744619e-05
9.90992092918778e-06
-2.55342240912368e-07
1.20259706806685e-05
1.05749547828786e-05
6.67697642009568e-06
1.82923688241255e-05
3.01603862400583e-05
2.66566671115176e-05
1.75289487561005e-05
1.36721383147094e-05
1.00938939512164e-05
1.6154395428869e-05
2.68618782920576e-05
2.23762235150831e-05
5.33280337107978e-05
2.49163401574577e-05
2.65508789416795e-05
4.42798096045698e-05
1.7287042064542e-05
3.13263832456364e-05
2.56025957291753e-05
4.80551738538989e-05
5.25805877441853e-05
3.90979629535065e-05
2.48946429597705e-05
3.64070771976403e-05
3.12986028312285e-05
2.87123484122111e-05
2.23822381353977e-05
2.67965887069695e-05
3.24917420007994e-05
1.37496592098253e-05
2.33862497306683e-05
2.68677846281756e-05
2.48775115765536e-05
3.91552152472143e-05
7.06859077777627e-06
3.00376830140365e-05
2.31623277893215e-05
4.58670678813438e-05
1.29572786800236e-05
1.390492279957e-05
5.63741361162712e-05
1.50548527761869e-05
2.70715076110404e-05
2.61235987103802e-05
3.56167883099681e-05
4.69859705642915e-05
2.64432207498614e-05
1.6785488736428e-05
3.04041176599539e-05
5.19615924195196e-06
2.10768366184948e-05
1.97460062932362e-05
1.23842899061812e-05
-6.26733941392836e-06
2.68930592321136e-05
3.57125033648316e-06
2.04115856502207e-05
3.48062286897057e-05
2.12112499226272e-05
1.1432762620871e-05
4.19135361809299e-05
2.15589768251751e-05
1.05777526543457e-05
3.28793224053968e-05
2.09862322891385e-05
2.84262784876497e-05
2.31020266585345e-05
4.70972984196427e-05
4.83368302659646e-06
1.58922436622219e-05
-1.73208020164497e-06
3.66373809810466e-05
-1.24625931892335e-06
1.31951694945284e-05
6.00310669838584e-05
3.61025331386411e-05
3.5738686417427e-05
-1.02564045760198e-06
5.57329849741732e-05
5.06389845203161e-05
5.89264711592895e-05
3.628366399692e-05
4.50090358157469e-05
2.48432201402115e-05
2.79184611090223e-05
1.81900170162842e-05
6.73441240235977e-06
3.11507676059249e-05
5.23945790705629e-06
4.19813157960901e-06
3.48828688763871e-05
1.73382307617149e-05
3.77671364218588e-05
3.71460646584479e-05
1.94480476403322e-05
1.55436187071513e-05
9.22734959028431e-07
-1.84479070245013e-06
1.10332314776256e-05
4.8372945821624e-06
2.12797453789528e-05
3.84241945680016e-05
2.90162936248933e-05
4.41618984757205e-05
2.16541098121504e-05
2.07541475271472e-05
1.86674923940408e-05
1.6737685176918e-05
3.70138985824357e-05
4.11384569332797e-05
5.72492598197189e-05
2.74178816415113e-05
1.31998237286173e-05
4.86097728151143e-05
-8.64982287007144e-06
4.88576824489824e-05
1.87744738366528e-05
3.44873643112388e-05
5.98378452305362e-05
2.7641567915415e-05
4.59576588929713e-05
3.86909797773075e-05
2.5887406950579e-05
2.29407682116739e-05
4.73351653986106e-05
2.98521106340687e-05
2.43599960346416e-05
3.6251683990811e-05
2.72403945546611e-05
8.12050322864329e-06
3.23299631633499e-06
5.06502107985623e-05
1.38076287993058e-05
3.55469044085329e-05
1.91313509569213e-05
1.94652623224205e-05
-9.57895001234188e-06
-9.99825548102513e-07
2.85471436929734e-05
4.63589304321916e-06
4.13508519914475e-05
1.53562419044499e-05
2.59593847015698e-06
1.22627303227888e-05
3.18145671097584e-05
1.55029488199648e-05
2.99022415399701e-05
7.68526094333308e-06
2.1258612055089e-05
2.65424127009012e-05
5.48662088853482e-05
1.54497307913936e-05
1.44544447869757e-05
3.42858868870524e-05
2.09856081857658e-05
1.62131992304147e-05
4.24121584641369e-05
4.97183851184496e-05
3.98695363439486e-05
3.57838795229933e-05
3.19354004152576e-06
3.03589484784194e-05
3.59775225592726e-05
1.65664348230891e-05
5.4904926355768e-05
3.36260832868031e-05
1.72936903931695e-05
4.15586229345395e-05
3.66752428119284e-05
1.50088776063926e-05
3.97491733533564e-05
3.00000071849119e-05
2.72506209208847e-05
1.2489689421076e-05
3.13362632612885e-05
3.27239987295285e-05
1.75296492417504e-05
2.4949646480496e-06
9.20853074136087e-06
-1.78260289822477e-06
2.76520422719615e-05
2.85831025018297e-05
1.04501395735798e-05
2.1600512501712e-05
-1.64026384425743e-05
2.5731662288368e-05
-3.33875182389449e-06
1.76694406690229e-05
1.76396518468839e-05
9.99490143567608e-06
2.09586460535755e-05
7.77797308950065e-06
1.12221444358091e-05
-7.67465058692636e-06
2.42808936115398e-05
1.56955762859995e-05
8.943883166943e-06
3.84931443555092e-05
4.00252349674918e-05
3.0976172395435e-05
1.2936467302147e-05
2.20371938887854e-05
3.20252672411538e-05
4.81248390831925e-05
3.66368526852913e-05
3.09351063935547e-05
2.97390275899392e-05
3.51074086882921e-05
1.48531912811987e-05
4.02561606436349e-05
2.63416712803224e-05
2.14979824288116e-05
1.61750056072476e-05
3.28114377921513e-05
3.54109584223047e-05
2.03456440523953e-05
3.49773118810376e-05
2.55159651683667e-05
3.20833855144476e-05
4.61811804363919e-05
2.85221828734268e-05
2.40580053213552e-05
4.3487234876873e-05
2.88564314391728e-05
5.58257462385314e-06
3.88645595902883e-05
1.8365550396007e-05
2.02650987113666e-05
1.10929963957122e-05
1.98988850873058e-05
6.20865441405782e-06
-1.46276753639541e-05
1.58750762321201e-05
3.79148163796757e-06
-1.07966195172219e-05
1.15530665673208e-05
4.13120460267009e-05
3.17109077647099e-05
2.98314105618332e-06
1.16495281960193e-05
1.89256430695962e-05
1.75690702783008e-05
4.29108058079646e-05
1.4488046755462e-05
2.46280695734673e-06
4.98850401992992e-05
-3.57076759930559e-06
7.45565738785973e-06
1.6108699250043e-05
2.52628992969252e-05
2.08272037959478e-05
2.43660004774351e-05
3.85573587504627e-05
5.71242064191632e-05
5.10273532526076e-05
1.94395838173182e-05
4.05039032617803e-05
1.80820137094667e-05
3.08252726317811e-05
5.88697414817414e-05
2.77488932904656e-05
1.01999425803232e-05
3.18924304463007e-05
2.69176134888958e-05
2.3400854741596e-05
3.49837729566564e-05
2.40929046330173e-05
2.28832953334632e-05
2.7924135365846e-05
3.6168477775834e-05
2.3082408215783e-05
7.11817397144104e-05
4.36883412525225e-05
4.97264961511958e-05
1.41160077015673e-06
1.70951884053049e-05
1.75040334965215e-05
2.02930575663536e-06
2.32280793947617e-05
3.59016210786444e-05
-2.73081414387997e-07
4.27134545216954e-05
2.33078484914062e-05
2.84156617819285e-05
2.89771513870111e-06
4.32532985495166e-06
2.94831912882014e-05
1.40867296945301e-05
3.91568642812303e-05
3.37198220704385e-05
4.74951286458126e-05
4.49188932681098e-05
4.4576198850245e-05
3.50173738914296e-06
3.85488605640559e-06
4.57425805955128e-06
2.14304589790528e-05
2.22849959065319e-05
3.51422404897141e-05
2.46843907505581e-05
3.16600377768193e-05
2.56312974629349e-05
2.94085520448534e-05
1.80173713678487e-05
1.44742804400365e-05
4.06633185758412e-05
9.41778898082142e-06
3.75412759076848e-05
1.9963099431803e-05
2.58608564587673e-05
2.14693362671088e-05
2.83489203965206e-05
3.91978813354153e-05
3.23886284325882e-05
3.12747218405981e-06
1.57628508432022e-05
2.09678647812402e-05
2.8295009685582e-05
-1.80759854645405e-06
1.51771605092658e-06
2.72358933647206e-05
3.21657082473599e-05
3.83240028947195e-05
2.45136961894639e-05
2.61774508717223e-05
4.95400592885843e-05
2.85090064063732e-05
3.95060772276553e-05
3.61824386091717e-05
1.32421722760903e-05
4.04526683712671e-05
1.20222623185449e-05
3.50380671684417e-05
-2.38514024904016e-05
3.67819942593621e-05
3.32927253098836e-05
1.8160059213923e-05
3.07820630345152e-05
5.29600867356829e-06
-1.61813614714193e-06
3.06280740841055e-05
1.43622284497226e-05
1.96864558889943e-05
2.40641568644575e-05
2.29541902737955e-05
2.00107102037616e-05
4.90495561753024e-06
3.19065191859274e-05
1.30757602891978e-05
3.17398769513133e-05
4.68228102407013e-05
3.3584667156615e-05
2.67770997626476e-05
4.01204349303175e-05
-1.84995618730247e-06
3.22973134787947e-05
4.01514372596163e-05
5.80076745082994e-05
2.39937660777531e-05
3.04461462087195e-05
2.61839069909489e-05
3.96542578940707e-05
3.91331177644499e-05
4.17014993056339e-05
1.44090681381186e-06
7.84835449418273e-06
4.47301254213049e-05
2.62831559445485e-05
4.32487399314182e-05
1.47990702980555e-05
1.69755158638477e-05
1.34469361206086e-05
2.64959810377423e-05
9.80859924686365e-06
1.33275304147138e-05
1.14799464242337e-05
2.71967550300545e-05
-6.23548135005803e-07
2.54107319360729e-05
3.81584281186977e-06
1.20282590116847e-05
2.77031301754553e-05
2.74401100223871e-05
2.22319810029599e-05
-1.11449791364586e-06
2.88963232903486e-05
-2.86166071749072e-06
3.84014514098429e-06
8.52486630884518e-06
3.03530233445852e-05
1.12528256140164e-05
9.35768906593718e-06
3.68819581621415e-05
1.04350636485436e-05
-1.33833176265834e-05
2.81343053693081e-07
4.95329836352149e-05
1.8342411708746e-05
3.12275215346695e-05
2.24470951391091e-05
2.83974440834107e-05
2.38923160509271e-05
3.23863640774031e-05
3.72941229772266e-05
1.94354546893713e-05
3.07434312854762e-05
5.85452506154641e-05
2.85641519317249e-05
1.92174637844102e-05
4.66001634471834e-05
4.16120106765078e-05
6.03602463346758e-05
4.28828218904597e-05
2.63517731689175e-05
3.48639256693923e-05
3.85724923079317e-05
2.44805190357192e-05
5.02104005347502e-05
3.53935479055855e-05
6.95235117613228e-06
1.98152959430792e-05
7.57579595634267e-06
-6.29763205642687e-06
1.46703271114462e-05
6.94206986079568e-06
1.09776271224935e-05
5.52825843269734e-05
2.49400127320036e-05
7.72591572063556e-06
9.34250883751688e-06
2.1992714212452e-05
3.01777537770753e-05
8.98757567531243e-06
3.89412423649782e-05
2.13065591570146e-05
2.83148386489432e-05
3.2580351311243e-05
3.61899887652712e-05
1.1439746873916e-05
3.34829574979989e-05
2.249938272217e-05
1.44789189123397e-05
1.82738878784032e-05
2.28190651862738e-05
1.73480687304132e-05
5.45355148327338e-06
1.97589305412354e-05
2.18835849233083e-05
1.51948209906321e-05
4.29087536002451e-05
4.69371470189642e-05
1.3008876458631e-05
4.34225385680555e-05
2.37834805420516e-05
2.74345332202691e-05
2.09396156163617e-05
4.6802211083159e-05
4.69745814122156e-05
1.29868577818505e-05
3.11408899684912e-05
2.04758615952451e-05
3.37348292230796e-05
2.82116135850907e-05
-6.36730904799986e-06
3.80393494176613e-05
3.59006427170636e-05
2.94777336720921e-05
3.51779402478815e-05
1.60843807096311e-05
4.87876680549143e-06
4.41163888280145e-05
1.63317682797374e-05
2.40147935289894e-05
1.24595725563974e-05
2.8789230229974e-05
3.55022071033675e-05
2.59922610653011e-05
8.81373104240385e-06
8.57420978433393e-06
2.9137014264349e-05
3.35843037969107e-06
3.63953503647285e-06
4.37585018890502e-05
3.11118112023542e-05
1.69045407238752e-05
9.7070141328403e-06
2.09532543947289e-05
2.18913306219792e-05
1.76870760596063e-05
1.77167426651885e-05
5.97486710405181e-06
9.79894789491576e-06
2.99859051011667e-05
2.05362545024213e-05
3.74494223932858e-05
3.23566940524661e-05
2.54758831179756e-05
-6.38575648640125e-06
1.13186064619104e-05
6.15398966783479e-05
1.56753292989474e-05
2.40883948143516e-05
3.63863966680715e-05
2.07144468607343e-05
2.07825526814826e-05
4.3277178747889e-05
1.56212492853237e-05
1.96471006506406e-05
2.12278573577502e-05
2.30614132267998e-05
-2.42092624668069e-07
4.07640480376592e-05
8.65404092443907e-06
3.21691222190978e-05
1.11014349666102e-05
7.37866619332542e-05
3.30567483050207e-05
2.63911939293614e-05
3.77862399599639e-05
6.73631543704511e-05
4.03012855659852e-05
4.99281869656026e-05
2.07063849582274e-05
2.83233330379987e-05
2.16913985478543e-05
2.0916155896602e-05
3.40109959475301e-05
1.91459237669112e-05
4.05600729411617e-05
2.01177685267023e-05
4.17466022183645e-05
2.9864166449904e-05
2.64323766956871e-05
2.79211930185834e-05
2.11649997789257e-05
5.29072964533985e-05
2.62653567030837e-05
2.72391547404816e-05
2.00495409015962e-05
1.31670621677259e-05
7.1318041044249e-06
2.92840903762144e-05
1.05855264367724e-05
3.24922796078688e-05
2.52741970764907e-05
-3.21928296218262e-06
9.42379121083372e-06
2.70560167640352e-05
3.70909973673252e-05
1.81683630612944e-05
1.56319193553396e-05
2.94282930798113e-05
3.26919673052477e-05
4.36323706031877e-05
3.30901166292556e-05
4.93609589105775e-05
4.65816786989731e-05
4.32476292591741e-05
4.39675393811032e-05
2.53723172211028e-05
3.78758394365264e-05
1.75308453621077e-05
2.13443621759911e-05
3.4403432232647e-05
3.88715299292658e-05
3.7346349516923e-05
4.20244447880167e-05
4.85130862252791e-05
3.108245699086e-05
2.90820778162981e-05
3.15722256787407e-05
3.40948663864962e-05
3.55960914133446e-05
-4.2348696496927e-06
-8.19707068767771e-06
1.92357800500512e-05
2.02684498614673e-05
2.96668351568512e-05
2.43860275690902e-05
4.96332490802762e-05
3.83563069955495e-05
8.67357930380779e-06
1.55677405280695e-05
2.58183524706596e-05
5.60844853195975e-06
2.17342274082373e-05
1.06019465079926e-05
6.50207189831979e-06
2.02174361663137e-05
5.20124818665787e-06
2.816271179706e-06
2.49953903348955e-05
3.81412101766758e-05
2.31232542962837e-05
1.31656367629602e-05
2.47585184257843e-05
1.46025191721998e-05
1.79159914742148e-05
4.56130427618964e-05
2.02423241072604e-05
3.70638688456874e-05
1.23198296201623e-05
4.0586036480385e-05
3.65331152518401e-05
2.80527981425152e-05
4.27678741954268e-05
5.90724941402384e-05
2.9874968395257e-05
2.15987699613814e-05
3.38251152580941e-05
4.2810653645928e-05
2.99085029268337e-05
1.64553747245535e-05
5.93545186703869e-05
5.02294090609052e-05
4.22191339455665e-05
4.22141177195789e-05
2.87443056433794e-05
4.65971504381943e-05
3.10502403821833e-05
3.84034843440893e-05
3.17502614928877e-05
3.26750141143435e-05
1.46640881703028e-05
9.30576894440956e-06
9.43894861156065e-06
7.38582663937571e-08
2.13849395830993e-05
6.61587233263047e-06
3.2600239948143e-05
2.82140001546871e-05
1.31434363300783e-05
1.41230621740449e-05
2.52698174144843e-05
1.93816580983967e-05
2.26533484083569e-05
2.1443222565482e-05
1.75592925883861e-05
1.50805497514673e-05
1.98074461219212e-05
3.95724607459307e-05
1.85655659560816e-05
-1.12223876685291e-05
4.08349520519069e-05
2.40372479757788e-05
3.35990102970541e-05
4.69966334514082e-05
3.32976721592553e-05
2.3257397349707e-05
2.82317728678864e-05
4.42716566689638e-05
2.48823895372244e-05
2.46784102003656e-05
4.24674549905394e-05
7.16065932353912e-06
2.83450637260288e-05
5.40977685100647e-05
-4.72276400437043e-06
4.2208143958024e-05
3.47593625698636e-05
3.20196671167832e-05
3.29901197023881e-05
2.52331444701876e-05
1.43385066621063e-05
3.33034698174045e-05
2.43942208733742e-05
2.69098668718724e-05
4.08392437789243e-05
1.294462349045e-05
1.87537175933511e-05
3.11611296225224e-05
3.08911222945698e-05
3.9710296408053e-05
2.69601708023462e-05
-8.5075935597884e-06
8.88153769347096e-06
2.59493831011083e-05
2.81900483115697e-05
2.18806867229771e-05
1.04628184166724e-06
1.95797525246348e-05
1.1336522114776e-05
4.6251714466472e-05
2.76096524783047e-05
4.82999335065297e-05
1.58987860583252e-05
2.57928933482266e-05
2.53109660851119e-05
1.31444427587063e-06
2.35776673869014e-05
2.81213637470397e-05
1.56639933799314e-05
3.88614549736655e-05
1.34089632327152e-05
3.98805050264151e-05
2.62381307907483e-05
2.41859237626121e-05
2.22676443826334e-05
3.36720395454563e-05
3.75871783579911e-05
6.49626646315929e-05
4.4891759116487e-05
4.09287370362742e-05
6.01556902323955e-05
2.98700068458382e-05
4.34654426503679e-05
2.6221884411187e-05
2.72735574536014e-05
3.0266506236829e-05
2.29898905407246e-05
3.62869825781373e-05
3.48255909243469e-05
-1.99389548584958e-06
3.95438279495384e-05
2.13680600165108e-05
4.88605553913201e-05
1.88388404802375e-05
2.43082885512334e-05
3.67040766070369e-05
1.13965109298167e-05
1.69577136640777e-05
4.02552102429364e-06
1.23550509779979e-05
-5.44798832371539e-06
1.99990565436134e-05
9.31347954617201e-06
4.02891098939323e-05
2.91740595566326e-06
1.41668875109564e-05
1.45446612965096e-05
4.01912540278354e-05
2.78395952503532e-05
1.20567620464972e-05
8.81155641200843e-06
3.80481259612341e-05
1.59127912965436e-05
2.0522895772241e-05
2.98616187453241e-05
3.26486073208428e-05
2.86147003606783e-05
5.44591680438876e-05
4.9913138163006e-05
2.38338129602808e-05
3.66455639066957e-05
1.66753888892218e-05
6.11069603397149e-06
3.77067900169426e-05
4.6831322672391e-05
4.25004101083579e-05
2.296685345938e-05
3.29108185956712e-05
2.71292735140511e-05
4.96986580021268e-05
1.95641738593274e-05
2.69616119230181e-05
2.2438727265809e-05
1.31096344594269e-05
1.20901200653915e-05
2.36844977628404e-06
1.97669690782052e-05
1.86626723340887e-05
2.71531827016341e-05
1.9598104518142e-05
2.7203944321303e-05
1.33722474902597e-05
2.62479144030424e-05
3.60195381058163e-05
1.58375831303505e-05
3.79295936119205e-05
1.5461480271523e-05
2.69304360226932e-05
1.83551529965186e-05
3.22032648909863e-05
2.63824838438146e-05
1.2682504068118e-06
2.74620833508822e-05
2.25789743205349e-05
3.97698213013491e-05
2.91874586095472e-05
2.06145297605208e-05
5.08631731675928e-05
2.19735928916472e-05
2.69213201825459e-05
3.27334915892192e-05
2.43893680200926e-05
1.21022233467492e-05
4.184836303754e-05
2.06198413518241e-05
2.36568649989881e-05
4.61453982922225e-05
4.01415126574655e-06
5.28439803062322e-05
4.62838967242879e-05
5.34197668466027e-05
3.22370692524881e-05
2.8871842790075e-05
3.91303494949325e-05
3.84298469108906e-06
5.49374258107093e-05
3.42830903361799e-05
5.31323809618087e-06
1.0560934960147e-05
2.71139159197196e-05
-5.60563605352029e-06
2.72085037711385e-05
1.33853405224217e-05
2.52466479855963e-05
1.95185708032718e-05
2.72566097062868e-05
2.11430068325043e-05
1.09750349679148e-05
1.98971094652825e-05
3.40720414619101e-05
2.79529888313575e-05
1.13292310744239e-05
-3.6379495406562e-06
4.50418314490641e-05
1.35368765602507e-05
5.35396129303758e-07
-6.64148638923551e-06
1.05380386747406e-05
3.3882905135943e-05
2.40145673152954e-05
3.71332587143587e-05
1.03865786635841e-05
2.83120055575481e-05
2.84849088205092e-05
2.32421519035956e-05
1.22413943816345e-05
3.18297186572294e-05
2.39225673013338e-05
4.41449913488266e-05
2.65750304662838e-05
-3.54180715297707e-06
2.92480107792454e-06
5.00905844220738e-05
1.70149758576023e-05
2.73980580719175e-05
3.55841525192446e-05
1.63936078422596e-05
2.09352736728633e-05
3.03984836862024e-05
2.22948862980319e-05
9.15066075157698e-06
1.43836022960384e-05
2.18545172176073e-05
3.82708980632162e-05
9.18208148624702e-06
4.38980555020528e-05
8.28392255210243e-06
3.4318388392468e-05
2.55580339199504e-05
2.84001149405408e-05
2.55365297340508e-05
2.35088819080514e-05
3.12531160055297e-05
3.38393090418616e-05
3.67572178857423e-05
3.49343211843512e-05
-1.26378070617355e-05
2.77196937991312e-05
1.48750170338126e-05
2.21046146657198e-05
4.55140149945579e-05
2.49023051725939e-05
1.88352906961026e-05
5.87047037089583e-05
1.56868507101091e-05
1.89850217111918e-05
2.96988067518479e-05
1.13530010561546e-05
2.45732004966111e-05
3.03157127958303e-05
4.52030707991928e-05
5.19871840761304e-05
5.22730872257428e-05
3.46989821982828e-05
2.8115786976979e-05
2.96056336138542e-05
1.35583367795992e-05
3.09734198969566e-05
7.96631623828031e-06
3.30966609663134e-05
2.02156162108881e-05
1.39041011132445e-05
1.0431523006089e-05
1.94183691609578e-05
2.89002293666398e-05
-1.67718495947048e-06
2.64083869074526e-05
5.51227478232325e-05
1.10651328039265e-05
2.7710278829353e-05
1.40122281588764e-05
3.89732259411276e-05
2.93424804784537e-05
2.94737443862998e-06
4.64877776817915e-05
2.1075976263442e-05
6.14567105970054e-06
1.47251361292451e-05
2.44369134624871e-05
3.24530041127799e-05
3.87629962213773e-05
3.62981135861469e-05
2.16847924103042e-05
3.01935568281296e-05
3.93842407771343e-05
3.25283073493016e-05
2.97353347609853e-05
4.67281931131445e-06
7.24945964818465e-06
4.04193175071022e-05
5.67269416090305e-06
4.29771733874206e-06
1.13301464650476e-05
7.20660348429845e-06
7.86177047755073e-06
1.52555726283879e-05
1.03952964000663e-06
3.67635503799811e-05
1.91331485491683e-05
-6.89038979012773e-06
3.23135513092111e-05
2.34738556872589e-05
1.09254379597222e-05
3.63421867139721e-06
1.27339132406601e-05
4.13751747690959e-06
4.84654586251451e-05
8.15138465054039e-06
1.57885462593124e-05
6.23783721303206e-06
2.63502066794146e-05
3.19827211601595e-05
2.61820718482762e-05
4.69214941392382e-05
-1.02506367353655e-05
3.79545190873013e-05
1.29844966161202e-05
3.34348373744778e-05
3.53659569111051e-05
1.49404043413748e-05
2.3631501273153e-05
2.51359632198417e-05
3.08849462719154e-05
1.04949399328766e-05
-9.47504593108714e-06
8.92743959760964e-06
1.4133647552719e-05
2.20627325411194e-05
1.22502779367044e-05
2.93557934157662e-05
3.25943094981274e-06
1.21638873171272e-05
1.41061831014112e-05
1.40313022778804e-05
1.29489107793494e-05
1.93955635864633e-05
7.47507646017734e-06
6.14464004583572e-06
1.3533435902129e-05
3.65347361918843e-05
3.78451273986584e-05
1.15412974230944e-06
3.05375882831423e-05
1.54354105996189e-05
-1.17805777576192e-05
3.08017556558986e-05
4.26099078626492e-05
2.03388106708443e-06
5.94209668348239e-05
4.21482532553084e-06
2.09109059390425e-05
1.86039641521208e-05
2.71955586136625e-05
2.12983041232347e-05
3.03989515232363e-05
2.55936987558245e-05
1.35906305282022e-05
2.55518526776185e-05
1.23798343073739e-05
1.83040232556776e-05
1.35711240556856e-05
1.8386538941487e-05
5.23467922310378e-06
3.37793946688353e-05
4.58725177066848e-05
-7.03597089850095e-06
3.333728367857e-05
3.92653563237048e-05
4.06360323072836e-05
2.59463725847278e-05
3.18444545646311e-05
5.17722914483415e-06
1.72837519414128e-06
3.26651560893365e-05
2.34629633831306e-05
8.00035313751454e-06
1.09852392624024e-05
1.86279187167196e-05
-2.96858347733815e-06
3.51783403472162e-05
1.19259456956444e-05
9.31991860407345e-06
1.45834322189904e-05
3.27598436771339e-05
4.14494405252356e-05
3.54757906198357e-05
5.1058526039064e-05
3.06237930059976e-05
2.51474526614615e-05
3.10760988113268e-05
1.65776928944985e-05
2.40173030467882e-05
2.744435096938e-05
2.98131126328209e-05
4.04120079991973e-05
3.14776418842512e-05
-1.24247285417264e-05
2.4107990428447e-05
9.54474708655087e-06
-1.2254904015017e-07
-1.41279331787919e-06
7.47945027191749e-06
2.90306402012481e-05
2.03697238993663e-05
1.81732148810969e-05
3.45917768914048e-05
2.24989084297754e-05
5.01230219094633e-05
1.6913447230373e-05
4.05660248579494e-05
2.85645097586015e-05
2.44172602650561e-05
2.72252024226783e-05
5.7390155423944e-06
2.77641621475285e-05
2.89273475335138e-05
9.80372498206371e-06
4.48268036417283e-05
4.85370981832495e-05
3.4195532896278e-05
4.45541550029904e-05
1.81349138958045e-05
3.74347361091038e-05
-1.4987937627235e-06
-3.43011245792498e-06
1.27321513289093e-05
4.30692469155411e-05
2.98575305901167e-05
1.3521641865847e-05
-5.57876024423294e-06
2.17417298977694e-05
3.27850598972521e-05
-2.13756039281504e-05
4.86152912953991e-05
2.85026114546177e-05
-1.96646438300444e-06
3.38922431104395e-05
4.12691918613404e-05
2.57047526452934e-05
3.13382953456928e-05
9.01180836201338e-06
2.2712584737679e-05
2.70511124343273e-05
3.80569264957976e-05
4.48457544118454e-05
7.9508744178116e-08
3.58593414604754e-05
8.75606619772476e-06
2.43823497182886e-05
2.66114017227289e-05
3.98058359042821e-05
3.92163648019756e-05
3.41415764042924e-05
2.18146984058766e-05
2.30833209128096e-05
-5.68543635406175e-06
2.23126862395098e-05
2.20000843513343e-05
1.01043624291101e-05
2.37953145671437e-05
8.40845334808227e-06
1.08293764715956e-05
1.42603519265889e-05
1.69482257220508e-05
4.27879220044445e-05
9.66946370147609e-06
-2.95604910055999e-06
-7.84696902153721e-06
6.26881886082715e-06
1.62068486870315e-05
9.9377070160742e-06
1.43609980292575e-05
3.19031730397857e-05
2.51458708062137e-05
1.59500866126701e-05
9.24160954331233e-06
3.85039223991951e-05
4.44392103495776e-05
9.23284191455758e-06
1.94969430284524e-05
1.06394148275622e-05
2.19216724041984e-05
2.04163745070974e-05
2.70292407543099e-05
2.58141783462283e-05
1.21688588853221e-05
3.40030853882958e-05
2.73745382420331e-05
3.17949120358666e-05
2.00769569089088e-05
1.86194264808921e-05
4.58070162703478e-05
1.59166312007745e-05
2.25080368070037e-05
3.47653661375843e-05
1.11517489881587e-07
1.46911219997671e-05
2.64147594277476e-05
3.78256168432217e-05
1.06191735399595e-05
2.43392426130037e-05
9.43894620297429e-06
3.54193338843543e-05
3.63664357467506e-05
3.79519865318737e-05
2.1225145353592e-05
-9.42603234593188e-06
2.34208960604427e-05
2.27382750722406e-05
4.82642248386669e-05
1.98490530950012e-05
2.985315527159e-05
4.57553127435634e-05
-1.54136085458266e-05
3.15752706265388e-05
2.3439907658974e-05
2.09289320082361e-05
4.31784882058757e-05
-2.21589424680622e-05
-7.51565514310186e-06
1.6794220039602e-05
4.12331282302408e-05
2.17219163729954e-05
2.12200180383119e-05
3.44921577844953e-05
3.41463884359648e-05
5.05530318794107e-05
4.4363693018075e-05
8.03009546792876e-06
2.69955123882717e-05
-2.74323684389646e-06
-4.60340352584597e-06
7.9735017110032e-06
1.33552896546388e-05
4.34753280156576e-05
4.04850482844365e-05
1.77036644595312e-05
5.99955263217399e-05
1.73756131844325e-05
3.25793183293249e-05
3.38567597434908e-05
5.92079102638102e-05
2.88022249528956e-05
3.92224967367849e-05
3.60847297712118e-05
3.33832943157085e-05
3.58768450237121e-05
4.76237510485768e-05
3.12980879386031e-05
5.62156167086984e-05
4.61023979389243e-05
-2.58204798196488e-06
3.35829409465175e-05
3.95496488733827e-05
3.11544283616838e-06
1.71523924043484e-05
2.53700669154475e-05
3.71250380796436e-05
4.23724359758783e-05
5.66675758168306e-06
2.93036910407982e-05
-1.05806563500032e-05
1.469641541534e-05
1.83938173320957e-05
1.12176586021366e-05
3.26537162944075e-05
9.72399208205646e-06
3.51786723062879e-05
-3.03746143182065e-06
2.5269731531905e-05
4.63496574747389e-05
5.88107305252194e-06
1.10682296838779e-05
2.55376250197868e-05
-3.39687721549222e-06
2.09087269306252e-05
2.63917010165006e-05
1.69405669396352e-05
5.08040691593965e-05
6.7674625084819e-05
3.24356073176186e-05
2.60028631057108e-05
3.33911577669722e-05
2.72246720214846e-05
4.36517800820281e-05
2.80060669085337e-05
2.85261625672544e-06
1.62360754164676e-05
1.78648730949256e-05
4.01664989248803e-05
6.18645113338535e-06
2.0372590529377e-05
6.48874865486409e-05
1.1310699022398e-05
4.30333963431502e-06
-5.61853011571826e-06
9.42112819454647e-06
2.08528818263619e-05
-1.03547064436589e-05
-4.9355739641647e-06
1.45099376683106e-05
1.14193926981244e-05
1.1905774829944e-05
2.55567620335777e-05
2.81165422453949e-05
1.92607948199421e-06
3.15395177001226e-05
3.96027259298759e-05
1.34277455083999e-05
2.63937432463759e-05
1.92838246790968e-05
9.05584377574265e-06
-5.82612593374544e-06
6.40135143661532e-05
5.46464977620078e-06
1.37015125676759e-06
1.69262414059854e-05
1.33226990782295e-05
3.36900065443752e-05
3.19904196317058e-05
4.03467710598982e-05
3.01867687715884e-05
2.16861258609782e-05
2.25360927955375e-05
5.21115282456674e-05
3.85767099447e-05
1.98796511454024e-05
3.06338595868522e-05
1.9623723987061e-05
4.90930701349919e-05
3.37310922732783e-05
4.07545278864792e-05
1.13747519263553e-05
3.57972949339197e-05
4.97971750089959e-05
1.31392498317467e-05
5.24191074498939e-05
3.28125093913948e-05
3.74805682642576e-05
6.17832244921707e-06
4.86224038326468e-05
1.53671348372847e-05
-2.18641184835938e-06
1.19023869730785e-05
1.25340505121726e-05
5.68394683291711e-06
2.79766755742602e-05
3.72118472322933e-05
7.30664902029921e-06
4.32962587560679e-05
4.46244979256798e-05
1.39330231975437e-05
4.7864220422182e-05
2.16502451073566e-05
1.25896504460403e-05
1.39658892880152e-05
2.12946472701008e-05
4.04785374406067e-05
2.57505301906766e-05
1.04843253426379e-05
1.58026879740316e-05
2.42019773998749e-05
3.60605705356e-05
2.44889125136338e-05
5.57186587471542e-05
2.2230887911556e-05
3.12232519520771e-05
2.1567817112224e-07
1.70926978840191e-05
1.38550822100396e-05
2.05318856370515e-05
3.67599714154691e-05
3.78297061327904e-05
3.28048557384233e-05
1.4768214851592e-05
2.91286097048939e-05
6.81058505919778e-06
8.392787301069e-06
4.21801990521285e-05
3.14350683508961e-05
3.57513216582916e-05
1.10520842522426e-05
4.88129870968349e-05
3.02686433392276e-05
4.7998894534136e-05
3.177597557496e-05
3.12298876461614e-05
1.14758884594746e-05
2.94123571334755e-05
1.60236746637911e-05
5.09125352121502e-05
3.79725093642609e-05
2.82536856549909e-05
4.69969688050185e-05
2.43998901965958e-05
1.74568831805773e-05
1.87798288742061e-05
1.11438776193375e-05
1.73509150181594e-05
2.09321840425835e-05
1.52036017696395e-05
2.24332570521677e-05
5.35959593517186e-06
2.5363809356158e-06
1.43534980159174e-05
3.98705621607877e-05
2.65945771631091e-05
1.20913490548399e-05
-4.47412433364204e-06
4.05125369897395e-05
9.14745840597482e-06
1.64446118924858e-05
2.99312471053105e-05
3.15765052541103e-05
-4.9926792688628e-06
-9.47085371827951e-06
3.13791571139014e-05
2.07795725599645e-05
2.45638012941831e-05
5.16383069913277e-05
2.27984413205799e-05
2.76211433292915e-05
1.47048326601097e-05
1.65368539357134e-05
2.20048945765959e-05
4.96254351168267e-05
3.94922333539075e-05
9.53391950884193e-06
4.63106094986137e-05
2.81997389413675e-05
3.3416424231253e-05
2.3767262189559e-05
2.25367739578467e-05
3.27563224931645e-05
1.71513039560434e-05
-1.09094783999372e-05
-6.5348386885364e-06
3.20991836956749e-05
5.62943235674543e-05
4.13565292180924e-05
3.77474256631788e-05
2.27064743959953e-05
4.05183243517255e-05
2.93318530901599e-05
2.04631041788795e-05
3.60805958907112e-05
4.92977502560609e-05
2.38806092691454e-05
3.68245534134012e-05
-2.48681288562722e-06
1.4504706802572e-05
2.20667026371897e-05
-3.91837467366331e-06
1.68291188234409e-05
2.7283748843861e-05
1.27729520899216e-05
-4.05492323516276e-06
2.36395239499102e-05
1.80426120536543e-05
3.36148616619802e-05
3.16357372103056e-05
7.33962215200741e-06
3.59171565834455e-05
5.54303501237513e-06
2.04529516262446e-05
2.13779967932144e-05
3.89254015295558e-05
3.5258286672076e-05
1.40423018665504e-05
1.51131988559675e-05
1.36980389951044e-05
1.23745358269962e-05
3.55469245094893e-05
1.4814176915018e-05
3.40589430724508e-05
1.37717630418516e-05
2.50800375204043e-05
2.93839452764444e-05
1.86792414355928e-05
7.04967869425109e-05
3.55812997961863e-05
2.54597819481879e-05
2.83730682123814e-05
2.39699236116999e-05
3.42544926840802e-05
1.42768084139134e-05
3.81519890008942e-05
4.65137790922922e-05
2.09490081606328e-05
-3.15065074059122e-06
-8.13988756790372e-07
2.08989690595146e-05
2.6509496008643e-05
1.84957198129669e-05
2.54048629155777e-05
3.43715903313798e-05
3.58654616941512e-05
2.67227129969431e-05
3.51843515746961e-05
4.07575868563046e-05
1.03783124347367e-05
7.46717350169059e-06
4.54873704657091e-05
2.3163694121196e-05
1.03863996538939e-05
4.61533361565478e-05
1.02452362356144e-05
5.06224721584351e-05
2.10861967001575e-05
3.21156784449285e-05
3.60472179996473e-05
1.69134328209971e-05
4.01095465126197e-05
3.23289786330875e-05
2.83962177111762e-05
1.24980404170076e-05
4.53904563484129e-05
4.70716620749574e-05
1.01654048800019e-05
1.64798091061815e-06
3.84337181896855e-05
1.3946962247813e-05
3.24617597565134e-05
3.88723798116445e-05
9.91810613917069e-06
1.13849860933378e-05
2.76754291727652e-05
1.69358057132005e-05
2.22220163596277e-05
2.52613762260408e-05
2.09035868124349e-05
2.86698698757649e-05
2.34464193206995e-05
2.07482375913886e-05
1.61672304036101e-05
2.21809203358986e-05
2.27940631759992e-05
1.4554235831098e-05
2.4692139837297e-05
9.28334486862272e-06
1.3741125868518e-05
3.42432281437108e-05
4.29222061375955e-05
3.15533607976733e-05
1.3961237249792e-05
3.2937020069453e-05
2.14275844945657e-05
3.47057753038382e-05
3.27358237680198e-05
1.87806378188294e-05
2.94556009446823e-05
2.56715215782674e-05
2.17872899089504e-05
1.60193256330138e-06
3.86772782039406e-05
2.60608258294394e-05
3.02342215153798e-05
1.27840013743369e-05
4.8988223715139e-05
-5.10079780890665e-07
2.91368206726428e-05
-2.02532452305891e-05
2.72416143934024e-05
3.72888893776676e-05
1.93822171700875e-05
3.40468963405596e-06
7.71541784919995e-06
4.60036735189361e-05
6.5852559499033e-06
2.57210763617453e-05
2.55648265580177e-05
-3.52437281188393e-06
-2.02465236988275e-05
4.98890875455083e-05
4.95904005567112e-05
1.77851982895711e-05
1.70274040812634e-05
3.82566201620061e-05
1.89508495232728e-05
2.09462493928114e-05
5.85802091844295e-05
2.23527082118357e-05
3.35948389853106e-05
-6.3775678033961e-06
5.66748997372031e-05
6.54016289200973e-06
5.8684476466078e-06
2.53562860807444e-05
1.07933937249478e-05
5.13037565042987e-05
4.98771121141881e-05
1.70831606489795e-05
1.5051039166696e-05
2.88169253404236e-05
1.97549925044839e-05
3.62922885121123e-05
3.37910349678657e-05
1.54174111612728e-05
3.32700674890441e-05
2.9674096148961e-05
3.52979649441074e-05
1.02782445013804e-05
9.87962100065306e-06
4.59395655298052e-05
4.19765238174733e-05
1.9354491459843e-05
3.02460363489692e-05
-6.6200740452236e-06
1.71297027406684e-05
8.59005763515271e-06
1.49131975207952e-05
2.53321423450231e-05
6.26537067396798e-07
1.04647352378706e-05
5.74317597734441e-06
1.5304241811528e-05
-1.00358074092374e-05
4.7801981826866e-06
3.59113739152793e-05
1.11478898544804e-05
3.87021059062404e-05
-4.56829378418751e-06
2.504495037422e-05
1.47471703624149e-05
2.11272509406115e-05
3.02816463040401e-05
1.69211893845187e-05
3.22726994651156e-05
-1.04544816048551e-05
4.38686611924841e-05
1.8526742293505e-05
6.08993701726746e-06
2.3994861380534e-05
1.94032370221678e-05
3.24540143854006e-05
2.77642343492868e-05
3.716220504538e-05
2.05236701035902e-05
3.53951515012001e-05
1.46129193267596e-05
3.6312886440378e-05
1.75262034276545e-05
1.96307120216307e-05
2.19158764489125e-06
3.89876203571223e-05
1.02643701564858e-05
-4.64872197584058e-06
3.3559751923754e-05
2.80428091585207e-05
2.40777846870665e-05
7.10743768687046e-06
1.73577759299945e-05
2.99781810441591e-05
2.23842744253087e-05
3.52087422611532e-05
3.61812228721668e-05
2.44267740861492e-05
1.59746000977919e-05
2.14983157445875e-05
4.03518092400597e-05
1.37143358034246e-05
1.042909215735e-05
2.79101385236463e-06
2.5915401014821e-05
1.61798181542692e-05
2.81838606400883e-05
2.06214664577359e-06
2.24744028231576e-05
4.56144953592102e-07
2.33446024404612e-05
2.43139471368215e-05
5.32583141553499e-05
1.21972451919412e-05
-6.94893006520619e-06
4.37764366176456e-05
3.3710793827858e-05
2.95215714655273e-05
1.85749905109537e-05
1.18126970780483e-05
7.30427850857109e-06
2.95438191872098e-05
3.22179455491714e-05
3.13884657186491e-05
1.89601148334081e-05
3.84865168358684e-05
1.00774648958379e-05
1.30339011138916e-05
5.45911278491863e-06
7.25525683047414e-06
-3.87706073538785e-06
-1.95745031124494e-06
2.47216007717132e-06
1.5038771489435e-05
1.86627637634461e-05
2.65468310804036e-05
1.98725900435728e-05
2.63337904959602e-05
4.03451485552045e-05
5.46380881561812e-05
4.21431851512989e-05
4.46734779624802e-05
1.41915674131682e-05
2.55436637212649e-05
2.23286138578828e-05
3.12299561428369e-05
4.04162273691915e-05
3.58606618869753e-05
-1.62992233217169e-06
1.99387134254416e-05
4.79769253477216e-05
3.49398217501079e-05
4.49542700956888e-05
4.12889579938658e-05
8.20218558518177e-06
2.26840267214397e-05
2.20573468146984e-05
3.71766862952686e-05
-1.24787308792029e-06
1.18616973718149e-05
3.73909865418778e-06
1.81725864928137e-05
4.78072661376586e-05
2.70386324046337e-05
1.69281135397568e-05
3.26126830802799e-05
4.23710057101207e-05
4.32692294459308e-05
4.21479683477684e-05
2.03955029323446e-05
5.55159273291193e-05
2.88380792468462e-05
3.001313089845e-05
3.23411149243508e-05
-1.65141003048554e-06
1.93270639575248e-05
3.41457063553021e-05
-5.90701240499187e-08
3.16600561431512e-05
2.66530795097375e-06
2.85192474676111e-05
1.74468984392023e-05
4.35424818442742e-05
1.02265650676409e-05
7.02857239286518e-06
3.0478460313902e-05
1.95196032811911e-05
2.37476716122323e-05
1.34019670505423e-05
7.78223624630374e-06
2.71985027637197e-06
2.18862430171236e-05
2.95271639180874e-05
2.59639652652216e-05
4.27388735331158e-05
8.896881567921e-06
9.33540369048277e-06
1.22504518411569e-05
3.38943783935969e-05
1.94527057158211e-05
9.49183768309178e-06
2.28458775296766e-05
3.51842067337457e-05
2.00303849831895e-05
4.27263141732439e-05
3.9539350726113e-05
1.81855613304992e-05
4.21204234048643e-05
1.94584593713534e-05
5.48589390765798e-05
4.45887894597431e-05
2.92156127962156e-05
6.5373062151609e-05
3.03203133202944e-05
1.32985842136838e-05
2.80207610301717e-05
2.85930464567847e-05
4.80486140220233e-05
1.95954730992348e-05
2.55327499507246e-05
3.03303147025701e-07
4.28228192786683e-05
2.26448095493056e-05
5.96747735176938e-06
2.19919055863788e-05
3.75642285770998e-05
3.6748230189129e-05
2.03026192421545e-05
3.41239008082605e-05
3.62216098502161e-05
2.51350327981468e-05
3.14913972796516e-05
1.64596812719332e-05
3.64880160286057e-05
5.98708317049376e-06
3.66681930459447e-05
3.97023466264016e-05
4.9640066429117e-05
2.14740968777711e-05
5.79712862549743e-05
2.6621914582348e-05
1.40634738131226e-05
3.83833094443691e-05
6.29704730286496e-06
2.50668153816012e-05
2.30735470954359e-05
2.17298163086043e-05
5.62588223117894e-06
2.45929166299706e-05
3.64640283994778e-05
2.81781532602557e-06
2.82142798283868e-05
3.1244650754424e-05
2.0502588679091e-05
1.93159321643487e-06
2.48855098215839e-05
2.89228267757416e-05
8.47968577051597e-06
3.24204593676445e-05
4.72175975576131e-05
4.20059097785145e-05
1.46199258694441e-05
5.23903523285217e-05
2.51981919369441e-05
3.74310772368673e-05
3.92869248373565e-05
8.42824001262372e-06
3.91554107523709e-05
2.17138988734385e-05
1.78500021801543e-05
3.63052765446346e-05
1.36835976445767e-05
6.35930867279915e-06
2.86049609634839e-05
2.69006920399125e-05
2.70946273810095e-05
1.34100196496009e-05
2.36006923774331e-05
1.99195305063201e-05
6.17273764309417e-06
5.11099302335144e-06
2.8852241254187e-05
2.72109012782917e-05
5.1700228494953e-05
1.49284784001528e-05
3.18261374335424e-05
3.81944149179577e-05
3.32756904846562e-05
4.15767816788027e-05
2.35475994524173e-05
3.02962975328696e-05
1.90969811528666e-05
1.77907910578351e-05
1.81759242656982e-05
1.8066193103229e-05
4.26822389871225e-05
3.44341652806555e-05
2.02591102082118e-05
2.22767769945622e-05
2.21468644831991e-05
1.81878443360963e-05
5.08269988071104e-07
1.09065860949849e-05
1.31435640524495e-05
2.39158525304427e-05
3.18708500989656e-05
4.34169428257842e-05
3.1475051307319e-05
4.1957426009821e-06
3.47027853455691e-05
1.28332302127822e-05
1.53699041387242e-05
2.23323771959006e-05
8.47784460434458e-06
3.84843912381006e-05
3.6387854960957e-05
3.41947900706873e-05
2.71277078868553e-05
1.83844244447061e-05
3.26094567998805e-05
2.50084903407643e-05
2.92432061792952e-06
1.0803024972266e-05
3.44152968472583e-05
1.73342632320007e-05
3.0840426833661e-05
4.30493945472216e-05
1.37376077778849e-05
5.63641426611639e-06
-1.33087918467037e-06
4.42245358984785e-05
2.32922121342701e-05
3.45796675858096e-05
-5.19626672763453e-06
2.0052209788397e-05
3.34374192853398e-05
6.33615080586327e-06
4.28827428634645e-06
3.14448749598343e-05
2.43444666604065e-05
2.03845297734775e-05
8.20944545224382e-06
1.93650014260981e-05
2.90069213630528e-05
1.9487223927245e-05
5.91007973099663e-06
3.13206802963396e-05
2.59202333668414e-06
2.63634953100174e-05
5.03528510481682e-06
6.85670076870767e-06
3.91429053556274e-05
1.4437124365868e-05
3.79489846104663e-05
3.0443858960358e-05
6.4587943542839e-05
3.22500603194293e-05
2.77985169331769e-05
2.87170408538469e-05
6.68770995610099e-06
3.19630240215152e-05
3.90597159257895e-05
3.02324162811082e-05
1.57966342243226e-05
5.75222599922232e-05
7.03000296267282e-06
2.19564851535823e-05
5.17560693297596e-05
8.57559269380868e-06
2.56539434843172e-05
2.48162385672085e-05
3.0091293114394e-05
3.55603331131198e-05
2.16833142820819e-05
1.99648368648358e-05
5.17539769604271e-05
2.99750626424168e-05
9.75278666228896e-06
9.32912502542275e-06
2.96579689573902e-05
-8.93504772454472e-06
4.08014689678486e-05
4.29269166039666e-05
2.15506525427651e-05
-1.22340226773255e-05
3.12233175168043e-05
-6.76642285745416e-06
3.96573679434605e-05
2.75465547208798e-05
1.88533356070469e-05
1.82625268716751e-05
2.6576412383282e-05
1.70761854558062e-05
3.26234586054744e-05
5.93933193848191e-07
6.61450628570668e-06
-1.08794734605167e-06
4.09386814724916e-05
4.24436592816543e-05
1.17241139287262e-05
1.44869461401184e-05
1.40113372593596e-05
-1.2305573195018e-06
3.6752274283349e-05
5.53917306084057e-05
2.7127080675348e-05
3.79568027093218e-05
2.67734031739073e-05
2.72035583760574e-05
2.97941558840382e-05
8.17068331786578e-06
2.55045026696786e-05
2.91944047898349e-05
1.0086207448949e-05
1.39848246001147e-05
1.29903166431319e-05
4.02115648113988e-05
1.10060467947729e-05
1.94315865545584e-05
1.98807959334187e-05
9.37773468934071e-06
3.68032965890423e-05
2.31436837389942e-05
3.53467552841916e-05
1.60316557075942e-05
2.29734703537097e-05
2.38308605585419e-05
7.90728448516166e-06
2.93997458530294e-05
3.62527147444746e-05
2.8465938762702e-05
1.30575512732352e-05
2.65632206225062e-05
6.06083570359094e-06
1.42153859388009e-05
2.86459337704919e-05
3.48892324217605e-06
1.42126383859889e-05
4.1714812026625e-05
2.82171620019218e-05
2.34202307750897e-05
1.72239191915912e-05
1.61293604317e-05
2.63108018600029e-05
9.46345778397794e-06
3.9925157205773e-05
2.42651343877232e-05
4.20805385927184e-05
2.38880594467385e-05
2.31315478696151e-05
2.60882200974333e-05
-3.02149272201902e-06
4.08189994747787e-06
2.90891484266453e-05
3.2489843918377e-05
2.2420982851006e-05
1.7323262857501e-05
4.78908241484175e-05
3.51547234583405e-05
2.51368508452949e-05
3.10604897328722e-05
2.36328959140103e-05
3.69780735439701e-05
2.32202653557364e-05
1.05177864142998e-05
3.86284081168143e-05
4.44212768733983e-05
3.49616405417958e-05
3.82075832509238e-05
8.3674612827224e-06
5.06721474290738e-05
4.81131412036415e-07
9.36793354468467e-06
2.7267970679543e-05
2.06260561326773e-05
7.69822463717302e-06
8.49474541972408e-06
5.55050752632194e-06
9.12183206697117e-06
1.87235006305704e-05
1.97386315100496e-05
2.29658975075339e-06
1.19495102947281e-05
9.1830827221277e-06
6.85878894534751e-06
1.48670668919694e-06
2.49710171704653e-05
2.99679557109182e-05
4.17606959935767e-06
2.28936660820418e-05
2.25792212719118e-05
5.96862569010348e-06
1.61696943067499e-05
2.06088538743653e-05
1.50122895252594e-05
2.41467262095289e-05
2.474593676319e-05
2.52117124203295e-05
2.43782562922568e-06
2.16386764168002e-05
2.3457410544662e-06
1.12581801354378e-05
3.40082746550384e-05
-1.0686063281642e-05
2.10713726407932e-05
4.06809934047335e-05
2.70833609359162e-05
2.49759949534651e-05
1.75908448053744e-05
4.79342292083076e-05
2.29413106985564e-05
2.86547963178409e-05
5.01522949536614e-05
5.07989618647352e-05
6.09334241233975e-06
3.0209539244106e-05
5.8242931754632e-06
3.86476183110758e-05
3.01844159967145e-05
1.08262255408431e-05
4.6146355526209e-05
2.14412299575671e-05
2.41280979411425e-05
2.8796159804461e-05
1.17401379940799e-05
3.06548236475682e-05
4.46157305680054e-05
2.73264722382065e-05
2.10587005268919e-05
2.53654088805272e-05
2.01325629574254e-05
5.24829679616726e-06
2.0809514845625e-05
2.53045192766545e-05
2.72361264559959e-05
1.54213019964135e-05
2.9329368284943e-05
2.36721309018059e-05
3.55940141312444e-05
1.33710377706515e-05
3.86073652017048e-05
2.4962600884021e-05
1.32880009116101e-05
3.39753629549941e-05
2.70284756176019e-06
2.16596242868614e-05
2.49331776924243e-05
1.27010228506813e-05
3.19978387390066e-05
2.75654406298791e-05
2.76277863667274e-05
1.85123091137585e-05
2.94273466842771e-05
3.45081246085226e-06
1.53459839887697e-05
3.90450308893619e-05
4.11149490559843e-05
2.86986353827058e-05
2.33467506985592e-05
2.31446743372076e-05
3.56761832440697e-05
3.68553345986445e-05
3.2950502545897e-05
3.20496977464449e-05
1.99273708514607e-05
3.23939416532239e-05
2.48303539096094e-05
3.7711093248686e-05
1.69380973664074e-05
3.80183574265573e-05
3.98447211144226e-05
-1.86810135068867e-06
2.25056832882695e-05
1.18429677782922e-05
1.17768763276626e-05
4.61893335002281e-05
3.72334796409582e-05
2.95183960801666e-05
1.98803759071662e-05
4.24997024361927e-05
3.17178635500403e-05
4.43453221824448e-05
3.46371851397552e-05
1.89187881745348e-05
3.28103740673219e-05
1.09792118220896e-05
7.60364127583045e-06
3.85950167519656e-05
-7.72041458259893e-06
4.96975209904411e-07
2.94874099853128e-06
2.80141438453593e-05
2.05601177390557e-05
5.44847598377384e-05
2.32689928405518e-05
3.02326986959508e-05
8.76236815174005e-06
1.55694274555213e-05
1.98963088384878e-05
6.89019909565717e-06
3.08143884924779e-05
2.71031267191212e-05
1.95674083958804e-05
3.87758313345356e-05
6.77727828141333e-07
1.800324682888e-05
3.83953713917339e-05
2.39448601667475e-05
3.50855428032748e-05
-1.36696798150867e-05
9.00827092484209e-06
4.09594755529798e-05
3.89118121224912e-05
-1.08915605366105e-05
3.47774019143691e-05
7.67513405109841e-06
1.42308748107339e-05
2.41446670362066e-05
2.19515691781683e-05
4.67944733801212e-05
2.46097106768802e-05
2.77047240496212e-05
2.21858852931983e-05
5.04430766363596e-05
3.20871931721233e-05
3.30039797826643e-05
2.70575625213005e-05
1.43776845266156e-05
3.55559833367929e-05
5.40174403504684e-05
2.94607199345969e-05
1.26276626363243e-05
9.08213821069463e-06
7.0120065291396e-06
3.96107528791299e-05
4.52400040176819e-05
3.17163133659913e-05
3.61670067878313e-05
3.81064257360252e-05
1.94129707240458e-05
2.75444290262511e-05
2.55799338332294e-05
3.18643519596512e-05
6.66579543823246e-06
1.93827526396612e-06
3.14832544580932e-05
2.26542179462244e-05
1.80805754963926e-05
1.57495717950361e-05
1.43466003395046e-05
3.18815983994894e-06
2.6218929234985e-05
4.9092581565959e-05
4.18625204073891e-05
2.20029255499727e-05
3.25808188914174e-05
4.60021932308078e-05
-2.86187236381556e-06
1.82715935484005e-05
9.42957140640096e-06
-1.47652436245242e-06
2.85211946999486e-05
2.90086217081171e-05
1.33933250136639e-05
1.20742901749708e-05
-4.31598418158727e-06
1.01807934979428e-05
2.36478897176287e-05
3.66672375898874e-05
1.28232515212875e-05
2.88254924848559e-05
2.97095402464033e-05
2.55374149099836e-05
4.23460910196107e-05
4.87068237004639e-05
1.87427401936716e-05
-7.31819641572275e-06
2.35995461883896e-05
1.24322017986104e-05
3.0328424687225e-05
1.9895043002488e-05
4.76965692745361e-05
1.23385655301985e-05
2.50700938516983e-05
2.26535706103795e-05
2.78668371900308e-05
7.10510520480362e-05
2.72362990543644e-05
4.13762791720644e-05
2.50530614206315e-05
2.63293001656952e-05
2.84900654699462e-05
2.54733803509889e-05
2.61143142423951e-05
2.93708528321173e-05
7.31722676836748e-06
3.40899000027824e-05
3.91543070605452e-05
2.45073167083632e-06
3.03862950841354e-05
8.68755640034343e-06
3.16681605784948e-05
2.90560608906097e-05
2.2716211764753e-05
2.83571786324734e-05
1.61799096238945e-05
2.09698265146664e-05
1.08808025712944e-05
8.41620595154177e-06
3.18224036277625e-06
2.36714510779957e-05
-3.35286898513442e-06
1.81038299671572e-05
3.51613422141266e-05
1.5680776613514e-05
2.22309617300765e-05
1.93189202803413e-05
2.74717903010688e-05
7.66529471853219e-06
2.71258416854108e-05
4.46846031654552e-05
2.28597513953207e-05
1.86791641039588e-05
3.80897827612317e-05
2.86324383552421e-05
1.42753121174415e-05
3.00469264908339e-05
1.06796429445495e-05
4.14198039435522e-05
5.12134152554009e-05
6.35315406074537e-05
1.15105774232899e-05
4.66859977406208e-05
2.56090164566444e-05
2.31698129515439e-05
2.61702266729487e-05
3.41910920049273e-05
4.39319134930046e-05
2.83037260796947e-05
8.97208545064587e-06
2.16070374932963e-05
5.25368432107713e-06
3.91442478896226e-05
6.16707030827177e-05
2.23721582537617e-05
2.1990129720058e-05
4.5032648383893e-05
2.42139477345067e-05
1.82842457670058e-05
1.56914087392192e-05
1.20828751553208e-05
3.08682223143602e-05
1.24842056461924e-05
2.51856028265625e-05
4.9452031874013e-06
3.19767037651115e-05
2.88411645158552e-05
3.22999812763031e-05
1.04504499123473e-05
7.02063029375432e-06
-4.12985324537816e-06
4.87672228417956e-05
1.39965193161547e-06
-3.47905905063614e-06
1.78549206677474e-05
2.65458345056996e-05
3.5399851967667e-05
3.51082069709375e-05
2.97018960236319e-05
4.00550306812741e-05
1.64747780795341e-05
3.36881160471618e-05
2.09706900499319e-05
3.11344159307579e-05
3.40179373259071e-05
3.03065641190908e-05
2.45916713090959e-05
1.48034681970036e-05
2.82061210333162e-05
3.13366686862175e-05
-6.72916849329671e-06
8.80831904118851e-06
2.94117671907826e-05
2.40307155997862e-05
2.02332519341017e-06
3.61367176277217e-05
3.86921970402612e-05
2.91327243443579e-05
1.64411279137279e-05
1.31169146086709e-05
2.44791139364582e-05
3.57867812281465e-05
2.8461485437806e-05
2.72251500412786e-05
4.53582307095027e-06
4.30783855038236e-05
-5.74777429277307e-06
3.27825573242639e-06
3.48942015878688e-05
4.82752165618074e-05
3.65085096024958e-05
1.96566048483209e-05
2.70730512402104e-05
1.81299571700832e-05
1.13866114924148e-05
4.11494063125454e-05
1.47168559352691e-05
3.27847639023778e-05
3.54622881709463e-05
2.0784516719366e-05
3.95041042438396e-05
3.0840203235603e-05
1.28311015947772e-05
3.66267663436864e-05
-4.67589745476549e-06
1.38930607518743e-05
6.66657404105884e-05
9.29974804378789e-06
3.67989854552289e-05
2.58458168056024e-05
4.00580015936614e-05
1.75424199823351e-05
5.41997060376909e-06
2.73072815020798e-05
1.24363526966287e-05
4.03377648482534e-06
2.12018274797573e-05
-3.64347492360778e-07
-2.17197855561982e-05
9.71058341802398e-06
4.84604152145978e-05
6.27960827914397e-06
4.38187005986138e-06
2.27469351033244e-05
1.94066119101896e-05
3.46987663509805e-05
3.10359829850952e-05
1.29445366675633e-05
5.08009672056167e-06
2.03403301521294e-05
-1.78156833050146e-05
2.25164525176476e-05
1.05863037030073e-05
3.25670392427259e-05
3.15208318737213e-06
1.88000737086118e-05
2.10204621164948e-05
2.05560850487399e-05
4.75280592938428e-05
3.36165651215923e-05
4.00339220520113e-05
3.91896050907909e-05
2.68097906544761e-05
4.50344717297049e-06
3.86685610929389e-05
3.55116513337591e-06
1.45924143494033e-05
3.02970949158459e-05
-2.2441790870633e-05
1.61256244626924e-06
1.64123337006934e-05
4.47351020552e-05
3.52115776780757e-05
2.48891545354559e-05
2.58971335942911e-05
7.5294261084394e-06
3.32367594701992e-05
6.73503002660692e-06
1.29998687549944e-05
2.91227429895059e-05
2.41388498641304e-05
2.43320118607748e-05
3.04738773859032e-05
2.8699180958192e-06
1.34477762462027e-05
1.01159265899538e-05
2.63541266274664e-05
1.76997331300453e-05
4.02836317578881e-05
3.78573742519376e-05
2.95395774153122e-05
3.31603222005899e-05
2.3694024872614e-05
3.1403604832436e-05
2.8129292148024e-05
4.45030580971493e-05
9.55303985287161e-07
2.02409355408583e-05
4.20035219728882e-05
1.94298768888811e-05
1.22179269500325e-05
1.29177981869936e-05
4.44554742312846e-05
4.0038844398115e-05
2.97858713816526e-05
2.8071048088178e-05
4.20036512480941e-05
4.13883460963663e-05
4.12041328457273e-05
3.45811608043932e-05
3.49462644137739e-05
2.6414404385624e-05
1.63806899748491e-05
2.349591587721e-05
2.87074184633343e-05
3.36560459271657e-05
2.3013853718547e-05
-5.17229799141663e-06
3.54612264806662e-05
2.73162246869976e-05
2.75113058761397e-05
2.92752153401066e-05
1.85952146790974e-05
3.62751476407058e-05
8.38904829497685e-06
7.57444558645958e-06
2.15703797648092e-05
9.27956667361434e-06
1.13017669437609e-05
1.84784011614544e-06
1.84976692670786e-05
1.77974734868634e-06
5.52819759828745e-05
3.39663136924044e-05
3.66934210750962e-05
2.80744918257232e-05
3.68699221096834e-05
3.24304583694167e-05
9.06231060846538e-06
1.39270289757e-05
9.47400839600626e-06
2.86117710370453e-05
2.82757831043361e-05
1.07728985408184e-05
2.20842312440881e-05
4.7362162965667e-05
8.66285025388239e-06
9.08945751376808e-06
1.44299791940064e-05
2.89153990699954e-05
2.18518397642557e-05
2.86690991844871e-05
6.72020940948191e-07
3.33607494748455e-05
4.2982650252334e-05
7.42026444194129e-06
3.19083661086213e-05
3.64940593743745e-05
4.96213700155912e-05
2.72002376748491e-05
4.53082762068933e-05
5.28525343083834e-05
4.02898618869309e-05
4.22852843830025e-05
1.63402458983709e-05
1.94452073284839e-05
3.64700999689306e-05
3.80479448100161e-05
1.09667125003508e-05
3.33663197402358e-05
2.03033704959834e-05
1.3471418710418e-05
2.30849080255306e-05
3.80927972913138e-05
2.44717185139247e-05
1.262384336308e-05
2.20784086764758e-05
3.81749731611756e-05
1.68244319182284e-05
3.34044745913689e-05
2.87143267661681e-05
1.73172640235099e-05
2.15562101220743e-05
1.75432501146919e-05
2.418110684387e-05
1.63207029115259e-05
-8.56484257059195e-06
3.46347922854873e-05
1.86419168834746e-05
1.70177930358683e-05
-2.5668530410324e-05
2.29722210475623e-05
2.63729472135606e-05
3.42203456767807e-05
2.96441138579909e-05
3.22272324780772e-05
-2.82608278316878e-08
3.36664093619729e-05
1.29373845012581e-05
1.66890806715647e-05
1.5138051355648e-05
5.32493884998087e-05
3.59738842244797e-05
1.88123677568337e-05
2.65687788500506e-05
1.8804840326879e-05
2.44281444205693e-05
1.97750679594561e-05
4.09056592831139e-05
1.76158027105067e-05
9.7319722319609e-07
2.62917240351714e-05
1.55588451534556e-05
1.74497627206496e-05
2.84963447338658e-05
2.02511963578698e-05
1.89604964094018e-05
3.75140248219213e-05
3.05156967743006e-05
2.27237062473606e-05
3.23678175984291e-05
3.91658803000693e-06
5.30016662776459e-05
3.32348201181613e-05
4.34757407437493e-06
2.53715722769902e-05
1.41668124469481e-05
2.51029726201958e-05
1.61640025154491e-05
-5.87762150588295e-06
1.24757995811539e-06
-1.78467283729455e-05
1.04929808123789e-05
4.26383704791634e-06
4.54987490681749e-05
6.1979248904496e-06
7.53522078807733e-06
1.23925923028527e-05
2.66110339875321e-05
1.91202659202996e-05
1.32018639732407e-05
-2.74210367194941e-06
2.82713142466034e-05
4.297423325193e-05
1.87920134773277e-05
-1.41711809522744e-06
4.57228046752485e-07
2.53698127022839e-05
3.989612935843e-05
2.65863251678793e-06
-5.40915099301872e-07
5.76213572297571e-05
2.7662571582931e-05
3.27861735608689e-05
1.74019238307433e-05
2.87936601068202e-05
4.1833289196519e-05
4.09482570886205e-05
4.57463676901229e-05
2.79711727644609e-05
4.42915021781069e-05
2.5553278196418e-05
3.19600951015573e-05
2.97180430145112e-05
2.72701952927105e-05
3.63883532567278e-05
3.78741007941419e-05
4.13873320542531e-05
4.04131261513041e-05
1.73421730245095e-05
1.22062721999786e-05
2.32860924181657e-05
2.37644887430397e-05
1.19380816645624e-05
2.75170864063527e-05
2.02603444392952e-05
2.42545906738995e-05
2.49581606718996e-05
1.54326300635388e-05
1.55774292391377e-05
3.00343824140418e-05
2.42784898989244e-05
-1.6947154978464e-06
1.50873592298829e-05
1.82621090897405e-05
9.93107608464628e-07
1.43343473064313e-05
2.88410964547119e-05
1.51458022102409e-05
3.93365275995976e-05
3.21161499940462e-05
1.35583371030329e-05
1.96327770750569e-05
2.11523859242948e-05
4.32234300349337e-05
1.21874217936539e-05
1.75572696809122e-05
2.06372470205201e-05
2.29621368955133e-05
-2.02692148553211e-05
3.23832512308587e-05
3.06947673172146e-05
1.55858955684442e-05
2.49478627547702e-05
3.35325467232948e-05
2.7843394515498e-05
1.79134805262063e-05
4.0427139161981e-05
4.16056497325506e-05
4.05001898417516e-05
3.83453357612649e-05
1.4014511060581e-05
1.5272093699807e-05
2.06291003783026e-05
3.72632339845069e-05
1.87988938739759e-05
2.23904450873679e-05
3.02112090155379e-05
5.28116553063593e-05
3.04916586509918e-05
3.35918561229899e-05
5.12131625546079e-05
1.44089024461288e-05
4.0686313740179e-05
2.12955304605004e-05
2.90703146504556e-05
1.63438132043438e-05
2.55068208224967e-05
2.69035603185733e-06
1.82270876982446e-05
3.39818268096835e-05
1.46849827892479e-05
1.63486588594263e-05
-4.28577094010106e-06
2.64045756608365e-05
1.04285456470842e-05
-1.16498042966898e-05
-6.67351270415618e-07
4.1084101102093e-05
1.97165947468515e-05
1.89984182491905e-05
4.34387043889578e-05
-1.31462487205874e-05
1.13223482372259e-05
1.57308256892276e-05
6.38420232304379e-06
-5.87747903562181e-06
2.23855313236594e-05
3.13824165651009e-05
2.78626228275319e-05
3.12124723047926e-05
3.54604881048551e-05
1.29085595493265e-05
2.11046224946161e-05
4.59448885550241e-05
1.42874568969768e-05
4.97044018111958e-05
3.38332259453883e-05
1.57159933854606e-05
2.6800288068135e-05
1.57971643135903e-05
6.91601982901958e-06
1.44013360840675e-05
1.93034924549356e-05
3.67670011103796e-05
3.80366880901144e-05
4.05380840328321e-05
2.50245981325279e-05
4.50855007332715e-05
2.02254507730824e-05
1.42235566295905e-05
2.51754965587125e-05
3.03067228740334e-05
1.91199857788939e-05
1.59093049732705e-05
2.97798107032508e-05
4.48872039832777e-05
3.83722982899382e-05
3.62869064173539e-05
2.77556539233525e-05
-9.29196490568109e-06
3.45042019211625e-05
1.74458453532501e-05
6.06813852732325e-06
4.07310421205541e-06
1.86166359236684e-05
1.92324492439252e-05
2.24387700918941e-05
4.13024562714483e-07
3.32663259308847e-05
2.42533783947399e-05
1.95294503440307e-05
6.92517590990567e-06
1.84348446528725e-05
1.56619541138722e-05
1.10022694973512e-05
1.51071780573633e-05
9.97170125255249e-06
3.34195538596652e-05
3.92721552808262e-05
1.27635738463546e-05
2.45419588872406e-05
2.32180421722164e-05
2.4439929028175e-05
1.60863992906552e-05
2.23036981282403e-05
3.03196582003565e-05
3.63382940035633e-05
1.8386049047648e-05
5.74811147000141e-05
5.39541112057759e-06
-1.05866187779214e-06
5.21955743392067e-05
6.05410900659455e-05
1.81410230827389e-05
3.42166529654257e-05
4.36738569635498e-05
1.77324477106858e-05
4.03778849710956e-05
2.74037312925764e-05
2.64441799533254e-05
3.38284983020977e-05
2.90821385896516e-05
1.90477910815286e-05
3.22467374519979e-05
2.85138390289236e-05
9.23386784342894e-06
1.95600318153705e-05
3.10595673173319e-06
3.26661640544493e-05
3.09502099895988e-05
2.53693468542587e-05
2.80185272371743e-05
3.09632542340077e-05
8.24728531635066e-06
3.316024974415e-05
2.53701664357298e-05
1.75230124619084e-05
-1.40317052033502e-05
2.01588244533647e-05
-1.62331828484268e-06
-5.51331010566526e-06
2.5343312375038e-05
1.07071594302274e-05
1.08995068517846e-05
2.12546970412931e-06
1.98649760045073e-05
-5.38327900446654e-06
5.99954419945721e-06
4.51097554651596e-05
6.27700841648994e-06
1.86875827695976e-05
2.23526878867618e-05
-3.50952985437943e-06
2.22934567841601e-05
1.37140575628972e-05
5.61186026548699e-06
4.8068104585543e-05
-2.06593454172642e-06
3.23700945196847e-05
4.18013122739872e-05
2.64911506969527e-05
1.14338615126265e-05
4.79927548146644e-05
4.19281663480986e-06
3.75755479570218e-05
6.98840040730131e-06
2.03068214541382e-05
4.85507498816818e-05
4.12186561045551e-05
2.32019768687283e-05
2.26722182886705e-05
4.51489211965096e-05
8.78081637950774e-06
2.8735568285398e-05
4.25538126470994e-05
1.72073338901909e-05
2.61497707167839e-05
1.25267514058018e-05
4.88735048360967e-06
1.5556115671995e-05
3.91752168460169e-05
5.10953946599172e-05
2.31867988707837e-05
4.01586355271269e-05
3.31628126445798e-05
3.88578861468418e-05
2.55739398409595e-05
5.29819220065848e-05
8.47556617966336e-06
-6.5768552830867e-08
3.38652085105574e-05
2.82006490922312e-05
3.36793565546235e-05
-3.21907714766986e-06
6.7770458652086e-06
1.70878044236317e-05
7.70491979731214e-06
1.22514093486896e-05
2.96619593615664e-05
4.39706692003039e-05
-6.1575922224568e-07
2.79156556849705e-05
3.79457095215778e-05
3.02360070340514e-05
2.09451818546442e-05
8.91648441874745e-06
2.90413661923267e-05
8.10971493867631e-06
1.68161445124225e-05
5.40049903654636e-05
3.55125666347088e-05
1.82571458684138e-05
2.15189109003139e-05
5.43814168236056e-06
4.61646374042068e-05
2.23528202680728e-05
5.24669915454023e-05
-5.96082734418506e-06
3.15112137298278e-05
8.99518530416497e-06
8.25919920149335e-06
4.06902055073907e-05
3.93564345732263e-05
1.86878728326788e-05
2.53120240266916e-05
7.65633237223372e-06
1.88242709487741e-05
1.83812233348206e-05
3.84151366003255e-05
2.41647840646165e-05
7.49177638469268e-06
2.01225644901784e-05
1.48123977696121e-05
4.31711489984638e-05
1.76348424111174e-05
1.78259411351538e-05
1.17282409912683e-05
1.92439989974363e-05
1.6869028260377e-05
2.63957043597718e-05
3.75546485332058e-05
2.54203425529238e-05
1.31356865976448e-05
3.75482724131071e-05
6.65050204029393e-06
2.39355591891487e-05
1.72884380402783e-05
-1.04450159155888e-05
1.5853778076817e-05
4.945889700665e-05
4.55490399774829e-06
2.6084379039737e-05
-5.82328335170296e-06
-1.20703160533391e-06
2.23923829247031e-05
2.7326866734647e-05
2.01338711701174e-05
2.06435704145862e-05
1.34288738365306e-05
2.66158295698709e-05
5.11605461907315e-06
3.14042769175484e-05
2.83716563985364e-05
2.17571964183464e-05
3.83281430674488e-05
2.63344102549832e-05
2.78227188327846e-05
3.10852116553629e-05
1.92320597734275e-05
2.33017489905133e-05
3.45497948268779e-05
3.13394168940988e-05
1.9176928386336e-05
3.53955462421442e-05
-3.5323681421217e-06
2.45766325815223e-05
3.79369308476785e-05
3.20958302342899e-05
1.99472718244129e-05
4.48599804841358e-06
3.67024183737633e-05
2.34539146430755e-05
3.84608356304188e-05
4.85632788940746e-05
2.22022763096526e-05
4.23483334507499e-05
2.41839806888057e-05
4.96664906918205e-05
3.01854720961412e-05
1.95901978173041e-05
1.70502511613397e-05
4.3169757687687e-05
3.85224286156898e-05
1.5319507152727e-05
5.47178807973406e-06
5.54587268612139e-05
2.41774332423291e-05
1.90754817452471e-05
1.11339166819175e-05
3.34176803626751e-05
3.49335965171848e-05
1.66458689853891e-05
5.50500730998196e-06
1.33608171024192e-05
1.70366042070154e-06
3.23042766794993e-05
2.31632023322505e-05
4.40203856467477e-05
3.01255406351399e-06
4.11495399122612e-05
2.7176479734959e-05
1.49262794600543e-05
1.32281947859567e-05
1.99661802177587e-05
4.68466234096914e-05
4.79352386279521e-05
1.83863278340641e-05
2.59975527370462e-05
2.32471140411587e-05
4.83832792163763e-05
3.02151055190308e-05
5.13929516967788e-06
5.81643330415427e-05
-2.91184528889808e-06
2.89295454364362e-05
5.05145818966066e-05
4.81978560030818e-05
1.10101345729262e-06
1.21809849766811e-05
3.12257643672771e-05
4.02739953670842e-05
2.34030422172109e-05
1.96456120345703e-05
4.76085810413142e-05
4.35142818449208e-05
1.29681820524446e-05
3.29565794511402e-05
3.8494533498504e-05
5.69111048782939e-05
3.37362119419455e-05
2.68755709537449e-05
2.91675000321227e-05
8.28976323179761e-06
1.60706152765691e-05
2.98220587126816e-05
4.07991549608892e-05
3.11203636911384e-05
1.15621896526944e-06
1.72767320750108e-05
2.31073384538244e-05
3.87903476834292e-05
3.13422202073776e-05
3.70366426639614e-05
1.09059253278717e-05
4.67189091009693e-05
3.2321761585687e-05
4.19435705425348e-05
2.72980334650408e-05
2.01391569377831e-05
1.23631419822722e-05
2.29697613284925e-05
5.07443593437885e-05
8.98614069546743e-06
2.7847103947989e-05
1.74977778344388e-05
1.59312245653663e-05
3.63698665475976e-05
2.35769611565457e-05
3.90176577841988e-05
3.36781037849743e-05
5.6697206373925e-05
1.14194475367163e-05
2.40992434416358e-05
1.99376981136898e-05
2.93398583944165e-05
2.65849448096364e-05
2.75548797103781e-05
1.97585993164075e-05
1.31379147020643e-05
2.39770274696721e-05
1.5660545892041e-05
2.34834550342965e-05
1.81094793779112e-05
2.38451083496335e-05
2.62826192288681e-06
1.21595395669268e-05
3.87973664374982e-06
3.28471939825433e-05
2.37911364969883e-05
1.20074566676575e-05
1.01561128844636e-06
2.60758741310082e-05
7.4337364897558e-06
9.65879905965244e-06
2.7555687001123e-05
3.45927537043896e-06
5.33922123322316e-05
3.13786522073886e-05
3.95022408642474e-05
2.95524019383601e-05
4.6806625062988e-05
1.66882792018805e-05
3.27564502127888e-05
1.04444408795367e-06
3.24780072499394e-05
2.14048117681125e-05
4.40128788210727e-05
3.27816561432651e-05
1.70042427439676e-05
3.42305021524045e-05
-1.37597297225069e-08
3.62528346604346e-05
-3.26228775001326e-05
2.92400238343349e-05
1.65406735390662e-05
4.31041882556148e-05
5.14848694987578e-05
3.5045108507014e-05
-1.7038508959325e-05
-1.54572082599361e-05
3.08943828698851e-05
2.42940585097355e-05
-2.07093877461556e-06
2.45947535820202e-05
2.54217898112257e-05
8.59116046937422e-06
1.48395922831293e-05
4.67281844492062e-05
2.15820657872022e-05
9.41918936995279e-06
1.41730184086774e-05
3.21177348935858e-05
2.32264788922405e-05
4.10282414864611e-05
2.72673521845817e-05
4.21212974474447e-05
1.25552928449746e-05
1.67934165371305e-05
2.96542777915003e-05
4.31152301729793e-05
1.6020186762873e-05
3.09683181403385e-05
2.91968083389047e-05
4.3121314954886e-05
4.02239794673198e-05
4.60836245252994e-05
4.05643662675141e-05
3.79016739855176e-05
2.73093998805554e-05
2.50330499309874e-05
9.75378904904295e-06
2.79750259842598e-05
2.65876002733124e-05
2.87233916168892e-05
3.51149581824504e-05
1.57670227600414e-05
2.91926325926036e-06
2.38637279537553e-05
8.08681663504326e-06
1.38846349550091e-05
1.60925914989684e-05
7.7235989633137e-06
2.70648053210006e-05
-1.63627103569447e-06
-6.16222823515317e-06
1.48994162385748e-05
-8.99562258963749e-06
5.08803971036966e-06
2.09786129975798e-06
1.49798600315674e-05
7.82791720315845e-06
2.43925840548314e-06
1.88229061977462e-05
2.20238257682881e-05
3.79985301305064e-05
-2.99018300924111e-06
1.45155495300736e-05
3.2125532965061e-05
3.55799331585846e-05
6.4209265987665e-06
4.37233963324619e-05
3.23642997218575e-05
1.33201162711468e-05
3.16572850996278e-05
2.14215486474342e-05
2.53074584833043e-05
2.5873595510058e-05
-6.24572655811565e-06
2.11928625892643e-05
2.85298406432749e-05
3.44842572914448e-05
4.32590787546659e-05
5.75615430381803e-06
1.5457944566239e-08
4.02013979365118e-05
3.93886819176172e-05
4.47858290887673e-05
2.69693520378076e-05
3.22267777884172e-05
2.31379832631833e-05
-3.09296951962057e-08
5.04451417572272e-06
7.64821391902037e-06
2.74329241093182e-05
3.27093626162787e-06
1.19132275314237e-05
1.823318076222e-05
1.40383834911281e-05
3.44611362807356e-05
2.50379321627832e-05
5.61394625373265e-06
4.20783037448337e-05
1.41647126287904e-05
2.13099206082734e-05
1.99020243824518e-05
8.70074346330215e-06
7.97265800810398e-06
3.50034288517349e-06
9.84599206237473e-06
7.01366892705417e-06
2.25362731573282e-05
1.37620290085372e-05
3.07844760798595e-05
3.84537936526376e-05
2.00366353974539e-06
1.58165430138821e-05
4.04762591787876e-05
3.47382498401472e-05
3.32155825207697e-05
5.91210437810765e-05
3.07284982423274e-05
3.77300951482389e-05
4.48307668355044e-05
3.8426122422371e-05
6.34405234359189e-05
2.9832655791245e-05
3.14349509128262e-05
3.28707597596184e-05
2.84061118155834e-05
-6.72921217069542e-06
4.32615559826252e-05
1.62316155000785e-05
3.69341747424591e-05
3.52247683051035e-05
3.4949175570943e-05
1.13228849110235e-05
-9.47846507317298e-06
1.39797488296244e-05
3.81339764186873e-05
1.38983154729567e-05
1.74600532026462e-05
5.3565448682934e-06
4.90698590040745e-05
2.16236876024575e-05
9.25021290165603e-06
1.44114485722786e-05
1.84422079003961e-05
3.10352945761938e-05
2.97943233559489e-05
4.25353590017026e-05
2.23239987301118e-05
3.01019800880673e-05
6.89427507525572e-06
2.78534422864703e-05
1.61683318351932e-05
1.06657855997021e-05
4.12095602764269e-05
2.98275919378143e-05
3.73477093857099e-05
6.10324981345231e-06
3.59404019190576e-05
3.45465576556438e-05
3.56266606078781e-05
1.83846670260946e-05
2.4174233147761e-05
3.71124889474647e-05
1.45460146091781e-05
5.14904058513626e-05
4.3415356510184e-05
2.69921344413695e-05
4.75309873852452e-05
2.40540830998905e-05
2.05464717050604e-05
2.67188153815404e-05
5.71341925691067e-06
1.57439968848747e-05
9.29033471462481e-06
3.36879742356629e-05
1.15427358080012e-05
1.22159980789396e-05
2.24464486860571e-05
2.37650056817561e-06
4.25505552292085e-05
2.45084734820311e-05
9.46151471757348e-07
9.32474013972194e-06
3.69253937099735e-05
1.99006046040384e-05
6.12642746109681e-06
9.54199450851999e-06
3.1452232055923e-05
2.49762780399728e-05
2.99494238905743e-05
2.5345357006867e-05
4.08620904935911e-05
1.38888587099805e-05
2.50344694172521e-05
1.88948028298218e-05
1.46561886169908e-05
2.74582031299022e-05
1.74607163261524e-05
3.40960664088689e-05
3.90052096295659e-05
3.65799385588783e-05
2.05347522506613e-05
1.75973475180468e-05
5.408629428034e-05
2.59170455546825e-05
2.44127064449037e-05
1.24326084407169e-05
1.28982822254133e-05
4.70777633426319e-05
1.44614356026051e-05
1.64687685303673e-05
1.85968696615707e-05
2.68356134206733e-07
1.02564241733627e-05
3.22019756608909e-05
2.08032536823545e-05
2.23917723379239e-05
2.57984806890139e-05
8.97959004073977e-06
4.36767068245816e-05
4.56407964775488e-06
3.27668664851674e-05
6.96652331668295e-06
2.10948859739586e-05
1.8640070655481e-05
1.96469730642317e-05
3.71416797108981e-05
2.76769033898268e-05
4.83457689346332e-05
1.26409252938136e-05
2.15442721391914e-05
5.10600576327951e-05
5.72978205428348e-05
1.94618740744918e-05
5.13493662015004e-05
5.15343075439919e-05
3.83295277306291e-05
3.04023344807087e-05
3.12903969669966e-05
1.03771179558461e-05
4.20278554367499e-05
3.30613186042714e-05
1.29778794826978e-05
4.13471396071727e-05
2.6003923023694e-05
-5.53368728789956e-07
1.39626855211565e-05
2.46132151975689e-05
3.65763843279192e-05
2.5437753298504e-05
1.45860637492201e-05
2.39951796280312e-05
-5.84969817290173e-06
3.69217657731827e-05
2.95950445668033e-05
7.85941566228343e-06
1.85768583752817e-05
2.66045607016266e-05
2.86759576715256e-05
2.64599095930118e-05
3.57030669787811e-05
4.93199506014912e-05
2.82250364133058e-05
2.27494130493225e-05
2.06179201107521e-05
4.16233631577708e-05
5.37299353200375e-06
4.89579914216289e-06
1.78100003644088e-05
4.68874576590814e-05
2.24516448170359e-06
2.56805648861999e-05
3.16753328857577e-05
3.65457643373897e-05
3.5964443781203e-05
3.90123235764778e-05
2.81225089235843e-05
2.83883911651567e-05
1.15244822217759e-05
3.19079025539872e-05
3.24358708009326e-05
5.69649477363067e-06
1.90848425254248e-05
5.27017727721692e-05
3.70856977987593e-05
5.70212505920777e-05
2.05879640103519e-05
3.00236024536213e-05
3.6994752142999e-05
4.11524312309788e-05
8.42507062080974e-06
4.26185492778103e-05
-5.27657093238121e-07
2.47229453415934e-05
3.23619482314369e-05
2.98481559822514e-05
8.99325475973004e-06
4.1150808835173e-05
2.03503855790371e-05
2.06040979078971e-05
6.49190117211653e-06
-1.20143613725672e-06
4.18318946705602e-05
7.00154871271985e-05
1.24771727860774e-05
5.5582215236528e-06
5.40426054254382e-06
1.21540774745301e-05
3.26101817590085e-05
4.70228373148371e-05
3.31507326685912e-05
-2.74676231302125e-05
5.40350330639495e-05
4.79190099625075e-05
2.14419869863042e-05
4.0581280366518e-05
2.97105431421828e-05
3.74911639472181e-05
3.392408007147e-05
1.44241119671711e-05
1.75803224094998e-05
3.6989111687242e-05
9.66346835480193e-06
3.14098994393924e-05
6.15868640426565e-05
-1.60446421439835e-07
3.10913929778726e-05
4.3142617629829e-06
1.91149979427879e-05
2.76234553645462e-05
7.70566028943883e-06
1.16915697340667e-05
1.4447607392113e-05
1.60587182129422e-05
2.31265600514784e-05
1.97575865279512e-05
1.86204374804172e-05
4.28046423324591e-05
3.72768942109675e-05
2.83358530524273e-05
2.51943986856784e-05
-6.25896870644027e-07
9.05198667026703e-06
5.37392779989603e-05
-8.7763347959574e-07
1.35515522267696e-05
2.2859686895174e-05
7.16799261957998e-06
5.86010893864013e-05
1.66925582597781e-05
2.12855780005281e-05
2.50949517284583e-05
1.56157828368201e-05
7.04044823108546e-06
4.38691753786195e-05
5.09501508019863e-05
3.52661517513126e-05
3.98829332752486e-05
2.81600374245036e-05
2.75959986915073e-05
3.63110728510331e-05
4.72716870016933e-05
-1.69168291614288e-05
2.01571334672863e-05
2.65479404880969e-05
3.44366295768997e-05
1.87029719807792e-05
1.81385164061667e-05
3.86127470927227e-05
4.33636586061532e-05
2.0096993545256e-05
-6.00625940356873e-08
3.2203012389382e-05
1.41984277797268e-05
4.88294048277796e-06
7.07553677977975e-06
1.54776388581107e-05
4.40979516252872e-05
3.59935265943446e-05
3.6610778065412e-05
1.85413638272663e-05
2.22419249811932e-05
7.11051478161733e-06
3.07708401565378e-05
1.88120970349902e-05
2.03450664174254e-06
3.37385781813127e-05
3.11993147973132e-05
2.36100803946548e-05
2.27334200237219e-05
4.1270863882732e-05
3.45576565864545e-05
3.75681899748683e-05
3.92121266493929e-05
3.25850666938881e-05
3.42374514201255e-05
6.47655769639084e-06
3.22318503540791e-05
4.05566458283367e-05
2.42930549897648e-05
3.32202096931219e-05
3.83158008303784e-05
2.40953150140895e-05
6.00327462487553e-05
8.78043271569622e-06
1.99538444206127e-05
-1.48698244809137e-05
3.007226588306e-05
2.69278235939255e-06
5.19660979596411e-05
2.83939589266064e-05
8.96584080098927e-06
1.3573400357017e-05
1.46176576667669e-05
1.15130745207803e-05
1.33485103428089e-05
2.87498709511403e-05
1.8212190817277e-05
1.86056671088793e-05
3.21550447172807e-05
1.8835798090149e-05
3.95204291401778e-06
1.17169648788494e-05
-3.91628686251142e-06
1.8167384981075e-05
-1.71569045976904e-05
3.44182050268325e-05
2.86859152438714e-05
1.54210360242044e-05
2.45760927884372e-05
2.880071058757e-05
2.21335288041998e-05
4.49481451276661e-05
3.97236115224932e-05
2.13747785787886e-05
1.16351028235996e-05
1.81533241723514e-05
1.42792999039557e-05
1.8149194326149e-05
7.52693832058921e-06
5.4212893493718e-05
4.90567184979421e-05
2.62163230071414e-05
9.50899164133265e-06
4.42989736259463e-05
3.91333135313998e-05
5.70008445207502e-05
2.20183368807247e-05
4.0875191954905e-05
1.45876974509351e-05
7.99538693058944e-06
4.58084049610452e-05
1.47355477762178e-05
2.76110957453528e-05
2.32094448047602e-05
1.53618579370642e-05
3.40702335924666e-06
1.4484553575921e-05
2.03606800104944e-05
3.84432766349168e-05
2.40329051461946e-05
-6.36240673493158e-06
2.89783711715262e-05
-7.04710916374278e-06
1.90214515224365e-05
4.22998733653115e-05
3.88428882244624e-05
2.99853856319771e-05
1.87442769784139e-05
3.50774306580679e-05
3.13286722950761e-06
1.35150789903908e-05
1.41107954422741e-05
1.70483555370352e-05
2.68896996866136e-05
1.37942274209861e-05
2.83172993306795e-05
3.68240098162831e-05
4.37751063766317e-05
3.95986234771955e-05
4.06633828200427e-05
1.30532400318924e-05
3.65964990976422e-05
3.27287039045753e-05
1.76038441980513e-05
4.41368732558064e-05
3.4083812849122e-05
3.10720807850243e-06
3.54782695621281e-05
6.54097999977237e-06
3.53374342410991e-05
7.13928841965307e-05
3.44815378404965e-05
3.85097775793356e-06
6.21090776027824e-06
2.98902839807634e-05
2.62113067952796e-05
2.77155536399171e-05
4.69637262492043e-05
1.77419022281067e-05
5.00507840282521e-06
2.21537414624276e-05
1.52793888208322e-05
2.44746493592617e-05
2.89609990088505e-05
2.93081646320322e-06
-7.2953019644632e-06
3.79823694864124e-05
2.96316632752277e-05
9.75839620295383e-06
1.56487983304625e-05
8.65542479845935e-06
1.96329483351774e-05
4.90802109311648e-05
4.32806871880979e-05
2.48814729638962e-05
2.10504084613205e-05
1.63204300700794e-05
1.58371053650645e-05
-4.52831551359893e-06
2.36518298416127e-05
-1.87701235897291e-06
1.523340787073e-05
7.09978136093487e-06
5.14764347063282e-05
2.10603133747238e-05
2.91603948162856e-05
6.3047736616156e-05
1.22966993007035e-05
1.40645478982189e-05
3.64128324683589e-05
4.75738357897628e-05
3.54333811150312e-05
2.67666851438013e-05
2.99834447077812e-05
1.78059571767736e-05
2.4238782294989e-05
1.50387239263228e-05
5.17879082223981e-05
2.55988716462952e-05
1.199407028393e-05
3.73440265765341e-05
2.76989983615752e-05
2.29768476580621e-05
4.46964533540812e-05
4.45256184209379e-05
2.90393564074041e-05
2.2199299340535e-05
3.80139188678714e-05
2.02773454683729e-05
7.80314877944655e-06
1.41783817993572e-05
1.19441980316889e-05
-1.16962838960884e-05
1.6654996890272e-05
2.56747436815455e-05
3.64690315828187e-05
2.18158820631725e-05
1.18808664441704e-05
4.45906782497433e-05
9.99255287052277e-06
2.43876481785413e-05
2.36276711383655e-05
5.09999424041719e-05
2.40516730531294e-06
3.65731540711739e-05
2.55110074574178e-05
3.55599587509797e-05
3.56185009024952e-05
2.32533986303903e-05
9.64201966366838e-06
3.04432730228567e-05
2.96613311605975e-05
8.84225327492701e-06
5.17694035860955e-05
3.30734357574298e-05
3.41529417344828e-05
2.62275866875448e-05
2.06690110470945e-05
2.93271671047583e-05
2.83327872229267e-05
1.73340811050142e-05
2.9099531782062e-05
1.04081204694363e-05
3.51853793153382e-05
3.23156786037866e-05
2.93250855157053e-05
3.62999052534398e-06
2.05201301334767e-05
1.5346581099536e-05
3.35925701972971e-05
3.03660743965016e-05
2.53841356103955e-05
1.38688182299603e-05
3.22806117945052e-05
1.97795597111741e-05
6.4646773690517e-07
3.80018047068719e-06
2.07658524386848e-05
9.47870701986072e-06
1.23866511135415e-05
1.67041723485615e-05
2.24168529539093e-06
2.66370816779407e-05
2.6789142233376e-05
2.63496897000931e-05
3.42541387735377e-05
2.75625817117405e-05
1.06182792771803e-06
1.3199740249085e-05
3.37365986702955e-05
2.94821510609867e-05
2.51650023673037e-05
-9.20946224570418e-06
4.65827252047024e-05
4.2752784988477e-05
2.14904288524224e-05
1.877668251064e-05
3.93813364765826e-05
5.6335911870765e-05
1.84760506370619e-05
5.32842515491751e-05
4.69641962723422e-05
2.5821854286718e-05
1.77430414771002e-05
5.07334911598139e-06
4.40691977602193e-05
1.88115662681774e-05
4.20858395927006e-05
1.81546994528873e-05
4.40041559732162e-05
2.37385306068729e-05
1.83050799204618e-05
2.68250432140499e-05
4.78490356740715e-05
4.28400327691966e-05
-7.3225220876104e-06
1.28650373933741e-05
2.44610977405384e-05
9.02410484416225e-06
1.06415735736882e-05
1.18214657038287e-05
2.41490461417741e-05
-3.19150749311956e-06
2.02688700563937e-05
-2.35834722514213e-05
2.12001400355493e-06
9.60608677281385e-06
2.87505744136685e-05
3.40184814465138e-05
2.74750092279192e-05
2.1517903009899e-06
1.22850048222568e-05
2.72228769114755e-05
1.39800050020358e-05
4.63936522870049e-05
6.24582398166384e-06
2.56117670477598e-05
1.48075964714532e-05
4.98701010806429e-05
4.54876114721519e-05
1.5880638025103e-05
3.33299671716543e-05
3.86312823510034e-05
4.66212559552308e-05
2.91036378846193e-05
4.88058814433289e-05
2.98682701268961e-05
3.79272514804104e-05
4.84216440626343e-05
2.9840726541141e-05
4.18100803057158e-05
3.07768690828264e-05
4.02123479279928e-05
2.58191841738285e-05
4.8003958028631e-05
1.37133737720124e-05
4.97617642656519e-05
4.34134405619887e-05
4.19889879891814e-05
2.47279527535892e-05
2.3876073072337e-05
1.05037900415288e-05
2.14349583081189e-05
3.03914074872314e-05
3.98900420349958e-05
2.41915663941872e-05
2.14987112093995e-05
2.04416259978343e-05
1.05580287677506e-05
3.08311207886777e-05
1.32465032243936e-05
2.27322782807171e-05
2.15210839295569e-05
-2.55779233369081e-05
2.66683275871676e-05
1.8382364491068e-05
2.20326520225144e-05
1.22287681749933e-05
1.07468832460245e-06
3.13434240635478e-05
1.26628949666639e-05
1.37102874512095e-05
4.20667740905556e-05
2.97691765521939e-05
4.47737037380789e-05
3.83015102052069e-05
7.91054857880426e-06
3.77967715049924e-05
2.3142971721111e-05
1.92366288778684e-05
2.04952239407976e-05
4.18516475872136e-05
3.58384627323709e-05
6.22849631584334e-05
3.06857953254581e-05
3.77358281320503e-05
4.53692264425728e-05
5.07266766769637e-05
2.57649691151705e-05
2.56762050070662e-05
4.05258022933733e-05
2.6909833816906e-05
3.79049567493628e-05
2.58668541929449e-05
2.97604543831667e-05
4.25888037607783e-05
2.75680486341885e-05
4.39292028404873e-05
1.70243009016897e-05
4.28692530664826e-05
1.08146312057752e-05
5.03920835713604e-05
4.23757363138766e-05
1.886510791775e-06
1.08292526445888e-06
-4.52487208585865e-06
1.94704294628381e-05
1.08935370410138e-05
1.88920966584067e-05
2.53764612907722e-05
2.2688121223683e-05
7.64196092977697e-06
4.64136164471755e-05
1.64520737219617e-05
3.56130544471696e-05
1.37018104002114e-05
3.567378213492e-05
1.09574663195656e-05
5.66170112731762e-06
3.79597535741922e-05
1.61764704096132e-05
6.09863532371176e-06
4.2414574000908e-05
1.92993271221099e-05
9.49547628126923e-06
2.02329902485088e-05
1.65505793398829e-05
1.72386503163473e-05
3.53220001200116e-05
-2.7708011364468e-06
3.153672353776e-05
2.41454262060692e-05
3.4341807439496e-05
3.39030984051067e-05
4.15623419629392e-05
4.3037844211051e-05
2.84115807241748e-05
4.82674181337816e-05
3.04016098055541e-05
2.22721813074511e-05
3.43896657906885e-05
2.24430675470197e-05
8.97982701998124e-06
2.69407969394141e-05
4.69823605895251e-05
3.9135878909868e-05
1.34516572883567e-05
2.65236328811283e-05
2.72160833635464e-05
2.24984572351511e-05
4.24138358335146e-05
2.52237627321411e-05
3.6232055443176e-05
3.38142677182921e-05
3.72189108647011e-05
5.95704312436317e-06
2.52263123302394e-05
3.06278384294834e-05
1.92547568438691e-05
2.83476073998486e-06
8.89840030255251e-06
1.45119477379972e-05
2.65335815725889e-06
2.14910063530664e-05
1.21499336998172e-06
-1.62226566855125e-05
2.1921716061647e-05
1.85473717135493e-05
-1.16916030529372e-06
6.72878954628639e-06
-1.21032829037398e-05
6.6922853381228e-06
2.08372978002289e-05
1.72647013562431e-05
2.93796929620948e-05
1.28312769710446e-06
1.60216133935126e-05
2.30711405806525e-05
2.84595252565623e-05
-2.09144117279112e-06
2.4244210694389e-05
5.03758373148482e-05
3.67109413718443e-05
2.70036405509681e-05
3.43849301626794e-05
3.21751682313825e-05
1.70442607710466e-05
4.30968067823606e-05
2.15891725354116e-05
2.96401641318096e-05
1.51952815744103e-05
3.22431587282855e-05
3.08486680290094e-05
4.87978706778365e-05
3.60443810141168e-05
4.96132544005768e-05
2.19377337373007e-05
3.55364443015966e-05
1.22127864156217e-05
-1.21827849093697e-05
3.14058062135895e-05
2.45235914686857e-05
1.91163864317002e-06
1.92000646539839e-05
3.7219845673996e-05
2.62960630299497e-05
2.06275106049706e-05
5.30875277748599e-05
-1.9179391435605e-06
2.0283818867498e-06
1.86148136171631e-05
1.73001334530295e-05
2.37643610632407e-05
1.09815052242272e-05
1.27729589742702e-05
4.79861783688436e-06
-3.24060285295621e-05
3.17950709147798e-05
2.3064413064914e-05
1.08608989414367e-05
2.99436800281786e-05
2.61484141060223e-05
2.15633295933108e-05
-3.03849326926264e-06
3.43402820122591e-06
2.97577656518687e-05
1.47104484847971e-05
1.68560451657939e-05
2.98301288250427e-05
5.50850233685713e-05
5.57806264540611e-05
3.10677892644048e-05
1.16688268301458e-05
3.82111691764909e-05
4.14470672953645e-05
5.54005719097468e-05
3.60794006597538e-05
2.99607001995535e-05
2.29445226828357e-05
-4.03298346109817e-06
-8.56555287933887e-07
8.06511656157905e-06
5.17558208026137e-05
3.9804365377635e-05
2.94270783685607e-05
3.53960785848496e-05
1.28935560529776e-05
4.0529612976579e-05
3.56317083191416e-05
2.76105442938577e-05
3.29602338794086e-06
3.34050640917668e-05
1.35546079221213e-06
1.57735828806225e-06
2.12921812322571e-05
1.9262575812186e-05
1.76999368706697e-05
6.36168216291525e-07
1.80476634664161e-05
2.92542693408526e-05
2.33577780566309e-05
2.60343915460551e-05
1.16099002975001e-05
1.21901448693467e-05
-4.78997277616036e-06
3.25483835077183e-05
4.01624707192766e-06
2.94905277920697e-05
3.92566800804389e-05
1.02392037471925e-05
7.96470446370986e-06
4.50736687966588e-05
-5.74888918618992e-06
3.28854889212951e-05
2.04896485311748e-05
1.11153141046871e-05
2.96304590430474e-05
3.96688565838113e-05
2.5209519336755e-05
6.70337417856341e-05
1.80041401013759e-05
2.48193606731464e-06
4.3864405861997e-05
3.64278691193596e-05
3.02774861799086e-05
3.04570287537086e-05
1.90767037078348e-05
4.51822386453716e-05
1.99529536787721e-05
-1.11745152487866e-07
1.82677669043514e-05
5.27699984117705e-06
3.60470690312673e-05
3.29969662127571e-05
1.72105976305557e-06
2.46525523766394e-05
2.81360722884204e-05
2.69427449003396e-05
-1.77988367619472e-06
-7.50478330938001e-06
1.18097338962311e-05
2.49715319589352e-05
3.58688594074671e-05
-5.4328872868819e-07
1.05814590516466e-05
4.30920674643524e-06
2.7449775333593e-05
-1.76899554248075e-05
-4.10260956898068e-06
1.13484341721291e-05
4.24242500962278e-07
-2.98755240394339e-06
3.33494385724897e-05
1.6018845055733e-05
1.07352948061283e-05
2.15359150313794e-06
7.81192958248102e-06
2.67630685298383e-05
1.53514186200837e-05
3.93380532100113e-05
6.89524867088716e-05
2.30231242056303e-05
4.71826009730211e-05
5.08357565096268e-05
5.17226335874917e-05
9.93891321062077e-06
3.49443972026021e-05
4.31013714528824e-05
3.03057323808114e-05
4.40603254511623e-05
1.46376123164831e-05
1.06469757729944e-05
2.09599680413981e-05
3.94375342541511e-06
2.80869604385422e-05
4.85784431854471e-05
1.85794664330735e-05
2.27678197349736e-05
2.60767803956412e-05
2.66985671457018e-05
1.93204146590889e-05
2.24699032673864e-05
4.44727737538102e-05
4.05615820021035e-05
1.96192821546689e-05
2.96531817185117e-05
1.93480692744991e-05
3.35294407815578e-05
2.25506758124656e-05
1.83707252299448e-05
1.06769447879264e-05
2.25131721401327e-05
1.17951886781783e-05
1.31470650137162e-05
-3.29292405823243e-05
2.49024883845815e-05
3.14803803245184e-05
3.33652191339986e-06
4.3712726467313e-05
2.31300387914041e-05
-1.46380155736616e-05
3.76831854950183e-05
3.55728770395947e-05
1.42977901841247e-05
2.91296485382988e-05
2.05361865072461e-05
2.0492004203365e-05
1.75523491159638e-05
2.57450088093636e-05
1.58631702883293e-05
2.8289982140699e-05
5.14076391941214e-05
2.76548420314095e-05
2.2601805557841e-05
