# Supplementary material for: Research on computational propagation and identification of mine microseismic signals based on deep learning
Source: PLoS One. 2025 Oct 22;20(10):e0334641. doi: 10.1371/journal.pone.0334641 (PMC12543183; doi:10.1371/journal.pone.0334641)
Supplement: S4 Data — (ZIP) [file pone.0334641.s004.zip › 000100700000169.xlsx_0.txt_24.txt.txt]

1.23382674286906e-05
4.86556889282735e-05
4.30354903028612e-05
2.94465438617332e-05
2.34118177982198e-05
3.76331955324355e-05
3.74477707781004e-06
3.31742972586037e-05
3.98223558382597e-05
1.19812667211352e-05
2.75171452319109e-05
1.04697473458029e-05
8.27692294629272e-06
3.78566015379659e-06
2.28336292754606e-05
5.20210054438027e-06
2.94649608011848e-05
1.52324256797629e-07
3.28620600241119e-05
1.73182144293003e-05
1.71145162433769e-05
6.05251405773068e-06
1.38355195562019e-05
1.5059604184008e-05
2.74403970004972e-05
4.83418705327949e-05
2.52803495414525e-05
2.48307907317354e-05
2.02336072864679e-05
3.60105342526373e-06
4.07619500765628e-05
3.82394131071766e-05
4.64334522737718e-05
-4.49576151892372e-06
4.33175310523767e-05
2.87889168854843e-05
2.54675744357926e-05
5.47626796803946e-06
-1.43180732815956e-07
4.33885822199974e-05
2.89567353858553e-05
2.5451552576485e-05
1.33927671781691e-05
1.51318563891005e-06
5.11729888524398e-05
4.05516930770724e-05
5.02422835178959e-05
2.61345664442169e-05
2.39233014807425e-05
4.17921429859982e-05
1.83369241583907e-05
1.80267806076856e-05
1.6885281588589e-06
2.46625426017185e-05
1.18218227351682e-05
1.25571941443476e-05
1.87919164762479e-05
2.28087422400007e-05
7.28096562083519e-06
1.76214053366405e-05
1.84071799415749e-05
3.42081692302272e-05
-1.01629987264258e-05
2.70582406065368e-05
8.05259266385961e-06
8.75161350022864e-06
5.75964326100602e-05
3.88376655992153e-05
4.22507938924335e-05
1.78413166434594e-05
3.18255263670543e-06
2.34527470953449e-05
8.5227790783105e-06
3.08386536327873e-05
2.20764403215648e-05
3.29201041121476e-05
4.57022320429296e-05
8.66469425365522e-06
7.03817879532858e-06
2.79690724307232e-05
1.7820874218118e-05
4.75182362320654e-05
6.04166655732462e-05
4.34417309645334e-05
6.17307535639579e-05
3.91869987723036e-05
5.92557253637465e-05
6.68173211916286e-06
3.65985357293902e-05
3.16421796113134e-05
5.03480895273679e-05
4.46972269995124e-05
5.14974158304512e-05
2.38509632133329e-05
4.97753653394064e-05
3.33806376208437e-05
1.48015196636094e-05
1.0366167436143e-05
3.00747751511695e-05
1.71320464487543e-06
4.23815983086496e-06
4.11899073216613e-05
1.16634172132056e-05
1.28233102655685e-05
-5.05043404848706e-06
9.87775263563111e-06
3.58712228824977e-05
-1.93090433816874e-06
1.38939724346087e-05
-1.55949373026044e-06
2.34482159111281e-05
-9.94266907985403e-06
-1.92672048233299e-06
2.6258096286839e-05
1.18270717109694e-05
3.96354366963958e-05
1.9093678610678e-05
2.13669437655787e-05
2.24852389167519e-05
3.29916764247961e-05
-1.61553867207916e-06
3.70004599271128e-05
2.3139567592997e-05
3.67620482908196e-05
8.74882000965907e-06
-4.5439971310537e-07
1.33720988646285e-05
2.88436254993671e-05
3.49680775691377e-05
2.94782895793372e-05
3.09226704451511e-05
1.05921427631917e-05
3.27529644418085e-05
3.72297900602826e-05
2.95948649421868e-05
2.91190586483109e-05
1.94984504912356e-05
1.91048242205859e-05
2.45497148526924e-05
2.18914887216458e-05
4.53535688274042e-05
3.27844235290321e-05
6.6792875447264e-06
2.6251134661122e-05
1.74529446843156e-05
1.6390637803213e-05
1.85692256506508e-05
5.76555587994176e-06
2.40930860356536e-05
2.70261435453672e-05
-7.47152672304292e-06
1.8516839243472e-05
1.97888033953813e-05
5.92503528111788e-06
-1.3366856909917e-05
2.94925042806447e-05
1.82227600888835e-05
4.14782068746241e-05
1.58702630416453e-05
2.63125822429018e-05
2.46825979050783e-05
-1.36676432286472e-06
3.07698775139802e-05
1.35698826972512e-05
2.67805326848141e-05
2.85975578350029e-05
-8.03564434661957e-06
2.45811855155627e-05
2.63831303196842e-05
-1.7270787424299e-05
2.49908162714698e-05
1.53843654867318e-05
2.87788336890843e-05
2.15099980744416e-05
3.46436758776618e-05
2.69060386492734e-05
1.40259302631952e-05
2.82386993222765e-05
1.67158524431088e-05
4.57708490620413e-06
2.53352898147765e-05
3.0363161559576e-05
3.90890024429502e-05
9.74902203121992e-06
1.2369622917747e-05
2.22381002990757e-05
-3.71442187431631e-06
1.87282790411422e-05
4.81059157589572e-05
1.58396482541417e-05
5.64851184779603e-05
3.09164255924117e-05
2.19320319244534e-05
3.21674231538327e-05
3.53272538073884e-09
1.21521620524126e-05
2.73820745408992e-05
-5.59461708970798e-06
2.43422157050748e-05
1.11799580243525e-05
1.63338751973813e-05
3.25176269318429e-05
3.51043137827921e-05
4.75995835692772e-05
3.72293038288021e-05
7.87806854548923e-06
3.42212358615351e-05
3.32634722337837e-05
3.27052198048096e-05
3.97396244311236e-05
3.05270586396439e-05
1.30337817810108e-05
3.14067360048369e-05
2.28320600832864e-05
1.30408691259037e-05
-1.65926976692096e-06
1.20248520556566e-05
-3.90726420138522e-06
3.07696803488908e-05
1.78380512262419e-05
1.90996588504672e-05
2.45923564641034e-05
2.7010962155549e-05
2.30517847938326e-05
1.98750066393078e-05
-5.2497557182069e-06
2.26586896598629e-05
1.92734957991633e-05
1.16276831841243e-05
4.17129898985104e-06
2.19877329596567e-05
3.01193740974183e-05
5.72813314379312e-05
3.04424443454276e-05
3.66770769873595e-05
3.38992301722705e-05
2.90981334577477e-05
3.70883449413518e-05
3.44356234137873e-05
3.90644378475308e-05
5.56994418990647e-05
3.01587991058737e-05
3.13300462128842e-05
6.91226759313739e-05
2.75574144341862e-05
2.05503770516012e-05
2.1021757701034e-05
4.02189522019638e-06
1.40593488842359e-05
3.25506965552535e-05
2.96342771134287e-05
2.58295487950809e-05
4.61434671840694e-05
1.82523725315939e-05
3.69320591691213e-05
3.86778137371711e-05
3.83391278818667e-05
2.01425920867716e-05
3.27677917758976e-05
8.35888084454483e-06
-1.63571244277665e-05
7.04568058533022e-06
1.03343201071332e-05
2.50013966227352e-05
1.11358022727709e-05
4.67559564073109e-05
2.35605617547609e-05
1.53606507250831e-05
2.44317906306128e-05
1.10959463299801e-05
2.8275698652279e-05
-7.46639865551993e-06
3.67442510050392e-05
5.87220844009029e-06
2.59007959205529e-05
7.22232237759814e-06
5.54521858159162e-06
3.04848408903253e-05
3.25980563446994e-05
1.91945430234918e-05
3.86832801201931e-05
5.46421730166295e-05
3.29187267044072e-05
5.85597442007983e-05
3.92949546013234e-05
1.97822132801747e-05
2.3713073534796e-05
4.0488881530549e-05
2.95828473220081e-05
3.1241980695144e-05
1.55007222850492e-05
3.99450377580114e-05
3.34572958769374e-05
1.67725085612031e-05
1.03907098932987e-06
6.41041314198409e-05
2.46332644578222e-05
2.61640274120565e-05
1.62108478649936e-05
1.54828337081213e-05
1.47244019484412e-05
6.75476923601183e-06
4.39867977715713e-05
2.10086858982662e-06
1.8124804001899e-05
3.0522081849397e-05
1.47784730796887e-05
1.99620913718528e-05
1.42179461361918e-05
2.36154089925571e-05
2.67855496855504e-05
1.55681051603281e-05
6.27914195358803e-05
2.65496942856155e-05
6.25994016671545e-06
3.4200126360814e-05
1.45402797648921e-05
1.59527651413993e-05
2.33697223105077e-05
3.05706701541721e-05
1.82083892801597e-05
8.69040542132051e-06
1.75083418025871e-05
2.14828428814116e-05
2.26242008462115e-05
3.07151997192331e-05
1.59964116034688e-05
2.39566307266543e-05
2.89725464440394e-05
7.10250799953112e-06
3.56867213853743e-05
5.39169043829448e-05
2.81582746002369e-05
1.07077437626101e-05
3.20399719854938e-05
1.19166127348528e-05
3.5545311370083e-06
-1.00155197978391e-05
4.58073686733301e-05
1.06902658875127e-05
2.24776368755968e-05
7.0075118660597e-06
3.69550348270866e-05
4.4985169399573e-05
2.94286356456204e-05
1.97562081437527e-05
2.01802481091018e-05
1.34507465154654e-05
2.25767572840435e-05
4.22110614994029e-05
6.78596155661915e-05
2.61079397582821e-05
3.87661911347549e-05
2.58244571269914e-05
2.63889292353696e-06
3.36439748016863e-05
7.29695238825915e-06
4.16669067356728e-05
4.22676316161978e-05
8.34110702139989e-06
4.51817975297266e-05
4.26449155928164e-05
4.22776897796761e-05
6.29899998334672e-06
1.90402958005671e-05
2.62918605000243e-05
3.3670261033214e-05
4.81662966289953e-05
2.3143436542567e-05
3.53423626117147e-05
3.00556600068405e-05
1.14960661154027e-05
2.18504061025204e-05
3.47496897389594e-05
5.20315330738938e-06
1.54124903171602e-05
-5.0987581785699e-09
1.78284946105203e-05
3.20082188700769e-05
9.60715898393307e-06
2.1901315335545e-05
3.04077428834079e-05
2.54731773456546e-05
2.95488212379869e-05
4.88766922202368e-05
2.15001617942809e-05
1.18002079966628e-05
3.22521494152142e-06
8.75938478003301e-06
2.35689309653779e-05
6.44885539110931e-06
2.81078467220793e-05
1.79486973761886e-05
1.80938838301169e-05
5.12982010459457e-05
9.77210678987079e-06
1.54708448227813e-05
3.98767989926775e-05
9.02478209800167e-06
6.61602614692708e-06
3.65344341268901e-05
2.10890653304828e-05
1.14902812298552e-05
2.43234892818436e-05
4.06677333994579e-05
3.76976345652372e-05
3.96170100448552e-05
4.62524790666232e-06
3.14880117642672e-05
3.12460015540491e-05
4.10213412023581e-05
2.93815535470437e-05
-1.59198468124646e-05
7.61481291347084e-06
2.55435570402857e-05
2.27096647956631e-05
2.532930891283e-06
8.16370968376231e-06
1.51676736538507e-05
1.60863237672952e-05
-1.21453391378482e-05
2.44358739679526e-05
2.66362234715164e-05
1.60353620593277e-05
1.13986009205887e-05
2.74006865109827e-05
2.35761398158823e-05
2.13382983230062e-05
2.70593114661399e-05
2.35593139535346e-05
4.51932023149442e-05
4.75513671895709e-05
3.87428974665818e-05
1.56404180764508e-05
4.65063669000502e-05
8.84148294895983e-06
3.77726132996814e-05
1.93086186316626e-06
4.28246463047192e-05
2.78453964698637e-05
3.78658755531625e-05
6.17998784723229e-06
3.62858784352567e-05
4.15129128706949e-05
2.64262036786153e-05
3.75174690734375e-05
3.99109316902502e-05
-1.66694491305452e-06
1.6859035247676e-05
-8.27679995568606e-08
4.72039270986182e-05
1.5355773871623e-05
2.86281577856995e-05
4.57508125134956e-05
2.14619026910363e-05
6.35444196409991e-06
5.18739811545804e-06
9.78249798981805e-06
2.91236146506059e-05
1.93560541641452e-05
1.44496998812067e-05
2.47303287864268e-05
4.78796323640589e-05
1.65132454823718e-05
3.50184586158779e-06
3.9002958722154e-05
5.77991903560726e-06
-4.69439205940556e-06
1.51080000532951e-05
3.01133297118661e-05
3.80715033712752e-05
1.40017426155816e-05
8.86440787707455e-06
2.7269437756736e-06
2.42012235305294e-05
1.8536975188999e-05
3.15371398128165e-05
6.69481847772862e-05
4.56922607733602e-05
2.07088740629625e-05
4.69700068543378e-05
3.22622726161532e-05
2.61068253875424e-05
3.12523965457077e-05
2.70153218794271e-05
4.14586637376259e-05
1.03914562879435e-05
3.66504512145093e-05
2.65683741816975e-05
3.68200745297286e-05
4.94148575370685e-05
4.09098740658194e-05
5.71389620841335e-05
1.3034817946636e-05
2.06480521599165e-05
2.81611834951542e-05
3.32214658794587e-05
4.80861490118572e-05
1.30418177601716e-05
1.93838403375905e-05
1.67866204509283e-05
1.05388905709684e-05
4.00626914553342e-05
1.5760358608991e-05
3.03900238281976e-05
2.56632264376405e-05
1.08404756259577e-05
3.67347287537928e-05
4.67533467013234e-05
2.17789442933714e-05
-5.69172599442161e-06
4.275642074524e-05
2.97082410136549e-05
2.48694157956432e-06
3.54079038298195e-05
3.52582155196103e-05
1.49192735804974e-05
1.00426802185185e-05
3.25738703871169e-05
2.5264084393385e-05
3.47771556533517e-05
2.38943983827698e-05
1.52519183456357e-05
1.95021159051494e-05
3.04492102545229e-05
4.15076892510494e-05
2.13939509525777e-05
1.50239736671415e-05
3.99746915660772e-05
2.89576360765194e-05
2.64359750304694e-05
2.62875294290456e-05
3.40829367467517e-05
1.67233005276258e-05
1.62965092730663e-05
1.58366051193195e-05
8.64004908934828e-06
4.07153223959988e-05
2.04411582272929e-05
5.88614604731428e-06
2.48493411549324e-05
1.76260520409775e-05
1.88785442264181e-05
1.78583503669834e-06
1.46629692289569e-05
1.18687805983161e-05
2.05424570304628e-05
1.28815414470202e-05
2.8596732072332e-05
4.19974823969563e-05
5.21015072150033e-05
2.91686044579661e-05
1.326444090714e-05
1.29780079137395e-05
2.03305984243873e-06
5.30973449830337e-06
1.94952858548143e-05
-2.19771610945842e-06
9.83426607301962e-06
1.1534431308161e-05
5.31445419736248e-06
4.03523899737232e-05
1.83795988781198e-05
3.32107165706723e-05
2.49362210320503e-05
3.55845550241467e-05
3.18878702780922e-05
2.26435158040335e-05
4.52412526114645e-05
4.66522675853167e-05
3.64674714991572e-05
2.83922592875572e-05
7.2987220573875e-06
3.27680864692136e-05
2.56299813869421e-05
4.55097554018758e-05
2.88603210399809e-05
2.56038405192348e-05
1.49252243899319e-05
2.11606207491512e-05
7.6095825449726e-06
1.88245050408153e-05
3.34912736084847e-05
1.97418860837974e-05
4.16689187637068e-05
2.43585859267255e-05
3.56456270170445e-05
7.90946412613652e-06
5.83042071010908e-06
3.94344808198972e-05
1.70327145605715e-05
2.70479877407727e-05
2.76200251928289e-05
7.14255274079757e-06
-1.22796025653693e-05
4.03214461897718e-05
3.39104440212295e-05
9.5527230377389e-06
1.32818288374916e-05
7.62620448995599e-06
2.02315450611859e-06
3.07187515980447e-05
1.75621051507923e-05
2.26788918867259e-05
1.54432891436621e-05
-5.2486602501986e-06
6.39691700166001e-06
-3.79998499770726e-06
1.19529722700502e-05
4.50494306699096e-05
2.922742829102e-05
3.11042358413971e-05
2.90328447742691e-05
9.17953829187096e-06
6.3330989998642e-06
4.23721456915227e-05
3.26665738557706e-05
2.94330435178848e-05
2.74819464556228e-05
2.28942196636614e-05
1.56500840891804e-05
2.94090519869511e-05
2.64693481168233e-05
2.20617312502731e-05
2.15716819774033e-06
2.25467331370101e-05
3.41253756621202e-05
4.24826916346241e-05
-1.2273969174672e-06
1.06053157696522e-05
2.18663700694013e-05
3.22787845818673e-05
2.77794781529078e-05
5.62305908762161e-07
2.08598913962605e-05
2.76846363545354e-05
3.40486122934657e-05
5.15821209922305e-05
5.9822950868914e-06
1.62273455255803e-05
2.19063301947535e-05
-2.32825004820135e-06
3.42390348335788e-05
2.82717105159245e-05
5.91365145490508e-05
2.60710185894992e-05
5.75433540704185e-05
1.84155609910802e-05
3.34329115819706e-05
1.82510727942599e-05
1.98957510525469e-05
2.82931605592476e-05
2.96446783738674e-05
3.96138298745785e-05
2.70353230225502e-05
2.04580641377734e-05
2.79778182257537e-05
3.18620834937107e-05
4.05185846999857e-05
3.56993447777356e-05
2.2983482044788e-05
5.59234699217929e-05
4.8096682053493e-06
1.38754926721682e-05
-1.60791386096661e-06
3.11304519277321e-05
5.16137542428578e-05
1.23616827741891e-05
1.68544867658336e-05
2.00610287957642e-05
2.44321111903959e-05
3.82842912871219e-05
1.55159541654946e-06
3.2278564111363e-06
8.45993370181325e-06
1.89191706848209e-05
2.84946025803957e-05
9.13719710388375e-06
3.1995131853488e-05
6.07468030037768e-06
2.39449391529174e-05
2.2265357969432e-05
2.53221770908602e-05
1.49343254575667e-05
3.80167826929448e-05
4.23947404753233e-06
1.37816106002023e-05
2.38068944325026e-05
9.90646274546629e-06
4.75907883531733e-05
3.48918186679038e-05
1.83858964354644e-05
1.65957311404545e-05
2.67841502822001e-05
2.75594220950211e-05
1.28347523631481e-05
4.11597740702645e-05
2.09901473733482e-05
4.00521440587991e-05
2.07681842562297e-05
3.02791747717477e-05
1.82536639810449e-06
4.13904972714952e-05
4.15038657568696e-05
3.88756948799193e-05
2.84671695768179e-05
2.22360382839085e-05
3.95249339387265e-05
1.33745435819947e-05
3.17592800063025e-07
3.69815162784999e-05
2.11505493185041e-05
3.83487594150918e-05
4.78139419407989e-05
1.31825250132921e-05
1.30199874455603e-05
2.69861210004975e-05
2.32075510434764e-06
4.33254946941432e-05
1.7897038551952e-05
-2.36411026729663e-07
4.04208912084016e-05
1.8020744562422e-05
4.05531680484377e-05
5.26740578779347e-05
1.96738154520886e-05
2.13398380012293e-06
2.62615675582422e-05
1.57902008658946e-05
3.32009478894185e-05
2.97635619282741e-05
2.97255963365302e-05
3.27832554641237e-05
2.70210253408305e-05
3.34142065679673e-05
1.64342716565718e-05
4.43905386593444e-05
1.96691310313368e-05
5.63566240987594e-06
-4.3574989899282e-06
2.97969369461451e-05
1.54131928576776e-05
2.96606482160375e-05
1.22345978063598e-05
1.49132897725381e-05
-1.72519602955508e-05
3.44666876350156e-05
2.21232256704987e-05
7.58689734639012e-06
1.33745800663527e-05
4.33801331330456e-05
2.332389762338e-05
3.10189581448406e-05
3.01878417009969e-05
1.99186610570025e-05
4.25805639855996e-05
-2.03888369879752e-06
-1.41389654535623e-06
2.99310326814885e-05
1.01361934977937e-05
3.02582362965212e-05
3.99665695812585e-05
4.24922104846172e-05
2.05191864197924e-05
6.07352670702616e-06
3.20913908716176e-05
4.13582790625573e-05
2.44141095806432e-05
2.67932971562972e-05
5.19519085015804e-05
1.98053325838924e-05
2.52564769854969e-05
3.73243924608569e-05
6.0205098890477e-05
1.54606763582636e-05
1.57340515187163e-05
1.91536782069816e-05
2.55615544538563e-05
3.48458329564555e-05
2.98937298936569e-05
1.65894822237468e-05
7.05295551253155e-06
3.70904846986402e-05
3.81209490736992e-05
2.14860292278354e-05
4.73286449373574e-05
2.27073400006505e-05
2.47058651418951e-05
3.01996682311869e-05
4.27632299775964e-05
7.66161891947626e-06
3.57696380185286e-05
-7.2858274190924e-06
2.65616324764854e-05
2.5472928764081e-05
1.64374701240265e-05
7.49739954255471e-06
4.62913430442175e-05
2.81503387939372e-05
1.21128505428476e-05
1.12726459405718e-05
6.49531160335915e-06
6.12021373800548e-06
3.18966732769773e-06
2.05600990795686e-05
3.67797193450174e-05
-3.52599806522578e-07
-6.98138319877479e-07
2.47555428446307e-05
4.05508130056816e-05
3.48835126489405e-05
4.04946638699139e-05
2.47163946654606e-05
1.69027867789828e-05
3.01075593437865e-05
1.30387168284622e-05
4.32686915214072e-05
4.69845735586893e-05
3.08091678305039e-05
3.74280548135113e-06
2.48109668611303e-05
2.05814916276952e-05
1.7400267446616e-05
3.25088318245244e-05
3.06830137610216e-05
2.49144236849489e-05
5.05649710358986e-05
3.44215851097726e-05
5.05693414714185e-05
5.45847994925483e-05
1.85174465652154e-05
2.42909215811993e-05
5.01364064171519e-05
2.21761177994255e-05
5.62593854071406e-07
2.74295118552731e-05
4.16559643846633e-05
2.20081804778472e-05
2.30475275736843e-05
-5.44618659711633e-06
1.03158879745837e-05
3.6127611107286e-05
6.4040583233054e-06
1.17155701235369e-05
1.3649340119089e-05
1.87964853415018e-05
2.44668602734361e-05
5.12156291848842e-05
1.33308963981668e-05
1.41704341403546e-05
3.76999249229639e-05
5.1135509200993e-05
7.18692103579445e-06
7.97522677890461e-06
2.40075828661923e-05
4.74676000880854e-05
2.34091911432717e-06
1.98502545033004e-05
2.56568912880878e-05
2.1383325902315e-05
5.05255360410338e-05
1.80686651364224e-05
1.6530497914118e-05
4.89685241948991e-05
2.41875897218925e-05
2.7894278112094e-05
-7.93605882167312e-06
3.54181591955468e-05
2.76581540747968e-05
4.403975933078e-05
2.27254222880982e-05
2.08940782783935e-05
2.97772662615759e-05
1.31584383100663e-05
3.16403570564556e-05
3.48866121235008e-05
3.35713017090109e-05
1.41809370136515e-05
2.09848067720364e-05
5.55178515748076e-05
5.82130054406862e-06
2.92959675292967e-05
2.97976264061977e-05
2.67430976567016e-05
1.62856198507009e-05
3.68698533334677e-05
3.1621845923593e-05
3.34434909351809e-05
4.25763405209107e-05
4.16058671235733e-05
1.7998696692335e-05
1.16499064800577e-05
2.00966539943226e-05
2.60689876281185e-05
1.05043052378503e-05
3.39455336075892e-05
3.2533517433839e-05
1.03642919695014e-05
1.5567076358796e-05
2.58191451810384e-05
2.77240698011678e-05
1.06043906270703e-05
3.86354644646935e-05
3.53392230711337e-05
4.36623801988277e-05
3.8107061041587e-05
2.05241423571409e-05
4.39777393578186e-05
2.38824947705242e-05
2.16000867222662e-05
-9.28243163315201e-06
1.64531048660607e-05
1.18983789233226e-05
3.95338958301554e-05
2.49420944686424e-05
3.12037239588274e-05
-1.12497191314917e-05
2.81894449313019e-05
3.46116184494829e-05
4.29293321578971e-05
1.91809843771635e-05
2.65331134580629e-05
3.14921193034064e-05
5.95933286457095e-05
2.05450782962685e-05
9.61953875009548e-06
-7.82072621601547e-06
2.78635303849641e-05
3.91792580718548e-05
-1.97164755824537e-05
5.67671467637066e-05
2.49788616423213e-05
3.99997644625734e-05
2.614751969475e-05
2.52658544739586e-05
6.96082725166945e-06
8.1389795524672e-06
3.47494858685284e-05
1.59061473880824e-05
1.95959180756753e-05
5.67896447201384e-06
2.7235014617434e-05
3.11976444678464e-05
6.65703867350162e-06
1.37127998039633e-05
2.32718493699843e-05
1.73233040085822e-05
5.04466099418909e-06
6.96179126725806e-06
1.94237560407455e-05
2.93528581301954e-06
-1.58593123656121e-06
4.30300812977288e-06
2.84312166608196e-05
1.7846996429265e-05
3.93617614707184e-05
8.27427475311035e-06
1.62166208413605e-05
2.92862881351179e-05
3.30175351598623e-05
4.09317944325341e-05
2.20076772104361e-05
-2.40574163957974e-06
3.23857325645807e-05
2.8919967168781e-05
2.47177041209132e-05
4.32980733513998e-05
3.35234961424547e-05
3.67500573560797e-05
2.35778857031546e-05
3.33398884106109e-05
3.77835484702775e-05
3.66122996956147e-05
2.18791409359778e-05
2.35830413069094e-05
2.23322511256567e-05
3.77703562864545e-05
2.31054155720544e-05
2.02567760524993e-05
4.06930466125848e-05
3.82452869109196e-05
3.61034990308851e-05
1.45313177397456e-05
3.93671949375599e-05
1.21623340141421e-05
2.8858885730187e-05
1.67541780399665e-05
4.00920749784387e-05
6.89691221583914e-06
1.10719415050073e-05
4.44502212501177e-06
2.58327609049487e-05
9.1630695280399e-06
1.81135450791248e-05
4.15356325540075e-05
1.94075850549996e-05
1.55463398564307e-05
4.16126541532844e-05
-1.94705870348336e-06
2.7537424057976e-05
3.28324747257137e-05
1.15389128191007e-05
1.37640869323554e-05
2.8508062160295e-05
2.49590763725256e-05
-1.71076998748323e-05
6.04830745580987e-05
5.00223809675726e-05
1.13786468555374e-05
3.07679578442215e-05
3.18037762251396e-05
5.65554592575172e-06
2.20292777175342e-05
1.68606464060371e-05
4.84044980195326e-05
5.34227305323197e-05
3.01625849047264e-05
-9.90399001025219e-06
3.98116234796088e-05
3.14208436556165e-05
5.9167338128657e-05
3.0860698437943e-05
2.7537973345145e-05
3.78068125673443e-05
1.71948785128232e-05
1.10443331644801e-05
1.73249000046911e-05
1.41775679098424e-05
4.48549419471369e-05
1.60185896025658e-05
2.8302437062158e-05
2.05640271044943e-05
2.97747913509827e-06
1.57252498067557e-05
2.94631884312703e-05
2.81070183701004e-05
2.807801752712e-05
7.3837069807883e-06
9.42815610642803e-06
1.18346064480582e-05
2.71534996280996e-05
2.55900060878758e-05
3.38808616104342e-05
3.07753069009057e-05
3.20146270679769e-05
3.03424151087967e-05
2.26512595879175e-05
1.12582607013706e-05
1.6835834236207e-05
1.81538142303466e-05
1.63119198125685e-05
-4.59878221598137e-06
5.99009385441307e-05
2.90721537959632e-05
2.01200854958074e-05
4.01047343140942e-05
2.62247222173133e-05
2.58728057542754e-05
1.52268577874512e-05
1.76036230557311e-05
3.36730884238674e-05
2.27843923352647e-05
1.55466432165907e-05
2.61567862776767e-05
4.45653805545236e-05
2.81418841958876e-05
1.53202250929699e-05
4.69582130242992e-05
4.01166397836352e-05
1.2035335785694e-05
-1.41195217712047e-05
2.66037052416102e-05
-2.10375998224543e-05
1.74358945006332e-05
2.39046219886801e-05
2.44638263050085e-05
1.46156440223654e-05
-2.40632680825384e-06
1.53206540542579e-05
2.45413211532358e-05
2.24343120581986e-05
2.61066985296226e-05
2.93007640705737e-05
4.31111966587367e-05
1.44702696964277e-05
1.72836196093911e-06
4.22830689096354e-05
1.83405262903809e-05
3.41470931927615e-05
2.71143475558471e-05
2.09107224565119e-05
2.31224205624873e-05
2.74086883942995e-05
4.36408467518455e-05
4.90386698317845e-06
3.59423094049129e-05
2.18846986795037e-05
2.16762307483564e-05
2.01384719744313e-05
4.67677417982326e-05
4.97124978085538e-05
3.13767705942727e-05
8.717020823676e-06
3.97047949784115e-05
2.27690613536323e-05
3.55427945537004e-05
1.92264278500769e-05
2.98362333969858e-05
1.83368092172821e-05
2.04580363471999e-05
7.71986521728363e-06
4.7602849365359e-05
3.96301498810421e-05
2.86612746510573e-05
3.26695621739928e-05
3.31552877883529e-05
4.75352772731829e-05
3.91269321329459e-05
3.10005560449974e-05
7.00482769632035e-06
1.59752619461415e-05
5.33031529351165e-07
1.86450678008467e-05
1.62469513395027e-05
3.108626563214e-05
2.77616403313553e-06
3.6028497072458e-05
3.65764680899746e-05
6.93223662812819e-06
2.83204539334225e-05
1.02812752828982e-06
9.14150244185514e-06
8.04677608117019e-06
5.8831232511868e-05
2.49175255293468e-05
1.92651059662145e-05
3.73075715099003e-05
2.21079922480564e-05
4.31300687009091e-05
3.2978085973411e-05
1.55778678310451e-05
3.19041168587736e-05
1.59358043459264e-05
1.4754519791143e-05
2.39399115631694e-05
4.91157731047658e-05
1.58697275115186e-05
5.40369004912543e-05
2.56695981413495e-05
7.99134272124644e-06
3.93307444373616e-05
1.34818889644224e-05
3.13723102584963e-05
4.36236585116304e-05
3.54117136494422e-05
4.28857891595962e-05
2.26439267435744e-05
1.69149461289148e-05
3.65966218445304e-05
4.01356001735082e-05
5.33022490659824e-06
3.83696124669744e-05
2.73995825917203e-05
2.27502105070659e-05
3.61095558161437e-05
1.07605490142034e-05
2.70513666551556e-05
3.43642368245437e-05
3.17711706499834e-05
1.90953147819792e-05
2.81938098298457e-05
2.8209383733452e-05
2.16317608378758e-05
4.30153515050896e-05
2.27749762531058e-05
3.20227387222742e-05
8.050568723497e-06
1.31036527604864e-05
3.52723612497079e-05
4.14794425707475e-05
-1.07206157531225e-05
2.81677259593892e-05
4.11238402441623e-05
2.13653443273996e-05
3.36911417169544e-05
3.12725685651691e-05
1.17693818648532e-05
3.04074827481776e-05
1.12332284475707e-05
-8.15036251579816e-06
3.81465312699605e-05
4.4595919985989e-05
2.64195577911754e-05
1.19291245949377e-05
2.9316291441208e-05
2.39696687942761e-05
3.16850980727475e-05
5.07205596712365e-05
3.83924982773145e-05
4.61068196767639e-05
3.75760778651783e-05
1.56193003173313e-05
2.020879939517e-05
8.87549764267273e-06
1.78097952283974e-05
1.45218557603915e-05
5.16791592309897e-05
4.02035215588621e-05
1.8760955488477e-05
1.65861768739341e-05
2.57121799845152e-05
1.46888033421509e-05
2.70357025918305e-05
1.67209607696505e-05
3.41963022864509e-05
2.50861901612298e-05
2.02232627409589e-05
4.69524505415922e-05
2.54942459514341e-05
4.42709822834644e-05
4.8654737333311e-05
1.74775379789217e-05
8.35252920837804e-06
1.70309874248435e-05
3.57510660628478e-05
4.35764627842353e-05
4.01448042150286e-05
2.61169075410606e-05
2.48371756157109e-05
-3.62719579127029e-06
1.34680665177783e-05
2.77754465333075e-05
3.93132858674021e-05
5.90975940508407e-05
1.00394143886729e-05
5.4569959980798e-06
1.34764250007209e-05
1.53857075176606e-05
3.11895946228781e-05
2.72100333932835e-05
1.70472653310308e-05
2.41312362967356e-05
1.62584398610949e-06
2.09774856768803e-05
1.1456643880981e-05
4.17527726956317e-05
1.50956524888292e-05
3.20916291113422e-05
2.40981247555294e-05
1.91197606304006e-05
1.08689014929383e-05
1.35436924964365e-05
2.4371308142493e-05
2.54123513952795e-05
1.26265175603343e-05
1.41399673577103e-05
3.75579694287615e-06
2.27895252088646e-05
2.89260017161827e-05
4.91076894452341e-05
-2.83613888448891e-06
2.04331699984919e-05
3.24036382738771e-05
1.48413069749702e-05
1.65891832051028e-05
2.99319035980549e-05
9.3119250178266e-06
3.57795462436638e-05
1.80587994441774e-05
3.01578615965308e-05
2.67576485432179e-05
4.38405133161844e-05
2.27284246940215e-05
-6.62611194300193e-06
3.9307105283055e-06
2.0562944875088e-05
4.50890080936962e-05
1.94212146084814e-05
4.81641839852975e-05
5.13498699303234e-06
1.2016247197342e-05
3.25561524705759e-05
1.13140643202961e-05
4.40688419430294e-05
5.78839379531449e-06
2.61119368927593e-05
4.20753148723192e-05
-8.44540391645146e-07
4.97884420833144e-05
5.22706921607541e-05
2.83997180542869e-05
2.9879964674695e-05
2.39372495856303e-05
2.05645156725146e-05
4.26885801498851e-05
1.60246225550795e-05
3.95842357394617e-05
2.83849397252125e-05
4.609223292163e-05
2.6996890311727e-05
3.25466354231554e-05
4.50948378954248e-05
3.08276915126248e-05
1.89486684934072e-05
1.84830753641306e-05
5.81598098761143e-06
3.34697493047276e-05
5.01896992749511e-05
5.39118142101352e-06
3.02750388406761e-05
-5.09741751042808e-08
1.9783325049965e-05
-8.59786180946691e-06
2.62436157294626e-05
1.05083533916886e-05
2.14815215474585e-05
1.51018040032126e-05
-9.58198247598039e-06
-4.31273416445378e-06
1.61013119599842e-05
4.34352572041639e-05
2.07742796108639e-05
3.73505302445381e-05
6.24930895758772e-07
1.87555382327663e-05
3.08463310040473e-05
2.60325535563245e-05
1.71288274182388e-05
4.42500754048998e-05
2.18803337320355e-05
3.21808251080489e-05
3.08630973815446e-05
1.91754805537696e-05
1.34600236674351e-05
3.66839185886268e-06
2.92851100013487e-05
3.49199093029952e-05
4.02479278518065e-05
7.77344892474841e-05
4.78413980980233e-05
4.65149787203855e-05
2.54034913681347e-05
6.25483874091315e-06
3.04838940790728e-05
4.71586945038234e-05
2.00675595085826e-05
4.47956117890617e-05
3.13969735717427e-05
4.70534385054172e-06
3.77207918164015e-05
3.90748079619068e-05
1.72861902065531e-05
-1.31869288055265e-05
2.07284295029992e-05
2.35854567231043e-05
2.2101581325578e-05
1.76590463366119e-05
1.18537431777142e-05
1.94663935214981e-05
2.57929179469895e-05
1.21322024817291e-05
1.90835606575983e-05
1.40681473694068e-05
2.93528577491068e-05
1.43722954272752e-05
2.15640792660143e-05
1.49904554476285e-05
1.53855996915214e-05
3.09005819356032e-05
6.08975048773758e-05
3.03497448891486e-05
3.8794431766485e-05
5.8649517700839e-08
2.95851538285351e-05
4.11849644745793e-05
4.9788462895995e-05
1.42969879905489e-05
4.77757693050597e-05
2.54748437989235e-05
2.8571219809547e-05
4.20629643969824e-05
3.67167127236294e-05
6.61352044384303e-05
3.37720418556557e-05
1.00877380047526e-05
2.46820293511983e-05
1.11753150760465e-05
1.92672110706128e-05
3.29592912861396e-05
3.48764547730535e-05
3.45316362599433e-05
3.08359258256924e-05
3.17146704439613e-05
2.40592311480557e-05
1.6074736477656e-05
2.77442696518912e-05
1.17740423198488e-05
5.01129391667975e-05
4.09691453356274e-05
3.04686233192717e-05
2.97736562647256e-05
2.22147576619001e-05
2.98095661469991e-05
1.24889470378189e-05
1.22757936175599e-05
4.92251057492132e-05
2.34364936748948e-05
2.76849489530717e-05
2.64201365738397e-05
9.71049706065179e-06
2.0796219126701e-06
4.61516407517574e-05
1.45315878944301e-05
6.71722188656831e-06
2.20903379577479e-05
2.58693593643164e-05
1.45592629149749e-05
4.2216963990025e-05
3.70502589987927e-05
2.225002040135e-05
1.20394614324434e-05
2.27770954041784e-05
3.51622751792281e-05
9.12901698401655e-06
5.29216891371929e-05
1.15279354096164e-05
3.76018662713978e-05
4.48383885582176e-06
2.33471762756385e-05
3.64511196879856e-05
2.73436910767437e-05
1.25474838462216e-05
2.09919092539984e-05
1.16852373282543e-05
6.1490263021245e-06
3.582077841792e-05
3.74583527939577e-05
2.97832385038909e-05
4.03180787955259e-05
2.71693199002829e-05
2.09786043122998e-05
2.279593902443e-05
4.89160922602366e-06
9.15371063802297e-06
2.08858348129062e-05
3.79714012112056e-05
7.41663118710649e-06
9.5804690571457e-06
1.97439669148365e-05
-7.22447465133741e-06
4.27991846065488e-05
2.58423854110477e-05
2.71059161030114e-05
1.11115995747403e-05
4.61717383374104e-05
4.04193868746765e-05
2.86334398006302e-05
5.628607563371e-05
1.63189019148172e-05
2.66995842101244e-05
4.20725422768845e-05
2.59097069839944e-05
5.18824673741892e-05
-3.45713386058022e-06
6.26252148148857e-06
1.61384990293442e-05
3.6358509101809e-05
8.22367418970158e-06
-3.98399582068923e-06
1.99370624629874e-05
9.88723079635727e-06
5.58862632988986e-06
3.01228079713387e-05
3.06131336126386e-05
3.6279709843487e-05
3.93328810053346e-05
1.97714582725433e-05
1.69092077670928e-05
2.75694874871944e-05
1.85883438511559e-05
3.38688964899842e-05
2.1422878359668e-05
3.18264980738379e-05
2.61971080596031e-05
8.00667042844169e-06
2.49876217644744e-05
7.22515310465846e-06
3.98487542218568e-05
3.37102764288292e-05
2.01211088839604e-05
9.5083847566123e-06
2.26407139321457e-05
1.14427063515738e-05
4.57583358673872e-05
2.928407491092e-05
3.19587904095226e-05
3.78730425811159e-05
1.90881881938813e-05
3.45398510735707e-05
3.58734755709058e-05
1.68569044324676e-05
2.75563864860313e-05
2.47416950729468e-05
1.88557467390586e-05
1.22000806976597e-05
1.67790884123612e-05
3.39015944631749e-05
3.11300794281059e-05
1.24982547845383e-05
2.63398180885362e-05
1.42697519894091e-05
6.65305149246977e-07
2.64680596589684e-05
3.73697906164427e-05
5.90687829331524e-06
3.38207189353226e-05
-1.54257371670683e-06
3.6339228346724e-05
2.66232523331019e-05
9.61718581616975e-06
1.84129583419839e-05
2.44584269197948e-05
2.44798302739236e-05
1.07316417674134e-05
3.80754816033631e-05
4.44813430435236e-05
1.44651240209396e-05
-9.50830426381564e-06
1.5280320089426e-05
4.103765997968e-05
3.04552262834229e-05
1.88424431291339e-05
2.12579994083714e-05
2.00067165153889e-05
3.62006618471176e-05
5.27187872460269e-05
-1.94370505395561e-05
2.42501266560631e-05
3.06480856894573e-05
1.81307920192567e-05
4.2864681530615e-05
4.52596745501102e-05
1.45186321462576e-05
1.99025567753109e-05
5.418702391236e-05
3.97381488748192e-05
4.01285193571526e-05
5.78544894542292e-05
5.96344725799701e-06
2.32361543329903e-05
2.5398472076618e-05
2.1248368365095e-05
2.00059747614935e-05
2.89828100528822e-05
2.90765671064019e-05
2.49314500588819e-05
1.54413669840882e-05
1.21932220326727e-05
1.63878300367937e-05
3.12398692858474e-05
4.49229980372475e-05
-2.08744749388821e-06
9.61514068474398e-06
-9.88731754063108e-06
3.13206546998704e-05
2.96007653065545e-05
1.62208540234016e-05
-6.45191736626448e-07
1.05314163866437e-05
3.32433058244162e-06
2.01497441724374e-05
1.63188889493675e-05
-1.16565205211327e-05
1.12100597456968e-05
5.78227877327068e-06
5.32833861997995e-05
1.37432797292773e-05
1.18672377656589e-05
2.05118397877143e-05
2.26610674064364e-05
3.05668806795404e-05
2.97987623462529e-05
4.3131623234529e-05
1.51866432651248e-05
1.38092243650911e-05
9.11349183848099e-06
3.22110761158084e-05
3.20447250167188e-05
3.10375616141975e-05
2.33918334459682e-05
4.21994633367451e-05
5.31446997337987e-05
3.62959755663364e-05
4.49710715189955e-05
3.89678287442784e-05
2.79428852545e-05
4.65765784674647e-05
4.29601555379587e-05
2.7993399886426e-05
1.28137141513956e-05
9.86073119123834e-06
2.2228648895804e-05
-8.14276853966448e-06
2.45940533979884e-05
3.88318587961733e-05
7.27120117522393e-06
-3.72304847644564e-06
-5.60697948636236e-06
1.22942221388844e-05
1.57564134416595e-05
2.7927222526854e-05
1.10383585013355e-05
3.33117742007823e-05
-3.70181087715347e-06
1.14615859891515e-05
2.27351387647812e-05
2.72596776630003e-05
5.52724004114599e-06
2.15930674746694e-05
3.15189331554539e-05
1.36042103853539e-05
1.47092610213236e-05
1.6079916119245e-05
6.12009541831647e-06
1.73268883818616e-06
5.48478586576814e-05
2.98037485539044e-05
1.54780368260533e-05
3.10346783533485e-06
2.81323141937839e-05
8.99515637917302e-07
1.56849421245388e-05
1.47137793482198e-07
1.22079995032349e-06
1.49501396818469e-05
5.62253928898504e-05
1.62457911422863e-05
6.36421546502289e-05
4.11109675468621e-05
4.34574564278261e-05
3.01485494953757e-05
3.51846445591027e-05
2.57802143368935e-05
2.94604947761979e-05
2.2903284833756e-05
3.12058867036935e-05
3.97223993532217e-06
2.97906145282169e-05
2.62164018981144e-05
1.01765563243452e-05
2.6068609707788e-05
1.73586035481288e-05
4.92239085447939e-05
1.94411082944529e-05
-1.03200142537343e-05
-1.36572115323316e-05
2.61470838417716e-05
2.34576346310229e-05
8.34465893627492e-06
1.04733391484521e-05
2.68169880144076e-05
2.90689068179621e-05
-2.25994018423079e-06
1.91760519349658e-05
3.76353034296664e-05
2.58241994309247e-05
1.05643819434168e-05
2.4077709756631e-05
4.26014415212688e-06
5.63074090687394e-05
1.35141788851586e-05
-7.37153999447627e-07
4.51844568492624e-06
3.41179595477191e-05
2.1553002664466e-05
2.49772844518373e-05
1.38683725215987e-05
2.42747173035461e-05
3.41366381056714e-05
-7.12112295995703e-07
-2.78220757875842e-06
2.86517652169505e-05
3.62585908032462e-05
3.76362577178913e-05
1.48991356810882e-05
1.61467628809671e-05
1.10858383797068e-05
1.35952249282621e-05
3.12993221615063e-05
1.89441352653493e-05
2.35454185387098e-05
3.1898160056516e-05
2.3357032720232e-05
2.74178993016188e-05
2.25296321071779e-05
8.86094665127728e-06
3.11896503058791e-05
1.38288091530935e-05
4.43022699524996e-05
1.25660135755607e-05
4.56140211126348e-05
2.44604626952984e-06
5.55378176826057e-05
3.2418305367916e-05
1.40491431476001e-06
2.65769676671333e-05
-1.79450305973345e-06
1.55054136196554e-05
3.4648743431042e-05
3.55847537984896e-06
3.03103144624941e-05
2.71670591863494e-05
3.39142460565474e-05
3.13824055287299e-05
2.90959090204332e-05
3.01067046487728e-05
2.51990418673855e-05
2.52924980798352e-05
-2.03114051051737e-06
-1.07499433739506e-05
3.79563135674101e-05
2.17245133664383e-05
2.28937982173102e-05
8.78948613367236e-06
1.19626898429301e-05
4.24187912168697e-06
2.24675845811394e-05
1.92318355161636e-05
7.61166039755614e-06
8.44536160682273e-06
4.18289931733043e-05
1.55608739476046e-05
3.38400829586291e-05
3.86792696603598e-05
-1.6430068035381e-06
1.43524081366591e-05
2.37826906528444e-05
1.21454573506106e-05
5.15855809334967e-06
3.17222811058376e-05
1.78119973772177e-05
3.0684435039148e-05
2.7535861713621e-05
4.81259204453358e-05
2.64664659676233e-05
2.01597879974919e-05
2.56805131405158e-05
2.8366142860482e-05
1.68155261321478e-05
3.4920622442002e-05
9.81056370026382e-06
1.61542433777789e-05
2.40516123299669e-05
-1.22857922191257e-06
4.96918232459388e-05
1.70338354148445e-05
2.96462015729181e-05
1.22935889570519e-06
6.53285753543309e-06
7.93373621422076e-06
1.21676088791942e-05
-7.65612792811896e-06
1.51200039416514e-05
2.72182394696425e-05
1.38637193264996e-05
9.58253332824922e-06
1.93501976029155e-05
2.45513518127451e-05
2.52095819405966e-05
2.30896505479503e-05
3.16637623506858e-05
2.19900680276588e-05
5.9069763785569e-05
5.18657406766536e-05
4.82471178254477e-05
2.1093557250542e-05
1.03953753137799e-05
2.01569506101132e-05
2.55821339633921e-05
1.00345171801177e-05
3.65618187363499e-05
1.38801768857873e-05
2.10942205200149e-05
4.40691855635437e-05
3.75096369984758e-05
1.94887626910985e-06
1.6343744160219e-05
1.04458130028178e-05
3.38717443612735e-05
3.59009520503017e-06
1.9095805417202e-05
4.7350771003565e-05
4.45518108124768e-05
1.70190906975396e-05
2.5310364622205e-05
2.8940853632859e-05
2.7882080652386e-05
-4.29603888912932e-06
3.25517072239593e-05
-6.11936270056294e-06
2.1169994166728e-05
3.11393393385943e-06
7.20829551490534e-06
2.78623023288197e-05
1.92985172091158e-05
-2.95312713587844e-05
-2.00203555914004e-06
1.28569130161907e-05
2.65480608290969e-05
7.16568114076581e-06
6.25335246071553e-06
3.51501349184058e-05
4.46120462753443e-05
2.66680600313366e-05
1.85476246567383e-05
5.14307197942549e-05
3.24973627167764e-05
3.61507168233128e-05
3.96601431372928e-05
1.24980308811444e-05
2.92814805220481e-05
1.80969707039708e-05
3.92875393497964e-05
3.89183918364652e-05
1.66321523635403e-06
4.19280670874718e-05
4.64197292705679e-05
3.14515918506977e-05
7.83657574819504e-06
1.67293803972214e-05
1.73289566688647e-05
3.063815010791e-05
7.2760554890394e-06
3.52838020081365e-05
3.05484899036933e-05
5.66685169143046e-06
2.71437464511469e-05
3.8392033269064e-05
1.10820215181926e-05
3.64533316680714e-05
4.38005104736896e-05
1.70517889887648e-05
1.94110250977501e-05
4.80743079075828e-05
2.91690659373695e-05
2.29497159443779e-05
6.0877519705334e-05
1.69066085521433e-05
2.96283698768261e-05
2.26114074080116e-05
2.54968446029796e-05
1.30934502702573e-05
9.74693547752645e-06
2.14062345523961e-05
1.38524334839015e-05
1.20150752505041e-05
2.77943124796243e-05
-9.89026814207533e-06
4.17723752120727e-06
1.7090940430934e-05
1.82515195956162e-05
2.97995551533681e-05
3.48116437571779e-05
4.92559810734398e-05
2.50812316540782e-05
3.02858761770932e-05
1.52713546412774e-05
3.19386144491526e-05
2.51466043136573e-05
1.80371473403479e-05
8.26047972618958e-06
1.06136731951084e-05
2.15512875416612e-05
4.11982583042932e-05
-7.07774499232043e-07
1.28745932442495e-05
4.60638766013404e-05
4.67346808151747e-05
2.72812098656548e-05
3.90835088012705e-05
6.63396010124267e-06
2.70750664514832e-05
2.92642183805607e-05
1.66605656873996e-08
2.83379012364752e-05
-1.28976552547089e-05
2.34105028169389e-05
-2.31679174972672e-07
8.60570127074802e-06
2.48516217683984e-05
4.71642946931947e-05
3.94050153824396e-05
3.05961290426074e-05
2.47840125448024e-05
2.29501067709682e-06
-7.50847162102501e-07
4.05666149600255e-06
4.79843126603471e-06
-1.34604080822392e-05
2.81479132643637e-05
2.95457142543708e-05
2.80167920555817e-05
3.24461095913307e-05
2.66761421126896e-05
3.37917431902465e-05
1.96260149968865e-06
2.27207146934194e-05
1.78837026734221e-05
5.04564157862001e-05
2.23891138300081e-05
3.67867761243288e-05
4.64961478949851e-05
2.07471117389766e-05
1.17553554056716e-05
4.81762903965531e-05
3.39087170323711e-05
2.83689184636474e-05
3.3689687229039e-05
3.50667554100526e-05
2.03554856869623e-05
1.42298299169503e-05
2.74608334649512e-06
1.50035010424143e-05
3.22071970458086e-05
2.18675930345338e-05
3.11232225963476e-05
3.39806230201586e-05
2.42540707916831e-05
2.55743821408255e-05
1.65526093396862e-05
2.13760381473027e-05
3.15857766724472e-05
-1.04618296192226e-05
1.63206684973026e-05
1.41105072624833e-05
1.21604515342231e-07
4.96086616184629e-07
2.42696399526978e-05
2.61555129895454e-05
1.57405459196481e-05
-1.16370471214231e-05
2.03539254663509e-05
3.54954199863856e-05
1.59887285822898e-05
1.00988187134021e-05
2.21086833349212e-05
1.82861386601631e-05
3.11441710012678e-05
2.10267327875234e-05
3.59533849799681e-05
7.33216029245287e-06
2.38630718306492e-05
1.74769020320676e-05
3.13357199693015e-06
1.77253717847968e-05
1.49612992001084e-05
5.20930886345164e-05
2.32105716786618e-05
3.86639594404856e-05
2.92470537168856e-05
4.32292663073564e-05
1.1166413629869e-05
2.21387859036628e-05
3.9917562992502e-05
2.07485089770749e-05
1.23265743325201e-05
-6.53310877711482e-06
2.21601451831743e-05
9.53519035792278e-06
1.3668812680858e-05
4.85723376747043e-05
2.99334078622702e-05
5.48431983065701e-06
1.22111485182044e-05
9.80896236037434e-06
3.15137488433459e-05
4.17465930906065e-05
1.74047193192882e-05
1.35032748971642e-05
5.6713067869964e-05
3.15327640583895e-05
3.8338019110432e-05
1.23806757291364e-05
4.34966105605678e-05
2.68616574180415e-05
4.47781287099147e-06
2.6583700029252e-05
-7.4200880751135e-06
4.95987684996934e-05
7.15093122273824e-06
5.71622780213402e-05
3.75612442615033e-05
1.24514365506118e-05
-2.75925698199307e-06
3.63291254737255e-05
3.26894011625472e-05
2.85863517949428e-05
2.90726338898506e-05
2.58129765762076e-05
8.97823552227591e-06
2.47536280975126e-05
2.40560454852771e-05
2.764422705717e-05
2.29810172929994e-05
1.56875230532434e-05
2.30357190941173e-05
4.0586581638446e-05
3.16218775727458e-05
1.44458972974845e-05
2.1409785724339e-05
2.91513540016497e-05
5.37935011065565e-05
5.22254925886328e-06
5.69603307829463e-05
3.52872203595421e-05
3.74456676318134e-05
4.49968346151419e-05
5.3662211926874e-05
1.33859613461964e-05
2.6434002250294e-06
3.77922757560138e-05
4.81845549417651e-05
3.10128540298438e-05
2.86983866138801e-05
3.98678266164674e-06
2.97453108852667e-05
3.6022761905466e-05
2.13582004667193e-05
3.00108129508457e-05
-2.92208256856292e-06
2.37774793548665e-05
3.93076599063003e-05
2.30066202154142e-05
1.93088063952004e-05
5.12561705486961e-05
1.45381532152442e-05
3.47450626114287e-05
3.79205954256328e-05
4.34091405531851e-05
1.96315760717817e-05
3.45118671561056e-05
5.05548065944146e-05
3.09205308523245e-05
3.37234617718541e-05
9.30248418906383e-06
8.30230457864142e-06
3.40600822703723e-05
4.8415053521395e-05
1.09301531531705e-05
6.13177698866281e-06
3.64080251540474e-05
2.26775754541624e-05
3.14512291072225e-05
5.02921361296906e-05
3.60641534930512e-05
3.35659188199423e-05
1.57633629122212e-05
1.56871681889091e-05
4.29883451671825e-05
2.42048992192354e-05
1.18554441841586e-05
3.12061288620528e-05
4.0228134379221e-05
1.08008648810523e-05
1.66896025917562e-05
1.87674465789572e-05
2.18875061299111e-05
8.74242055115226e-06
3.60342137985913e-05
3.44611848695658e-05
1.57782580957773e-05
4.62197787653373e-05
1.57066540980626e-05
2.06752056128278e-05
3.60434695988009e-05
1.52781775347705e-05
2.93975013887098e-05
2.2025554000005e-05
2.81713480206911e-05
4.0902876481745e-05
3.71978076850177e-05
3.18819246532014e-05
5.17011567231077e-06
3.85165928949832e-05
2.35643530367941e-05
4.8034437067893e-05
3.9253605043834e-05
3.25357483536462e-05
1.62182658550232e-05
2.44951221824094e-05
4.10301266979447e-05
2.34348445162353e-05
1.52381786983915e-05
2.37781203663384e-05
1.35607664434601e-06
2.74446282419596e-05
8.08241147569908e-06
1.4506272326077e-05
2.23805735468195e-05
3.6642807629192e-05
5.87875741729849e-06
1.69698576431134e-05
4.44824190071756e-05
2.97276290924568e-05
3.61611214250092e-05
2.06835706498537e-05
3.41611962969191e-05
2.79097521116531e-05
-1.62124801617846e-06
4.27977823378725e-05
4.21768074256642e-05
4.87501595506298e-05
1.57058308427778e-05
4.77624946080252e-05
2.9287725365331e-05
3.68670085933641e-05
4.89385170857956e-05
2.95440871381902e-05
2.38844165582959e-05
5.23599201647032e-05
1.08207122610643e-05
2.3220800305113e-05
2.81985890599403e-05
2.74086667076304e-05
-3.78449958725638e-06
2.55297912529417e-05
1.68067805487959e-05
3.05620738641052e-05
-3.68146564304937e-05
3.52422931341239e-05
3.06067254983705e-05
2.58115951060722e-06
-1.07724835220784e-05
3.37220002047388e-05
3.61626678213514e-05
2.99728691035912e-05
1.11747407047532e-05
1.6224203471779e-05
1.1677791983632e-05
1.15799154015181e-05
3.45850243059042e-05
2.35363291611256e-05
1.7437165901977e-06
3.01693822291592e-05
2.48337510027724e-05
2.97086190600769e-06
2.30247971463975e-05
1.08007670320143e-05
-3.11242150518235e-06
1.24507795260472e-05
2.95865490439792e-05
5.28793180611369e-05
3.0054496100755e-05
4.21161877536942e-05
4.14436333039055e-06
3.42294980447846e-05
3.03040085713276e-05
2.46674880036384e-05
2.09476167486692e-05
7.92083838016181e-06
3.90489111867099e-05
3.50268266302534e-05
4.09253160362279e-06
2.85770429443397e-05
2.53061918524473e-05
1.14105896098881e-05
1.45065763402319e-05
6.28273751919962e-06
2.03664375365508e-05
4.16209352106576e-05
4.53828361603452e-05
2.51397850288262e-05
7.06894406442805e-06
3.24608189499712e-05
4.60371401008721e-05
1.76440074682355e-05
2.28831215290383e-05
2.3854365398494e-05
2.30622692934952e-05
2.01581167198146e-05
1.39090528148344e-05
2.92319223733568e-05
3.44673254705398e-05
3.67559068616802e-05
2.91157809839103e-05
2.02542722037026e-05
3.46791152359788e-05
3.68692999672083e-05
2.78609899688447e-05
-2.88002455037917e-07
3.35685183193408e-05
4.4444170076674e-05
1.82863374808782e-05
1.31143405506112e-05
3.86376502940093e-05
2.20036300471868e-05
-6.95469690704681e-07
3.27965506680167e-05
3.64429262998375e-05
2.76027195620568e-05
3.4630600313452e-05
4.90184254416766e-05
9.83953347771305e-06
3.82365821603681e-05
2.64860593126776e-05
3.32198731537938e-05
1.1726413276548e-05
3.29102266146916e-07
2.76095854998472e-05
4.25555501770034e-05
1.63389882224055e-05
1.32209119197214e-06
6.38412774896772e-06
1.76236555864237e-05
4.62543754815526e-05
3.45512910399042e-05
2.44056103090346e-05
4.45341254448105e-05
1.52971759287455e-05
2.20724969459123e-05
2.27893206029799e-05
2.90470142210997e-05
3.49710934329109e-05
1.73384374409916e-05
3.63744952306185e-05
2.31895115919296e-05
-7.35594134453661e-06
1.29163953058408e-05
1.24647147826519e-05
1.07675136025282e-05
3.96392721543482e-05
6.89571365053575e-06
-8.53459909010399e-06
1.67539517293987e-05
8.4835429170221e-07
2.27856950165833e-05
4.83009300401042e-05
-3.52763345676545e-06
1.32774370746714e-05
1.08702528810963e-05
5.89006530882328e-05
2.71822675334435e-05
3.67821364247177e-05
2.70477216217874e-05
1.86101934055455e-05
2.36270979639894e-05
3.82474563038966e-05
1.47384069708539e-05
2.28902317217276e-05
2.65724271705085e-05
4.01597185950507e-05
4.09134595072419e-05
4.56968761364766e-05
1.03416115078375e-05
4.94905218492498e-05
1.54687234378585e-05
1.38019092892438e-05
1.49539165663523e-05
3.18795073365131e-05
7.47572605600406e-06
2.33402577263709e-05
3.04235597156557e-05
3.19714214596415e-05
-9.64115452084683e-07
1.68084345570267e-05
-2.680810893942e-06
5.15764896351703e-06
1.89327443892099e-05
2.60157169539009e-05
1.04183354562586e-05
3.27744060530379e-05
1.67462708788867e-05
3.64836205105285e-05
9.28027430864723e-06
3.36787601236072e-05
-5.38725400825321e-06
-1.38740334034909e-05
9.01708151733148e-06
3.14064563775192e-05
2.97881719991685e-05
1.40187738245627e-05
2.99558183615524e-05
1.06587259176387e-05
9.05217965187258e-06
2.56918773940473e-05
1.96798711509155e-05
8.67516976242025e-06
3.68928919339056e-05
6.8969836650652e-06
2.88843420264848e-05
2.31776423278619e-05
2.20122470936516e-05
1.10645603907367e-06
1.39055498482438e-05
5.60962354739356e-05
3.16231156450887e-05
-9.6193738394676e-06
2.86145456448108e-05
2.83319440952843e-05
4.67294314342904e-05
4.24185577416556e-05
4.10847331896784e-05
2.2054447636972e-05
5.38013279018344e-05
1.60459637785483e-05
4.3361634099327e-05
9.51892786109975e-06
3.17934048533347e-05
2.67261319582493e-05
2.04044817488619e-05
2.62992816797635e-05
2.95724186105596e-05
3.72603892175436e-05
3.96105026558346e-05
3.81672674900766e-05
2.82685135484998e-05
2.27982034721762e-05
4.96282076662136e-05
2.42440832135752e-05
2.98276464855698e-05
3.37338527127132e-05
4.14661916938641e-05
1.79101672320711e-06
2.84530888245419e-05
1.90098397872499e-05
2.97023083908128e-05
1.2389860618272e-05
2.7979168201851e-05
2.88803471290214e-05
-4.60042628617956e-06
3.15792558670327e-06
3.79168211007624e-05
5.85107158978001e-06
3.96011536567974e-05
1.32230873112855e-05
-2.62970343465576e-06
1.02636624691063e-05
3.80821190604587e-05
3.84207586626743e-05
7.04096289462102e-06
9.11662147351115e-06
4.20070980064194e-05
3.26540927067624e-05
4.16257547594116e-05
1.96785659950792e-05
2.51739398094318e-05
2.33333115781043e-05
2.95551387920109e-05
3.30101830909905e-05
3.71133101826489e-05
3.71760292608293e-05
2.83985375383883e-05
3.32389056105124e-05
1.535149890671e-05
3.03774393771938e-05
2.81115721064214e-05
2.55747889011541e-05
3.57164963999458e-05
3.12567082562917e-05
1.71347924426551e-05
3.27606020801359e-05
3.56665301357402e-05
2.20108761651755e-05
1.76682151988638e-05
1.52562402802437e-05
3.33503879509756e-05
3.83895541764487e-05
2.76528823882783e-05
1.34127498462009e-05
5.12738915069923e-05
3.74793008128401e-05
2.86528350101527e-05
4.25169172342374e-05
5.01511540932176e-05
2.39957878941065e-05
5.99649066743433e-05
2.85839173390431e-05
2.18375925685832e-05
2.14388825206502e-05
4.03452058732135e-06
1.1578323730044e-05
1.08689467366748e-05
2.97463150391425e-05
9.32256749713594e-06
3.51115876551354e-05
2.34612036633667e-05
8.39789530590523e-06
2.96286344820849e-05
2.31378912681512e-05
1.67795394257028e-05
2.41874019054381e-06
-8.83495779109519e-06
3.63286313661593e-05
1.3095359812197e-05
5.24417835775739e-05
4.56820372312401e-05
2.34830934095466e-05
3.14044688709867e-05
4.15397609657851e-05
3.51741765457518e-05
5.12325969687491e-05
4.1701683949019e-06
2.37067926810792e-05
1.8492921754782e-06
2.28736966480966e-06
2.49833700210909e-05
4.31392649743382e-05
1.05594461135452e-05
2.57930473720913e-05
9.0335744054044e-06
2.05464579585634e-05
2.14637434516776e-05
2.19931745016267e-05
1.51311660393474e-05
2.31291588683866e-05
4.6845493721968e-05
2.62600525086334e-05
3.25023990145128e-05
4.0761927881622e-05
2.39295712643919e-05
3.09072176769673e-05
1.07736840231479e-05
2.77146082569454e-05
1.82421722284092e-05
3.77817938557336e-05
2.29619263241827e-05
2.83769765287896e-05
-3.6150800920358e-06
4.27839670996859e-05
-9.00541175305091e-07
1.65226953218023e-05
2.21329362253223e-05
4.5475881775664e-05
4.27700117246049e-05
1.81784427729758e-05
5.98841346837664e-05
2.76835569436595e-05
2.33560547835496e-05
4.99718549293854e-05
3.50320040275378e-05
3.25616568160104e-05
4.57471118923061e-05
2.1293819424516e-05
3.22146406376428e-05
8.04196312846688e-06
3.01525155635379e-05
2.18471644035746e-05
3.91578425084095e-05
3.21896136563616e-05
2.26745969446343e-05
-1.84628859405916e-05
7.62185773590147e-06
1.76444319116991e-05
3.38038859983311e-05
2.65965949902993e-05
5.13968277789505e-07
3.22975495737425e-05
1.75357278402317e-05
3.77457097137361e-05
2.84784138833558e-05
1.84045878048509e-05
1.73458084347702e-05
3.45011979550368e-05
2.27801479605443e-05
3.46921519936014e-05
1.6137264695248e-05
1.53661877534095e-05
2.49796510971185e-05
2.96837511436062e-05
4.52535711935647e-05
3.76897618292037e-05
2.66283978892079e-05
6.04875845260134e-06
3.54257315291177e-06
2.87344047686849e-05
2.25420641006974e-05
2.57440442518128e-05
1.52841217986651e-05
2.38301424523681e-05
2.12580698718144e-05
2.79641076723455e-05
3.13074466357809e-05
2.26804842958634e-05
3.68450392751622e-06
1.34628346237565e-05
2.42701408792608e-05
1.48464035831585e-05
3.91021028664226e-05
1.97819540252466e-05
4.94177338922045e-05
3.1007582848439e-05
5.8430099537263e-06
-1.75561669485279e-08
4.47919621109717e-05
1.79366475929984e-05
3.49300187317036e-05
2.48179918536705e-05
2.40861955813806e-05
1.18713881073458e-05
1.7428825176192e-05
1.071799163911e-05
1.80564145875455e-05
1.28090462422739e-05
1.14637182301172e-05
3.27741364033862e-05
1.38358246526279e-05
2.0042594567597e-05
3.92099943741647e-05
2.95618336025843e-05
1.5633316310588e-05
4.17897510189508e-05
2.29777215129463e-05
1.27933543150146e-05
2.57064575252538e-05
3.28726693295805e-05
3.72466053562876e-05
4.93618478976429e-05
3.26721902368888e-05
2.67250840161204e-05
2.98463542288839e-05
6.40296984632662e-05
4.54950417953634e-06
-1.52946172669485e-05
4.581079703715e-05
2.23519336218774e-05
4.75957502556481e-05
5.59964763990274e-05
1.66222571800445e-05
1.19615695426982e-05
4.04343538975939e-06
2.68710796702083e-05
-1.42433781717405e-05
1.37985713512836e-05
2.08715628030205e-05
2.40046713527345e-05
1.01983315109417e-05
1.78435200354903e-05
3.37380856756174e-05
3.21497276871509e-05
1.03925078338443e-05
1.86838113784061e-06
2.4543592326888e-05
2.22127441434765e-05
1.64626959449262e-06
2.1402744586422e-05
1.16807991908176e-05
3.85215947921817e-05
7.75777187766223e-06
4.18274785781884e-05
1.76725576624204e-05
2.29617125370485e-05
1.29668840771962e-05
3.4421732698476e-05
3.02176355030049e-05
-1.82559324701878e-06
4.10699328534587e-05
3.7385122421105e-05
2.03230970619757e-05
3.00440879674423e-05
7.1334750684531e-06
1.25863502192917e-05
4.23493445599264e-05
1.52597759077986e-05
4.01726456870886e-05
2.45025767658691e-05
4.79904379630756e-05
1.42972566669546e-05
5.43967160581727e-05
3.59273345172447e-05
3.54679417896254e-05
3.0312679632965e-05
3.53213568115424e-05
4.24100693070883e-05
2.93402463198061e-05
1.89923551355103e-05
2.19314429702461e-05
1.87699074840997e-05
6.45457738360288e-05
9.64970227648192e-07
3.59889060554289e-05
3.3685194104184e-05
1.33913574818153e-05
8.97217579308666e-06
2.51669771542765e-06
3.80651896659314e-05
2.07915993138679e-05
1.28733064598905e-05
2.09007097739904e-05
-2.36657745021957e-08
4.53785184707945e-05
2.27755939722982e-05
2.00660635918005e-05
3.4501094422855e-05
2.72080377508747e-06
2.84524654250767e-05
2.14133844601109e-05
2.15776416021681e-05
2.21011107548486e-05
4.44701614597526e-05
1.40643037073622e-05
3.14670638200924e-05
3.53737726914693e-05
2.30771904031132e-05
2.75666212511099e-05
3.21485070990857e-05
4.30659340688178e-05
3.8032378815923e-05
1.90088124901907e-05
1.68670568727929e-05
2.89700172027139e-05
2.50495425533986e-05
2.3141175369477e-05
1.14821371711094e-05
3.35523343339194e-06
2.80042388458065e-05
3.42978110363481e-05
4.46742363713113e-05
2.97617801995824e-05
2.21058085490294e-05
3.42750551487639e-05
8.8708369844481e-06
8.05218046561226e-06
1.61094478564925e-06
3.43609945841252e-05
4.11982993085762e-05
1.76567566820309e-05
-9.32734936207658e-06
2.20017454832359e-06
3.86219440458648e-05
4.50843825030058e-05
-1.8492190050692e-05
2.12102194709964e-05
4.29083997654113e-05
2.28625413212504e-05
1.15157896765079e-05
-9.52197216064892e-06
2.52772325989276e-06
6.05851086864369e-06
4.69017114065514e-05
2.2625053118728e-05
2.37129431491253e-05
4.20011571036311e-05
1.06874598916505e-05
-3.61513954440629e-07
1.14221766245208e-05
3.34135363220844e-05
1.9079111325071e-05
9.07949850495416e-06
4.75114213386891e-05
1.07757971050207e-05
2.74465506682452e-05
6.18784308249771e-05
5.62590861143438e-06
1.88024475990109e-05
2.87194200707213e-05
5.18795368209456e-05
3.35736942012809e-05
3.22301752278779e-05
4.0228469376255e-05
2.06878288969977e-05
4.927071424935e-05
3.60011809216385e-05
1.62774599690642e-05
-8.77009995406834e-06
1.55362947391387e-05
-6.52185176826237e-06
2.81689406255392e-05
2.35616636552702e-05
2.1816709334642e-05
2.70846351258144e-05
4.66093624805693e-05
1.36700442280559e-05
-4.55639827603671e-07
4.69019723104185e-06
4.62046499534835e-06
3.05711117197827e-05
1.16162795814383e-05
3.3769048532802e-05
3.34533287082887e-05
2.6344038582389e-05
3.41788929583578e-05
3.18568757547478e-05
3.21182104628555e-05
1.64561993944206e-05
3.75469770896682e-05
4.48782609035253e-05
3.4440666002722e-05
7.81466130160006e-06
5.22247642337486e-05
3.29499111417533e-05
1.07574911082098e-05
2.54657752870209e-05
1.73050906967393e-05
1.41335864942245e-05
2.63940263257733e-05
2.74585789762134e-05
-3.0837100625312e-06
3.2828000229944e-05
1.15839526501666e-05
4.84387657723846e-05
2.99789476040601e-05
3.23584943489588e-05
2.10824827923559e-05
1.93866520267427e-06
3.33366912659839e-05
1.27509479245419e-05
4.0235662128165e-05
1.58492368643416e-05
2.45859109454488e-05
2.03923684487403e-05
6.22616801486039e-06
-9.47063677167798e-06
3.10753970207133e-06
3.45422887075773e-05
3.12445747557104e-05
1.55392159666379e-05
1.03082560611516e-05
1.01640837097967e-05
2.53084757684367e-06
2.48012886921978e-05
2.83196421777028e-05
3.05025456723429e-05
2.54464233071766e-05
3.38806390685587e-05
4.85409393492018e-05
4.02259050758571e-05
5.6777681823375e-05
3.48992914647819e-05
2.04252246011291e-05
1.58336404365491e-05
4.19545528183807e-05
2.48909587313269e-05
2.30582929697443e-05
2.49851566913871e-05
3.6283021677196e-05
5.15968935239552e-05
3.93503456070164e-05
4.41366020748765e-05
1.36668802864499e-05
2.02421834337675e-05
2.0463077244591e-05
2.7790359581613e-05
5.77792607951226e-05
6.32766342736882e-06
3.27424568173314e-05
8.49499900809926e-06
1.11341740176611e-05
3.61660459426183e-05
3.45736284553157e-05
1.22498180163202e-05
8.83601015011637e-06
2.65108259644287e-05
2.77318162438066e-05
3.0344357808548e-05
2.35796760714715e-05
2.48532042451385e-05
2.02154225024392e-05
2.68347377196923e-05
1.93345738707043e-06
2.89120232155201e-05
3.40498709355235e-05
3.0891202662463e-05
4.24330944842207e-05
2.07963929470176e-05
2.81724179726594e-05
1.64221880588812e-05
1.65483031840256e-05
-7.52588891877127e-06
9.25164348064398e-06
6.51841662295001e-06
1.09679282739272e-05
1.48500410428238e-05
2.20904774654362e-05
2.15719263672905e-05
8.38117979437689e-06
5.1435053931089e-05
2.65584387959687e-05
3.66535498435808e-05
5.0019206338748e-05
1.20179869086373e-05
3.70224295457137e-05
5.10783144399664e-05
6.48238526572005e-06
2.95377821643736e-05
4.91543390131183e-06
2.33283523999729e-05
2.42866110769196e-05
2.09439100089351e-05
3.28093897446659e-05
4.86568496657327e-05
1.19902731933347e-05
2.61717907386413e-05
1.05254167492473e-05
4.59101327085449e-05
2.03831658804146e-05
2.12290136008349e-05
1.94983122944257e-05
2.26221304277649e-05
3.28642079641637e-05
1.13631709722231e-05
-4.48085109734605e-07
3.12831809996353e-05
1.81143991787781e-05
2.07176386233525e-05
2.89119027335261e-05
1.15996111274578e-05
4.0321476177939e-05
-4.23080575917528e-06
1.84104825726671e-05
2.52760033311531e-05
3.21988244592998e-05
3.3597031900682e-05
4.99266085880883e-05
2.60546164289665e-05
1.33434870961693e-05
3.02320962057855e-05
3.54975367219687e-05
2.96085841718434e-05
1.19310491632335e-05
2.78114909781094e-05
3.69318944709734e-05
1.40879219516305e-05
-7.9771310120522e-06
4.56749080010818e-05
5.86390516814024e-06
1.19767743496146e-05
1.89284900277929e-05
1.01397608985741e-05
2.26607974849402e-05
1.86869748765e-05
1.87223692308472e-06
4.04043012284847e-05
9.99870127428794e-06
1.45148883220387e-05
2.8427735791463e-05
3.34564570987298e-05
1.53809490477792e-05
3.26945807558877e-05
2.09358681202316e-05
3.95854473958198e-05
1.47117011795776e-05
2.76433277726428e-05
3.77108253817921e-05
2.87043134070261e-05
2.16648484231904e-05
2.8446000488163e-05
3.1698163397665e-05
3.9364364414598e-05
4.15788209556393e-05
4.52100385343496e-05
1.37624645898779e-05
1.82457249640284e-05
2.15476684288298e-05
4.18271903420503e-05
1.79847373842379e-05
3.7524257745613e-05
2.84697964551921e-05
6.93412916777298e-06
2.20233321234682e-05
1.80829634442622e-05
2.42328754703115e-05
2.47177008370485e-05
2.09445722263409e-06
2.46988680909877e-05
2.76522130862164e-05
2.98795623480039e-05
5.544590614843e-05
3.44168333598002e-05
2.66418077038959e-05
2.94408278968218e-05
7.02152060054544e-06
1.71266895342116e-05
4.76205864181213e-05
4.03550809122847e-05
1.6219714913207e-05
2.73802585760419e-05
7.86117188836892e-06
2.57706942178685e-05
2.59422913917355e-05
1.96568591099096e-05
3.5564867685173e-05
3.07131223073958e-05
3.53316611575483e-05
1.90812700693845e-05
3.51389416680495e-05
-1.53440252112478e-06
1.26613002574949e-05
2.3701827400273e-05
3.22583204532721e-05
5.0087652249427e-05
-5.83088944889006e-06
1.73806897078206e-05
1.27945762379876e-05
4.60046003675222e-06
7.98519272191753e-06
2.26745086958586e-05
1.93725507420386e-05
2.12058380969831e-05
1.00794346981714e-05
2.45273655893278e-05
2.43920572709719e-05
1.10973230418894e-05
2.52914558694041e-05
3.48612638375154e-05
2.87771148015128e-05
2.64355446483622e-05
2.37114749894448e-05
1.59757224019684e-05
3.27548871320896e-05
2.4755715370428e-06
2.05682521753e-05
2.46424000688265e-05
1.38581195225476e-05
1.20986612999466e-05
-3.83490825663068e-06
1.05961966465184e-05
6.03820192038407e-06
-1.24134556259234e-05
1.88975594905128e-05
-1.06447096979537e-05
8.9607644471402e-06
2.67762424838377e-05
1.98256693972339e-05
1.92200402824187e-05
9.49519908023138e-06
2.74723618121856e-05
2.95033505553947e-05
1.83106104012861e-05
2.18852704131013e-05
2.4776699607177e-05
4.232512897506e-05
1.95057429641575e-05
2.10060292165924e-05
1.77786647269456e-05
3.20178998485669e-05
3.04851501960278e-05
2.4469907008627e-05
3.52540341968634e-05
2.4289979811615e-05
-6.2074167658935e-06
3.77368659870353e-05
-4.26092957167373e-06
4.57362228551489e-06
9.88601286843117e-06
3.27888513606594e-05
3.55661729934348e-05
1.14542979975103e-05
4.0397724763603e-05
2.67478699836543e-05
1.86308901631502e-05
3.99315827501266e-05
4.66018081330724e-05
2.90732774664738e-05
2.97022326359419e-05
7.05612938844555e-06
2.30792084571092e-05
3.61081234095258e-05
4.71218868191282e-05
-1.01676762701329e-05
1.89259570056723e-05
1.59085271952135e-05
2.71254449694048e-05
3.50045253260596e-05
4.49655321353569e-05
1.96973742877921e-05
7.4226221625778e-06
2.43536528161595e-05
1.80571418993617e-05
1.66544122411782e-05
3.42754799184007e-05
3.00849720247722e-05
3.28754344784895e-05
3.02914647879656e-05
3.66260127270568e-06
2.33046633022318e-05
3.10796535994978e-05
2.48645662702938e-05
3.38515933845952e-05
3.36598013679034e-05
7.82066756165848e-06
1.14739191182065e-05
4.7053504136102e-05
1.64186206722863e-05
5.35934837014851e-06
4.4223898573449e-05
3.26825931756129e-05
9.66243779611235e-06
4.7361194569331e-05
2.81157962776666e-05
1.49055238581362e-05
2.01391357002293e-05
3.08470494315181e-05
2.25918851118511e-05
4.58135225490088e-05
1.63905645616672e-05
2.34548021044622e-05
2.2044507419982e-05
3.47272289622237e-05
1.62673104391625e-05
5.55968990320095e-05
2.38642565036653e-05
8.3046132506799e-06
6.05328821304995e-06
1.74472792082694e-05
1.06326655852664e-05
2.51350504402025e-05
1.39966014945382e-05
2.96746732230651e-05
3.2376542692221e-05
3.82363774423132e-05
4.63389550009157e-06
2.34407730618636e-05
3.10128502143071e-05
9.68211009578867e-06
3.45721478560552e-05
3.5973511799574e-05
1.49067740800274e-05
5.1260868616732e-05
1.46889937850511e-05
3.58696840735737e-05
2.46782822820146e-05
1.48231989631204e-05
-6.77985446389658e-06
2.3737347765983e-05
9.35802053023047e-06
2.02955300383281e-05
2.33374272659894e-05
3.43404518531881e-05
3.9705945892759e-05
7.26901243393441e-06
1.8802901414914e-05
9.83145421915082e-06
2.15861819529507e-05
2.38324283790239e-05
9.49765291617217e-06
2.92635038320728e-05
8.14447359854584e-06
2.21062241390592e-05
1.28381226589803e-05
4.92036757698728e-05
2.52999701664633e-05
3.9269117344076e-05
3.997977836278e-05
2.79461952386586e-05
4.09136204346546e-05
4.12477059941389e-05
2.7449941540125e-05
3.20666900749159e-05
2.4529034917081e-05
4.8479536556094e-05
1.46541971066632e-05
9.16317372007785e-06
5.59366358940599e-05
2.73537141113599e-05
3.93332249890223e-06
3.04551489390336e-05
1.01447219694267e-05
2.44988894412812e-05
1.539967295207e-05
8.23356127637698e-06
3.17879636234461e-05
2.08737226962774e-05
2.81113463455754e-05
2.13019151921578e-06
3.41927980302855e-05
4.05801314606816e-05
1.24610958273548e-05
9.15029121432029e-07
2.62133483301278e-05
2.45090600181123e-05
2.07810960363013e-05
-2.56369569834235e-05
3.0461559662096e-05
1.26879817693087e-05
1.49214703187407e-05
2.88986916561673e-05
3.25731256139125e-05
4.10793540567305e-05
8.71152586670458e-06
2.49679039341572e-05
1.53656929792097e-05
1.48788416088554e-06
2.19947526385486e-05
4.54583189781932e-05
2.25983086576279e-05
5.2440986093411e-05
2.54781355029696e-05
2.66720505395136e-05
1.90760949242338e-05
1.37602740701631e-05
2.26303016566393e-05
3.55035241664901e-05
3.69400034410917e-05
2.33182829189498e-05
2.50403486117659e-05
2.82620071106925e-05
1.50052416337611e-05
2.24248665381423e-05
2.72735159243091e-05
1.98561294532139e-05
2.39947083145061e-05
2.37056585666891e-05
3.31577793813844e-05
-4.83762178623081e-06
7.1141652644777e-06
2.00549337218105e-05
3.57285817687879e-05
4.97279701955783e-05
1.61661219164775e-05
3.68751408953747e-05
4.45047486468752e-05
8.47200624508036e-06
9.18634479234279e-06
3.15696147138771e-05
1.07873768173319e-05
4.26662385190793e-05
1.23804701547934e-05
2.66359974382476e-05
2.58578621726483e-05
4.92262376308243e-06
-2.73827389382548e-06
3.01861111414264e-05
3.13102993400385e-05
2.30648255559137e-05
3.21674489113543e-05
4.06022254454274e-06
1.72675344908595e-05
3.75763356403883e-05
2.22038155044873e-05
3.65173087516615e-05
2.60536461945532e-05
1.95799648184857e-05
3.11900825090518e-05
2.32348313654917e-05
2.02047909331571e-05
3.6752066650237e-05
3.79526447211644e-06
4.59771502573638e-05
4.40637242809114e-05
5.55971122103025e-05
2.33360756187429e-05
1.72303547230701e-05
2.1825674739604e-05
1.1755573759563e-05
3.94410909021715e-05
2.14480981039612e-05
3.34363530386591e-05
2.24451677465136e-05
1.88530087784656e-05
1.96937588756011e-05
2.37750949878424e-05
2.33637443688522e-05
7.13854468278972e-06
9.50003832913657e-06
4.96248601368734e-05
-9.53258063710933e-07
1.6471653245233e-05
4.62989633475188e-05
1.66632906586823e-06
2.53630578623468e-05
-1.31844861530541e-05
-1.68915443345227e-05
3.53724304126478e-05
2.90073388749201e-05
2.14151911579186e-05
1.27795984965132e-05
1.75536774421466e-05
9.93106785065809e-06
3.2173893031283e-06
1.02882122814515e-05
8.77563063234616e-06
3.85923148564582e-05
2.86586054197658e-05
4.01456330476076e-05
4.95311717219499e-05
1.2238401585695e-05
1.39765230520813e-05
-9.79107755471485e-06
1.28895591208468e-05
5.25695675983948e-05
4.41225125456965e-05
2.50315085837145e-05
2.69877917693752e-05
2.18780292358445e-05
2.28212151115117e-06
3.64845008147293e-05
4.93278260830944e-05
2.05135343229643e-05
2.84730022229706e-05
1.29752091581863e-05
3.49236641681008e-05
1.94729525830915e-05
5.42622233503624e-05
2.96266169338382e-05
1.98827365213707e-05
3.79679414927361e-05
3.47447719341528e-05
3.9389819856264e-05
2.90059061804063e-05
2.78417691913951e-05
2.34596629383672e-05
7.3652563850516e-06
2.2118637645253e-05
7.33501194968716e-06
2.54636766094555e-05
1.69937292628809e-05
3.09989746442237e-05
8.59757902002325e-06
-3.68011721635752e-06
-1.50223330717861e-06
1.83162295370728e-05
2.5400788601915e-05
3.8211385906188e-06
4.44388131488473e-05
1.31780181053526e-05
7.94052556169904e-06
4.74678317608738e-05
3.30506295601208e-05
2.15034429190992e-05
1.03778003510429e-05
3.09084717876317e-05
-7.2193314836359e-06
4.36297834766344e-05
7.19286845132106e-06
2.24049058066038e-05
2.03658377535242e-05
1.64445546532938e-05
2.48269120213499e-05
3.37042543436312e-05
3.95626905016523e-05
-2.37312011321348e-06
4.79345774863856e-05
4.14445308726006e-05
2.43850226392945e-05
2.57455038230775e-05
1.98416698000834e-05
1.50108549233285e-05
3.98128535244457e-05
2.7369231418538e-05
-3.32406111773646e-06
2.23928523644443e-05
1.80740240326393e-05
3.81665164056876e-05
2.45850487231724e-06
1.46416062949442e-05
3.19178528657186e-05
4.21638041309709e-05
1.93133562300261e-05
2.0470336995391e-05
2.03094590461486e-05
1.07648866660993e-05
1.40841047160147e-05
-1.07848101753378e-06
3.13263268155678e-05
2.77578578914944e-05
1.96953714479906e-05
1.70288070540877e-05
6.52312266694702e-06
1.79992998510908e-05
1.52700967973084e-05
3.13633735571413e-05
4.85805635988374e-05
-6.81994166952831e-07
2.74603498228585e-05
1.60990286934731e-05
1.25708771046671e-05
4.14648103616193e-05
6.67609144111543e-06
1.99007941804684e-05
2.56501891303984e-05
3.24041109599868e-05
2.10800839158261e-05
4.14094391597468e-05
5.13332053906189e-06
3.32447742351146e-05
3.59652894028793e-05
2.1455472169927e-05
2.46608972358842e-05
-7.82575671307146e-08
2.89335790096099e-05
-4.21790814121974e-06
3.83099972178274e-05
6.12835555815876e-06
2.99203600850426e-05
4.3162154245562e-05
4.21991921030119e-05
3.47462684915687e-05
3.77787440475629e-05
5.02414157706994e-06
4.35217492538071e-05
2.87038611722866e-05
3.88947695558276e-05
-3.84909211715255e-06
2.80881923742823e-05
3.84404148120399e-05
1.56978466025188e-05
3.58527450166078e-05
2.44933918212268e-05
2.44493300398751e-05
1.45296872182248e-05
8.10261715779741e-06
1.88488136220003e-05
3.60673062546912e-05
1.7690396631638e-05
3.01694236318619e-05
3.62795227540093e-05
2.71694999653516e-05
5.2521152800184e-05
1.25836557921708e-05
1.65748343197676e-05
1.65984999330037e-05
4.31909644676602e-05
7.09257889165091e-06
1.52246383412096e-05
1.89296631800757e-05
2.61798044300869e-05
5.41575794870177e-05
1.48198269652408e-05
2.78284852511903e-05
5.26689102992265e-05
2.58027428283293e-05
2.94113445065661e-05
1.54854496326111e-05
4.220733301068e-05
2.43569113446041e-05
3.27743581634264e-05
2.65358441812108e-05
2.19645828992699e-05
1.61588807227204e-05
3.79292108557344e-05
5.22800998513673e-05
2.95749674155845e-05
3.21701368464614e-05
6.97329509065347e-06
4.17530612428875e-05
1.86342831263149e-05
3.57601812835309e-05
-8.52998266024032e-06
5.76908176173225e-05
1.94078433158505e-05
9.92066900215779e-06
2.60865126718943e-05
2.63048020776135e-05
2.21698736154811e-05
3.68145171504031e-05
1.70233022259966e-05
1.63029029534761e-05
8.39812041644549e-06
5.85012466782016e-05
3.8942109088024e-05
2.5492598710479e-05
2.26491140657208e-06
-5.58195830660635e-06
2.63267467783251e-05
2.33119123506874e-05
1.63208719397359e-05
4.41844024533526e-06
1.93657926190181e-05
4.17052375490354e-05
2.30613111766758e-05
1.52926747624916e-05
5.53142942909501e-06
1.93725041776841e-05
3.12603034360625e-05
1.50874390838351e-05
3.40418666587544e-05
3.03587673455224e-05
3.60068964284022e-05
5.64214320585319e-05
3.84585076846072e-05
5.20474192921116e-05
3.96687888124544e-05
2.45635863712597e-05
3.97649011405065e-05
4.34347376263505e-05
6.99536917702751e-06
4.75850870821828e-05
9.95336390578201e-06
4.72436135565051e-05
3.12799625206631e-05
4.16311958650925e-05
7.44986444018797e-06
1.44376929894035e-05
4.12289912821394e-05
3.0882546795227e-05
1.64122161094652e-05
1.03968433558179e-05
2.93598598472102e-05
9.78741276026794e-06
9.20666452703769e-06
4.31706007921467e-06
3.02034019262331e-05
1.75008083457321e-05
2.47140672354547e-05
2.7458849325707e-05
1.91937229714167e-05
1.09581513662223e-05
1.28345369362399e-05
4.95055390403179e-05
5.47180554018819e-06
-1.92355453745123e-06
2.28999776339409e-05
3.75670650570013e-05
2.10415916467797e-05
-2.75188601688934e-06
8.71189942060732e-06
2.51190441182302e-05
3.08279024569495e-05
2.4593815105676e-05
2.73973598664359e-05
4.66017644237802e-05
1.16325143112478e-05
3.58836611752264e-05
3.40515427875076e-05
1.56927176924589e-05
3.64949478876252e-05
4.60789120773834e-05
3.49032428970472e-06
4.92901353296197e-05
3.34890892193805e-05
3.39060380631049e-05
5.61707659273418e-05
5.48307518837641e-05
1.8381885244524e-06
4.80974229050197e-05
1.03972154648449e-05
3.09345834387249e-05
4.89657033550169e-05
3.9521862566923e-05
1.85211728712407e-05
4.2944561343121e-05
3.83166628474614e-05
3.51431935308786e-05
3.15151455704067e-05
3.88739882233786e-05
1.56140691900011e-05
9.87171783693948e-06
3.16098295278865e-05
3.9315649384053e-05
2.55327403115151e-05
3.75631199769893e-05
1.53150740297881e-05
2.80813994325893e-05
1.99502866027281e-05
2.50541097512069e-05
1.07324266585286e-05
-3.40884118527432e-06
1.91719251921634e-05
2.19462825184094e-05
3.54748159867726e-05
7.63851942735797e-06
3.13841414596972e-05
2.96919377456722e-05
3.2574034448841e-05
5.07235924122858e-05
1.14141673374158e-05
1.94305962365171e-05
1.74528573258499e-05
1.48691059749368e-05
3.11331940265929e-05
3.02281700848436e-05
2.83058512789035e-05
2.96811112601276e-05
4.60829550259683e-05
3.0057724475023e-05
3.71267638401327e-05
4.92644359823239e-05
5.55048874855494e-05
1.32960474727502e-05
6.30083468861816e-07
3.04334181025227e-05
3.02942790780899e-05
2.44842132182963e-05
2.4356981761475e-05
1.57058596200927e-05
4.42175827119674e-05
7.95525574962707e-06
2.65896760898746e-05
5.76579843250273e-06
4.26827392376359e-05
3.50520970514924e-05
1.71186948325478e-05
1.13118934608144e-05
4.96032980766404e-05
3.61585861101063e-05
2.87761642568937e-05
2.12237589174766e-05
3.77035287234586e-05
3.53611525205315e-05
4.36075875858503e-05
5.30993760467956e-05
1.01689258396783e-05
9.54755549058715e-06
3.06358674289587e-05
-4.95276573847421e-06
-5.55045702156624e-06
1.89676514003396e-05
8.8931555715799e-06
-9.76341192186926e-06
2.6829455045461e-05
4.99524118499416e-05
2.66314565522467e-05
1.24546850965699e-05
3.57836764507407e-05
2.44670131946282e-05
2.68073041330956e-05
1.18924437537595e-05
4.65049280404591e-05
3.46159325703128e-05
3.43248527124418e-05
1.8604161025286e-05
3.81215259425405e-05
1.85929930871649e-05
1.90085294915817e-05
1.79035555315136e-05
8.4095552036737e-06
2.4696692478637e-05
4.09595985668139e-05
5.16361711468745e-05
3.98376134057329e-05
4.09373150619846e-05
1.48796883178465e-05
4.26180627916799e-05
2.2456456066592e-05
2.19118260338747e-05
3.92806480105582e-05
3.2048412252121e-05
2.2050038000524e-05
3.00879387087151e-05
7.88086419778352e-06
-4.70090943428349e-06
1.99974160129823e-05
2.33074273690326e-05
3.8261413958265e-05
2.79942584689205e-05
1.65536276357059e-05
3.73733940363703e-05
1.87896451315089e-05
3.30840698908469e-05
2.17202760373866e-05
-1.53002212024465e-05
3.38628349603358e-05
7.77852095251536e-06
4.48889650394699e-05
3.90516185625798e-05
3.23241822078687e-05
1.50135137789519e-05
5.14309244396267e-05
3.43621665050282e-05
4.6324240498487e-05
4.98797818096606e-05
8.34142359228624e-06
1.60746927991395e-05
-1.704681992258e-05
3.47833851361421e-05
1.9912313989092e-05
3.10409344628282e-05
2.31431285461936e-05
-4.33290312343557e-06
2.18492839286717e-05
-5.7354646807933e-06
1.31044650598384e-05
2.54024892805941e-05
2.23362242817769e-05
1.3652658501814e-05
3.48698608759905e-05
7.15749381856984e-06
5.98506272536496e-06
2.21932185925429e-05
1.40398550544299e-05
2.26337623625541e-05
4.00331611621704e-05
3.81334149715502e-05
3.15228442464971e-05
2.0399412342559e-05
4.29020186515432e-05
5.12339155907574e-05
2.72469246794896e-05
9.17018532543239e-06
4.18158089461801e-05
3.11606775488626e-05
1.7297841497517e-05
2.99924139279571e-05
2.84512750198998e-05
2.93396483083899e-05
3.74511617489571e-05
3.88080769964256e-05
2.66925831392391e-05
2.82895647458745e-05
1.38516187353868e-05
2.76651185332403e-05
3.70811988913824e-05
4.83736226139975e-05
1.94808498265516e-05
3.31464593496033e-05
-5.52917772739866e-06
3.02105162462193e-05
1.43376767040369e-05
8.24342193380932e-07
2.15409637881141e-05
9.19025501666352e-06
8.18225687160135e-06
1.86415280780415e-05
2.93788358046992e-05
3.0706919025874e-05
4.42049935918338e-05
7.71859093092649e-06
2.42136033037556e-06
1.58529711956642e-05
8.36090982384843e-06
4.80465740344067e-06
1.69777053932425e-05
1.91863822961522e-05
3.29711154058148e-05
2.04336128155822e-05
3.44136355761248e-05
1.67495356857252e-05
1.86103506912134e-05
2.09174403757754e-05
1.7349342970145e-05
5.16567873808725e-05
2.0527929505951e-05
2.82585972296703e-05
2.26977783185484e-05
5.64689505985525e-05
2.58158336314712e-05
2.68504755139508e-05
2.10324069821745e-05
2.54518313231603e-06
5.1074649456028e-05
1.07110276935385e-05
3.76262910127149e-05
5.65670664183343e-05
1.68885797013189e-05
-8.82141765664142e-07
3.38984417102893e-05
3.67575116327033e-05
3.3715189281774e-05
1.06936320243918e-05
2.7839363845128e-05
3.11160373702574e-05
3.18831083299737e-05
2.21565313672085e-05
2.85902721689789e-05
-7.71162659671309e-06
1.27638862534505e-05
4.10139687831389e-05
2.18057910551515e-05
1.30002428318322e-05
7.71511339295012e-06
9.48264912797244e-06
3.04558382684613e-05
2.51047932401681e-05
-2.07626990956524e-06
4.02665261285327e-05
1.94782059622722e-05
3.295711227924e-05
2.22896573549792e-05
2.30836371517706e-05
1.99284647993787e-05
1.65251647320634e-05
2.53242514388444e-05
7.72592951072857e-06
2.7213991779218e-05
4.35072446193569e-05
1.57963106051496e-05
3.96965980727913e-05
2.11860689697683e-05
3.27780575115959e-05
2.40900576279005e-05
3.69782198235162e-05
2.40241040504039e-05
4.0561968757716e-05
2.60774364683693e-05
2.20828849276046e-05
2.6901735302175e-05
3.36750177922552e-06
4.91746064917582e-06
4.57776475277558e-05
2.57737701893394e-06
2.04501041447542e-05
3.61969341825058e-05
2.56320159609162e-05
1.80221476767518e-05
2.75862915235117e-05
2.36834326348813e-05
1.8929794168927e-05
1.00370728993105e-05
3.95884740494175e-05
3.62549907169151e-05
1.26131919512628e-05
2.68584416432815e-05
1.59978142023651e-05
1.21918771722843e-05
1.08566824466187e-05
6.36432926835359e-06
1.57989500747275e-05
8.1554478682687e-06
1.8400817952491e-05
3.30903554012317e-05
4.38079079125286e-05
1.31353079499107e-05
1.56166485539885e-05
2.87728228436683e-05
4.17865047409047e-05
1.65339587117177e-05
3.64835675567468e-05
3.55039769239225e-05
2.55421577690716e-05
3.80947579760659e-05
2.95465990901909e-05
4.36632174274237e-05
6.80780094907884e-05
3.44472491869056e-05
2.87391832796664e-05
3.28538512723183e-05
3.91539443974903e-05
2.49564910899392e-05
2.31285282597616e-05
2.15708064315169e-05
3.05930109647999e-05
2.45084342866067e-05
4.64481275731211e-05
4.3478086439543e-05
2.35641214735086e-05
3.38350028074955e-06
5.61466892798696e-05
1.8806861790343e-05
3.96640879671692e-05
3.73108319155904e-05
2.73774719024685e-05
3.71472789776886e-05
1.32752149537594e-05
3.52009706237155e-05
5.28489109847344e-05
2.44834710691751e-05
4.03830900559869e-05
3.0653726750539e-05
3.06599987359811e-05
1.20039907581876e-05
-2.54966545478896e-06
4.17554921905898e-05
6.9772654537144e-05
1.64423865999994e-05
4.83160548190878e-05
1.32602366370727e-06
2.66699218302209e-05
4.7105825265071e-05
1.96892988008776e-05
1.68126993798317e-05
2.89027776942678e-05
4.67106371035532e-05
1.55906147360144e-05
9.87672539781327e-06
3.78747882264181e-05
4.18598632013882e-05
2.56845740491575e-05
1.78468647599197e-05
4.11359744759948e-05
3.89080354092863e-05
2.80998468550689e-05
4.24361052122367e-05
1.61243125532645e-05
4.58112159818088e-05
2.87023549079837e-05
1.2672010909957e-05
6.57465789880797e-06
4.48354032306977e-05
4.86597549666933e-05
2.24660414516796e-06
9.27608602023336e-06
7.54217363539791e-06
1.74353734081512e-05
5.08696237663862e-05
2.43440482287635e-05
4.75555849793322e-05
3.81256156832469e-05
2.99178725742487e-05
2.50034200276585e-05
4.41913850109393e-05
2.82956492256143e-05
5.13598084727903e-05
2.46498151981218e-05
4.29343954246144e-05
5.57336353807888e-06
3.29621614851837e-05
2.21545854285683e-05
2.14861236188209e-05
3.19573866663645e-05
4.50908342161831e-05
6.34388924604882e-06
8.07787490167569e-06
-1.07156007065137e-05
3.55396059557054e-05
2.76933754920271e-05
4.2325742975796e-05
4.82922241899662e-05
3.57629572096063e-05
3.50756679614525e-05
2.16535618012725e-05
2.11122604017149e-05
5.76928084594109e-06
3.72472597212497e-06
3.90721202710317e-05
9.52051097131937e-06
6.92245086530578e-06
-2.26812973443844e-06
-6.56894813046719e-06
4.155779195682e-05
3.62650128620734e-05
1.06105693238403e-05
3.84207665566456e-05
4.30024169093282e-05
1.84366475939433e-05
3.70293938708137e-05
6.12111863150121e-06
-1.39937318390353e-06
1.14801109032305e-05
1.995699882713e-05
7.0449335383459e-06
4.13121622551474e-05
3.68034851486922e-05
3.65412078407203e-05
2.49820519713254e-05
3.42610813608723e-05
2.40224944202987e-05
4.75606678390155e-05
4.77216243762951e-05
3.31729842785903e-05
4.29301680946647e-05
7.61732772787155e-06
3.21672235918021e-05
2.43979920059453e-05
2.16303180654778e-05
1.82240075816725e-05
3.14077011315535e-05
1.735683707342e-05
1.93204259519539e-05
-8.77525675242805e-07
2.84908968190324e-05
4.37801344795758e-05
3.66147244824574e-05
3.13057254171515e-05
-2.57509331662459e-06
3.40591642429183e-05
1.38670087346761e-05
3.47028620411944e-05
2.45994557480406e-05
4.87868045692376e-05
1.59159813608181e-05
2.80888649919191e-05
4.38022545148076e-05
2.19827321910427e-05
3.43754183245238e-05
3.65646211258181e-05
1.59758130195733e-05
1.35425716409694e-05
2.71437900874352e-05
2.79619215293406e-05
3.13975149098801e-05
4.45267883759005e-05
2.03959991991576e-05
2.45740067514176e-05
3.72451560709474e-05
2.4679305534771e-05
2.74374596438159e-05
4.2745071311371e-05
2.69865668168761e-05
3.35307964147838e-05
3.09326971737963e-05
1.35285734545949e-05
4.20099277018327e-05
5.52190265140371e-05
2.15081724852198e-05
2.0254815285785e-05
4.14257271844076e-05
2.6728268765313e-05
4.54662205320891e-05
4.62653287595506e-05
3.72580971923032e-05
1.71798993677402e-05
2.17299097068543e-05
3.09470325240136e-05
3.00352718937858e-05
3.86090260109531e-05
9.96796099173331e-06
3.58447135776432e-05
3.08265738841819e-05
2.22249839267097e-05
1.67589618303296e-05
2.87338147486785e-05
5.84435419773553e-06
2.58504310190409e-05
8.42705776642342e-06
-9.17310075223352e-06
2.07134870369336e-05
4.0783056923604e-05
2.47268021078892e-05
-9.79546631362247e-06
-6.22634005579771e-06
3.50053414095916e-05
1.87880081484303e-05
4.00920125742934e-05
3.95106008664805e-05
4.22277817141085e-05
2.35309638048966e-05
3.62150956398438e-05
3.16566088852184e-05
3.04965163274623e-05
2.76134085862128e-05
1.00096128090076e-05
2.30674090061286e-05
-1.74394340556965e-07
9.74730010903798e-06
4.37159014452011e-05
2.42553979762148e-05
1.09664258159667e-05
1.05912940843737e-05
2.8176393811795e-05
7.62657286884711e-06
1.60647431583919e-05
7.04492093902422e-06
3.59472498937437e-05
1.99319483863028e-05
5.04176965006814e-06
2.43728595682302e-05
6.68569067485202e-05
2.63239200809166e-05
-4.39388836904375e-06
1.93227674922085e-05
5.15201339856785e-05
1.37406907097482e-05
3.11201899329033e-05
1.39050478622907e-05
2.94897095772281e-05
6.28826926247216e-06
1.3578372829081e-05
2.92938454822183e-05
1.58278994055794e-05
1.67089397241251e-05
1.42525849332004e-05
5.26212096469642e-05
5.6570740579584e-05
2.2278429756948e-05
3.04918434568498e-05
4.44970248072586e-05
3.48422543247953e-05
3.06001739531352e-05
2.64572009904761e-05
1.02373162869891e-05
1.34248217165826e-05
2.58575798636697e-05
3.68115960850736e-05
2.48701429951574e-05
6.36955799855406e-06
1.12943834046114e-05
1.76000260388545e-05
3.31154693920394e-05
9.68038329051077e-06
-6.22596744823612e-06
3.49212798403901e-05
9.78521164429983e-06
1.52820494258741e-05
1.49660904489027e-05
3.83669686792922e-05
1.65467790340764e-05
-6.26630504567306e-06
-3.52007565365039e-06
1.48565997754378e-05
2.53434499955155e-05
3.87480229411936e-05
3.25777053933247e-05
3.15531734728328e-05
4.46572046750798e-05
1.37487131734431e-05
3.10295877548971e-05
1.97517601607738e-05
1.41544147619259e-05
3.09124147014357e-05
1.3536957289984e-05
2.17038141200188e-05
2.78355875447002e-05
3.69016014650184e-05
3.2382739451651e-05
8.62439139396083e-06
1.68191231289828e-05
3.35386567867093e-05
3.81779708016293e-05
2.42277963282576e-05
2.72788221185982e-05
1.45897457774422e-05
3.94355873497848e-05
-1.57904129708115e-06
4.89825374087391e-05
3.08465013053207e-05
1.05999499993793e-05
2.78432476337242e-05
4.9586572761468e-06
1.80619809151549e-05
1.11501498648192e-05
1.77406488506383e-05
1.70932117156413e-05
1.16899058744036e-05
2.10770356848413e-05
7.85613327123972e-06
3.45756777790457e-05
-1.24069102236179e-05
2.27511450018199e-05
8.52651961353494e-06
1.83786308662031e-05
1.37762006080514e-05
1.09436434342917e-05
6.67957955722927e-06
3.04703015340085e-05
1.35669774218272e-05
1.9357765766901e-05
3.43072457588196e-05
3.05563047264755e-05
3.0066152354136e-05
-7.1358294705511e-06
3.93753525137886e-05
3.08823525185737e-05
2.02066944152937e-05
3.66761494097589e-05
4.35424184643198e-05
3.00554807478586e-06
4.18750009192695e-05
2.79258606601397e-05
2.88824843674291e-05
2.74411097366667e-05
1.57789778586357e-05
1.67719609691721e-05
3.35616270802447e-05
1.96484999928028e-05
2.52196485109866e-05
1.23210910096546e-05
2.5988321751746e-05
9.29398886478495e-06
4.48106668147306e-06
4.61342275665331e-05
8.86354509477324e-06
1.2697108651304e-05
3.55751050502801e-05
2.61175595221186e-05
1.79464282441281e-05
3.49529540931938e-05
4.12431077282521e-05
3.2083689470656e-05
3.38881840420288e-05
6.07126242083788e-06
4.6087319296658e-05
9.74255611937784e-06
2.63327723519981e-05
1.61156293118678e-05
4.30838786091497e-05
1.00487435935371e-05
1.78601923075568e-05
2.85968177325657e-05
1.13817433681162e-05
8.41924570392879e-06
1.99069536904332e-05
8.56709994714107e-07
2.31288396080457e-05
1.54885247727674e-05
1.90299090635147e-05
6.00476026211561e-06
6.28817497217205e-06
1.14110522154326e-06
3.03803645736152e-05
3.46994405270638e-05
2.62915761534475e-05
4.47822902817912e-05
4.23612514955151e-05
3.47449125661116e-05
4.12943664198718e-05
5.0064463734287e-05
3.50452688574886e-05
7.17847797802867e-06
1.93039444122575e-05
1.90157266554113e-05
3.77729859258669e-06
1.27482276202839e-05
1.64903374119054e-05
4.11753392885384e-05
2.6548552200038e-05
2.87843318410002e-05
-7.62730739905594e-07
2.60160693949687e-05
7.33746856673327e-06
1.08816098038692e-05
-5.40871285092699e-06
2.06834909841202e-05
3.25326791491386e-05
2.70476180059049e-05
2.2180489120043e-05
3.77641037877631e-05
4.31428309593596e-05
3.2110574606189e-05
2.4713716069707e-05
2.22061748502529e-05
3.68861992165618e-05
-2.89993935011852e-06
3.51093336400108e-05
2.59859419346116e-05
1.37645351926921e-05
1.37553674037105e-05
3.55869978623567e-05
1.31202059518192e-05
3.15577795112231e-05
1.61452160184456e-05
2.03465130029999e-05
8.90114190337417e-06
1.64026180028954e-05
3.53280097480706e-05
4.7198341935163e-05
1.76715672567363e-05
1.63110825714587e-05
7.243515183585e-06
3.0003828714734e-05
3.44536579757054e-05
-5.36787694797628e-06
2.00563494184485e-05
4.58163406226524e-05
1.13117822477682e-05
4.65278743136466e-06
3.31356556114527e-05
2.92039363287732e-05
7.71351515245105e-06
2.12512523321984e-05
1.98027792159288e-05
3.1600366907402e-05
1.67385482342282e-05
9.77950606234389e-06
2.12429432636876e-05
2.23692388718091e-05
2.06614055659302e-05
1.25610274755311e-05
5.06182658677508e-05
2.26177953467985e-05
2.23268494068986e-05
5.60544407543397e-05
2.82007375058343e-05
2.60911856907685e-05
3.86193877748552e-05
1.4538799018288e-05
3.28148081269004e-05
5.92089011939401e-06
2.30544185207984e-05
1.61638409622477e-05
3.84341576416679e-06
4.06787515308398e-05
1.83459538594356e-06
3.50837916188068e-05
2.7894292893018e-05
3.1418328595817e-05
1.68380194336645e-05
-1.58170741229768e-06
2.69116108450019e-05
2.11612203482185e-05
4.63224855217486e-05
1.44009697893061e-05
2.81788140930998e-05
4.45368045075616e-05
2.47370341553027e-05
4.17940254251633e-05
4.01128724656347e-05
3.69648923902071e-05
1.06675268337859e-05
4.4240481774506e-05
3.94414675344605e-05
2.75603320569853e-05
3.16804819123846e-05
3.68426930339952e-05
2.29860976224068e-05
4.46295776693052e-06
1.51984700413434e-05
2.65461519759908e-05
2.76511609941726e-05
3.54399930926868e-05
1.68221172021008e-05
1.53505314914178e-05
2.39805401409e-05
2.37900823936414e-05
6.7481356004933e-06
2.70955616451026e-05
1.98197681423593e-05
2.02775124334678e-05
1.09851017431305e-05
6.92766018734007e-06
1.49730555884978e-05
1.42981163187031e-05
1.23880085500309e-05
3.57370292949396e-05
2.34921671740169e-05
3.352885922709e-05
4.29566397616523e-05
2.26904160255351e-05
2.53353796705771e-05
2.59820192531282e-05
1.31010081462101e-05
2.04333343534263e-05
2.13193791740232e-05
2.19067682755993e-05
3.5154294383478e-06
1.78414303453136e-05
2.54277854045843e-05
2.47751949957331e-05
2.78178247863203e-05
2.13406725760788e-05
3.27948063311652e-05
1.33226647819916e-06
7.19373315313797e-06
1.94925643286786e-05
9.80741342269772e-06
1.88782851870963e-05
2.3664206558334e-05
4.11522909121278e-05
1.38012636161059e-05
1.3219874055198e-05
1.44682658501146e-05
4.36413069007292e-05
1.22743860331051e-05
2.13063491007627e-05
4.31923026629707e-05
2.46813383820085e-05
1.94668677098377e-06
3.30689188906677e-05
7.66399884143267e-07
1.78260779192886e-05
5.68003670715196e-05
1.16258991997599e-05
4.90524814292913e-05
3.91997957851007e-05
6.98847837366875e-06
3.84287972086869e-05
1.80745160721889e-05
9.6603913800357e-06
2.33452802497992e-05
1.72640147996187e-05
3.41201545965741e-05
3.58435227638664e-05
1.51376753114751e-05
1.68386633602271e-05
1.2519625383503e-05
2.9514442508854e-05
1.30562331687866e-05
1.59947969803803e-05
5.46463793998901e-05
1.49141550780212e-05
3.01837340805424e-05
5.66903934153494e-06
1.70607669349631e-05
2.25628180575792e-05
3.6193094787499e-05
1.16450786825844e-05
3.28883937558571e-05
2.37316456892964e-05
3.94838704769723e-05
3.89810309558791e-05
3.81524452714257e-05
2.82322604187949e-05
1.0688783524317e-05
3.99162380881924e-05
1.62749913989474e-05
7.85319084237171e-06
2.56833801347113e-05
1.83276077322538e-05
-1.12010852862348e-05
2.95610017779263e-05
3.55763564212972e-05
2.19073903968257e-05
3.04342566874419e-05
7.06267673247888e-06
1.96064310372975e-05
1.74678968989992e-05
3.70314070990687e-05
4.62927592158242e-05
5.01613555261486e-05
2.18786626445691e-05
2.07979392581614e-05
3.71688011537763e-05
7.55579923470999e-06
3.32650413902483e-05
-1.68769915677785e-05
1.35288414556435e-05
1.28872057147068e-05
2.87369747660088e-05
3.61405249749318e-06
4.81224041412492e-05
1.80075450022044e-05
3.04109850574169e-06
3.74129585585971e-05
1.072369673048e-06
6.79239207883449e-06
1.11787427305457e-05
2.6445097386966e-05
7.76837459938374e-06
2.52846081340678e-05
5.92486836381958e-07
2.50272161316379e-05
9.02689072666271e-06
1.7031330974107e-05
3.15903847024622e-05
5.00528418651221e-05
4.58002830386713e-05
2.30817893160137e-05
1.4953511377433e-05
3.29655986440457e-05
-4.97836686246816e-06
1.41271283447571e-05
3.52241725885001e-05
4.58169852027801e-05
3.50941010753173e-05
4.370729443949e-05
2.6759273564168e-05
1.82040582141122e-05
4.36897019731514e-05
3.32996237920452e-05
3.45000433745835e-05
3.36074233958801e-05
2.74230809275011e-05
3.16986663316955e-05
1.54978961881412e-05
1.52960311402268e-05
2.52811768759004e-05
2.91869081821712e-05
5.22184229813508e-05
4.21972714189349e-05
1.13017163531844e-05
2.18742732724627e-05
2.62866195644068e-05
2.25418336114268e-05
2.07826876563272e-05
3.82347623628426e-05
4.96957825305347e-08
7.5148494990883e-06
-2.28146239900952e-06
5.64076271532089e-05
2.20491449500595e-05
2.85875407048439e-05
5.0305417512761e-06
2.44266489500486e-05
2.32358996743693e-05
1.96588761907791e-05
3.25981023606411e-05
2.0725777085358e-05
3.30527362372648e-05
4.36669314627013e-05
1.21814980445898e-06
4.00449946504221e-05
3.96023751005209e-05
2.8333775231897e-05
2.19233259888067e-05
4.37395509183117e-05
2.23888492821481e-05
1.67592403169814e-05
1.75209509240155e-05
1.42544927845313e-06
3.71457615073507e-05
3.56609193048557e-05
2.72597600244348e-05
4.43337925502756e-05
3.27466997984297e-05
3.10172032992629e-05
2.02682757478082e-05
3.01775509341989e-05
-9.99885964773679e-06
1.89940025942541e-05
5.33053148352348e-05
1.21859607477685e-05
5.92634293515088e-05
8.95717839577594e-06
1.37242641671537e-05
3.28533784888532e-05
4.11283661666244e-05
2.73148205072165e-05
2.19732299654645e-05
3.59945138965778e-05
2.27542322456814e-05
2.70754482110443e-05
2.81171954194389e-05
2.30148951160386e-05
1.74682839909565e-05
2.04551443036931e-05
1.28766320147537e-05
2.48736037276287e-05
1.76012383442211e-05
1.54008090941026e-05
1.88384457719027e-05
4.35162902915697e-05
3.51540076150823e-05
3.74272106986031e-05
1.84255663345794e-05
2.57412430363633e-05
3.6444636141717e-05
-1.10741334831867e-06
-1.52676071420384e-05
3.62496220585131e-05
1.92079786212194e-05
1.64310706922596e-05
3.5831937128587e-05
2.42187134514152e-05
2.29303950222681e-05
5.33865833026981e-06
2.6751783653311e-05
2.67856245616485e-05
4.99632537346215e-05
5.28765354818067e-05
2.77323178343655e-05
7.73973223204333e-06
1.21047185790852e-05
4.46884921534553e-05
2.44400506267862e-05
4.65386968901882e-05
2.19799962143196e-05
3.32691901541951e-05
1.66779934035929e-05
7.83303831720667e-06
3.19355305312362e-05
3.91509174620531e-05
3.07183333575652e-05
3.76769156109434e-05
6.95615937056822e-06
4.06439850987563e-05
2.42093224853973e-05
1.57439815855448e-06
5.23223756013805e-05
3.36754314618786e-05
3.31089022876207e-05
2.93872034875611e-05
5.54976835744778e-06
5.37534010965064e-05
6.81576269266978e-06
4.90749990725825e-05
3.43943841786917e-05
2.91427398014409e-05
1.8327754831119e-05
-1.54586214713445e-05
1.81050521531956e-05
6.7766851386456e-06
3.12215370026184e-06
1.71679313453192e-05
5.21876657790473e-05
1.28205095237868e-05
1.87799518252358e-05
-1.55753936842802e-06
2.45397744537479e-05
1.96812786021748e-05
2.60756218444709e-05
1.36057828722854e-05
1.34665370291344e-05
3.78782478816133e-05
1.79295196880792e-05
2.86518230512574e-05
4.84878986994819e-05
2.9348743935147e-05
1.77335260812799e-05
2.3357816165582e-05
4.55173262309016e-05
1.95873360638541e-05
1.49806089127802e-05
2.15140911032583e-05
3.44087609483824e-05
2.44084216534571e-05
3.65480357362779e-05
2.07958980146918e-05
3.47258352834283e-05
6.62594082475517e-06
3.06687647002775e-05
2.88615996629723e-05
1.06706119753047e-05
4.14053109126914e-05
4.51843983068746e-05
2.85151298453671e-05
2.30765999291586e-05
-2.09031635625316e-06
5.401630889853e-05
3.1654481734477e-05
2.7149744411134e-05
5.69816018369822e-05
1.53903154343015e-05
4.67133763305954e-05
1.29692878331324e-05
2.28173558315718e-05
3.2255825796567e-05
2.64671641635351e-05
2.19446157659257e-05
1.47523562423445e-05
4.795992156373e-05
6.58656737921551e-06
8.18224812300447e-06
2.25037925134331e-05
4.19638639807006e-05
5.28771590029896e-06
2.56619428542629e-05
-7.24624451537691e-06
2.37241519454204e-06
2.99500066183046e-05
1.21030838571199e-05
4.69557271532984e-05
5.69259454045245e-06
1.80869708901831e-05
4.01669234634826e-05
1.30178909540497e-05
2.08398840394048e-05
1.0226811538849e-05
3.36088336715528e-05
1.37105669933825e-05
3.56209585161579e-05
2.28970169022745e-05
3.69721109037424e-05
1.96566201283525e-05
3.54290284625364e-05
2.83360663692096e-05
8.41839496398736e-06
3.74505384779796e-05
1.22448173511016e-05
3.87700737494898e-05
2.35719903522141e-05
5.1727921884471e-05
1.45681498739938e-05
3.56638930874085e-05
8.92128010984575e-07
2.18552516823851e-05
3.04748086065124e-05
1.36266231205505e-05
2.73677552860316e-07
1.07787804336271e-05
1.98280321323199e-05
2.37179716693192e-05
2.56082729232501e-05
-1.68743097755245e-05
3.43147056879105e-05
9.07416869397606e-06
2.4833801462945e-05
1.06015677074342e-05
2.55919502262308e-05
4.58002652233705e-05
2.68373530792203e-05
4.81448819288031e-05
2.49805211782229e-05
-1.31659357140755e-05
1.09291936256547e-05
2.91168500114229e-05
2.23583181159502e-05
1.84659712942671e-05
-6.86485253726632e-07
1.81004214652624e-05
1.30589662491396e-05
2.23494411700657e-05
3.15331096970947e-05
3.45381299440659e-05
2.74356219239188e-06
4.35967178636629e-05
1.59701753017084e-05
2.84878227895734e-05
4.60064374278145e-05
1.53043344458931e-05
3.67363428884422e-05
2.50730788783509e-05
6.12443893855714e-05
3.91138562947505e-05
4.44240300515823e-05
3.03108342884201e-05
1.98865653241293e-05
1.4073260664466e-05
2.33657718024321e-05
4.32058941298632e-05
1.48990885387446e-05
4.88524975264015e-05
3.38491351947244e-05
6.5914211273706e-07
2.54430522120249e-05
1.71159629451073e-05
2.35999363117915e-05
2.03614930037602e-05
4.18220640713097e-05
1.7725932386173e-05
4.47639427670407e-05
2.8948732085695e-05
2.83349204009334e-05
3.73939872455702e-05
3.88351835731395e-05
1.13341556536055e-05
1.85552995906889e-05
1.96203126037016e-05
2.97027821876074e-05
1.68059246110598e-05
2.6510612321482e-05
1.3170971500105e-05
5.67771618430524e-06
1.25364300088598e-05
3.3709455996232e-05
2.42187101766519e-05
3.22756181999919e-05
1.38112719281026e-05
6.90750870146429e-06
3.57628105201844e-05
9.30447924024915e-06
3.45345010738772e-05
2.08051433284912e-05
4.68340983303382e-05
2.82879927151241e-05
1.05365700064868e-05
4.0368294308752e-06
3.56169734256973e-05
2.58557549286297e-05
2.33373848348052e-05
1.48015526199934e-05
1.31621903359487e-05
3.78348081232714e-05
1.91056436061101e-05
6.08674540442211e-06
2.59736672982943e-05
2.51026705263188e-05
6.33083091665925e-05
3.64541091843458e-05
2.57429060857273e-05
3.33155195450397e-05
2.36724238791469e-06
1.43433194071143e-05
2.33901459859128e-05
8.13785489230162e-06
2.04185152451813e-05
3.11809246516574e-05
2.37918138737982e-05
1.05758689118106e-05
1.99256564687984e-05
3.13394972408793e-05
2.58994712717963e-05
4.65232441414545e-06
-1.59544725639947e-06
3.69726445148484e-05
4.08671875247511e-05
1.14165991310413e-05
2.54540808808417e-05
6.05225434894511e-05
2.86771135978174e-06
4.25367087470865e-06
6.63284445969874e-05
3.11587751072619e-05
1.88270860592113e-05
5.40027321969871e-05
4.19907617395216e-05
4.32237371970611e-05
4.21690232852585e-05
4.58553477153598e-05
7.77452726843257e-06
4.48878812908323e-05
4.43616248646609e-05
2.60316026059297e-05
5.33624930779511e-05
5.48464000099031e-05
1.88294656454925e-05
3.85901603558684e-05
4.92651550266927e-05
2.11061179091457e-05
3.68702383166263e-05
2.7741000855666e-05
1.58133062807801e-05
5.40309433639651e-05
3.98017995148056e-05
2.79521226618773e-05
1.44388531575889e-05
2.1065065371199e-05
-1.27830278598085e-06
-8.65567294053192e-06
1.81927257072176e-05
-2.6310291377171e-06
9.18556285000481e-06
1.56937237217503e-05
2.64332625734339e-05
3.84278142013313e-06
1.12667725637849e-05
1.73873347115414e-05
9.58470935665578e-06
5.03766357243168e-05
1.02146383974466e-06
2.05203190157733e-05
1.77068577145731e-05
5.06674965226861e-05
1.31307192697157e-05
4.63009621759775e-05
5.12241909015437e-05
4.33501222911602e-05
4.28141829588269e-05
2.47037419279354e-05
5.23878017865219e-05
2.40041431952608e-05
2.71339167886588e-05
2.41624691327261e-05
1.72214428989475e-05
4.30964866788867e-05
5.73456706120972e-05
4.88137985012028e-05
3.81305360238969e-05
3.01719602193395e-05
4.48478293426191e-05
1.66637243566966e-05
2.82671579823865e-05
6.05522344750569e-05
5.14316928539505e-05
6.2668869000089e-05
3.85197721218968e-05
3.38553521837728e-05
2.3513133855408e-05
2.16589527762438e-05
3.53472914161109e-07
1.80246034198593e-05
2.27597871636984e-05
-1.65534404383034e-05
1.61508435263024e-05
8.9934371427071e-06
1.58235880196196e-05
-1.10041959631074e-05
-2.56087044041815e-08
-6.98588457177483e-06
2.08959913563038e-05
2.48567849200965e-06
2.48247738434236e-05
3.85120636162831e-05
9.93005843138047e-06
5.65510054596553e-06
1.15247493206451e-05
-2.73899457104282e-06
2.01056222990259e-05
3.20697209652924e-05
2.44882984669234e-05
2.47273828326592e-05
1.14502093799086e-05
1.56497742060627e-05
4.98074888154228e-05
5.63278793607789e-05
6.82245268011591e-05
4.10803968903662e-05
1.20066346059769e-05
1.75051328872759e-05
3.30967574247638e-05
4.42444044048202e-05
5.6549486913013e-05
2.1243107981796e-05
3.83647782119416e-05
2.64191878254506e-05
4.54338350821688e-05
3.00988602832812e-05
3.83619193224783e-05
4.1737010296931e-05
4.73083475014883e-05
2.04515477355919e-05
1.50326807246221e-05
2.80673454542571e-05
7.60869568631698e-06
6.07386768585882e-06
3.43573168882757e-05
2.31508945878489e-05
1.21667508660004e-05
1.73422030968926e-05
2.14178769533528e-05
6.7755529455417e-06
9.74577284168815e-06
-6.68896785577109e-06
-1.61900463934967e-06
-1.20811601731866e-06
4.91093156197968e-07
2.45278067143852e-05
2.33372789535952e-05
2.19189968381761e-06
2.43125215490716e-05
-7.33095473652641e-06
1.09033944673827e-05
1.26541863236047e-05
3.50401922325905e-05
-1.17825083672985e-05
-1.63417955654417e-06
1.13140750145018e-05
3.09734732634961e-05
1.62640124493074e-06
4.1021133947616e-05
2.5118449178647e-05
3.90156847648104e-05
3.95285231351007e-05
4.32034785520708e-05
4.80825489153732e-05
3.96342905749103e-05
3.2984765771824e-05
3.26207619155946e-05
3.04706144950697e-05
5.14240341703915e-05
2.72521471082848e-05
4.9353809260298e-05
2.42511692239645e-05
2.53104359912489e-05
1.57882784211832e-05
4.05207637481064e-05
2.48954179667649e-05
2.77786276343953e-05
4.51534203765305e-05
2.98016764784885e-05
3.2848412950604e-05
2.75574488083296e-05
1.25567285293383e-05
2.89663830845888e-05
2.28859373774688e-05
-8.74838455730308e-06
3.25819193402123e-05
1.96976560615264e-05
-6.69622712149684e-07
-8.16942686097143e-06
-5.12073030372466e-06
7.79209109325124e-06
2.20892593236923e-05
1.20877669129404e-05
2.63636663760698e-05
2.89231052363979e-05
2.75779174481066e-05
1.78972166419021e-05
2.74709110424239e-05
1.5753256493685e-05
2.19233967393815e-05
1.37021439053614e-05
1.53414077616615e-05
2.12958418171169e-05
1.07913189648446e-05
2.56418184374524e-05
2.24099836790284e-05
3.83726144674819e-05
1.6600411102578e-05
4.06587826111594e-05
3.22056138905693e-05
3.59517093173097e-05
1.97208096165366e-05
1.12606407508419e-05
1.89626617015699e-05
3.12747988710467e-05
2.94910030668569e-05
3.01153359365888e-05
2.04196710769053e-05
4.42378043018311e-05
2.61766795934145e-05
-4.70955741033501e-06
4.01429782975786e-06
2.27304668652497e-05
4.06919171758723e-05
4.29852808307532e-05
3.33974405094019e-05
2.36385671897997e-05
4.34802171652182e-05
1.69017130138176e-05
3.2486905073033e-05
3.05556865506835e-05
3.7359404296147e-05
2.56932874997424e-05
7.41651216344854e-06
-2.42123372810529e-06
1.1547620653004e-05
-3.1901827702779e-06
2.73986034620531e-05
-8.89760931889456e-06
2.63567491429647e-05
-5.76749957022402e-06
3.51336690981667e-06
5.38746376451184e-06
-1.51434149967296e-06
2.5031756388011e-05
1.70524920735675e-05
3.21976482355281e-05
5.05486281203166e-05
1.99176138321551e-05
2.25617818861316e-05
1.0554122224584e-05
2.65054418347395e-05
2.68951378351925e-05
4.30258241368805e-05
4.74116587445571e-05
3.24298151256588e-05
3.70940391632903e-05
5.34686988231704e-05
5.51741705394382e-05
1.85109747026075e-05
4.28934001464601e-05
4.33263916382522e-05
3.41451879993321e-05
4.07568004606919e-05
5.82754834056452e-05
3.64134166205983e-05
4.00417673002179e-05
5.4330363787768e-05
2.9999130607285e-05
3.42627228814931e-05
5.42847184909816e-05
3.11555769453327e-05
3.81382888667666e-05
3.36134976129519e-05
1.8309417110283e-05
5.56401876887012e-05
4.03879678251411e-05
2.74232388232061e-05
1.77077639536743e-05
2.27717903012622e-06
4.03994879832678e-05
2.33619892987576e-05
1.80434261334443e-05
3.70898798554232e-05
4.45970824815615e-05
2.0605983167094e-05
4.90631793404163e-06
1.0796869253123e-05
9.74695652015079e-06
2.64434923489912e-05
-5.76301690833218e-06
2.13950952756256e-05
1.0811583818109e-05
-2.31027753307327e-06
9.16902054206456e-06
1.23965080165241e-05
1.41369577697016e-05
2.73984150370056e-05
2.97324846140408e-05
1.53360549357388e-05
1.22184509223293e-05
2.41405539004614e-05
2.920465894037e-05
2.67245521072934e-05
4.45397169009287e-05
2.26587473659052e-05
2.91634035029968e-05
4.5238037001851e-05
6.46276660667445e-06
2.5899425361803e-05
8.9299334580996e-06
3.1254824708725e-05
2.00286597816334e-05
2.67116774746249e-05
3.11981639271952e-05
4.53199947099645e-05
2.1671213441281e-05
2.22621374561652e-05
3.33449096131396e-05
5.29491603363866e-05
1.52978276889103e-05
2.34476365586415e-05
2.046356619553e-05
3.62913836446863e-05
2.88966499114064e-05
2.63831864828083e-05
1.21092259530495e-05
1.75272739809908e-05
1.7119751163033e-05
1.88995517835421e-05
4.28809421822836e-06
1.78067081841802e-05
5.53999951697963e-05
1.50045300516896e-05
5.62475068382953e-06
6.60980862575496e-06
5.27368211107566e-05
1.53384725249188e-05
3.30634420482194e-05
4.20174100353977e-05
3.58982776841076e-05
3.09438879361662e-05
1.25302411644799e-05
-1.99778993200866e-06
9.73307362314681e-06
5.19571631462362e-05
1.31495197605245e-05
9.66951756688633e-06
3.13333998145078e-05
4.16438500752328e-05
2.66084726134517e-05
-4.43604743856174e-06
4.59806502335514e-05
4.13809334130242e-05
6.42721959439557e-05
2.74075813755257e-05
2.31451508121446e-05
3.79894699302844e-05
3.66935456158645e-05
3.05682610193455e-05
2.66043207400541e-05
1.53787811085673e-05
6.31330080483078e-05
3.8943413625893e-05
6.29112202445388e-05
3.60580796989201e-05
2.31438153451377e-05
1.96511140870551e-05
-2.2615782399875e-06
3.81169597039752e-05
2.45930001890607e-05
2.89193703398063e-05
1.26832879974094e-05
3.62972820980004e-05
-3.17059405558114e-06
-5.92176641428966e-06
2.57148268725793e-05
2.65621964203698e-05
-7.77887973978799e-06
2.02791810843339e-05
4.36783962743146e-06
