# Supplementary material for: Research on computational propagation and identification of mine microseismic signals based on deep learning
Source: PLoS One. 2025 Oct 22;20(10):e0334641. doi: 10.1371/journal.pone.0334641 (PMC12543183; doi:10.1371/journal.pone.0334641)
Supplement: S4 Data — (ZIP) [file pone.0334641.s004.zip › 000100700000170.xlsx_0.txt_24.txt.txt]

3.17398912287986e-05
3.6708507782603e-05
1.68189109715895e-05
3.12865554088725e-05
2.60568985710292e-06
2.29907003946298e-05
3.05868103957065e-05
-7.78592410048387e-07
2.44583930217086e-05
3.98712760508289e-05
3.44775776293851e-05
-8.19058564935058e-06
-1.23818537191521e-05
4.07133356905684e-05
1.34847656260726e-05
3.01735737523912e-05
2.38784333678099e-05
3.11207000967822e-05
9.93937289473125e-06
3.16897344563987e-05
2.72606425824496e-05
3.39352015737246e-05
3.45456614893709e-05
3.81665862407446e-05
2.18892072454371e-05
2.998571505129e-05
4.48083329961376e-05
3.75271223568065e-05
3.35359820201403e-05
1.07702211174346e-05
3.57187424446615e-05
3.84815383583049e-05
9.66734766648993e-06
3.12032001892953e-05
7.18571083985212e-06
3.04936598922992e-05
2.59843027993564e-05
1.35423755120721e-05
1.01203389980974e-06
2.5250482463945e-05
1.29072844500238e-05
3.46101462052893e-05
2.54141023973684e-05
1.27041160331442e-05
-1.84587480205415e-06
1.80960979846083e-05
2.10439998216996e-05
1.49934178018677e-05
3.32668382384458e-05
1.63571753860901e-05
6.74122094985644e-06
2.83548730239026e-05
2.84206055295165e-05
1.84876583187138e-05
1.62267713848906e-06
5.71915956386837e-05
-2.60486966975289e-06
2.16426831654426e-05
2.68371569512179e-05
3.85893641824219e-06
2.08571170569846e-05
1.47224251555424e-05
4.87562075860872e-05
1.85361271621938e-05
2.74370025262849e-05
1.52577199616389e-05
3.86490813354803e-05
1.90859036065155e-05
4.94909546954768e-05
2.39070595440579e-05
4.01084483733813e-05
2.41894700974042e-05
1.46269804621357e-05
3.03920013127995e-05
6.81078890683484e-06
1.52217608741513e-05
4.24972667129322e-05
1.58671896672222e-05
3.03312898551014e-05
5.476974271772e-06
4.40730483410422e-05
1.92181079386487e-05
8.90408059916099e-06
4.15651026898942e-05
3.25438251523936e-05
1.16152286103324e-05
3.05348512302817e-05
1.88507940472548e-05
3.31088979632254e-05
3.70437817361197e-05
1.80567200471258e-05
-1.10836896638962e-08
4.06092253936099e-05
1.35868977903433e-05
5.43639025173462e-05
3.83602202061771e-05
2.80246426311112e-05
2.15715529381274e-05
2.80681887771979e-05
3.30536290507149e-05
-4.16599027357527e-08
9.57850357390511e-06
9.73791998633252e-06
3.24159231943865e-05
4.02262566132384e-05
1.32843825434669e-05
1.39862148978551e-05
3.43347980947065e-05
1.04076972013059e-06
1.69417129582838e-05
1.64545316977456e-05
4.1054651643891e-05
3.30898815929543e-05
-1.24005952654059e-05
7.16299405788762e-06
1.18393138379623e-05
3.26434237306581e-05
3.00878523838785e-05
2.4353199438864e-05
2.31244228728566e-05
-2.90338396115029e-06
2.93719953969712e-05
4.43894809074715e-06
1.22129625226345e-05
2.18567312979323e-05
2.6967519508248e-05
2.35989401103879e-05
1.70858379047526e-05
2.47053113484177e-05
1.42390883138175e-05
2.02070681794029e-05
4.39370349081309e-05
8.3991730917113e-06
2.60014095074488e-05
1.21540834736224e-06
1.46947863501691e-05
5.56815901513159e-05
3.69706105883229e-05
2.44099768227618e-05
-6.32021510795229e-06
2.92986297010253e-05
2.62989091035729e-05
3.40377892772123e-05
1.33074112040014e-05
5.18392845184769e-05
3.8524062995935e-05
2.95366246738695e-06
-2.82437112887072e-06
1.02806709855344e-05
8.97970139291977e-06
3.99790996760679e-05
1.92782326701896e-05
-6.09274520054417e-06
1.35732646478818e-05
1.75323035740632e-05
3.11836296728414e-05
2.59097510047224e-05
3.1709833775827e-05
3.2741217362664e-05
2.62522177337944e-05
1.97632812454234e-05
7.15818731521746e-06
1.1330882099115e-05
9.43738574531732e-06
8.11095439479881e-06
3.1873387893651e-05
1.88385112062191e-05
9.14162517070799e-06
2.67401895822276e-05
-5.07410872025908e-06
1.10302633110959e-05
1.26041375143709e-05
9.60135020191197e-06
1.78893054554591e-05
3.39585914522326e-05
3.26418492395079e-05
3.98797662345365e-06
3.04460599123463e-05
2.74530384882535e-05
2.68598031144322e-05
1.62375671235925e-06
2.05606894591067e-05
2.90471121715479e-05
2.5446423865145e-05
1.07251659806321e-05
3.82646053753045e-06
3.6860731031305e-05
1.95644359865335e-05
1.46889643428004e-05
1.92070354339931e-05
2.50798502441617e-05
2.36306023853818e-05
3.71045271668034e-05
-1.96265590581686e-06
1.41698899827167e-05
-3.33084005873937e-06
3.08193867304454e-05
3.28513017042041e-05
2.83379130045813e-05
2.93621288158266e-05
3.22671817878427e-05
2.42498166535317e-05
1.76442194904999e-05
3.06872596469664e-05
3.10637112239921e-05
1.8121271231968e-05
-1.65758526895517e-05
6.49605832315208e-06
1.59923665708018e-05
1.12771080066513e-05
8.21936657319074e-06
1.04482065676107e-05
2.7444156959464e-05
3.77293300688294e-06
4.07246790792702e-05
3.76784824601011e-05
3.37931907684894e-05
4.73857514302895e-05
6.49840176088945e-06
2.10517990411196e-05
4.25286589554541e-05
1.87988179222596e-05
5.1369815909136e-05
1.26535832644966e-05
3.32571326897649e-05
3.32353366169704e-05
2.34604165168609e-05
3.85874475076971e-05
6.64800640475463e-05
2.40148314562336e-06
3.28363019976291e-05
3.54948019761441e-05
3.04743190929605e-05
2.10954493894957e-05
3.28084607699957e-05
2.43781850066629e-05
7.65608125486153e-06
2.20742572435768e-05
2.99553485795262e-05
2.39631800384346e-05
3.13513058319418e-05
7.06490256124913e-06
-3.32988582044872e-06
2.09501471454615e-05
-2.50994314160612e-06
3.65861358199154e-05
3.07162854996538e-05
2.07571351799469e-05
-3.55500381801485e-06
-3.19291441246375e-07
-2.92988344321551e-06
2.65728870619278e-05
1.72085449723274e-05
1.20127925395065e-05
3.00114432295476e-05
-7.35875600770746e-06
1.71075271919124e-05
3.6521872829054e-08
6.65310052636772e-06
1.89193580942335e-05
2.48290147343958e-05
1.9059965801583e-05
1.44942560322663e-05
1.95927648021496e-05
1.48389702911236e-05
4.9801364301328e-05
2.73001912760738e-05
2.13160724932107e-05
3.05776126596066e-05
2.72422625859373e-05
4.49243976385108e-05
4.2925069805475e-05
3.88786682511522e-05
3.36427625942106e-05
4.59987547846492e-05
2.13046641958916e-05
5.7678343428535e-05
4.05725656535608e-05
1.93198515210883e-05
2.00243173670897e-05
2.64296002118544e-05
3.11586042966266e-05
9.54194887475613e-06
2.91214374321239e-05
3.64091872266784e-05
2.88873892449241e-05
3.37908839301252e-05
3.57437375840339e-05
2.52437713252076e-05
3.45085113306245e-05
3.38793922926614e-06
5.92151234528022e-06
2.73452062509201e-05
3.3080602028469e-05
-3.1718994198613e-06
1.32135168143062e-05
8.93505977425383e-06
-7.81576403327595e-06
1.6774247913624e-05
1.71639235148594e-05
-6.54604668941739e-06
9.9976636775626e-06
4.77209654741968e-05
5.59408732344192e-05
1.69209710928104e-05
3.04425476352189e-05
2.23367187261416e-05
3.87861187270488e-05
4.20059140004259e-05
2.11554652913304e-05
1.84589537858103e-05
1.55973061290743e-05
1.37578200675019e-05
2.89418430975109e-05
2.72891029893432e-05
2.99873118213773e-05
4.06603050918938e-05
3.00332067360827e-05
4.0780979622924e-05
-9.15354000715038e-06
2.95612987284083e-05
3.48681244132487e-05
2.58248526038105e-05
3.2533443526471e-05
4.11863080049095e-05
2.36583992701088e-05
9.34514135424271e-06
2.56783488619012e-05
1.60727632653465e-05
1.01431563709473e-05
1.20922309942873e-05
7.07244343957349e-06
2.76147792134805e-05
4.93609554934348e-05
9.50364825237952e-06
1.50043805376475e-05
9.20466686832913e-06
-1.71174359810565e-06
4.28406520876915e-05
2.27646577820233e-05
3.99777851149159e-05
3.83888345275429e-05
4.38838534373309e-05
3.61055621631237e-05
2.53656598203156e-05
3.21664730023947e-05
2.87822987641549e-05
1.57301720744442e-05
3.68600258964845e-05
4.0248189673002e-05
1.5408833944527e-05
3.48915519946295e-05
6.68501516642859e-05
6.48096348561258e-05
4.10736104708728e-05
4.91416516831518e-05
3.6977832584618e-05
3.86690797264933e-05
5.96124947329383e-05
2.17617606617632e-05
1.31714433724638e-05
2.89156577960723e-05
9.666650726882e-06
3.99718371206623e-05
4.2481943939982e-05
1.6445525404258e-05
-4.34893868876078e-06
1.62766881676245e-05
1.65533343035125e-05
4.25216659258788e-05
2.13185022301086e-05
3.20596280554077e-05
3.1666985532094e-05
3.12932222237093e-05
2.6637436932031e-05
1.57308479476977e-05
-1.325776877947e-05
-9.60726234387647e-06
1.47826185858775e-05
1.01803563899799e-05
1.05569330258669e-05
2.81402865889126e-05
1.80370930736092e-05
1.51006316400707e-05
1.94872181812091e-05
-2.1070839607124e-07
2.29990058309844e-05
6.16606731305956e-05
4.08024490602565e-05
2.23364478628525e-05
3.83560458537099e-05
3.01441854005797e-06
8.85001145457137e-06
4.33250305426424e-05
2.96479905146509e-05
3.33184732678896e-05
1.96571597986622e-05
4.03455146346484e-05
3.03061117045587e-05
5.37991570822903e-05
3.45715358920444e-05
3.92276545096393e-05
5.68676616076173e-05
3.80764375756001e-05
1.45198610525274e-05
3.47573547910456e-05
3.41866925953128e-05
1.29680927327315e-05
-1.44322913701913e-08
4.13418607562807e-05
2.54263160257048e-05
2.5214056435413e-05
3.01989542917802e-05
-9.19098599325507e-06
1.37287846198837e-05
2.88592822796005e-05
2.36269532722119e-05
1.28349170387754e-05
1.15265319535336e-05
9.38411564759417e-06
2.48760273709282e-05
6.35865579024044e-06
2.14150328110021e-05
1.94808899029021e-05
1.88732844755969e-05
2.08851402545087e-05
2.75322499481877e-05
2.01469343208666e-05
2.61176460146007e-05
4.41305431908574e-05
2.91995802546316e-05
1.83377644567545e-05
4.75254838532734e-05
1.98329429959029e-05
5.75564819938719e-05
2.96840906697402e-05
2.73901621050058e-05
5.59730487274876e-05
1.58789307818559e-05
4.37096740216322e-05
4.41727108369682e-05
5.98165548100312e-05
3.1442039956239e-05
3.6429312880927e-06
5.053276067602e-05
3.67527366439406e-05
1.81885956339921e-05
2.92040828238696e-05
3.96551472516883e-05
1.57140169169037e-05
4.53700972461053e-05
1.78349613897104e-05
1.94351735281971e-05
1.02220424631466e-05
2.20248443296502e-05
2.26287986897571e-06
4.42500000013177e-05
1.20843074773838e-05
1.11774440771758e-05
1.06967623295153e-05
2.49249469052313e-05
-1.06516414980852e-05
3.76786334259186e-05
3.30857606364999e-05
3.52914401843382e-05
1.78957846365119e-05
1.79403124270596e-05
1.44534112729487e-05
3.6683822844391e-05
2.75796884731763e-05
2.27815247017511e-05
3.4671213935104e-05
2.94353327663468e-05
-1.80069726802827e-05
1.62061666155816e-05
1.56655673995593e-05
5.32816467439536e-05
3.10226321930509e-06
3.43082881595331e-05
1.87609047946018e-05
2.61885914580885e-05
-2.02168931538354e-06
2.95746613548349e-05
1.4169052321558e-05
3.5270477756194e-05
2.59336521649045e-05
4.14913223789712e-05
1.73141877114566e-05
-2.94187405548189e-06
2.47372283096343e-05
3.20550985742769e-05
2.68952812161017e-05
2.85042275781485e-05
3.16671684475023e-05
1.11223517607444e-05
3.102413025117e-05
2.02676034274605e-05
3.67126043749257e-05
3.57692123791209e-05
1.37896865330688e-05
2.84599646827709e-06
2.87998081372432e-05
7.30592373728757e-06
1.78326489154383e-06
9.70306380842891e-06
2.61322992358206e-05
3.3918500633804e-05
4.22095969772468e-05
3.89811245439836e-05
5.30894387845244e-06
2.7819374143154e-05
2.38407019498774e-05
1.72443962377063e-05
2.68188911950347e-05
4.24648344967884e-05
2.21607257909922e-06
3.52019988940229e-05
2.90224368384862e-05
3.0241772959569e-05
1.93446559940579e-05
3.66267933467072e-05
3.51169703724381e-05
1.40315420223782e-05
3.0898895257326e-05
2.21276723218165e-05
2.83489310280672e-05
2.0662863963284e-05
3.53006369514862e-05
4.71892811859446e-05
3.46843392323471e-05
5.34557439208373e-05
5.21475983235976e-05
3.76522885892278e-05
9.38588028937412e-06
3.45279288993628e-05
2.12152872054579e-05
1.25333861340351e-05
1.64938174476212e-05
2.31172695359225e-05
2.80350327906939e-05
3.48318363258141e-05
2.81554944218115e-05
8.91886362699659e-06
8.07482585500161e-06
4.41428514403618e-06
1.73845119880304e-05
1.73266534413025e-05
1.49609212816973e-05
-4.92694744458649e-06
2.53769743428818e-05
-7.69314951195597e-06
3.27693660546991e-05
2.11388832401619e-05
2.39674754070894e-05
2.57344500560815e-05
1.47279303738368e-05
6.02633357106442e-06
4.08780631680794e-05
1.78680478655652e-06
2.72035666904174e-05
2.69405213960383e-05
2.27084718125915e-05
1.96076855937039e-05
1.27640223938079e-05
2.17127269564394e-05
2.79306204970797e-05
5.11596183958352e-05
2.09679566778243e-05
4.75802006399421e-05
2.35140342945567e-05
1.52996905111012e-05
2.64724185369098e-05
3.14616387475417e-05
2.56235749950063e-05
3.28586142888829e-05
1.4639128532301e-05
2.17027719483282e-05
5.69712768677427e-05
4.27157085510373e-05
1.27871538418729e-05
2.39219444175012e-05
1.91811828379629e-05
1.50810070534977e-05
2.33546470610875e-05
3.34828434905774e-05
2.16592279888291e-05
2.49202314721222e-05
3.22613924361551e-05
2.41505683894447e-05
3.75920970786342e-05
1.01431928007677e-05
2.43710161345217e-05
3.39856456955132e-05
1.10128398697743e-05
1.23893775016452e-05
5.11223327664173e-06
3.40139309915896e-05
1.1778261368104e-05
-8.32614867434423e-06
1.73563346883308e-05
1.04077511697597e-05
3.38789371861564e-05
4.62043085172437e-05
4.08973106109433e-05
8.14295791376938e-06
5.45759807334629e-07
1.80233930738674e-05
6.39527253464833e-06
3.19890344340698e-05
2.09303694029176e-05
2.98212951795057e-05
4.19071080569168e-05
-1.59612705850368e-05
1.94699899190336e-05
1.1704709736151e-05
4.29173608255562e-06
2.60975995874291e-05
1.42326807077793e-05
2.53304117705919e-05
2.1501483136865e-05
2.40524324354859e-05
3.28889669744282e-05
3.39559336482488e-05
4.55099968735732e-05
3.13795035726108e-05
1.62335244116636e-05
3.74767211211218e-05
3.41107396203974e-05
1.65957137344298e-05
2.14556333236315e-05
1.66561613364633e-05
-9.69484553413554e-07
1.62707924413085e-05
3.196388830748e-06
3.14000001168305e-05
3.79153745456939e-05
8.5945932073462e-06
5.60663876640553e-06
1.81872620547748e-05
3.57595100193677e-05
2.90109884694683e-05
2.24550799198091e-05
1.8899618892352e-05
1.96998010102326e-05
1.58486295441718e-05
-6.87997283540927e-06
1.65270155378529e-05
3.23696702861928e-05
3.83601341003078e-05
3.64249519508215e-05
2.1927988895607e-05
3.50933136893308e-05
5.15692336325143e-06
2.52446310601957e-05
2.5819571606702e-05
3.17513487366745e-05
2.29806313154539e-05
5.25694209808071e-05
2.77693510865996e-05
1.89873118376941e-05
1.13236550765139e-05
3.86228636557467e-05
3.32899447504908e-05
3.5372755215982e-05
9.12002786689286e-07
8.1502016336548e-05
3.941250278458e-05
3.86567046158052e-05
2.57250183005773e-05
2.39682751770913e-05
4.63052245114975e-05
1.10357589935664e-05
3.36491979231348e-06
-4.85098465851083e-07
-3.57034610423741e-06
1.86795672616453e-05
3.43044549812452e-05
1.04651137982076e-05
2.10699851459128e-06
3.97358641224286e-05
2.45029591636689e-05
2.77203039785644e-05
3.13877984163624e-05
1.94590905520245e-05
1.64942107974611e-05
1.97284833556423e-05
9.04827604043907e-06
2.1001673153996e-05
2.22104610747044e-05
7.74042183519816e-06
-5.64273726699305e-06
1.1172775484793e-05
-1.19901960286291e-06
1.7759079644861e-05
1.17296470577686e-05
3.34542379621036e-05
4.70972859377674e-05
1.85739709443267e-05
1.66962057747857e-05
9.00662354271891e-06
1.74148029076257e-05
1.32992860489004e-05
1.42888053843338e-05
5.88128627630859e-05
9.95475517404288e-06
-4.06380363720559e-06
2.50193950317539e-05
1.74403359009465e-05
7.44096385678824e-06
2.90578012990093e-05
1.50655125218127e-05
-6.02069901418057e-07
6.38655959634729e-05
1.73902674968202e-05
1.56719930784881e-05
3.88308755644934e-05
3.20224536577473e-05
4.0716088387597e-05
1.19432097676653e-05
3.57995531828518e-05
3.35945462201089e-05
4.26424574742076e-05
2.49857123378157e-05
7.82083959114288e-06
6.67076869130911e-06
3.842088602949e-05
2.83014867524789e-05
2.50206749498072e-05
4.52205811601662e-06
4.10874963909312e-05
9.85243425538457e-06
3.08132121480836e-05
3.89035151587151e-05
2.2425353188442e-05
1.80150924535428e-05
3.3661400272559e-05
3.52146285110258e-06
2.86105177492454e-05
2.38414307805535e-05
4.50660657145876e-05
3.20582772349045e-05
2.03465788557593e-05
2.0994795546919e-05
4.73621408067195e-05
1.15314496857755e-05
5.88469268938308e-06
2.06543076815722e-06
-4.8428083071e-06
2.87811431381968e-05
4.58496037142607e-06
-1.42846490868848e-06
2.66280133508204e-05
7.37610194899717e-06
3.3233998271317e-05
5.53479288946065e-06
2.47638438946123e-05
4.18878870422605e-05
1.61531875717171e-05
4.54564131705567e-05
3.91014987384447e-05
5.91358208096083e-05
1.86973308833826e-05
4.72244616488049e-05
6.38764679124718e-06
5.06165537804565e-05
3.03023348531633e-05
2.52185553140216e-05
4.86625285069933e-05
2.89977780546686e-05
4.39974930121442e-05
1.5041773038731e-05
2.6360324847752e-05
2.74136647862297e-05
3.5312807618989e-05
3.49697301848147e-05
2.40880525229792e-05
3.32652245040235e-05
2.09953771009976e-05
1.00792236386951e-05
5.994466072255e-06
4.78083977264331e-05
8.58673644025258e-06
2.22287312419264e-05
7.6554914260496e-06
2.33574362458597e-05
3.10254730574624e-05
2.62150462095616e-05
4.01324195797083e-06
-3.60918172148741e-06
2.84274832685435e-05
-1.27189478121597e-05
3.97866102830762e-05
9.35303534608564e-06
3.94931856026716e-06
2.22110911872918e-05
4.16281963207837e-05
1.94158744214014e-05
2.82682124007017e-05
4.34780025399953e-05
3.13562009490795e-05
1.94515222683453e-05
2.66959140431469e-05
4.35694925098897e-05
1.23392803926517e-05
2.32496425133368e-05
3.64287189528428e-05
2.84733359299707e-05
2.17465001564545e-05
1.8296740063427e-05
4.87942029649878e-05
3.6779083025725e-05
3.76475999399401e-05
3.00979825016346e-05
6.31375283494572e-05
2.33377702836529e-05
3.60849565600009e-05
4.52463716180029e-05
8.09806905046698e-06
2.93990097761935e-05
4.01089221516056e-05
1.36986038812771e-05
1.09195279785188e-05
1.8774384658276e-05
3.36783040217413e-05
1.318653445884e-05
3.89029598679181e-05
3.43189742578422e-05
1.15545644134017e-05
1.99973786355503e-05
7.54987383614188e-06
2.3129442369927e-05
7.00841273593402e-06
4.30391354385616e-05
8.90632954913092e-06
2.4371459652468e-05
1.15490461673249e-05
1.99429477309224e-05
3.40822339522093e-05
1.12257383981884e-05
2.20457397320335e-05
-1.35627818868703e-06
2.65625045690337e-05
2.09583499554871e-05
1.86675367756602e-05
2.94622559765121e-05
4.76382927947729e-05
1.02561195214668e-05
1.37685005660692e-05
1.09025695114139e-05
2.72938318867285e-05
3.27023951505326e-05
1.76928556193251e-05
1.56592575069977e-05
4.60552301996271e-05
9.78778232791261e-06
2.6095350915952e-05
3.17710722314835e-05
4.43449124906179e-06
2.5270280866623e-05
2.07024846585404e-05
2.59115640972245e-05
-1.17527803626258e-05
2.61071586063942e-05
4.43119045271198e-05
1.79751465979802e-05
1.27001684626119e-05
2.68265563944068e-05
1.82831169451587e-05
2.83097281517453e-05
4.36277707824193e-05
4.00610562613918e-05
2.84414725805956e-05
3.73081536791108e-05
2.2798455306932e-05
2.04124588344727e-05
1.47117803575135e-05
3.15115147677172e-05
3.22445667740897e-05
2.55229903652469e-05
8.94615585665773e-06
1.21234082861034e-06
1.75223704279834e-05
4.26058816275448e-05
5.40291626772966e-05
3.986330181971e-05
1.93013328327612e-05
3.00170581724684e-05
3.64225279281386e-05
4.35407313973977e-05
4.57306159422626e-05
3.79845717569395e-05
3.0505328726669e-05
4.72596396433598e-05
3.98188880653596e-05
5.55032231178676e-05
2.88119003515471e-05
1.07582879895149e-05
2.80765573548344e-05
2.25552359832611e-05
4.3049109734808e-05
2.38928034148531e-05
2.30387929347993e-05
3.03465631537997e-05
2.47931486804594e-05
1.5245537077122e-05
4.28498433296756e-05
-6.07454668751616e-07
1.82554731897542e-05
1.99006817097104e-05
2.31217595716914e-05
3.13024949675683e-05
-7.75849941383989e-07
3.45153288976714e-05
2.29907973783111e-06
4.15840505138243e-05
2.71411305603506e-05
1.59441218292451e-05
6.12836489744385e-06
1.45904091002933e-05
1.40025765611566e-05
1.1753899371334e-05
2.31495196697005e-05
2.32455535602508e-05
2.20903514461224e-05
7.6363135990914e-06
2.4833772281785e-05
2.41818659800944e-05
3.84128621026904e-05
2.5703616323275e-05
2.41239090264157e-05
2.4801335498465e-05
1.33968130611501e-05
2.72015919581557e-05
2.12661902591806e-05
3.27079325815793e-05
4.47658320240704e-05
3.1566562712223e-06
1.86734932680701e-05
2.00987396562353e-05
4.18102349575262e-05
4.29584800980613e-05
1.49256559632193e-05
4.27690950642614e-05
3.23967761739172e-05
1.65733150542643e-05
3.87884035339442e-05
2.94309942849137e-05
2.22589400555163e-05
3.4675696720278e-05
3.53596305401432e-05
4.44042035907249e-05
4.08536826164366e-05
1.65970204608883e-05
2.43742907256966e-05
2.7451209322269e-05
1.85555065323331e-05
1.00885209389504e-05
2.69872146922601e-05
7.96962112829731e-06
4.22003366953458e-05
1.33677614033166e-05
2.42703407564507e-05
9.32624220307466e-06
2.6193893574939e-05
2.22734643967052e-05
2.1078967628443e-05
2.64071940005694e-05
2.29881226366273e-05
3.92472183666979e-06
9.03762352186383e-06
3.31220063854649e-05
1.68766344661486e-05
1.3608246976873e-05
3.93031677068495e-05
2.88827600843989e-05
4.94295462851137e-05
3.09231668531006e-05
3.425451368395e-05
1.04177287708195e-05
3.13013471686487e-05
1.56142345170127e-05
4.31943041569556e-05
1.41650637361793e-05
2.0836744391898e-05
3.01830125022068e-05
1.52611188351338e-05
-9.80974827421595e-07
4.46525843530384e-05
6.40553019891681e-05
3.49892949556378e-05
3.61294384346241e-05
1.44120625094758e-05
3.02028606476567e-06
2.93778317143483e-05
3.86661769218158e-05
2.60905526354448e-05
4.30105491628336e-05
2.33827735965417e-05
3.23214981410052e-05
3.18683895152454e-05
3.18759933530375e-05
8.95829001726751e-06
-2.90516730212638e-05
2.39480420567978e-05
2.34918545349313e-05
1.87002417221469e-05
2.60303504042929e-05
3.04459341024593e-05
2.66548424990835e-05
3.15695002143802e-05
2.32415842295879e-05
1.74174997465661e-05
1.84147730313269e-05
9.53885478273582e-06
1.61759908437931e-05
2.11767126069299e-05
2.25432743749384e-05
-1.3629361413219e-06
6.87964191567402e-06
3.06069733685964e-05
1.69191068514873e-05
3.84184174228176e-05
3.2034436630515e-05
1.95227462536462e-05
1.58667997645693e-05
2.88528263510186e-05
1.2178497194062e-05
3.30948874420494e-05
2.31621742493235e-05
2.98779385749752e-05
5.82735159084717e-05
2.23194703859947e-05
4.44587326801036e-05
3.83544153273369e-05
5.56457485929781e-05
6.56541325284627e-05
8.74278994506743e-06
1.42256996895145e-05
2.46308098749852e-05
4.70891257600173e-05
3.94807454084145e-05
3.77132892163814e-05
5.83397378213631e-05
1.479353804126e-05
2.53327596905448e-05
1.69780245606933e-05
2.67827797753777e-05
1.51700410169666e-05
2.55934907546638e-05
2.12401917565208e-05
7.21120240091049e-05
2.65064830376547e-05
6.97691671459999e-07
2.61738023332025e-05
1.95706840554658e-05
4.08313191897133e-05
3.36371328598694e-06
7.52720141824958e-06
9.45829134822804e-06
1.10146514078202e-05
1.2672320043482e-05
-1.19911815717233e-05
2.13824597083399e-05
1.54365696851882e-05
2.13026111967591e-05
1.12034808626211e-05
1.0232460600435e-06
6.16722794092413e-06
2.43196399332031e-05
2.7128705738421e-05
6.19097085820966e-08
5.47370922940383e-07
5.75501492203937e-05
3.43947264662216e-05
3.05525584269568e-05
3.4646446448219e-05
2.58917058430271e-05
4.22103804697765e-06
1.71450964199789e-05
3.26617046906053e-05
-9.75767157819173e-06
3.69458836363571e-05
1.2258786212265e-05
1.96847265697144e-05
4.1073803709004e-05
2.92459044007382e-05
3.4275239490474e-05
4.33162598853854e-05
3.7574246034375e-05
2.71885033380842e-05
3.21095908609272e-05
3.71914971077291e-05
3.51050696322917e-05
1.38956885461047e-05
2.37334444030452e-05
-1.89800661133362e-06
2.5129900546537e-05
3.25502240801903e-05
1.7247680232853e-05
4.45166881663568e-05
9.39137058514825e-07
4.36374433122455e-05
2.99886143516534e-05
1.81076407423311e-05
1.31612472915026e-05
3.68033355893716e-05
2.20837126907855e-06
-7.78584423208265e-07
4.20424909704739e-05
1.06645710573005e-06
1.7512888272395e-05
7.67862384794627e-06
1.51454600534814e-06
2.42514319477293e-05
3.89228418304273e-05
1.34374028501366e-05
2.7627590811035e-05
1.81992020970065e-05
-1.86593894505946e-05
2.22341192037356e-05
1.87046072528346e-05
2.6106829861079e-05
-6.86929260269636e-06
2.66431381494618e-05
3.60908145398137e-05
5.19032798303896e-05
2.05235922864774e-05
2.58113483454118e-05
3.46389628993291e-05
4.02549701827846e-05
2.60715289824212e-05
5.04421963054723e-05
1.26821574788433e-05
4.30875702994583e-05
4.30258941159054e-05
1.94943396015592e-05
2.31265305486669e-05
3.56621968156984e-05
5.61267944504169e-05
4.03120227231046e-05
2.09587019308114e-05
1.77216502976622e-05
1.73546722605637e-05
4.25016036681041e-05
2.24602016712945e-05
2.30699870728551e-05
3.41524654531905e-05
3.68950961246875e-05
5.78299488333589e-05
2.29398315814776e-05
1.26418978750294e-05
4.87341652505701e-05
8.38263606258046e-06
-7.80346595538295e-06
2.90614282648932e-05
6.96511253244475e-06
-5.06865813525406e-06
2.97471938726897e-05
3.02230222480808e-05
5.64459562484368e-06
3.54965379266893e-05
2.87184034615691e-05
1.3102624993263e-05
9.83123166068016e-06
1.90043002999762e-05
3.06516261060129e-05
2.54385498411567e-05
1.07708232127744e-05
3.64314928989582e-05
1.9811923624769e-05
2.33956307509509e-05
3.68436248694434e-05
2.82868123863422e-05
4.43573669252706e-05
-2.01603991141871e-06
1.14576210265579e-05
1.89013866307911e-05
3.60357904543924e-05
2.66308948229303e-05
6.35867250180005e-06
3.78601992169426e-05
2.92754024276115e-05
1.86715501680184e-05
2.9612808662351e-05
2.80273147393801e-05
5.86463315474304e-05
2.31539612652868e-05
3.7341587863738e-05
3.30993470241856e-05
1.47410906745416e-05
1.30148574982514e-05
1.27454157901505e-05
3.53537434642429e-05
2.44665730412852e-05
1.9769184591967e-05
1.17283489192742e-05
1.82008967380498e-05
2.92134102932906e-05
-2.86225411010374e-06
2.98843721567161e-05
2.97093698882314e-05
3.6695199130851e-05
3.63007353342828e-05
3.09279361074367e-05
1.72328855613098e-05
2.91090678809504e-05
3.43661124810196e-05
1.22804775305616e-05
3.11019735828072e-05
2.24881834371808e-05
2.35793434881772e-05
3.18461012439328e-05
4.36940536273804e-05
1.20843186052382e-05
1.4670076420015e-05
9.1285084821185e-07
9.39300445247781e-07
3.12440216912374e-05
-7.9908908720077e-06
4.43398874838234e-06
3.92416506494292e-06
1.31842450348562e-05
2.49000618261595e-05
3.72941150112989e-06
8.09100808367267e-06
1.66922935056399e-05
2.1926210063978e-05
7.52036329259765e-06
3.19148647426779e-05
-1.10180762483223e-06
2.51906065160578e-05
1.53269488303505e-05
1.83697479213305e-05
1.44712715544398e-05
3.96130855749912e-05
3.49384125703634e-05
2.00429422870263e-05
1.70240654679787e-05
2.0797882156854e-05
-7.37341336580146e-06
1.62526239482974e-05
3.21035613732434e-05
1.24779729236798e-05
3.5092889670079e-05
3.40419891288232e-05
3.88804646731384e-05
2.6614241219144e-05
4.08699448959065e-05
4.35169629359852e-05
3.17800743740251e-05
2.96831060152205e-05
3.49259152242092e-05
1.74288405121485e-05
3.60694212379594e-05
3.95519100638784e-05
1.76701745698999e-05
8.63724539823407e-06
2.03002415490554e-05
2.65036258729531e-05
1.32133582597161e-05
4.72109696090149e-05
1.64397471605659e-05
5.48677630916788e-05
2.52662978171073e-05
3.2592309177787e-05
4.39387468037792e-05
3.42204050766377e-05
3.95746891840797e-05
2.84805694807288e-05
1.90218402218901e-05
9.28183690754385e-06
2.15426076371131e-05
1.75257220163757e-05
2.04771404908576e-06
2.83263656791864e-05
2.53227127473967e-05
1.55535890168008e-05
2.0310859816621e-05
2.58284306929688e-05
2.43572091904648e-05
1.21774489002451e-05
2.97356813180394e-05
3.05716190859793e-05
1.31076821401498e-05
2.06000452055871e-05
1.4422835156522e-05
3.43034648430389e-05
7.09917763121852e-06
3.52679587892104e-05
3.2603696528684e-06
2.52422750064786e-05
3.56415405075028e-05
4.73420802464405e-05
2.50218510612864e-05
3.34966634208559e-05
2.79481445666789e-05
3.75432156154059e-05
2.43670177166327e-05
3.23476215198132e-05
3.23464661775067e-05
6.02336288639277e-06
3.71725360548141e-05
3.62861771329164e-05
2.54224783031079e-05
2.06543379798925e-05
2.08878725094894e-05
3.48271038893744e-05
3.15388571882409e-05
1.16543037269416e-05
1.01737213093212e-05
4.74223279495861e-05
3.12232396760981e-05
1.26144096395521e-05
5.02016243118927e-05
3.76522520190518e-05
2.46676950292108e-05
9.50808043267831e-06
3.89152703069089e-05
3.22678507670134e-05
-8.48507376885013e-06
5.93720503385348e-05
4.81266948784701e-05
3.872524126409e-05
3.48838073848577e-05
3.76448748275452e-06
4.56435843015563e-05
1.99997583714092e-05
-1.37913446470801e-05
-1.68532542429119e-05
2.03475644700344e-05
2.35361527051494e-05
5.50858595233632e-06
1.8361576737456e-05
2.31724181474135e-05
1.60584467204861e-05
4.03509816190367e-05
-1.29072449716836e-05
3.01005901268433e-05
1.37041660668905e-05
3.49253459304489e-05
2.93931404781246e-05
1.02822206891585e-05
2.88287765935874e-05
3.39486925727084e-05
2.84144736835837e-05
2.8654485099885e-05
3.96506043748537e-05
1.533630583663e-05
3.89186087329379e-05
2.41576066101699e-05
3.17277760409383e-05
2.72445873650578e-05
5.4836516035805e-05
9.04040583688953e-07
4.61119601108652e-05
3.49037765978071e-05
2.75353172210213e-05
1.65764191471751e-05
3.20957967593647e-05
1.90067647653162e-05
2.15024581359763e-05
-4.97611070593956e-06
3.90396743519623e-05
1.7944261405976e-05
4.12868638303687e-05
3.28240638188177e-05
4.05991632002674e-05
1.86074635420574e-05
4.43043580998429e-05
1.77109223030977e-05
1.91750482594084e-05
6.45513971947352e-06
2.05272912145056e-05
2.85060006253779e-05
3.07073560771401e-05
3.75735042401747e-06
1.88491510524755e-05
2.69005175612118e-05
5.3304476919619e-05
7.98357719619072e-06
2.85858071097135e-05
4.78543426476775e-05
-1.65271900304324e-06
3.48126663865777e-05
1.45443258360825e-05
1.71616560361254e-05
2.75615085627092e-05
5.085203672542e-05
1.78445361287617e-05
2.01423470160699e-05
2.77739494171466e-05
1.55963873449267e-05
3.27540044408761e-05
5.24669022341714e-05
3.06642262512281e-05
2.38187066533972e-05
1.62801953653619e-05
1.96719269270271e-05
1.4352572470207e-05
3.52114928317121e-05
2.98583233122225e-05
1.2805231387064e-05
1.66789235464016e-06
3.5748301541286e-05
1.93823812809018e-05
1.15028557454669e-05
-1.37804084798773e-06
1.56485500559597e-05
3.30494101830719e-05
-5.8643127100655e-06
2.31104184483135e-05
1.53704631301359e-05
1.14340655085304e-06
2.85059198029938e-05
4.4879343915819e-05
-3.05511078608316e-07
1.53284444114208e-05
2.96512932614059e-05
3.13338531597303e-05
1.69307486525472e-05
1.51654656401772e-05
4.3852765112514e-05
1.34938469643813e-05
2.41566894315018e-05
5.86665475850744e-05
3.54518588030153e-05
3.39800294034591e-05
3.9782360171402e-05
3.98691655159763e-05
2.77697013329737e-05
4.32424333972696e-05
3.69297257843641e-05
4.22327997850123e-05
-1.54157932050355e-06
1.93618543990092e-05
2.44103353057588e-05
2.00993073598496e-05
2.78869913735094e-05
2.48414836190902e-05
3.14754276735758e-05
1.58726741494554e-05
1.22055854648889e-05
1.53598050373986e-05
1.86322112175836e-05
8.65660935538646e-06
3.38309383669293e-05
2.73081787812172e-05
6.57618837104296e-06
5.47931290418562e-06
2.34519052884732e-05
3.16437802976672e-05
2.17608018800436e-05
2.77442216960062e-05
3.29348009675414e-05
1.26274125044222e-05
2.19744870440036e-05
3.54253971632076e-05
4.70026801774469e-05
2.65786664017719e-05
2.10740312443604e-05
2.33197736397036e-05
1.44684251437128e-05
3.56930179420114e-05
2.91649048886799e-05
3.20571699246133e-05
2.43496865842675e-05
2.78140601339458e-05
1.9428345398165e-05
2.30066878512185e-06
3.1096118638303e-05
1.99048351286122e-05
3.15026768234492e-05
3.62598761415023e-05
2.60563960989246e-05
3.63188100542496e-05
2.79767175262359e-05
2.49590340683086e-05
3.51084995744169e-05
4.2983885818172e-05
2.12878013623628e-05
2.73528061083463e-05
3.74827079153491e-05
4.89737246257128e-06
2.02789696525575e-05
2.05004883724883e-05
2.14356078473337e-05
2.01081676493456e-05
1.92379670752853e-05
5.49967039717302e-05
2.28405372805234e-05
3.01549527752683e-05
3.57491063344353e-05
5.65237202878283e-06
3.50300007747393e-05
4.83173020840514e-05
9.07624140335272e-06
2.96812625844541e-05
2.51227865174966e-05
2.05504320247667e-05
1.53475135762282e-05
2.89293947618941e-05
-8.09763610689405e-06
1.63679679559106e-05
3.31421229231375e-06
3.66327993183708e-05
5.05858314472959e-05
1.24289644654837e-05
2.614914529029e-05
2.71704579359526e-05
3.74816112847219e-05
3.98743131660691e-05
4.32129919472224e-05
1.5800804495129e-05
2.25766163873022e-05
3.36594384358834e-05
2.34843642550786e-05
5.65268869686759e-05
3.68586763842908e-05
2.47069964469607e-06
3.69557889983262e-05
4.40383176045752e-05
3.06258595505865e-05
3.2862918439821e-05
3.49963642295416e-05
3.98958030067006e-05
2.03627093158504e-05
2.01098829998145e-05
1.16231977423701e-05
-1.1299746150646e-06
3.65206818305345e-05
1.72186463252804e-05
4.25771188292521e-05
3.61486557485852e-05
6.9662809020035e-06
1.44984553172002e-05
1.40806888736159e-05
1.15761080926729e-05
2.81363659209758e-07
3.00223449912626e-05
2.22058990590021e-05
2.03554090516238e-05
1.84698084292519e-05
4.43651915682669e-05
9.1903479686881e-06
3.9171637759731e-05
1.79634124020635e-05
3.01128724839242e-05
4.23630821745562e-05
4.01379109767524e-05
7.79285255287197e-06
4.26438379855856e-05
4.20157954631189e-05
3.35852263434422e-05
2.68353928867215e-05
3.76757437486244e-05
4.00373262890218e-05
1.89428232994614e-05
2.37335255752073e-05
4.7904925826522e-05
2.07870512064947e-05
4.35543462856558e-05
4.21493179380555e-05
2.68602499126798e-05
1.1032279147574e-05
1.31154375569404e-05
-5.73206206298262e-06
4.84718964035729e-06
2.59243910308029e-05
1.33879360784321e-05
1.37917366678451e-05
2.36602714022169e-05
4.37945556558131e-06
8.60131839922994e-06
1.52648467435358e-06
2.57539902357301e-06
4.17723048622229e-05
2.04878426409978e-05
1.96750703667496e-05
1.76592037327144e-05
1.44774878476117e-05
3.02098180745131e-05
1.95565751568484e-05
1.17138692710211e-05
3.11015193382433e-05
5.68656010509446e-05
4.70866418362803e-05
2.85692359267572e-05
2.28971937230174e-05
3.42503973390979e-05
4.28436059419919e-06
1.73554527236571e-05
4.57093417345037e-05
1.58570641134284e-05
2.62898761383666e-05
1.98404346174861e-06
3.31163214194641e-05
2.07951549658166e-05
4.64227917212939e-05
1.96291753814173e-05
2.9266397272966e-05
4.6879519274399e-05
2.62739707154694e-05
4.03740002678947e-05
8.3379758889535e-06
1.62405276469692e-05
3.92659032507143e-05
1.48043574698846e-05
8.72457994888485e-06
-6.09399430861918e-07
2.09633378460049e-05
3.00325302786046e-05
3.99730081961272e-06
2.02139124592181e-05
1.81871738908569e-05
2.95330317059433e-05
2.12146547081e-05
2.20080516292559e-05
4.89181935419231e-05
4.80129807131984e-05
4.30017681179265e-05
4.59906290375785e-05
2.76821447713074e-05
2.04357557344022e-05
1.90487452438066e-05
2.68751563091553e-05
3.62969685828616e-05
3.84471485428652e-05
6.5399533751031e-05
8.0320514460996e-06
1.12109268176803e-05
3.53571528728729e-05
3.07354030150224e-05
2.90830613453946e-05
1.62505689566625e-06
2.44554374916075e-05
1.43255619616646e-05
3.32241085765662e-05
2.80326561625408e-05
3.16583168669724e-06
1.69537757135939e-05
6.40687853446641e-05
2.11147330186651e-05
4.04898746262202e-05
3.82890423914273e-05
9.50530918435369e-06
2.94709485367151e-05
2.03795334671e-05
1.1113905160537e-05
2.2869307201781e-05
1.8842573161647e-05
4.21731206185354e-05
3.33993638061422e-05
2.70217982144277e-05
9.0662031068309e-06
9.69255660892264e-06
-1.63997136783975e-05
1.53605418957242e-05
3.32705705881084e-05
2.02118850652266e-05
2.9580588198743e-05
-7.3153709894446e-06
4.12030135766515e-05
1.92828749890457e-05
1.70736911777272e-05
2.46516582599003e-05
4.2575787934883e-05
3.37194424342695e-05
1.00230361986063e-05
3.04124896657231e-05
1.98234787338502e-05
2.02388987214965e-05
1.57100734401614e-05
4.13320355710086e-05
1.57384354688908e-05
1.34490769342342e-05
4.87887300027065e-05
4.03664819510053e-05
4.38233589388116e-05
2.5851702215946e-05
4.79196879072857e-05
3.77822099760084e-05
4.30051046225968e-05
4.98657737910884e-05
3.64583141970506e-05
2.75040040030279e-05
2.65107805164346e-05
2.59884516279726e-05
4.10431082126733e-05
2.77630683146004e-05
4.10921610102327e-05
3.63446783487935e-05
3.10173683182709e-05
3.63745764594938e-05
5.29389701623381e-06
2.93864432831687e-05
3.42401804981623e-05
2.42407443917512e-05
9.86166640855418e-06
3.07144604937687e-05
3.92045421458268e-05
1.71991791549137e-05
3.1325007252159e-05
2.05307959174925e-05
2.63269206955293e-05
4.41847115706392e-05
2.67709995721896e-05
2.6415606878651e-05
4.82840178174685e-05
2.34497668617888e-05
3.5290752185163e-05
1.77264466513278e-05
3.04566415146901e-05
-8.53939645532328e-06
1.83265458860683e-05
8.02113222311024e-06
2.54630431618318e-05
1.23997779796481e-06
2.26249198016492e-05
2.15121516867605e-05
5.17328662143355e-06
1.56524895693853e-05
1.75597465082553e-05
1.58015476422271e-05
2.2728259930297e-05
1.29941342258949e-05
3.68020825753573e-05
3.77446153867645e-05
1.4795526780779e-05
5.03990675076338e-05
1.30660462458297e-05
3.45639527507718e-05
7.13287619179931e-06
1.62763703501605e-05
2.93586810169533e-05
2.93194598408587e-05
1.0712186415585e-05
3.25074618581393e-05
2.5635769934752e-05
1.55373806582299e-05
1.26923714304608e-05
2.49957927263315e-05
1.12976994354662e-05
-9.1291963206071e-07
4.80255955944898e-05
3.85030020531131e-05
4.21599919726926e-05
2.71045451011354e-05
3.66279442456158e-05
2.93518009302432e-05
4.16802554926053e-05
1.89172535539295e-05
1.73680347362939e-05
3.03033909221748e-05
2.55193072466268e-05
1.77029789859858e-05
2.42107442671925e-05
1.92465524059982e-05
8.70858791746011e-06
1.20201238084518e-05
1.90462870527061e-05
-1.72122342355453e-05
-2.81517101248113e-06
2.26710160868169e-05
2.12634940733085e-05
3.78555223029744e-05
5.13189346810263e-06
5.74805570840615e-06
3.07847757692076e-05
2.99704636887161e-05
2.72637007661797e-05
1.48591446744325e-05
2.79847014004523e-05
5.87517583452354e-06
2.24514659719802e-05
5.29382872045179e-06
2.32477823484942e-05
1.9876381973379e-05
8.72020535545299e-06
2.53506862231667e-05
3.41386945571816e-05
1.62127178712454e-05
2.57556975101516e-05
4.17939756373328e-05
5.34499817939702e-05
1.32179526626437e-05
2.66092312492962e-05
1.88703995732315e-05
5.04930494159476e-05
2.78895671762078e-05
5.07132390249678e-05
1.74608792233621e-05
4.02160805846405e-05
3.54789213893711e-05
4.43488410706061e-05
1.06261372773758e-05
-1.83961808202907e-06
1.86115034442492e-05
2.64047741866947e-05
3.58619650281687e-05
1.38114475325999e-05
9.6882757884254e-06
1.65041058689469e-05
8.22226454029943e-06
3.55317003245273e-05
6.13545680612928e-06
1.10245584433348e-05
1.80525426743331e-05
1.87814779763667e-05
3.26666138074643e-05
2.15187814818176e-05
6.41130321110144e-06
2.78012958670336e-05
-4.79513535804067e-07
3.15327183322402e-05
3.57944372419887e-05
9.2377063060889e-06
2.70429183129901e-05
2.63052092155916e-05
1.8515326161465e-05
-1.58727629902453e-05
2.23458228832628e-05
4.10669673407405e-05
1.98038258969137e-05
2.06502833392093e-05
1.46777901551735e-05
1.88391923552147e-05
-4.55752311471362e-06
2.44711192687925e-05
2.00391625968683e-05
3.08964234146817e-05
1.40881291989511e-05
1.71781105090154e-05
3.32381743353963e-05
4.19796112600644e-05
3.16865593339219e-05
3.40825946184245e-05
3.06078711804641e-05
4.19885238054939e-05
3.04163788416298e-05
3.9922529466919e-05
1.74722016341195e-05
1.63139669884246e-05
2.13524841841418e-05
2.05585094038042e-05
7.97624924447824e-06
1.49208855457257e-05
1.14351413359149e-05
9.87451476871384e-06
1.87771952898908e-06
1.66999029038191e-05
1.3146295361382e-05
2.30534635995929e-05
2.77522880809642e-05
1.48012799259785e-05
7.51614169346523e-06
1.57383507970683e-05
3.42386017951193e-05
3.19231606586967e-05
-7.08526313218425e-06
2.48790009474032e-05
1.46864633371142e-05
3.8091643911371e-05
2.01303306020079e-05
6.20150120124844e-05
3.55031979872281e-05
2.04856738488122e-05
2.19591285400082e-05
2.58197851654343e-05
3.91545710611973e-05
2.83375815112526e-05
3.3446977495647e-05
2.06784220952418e-05
2.2358452913416e-05
3.33158104048076e-05
1.31431664637023e-05
1.19525644599303e-05
1.09330851155024e-05
3.59996465776647e-05
1.55049859380528e-05
4.33962424002568e-05
1.87598986338372e-05
3.9026812156447e-05
4.34296227502648e-05
1.33713096058627e-05
1.89009911789701e-05
2.2997784275558e-05
2.63415631893289e-05
3.694531874291e-05
3.91222061122512e-05
1.45518909095541e-05
1.17741517620636e-06
-9.7201259309985e-06
3.68422621278314e-06
2.48710996077999e-05
1.31955428064597e-05
1.70074159693934e-05
1.37095555602045e-05
-4.29182851763787e-06
4.35180538894226e-05
7.35590499036814e-06
1.78099956572108e-05
3.02803722096328e-05
1.38571304409021e-05
1.82420762432286e-05
2.86003503726452e-05
-1.68293440349129e-05
4.91978703951526e-05
3.18513674026737e-05
1.67513294057906e-05
1.97217052083719e-05
1.33892536949468e-05
2.22187705130161e-05
4.5834915021952e-05
3.43027353709846e-05
4.39345796295712e-05
2.70702639298496e-05
3.19554985673022e-05
4.31616592688298e-05
3.03989358260329e-06
2.8920834986361e-05
5.42122971407639e-06
3.91916541456638e-05
4.52258669266092e-05
1.83315789313164e-05
2.2267582559793e-05
2.79864172639841e-05
4.05958439483031e-05
-8.29474266990701e-06
2.82074710370538e-05
5.18332746086852e-06
2.15076979232585e-05
-4.70564241686957e-06
3.27309547188808e-05
1.17235763480643e-05
4.6673706253213e-06
4.5240927864462e-05
-1.82574053359612e-05
4.42171526309765e-05
5.24304378971884e-06
8.48922689021754e-06
2.21777429395244e-05
2.93208184445434e-05
1.90773858983619e-05
3.36801532803172e-05
8.23740100698116e-06
2.20182804108016e-05
6.57712214495105e-05
8.37803352148331e-06
1.18186401276352e-05
3.4830552406207e-05
1.05548714491595e-05
3.09798229758606e-05
2.04792230968176e-05
3.51408918926621e-05
3.79831153776282e-05
1.20703446447509e-05
6.74502365723823e-06
2.43697007392954e-05
2.86339975331302e-05
3.01351281781546e-05
3.56989638025574e-05
1.97904064442797e-05
3.19409128561709e-05
2.48170622380701e-05
2.6119145189503e-05
3.65934075922283e-05
1.90396675832867e-05
3.78970900471445e-05
2.50922346826086e-05
4.49996437350876e-05
2.75243264033398e-05
1.78057541525824e-05
6.46184290121178e-06
3.25715705271608e-05
-1.0998651167503e-05
-1.12777774064633e-05
1.17467814682336e-05
1.54001620721689e-05
1.56203966125055e-05
8.66705848735128e-06
-3.08844549465776e-06
1.75214181583036e-05
3.35629635623552e-05
1.52188822890279e-05
2.08517389762658e-05
1.01318226621755e-05
4.46559782878785e-05
4.39934795280517e-05
4.0715139242005e-05
4.6156773460089e-05
2.29809080037608e-05
2.34709413195238e-05
3.2380199975396e-05
1.27146056107652e-05
4.4544461892196e-05
2.25997675426569e-05
3.31539930151046e-05
4.00455943349677e-05
1.99208819474551e-05
4.94382938336595e-05
1.35758227944776e-05
2.24880417673651e-05
3.59686967081834e-05
2.9578450619978e-05
1.48853238309779e-05
2.49341041962209e-05
7.84357206567181e-05
1.59117301366825e-05
3.47455686774241e-05
2.4508263257186e-05
3.06496564795093e-05
1.29805010117305e-05
2.67419747036238e-05
3.66856091117004e-05
4.5453445250012e-05
4.39530291731797e-05
2.04208847685479e-05
7.13955225588289e-06
5.96513156386726e-05
1.31749703262794e-05
1.8021403629957e-05
3.05353210612624e-05
1.79784150955805e-05
1.97368728010385e-05
3.24923396192852e-05
2.4397026094694e-05
3.87227498857405e-05
1.21332005835265e-05
2.38077277555593e-05
-2.51598068698171e-06
4.06786037605211e-05
1.13717191112008e-05
-3.39789475385377e-06
4.01646905716151e-05
2.46391106089508e-05
2.98304116709106e-05
1.9932223541376e-05
5.04266490418198e-05
6.94257763059795e-06
2.32412090372132e-05
4.16782273397686e-05
1.6835082310587e-05
3.22508218853745e-05
3.30806413456155e-05
2.46671453242995e-05
1.11724143164212e-05
1.46347845591361e-05
2.67867648349598e-05
1.98852334822849e-05
3.90773604674651e-05
3.99019848434597e-05
2.78245086773255e-05
3.41923410702571e-05
4.20600874316343e-05
2.27717512705752e-05
2.85863068112005e-05
1.65070750315467e-05
3.60703991138264e-06
2.04502874484339e-05
4.78360009594245e-06
3.73215779925245e-05
2.35786553387428e-05
2.68255013898014e-05
1.35902718651867e-06
4.14456550895058e-05
2.41737619047308e-05
4.23338702758078e-05
2.85026776655611e-05
3.68036884599729e-05
2.02232065399645e-05
2.79386967490032e-05
4.22612729680754e-05
2.3267548566688e-05
2.84457257443519e-05
4.12839257951687e-05
-5.89401738300412e-06
2.47731259973666e-05
2.89612794640411e-05
3.52946589607135e-05
1.37256876608851e-05
2.18663985352475e-05
3.2857689140381e-05
1.48191415389391e-05
1.69520632377864e-05
2.62456840031779e-05
1.94032160135174e-05
1.33657838451684e-05
1.04104948491186e-05
3.40724137407584e-05
1.89730165965616e-05
2.49396406706422e-05
2.40474230726109e-05
1.66602925741348e-05
3.49030369206086e-05
2.08192611176028e-05
3.61229100811904e-05
2.42678190998587e-05
3.79178228312345e-05
1.19815761847249e-05
-6.61087892322243e-06
1.65519241480891e-05
8.72877873280882e-06
1.71355109056255e-05
2.94417262429271e-05
3.00348427919668e-05
1.42151426973357e-05
3.38735191375583e-05
4.44212735636562e-05
7.1335036659193e-06
3.854889823989e-05
9.52486294353213e-06
-4.96557141009628e-06
-5.56462863693301e-06
2.96651668535924e-05
1.64679689191789e-05
2.08103970889666e-05
2.40338777846631e-05
2.50519225650715e-05
3.86249686404762e-05
6.53977529400737e-06
1.2130344060603e-05
5.44570459219066e-06
2.2453249213939e-05
1.4761129551818e-05
4.5884106755448e-05
1.89312853453037e-05
4.0542376839196e-05
2.00374747265272e-05
1.1849362724857e-05
4.10318446822446e-05
1.67557457954466e-05
-1.23901940775217e-05
1.31530808706278e-05
1.89998320197748e-05
3.63916209387731e-05
6.81253303143487e-05
2.03801146617994e-06
4.34899488819022e-05
5.54747196854512e-05
3.18392091084341e-05
2.36536293931715e-05
5.44294052417145e-05
3.53895582758102e-05
1.51629953987508e-05
2.69632089466982e-05
2.5614528087127e-05
3.09495842753677e-05
1.74876865651175e-05
-7.70960589882131e-06
4.24587810293185e-05
1.01406206307944e-05
4.20740273185824e-05
5.16908690507829e-05
9.20625720806334e-06
1.72103803811387e-05
2.996704839119e-05
3.76431202450692e-05
1.2175954395527e-05
7.82432825716274e-07
2.11015596876892e-05
2.98087566393651e-05
1.51305796247105e-05
3.555241541229e-05
2.04074471566973e-05
1.02804920194765e-05
2.18857059886031e-05
1.88084928406152e-05
3.84580430728229e-05
1.78373816143082e-05
3.32788201160549e-05
3.01769580178913e-05
4.5622540748654e-05
3.26550075933457e-05
4.54736612361537e-05
4.43676853361162e-05
1.44499594139345e-05
3.6134931195652e-05
1.98381296915319e-05
3.76602123744639e-05
6.21329048902817e-06
4.56488468567711e-05
3.85824586327522e-05
3.68238726011983e-05
3.2537383613858e-05
4.04514309123777e-05
3.87237732326623e-05
4.09897403620251e-05
1.50078135866761e-05
3.95182138081579e-05
1.09599283746685e-05
-1.27043517502096e-06
2.1667250865331e-05
7.21485835960823e-06
1.01655777283242e-05
5.18566042498196e-05
4.93073855866724e-05
1.36322765975819e-05
3.0646572652192e-05
2.46466633041392e-05
4.81727184111786e-05
3.32801673715337e-05
2.64687130312457e-05
2.77706973875984e-05
3.65745470825467e-05
2.5286989763555e-05
2.47898051793766e-05
5.74845690959715e-06
2.16410388615102e-05
5.15308209472487e-06
2.24396802678076e-05
2.62302636239881e-05
8.57442131787425e-06
3.32409353398791e-05
2.23114109087511e-05
1.86620273235545e-05
4.3971814231248e-05
8.52694220850124e-06
2.00914544818581e-05
3.72928219717452e-05
4.58563691991112e-05
1.77602596827414e-05
6.0509162293114e-05
5.16853393474167e-05
3.80746530429041e-05
2.51572701494701e-05
3.48240430403738e-05
3.61520396601407e-05
3.16098347537035e-05
2.56430604573877e-05
2.21926526801598e-05
3.94447887889066e-05
1.95413520428555e-05
2.5258553463465e-05
4.8812192946799e-05
3.74897691165203e-05
3.94563528849626e-06
9.56089605804227e-06
4.55401617376276e-05
2.59692414803126e-05
3.1326991894853e-05
2.23281340789434e-05
2.93829786197478e-05
3.9002395798677e-06
4.32267854190148e-05
1.59738417502193e-06
1.1334982508051e-05
2.22750493105671e-05
2.62635799741859e-05
4.12582116737615e-05
3.58265728729568e-05
4.31215522140821e-05
3.85814781676518e-05
-7.60150529394152e-07
1.6918155050719e-05
1.76877505286598e-05
1.42428106080026e-05
4.02903856064542e-05
3.89150809028351e-05
2.80119160810656e-05
3.48427486320438e-05
1.88387057009974e-05
3.26554283241266e-05
1.60342252537245e-05
2.23196424122028e-05
3.4888155145462e-06
1.97404220232151e-05
2.61719778981376e-05
2.31527321997896e-05
3.16057874531893e-05
3.86775379271959e-05
2.17395567752458e-05
1.14383953035742e-05
4.31355051752637e-05
2.83342022803237e-05
2.5848057046896e-06
1.48963241538702e-05
1.01632923258601e-05
1.04932465833276e-05
2.66591240695515e-05
1.42687195313993e-05
3.02688698812896e-05
2.54901694194622e-05
5.14254226181253e-05
1.37317152803151e-05
1.374242562737e-05
1.66356493575798e-05
-4.70600893153739e-06
3.671053254339e-05
1.29503834389558e-05
2.75018041825454e-05
1.85410820481896e-05
3.24045298996079e-05
5.91655885205897e-05
7.23653408392541e-06
2.33759824783188e-05
1.10936085611515e-05
2.90999762854283e-05
3.22130059693955e-05
3.60840418429084e-05
1.55567381352885e-05
9.12265104453571e-06
4.36230187199368e-05
3.42889914635787e-05
3.84449712496041e-05
-2.18681839465157e-06
2.34617534332464e-05
1.38653043640861e-05
-9.40765645828992e-06
3.0584125391698e-05
1.98614869417382e-05
9.32208394642144e-06
2.13923088940529e-05
2.30959181973879e-05
5.13048147237021e-05
8.25426138075826e-06
1.12344789070435e-05
3.4049893200799e-05
4.29968806749653e-05
2.85222595222729e-05
1.13192684727652e-05
1.09540524251261e-05
1.80195955464684e-05
1.44514763235663e-05
3.0723574968631e-05
2.58361575855385e-05
3.27153040125545e-05
3.43342011526396e-05
3.55241633478745e-05
2.34604922727525e-05
4.98979040569283e-05
3.27740379090883e-05
2.47958680957347e-05
2.07173685229354e-05
3.11684350978487e-05
3.50441137812062e-05
4.33811377510486e-05
2.28171224752573e-05
2.1678052715722e-05
2.14856643253846e-05
3.5658278772774e-05
4.19527107203118e-05
3.0942387406292e-05
5.96488354519263e-05
-9.32032394454043e-07
2.4457590550993e-05
1.7097639547688e-05
2.80225842947373e-05
1.67149468711062e-05
2.70026842960985e-05
1.41984755018902e-05
1.99638645559767e-05
2.40067574910812e-05
1.56647973878662e-05
2.42553018322131e-06
1.52954083723538e-05
8.8696805098952e-06
-1.10925293476912e-06
7.63560019400248e-06
2.45850181962845e-05
2.71000738860655e-05
3.89891361560953e-05
1.156611498261e-05
-2.72951304522048e-06
1.89550643130949e-05
2.30260282142389e-05
2.02554235042731e-05
4.35493626114896e-05
1.01415089590658e-05
4.940558505095e-06
2.29124205560965e-05
7.60249329932204e-06
3.56693912698434e-05
1.52255529852339e-05
2.05816486598118e-05
3.96093166594571e-07
1.51533283183642e-05
1.28760972010279e-05
2.48830985940773e-05
3.45781414286738e-05
3.02275369958752e-05
-1.2966714557734e-05
2.35468075279541e-06
3.26303078727678e-05
1.51016701839793e-05
3.40074785118391e-05
2.49083849313727e-05
2.65482228330203e-05
3.75386872298347e-05
1.72312073616567e-05
1.88255209829433e-05
2.94747796159528e-05
1.84508387590709e-05
4.52570814560202e-05
3.18744225264388e-05
1.54487992478674e-05
2.10037733877248e-05
2.13266646945038e-05
2.99811505206603e-05
2.3853315773997e-05
4.48301145337544e-05
1.4553972905706e-05
7.9327172823805e-06
5.60408096674914e-05
3.10968993553635e-05
1.67215257595968e-05
3.65525122054971e-05
2.37846311940974e-05
4.10871452791477e-05
4.02021658827539e-05
2.24124203700382e-05
1.63354690681363e-05
3.77761204226215e-05
4.85055778993081e-05
5.09170859186702e-06
4.77089523482343e-05
3.0929533633693e-05
2.50839648603992e-05
1.5402224931239e-05
3.85886734429762e-06
2.23040397778867e-05
3.49326290006508e-05
3.06317014390392e-05
3.31678405057831e-05
1.06763096028885e-05
3.05690570827914e-05
4.72066096081109e-05
5.02628442359828e-05
4.90888916552444e-05
3.47757214830149e-05
3.65740172516885e-05
3.0528646290213e-05
3.91903935358391e-05
2.98697804730972e-05
2.81825038330243e-05
1.95345137747241e-05
3.6086320971337e-05
2.78342346096708e-05
4.41094096959394e-05
2.66679896190897e-05
1.33483970481141e-05
8.07880170587483e-06
3.0935318847479e-05
1.19674666675879e-05
1.44741732059205e-05
1.21120872795441e-05
3.82783676719457e-05
-1.80321271269436e-06
2.73733408699437e-05
-6.61642658977962e-06
3.13262156101106e-05
3.18541649730524e-05
1.01010383301036e-05
3.64737068296199e-05
1.58608889624805e-05
2.57564192342367e-05
2.27136191310869e-05
1.31276602918472e-05
1.65740755026201e-05
2.36404967050807e-05
3.21524465529138e-05
3.33837078660824e-05
9.49331422871678e-06
1.59702110248384e-05
2.74228034189443e-05
3.64455113095976e-05
4.56593345158583e-05
2.057938353619e-05
1.29639743095741e-05
3.02194587136617e-05
3.56411940905388e-05
5.17287030848404e-05
4.0199084455148e-05
1.75381593689237e-05
-5.54164830487907e-07
1.68318335229572e-05
7.69244891074747e-06
3.87905093406064e-05
4.29069749702657e-05
1.94344079268524e-06
4.76840516845045e-05
2.90668813541171e-05
4.5823696266285e-05
3.87986105297039e-05
5.44099208556363e-05
3.04733838329167e-05
4.1763134989582e-05
2.0999153144258e-05
3.68958581212052e-05
1.59791504750909e-05
4.29849607612511e-06
2.57669729102913e-05
1.76946367346538e-05
3.85017559381773e-05
2.0622083410453e-05
-9.44862709476335e-06
4.19029261890256e-07
6.69945656716521e-06
2.00751703850405e-05
4.43478983531817e-05
2.88116360376143e-06
4.49216826029621e-05
2.07576632989845e-05
3.61563424365764e-06
1.03195687960347e-05
3.65349124361011e-05
2.51388394185238e-05
3.16079361056327e-05
3.40545894650197e-05
2.13949801688653e-05
3.49226072935598e-05
2.79081183610957e-05
1.55126198842588e-05
-8.32897958497654e-07
3.6205601351106e-05
-8.56042964210653e-07
2.721514849424e-05
3.11857482391209e-05
3.12232914086409e-05
4.23642080218513e-05
2.69654653717216e-05
2.38078122916263e-05
2.65582588919939e-05
5.10035964137548e-05
2.82772624812991e-05
3.56074486884024e-05
3.21061561855351e-05
4.48525788171512e-05
2.66292986558608e-05
4.34289440263005e-05
2.04853344860812e-05
2.98388011395966e-05
1.00830701083987e-05
1.53917560719583e-05
2.30137168350267e-05
1.32091472168818e-05
-9.96009456340193e-06
-1.41482453330774e-06
2.98184557116216e-05
1.52564064119873e-05
7.17212483913107e-06
1.10438846875225e-05
2.20642761554179e-05
2.34651371931435e-05
2.30311961504651e-05
1.58285325782879e-05
2.47277186615698e-05
1.41418942721024e-05
2.76352292193486e-05
5.3842521453905e-05
2.32547007493417e-05
2.53675244224309e-05
3.2259356558883e-05
1.4799040871444e-05
3.36177967084741e-05
2.59799484971507e-05
1.60879561715633e-05
4.93245314429177e-05
1.36396124289187e-05
4.42204631777372e-06
3.10688940213979e-05
4.17557981621728e-05
1.3489148026263e-05
3.01749749400634e-05
1.54452321634257e-05
4.41932217718887e-05
4.17995312478501e-05
2.29072097459901e-05
3.49080614505548e-05
3.64294446222306e-05
4.46924821850764e-05
3.56745000808644e-05
-1.8663995931601e-07
3.58178418930035e-06
4.64663123343277e-05
2.62679146350457e-05
1.93290180435592e-05
3.61705359689764e-05
-9.5022033471592e-06
2.27489217359517e-05
-2.25139148563541e-05
1.48242001373911e-05
1.50483756573111e-05
2.20095227487864e-05
1.86741202966108e-05
4.77940508882158e-05
2.1367846893788e-05
4.46747427176359e-06
1.70381538644983e-05
2.22766266741554e-05
1.75879251354064e-05
1.91224976130252e-05
2.20584370469775e-05
3.94233000805196e-05
2.97525239154075e-05
5.64150840568478e-05
2.72861217505404e-05
3.01961499409875e-05
3.74078396341404e-05
3.58607652138855e-05
4.03745301360218e-05
6.72128645882334e-06
2.6975964241266e-05
2.5220311024311e-05
4.79978465911783e-05
4.85355026669163e-05
1.27441990164853e-05
1.44968133680475e-05
3.79624584400855e-05
7.23783402823568e-06
3.37076726190277e-05
2.07654082618883e-05
3.38920274861584e-05
1.93520560963589e-05
3.4290053088291e-05
5.6444946837783e-05
3.90015023316536e-05
2.37562890770496e-05
5.94302720046566e-06
2.63357817518446e-06
4.78040416522071e-05
1.18498786836533e-05
2.77775462110773e-05
2.29825143224073e-05
1.29502579568076e-05
2.28225168657548e-05
1.06137104394621e-06
-3.11713402701014e-06
6.44674389952608e-06
2.45218689302875e-05
2.23562961093985e-05
2.98642578595103e-05
2.13544423720647e-05
4.36051346039818e-05
3.71495383478038e-05
3.45875519741779e-05
2.40379241572045e-05
1.35842417132004e-05
8.20286079858871e-06
4.37577475159642e-06
3.05931016970358e-06
-1.50760900760602e-05
6.38836451494361e-06
9.55207233158605e-06
2.08823681962798e-05
1.06568993457341e-06
3.77039152185024e-05
3.26719225826076e-05
2.16731880322536e-05
3.19054474762848e-05
6.23054360385231e-05
6.52351878762961e-05
1.27160480338231e-05
4.63784323809147e-05
1.34320990740593e-05
4.70005985695971e-05
4.48502490542711e-05
2.87553039713899e-05
3.44015209844989e-05
2.78392014762619e-05
4.2223287042177e-05
3.37691165637991e-05
4.63561216611764e-05
3.00226903197996e-05
2.72744482838879e-05
3.9035293683205e-05
1.62254752827536e-05
3.06948954100454e-05
2.68856076829338e-05
2.56052170366992e-05
4.74618161600125e-05
3.25726532797393e-05
4.61355982226853e-05
4.26179690911162e-05
3.03387151128588e-06
4.73106800512709e-05
1.68688399384937e-05
6.16373414989217e-05
2.30682652358192e-05
2.20809465221361e-05
8.38909387917681e-06
4.06681881026012e-05
4.41364246614546e-05
3.91273302120369e-05
-5.80016148083851e-06
1.16451268781849e-05
5.15760704840528e-05
1.75127601786839e-05
2.17403572717836e-05
1.0186487822999e-05
-5.36755234688084e-06
1.18913930240097e-06
9.57176502460803e-06
2.40233631077288e-05
6.03730962493307e-07
4.51776904416558e-05
2.77601318103305e-05
1.77765279871465e-05
2.47647447356576e-05
1.78418623921323e-05
1.80300919039979e-05
-5.4695671221431e-06
1.99825809669403e-05
3.89689950372281e-05
3.2273220518252e-05
8.50190170611719e-06
1.64656382663379e-05
2.15760605343372e-05
1.62010534276648e-05
2.4054247408836e-05
5.12480899627545e-05
2.15169855161036e-05
3.51153830521066e-05
2.48403383659639e-05
1.09911493565356e-05
2.46805688209067e-05
1.97549027380477e-05
2.2653528401331e-05
1.44524998468555e-05
4.04415810115829e-05
2.24181092334851e-05
2.1920142270695e-05
1.35280965716151e-05
5.30047423255281e-05
3.79218823011967e-05
4.66211392223024e-05
2.97980498203619e-05
2.11620644540623e-05
2.46172832846762e-05
-5.83875919775745e-06
3.631505578027e-05
9.08838787348812e-06
1.05360048240866e-05
4.87075456606322e-05
1.59079359272176e-05
3.30908018784395e-05
2.57976906834055e-05
1.79782171800985e-05
1.48469172667438e-05
1.69335122204546e-05
3.82208089766013e-05
9.95795129224052e-06
2.60407348577784e-05
3.7677084002639e-05
4.83865083267709e-05
1.66218502973801e-05
2.3324185356145e-05
4.68359025896834e-05
2.02557388908537e-05
-2.21190360781936e-05
5.47080870180397e-06
2.36013568161412e-05
3.8249388663969e-05
2.1124884161386e-06
1.11437544434301e-05
6.20043273446426e-06
3.489268648875e-05
3.36561653774364e-05
4.84984397158312e-05
2.42529291601635e-05
7.55700195818116e-06
2.42626889427978e-05
1.92254260133866e-05
7.56661575003901e-06
3.26077331996658e-05
3.40892241606654e-05
2.45628248562809e-05
1.69185642562959e-05
3.45980739922578e-05
1.65216803818367e-05
2.12751164824206e-05
6.22840610799318e-05
2.44139015512867e-05
6.34500956753928e-05
1.97591593456129e-05
2.8653669430718e-05
2.23890303945148e-05
2.80086841180037e-05
4.45387722835586e-05
6.42457449474081e-05
4.03844365403343e-05
5.20373045000546e-05
1.85665809065518e-05
3.01857508151617e-05
4.12927853241752e-05
4.55469199217671e-05
5.50298298094181e-06
-4.07405951022528e-06
1.31575992406952e-05
1.90245675194036e-05
2.94904846915846e-06
2.32258689356987e-05
2.18064434557839e-05
2.32465907858491e-05
1.03072334667522e-05
3.95732067830665e-06
2.65970445869971e-05
3.68010008207695e-05
3.31815482708096e-05
-5.69292755984142e-07
3.28849683442905e-05
4.31321961090389e-05
1.5269733207867e-05
7.6736752216267e-06
5.2366469206813e-05
2.44553602054856e-05
2.09029864647698e-06
2.62006149919118e-05
4.51152351401921e-05
3.38010677697962e-05
2.19964473608965e-05
4.12569832026998e-05
3.73553370113592e-05
3.62130977333572e-05
3.78737368808289e-05
2.83092955755073e-05
4.08999374823829e-05
4.56180562866119e-05
3.75395074083751e-05
1.47794829964629e-05
3.42208460317434e-05
4.17085872506796e-05
2.6439308172603e-05
3.41086817771046e-05
2.60257831566131e-05
8.57526849259783e-06
1.56960672195061e-05
1.3614391804264e-05
1.21544381880429e-05
1.13593538865429e-06
-1.55444592487483e-05
6.36007924343439e-06
8.92087209090206e-06
4.93083268900349e-05
-7.79446519113689e-06
5.61610101365533e-06
2.07091633002647e-05
2.87944005186843e-05
3.17581789436322e-05
2.96153608708546e-05
3.39084432064015e-05
3.39255491072469e-05
4.26429612055543e-05
2.15870797918578e-05
3.29575065475167e-05
4.05929285280766e-05
6.41707719195332e-05
1.0142251917467e-05
2.04673309229347e-05
5.65731622953886e-05
4.90042063280535e-05
5.85588444306301e-05
3.37797966270826e-05
2.04352787989473e-05
3.42852916837493e-05
2.47073283871601e-05
1.23651428071664e-05
1.74390647379628e-05
8.46418524336044e-06
4.10704996417783e-05
4.52313076399089e-05
2.40076550146801e-05
1.9779339186185e-05
1.60598152387294e-05
4.00645077902257e-05
1.99290578273118e-05
3.65612548190802e-05
4.84765472367207e-05
2.24167512996215e-05
2.25380636628354e-05
3.49363015883961e-05
-1.10354087736744e-05
1.03718317803973e-06
3.21849665047128e-05
8.56689757720495e-06
-1.15619783259316e-05
5.49385176412532e-05
4.90526921392605e-05
2.43463656687189e-05
1.53727096154615e-05
-4.9343692338543e-06
2.3780232258258e-05
4.31588786158876e-06
3.20775275778903e-05
2.76425173584887e-05
1.76608539320377e-05
1.53369296990011e-05
1.01242772650779e-05
1.56736195951836e-05
2.29139704449486e-05
3.32810124109613e-05
1.71811990014256e-05
3.94093371182811e-05
1.67431502563235e-05
4.83976140369746e-05
5.24613006097275e-05
1.04195360348459e-05
4.6658544847909e-05
4.25659852905786e-05
1.07309825208506e-05
7.55803271712196e-06
5.70321326976392e-05
6.07030307777918e-05
4.24675812025938e-05
3.58122197542501e-05
1.21499682094404e-05
1.58021188502096e-05
3.36682655641808e-05
2.43070558832938e-05
5.20608655547965e-06
7.73928343823603e-06
3.11903963288508e-07
2.94355676115696e-05
3.06625704461017e-05
3.20850015218939e-05
2.27308492860014e-05
2.12848047042637e-05
1.72587563781661e-05
3.35257304442287e-06
2.52581860224348e-05
1.83221474253623e-05
3.64555596013744e-05
2.11556082201766e-05
4.39321030993359e-06
-7.44477510025333e-06
3.46753324234345e-05
3.65394489212778e-05
3.20049482213996e-05
1.00714467760295e-05
2.19035696124946e-05
3.34992152315291e-05
4.77856403120294e-05
3.94974808273652e-05
1.46617027222366e-05
2.79711639741699e-06
2.6755579813089e-05
2.55746806966392e-05
2.57556531727573e-05
7.6345318587067e-06
1.42545948585121e-05
2.31669711270167e-05
3.3258405400686e-05
5.0093558610605e-05
4.2779960044909e-05
4.03096285491959e-05
2.34021225410563e-05
4.01061820215565e-06
6.00881574788197e-06
3.4017865872698e-05
4.27037724529869e-05
9.72020017979865e-06
3.82155749252216e-05
4.60508606865013e-05
1.032483833517e-05
3.0842594514612e-05
-1.07832921686186e-05
1.88475375878323e-05
3.61176384283482e-05
6.36962339763005e-06
-3.88874987803967e-06
3.24860964906908e-05
3.39214498762531e-05
1.02059922481482e-05
1.97323999307336e-05
4.25371532141959e-05
1.16665974382595e-05
-3.47052829636749e-06
-1.73959455085602e-05
2.60880633293989e-05
-1.10744684942792e-06
4.22446768718364e-05
2.56083999734191e-05
2.44482124862951e-05
2.34316729288901e-05
4.68028173676422e-06
1.69167766188146e-05
5.14749798868376e-05
2.26475688278198e-05
2.55005929709361e-06
7.74188793990371e-06
3.53634382693185e-05
2.51623795684404e-05
3.4171535193546e-05
1.54903600146996e-05
3.84984443904816e-05
4.81157831590686e-05
6.9094692813733e-05
2.75278124097127e-05
2.26134800632765e-05
4.66860363773257e-05
1.00341514354233e-05
4.20271855707816e-05
2.43177559191442e-05
2.21956783239919e-05
2.43679461385094e-05
3.37763125284207e-05
3.47285847205101e-05
2.54569224045265e-05
1.35050727135522e-05
3.54691862702596e-05
1.55406331910403e-05
6.03476302815325e-06
2.12629078947956e-05
2.52815496979915e-05
-3.36463467268324e-06
3.86941587384252e-05
-5.42848765205054e-07
-5.92657951254723e-06
1.84914788799613e-05
1.03503618817307e-05
3.48333873300201e-05
1.04567205133837e-05
7.51672952087333e-06
3.45588720317451e-06
3.20529374548567e-05
9.03247041481624e-06
9.00132207797072e-06
1.97439140444211e-05
1.40176062509059e-05
-8.94786570435924e-06
2.85549025574196e-05
2.74515725265938e-05
7.01731868350342e-06
4.80165336076246e-05
2.10442471574299e-05
2.21208117100698e-05
9.54530659371529e-06
1.94623230889239e-05
2.51590437772128e-05
1.50883580397819e-05
3.26736319764367e-05
2.11130723693265e-05
3.59408055231631e-05
1.15583681675069e-05
2.55674776865036e-05
2.72918752096827e-05
2.0895254270191e-05
2.38007040149511e-05
3.39926051810378e-05
2.13493984086718e-05
2.4300446722635e-05
7.29245008072078e-06
5.24299501248771e-05
4.65005954213202e-05
2.38840112704666e-05
1.69270168620438e-05
2.6944069647676e-05
6.61581990880504e-05
3.60442400472906e-05
4.64088820881641e-05
2.22699882445429e-05
4.90939239172263e-05
1.55402250149279e-05
6.82577352892206e-06
2.4951138502681e-05
3.92068616992789e-05
2.20743602101564e-05
6.01939860314499e-06
1.65421988112706e-05
3.69286617639849e-05
3.20928283976403e-05
3.66312093544003e-05
1.04769558176205e-05
1.22977517682688e-05
6.2237959667486e-06
1.1683727431495e-05
2.09535276694087e-05
1.14450352629775e-05
3.26921362557658e-05
4.09919368703606e-05
1.45208089244185e-05
2.3919424622568e-05
6.25381479328195e-06
2.16014282191611e-05
-5.1007909668212e-06
1.13457994593796e-05
3.12549744493598e-05
2.92489272685883e-05
2.36370769019019e-05
1.88423038696358e-05
-4.37807355806317e-06
4.06511949068232e-05
2.48241966740578e-05
2.14548091068453e-05
6.30474074883546e-05
2.30470743767817e-05
5.3755800769252e-06
1.75571640563224e-05
4.598911651159e-05
1.46474039022993e-05
3.07435639493029e-05
3.6779158789021e-05
1.91572507844529e-05
3.29213587207192e-05
4.24628605999764e-05
-1.33337472892061e-06
2.73147600222487e-05
2.74782234810502e-05
3.39383371496593e-05
5.43523350186949e-05
3.27568417442187e-05
3.99188562710156e-05
3.73344335156174e-05
2.56075498259626e-05
6.00501126044492e-05
3.13186964397428e-05
2.62681563653595e-05
2.59081124727499e-05
3.06841579479763e-05
1.1901263970836e-05
3.20879636685553e-05
4.75104837725613e-05
3.8515719141428e-05
2.47640147302952e-05
5.06350161398114e-05
5.79590700482876e-06
3.78693156592157e-05
2.18939709733167e-05
2.21635276113624e-05
-4.89877272730259e-06
1.28609966709492e-05
2.5590499000167e-05
1.10329696335823e-05
1.47002306624317e-05
1.11423876842533e-05
3.00494875689659e-05
-1.29478546971498e-06
2.74717173160006e-06
7.57923683777082e-06
8.97532497845816e-06
1.0964857871977e-05
2.95951188266035e-05
3.30207545092901e-05
2.96365367847436e-05
3.83651733933489e-05
3.33699566962979e-05
1.77398479655183e-05
3.88570370914337e-05
4.0554107406977e-05
1.71264941713241e-05
2.98035872804628e-05
1.55759413488219e-05
3.43833821509757e-05
3.06091656963029e-05
1.54622050509148e-05
3.3896983315606e-05
4.32663961154645e-05
3.24416260511703e-06
2.62263638806945e-05
3.76050410662984e-05
5.84149144367997e-05
1.70372561880188e-05
8.51293099944433e-06
3.75536013831258e-05
-8.72343081958528e-07
2.23835731937618e-05
1.20503606749132e-05
3.70499388392593e-06
4.9829970320822e-06
1.83559568569161e-05
-8.88512284329193e-06
2.67245564891367e-05
3.13174602552838e-05
3.06230529928231e-05
3.33475991989453e-05
1.41830541762765e-05
6.90513424692864e-06
1.85404161960138e-05
-7.49219520280255e-07
-2.44294235307599e-06
6.12302003015287e-05
1.56360233972071e-05
4.26478555313325e-05
3.6262993535973e-05
3.62796662773818e-05
2.14159741580246e-05
2.80238908787667e-05
5.90234388401604e-07
2.71587671324415e-05
1.64462818645074e-05
1.11998997363059e-05
6.62388792692604e-06
4.91698262671262e-05
2.03615395639142e-05
1.04063891260402e-06
2.63072085772495e-05
3.08137498155214e-05
2.5471728428278e-05
1.66187786320486e-05
4.95636186536233e-07
2.12703130301992e-05
8.89998231570345e-06
1.26512723351149e-05
2.79559278596662e-05
1.75062940602873e-05
1.86865362448893e-05
8.89582922813913e-06
2.79416216260992e-05
1.22367236839257e-05
3.38226164263702e-06
1.08467153288108e-05
3.10946953873826e-05
3.59081275510028e-05
2.00503738718672e-05
3.51149832305959e-05
2.66106426459397e-05
1.32364474321458e-05
8.99573411488066e-06
5.03026601933359e-05
4.65471728959906e-05
2.00519059099796e-05
6.40773781192832e-06
5.03816460267144e-05
1.71927412209615e-05
3.90602635988068e-05
5.09228684779584e-06
6.63412152994756e-06
1.25544746622293e-05
3.29584214316864e-05
1.23339015533158e-05
2.16906894178337e-05
1.56261083563418e-05
4.14149819760668e-05
2.14406245040013e-05
2.22974725954185e-05
-7.26068823628625e-06
1.2231554788593e-05
4.06154970809003e-05
2.63921811162143e-05
1.08135845959907e-05
3.13919690078842e-05
3.61322917891493e-05
1.11727472068067e-05
5.22671474936147e-05
-1.09922519471639e-06
3.58920852941239e-05
9.8622261068655e-06
2.61189846572061e-05
1.87342493107077e-05
3.47120414488573e-05
4.68968654868026e-05
3.01714085246829e-05
1.40407385044985e-05
8.46622517851768e-06
8.08220808749019e-06
1.17931685394294e-05
3.53732244062452e-05
2.08732157837362e-05
2.68720681361303e-05
1.66547396397706e-05
3.39747799065729e-05
2.29403202951126e-05
2.47344024935057e-05
3.39098455369669e-05
3.73369643495713e-05
5.16628931040952e-05
3.10041082947464e-05
1.22923481396119e-05
2.58947615118444e-05
3.36146382032175e-05
-9.41381322811279e-06
3.37275635695215e-05
1.47523173343339e-05
2.09461724793074e-05
4.02537403099627e-05
2.52445238930361e-05
3.56184014854704e-05
5.67734912357124e-05
7.10239326853836e-06
3.01609539863989e-05
2.14479046749236e-05
4.1619101759289e-05
1.05637360685102e-05
3.68095005204374e-05
3.46160877441999e-05
-3.14163715315825e-06
3.08762823735261e-05
1.17683881531428e-05
1.82889570926564e-05
-4.2664716391923e-06
2.67627797960165e-05
4.40664903852635e-05
3.26007560373872e-05
2.55040290469628e-05
3.60175220424104e-05
3.92898140965424e-05
3.35676380312706e-05
1.78588615732668e-05
9.2614710480238e-07
4.1027449943065e-05
5.01539181245683e-05
4.26074209954701e-05
4.45010605485974e-05
3.43434637884368e-05
5.38701872775191e-05
1.70290362553666e-05
5.18830684426428e-06
6.10622986536583e-05
2.19139528316145e-05
3.26894827106028e-05
9.3086563227799e-06
3.2303561704798e-05
5.07224531049571e-05
2.99684164420838e-05
2.19310253864004e-05
1.48635029014838e-05
3.45147819776207e-05
2.93887176457206e-05
4.79825207615978e-05
4.39209082657524e-05
2.08326470838338e-05
4.15342645809502e-05
1.04507024759989e-05
2.94414453707531e-05
1.36212880327249e-05
1.3400231085269e-05
1.00172065402566e-05
3.65853088744288e-05
7.26242412050157e-06
4.9400363947881e-06
2.7307453509626e-05
1.11039180145897e-05
1.33943430153789e-05
3.0634977416129e-05
2.36558996714742e-05
2.13449030381828e-05
4.90203872630443e-05
1.85986175804311e-05
9.30352752068579e-06
1.46866367592139e-05
1.42079554752975e-05
6.14047057120442e-05
9.80099298098215e-06
2.32112508878694e-05
3.50817393776351e-05
2.66071365490382e-05
2.39761189355937e-05
1.43665469646722e-05
3.19325852217138e-05
4.27929868694695e-05
1.59706045950591e-06
-1.81939064254914e-06
3.48748253215229e-05
3.27938322179615e-05
2.19731627691611e-05
1.95297663196534e-05
3.35427242681333e-05
2.73574334251058e-05
2.89896709120177e-06
1.75663714197972e-05
2.33090398239097e-05
3.89346798253975e-05
2.00291789522954e-05
4.25348043978498e-05
1.48845955818453e-05
3.34984598737008e-05
2.69191051067702e-05
1.86327105284431e-05
4.18078972360327e-05
5.16751379189285e-05
3.77983943431536e-05
1.94436382032728e-05
2.57032159093233e-05
2.8550912931992e-05
1.64553132511611e-05
2.33926189817744e-05
-8.6101588139549e-06
2.64530460294449e-06
1.32489572597888e-05
4.11408823180367e-05
2.85723749640329e-05
3.0964904999527e-05
5.83267156105817e-06
1.96074309610884e-05
3.31648768777799e-05
3.32586624094328e-05
4.45737981721627e-05
2.2110535317555e-05
2.46699127235656e-05
2.46190353433462e-05
1.31402792180267e-05
2.31635900156859e-05
3.23711436907674e-05
2.01945242402606e-05
1.08047050422856e-05
2.9118976116372e-05
2.92830220010529e-05
4.45014859330486e-06
3.62628209627445e-05
3.24572442389126e-05
2.00326560057558e-05
2.1229098176741e-05
2.52295855033973e-05
4.22177029698091e-05
7.1508391041938e-08
4.73610436328883e-05
2.41196207295166e-05
2.63101309245273e-05
1.57800687271274e-05
7.5829451346013e-06
3.02028735849406e-06
2.01879835226903e-05
4.77850689800206e-06
1.50710366566899e-05
4.28441828078408e-05
8.41277147377783e-06
3.98126960638152e-05
5.95822491013115e-05
1.5739238717663e-05
2.65670064360109e-05
3.12196270025445e-05
4.1638563190371e-05
-7.90126341002012e-06
3.86184211648954e-05
5.43658505336365e-05
4.55124686935946e-05
8.3792845638711e-06
3.50560226800749e-05
1.98841617126527e-05
3.08916467263266e-05
2.42930649252431e-05
6.38941578273732e-05
1.62491584171843e-05
1.37823697971174e-05
3.61172116136298e-05
2.16200809855508e-05
3.79531764471827e-05
1.73153172047312e-05
5.9584491488496e-05
4.91170294473525e-05
2.43443510663662e-05
3.91391336148257e-05
2.19236035180334e-05
2.4718419870975e-05
3.91327335546599e-05
4.578466631566e-05
1.25987481457355e-05
3.14143924545564e-05
2.17879227295392e-05
6.4323555110316e-06
2.68268966391572e-05
-1.03020570290357e-05
-1.44483598548027e-06
1.23085643273474e-05
1.76452855492029e-06
8.39556813853257e-06
4.14570850443635e-05
1.63820109896142e-05
1.085613562241e-05
1.30212789327494e-05
2.31969779891173e-05
-4.59317131690992e-06
4.43042258071243e-05
2.69074777236174e-05
1.38263634901417e-05
3.36484399834457e-05
2.53776068480675e-05
4.81650938089559e-05
3.45673528296742e-05
3.55098436293054e-05
4.15944378028178e-05
5.05998838856643e-05
6.28169900942902e-05
3.3810125828028e-05
6.93228798954165e-05
4.44780916903129e-05
5.06149530169188e-05
4.60921648124129e-05
3.96281439167773e-05
2.44830968480564e-05
3.31169848188635e-05
2.55202353898093e-05
4.68677431249106e-05
2.96168192913154e-05
2.91361713767389e-05
1.3536426079534e-05
3.90572705014565e-05
4.33118805033561e-05
2.76220354489352e-05
1.58521704472643e-05
2.73326244316546e-05
2.98971851879182e-05
1.34557208354404e-05
3.48502823902628e-05
1.28326147793291e-06
3.64032247860849e-05
3.69742763770099e-05
4.45609552280933e-05
1.26762712178001e-05
-5.97675760391925e-06
-3.9159543284494e-07
3.77878149178199e-07
8.82914575757326e-06
3.2463035646094e-05
-4.72850204067071e-06
5.85473370632396e-06
1.5745262250979e-05
3.53531918823715e-05
4.05106476983586e-05
2.91299398636624e-05
1.30056013391019e-05
2.96263894011618e-05
6.72891934707815e-05
3.02866648976237e-05
2.82579844688585e-05
2.23075882633641e-05
3.96128489470467e-05
4.80749878726179e-05
3.03301780207226e-05
1.88325605838986e-05
3.44247735169759e-05
3.24051268403555e-05
2.81822008321062e-05
5.46816340606017e-05
2.35494014921006e-05
2.36915590558744e-05
1.27819801143357e-05
1.45568764388309e-05
2.2922095366517e-05
4.42258192258757e-05
1.84536437093811e-05
1.62950156031658e-05
8.40007311155702e-06
4.77525564868985e-05
3.14048827641604e-05
5.00133716170293e-06
1.48549906442366e-05
3.71166574591217e-05
9.87731742043374e-06
3.40588900762052e-05
2.27210632463888e-05
4.26048859750427e-05
8.86777754479657e-06
8.03802210241417e-06
5.27441578552464e-05
4.75492718770026e-05
4.18712490657862e-05
2.1816131873573e-05
3.00942424276426e-06
1.8960998326516e-05
1.55458540646666e-05
3.99887870547369e-05
2.76549919313951e-05
4.30057236028212e-05
3.74288087980748e-05
3.4580387577019e-05
4.01316663018477e-05
3.88012517511367e-05
3.80172135381217e-05
2.95407598213615e-05
3.30160312981779e-05
7.58967142632799e-06
1.49591853684977e-05
3.08572348471047e-05
2.75077432840616e-06
2.20767720822423e-05
2.82153644553146e-05
-4.3705265511381e-06
-4.57823225353199e-06
8.3702226419913e-06
6.12427457710059e-05
3.37661725456148e-05
1.6100608020255e-05
7.14974004799986e-06
2.93946107175327e-05
3.40657393500889e-06
1.42808011558921e-05
1.69122630217314e-05
1.32674240813835e-05
2.01408442014663e-05
1.99612830436251e-05
2.94202777961257e-05
1.06887813222929e-05
1.5241016093765e-05
2.35092941854156e-05
2.49985902576764e-05
1.96742326957127e-05
3.03700093024205e-05
5.94239748308918e-06
2.27068960961422e-05
2.41451446296329e-05
1.29479823840378e-05
1.49023807632826e-05
3.59000166677838e-05
9.62200330760972e-06
2.03339236928793e-05
3.39274831693196e-05
7.71027678801877e-05
4.81426516784375e-05
4.28106068073613e-05
2.17807948686085e-05
4.5961001001907e-05
1.33726777180614e-05
1.57055798752444e-05
4.18897321118433e-05
9.06099448988672e-06
1.5177405488355e-06
1.96983542187154e-05
-7.03976898539763e-06
5.59744665005492e-05
3.87877666903275e-05
2.98531073767746e-05
3.96141637399597e-06
2.69023599090655e-05
4.16780662424864e-05
5.7284557928997e-06
1.80131491170834e-05
-1.69591211219704e-06
3.79698815476706e-06
1.31994075471258e-05
8.63079926382754e-08
2.9969259340284e-05
2.78138039945302e-05
3.2891349774592e-07
1.04028549615338e-05
1.27991224920087e-05
2.45955748175954e-05
-7.73276468435702e-06
9.90095106718129e-06
1.63689252983791e-05
2.57690645457506e-05
2.1036784782002e-05
-6.23391729696302e-07
2.37983953582873e-05
3.08100901602277e-05
3.21236515818732e-05
2.06369416800423e-05
2.12757388844376e-05
4.183238020672e-05
3.26780337808564e-05
7.28827624897608e-06
4.42366457513961e-05
1.95165317574878e-05
4.4155964580514e-05
3.77610702309914e-05
4.86324526099811e-05
3.20747473517692e-05
5.10332406888527e-06
3.23561534017194e-05
2.87046009310675e-05
1.20583829137751e-05
2.32067652250665e-05
1.23624501810279e-05
2.2125382664786e-05
3.83975134906948e-05
2.10035735408805e-05
3.1200369590571e-05
3.2182627143771e-05
5.13620966201968e-05
1.77651104633077e-05
3.24775611832901e-05
1.58166926437216e-05
4.28109304328926e-05
2.61408492203547e-05
3.3732202830521e-05
-6.57999238896384e-06
1.00939456781648e-05
2.48192099528754e-06
3.72570491085587e-05
1.54468007068264e-05
1.9065753579159e-05
1.67899185711497e-05
2.49473441442833e-05
1.67175462427977e-05
2.49929851836259e-05
2.33949095911833e-05
2.36216315828253e-05
2.47335174312656e-05
1.80587494149742e-05
2.70984506794527e-05
4.76581957178813e-05
2.31047088308962e-05
1.44868837519073e-05
1.79776843098504e-05
3.30209306461753e-05
4.31113787005071e-05
1.2017203971512e-05
4.91072776199597e-05
2.00212557022299e-05
2.19604905016402e-05
3.93224926906002e-05
3.97100126481578e-05
6.41443391259383e-06
5.55036957284843e-05
2.685441749839e-05
6.17993998637447e-06
2.63846330005353e-05
2.31316564954911e-05
4.16846388599302e-06
1.12076700368702e-05
2.48278694041722e-05
2.48855727883322e-05
2.91685184461849e-05
-2.84120012283625e-05
8.87224828493571e-06
1.61838178505471e-05
2.59196575098404e-05
6.07945999369192e-06
3.63273907485289e-05
2.52020928050328e-05
1.85794456565698e-07
4.37890303420695e-05
2.72995469585574e-05
2.40001202391177e-05
1.68676220893774e-05
1.14706384272376e-05
1.63303990455733e-05
1.39679120898307e-05
1.69026951646742e-05
2.44744125638578e-05
2.2217008287488e-05
3.25724938710985e-05
2.94456617263309e-05
-6.15409376315878e-06
4.31166592185378e-05
1.61100859324229e-06
2.46944166976655e-05
1.12116421991556e-05
5.22697882013266e-05
5.232203798638e-05
2.98379097387395e-05
3.47265179992894e-05
3.24909505535682e-05
2.7775060058724e-05
2.15920202813201e-05
3.57714444214285e-05
2.17737183595294e-05
6.00195904069386e-05
4.11523404903793e-05
3.1675503464262e-05
3.74075044594084e-05
1.17434200146022e-05
1.92828018220553e-05
1.34299192079279e-05
2.91293003029078e-05
2.5822822997439e-05
-9.0511940183449e-06
3.60019438416895e-05
1.72269142507108e-05
9.37855158503535e-06
8.623306146865e-06
3.15046722538706e-06
3.83996350518419e-05
2.52075965716666e-05
2.51157829167004e-05
4.11224549564012e-05
2.70184993049887e-05
6.12698266563799e-06
2.5937329289723e-05
1.61913378853395e-05
3.93736258628658e-05
5.51710756598333e-06
5.54541258817053e-06
1.26728261185297e-05
3.25647975116506e-05
4.30366115118155e-05
6.8013424379898e-06
-1.1536321117458e-05
1.25217057136966e-05
3.39240300151661e-05
-5.24246578706067e-06
1.23204231907424e-05
1.62392076987958e-05
4.42853444465453e-05
4.43653094545744e-05
1.88959075613543e-05
1.11066851158538e-05
8.19071065565003e-06
1.44333758487011e-06
6.30477014079206e-05
2.80219725789784e-05
5.51586875461557e-05
1.49179424992587e-05
3.70768836999589e-05
3.76779052646833e-05
1.97399860871806e-05
5.90276519720281e-09
4.7283542704594e-05
4.14238473308966e-05
2.91308787421707e-05
2.40059519810935e-05
3.0971072521306e-05
2.83112324932431e-05
2.18081940264527e-05
2.78505262690671e-05
2.87982187681817e-05
2.08388620061596e-05
-3.13703980017389e-06
3.70096795756939e-05
3.15851199380604e-05
1.40191425928126e-05
8.2448444408764e-06
2.54881570020108e-05
5.788229099676e-05
2.37318242359304e-05
2.69804863109508e-05
4.02326711433042e-05
8.85012043306676e-06
5.00017948442811e-05
1.84778671987691e-05
1.84889957172873e-05
3.93944322353569e-05
1.35666970081997e-05
-1.88003467001986e-05
5.76535426881952e-06
1.82176278133897e-05
2.66002818857627e-05
-9.14877707926758e-06
7.31494300245494e-07
3.89958371510769e-05
1.10149492847029e-05
2.71795877934186e-05
5.90713176549299e-06
5.54745492904401e-06
2.17533281114709e-05
2.44055469873473e-05
1.97524062264175e-05
2.01784199731979e-05
2.62226812790042e-05
2.10523445735846e-05
2.10699208143327e-05
4.02951862813332e-05
3.85683590819876e-05
2.1673019727883e-05
1.77012396518978e-05
2.57470800227308e-05
3.55398313027422e-05
3.94215956425736e-05
2.73742651336149e-05
3.0805177220574e-05
3.4517277431142e-05
2.02187578240253e-05
5.08016442168439e-05
3.49928888658087e-05
1.84025620752684e-05
2.80869904633169e-05
2.33794574104987e-05
2.91053489411072e-05
3.61692422117213e-05
2.56202530925623e-05
1.80774390487552e-05
4.42856608019091e-05
1.81160178270107e-05
2.45907906954715e-05
1.5330498211194e-05
6.93585890187998e-06
2.85699675757069e-05
7.85926997523256e-06
1.02339492290128e-05
6.92386268370889e-06
2.42621608663363e-05
9.52213322519009e-06
1.59569418646582e-05
2.3042757682673e-05
3.29495944834862e-05
2.57812049337194e-05
2.69360277701285e-05
1.2917717390806e-05
1.05203293834834e-05
2.57999075218452e-05
3.38479716260262e-05
1.21410333129981e-05
2.42806411772809e-05
2.96028757032877e-05
5.06660461790382e-05
4.38911086504118e-06
2.23430421480175e-05
1.57573579502205e-05
1.91844390771329e-05
1.87639378911135e-05
4.82626090009641e-05
1.42754061079285e-05
3.82180201503525e-05
2.12145646895329e-05
4.789114573479e-05
5.58199563925795e-05
2.39759527366738e-05
5.24535500668002e-05
5.40690738584063e-05
7.40702255626909e-06
1.71025927976125e-05
2.84347406457416e-05
3.73244430164881e-05
4.0545980228134e-05
7.15883556502318e-05
1.06381755721081e-05
1.40998933997539e-05
5.66869110484865e-05
1.98202274587564e-05
2.88627911127009e-05
1.10743846430207e-05
8.50588070533769e-06
4.00637626057165e-05
1.56464893266633e-05
2.30202057215084e-05
4.99947341036331e-06
1.10967843709974e-05
4.05331634107319e-05
5.44077287909127e-06
3.44077349346104e-05
5.15618183319485e-05
1.88515850621325e-05
1.84126317073264e-05
2.34398762623574e-05
2.98437991571141e-05
-5.19989103249381e-07
4.35846103303917e-05
-2.11338056623909e-06
1.46097201074757e-05
4.89012917481761e-05
1.09928067442996e-05
3.82805677054419e-05
1.89608391833654e-05
2.17054166470691e-05
1.05397519702948e-05
3.66357522593814e-05
2.10091420118891e-05
2.99497736157623e-05
1.69875127075866e-05
2.30470505706051e-05
4.71912803614353e-05
2.53535138499237e-05
1.24946055595123e-05
1.71635906625223e-05
2.70897798239282e-05
3.02404808287271e-05
3.99732154972745e-05
1.1940988352825e-05
3.61852660283714e-05
1.53849763736217e-05
2.39886840354854e-05
3.71153748978847e-06
3.83062500858825e-05
2.0219649074376e-05
1.79972826418834e-05
3.31448390233325e-05
2.87153371098596e-05
2.09433662198401e-05
1.06546640825055e-05
4.28426347577467e-06
3.4777685473688e-05
2.88603044009587e-05
1.74154815620963e-05
4.07553462385252e-05
1.46425498341048e-05
-6.74623963110273e-06
2.98513858193337e-05
3.0255053959855e-05
1.14310416317312e-05
2.99737988633308e-05
-1.03887818366783e-06
1.8187696961875e-05
3.41146235361126e-05
4.90760935801045e-05
-6.13489119583278e-08
3.31322108683663e-05
3.17188532331859e-05
8.13409017773735e-06
1.66296869952739e-05
3.8279034510553e-05
1.11687143630101e-06
2.67897895398107e-05
3.07452610507946e-05
1.02850403537013e-05
2.38303120645447e-05
1.14872540329463e-05
1.39193754586798e-05
6.25362317854599e-06
2.18066367202733e-05
1.41965195832099e-05
7.19907506935439e-06
3.53131062036373e-05
8.36911432497622e-06
4.55396019595071e-05
3.15794826411718e-05
2.99113621531066e-05
3.64677259346312e-05
2.60045284291174e-06
1.03829229134424e-05
6.25818170315592e-06
1.2517636713474e-05
2.82009351298105e-07
3.26851128406521e-05
2.64887966780896e-05
6.6620904357019e-06
2.91460951677538e-05
3.97305828217883e-06
2.55268694656263e-05
2.4260518028232e-05
9.53515048161844e-06
-1.08862458013544e-06
3.30233471541032e-05
4.841571532718e-05
4.53171689144474e-05
2.5023906092423e-05
6.69654994789841e-07
1.16882463896519e-05
2.41961841808822e-05
1.45967156905054e-05
1.51189151250165e-05
5.25335701884258e-05
1.7933361710513e-05
8.08182263584055e-06
2.36148405717035e-05
3.60759833005522e-05
6.16662298434847e-06
4.39990470375044e-05
1.66195105469738e-05
-1.43381588807681e-06
-4.28273808552264e-07
4.4201256139745e-05
3.54932966759132e-05
2.92775680351468e-05
3.51439331838038e-05
3.5437010781173e-05
2.02978501470563e-05
1.28053516695946e-05
2.89652781779987e-05
4.79422998096767e-05
1.11906108544314e-05
3.43145188881362e-05
2.38165920701411e-05
-5.98946493688885e-07
4.21571649527717e-06
1.65686453634739e-05
2.61596355779818e-05
3.62480982763195e-05
9.55775547937099e-06
2.07404942600583e-05
4.35078307784788e-05
2.93859354488693e-05
5.41469547535163e-05
2.38746823231727e-05
1.17709503690012e-06
1.50411234033904e-05
2.4133719911466e-05
1.46921459346303e-05
2.24921273007508e-05
2.97747673981191e-05
1.30913350672188e-05
2.1919946481794e-05
3.82035017858122e-05
1.89333597715257e-05
1.67131886111501e-05
-1.9141956914425e-05
2.85763633264606e-05
3.25949477256271e-05
4.70167993187618e-05
1.32743790387248e-05
2.59122943189912e-05
1.58919500267978e-05
4.31242489538094e-05
1.09619226577779e-05
6.49982509699123e-06
5.28527248058723e-05
3.03745445695011e-05
5.6347696576769e-05
2.09807226245186e-05
3.01372924019584e-05
2.94438296237768e-05
4.27764631876379e-05
2.14477902803386e-05
3.7226357195903e-05
2.41728385145578e-05
4.00967989861437e-05
2.50307304603857e-05
5.87209654489877e-06
2.54022143410317e-05
3.57315697495382e-05
3.31839527783766e-05
3.44563459647843e-05
2.83849763082119e-05
5.20176945902296e-06
-9.41569304531421e-06
1.96602175885248e-05
7.53624323124013e-06
3.51429531016015e-05
4.35423515265057e-05
2.20214340081073e-05
-2.55977799207057e-05
2.88121670811308e-05
1.89481127586591e-05
1.6333642324288e-05
2.79154232809633e-05
1.84322264569492e-06
1.85415281587134e-05
2.27102960879245e-05
2.14175877928982e-05
2.33995896723339e-05
6.26203542358504e-05
-4.00654261099893e-06
2.67025016218802e-05
2.34315169745195e-06
1.95981788220756e-06
2.32237440451678e-05
-5.2648190062378e-06
1.85737338521025e-05
4.09309095814362e-05
-3.81502715386556e-06
1.34044175070348e-05
3.28692764522344e-05
1.19513596736545e-05
4.44295176566811e-05
2.14457316764392e-05
3.90422705912233e-05
3.34232950887339e-05
2.03253033284764e-05
1.88303932069053e-05
3.70834802226585e-05
1.405682569583e-05
1.33878001267845e-05
8.38732925085648e-06
4.56694253864795e-05
1.83265441974121e-05
1.78912798653096e-05
3.0605191335896e-05
1.08147476876492e-05
2.35316426100988e-06
2.41051350809103e-05
2.70666397590597e-05
2.4518301042535e-05
1.82182438200576e-06
3.77007410962134e-05
2.31612508443759e-05
4.47968939978867e-05
-9.45945533173162e-06
3.61758909650207e-05
1.73774497992024e-05
1.00331259669303e-05
2.33357014626626e-05
1.66392725546326e-05
8.42061658715441e-06
2.51715840611332e-05
9.36372128077373e-06
1.87636397474928e-05
2.48334651357469e-05
8.19333569475808e-06
1.12772634667309e-05
3.73577761404434e-05
1.88315041410339e-05
2.2395275911178e-05
2.5808231374729e-05
3.48271155821342e-05
1.39624884007691e-05
1.52028729733667e-05
3.49941794954858e-05
5.19272294624382e-05
2.41722993870513e-05
2.049602900627e-05
1.89022722682219e-05
1.68724015423951e-05
5.25609778464115e-05
4.97530711685293e-05
3.60159659979282e-05
7.82217261415793e-06
2.31753691128887e-05
1.02098559661409e-05
1.82433180836243e-06
1.99823754948948e-05
3.49718532789412e-05
4.92192380884868e-05
3.52643123068222e-05
-2.21409949170316e-06
1.92870148702728e-05
3.56033265971816e-05
2.47198905733957e-05
2.87830417079702e-05
1.09296959063412e-05
2.69495667988931e-05
1.54031703144332e-05
3.76895185693165e-05
1.93435397605953e-05
6.94126394081635e-05
1.95075246007483e-05
9.66799099364731e-06
3.39081396197973e-05
2.52139066381281e-06
1.08052730120698e-05
1.15289785372983e-05
2.87054398144256e-05
3.11647535784793e-05
5.35506056877176e-05
2.95095173201148e-05
3.03799225461129e-05
2.17768354204154e-05
2.86967412335586e-05
9.51436951501996e-06
-1.41619207236174e-05
4.43289000751465e-05
1.1746568912276e-05
1.94530029074444e-05
1.69829302112631e-06
5.38648933827102e-05
2.09558474070149e-05
3.09763164359815e-05
1.38271219779796e-05
2.48041837854289e-05
2.50926979614571e-05
1.0517020000238e-05
8.44412361885512e-06
4.78067564999442e-05
1.38185488131831e-05
5.25774050393621e-05
1.65276163948184e-05
2.67649991253217e-05
5.65572245859551e-05
1.4345399961269e-05
3.88060297385592e-05
1.76850917057471e-05
1.64103608955767e-05
1.608710913606e-05
7.18076271302169e-06
1.59703161986314e-05
4.27672790943566e-06
1.69581239168623e-05
1.84731482420261e-05
3.38509754470131e-06
5.73401217539573e-05
3.4397520176398e-05
4.58897420870162e-05
2.20970432608688e-05
3.70765258262336e-05
5.10322801394066e-05
2.82212149218939e-05
2.87083337651483e-05
5.58739773315719e-06
8.45977437410094e-06
2.52848078857492e-05
3.77178755450899e-05
2.5657039901979e-05
2.47575739221706e-05
1.66488991662445e-05
3.58461054027006e-05
2.04236813573419e-05
3.41505855418877e-05
2.56911216421177e-05
2.02437537384896e-05
1.83642317703794e-05
-5.90731914201914e-07
3.25389610719317e-05
3.20358202868755e-05
1.82469145487041e-05
3.23093107102458e-05
2.66353236718992e-05
2.08494658131827e-05
6.02317695965302e-06
-7.95944841614128e-06
2.72421561471622e-05
2.19590825783808e-05
1.03066377042634e-05
1.46407469092999e-05
5.14176714842387e-05
2.25653982303649e-05
1.78788252116598e-05
2.09551846105053e-05
1.40987077245748e-05
3.89595560098309e-05
1.30211743440944e-05
3.57726546135535e-05
5.01244969882149e-05
4.83426447044654e-05
2.35245502004707e-05
8.61180363684418e-06
2.20848585218363e-05
2.3781839325252e-05
2.24625820495071e-05
2.91076177212546e-05
4.72985204982271e-05
2.70304986962515e-05
2.07230252125249e-05
4.43207391180685e-06
2.64326425638425e-05
3.99564110460495e-05
3.63696276921662e-05
2.80658461251572e-05
-1.41251392556625e-05
9.75693443150172e-06
5.07859836407308e-05
9.21467170730351e-06
3.0668960100735e-05
2.78607582721956e-05
4.55842882473887e-06
2.52200384036101e-05
3.53706723526097e-05
1.15758455965188e-05
2.00486659368515e-05
5.20756394752903e-06
1.6761509495292e-05
2.8990277073658e-06
3.18649288099429e-05
1.47513421668924e-05
4.22905809569718e-05
4.62163986181541e-06
3.8187696510297e-05
2.18021948213367e-05
1.80168194271241e-05
4.23460512668409e-05
4.4057942326825e-05
2.16497541668615e-05
1.78817196057539e-05
2.08100338323648e-05
4.19211386448455e-05
2.32956558914465e-05
2.53306738878428e-05
6.88323317038304e-05
4.82044501135381e-05
3.13780408814688e-05
3.46818781936807e-05
2.66843638825238e-05
4.39981306257881e-05
3.08318339562622e-05
4.17899548147938e-05
2.43330174349024e-05
4.86608600512896e-05
3.80000730958115e-05
9.4716849058026e-06
2.97224121253484e-05
2.69960858510776e-05
1.71831277539083e-05
2.80046996151032e-05
1.34042690768288e-05
2.26146792050039e-05
4.81504782872617e-05
1.23359273549317e-05
2.89732438049016e-05
1.0191216111284e-05
2.56632297949118e-05
7.85333922217938e-06
1.14048710403718e-05
8.87468457112639e-06
4.61849641406757e-06
3.6037745126631e-05
7.92212160231892e-06
2.18647763053893e-05
-6.08238532540507e-06
2.9537838744261e-06
3.30290180888418e-05
1.33839039790937e-05
3.68893300457329e-05
8.53968026814191e-06
4.06007017619057e-05
5.82771783531371e-05
2.61589066196455e-05
4.03861476827116e-05
4.23510177601813e-05
1.49605033331247e-05
5.20359288931441e-05
3.84377370062045e-05
1.51504327608141e-05
2.24572991411407e-05
5.68771825924872e-05
2.78855498753945e-05
2.20308797150478e-05
3.78608852478224e-05
2.96261952949668e-05
3.88488281274552e-05
1.27199245756485e-05
2.1138810590279e-05
3.84670244966919e-05
1.17072999411455e-05
2.66180247134348e-05
2.94618379441829e-05
2.00651938521771e-05
3.29131720577269e-05
7.82187361424863e-06
1.75113834744539e-05
4.19876509526421e-05
3.44932686739342e-05
8.99834189942779e-06
4.94488294678707e-05
2.33045190849587e-05
-1.29436139716888e-05
9.98987072337224e-06
2.64366374731633e-05
2.24831275575711e-05
2.86387078528098e-05
1.10911048136597e-05
1.14179828242243e-05
1.8680239588811e-05
1.82000466884922e-05
2.6950366432591e-05
2.46819261329602e-05
-2.1386100652656e-05
1.94450114737905e-05
2.12853472940337e-05
2.57668508386034e-05
2.63005342117932e-05
1.97026383704023e-05
3.21149333586285e-05
3.56152994214201e-05
3.22486214118741e-05
2.66146084327694e-05
4.28997201815012e-05
1.00289710752831e-05
5.19127810256678e-05
1.75802599141453e-05
1.37636771676552e-05
2.35443457162104e-05
5.01137047695846e-05
2.02423164334123e-05
2.50736222260083e-05
3.07525903575044e-05
1.497548265579e-05
3.49614751072855e-05
1.99095799954891e-05
-1.00047262065795e-05
1.49950210285884e-05
5.3647039552023e-05
3.72951724636111e-05
3.23678136604052e-05
2.07304579361183e-05
7.00543647095356e-06
4.27970899124927e-06
1.59704669917742e-05
2.46400933661055e-05
3.54652247305239e-05
-8.5222512189148e-07
4.68703318661778e-07
2.31836485455828e-05
3.54239482564469e-05
-1.64662518289379e-05
-3.4066539555659e-06
1.68963708127151e-05
2.96750810668799e-05
-2.74353777431522e-06
1.22254749108376e-05
2.43617398025478e-05
3.32546894096175e-05
3.11757145772732e-05
1.2396781026215e-05
2.05939446808401e-05
7.38442656559253e-06
6.36649244898248e-06
5.1314245258365e-06
3.20062739937293e-05
2.90006101540741e-05
1.14857603569974e-05
1.85531565140445e-05
3.70319613563848e-05
3.05063321124556e-05
3.42479526261162e-05
3.20405268521416e-05
1.97573158757558e-05
1.09139551440098e-05
2.10505327887432e-05
2.25044634198541e-05
3.95218185240356e-05
4.85926830913906e-05
1.86033155852126e-05
4.20016105859577e-05
4.10331712280208e-05
7.87783262747747e-06
1.55524160630797e-05
4.0990005769143e-05
1.81002548789152e-05
2.88745497064178e-05
2.93088968105669e-05
8.2441650846074e-06
3.02639670511233e-06
1.9301859073962e-05
2.82941747568664e-05
-1.3005037238625e-06
5.30372750802315e-06
1.94768215790603e-05
1.49741417165364e-05
2.10159292625184e-05
3.00905652798242e-05
1.68501811104609e-05
5.1080737824948e-05
5.05144831109563e-05
5.89453223864248e-07
3.10341467384113e-05
1.70200253521158e-05
1.58359178357814e-05
1.87801458730718e-05
3.17602991761563e-05
4.0123890258069e-06
2.33251775472647e-05
2.02593131596114e-05
1.4594741363203e-05
1.88078477487143e-05
2.45393418292606e-05
3.87634023933323e-05
2.88211358680061e-05
3.14705698912255e-05
1.43352471630804e-05
2.85301867242194e-05
8.50133399983969e-06
5.0470944071028e-05
5.17621814953771e-05
6.2140483130251e-05
3.26150219547722e-05
1.13082556847934e-05
4.92835614819002e-05
3.61477089835595e-05
3.53774412609384e-05
2.29574199420404e-05
2.52477063844151e-05
3.0012499258039e-05
3.00712611883763e-05
5.00301664454882e-05
1.96407669871446e-05
3.00568118532852e-05
1.56219020943065e-05
1.36748172207472e-05
2.70001367758545e-05
2.3307082217508e-05
5.38663958432416e-05
1.45862573821182e-05
9.13197137913063e-06
8.13187161905764e-06
2.77226368137967e-05
1.37173731542568e-05
1.22294689806755e-05
-3.5302200782269e-06
9.89852576783655e-06
3.74266841106348e-06
2.10983457369792e-06
2.58350191587847e-06
2.37832671442684e-05
-4.45425182907233e-06
6.72858597978092e-06
1.90742805615e-05
-1.32009587551943e-05
3.63837507255223e-05
9.84016398613073e-06
2.50688767058165e-05
3.50531273529424e-05
3.5003903588349e-05
1.659444182201e-05
4.14194173918654e-05
1.28316297289638e-05
1.93072978666227e-05
3.4394288840319e-05
4.33496549194615e-05
4.82686929116281e-05
4.04643585089165e-05
4.53162005645478e-05
4.87522076528513e-05
3.45754258962909e-05
3.43942338473086e-05
2.40761660555116e-05
4.74737700113442e-05
3.83213494435528e-05
2.82926150330611e-05
2.89196540271411e-05
2.04630778162666e-05
2.24990397511459e-05
2.14843680493042e-05
3.96721969246518e-05
2.44272402641444e-05
6.62700850999273e-06
2.01684395950058e-05
8.83269174200502e-06
-1.61703227452471e-05
7.28674043988346e-06
-1.45461488800056e-05
1.93121885347499e-05
1.41098881665176e-05
-1.94957453988465e-05
8.9064756867403e-06
4.6101613863547e-05
2.42702060920569e-05
2.49878340615219e-05
1.5816245435105e-05
2.36073939284611e-05
1.80361352987815e-05
3.58318564980052e-05
1.16608368911639e-05
2.0238815577294e-06
4.14046926967076e-05
2.43061947375809e-05
1.42540237448428e-05
2.43330991981677e-05
3.16278356034396e-05
4.53942224547273e-05
3.46713521395271e-05
4.09022854520254e-05
1.923429874276e-05
3.25690103579158e-05
3.03549139652483e-05
3.0124769510164e-05
5.286459991745e-05
3.8259669196304e-05
3.11898777245559e-05
3.01028296721121e-05
3.01000460550411e-05
2.83503689912923e-05
3.2446630529707e-05
4.9303507618476e-05
3.61331645414739e-05
1.71930760557729e-06
2.8265691253178e-05
7.02419183495694e-06
2.44993519171829e-05
2.94529802266806e-05
1.56417415360314e-05
-2.36644299733183e-05
2.24386383881419e-05
5.50108735283247e-06
3.5666199094439e-05
2.44189929701084e-05
2.55318485598575e-05
1.99427817056309e-05
1.86770931846963e-05
1.34447810946849e-05
1.29231852706693e-05
-2.77890508596012e-05
8.11845680620283e-06
3.08861560221902e-05
9.51721519701431e-06
-1.11170452692222e-05
2.16020395540007e-05
3.50159455430418e-05
2.48852744640084e-05
4.0524315912023e-05
1.30549120398545e-05
3.0049126754497e-05
3.07861775425198e-05
3.77042537777749e-05
3.90288014404956e-05
1.58676465448395e-05
6.17884603204131e-05
3.98838668607784e-05
1.55866294967459e-05
-7.3389593531385e-06
3.00792375584859e-05
5.21763558078568e-05
4.44499046356602e-05
9.60032509541581e-06
4.64788750691285e-05
-5.66982722770091e-06
4.29469994165665e-05
2.76418367644427e-05
2.95173259487522e-05
1.67334008228739e-05
2.7891141065756e-05
-5.52708828954322e-07
2.22253704740901e-05
4.70602842637428e-05
8.5710070527132e-06
1.55900593991639e-05
2.84559203760938e-05
3.25208571986859e-05
-6.19549647211817e-07
-3.94942024200927e-06
2.11035310616637e-05
6.15032151527547e-05
2.92570401511265e-05
1.30983998547515e-05
3.53370843344885e-05
2.67423188495616e-05
-6.65737457703381e-06
2.21101892586285e-05
-6.34332924695158e-07
2.3764290100255e-05
2.99640205729695e-05
2.48089339384374e-05
1.98124582804077e-06
2.63533809570362e-05
4.54940862900672e-05
4.28220732376433e-05
2.51853735491369e-05
5.40885425385454e-05
4.7921954421351e-05
3.39692753826215e-05
4.80048980083093e-05
2.67250258424911e-05
4.39075300124634e-05
3.10353609870398e-05
3.29550178117911e-05
2.43962111581926e-05
4.01685899799161e-05
1.11215750703223e-05
1.25701259657502e-05
2.87429544133819e-05
2.30866577095231e-05
5.95653706564386e-06
1.89606937841844e-05
2.80427689137292e-05
3.4362089613393e-06
3.76229453036174e-06
1.57034166893858e-05
3.20453936021713e-05
7.54241822355791e-06
1.04437634943881e-05
1.52470280081363e-05
3.13616547837489e-05
1.90577022471223e-05
1.86241048096102e-05
2.25150930322565e-05
1.24932574670802e-05
4.87767770741938e-05
2.89164924888779e-05
3.20684621989597e-05
2.95324728965904e-05
2.81659592323728e-05
4.06314469572018e-05
1.82981012188141e-05
4.03657975129198e-05
-1.07970744968103e-05
6.61466267249217e-06
4.59402198152173e-06
3.17159023083899e-05
4.04059984127464e-05
6.27536834972577e-05
1.03310237867401e-05
2.32608836143568e-05
3.07437142458992e-05
2.02757086510649e-05
3.34194042722116e-05
4.08353037991786e-05
7.83435916081807e-06
1.10586496459865e-05
3.00891366304765e-05
3.8546783033914e-06
1.72241987781475e-05
4.51864575073688e-05
6.09739533786972e-07
1.00329802453188e-05
2.80252869440064e-05
-4.7257438554925e-07
2.0946996801132e-05
3.55882301765487e-05
3.84620163158725e-05
7.42335060479125e-06
6.66363516741813e-06
2.66115647194779e-05
2.21353030142582e-05
1.89833557929199e-05
7.82559710793749e-06
4.70523412082724e-05
7.45911624073258e-06
2.40514096253996e-05
1.01811703049348e-05
-1.98609672012868e-06
2.32337203426682e-05
3.25069676560729e-05
4.0817510993366e-05
5.18086816792165e-06
4.74866070972301e-06
1.12168543382798e-05
1.18221671471846e-05
3.47581592387235e-05
1.83597470796737e-05
1.40485952036621e-06
7.7028615330907e-06
3.11312908927591e-05
3.74699334329286e-05
5.15235928973099e-05
3.14753042480824e-05
3.19186824513979e-05
2.50238991770497e-05
3.78113109920078e-05
3.54666233410861e-05
3.06334291211159e-05
3.08977808170742e-05
1.66418353707565e-05
2.1430825735397e-05
4.94301990226057e-05
2.82226579840069e-05
3.72979690824946e-05
1.8962702278798e-05
-2.64906002366842e-07
2.78844231955337e-05
1.74676969559892e-05
2.1473914037003e-05
3.79900490048691e-05
2.20573449439808e-05
2.03199952351767e-05
2.63461904859466e-05
3.06275130455712e-05
2.00011756093701e-05
1.7110683982678e-05
4.02342635965337e-05
2.64281824014613e-05
2.94611057628338e-05
3.27968006550758e-06
3.54666681822935e-05
2.92364111241371e-05
1.83391556364892e-06
8.59407281961061e-06
2.51246129498438e-05
3.42971064943509e-05
4.55771949728652e-06
3.27622289829739e-05
2.19837730315831e-05
1.71494094282601e-05
3.46703684363652e-05
5.79863154578446e-06
2.73701207123308e-06
6.44015236905187e-06
2.23541635195154e-05
3.58412220046631e-05
2.06729871328416e-05
8.36639538902038e-06
4.42323155924532e-05
1.29775456074742e-05
3.57090688737429e-05
3.11027879422355e-05
2.16165120979717e-05
3.53508227324491e-05
-4.52241760903106e-06
4.5213856314517e-05
2.5039314526236e-05
1.7921422882938e-05
3.7932179860092e-05
1.89644309301842e-05
4.32860117284973e-05
1.8984984813036e-05
1.54218145277427e-05
3.23980349155249e-05
3.34672464307756e-05
2.84907686827144e-05
2.43464949332513e-05
1.04188858966411e-06
6.12708871352312e-05
2.74330530897303e-05
3.12301795930617e-05
5.18047900738129e-05
5.483779185101e-05
1.72452959682588e-05
4.11740872834836e-05
5.64112978236977e-06
3.31368914159309e-05
3.90638868018068e-05
3.86424226115395e-05
2.91577476422866e-05
5.50602608057774e-06
1.70229529078973e-05
7.1436713700076e-06
1.82482690146455e-05
2.21834399793459e-05
8.05024539330573e-06
3.31145778425163e-07
2.11198986055545e-05
2.56349141825451e-05
3.37367526097133e-06
2.76960572189136e-05
1.82866509796941e-05
5.90710636842862e-06
4.0854596852855e-05
3.71409191132115e-05
9.41408169852917e-06
2.65252281019771e-05
1.11279426606165e-05
3.7015851329089e-06
3.30038494920609e-05
2.64184694327555e-05
2.36601685342682e-05
3.95749514790963e-05
3.36118918334377e-05
2.11567076424174e-05
-8.92644730316268e-06
5.59393100155511e-05
4.09373693211415e-05
4.32949184911069e-05
5.30499308139746e-05
5.43532683119047e-06
3.14972657271314e-05
5.60704541401322e-05
1.47401797897201e-05
2.29787249668387e-05
2.2903518591137e-05
4.68423575069986e-05
3.35081047342596e-05
2.71148528728052e-05
2.29724940768832e-05
2.98871637911667e-05
4.55620267723577e-05
1.15736808155701e-05
4.32159247265662e-05
-4.74062832812185e-06
6.70810801267038e-06
2.41047191395884e-05
3.10227003240777e-05
3.01246197065462e-05
8.63773923864263e-06
2.11920935010421e-05
1.17822401521165e-05
1.37972317252431e-05
-2.29108155036169e-06
3.74110650998973e-05
5.38319910143329e-05
7.01221682481952e-06
2.80753843067069e-05
1.21667181719923e-05
6.70083169264841e-06
3.566979105204e-05
1.71360957382048e-05
4.23030699957055e-05
4.11927878979353e-05
3.49165520812873e-05
1.52146729880202e-05
3.07484189928764e-05
3.10855740994274e-05
3.13968643348318e-05
1.77948186777532e-05
2.52173683647725e-05
5.5253569595362e-05
2.4182605744063e-05
4.32356152873032e-05
1.13266308020268e-05
2.38160706807489e-06
7.52141778737407e-06
2.58747003961717e-05
3.2855421658206e-05
4.42314105934551e-05
1.96276620904387e-05
-3.30210706010027e-06
3.1429172299855e-05
9.93154989868491e-06
1.07093549188967e-05
3.17244063917687e-06
1.11564297333559e-05
-1.0938592425161e-05
3.50444362149281e-05
6.1894658123939e-06
2.62841766924961e-05
2.22519825043809e-05
1.6447505289098e-06
1.89866182897666e-05
1.252466002434e-05
3.37972125071195e-05
9.71472481646269e-06
2.09326144431033e-08
4.17679620208824e-05
2.79077893314962e-05
6.99742645544901e-06
8.6164884331652e-06
2.18385247575726e-07
1.58826077207592e-05
-7.91656362568231e-06
2.21439740249564e-07
3.29944263962934e-05
1.44976243700977e-05
1.65893698531404e-06
5.98235833465213e-05
1.52061739399636e-05
1.90680404967947e-05
1.22464832676884e-05
1.95679143901896e-05
3.70789870964265e-05
2.16005374410372e-05
3.91716927902524e-05
1.85263568774732e-05
4.21620908414059e-05
4.09850347336655e-05
2.64806628960693e-05
3.22359168896459e-05
2.40405986558807e-05
3.54518204827841e-05
3.18470027107191e-05
-7.93045902689518e-07
3.27699923194034e-05
1.8836549032506e-05
2.96887960857952e-05
3.9198465932478e-05
2.36132967852577e-05
1.16445393648269e-05
1.84147462082446e-05
4.23201396559906e-05
1.86061243197805e-05
3.16988081123902e-05
2.96513322827081e-05
2.65138028402329e-05
4.69185041606914e-05
1.84542933447388e-05
3.49461517879806e-05
2.42712995932931e-05
1.22044776730479e-06
2.02965342138762e-05
9.89892599619455e-06
1.68280252388108e-05
2.12457034378773e-05
4.50043659333557e-06
3.30575830318035e-06
2.00198733328404e-05
1.10056786727305e-05
2.26311983539219e-06
2.33831964449528e-05
1.77546249801626e-05
8.67262750523178e-06
3.30670727049331e-05
4.15099884818007e-05
2.90562083158044e-05
6.17081921884756e-06
4.11607027885738e-05
1.14608378641129e-05
2.18142995778785e-05
3.35791530873777e-05
1.41065686055453e-05
3.29654855472224e-05
2.17538802335421e-05
2.83989677699891e-05
6.27958379793485e-05
1.79113086447443e-05
2.12292542412709e-05
3.27959561160318e-05
4.70402715950582e-05
3.47276564593229e-05
