# Supplementary material for: Research on computational propagation and identification of mine microseismic signals based on deep learning
Source: PLoS One. 2025 Oct 22;20(10):e0334641. doi: 10.1371/journal.pone.0334641 (PMC12543183; doi:10.1371/journal.pone.0334641)
Supplement: S4 Data — (ZIP) [file pone.0334641.s004.zip › 000100700000171.xlsx_0.txt_24.txt.txt]

1.22465878871031e-05
1.26677673403532e-06
2.64302031947367e-05
3.89751739122146e-05
4.30511669423846e-05
3.412141624102e-05
1.36709105077895e-05
3.33230585423008e-05
1.90028857404841e-05
4.24504609100227e-05
-7.26407655337885e-06
2.92663556266408e-05
2.61793289661657e-05
3.83687007629607e-05
2.34287209014809e-05
2.42284816917239e-05
1.56440219355947e-05
2.90905108595088e-05
2.14737674819325e-05
1.61155715958007e-05
3.46949724494746e-05
3.35197111082254e-05
4.37162864394944e-05
-2.08894109205783e-06
5.15283800570386e-05
5.36967076082215e-05
7.78080406261556e-06
2.31544581700963e-05
3.42337935860343e-06
4.99225221350308e-05
3.26365616782891e-05
3.10458741234033e-05
3.49430955274062e-05
2.75837221943894e-05
1.36810204500255e-05
2.97053356274335e-05
3.45946161426949e-05
3.21567294432171e-05
3.58475376850508e-05
4.31312435252019e-05
2.37511039580535e-05
2.08355382229846e-05
2.76206576922963e-06
4.7584096445485e-05
1.07546111539612e-05
2.27758601349167e-05
3.73489370615224e-05
2.60286382895039e-05
6.03812636944821e-06
2.01945341722308e-05
2.34013687859397e-05
3.1618648045976e-05
4.39800719269837e-05
3.79939504138874e-05
2.84657854400563e-05
5.08480962989293e-05
3.47855024457367e-05
2.84320028927808e-05
5.46082699600744e-05
4.34885751400798e-05
3.25685478039383e-05
1.61528248588744e-05
1.03508613764129e-05
5.27142567392526e-05
1.89638737877763e-05
6.53392399379351e-06
6.94572643324003e-06
1.16109161368546e-05
2.37254592427181e-05
3.48018329822805e-05
3.05091677844304e-06
2.61759953721435e-05
3.58651356157035e-05
4.43552943543892e-06
5.47927641411121e-05
1.92308022286944e-05
1.113085652298e-05
3.96415399014833e-05
1.34944729324719e-05
4.78515934149796e-05
2.81309411228718e-05
9.92018676021056e-06
3.59855792129383e-05
2.70558924624664e-05
3.29087117809433e-05
3.34108267368308e-05
2.34748122022836e-05
2.99119111286495e-05
3.77503461383347e-05
3.68036400793432e-05
1.0511213893576e-05
5.53867313284648e-05
3.1790499847425e-05
2.42321692546392e-05
3.56286590336465e-05
1.95314239697738e-05
1.48954525259257e-06
2.21447217057701e-05
2.66354551032014e-05
3.50226343183845e-05
5.40856560679259e-05
3.51143825596811e-05
2.30755608885778e-05
2.84942270276964e-05
3.29287124198181e-05
1.99255043880704e-05
1.81334556863718e-05
3.02621580683246e-05
2.03685496003016e-05
1.70321252289509e-05
-4.23829215334546e-06
2.14000978646539e-05
4.30328104836539e-05
1.36205154137649e-06
3.92365882166325e-05
3.30109199057351e-05
-2.28402065926344e-05
3.83513439081997e-05
3.63593907897079e-05
9.67154646033316e-06
4.71171326480624e-05
1.35144990530089e-05
4.3193833449923e-05
-3.01573003016444e-07
3.00575220346619e-05
3.12524810113451e-05
3.37209094823421e-05
3.97219268436481e-05
1.77686115856535e-05
1.72408866324935e-05
3.50705175347137e-05
3.00657589052492e-05
1.66681789589531e-05
1.21888054005813e-05
3.00242584877593e-05
2.52694771303035e-05
1.45502660448551e-05
3.67716446695469e-05
3.89162683132071e-05
4.13000320715328e-05
2.53152027794204e-05
5.06156912122377e-05
3.20743784907289e-05
2.0106686582284e-05
1.14219992571058e-05
2.00703038274013e-05
3.69317787160449e-05
4.05103359725615e-05
2.3641269223215e-05
3.78329646979959e-05
-8.8358371720961e-07
2.70667221993368e-05
2.89400512688749e-05
1.48687193996691e-05
1.13442621125588e-05
5.13545610329112e-06
2.02871466752267e-05
9.37432259585592e-06
1.63667489090265e-05
1.00825040900261e-05
4.73826555456858e-05
2.38959138535823e-05
-7.75550916287113e-07
2.97117722805696e-05
2.36763255307407e-05
8.73323566075135e-06
1.38758465639465e-05
1.83884434973714e-05
6.79822786727725e-06
2.81287086713716e-05
3.43394641907457e-05
5.81310050852649e-05
1.68604293190558e-05
3.85893908552243e-05
3.34509312876014e-05
2.72710758405198e-05
3.93235519378978e-05
3.86070035640382e-05
2.80443046370633e-05
8.89911588862148e-06
2.23437658416697e-05
3.20652290967559e-05
1.88285072265371e-05
2.54545725813664e-05
3.11235584450014e-05
3.82250813937047e-05
2.158609431597e-05
2.4394138908246e-05
2.05148171490253e-05
2.56574803469521e-05
2.05648638378833e-05
-3.27847906750607e-06
2.80315525127643e-06
3.55417964812305e-05
3.11078186881805e-05
1.10485100633594e-05
1.15140878584282e-05
3.79281819421061e-05
1.8703127692136e-05
1.24426021828466e-05
2.74227563973667e-05
2.66290803859178e-05
4.97103960495943e-05
1.89591264016937e-05
3.26215422970019e-05
3.09346187343946e-05
2.28150286297923e-05
3.82987383600882e-05
2.5489867091653e-05
2.47672265710444e-05
3.16778194271058e-05
3.8206677134246e-05
2.98722431243882e-05
7.06355394901072e-07
2.79984113791343e-05
1.79519438606607e-05
3.76202521065585e-05
2.92626467235127e-05
3.80944678021662e-05
7.36163749031528e-06
-1.52275811709476e-05
1.5585603994021e-05
3.43377601716056e-05
2.72892885914662e-05
-8.98595179607487e-07
2.12857425417394e-05
2.1681429739579e-05
2.90608336781638e-05
-6.97901812267249e-06
2.1937576326227e-05
1.6113982598202e-05
1.27473811672262e-05
7.14043763573117e-06
3.1040581500291e-05
1.61845038774875e-05
6.99836016319007e-06
4.42182224036919e-05
9.3467655559491e-06
3.94802757060053e-05
4.00815617521074e-05
1.53721502146807e-05
3.74363839839966e-05
1.96678041897363e-05
2.92852832538893e-05
3.91097193262633e-05
3.05332662320375e-05
1.55185977036949e-05
1.49638910544093e-05
3.17872733896162e-05
1.00316944931106e-05
5.13407800801447e-05
6.58887514550042e-06
3.28242369789931e-05
1.4874562543531e-05
4.38778963458099e-06
1.97742971473386e-05
4.10025955526601e-05
3.40537698993891e-05
2.23341164150216e-05
4.65253998241698e-05
1.55783963082182e-05
5.11662828076118e-05
3.08653998381705e-05
2.96869872162835e-05
1.54177864597808e-05
3.12668496634384e-05
7.81264731803867e-06
2.75943787917052e-05
3.52703289226713e-05
2.734531640843e-05
2.46010815693705e-05
3.72624998124807e-05
2.3678709643407e-05
3.26056499768734e-05
2.62415593268794e-05
4.42419517020148e-05
1.71514307905536e-06
4.02874149066977e-05
2.0307537204988e-05
2.73609854970676e-05
4.21616900688182e-06
2.14854339096813e-05
3.63354511839566e-05
7.95627197608097e-06
3.36182913763903e-05
1.53485420548624e-05
4.19749040828608e-05
1.52344898421552e-05
-2.50766653379871e-06
1.69655235219496e-05
-1.26796590330278e-07
2.77316748542725e-05
4.04595484261534e-05
-6.74883910380562e-06
2.92886408443289e-05
2.00681833087978e-05
1.25190417922091e-05
-4.75028517535682e-08
4.15458451225805e-05
3.32311431797538e-05
1.97770112651509e-05
3.14216205523845e-05
2.15225680106102e-05
3.30895704818794e-05
3.5933937689079e-05
2.34384439603528e-05
1.53587620210346e-05
1.74829546510999e-05
3.41988320284296e-05
2.80473418396706e-05
4.26540871211502e-05
3.38551191028178e-05
3.42818760466408e-05
3.07903639028143e-05
2.20916778653657e-05
4.32151814156971e-05
4.44731164237739e-05
1.12384219859481e-05
4.94542834745134e-05
3.6827358870498e-05
3.20484915184467e-05
2.14320149348375e-05
1.94716045581398e-05
2.91971647827924e-05
1.42433168267968e-05
2.58230622404953e-05
1.22552196727968e-05
2.88248937998945e-05
3.94912584554194e-05
1.91435625989722e-06
2.52997558398166e-05
1.24876749959341e-05
6.4454672384276e-06
3.26004420616267e-05
1.8257769927103e-05
7.18076881106663e-06
3.7158700761936e-05
6.52392759760408e-06
4.83466322355071e-05
1.93558935829999e-05
4.0927401403287e-05
-1.55088915064886e-05
3.21887181279917e-05
3.24025411577838e-05
2.45274988735513e-05
1.56178029245716e-05
2.77220161780031e-05
1.46748793951051e-05
-1.05168543253035e-05
1.7624809203767e-05
4.4436057131703e-05
2.58733001311253e-05
1.98332110756813e-05
5.71852318041022e-05
2.67711974940176e-06
4.68041608396982e-05
2.33168693271457e-05
3.43199543582453e-05
9.4824530258095e-07
3.61153602767859e-05
2.92242242371532e-06
3.65212286629987e-05
3.52465237354273e-05
4.49905091785268e-05
4.06827280631585e-05
3.82626253609624e-05
3.63503848397039e-05
3.60442667574224e-05
2.44215353897377e-05
5.12986140290169e-05
2.31548388319238e-05
3.43543192454481e-05
3.38301139461853e-05
2.34935216891358e-05
2.79529687829701e-05
2.21166398022904e-05
1.83822246057789e-05
2.74588265936418e-05
4.03599923571792e-05
1.85473433508594e-05
3.69207825319043e-05
2.18989976931756e-05
1.83342209619536e-05
4.09003967192029e-05
3.46467513533807e-05
1.06787368513096e-05
-7.5158869738989e-06
2.22739543373342e-05
3.46513145131294e-05
9.64159561348303e-06
6.91176052077801e-06
3.16248065921108e-05
8.61055479169699e-06
3.33311049805173e-05
-1.4183483624737e-05
3.41207821415677e-05
1.77064182213899e-05
4.17989175050796e-05
1.53910188731745e-05
-2.27302306982318e-06
3.03012430002821e-05
1.47286564999462e-05
3.48962770036164e-05
1.4939985150075e-06
3.74964962879904e-05
4.59447065629064e-05
2.04364916234855e-05
6.80770434246243e-05
2.10139757813195e-05
5.10142318002926e-05
3.35028183544704e-05
3.63797522459363e-05
4.8304549123787e-05
1.34117231637813e-05
5.73652038587761e-05
3.32478914852262e-05
1.78440682826897e-05
2.57160937678467e-05
4.68999793925708e-05
1.25654506832962e-05
1.66897064638212e-05
5.11250771986159e-05
2.97958035637504e-05
3.4664687601924e-05
2.74497675275427e-05
2.70715559200905e-05
1.44109944491414e-05
6.79224150884099e-06
2.97749709286637e-05
2.48989783249493e-05
8.07354404170193e-06
1.68251430483514e-05
2.14623025890372e-05
5.16341392021824e-05
1.14714182911061e-05
1.65118441004592e-05
2.56241116902984e-05
1.2689689581357e-05
-1.44206750815791e-05
-1.24978153010416e-07
1.74395217127327e-05
2.50877917822757e-05
-5.67135650540693e-06
-2.77623396500878e-06
9.58400484075428e-06
1.13502792058276e-05
1.22962351229134e-05
2.75294469313735e-05
-1.56095553508719e-06
2.31430349477532e-05
2.92974908730068e-05
3.39041503227737e-05
9.11625423598066e-06
3.00648370504096e-05
1.98740917608497e-05
2.82972571822025e-05
3.29988108871312e-05
2.50354636132718e-05
3.36750951795572e-05
4.62687682444145e-05
1.10613039017248e-06
2.47769490402334e-05
4.16255897790929e-05
3.85533121814528e-05
4.50521710770868e-05
3.18810398270152e-05
2.61594962327834e-05
2.38363829512609e-05
4.90967626789622e-05
2.50182489531374e-05
1.25032861929678e-05
2.867379674918e-05
2.2445375887968e-05
3.0861489493682e-05
1.57427663824849e-05
1.36986922121494e-05
1.84589988956409e-05
1.09915321047129e-05
1.13418288462263e-05
1.8597437346593e-05
1.24108970095882e-05
4.06163535412015e-05
1.85232032579995e-05
1.17421631469639e-05
7.49791342775828e-06
3.3341155105257e-05
3.78894062410561e-06
2.16563824268203e-05
2.04461843758684e-05
2.08913422575811e-05
3.24317672932504e-05
3.54815226484638e-05
2.39841052840046e-05
1.56206011873624e-05
2.56631625653031e-05
1.14346920216644e-05
1.64485579165511e-05
2.20754658689385e-05
3.15355001177343e-06
-1.7947357308737e-06
4.78813919382348e-06
3.43752315418343e-05
2.65459132994898e-05
4.74486583790333e-05
4.75065764579309e-05
1.96919518059261e-05
-7.86448429277308e-07
1.36691022017464e-05
3.38320619852511e-05
3.09736787795931e-05
2.2142645682837e-05
1.86710525281069e-05
6.74594457400218e-05
4.40716452612814e-05
3.16761572800245e-05
2.55331874446512e-05
6.3588823500897e-05
5.21724075506239e-05
4.75592587156796e-05
5.63211098937381e-05
3.41317744132833e-05
7.63227763278665e-06
2.37985558137685e-05
2.56951381502434e-05
-6.67020068024122e-07
2.17430355006903e-05
2.89744601544654e-05
2.94203066152105e-05
1.49776079959319e-05
4.91117308894446e-05
1.56950491147989e-05
-1.90165959708203e-05
1.00449555116931e-05
3.36702434636578e-05
1.62881860628606e-05
-6.00772325421798e-06
8.64414936039613e-06
1.31037154565957e-05
-5.79272489705519e-06
1.07921812000595e-05
2.89048439374694e-05
8.18966827746552e-06
-2.31403673871692e-05
1.47797382994181e-05
-8.79933352525863e-06
2.63609916255574e-06
2.16728536029633e-05
2.93863879670499e-05
3.61763651243859e-05
2.36029318058391e-05
2.11874628031279e-05
1.52242680118682e-05
2.82742264491257e-05
2.34179222735146e-05
1.03992966083941e-05
3.43651618335467e-05
2.25713072024059e-05
-5.41094127945469e-07
3.3962833421833e-05
3.97300415658453e-05
5.34685673362991e-05
3.74324558914893e-05
3.53604709986044e-05
3.50242317479422e-05
2.65537818061187e-05
3.97398991371118e-05
3.95903500401028e-05
5.13146324330516e-05
2.34672721775247e-05
5.51615779643578e-05
3.07908602162057e-05
1.26221388801784e-05
3.11239932139447e-05
2.28816044859861e-05
3.52988115908405e-05
4.81778912002873e-05
2.58674233243091e-05
3.22937733075696e-05
3.48826380310708e-05
1.05855492422512e-05
2.02699955493076e-05
2.95949081424362e-05
6.52265348778127e-06
-1.67048302925151e-05
2.94191979884116e-05
2.58808267702417e-06
-1.3010743550431e-05
2.58648167107205e-05
7.96546354428554e-06
-3.98416815074171e-06
1.19897805316723e-05
2.56304993810088e-06
2.58227546065118e-06
2.04734444942325e-05
2.5111236299114e-06
4.36532048291697e-06
7.07728464044008e-06
2.37728966212723e-05
2.14152665697767e-05
1.44989116017392e-05
3.79833708010909e-05
3.06749840470603e-05
2.67436991984258e-05
3.48883467695084e-05
2.6361813738768e-05
6.56217855682416e-05
3.54788596801439e-05
1.64228320199858e-05
3.74769701889756e-05
4.08156849172693e-05
3.15441858226386e-05
1.59561725954538e-05
3.38187549215598e-05
1.2198384401707e-05
3.63414054425904e-05
3.5178863472809e-05
5.17441734481961e-05
2.29238694209578e-05
2.65810634504853e-05
3.8736372604135e-05
3.8288454874113e-05
6.23319604948275e-05
3.36548971975121e-05
4.54297188245221e-05
5.92982985947246e-05
4.51759254014385e-05
1.55094852292978e-05
1.48551283332796e-05
1.49467963129181e-05
2.23716427433819e-05
1.87499701385097e-06
7.11187306491711e-06
2.52865952016226e-05
4.40236297165062e-05
3.80950816626972e-05
3.06472562964445e-05
2.83908767987268e-05
1.72008544889244e-05
1.28221767981349e-06
2.97293160394606e-05
1.48132206663495e-05
5.11077530281221e-05
-3.85727320822835e-06
-1.89064291638765e-05
3.67292641308882e-05
1.26933919341835e-05
2.08928250625758e-05
-7.25058538151212e-06
8.95770756870078e-06
1.99971046284883e-05
6.55499958790058e-06
4.65938933663765e-05
2.46141094111648e-05
4.57567969925098e-05
3.93260111966867e-05
2.11540104830164e-05
6.13953349777241e-05
9.69121998577582e-06
4.36636271813593e-05
2.6582671423079e-05
2.85335930925999e-05
2.39990094680836e-05
3.93557537348263e-05
8.51575645553674e-07
4.72455928411678e-05
3.12945755424207e-05
4.52415928322471e-05
2.81351848558046e-05
2.52391297824846e-05
4.6524124465905e-05
1.57238242487537e-05
1.22059292648117e-05
2.53857363497442e-06
4.46775533229824e-06
9.01729670572142e-06
2.90950781864518e-05
2.49901784857917e-05
1.15221947268122e-05
5.52058605395e-06
1.39404820998102e-05
2.48413648784815e-05
4.60883617841777e-05
2.71840326569467e-06
4.96021856200952e-06
3.86811820894951e-05
4.72915159378212e-06
2.78829474831316e-05
1.44717084802763e-05
3.67804500529916e-06
2.7825540723254e-05
1.59660093766477e-05
2.8832623459563e-05
2.71248542818204e-05
1.62277492851661e-05
-8.67419701188466e-07
4.4864703567747e-05
1.58511741266376e-05
3.82027038535607e-05
2.04663432241941e-05
-5.28547486614716e-06
1.93777369853866e-05
1.7861616189648e-05
2.74688519144511e-05
2.32073185933744e-05
3.59361649787419e-05
2.42086202225251e-05
1.1602738650949e-05
2.84344806488534e-05
4.9944836832917e-06
3.49476616359949e-05
1.74399603923881e-05
1.53924457772911e-05
1.55755134689442e-05
3.42964329202492e-05
7.62582496918364e-06
1.52059495294484e-05
4.64315728505632e-05
2.7786585866091e-05
-6.81954390504018e-06
6.37490896490583e-06
6.98994241559556e-06
-6.17271801167012e-06
3.04726210380179e-05
3.32390590618227e-05
9.72056209967799e-06
1.81827697026897e-06
1.83485679831833e-05
1.83614236146959e-05
3.82872278423604e-05
2.43530858277821e-05
2.26648699140604e-05
6.11100025263101e-06
2.02607391121582e-05
4.01587559392553e-05
2.38911874659876e-05
4.27840509011508e-05
5.60442200772377e-05
3.10664551625875e-05
3.76661295947462e-05
3.24214643495165e-05
4.4631159007197e-05
5.87825451791863e-05
5.17144028436921e-05
6.16745467535508e-05
1.90420672869324e-05
1.24746909049245e-05
4.37217502568187e-05
2.39872542742739e-05
1.53702764274852e-05
9.3083126135448e-06
1.27878356663819e-05
3.65469163921512e-05
2.67438725343314e-05
3.56115986910879e-05
1.50557015266814e-05
1.55337155518178e-05
5.09071142699276e-06
1.86031927787114e-05
2.1543779193851e-05
5.02808433394395e-05
-7.11158082063637e-06
2.74358182120095e-05
3.77181428977496e-05
2.24141875329664e-05
3.99050322050222e-05
-9.11570605278459e-06
1.0588889210814e-05
2.26945220217872e-05
2.64165460672452e-05
-8.56297983707111e-06
2.11017019182962e-05
9.44512289781737e-06
2.68806370798529e-05
2.7934360573506e-05
-4.03136845115674e-06
1.19799912691051e-05
2.72007339933065e-05
2.01349627992418e-05
2.82075529627039e-05
1.17073731780094e-05
5.81855382880801e-05
3.47166801873936e-05
3.6485518233259e-05
2.36770696166251e-05
2.76956146899282e-05
2.25509534448006e-05
2.08766293408213e-05
3.73219167192688e-05
3.0927520786231e-05
2.21061637423675e-05
4.87274923383554e-05
2.27906537712282e-05
2.65423773672747e-05
2.13762111708977e-05
2.30356498939673e-05
4.98810373068986e-05
5.15761952801836e-05
1.63497408747331e-05
-4.5155018977262e-06
1.23773569243089e-06
4.41581057517652e-05
2.20357046906602e-05
4.05899281367587e-05
2.34494906977775e-05
3.49727711014298e-05
1.19275967646603e-06
-2.13468827523077e-06
9.11682220787602e-06
3.69815997711636e-05
2.22120569058509e-05
3.02419824469564e-05
2.25189020226715e-05
1.38007277729427e-05
-1.2637995634335e-05
3.93993865774746e-06
2.88819221578179e-07
2.82654398452163e-05
4.01674068225958e-05
5.2312835487484e-06
3.54206258354363e-05
4.27855600064513e-05
5.50492147692249e-05
3.057355418964e-05
3.59677062231231e-06
1.49330971224329e-05
1.81766630606477e-05
-2.19569816530873e-06
3.24185639232805e-05
2.81251522130667e-05
2.42364203488921e-06
1.23321505069663e-05
3.05394382711043e-05
3.13765900826196e-05
9.01357798355952e-06
2.60371209123113e-05
5.07376889728723e-05
1.25236610307327e-05
3.49585636982012e-05
2.91512907330935e-05
1.38995496765237e-05
3.97010484058774e-05
3.19802229847219e-05
3.19721151823748e-05
2.63625553843034e-05
4.05924455515619e-05
-1.80223218888374e-06
2.79841206352887e-06
3.12407113634904e-05
5.63072742152463e-05
4.82368656922459e-05
5.07853646391765e-05
6.8133250642777e-05
2.3732674232275e-05
2.49068821201202e-05
2.21688988037188e-05
3.74458915729386e-05
3.62201086688132e-05
7.73707453282368e-07
4.64584337215433e-06
1.81816840732775e-05
2.43488690943516e-05
1.20963857433671e-05
1.19219575341399e-05
1.4894914464032e-05
1.61893224759592e-05
1.02925908873464e-05
4.11147682432334e-06
1.3404274028824e-05
4.02856757933355e-05
2.09642179424315e-05
3.29978144947229e-05
1.73465673082834e-05
1.82160537736822e-05
3.41858325500642e-05
1.82197585478804e-05
-1.17237399978317e-05
-2.31171129304989e-06
1.09169968729782e-05
-6.39942133475905e-06
9.4283586655368e-06
2.76983576939413e-05
3.19398102106003e-05
1.57040159122318e-05
3.44373348101049e-05
3.38636043659361e-05
2.32053938311362e-05
3.81313516416665e-05
2.15134300377744e-05
1.22574282566687e-05
3.19841625005989e-05
6.14751174822052e-06
2.52476712592932e-05
2.93680441902673e-05
5.44808331441764e-06
5.0129194759383e-05
3.11230020070891e-05
5.69480465416832e-05
1.93304171728072e-05
3.95475258460216e-05
3.04468035750107e-05
3.86197743935613e-05
5.0178525639289e-05
1.91588640670946e-05
3.4993467798483e-05
3.55931311357177e-05
5.62353142040792e-05
3.44251034030523e-05
3.40743281608846e-05
2.47435085077481e-05
4.52570288908714e-05
1.31020699050292e-05
-6.92934842250014e-06
2.32785207513175e-05
5.74771992862976e-05
6.94102678481842e-06
-2.35194731505792e-05
-2.59470483957763e-06
1.68084370895428e-05
6.30949294512185e-06
6.40217325205388e-06
1.44117431348577e-05
1.19472956325915e-05
3.72207694810105e-05
1.43827338401166e-05
3.78068940630477e-05
7.26954274881204e-06
2.53030956257842e-05
3.84742837526768e-05
2.6520868603001e-05
2.08229947259939e-05
2.98910205289804e-05
1.33430789812863e-05
1.11027281115471e-06
4.89474677188135e-05
1.52647181644011e-05
4.33361614115199e-06
2.84272536481939e-05
3.5885200717184e-06
-2.06564861283968e-05
3.60365063751737e-05
2.1239047537164e-05
3.52524540464519e-05
2.21152291571997e-05
3.16237186384871e-05
5.06416889631991e-05
3.65842552012075e-05
2.85055437001912e-05
3.11478971607828e-05
2.21244509510346e-05
2.99001672690187e-05
3.74620415635788e-05
3.00467233181151e-05
1.92078980177371e-05
2.06872229198424e-05
2.9861315667711e-05
4.51768879111868e-05
3.20825187754536e-05
1.52265858888121e-05
3.78365967185652e-05
1.94331985923355e-05
2.25497628126337e-05
2.0480509993678e-05
3.2751794612072e-05
1.57387156212375e-05
2.53834463941585e-05
3.01848600902076e-05
7.45706939103728e-06
-1.7147733137786e-05
1.69516085011083e-05
3.55296511687211e-06
3.58256658944302e-05
-7.25655803636284e-06
1.82869987288287e-05
1.4357754554408e-05
2.33313881370317e-05
6.33685592608963e-06
1.43684484715541e-05
2.33808292720527e-05
2.25746754026017e-06
2.96962853133848e-05
1.35116488231107e-05
3.38101472196183e-05
6.34882454147485e-05
4.85067808527741e-05
4.6152697825004e-05
3.91718989529817e-05
3.4752635828262e-06
1.70853056822781e-05
4.51485753749527e-05
5.0428183559805e-05
3.11274507004229e-05
2.49940186759688e-05
3.95417800784033e-05
3.51636390851629e-05
1.32729609544221e-05
1.12882073673253e-05
2.26728915476522e-05
2.11491228929406e-05
1.99560567973741e-05
1.26625243866659e-05
-5.4866785043716e-06
5.83780598348445e-05
2.17810962267685e-05
2.1044629285932e-05
1.76343633836662e-05
1.22645643175354e-05
2.23095812751906e-05
2.1672667678725e-05
4.2417020899373e-05
3.4564790029552e-05
2.22016732215752e-05
1.33828360994235e-05
1.72070357072544e-05
2.23905186085712e-05
7.38715588524698e-06
1.86235811702918e-05
-6.72439638448004e-06
2.22131534838907e-05
-3.4813064325244e-06
1.97706308519742e-05
1.15313148756456e-06
-3.80710942821398e-06
2.49160284130966e-05
4.47072659758268e-05
2.43089503916205e-05
2.65388963191109e-05
5.24733823165121e-05
1.4883707206788e-05
4.50646271086712e-05
-3.38949994422654e-06
2.11231393298309e-05
1.70310500841062e-05
2.20158417692834e-05
1.78819519716665e-05
3.43915559743518e-05
4.61835217391553e-05
3.9803720441185e-05
2.89141228242184e-05
2.61771910846681e-05
3.73438120441891e-05
1.42937987741657e-05
2.124868039723e-05
3.06753907627891e-05
1.21458662256427e-05
1.02630061517794e-06
1.68905337478502e-05
9.84121787805844e-06
1.23763128631947e-05
5.22545119412692e-05
3.81900993741753e-05
3.12448823543631e-05
1.04352814706929e-05
-4.08100547377837e-06
3.36597468941881e-05
5.52475093999737e-06
2.45196876479481e-05
1.67442062476554e-05
2.23792484953994e-05
-7.4173760141584e-06
7.2393367038779e-06
-1.19520020157453e-05
3.60954205075e-05
2.19228997726118e-05
3.52742257565096e-05
4.26690120414299e-05
5.08997723908001e-05
3.25052938036082e-05
4.57187916687488e-06
1.18094074385583e-05
1.8789753697352e-05
-2.30238284120221e-07
9.17950239476856e-06
4.50709754465981e-05
4.68270922831396e-05
-9.74729764116013e-06
1.19718931436298e-05
3.82266075547555e-05
4.20868679867406e-05
1.95727298644452e-05
4.91314116965565e-05
2.43128348908706e-05
2.29007586076539e-05
4.63010260094306e-05
2.6842912912284e-05
1.96620158367978e-05
1.4284874798609e-05
2.95259738861323e-05
1.86323437970585e-05
3.50677961794087e-05
2.88889598740103e-05
-7.42314095179907e-06
2.7128966341314e-05
3.06391880014423e-05
-2.6450053975354e-06
2.11885118496462e-05
8.52829685253038e-06
1.77569126934009e-05
7.59787293602596e-06
1.45293966091097e-05
4.67493759900175e-06
-6.7131925115293e-07
1.28374210423554e-05
3.88076991634643e-05
3.47718499229946e-05
3.15669009104213e-05
1.75831379166401e-05
2.25595503765186e-05
2.55533280530431e-05
1.5527062224797e-05
4.35812378244779e-05
1.65627841884715e-06
3.09018015866704e-06
1.99804986353987e-05
1.78796202619195e-05
2.98544827862192e-05
5.8222074080079e-06
3.27633719400374e-05
4.21013823862618e-06
-3.6540555461672e-06
1.33905526566538e-05
3.38564391565515e-05
5.65661401731783e-05
1.52542779110469e-05
1.36888078085904e-05
7.74288877617096e-06
2.5840747295577e-05
3.47091521097694e-05
4.72371383748959e-06
3.47747231824481e-05
4.01748547829239e-05
4.19111504247165e-05
3.02530516023503e-05
1.39174518854755e-05
3.00923534518161e-06
4.97458975169705e-05
3.54537879877258e-05
1.44481296077852e-05
1.25805503530651e-05
2.85684536343843e-05
5.52551590558212e-06
5.57874919039476e-05
3.93737094136711e-05
4.18837078763388e-05
3.78903993811194e-05
4.16083657719546e-05
-1.68152001466021e-06
8.73037979805839e-06
1.52299770291175e-05
3.87478164908797e-05
9.47092104070758e-06
2.42969692093539e-05
-7.04203657133674e-07
5.38683033285735e-06
3.72055476901026e-05
1.41619231276993e-05
1.01560637749299e-05
2.59520640106194e-05
4.74668708121676e-05
3.77867994540813e-05
1.09796051189614e-05
2.51311540609656e-05
-1.42147394103109e-05
2.364032126083e-05
3.75220569029961e-05
4.07230234934938e-05
2.71668587376868e-05
2.03505851978792e-05
2.38034537334851e-05
-3.87951183042687e-06
3.014264736337e-05
5.18227828809662e-06
3.42306899606069e-05
4.25981473686565e-05
1.30036231135717e-05
1.11922197374534e-05
2.06068058353663e-05
7.05217820904944e-06
5.80204188460836e-05
3.36290649959626e-05
2.4433120093951e-05
2.49161712592674e-05
2.58217298948435e-05
2.78582080381178e-05
8.96733294760451e-06
1.8126721552233e-05
2.17129461123177e-05
3.87972287532749e-05
1.53415453583623e-06
1.67376011037863e-05
3.25488537079751e-05
3.74299192849666e-05
1.37006972988857e-06
8.64971874779815e-06
4.33523995609996e-05
3.51917026761032e-05
1.96900497868369e-05
4.644936880617e-05
4.34406428924841e-05
3.64246973869347e-05
2.78347841449661e-05
1.24936328441299e-05
6.8103928190088e-06
5.52135434175414e-06
3.11557400344739e-05
2.6977562905203e-05
4.54559603549145e-05
2.6108049813525e-05
1.53526269027744e-05
9.03484923762289e-06
3.94450435858137e-05
4.02465953658653e-05
2.33928654804332e-05
9.91076273069538e-06
4.56482236007977e-05
1.81867053641183e-05
1.58320671491895e-05
2.44278406009941e-05
4.09472671601317e-05
4.17177243336381e-05
2.55705395940184e-05
3.17226593506065e-05
7.78658596776164e-06
3.52869493599706e-05
2.82266347938847e-05
-1.01436387705502e-06
4.64548073107549e-05
-1.34334850889697e-05
5.20525867834906e-05
1.87614046417477e-05
9.01121029627388e-07
5.31643351488994e-06
2.14771579939512e-05
6.26332789491786e-06
1.73469493627391e-05
4.84854194240144e-06
1.13903112684089e-05
2.24364116355335e-05
2.53657178198145e-05
-3.76400416655477e-06
3.61425395221158e-05
1.76279330341058e-05
3.46278585690799e-05
3.73992691755112e-05
2.67677990929207e-05
4.51676054948499e-05
1.30759295044187e-05
4.127352524318e-05
2.20604941286032e-05
1.28214356241219e-05
1.59626791919148e-05
1.33508310045179e-05
9.66317954710914e-07
6.36610936671102e-06
5.89392430802605e-06
1.63851968671278e-06
1.75051645731512e-05
1.86405560394271e-05
1.49339904846928e-05
2.26872239530241e-05
3.63805423099699e-05
3.00919972166997e-05
2.73826690305233e-05
3.41410456666692e-05
3.9111131025509e-05
2.88253329514528e-05
3.79264061823135e-05
3.16323044473061e-05
1.72700077093361e-05
2.79091252882939e-05
8.97694766340679e-06
3.00198568093486e-05
7.62460274448523e-06
3.85712242511652e-05
1.1103118256952e-05
4.14097456824369e-05
1.30167407049965e-05
5.81739245589495e-06
4.08679993011187e-05
-5.24968231255033e-06
3.56346341743556e-05
-1.6674448107203e-05
2.13139651037428e-05
4.87449797709959e-06
2.59289982841375e-05
1.30646291096637e-05
1.25633300832339e-05
8.23092501836071e-06
2.03292155461788e-05
3.5710618648957e-05
8.96606810302313e-06
1.48911372414137e-05
2.87554423899524e-05
2.6935359865451e-05
6.67925018317301e-06
2.68569702372629e-05
-1.31562649296712e-05
2.9835075612577e-05
-1.14815833311938e-05
1.61365554232127e-05
1.51123670072413e-06
1.46626204535578e-05
1.9391666288102e-05
1.87038043876513e-05
3.44754582403374e-05
3.81622197940703e-05
2.7950108044062e-05
3.09254145435874e-05
6.00961850113888e-06
3.55491024083667e-05
5.92752442925625e-06
3.56518599577709e-06
2.20115184081236e-05
2.83657836491569e-05
3.27930271164808e-05
4.09828014918389e-05
1.25162981298537e-05
2.77767978067618e-05
4.35406368900197e-06
5.34821537134986e-06
5.44143220901972e-06
3.34380768301274e-05
4.99048163507805e-05
3.51354924242285e-05
4.20828925166094e-05
6.16195012316126e-05
1.8770978835886e-05
1.96252778337686e-05
1.16862544132178e-05
1.66980335368e-05
2.31212682806925e-05
-5.20637057873867e-06
2.34942985897974e-05
2.11076538472711e-05
2.99752221777352e-05
3.94276329208766e-05
4.97231997992069e-05
1.61247561437965e-05
3.64532783472421e-05
5.04721667856308e-05
3.02260161779797e-05
1.45237637926937e-05
2.99279267994951e-05
1.80926119878712e-05
3.01975957492275e-06
5.97294433421575e-06
6.74408078597849e-06
1.26988866520704e-05
3.26059565396992e-05
6.82501245395197e-06
2.44013214955492e-05
3.75270126259032e-05
2.86287618804758e-05
1.50378301415637e-05
1.58684466500731e-05
1.32968919003538e-05
3.530678536634e-05
2.81922140664437e-05
3.78178291285573e-05
2.74362425273706e-05
2.80813620741535e-05
-3.95754158511256e-06
1.88559197560222e-05
3.23202288780074e-05
1.4814691725398e-05
3.0170147920426e-05
2.58228630492312e-05
4.0146567629556e-05
2.11070962252519e-05
2.42556333851135e-05
1.84471581393146e-05
2.0384620416641e-05
7.88036244138711e-06
4.85026954529686e-05
4.46673273241519e-05
1.82949524247609e-05
4.37051510963957e-05
3.52879332050392e-05
2.33621741265549e-05
2.34649994985821e-05
2.7345553139153e-05
3.14545915462349e-07
2.92266972762561e-05
3.682946446714e-05
3.29432433718e-05
4.74523769973405e-05
4.44177911956942e-05
3.9688847211482e-05
3.71545638629506e-05
2.63662477018929e-05
1.44482345815122e-05
1.91805828136234e-05
3.59652483131822e-05
1.50061673949902e-05
1.96651435722541e-06
3.34998288000067e-05
2.65099543122342e-05
1.03582680359764e-05
2.06098421753977e-05
3.94053988888966e-05
5.00290140874433e-06
5.80681449818386e-06
3.6672456118607e-06
1.06862301654551e-05
1.50325709445123e-05
5.86014612981694e-06
5.47483653925914e-05
1.57196141341998e-05
2.64238758995e-05
-2.41708394565268e-05
1.5362460686657e-05
1.75407728231096e-05
1.21584322399748e-05
3.67216437766338e-05
4.66237649424824e-05
8.54932617449494e-06
3.57771861557414e-05
1.30680445866635e-05
5.50978646258119e-05
7.68239225696805e-06
1.18851382316483e-05
-7.4934613914112e-06
4.13600487647424e-05
1.85213630658297e-05
2.8958782858335e-05
1.95522970048648e-05
1.21570216979975e-05
3.03572826139674e-05
3.78668941218927e-05
2.15402236241926e-05
4.65451635730581e-05
3.02545814405944e-05
3.55008568124467e-05
3.48536458187883e-05
5.26757606982811e-05
3.16792050577829e-06
1.70489334203442e-05
2.60108329722721e-05
1.25731885890025e-05
2.26610923911058e-05
3.27446062911754e-05
3.16677400226557e-05
3.37284600842915e-05
4.91185622713735e-05
1.08491087040575e-05
2.30340634490166e-05
1.59255565171423e-05
3.19269431690829e-05
1.25650915815819e-05
7.64388468000353e-06
2.8299996086765e-05
2.8510015229478e-05
6.68921177835123e-06
3.61135103192193e-05
3.67162101863722e-05
2.73100190911433e-05
5.20047195420428e-05
4.12552812502748e-05
4.36741544046243e-05
6.3787823971661e-05
1.33929599175666e-05
1.23744426929965e-05
2.42056868313128e-05
9.87484920254481e-06
-3.4323541560911e-06
2.32656304840886e-05
1.59297868066284e-05
2.6368990821774e-05
4.21599252538147e-05
3.06348230010428e-06
4.55676782687832e-05
1.94946430067255e-05
8.94320494052471e-06
5.56454604941443e-05
4.02927740336892e-05
4.2026137007361e-05
2.56958913850002e-05
2.83165619362676e-05
1.42899318650639e-05
1.59857489459783e-05
3.030879804588e-05
1.14158744987417e-05
2.06097000318981e-05
4.91746017443237e-05
2.78726619526183e-05
4.28248060590355e-05
2.91629060983231e-05
1.69792625095078e-05
3.96458426091497e-05
2.95727917440471e-05
3.18775946916979e-05
4.04087278634449e-07
4.46062717217363e-05
2.98558974251795e-05
-5.53865594423655e-06
2.17388174971866e-05
4.56484131797744e-06
1.55735678715828e-05
1.82179607615264e-07
3.25530105140651e-05
1.4891139593914e-05
1.19523622575748e-05
3.06570476925438e-05
9.51488438261887e-06
-1.25621092102936e-05
-5.53614848605247e-06
1.17223486262703e-05
3.94220127007517e-05
6.25286087930324e-06
3.12044347995427e-05
3.08678832695837e-05
2.61240602527069e-05
-1.41347301214158e-05
1.60086856705282e-05
-1.8908823947375e-05
4.42513220613509e-05
1.02634472917545e-05
4.00421897475299e-05
1.84900000891971e-05
3.34157311415675e-05
2.09223986516124e-05
2.88074979741099e-05
1.43422058262669e-05
2.83468385728915e-05
6.64726760944739e-05
4.18573830767337e-05
5.373858751292e-05
3.09023048047269e-05
4.09314154934691e-05
3.24011780501358e-05
5.26558113885384e-05
3.13330007593681e-05
3.24815676494568e-06
4.31476574185966e-05
3.84188179568135e-05
1.897660507234e-05
3.84944616697206e-05
2.1097539540017e-06
1.67075646714136e-06
1.48150902060137e-05
2.2995495089194e-05
1.59527640671407e-05
3.2695272510386e-05
9.14099536305783e-06
1.91923407349443e-05
6.76419088509875e-07
-2.24124451844183e-05
1.80258046643759e-05
2.42273292161242e-05
1.90862777669785e-05
1.34632768993321e-05
3.74001943294726e-06
-1.65625180246977e-06
2.49004064897467e-05
1.67761086375985e-05
3.57340842919676e-05
-8.78954353944041e-07
6.82902439958808e-06
2.6440088508634e-05
2.67335627672264e-05
2.64364336601076e-05
4.41924516537285e-05
4.98183274160504e-05
3.40153030297472e-05
3.0760085457662e-05
6.27991081838209e-05
1.32612705561815e-05
8.36716989827145e-06
3.36714198222413e-05
6.01096080801101e-05
2.49807193000196e-05
4.02524763334015e-05
4.52599894831454e-05
3.67736717521444e-05
3.25536250856046e-05
1.85124196042123e-05
4.96749656621902e-05
5.25426074962954e-05
1.52751369732323e-05
3.47230530168985e-05
1.54558268361887e-05
3.87525874461875e-05
1.21815400862657e-05
3.10216248146582e-05
4.30055643646967e-05
2.10175786413964e-05
2.21490985431847e-05
1.84436359759738e-05
-1.34457285767773e-05
1.43712466797389e-05
2.1363860551269e-05
4.50549805053499e-06
1.27402998012869e-05
1.57635120587939e-05
1.65412039161923e-05
1.17961653620609e-05
1.14803844408739e-05
1.78454225815812e-05
1.17339641667442e-05
1.34787852113304e-05
8.05950010137394e-06
2.29041337441449e-06
1.36541319514334e-05
5.08074422416078e-05
4.1616475343237e-05
2.10405699303061e-05
4.46398028752613e-05
4.4087058710835e-05
5.02798377584786e-05
4.36553304776705e-05
4.18996858640475e-05
4.02328379185858e-05
4.96137611821535e-05
3.78938006647959e-05
2.45363300130628e-05
5.40480337768719e-06
3.90543506393305e-05
2.63818646888969e-05
5.02042832030363e-05
2.79284713260314e-05
4.61049315814703e-05
1.69371453300779e-05
4.39234019816629e-05
5.08827110942138e-05
8.55552957248944e-06
4.93597864193216e-05
9.10330718344752e-06
3.27262089111977e-05
3.87127812886203e-05
1.86463429893053e-05
7.23870307720469e-08
3.41759254957331e-05
5.41233008087281e-05
2.47808725229007e-05
1.70823132534109e-05
-1.70590622677793e-05
2.6383966258048e-05
1.19668321365004e-05
1.35520380165451e-05
3.4462216966048e-05
1.64045845992132e-05
4.56826181975963e-05
1.1368193640098e-05
2.75766805370805e-05
-1.43715981772154e-05
3.80977976513251e-05
2.10340892661449e-05
3.73353399214272e-05
2.90233301670389e-05
6.70353726927665e-05
1.58252638256049e-05
1.56016692387324e-05
3.37778449045531e-05
1.5052746312684e-05
2.94863101048352e-05
1.45783503096418e-05
2.80414381926146e-05
4.02552955071554e-05
3.43339891252325e-05
4.39282627683249e-05
4.37338157497523e-05
3.91875700309977e-05
9.55270932407952e-06
1.05921468893384e-05
3.1753867562425e-05
1.04063416991938e-05
4.62513344180235e-05
1.56169733797267e-05
2.09597898328604e-05
1.6658848548996e-05
2.21235198939552e-06
2.01544628253792e-05
4.44977774983203e-05
4.325903110739e-05
2.42816933954737e-05
3.47343317258816e-05
3.20779227814786e-05
3.71413118014758e-05
3.43125178909668e-05
9.93884578935811e-06
1.25502127747032e-05
4.5637157915985e-05
1.94045535535367e-05
3.31250886887583e-05
2.58181692159259e-05
-1.40621156267799e-05
-1.43018044849092e-05
1.39658308212949e-05
-1.19974636832473e-05
-1.48022777352681e-05
8.36990385425978e-07
1.86429477041501e-05
2.26495908312942e-05
1.67564289986536e-05
3.11118779541167e-05
1.87747070731191e-05
1.30865564263724e-05
1.15154723299464e-05
2.49663630330986e-05
1.54114317273157e-05
-1.47810255418508e-05
2.59982099128227e-05
2.93957913914575e-05
1.26038897735208e-05
1.78060566381773e-05
2.43564502755236e-05
1.15797755109044e-05
-3.51681566844563e-06
2.59498356449544e-05
5.13804430923503e-05
1.79626854817194e-05
4.60334698712007e-05
3.58610565704119e-05
3.34573547998448e-05
3.76319515487104e-05
3.54493681197562e-05
5.52913264457072e-05
3.26482046499422e-05
5.02181756059678e-05
4.41984471284669e-05
4.68865370817387e-05
6.24102146950017e-05
2.11395938912673e-05
2.31857010813183e-05
4.5347404935119e-05
6.14074526125348e-05
2.65434746312535e-05
2.88622995456897e-05
1.10944353791742e-06
3.07383667262553e-05
1.0930366866071e-06
3.84538892724191e-05
2.72154233091338e-05
1.51180923747389e-05
9.89595103105281e-06
-8.57676097130328e-06
-1.73950015347147e-05
8.08692180453134e-06
3.00120739960188e-05
2.57497201642791e-05
-5.96726119424688e-06
2.94303438509604e-06
1.02634489206853e-05
2.5628514345185e-05
6.00878189005414e-06
4.95552365444701e-07
2.38110768546804e-05
1.90983913931684e-05
2.78026819856135e-05
1.8119862258706e-05
4.15349837686242e-05
-6.18765152491509e-06
1.69393994446101e-05
3.19965447347725e-05
2.72794314275098e-05
6.17347239030041e-05
5.41364241844111e-05
3.71440347611356e-05
2.65188475685947e-05
6.45307852526714e-05
4.25690959832052e-05
6.06530273250301e-05
3.73250922814025e-05
3.86171842752329e-05
5.00496238101283e-05
6.45661039322243e-05
5.22094236803257e-05
5.77816108642457e-05
3.38152682881658e-05
3.35861175081603e-05
4.41579700929447e-05
1.97196374280395e-05
3.6345453001776e-06
3.27554879666077e-05
3.23690651235191e-05
1.00409175807421e-06
2.68995593714338e-05
-4.29906399398947e-06
1.64843619802654e-05
2.88950118308271e-05
7.12942526494668e-06
-1.64710939402761e-05
1.81562223783514e-05
1.09511229507408e-05
7.5008165261559e-06
-2.18978134227388e-05
3.60044833580081e-05
-1.15936991551755e-06
2.02435440654633e-06
7.68079153068248e-06
2.49624438945202e-05
2.26212150261216e-05
2.30513056764026e-05
2.58955836163504e-05
-2.62322870200231e-06
6.51245228193014e-06
2.27268910184437e-05
2.20307735237141e-05
2.05444438945186e-05
3.4051950764054e-05
3.97282292943798e-05
2.31385286110786e-05
2.234071907949e-05
4.79823235993211e-05
4.51751018965747e-05
4.58980123627406e-05
4.12545918677433e-05
4.43064144789947e-05
4.38886696755347e-05
4.33860005244188e-05
3.2911732080666e-05
3.8547518035255e-05
4.16265484330233e-05
6.52108574822655e-05
4.21548992591475e-05
-1.49313016664944e-05
3.6671565084725e-05
1.14308220637659e-05
2.30759240837453e-05
3.13970515040555e-05
-5.00859508828489e-07
2.22412333258134e-06
4.70666987191049e-06
-7.40961797057809e-07
2.67098634809598e-05
1.4282890082317e-05
2.10733743355045e-05
-1.64466283528011e-05
-2.00545940331201e-06
-1.46275307933847e-05
7.01729470097158e-06
2.61275940602371e-05
5.59598212850873e-06
1.74142696641838e-05
1.32898637591243e-05
1.21002070922408e-05
1.8525771708547e-05
1.68734748292612e-05
2.51828802140034e-05
2.69129341926331e-05
1.82551353527293e-05
5.22630635948775e-05
4.34032874970617e-05
5.22744236303253e-05
5.46541405633179e-05
3.73435899465583e-05
3.52263811595674e-05
4.65855030408238e-05
5.63219701616901e-05
6.16175545015381e-05
3.49252667071018e-05
3.95621292058008e-05
3.63942887368056e-05
4.7119761007729e-05
3.60141997396605e-05
3.09827188283521e-05
2.0491231920832e-05
2.89348704507764e-05
4.51692273068423e-05
3.34270503663371e-06
1.62303259381253e-05
1.28891086842474e-05
1.33852966395072e-05
3.18116836484317e-05
2.78091147083545e-05
1.7823242345261e-05
2.08453196174969e-05
-3.96704603282621e-06
-1.1025502328913e-05
-4.57931036456836e-08
4.44517017578933e-06
-7.50929134769007e-06
7.3097589519968e-06
-6.62881507187976e-06
3.8063814465053e-06
1.22504120819681e-05
1.26528483472588e-06
-8.04169711372215e-06
-2.37001091388801e-05
9.05953685531865e-07
2.08821645349317e-05
1.25658173656481e-05
2.13454649802523e-05
6.75729188097134e-07
3.43263264942675e-05
4.31815822655241e-05
2.64338514930909e-05
1.99034365359119e-05
3.4157723512514e-05
2.01012321032609e-05
3.76682273011911e-05
5.53609923983178e-05
5.41336577618225e-05
4.63920326391114e-05
3.27300027122586e-05
3.25807362083399e-05
3.94666266177015e-05
3.44343938156259e-05
2.79895605049001e-05
4.56322427462978e-05
4.53652344892548e-05
4.11621212607315e-06
3.14284561633721e-05
5.03487755386048e-05
2.68922187280983e-05
3.16435744839034e-05
3.29654638018638e-05
2.79229519412174e-05
1.74468726734548e-05
-1.84307588450552e-06
1.03646703104522e-05
1.07146884107711e-05
2.20505538565186e-05
3.21078766107158e-05
1.24326098977246e-05
2.40371310808947e-05
6.63498333432049e-06
1.26711683723057e-05
1.22280993435383e-05
8.33946297022631e-06
2.69797204852572e-05
1.26836875026926e-05
3.7049086653151e-05
-7.70869528649746e-06
2.37324797277122e-05
1.85886585283942e-06
3.42455748273451e-05
3.01431369576277e-05
1.92886103130704e-05
2.28278606833013e-05
2.9784650366942e-05
3.03114959348505e-05
4.03879618603537e-05
4.20323512650691e-05
2.58687520478961e-05
-4.24371266283744e-06
2.06841168329266e-05
6.23755488296456e-05
1.46176145931544e-05
3.09789462421986e-05
3.20961521393315e-05
5.07100155782132e-05
2.04383095230273e-05
3.86812620848133e-05
3.03283076429541e-05
1.74783887056665e-05
2.76858085448673e-05
2.72507831466513e-05
3.24841298305665e-05
3.00755787881648e-05
2.65136319286463e-05
-3.25098118142754e-06
1.45332701824474e-05
2.44364936235883e-05
1.98856467127491e-05
2.56920612841575e-05
5.62447790817276e-05
4.61499607426646e-05
1.49070087030033e-05
1.24111396669046e-05
2.149428958831e-05
7.42759846538586e-06
3.84592170126842e-05
1.25531690123662e-05
3.29843996512562e-05
3.12906955728277e-06
1.60087740991629e-05
7.58290150839636e-06
3.31841932912759e-05
2.22681130877649e-05
2.33232530384301e-05
1.03462850846533e-05
2.04226208947497e-05
8.30097170973909e-06
1.25547622092612e-05
9.35728640086213e-06
5.07723424156408e-06
7.99853301768558e-06
1.39650118041683e-05
1.5350904880421e-05
1.96929715887598e-05
3.49102933082342e-05
-8.70156429007188e-06
1.0033690512349e-05
8.30518934363793e-06
1.17748028070137e-05
1.65816757554058e-05
3.88346781107397e-05
1.8799184435513e-05
5.85905323875399e-06
8.6727092508566e-06
2.58524950794665e-05
4.35981097116241e-05
5.36324739072551e-05
4.13282815252752e-05
2.35464433366672e-05
3.2497466214753e-05
4.83174258435138e-05
1.08577120691372e-05
2.25242233473459e-05
4.83569904814759e-05
2.76871381619332e-05
2.01938300364913e-05
2.25408848338262e-05
3.09466276983621e-05
2.89293200988581e-05
3.11955042462668e-05
5.2329920675506e-05
3.0248816471628e-05
3.17089118417815e-05
2.44615355550534e-05
3.68851352042344e-05
1.86424998593796e-05
-1.53630974942702e-09
2.39112054588634e-05
-1.1291628795024e-06
3.11068779458108e-05
1.35157998215749e-05
1.22530385145974e-05
1.13723661511499e-06
2.26868838154442e-05
-1.08208093869581e-05
3.21047605506477e-05
2.28535392758923e-05
3.80442901341153e-05
1.25561751291788e-05
1.72663308706421e-05
4.09362870983651e-05
3.47617373704724e-05
1.03664681687828e-05
1.69714047045783e-05
1.71378627468326e-05
2.5930851117537e-05
7.62076886695299e-06
4.38540286032996e-05
2.08754243359433e-05
2.00523069651952e-07
4.07350619894151e-05
3.05505233058469e-05
3.57839379805972e-05
2.27743314293334e-05
2.4906535862968e-05
6.15964268070142e-05
2.31899646638845e-05
3.14183119541408e-05
2.6504977404132e-05
2.31642714647685e-05
2.52803813182501e-05
1.58890136129193e-05
4.53577828376224e-05
4.25069484426965e-05
6.22931951076211e-06
4.99212757282045e-05
9.78610438664056e-06
2.17398882458317e-05
-3.51903062998889e-06
1.51165477451582e-05
2.24142095437625e-05
1.41470495466537e-05
2.61545746978708e-05
1.36951474803002e-05
2.62639396683463e-05
2.68612683211722e-05
3.5487041330753e-05
3.88154939452293e-05
-9.45892625894231e-06
1.22551500273553e-05
3.27701612528951e-05
3.88424576084105e-05
1.97696111186721e-05
2.74031483468201e-05
2.17626499044157e-05
4.444612152956e-05
4.14348641579266e-05
2.08624201546976e-05
2.05088439122457e-05
7.28217111026232e-06
1.29428370959908e-05
3.19092277285878e-05
2.10795790039184e-05
4.25160227800453e-05
3.35110005266909e-05
5.82284940436806e-06
4.13207946021569e-05
2.78522182710528e-05
3.21946078074483e-05
1.49120865789671e-05
3.52882069888492e-05
9.22928856143147e-06
2.80536382473403e-05
1.04037726343609e-05
1.6968248482578e-05
4.0309239026485e-05
1.68797135921737e-05
4.59986250310778e-05
4.26254231821301e-06
-6.25782520444228e-06
6.76783659865357e-06
3.79210260352225e-05
3.74381432118063e-05
2.9095107107218e-05
-1.03028332607e-05
1.12574963079902e-05
-1.84032736324339e-06
1.07174690340133e-05
2.36235489883971e-06
1.50005997137644e-05
1.85620775777468e-05
1.95880484862428e-05
2.4149582724206e-05
1.03555480865777e-05
2.59323704345616e-05
2.2407944411676e-05
1.16431876956951e-06
9.91891409854926e-06
2.32517241908448e-05
4.79607254426459e-05
3.23100675304613e-05
4.58897096650178e-05
4.0270671151767e-05
3.37644891468496e-05
4.61899409098736e-05
6.88615187948438e-05
3.07716289893698e-05
6.39306534580819e-05
3.89540336463826e-05
1.94481972005808e-05
1.40373688249214e-05
1.34240691320762e-05
3.28677284260383e-05
5.32219755202447e-05
2.84846829986998e-05
4.32204387574631e-05
2.36095046759366e-05
2.53147472663526e-05
3.79096232475528e-05
1.20040279528111e-05
4.54874333640736e-05
1.61009393147004e-05
2.19117109818514e-05
4.32433530714591e-05
4.32291836366234e-05
1.69298746377774e-05
1.22468291545698e-05
3.66189575243224e-05
5.17288249178805e-05
1.9167643487952e-05
8.64130632830024e-06
2.27241298913353e-05
3.40764060338055e-05
1.2841401644011e-05
2.94942188289637e-05
3.43679415635726e-05
1.45106005031009e-05
1.51678596870162e-05
1.37577630060602e-05
-2.585564177366e-06
1.21674964575922e-05
3.00225695969372e-05
2.52411282210223e-05
2.91530372095985e-05
3.71458137538255e-05
3.84362177843703e-05
4.49673417610349e-05
2.00374530552703e-05
1.89994187426206e-05
2.2830371837795e-05
2.44266873218806e-05
9.64302784504327e-06
4.40242405403526e-05
2.49276040833276e-05
1.39977273930201e-05
2.14054151625269e-05
1.10889813587078e-05
2.33880131524539e-05
2.33062355642295e-05
4.09236336354474e-05
1.30279600769577e-05
2.88383774909779e-05
8.16897593990529e-06
4.87521100972418e-05
5.16878048545924e-06
1.48431690839048e-05
4.52885286780454e-05
3.92108914342633e-05
2.87984726756853e-05
4.34538971694665e-05
2.68567284921248e-05
3.15216811605348e-05
1.63730060262026e-05
2.14014007537985e-05
2.48124676022642e-05
3.07297315794573e-05
3.53857544381326e-05
4.7163257686934e-05
1.76419797360013e-05
4.74540452764017e-05
5.44394109852111e-05
1.22545138381484e-05
2.1141255834411e-05
1.27922777964279e-05
3.98865680883771e-05
4.88205433329346e-05
1.27144363329891e-05
7.07635626233852e-06
2.69160918193012e-05
4.20824979464823e-05
2.64887574502284e-05
5.61766763134477e-06
2.83537110908944e-05
9.31625077911605e-06
-3.82242547712586e-06
4.08934167717913e-05
4.25168745230387e-05
3.66453599637334e-05
2.24519641086128e-05
2.37592767513992e-05
1.35436695126231e-05
1.06130166743579e-05
1.55001242217467e-05
1.74267784059356e-05
1.26668008893319e-05
1.46623802319345e-05
1.95481335103059e-05
-4.89183861990978e-06
2.88613093710582e-05
3.46235611626948e-05
1.36396609473845e-05
1.62387184913773e-05
4.81250611411364e-05
1.29549965128665e-05
4.77912706571835e-05
2.08216617237806e-05
2.38841252838027e-05
3.40527466414023e-05
1.20909835396382e-05
4.93948176143642e-05
3.13416123231022e-05
1.78171975939365e-05
4.84931286635575e-05
1.62422016668144e-05
2.76291840976318e-05
2.89731629038289e-05
6.25078831565997e-05
1.95317461401716e-05
2.11498508235915e-05
1.97916984199935e-05
2.58091205988365e-05
3.0119239832178e-05
1.14161748922447e-05
1.96607036407594e-05
4.06205350472903e-05
4.09708386299613e-05
1.00754929076309e-05
2.0537068196406e-05
1.77770602411213e-05
6.16679071871658e-06
2.77745430605434e-05
1.65908609960225e-05
4.4588744401267e-05
2.59076803055463e-05
2.99541286771979e-05
3.90338012402645e-05
2.31705981884711e-05
1.53452650183805e-05
1.79413197486292e-05
9.21515456131606e-06
8.68525486919728e-06
2.9888233630968e-05
1.70339855555097e-05
5.85235764462647e-06
5.20020085793098e-05
4.78416752893007e-05
1.65085287864822e-05
2.01690974346662e-05
1.16251075873579e-05
-1.29608816305126e-06
5.58101682191839e-05
3.82094225984494e-05
2.5798597828034e-05
4.57806094517304e-05
2.48242097202588e-05
3.17423934519615e-05
1.17587044031124e-05
1.43353080773411e-05
-1.28829735691768e-05
3.54260228222907e-05
3.15318546606601e-05
1.86959172375491e-05
3.38509089732908e-05
1.68289658968998e-05
3.2693379105957e-05
1.58880091522204e-05
2.36130735482547e-05
2.05652593347842e-05
1.99311814674831e-05
1.29590090574738e-05
5.19485351419333e-06
-7.90206133634228e-07
-1.3397912408174e-05
2.33397677858822e-05
1.58592209174482e-05
2.25149716984223e-05
2.69194947497022e-05
2.88273129064552e-05
3.94065113935328e-05
2.67373637905164e-05
1.48614381728196e-05
1.42234691806539e-05
3.63421633475114e-05
3.38484024373596e-05
6.84669086883148e-06
2.53000615776328e-05
2.50013221222958e-05
3.9205707773773e-05
1.69739250085366e-05
4.16325309647826e-05
2.58042543778715e-05
4.07873219077864e-05
5.63240439483384e-05
2.57117221550613e-05
2.30897894165856e-05
3.96048246014928e-05
5.40219204557225e-05
1.66430998963257e-05
5.87782962365793e-06
4.32063334037748e-05
2.47494946072539e-05
1.87829393082819e-05
1.79831094157557e-05
3.11335244508731e-05
3.71229922908472e-05
3.1805578223576e-05
-9.18620056013789e-06
2.31553236328629e-05
3.83513087151999e-05
-1.21112109111739e-06
2.73375356479506e-05
4.17334303562796e-05
2.91408239802082e-05
2.47933170758143e-05
3.91311940974906e-05
2.1281811520332e-05
5.05453402777494e-05
9.74434215242069e-06
2.92230561513133e-05
3.39007037251123e-06
2.06587926962917e-05
6.41302522268236e-06
1.65322474417822e-05
2.61379665047926e-05
1.98244847896199e-05
3.85338209159228e-05
7.56248304293422e-06
2.56862847944071e-05
3.63387195299006e-06
4.04827191695023e-05
5.22609383639948e-05
2.53702231557583e-05
5.41110289282387e-05
3.12834369447532e-05
4.56380367699308e-05
6.31838391655235e-06
1.77746659425098e-05
3.71840704381916e-05
1.03519534914413e-05
1.30874495948148e-05
3.54992756826963e-05
9.24346015371709e-06
2.37761794533136e-05
9.9156706777235e-06
1.70798109120911e-05
3.71416092506386e-05
8.81921214050267e-06
3.22157881054523e-05
1.01766909935891e-05
2.50472827160489e-05
8.56452024191107e-06
1.90103890733497e-05
-4.56298788782822e-06
9.66053716611302e-06
3.38979968483233e-05
9.01859041360162e-07
4.23051380113423e-05
3.22229974698269e-05
3.38070020117247e-05
3.52510635286744e-05
-3.08468375721715e-06
4.01223388198799e-05
3.53126714989572e-05
2.35674989667068e-05
4.06262250516874e-05
-4.97722121313258e-06
1.17737700459773e-05
1.37218258851255e-05
2.58182821726912e-05
-4.67949745601781e-06
3.18028759726767e-05
2.06475712147309e-05
4.12365609638872e-05
3.53489048870758e-05
2.16637698994399e-05
3.33250890419174e-05
3.10146925146721e-05
2.10358115234171e-05
3.20740724094315e-05
1.75691505969753e-05
2.25946005280182e-05
2.81161939439941e-06
3.0178590500645e-05
2.01938561914993e-05
1.36959438028897e-06
1.66044081298258e-05
4.24299080940164e-05
2.84743206053826e-05
1.82115817626004e-05
2.66176600283615e-05
3.14130758096038e-05
3.51080385017936e-05
1.78563345605496e-05
4.98779008752473e-05
7.11752309324889e-06
2.09312095739625e-05
3.15892999787844e-06
1.91385757531294e-05
4.63753534132949e-05
3.22511928647601e-05
3.08806571594122e-05
3.89595971870937e-05
1.12105827375302e-05
1.13006995276051e-05
4.07390454681427e-05
2.95507138678344e-05
5.39596801217206e-05
2.09613477518061e-05
1.50697017996287e-05
2.74755287317612e-05
1.1819495494856e-05
2.67855397454371e-05
1.51573368557858e-05
1.32151232149911e-05
1.50902872142989e-05
3.45934857714716e-05
9.41841621653922e-06
-1.62894768350918e-06
4.65665807374496e-05
1.1405625854927e-05
1.97243173849406e-05
1.92855582898513e-05
2.80302476752158e-05
1.45513917205833e-06
2.70457066470821e-05
-5.50144255031423e-08
4.22589448464402e-05
2.91828631409946e-06
2.66578959920374e-05
3.66834355605953e-05
4.00749299562602e-05
2.08208096799921e-05
4.91928435186842e-05
1.08544213461944e-05
1.79670406027077e-05
2.14331571612175e-05
5.51000029067972e-05
1.77098047242582e-05
5.13790727916741e-05
3.61668257083082e-05
6.87565743551205e-05
6.1450186402788e-05
4.83927219575622e-05
3.48247240284584e-05
6.90583918814806e-05
2.49531750438208e-05
2.75203085265698e-05
2.8349647760847e-05
2.84509597938996e-05
3.88649990199471e-06
2.64879091860665e-05
5.38672870576809e-05
1.96531915284419e-05
2.22328513894694e-05
-1.77181734885473e-05
3.83932808402494e-05
2.85945486540521e-05
4.42451819904917e-05
2.52260310130565e-05
2.33816167506058e-05
5.3077099241014e-05
-7.91175150793705e-06
3.34523825405498e-05
5.85330803026429e-06
2.56986209306539e-05
-5.70920037125995e-06
2.0746769280656e-05
1.34762827781786e-06
1.62870762783998e-05
2.68144049496421e-05
5.33598087331201e-06
4.09577243155621e-05
2.25013590875766e-05
4.57578418907643e-05
1.21442778035392e-05
8.77925337453342e-06
1.48588299255784e-05
3.37682901177494e-05
2.82606595987255e-05
4.6092048406605e-05
2.32622436704202e-05
1.14795866198995e-05
2.1361022969942e-05
4.72762816124889e-05
3.03086817956209e-05
3.26165809930324e-05
3.041280409215e-05
1.42679673934238e-05
-1.23343604772466e-06
1.94392445063772e-06
1.84099170603654e-05
1.23994580377917e-05
4.96141239431032e-05
3.64795573511447e-05
-2.72062316598438e-06
3.57029073395811e-05
2.39131862842688e-05
2.09622675302037e-05
2.69233456525549e-05
2.7581265625853e-05
4.32095473928014e-05
3.50490440555716e-05
4.92622499260724e-05
8.83963339652157e-06
3.02850710556878e-05
3.06115778873267e-05
3.93719650131987e-05
2.08691196899207e-05
3.00798789560749e-05
2.36018452362035e-05
2.81351603658349e-05
5.50711346003349e-05
3.70650858503822e-05
2.71748526103834e-05
3.07124380920618e-05
2.7968184290313e-05
3.01345664765486e-05
2.33821259609211e-05
1.5528427479488e-05
4.55418004507062e-05
3.07487187715458e-05
2.46031021153504e-05
5.54420700775512e-05
2.38844678783994e-05
1.37161764069055e-05
2.81481020180442e-05
1.01829290356762e-05
1.8649787719598e-05
6.62491357884011e-06
-8.6709171404828e-06
5.248157109179e-06
1.94788447063501e-05
9.5616266847707e-06
-1.01148791167577e-06
-4.19522349548897e-06
4.51219573902046e-06
1.30999659446396e-05
-9.35128687512361e-06
1.06504595339402e-05
3.82411521396763e-05
2.50044016786579e-05
2.18328660317114e-06
1.80577700754219e-05
2.93454809275078e-05
2.13375508160657e-05
3.24330044013464e-05
2.04299144687624e-05
4.06977867592503e-05
4.530531054454e-05
4.67466554191444e-05
5.16690505365185e-05
6.38009552669338e-05
3.16330152820826e-05
5.53374617172683e-05
3.98895915328677e-05
4.55217050425819e-05
2.24606718857471e-05
6.42254659632738e-05
4.83107286760231e-05
5.8716763023155e-05
3.11280104299796e-05
5.12570167811417e-05
4.84350583351647e-05
2.57282347405074e-05
3.5792000454559e-05
7.65679760278113e-07
6.41876983298498e-06
3.86728756880477e-05
3.21296241311166e-05
2.00503577181895e-05
5.3719377036137e-05
6.22348522251406e-06
1.12091802712582e-05
5.56882884831154e-06
2.53216074087669e-06
7.3582745126872e-06
1.65268076717266e-05
2.88019689274807e-07
1.91890661020682e-05
3.42051341164594e-05
-7.38433733302164e-06
2.08625302539052e-05
3.6044810012809e-05
2.28855526006119e-05
4.14167052810928e-05
5.4345216405995e-05
3.37471588833059e-05
2.63573078698956e-05
2.71051802093654e-05
4.41818963739704e-05
3.50150058074663e-05
1.52894706774189e-05
1.19577444625623e-05
3.23391644701565e-05
2.1562774223649e-05
2.32134950658541e-05
2.37028493796088e-05
2.48457674778769e-05
1.18844958828575e-05
3.0421735842894e-05
3.33943100709923e-05
4.16767797221178e-05
1.9019629736865e-05
-6.27302292876428e-06
4.10436558516588e-05
1.98221794051832e-05
4.0385866737992e-05
4.26706675510864e-05
1.17561981267293e-05
9.1066056301368e-06
2.97777411763378e-05
9.8084542374927e-06
3.17436802239949e-05
3.21045353503627e-05
1.60094253008458e-05
2.20586718484439e-05
1.61819330936788e-05
2.24189746328955e-05
-1.10704576700953e-05
-6.43364376881204e-07
8.99036072758918e-06
4.26620909415958e-06
1.80459168472494e-05
8.83171688726525e-06
6.43058420908506e-07
1.64691548248096e-05
2.81659779747275e-05
1.8405898712723e-05
7.64262602958692e-06
5.32207772556831e-05
2.51241986724245e-05
5.36795260888854e-05
3.06091580743061e-05
-8.12166253707238e-06
-6.572424280868e-06
4.34223628463842e-05
6.12581802508129e-06
1.12862855215789e-05
1.87558489683674e-05
2.83784104285823e-05
4.28219540109057e-06
2.11171244640542e-05
5.49769948839439e-05
2.83672413689496e-05
2.2037144979105e-05
-1.23814011880652e-06
4.11762713783319e-05
1.93170375555721e-05
3.5731828294941e-05
1.33639736249853e-05
4.45725932570033e-05
1.14210820884127e-05
1.35673296972957e-05
4.99632013985035e-06
1.89293379456751e-05
2.2335254525715e-05
4.38342965368892e-05
4.10991094640992e-05
2.04932068822363e-05
3.05420304686549e-05
1.14541484834903e-05
4.31718311744628e-05
2.53328416672612e-05
2.71722632765891e-05
-9.18208963840897e-07
5.43249162269123e-05
3.9931130838038e-05
1.44938730674418e-05
3.43623227428966e-05
6.43365716942795e-05
2.16091180325602e-05
4.73486697346287e-05
1.67439827474069e-05
2.1455500799996e-05
3.26097200188921e-05
3.26327088295456e-05
2.26953115796959e-05
2.61942750738283e-05
3.37370545772593e-05
7.95633526441192e-06
-4.77993854339527e-06
2.08710557697042e-05
5.44722225116863e-06
3.33706221173343e-05
8.1312391311316e-06
2.86530184861646e-06
2.6815267566953e-05
1.17570620650829e-05
8.41061082363025e-06
3.69301142401672e-05
2.39572116284991e-05
3.29640846570999e-05
-3.20252723301111e-06
5.01908674862003e-05
1.40296117486066e-05
5.45089450902681e-06
3.23820087577109e-05
3.67828808027413e-05
3.07232439788427e-05
1.73390915591286e-05
3.18642330528479e-05
2.38343988111487e-05
5.05932303247258e-05
2.92850392549367e-05
7.90713148635147e-06
7.78523282574786e-05
3.36694041383964e-05
1.84770202622972e-05
2.00248162675042e-05
2.9146029118586e-05
7.00022939388266e-06
3.14914833865027e-05
4.38629580535986e-05
4.47426516383908e-05
1.6403004196816e-05
7.23628876276846e-06
-9.63226899615647e-06
1.84959026022777e-05
2.80736960926916e-05
-2.36994293551283e-05
2.17996003752092e-05
2.56333345346362e-05
1.31381678144008e-05
9.18216494028109e-06
3.44673579156447e-05
2.23542513217344e-05
3.06457748739821e-05
2.75701259973033e-05
4.04334022988347e-05
4.2481451355075e-06
1.92989340728854e-05
7.35001495724075e-06
2.85917869255784e-05
1.74139173297803e-05
5.80201852441377e-05
5.04654769442248e-05
2.44939005515813e-05
5.31963308989716e-05
2.86596383954564e-05
5.84098963448091e-05
2.928237332578e-05
6.86011332893745e-05
2.82710518858316e-05
3.89080951773098e-05
6.30831011504391e-05
1.99997045455546e-05
2.78907367629007e-05
1.24814480394229e-05
2.07274625132752e-05
1.89770493041879e-05
8.94248290481807e-06
4.38380705525812e-05
4.59043274900809e-05
1.2273952056371e-05
-3.56229465009271e-07
1.56019292270634e-05
-1.78513949833962e-05
-7.95317225117748e-07
4.25560485007065e-05
3.1022868743512e-05
2.91523820346665e-05
-1.75434415795541e-05
2.30458741444016e-05
2.17902693301378e-05
2.03330732484737e-05
1.7352831947458e-05
1.92489406508136e-05
5.59396701091953e-06
-1.73996447901649e-06
2.80828732071723e-05
1.61968585235527e-05
2.20532856548327e-05
7.72726281629997e-06
2.50648058293819e-05
2.4631134945454e-05
2.87064887195579e-05
4.37470129640341e-05
3.10266739846706e-05
3.02473268748672e-05
4.73383052758273e-05
2.55897583219258e-05
5.79868830562516e-05
3.82387552703266e-05
4.39343115021112e-05
2.64630770002097e-05
1.9779938472643e-05
2.93055714704765e-05
1.62433208066796e-05
3.66723945486414e-05
2.94587999032243e-05
4.24471285258617e-05
1.18253556887707e-05
3.30128423709688e-05
3.91069032984831e-05
2.21061283827938e-05
-9.10907810048668e-06
-1.10410199542972e-06
8.72855452644903e-06
2.34920805414454e-05
4.87801959208621e-05
3.16320252587589e-05
3.29500536365181e-05
-2.66626666084142e-06
-4.25094963181149e-06
5.83524806730637e-05
-3.27249415556432e-06
5.8577201111905e-06
8.00003720110102e-06
6.16551334505954e-06
2.7782485552727e-05
1.53384211326348e-05
9.12179213493618e-06
1.8225307053449e-05
2.81010842325592e-05
1.53250014621092e-05
2.41314178105858e-05
-6.8469396711463e-06
1.67089101858853e-05
2.38096480494066e-05
2.70139744026786e-05
1.26957206861579e-05
9.71488866847997e-06
1.30831212179892e-05
1.40758139878179e-05
3.92791223576725e-05
5.13940324496176e-05
4.12829360593708e-05
4.15762289207656e-06
2.40401751782678e-05
4.10062908965067e-05
-1.01974777350058e-05
2.35324353810231e-05
6.3082026240532e-05
4.97496418539268e-05
5.35296786626039e-05
2.22308093395656e-05
2.88216064167983e-05
2.87290246370768e-05
1.97830433398807e-05
6.13460622618976e-05
6.33805899744688e-05
2.89191849975988e-05
3.37533356618772e-05
2.265751148484e-05
3.11125721554009e-05
1.81024337645579e-05
1.94180145042983e-05
3.03405460391757e-05
4.2928975646077e-05
3.54893580238258e-05
4.06519066728373e-05
1.56571667299659e-05
8.96546383859953e-06
2.39793974250284e-05
-1.36165285367772e-06
3.27522122160319e-05
7.04572681297819e-06
1.70956801261574e-05
1.09069922483513e-05
1.4839328038818e-05
2.21877016050763e-05
2.84423158552024e-05
2.35378896697981e-05
4.46702715876567e-06
3.04222820279039e-05
1.90191625263196e-05
1.29100794643588e-05
3.82013613596209e-05
2.57045006674569e-05
3.08882884918051e-05
2.41667504857751e-05
8.92015397500824e-06
3.85643015577608e-05
4.04046636115092e-05
1.95359749059932e-06
1.76000166182383e-05
1.44962202844375e-05
4.40165479118072e-05
3.94545773193613e-05
7.07535817861486e-05
4.9586051690798e-05
3.95741785503175e-05
2.01624089442756e-05
2.60523015071261e-05
5.6341755289067e-05
1.10952546160181e-05
3.46257959974867e-05
1.19246347997473e-05
1.87539794423076e-05
2.03233808164321e-05
4.03434309175211e-05
1.88005592277964e-05
2.34642769668654e-05
1.58311734786261e-05
2.97847210788494e-05
7.74900818293269e-06
1.79060547915898e-05
4.51404706079476e-05
1.01613587220688e-05
1.15514728791993e-05
1.77091902262344e-05
8.67905613629175e-06
1.07657406236201e-05
1.44106822690581e-06
-5.62703202621431e-06
2.10970439699146e-05
1.46312262708865e-05
8.35480086390181e-06
6.88582688875153e-06
2.98782464316818e-05
1.15277457971107e-05
3.3289850459214e-05
2.61824748532214e-05
7.37561246169827e-06
2.46340551020755e-05
3.85837875874954e-05
4.59961867149716e-05
1.59141849682036e-05
1.29001355207478e-05
2.15354617280752e-05
2.84486091945582e-05
5.13628047733573e-05
3.61897485248121e-05
2.08448016999133e-05
-2.42035580368219e-06
1.7204109212322e-05
1.95025847440702e-05
3.21838567125153e-05
2.20722887088655e-05
2.89550671530966e-05
1.64203362913923e-05
-8.18402316171386e-06
2.08627086355952e-05
3.66939442771661e-05
3.17088722515467e-05
3.13040675081122e-05
4.17827132727922e-05
2.90697855131102e-05
1.04210369472524e-06
3.7238001470084e-05
2.2284163679499e-05
3.09745044539562e-05
5.96297276506341e-06
4.83516507695199e-05
2.91519146291535e-05
2.17833465979879e-05
6.77126689712573e-06
2.99799469941279e-05
2.14482574932795e-05
8.54048222993484e-06
3.00734358555116e-05
3.94301612850935e-05
8.05276531433048e-06
2.5339042662137e-05
6.81755409117125e-05
2.16364572641734e-05
3.49318691539891e-05
1.23222575523502e-05
3.3147594249508e-05
1.75779288748163e-05
2.01469994807817e-05
2.71414799649267e-05
3.79557554951511e-05
1.41369130128358e-05
-1.29091419138713e-06
8.35757311195395e-06
3.52562992070156e-05
1.30341024625725e-05
1.78350887246536e-05
2.21337791743572e-05
1.59600441556281e-05
2.62486489281393e-05
4.31525394320921e-05
3.39926950423229e-05
3.04028402512704e-05
1.32897196470494e-05
3.58867076007433e-05
2.57283114052021e-05
2.65222857117149e-05
4.3071864125945e-05
3.11487618415725e-05
3.55806238707344e-05
-4.82006706502913e-07
3.71863367608901e-05
2.59484380621392e-05
3.62844394361367e-05
-3.68874237196437e-07
3.29386785122203e-05
2.48710865441092e-05
1.20294785453985e-05
-2.89363093559446e-06
2.74793852295935e-05
4.53814646413604e-05
1.96310347093983e-05
3.34895215833254e-05
3.41117510675213e-05
1.6346731984548e-05
1.51242640270263e-05
3.29784568545097e-05
8.62464421598374e-06
1.89457012068631e-05
1.71708980338359e-05
1.74999461140098e-05
1.74025711651191e-05
3.30000593424623e-05
2.60669571295352e-06
1.53347575703828e-05
1.75485470210224e-05
1.07009103505935e-05
1.16397446940108e-05
2.75081613412422e-05
3.28899670055925e-05
2.17019967442885e-05
2.16436704447558e-05
2.90795408896629e-05
1.63703125748984e-05
1.98168182727503e-05
1.10100719614031e-05
1.54134895995785e-05
3.53762937207693e-05
1.82960294822601e-05
2.63860361269909e-05
-2.40013658704144e-06
1.83005891290754e-05
2.49163401474733e-05
3.80426331190445e-05
1.25486940541232e-05
3.54965929760199e-05
4.4873860155867e-05
2.45777602528572e-05
2.84913912454521e-05
4.30405081660703e-05
1.9712734311469e-05
1.7943289386408e-05
2.79221030822373e-05
2.66052667567799e-05
-1.35857512940129e-06
1.54781752719144e-07
1.73849540061746e-05
2.87263014588243e-05
3.20903375429621e-05
6.39839018527885e-06
5.14904503308111e-05
1.79974348318673e-05
3.22914159804977e-05
3.70814286770057e-05
1.90675272068133e-05
1.20383294177953e-05
2.59472067683136e-05
3.77723724561294e-05
4.16310984277872e-05
3.29766749474061e-05
1.00773862735651e-05
2.04602368432818e-05
2.73219103274907e-05
2.86483926310578e-05
4.60846054425144e-05
3.52713152278642e-05
1.6084899685225e-05
5.96346488108714e-05
2.38366221841294e-05
1.16397159023661e-05
3.3945315359369e-05
2.47175130266537e-05
4.0458655975026e-05
2.56087793066268e-05
2.69415797062063e-05
3.3949318344518e-05
2.424849346334e-05
4.43710598838997e-05
1.67556277305681e-05
5.78863613443282e-06
-4.9313975415775e-06
2.86723803683045e-06
3.62043601741792e-05
1.40669093275861e-05
1.22900096481554e-05
4.70413941242184e-05
2.0110283155852e-05
3.3236308932051e-06
1.44683017982123e-06
6.65594103262946e-06
2.24657152581967e-05
4.5628136058395e-06
4.42493716630629e-05
3.39952484251641e-05
2.68820299592149e-05
6.47291436942159e-05
2.42655748439951e-05
4.24517839513118e-05
2.65317591390344e-05
7.08982799739591e-05
2.9436282039615e-05
5.37905008055114e-05
3.19107535031685e-05
6.31010879905297e-06
3.9999152056385e-05
3.14530720727481e-05
2.75108380201256e-05
3.202958972098e-05
1.27568325758329e-05
3.74559898329981e-05
1.12083188777253e-05
5.45267627959193e-05
3.91764672832952e-05
3.87010537894069e-05
4.14575513126357e-05
2.17305972302997e-05
2.95173134539925e-06
4.70779240549143e-05
5.53754128766095e-06
9.04273602817046e-06
1.85002613673212e-05
1.55114652653262e-05
2.86450208726934e-05
1.46862657554593e-05
1.80811487837192e-05
1.56732470704889e-05
3.42371124474005e-06
3.46797109387662e-05
4.72720756525132e-05
2.1554904834899e-05
4.82527376123244e-05
2.68848857856791e-05
3.07456114352229e-05
5.13065441847896e-05
2.14514561561941e-05
2.6735625731021e-05
3.86645877693848e-05
4.44632084817185e-05
5.65757970177702e-05
2.14991436603253e-05
2.99957241308906e-05
2.44625252095416e-05
2.80200787027126e-05
4.99539290089806e-05
4.73984541590624e-05
4.56679629664382e-05
1.14224433022108e-05
2.89210190180291e-05
3.50618730850695e-05
2.37219440790686e-05
2.15826138412121e-05
1.13349182087807e-05
3.07696598241307e-05
2.10402315159904e-05
-1.27347483370597e-05
-5.36118116966602e-06
3.4160114521578e-05
1.33249814853593e-06
2.16276809806046e-05
1.59780814902963e-06
1.41613599343068e-05
6.4189360353508e-06
2.76846784729182e-05
1.89824461450063e-05
8.17599633956515e-06
9.99081346453229e-06
1.19376858665095e-05
1.45270915964438e-05
2.93617054816402e-05
5.17216878527904e-05
3.39222465655647e-05
3.26918230024597e-05
5.99104030751587e-05
2.31835208525383e-05
4.62540158860129e-05
5.88332944304506e-05
4.4974775315087e-05
1.53363075848999e-05
2.72181142058047e-05
3.37496449507324e-05
5.72808974476397e-05
3.3499082640571e-05
-1.55899299224814e-06
4.5818138528436e-05
4.91084080778474e-05
2.17463827308528e-05
5.56735618919244e-05
3.87133764273947e-05
8.97890083900871e-06
1.1875905896637e-05
1.9674863040292e-05
4.69036233982643e-05
1.64413148503797e-05
4.16019796447566e-08
3.10313039146651e-06
1.29400468360069e-05
2.65837888832029e-05
-3.5423442309735e-06
2.46826226614162e-05
1.63739846411378e-05
-1.27131164419808e-05
1.73323360792538e-05
1.40509679719878e-05
2.86831300312267e-05
2.63235247543586e-05
2.48377802260426e-05
1.43879508758727e-05
4.70954381261075e-05
4.68952733923921e-05
2.19472887941493e-05
5.25567676217329e-06
2.89278028881084e-05
6.42217115671625e-06
3.86542468788173e-05
3.39661764345958e-05
4.63941819512714e-05
5.05351845329599e-05
2.13870413809754e-05
4.62028863502673e-05
3.87403995816996e-05
5.85286937447219e-05
6.30685815714858e-05
1.40280165228748e-06
1.96027838887986e-05
2.58174923954655e-05
1.58490648435626e-05
9.37940946495717e-06
2.90415219471519e-05
7.61070312386777e-06
9.12915865283927e-06
2.1110476790728e-05
7.21377360050699e-06
3.33615584628812e-05
1.72492571818224e-05
1.18844060772294e-05
2.08871816178039e-05
1.64997167871864e-05
2.15279594978398e-06
2.46965940857783e-05
-1.22675351867741e-05
1.51697171759989e-05
2.41570989963792e-05
3.32681335512809e-05
1.50729977283196e-05
9.09575488697211e-06
-1.94214359978895e-05
2.45938745884111e-05
3.76393729686373e-05
1.3819273193824e-05
3.35294571743701e-05
3.26583891092839e-05
5.46705166571198e-05
3.48516449959342e-05
1.17730886267911e-05
5.21232354999263e-05
5.18661453973435e-05
2.25123719050122e-05
1.66752769237536e-05
2.97706063521889e-05
2.85373070935414e-05
1.10363511958802e-05
1.84004691208055e-05
4.54897926009073e-05
5.46563936196567e-05
4.13955240067301e-05
2.4070985598036e-05
2.93469751611092e-05
3.24065059300057e-05
5.513257460348e-05
2.60958530282306e-05
4.8627337862164e-05
3.98241769780815e-05
2.66862527073366e-05
3.73575899568634e-05
4.1107915299079e-05
1.45256987263173e-05
4.76166207679298e-05
-4.16220371614587e-06
6.08641325942226e-06
2.28599718887318e-05
9.67206687433407e-06
1.37162025917172e-05
3.21582773883595e-06
3.2612826779312e-05
3.21663952239161e-05
3.71402786144257e-05
6.29849738216553e-06
1.65203073452065e-05
-1.17883501609495e-05
1.94342448852707e-05
3.1034516506878e-05
2.84826297921706e-05
-1.43327806699253e-05
-1.36719434815518e-06
1.22000238403797e-05
2.73885753880252e-05
2.43384754485797e-05
1.01546314031835e-05
1.91266479205954e-05
1.29093963539189e-05
2.60151585660135e-05
4.71651931989969e-05
5.93636639839548e-05
4.663973748972e-05
2.52861751727637e-05
1.57824756246856e-05
5.59753091489658e-05
5.16054026100522e-05
2.64557327172599e-05
2.96203996262926e-05
5.14816087939264e-05
3.96391336598808e-06
2.32866876178076e-05
4.78015400563031e-05
3.02965402068481e-05
3.18598965176199e-05
1.64965987041636e-05
5.79609455726654e-06
1.79269721131264e-05
1.47602677705089e-05
3.60353781081186e-05
3.19081630811617e-05
-1.78242319615919e-06
2.87904096552294e-05
9.91508273185598e-06
3.21321730625687e-05
-5.86174583935445e-06
1.66003240667417e-05
3.35141593474861e-05
3.952931863686e-06
2.97281220038442e-05
2.48686345129682e-05
4.09098540725195e-05
2.9892274752486e-05
5.33209113598072e-06
5.93339779020636e-05
4.39640950718661e-05
3.35822617881376e-05
2.58404327638257e-05
2.51342664177397e-05
1.5274672380824e-05
2.41723995182383e-05
2.31228649459362e-05
3.05389626027174e-05
2.63009423726014e-05
1.85808221853432e-05
4.65519698936187e-06
4.15748767694437e-05
3.34684858239736e-05
1.77848730592902e-05
3.20470683783882e-05
3.92753199515234e-06
3.44819829062452e-05
1.71562374608834e-05
2.0268460091815e-05
3.03338405841019e-06
7.663139829763e-06
2.54320728549146e-05
1.2405705314237e-05
3.34780262119806e-05
2.74268288365012e-05
1.70548227625333e-05
1.42774358631999e-05
1.87711940466856e-05
2.23790738947112e-05
1.39223402734361e-05
4.33158618587423e-05
2.34526670920571e-05
1.57894626486091e-05
2.79434145110375e-05
4.61165106630406e-05
3.27493523091891e-05
5.70873094022959e-05
4.48699603018352e-05
4.90642190314337e-06
3.82148101944077e-05
4.74629933480746e-05
1.07438551828663e-05
4.96510630744413e-05
3.53333988235351e-05
4.67437084695902e-05
1.20121688056346e-06
1.98494490341716e-05
2.96407231868821e-05
1.466077709233e-05
2.25928325131797e-05
1.43154320861264e-05
8.13301788515232e-06
3.82242085594639e-05
2.57874274511705e-05
1.45023643720413e-05
2.11585766445917e-05
2.72576843848785e-05
6.79992854813199e-06
3.99887401686934e-05
1.35633123351813e-06
8.49978695716085e-06
-4.85819182693066e-06
2.93227849880385e-05
1.98090174001156e-05
7.8800824927304e-06
9.21164122399831e-07
-5.38259775739265e-06
7.17344509575344e-06
3.11614135639369e-05
8.89658323600434e-06
1.03507935345452e-05
8.62562357799444e-06
3.32374529485679e-05
1.07401936326094e-05
3.29454583929031e-05
3.15275576973121e-05
9.90761748244709e-06
3.64438499196154e-05
2.43958719565607e-05
2.84794608720305e-05
4.13523233798239e-05
4.12006983152539e-05
4.1681951001814e-05
3.32356592784444e-05
-6.67957583504467e-07
3.16705072504119e-05
3.23786173330877e-05
5.58302691462233e-05
1.81112362395288e-05
4.09691456636002e-05
4.42599089331385e-05
2.31703908202833e-05
3.48906737633649e-05
2.18838361732532e-05
1.97576931497241e-05
2.75992072939739e-05
3.31736005784891e-05
4.41566704190131e-05
2.36454856628368e-05
1.21473936865531e-05
2.46348853570281e-05
1.51385528154085e-05
2.18101019896149e-05
1.63442116777655e-05
2.27158775670645e-05
-3.06720521173574e-06
2.28411944971143e-05
1.43250967261195e-05
1.4645353360864e-05
3.11965916309557e-05
1.1376458030128e-05
4.64312119142509e-05
1.67690121373788e-06
1.53271306098548e-05
2.74694256265554e-05
1.37426705219555e-05
-2.492285253018e-06
1.94830015238814e-05
3.78726139788666e-05
1.29852496655843e-05
1.96637400869414e-05
7.45325008832492e-06
3.51241443415942e-05
4.59794495326431e-05
2.18829520786591e-05
4.06791766848829e-05
3.21239735444823e-05
1.67324750028729e-05
1.73200443408975e-05
2.26969241543972e-05
2.40464398075294e-05
5.99205494519148e-06
4.33707127077521e-05
2.63028963088058e-05
1.65457009551424e-05
1.44517918233243e-06
4.93847516907108e-05
3.8444378005709e-05
5.36290885378765e-06
1.27322884611208e-05
-5.39520675121846e-07
2.02166212103171e-05
1.80427511332582e-05
2.26554182571067e-05
2.17773263796291e-05
5.26316139611907e-05
4.47113514274675e-05
2.47853376266706e-05
4.17233667884665e-05
2.96616690866336e-05
3.28936538446865e-05
3.6420873846032e-05
2.29901551507145e-05
4.01801911611811e-05
3.67753822852528e-05
3.39601203035424e-05
4.64503875333983e-05
4.15830619541971e-05
5.05961065841424e-05
3.85419629178186e-05
3.06911995446699e-05
2.2118358117925e-05
1.65817539330325e-05
6.17655722411754e-05
3.05631650505909e-05
-3.26981278073247e-06
3.26270572102649e-06
2.99432585905614e-05
2.77335911995447e-05
1.7540290445259e-05
2.0189091013237e-05
1.34830890898783e-05
4.86706456740971e-05
1.28840424726454e-05
9.32359643218098e-06
5.93777069177993e-06
-1.73803037778585e-05
8.34545151837464e-06
1.01101275053423e-05
3.23586956081308e-05
3.45562816461803e-05
2.09797729332877e-05
1.10413136799685e-05
5.78929934442614e-06
2.72675600695467e-06
2.65845277440125e-05
3.98499996477423e-05
1.98092315708448e-05
3.27102980899158e-05
2.12702394934309e-05
1.73942408777366e-05
1.6397456239866e-05
-3.77312623572225e-07
2.03989823629758e-05
2.15789345968422e-05
2.61160811953886e-05
2.37731403977424e-05
5.27272828315892e-05
4.15968247080208e-05
4.35779495005898e-05
2.09062125844526e-05
5.06114428676834e-05
5.56744379606702e-05
3.22500807183535e-05
2.95822386878616e-05
3.07844560429018e-05
2.1948702076877e-05
4.17890386966632e-05
3.34541959751285e-05
9.07264153680846e-06
2.34071626063274e-05
1.39926095094569e-05
2.26913070192461e-05
1.59543704615654e-05
2.03623829066627e-05
3.53206758114243e-05
5.15627058678757e-06
1.49532223644183e-05
1.70672177401247e-05
-4.41419345676991e-06
-1.80007160730483e-06
2.24095508023541e-05
9.68973368174769e-06
6.95687951468934e-06
3.66940952591601e-05
3.84593748506546e-06
1.78683050724051e-05
3.29258077383738e-05
2.41285468751665e-05
9.08167378595188e-06
1.72444140711717e-05
4.89450669128748e-05
3.12397468744615e-05
1.44024180031249e-05
3.93690590723859e-05
8.00486304599386e-06
1.60409234525028e-05
3.12482555071205e-05
4.92377876182124e-05
3.66912486704674e-05
2.52740617926304e-05
5.22374847192758e-05
2.74465407043136e-05
2.08103481071905e-05
3.02796585549657e-05
5.32636402806254e-05
2.22531667189576e-05
2.09070257124577e-05
3.3691152786189e-05
2.22167908295481e-05
4.22222568457758e-05
2.72447574908003e-05
2.02841560950028e-05
3.1820968838285e-05
2.09349772750508e-05
2.2854876640862e-06
2.58173485176745e-05
5.53130076046211e-05
1.91869215504433e-05
2.6031481051469e-05
3.24567713027503e-05
1.05244878602118e-05
3.57903125862346e-05
1.01768562837453e-05
3.182848539437e-05
5.04269312054104e-05
1.47444941137819e-05
5.41753319567414e-06
1.19366907489572e-05
5.59504888463853e-05
3.71210005450185e-05
3.62096197585047e-05
6.20894443112374e-05
3.13741312853085e-05
3.64976450764423e-05
5.2684640239838e-05
2.78499125524761e-05
-5.83344865963449e-06
2.8852748684378e-05
2.83039723290657e-05
6.30816754582682e-05
3.11280271868536e-05
2.55041925666654e-05
7.9905271597429e-06
2.59725112517535e-05
2.27417174452988e-05
6.37713253364074e-06
-2.12530290538496e-06
2.08580419576996e-05
2.57131200014875e-05
5.29714908549831e-05
2.33390498550359e-05
2.36320254014907e-05
4.67530788667366e-05
1.67556669406893e-05
3.82354159005695e-05
2.77160957978453e-05
1.14653786969051e-05
5.68662536633337e-06
3.20941881399555e-05
1.16712403245911e-05
2.4978211522341e-05
2.53937841937833e-05
9.72845545993846e-06
1.97366482024879e-05
5.16427715063227e-06
3.12612976020697e-05
1.83815758153704e-05
2.33719483835423e-05
4.53770261273235e-05
1.14366097108316e-05
3.58322007759025e-05
2.53080729602707e-05
3.40851349402544e-05
2.8839501191046e-05
3.20177104025692e-05
1.41573611680819e-05
5.07932883643893e-05
1.94499336845541e-05
3.46128333546141e-05
3.85088489271026e-05
4.11804513293449e-05
3.26392324332266e-05
1.98146495497809e-05
3.71131193682566e-05
-3.35292034869144e-06
1.06914809417691e-05
9.19404232665306e-06
8.67278515239823e-06
1.48093637171201e-05
-1.75129488868766e-05
4.5714218381837e-05
1.55425161851313e-06
5.26247332691382e-06
4.41144613543149e-06
2.39037278880819e-05
1.81770347457597e-05
2.63656392129614e-05
1.08606095073415e-05
1.0390917792794e-05
2.16853161713968e-06
1.63268224284818e-05
1.27578210498915e-05
3.42253323736193e-05
3.8615279859879e-05
1.58917087043807e-05
1.96085095484871e-05
1.70841181511717e-05
4.63540633218609e-05
4.39124772192979e-05
2.89301535791215e-05
3.53856230054396e-05
3.58878161406085e-05
2.46743081453308e-05
9.64806041945661e-06
4.18520593811918e-05
4.67852813872631e-05
2.96856278061824e-05
2.11045125589966e-05
3.76446971094814e-05
2.53889598164098e-05
4.3662048253978e-05
1.82037948792238e-05
4.45983019459921e-05
3.42631579805096e-05
5.41778359827101e-05
1.29032578916291e-05
-1.2666996803185e-05
1.97583817390523e-05
2.59789876574275e-05
2.67905896822606e-05
4.81574020569511e-05
3.5107954715137e-06
9.43532810507186e-06
2.4776980997968e-05
1.45113564507732e-05
-3.14130315937881e-06
2.66272132003543e-05
4.91565677763408e-06
1.29116875420847e-05
4.67733944844494e-05
2.7120880248666e-05
1.63618107334981e-05
1.76298978328749e-05
1.94074050867007e-05
4.06799406485339e-06
2.65233274406241e-05
3.78110345403005e-05
1.70497902535441e-05
3.60438928619261e-05
3.81455392451384e-05
1.66782810499184e-05
2.79343376584699e-05
2.88129572961539e-05
2.04976865712078e-05
3.59180141926202e-05
2.03864983529253e-05
1.78658997218688e-05
9.19926505670349e-06
4.30066199549069e-05
3.84291523035856e-05
1.27252830571105e-05
9.51335730191499e-07
4.07650402212556e-05
2.85152606279301e-05
9.12375800935114e-07
3.87128857908812e-05
2.21991042019612e-05
3.87856455668001e-05
3.20064748213182e-05
-1.29784583413127e-05
2.35062038526604e-05
1.66641942713831e-05
1.57986447837189e-05
6.65720028060412e-06
8.10578864531045e-06
4.44181411923658e-05
3.69681997996195e-05
2.66822464778034e-05
2.53487525045024e-06
1.17594327167559e-05
4.71491884473095e-05
4.80842640982844e-05
3.21481264072216e-05
1.96910358605583e-06
1.27696115800086e-05
3.2521730037391e-05
2.77166366516369e-05
3.19876958116761e-05
2.93234758803921e-05
4.80962367430492e-05
3.94589968875797e-05
3.89438712279592e-05
5.189051748858e-05
1.24189572344258e-05
4.64159265719203e-05
2.48474390424961e-05
5.74584780384067e-05
3.59565242462089e-05
1.3646974650637e-05
4.03976713879152e-06
2.14818078923496e-05
2.02445924290622e-05
2.37542194284182e-05
2.31849892163231e-05
2.68567947014153e-05
4.68409093620686e-06
2.02442293218431e-05
2.32924555508725e-05
4.96504808944091e-05
4.1300375376672e-05
-3.59822899430344e-06
4.08655268014482e-06
3.01057244369675e-05
3.70444751424215e-05
1.89716988216089e-05
3.58362857464189e-05
4.92989073460546e-05
3.03257500407851e-05
8.14882102993633e-06
1.3452005380583e-05
4.22381947508274e-05
4.58817185549666e-05
6.21923573477158e-05
1.1651496602759e-05
3.46151180502793e-05
1.05626165046882e-05
3.91259401324614e-05
1.34253039725501e-05
2.43891019679854e-06
2.78901220578355e-05
2.24786394429697e-05
9.76811672947943e-06
1.32965959255489e-05
2.17972421471467e-05
2.25964787757082e-05
2.94526014122049e-05
3.55195339158532e-06
2.8370308188952e-05
2.23452842116338e-05
1.61174890492962e-05
3.46203763357649e-05
1.22886315388687e-05
3.12165151154118e-05
3.63252971797269e-05
2.07028982557796e-05
2.81978866318108e-05
-1.74195420133826e-06
3.61224864747778e-05
2.59512347911502e-05
7.71047934939289e-06
3.33396260037896e-05
3.62595335262007e-05
3.13694356559499e-05
4.62121424166124e-05
3.89107120533828e-05
-3.92776630972463e-06
7.45355732563836e-06
1.49189849088728e-05
1.14532406317835e-05
8.63157054769593e-06
1.81127118137762e-05
2.01738335494899e-05
5.22050081866435e-05
1.44146787971774e-05
4.58985114011383e-05
2.12759859878301e-05
4.20458079299917e-05
7.24991431478617e-06
2.3375258985874e-05
1.49166890452995e-05
-9.60035767885776e-06
-3.3587638885848e-06
4.44779541142109e-05
1.07236017448443e-05
3.65353191038076e-05
3.7806059182539e-05
3.84087930971665e-05
4.18273425141286e-05
2.20474490353795e-05
3.9894633737326e-05
2.6964647704618e-05
2.32201730073037e-05
2.41195040478035e-05
3.42339228627199e-05
2.85226912320443e-05
6.26227883968041e-05
4.16502113455673e-05
2.66918797309547e-05
2.79725875894321e-05
3.23370649210657e-05
8.54667380929233e-06
3.6127058138128e-05
2.38571487455028e-05
3.55391255667663e-06
3.96446859193501e-05
3.28622615870588e-05
4.51318735959694e-06
5.72399238845108e-06
5.69377254009182e-06
2.31889942542637e-05
1.53412933216318e-05
2.31499237628445e-05
1.44929041279707e-05
3.99667687319136e-05
2.65720157114664e-05
2.67748160675149e-05
2.63497471237203e-05
-6.76317709572919e-06
2.03599570412479e-05
6.33013709908949e-06
4.41263857962022e-05
2.71178578572869e-05
1.04642511827784e-05
2.37749828124041e-05
2.51577051748536e-06
3.33821853282361e-05
3.09141762574982e-05
3.33290766224961e-05
3.46968918808473e-05
1.1993278249597e-05
1.38378646465136e-05
1.32265250851884e-05
2.10461017982689e-05
2.03122858284386e-05
4.7788941210593e-05
8.86951271397033e-06
3.38863775392014e-05
3.09723296998247e-05
1.46068415740207e-05
4.86253079662755e-06
3.822898704958e-05
2.94344019749064e-05
3.07455730308544e-05
2.60466077156335e-05
2.43454163725455e-05
4.29470365460826e-06
-5.50848785639629e-07
4.44097010333229e-05
3.73611714059111e-05
1.27954820809733e-05
2.75422826123086e-06
1.99575639988428e-05
2.23501609763142e-05
7.12652163862819e-06
1.7038708915703e-05
1.65170046507362e-05
1.93595515860563e-05
3.08430254558945e-05
2.23733770336873e-05
4.15733028292959e-05
2.28227224056297e-05
3.85858321460102e-05
2.14343833189068e-05
1.94460938018293e-05
1.88829131705943e-05
7.2974676899659e-06
8.40605879611137e-06
5.50652781993171e-05
4.16255901258077e-05
3.85454683258695e-05
2.36637730730456e-05
4.18365600367172e-05
1.87929510869864e-05
3.97334736703007e-05
1.36414699278688e-05
2.64964299920689e-05
2.44730312489432e-05
2.70144949457124e-05
3.2252357497675e-05
1.12442737063147e-05
9.73264713446658e-06
5.41522528755658e-05
2.24365716152789e-05
3.07698809256567e-05
2.8725104398666e-05
4.51847461248037e-06
-8.73367071594167e-06
2.99283049393149e-05
1.4057867024013e-05
1.50136293822445e-05
1.0286209495434e-05
3.71222895390432e-05
2.91868060267501e-05
1.43167675198888e-05
3.84997887625796e-05
4.00758980383429e-05
4.08647085464011e-05
9.09824460430121e-06
5.89776074205121e-05
1.32164959803363e-05
3.79243634153144e-05
3.31579387026573e-05
4.74718159827968e-05
1.1925295277481e-05
4.30232671238415e-05
1.6651034152562e-05
3.56829634813679e-05
2.28564174626603e-05
3.52626300696475e-05
4.26685300977289e-05
2.63944705278901e-05
2.92807699113241e-05
9.28694388720764e-06
3.82035691519334e-05
2.14443749891153e-05
-5.92309132219287e-07
2.97202168264831e-05
2.90449594354151e-05
2.53579354791062e-05
1.07379214861992e-05
-1.07417766360507e-05
2.40046195040301e-05
2.96607271405457e-05
2.08161013198502e-05
1.86232693237129e-05
3.9360519283638e-05
-5.35934265926117e-06
1.25394306276257e-05
2.38814491108387e-05
3.34455082561071e-05
4.16601935393314e-05
3.05892812819438e-05
1.57752278800294e-05
5.11905061627823e-06
6.05804628645425e-05
2.78015009989894e-05
1.14351634274886e-05
2.95895103925723e-05
-1.08310595288855e-05
3.59528023507791e-05
2.61351434041078e-05
5.41823833368861e-05
3.80757608133517e-05
2.14675236203169e-05
6.13100430278817e-05
4.30378091370351e-05
3.20270300805056e-05
4.00638260144403e-05
2.18697149529388e-05
1.57346782871793e-05
2.22303076071536e-06
3.94793300557764e-05
2.13423673772827e-05
1.75900527970385e-05
9.27362174079013e-06
2.8290381719379e-05
2.93436438521735e-08
2.21080975821974e-05
2.65057198475143e-05
2.41846082111142e-05
2.27501646411094e-05
7.33226382710996e-06
3.56548998889708e-05
1.74938908392205e-06
1.07828452381753e-05
-8.04532012213139e-06
-1.84279103876549e-06
5.63524746378021e-06
-1.19543130080379e-06
-5.23558263965776e-06
2.88228589581379e-05
2.19053149513688e-05
1.14056366341206e-05
2.57934349656878e-05
3.29412356049611e-05
1.49782620025522e-05
2.47355294910707e-05
4.47579376862214e-05
1.67873904248026e-05
2.36557682631968e-05
1.14646882881711e-05
2.87054317378007e-05
1.76929792388197e-05
2.31246566789443e-05
3.73046045599839e-05
3.15392611194063e-05
5.3525500015347e-05
9.60341556501696e-06
5.30309469682053e-05
2.25525412602745e-05
1.17219870477793e-05
2.60565470364286e-05
5.3332517151992e-05
3.85315996087487e-05
6.77176264962896e-05
1.23895851973602e-05
3.02163024739493e-05
1.93949594177039e-05
2.53015380901875e-05
3.45823718858844e-05
2.62086010894566e-05
7.8571432096706e-06
5.08160168302174e-05
3.22973758459657e-05
2.55494979375694e-05
2.20077851476952e-05
2.03817198843089e-06
3.33705488495448e-05
3.1604665277167e-05
1.92688399475295e-05
2.23488970887145e-05
1.99443945719894e-05
2.21068765663137e-05
2.45398543520985e-05
1.45299767972927e-05
1.83493275908012e-05
1.60463776965823e-05
2.68227637395644e-05
8.6089205751116e-06
4.61100946771699e-06
1.66072560031261e-05
3.43596933665119e-05
1.21769861971704e-05
4.39554444302333e-05
1.34853015531095e-05
3.03138132665862e-05
4.25766913272523e-05
3.75048362341278e-05
4.10964906625584e-05
2.62657722165232e-05
3.22727816871005e-05
4.55088402109785e-06
-1.89931915956145e-05
4.33498986718414e-06
2.04790053763673e-05
1.94567191306292e-05
1.94413382201308e-05
1.8052985237088e-05
7.25784067182427e-06
3.30747494821572e-05
1.96831232180638e-05
3.57644826948455e-05
-1.44730722607657e-05
2.36252593942273e-05
8.94220739397948e-06
1.25503443036254e-05
2.1889773110744e-05
1.28334870164076e-05
3.83657438677342e-05
1.81283603185993e-05
2.05312988731208e-05
1.0251290367914e-05
1.89468397470317e-05
2.98456084156213e-05
2.7458130710461e-05
2.68271219737543e-05
1.9500427253793e-05
3.70587588951996e-05
3.07346258407087e-05
3.02250809516177e-05
1.19419120149391e-05
3.5378449581632e-05
6.24354735076543e-06
9.44206048633362e-06
4.85926913878504e-06
1.64006088152405e-05
1.29660571095207e-05
2.50506906491041e-05
9.21880480100107e-06
4.52628389828015e-06
2.82209839850201e-05
1.58573122292455e-05
4.54788925117238e-05
3.50421365335228e-05
2.43395209203527e-05
2.74832001546333e-05
1.9013137461385e-05
1.04514521064228e-05
2.20523087403927e-06
3.35692230079759e-05
1.79568299473664e-05
-1.72814444870908e-05
-5.62730693169049e-07
2.947136363483e-05
1.69570150631805e-05
1.23999181663042e-05
3.08513111834684e-05
1.73712940439057e-05
1.02798173560452e-05
2.25996180738613e-05
6.05719511365249e-06
2.98529423811801e-05
5.3496245088786e-05
4.58712007764503e-05
1.86518423742013e-05
1.14370688005232e-05
3.91665996909542e-05
3.43360931439193e-05
6.03012486649082e-05
6.86286354677451e-06
5.91446344063151e-05
4.47523748595044e-05
5.20723356421596e-05
5.67018057825082e-05
2.05713372294261e-05
3.86206921739943e-05
3.2774398134891e-05
5.54082996931944e-07
2.99378136848276e-05
4.14488803987634e-05
1.07773695713062e-05
3.11695351651102e-05
5.44627360507383e-06
3.99326320719891e-06
2.8815295251101e-05
2.9965717884212e-05
2.19144248150113e-05
1.38452987338862e-05
1.16921603398394e-05
-4.60563606093484e-06
9.30997683865231e-06
6.79520866102999e-06
3.35919164637185e-05
1.03993070566867e-05
3.33201142418741e-06
3.47734157865026e-05
3.04946404511657e-05
-5.44183152661522e-06
4.70235811243565e-05
3.3071268078234e-05
1.32963073564483e-05
5.28490053226289e-05
2.44682175911488e-05
1.23614095489077e-05
2.02579822105897e-05
-4.73692026046942e-06
-2.69578278848841e-06
1.39131615550664e-05
5.44107910890712e-06
4.36978084768541e-05
1.57248464239694e-05
2.17181846961903e-05
2.50241290520058e-05
4.42502675782113e-05
3.79419898235951e-05
8.43004218566647e-05
2.81000340337125e-05
2.43504782146817e-05
3.7779704791188e-05
2.05959016171516e-05
1.56445547075715e-05
4.542457843293e-06
4.58396329217628e-06
3.80674581778277e-05
4.75819922379248e-05
-2.53358130506205e-06
2.26575546982749e-05
2.30784003414183e-05
2.69469965110438e-05
1.6631344720689e-05
4.5036196054284e-05
2.3358916988828e-05
4.85752354757852e-06
1.99828995411244e-05
3.9452842436346e-05
3.39936915871715e-05
8.5016947497362e-06
4.64552823328149e-05
4.14495500754864e-05
-2.06746869174517e-06
-9.59187442626053e-06
2.08259817240134e-05
3.90203349312673e-05
2.33708921382379e-05
3.62569302445996e-05
3.63316868192988e-05
3.11606105617396e-05
4.40747463963181e-05
5.93110742101378e-05
1.97226256886762e-05
4.83247101635196e-05
3.37832231051096e-05
3.41410549447886e-05
1.11809596578399e-05
3.11679417786498e-05
3.40980470819792e-05
4.83312219494506e-05
3.00589366691984e-05
3.17710121797939e-05
2.32938880412289e-05
2.81805073577584e-05
4.2685360219466e-05
3.94881715987193e-05
3.60532699928967e-05
3.05440474590056e-05
1.84480002011931e-05
2.61853108976887e-05
2.34046613128708e-05
5.37539830624558e-05
3.09136213066887e-05
2.46432769143324e-05
3.96200460727987e-06
2.58807962471209e-06
5.47915070978832e-05
1.20746406871204e-05
5.79292211816829e-05
3.05713425531222e-05
3.22291915321977e-06
2.11400436745821e-05
-1.54689124889843e-05
1.61368252992904e-05
1.08355149546081e-05
2.44870957134091e-05
1.00095204343302e-05
4.01300285582651e-05
2.51625772607339e-05
2.92770586260335e-05
1.37839840704071e-05
2.61936561433762e-05
1.41705091316708e-05
2.73885705458984e-05
4.0329762226507e-05
3.39303505653228e-05
4.09205800971058e-05
2.80490568556743e-05
3.4160039740725e-05
5.35702984866743e-05
3.39990586822426e-05
3.73036174269143e-05
7.8301608533689e-06
4.37523374138421e-05
3.4470945291092e-05
3.45785639150781e-05
2.99171093694735e-05
2.3433030331063e-05
3.28815701932138e-05
4.3290246116892e-06
3.40458241279402e-05
2.81867826955284e-05
1.09838320526544e-05
4.69142955277413e-05
2.90070568484164e-05
2.54639541569707e-05
4.9405340906705e-05
1.23158389443239e-05
1.4526018325616e-05
2.78827699238493e-05
3.38368751735169e-05
5.45191705286659e-05
2.018323831355e-05
1.4064964705688e-05
-4.00078063486061e-07
3.47652380675644e-05
2.32477111454905e-05
3.12206704670772e-06
3.77726979336235e-05
3.79931900390124e-05
1.38553032813702e-05
6.96061809980243e-06
-2.69322012991691e-06
3.97958911899375e-05
1.78831250231634e-05
1.94513878899741e-05
3.04215777522417e-05
2.92443623895591e-05
2.75646656775257e-05
4.94640449848473e-05
2.37174669589995e-05
4.20422320295435e-05
1.75006277729226e-05
1.87742088149052e-05
2.51462842361303e-05
2.79164156655659e-05
2.55608007629582e-05
1.33066521617545e-05
2.58720399608057e-05
7.75721388436973e-06
2.25891207177654e-05
1.43885984799455e-05
2.33945991624248e-05
1.39847919311401e-05
1.09944145058406e-05
1.936158360455e-05
2.43642797753091e-05
2.69002396765966e-05
1.19800218492878e-05
3.66020375957077e-05
2.89401531510454e-05
3.71178394141456e-05
-1.53697325410683e-06
3.14475298319504e-05
2.00693547390809e-05
2.48767583992423e-05
1.23532113449838e-05
5.06461258143988e-05
2.21397216132682e-05
4.91798431686823e-05
1.52517478268638e-05
3.82995104920366e-05
3.41497374279317e-05
3.17725477941207e-05
6.17626795224748e-05
1.02761540758386e-05
3.61428005925728e-05
1.50566201289714e-05
2.46753152725047e-05
1.95297149957395e-05
9.51874716035793e-06
-3.57492511947366e-06
-5.31204838243433e-06
2.14536809622963e-05
-8.90285520673741e-06
1.74113530824635e-05
1.68521092280842e-05
-4.91224218523883e-06
1.2863051932083e-05
4.81694039645846e-05
7.11250642621632e-06
8.66208955599921e-06
4.90575154040299e-05
-3.36691120905629e-06
3.29436856596781e-05
2.60290555274886e-05
2.22326351507967e-05
1.1766137756353e-05
3.3757426720108e-05
4.84256359587235e-05
2.98775009828961e-05
2.06656536571744e-05
5.51154542576672e-05
2.04160908666265e-05
4.44155976165352e-05
4.4228924994806e-05
2.61128407846566e-05
3.14024423733997e-05
4.20151335048317e-05
6.14529566942092e-05
4.84352198865871e-05
1.60451473847425e-05
1.85653284521382e-05
2.77107492826995e-05
1.25834163042458e-05
2.79770296056843e-05
4.70223169430277e-05
3.30387206513366e-05
4.98090228972838e-05
2.78520261225635e-06
4.29560290936482e-05
3.67622276437267e-06
1.08852995116912e-05
3.45262995614883e-05
5.5756354596052e-06
1.5423031889255e-05
2.2874873430959e-05
2.60441860861025e-05
6.15629862132382e-06
1.40380379074702e-05
-8.18086402050562e-06
3.28646893298189e-05
1.72609109855561e-05
2.75708584729338e-05
-3.70819903071187e-06
2.37825402316109e-05
6.74321966842126e-06
4.05999741135084e-05
1.66555630592302e-05
1.89210756315222e-05
5.24770048928878e-05
3.46274891321368e-05
2.51861484452099e-05
1.40026333634938e-05
5.09286081448619e-05
3.77379162812239e-05
2.16586547273622e-05
4.02167698980193e-05
6.07913292501336e-05
1.7797517112703e-05
3.36107926601113e-05
8.90288106695374e-06
5.27814876816019e-05
3.82835244251536e-05
3.09309507686278e-05
2.97717259057587e-05
2.53311624021101e-05
2.28349894980173e-05
3.52480979499931e-05
3.42385674169103e-05
-1.34556575222077e-07
1.28928375719932e-05
2.49598933606576e-05
7.63886188368331e-06
-1.65479789853074e-05
1.61199334437158e-06
1.20669738527706e-05
-3.48095335087497e-06
3.47578225687775e-05
1.82314325763153e-05
-2.44779004911783e-06
-2.94917029030043e-06
2.04106914590061e-05
2.88279881665017e-05
3.16033221035537e-05
2.59643531332564e-05
-1.52141561829254e-05
3.04008709054184e-05
5.17660131930615e-05
9.18375959226437e-06
1.32114518075654e-05
2.2459871338499e-05
2.75386731534208e-05
8.07414834101835e-06
2.67852686242805e-05
2.75268926181943e-05
2.73745530964114e-05
6.06602933660078e-05
4.60728056787053e-05
2.21394078278187e-05
6.28476842356637e-05
3.85463320638459e-05
3.24701214995256e-05
2.23736754842758e-05
3.61139148665768e-05
2.6791118274067e-05
2.3986784561328e-05
3.81624910762182e-05
4.45782246846634e-05
2.67761134252253e-05
3.46069789862199e-05
2.93263353494565e-05
1.19104481542786e-05
-5.27947169306357e-06
1.09488965389592e-05
8.8483442609567e-06
1.57147264209793e-05
3.45973231472238e-06
-1.67162710001544e-05
1.78186986210254e-05
-1.1259161451739e-05
2.54235416736295e-06
1.32435459176328e-05
3.67919665179927e-05
8.49686815114774e-06
2.59836307246584e-05
5.28333617082273e-06
2.11728893725339e-05
1.92781684006984e-05
9.18802316808086e-06
1.43446833552088e-05
2.41357482064045e-05
2.9649753233871e-05
4.54091472669607e-05
3.3739893661354e-05
4.52259968961249e-05
4.75281280082663e-05
-6.8368255686699e-07
3.52208738920993e-05
2.89549024345111e-05
2.18400422605824e-05
3.08229141425169e-05
5.77859608440253e-05
6.31388816615705e-05
3.22043567090208e-05
2.92051583879041e-05
2.77791445100826e-05
4.60966197289407e-05
3.00819735717787e-05
2.43903153078653e-05
2.31194724047339e-05
3.50056007687957e-05
3.54502891540324e-05
1.78938198581839e-05
3.00246945677726e-05
6.91871004864242e-06
4.94435497483492e-05
4.23012244924014e-05
1.44269566370316e-05
2.93856533400846e-05
3.93221240132627e-05
4.7923852482261e-05
1.15264436114837e-05
2.54292165203723e-05
1.21248542618307e-05
3.90089778447304e-05
1.32705089511665e-05
1.43483731540054e-05
6.64990947978389e-06
4.32346604340441e-05
-7.87688089469911e-07
2.03687193976615e-05
2.79321379982683e-05
5.01078765729443e-06
2.47572230859707e-05
-1.32049575566663e-05
2.67189153047641e-05
1.92137554917797e-05
3.79809028805509e-05
1.57114930401548e-05
4.31562445043228e-05
3.13937378954752e-05
2.36885207747161e-05
3.1494559120936e-05
4.62770358808941e-05
3.13274631428648e-05
4.06535568817499e-05
3.08575759455007e-05
1.39349975924878e-05
4.79683582745812e-05
2.33168686114728e-05
2.20627086108932e-05
2.64699687152882e-05
1.49546480378543e-05
-1.5012968529554e-07
-1.13514297159755e-05
1.22747575193125e-05
2.41085132945472e-05
2.78983364802138e-05
1.1747086295875e-05
2.09358644120626e-05
1.36548187287278e-05
4.10022233196281e-05
2.34290261600694e-05
1.17685760047577e-05
2.50801552480482e-05
4.41014639412732e-05
4.19734823259724e-05
1.13483648485654e-06
1.81048766523508e-05
4.19918262418724e-05
6.0781552428892e-06
2.88970473324254e-05
1.32733679763497e-05
3.27116052960465e-05
4.07906127459732e-05
3.27817492591849e-05
4.0114636164163e-05
2.58040077729417e-05
5.32380030140156e-06
1.61890962812171e-05
1.58759098359761e-05
4.17782919430664e-05
5.1975606287917e-05
4.01252412075989e-05
1.89079140654981e-05
6.47169596343828e-05
1.42683355347422e-05
2.1261390030973e-05
4.29022932936168e-05
2.43848994228037e-05
9.14378752317614e-06
2.54386723794274e-05
-2.50519298013595e-06
4.46741227945294e-06
7.91772493917783e-06
-5.18126323501825e-06
1.67518202994164e-05
2.72632433685033e-05
2.00232878067659e-05
1.15655389877029e-06
1.09632467896458e-05
5.26541423869112e-06
2.12150569210521e-05
1.29512968878818e-05
2.56144124085583e-05
4.4286915007129e-06
-4.10756513054695e-06
3.07786340880977e-05
4.3098920801239e-05
1.8380000727639e-05
3.10432012232795e-05
8.72529824790238e-06
3.23020451842767e-05
2.21718671016027e-05
-2.20626835681917e-06
3.46136662653369e-05
2.40240434527693e-05
1.50809801505397e-05
1.44876469021621e-05
7.8809000489038e-06
4.29465322305951e-05
4.11475661854103e-05
2.17699432388944e-05
2.06844063478328e-05
3.25066330720086e-05
1.64226545943199e-05
5.37789076222927e-05
1.40099346399328e-05
3.62766201926995e-05
3.8389318166139e-05
1.4247033527868e-05
5.61797252233046e-05
4.37414094498645e-05
-3.4796131360372e-06
2.49204762881818e-05
2.26019491116146e-05
4.77187170412042e-06
2.76283172067989e-05
1.00415839456278e-05
5.54462498471074e-06
1.97350919205977e-05
9.04532871144715e-06
4.75228948889088e-09
3.32992951967651e-05
9.96036676668203e-06
1.1747917281708e-05
1.2286290024075e-05
1.35374241760607e-05
1.52284707777117e-05
2.09991729282494e-05
3.45681213647564e-05
7.40190722224637e-06
3.95415553742938e-05
3.01924987016447e-05
1.52690543385692e-05
3.22323118200188e-05
2.26575340731411e-05
1.61871740145894e-05
4.67613713920524e-05
3.67149658971877e-05
4.28100455342073e-08
1.0987446263994e-05
2.48229833222401e-05
3.67699278083877e-05
2.62510487220518e-06
9.06236476630892e-06
2.06215408146627e-05
4.91737484941867e-05
2.02665681797507e-05
2.86688704758089e-05
-1.09479415796712e-05
-7.32061415265229e-06
-1.44094759621457e-05
2.59373650162111e-05
5.27144182846644e-06
1.44152089826648e-05
3.37967389679276e-05
2.36817194627737e-05
2.88130328321115e-05
3.55921253117671e-05
1.03167375956112e-05
1.83585969397681e-05
3.75095171405935e-05
3.44165754182927e-05
3.30502829876014e-05
3.80090928569779e-05
3.41303696617326e-05
1.39311569363111e-05
2.35859177889993e-05
1.20678318450914e-05
4.66011847447238e-05
2.48723076490903e-05
3.29671962225666e-05
4.53648011930395e-05
2.43057241059056e-05
4.47155661367386e-05
3.50817995712612e-05
5.41511536112513e-05
2.31786206925781e-05
4.44972586520816e-05
1.87152515638991e-05
4.40730755181947e-05
4.38725365591586e-05
7.03392966879503e-06
1.16657052662447e-05
2.90942977264688e-05
3.07776940735978e-05
1.98229805420134e-05
3.4119104389388e-05
3.46222494552284e-05
1.75796578295655e-05
2.14235795766006e-05
2.81124745755703e-05
3.87939223116391e-05
4.57946992088066e-05
9.48139674458108e-06
9.94291171717288e-06
5.70798827138137e-06
4.31014734188402e-05
3.53354488370151e-05
4.54760132868034e-05
2.57502362683622e-05
1.18703307208365e-05
3.65762192012366e-05
3.03914767455993e-05
3.44734807433824e-05
4.40134258414212e-05
4.46170305028919e-05
3.99552722934507e-05
1.54824807290902e-05
3.91758028615874e-05
3.01248035450734e-05
5.13726297671766e-05
4.81720274221494e-05
3.16768408827586e-05
3.09541377914823e-05
3.79585252621201e-05
2.64523249573329e-05
2.246384599347e-05
1.71762955667803e-05
2.4228996143713e-05
1.35954252566127e-05
2.06879888805938e-05
3.1282554632136e-05
1.98115679916399e-05
1.77827148101257e-05
4.52166463530178e-05
8.6639321747923e-06
3.81888473257204e-05
1.88489868234322e-05
2.20976404678294e-05
2.2932666099902e-05
3.24411496081117e-05
3.68203556420304e-06
1.88049332780651e-05
2.71862420322418e-05
2.54436529837453e-05
2.57062216168135e-05
-1.2465032932581e-06
2.99127594687802e-05
2.7546685814589e-05
1.74035767791647e-05
6.86315614821521e-05
3.71746255778401e-05
4.10348361153908e-05
6.57521662587556e-05
4.46978299295563e-05
1.69461223300226e-05
1.30474852140527e-05
3.93542057378069e-05
3.16040153963575e-05
2.82758828242406e-05
2.60373370725552e-05
6.41039950516582e-06
2.85764792650259e-05
-1.58434438021847e-05
-1.55611015357863e-05
3.23432934976517e-05
3.19528802712596e-05
1.90766864459484e-05
1.58271470203565e-05
4.27023640017505e-05
1.21398713283634e-05
2.70777583669886e-05
1.92170730551619e-05
3.05212978077934e-05
1.21070602619245e-05
-1.13097245910322e-05
1.30783956780818e-06
1.17004363226424e-05
2.7138543744395e-06
1.86690633828716e-05
1.59780566622693e-05
3.6339836237456e-05
1.9247051078209e-05
4.78831558910754e-05
3.89797105688252e-05
3.38050327257742e-05
3.40590249203214e-05
3.52307206371415e-05
2.47141581010902e-05
3.6546680964136e-05
3.88993984207309e-05
2.49891471833071e-05
-2.94338098241538e-06
5.54408306185237e-05
2.05259974036933e-05
2.91621180278242e-05
5.64431725760269e-05
3.38806075037906e-05
3.51969624308824e-05
3.43892614659013e-05
2.83561528441318e-05
3.96778229912437e-05
7.01525686055921e-06
4.19300955663626e-05
3.61574272462031e-05
4.59541793784885e-05
2.10977019191897e-05
1.95997465013579e-05
2.31472156490016e-05
3.02592611803909e-05
8.03416070497927e-06
2.5938384237693e-05
2.19895758981851e-05
6.74682256290374e-06
9.3778101764253e-06
7.93829393706825e-06
3.12371967726451e-05
1.47281772559035e-05
3.33230156303667e-05
2.91051462929655e-05
1.96200209596869e-05
2.35784275615505e-05
-4.43985334172152e-06
5.89310319125002e-06
2.63484542332379e-05
3.84898335090085e-06
2.92774660733058e-05
4.26663488658129e-05
4.59298937817322e-06
3.54312855781421e-05
7.29178722964777e-06
3.48218837899678e-05
4.96796160828815e-05
2.13712260670122e-05
1.33068447397782e-05
2.89171081387468e-05
4.27056496527469e-05
1.47973346426416e-05
5.29620896949189e-05
1.25711630670732e-05
3.69062029144889e-05
3.73911742178313e-05
2.48974184242602e-05
3.65868987377715e-05
3.9342670835199e-05
5.05155008623339e-05
1.04540293455596e-05
2.77302864281269e-05
3.53375091261982e-05
1.80576480462485e-05
6.20305111833542e-05
3.48579901203862e-05
2.82576075473251e-06
1.57037445265838e-05
2.01409903572512e-05
3.35159901962808e-05
4.76475031556997e-05
2.69728526371573e-05
5.18552205041212e-06
2.74928312039911e-05
2.76456831881156e-05
4.13671229946117e-05
1.64604580131113e-05
1.74360732043887e-05
1.1376134539428e-05
2.8216184038386e-05
3.21774468095915e-05
3.45926217197571e-05
3.37372324974157e-05
1.93634487024035e-05
4.673955099911e-05
2.32583294522895e-05
1.08796763608792e-05
2.08153167533323e-05
2.85643391599077e-05
-4.50591445635315e-06
9.71072409144955e-07
-8.4259635752642e-07
2.81822952115199e-05
2.56846087574837e-05
1.41062065767513e-05
-4.96980826497829e-06
6.69785592386731e-06
2.20192540073887e-05
3.91051736674193e-06
3.54543100533985e-05
7.23166966942799e-06
1.50212032783938e-05
8.53590076711635e-06
4.7498818019231e-05
3.2189264315105e-05
3.33246480792194e-06
7.78458431242454e-06
4.96967424847854e-05
5.78911552314824e-05
2.09382968659185e-06
3.58606865761871e-05
3.35226064706092e-05
3.50267708168762e-05
4.02977884808502e-05
1.97268394748323e-05
-4.89643647333709e-06
4.36991429905649e-05
3.47919933003368e-05
1.25501541902945e-05
1.86545374428749e-05
3.48932819648076e-05
2.65733763012146e-05
2.2430933931251e-05
1.64070613152318e-05
2.72437825017286e-05
2.5376712257867e-05
2.29067085665013e-05
3.55124014684988e-05
3.66591259427695e-05
2.4095076064547e-05
5.67509243305791e-05
7.06156491017231e-06
1.02929959569492e-05
3.22174896801166e-05
2.55989994771121e-05
9.28358938110633e-06
3.45058608206763e-05
2.605460364375e-05
5.42247187440009e-06
4.69661950885646e-05
-9.24778637065539e-06
1.56754380432376e-05
2.59596577453714e-05
1.83168334506866e-05
2.73533888116988e-05
4.01806861214332e-05
4.81892279294163e-05
3.16097965647207e-05
2.60943195307237e-05
3.52172352673527e-05
4.49822368901541e-05
3.66465953351711e-05
1.70342256701957e-05
7.41607255175013e-06
3.20227401666788e-05
3.30736914653779e-05
3.11010139390065e-05
3.08297082258095e-05
4.84619322000489e-05
