# Supplementary material for: Research on computational propagation and identification of mine microseismic signals based on deep learning
Source: PLoS One. 2025 Oct 22;20(10):e0334641. doi: 10.1371/journal.pone.0334641 (PMC12543183; doi:10.1371/journal.pone.0334641)
Supplement: S4 Data — (ZIP) [file pone.0334641.s004.zip › 000100700000172.xlsx_0.txt_24.txt.txt]

2.72759541897155e-05
2.58635130614309e-05
4.53379168329096e-05
3.77464033160028e-05
3.61597019710629e-05
2.16706884928411e-05
1.66218594642189e-05
2.16910331815619e-05
9.40120314984771e-06
2.67399331387555e-05
1.97853864552779e-07
-2.59396624280579e-06
-1.95232270101856e-05
1.48964989391628e-05
2.06035090513911e-06
5.31955425330468e-06
5.22461309931912e-05
3.05424748268384e-05
2.43405929115815e-05
4.78813374678144e-06
4.7278472348578e-06
4.99922067230414e-05
6.28109722744795e-06
3.909151711888e-05
4.61775962150784e-05
4.62660549215241e-05
1.47760827090376e-05
5.14950396278222e-05
7.2423328204412e-05
5.77495409641851e-05
3.84824785982647e-05
6.5966520839856e-05
2.02354439137795e-05
4.62440483828409e-05
5.70115630994294e-05
2.75089423542024e-05
6.27044297698759e-05
4.38115921134665e-05
3.36823540637128e-06
3.15658919037492e-05
8.61802722758131e-05
3.570205393006e-05
5.70558398133088e-05
1.62886883832321e-05
2.47397701222502e-05
4.36406041229234e-05
3.92743721605761e-05
3.17121639323019e-05
2.1346465433131e-05
3.41900921277713e-05
-2.01051505306003e-05
4.22658502195149e-05
-1.58466889649873e-06
7.27970206365154e-06
7.71077665635076e-06
1.02642476590178e-05
2.21976177392033e-05
4.26299707774094e-05
3.18993382136007e-05
-1.03371432051644e-06
3.61210986045902e-05
1.7501305073256e-05
3.87524156596004e-05
9.43028180168706e-06
3.91883471538065e-05
2.2605144043727e-05
2.16513210570773e-05
2.12590111498976e-05
4.64661217786476e-05
3.1699823739027e-05
6.52882921598591e-05
4.80438080129739e-05
1.86231210292346e-05
6.44882616976713e-05
4.4737097934046e-05
5.98258089582563e-05
8.53195944624959e-05
6.6893380740239e-05
5.06324084156977e-05
5.86558964614826e-05
6.07828502049613e-05
4.43175521113884e-05
4.12549886400463e-05
3.50661373513182e-05
7.56450261246816e-05
4.20583258927177e-05
3.53581579689927e-05
4.24734710987526e-05
9.89495031073734e-06
3.16546416932286e-05
5.24245796361846e-05
2.81009316853251e-05
2.79013020842987e-05
2.81522226874137e-05
2.68174922041801e-05
5.11738089583044e-05
1.87094163998465e-05
2.14856407482081e-05
-1.74822667746993e-07
9.90795483457957e-07
3.64378368015501e-05
1.49304729799074e-05
3.27430181959551e-05
1.74089457937319e-05
4.28454711857502e-05
2.7840080835901e-05
4.20701389842131e-05
2.20226771089494e-05
4.24991551975954e-05
4.29274052511861e-05
2.66708334370608e-05
3.63882596849821e-05
2.45662168001403e-05
6.86010825145439e-05
4.11777708405738e-05
3.2736628555498e-05
9.08927599328744e-05
5.97652865855139e-05
1.51660485031282e-05
5.6722578518158e-05
4.27435070568528e-05
1.53191858795863e-05
1.34278830474644e-05
4.36567054467195e-05
2.47932202352449e-05
5.34473349684458e-05
5.20953679258824e-05
7.53409043077188e-05
1.39516219710593e-05
4.30123660491547e-05
5.35085027268974e-05
4.32689140292812e-05
5.60623232166835e-05
2.91158010815948e-05
2.68848986935885e-05
5.14468888859676e-05
1.2530680854969e-05
2.45855472078692e-05
2.68884186992963e-05
2.73007842516031e-05
1.68733869876588e-05
1.51737805259085e-05
-2.08397137142255e-06
6.48691708082157e-05
2.6480982733203e-05
3.06816846230863e-06
1.00254408762533e-05
2.32559512473132e-05
7.41525419523764e-05
1.77702809063596e-05
2.95004326513321e-05
3.17768134548026e-05
3.58775426513026e-05
2.36700480542759e-05
5.23195195692492e-05
3.88660415505912e-05
2.49858886061392e-05
4.27067944295442e-05
2.91493698816595e-05
2.02876938875622e-05
2.42485817062113e-05
6.02838585781137e-06
5.01735727979073e-05
5.59184484703042e-06
3.174799246475e-05
3.48410420516286e-05
5.61010351258974e-05
3.8894076271743e-05
4.77431518587918e-05
3.67418155620064e-05
1.45877549390397e-05
3.70638654882162e-05
3.40280485244446e-05
2.57726783423791e-05
2.4641471853701e-05
6.82691929755991e-05
4.712009111115e-05
6.10701484669215e-05
6.41531053969222e-05
3.96665114036249e-05
4.96666499568569e-05
2.06632439930443e-05
2.74659166856238e-05
4.70499226837282e-06
-3.41137048326264e-06
3.77131623578211e-05
1.72016465514486e-05
6.40526596281592e-06
2.46933728583773e-05
2.01899577154112e-05
2.07033418891736e-05
2.53991887851116e-05
2.76363549978366e-05
3.67570945578402e-06
2.72475476314444e-05
4.54111595333369e-05
2.81264617289073e-05
4.40924927499085e-05
1.41005989748846e-05
4.22168661994577e-05
1.94827564090232e-05
1.3277799790212e-05
4.25375024656865e-05
3.91727623896329e-05
1.86226949040389e-05
-2.07711633713505e-07
3.21910711268563e-05
2.09375813751124e-05
3.57241980789797e-05
4.13607177821771e-05
4.34576536970773e-05
2.35105668095288e-05
3.96874946325736e-05
6.55165111199258e-05
5.80462842183136e-05
5.12306853139829e-05
3.48897236493537e-05
2.30324895411908e-05
6.37255112724229e-06
5.03439881290663e-05
7.60938423834604e-05
4.2059566051881e-05
4.8283638530567e-05
4.41407857750455e-05
3.01227328289065e-05
5.16948367191475e-05
5.96585081638153e-05
6.79888843926352e-05
2.32970562101492e-05
4.34028548389189e-05
4.96455748486772e-05
3.77612302648916e-05
6.55328330259045e-05
2.13440322738856e-05
-5.9384576624802e-06
1.49520399573493e-05
3.94938297995768e-06
2.76708310211628e-05
9.95160383137491e-06
5.64006846744687e-05
1.62314672997513e-05
6.87305824183714e-06
2.02952811891597e-05
-1.47625634570634e-05
2.86804919431712e-05
3.16045466742369e-05
3.94101659342756e-05
1.35638567830958e-05
2.09715020744297e-06
1.07290631433185e-05
3.27211896853928e-05
2.38042724931317e-05
2.25141974824928e-05
3.96081805434044e-05
2.93851306745835e-05
4.63605089909742e-05
2.50829799590022e-05
1.89088140838619e-05
5.1543807486548e-05
3.1756754183713e-05
1.98895508162246e-05
3.9757828993212e-05
5.05437390188251e-05
5.63766649786115e-05
6.24913020011192e-05
3.15714877626968e-05
3.75692294298549e-05
4.40911116744605e-05
3.43672326611983e-05
4.79935825557565e-05
4.0167199425227e-05
5.93573572758887e-05
6.21378014855421e-05
5.32664169767255e-05
3.08506315927652e-05
8.41784822018078e-06
3.46841748636745e-05
6.29105443639136e-05
1.37676657226431e-05
6.55096029585533e-05
3.45152838743405e-05
2.01387240825391e-06
3.02833022162937e-05
2.12182287764457e-05
2.71743175915641e-05
3.85385681283809e-05
2.23344966728344e-05
4.98242261278443e-06
6.11815732344497e-07
-2.51213762903067e-05
1.79117543494919e-05
3.29435184240154e-05
2.5508556236335e-05
5.68262300136279e-06
3.81940024068104e-05
1.86013887042774e-05
-8.87430622736984e-06
1.15348501959978e-06
1.9130356378314e-06
8.05076016347763e-06
-2.22807025053424e-06
3.39112927722516e-05
3.63624837716829e-05
2.59016847127948e-05
3.86818911892555e-05
3.22159094859271e-05
4.15952574478231e-05
4.71334322873222e-05
5.41890141122428e-05
3.26676910994737e-05
6.06207568767283e-05
8.19082683951695e-05
3.48432883975563e-05
6.98607228273652e-05
3.71347248100175e-05
5.9252224631361e-05
5.22064264182843e-05
5.96287888004792e-05
5.43225937781645e-05
3.62805395211921e-05
2.61869788326952e-05
3.543322518856e-05
2.16364023100422e-05
5.11252919842955e-05
2.86090884335526e-05
6.26144174796571e-05
1.5164960314437e-05
2.60698441016619e-05
1.62612439637289e-05
2.69349788901748e-05
1.12539615585506e-05
3.39108192159966e-05
2.63965260680915e-05
4.98245789108241e-05
-2.17970607489229e-05
7.83907455692528e-06
4.05867152053054e-05
3.91447617541882e-05
2.32386910766149e-05
2.14705318405927e-05
1.69019533606614e-05
1.87338043439904e-05
3.69697570122269e-05
3.18148382076096e-06
2.67316442402189e-05
1.55793723531811e-05
4.2376524749699e-05
4.8917675551328e-05
5.15760532822152e-05
4.8518617492365e-05
1.96864695307304e-05
5.62105870956801e-05
4.50995668273413e-05
3.75515114759358e-05
4.2606828272512e-05
4.73531272381737e-05
2.24009765950521e-05
-1.15513258959297e-05
2.26126371559959e-05
4.22608653503117e-05
5.09502401308664e-05
1.90491092974235e-05
3.83216662408242e-05
3.67224604930657e-05
3.22591027732184e-05
3.92631467036724e-05
2.09400593985166e-05
3.31401391607165e-05
4.89679184970264e-05
4.70820037239192e-05
2.18875322088166e-05
8.94170350671751e-06
3.90208490637542e-05
-6.00088776614736e-06
1.7940627934534e-05
1.8212647167429e-05
1.62872581016351e-05
5.21470720307428e-05
1.26374674947637e-05
5.1631967920693e-05
-1.84445138344107e-06
6.52042042705109e-05
3.04216309168566e-05
3.97970172433515e-05
3.15017975540456e-05
3.15774599440554e-05
4.59946179971906e-05
4.72095119972626e-05
4.95410176877789e-05
2.14299224019121e-05
2.09578341415388e-05
8.16531931615284e-06
1.58256787870492e-05
2.51823610884396e-05
3.91278643804372e-05
4.55104910886603e-05
6.23564339811371e-05
2.71495021698049e-05
1.19085877759558e-05
7.175711872951e-05
7.60637394680024e-05
3.90290333045971e-05
1.89464058968723e-05
5.09586855359981e-05
4.02503191904982e-05
4.66468957523059e-05
5.9828339484759e-05
2.27870125373469e-05
8.53720027960115e-06
4.07331426911584e-05
2.67531373775956e-05
5.19904520359196e-05
6.13125455817386e-05
3.14964904314053e-05
3.4754134264629e-05
5.21108943816094e-05
7.43729271827823e-05
4.16117150358045e-05
3.34043153036418e-05
4.52701070706362e-05
4.20585585916093e-05
3.25458875926557e-05
2.20892877307288e-05
1.46875330362773e-05
5.85314050501646e-05
4.97023628083495e-05
2.75638738944852e-05
1.57487812303068e-05
5.08630630706034e-05
2.05875957197878e-05
3.97043518021622e-05
3.19087352237524e-05
2.3454529728383e-05
3.66948694194759e-05
2.98127161045395e-05
2.84366092598105e-05
3.31815372227044e-06
4.63695033149585e-05
3.86033565568118e-05
4.81369341824755e-05
1.65874456797284e-05
3.35342381276243e-05
2.21235256556582e-05
-7.10015827103268e-07
4.05922432936766e-05
4.63931691248097e-05
3.70958185580448e-05
4.12151238271694e-05
2.95863920086214e-05
2.67725509117983e-05
4.79049899566117e-05
2.79456378456109e-05
2.4702563891363e-05
9.08553317223444e-06
2.13874912422344e-05
-6.79303173134912e-06
3.6066031769272e-05
2.78158153336633e-05
4.88248037548359e-05
4.30264174735878e-05
3.37309981810643e-05
1.4216906258545e-05
1.43942151185608e-05
3.48781080743383e-05
3.10842951352189e-05
5.26509711223808e-05
2.84314602969479e-05
1.88865047791808e-05
1.34842615611042e-05
4.75904577663916e-05
2.68610926139861e-05
1.33287276852865e-05
2.7436417336952e-05
1.10088152173906e-05
2.98338044531041e-05
4.94827661604283e-05
5.89346017524516e-05
2.12327363313469e-05
5.6277481698677e-05
3.06937813795049e-05
1.69770655891383e-05
9.81070306884994e-06
7.63626279013769e-06
2.09152821275722e-05
2.75415266057111e-05
3.28228912882073e-05
1.99896155334457e-05
2.5488449777721e-05
6.16598248335487e-06
1.21140744305311e-05
2.57045557188981e-05
3.19153389603197e-05
1.18447808247554e-05
3.11126481295576e-05
1.24354984596907e-05
3.14851985561078e-05
5.17816494372121e-05
3.32785375231215e-05
2.8246326997629e-05
5.53800577545249e-05
3.60213513327825e-05
4.76667177084099e-05
2.849687653698e-05
3.91042995796571e-05
3.6258350924866e-05
4.63413836189439e-05
5.00726240340014e-05
5.85619536904177e-05
1.45767032414457e-05
1.95130270532188e-05
2.89203431865617e-05
2.70636887300841e-05
4.53506669505057e-05
1.78702345986539e-05
3.76703579249751e-05
6.20813081941998e-05
5.42649144027236e-05
4.61027079355178e-05
6.06930751632087e-05
3.04230277535334e-05
3.06912028013964e-05
1.85624019434113e-05
3.16280371454164e-05
1.65905560833419e-05
2.75642653489521e-05
2.26557926457036e-05
1.73564489511587e-05
3.45165972574346e-05
3.45814484760412e-05
1.79234001654927e-05
2.17012754448622e-05
1.75742759442684e-05
9.02993457473629e-06
4.11844202171326e-05
5.42918975207115e-07
-2.28367135258434e-05
4.9158363597891e-06
1.6004145270759e-05
4.22451916626752e-05
3.16608677561442e-05
-5.00141187168949e-06
2.7329427645573e-05
3.47155745380173e-05
3.77224291119851e-05
3.72958233040006e-05
1.26122675716393e-05
9.60707907861551e-06
3.29698041715586e-05
4.88727797852021e-05
3.30057899055749e-05
3.29308524894817e-05
3.95414834254721e-05
6.20083061286511e-05
4.24102074738345e-05
1.90451263939246e-05
4.01252188968559e-05
5.59449917762554e-05
1.09469567591553e-05
8.45854031434905e-06
1.81859183121176e-05
5.79137917458561e-05
3.30073409715063e-05
7.90197109434978e-05
9.58698261239388e-06
2.39186635777652e-05
-4.98204258207305e-06
3.25491953491815e-05
4.84883159733113e-05
2.77120427387819e-05
2.81577396171479e-05
2.72055723833545e-05
2.65923286212095e-05
5.06022618930813e-05
4.47580896042306e-05
1.89291301005638e-05
6.10117289058931e-05
7.62206924438087e-06
2.79577089270843e-05
3.73678824789252e-05
3.92764051405646e-05
2.14766456512169e-05
3.05643525695191e-05
2.83000804907991e-05
3.04204213470166e-06
3.73503958659124e-05
1.73989025850335e-05
6.01634844830244e-05
2.22418781653412e-05
2.35355177963033e-05
2.08322269012507e-05
2.70631507335884e-06
1.43628473786551e-05
9.36965458825234e-06
6.92048766228377e-06
2.74219183017164e-05
2.5788638121746e-05
8.1477691505897e-05
1.32694983158084e-05
2.43590985857353e-05
5.3253194640779e-05
7.68434777927106e-06
4.54801621914769e-05
2.75074738337146e-05
3.52474584169321e-05
6.33278896500761e-05
5.10200935981068e-05
-4.30691116954174e-08
2.38542194914738e-05
5.54049915178505e-05
6.19967601230177e-05
3.82780189452514e-05
2.11330223056069e-05
4.76180660415216e-05
5.30543048059251e-05
5.67536657946973e-05
4.04650769570309e-05
5.56610625409381e-05
2.15556548308594e-06
1.88367552649381e-05
1.23618396263695e-05
5.43835199630059e-05
3.07839279829024e-05
4.05958522198833e-05
1.06928274504939e-06
4.69095626065803e-05
-3.11846371371643e-07
2.75276267493771e-05
2.69635252074485e-05
3.71298686861831e-05
2.3308220580165e-06
7.32463971877839e-06
2.94593007444225e-05
2.26113369619465e-05
2.459083323359e-05
2.62789726341456e-05
4.42060218880387e-05
2.21447671813695e-05
3.27274255130896e-05
2.01724323937716e-05
-2.32181388458353e-05
2.79671399240837e-05
3.15182650069376e-05
6.32545370800056e-05
2.13610374273022e-05
2.93544468400395e-05
1.59969782560598e-05
9.00511833692572e-05
2.48942997290011e-05
6.8082785257513e-06
2.23737277528734e-05
6.11528666603749e-05
6.10175804689213e-05
7.37219368324777e-05
7.29868689199586e-05
4.69169684033755e-05
7.52781809753463e-05
6.53205862282617e-05
3.31441622299562e-05
5.42166479678982e-05
3.11551806444018e-05
7.32361690330006e-05
3.79322415932321e-05
5.79534994607038e-05
3.39551478000503e-05
5.45168056048191e-05
5.66906804857912e-05
2.78696634151885e-06
3.15088077624726e-05
4.23584673705195e-05
5.02204721979999e-05
2.34271190469527e-05
2.21540958229062e-05
2.29421789209363e-05
2.59787571297508e-05
5.52184709706648e-06
2.83983771967094e-06
1.6538530876117e-05
4.51941666409803e-05
4.023553076387e-05
4.39294746948162e-05
3.03972331246498e-05
3.21155765860112e-05
1.88397899291916e-05
3.06704876589733e-05
3.04169442165549e-05
3.11109117207914e-05
6.90196833895066e-06
3.82647013002316e-05
2.80476781381804e-05
1.6208435643698e-05
3.89210217029902e-05
6.60917020618684e-05
4.33241998007197e-06
4.85551142889995e-05
2.12990468974722e-05
4.70639911948349e-05
3.38922215675634e-05
5.57193232989807e-05
4.38263385703164e-05
5.79011547243069e-05
5.40001282077125e-05
3.43131294124947e-05
5.78131665072329e-05
2.61444752369706e-05
4.00073019662403e-05
2.77498396570659e-05
1.80394003524373e-05
1.93934338461859e-05
3.92614864421599e-05
3.47652414989546e-05
3.85362895748945e-05
4.22127254111209e-05
3.08531483152836e-05
3.83282871577241e-05
5.33175074317629e-05
3.80016917686826e-05
4.08507201888878e-05
3.01566034311404e-05
2.89052456934633e-05
2.45843113605029e-05
7.90944359084798e-06
1.92135443430455e-05
2.26357810066353e-05
3.01823624676532e-05
2.75274321947759e-05
4.19903546031254e-05
5.45644935948575e-05
2.73190447737698e-05
4.33577923203614e-05
2.33918283934512e-05
4.62330305137615e-05
2.38873792310782e-05
2.82878008585576e-05
5.45551678235063e-05
3.57060579871196e-05
4.48201632986151e-05
6.2096741850333e-05
3.92345937820138e-05
4.21710463336159e-05
5.11696831319494e-05
4.79152277300629e-05
7.16800493606494e-05
3.97641445190284e-05
6.10373927454106e-05
2.79074977900579e-05
3.74456711905752e-05
-1.22064638024256e-05
1.95657096647731e-05
2.48552980562358e-05
3.33183673945418e-05
4.38811806657861e-05
7.38651056952187e-05
5.54101854038566e-05
3.3305246809778e-05
4.53644362624037e-05
4.51960493123955e-05
5.29380874548437e-05
2.1048674862529e-05
-3.29956448384176e-06
5.6672301353308e-05
4.46314469244521e-06
2.19733092874511e-05
3.72558473702579e-05
3.22213571115618e-05
3.29230616512038e-05
2.14224688662821e-05
1.91566033673557e-06
1.86487234064648e-05
-2.22698401285645e-05
2.23963034840662e-05
4.41968162665774e-05
1.8292909971468e-05
8.75810114815929e-05
4.28342424960936e-05
1.93368545257755e-05
2.01944078147448e-05
2.98585901129891e-05
4.89403220512583e-05
3.13709091412285e-05
4.51740311389868e-05
4.24057186455503e-05
3.34752834702312e-05
5.10742639965167e-05
4.9047370995793e-05
5.6941728249556e-05
4.69497530132084e-05
2.42618535348133e-05
1.1702035858757e-05
3.3230076469809e-05
2.02988597403385e-05
4.03682766125744e-05
3.90446459036023e-05
2.3514940013006e-05
9.19597395414007e-06
1.89609695067232e-05
3.18945530244187e-05
1.64341943142995e-05
2.51254486979317e-05
2.69676793437179e-05
8.17815152757431e-06
2.71312632720058e-05
6.60586649422521e-05
1.18850144226318e-05
3.02136029298196e-05
4.21088338333548e-05
3.95848341981768e-05
5.6496775003079e-05
2.44398677956599e-05
6.05347044667526e-05
3.49146735687341e-05
5.80036817581447e-05
8.47127424595944e-05
4.56012908494702e-05
7.28101179162223e-05
6.1865801816707e-06
4.70523839165798e-05
3.00289512292558e-06
4.95793454697952e-05
2.99422493365975e-05
2.08015185978887e-05
6.20579894140672e-05
9.37224253614293e-06
9.06108312768413e-05
3.63947175504912e-05
2.13905319893723e-05
4.3009652473116e-05
3.96766007608463e-05
5.4601427949659e-05
4.94763239544794e-05
-5.28698987200615e-06
1.08303414827163e-05
3.83179216918459e-05
1.31971500393205e-05
3.95631036659644e-05
-1.07045508215082e-06
6.95376041858003e-06
3.29579204661216e-05
-3.21152434923339e-06
3.15166875189563e-05
5.28248115627016e-05
2.93975457188165e-05
7.64092982924324e-06
3.52844994430395e-05
3.01183829268996e-05
1.45627122190527e-05
3.97865659045823e-05
2.43899395684233e-05
2.25090076169564e-05
1.60376267015041e-05
3.42827892286145e-05
3.31030489399419e-05
2.8195817208488e-05
2.15484227649612e-05
3.76434594223379e-05
5.22616508418265e-05
3.74672608242069e-05
-8.40003440065297e-06
2.86449676428352e-05
2.97088398254579e-05
4.07448169553151e-05
3.14125204360022e-05
4.51730959255992e-06
4.73380635302969e-05
2.93459507006115e-05
3.55957728037409e-05
5.37401737797229e-05
4.51703418745958e-05
4.40837197071593e-05
3.14439447824189e-05
4.24128470898623e-05
3.29942470913456e-05
3.02923852241671e-05
3.20003909547984e-05
2.72964156838261e-05
2.21885540100543e-05
1.99491224644014e-05
1.62056457729101e-05
1.97072226509444e-05
3.66550899015169e-05
1.32610307324462e-05
4.24832458197226e-05
1.14196325434274e-05
1.74009694584995e-05
4.56071570662415e-05
4.58717903535885e-05
2.91781897270392e-05
4.54121726548662e-05
1.09697298923419e-05
5.36680418357968e-05
4.72815712594981e-05
4.47432775788787e-05
2.26061953331159e-05
1.93019969704388e-05
1.35846982837071e-05
4.74596749809588e-05
2.30221474960656e-05
1.54592148391954e-05
1.78234280764549e-05
6.11546219013106e-05
3.44880543676162e-05
-1.96947754443742e-06
2.04785842584086e-05
1.48194902753906e-05
1.73374792271627e-05
4.2902840201854e-05
3.5115341783728e-05
2.42769683943266e-05
4.36673909937322e-05
6.29092813393897e-05
4.16180650397558e-05
5.9595487521699e-05
3.11266518461542e-05
4.9228611967828e-05
2.35010948686381e-05
4.0356696216358e-05
5.82018034420918e-05
2.50688814449705e-05
2.59439335614131e-05
2.8766523350539e-05
2.23201762799921e-05
4.31379810580424e-05
2.17513280896228e-05
5.72793533029127e-05
4.53245471699402e-05
1.45457066736131e-05
5.56567371936108e-05
4.07352864132564e-05
2.68304939928745e-05
4.30368576007366e-05
3.94765737488138e-05
3.84227567567297e-05
2.21663044110404e-05
3.73987906451568e-05
2.64315803017669e-05
2.13733332920409e-05
8.93699593605512e-06
3.86038168072352e-05
2.60490970455277e-05
3.79323504233846e-05
4.2656548305997e-05
1.64793330510169e-05
2.67035371065071e-05
3.85733640700986e-05
2.89191005872204e-05
5.19075176090023e-05
2.47587697765041e-05
2.4934299142437e-05
4.97888733574244e-05
2.15990200586038e-05
3.60534219836837e-05
3.26996635344065e-05
-6.46003735956924e-07
5.80068056839169e-05
5.27384861785841e-05
5.29262789768109e-05
2.84875756714888e-05
3.04632145199471e-05
1.32066793605182e-05
1.10563418510379e-05
9.78415644221695e-06
1.60124634080534e-05
3.57501783612799e-05
9.50263600770945e-06
2.0125904626115e-05
3.90557170981503e-05
-3.39629525889995e-06
3.99292551278198e-05
2.60641645006042e-05
5.85799803525379e-05
6.11431672443398e-05
1.11850894871361e-05
3.6617748327281e-05
5.67242391250428e-05
3.5841522874068e-05
4.06489553410625e-05
-1.58388491487087e-05
4.69819320429468e-05
4.8554037599193e-05
2.62013190525104e-05
6.64583379303744e-06
2.4847122371142e-05
4.21161473135215e-05
4.01271434935399e-05
5.43858254707753e-05
4.60323269061552e-06
4.33024587366408e-05
1.78703697086897e-05
5.07945371405904e-05
3.77028834439067e-05
1.94255341781523e-05
6.42146393643586e-05
4.97953714181493e-05
4.51316556547714e-05
1.98682610299108e-05
3.7669978909896e-05
4.59545550425098e-05
8.46698401102808e-05
4.03594268407471e-05
6.03374648490452e-05
4.71652587989273e-05
3.19802851658744e-05
1.38163236485211e-05
4.46408778202368e-05
2.6017659966821e-05
2.65899496512431e-05
2.1422510287684e-05
5.37704597729779e-05
4.144510854969e-05
3.2618348308803e-05
5.75368206015494e-06
2.58804009223561e-05
5.70947043196231e-05
2.85756623079473e-05
1.46079696616118e-05
3.01326534708691e-05
1.07001837970389e-05
2.14988154935486e-05
3.73106991490804e-05
4.92954907221939e-05
4.37715678208051e-05
5.53047681311713e-05
5.09539088607198e-05
1.67062592744519e-07
1.61335061697834e-05
3.75171442987304e-05
6.88198791699953e-05
-9.50106094818349e-06
5.30541387127131e-05
5.38667108375087e-05
6.16348426187782e-05
3.27800790445792e-05
2.92049201813175e-05
6.79522763523656e-05
3.38948520967082e-05
5.1094507795199e-05
3.8275281937729e-05
4.61261755038734e-05
5.48080784222364e-05
4.96516649904824e-05
1.50557586171569e-05
2.07634788943481e-05
6.50361901522962e-05
2.55607034486573e-05
4.80082629095577e-05
4.09620921180363e-05
4.35827307835186e-05
-3.9638379917683e-06
7.8573920502645e-06
-2.52335794449106e-06
-6.3102191246419e-06
2.10083194255118e-05
4.90683277333569e-05
-1.19842310976279e-05
3.68115110733258e-05
5.1394966325694e-05
2.20600687278355e-05
4.22699644787919e-05
3.78456349988102e-05
2.5295811450876e-05
3.33176949360014e-05
5.60658078721148e-05
3.94860344232125e-05
3.00953485070392e-06
3.36251011732853e-05
4.05520130251126e-05
4.10175240394476e-06
2.78024253926893e-05
1.85120430209741e-05
2.46892678514978e-05
2.66135077423889e-05
4.82995441229988e-05
7.83417474617735e-06
4.88232412939617e-05
4.43906768898188e-05
1.85297089939641e-05
3.17268918042758e-05
1.94104362970528e-05
1.74874961692637e-05
5.42680827428147e-05
3.34005139033663e-05
8.31175329208236e-05
7.93799523519294e-05
4.65697467617775e-05
1.41086351654172e-05
2.56547434300029e-05
5.24938846972442e-05
1.26388575702696e-05
1.9209672014871e-05
2.06840467344868e-05
1.72531798174637e-05
2.82628324150648e-05
2.54159367711397e-05
2.34158993051249e-05
3.87251320814245e-05
-1.28731343446849e-05
-9.02417718291664e-07
3.82771871928852e-05
5.72294119893826e-06
6.28434806404031e-06
8.08582582273487e-06
1.96082547063756e-05
2.71830878237918e-05
3.03338633834346e-05
-3.68906961972067e-06
-5.37658666213266e-06
1.9266590203734e-05
6.53137459187763e-05
1.89349374683179e-05
2.34590019286696e-05
2.78758437612895e-05
2.0319651591312e-06
1.84153710124395e-05
2.78967815929278e-05
1.16447432519154e-05
3.47572764863017e-05
4.90707907528176e-05
2.72447404692162e-05
3.08986258304152e-05
6.06422608383178e-05
8.74893519562721e-05
4.5598960357576e-05
4.51658241317338e-05
5.07754178864411e-05
2.95056367606575e-05
4.48159395650117e-05
1.53039389547178e-05
2.70538358716869e-05
4.50186893664335e-05
1.87677838768761e-05
2.1749454938809e-05
2.55719007171822e-05
1.82107953087829e-05
2.79964767070607e-05
3.71104447162246e-05
2.4021396590643e-05
9.43103201629014e-06
4.07210299844802e-05
6.12561086224833e-05
-3.51804264168384e-06
1.44532367635365e-05
4.70130829056133e-05
6.01085054445508e-05
2.73221112482061e-05
7.7476190034184e-06
2.78555785880308e-05
-1.77391898956819e-05
3.11448400940117e-05
5.14131348715019e-05
4.26638938059571e-05
3.75446432849272e-05
9.44199680113334e-06
3.26231022008923e-05
4.83665630011737e-06
3.07813551900045e-05
1.57127363454784e-05
3.32491522619499e-05
5.9032323228483e-05
6.7743670084438e-06
1.46750975193438e-05
-4.5188998457776e-07
4.83882046223909e-05
4.30809389577945e-05
3.29750185890774e-05
2.91702892120044e-05
5.23809237247112e-05
4.22640342730637e-05
4.1581044416045e-05
7.41203562950558e-05
3.91895426964761e-05
1.27236297400837e-05
3.44001883540046e-05
2.52443384241695e-05
4.75449593730377e-05
3.45159361943577e-05
3.74043317510796e-05
1.81635822480571e-05
2.82177343733261e-05
2.91559850100051e-05
3.55309317977004e-05
2.32950243269494e-05
4.31893370085339e-05
6.54118561113426e-05
3.35171846076362e-05
2.32477761651707e-05
3.94200694034927e-05
7.53067730001534e-05
2.22895645258077e-05
1.71983133372712e-05
1.67021754456634e-05
6.36008947862889e-07
-2.40186621849719e-05
3.67405198992097e-05
8.15108368250141e-06
6.491131444867e-07
2.27451787829372e-05
4.06770000955503e-05
4.68368053554208e-05
3.61253537398975e-05
4.53130881195331e-05
4.08588197628853e-05
3.89444120429066e-05
1.18518220515235e-05
1.68380188978628e-05
1.16328789292449e-05
3.44874100741973e-05
5.30241922065387e-05
2.33417477774703e-05
-1.31720296437347e-05
1.42550998293346e-05
2.94895484026473e-05
2.52744555222013e-05
2.24932951091906e-07
4.61672129409233e-05
5.31302330067564e-05
5.12967706465299e-05
3.82033770473496e-05
9.24213528824434e-06
3.7232058779369e-05
5.35803925159369e-05
3.35791929166995e-05
3.09384937501925e-05
3.75751942166609e-05
1.2002389437603e-05
3.23222900135058e-05
4.59817805986762e-05
1.92335447740739e-05
3.60552263458562e-05
2.13974061867798e-05
6.97636075359732e-06
1.66916000695539e-05
5.56623096975622e-05
3.75494138287429e-05
6.2074293779628e-06
6.77751542960479e-05
3.36891483567127e-05
-3.65310735909557e-06
3.60190665307074e-05
5.78067324996664e-06
1.49305113457434e-05
4.49119971574608e-06
2.34538377092906e-05
3.38044225427215e-05
1.98476619238535e-05
4.08857351016502e-05
-4.10943445115679e-06
4.08146921721538e-05
2.97226976138629e-05
4.24273979288702e-05
2.5439151369869e-05
6.36438965527673e-05
3.05525466065132e-05
2.0011557407908e-05
5.59406486325935e-05
2.38669747973533e-05
3.5559542685165e-05
2.14449382403849e-05
4.32284898663651e-05
3.2088543619572e-05
3.30958714313805e-05
4.66651114468633e-05
1.50029553346418e-05
4.40817056801474e-05
6.81895743872834e-05
6.51086868272438e-06
4.39880978221873e-05
-2.40771935921408e-06
1.0608032843614e-05
8.90565571989388e-06
3.3445997939992e-05
2.34354476988019e-05
2.15827429403183e-05
4.32190081281852e-05
2.09571867859892e-05
4.00241465078859e-05
-9.76620214917758e-06
1.79109987805752e-05
3.56574383378618e-05
1.61943009925601e-05
5.55453028913271e-06
6.28298758916982e-05
4.03214475501185e-05
8.34515992319929e-06
1.19541118388233e-05
-2.46702490220092e-05
5.2026900407556e-06
1.42349028435498e-05
5.94301519013185e-05
4.34050015144103e-05
-8.00805850683396e-07
1.41102947041468e-05
3.66021774069543e-05
3.16111697404934e-05
5.02476456352842e-05
1.83681851265251e-05
6.71527159108943e-05
4.73927994055711e-05
2.66106903832079e-05
3.78008065345219e-05
7.86370807076171e-05
4.33864761622435e-05
5.0174450663601e-05
2.39409890715297e-05
3.38192376147903e-05
3.60830638752132e-05
-5.34853011102576e-06
3.81291448501191e-05
6.14451711731601e-05
2.74667694497933e-05
3.37744458800886e-05
4.32467440456341e-05
3.68201879058231e-05
3.92228879824233e-05
2.39714066144134e-05
1.7554410709158e-05
5.51477706359735e-05
6.77196020905344e-06
1.92790853233748e-05
3.30011569073123e-05
4.53172038874534e-05
-1.28912480733293e-05
3.9811075823106e-05
1.40893474471611e-05
3.25751368040225e-05
3.26925116493023e-06
1.57234263216815e-05
-4.34400499235043e-06
-1.0582878272553e-05
2.19934028393874e-05
-7.921629186573e-06
3.37901937020916e-05
7.20154227518091e-05
-3.32222627827132e-06
4.58853267190301e-05
7.69641338030928e-06
9.00992965004573e-06
4.01210687514526e-05
3.60806220951036e-05
3.14917337263746e-05
3.50457276541523e-05
-9.32421564003531e-07
2.86856328428291e-05
1.73227670661562e-05
3.00116090899092e-05
2.00510038086189e-05
1.92272953045397e-05
2.40734426819202e-05
3.49939404672698e-05
4.93659683167709e-05
2.0187502573503e-05
4.46633669246706e-05
3.16526399405909e-05
3.9771020629413e-05
6.17894750860168e-05
5.30529103650972e-05
3.71639755909223e-05
2.48041947443717e-05
3.71782478210594e-05
2.76468554291638e-05
8.3005908075431e-07
7.26114952627196e-05
5.61387688178832e-05
4.23540704895101e-05
8.49834143128804e-06
4.75617175019872e-06
2.48722804711721e-05
3.59095619169732e-05
5.1442336997838e-05
1.84765328959743e-05
3.48075156452553e-05
4.01626025238725e-05
2.1202472139475e-05
1.1451713216358e-05
3.88643451320005e-05
1.37803762891983e-05
2.73662050889249e-05
1.49734485448898e-05
1.95338560049924e-05
3.23863274011618e-05
1.62384477780808e-05
2.42145429989997e-05
2.39364906218278e-06
1.38978414064532e-05
2.44745600994987e-05
3.31374344717136e-05
2.72786205847604e-05
4.98586679372609e-05
3.21378363961758e-05
-1.08254015369016e-05
4.02173383324786e-05
3.82871826187474e-05
4.11425868851743e-05
2.21006703879886e-05
9.07971025300565e-06
7.24776953879265e-05
1.44211321915349e-05
3.45274037911395e-05
4.1584855967624e-05
4.62789772759676e-05
2.93219820275506e-05
5.17218601339061e-05
3.59904492547069e-05
4.84728570863985e-05
3.42193731340858e-05
2.68590004201011e-05
5.30495835722737e-05
3.38172022947456e-05
2.61404454220702e-05
7.08743544533622e-05
4.14547540556022e-05
3.59004094882407e-05
4.41847872951394e-05
4.54278146930684e-05
2.48876377435068e-05
1.88630782921999e-05
5.75730831445232e-05
2.67328432094323e-05
5.26618768765225e-05
9.63961182657876e-06
2.25047275004144e-05
2.76041212615638e-05
6.82012372537053e-06
5.08680801408517e-05
3.92383266168594e-05
1.78927068761935e-05
2.66725509682838e-05
2.04671311033334e-05
3.63021271485607e-05
2.91997619625447e-05
2.81402323290943e-05
2.77590838168528e-05
1.75758811197038e-05
2.22358444051817e-05
3.41325313688448e-05
3.84730623828073e-05
2.07179961537106e-05
3.9804356441876e-05
4.2383897281157e-05
6.81983705822402e-06
4.90448711066598e-05
2.97947158840801e-05
4.35864445638715e-05
2.32645356440818e-05
3.97888456519405e-05
3.82503713200111e-05
5.07750078845333e-05
3.55602267325139e-05
5.30665365349331e-05
4.09412890317429e-05
2.6982387862162e-05
2.13302233329274e-05
4.98498256492942e-05
3.97381016965383e-05
4.22536861554471e-05
2.38397677121004e-05
2.89303322638467e-05
3.49968995834658e-05
5.93039407754679e-05
3.71670316282476e-05
7.67418084988851e-06
1.74708099004809e-05
2.95401246156161e-05
4.00092827770265e-06
3.7043402972604e-05
2.22857862090451e-05
5.31688312000234e-05
1.67023946789266e-05
4.5659947423822e-05
9.95592777154677e-06
3.95660751166751e-05
2.99770529936844e-05
2.54387281056726e-05
3.01331231866932e-05
7.56066241121015e-07
4.42086752374168e-05
1.16854694752777e-05
4.52787463775217e-05
4.28137031102485e-05
4.02439740945235e-05
4.53565307289641e-05
3.81625389953475e-05
2.78448644698029e-05
7.45109754052862e-05
2.48726761590807e-05
2.29990621167113e-05
3.27936502134067e-05
5.49409677849519e-05
1.77786365674078e-05
4.69139810640794e-05
2.36990535907472e-05
3.59705268843572e-05
2.73076179348007e-05
3.77546910537772e-05
3.43312277056826e-05
4.87112063244337e-05
1.05229368942344e-05
1.25156377720745e-05
3.88723875438401e-05
3.3026090654869e-05
2.62484243765198e-05
1.43184970871032e-06
1.23164161369682e-05
-6.52037785031518e-06
2.46850860090372e-05
3.28686165511822e-05
3.77965520084771e-05
2.4631219069067e-05
4.52072919525614e-05
6.25020619355981e-05
1.91652369615034e-05
3.21271806804253e-05
4.64313513638448e-05
1.85323317773198e-05
3.98869596595365e-05
2.28293137151783e-05
5.60387982949166e-05
3.28945981517526e-05
3.72088350722521e-05
3.79179783669201e-05
2.84093379942729e-05
2.91926869734349e-05
1.61429493602531e-06
1.47449150043585e-05
4.18607759001329e-05
6.85458086826663e-06
3.59832823381136e-05
4.07153534244205e-05
1.23722565507272e-05
6.40022929403562e-05
2.46946607736085e-05
2.56866019655994e-05
2.85125737920918e-05
5.42867748693993e-05
1.86342200937021e-05
4.37094225550065e-05
2.4852006804572e-05
2.04963205439952e-05
2.43613530743117e-05
2.59944311133501e-05
5.89232329841702e-05
6.34703934193296e-05
1.65950164873559e-05
4.94900233146716e-05
5.23197444042368e-05
2.16631741405592e-05
2.9485634104225e-05
2.32656400559607e-05
4.60043139034642e-05
5.81225386731104e-05
3.81125575752579e-05
4.43071766648766e-05
4.82034106844795e-05
5.5379718712739e-05
5.42625124261936e-05
4.00919564063135e-05
5.81597850772417e-05
-1.04718922258064e-05
3.78296320570991e-05
3.86308059166982e-05
3.82655942012132e-05
3.03125423662641e-05
1.55400789032707e-05
3.29190771327939e-05
2.251337402312e-05
-6.54947367933088e-06
1.70961581388169e-05
6.84495694729193e-05
5.76428095016334e-05
1.89040764162262e-05
6.99266669004795e-05
3.95207523039042e-05
1.6906136165322e-05
7.18447926979742e-05
3.226203583334e-05
1.71859883495239e-05
2.31581583405411e-05
4.53834340037513e-05
5.46851493047016e-05
4.82804797340161e-05
3.23131571316475e-05
2.01557252568e-05
3.4912307853624e-05
2.62430263351697e-05
2.30745944095219e-05
8.12567328658753e-06
3.84619416064303e-05
2.57110646069692e-05
3.2372412333085e-05
2.68457681876287e-05
1.29835090194723e-05
1.08968511437585e-05
2.8539829086335e-05
3.21943995278998e-05
5.02901609807069e-05
3.60192200885454e-05
3.48375910568112e-05
7.8594190018652e-06
1.89264784154235e-05
1.1407181914806e-05
4.00637949055612e-05
3.0774615191996e-05
3.07507402082214e-05
5.82667972780881e-05
6.72184174518001e-05
3.29733806628668e-05
2.58546608292649e-05
3.0460527462451e-05
4.41819568607568e-05
3.2365690252306e-05
2.03967696468966e-05
3.44403701272691e-05
1.595415258917e-05
5.09992073962841e-05
5.73546109395999e-05
1.67471331352493e-05
3.9461967910336e-05
-4.10199592419681e-06
2.50107152793574e-05
3.04083186587189e-05
2.34913534866728e-05
2.11766497472757e-05
7.62783437520041e-06
2.4239082373748e-05
1.77902957811292e-05
1.19943841176975e-05
4.43990064841715e-05
7.41382641783623e-05
1.72400926983262e-05
4.30650590826359e-05
2.88371571159856e-05
1.77822799336901e-05
4.90857253726715e-05
6.61528310028758e-05
3.9176879891121e-05
9.63506653521325e-06
1.37018180035365e-05
3.06540631438938e-05
5.31995547638136e-05
1.24137749562912e-05
2.39815438127565e-05
2.59187436275805e-05
2.66094938214488e-05
1.41343820691412e-05
3.89040340998405e-05
3.10909115010847e-07
4.7618920844254e-05
4.04292486804688e-05
5.07439378470388e-06
3.57973073968155e-05
6.734218173366e-05
3.1516161659389e-05
3.12091261348276e-05
1.87081220103184e-05
2.32144539960073e-05
6.01833744154723e-05
3.11886556101574e-05
1.49481299521077e-05
4.24953553323336e-05
-2.03778891594684e-05
3.47240453762531e-05
6.44513797600088e-06
2.49722753408042e-05
2.08613553124216e-05
4.16874273240978e-05
4.57218304000558e-05
3.36991953464404e-05
3.73132563514694e-05
3.81213571975361e-05
3.99552680831156e-05
4.24877084313879e-05
3.63427572705527e-05
2.1186895841294e-05
3.02899337917278e-05
3.6791079881543e-05
5.81709029662456e-05
1.29373437683376e-05
2.73949099930276e-05
2.75770406959114e-05
2.3233893065544e-05
2.12960421597577e-05
1.65531826235528e-05
3.27937438196145e-05
3.15383725890938e-05
7.53925902818133e-06
3.88065017463479e-05
2.60175752823385e-05
2.00108532236426e-05
2.83051990025592e-05
9.96434091478771e-06
2.43588085034537e-05
3.74852130709873e-05
2.58304394133306e-05
4.31491303935916e-06
3.12053262826458e-05
1.38893301969255e-05
5.32565619032901e-05
3.83065236867037e-05
3.16255688459724e-05
5.0211517735923e-05
2.96011464596026e-05
2.60837247507341e-05
5.26213462408064e-05
1.14235928368259e-05
5.25830271678073e-05
3.84401506383427e-05
1.91012749361636e-05
4.38985066196374e-05
-3.72285037281545e-06
2.65473902118322e-05
2.37167466954655e-05
4.59569523655733e-06
4.43849011867971e-05
2.4337967128278e-05
2.33375707065536e-05
2.6899641063741e-05
2.22478642298497e-05
5.31708060896842e-05
3.03495671641814e-05
2.31769458752662e-05
2.02817188805309e-05
5.26375206443792e-05
8.33315505862592e-06
3.10964614892656e-05
4.71370106187656e-05
3.51469913483381e-05
6.51055695828981e-05
4.99316459644054e-05
4.78273483436724e-05
3.6294091040202e-05
2.8275243483523e-05
3.38207557095867e-05
3.36339213576801e-05
1.09936329340795e-05
2.66234223100968e-05
2.60482809560139e-05
3.81493234801406e-05
-3.3788463497584e-06
1.297800988923e-05
1.024400401012e-06
3.84226872156492e-05
2.36151330241955e-05
1.99416292927001e-05
1.34008197598262e-06
4.34758581240264e-05
-1.77574347242321e-05
1.09123004816092e-05
1.65041888692074e-05
3.42060607268075e-05
4.60221674184789e-05
2.84773812642124e-05
3.57287505644478e-05
1.46917739557511e-05
2.73114131684121e-06
2.81264314126398e-05
2.08283463911108e-05
3.74985317788785e-05
1.10350296399168e-05
3.52658996094206e-05
3.83335425006536e-05
-3.103426479768e-06
2.81463078312172e-05
1.78714416540775e-05
8.37230182879238e-05
2.43323246682064e-05
4.91761583970226e-05
4.89791041768696e-05
2.25996727812467e-05
1.5763937359249e-05
7.30849540962193e-05
3.9323681358982e-05
4.07902082263004e-05
1.43185506594344e-05
2.16456263725392e-05
1.40349876777566e-06
3.42683231352682e-05
3.65706429649655e-05
3.8635952816e-05
2.32574618800627e-05
1.01614292638679e-05
2.80078316877433e-05
1.82488366721948e-05
2.70201940500233e-05
4.075299008703e-05
1.17912232977521e-05
2.52113346235694e-05
5.69643389405473e-05
1.23081488094885e-05
8.52618137372034e-06
1.45154803065642e-05
4.89879105981678e-05
9.68902663633307e-06
3.37978743561008e-05
3.59004742699649e-05
2.05005379038233e-05
4.44971557703348e-05
3.02340143388922e-05
2.38223329458705e-05
2.53670445633122e-05
1.49103904069728e-05
6.8943443718972e-06
2.64143582306474e-05
1.00559046305313e-05
1.76618208709964e-05
5.55532046394912e-05
3.12531453772359e-05
4.08755633277387e-05
1.48494709366115e-05
1.79995387863834e-05
4.48080060839522e-05
2.61158785024631e-05
1.75500221690958e-05
4.1220454316233e-05
1.34001346062148e-05
1.32190452512643e-05
3.84651847074064e-05
-2.45490845335975e-06
2.24700680892413e-05
4.29666719509881e-05
3.56733284072659e-05
-7.01669849101758e-06
3.37218928060379e-05
1.06318766507467e-05
7.41296280402126e-06
3.06624010804993e-07
3.58354249189403e-05
3.40089470939484e-05
3.1314207367008e-05
1.3872583822324e-05
2.21906180477168e-05
5.63519908895823e-05
1.44262149320262e-05
5.48599513807462e-05
5.54748481938812e-05
3.14096157946598e-05
3.18806484549046e-05
1.2553963334482e-05
2.132548746266e-05
5.20216754561939e-05
2.0075673216077e-05
4.667885200332e-05
2.42133789330995e-05
4.97418979571031e-05
3.45847650579868e-05
6.35494545366081e-06
2.12594693373994e-05
4.64838427284054e-05
1.0928748913592e-05
4.78112979497724e-05
6.91489784245822e-05
5.66823272324911e-05
5.71431178231649e-05
3.97874478556796e-05
7.41238703535711e-06
2.38037457121577e-05
1.89876054274147e-05
3.19178939689425e-05
2.07709380912664e-05
3.42977566146997e-05
1.15089862324041e-05
2.7929170671861e-05
2.1957063802342e-05
1.80941938718019e-05
5.15736522993413e-05
1.07052456713882e-05
3.18636606066046e-05
2.67095970026262e-05
5.05347815727009e-05
6.40145792104599e-05
-1.1758081198382e-05
5.34662137441899e-05
3.8229035898815e-05
2.85886919225135e-05
9.04126273105162e-07
4.31595268348868e-05
3.69004072868773e-05
1.50427606093563e-05
3.38956638685045e-05
3.76895049516468e-05
3.8119075604072e-05
4.54895493288471e-05
6.1941078344867e-05
2.08948509582139e-05
3.89388111117558e-05
1.58460209523991e-05
4.59698461706446e-05
2.71172593344934e-05
5.66077927396482e-05
3.21084868046526e-05
5.45187530218739e-06
8.2921662244502e-06
5.55985258781272e-05
1.62838048138404e-05
-9.49540533858979e-07
2.40117205893115e-05
2.84844034543232e-05
3.42126750751292e-05
1.97301308548456e-05
-1.51976480835133e-05
2.19829325757401e-05
2.79227694236365e-05
5.63171055923261e-05
1.0893193239108e-05
3.75399693456802e-05
1.95030475115959e-05
2.83008133908016e-05
2.19559977529329e-05
1.60115049989258e-05
1.3196174527987e-05
4.34719109045551e-05
3.45113080274428e-05
-1.2296210439788e-05
4.16248267839747e-05
3.86221578105117e-05
4.83000440300859e-05
2.24186696271068e-05
-5.18318719953283e-06
4.41497849517951e-05
4.6281314914336e-05
3.45016638953118e-05
2.64365558815667e-05
1.57075390686718e-05
2.01218509475248e-05
8.96937558233409e-06
5.97241338316223e-05
2.65852826111769e-05
1.13764191945738e-05
3.01374951488315e-05
4.26823328486084e-05
3.29606441517993e-05
1.1647593870988e-05
4.29238729932185e-05
6.10183732248169e-05
3.84191087628963e-05
3.8152485655864e-05
1.55852013339348e-05
2.05078524114148e-05
4.26883062726634e-05
-1.73967764101171e-05
6.09067602321747e-05
4.25372706384472e-05
2.67731057354037e-05
3.19830868647129e-05
2.9672828955652e-05
2.4276094881529e-05
-2.38742148798407e-05
4.91350475499094e-05
4.79096145495737e-05
3.62237577693098e-05
2.34146314292268e-05
-1.23309992775731e-07
5.54364709487175e-05
2.16413463603245e-05
1.29701341978498e-05
2.81261596032346e-05
7.238841941666e-06
6.26925623650761e-05
1.82455102596629e-05
1.71862962194152e-05
3.56997062195898e-05
2.76567488238719e-05
3.82744934219537e-06
3.4648555175609e-05
3.92395573807746e-05
3.17787092444231e-05
2.91548539054225e-05
5.0008996233132e-05
2.96473237312672e-05
1.88451018732697e-05
2.71681183101695e-05
2.45181534190207e-05
4.51594709497448e-05
3.17581775629544e-05
4.30116013403684e-05
8.84092466375048e-06
2.19154783997135e-05
1.72706118379748e-05
6.85721917931309e-07
6.6972936166244e-05
4.26056643221597e-05
2.67458150666727e-05
2.95807687460623e-05
7.65011710397658e-05
4.10046537667687e-05
-4.60347865012375e-08
4.52095540689659e-05
7.30416935598187e-06
1.31397729295908e-05
1.45382723794725e-05
1.98777690390154e-05
2.80577685101976e-05
-2.34677623162193e-05
1.70380271983695e-05
3.44120665435773e-05
4.69816491336568e-05
2.46036673357986e-05
3.81620047925409e-05
1.20295756731087e-05
5.69849130839646e-05
4.51229816238435e-06
-5.34839718640012e-06
3.75044333154247e-05
1.44082581496371e-05
4.92782368140291e-05
3.77225885285866e-05
3.52440201609555e-05
2.79668375313091e-05
1.7015294975886e-05
2.74012783163063e-05
2.71558010816649e-05
1.46913119418162e-05
2.41271935617159e-05
2.55404168852434e-05
3.89412171097433e-05
4.37205313837728e-05
3.28168833972297e-05
4.37518561028113e-05
9.8898853755919e-06
3.90147145590471e-05
4.14262064672129e-05
1.38024708860617e-05
8.2791102335977e-06
4.43182747937233e-05
1.21364619819337e-05
3.67363623981551e-05
5.20362894558186e-05
1.41351658474659e-05
1.53892881031974e-05
3.06319018673052e-05
4.99138135134733e-05
1.62086116753842e-05
2.38148712228218e-05
-1.1057801236305e-05
4.16715736983398e-05
1.57287824876774e-05
2.77255939695864e-05
3.91528322417885e-05
3.56603116112498e-05
3.73522149215614e-05
2.56004316551942e-05
3.34927540859329e-05
3.29510019186948e-05
6.24670983954972e-05
1.30666488600164e-05
3.75103983620648e-05
2.7437875342783e-05
7.6402082386426e-06
1.59043854734148e-05
4.28042104173585e-06
2.62583631608632e-05
-9.22900610991895e-06
2.53117158158895e-05
3.970630345793e-05
5.1844000844779e-05
1.88474576426273e-05
6.94939319615951e-06
3.38883324283889e-05
1.25135838626313e-05
7.25839537301686e-06
3.49942050236594e-05
1.73326563273785e-05
9.52275535597825e-06
2.57665858550975e-05
3.12863717355534e-05
-9.55826998269595e-08
-1.28034686337479e-05
-2.27657432576385e-05
3.33660599294313e-05
4.67267342948609e-05
2.47373378970377e-05
3.39243234843255e-05
4.93034855740364e-05
1.63646425783093e-05
3.57160893068529e-05
-7.38651803475013e-07
3.48957415958654e-05
4.2654621847499e-05
3.61354413764323e-05
2.42662625082915e-06
5.03500358026506e-05
1.30971068838519e-05
2.27252898789625e-05
3.47977616351152e-05
2.40616252257456e-05
2.59543765964944e-05
2.48406157599229e-05
2.69795573302941e-05
2.69884406425109e-05
4.32539383486939e-05
-2.05127838082456e-06
3.45963623816391e-05
1.7101048801336e-05
4.59788221627011e-05
4.83630428202225e-08
3.03469901767101e-05
4.92966688485995e-05
2.57797560189484e-05
4.07031744140137e-05
2.76338730737335e-05
-5.23360354434914e-06
-1.79911296572465e-05
4.04958977080507e-05
4.78511075658172e-05
1.57944797815128e-05
4.58001031774545e-05
5.14486167669359e-05
1.10924755019308e-05
3.53303272365084e-05
2.63982362566834e-06
5.22737594315442e-05
2.66657757369206e-05
1.66043670770063e-05
3.20907291845194e-05
3.34893000295035e-05
1.25224781879981e-05
4.27678149265069e-05
2.8310235466203e-06
-1.25734275277981e-05
2.44248636593328e-05
9.75326634195477e-06
3.32094051958832e-05
3.11765362246644e-05
5.1970668961424e-05
-9.36163057739476e-06
2.74544410375846e-05
4.95993365432961e-05
1.90233480622792e-05
6.20269705644097e-06
1.02186657729116e-05
2.7593416351455e-05
5.25891955381964e-05
4.64206391241117e-05
2.27448957056435e-05
3.10350830606588e-05
1.36105406264332e-05
4.27771061425101e-05
1.88652735359418e-05
3.46012432149927e-05
2.89305412353162e-05
3.02978344617041e-05
3.71812793478502e-05
1.75660238341298e-05
2.51094048413995e-05
1.17018935651225e-05
3.61240402490655e-06
2.51245668862383e-05
5.64062918524667e-05
1.91664238425289e-05
1.29907938927555e-05
1.86723041697798e-05
7.40072663403542e-05
1.08330018672801e-05
1.5397756656763e-05
-7.21192838737365e-06
2.15535958002705e-05
3.32483323708742e-05
4.41276002290915e-05
2.02461518842574e-05
-1.2700702284294e-05
5.88855878322406e-05
2.62334647576171e-05
3.30915992075347e-05
1.03673619817785e-05
1.36760932679249e-05
5.35332066850534e-05
1.8722090449263e-05
1.93459663797343e-05
2.0403143894744e-05
4.94302106894039e-05
2.55591526433519e-05
3.27305836227509e-05
2.63790333932985e-05
8.19018315712381e-05
3.82465172368392e-05
1.49042453083973e-05
3.4616049690167e-05
6.30946189603588e-06
5.24711061300963e-05
2.84420167155879e-05
1.24619217939235e-05
2.67021309626831e-05
5.42145237113735e-05
3.06526886416686e-05
4.53070601679947e-05
4.83643068470539e-05
3.08487552365341e-05
5.65770143391663e-05
2.88291925656922e-05
5.45716082389774e-05
4.16100570370457e-05
3.78422559165043e-05
3.85078094758512e-05
2.66245713732041e-05
2.91362352694111e-05
3.12402398796532e-05
3.15062288678657e-05
1.29472683204815e-05
3.32848186056771e-05
9.76535460602978e-06
1.16936372482264e-05
3.89961416962477e-05
1.64258395063922e-05
3.40974195566125e-05
4.47848878065768e-05
1.55309363517709e-05
3.86115570439034e-05
1.92233679556409e-05
2.90211844203099e-05
3.23062983489282e-05
2.19073356617427e-05
4.02491730980365e-05
3.745791370932e-05
2.51406719362236e-05
4.82703984541499e-07
1.1667745839366e-05
4.53006351280491e-06
1.51761031380518e-05
4.59577498411803e-05
3.07508097705392e-05
9.00209181582184e-06
3.98878017034165e-05
4.70004009836931e-05
3.79281460179507e-05
3.6882160129531e-05
4.53431692641383e-05
5.37832021135947e-05
7.09247573479653e-06
4.44295652663782e-05
4.35166977642074e-05
8.33932145593318e-06
2.15334220089934e-05
1.67715309713893e-05
3.90663060603695e-05
1.87060440789796e-05
1.66618595641349e-05
2.26979070990694e-05
3.65295080507769e-05
2.53406998838914e-05
2.70341277197537e-05
2.54988185241311e-05
4.85480384017699e-05
-2.91410464350565e-06
8.67181228636885e-05
1.64366260104535e-05
6.59760016884419e-06
2.88383953027599e-05
6.19326784438993e-05
5.07550715245335e-05
1.03049286030764e-06
3.08705953008089e-05
1.92415533225039e-05
-5.68600284838921e-06
4.59810300218721e-05
9.27106205011592e-07
2.26468037233204e-05
1.33111574083128e-05
-6.20366754962431e-06
2.67843583898877e-05
1.50459118035226e-05
2.9469505945362e-05
6.14650032902333e-06
4.08693717728915e-05
-2.49641908924395e-07
2.15417595998051e-05
5.03055971950345e-05
7.5792998319598e-06
5.78336923106262e-05
1.74464535823393e-05
2.08576859977711e-05
3.36176507908983e-05
1.9790688757668e-05
3.12376986096762e-05
2.0005430405142e-05
1.27258073296149e-05
3.03223195285134e-05
5.59705294249998e-05
5.58656218674653e-05
6.1173282552768e-05
2.11981613119315e-05
6.88370781727927e-05
3.89497060634008e-05
2.81816946514446e-05
4.06253405845905e-05
4.25865154155943e-05
4.57512386266248e-05
4.19320484102167e-05
2.4523038779818e-05
1.27328854897811e-05
5.75459842190819e-05
5.12197943771784e-06
-5.14629501246223e-06
1.21499362172228e-05
-1.70455633999182e-05
3.35303132293722e-05
1.97299597729654e-05
7.68938491870764e-06
2.578667698356e-05
3.75610635812036e-05
2.17902619263927e-05
5.16533526408499e-05
4.34727327075816e-06
-1.34106502690214e-05
3.74823126995939e-06
4.31705033807279e-05
4.05119314509227e-05
-9.17808190872997e-06
2.80936059149166e-05
1.72870047474819e-05
5.29221646840106e-05
2.35055259959388e-05
3.05011161407361e-05
2.90320071616375e-05
4.55363489174798e-05
5.5763343289774e-05
2.7422303700138e-05
3.45073134743818e-05
4.05880233016427e-05
3.90696878335785e-05
2.50325245066599e-05
4.04712767226706e-05
5.19418893964808e-05
1.45995075377677e-05
4.06785461879309e-05
4.60320179591323e-05
4.91217661712895e-05
4.37973193655945e-05
4.82753323157858e-05
2.95950100111296e-05
3.5564841070013e-05
4.37714475922426e-05
3.98088641071204e-05
2.72506432155413e-05
1.09001519649704e-05
2.56087970234297e-05
5.50655800788845e-05
1.60433098194062e-05
8.23548355112509e-06
3.53100828693951e-05
1.04187826726991e-05
6.08594418530055e-06
3.13914152632189e-05
-2.06242175343953e-05
4.49169929976468e-05
3.09757497719841e-05
4.46122480958924e-05
1.8194135415888e-05
1.7773481785149e-05
3.59140197470208e-05
1.48565035070718e-05
3.4420846035264e-05
1.84777141844503e-05
3.83741535869716e-05
3.4606095990498e-05
4.57613885756921e-05
4.78653001230727e-05
2.32608455230722e-05
7.15031071413981e-06
3.34405632969985e-05
6.22907657647963e-05
3.64942839065208e-05
6.75607151574733e-06
4.1635803353703e-05
3.2898173584193e-05
3.62366062319321e-05
2.91339120399182e-06
1.02310794641309e-05
1.52840643620154e-05
-4.65030681182633e-06
4.4095061251473e-05
2.83223364445126e-05
4.97563083310834e-05
2.22266075427149e-05
3.2873963235995e-05
9.72218279473529e-06
-1.49347459505538e-06
2.94937460082548e-05
2.91923037286711e-05
4.93949069425814e-05
3.7185242892096e-05
8.57531959905519e-06
9.2652607211887e-06
2.97393977374777e-05
3.09439339527369e-05
1.18746747882856e-05
1.47017613532066e-05
4.12712871123998e-05
3.3530702859e-05
3.17096557616255e-05
3.60961652394738e-05
1.1253784417457e-05
4.52759114659978e-05
2.9626975718834e-05
4.74470431046134e-05
-3.69513823884573e-06
1.93747673115802e-05
1.93900686685114e-05
5.84565749415925e-05
3.35741529586856e-05
3.77576918003652e-05
6.03473766107358e-05
1.74046794489937e-05
2.43476674348536e-05
8.35247140986087e-06
2.73145295699012e-05
2.12038098146977e-05
2.26814291745942e-05
3.88658013733058e-05
1.46008026289312e-05
3.35695128224416e-05
2.2995155225652e-05
4.89581293746367e-05
5.53061891247847e-05
2.72175203973241e-05
4.26872048509148e-05
3.02889299139032e-05
6.90429580478828e-05
3.08898890382493e-05
9.35217920402302e-06
4.58736310694823e-05
1.9488365966557e-05
4.07317035063945e-05
4.66714777098146e-05
5.35667293058589e-05
3.91729204206291e-05
3.79787473386012e-05
1.47939490302133e-05
4.23864178466028e-05
2.02022049661188e-05
2.87483443897971e-05
5.1849033662359e-05
8.04377800812509e-05
5.09535345556994e-05
1.41145892842984e-05
3.29341349560359e-05
3.98786246112796e-05
5.23342054302074e-05
3.53695883635702e-05
2.55482794992986e-05
1.40485814594761e-05
4.32866179099183e-05
1.52596026947301e-05
4.0961811994882e-07
2.2254062188951e-05
2.87104461633344e-05
2.34486974914651e-05
3.32900927838705e-05
5.22531696029113e-05
5.48508982432481e-05
1.9888659448256e-05
3.06821081632202e-05
1.97443272439546e-05
4.23707022922568e-05
2.21894051486763e-05
1.13830534771961e-05
4.14659292083859e-05
1.71499973966661e-05
8.90294035451533e-06
2.33336863747702e-05
4.68302106913406e-05
3.27404849353638e-05
3.47241039295793e-05
3.36890874454399e-06
4.5338513811703e-05
5.86764279415377e-05
2.30729151338395e-05
-8.09467743089207e-07
4.21930636740251e-05
5.67668335098056e-05
4.03226171993035e-05
4.97741837927071e-05
3.31734747837795e-05
1.3106386390851e-05
3.30186260093017e-05
3.06657234002597e-05
2.2188887058424e-05
1.44850891486724e-05
5.99365566010885e-05
2.49725996879519e-05
3.02956654165869e-05
-4.89074249501381e-06
4.35673805431658e-05
4.60987318521916e-05
4.39655956930222e-05
3.65872519894288e-05
5.05497464987273e-05
6.04974830513131e-05
1.54458734148895e-05
2.31838393942727e-05
2.22221167666144e-05
4.42227354428131e-05
2.66517633463456e-05
6.54154203771401e-05
2.42399463340907e-05
3.29656321231821e-05
-1.61024168662695e-06
1.44691630410791e-05
1.22594244397277e-05
-5.09901980738832e-06
2.18255949272198e-05
3.81736695142057e-05
1.52826312418569e-05
4.11243806858844e-05
3.90520069120083e-05
9.63853072772603e-07
1.99119921090876e-05
3.95125777205491e-05
5.73907917999573e-06
4.16920964042848e-05
2.14887107078977e-05
3.0633101265748e-05
2.60982842693852e-05
3.86981067417071e-05
3.62637000094191e-05
2.90253083255285e-06
4.3232636358213e-07
1.80962264578258e-05
5.15543240300005e-05
4.8903132532959e-05
8.40534126679243e-06
3.98398667195916e-05
9.35199803476136e-06
4.91672555019641e-05
6.75194527091011e-06
1.13539052566416e-05
1.14106290492998e-05
-1.03278971372297e-05
-3.80664775237877e-06
3.45201468415321e-05
2.162267587652e-05
4.07587855746755e-05
-1.23547936859079e-05
-1.98365500268763e-06
3.5402717289798e-05
3.50311338159546e-05
1.0239351327695e-05
5.63834409688395e-06
4.80721265314127e-05
5.35389125232101e-05
1.95951265705656e-05
3.47562511936401e-05
4.31207082744628e-05
2.8100596199168e-05
3.20216226312524e-05
4.53817675173631e-05
3.45571771677228e-05
2.08423581684636e-05
2.99422562220349e-05
4.25001208034548e-05
1.11557409506563e-05
3.53009010386645e-05
3.90750272150049e-05
1.40612346535247e-05
3.94734654282644e-05
2.59303230154925e-05
3.60874354824119e-05
3.00949524841705e-05
1.55198263924175e-05
4.15870017578529e-05
2.60873752920505e-05
3.49359752940218e-05
1.98038379624628e-05
4.90121553833794e-05
2.98760193201981e-05
5.91857381035643e-05
2.37099654465334e-05
5.99400365160612e-05
1.16038702070759e-05
4.80082787474887e-05
1.35707312889084e-05
4.06658280719856e-05
2.18189243090119e-05
4.30734655895021e-05
1.89095522537069e-05
5.85899600262053e-05
2.65538456176312e-05
2.41601777563156e-05
2.73918476366538e-05
3.04905230433499e-05
3.243160507219e-05
-1.86232937144408e-08
2.40104398376463e-06
4.7247000654635e-05
3.27518531075347e-05
9.70209990113385e-06
7.91956345761999e-06
4.46982230778816e-05
3.1239601390872e-05
3.69659907649572e-05
4.0588359102936e-05
-1.96881891458757e-06
1.31266565872911e-05
8.03760202832571e-06
2.18115526805568e-05
5.18331582772938e-07
2.42072363621544e-05
6.2787232256496e-05
1.82231550145642e-05
6.6490910019647e-05
3.36553961700087e-05
2.88722428000354e-05
3.17593925165618e-05
3.42352313318251e-05
4.6463126606354e-05
1.56892043304103e-05
3.77565309369874e-05
3.08567638806166e-05
5.24024986365556e-05
2.51459373706092e-05
4.02652864749068e-05
-1.17076340490711e-06
3.83746301437978e-05
5.28335407231235e-05
4.65970830823282e-05
2.2667391186754e-05
4.4584295394846e-05
2.72266981348856e-05
5.47905883775205e-05
2.99357831555561e-05
7.45998737341074e-06
2.09548561682683e-05
3.1094325828049e-05
1.32475095920349e-05
1.13322553490658e-05
1.92885601439065e-05
1.57637288705421e-05
2.84167936752022e-06
2.18762521308987e-05
3.77693735632909e-05
5.61942275421476e-05
2.50394398235024e-05
4.64303030693906e-05
1.59926565851051e-05
2.44313545201164e-05
3.43954315436859e-05
3.1783309274945e-05
2.82203128372404e-05
1.88943298588878e-05
6.1069773069509e-05
2.91067003274108e-05
3.21001896906891e-05
3.71199633651021e-05
2.11583291728955e-05
4.31297434365371e-05
2.78431521531619e-05
3.69593580248217e-05
2.68824312811038e-05
5.12883930885218e-05
4.00413097957831e-05
6.37490507434056e-05
3.13525120247926e-05
3.70821644172889e-05
2.09407885713515e-05
5.32830566556987e-05
1.52369014824731e-05
3.84380495541998e-05
2.94335464192917e-05
3.47163065083199e-05
6.79659278776559e-05
-6.86971197204406e-06
1.87987152380082e-05
5.26123644516381e-05
2.93464652706906e-05
1.87442708419176e-05
3.91805060487554e-06
2.43999559262076e-05
1.56606409718123e-05
2.10769570779281e-05
2.90914213608294e-05
1.60301698547975e-05
5.45653159250748e-05
4.28810872058857e-05
1.61941388569173e-05
4.16627839407228e-05
1.77548011352804e-05
4.58821038413587e-05
2.10743285821182e-05
2.99571539219518e-05
6.86133099522024e-05
-2.15078687219514e-06
2.66678036640354e-05
1.17452708388476e-05
1.67466264282255e-05
2.99550218034931e-05
2.55552636925483e-05
1.30643512889932e-05
1.84662297514731e-05
3.16152096684998e-05
7.6524995264864e-06
1.92897693030546e-05
1.23975109725774e-05
1.33641747535729e-05
4.73806177188966e-05
1.07577912363106e-05
1.60860558019306e-05
1.73880208435704e-05
4.66540705425359e-05
1.67666871826626e-05
2.10747093197771e-05
2.2004777608562e-05
2.40304255743594e-05
3.10853595796956e-05
-1.24693456888886e-05
5.02569470742125e-05
3.3058516839299e-05
4.52813649775913e-05
1.12989080181172e-05
3.80641021331517e-05
3.84291024565833e-05
1.2895475479058e-05
2.95510670123136e-05
2.14757074874139e-05
9.49186493864463e-06
2.75993381457424e-05
2.36032329217227e-05
-1.78004852181735e-05
-1.22341636811129e-05
2.11001633493937e-05
4.90211766901542e-05
2.4766192902424e-05
8.24633676626028e-06
2.87427677039919e-05
6.52445771053252e-06
-1.48990017204853e-05
4.53136808715703e-05
4.8493964397594e-05
2.99939049994914e-06
1.99159599110824e-05
5.03379584313804e-05
-1.155409166248e-05
3.10630335969161e-05
2.09319403064006e-05
2.5548576683259e-05
2.71793927940462e-05
4.61064101752401e-05
8.15815502502188e-06
2.64404156260344e-05
4.18025004468497e-05
3.39262402953221e-05
4.26650036770865e-05
3.15095102955744e-05
4.15045190212916e-05
7.13995047743677e-05
3.71329022107855e-05
3.4505740050679e-05
2.17704511877973e-05
4.88061792036689e-05
7.87456698526308e-05
4.69910648493169e-05
6.59274817972237e-05
3.31134621066026e-05
4.98580276994837e-05
4.73168915948066e-05
5.61843621091398e-05
3.17219059660484e-05
5.98753536228331e-06
5.56622328121744e-05
3.40699711727684e-05
2.75709253217446e-05
3.23907532591705e-05
2.6147847652306e-05
2.16776441725588e-05
4.10197187206956e-05
5.00202075586303e-06
3.10961665476336e-06
6.02876237793813e-05
2.27027574168955e-05
2.29152080350159e-05
1.50327005685381e-05
3.83399662719789e-05
4.46857995965073e-05
1.7747640291545e-05
3.66571432202769e-05
5.12387332858637e-06
2.8346059154735e-05
2.24462119877828e-05
2.31588191292829e-05
-1.00581242478595e-05
4.45438507512215e-05
4.55234218102375e-05
6.60207415066569e-05
2.20597357199624e-05
3.55171808730375e-05
4.43188946752575e-05
1.04235948488959e-05
4.70518065857272e-05
1.35670053821066e-05
1.40276394296862e-05
2.58290406024644e-05
3.76016977454762e-05
2.54469614152315e-05
1.30265658707169e-05
5.86580256329707e-05
2.08622408041211e-05
4.06913683704429e-05
6.44196131510225e-05
5.29082373211841e-05
4.67723279093408e-05
3.49202840957922e-05
3.19822137901917e-05
3.56868464411041e-05
6.64783907226317e-05
1.99631718185473e-05
7.16246289167211e-06
1.32471864116015e-05
4.56545568536986e-05
8.48745718601869e-06
1.96737623496808e-05
2.7675210907333e-05
4.03324903044481e-05
4.1954201344911e-05
-1.60198945009204e-05
1.09057021291598e-05
4.1545883403562e-05
1.80746401716591e-05
1.97761912722577e-05
3.48490728707866e-05
8.81227773441081e-05
2.98656689647297e-05
3.0823318669019e-05
4.06713887035084e-05
3.42455731018841e-05
3.014289889233e-05
3.96249153293102e-05
5.87818514282686e-05
2.79667506379015e-05
5.2447531177792e-05
5.94193562376094e-06
1.09282985025898e-05
3.5275207555293e-05
3.96853182794868e-05
-6.01102130958639e-06
-5.86525644828721e-07
2.59135907653613e-05
4.545078852373e-05
-2.65982614132804e-06
3.8645034343508e-05
2.38902967039801e-05
3.49650643134339e-05
5.11545777236774e-05
1.08091488310742e-05
2.46063829064017e-05
1.98568333138699e-05
1.24401266639669e-05
6.93551057793311e-06
3.19152999548169e-06
1.07399878750712e-05
-6.90657591479366e-06
2.20582881347288e-05
4.55479518735787e-05
4.05644805331432e-05
4.79287439001603e-05
2.75126680467295e-05
2.72843399579917e-05
2.02472217547093e-05
1.6786609322318e-05
8.40547157512696e-05
6.50509798109532e-05
2.38814146936625e-05
2.83665346503447e-05
2.98908405429841e-05
3.282305198541e-05
1.0549575243676e-05
5.3044030112973e-05
4.81790571011659e-05
5.76051654675559e-05
5.91547874793456e-05
6.75109676511144e-05
4.48218403196197e-05
1.13679443528804e-05
2.49927828670669e-05
3.72086549536539e-05
1.94246257275963e-05
3.10466715369923e-05
6.58394633576431e-06
5.2477291429984e-05
3.83427766051631e-05
1.78655086024623e-05
5.33292822140158e-06
1.04230459246543e-05
1.57704574462566e-05
1.55554534207778e-06
2.74242058375572e-05
3.29144903908884e-05
2.58490872161372e-05
-1.96892443583164e-05
7.89160304100848e-06
1.67217110335005e-05
4.70262535006805e-05
6.29788844292785e-05
2.65058269742473e-05
3.12863288098682e-05
2.89286288387813e-05
6.60580648340583e-06
2.40862394678804e-05
2.477445221175e-05
1.59087140994053e-05
2.74557804740684e-05
5.39758569129502e-05
7.31169303519372e-05
5.06275527080754e-05
6.82787762426086e-05
3.5124982552293e-05
3.46796819659858e-05
4.85496277289713e-05
3.487479816579e-05
3.07959546199685e-05
4.92283801987357e-05
4.24673353027032e-05
5.43794663040914e-05
5.8194466203509e-05
7.63457302827122e-05
4.06431538145151e-05
1.83075958169216e-05
7.64597695446867e-05
7.26282774052511e-05
6.10418054655011e-05
2.27061596110807e-05
2.21541580482837e-05
-1.3474242777342e-06
3.21147405060416e-05
5.45522922336827e-05
5.08254327791322e-05
4.30800753460383e-05
5.352265418292e-05
4.7257539029868e-05
9.7719306238215e-06
3.59130219377635e-05
1.88007457970135e-05
2.92694476803128e-05
1.28124759331801e-05
5.44929904323123e-05
1.84754048872073e-05
1.05255731736695e-05
1.75630226285914e-05
4.38391507570116e-05
1.35760454591955e-06
1.82850985508879e-05
4.29163095036798e-05
4.94768171898797e-05
-1.08183040782198e-05
7.62026616988893e-06
4.11667693001875e-05
-6.00396442969434e-06
2.65176071383141e-05
5.48928089327632e-05
8.80114394381114e-06
1.58347929003479e-05
8.55755496766016e-06
6.75885215929932e-06
2.70223201760045e-05
1.8582410091479e-05
5.51068260603386e-05
6.42534178541731e-05
4.44067972823339e-05
5.25917051637106e-05
1.74294612474444e-05
5.00436643353785e-05
5.51488377335157e-05
5.50338562341398e-05
5.13916817012708e-05
3.71669070714106e-05
1.76525960913705e-05
3.42611607742158e-05
5.97335639169956e-05
6.11512348534484e-05
4.28233936913033e-05
5.49016799921366e-05
4.19637798234416e-05
1.71592331467012e-05
4.11652085598183e-05
4.85380134974193e-05
3.92321831763169e-05
3.50767328155431e-06
6.32378457844244e-05
1.857363289862e-05
4.39101254284955e-05
7.32811118234929e-05
6.20682733315006e-05
4.04981100814917e-05
3.21595505945297e-05
1.64581604421582e-05
1.50702927089862e-05
1.842134035122e-05
8.94963088299522e-06
6.56164619587404e-05
1.73924540729709e-05
3.47959546323962e-05
5.82880871189903e-05
3.38871851230728e-05
7.14063624526126e-05
4.90722091933003e-05
6.54604922080678e-05
5.49656212935785e-06
8.63592156620431e-05
2.93608072054964e-05
5.38673867004216e-05
6.15997106221315e-05
4.44483889141291e-05
5.33282832526963e-05
3.60866866070208e-05
3.06374077394329e-05
1.56787292991686e-05
3.64612530761755e-05
3.35747034710694e-05
3.21236946544577e-05
2.24953190435984e-05
6.3026361785495e-05
6.28503933557313e-05
1.27962462777421e-05
3.59363390878573e-05
3.82840575312184e-05
5.23633903719061e-05
5.66207215134722e-05
-5.11179049359163e-06
2.5744361571452e-05
7.21531565189167e-06
-4.36257234277421e-06
-1.2612169977194e-05
7.38131076560822e-05
5.86246080327248e-05
3.34177414104267e-05
4.696288684675e-05
2.07092060991094e-05
1.80710441123247e-05
7.03837160972374e-06
1.25014927676631e-05
4.09153970945599e-05
2.95182881234555e-05
4.64299311216914e-05
6.78518086459354e-06
4.19927660370849e-05
2.75290025642086e-05
1.73355976501646e-05
4.5441716741361e-05
1.74266826677991e-05
3.81875965561228e-05
2.06493485541215e-05
-4.24268055310376e-06
3.04055085810871e-05
2.24823073068613e-05
4.22151546387975e-05
3.42363291563807e-05
6.46858734025996e-05
1.59663507721423e-05
1.6361538211736e-05
4.54340091743888e-05
3.69917897339717e-05
5.87245122171939e-05
2.44615194573695e-05
2.69461670930995e-05
8.34469022911662e-06
2.34144090309092e-05
3.3684208822054e-05
3.12262221477188e-05
3.14415437507728e-05
4.12417986111141e-05
-2.30128767168309e-05
5.39176708966029e-05
3.68272952686854e-05
3.51623685308983e-06
3.52272493698568e-05
4.08540991804554e-05
7.45036561600509e-06
2.00932170331336e-05
3.39819859229683e-05
2.09374528882237e-05
2.45926747609723e-05
1.45396284248449e-05
2.71432455634885e-06
2.47842883720499e-05
3.24528692137803e-05
-1.11406948947954e-06
1.09220097020726e-05
1.64818734197713e-05
-3.21077621018468e-06
3.41748468153848e-05
2.68846956035444e-06
2.11349961242634e-06
5.23823624857177e-05
2.58311917339138e-05
4.89814720252385e-05
4.06751033209999e-05
3.38000949231239e-05
2.12945295518562e-05
-1.37114403430573e-05
3.41517906178121e-05
2.6027024479486e-05
3.04876896032036e-05
2.7385693135088e-05
2.70519724875138e-05
1.98280329829807e-05
-1.28281875584086e-06
1.82198480303047e-05
3.4047821539918e-05
1.84713151392701e-05
3.91116568252577e-05
2.40895763937438e-05
3.76531865940168e-05
1.4166317506661e-05
1.874897205047e-05
3.97614772645812e-05
1.91197855872148e-05
2.05522654814466e-05
3.7481659255254e-05
4.21286349317506e-05
5.02775025560677e-05
1.45953474650263e-05
5.35247930166159e-05
1.38208506153589e-05
6.13515880821154e-05
3.1521285671538e-05
4.99794400772794e-05
4.03260669128897e-06
3.22945575630892e-05
4.28876364092282e-05
1.58711842036692e-05
2.14635676352181e-05
1.79214297704192e-05
2.35125714680471e-05
2.20681718018674e-05
2.24852258094969e-06
2.47318928271498e-05
2.12495302131518e-05
2.29988186970839e-05
9.66505274376152e-06
2.97951992841673e-05
1.08777643407118e-05
2.18673516957562e-05
2.83238062528615e-05
1.74718340541697e-05
8.04480846421387e-06
1.73967256677148e-05
4.53550443000539e-05
-3.15579109266289e-06
5.15224186999306e-05
4.13836609323116e-05
3.29093883862076e-05
3.04133899160613e-05
-1.90683563641204e-05
1.44004905994376e-05
5.41439631507676e-06
2.86603192819253e-05
4.00071846120523e-06
5.05839331277185e-05
4.11586591386616e-05
2.7842534204919e-05
2.76021697269371e-05
1.25490759976377e-05
1.73860835924796e-05
1.23974182664993e-05
4.49609294872259e-05
4.5655562389818e-05
2.92014285953261e-05
6.56704272756461e-06
3.45471023204355e-05
5.96704347621017e-05
6.73534372356289e-05
4.22987082599492e-05
1.86509481726553e-05
5.45772612286434e-05
4.15461851435139e-05
3.62921584522242e-05
4.46830871540315e-05
3.38346079520724e-05
2.98776753902438e-05
4.0595192193682e-05
1.03016622919008e-06
3.2933255706343e-05
1.58365104567711e-05
1.85117330986594e-05
3.15416589658276e-05
3.57203672568057e-05
1.0702608600382e-05
1.57170141587008e-05
2.39671206288129e-05
1.81211493927756e-05
1.5958996074517e-05
1.23361163550874e-07
9.61431369899496e-06
-7.29274458780329e-06
1.38547018364216e-05
2.79790451919245e-06
-1.19934761664757e-05
1.58269195766195e-05
6.81299672410284e-06
4.85364884448311e-05
2.6393248172545e-05
2.07025529580675e-05
1.99216012996517e-05
-1.35695232118973e-05
2.15952769154689e-05
3.03739696954205e-05
5.53485852675638e-05
3.6533698385217e-05
3.46901144450087e-05
1.54328001798456e-05
4.43511040425045e-05
6.61599073569571e-05
3.79494461310977e-05
4.18772681679924e-05
5.93877577684592e-05
2.94971564033256e-05
3.19200895209299e-05
3.95169330326522e-05
6.9733772115853e-05
1.21336062202084e-05
5.11525119125216e-05
2.10558838900653e-05
1.02549853234634e-05
5.58332036223452e-05
3.35006587480966e-05
1.93746464213062e-05
4.03080827503701e-05
2.21692979457743e-05
4.88372119055682e-05
3.62364722210146e-06
2.64508984064441e-05
3.07470158215304e-05
2.76495285492881e-05
3.74907743556071e-05
1.75016177413024e-05
7.632209751577e-06
2.08763116079769e-05
2.17590706281941e-05
1.64370789082953e-05
4.56313071435922e-05
-4.8734189595532e-06
6.40191180902255e-05
3.40758625274316e-05
5.31115638802391e-05
3.14313054139293e-05
3.80635683773446e-05
4.49216025513424e-05
4.02412318212084e-05
4.13954748131489e-05
3.66518315989294e-05
1.49843590607714e-05
3.6457383617261e-05
3.75193800611781e-05
3.44723639568141e-05
2.86317010936408e-05
4.10294667228801e-05
2.02780777380793e-05
4.25052425636022e-05
4.91273406828508e-06
4.37934215188278e-05
3.73834993418356e-05
4.65563195518572e-05
3.60003283096135e-05
4.30059294111075e-05
1.40908746795351e-05
4.75750396949221e-05
3.290640771187e-05
1.36733447170583e-05
3.5533881025117e-05
3.21839889002457e-05
-2.59413511819856e-05
-1.18581660491015e-05
1.53780568700489e-05
2.23150884348341e-05
1.94728940404968e-05
4.49407150013225e-05
1.96671421177093e-05
5.29518762718529e-05
2.38878246226813e-05
4.09319733302575e-05
3.20035217983331e-05
4.99415102415911e-05
3.17434885953625e-05
1.04298002888474e-06
3.17920239603825e-05
3.14012947431077e-05
1.98861275862566e-05
1.1233222768742e-05
6.96869484914292e-05
3.61691696633723e-05
2.23165938722446e-05
3.53511178714082e-05
3.74151463390539e-05
2.28338172027698e-05
5.90603147902441e-05
1.7358642205734e-05
2.0228054554782e-05
5.57142141774882e-05
1.54301753609862e-05
3.1906961251049e-05
3.52508190653849e-05
2.00166656506414e-05
2.45852620684557e-05
5.99772964807071e-05
3.2662175021913e-05
1.86443435605303e-05
4.3164054555063e-05
4.10533082615235e-05
1.00045458126086e-05
-4.47386853356574e-06
-1.83156319187929e-05
6.07927329437759e-05
3.16989692844839e-05
5.43705131069324e-05
4.46188075912527e-05
3.75625186323891e-05
3.88374125745198e-05
4.93989614805715e-05
3.49000310080013e-05
3.61909633323221e-05
3.51614084111766e-05
4.74623801810058e-05
3.69726610701621e-05
3.73266953664275e-05
4.54475164020998e-05
7.76983284304286e-05
4.76330692734323e-05
9.92430490163538e-06
1.2732708517381e-05
3.15562637818435e-05
6.68014924153986e-05
1.91641306114188e-05
4.34745644833306e-05
3.67681926997105e-05
2.74073633860946e-05
1.85086284179585e-05
4.31765832426531e-05
4.12651127429423e-05
1.83002817402577e-05
2.25721798754115e-05
2.95640793637178e-05
-1.31739265727688e-05
3.52993068824425e-05
4.14182718758164e-05
2.35344025822808e-05
1.745873032209e-05
5.33573202373914e-05
5.56292338185196e-05
2.26387616174629e-05
2.47657721209082e-05
2.16971241258433e-06
2.38052988404213e-05
9.50605166733293e-06
4.38463500475349e-05
4.84768461418834e-05
3.41947455636016e-05
-1.42634373602548e-05
2.60849561852048e-05
6.37482711204447e-05
-1.85435552433733e-05
7.10245164496968e-05
3.60522176961202e-05
3.89768696436035e-05
2.32982584087457e-05
2.36823035369427e-05
3.83989097061622e-05
1.89215236567319e-08
6.23126922944912e-05
4.05769630303827e-05
3.52109817598287e-05
-8.28498858596223e-07
4.90363139686014e-05
5.53311213203474e-05
4.37685827769332e-05
7.37120590403496e-05
3.38268341240431e-05
4.75811129954986e-05
4.29480327556028e-05
2.47658212462265e-05
7.00486747131046e-06
2.9495847228728e-05
1.71864320541191e-05
2.25436076741226e-05
6.08688237069088e-05
7.58645053188415e-05
1.18293164479888e-05
1.74191646611387e-05
3.17764141485711e-05
4.94084407994599e-05
5.46131820277266e-05
1.88315209931905e-06
2.54178144788898e-05
3.64909379108291e-05
1.96569781311626e-05
3.98860343114529e-05
2.70791344272748e-05
1.90410811860036e-05
2.99378788527624e-05
5.29441645368181e-06
3.4159237119812e-05
2.12289178754731e-05
-1.19239437627565e-05
4.88920713776557e-05
3.98853539830296e-05
2.04320886124111e-05
5.86079698735579e-05
3.76450274377659e-05
3.78637326170994e-05
4.84558978694486e-05
5.87368066912557e-05
1.26701954210549e-05
6.21691491652618e-05
4.23013829474864e-05
5.92446198128726e-05
3.1315895102739e-05
5.77258737588739e-06
3.66432566702452e-05
2.86754817876195e-05
3.0713360112001e-05
1.57677279773252e-05
1.8593347450273e-05
1.3636746268176e-05
5.35216545748919e-05
3.90242315728452e-05
1.41338419252542e-05
3.51978825879679e-05
5.0679581871139e-05
2.50414625962365e-05
4.97237604133398e-06
5.10495705546379e-05
1.83472646602666e-05
5.42287511765572e-05
-1.34074538505857e-05
1.3318127044473e-05
-2.00853191515944e-06
1.37968976237632e-05
3.13473834672516e-05
2.71961094188668e-05
-3.83326152283131e-06
-1.65526842248408e-05
3.51266420033894e-05
6.51868307555196e-05
-1.57604831051347e-06
4.07904612151121e-05
2.40773727635092e-05
2.89512396758843e-06
1.37614770314412e-05
-4.13744972664101e-07
5.71146812698165e-06
4.4909781133839e-05
1.64631664967294e-05
7.9863829597575e-05
3.90739971893953e-05
4.88586018649613e-06
2.81763338336039e-05
3.50936652266736e-05
4.58129224455703e-05
2.22018915631469e-05
1.98539481170358e-05
-3.45981548016162e-06
4.00076712195574e-05
2.85292636190335e-05
5.71577474189962e-06
2.96854391810365e-07
4.85740444971067e-05
4.93843104849454e-05
3.43023264357405e-05
5.44070390590899e-05
3.93553742506639e-06
5.40039329538614e-05
3.96436652723167e-05
-5.72718684021963e-07
3.42708876627108e-05
1.31003184342853e-05
3.05257841301014e-05
8.49113980125635e-05
3.16663379095548e-05
3.14411200227516e-05
4.23423033952702e-05
5.71307628053456e-06
2.563927748838e-05
2.00859486123212e-05
6.40842168103513e-05
4.12008487433975e-05
4.84927500602286e-05
3.99507140269413e-05
2.72357053556394e-05
4.60563438462171e-05
3.69385623180044e-05
2.94223917901605e-05
-8.0532035116629e-06
3.87383409644758e-05
4.83871485149136e-05
2.49027988799161e-05
4.07190021673613e-05
1.08282778288348e-05
1.67787503145783e-05
1.70796435170083e-05
1.61722446663075e-05
-8.19918205014425e-06
2.62122264498023e-05
3.48381046197804e-05
1.06650551757513e-05
-7.4250311129452e-06
1.8539027617225e-05
2.19878452992367e-05
3.99461883477981e-05
2.7124937700541e-05
1.86519361803571e-05
1.51964377252922e-05
3.75088267979189e-05
2.06479051738703e-06
3.38832773262097e-05
3.86480013646464e-05
7.44973673485345e-05
1.82555064976365e-05
5.62867069506397e-05
2.63274816527218e-05
3.99610218906242e-05
3.55009689622735e-05
3.79491426601159e-05
4.37536566521205e-05
4.18446746705701e-05
3.69765437044241e-05
4.34608546590915e-05
5.1919913371518e-05
5.26569606772454e-05
5.57587760797046e-05
3.7777094973806e-05
4.28636310183269e-05
1.93011368799402e-05
3.09489781356402e-05
9.46280743095165e-06
3.31114846426512e-05
3.57355745036347e-05
4.6470487711766e-05
5.52435888173959e-06
7.64046539842969e-06
9.18321581847071e-06
1.48228096093814e-05
2.39735753632321e-05
6.96172718991746e-06
2.16148163258501e-05
3.33700948682008e-06
2.16781765587996e-05
-1.33581347125238e-06
1.08900553851302e-05
1.13643644216769e-05
2.20324803469996e-05
2.89647886720247e-05
5.35527336289279e-05
-2.50715010278613e-05
1.7628399764519e-05
3.60366646010479e-05
2.34390718829313e-05
5.11023664235686e-05
2.62058738216388e-05
-4.47585270706335e-06
2.76333720982455e-05
2.67426707023284e-05
4.17647681384172e-05
2.15588493966938e-05
4.33500384719587e-05
3.95486144593503e-05
4.26960361904537e-05
3.3442257221169e-05
1.28899192294953e-05
5.37188205323814e-05
4.69593173687204e-05
4.06464137757533e-05
6.27498195053399e-05
6.91505755718515e-05
4.17908184987597e-05
4.44049394661813e-06
5.38682840593251e-05
2.01268476890905e-05
4.63718088819663e-05
2.08959148271711e-05
4.15696757089429e-05
5.32072398987403e-05
2.65640116613217e-05
-1.92650843459931e-05
-4.0903566193263e-06
4.35223911133697e-05
2.65403250073956e-05
-1.88663733663599e-05
8.73698451426682e-06
3.98632902689515e-05
4.11945954813066e-05
-6.98015154602988e-07
-3.55984427604607e-06
3.82584979256319e-05
3.70205596246175e-05
1.86077298506174e-05
5.03306580133549e-05
3.11204579858965e-05
2.37434093859435e-05
6.01259631371642e-05
3.22865062028081e-05
1.70345657163087e-05
1.70411743818881e-05
1.84132905226437e-05
2.85651096714022e-05
6.55125523870511e-05
4.27552021009346e-05
2.10349750552361e-05
3.53380332691135e-05
3.40104875700823e-05
4.98419703929241e-05
5.38346572607776e-05
5.04629251629883e-05
4.3140674305021e-05
1.97210946660666e-05
3.24026614505192e-05
2.65589072143262e-05
3.14424663916043e-05
3.65975355315321e-05
6.61448453596989e-05
5.79422737313326e-05
1.37920955346753e-05
3.84017508906339e-05
2.76631373479006e-05
1.24394430807626e-05
3.04029945238299e-05
2.10392368721315e-05
5.72972431866891e-05
3.970060471379e-05
2.52088667171404e-05
-1.73506036466152e-05
3.82565140679828e-05
4.55638089976134e-05
3.16224571230175e-05
8.38434374980909e-06
5.4161113753865e-05
3.23367208480926e-05
1.68233673826463e-05
3.61800200342309e-05
2.92325988788087e-05
4.79852532570288e-05
1.46758743789801e-05
-1.64020157226356e-05
4.73927020503446e-05
6.17721019883548e-05
1.04701453631095e-05
1.36783076912644e-05
4.24261207455304e-05
3.84873562532774e-05
3.59082424681718e-05
4.15216314198252e-05
4.19334606690189e-05
-9.42743723137087e-06
3.47087141219072e-05
2.31657687264266e-05
5.84126024324487e-05
1.97288916868298e-05
5.32816923007752e-05
2.37171864702562e-05
-9.7216061631023e-06
2.28811035043774e-05
2.11280887898315e-05
2.60544754885251e-05
3.41388241050737e-05
3.27445086103957e-05
2.1663968281468e-05
3.20242401180583e-05
3.17441144986373e-05
2.92043450271444e-05
1.8662900554181e-05
1.46627464903503e-05
-1.68187960119241e-06
4.74943789708029e-05
2.21564915390865e-05
3.40000067410315e-05
1.73744322803655e-05
3.76884408120675e-05
4.56009957028778e-05
8.49826660269051e-07
1.81574657469615e-05
7.33864391488777e-06
4.88350468379274e-05
2.62536830767461e-05
3.59604887166325e-05
3.23882309945615e-05
3.9317876629157e-05
1.43504558850009e-05
1.94718338388979e-05
5.94131340374842e-05
3.35732307454628e-05
4.05135077234928e-05
5.45635165064577e-05
-1.4821013394663e-05
2.25184063388845e-05
2.12141271835841e-05
2.9609650675119e-05
3.09446105552587e-05
3.53111709855679e-05
3.24212872539941e-05
5.63909908553018e-05
2.34796977080915e-05
5.28860803859505e-05
2.02733693842044e-05
1.75049603133904e-05
1.18436704241868e-05
5.96857887656153e-05
2.24219822662298e-05
6.26600785991779e-05
4.45056294486443e-05
3.23084290788232e-05
1.72476955661906e-05
6.32031729118674e-05
5.61791748042634e-05
2.27503685470135e-05
3.02624635039351e-05
2.39740327079774e-05
5.25533393558576e-05
1.157205642955e-05
5.29426726580183e-05
2.17902636432877e-05
3.82329665632702e-05
3.09296767414774e-05
1.57160611606114e-06
1.57419780100912e-05
1.78489297729884e-05
3.88928780007867e-05
2.97704262714837e-05
5.16340452615817e-05
-9.87997351050837e-06
3.36393671539841e-05
3.32439792614642e-05
4.28278394944875e-05
4.60026954029502e-05
2.02887393452592e-05
1.66563477190095e-05
2.76675556839252e-05
3.03451713945227e-05
1.63570531751923e-05
3.63188138195361e-05
1.01280821860426e-05
2.07620435202361e-05
-4.2635447082698e-06
1.82814412353587e-05
1.8940249617778e-05
2.69302971320203e-05
1.30778918703175e-05
3.84790316317833e-06
-4.11880155696886e-06
1.03923404998845e-05
2.97222371016812e-05
1.93433955581363e-05
2.10840542076527e-05
4.25646557261092e-05
2.45840097796117e-05
6.41380192152293e-05
1.38874451027824e-05
1.23541141564381e-05
6.50791321647774e-05
2.53739642355693e-05
2.08446479969407e-05
6.45116687638535e-05
3.15833446871814e-05
3.60328263544311e-05
3.45039740643874e-05
4.09997493920006e-05
1.29558121626666e-05
6.9079893142131e-05
2.32328662628784e-05
4.40361555067674e-05
3.18262899071648e-05
3.28934435570248e-05
2.57795013363499e-05
1.97129816791344e-05
1.58123186708721e-05
2.13585696013619e-05
-1.22761058286663e-05
5.97658234795178e-05
2.20885863506525e-05
2.34206529743887e-05
1.05406989838331e-05
1.1031926497095e-05
2.26063235867465e-06
2.46012408894004e-05
2.94899173781619e-05
3.87953002889203e-05
4.14981349958938e-05
-7.85421961462654e-06
3.70923905836496e-05
2.32221018806645e-05
-4.76667350429851e-07
4.99196262192454e-05
2.2833890115842e-05
1.97808299526768e-05
1.49862041246977e-05
3.89867271306129e-05
2.1837043783465e-05
4.00369025121323e-05
2.27830557677094e-05
6.62696106988264e-06
7.65397245272286e-05
3.78363630834723e-05
3.14444435389111e-05
5.18439225630831e-05
5.32514300504837e-05
4.5957884408559e-05
3.05820125176799e-05
3.58124595188465e-05
5.81656344262627e-05
2.56772166420495e-05
3.61728750716855e-05
1.78498012059424e-05
3.05238901285293e-05
4.37536957659379e-05
7.98916324858185e-06
3.39297563368899e-05
-3.14421989704777e-07
1.65150346213187e-05
2.97827891923532e-05
6.54430629628858e-06
-1.55531138958526e-05
1.42644697485418e-05
3.03694639064878e-05
3.25761059438972e-05
-6.45058788175279e-06
4.66002657576375e-05
1.15494861654388e-05
-1.04107679606235e-05
5.54543560465295e-05
5.55116019038894e-05
2.09996476620357e-05
1.3585554066553e-05
5.64989171348157e-05
1.38608377363505e-05
1.50453131482587e-05
2.08966241330115e-05
2.84806229568437e-05
4.07944789763496e-05
2.34763410451927e-05
3.67784179719185e-05
3.67488915197e-05
4.25117691753501e-05
2.64711699158247e-05
5.12027473683843e-05
3.46672619058989e-05
5.94611185212893e-05
3.85616913977649e-05
3.11625951906664e-05
4.94343589321534e-05
4.42190764504243e-05
3.68092005845464e-05
3.2213929299701e-05
4.28432361338559e-05
3.73102970197351e-05
8.31864609873054e-06
2.46835130827487e-05
2.89524052973564e-05
2.01546236047662e-05
2.2922065917914e-05
2.43380157400869e-05
5.13456289477358e-05
1.27748501968737e-05
1.76432916601623e-05
2.34549950285576e-05
4.40516953234405e-05
4.07770099039466e-05
1.20254736118247e-05
3.94643878073478e-05
2.90681313854255e-05
1.82040850852511e-05
2.04810141525742e-05
6.48052570045773e-06
6.99111623133935e-05
2.71701745422357e-05
4.79987089702822e-05
3.92388597047702e-05
1.65063623432274e-05
5.6462966187468e-05
1.47891332839634e-05
1.09282915879505e-05
4.80033802299815e-05
1.37039382135956e-05
4.73213260475904e-05
1.46574859313492e-05
2.74642680930078e-05
2.6838199380459e-05
1.46316427430402e-05
2.66050126866553e-05
3.78328070603841e-05
4.03893535670837e-05
3.38447499058028e-05
3.05220072762473e-05
2.14526439364609e-05
4.42293029793087e-05
3.25104157710366e-05
1.74218394844847e-05
2.79238809776728e-05
1.18832310709529e-05
-1.68734062703469e-05
5.75663527641744e-05
3.29248505747043e-05
3.88523138095181e-05
4.60254101208224e-05
2.38851777253875e-05
2.19356082531526e-05
2.58041021573508e-05
1.6011430608057e-05
2.12318154899708e-05
2.0770940299117e-05
4.54450066246734e-05
1.16237649478805e-05
4.1508525143357e-05
4.16672222261401e-05
3.73010912313669e-05
2.1221329596929e-05
3.66841330822993e-05
4.05602893858109e-05
2.60919455154262e-05
2.20405804763239e-05
4.97584751680749e-05
4.45878424991028e-05
1.37919695178251e-05
1.79853518416483e-05
3.84640647616951e-05
3.79865652889875e-05
2.24134250690462e-05
2.38207684414958e-05
4.00036764522315e-05
4.66694182058024e-05
3.09365171791006e-05
3.34157197857174e-05
1.71129411967077e-05
-1.78449994046049e-05
3.46327013083164e-05
3.69017570253208e-06
2.63223665864136e-05
2.5333594150291e-05
6.13260115419918e-07
6.7088504524994e-07
3.133013161353e-05
3.46004564999032e-05
4.34078093143168e-07
2.38526318071439e-05
2.39797151558918e-05
3.06009037479034e-05
2.992140057884e-05
3.76480610078237e-05
3.04103663790831e-05
6.22662079372113e-06
1.5373674002899e-05
4.50853966827665e-05
2.04507868733935e-05
1.99757439499265e-05
3.74482544644453e-05
3.41081396485255e-05
4.93371745711475e-05
2.05490920450287e-05
5.04000348496166e-05
3.91070468813214e-05
2.83772274487565e-05
6.60716047632293e-05
4.0300277380369e-05
1.76490351887091e-05
1.18949913158092e-05
6.02606881791993e-05
5.28342909089396e-05
9.08324350146183e-07
-7.70969256879765e-06
3.18091418440327e-05
2.25755342458625e-05
1.64428772897659e-05
2.36880134596744e-05
3.31959437099424e-05
3.72534763429776e-05
2.21950548914469e-05
1.06812037548861e-05
1.51559914097684e-05
-8.0190117079453e-06
8.20684255296746e-06
3.24448250034371e-05
2.54685344199323e-05
4.42209218574469e-05
7.50253669123323e-06
2.72463210147778e-06
-1.08662763580029e-05
5.0686382290683e-05
3.67909890046155e-05
2.33620960823172e-05
-2.01787147060682e-06
1.87672288233542e-05
6.34051334306678e-05
4.21253973268281e-05
3.55141900855939e-05
5.8763009326686e-05
6.09324105820794e-05
4.0972955659337e-05
5.45663330600119e-05
3.52732420990483e-05
6.84740802159434e-05
6.80640264306932e-07
3.88260576575457e-05
2.3270982968977e-05
1.90690455805361e-05
3.19867603151753e-05
5.63807107656751e-05
3.69001978615323e-06
3.44792724864791e-05
3.96778382238603e-05
1.55717874490432e-05
3.65519477588567e-05
3.7625718031186e-05
1.96691816334933e-05
2.78577798147179e-05
3.9840652434548e-05
3.16895080066125e-05
1.36964791264584e-05
1.66089291737804e-05
1.91562028045606e-05
2.62290313956248e-05
2.98913749509639e-05
3.71992444415626e-05
3.01700105780177e-05
2.30221841308378e-05
4.566989767326e-05
5.60113140745954e-05
1.75184728034258e-05
1.01258784019576e-05
3.9989471045118e-05
4.11894539794414e-05
-6.0936679745973e-06
4.0791147458286e-07
3.42389066340704e-05
4.34022549043163e-05
2.56972340366045e-05
4.12879425142844e-05
2.72755970848397e-05
5.99654489523219e-05
5.88181019589767e-05
9.08061964820586e-05
1.78269631197545e-05
5.04831514028552e-05
3.96439814946509e-05
4.97091041799065e-05
7.63878442739181e-05
1.62255151938419e-05
6.8491167213374e-05
1.07690042134694e-05
1.83321578020384e-06
5.39466217256463e-05
5.79306658215841e-05
7.26068665236205e-06
1.95211766027023e-05
5.27194913888533e-05
2.88031604355001e-05
3.0016367333844e-05
1.70060714113212e-06
3.32528437160226e-05
8.04231533766514e-06
3.29196699866862e-06
1.57555040944298e-05
2.41164695469851e-05
4.77753542586729e-05
4.33969505849837e-05
2.68104048756047e-05
7.13103671527444e-05
5.01503451870634e-05
3.31928499039582e-05
4.07509893204914e-05
3.26454601646646e-05
4.28795154716031e-05
3.70273078609055e-05
7.35578925226536e-05
2.42027626898275e-05
3.05273725568259e-05
3.72967059440832e-05
1.75747388502872e-05
1.04233282519762e-06
5.05889768641158e-05
3.06310558599828e-05
1.84415674562551e-06
-8.03326229200527e-06
4.09387491137206e-05
2.62765575089086e-05
2.00225057915696e-05
6.59097048147488e-06
-1.18524386527138e-05
3.11583510713023e-05
2.82356056219263e-07
4.58570782138365e-05
2.47143924402225e-05
1.72812132251565e-05
2.94497783801334e-05
5.08989229208757e-05
2.25366064447814e-05
6.68121918985238e-06
3.36494329626367e-05
4.15317819350715e-05
5.13535890672671e-05
-4.15754890755792e-06
9.83469569552505e-06
4.53770690423622e-05
2.93378658921425e-05
5.38973705666714e-05
6.56696743489754e-05
3.00802409999685e-05
2.50252459722841e-05
7.29128261558466e-05
4.93742369881162e-05
2.28666800819322e-05
3.94963071728386e-05
3.21334621483133e-05
4.41966993259906e-05
9.13976733761458e-06
4.65368154622409e-05
2.5785651157589e-05
2.8353322938876e-05
1.94381560603287e-05
2.43280785692373e-05
1.72671509083251e-05
4.98719669118834e-05
-6.24472785457613e-06
3.77286981454362e-05
4.77870950478705e-05
5.83373634904457e-05
3.8741063603761e-05
-6.63351990033936e-06
2.57163663169263e-05
2.14350790406439e-05
1.18683339946777e-05
4.24489791795819e-05
3.65347472903021e-05
4.927802678521e-05
6.86830182622688e-05
1.95031753485739e-05
7.14497823515052e-06
2.50658363762332e-05
3.32711216555071e-05
2.01968686291288e-05
4.36352670424336e-05
8.96701927816309e-06
3.84866986650175e-05
7.50739187579445e-06
3.60329605726252e-05
3.2372953835991e-05
3.32394940566504e-05
2.86696592045669e-05
5.35396453202717e-05
-4.42240306388674e-06
6.69578507567809e-05
2.28164563626274e-05
4.03884865032268e-05
4.38017032904606e-05
1.13730087392677e-06
4.99212230207171e-05
4.12235670660902e-05
-4.87145070075775e-07
4.90546628524478e-05
4.05148477340571e-05
6.57414385533514e-05
3.18073820812057e-05
2.07562518648654e-05
2.70239946914617e-06
1.16898132826808e-05
4.94673162733399e-05
4.01021078976773e-05
2.62015097300922e-05
3.87790791251483e-05
2.05143734942278e-05
3.38555619453293e-05
3.1659358583882e-05
5.70057604635639e-06
3.36531911022006e-05
4.05446997451558e-05
3.71596799208442e-05
1.60857008860813e-05
1.89546372392467e-05
1.61119333784819e-05
1.28350096317411e-05
3.14954992475388e-06
2.55496714088301e-05
5.17442643076778e-05
1.32866290395284e-05
1.02406818816898e-05
-9.83896291482934e-07
1.94042309109823e-05
1.95842214684715e-05
-1.23964411440926e-06
-1.58178909015324e-06
2.60974051878372e-05
2.72303322646384e-05
3.67127982816121e-05
3.75327789895676e-05
5.25415961557528e-05
3.7554043724607e-05
3.6637932686263e-05
2.66741079119763e-05
3.55837949128991e-05
2.49111892226101e-05
2.98448506910574e-05
1.594418779593e-06
2.08693550903267e-05
3.76401559990489e-05
2.92632130620171e-05
3.97406314064675e-05
2.70050661327924e-05
8.24337252191327e-06
2.67293578742966e-05
5.43575446583123e-05
6.64268883913546e-05
6.14272070512897e-05
3.32720772290727e-05
3.5329080827335e-05
5.13979762596098e-05
1.22249624652597e-05
4.1083488852122e-05
2.64174068331971e-05
1.01566890243952e-05
3.66219663347916e-05
5.01720296418762e-06
3.50793807677361e-05
3.41759833336523e-05
1.28141563095655e-05
1.95457374917396e-05
2.44623440008271e-05
3.56021203768308e-05
6.39184128750409e-06
4.65914673887893e-06
3.44677711408168e-05
1.93113594419246e-05
3.73724323939795e-05
2.753814569992e-05
3.80407089384807e-05
1.50296223073503e-05
2.58135508921735e-05
1.39280009689092e-05
3.26690375656863e-05
5.11700680539241e-05
1.64111566467348e-05
3.61304723854186e-05
6.26314373040542e-05
2.09522752672627e-05
2.25730294651309e-05
2.84500257821251e-05
4.36226313635676e-05
-7.20988280835235e-06
3.65614220768125e-05
2.96688497895729e-05
4.25126774836105e-05
2.44117804146087e-05
2.47367819413484e-05
4.09449863865127e-05
2.0158611575784e-05
2.9912817493829e-05
4.35956589181976e-05
8.95065915780376e-06
3.87936985413933e-05
-1.05520540465617e-06
3.65214155661332e-05
7.10123278763576e-06
6.6781958118302e-06
2.6322344527065e-05
-3.27963754480559e-06
5.47380159049419e-06
1.92601041182067e-05
3.50283451542155e-05
2.88407964373144e-05
2.47766498760585e-05
2.28828497174784e-05
5.5707304684462e-05
2.01034741092299e-05
1.41290209647255e-05
-7.74496874347658e-06
3.36255334522084e-05
4.08615624491742e-05
3.56042651758775e-05
3.49962270006108e-05
1.63866575587456e-05
3.66890676769537e-05
6.17359126908271e-05
3.37163479911941e-05
1.06832673892355e-05
1.85431445607481e-05
3.74439336205652e-05
4.68727328392079e-05
2.64623807278733e-05
3.31625752553751e-05
2.83190000062374e-05
6.5978001641149e-05
3.57405051068585e-05
2.34440254003297e-05
2.06835625937553e-05
3.07916218887412e-05
4.87313438644461e-05
1.87808739876066e-05
2.67897458917276e-05
2.51275618301194e-05
2.45690345539759e-05
1.442397314522e-05
4.50315338047507e-05
4.31823814101662e-05
2.41521662238305e-05
1.27890106554614e-05
2.08999931899298e-05
1.58042363527856e-05
1.98599140129043e-05
3.14690477042186e-05
4.80512940798717e-05
3.85483968165458e-05
1.89422214265951e-05
4.21169442856858e-05
1.6920813852477e-05
-1.48241694557713e-05
2.33831170429375e-05
2.31520774344629e-05
2.29236836577688e-05
2.21152398828283e-05
1.55683850287215e-05
4.77614206368741e-05
3.74494329091412e-05
4.30404737545355e-05
5.56840086746849e-05
5.24037507147857e-05
-1.13190692025194e-05
4.7385231879976e-05
4.1285868873243e-05
2.29087058826037e-05
2.70242410743363e-05
5.29039566466592e-05
2.38644381268806e-05
2.536374374604e-05
1.79143071754193e-05
-1.29530757407193e-05
4.59562122724587e-05
1.2646570307102e-05
-5.29733800855917e-06
4.19380808747538e-05
-2.93323969972768e-05
9.79054995067807e-06
1.43701729206199e-05
4.00878215028321e-05
2.84322238336165e-05
9.75478933721386e-06
1.1538047621119e-05
1.62245446411264e-05
1.12078993604928e-05
1.16030509440092e-05
2.52274132916701e-05
2.68072839083963e-05
3.09659429719323e-05
2.97584305519478e-05
1.5776251418642e-05
9.9585233672898e-06
5.5396962268518e-05
2.15893114430662e-05
6.52513093124808e-05
2.5092700867473e-05
1.98496599867099e-05
4.00000787143905e-05
4.94504053748441e-06
6.14467664888341e-06
3.55454862669281e-05
4.07862898287495e-05
4.27341664240191e-05
2.66346165506275e-05
4.52866475105555e-05
2.75214574783631e-05
2.41240652888865e-05
3.57109812621228e-05
3.29610937492934e-05
3.62751322779073e-05
4.58534118531258e-05
-1.12063272135878e-05
-6.71729202621104e-07
3.29210068351549e-05
2.28532846712616e-05
8.11743418405967e-06
2.27452290066146e-05
1.25216914439957e-05
1.21022087244479e-05
4.18274211540835e-05
2.51865390236446e-05
-1.86935704413726e-05
1.85158105310501e-05
6.59176479380927e-06
3.83743560257203e-05
3.864535551868e-05
3.85185922600129e-05
1.91071241560255e-05
1.74483610438813e-05
6.21043947936869e-05
2.95181688267803e-05
-8.06049849775772e-07
1.96290312914277e-05
1.66513780516111e-05
3.1378471853765e-05
2.27790504290999e-05
2.47021769339957e-05
6.00777606436264e-05
1.00665107133879e-06
1.00755537695549e-05
5.06541511045576e-05
6.50962748280911e-05
4.76152300490179e-05
5.51337981073296e-05
2.57520805219595e-05
4.97822202178869e-05
4.62054080395218e-05
6.47281580226291e-05
1.81488406240608e-05
4.68883593385136e-05
4.14367822999766e-05
3.23145917386429e-05
1.07460196540752e-05
3.26465455447659e-05
3.65143954608016e-05
2.01722430959775e-05
5.04623744764895e-05
1.55181211712058e-05
3.50121459749799e-05
1.76643582037258e-05
3.02811425168383e-05
1.128563748666e-05
9.72185313251743e-06
2.87296575320584e-05
2.99370776336601e-05
4.02420744782209e-05
2.18942345916179e-06
4.07132084471699e-06
-1.02146656689816e-05
5.07072707899669e-05
1.16841739811839e-05
-2.20591166801021e-06
3.97010623779209e-05
1.85613399166791e-05
2.42173808614409e-05
1.35958220473225e-05
-8.82410844076358e-06
3.92750234064677e-05
8.71011016696793e-05
4.06686816860448e-05
4.50799725177615e-05
5.00968132684606e-05
6.27476748988293e-05
8.07381494978992e-05
4.44171941076541e-05
1.93963342512108e-05
5.04123705607289e-05
6.24196165342748e-05
2.85063093573926e-05
2.38760671360755e-05
2.06412871785858e-05
9.84690334281553e-06
2.27873426341832e-05
2.06467121578586e-05
3.56797468010722e-05
5.04099767763913e-05
-2.90585217903775e-06
2.13805403620541e-05
1.8163230546054e-05
4.52619527686431e-05
3.92690392529185e-05
2.01813304813064e-05
3.14198341834242e-05
5.0829710242839e-05
5.63565728170765e-05
1.98489457118753e-05
1.44300465691171e-06
3.58596198355072e-05
3.73933113331113e-05
4.7125078705462e-05
3.30573615789623e-05
1.98633253886145e-06
1.82447038882986e-05
2.17670552260181e-05
2.44540729248439e-05
1.45146232619445e-05
4.6531664240993e-05
3.33064707051287e-05
3.79871205883061e-05
1.46704548870413e-05
3.86460307246945e-05
4.50227449092955e-05
2.67513086651976e-05
2.62390917661937e-05
4.12272906080448e-05
1.65320100240662e-05
3.10857816117811e-05
3.3626666628408e-05
4.47391736562262e-05
3.08962859028491e-05
4.28447251630694e-05
4.75401596544123e-05
2.95056545111525e-05
-1.68426488956565e-06
3.35432294288228e-06
2.90274212567689e-05
8.73033844532063e-06
4.19779706671025e-05
2.10647551338927e-05
2.47398832094648e-05
-4.267933754604e-07
-6.02382616134958e-06
3.30909249737473e-05
3.08669128476954e-05
2.44388264936378e-05
3.13730247731459e-05
1.0591755806182e-05
6.4222519505091e-05
2.6895482544876e-05
3.6619156049418e-05
4.05406213042579e-05
5.13397984060361e-05
4.58922246401864e-05
3.06013344397019e-05
4.94601044526282e-05
4.72318155369369e-05
2.91866229767287e-05
5.17207765087344e-05
5.11506973835975e-06
2.44550934821087e-05
5.20962527740227e-05
4.57763101698606e-05
9.58689978042221e-06
2.24749860598091e-05
-1.7571265262484e-06
3.99525843621393e-05
6.29995380274867e-05
2.33194916042684e-06
5.13185330542238e-05
3.59679859837649e-05
1.83581293157406e-05
5.22030102708004e-05
1.32069323469161e-05
4.22294972869988e-05
2.85618093856432e-05
6.05182375297408e-05
5.76161040314201e-05
6.09051097670637e-05
4.33536824713858e-05
3.05226089368781e-05
3.17208418752341e-05
3.04065137741241e-05
4.2303209403029e-05
2.84590920844797e-05
4.69472604155777e-05
1.20019827676389e-05
4.96190558706732e-05
4.54454493707199e-05
2.55108052626247e-05
3.92042143051966e-05
2.29056393170899e-05
2.28151193723338e-05
3.59839718413533e-05
4.22705492436804e-05
2.2765876190217e-05
2.13675437679641e-05
4.76961716638066e-05
2.8718143059845e-05
3.1381740578297e-05
-1.71620855782291e-06
1.25703961971038e-05
2.92429295536162e-05
2.46825149764147e-05
1.26896397672057e-05
4.89277934788975e-05
-1.21145011048634e-05
3.00952148692738e-05
1.85854833941331e-05
2.39224385746434e-05
7.44363727525763e-06
-6.51443913305866e-06
3.07894257199232e-05
1.58756332667952e-05
4.55191433931173e-05
5.23478700785453e-05
2.59756320344491e-05
4.95330491471276e-05
5.17911680275697e-05
6.76194434766674e-05
5.61098449389402e-05
2.31889884954397e-05
1.74513994396913e-05
2.81012737462282e-05
1.85717915322662e-05
3.6922610780521e-05
3.1117834095523e-05
2.79675620213843e-05
1.54666614029811e-05
5.85165374131528e-05
6.7086538742944e-05
4.39668921314305e-05
4.41025216400216e-05
8.09577222541315e-05
5.00088934879532e-05
3.23167930672921e-05
6.87228978756599e-05
5.086398742978e-05
3.79262899939398e-05
3.51292718771963e-05
1.18671293730048e-05
7.32760529807513e-06
1.62854339411652e-05
3.74374968280692e-05
4.73608453381549e-05
2.55351257965868e-05
3.04091936782533e-05
4.08999898391389e-05
4.42518649682865e-05
-3.87693088467129e-06
1.89113510400585e-05
2.58540623703542e-05
4.07895260781362e-05
3.01977522084724e-05
3.79588423348457e-05
5.85868773273855e-06
3.54738014155605e-05
3.51744844202984e-05
3.63864619924382e-05
4.40009832796574e-05
2.13897583714504e-05
2.98390481412452e-05
4.13810595264994e-06
6.40855956497228e-05
4.06480084642279e-05
3.56824907648195e-05
3.3856833938312e-05
5.60050907332719e-05
3.23344247815766e-05
2.51785340354156e-05
2.5494821816148e-05
4.00751660646273e-05
3.34128903341019e-06
2.55435481200936e-05
2.97569558774431e-05
1.6894368563322e-05
1.77460456511569e-05
1.95396566899808e-05
1.18546639011837e-05
4.187130578714e-05
1.3315270224459e-05
-9.70355959735946e-07
8.30652474653289e-06
2.84344170384411e-05
1.5807873947454e-05
3.32674035339221e-05
2.60863419458289e-05
5.38484276070227e-05
5.97661607054278e-05
-1.90783438647046e-06
7.23976104586041e-06
4.71049459430308e-05
-6.46466309615968e-06
2.78691424617464e-05
1.72257421254251e-05
9.82650732825631e-06
7.13559002724744e-06
1.10984019073797e-05
4.39104173472623e-05
4.57542197579035e-05
3.1152352995404e-05
2.32747129439423e-05
6.05203841085408e-06
7.197520460784e-05
1.78113993137459e-05
2.11349885318684e-05
3.0050748286943e-05
3.18857047650539e-05
3.70413375314504e-05
5.10518328303832e-05
-1.6868111037467e-05
2.62287363996356e-05
3.12198741325756e-05
3.76379173018944e-05
2.55013004066067e-05
2.70760264791236e-05
5.70563111240391e-05
1.35430955088739e-05
1.11733462316562e-05
3.01377818540516e-05
1.76117772738487e-05
6.44767612341578e-05
5.1088486608529e-05
-6.87940908916796e-06
3.30197038872733e-05
1.87447281354691e-05
5.19077557743404e-05
3.8761568178171e-05
7.32540606083146e-06
4.01375304524888e-05
-2.85752062752624e-06
4.13599042178921e-05
2.06053518675748e-05
3.31198056513313e-05
3.48200600628743e-06
4.76375358427509e-05
3.07517044762059e-05
2.90092209623111e-05
6.57732582266948e-05
4.13512943510158e-05
5.45241149130519e-05
2.20521534203257e-05
4.72182938255901e-05
1.39880800530664e-05
-8.62284133465551e-06
2.5146994282816e-05
2.63671000160639e-05
1.08745986577198e-05
5.99065096078828e-05
4.85778733372391e-05
4.7582748029184e-05
3.61295788017335e-05
3.58007098971879e-05
1.31855767017919e-05
3.87798521683815e-05
4.51940775000813e-05
1.72929483863714e-05
4.64996725448809e-05
4.21044302748114e-05
4.28291816277938e-05
4.70711531531442e-05
2.80044062534771e-05
2.99537756570991e-05
2.11725809531196e-05
5.88773684326177e-05
3.28537977949297e-05
1.38662730775957e-05
1.51489476734923e-05
1.58095260780216e-05
2.77885732186461e-05
1.04596786361953e-05
8.86658997674982e-06
3.07994870617178e-05
2.369256945073e-05
3.46968652982732e-05
1.70572459492069e-05
4.01691792439582e-05
5.05928125568071e-05
5.51238086704547e-05
1.20001824842782e-05
3.49821776931e-05
-2.88331162313938e-06
3.46763409988302e-05
2.21147612982502e-05
5.66545315693374e-05
3.40750070445015e-05
3.4956857144187e-05
3.18863340457745e-05
2.05060681761938e-05
5.03241684555239e-05
8.29311167822321e-06
3.24218772818373e-05
2.54534908565362e-05
3.83079216513542e-05
4.51494678617949e-05
1.37831661908562e-05
2.74660936925671e-05
-5.23713452022577e-06
7.1816505503104e-06
3.22092556169388e-05
2.41706190712909e-05
2.33189955629267e-05
5.21974729837956e-05
3.50909584494538e-05
1.77133409721839e-05
5.15235140974532e-05
3.35822378805984e-05
1.88776370920047e-05
1.63821788060803e-05
2.44372936646133e-05
2.00146307477441e-05
1.81371540959767e-05
3.36139803504231e-05
2.14656006763006e-05
3.50801423404771e-05
4.96091219536222e-05
3.63234513835613e-05
3.29258677823882e-05
2.73007667386332e-05
4.4292610445051e-05
-4.60265033085887e-07
-6.42051775083766e-06
5.45017456940389e-05
4.69922674156113e-05
2.09702551733266e-05
2.98654580356973e-05
1.92893490061427e-05
1.22207244637917e-05
2.42217301767663e-05
2.48393197940851e-05
9.03400680408447e-06
3.25081919560011e-05
4.20953119083069e-05
3.7302797264316e-05
3.59798263342631e-05
3.0922930923242e-05
5.26370167281741e-05
4.69030286427765e-05
4.32211169057764e-05
1.04372969130692e-05
2.25680940987779e-05
3.3457042922833e-05
5.1822223311897e-05
3.33743479049141e-05
2.85533042338841e-05
4.49997493372818e-05
7.70047804476773e-05
4.26978587987663e-05
5.24447605592093e-05
2.23232916939613e-05
5.52615119480717e-05
1.61258387159897e-05
2.38536498193582e-05
1.75843506362934e-05
4.39205790803294e-05
4.14030105144081e-05
3.8053858317809e-05
2.56662340842559e-05
4.6599555347254e-05
2.91604940802234e-05
4.51613740003207e-05
3.86909333600709e-05
4.96522795870618e-05
3.51551211573131e-05
1.33357684780541e-05
4.48471525898649e-05
1.82653461478879e-05
2.55897602929921e-05
2.27198887382799e-05
3.8813233441399e-05
1.95063350198511e-05
-2.86723372346903e-06
1.31942579102667e-05
1.95808905130163e-05
3.31975749906416e-05
3.59661067868389e-05
2.52509501824491e-05
5.01115150890461e-06
2.88657767421516e-05
5.07378566638762e-06
6.21337831922076e-06
3.80979216755221e-05
6.06238207294617e-05
4.49618440480983e-05
3.1484312926513e-06
2.49241189012284e-06
3.99804553696759e-05
3.1377188502066e-05
4.99039650890868e-05
2.22637296701661e-05
1.56541068765924e-05
6.85524264819827e-05
3.91497884261501e-05
5.25189874478025e-05
4.5175850027905e-05
2.3921762820033e-05
3.46129148605428e-05
4.14400760975581e-05
2.73076238886264e-05
4.83312984971126e-05
1.52766536247701e-05
8.19712121574076e-05
2.84882352591259e-05
3.58078434966046e-05
2.2934762444913e-05
3.06668667674152e-05
1.82837965062699e-05
4.92420806925434e-05
1.92613180316077e-05
2.66615499569217e-05
2.83819631378913e-05
2.26153676797958e-05
3.34751253315358e-05
4.22842680029471e-05
2.3828724179031e-05
2.0451611764846e-05
2.58055751345414e-05
1.25263127475318e-05
2.93294699869112e-05
3.02192260388293e-06
1.6821836827713e-05
3.55565799524426e-05
1.01486222994483e-05
-2.01913166753572e-05
3.15128236243261e-05
1.95156793853125e-06
5.94233756336447e-06
2.10990494028707e-06
1.88499502808051e-05
-1.37896377643997e-05
3.4878714507918e-05
4.47878898622994e-05
-1.19891088869855e-06
1.56004074287413e-05
3.63254761072817e-05
3.49925609751913e-05
5.59199894689725e-05
4.22791627870992e-05
4.53104734106649e-05
5.98437766061282e-05
5.16956617258726e-05
4.88322223415098e-05
8.45009882586547e-05
3.84533820043684e-05
3.06086721036237e-05
6.81867815209344e-05
3.34602111671618e-05
5.46567153987209e-05
1.65940770104208e-05
-8.76908491000592e-06
3.44755241580846e-05
1.95464573909335e-05
5.23758425430368e-05
-1.91685615138303e-06
2.92858846419946e-05
3.22488312985764e-05
2.35658819665322e-05
2.15693443814532e-05
1.95515278803555e-05
6.56368421634442e-06
3.32630173479285e-06
1.08882316257986e-05
1.49875046611784e-06
3.67323665381033e-05
2.33875792271425e-05
1.45432735715802e-05
5.22136417650714e-05
4.16299276721686e-05
-6.54856615194916e-06
5.24867847066104e-05
6.69376678179867e-05
2.84592150574421e-05
1.4306577399992e-05
4.33505773096741e-05
4.97556504309441e-05
2.55348960679205e-05
2.27767268752603e-05
3.13175105094591e-05
5.14312609908354e-05
2.69244949820107e-05
6.95262564268529e-06
5.0393314088614e-05
2.65192154105153e-05
4.11548323710453e-05
4.24458495582336e-05
3.65807256644317e-05
5.48495046178544e-05
3.68703091994638e-05
2.81781391513189e-05
3.33965520497034e-05
2.95366976665751e-05
3.16271776326585e-05
3.91585678948847e-05
1.8394057688726e-05
2.26601837306753e-05
3.80440827131414e-05
-1.86214968706733e-05
4.07271658702524e-05
2.1343785276397e-05
1.02151171545699e-05
4.13718157132627e-06
4.88003332029184e-05
-2.82682469755076e-06
2.50250067124487e-05
4.56999329374695e-06
2.83678484060846e-05
-9.40420747120875e-06
5.05644068766664e-06
-7.08216967144367e-06
3.32961380340433e-05
3.63562018951148e-05
1.86035379895804e-05
1.635441040233e-05
3.21081597466963e-05
2.12339736143036e-05
5.04138651149548e-05
5.89937135070531e-05
1.38293333499496e-05
2.70338181370793e-05
2.77582266969693e-05
2.88474777076069e-05
4.91911582442764e-05
4.22320928748306e-05
4.56527248080507e-05
6.01657219073975e-05
3.40080440339974e-05
2.65323093374164e-05
4.99060419498912e-05
4.49165543256198e-05
2.92982772694011e-05
4.58941231102027e-05
5.05373812067898e-05
3.45853921689931e-05
2.87355005131112e-05
2.94042861044466e-05
-3.48019945403627e-05
3.8414076573651e-05
4.22423833910883e-05
3.51572430591976e-05
1.56607990247588e-05
3.13939134589732e-05
2.74492461268128e-05
2.58484585919448e-05
7.32564780850589e-06
3.72132160658671e-05
1.57994393531414e-05
-3.32360294291764e-06
2.50219400587824e-05
3.55932639682918e-05
-6.10076477547531e-06
4.89656797254177e-05
4.29944484308698e-05
3.3485368792575e-05
4.31522638761525e-05
2.68537935823464e-05
1.71807073558809e-05
2.41490540939834e-05
1.36753420045656e-05
1.46478416410523e-06
3.73746581048669e-05
