# Supplementary material for: Research on computational propagation and identification of mine microseismic signals based on deep learning
Source: PLoS One. 2025 Oct 22;20(10):e0334641. doi: 10.1371/journal.pone.0334641 (PMC12543183; doi:10.1371/journal.pone.0334641)
Supplement: S4 Data — (ZIP) [file pone.0334641.s004.zip › 000100700000178.xlsx_0.txt_24.txt.txt]

6.49658280155901e-05
2.77892233052485e-05
2.485074636008e-05
3.9583669511379e-05
3.7925134233629e-05
4.92453529997496e-05
4.58770500592926e-05
3.97901394828913e-05
2.73525408805484e-05
4.13058740610654e-05
1.91253975893037e-05
1.64759913112916e-05
1.078656453383e-05
3.37094811472328e-05
5.36203675936157e-05
6.00428349151047e-05
2.2967162830962e-05
1.64350662054895e-05
3.05385283887955e-05
6.35797112655201e-05
4.01490401236353e-05
6.69613577688353e-05
4.2458757475427e-05
3.91213981216103e-05
5.15602632798296e-05
1.45525441668615e-05
8.95707633703976e-05
3.8800981812444e-05
7.06131991281352e-05
0.000100323374239336
5.15212296055565e-05
7.00709682952424e-05
8.28754811239656e-05
6.68672375082509e-05
7.48546713341121e-05
5.15767806837116e-05
4.25004537145441e-05
7.2946729149119e-05
5.75965438313614e-05
5.93669222208505e-05
4.05064718088982e-05
6.63947879305142e-05
6.65401337015199e-05
5.28801503686622e-05
7.20251803714101e-05
5.59550973435838e-05
7.78121984080394e-05
7.83012222389118e-05
6.09989629272047e-05
1.48647512318772e-05
3.66981195945152e-05
1.90746850308204e-05
3.25900414998265e-05
3.83326739464918e-05
-1.07477675971813e-07
4.35125597333578e-05
4.8142841522395e-05
2.84411234097197e-06
4.4995833724396e-05
7.59801126763027e-05
3.27049276939713e-05
4.28877090812999e-05
4.56025378672402e-05
-5.45027203423021e-06
3.22681359632022e-05
5.60410619404659e-05
3.014587742838e-05
4.00351589131387e-05
3.19092217380841e-05
6.88239142768847e-05
4.50976530017348e-05
5.86724036813704e-05
1.4491822485637e-05
6.30277601014666e-05
3.47412987889446e-05
2.73524106981985e-06
2.16135754799055e-05
8.04849867016271e-05
6.59553631823119e-06
8.09260185239674e-05
5.66196464496921e-05
2.98209030493114e-05
4.26596983387596e-05
4.76867764715561e-05
6.61383853940227e-05
1.80009587407217e-05
2.02502278951215e-05
3.44881469908065e-05
5.37360606727152e-05
5.56854165912392e-05
4.00358039048318e-05
5.73152165706933e-05
4.46155549910311e-05
3.08744786196245e-05
2.81648521075826e-05
3.94201209792979e-05
5.47137431766564e-05
5.16889874605442e-05
7.44091897267592e-05
4.26822650784775e-05
5.46447746135755e-05
2.94990363415341e-05
2.50150290830219e-05
8.58400291102352e-05
2.74813217115026e-05
1.78875858961267e-05
2.35289426346127e-05
6.28872736771599e-05
5.32895866507926e-05
3.76293959311508e-05
-1.18011903768758e-06
3.88634372802553e-05
3.43073440353132e-05
6.92596548062136e-05
9.38977788613779e-05
6.12776796827079e-05
4.52678206977923e-05
5.63021092439987e-05
3.99413430950533e-05
3.5654548861334e-05
-1.04308853983965e-06
2.48049114944993e-05
6.19377404190215e-05
4.21556636380621e-05
5.75136420140759e-05
2.35026720058572e-05
4.55495264052168e-05
3.17330667990241e-05
1.05310545508728e-05
1.19053534245675e-05
4.11719288498139e-05
4.28341119283045e-05
2.6305954042111e-05
9.2864682056832e-07
1.97206900653841e-05
5.37629657125962e-05
3.36044303083618e-05
-6.01684870278536e-06
7.96901270720257e-05
1.00058236132024e-05
6.14557342588311e-05
3.7992420326171e-05
2.16222390125205e-05
-4.79875378797821e-06
5.549192457336e-05
2.75493734882091e-05
3.58938607068923e-05
5.67050763085827e-05
3.51520490253048e-05
-5.45513072747141e-05
1.10493162138248e-05
3.3981535544417e-05
8.48992297023584e-05
6.2272601757804e-05
1.03969836561248e-07
6.32078158075268e-05
4.05947192977175e-05
8.21769828611984e-05
4.46848966098976e-05
2.38497561980779e-05
4.31497822674431e-05
7.03885774702484e-05
2.12853675339072e-05
1.55224727856599e-05
3.01618193685369e-05
1.63351429823469e-05
-1.4168433747896e-05
6.48135180539312e-05
5.27752518021109e-05
3.06564487003759e-05
2.04994239087212e-05
3.9832027045293e-05
7.94287643723385e-05
5.15128073423039e-05
9.31827529458687e-05
2.3740005903357e-05
2.73298313769832e-05
4.58378613863844e-05
9.89955330651176e-05
2.07992477130611e-05
3.17490167427804e-05
6.65632618786236e-05
1.48451539596488e-05
5.00859864990323e-05
3.7599921568523e-06
2.94283439192386e-05
2.56242045202066e-05
7.61071603448183e-05
4.35961375050038e-05
6.11226503177648e-05
3.93979876658951e-05
4.40178829901978e-05
2.92548788668631e-05
-3.18623953005489e-05
7.66266642123477e-05
5.61075145153402e-05
5.06152705614026e-05
-4.3865911204987e-06
4.7733978617376e-05
8.05693562925861e-05
6.90450827155121e-05
5.95755065986667e-05
6.19862341735942e-05
4.64679379959021e-05
6.05761744854469e-05
8.17343336364105e-05
6.0407685133149e-05
6.89035540734475e-05
4.55116836690087e-05
9.84778247703483e-05
4.10302948609488e-05
4.44364434082296e-05
5.34114834868241e-05
7.09551315966881e-05
3.97963270732585e-05
4.24765186271596e-05
2.76728449114223e-05
4.3865115892799e-05
7.84269492152604e-05
4.98927336186854e-05
6.7231761408311e-05
4.80174744591538e-05
4.92622530841144e-05
4.09852867284922e-05
1.54495613056067e-05
6.94179945782011e-05
4.58432690741843e-05
2.84985811676748e-05
4.07106740065152e-05
6.98638439089969e-05
9.63337583321574e-05
3.45214133495514e-05
4.2908743060994e-05
5.72391129264216e-05
1.08765755014046e-05
5.83500661360786e-05
7.46059214510269e-05
2.05940848932366e-05
6.46808477506568e-05
6.13443476379576e-06
4.76549782435608e-05
6.80390804975687e-05
5.641764027094e-05
6.20916245611696e-05
-1.44539552400303e-06
4.52537609937071e-05
2.97675852955987e-05
8.672073153225e-05
5.71469115449912e-05
3.46769913699942e-05
1.47403296701245e-05
3.69273908572423e-05
3.91772706310822e-05
3.76227255201711e-05
7.28141357156954e-05
1.39574397550077e-05
4.38479409933037e-05
4.17772524839592e-05
5.57493769127749e-05
7.93031587982692e-05
3.78610685907353e-05
2.07252255832024e-05
5.1930645636431e-05
4.2240835156478e-05
5.28948114236686e-05
2.16774779906751e-05
-2.68573777862974e-05
3.09382302904435e-05
5.16757792838289e-05
9.12320199931986e-05
6.31369062209685e-05
8.26086541814609e-05
5.81789561088861e-05
5.77630976345841e-05
5.38252481205599e-05
5.44390745663442e-05
5.04230153863243e-05
8.31903565082472e-05
5.74863421440267e-05
2.32361091815057e-05
4.34829929107262e-05
5.23377287164818e-05
2.89231186121831e-05
7.93726239951828e-05
1.22967159958797e-05
4.72374240342395e-05
6.07709626905824e-05
6.24458653032295e-05
2.27635863855348e-05
-6.34809915112352e-06
6.774142720556e-05
5.06113277795241e-05
1.88314066534188e-05
2.19747053973891e-05
3.87503976513196e-05
4.61892139415153e-05
3.83682386504955e-05
3.70285123177522e-05
5.23091948001774e-05
3.46209370484861e-05
1.91943627220869e-05
-8.36783196925618e-07
7.57732821643786e-05
1.6405590279583e-05
5.88972682003616e-05
2.1200542263909e-05
3.86523845713743e-05
8.52967884503405e-05
1.51462572426721e-05
5.24160164922651e-05
2.93834510568536e-05
2.00910649131354e-05
6.32203185107756e-05
3.41912740881224e-05
3.47185488553274e-05
4.3129347602215e-05
7.9190430982463e-05
5.62368865560469e-05
4.28667083307772e-05
2.85456916689732e-05
9.74263918095384e-05
7.61914274999701e-05
9.39747467691225e-05
2.01553650197037e-05
2.34742786291268e-05
6.48222313669776e-05
1.5058377494563e-05
2.28335822099345e-05
2.78715463774831e-05
4.9328295982999e-05
5.83715008584257e-05
2.57727942624184e-05
4.0250130210277e-05
1.87798662515285e-05
-2.3731242475013e-06
-2.28634342944237e-05
7.56737930801272e-05
7.82616047163439e-05
-2.7949226318711e-06
5.65139690657084e-05
4.18729580654104e-05
3.7462329217083e-05
-9.23256820724908e-07
3.5453537061304e-05
-3.97712208189857e-06
5.69247680780316e-05
2.0814926267639e-05
2.2449906522512e-05
4.13925989731795e-05
5.14381779337108e-05
3.7067140930525e-05
5.64126964390581e-05
7.61184110427015e-06
2.15451321038288e-05
4.19948237755626e-05
1.20929747759335e-05
5.15751481955448e-05
5.50235445802742e-05
3.00711621612706e-05
1.11309781730338e-05
4.03633150708278e-06
5.36145056071093e-06
3.64653876747697e-05
3.08540084151326e-05
5.00534799080006e-05
2.66568048956967e-05
2.82161396562202e-05
5.25681349100751e-05
3.42663388343352e-05
3.3267842636538e-05
4.64505326099312e-05
3.68258846960822e-05
4.24884102301175e-05
3.19385846977982e-05
4.30144524776277e-05
6.32086705998729e-05
5.52796936774343e-05
7.95763467179924e-05
1.7345966909657e-05
7.29225185834612e-05
3.59151884991233e-05
-1.98812451317846e-06
4.92640448821474e-05
-2.5319299070623e-06
2.02376792625397e-05
5.12323158127888e-05
5.92037550397471e-05
7.05109470696672e-05
3.77222082900588e-05
2.43645347368766e-05
5.65900388043021e-05
2.8767668969853e-05
1.44100552957954e-05
5.80534027211793e-05
1.91880698409916e-05
3.98919964829507e-05
1.83796219563805e-05
2.80649820166686e-05
6.6983527121166e-05
6.44203622291228e-05
4.49575097572044e-05
2.17140608963285e-05
6.64588899689613e-05
3.44244174883493e-05
3.83736993693856e-05
5.79185023054275e-05
2.82358103668631e-05
2.11058015155869e-05
4.65256283300892e-05
5.55421532327471e-05
6.65304031227074e-05
6.50635967444793e-05
6.93866312938197e-05
2.43585450706193e-05
3.35361993533985e-05
7.43731809204029e-05
4.38435518303043e-05
7.45750356692558e-05
3.40638671841706e-05
3.19431112187104e-05
5.83877278645003e-05
3.34562434314597e-05
6.48652113539115e-05
9.77047857503421e-05
2.24494266215591e-05
3.76688826207554e-05
2.08085875438242e-05
5.89002654237052e-06
5.18901245352133e-05
4.72499586703508e-05
6.39383516385934e-05
4.63130043019048e-05
4.4427546569081e-05
1.15847230867443e-05
4.5086203861898e-05
2.25967168284304e-05
3.5592401925737e-05
3.42994777856077e-05
4.55267604721702e-05
1.53709531558333e-05
2.82508322506732e-05
8.57945030352124e-06
5.09833469788323e-05
4.3375227744299e-05
-8.65951981737676e-06
1.30971972145086e-05
-1.78125680943589e-07
-1.95996551897128e-05
1.38362283635912e-05
4.45608808262223e-05
6.04298997519629e-05
4.39315107009912e-05
1.55905284133533e-05
3.06345610421194e-05
1.32751676996048e-05
3.69897689170271e-05
6.21412169778848e-05
1.8440541484285e-05
3.92125819723702e-05
4.8212164434131e-05
4.48057944756658e-05
4.12747547499874e-05
2.4351788224307e-05
3.08905004094561e-05
8.30894883025056e-05
3.3401194744814e-05
2.11343108533561e-05
3.04780319501583e-05
2.52133435953663e-05
5.83329644486293e-05
-1.91088320868442e-06
7.85277927264069e-05
4.15513111308711e-05
6.75564483173988e-05
5.09946343147161e-05
5.3816694960113e-05
8.07469642780492e-05
9.69903548641551e-06
5.11842272156354e-05
5.98659232824444e-05
4.07366078829682e-05
4.4575142026462e-05
6.18981661215141e-05
5.04607781093929e-05
1.83691089107039e-05
-2.68347990877576e-05
5.75235031314752e-05
0.000111115277856281
3.21048670916872e-05
2.33177066564415e-05
6.4327727573511e-05
2.17394210620202e-05
5.19850086402377e-05
7.25544013104649e-05
4.44060581445871e-05
5.3071367304762e-05
3.82045289344175e-05
3.18984833454324e-05
2.90960278745378e-05
3.59807416404416e-05
6.12533413678023e-05
5.37576059544996e-05
2.02541706956889e-05
3.67178611549682e-05
5.9455387414231e-05
6.16235297157645e-05
2.65034720305922e-05
2.97875227061898e-05
3.15219086692603e-05
1.4531401450093e-05
4.20418744486032e-05
3.4739358193336e-05
4.87246494531407e-05
6.18748727383482e-05
2.31412941149976e-05
3.60528398822808e-05
9.03021525325991e-05
2.77256858770074e-05
1.15017152418683e-05
3.97932297497555e-05
2.54461484127698e-06
1.49414592580288e-05
0.000100404922539218
-1.66705772273761e-06
1.07615594019107e-05
5.17603534124578e-05
1.009750028124e-05
3.22806199391729e-05
1.05886708675774e-05
6.89711724386629e-05
8.36509711642463e-05
1.27009391903932e-06
7.96404828268644e-05
6.52974500962767e-05
3.06597647621889e-05
5.80834539348195e-06
2.98381696570941e-05
4.09697288744435e-05
2.53485600554158e-05
1.2656213109819e-05
1.18693050982696e-05
4.77884488558345e-05
5.24973582157712e-05
2.58693906333353e-05
6.79707263514279e-05
6.07590810271917e-05
6.71770551520243e-05
4.95953134578034e-05
0.000122394153154182
5.07114696826236e-05
-3.73124380752427e-07
3.389944510268e-05
2.26188060292335e-05
5.17187153561431e-05
4.21791292997421e-05
5.13314360822242e-05
5.9930804587316e-05
2.31262800128294e-05
9.95868999681428e-05
3.14668304525714e-05
4.77481661601418e-05
1.27548581204105e-05
3.00500742753132e-05
5.533615504577e-05
4.46881109903556e-05
4.97091348762451e-05
1.62426230686857e-05
5.4707533756421e-05
3.54872554131142e-05
4.70471835379104e-05
2.87377657339441e-05
7.66779269477212e-05
3.64062813523775e-05
2.01050691321362e-05
-6.05393031949769e-06
6.77269232991031e-05
3.08277193693958e-05
5.71973402087088e-05
3.47962949988288e-05
4.34482688782014e-05
2.22357828457812e-05
2.28295303473499e-05
4.91024378051734e-05
3.93295923491378e-05
-3.36940566092679e-06
3.12134925846268e-05
9.90017742998755e-06
5.65817973368436e-05
5.44622976021716e-05
2.21481091492916e-05
6.47051960053059e-05
4.72105576941348e-05
7.13721713770722e-05
5.57418584903284e-05
5.16221981887631e-05
6.31639667755284e-05
4.76022606894819e-05
2.07365532457406e-05
4.73889341766786e-05
4.15773728540806e-05
6.55640820069296e-05
5.96289590100162e-05
6.36921664464982e-05
3.3408004922176e-05
1.32977569774301e-05
5.63615524194659e-05
4.6683055290241e-05
3.8919813752102e-05
7.81947784397047e-05
3.63119193042206e-05
2.86967363586292e-05
4.93227002983622e-05
6.57979957735262e-05
6.14429808715079e-05
4.60585853423367e-05
3.49161929185599e-05
4.87425943008517e-05
-1.26301542068603e-05
2.91733359913261e-05
3.33300489934369e-05
3.40293566539134e-07
-1.74094032030693e-06
2.55451123687127e-05
5.07755739504115e-05
4.64639450421099e-05
4.90272283948174e-05
5.44245558505354e-05
3.64872195210671e-06
4.3300787913452e-05
7.78876997606037e-05
1.70064727685813e-05
4.45785303890456e-05
2.32164468744363e-05
5.16171575747489e-05
8.14765238429243e-05
9.04494504628033e-05
6.6028120556984e-05
9.09598634385864e-05
5.10960965063438e-05
4.08204172985903e-05
2.77422355447585e-05
2.51629767771967e-05
8.19804735481663e-05
6.59855153045639e-05
1.92994561393675e-05
2.38508129266387e-05
2.26113975929969e-05
6.29566698461769e-05
4.07506730946152e-05
4.27009355124491e-05
3.19034774195575e-05
4.80339873302184e-05
7.20866239036575e-05
6.14248357247385e-05
3.51194841137021e-05
6.54592726233346e-05
6.81202255307811e-05
2.69279893494883e-05
7.85544414699986e-05
2.07698107253289e-05
2.50849949736492e-05
4.42054686240993e-05
4.07533082838508e-05
6.04598790095647e-05
9.11686269389909e-05
4.24678086337554e-05
3.71144755944595e-05
1.92996932761677e-05
4.29132265647589e-05
4.65964740264021e-05
7.75010538038997e-05
5.13386559761484e-05
2.19911610972472e-05
9.56121149422614e-06
3.21004709281652e-05
2.35844125479346e-05
6.14732552056331e-05
2.33483829937868e-05
5.71852073309677e-05
5.17719836779751e-05
1.85559546917884e-05
3.08900748764927e-05
3.30277209174963e-05
5.9880406646977e-05
2.88954988787862e-05
3.36301221032378e-06
4.65563301223941e-05
4.14810245266852e-05
9.17357282952244e-05
2.01635057641124e-05
6.08565045176422e-05
1.5010547995502e-05
3.99364448754727e-05
2.62503826430601e-05
5.86968132720498e-05
2.22879289415839e-05
8.49772688090775e-06
5.57071677724353e-05
9.2427790076872e-05
3.07069642721016e-05
2.89296407256543e-05
6.02801097593064e-05
4.52281112195849e-05
6.14660087979373e-05
8.48230679516528e-05
4.45022396830975e-05
8.83705472920734e-06
5.13602147408121e-05
4.00327007428672e-05
8.66049584624523e-05
5.72311305885514e-05
7.89107957357528e-05
-1.22178380848436e-05
-1.91995211362236e-05
3.2408954957101e-05
1.97357332790647e-05
0.000130566455024329
4.77903504926205e-05
3.60812037309473e-05
3.69005338972851e-05
6.15804637322045e-05
2.3428664477381e-05
1.76461569457368e-06
3.57171870610817e-05
5.30758248093512e-05
5.49705139242578e-05
5.39017019405225e-05
5.19334493006329e-05
9.77490734365197e-05
4.93541160291587e-05
5.73931838969772e-05
3.98480100361631e-05
-1.84826175857232e-05
4.22396405210701e-05
7.7510566285136e-05
2.7551482045777e-05
6.52799701565025e-05
-3.01409321114108e-05
3.51518970194124e-05
3.35130182829065e-05
5.21059517087215e-05
6.51763850236598e-05
-5.44904136819234e-06
5.95883630132966e-05
9.33419250641073e-07
7.82879089116494e-05
4.15486444961396e-05
1.96348582548973e-05
7.31031953379885e-05
4.32840884858913e-05
3.39450142914382e-05
4.38180122731517e-05
4.84154995626309e-05
2.750390973259e-05
1.15225298133193e-05
3.64055421759791e-05
4.59261455777061e-05
5.3746714353838e-05
4.24321749191456e-05
2.6210633704764e-05
3.08719250183188e-05
2.14860892595695e-05
6.01070429378504e-05
2.18120196841791e-05
3.65199111748043e-05
6.77151258078599e-05
3.25205424084625e-05
-2.34823185037967e-06
4.57131726155245e-05
1.93550107530254e-05
2.37069915976809e-05
4.54319394007684e-05
6.0631724668832e-05
-1.18249238025166e-05
1.15689458290594e-05
2.00597610900024e-06
4.47656824707734e-05
2.77460107707956e-05
5.01565712235365e-05
5.51484618430119e-05
1.75789981069089e-05
6.72525248176093e-05
6.42946352825157e-05
5.30669954271803e-05
5.30111640914946e-05
2.03080448749251e-05
7.11725248001034e-05
3.76704373608666e-05
7.50792673214005e-05
5.3961095569468e-05
5.47712876999614e-05
3.37173023638075e-05
5.04324833391911e-05
6.10470429686179e-05
3.98793462205095e-05
2.47696793875685e-05
3.24742015391189e-05
5.71225004167002e-05
3.43460457530672e-05
7.38379519914282e-05
3.3250630721215e-05
3.59443852206382e-05
1.65136446161893e-05
2.28647746069024e-05
3.12225016099053e-05
6.32043411976351e-05
1.42513524221576e-05
6.18868972360329e-05
4.55910811817534e-05
-8.70475976638994e-06
2.90759366109973e-05
3.04437654950221e-05
4.2348901698831e-05
6.51895311463445e-05
6.10724804417432e-05
3.82586119112692e-05
8.36666140208112e-05
4.21966678694404e-05
3.16269639038326e-05
5.89691558303599e-05
-2.33415807586919e-07
9.35130785470995e-05
6.89575363132003e-06
-6.47327392718947e-06
4.79139531925062e-05
1.96579000710385e-05
1.60775682454509e-05
5.57074688712483e-05
2.13831284468264e-05
5.99353274341006e-05
-1.93040582667912e-05
6.59043940380563e-05
5.92479863957881e-05
3.73945102310248e-05
3.31953293784314e-05
5.46361210802919e-05
1.49082661324431e-05
6.5045420109184e-05
3.81576317053018e-05
2.78603526655639e-05
5.19874953871784e-05
5.96569551087288e-05
7.11022217105711e-05
2.97122245020393e-05
2.50940168745195e-05
8.65236700968712e-06
5.493616178371e-05
5.89072415800677e-05
1.01629999923659e-05
5.63299344266579e-05
3.08464299963689e-05
4.07998545512642e-05
4.30264785532128e-05
8.22191532682348e-05
6.74415689512416e-05
5.09966398525706e-05
3.72611698027807e-05
4.57880846454921e-05
7.59578426082388e-05
-5.05707693662016e-06
1.94865787801946e-05
6.67809337096115e-05
8.63999974998064e-05
7.39708433087083e-06
3.96747732048742e-05
3.22491820063839e-05
4.99570442385334e-05
-7.4168874683719e-07
6.95634668087544e-05
6.96484051146139e-05
6.24036997402605e-05
3.13590742255365e-05
6.52445097934194e-05
3.65063272850974e-05
1.92403607543666e-05
7.30181747212082e-06
1.16098144718883e-05
2.27655602155541e-05
5.23961200857406e-05
5.17250792956084e-05
5.03968600167134e-05
7.17597477401437e-05
4.17310118771537e-05
2.82597352383874e-05
3.29360156308407e-05
2.0631602467658e-05
3.54284306770726e-05
2.0525261932063e-06
1.34990924244489e-05
6.01049050440173e-05
3.51902424563397e-05
3.62610857127585e-05
5.56193230949702e-05
7.76786711688778e-05
6.00396746842366e-05
0.000102906095218772
2.42614651012618e-05
-3.02720864470696e-06
4.84699191511559e-05
3.62153301361568e-05
4.46910416309349e-05
2.82779148998424e-05
3.49244477497943e-05
5.53892613065345e-05
1.46195211346426e-05
6.29800325297335e-05
-5.75181062424209e-06
3.58406499207788e-05
5.19412882493064e-05
5.32660964100122e-05
7.94430947407139e-05
1.36050169591501e-06
6.33083890293005e-05
3.80148638249399e-05
3.26361583706399e-05
-1.94268663240525e-05
4.67871422091869e-05
3.76428898310537e-05
9.58115055774769e-05
6.72494367991434e-05
5.12069077904716e-05
2.47133887735055e-05
6.18168745084263e-05
2.50843199998218e-05
3.29467864585565e-05
1.84478086696681e-05
2.65436847780042e-05
7.94866612734426e-05
7.3773417907228e-05
4.19122504623761e-05
6.37224535587198e-05
4.26564699471696e-05
4.63348267366822e-05
-1.27606147715732e-05
4.93841941787844e-05
9.01507913441087e-05
2.20254382825193e-05
4.9654793126578e-05
3.65622260846361e-05
4.76410599975414e-05
-9.52569323678428e-06
7.56185241046223e-05
5.213328782701e-05
1.1910843369736e-05
6.48071872556808e-05
1.28121603972117e-05
6.02079014960463e-05
3.53390935257773e-05
1.61181139118719e-05
4.65509250661168e-05
5.29318416714725e-05
3.98508432567946e-05
5.67558654700757e-05
3.61631845416436e-05
2.45866370371304e-05
7.14121509421235e-05
2.0074142563389e-05
2.13660316376304e-05
2.5653782195203e-05
3.31197827551789e-05
5.00239570898068e-05
8.61358048787965e-05
8.12974231998578e-05
3.84575196594645e-05
2.55274757625116e-05
1.78176105295338e-05
6.42758832608646e-05
5.74112182204129e-05
7.42690261886216e-05
4.84117176308699e-05
4.6091426961555e-05
4.30475182833522e-05
4.15345099303859e-05
5.08744639052093e-05
-6.71676573252944e-06
7.06626263553591e-05
8.06603044473558e-05
3.49769572681037e-05
6.99692872995157e-05
3.1566526718711e-05
2.90704483718563e-05
6.29617282675141e-05
3.38594622559884e-05
2.55702423855249e-05
5.2144237195522e-05
3.13354989136919e-05
6.22644945098413e-05
4.9276483391139e-05
2.22766047010326e-05
4.22554665470155e-05
3.14471511754779e-05
6.95591641524172e-05
6.80316782028192e-05
3.67801170892401e-05
5.9480829982821e-05
8.763753719115e-06
8.04787897783761e-05
8.60233853447423e-05
-5.10442366000505e-06
3.2663431752855e-05
6.808176483572e-05
5.3480447254321e-05
6.246946087105e-05
4.43302668991974e-05
3.50348762925967e-05
3.9831203063229e-05
7.36099711534371e-05
7.13472049659075e-05
4.35672274486141e-05
3.8219700698383e-05
7.05181299503391e-05
-1.93432260589279e-05
1.54239894870582e-05
7.54259307355361e-05
5.95181439103531e-05
4.80923756887006e-05
4.67183720592435e-05
4.32497682375768e-05
5.37353300660865e-05
4.36150407529499e-05
-3.4423633967555e-06
4.3755242014494e-05
1.27941741856061e-05
7.4820525081883e-05
3.26662834647544e-05
4.5089372247455e-05
5.82037642908081e-05
-1.07044345915042e-06
3.04501061482504e-05
6.00147876959092e-05
2.24409935317519e-05
5.33537663938232e-05
4.11359481865754e-05
5.35802407285236e-05
5.54461388435708e-05
3.91637359385545e-05
5.76731330786903e-05
7.71980792037738e-05
3.8330614977095e-05
-7.01109560830126e-06
5.72430663419012e-05
1.62810559036074e-05
4.19559500093973e-06
2.44083579271035e-05
2.42353933112085e-05
5.60031359107712e-05
3.38680782787971e-05
6.04372347117357e-05
2.56235418139121e-05
4.3601229388656e-05
5.97970747990565e-05
2.16096132535242e-05
4.84789518999197e-05
4.6464387986048e-05
6.74034617138614e-05
2.2016332994536e-05
7.00247019317711e-05
6.4729921834925e-05
4.81596950780422e-05
3.60094679705345e-05
3.97067960262413e-05
7.89257738309419e-05
6.30180879804966e-05
7.79205735273545e-06
5.86070575569231e-05
2.98470724089099e-05
5.74831426670744e-05
7.08003603186236e-05
2.83298174832838e-05
6.18651382521908e-05
7.52895458486901e-05
9.32632411209448e-05
4.14758228690537e-05
1.06749606299362e-05
5.63802088034751e-05
4.54848660767164e-05
5.40278880366865e-05
2.50798283253743e-05
8.26705036704088e-05
3.4126288711671e-05
6.29584259464358e-05
8.17487574974782e-05
1.33458051695711e-05
2.31388434906601e-05
4.42064979576526e-05
4.44441261024629e-05
4.87337247530154e-05
-2.20630721487021e-06
2.03652527081944e-05
3.25957316319277e-05
1.83346354784205e-05
4.83774352786343e-05
1.09037426102205e-05
8.36150874058881e-06
7.77062979673108e-05
-2.37385797752623e-05
1.93754905932532e-05
-5.37558547008461e-06
5.89927747481468e-05
1.16433747331739e-05
3.47594464671206e-05
3.83116161923337e-05
5.17687882236086e-05
1.24684925784247e-05
7.07741885223616e-05
-1.94209523786554e-05
9.35071004975059e-05
3.2807430190857e-05
7.03889085339641e-05
4.42909720142821e-05
6.69082627226706e-05
2.16611774698214e-05
2.55539888573682e-05
4.20646223675633e-05
5.27288941952622e-05
5.49830795616579e-05
3.49323951684567e-05
2.29008925516623e-05
3.55997724020839e-05
3.23887513278233e-06
1.77226547492176e-05
6.79428324663651e-05
4.98007777131204e-05
1.90658813536439e-05
5.85311524304311e-05
8.08129085145429e-05
4.68143028454769e-05
4.28802370902787e-05
3.92730343225249e-05
5.01980954813503e-05
3.3632826843299e-05
3.98072627157328e-05
9.80841165173049e-05
4.10103778986947e-05
1.77641584548993e-05
4.29446324770923e-05
1.37852147221772e-05
6.11498058489209e-05
4.1556978124845e-05
6.75412107767475e-05
5.09183605704846e-05
1.46525859845967e-05
5.55055548395148e-05
6.24082408131441e-05
1.11878083515367e-05
2.04337267157924e-05
5.70139336806936e-06
2.21981517493473e-05
8.64081907754584e-05
3.67822762857969e-05
2.0037764390295e-05
6.49473264670985e-05
2.59360991823928e-05
2.25392301074477e-05
4.80438940691085e-05
5.74189218868444e-05
5.35164798678468e-05
7.079986235931e-05
4.18506069958391e-05
6.94965179406943e-05
1.34932360267321e-05
8.01051937981774e-06
4.28212303363878e-05
5.46285356015227e-05
3.15996609482384e-05
6.03542361489484e-05
9.2496297878391e-05
4.64370392040402e-05
5.80877562431567e-05
5.64854944005757e-05
4.3072602150392e-05
3.21468494354822e-05
7.53730575573952e-05
1.43156367320509e-05
3.76786832915295e-05
3.10247037645291e-05
2.26772514839659e-05
1.24765175403887e-05
7.16771066092462e-05
2.34859899234855e-05
4.33226608391727e-05
3.87653725918393e-05
1.10425485990948e-05
2.73391132658779e-05
2.56256705238822e-05
3.89739543935476e-05
5.48198677423904e-05
4.60353966330793e-05
7.37986508417846e-05
2.50201113456915e-05
4.75611019441153e-06
5.05785761121658e-05
6.02124266996576e-05
4.29151737215534e-05
1.26901787750886e-05
8.11359656106043e-05
6.00795589764277e-05
7.94307761094158e-06
4.60530790737227e-05
3.09044315058452e-05
3.03994267082513e-05
4.6101018143566e-05
6.73142495054966e-05
4.09792043127485e-05
2.38561935080052e-05
1.17864186260922e-05
3.08987378697283e-05
1.34207775071191e-05
4.51457196865367e-05
3.40742970881323e-05
6.80577527392101e-05
9.21207920883276e-05
5.16843038161075e-05
3.60469309504476e-06
1.66545808356096e-05
6.47305576574789e-05
2.0572912391678e-05
-1.0584846942978e-06
1.49183391123572e-05
6.69752968876723e-05
1.6533219986036e-05
2.73160904089466e-05
2.10802399467276e-05
3.92550324561511e-05
4.86114777822919e-05
-2.95559818754553e-06
3.11578943847066e-05
6.15019729697042e-05
5.10518760738303e-06
2.45746332248983e-05
4.01453126882858e-05
4.63355593892234e-05
2.60075530782823e-05
5.82705243028765e-05
3.99758824893147e-07
5.09611705880041e-05
1.31190124645876e-05
1.93414313821779e-05
2.43609526818404e-05
5.42786076942272e-05
6.95536733724153e-05
6.16147178570288e-05
8.58835357743211e-05
7.01928816149601e-05
4.10907595944597e-05
6.74157055919598e-05
2.73126837134624e-05
6.06428881128936e-05
2.60557427666758e-05
5.44497703837878e-05
2.80071101582887e-05
3.33063949991779e-05
2.41367660038472e-05
4.38757764210515e-05
0.000100192287353686
8.12871564854552e-05
6.74269206681458e-05
3.82724022121493e-05
5.26241498232371e-05
8.3090581145008e-05
4.89408340177673e-05
3.43085968689789e-05
4.63841970825708e-05
3.00082025705639e-05
2.33210966438507e-06
2.18149944935982e-05
3.44223136256261e-05
3.88383484171701e-06
4.50682690661316e-05
2.86321703880217e-05
-2.64884821891774e-06
2.92720205029956e-05
2.84568732949874e-05
3.93928990203874e-05
1.29245858162958e-05
5.62079014738553e-05
7.4387722861397e-06
6.04941472602297e-05
5.96413826666545e-06
4.35235317791162e-06
3.42774034677719e-05
1.33555743046393e-05
0.00010075042478062
1.22112548605761e-05
6.32954864076963e-05
6.79047787216989e-05
2.39703271050036e-05
6.80259438323364e-06
3.5893974155614e-05
3.41746230978489e-05
9.08619579734043e-05
1.37152492176173e-05
7.81107774804489e-05
1.15960188040917e-05
6.46194938558453e-05
6.69742017724771e-05
6.85257384064224e-05
3.66726042185522e-05
2.82290958765249e-05
3.67562680032011e-05
-1.27404844816238e-05
5.03697631288277e-05
6.61033303535136e-05
3.29983048498579e-06
3.1581142542349e-05
1.45923856146378e-05
5.63809753172116e-05
3.62925955792807e-05
2.69230429637984e-05
3.38627223519468e-05
6.61984935545177e-05
3.76249432038613e-05
6.63940134281952e-05
1.39094630895736e-05
1.03235148631544e-05
6.78337256606823e-05
2.07034889706101e-07
2.71491172910155e-05
2.77264191408111e-05
-1.2881800744819e-05
3.77940066560542e-05
6.83207427581289e-05
7.83723029144405e-05
5.44054224914914e-05
1.46159419412633e-06
3.96665589873699e-05
7.12379826805318e-05
2.1631403025724e-05
6.54567892647397e-05
3.78918794227026e-05
2.95419522286718e-05
9.89339553472466e-06
3.96963515232961e-05
6.7582144832472e-05
5.90749451406944e-05
6.4915620279298e-05
2.99216264698917e-05
2.87570568518048e-05
7.37094144862212e-05
-1.52888439628521e-05
4.02174543955423e-05
6.76883364330023e-05
9.8587117950946e-05
6.47044044861656e-05
1.3605115475874e-05
6.05406987289517e-05
8.88978669962434e-05
3.28996313618768e-05
2.02011365225521e-05
-1.51967016795739e-05
8.25276219944136e-05
4.54397489630499e-05
4.94488365789088e-05
7.15688285592864e-05
3.39943629145909e-05
2.34893851360078e-05
5.9785431940674e-05
1.58075721532202e-05
8.80729892424782e-06
-3.87485209552437e-05
9.01299306618691e-05
7.74080191594778e-05
1.22253727498164e-05
8.31994568567974e-05
2.95840677812634e-05
8.06659444144844e-06
4.45826607418223e-05
7.48007776525307e-05
5.13191686497675e-05
6.31839346844666e-05
3.2849629217848e-05
6.33622249212033e-05
4.21205319397519e-05
5.25348373881912e-05
3.03981911101811e-05
5.07597347856283e-05
-4.8730461306544e-06
2.40391595983474e-05
9.5925916498057e-06
7.22015392738578e-05
2.49277826271105e-05
1.38923790835678e-05
5.47384778262107e-05
9.53957313012178e-05
4.94930318035636e-05
6.66762348493951e-05
-2.02093562286665e-06
6.3781001650806e-05
5.13233172154941e-05
5.49180194807984e-05
6.6082822097488e-05
8.74426128223864e-05
5.73286424747369e-05
8.04080682977889e-06
4.10731759463965e-05
4.23208604754529e-05
9.16915996774237e-06
9.1797441635948e-05
2.11566808473157e-05
0.00010305997321094
6.39550585760529e-05
6.10676690744948e-05
5.07070691815384e-05
6.10979327138303e-05
5.24738917335722e-05
4.94501497897076e-05
7.58021387534292e-05
-9.99489564469512e-06
7.15212725753184e-05
3.47990541022635e-05
5.30290821200442e-05
7.84521772026518e-05
6.03613563464704e-05
6.01625085773901e-05
1.71293738038095e-05
4.65762215380469e-05
3.11786906093597e-05
7.5505608410205e-05
2.77701079401217e-05
5.68096445363124e-05
-3.53614017432264e-06
1.17927456824607e-05
-1.52238240924519e-05
2.99670482196533e-05
8.67714925307074e-05
2.08939049283157e-05
8.00035330893728e-05
2.24235237914737e-05
3.08792624326194e-05
5.28313632408511e-05
4.9918008582626e-05
3.33222525708669e-05
7.55845548517993e-05
2.2109911723648e-05
7.83587172534763e-06
3.04505517996056e-05
3.50506135959945e-05
7.70164940100757e-05
9.19919912137919e-05
4.73933874081071e-05
5.3539629215518e-05
7.07340213225919e-05
7.35656045336014e-05
2.97958214869031e-05
-2.77995900636741e-05
8.99757478437529e-06
2.64634226275094e-05
4.28071690166284e-05
1.65012649501637e-05
4.05582784650848e-05
4.89140348129547e-05
7.56656450793219e-05
3.39450130545512e-05
1.7729317788808e-05
3.02926785527779e-05
2.547693243576e-05
-1.61022046801631e-05
4.57216826688246e-05
4.14263408948354e-05
3.33752394135114e-05
3.49409266508812e-07
2.6696887966748e-05
5.2352972207048e-05
3.86445726498664e-05
3.33504951748502e-05
6.82528559507692e-05
3.80548997512095e-05
3.84430610263887e-05
1.29642893868065e-05
3.73185261171156e-05
8.96649528289861e-06
6.22174143997231e-05
3.46059709698072e-05
8.16797571317716e-05
1.49559613928961e-06
1.81451670925242e-05
3.71359562624031e-05
3.12621763169935e-05
4.16695372460072e-05
7.29299380145006e-05
4.77897866241457e-05
6.08297883891573e-05
2.25727669661077e-05
3.80031117268338e-05
7.79243009617986e-05
1.10903811406482e-05
2.83473371031899e-05
3.27852715280642e-05
4.52712600324657e-05
7.33564001829462e-05
6.74789275932257e-05
5.84768566223623e-05
1.84207378154806e-05
1.53021208448208e-05
3.23639283696077e-05
3.67927272868531e-05
3.26979271926863e-05
2.27881348615157e-05
5.68680627998145e-05
7.97410879151199e-05
8.2230648579842e-06
-3.52066074242316e-06
3.01829980180549e-05
5.15072221204879e-05
4.42752702785589e-05
-1.22930848732162e-05
5.53564126139427e-05
5.3487815775764e-05
2.55051370577291e-05
1.57729788559888e-05
8.65456704955051e-05
2.07825608654652e-05
8.94376604531702e-05
6.9283959673891e-05
0.000106413772222554
7.07362043681701e-05
1.69690388487356e-05
6.26528586809544e-05
5.95486492403736e-05
6.0439301707393e-05
2.83448500811552e-05
3.98228539161134e-05
5.62282455543888e-05
7.01456598930791e-05
3.3377196906745e-05
6.13426190567026e-05
2.70368103609011e-05
4.32791901293304e-05
6.39546394387954e-05
8.78805507740616e-06
4.40763048867841e-05
2.29363460786735e-05
6.4600297967444e-05
7.98209502779742e-06
1.77223139111265e-05
5.83861415886948e-05
3.97958456967219e-06
1.34435446178379e-05
6.5681903191885e-05
6.71876027930491e-05
5.07395943964431e-05
4.68820898532361e-05
3.40166793371738e-05
1.17279885858015e-05
6.77304228311355e-05
2.1557806135522e-05
8.08286721827606e-05
2.81210750964575e-05
-1.11746293064474e-05
2.80690754612914e-05
-2.72893682885857e-06
1.93519109340901e-05
2.38504117263578e-05
1.93587123654466e-05
-2.97671752656087e-05
1.63480336623389e-05
4.51871088727277e-05
4.28052246352938e-05
8.47314409508956e-05
2.24912042315989e-07
8.02462307697212e-05
7.44748612898692e-05
4.97079405162867e-05
3.49745070678288e-05
2.26488049984785e-05
6.13661854178586e-05
1.92416842603705e-05
6.41291720849584e-05
4.64173724238741e-06
5.59080569142298e-05
3.95785301682309e-05
5.73915548186271e-05
2.74405772382866e-05
6.77111838604333e-06
5.76781811304599e-05
6.48057749539993e-05
2.71390954717293e-05
2.63097001368623e-05
2.45564036690193e-05
1.77627708387282e-05
3.06870455706926e-05
4.4420446770022e-05
-8.11106860432623e-06
3.22722702260712e-05
5.77185123284298e-05
1.72730106847934e-05
1.14528811008671e-05
6.68084925819887e-06
5.67817012295538e-05
2.77732984354155e-05
2.99193439867134e-05
8.30928183739248e-05
6.01620075213156e-05
7.95113297409943e-06
3.53901113114353e-05
3.90600017786695e-05
1.91160042872444e-05
5.31125756585249e-06
6.70857877267069e-05
2.56351894089016e-05
4.11116612394762e-05
1.66326909860625e-05
5.18530252928083e-05
1.44369465648254e-05
5.87363190022563e-05
-1.30671512384256e-05
2.66952421894359e-05
4.15495518514886e-05
8.92139043503866e-05
5.28120865407296e-05
3.66141014717491e-05
5.82964445106835e-05
3.57064941158462e-05
1.85157010830324e-05
5.16201165757901e-05
2.91339577589642e-06
3.7974876007047e-05
5.22252990312619e-05
5.70499706619946e-06
3.95705236826698e-05
0.000105139243709016
4.32898880557951e-05
1.2889590669167e-05
6.07013316632973e-05
2.18614463021117e-05
6.63057289620453e-05
2.11211752939061e-05
1.90853553259598e-05
5.52756261588136e-05
3.0963087935738e-05
4.8634437187152e-05
7.02190672527626e-05
6.33116254337577e-05
2.496830280692e-05
4.19765770271467e-05
4.10662398511129e-05
5.12710958548367e-05
1.03074539607446e-05
4.33855554815319e-05
3.80112055087255e-05
5.75454430366799e-05
8.23652079006541e-05
7.5614805535523e-05
6.72612638689961e-05
5.63913285440283e-05
6.44718888583234e-05
4.78952990205589e-05
6.46015994749067e-05
7.41820812525376e-05
7.32558842375858e-05
-2.92221377020435e-06
5.76714147148693e-05
4.52128254422085e-05
3.08742315247623e-05
4.38562399032734e-05
3.41652738384939e-05
1.47058272359122e-05
5.24794388213257e-06
3.20566956486389e-05
3.05005271894097e-05
2.00342246130314e-05
5.81138115090042e-05
6.44511197691492e-05
3.76788930764546e-05
4.86039588521092e-05
2.37624510599669e-05
5.26707407498148e-05
2.69718158326113e-05
4.61583687537529e-05
7.16462953573632e-05
7.66262267099215e-05
2.43743581001234e-06
6.71869457282425e-05
3.02001200793117e-05
4.62564443663973e-05
4.765344746778e-05
6.53816014488015e-05
5.59729146855451e-05
5.70815194520175e-05
2.26771089490778e-05
5.90811750975465e-05
6.55059134194189e-05
7.73951069037956e-05
3.86327593981152e-05
8.99016954594356e-06
7.93740961533401e-05
1.46083971146426e-05
4.57339773069413e-05
4.8069541001983e-05
3.74233404731927e-05
2.72830726907984e-05
3.83444327809927e-05
4.7238008673065e-05
2.33236172551967e-05
5.63971207666038e-05
5.51356369525445e-05
3.2115590683732e-05
-1.27925800430841e-06
2.91561870278984e-05
4.66509068796063e-05
1.15818532535932e-05
2.96247066399536e-05
4.97460490508789e-05
5.00273566379475e-05
3.06977456165696e-05
4.94193570334837e-05
3.98221596700449e-05
1.92754530233373e-05
8.9415069367213e-05
2.64024231209829e-05
6.09034157140791e-05
3.74730457746825e-05
3.94482852254648e-05
7.86074760537652e-05
4.87349466933009e-05
3.74260050284194e-05
4.62473102152561e-05
7.71577621413134e-05
5.52240506674154e-05
1.41503705927741e-06
-2.07990847691469e-06
3.21154032797838e-05
6.04295437441611e-05
5.92764950321158e-05
3.9550684833802e-05
-2.33743962929622e-05
3.1703126172519e-05
2.65294377809302e-05
2.73978028730991e-05
2.31755329664879e-05
4.12558341599742e-05
5.71752770280335e-05
1.99075008413634e-06
2.74793397825908e-05
2.17764683435605e-05
2.89997987484347e-05
3.21033010927165e-05
7.87118575841321e-05
6.13819062771612e-06
5.93338939068176e-05
3.07460823830299e-05
4.80873406466813e-05
7.04723179180162e-05
3.52536380137745e-05
5.32751993150731e-05
8.7829723737467e-05
7.51715912800599e-05
5.20524793937269e-05
2.87649383199336e-05
5.02164033049359e-05
4.10668544599916e-05
5.82112637701385e-05
2.43482232276863e-05
0.000114893102605246
3.45794161928171e-05
6.88050322265846e-05
9.84500926608806e-06
7.69577538945862e-05
4.29449690969289e-05
1.12554783153158e-06
2.92323600771851e-05
-2.38572352777548e-05
5.37856857982086e-05
3.39746451350421e-05
5.56602928969455e-05
3.25281861808465e-05
-1.72898782767623e-05
3.03167930316e-05
3.27870364545734e-05
5.53820194468369e-05
4.16245924873422e-05
-6.2077031796056e-07
3.0388949865643e-05
2.42465642689893e-05
3.40733081465052e-05
6.63603208796361e-05
3.51003660543026e-05
6.38926619075566e-05
7.14829024470679e-05
6.29495637232945e-05
3.72965999560493e-06
9.51592315507562e-06
-1.14161953599173e-05
7.48358931918756e-06
3.52762986537298e-06
3.65627335522884e-05
9.26822400860992e-05
6.23517617859182e-05
8.16605473232672e-05
0.000100373483439885
6.42406548911029e-05
5.13535455782832e-05
7.77702176766093e-05
6.17485405535007e-05
6.1325022664016e-05
2.75616840845849e-05
6.65817423552497e-05
3.51414269181399e-05
4.65699813240139e-05
1.54832077272035e-05
6.26569459073369e-05
5.01606331161605e-05
3.55231817617951e-05
3.57283893258775e-05
8.32038557318904e-05
8.52817065372837e-05
4.20214403785377e-05
2.93205312239039e-05
4.60630051538235e-05
1.91135539512116e-05
4.99550228990217e-05
3.08850743986648e-05
5.52861888498902e-05
1.16173004543076e-05
-2.67561078263239e-07
6.50214337140153e-05
-2.53779539918693e-05
4.83307847060374e-05
1.34699739380108e-05
1.41052438696549e-05
-5.22125958134981e-07
6.73289043788966e-06
4.83929608456234e-05
3.04310919014163e-06
6.69959689825877e-05
3.41072528144899e-05
-4.13469973295365e-07
4.25626210957872e-05
3.29875303616229e-05
2.54436187904391e-05
2.7507074600902e-05
4.5253368292012e-05
5.06656515902815e-05
6.00088264761403e-05
4.17964208957012e-05
3.45683984027528e-05
7.88713135184823e-05
7.07393600750228e-05
5.18467991755501e-05
5.20708648303038e-05
8.23468612290339e-05
2.27174838641783e-05
6.62681798005959e-05
6.6524039041539e-05
3.84100501503057e-05
1.95768219319294e-05
2.89278607477362e-05
5.96475777865686e-05
1.82443461920405e-05
7.86049731456061e-05
5.1007604619833e-05
7.62635656749113e-06
5.1508466681568e-05
1.68712766700359e-05
7.13930644149489e-05
3.13305128409166e-05
3.82951662968926e-05
6.52276457881062e-05
5.12403706076284e-05
7.46506150950046e-05
1.92197573708114e-05
4.47281906466238e-05
7.1027102575726e-05
1.97610634184311e-05
4.50174087513708e-05
6.76140491990267e-05
2.20746809691351e-05
4.16667421171208e-05
5.75939548502612e-05
7.74094028879998e-05
7.59345866499183e-05
2.58306950614941e-05
6.73228719505888e-05
1.77202890980147e-05
3.47475344337304e-05
6.40368957167866e-06
5.42945443194575e-05
6.17462504711088e-05
4.35109633187942e-05
3.13947580689564e-05
4.04493092250729e-05
5.68290545943219e-06
4.89175083519645e-05
8.00531685339977e-05
6.12278253949955e-05
5.14519248905535e-05
4.06175391515747e-05
7.66196296610653e-05
1.65477154155992e-06
4.29934371878421e-05
9.07329967569998e-05
2.86984390450698e-05
2.97401966264728e-05
3.12482349635295e-05
3.70113728001808e-05
2.44665845702326e-05
5.1620403548747e-05
6.78676253777389e-05
3.44143224077842e-05
-2.91523708414856e-05
6.1774459272148e-05
6.67412451049983e-05
-3.03534180431212e-06
4.10609511969906e-05
5.85827262824139e-05
7.93645187413725e-05
4.05947147907082e-05
2.1686813321208e-05
3.4423653202502e-05
7.19870683773493e-05
7.09495399462762e-05
-4.22581648585172e-06
3.48262756220713e-05
2.77039228802008e-05
2.10033454747709e-05
6.41516833904977e-05
1.41616853717093e-05
1.97757253971953e-05
3.9439486631789e-06
8.01278495979944e-05
8.81499664256288e-05
8.01549990681327e-05
5.86515332773741e-05
0.000102897757662428
5.78311796315487e-05
6.20452410007308e-05
4.87478696288601e-05
1.32035535213003e-05
1.18549314316176e-05
7.44562768249987e-05
2.22554106293884e-05
7.48813250604895e-05
2.56716088200282e-05
4.15831531606984e-05
5.48966940580758e-05
5.15437737522248e-05
-1.33631344901105e-06
7.94773500208258e-05
2.71507842888838e-05
3.88735617756489e-05
7.53924498277607e-05
3.03201374733001e-05
8.04875827090191e-05
3.71841410262257e-05
5.22664605312101e-05
3.25691125513651e-05
5.53640511164856e-05
7.56059107047576e-06
4.17696665716113e-05
2.92324685745615e-05
7.16618370694761e-05
6.04630892973284e-05
4.46435933196154e-05
1.80944740614064e-05
1.11715901321745e-05
2.07052821729378e-05
5.67579735734901e-05
6.17057568278881e-05
2.96729540555856e-06
6.69209931037785e-05
9.29050496018167e-05
4.46234707713289e-05
3.82550294758913e-05
7.15446555698521e-05
1.6815498786024e-05
2.60684314174992e-05
8.35090704075173e-05
3.27652162299236e-05
4.58648734725123e-05
4.78108491394201e-05
-1.32875082928868e-05
6.67552196981409e-05
6.58457221945943e-05
5.12503624763474e-05
1.68519148252105e-05
4.98787626934946e-05
7.85425586738939e-05
7.12704647091817e-05
2.92233504355436e-05
3.98201203823948e-06
4.7591726897208e-05
5.970834506128e-05
2.79392001145129e-05
5.76017323335587e-05
5.98591811337215e-05
6.21203621696584e-05
5.38610514555965e-05
9.30768530504867e-05
4.45218062102172e-05
7.1678058004888e-05
4.72983241065063e-05
1.43809525528921e-05
5.00420827501219e-05
2.17258938487087e-05
3.05151597703912e-05
4.37389468816278e-05
3.84267804880857e-05
3.13792238762382e-05
2.01060503703088e-05
4.92330996086387e-05
1.1035649153391e-05
2.20352775670603e-06
3.81793086243876e-05
-2.75411027650335e-05
7.61828091008804e-05
2.1547199195427e-06
6.24915033814911e-05
1.45556994118924e-05
5.50842921362967e-06
1.83366076646322e-05
-5.86515045350795e-06
5.34523964246484e-05
2.92063250055855e-05
8.66380077009238e-05
1.76491544881295e-05
3.63784657711112e-05
6.21566670023632e-05
5.34574877957037e-05
9.37670571679865e-05
3.4130170522577e-05
3.35445562741159e-05
2.87663176111644e-05
8.96901764827038e-05
5.28150380996542e-05
6.3420540495756e-05
5.54671292617485e-05
9.28150053961679e-05
7.4840763944785e-05
5.77770240090411e-05
2.91952594375793e-05
5.53290287600796e-05
7.21480662954911e-05
3.88789508042046e-05
8.13703519078209e-05
3.27764715916096e-05
-4.61195898289949e-06
6.2856809861513e-05
5.26676555546885e-05
5.67024922987318e-05
6.64490786051143e-05
-2.65174533534985e-06
2.06723996875272e-05
4.08327209950413e-05
5.16073677729334e-05
3.27516367957096e-05
2.52977035832827e-05
6.69867504136792e-05
0.000101394797560253
5.68183400902138e-05
4.45455256353053e-05
3.61720311795281e-05
8.78519358672242e-05
3.37019082984998e-05
3.11346825596443e-06
9.13021620990193e-05
3.46640261737653e-05
3.64240110045071e-05
5.80441213976414e-05
4.80177906297494e-05
1.62063658998997e-05
4.26620200125793e-05
7.22791590220516e-05
7.68639028978865e-05
1.723603293409e-05
7.76158246362096e-05
4.74154103161796e-05
5.2179351808026e-05
7.80681461171052e-05
2.7210866492496e-05
5.75744670744898e-05
2.03031287140837e-05
6.87006625576175e-05
3.45937760519864e-05
1.39951629944753e-05
4.1179434853882e-05
5.06819237001143e-05
5.34861684142507e-05
3.87875087233543e-05
-1.89721321348029e-06
3.99846522731012e-05
2.31399280384497e-05
7.08377016211092e-05
6.07215217922703e-05
1.2350332676374e-05
-1.95841992352607e-05
2.59663818401133e-05
8.90782927454966e-05
6.38502959525703e-05
2.46253234778835e-05
2.85469074123814e-06
2.49451128065258e-05
4.19662183674458e-05
7.29645286561943e-05
4.40906808915304e-06
4.3137400653944e-05
1.31684779447089e-05
1.45291926247722e-05
3.52138240592333e-05
2.28747816181305e-06
4.72882890278314e-05
2.8478780539143e-05
8.52154057055586e-05
4.00274381498713e-05
5.39195554089193e-05
-1.42143507874924e-05
1.52583251471163e-05
5.84590444024732e-05
5.14447150050748e-05
5.7034950899867e-05
6.55465819060547e-05
7.07817167433718e-05
3.1068298371328e-05
3.71677234494451e-05
3.58491586366065e-05
5.01248192516375e-05
5.2073912663455e-05
4.46766106139988e-05
1.88726502218499e-05
7.57115509984595e-05
6.85061400843615e-05
4.62942949666493e-05
6.71049771529222e-05
5.10223560814927e-05
9.5544842460209e-06
5.21204152506915e-05
5.64461836636594e-05
6.60794976132496e-05
1.43134224242229e-05
5.68320651892583e-05
1.98241356494349e-05
6.62172809205934e-05
4.85689239096877e-05
5.18875750723273e-05
5.94694991613033e-05
-6.96523075402549e-06
2.05058415693542e-05
6.28570539706574e-05
5.87737924791871e-05
8.45587986957e-05
3.51895954810986e-05
5.76973817983533e-05
7.24272592843122e-05
6.94598178526227e-05
3.68465309125051e-05
5.53864309864655e-05
3.11952921543158e-05
6.65951052159942e-05
3.82384727230466e-05
3.90202819896553e-05
6.32521731047565e-05
7.42634441545761e-05
3.85927468320411e-05
4.77352762745996e-05
3.58011843083944e-05
5.89055202433791e-05
3.46887481303038e-05
1.23137761290055e-05
4.87899454191239e-05
6.74393756667775e-06
2.30690065376927e-05
2.0113204784537e-05
5.36789876561791e-07
7.86652171952942e-05
-1.76613263765413e-07
3.09556878730888e-05
2.82921379773194e-05
5.10990329124775e-05
8.93143405768286e-06
3.73308555930272e-05
5.23249652524002e-05
2.19870606527847e-06
7.56512480507375e-05
3.816456929146e-05
6.7746102023973e-05
4.48760833709752e-05
2.27367800100533e-05
3.37219855754604e-05
1.66942190187579e-05
4.71655244803582e-05
3.88492431504773e-05
2.8088369610811e-05
6.29791591449325e-05
3.49308286111853e-05
2.59736554227975e-05
3.12510768310507e-05
3.91800330584629e-05
5.23182474344376e-05
7.22198531340082e-05
1.32033758911511e-05
2.80494784130072e-05
2.51993330842958e-05
6.32266910229016e-05
6.37948542772658e-05
5.74362830443138e-05
1.60869515960271e-05
4.23990204444476e-05
7.83869084989753e-05
5.06864525991524e-05
7.30411894560669e-05
6.97250680900908e-05
2.00329498228333e-05
5.29290449876285e-05
9.80976851950245e-05
2.68068299812293e-05
4.24179267048345e-05
7.11302000784356e-05
1.6023136831845e-05
0.000102101218863876
4.2063797672651e-05
3.08051298063764e-05
6.62067279376111e-05
6.21745869042014e-05
-1.50762814911702e-06
2.02953591398578e-05
6.74186981071112e-05
6.32589951342765e-05
2.56792549242726e-05
3.12586942403147e-05
3.84305807843359e-05
5.4451057600268e-05
6.61723981675343e-05
2.38502177617781e-05
4.25835595302669e-05
4.67247314448756e-05
-8.66528664839836e-06
5.39512460434857e-05
4.82567814280646e-05
5.68601835124822e-05
-1.87928546801833e-05
3.29495242064934e-05
5.50730819208767e-05
4.59098517817692e-05
3.6956226953821e-05
5.63301695175138e-05
2.8208031209444e-05
2.65472382575911e-05
5.17040911084192e-05
4.3508395152659e-05
6.51514323456286e-05
4.24679803904197e-05
6.33037985715641e-05
2.53510428189304e-05
7.83142550223169e-05
1.8558622707023e-05
3.85083211709745e-05
6.19187670023932e-05
2.87489716448682e-05
4.90602884997778e-05
9.02106643300417e-06
4.69749479482058e-05
5.29197863744253e-05
4.00915342139351e-05
5.60954549644741e-06
8.319480163521e-05
4.38310024123776e-05
3.12261263085917e-05
4.81471692054098e-05
3.98223995104212e-05
4.74869791606406e-05
4.87258700281456e-05
8.74082398935117e-06
8.36743724460274e-05
6.25918183186015e-05
3.66150029659542e-06
8.13978823989195e-05
-1.2704091448555e-05
4.65889301355087e-05
2.4386956277745e-05
1.21429962873077e-05
6.74341135816949e-07
2.41947277220138e-05
4.66734662712696e-05
5.90215624258566e-05
4.89158063036252e-05
4.73423367941869e-05
4.15025251329743e-05
6.63559619358413e-05
7.49996245509902e-05
2.93996899591216e-05
6.27856081840152e-05
2.05980355460753e-05
9.05219787296656e-05
6.40543597136791e-05
4.99744653620763e-05
4.93495442719951e-05
6.3613432339125e-05
2.70066066954605e-05
6.54041567603581e-05
6.60467619885695e-05
6.3505919511344e-05
8.97632303601989e-05
3.03882447447048e-05
3.95550533559169e-05
6.50950272911888e-05
6.65287002493085e-05
4.19003846945632e-05
6.70182977409205e-05
6.23177824396574e-05
4.97630743080038e-05
4.27559360871184e-06
2.67613153133631e-05
8.59116991375574e-05
5.32643813717011e-05
3.75478323684689e-05
3.19798203858457e-05
5.30442431110283e-05
3.64868487941637e-05
5.55821507737563e-05
2.82055628425557e-05
5.9987321970496e-05
7.03733987009122e-06
1.4663005587672e-05
3.14173774607102e-05
6.3779467408773e-05
4.21237398091193e-05
5.15189336363429e-05
5.00560500669413e-05
7.44642037050306e-05
6.73074537208156e-05
4.91052572351936e-05
4.48372921018979e-05
-2.97700186229062e-06
6.24419699646579e-06
6.00918143247046e-05
3.23731417121643e-05
2.70591003250952e-05
3.37849514743283e-05
1.22904892421156e-05
4.18178660108136e-05
4.45557152637496e-05
3.89112089147859e-05
1.84313976730313e-05
2.49941286923943e-05
-5.35649104885481e-06
3.82678401910994e-05
4.63522172783537e-05
1.80505329640637e-05
2.45988091761204e-05
4.49205370146627e-05
4.68018242423833e-05
1.87303233509669e-05
3.44422705153732e-05
3.35107119641869e-05
7.58731122192606e-05
3.08002267829796e-05
6.80306395286741e-05
3.82836745719973e-05
-2.39982877449938e-06
1.95820936892092e-05
1.1189896017808e-05
3.79113135755969e-05
2.26812954072694e-05
6.97193566244507e-05
4.00565330930822e-05
4.10939080404113e-05
2.31954063514207e-05
1.4904417509853e-05
6.66594049495622e-06
2.91302296278649e-05
4.05608432275062e-05
3.57450083217461e-05
3.99308809535336e-05
2.37716224167242e-05
3.90620329251188e-05
9.41084532614038e-06
8.68360880468995e-05
3.49946568055297e-05
7.09284914460506e-05
2.31037440259382e-05
6.08793870733591e-05
3.71896791441317e-05
0.000104309630249359
5.20078887408473e-05
4.40480604276583e-05
2.28320055995303e-05
3.33210787085477e-05
8.58146875242677e-05
1.33124198757684e-05
3.23666912064509e-05
5.13599810477307e-05
9.10345837756722e-05
5.4096431619533e-05
6.5199335783115e-05
2.82870063838704e-05
3.15722096060109e-05
5.13609111830432e-06
7.58327687512002e-05
4.56180556283728e-05
2.3088812758818e-05
8.12825586846053e-05
5.56079318471066e-05
4.88946881908348e-05
3.74830828206626e-05
5.27719932750869e-05
8.50597691549942e-05
2.13927064489088e-05
4.03424899137457e-05
2.1835089029332e-05
6.95657736373678e-05
4.37721671580896e-05
6.24468918052883e-05
1.33081661247465e-05
1.67036056046671e-05
6.71840489336234e-05
2.79324881751495e-05
1.12897590900244e-05
-4.37175191690441e-06
6.10127201410915e-06
4.89573975518714e-05
7.84911341411689e-05
3.25105522628438e-05
1.07479831550739e-05
6.9925786884944e-05
9.37779232900611e-06
9.29643092998441e-07
4.79862085152405e-05
-2.21994101953293e-05
4.20974948410526e-05
7.4010877921044e-05
2.62417893517544e-05
3.16347074238309e-05
5.0370872191413e-05
0.000105416517588743
3.22047936241057e-05
5.29529627506509e-05
6.42744116223679e-05
3.03979498588411e-05
4.35478834001594e-05
8.32821614040536e-05
4.31406285273674e-05
6.96037512615663e-05
3.94318046611204e-05
3.54761300370638e-05
5.79336401787985e-05
3.16544641589222e-05
1.24102226838531e-05
5.19973026108561e-05
5.34635424054553e-05
4.75658511048096e-05
4.52185411371148e-05
2.92539757343943e-05
2.64185142866511e-05
3.85284394979152e-05
4.41773151425918e-05
3.48198420974299e-05
4.92956309554474e-05
4.9898728182763e-05
-1.18089400277794e-05
5.49724423567353e-05
2.22487002664346e-05
5.9347548395643e-05
5.72254379909702e-05
4.10344059065012e-05
1.28294099427655e-05
5.66893161808631e-05
1.22155786670993e-05
2.03820852048702e-05
8.03895678188863e-05
1.66820373907865e-05
6.55758451208826e-05
3.60890048782657e-05
6.99256211848203e-05
3.60881233681529e-05
6.00829365467913e-05
1.79698501680948e-05
4.27589760356562e-05
6.63305803167021e-05
6.75752448762861e-05
5.04942422815431e-05
6.26037811207328e-05
8.02434223374404e-05
4.20594676440281e-05
7.86961527062454e-05
3.37029345774968e-05
-7.20543778514765e-06
4.77259716172292e-05
7.07712675948029e-05
4.52204353779219e-05
2.17562294758297e-05
7.08493149085928e-05
7.19938949708099e-05
1.9239571911257e-05
7.65493297816614e-05
6.43330285824018e-05
7.77567857788715e-05
2.32072454374649e-05
6.92355747916923e-05
2.79179880501516e-05
3.00999580207451e-05
3.10249719976611e-05
2.96998260732128e-05
2.21445696100019e-05
4.83440467306876e-05
-5.05276016163391e-05
5.63727899828846e-05
8.13765575766834e-05
7.16557785319438e-06
5.49476778878093e-06
-1.33015408767684e-05
3.69903100155629e-05
3.3585813398636e-05
3.92784068094003e-05
4.7915964485793e-05
4.00106050127708e-05
5.03451499220369e-05
4.35216965249402e-05
5.72714635072699e-05
5.46174700854508e-05
3.98577892969363e-05
4.82806321935159e-05
7.51518403562553e-05
4.9681443652887e-05
1.54678959200646e-05
5.56913291466279e-05
5.89916461210346e-05
3.69706757922797e-05
4.42888670658894e-05
3.36445625281332e-05
4.48827850454861e-05
4.0295916651274e-05
-8.8968353555192e-06
2.4810437730651e-05
2.00405754612749e-05
4.38844519279081e-05
5.95977637997815e-05
4.34801643905927e-05
3.6231306882736e-05
3.95581945159925e-05
5.13691412592659e-05
1.97981587099962e-05
3.53013518360854e-05
5.2746042072325e-05
6.50234120933842e-05
1.83061809349652e-05
4.67248852881242e-05
4.83588521498918e-05
4.32820085716664e-05
2.51002055635649e-05
6.81625705687595e-05
4.855879015984e-05
5.97202256255261e-05
5.22166291163004e-05
1.42541383514209e-05
1.61466203549712e-05
6.908569288417e-05
6.86881276929202e-05
4.34383526497115e-05
1.99033418471113e-05
2.48507413772575e-05
4.02587617869947e-05
7.57221373539133e-05
3.58322211467411e-05
4.67465306909089e-05
5.68856029744732e-05
2.81785609770644e-05
1.727470395901e-05
3.28200943371047e-05
4.91645336251017e-05
4.40632589051331e-05
6.08455921803382e-05
2.95275049557766e-05
0.000109344463690689
2.57890559788099e-05
8.92585792792504e-05
2.37389061775195e-05
5.05909846816978e-05
7.47956234467382e-05
3.07804097825218e-05
4.20359993544461e-05
1.98795065440652e-05
4.59958916830543e-05
2.10648942049457e-05
3.06405505099863e-05
5.74823981444289e-05
5.7294030334718e-05
4.98847142237583e-05
6.89946820238167e-05
3.49424349808487e-05
3.69748118127109e-05
5.11361414312414e-05
3.96608486918622e-05
1.29184862077014e-05
0.000103241219122776
6.99914692185777e-05
7.64796357138862e-05
0.00010985471935666
6.16708750005076e-05
5.48554278718878e-05
9.84982807865525e-05
2.94862209767271e-05
3.19888105984498e-05
4.39004373970356e-05
4.2782276070012e-05
5.88581838659458e-05
3.24261444393124e-05
5.37993528502025e-05
5.65548126587392e-05
4.8235925967872e-05
5.804779057267e-06
8.63415386668022e-05
4.82746594871331e-05
4.42152752024009e-05
4.71007128344785e-05
5.24092802475547e-05
4.07668489458203e-05
1.26975411653242e-05
4.82974156840322e-05
5.5745860473982e-05
5.94390773543838e-05
4.7879710169957e-05
3.6434344123163e-05
-6.06015280774801e-06
5.1822183155819e-05
5.90516708087058e-05
2.58996457227345e-05
5.54823610684273e-05
2.19412696649579e-05
4.65817866935283e-05
3.1476920233684e-05
3.06212082996174e-05
6.37644848130295e-05
6.45653767989196e-05
2.97954267815996e-05
4.36693692007645e-05
3.09152827747583e-06
5.08924632502318e-05
7.29797579284208e-06
2.69727269069316e-05
5.87578457793971e-05
7.34628621590447e-05
4.42957259752794e-05
3.42996577382841e-05
3.94815697397457e-05
7.0952871498182e-05
2.89854657947965e-05
5.64240476349325e-05
2.62173365417972e-05
2.69476399964094e-05
3.67039895538374e-05
1.78205188566718e-05
3.51183674188484e-05
4.65580334473742e-05
6.05435876082295e-05
-2.25375494781656e-06
4.86870851975215e-05
2.83348545798042e-05
5.57610422132461e-05
4.22681871682077e-05
4.64923670410584e-05
4.39525227169126e-05
4.86251842919716e-07
2.99010229959359e-05
6.07189732608685e-05
3.96695590485249e-05
5.16807203796023e-05
7.28648701540154e-05
4.38419371435658e-05
0.000122443437988293
5.81539390592154e-05
5.39546254354215e-05
3.13665055592152e-05
7.72658607590832e-05
4.34908385063129e-05
2.28669222269136e-06
5.58633888724135e-05
4.03851953097376e-05
1.24804278908165e-05
3.31975519106499e-05
4.31832511831409e-05
4.81573292697919e-05
4.84342319178462e-05
0.000106614792371144
4.6452095017978e-05
6.75076098888968e-05
0.000110028056398176
3.35918805280063e-05
5.19969893019273e-05
6.60503129417142e-05
3.20404744264993e-05
9.31473400098168e-05
4.08848579159706e-05
4.43498840622278e-05
6.84696273162988e-05
0.000125421361377966
7.05724345610674e-06
2.52766297952448e-05
2.37407506217154e-05
-2.22518940640899e-05
3.62240822359674e-05
2.40169757277305e-05
2.70598824160325e-05
6.97875376603348e-05
6.73867796489364e-05
2.28880995353893e-05
1.16869540724038e-05
2.26157330617517e-05
3.81898310233323e-05
1.27167422984978e-05
2.85572914460725e-05
2.06192188081165e-05
5.44720519820517e-05
6.26131610849128e-05
2.4211097997854e-05
6.20671513855927e-05
6.90072634443924e-05
4.66624381470386e-05
8.96397937072206e-06
8.97133656884178e-05
2.13703823872741e-05
6.24991654042224e-05
7.2925008034649e-05
-2.35634691548805e-05
9.990514870786e-06
8.24457043406013e-06
4.68940960240249e-05
3.18660120280793e-05
1.29271017650612e-05
4.63809003836685e-05
5.05561140483425e-05
3.22582676748383e-05
1.34361013049938e-05
7.56563616885028e-05
4.44058193668939e-05
4.1580720940043e-05
5.9015361654244e-05
2.50064511141839e-05
3.17306709691696e-05
7.22793090965321e-05
7.62603099822125e-05
5.14486550715362e-05
-4.54364281741248e-06
4.18759377585012e-05
7.52393521898375e-05
2.63324544269925e-05
6.57405410230818e-05
5.56788010560595e-05
-6.70058411817311e-06
4.29720212013136e-05
2.95078222682396e-05
4.29974612128034e-05
8.47804224701198e-05
-8.85456724479189e-07
1.50766368647387e-05
2.35412888490875e-05
2.56226209220617e-05
6.13105032957311e-05
3.83511865129832e-05
4.74133168821062e-05
7.66218759806793e-05
6.34870148328667e-05
4.71347369960261e-05
1.19471445748114e-05
4.04876730927023e-05
4.35308141227284e-05
6.37532202981195e-05
8.6874076473442e-05
3.57429333919375e-05
6.9066138008569e-05
8.11158527147339e-05
4.68695676965375e-05
1.78829480535318e-05
1.54863576357527e-05
5.12972608228534e-05
7.06250898530149e-05
7.55841939352733e-06
3.00841756301664e-05
1.98301949608444e-05
4.24777190753321e-05
8.8755566534338e-05
3.97807940843329e-05
3.44789966552303e-05
2.21658402001942e-05
2.16186316804663e-05
3.91743301709832e-05
2.06965056987423e-05
3.90805352149278e-05
2.58129396337368e-05
3.59009474355106e-05
5.56689905026414e-05
1.56963836957666e-05
1.41049991607809e-05
3.12806668069521e-05
7.95090343855547e-05
9.84775050551196e-06
4.87088584963669e-05
5.79930171882517e-05
3.50131832228976e-05
-4.01151666885445e-06
-1.65484438697786e-05
7.65064221922962e-05
6.09165477307582e-05
6.84577515326081e-05
9.63591068581412e-05
1.92910430948821e-05
9.59158308196913e-05
2.71469782640153e-05
3.08321548942011e-05
6.08258870178011e-05
2.95807645597709e-05
1.21950566061392e-05
1.62378408652714e-05
5.94459592644979e-05
7.33541096740335e-05
6.54715956273272e-05
6.55143649224377e-05
8.05008890525008e-05
4.68912074731964e-05
2.40313321919586e-05
6.20077658841017e-05
5.87352943758101e-05
4.27189527980853e-05
3.51942650681633e-05
6.66258472510113e-05
2.02422843769027e-05
1.37733425493236e-05
2.08706766194254e-05
1.05766773861009e-05
8.09302273586063e-06
5.9873862283331e-05
2.52218626499737e-05
8.42418232833574e-05
4.61175238284847e-05
3.73820433412665e-05
3.43495977116407e-05
1.73014240812684e-05
2.9321897124361e-05
1.23351580339259e-05
-9.07173338623353e-06
4.12233785841692e-05
5.03436625405884e-05
7.17557894704191e-05
4.18961725324371e-05
6.58320690369244e-05
7.72058512932387e-05
3.66686758890738e-05
4.21498716679851e-05
8.49637863425191e-05
4.73278140066683e-05
4.42524313464666e-05
6.51977932322019e-05
2.82989994074157e-05
5.18130846074583e-05
1.60415137094771e-05
3.29293428465097e-05
1.4723689877984e-05
3.23127407286325e-05
5.56792231392778e-05
-8.42109238709434e-06
5.60057707925741e-05
1.22538577260545e-05
1.49530398006461e-05
-3.45011010466761e-06
2.44824011654978e-05
4.19731525856344e-05
5.23614969345554e-05
2.43576618649712e-05
4.21665512568747e-05
-1.87055538632442e-05
6.36048039724993e-05
3.96951792028092e-05
6.76224755617578e-05
-8.51589761224371e-06
2.72015974559057e-05
1.40398895159156e-05
7.28022449002531e-05
5.70877371090932e-05
1.04163948232345e-05
3.04320465118347e-05
2.26571639885007e-05
5.0661434313779e-05
5.78421772816097e-05
7.03393354082774e-05
8.65083065298391e-05
9.53859833012192e-05
6.8288557727132e-05
4.38774990208368e-05
5.31162265895953e-05
-3.92033686123416e-06
3.22145733929045e-05
0.000100564436932491
6.82206221222147e-05
4.32346304251256e-05
0.000101665245773086
1.93331736042932e-05
5.2404272600781e-05
3.96365546153588e-05
6.76117994432901e-05
7.44445887608207e-06
4.40518013551822e-05
5.20024033970311e-05
3.41195271561094e-05
1.74348359880019e-05
5.32274845041381e-05
4.76045141649988e-05
5.20221822309416e-05
3.87331102263621e-05
2.3698880709596e-05
1.47480526809668e-05
4.20524162515913e-05
2.6411226515731e-05
4.34390122694606e-05
2.90605987581181e-05
6.63695489187631e-06
5.49918323938773e-05
4.90562127692535e-05
4.40814300073577e-05
2.07658896120759e-05
7.83100944424231e-05
7.60254196436824e-06
-7.71699370567755e-06
4.90646317761317e-05
5.6975364069784e-05
9.51667537899289e-05
2.2218760918373e-05
5.61171191239429e-05
2.55952474961053e-05
4.93076156062911e-05
6.25911598282892e-05
3.68994498815135e-05
7.01986425477413e-05
5.78396159577869e-05
5.97830238606277e-05
8.0541637760407e-05
1.35674829287497e-05
7.86005967363575e-06
3.82708548727903e-05
8.97531030037963e-05
2.30245648120416e-05
4.79460326897284e-05
3.31256198927045e-05
3.31902049970178e-05
8.91482137094903e-05
2.70513861793945e-05
2.19799223943452e-05
1.60140868399574e-05
4.3308151298696e-05
7.99133605227826e-05
3.92485051810026e-06
6.00860390253398e-05
4.2339676298187e-05
3.51744674337078e-05
-1.81348653181137e-05
4.43302414947977e-05
4.0973570159589e-05
4.02184064945899e-05
4.53059054221747e-05
9.5334636668901e-06
4.59792663921906e-05
2.96059111943696e-05
4.83190371952269e-05
2.56183897502724e-05
7.1605993355988e-05
3.45949354886644e-05
5.40229471805745e-05
6.93475217683301e-05
2.47365303585238e-05
2.58768042028497e-05
4.7605675838626e-05
5.04527384187617e-05
2.66671675911823e-05
5.238937862026e-05
9.70075667106944e-05
3.20054285622989e-05
-1.05549778722261e-05
1.56273141161532e-05
3.71204241261357e-05
6.9152086801875e-05
6.03598172391088e-06
6.00777190753248e-05
7.08351281608091e-05
4.03492031824463e-05
6.37410204069963e-05
6.05350714279076e-05
3.66631023697403e-05
3.03662654310057e-05
6.98296803548331e-05
2.6772992392208e-05
6.64782627636909e-05
3.64668920140491e-05
5.53128093749455e-05
4.36841140962283e-05
3.70176733576742e-05
5.55202452628704e-05
1.84586956812484e-05
6.31255060784829e-06
2.24286894922413e-05
1.77147071785658e-05
1.1473804195972e-05
1.61922530562223e-05
5.9036342049373e-05
4.96118170738397e-05
4.25607405805875e-05
4.70899582342104e-05
4.97538427327824e-05
6.78638460789169e-05
9.91373901055836e-05
2.4561053739498e-05
5.76489122367761e-05
5.74157353278072e-05
1.56689087871318e-05
4.0404399781442e-05
2.73031036352082e-05
1.77680868565075e-05
0.000100423629746698
5.27007688507074e-05
4.21313447909307e-05
4.62247316698932e-05
6.29231931055324e-05
3.21603455719301e-05
5.40622836367899e-05
6.64855391271758e-05
8.002270810173e-06
3.39803782914398e-05
6.37221741603554e-05
1.24640895063735e-05
4.83628920866504e-05
3.43092271829586e-05
4.71623394130662e-05
2.22436508368743e-06
4.84606195899176e-05
4.53114969897184e-05
1.08540315488678e-05
6.34033800906203e-05
4.47399227165319e-05
4.02739225653256e-05
5.90717463800555e-05
6.45589594357188e-05
1.81637795014024e-05
-2.67566477414025e-06
5.39719324598896e-05
6.2869449217213e-05
6.86514610005712e-05
5.77403037142478e-05
6.71459096567882e-05
5.38121681167557e-05
2.33469480265826e-05
5.76709742062744e-05
8.47835499969417e-06
2.32397537584853e-05
5.8546163382486e-05
8.40312123530172e-05
2.24873180808309e-05
7.84991848980488e-06
2.95780115246849e-05
9.713481403518e-05
4.46723109631139e-05
2.05264353774127e-05
1.05889402024422e-05
6.98449951739181e-06
8.50382977509743e-05
1.65170245253055e-05
6.51565356393277e-05
7.86665076168433e-05
3.56673874653065e-05
5.74254039181602e-05
7.41079032883359e-05
3.16940732651681e-05
9.9554410051612e-06
4.52629946727889e-05
1.77313475175758e-05
3.70099178150941e-05
6.00841234261876e-05
8.49040385132072e-05
4.09141906125855e-05
2.14861655220553e-05
6.48585761554875e-05
2.86065179425683e-05
3.99957550965872e-05
3.29021619801407e-05
2.91974553237801e-05
3.74080473031691e-05
3.64568001592707e-05
3.2786311275364e-05
3.29374658149659e-06
5.06035433788968e-05
3.6214128469096e-05
3.44780699084568e-05
5.47845847646702e-05
7.23925229820826e-05
1.4434657195932e-05
6.04236041088737e-05
9.64279185784455e-06
6.49275396355477e-05
4.90530076199107e-05
-9.4475649676931e-07
2.21525048012561e-05
6.37824982328717e-05
5.07679584044457e-05
6.42064245899832e-05
5.51389366014095e-05
3.2611281846076e-05
3.23987168338412e-05
-2.29700566623735e-05
5.09500562816753e-05
2.65920693364644e-05
-7.92721914718519e-06
5.67050665208775e-05
3.84262508158638e-05
6.66928347756931e-05
3.62442340831884e-05
7.05120639331338e-05
5.86083734763861e-05
4.67486588285223e-05
6.60220447681857e-05
2.3870753085628e-05
5.65517460141281e-05
6.29793654212078e-05
3.68544151087256e-05
4.47564609108306e-05
3.27183612710776e-05
3.06957987249529e-05
6.19770659425172e-05
5.92211072159247e-05
6.76911075994641e-05
6.38232130964456e-05
4.62272739703308e-05
2.87379729433324e-05
6.00681334297624e-05
6.76682941326242e-05
5.69369395249915e-05
3.84803790131361e-05
4.30034567850862e-05
2.81173487035508e-05
3.16281830731484e-05
1.59818225106247e-05
3.18994649617749e-06
2.47028573466061e-05
2.96707680292908e-05
5.50799178235101e-05
8.19174972362921e-05
-1.2090825538806e-06
6.63739727080549e-05
6.78341400076583e-06
3.45229366652918e-05
3.96481070801092e-05
6.52171926095367e-05
4.03386395332144e-05
8.36375391467214e-05
-1.67629153412893e-05
4.34841302487549e-05
6.8368883553517e-05
1.25482919245104e-05
3.69718696107166e-05
6.17017014920472e-05
9.7821275827593e-05
9.1691773029061e-05
3.87290834715238e-05
4.05276904381111e-05
6.03155186302439e-05
6.08889743178025e-05
5.71130126914068e-05
4.47767059578308e-05
-8.28759400371648e-06
4.8626386144698e-05
3.03461844913585e-05
5.75142309421195e-06
8.18126699036267e-05
4.91073168644245e-05
9.89703492802836e-06
4.87111365341037e-05
3.5766392705946e-05
5.01159514370051e-05
4.27905852866382e-05
5.75510167941613e-05
-1.10271721547124e-05
6.80160640019956e-05
5.35895672131906e-05
7.30057013283391e-05
9.21201165048728e-05
4.68518273282479e-05
1.68366237157172e-05
9.96146159478234e-06
7.1019053834028e-06
4.84399968996003e-05
5.33799643189689e-05
2.83046195838025e-05
4.13207961274284e-05
2.59162515814975e-05
6.51577377206297e-05
3.27644935991819e-05
5.76227453467761e-05
4.44328423277838e-05
-3.36507030967339e-06
3.2809245333481e-05
2.67643575217678e-05
5.84243806878189e-05
8.75460643809797e-05
3.5666541063297e-05
1.2243447489342e-05
1.56111381707527e-05
9.41635698655834e-05
3.80803822783638e-05
5.38736256719377e-05
4.15525591936193e-05
2.37401321346519e-06
6.25171179127553e-05
6.37930840617184e-05
1.19000734679368e-05
1.48618485877311e-05
4.13314856713421e-05
6.02921164380977e-05
5.86075466008114e-05
0.000111925878537679
4.82592009588024e-05
4.0089127511048e-05
1.32135893911147e-05
2.52288345822924e-07
9.66840455424125e-05
6.54599799895196e-05
7.70564836757076e-05
7.30739311008778e-05
4.23669139739202e-05
2.15336904571091e-05
5.80428982993359e-05
3.54619615360539e-05
5.17779497050776e-05
5.46841980393645e-05
5.11137275268758e-05
2.32820951887071e-05
3.63744820133319e-05
3.59661228129355e-05
3.64624106093972e-05
5.33249020569355e-05
8.46283522772663e-05
6.49961544704276e-05
5.43851498305056e-05
8.28482382749627e-05
5.39735710993583e-05
2.99963203456946e-05
7.0097735113499e-05
9.43015793560742e-06
5.65614977482667e-05
1.77581057321098e-05
5.0350168468568e-05
3.51161155552293e-05
9.28812350156521e-06
0.000143852647612775
4.41402112755522e-05
5.54713909195485e-05
4.78183413265821e-05
6.80320059954177e-05
1.41939075832735e-05
4.97764428466625e-05
8.14227429628757e-05
5.23104561182886e-05
5.4107528985599e-05
4.99878574932795e-05
6.38051029817101e-05
9.88809761724585e-06
5.38308475942072e-05
3.14277672388356e-05
3.43043945160293e-05
8.12565112804176e-05
1.88539821762129e-05
3.71535011074126e-05
2.56892165025127e-05
1.80730492055095e-05
3.21296815781347e-05
6.71378056716412e-05
7.20292934401737e-05
5.90999893546758e-05
6.91726625393703e-05
2.41633975381844e-05
2.46953742357407e-05
7.17743471381477e-05
4.34161505042527e-05
5.15916332655914e-05
2.10292855786544e-05
3.52264515209376e-05
4.46817610844645e-05
3.23924167781944e-05
2.45297717399906e-05
4.70521136357997e-05
3.52248618005411e-05
4.4898233700927e-05
6.05671210878052e-05
5.36658149600063e-05
4.5944681326049e-05
1.65843348555007e-05
2.14809157957248e-05
5.0644735763659e-05
1.50464734572969e-05
-1.42181867469934e-05
5.36613033439761e-05
3.28862207547016e-05
5.39651995026772e-05
3.3430630434392e-05
4.47387121202524e-05
9.14025966969825e-05
1.64249184459231e-05
7.33066293187633e-05
4.44245000950623e-05
3.4675095950579e-05
2.42789992511302e-05
4.62385206796129e-05
7.81338731568762e-05
2.88501516649158e-05
8.19287761720246e-05
3.18266850017218e-05
6.00999511638663e-05
4.64679261955527e-05
5.19963402280682e-05
5.27730750316595e-05
6.89505144554246e-06
9.70187297966668e-05
4.46187316623582e-05
2.94366423759703e-05
8.05794653490434e-05
3.96234832887774e-05
4.18404948662601e-05
1.43645724146467e-05
1.75556188901713e-06
4.09089274528796e-05
4.45174824243343e-05
5.51906884091556e-05
3.80647060240825e-05
3.45376004896703e-05
1.76398505898037e-05
7.17052089334485e-05
9.20558934891552e-05
1.22936890020498e-05
4.51707546481689e-05
4.20818395783887e-05
2.1443917048156e-05
4.38832335893788e-05
2.04102280205188e-05
4.17473472474372e-05
8.81455308920584e-05
9.39069367143453e-05
2.91910270130616e-06
6.35956965969147e-05
7.38582168574131e-05
2.54065616740191e-05
5.63390521451576e-05
2.52465859374732e-05
5.72823892601524e-05
4.18364679109281e-05
3.2560380162456e-05
3.27532804956978e-05
9.76204552593685e-05
8.07889113752421e-05
5.84724459589669e-05
3.88295095521935e-05
4.5028079033436e-05
3.07922065254579e-05
3.00362496431847e-05
6.23566450980577e-05
5.78386919818976e-05
4.91527001576958e-05
2.54528075031381e-05
2.43272325215498e-05
7.24917821009712e-05
5.0004868535566e-05
1.41726340663622e-05
2.08701942711624e-05
2.03967664722991e-05
4.97585633577322e-05
2.56326726190058e-05
2.62533347230344e-05
6.56309183999947e-05
5.51568107271543e-05
2.69630951668456e-05
1.95134872067253e-05
2.42808873090711e-05
2.94250958998442e-05
6.09156631619251e-05
3.51795373481907e-05
2.09754108990662e-05
2.56421439357378e-05
6.72505405576329e-05
2.58691328660127e-05
3.59203560745249e-05
4.03725038866378e-05
7.54069952863643e-05
7.79434750982098e-06
4.4287639069455e-05
6.07808747828819e-05
8.84166622877168e-05
4.93983269442935e-05
5.80936420376624e-05
6.69444290219692e-05
4.33094729561981e-05
3.28638173880858e-05
6.63776642262675e-05
3.87638926276415e-05
9.68299822667557e-06
5.5935742707242e-05
2.79060519158765e-05
2.46075438477319e-05
4.37432851391772e-05
4.38423336292724e-05
3.15065663116275e-05
1.75126494961567e-05
3.24921227622101e-05
4.24593129746848e-05
2.83362714900396e-05
3.1193288405932e-05
9.21625279852234e-05
6.32227106773895e-05
6.13140447849788e-06
1.73782267376406e-05
2.26769816789775e-05
5.46757252430895e-05
6.26240447360854e-05
3.87342080860737e-05
9.49127063236986e-06
2.16532852588712e-05
3.29256204036693e-05
4.13766814296475e-05
4.8093587418945e-05
1.36927633888476e-05
3.33969305468414e-05
3.58831781781788e-05
4.20705129133722e-05
-2.52345677818703e-06
9.14982724634356e-05
4.89232683105668e-05
7.45122542012134e-05
4.17708902338342e-05
2.90449271639756e-05
7.00805907807232e-05
6.37316174551352e-06
5.81141431784874e-05
2.52111509411954e-06
7.00658132602851e-05
2.73975339114735e-05
2.42049715009431e-05
3.35698487149305e-05
5.78823026385241e-05
2.3688014139654e-05
3.07757905411384e-05
4.00518901416949e-05
2.11362068473255e-05
8.61045903772976e-06
1.74212658243613e-05
6.58095920410968e-05
5.42351775697087e-05
5.69999659650195e-05
4.14393003341105e-05
2.84504815785452e-05
2.81718584352791e-05
3.93368295006326e-05
0.000104237661926147
3.43447623479069e-05
6.35003331098043e-05
7.89548992959246e-05
5.29362231670354e-05
6.99572810418038e-05
5.84066272950726e-05
1.74223527323814e-05
3.28605842094538e-05
6.68632829641128e-05
1.29655178266166e-05
1.76053251590555e-05
2.5262267839954e-05
-2.31393436332718e-06
2.28843218511948e-05
1.72405607023495e-05
1.97397741319986e-05
4.79771099061835e-05
2.70958921307051e-05
4.01279743664931e-05
7.66720544930402e-05
7.99171726708648e-05
7.41077367842367e-05
1.25223499092762e-05
6.69392609745718e-05
1.81262766334743e-05
5.7302569302209e-05
3.17383374137234e-05
5.47309817522237e-05
4.40702659396136e-05
4.32622737523684e-05
9.06884132187241e-05
7.73322636749605e-05
5.3850957921683e-05
-1.15805281463679e-05
5.33238466356364e-05
5.2147762103467e-05
3.95354505703129e-05
2.9417484057511e-05
5.58050811507741e-05
4.52462984586123e-05
8.27882211721751e-05
3.68477180061338e-05
3.00835645925362e-05
7.46253903856947e-05
7.32375402404271e-05
4.30224990720601e-05
2.1578685897542e-05
5.11624604847005e-05
7.28162059362809e-05
3.18943422718329e-05
2.73328414526918e-05
3.32043076568958e-05
-6.58879295773723e-06
2.91967483324142e-05
7.5276155919233e-05
6.13594528150761e-06
6.56420919989668e-05
6.2761440895309e-05
3.66276949107291e-05
2.67247017933793e-06
4.61761082425911e-05
-5.51167953852451e-06
2.5221309669131e-05
3.78399623892592e-05
3.73736949447977e-05
4.13599068212433e-05
5.38549413128282e-05
2.86343171350819e-05
4.84763016805595e-05
3.89912549750582e-05
4.8016515869852e-05
6.53883025757106e-05
5.01767701647338e-05
1.75526348856368e-05
3.94881650237075e-06
4.05258611209353e-05
7.08278336260082e-05
3.59118784872861e-05
6.51267352006718e-05
3.26176940615194e-05
1.1373522145216e-05
-2.75230865705291e-05
6.65937840129887e-05
6.99047560029938e-05
7.83468163804128e-05
9.30481060451751e-05
5.66986412408565e-05
4.76872972822639e-05
2.04201123700248e-05
3.27393139620549e-05
4.29369947739288e-06
1.95654401382468e-05
3.91040055042525e-05
7.43740235980273e-05
8.08033613754899e-05
3.04324047932957e-05
2.4853304534344e-05
2.214503243776e-05
6.30602661890709e-05
3.32946343852915e-05
1.67449141522207e-05
3.34560196813402e-05
4.79053193614546e-05
3.49124499478701e-05
8.72373412084111e-05
6.89085988119151e-05
2.66491159896622e-05
9.83486025644683e-05
5.60173952749449e-05
2.25263612576246e-05
-6.15917956245745e-06
7.31382176426438e-05
4.76882372205637e-05
4.10099550575688e-05
4.53973433553536e-05
5.93168849122809e-05
1.3878273407051e-06
7.49734773678821e-05
8.24392963939757e-05
2.02402555214674e-05
4.39051401375841e-05
6.03533015062066e-06
6.6454971027578e-06
5.07803114173525e-05
9.42762998544698e-05
2.77094978919383e-05
1.47967295163284e-05
3.72480847520093e-05
5.44016476228728e-05
4.94687309444722e-05
5.15786713691014e-05
4.60686034435109e-05
3.07942003835264e-05
3.30405082836873e-06
3.82654902394913e-05
9.15020362474766e-05
4.33930646824281e-05
3.78912502176478e-05
1.16643361556447e-05
4.79758122605375e-05
5.67719744223099e-05
3.83925413605497e-05
5.32670568205808e-05
6.17049311519653e-05
1.78723307034226e-05
4.94133159744212e-05
3.99453141025451e-05
6.27911389217396e-05
5.78289205871107e-05
5.3057155682023e-05
3.97744652988786e-05
4.38654557823481e-05
2.89487345291658e-05
2.45456465165498e-05
1.79958314853036e-05
2.61163366545196e-05
2.83921991574274e-05
8.56351891162197e-05
1.88676183220523e-05
1.51081110977096e-05
3.89981606863407e-05
5.84691732733051e-05
-1.36002159914022e-05
4.434037869028e-05
3.3365984520105e-05
6.16678630643243e-05
6.58776292539947e-05
7.65793880983006e-05
6.04044512108842e-05
7.318103124213e-06
7.26111470202297e-05
5.56222209411995e-05
1.15565352543343e-05
3.8997547162236e-05
2.24141716440469e-05
7.47344084887133e-05
2.58828598473918e-06
6.70776659493064e-05
7.3675755535297e-05
5.03829719407913e-05
2.14468510220241e-05
6.74703052460045e-05
3.84492908306755e-05
3.53288872427183e-05
2.13366165322021e-05
4.53301979698498e-05
6.56888486346287e-05
2.67357939908945e-05
5.32718298334178e-05
6.7137483439063e-05
6.63808860142406e-05
4.4855940765063e-05
3.65558600343022e-05
5.93997934772781e-05
7.09084055535914e-05
7.0028542678119e-05
2.68732003885792e-05
6.2247700486441e-05
3.03905829850234e-05
9.23529415911765e-05
8.26669947846913e-06
7.29353728117452e-05
4.3690524220916e-05
7.96415761523811e-05
5.96488786095799e-05
3.99777986445675e-05
6.83371936327781e-05
9.16177458338635e-05
6.94609657798651e-05
6.68447952039464e-05
2.6783325389328e-05
7.28056980720721e-05
2.65231992078767e-05
6.17167099991599e-05
4.38517297550335e-05
4.44982821493231e-05
6.25450075291336e-05
3.07156178741083e-05
3.73401593022909e-05
2.89379116542247e-05
0.000102944768932731
3.78187575073455e-05
3.41643519243825e-05
7.30113266642601e-05
2.68017481121349e-05
2.88319920204893e-05
4.4281970771136e-05
4.5192242050111e-05
5.66878773808319e-05
9.21933049277259e-05
5.09247127565766e-05
4.41055597710742e-05
5.861479221996e-06
4.05496032794484e-06
6.73923052473214e-05
6.52309183951775e-05
3.47226649902668e-05
5.01485325817446e-05
5.17107240443203e-05
3.37592054656347e-05
6.94101353777439e-05
4.32609869255315e-05
6.36489714137548e-05
1.2774298262696e-05
8.93141036283935e-05
5.190999997217e-05
4.14527264716726e-05
7.58075250893399e-05
4.05745695453074e-05
4.50515778430125e-05
4.46041226095109e-05
4.83063293695565e-05
4.7212346279399e-05
9.27779451239402e-05
8.15168794274869e-05
7.00079116143937e-05
7.66062404258547e-05
5.20429011805091e-05
1.28923308931151e-05
6.58460025354803e-05
3.68480441127255e-05
4.47264708369503e-05
2.95928875611113e-05
1.70854297523162e-05
5.32879296760197e-05
5.54124484226419e-05
8.84545214065998e-05
4.84166073088394e-05
8.39293461840797e-05
2.50734693093865e-05
3.54093513066267e-05
6.96508484210463e-05
1.54560974723341e-05
1.82798293268059e-06
4.18286322749765e-05
6.12975131347102e-06
1.84639827138893e-05
3.07794435784154e-05
6.71368938664204e-05
3.9990163063941e-05
4.73278117207039e-05
6.2338934592125e-05
-1.09096552299974e-05
6.86308955602418e-05
5.23950282772587e-05
4.4517540954776e-05
4.68251070438841e-05
8.27917034393806e-05
2.75297268253667e-05
4.6151603898236e-05
7.68734983326413e-05
2.51628723290327e-05
6.95056343559319e-05
2.48480796425177e-05
1.28749607414744e-05
6.08742317693712e-05
8.33965673491656e-05
8.91347868331652e-05
5.47974436254714e-05
4.50535509048371e-05
4.39750628877429e-05
5.51318183080542e-05
3.01365986158796e-05
-7.82263467052225e-06
2.20865119864362e-05
3.28681726679649e-05
1.6211672697006e-05
6.01496225031802e-05
4.58285336456078e-05
6.73850793635041e-05
7.89563073365751e-05
3.59425912487808e-05
1.58307424899363e-05
6.5898521579056e-05
4.27162272436841e-05
2.68993253928091e-05
2.7723849876798e-05
4.38049640611719e-05
2.01156586133132e-05
4.89456765630295e-05
6.09077495126844e-05
3.40493091591689e-05
4.73035199642172e-05
2.10922218933349e-05
4.67761045358495e-05
4.07518400857088e-05
3.4030448758445e-05
2.45531137351186e-05
7.03565841205007e-05
5.24143513417442e-05
4.49216520890161e-05
1.29892383223457e-05
9.19331110069793e-05
5.23266407399318e-05
4.45745981375691e-05
4.60347730738857e-05
4.98913574120605e-05
5.89358641594027e-05
1.8139946081273e-05
7.92913536330958e-05
4.90375770103347e-05
3.42145168814095e-05
5.6541569017768e-05
2.90060241289834e-05
2.51666401320546e-05
6.46053728935437e-05
6.03914739975856e-05
2.41668437445073e-05
7.01947470754405e-05
3.40825399043337e-05
-6.65545371153802e-06
2.22595818842387e-05
2.45876814661007e-05
7.12898893216437e-06
3.07921726804082e-05
1.26822473034761e-06
3.32264566300538e-05
5.55567790914582e-05
4.40632704595191e-05
7.67890197243026e-05
1.56422483405487e-05
1.46628836465029e-05
1.79237003773867e-05
3.43629118771315e-05
1.85724007031803e-05
3.75999803351782e-06
3.5908658048343e-05
6.92247362649511e-05
6.41435604419087e-05
4.72509141418234e-05
2.41962788095695e-06
7.08770169440208e-05
0.000100697645202783
2.38205436940588e-05
6.46299332898212e-05
4.10984962658293e-05
3.54838996784988e-05
1.90929468016761e-05
7.12350182112249e-05
1.99189909569386e-05
1.97268748843972e-05
6.22807902990012e-05
4.26449289577181e-06
2.74341908139388e-05
3.30177858502032e-05
6.06073831651477e-05
7.07068528831144e-05
5.97232177980533e-05
6.80074048253285e-05
-4.95174767343154e-06
4.64446206471981e-05
5.24163987187606e-05
-3.63487243423433e-06
7.24584785106195e-05
1.97090081625539e-05
5.7909763775931e-05
-1.62153120661742e-05
-1.74166121048682e-05
4.12821777161522e-05
5.3404103105662e-05
3.25215803914536e-05
8.26814677948736e-05
4.90378306885115e-05
2.1856877795579e-05
5.65667615379042e-05
6.30961370620816e-05
3.73670456300988e-05
-1.3767184484485e-05
6.28538249023626e-05
6.18331280542689e-05
4.09952284296225e-05
-2.20511108956032e-05
3.72030325623963e-05
5.41546080628665e-05
4.22807492874636e-05
6.29007781845889e-05
4.37479586557886e-05
9.36002580806243e-06
-5.48052763985866e-06
4.65697464213967e-05
2.30649519947148e-05
9.14147622889237e-05
7.83316120823288e-05
6.61526740567193e-05
4.69438978701875e-05
1.31497659265553e-05
-4.61174157464268e-06
5.79145548353106e-05
2.77442124237402e-05
7.3073252811222e-05
5.88066845923076e-05
5.46630099989647e-05
4.91742792286812e-05
2.31046302236096e-06
9.41973122932468e-06
2.60778306758243e-05
7.30057261121641e-05
6.66186312866173e-05
5.99986484378965e-06
5.45880982310071e-05
2.34126500320505e-05
5.39181172326654e-05
6.50178191824854e-05
4.05601549540151e-05
7.04005101183452e-05
6.51925267762911e-05
6.40345110460125e-05
1.98766216571915e-05
8.16909130375689e-05
5.89277247055286e-05
9.24298780907793e-06
1.96257408232164e-05
5.02754304673742e-05
2.02730307526326e-05
6.44099648489405e-05
5.79327299990896e-05
0.000100326329293208
2.88773114297793e-05
1.61744059125164e-05
3.45391123857457e-05
8.47744098504415e-05
1.46206191990397e-05
5.9738407812124e-05
3.9003768084067e-05
4.04561122431564e-05
1.22346446950061e-05
3.68193567093451e-05
1.88537177512749e-05
3.10679810467428e-05
5.23600673689763e-05
6.85935171075089e-05
2.52945468547157e-05
8.30676913917255e-05
3.43995791605192e-05
7.21120871532324e-05
-2.26976002907483e-06
1.67662431997571e-05
4.87867229378823e-05
4.08009616428543e-05
5.29510818679272e-05
2.34254564456341e-05
3.89930244897091e-05
4.41364836466023e-05
5.02607972987664e-05
8.22808959522955e-05
5.51413684350489e-05
5.98569608248842e-05
6.14439160466143e-05
1.87709714650673e-05
4.01737117676167e-05
3.44557628764746e-06
4.76153798768405e-05
3.41644410638192e-05
2.27821626648862e-05
6.48048180218085e-05
-2.42873115599413e-06
7.23434717138328e-05
5.8533453685589e-05
5.17706902495682e-05
2.40206823370225e-05
7.74646099706635e-05
5.80988472910665e-05
3.80718902690656e-05
0.000106528629243234
6.56753690565821e-05
3.11108246129505e-07
5.97474408751775e-05
9.78588631238596e-05
7.87942004080656e-05
3.88515545442298e-05
2.74312141840035e-05
7.08955845141311e-05
6.6606515400448e-05
8.18354559339837e-05
5.94357339753232e-05
4.39345651329612e-05
8.25085553481453e-05
9.92260595615411e-06
6.64764697894894e-05
3.0979972571969e-05
5.79562485997625e-05
6.8786200121873e-05
7.33436823316357e-05
3.6956171954028e-05
1.3961256015988e-05
1.84437585295075e-05
2.29535956898473e-05
7.83382896317251e-05
1.55308296001997e-05
6.36679559170945e-05
0.000124522831707947
7.0950518823802e-05
3.34831111861042e-05
3.67124956159869e-05
6.49175085002803e-05
2.40091027106158e-05
3.04311743852174e-05
4.10005367681886e-05
5.36145329955775e-05
2.82098262190608e-05
4.98517617971981e-06
5.69221341973355e-05
1.85410765239555e-05
5.83567664932734e-05
5.04851658953802e-05
4.12264046339824e-05
4.08584005323396e-05
3.24532018539958e-05
6.68179561124759e-05
7.39849813372327e-05
7.75546598778452e-05
1.65658161212169e-05
9.89224009955343e-05
8.12449163703189e-06
3.8988001565732e-05
4.40903428827659e-05
2.31602072250622e-05
7.00134712272657e-05
5.7265201914493e-05
4.16187038671409e-05
1.20218373014083e-05
4.86905142578403e-05
3.0674357146025e-05
5.84470990654797e-05
4.25687741330359e-05
4.97306266092593e-05
1.93159594942911e-05
6.76672900124059e-05
2.21452262550345e-05
5.10512876429382e-05
9.68150731186372e-06
2.37744805318525e-05
5.65787783172879e-05
8.11760820530815e-05
2.46044336325242e-05
5.06805504697195e-05
3.30356333562314e-05
3.70065147816636e-05
4.82402190558934e-05
6.48750291016407e-06
9.40766661289616e-06
5.08233252287282e-05
4.35260997110164e-05
6.78708305665766e-05
7.60435934757992e-05
0.000100029612855628
4.77666223450858e-05
5.94661255498728e-05
3.71204407500971e-05
6.16944516372074e-05
1.62387844816148e-05
1.7242356910477e-05
7.82980981316981e-05
3.58913193649476e-05
4.24929939775796e-05
5.55661864277666e-05
3.90609706461879e-05
2.80986498777667e-05
8.11158228005767e-05
1.75072136107575e-05
-1.22832541300487e-06
4.91489370627052e-05
7.64436589707904e-05
4.72296477834438e-05
2.69541451406465e-05
9.51374834300364e-06
5.815491705139e-05
7.99058563942004e-05
5.93461126405713e-05
8.24550370320769e-05
3.91081529870195e-05
6.05135390810493e-05
4.85252820061964e-06
3.70739008791582e-05
3.6864411484571e-05
6.73245821135532e-05
1.51806037988339e-05
1.06667345728567e-05
1.97040242415339e-05
-2.20083235351763e-05
2.08607869513075e-05
3.10905858594672e-05
9.76941934796498e-06
-7.40345651395829e-06
3.46785040401296e-05
4.94446188497056e-05
2.98635482243252e-05
4.58141873382561e-05
7.1391354698779e-05
4.26278031152381e-05
4.76649264135963e-05
2.83578407370269e-05
3.39474396774098e-05
2.63159768956059e-06
3.76770996531971e-05
2.51883990487272e-05
4.1602342285323e-05
1.79490325169079e-05
9.94319186725216e-05
4.83537103096966e-05
6.76839762994809e-05
5.81689027845048e-05
3.19453230061381e-05
2.41421766125232e-05
7.25575927583418e-05
4.24693924202359e-05
5.41113671695405e-05
4.32567780492686e-05
4.99531632926366e-05
5.25128575875214e-05
3.38799339300027e-05
4.31806357639878e-05
-7.12390115748135e-06
5.28758649876104e-05
2.00737487482681e-05
6.78239471310828e-05
1.93001497719741e-05
6.05942359241465e-05
3.76695660176327e-05
-2.27815981277348e-05
0.000101734673822839
7.61934671562662e-05
3.15985084114065e-05
2.40557528523981e-05
-1.006760187246e-05
8.73872957819637e-05
-2.33319290390871e-06
2.12496926026137e-05
8.17984320165593e-05
2.70593060332829e-05
5.62878946491651e-05
4.15209014345818e-05
8.09350999148389e-05
4.48083167559065e-05
4.57634802288547e-05
5.24294382867779e-05
7.20874221134909e-05
5.34232307353005e-05
7.29955277646127e-05
8.56681753480128e-05
7.04624759408942e-05
6.24403958724569e-06
5.82831068346356e-05
5.19035075846159e-05
6.79281330190965e-05
4.03451658544781e-05
9.20800843987588e-05
1.92780095402883e-05
4.55752229071655e-05
6.82945249273799e-05
1.28170865095113e-05
8.27576443201286e-05
9.96739618031358e-06
8.62421672385696e-05
3.96457975332454e-05
4.73586750000391e-05
6.31603853752826e-06
1.02284162354311e-06
5.77139977284669e-05
3.2368044473611e-05
1.9792014780009e-05
2.18392910270282e-05
4.45725864957128e-05
4.45349850591823e-05
3.14134720788305e-05
2.77852447382989e-05
1.91562448029107e-05
1.04601424186152e-05
6.10818708932093e-05
5.58730840116513e-05
3.33654676826593e-05
1.81668649148368e-05
5.0126400655416e-05
7.19880092733489e-05
4.93061642574276e-05
3.50954004528751e-05
2.83082469088872e-06
3.74498902620326e-06
5.34933313899679e-05
4.68666937825295e-05
8.51172197815313e-05
4.01801785225092e-05
3.78362399038323e-05
2.41885838138944e-05
4.88412022034673e-05
5.90867517700637e-05
8.51303995962224e-05
2.58882412407201e-05
3.49307474125558e-05
5.61588884935052e-05
8.85655854139912e-05
5.75205452304481e-05
6.61293730694636e-05
5.92710986116028e-05
7.58916783724039e-05
8.98724795141117e-05
7.31619857471203e-05
4.23514271171023e-05
1.91748075334669e-05
6.76491711327994e-05
4.62684480495885e-05
2.74664090633444e-05
4.22408576174041e-05
0.000116200327684603
2.00656367506148e-05
3.77718030907105e-05
1.76057880554068e-05
5.70258503145172e-05
6.81889345164095e-05
1.53505862213202e-05
1.99569425654114e-05
3.95890727100523e-05
2.17002434541165e-05
2.09616057774782e-05
3.61879843556805e-05
3.85210433565709e-05
3.724576256619e-05
5.53226193422551e-05
4.55669745385263e-05
6.65306469400579e-06
0.000100131930059647
1.38198696737364e-05
6.88760499454218e-05
7.86756297857937e-05
3.23362340161142e-05
6.71285461889162e-05
4.28369358781504e-05
4.43411261063648e-05
2.30999371569725e-05
5.17734110656875e-05
4.37345275824445e-05
1.00693057742745e-05
3.1450277301107e-05
2.39642860257428e-05
5.89597027170634e-05
5.76820146265487e-05
4.78673858276533e-05
2.59866703738332e-05
2.75104434776996e-05
8.08625575380656e-05
4.73553775914855e-05
8.6224024867768e-05
4.7869516646984e-05
4.85488449813684e-05
5.13277935434056e-05
4.99282204039354e-05
-5.09731485441492e-07
6.70637382819577e-05
1.64608670058029e-05
4.36065415622996e-05
3.72707691790803e-05
6.77160571206691e-05
6.5475118743612e-05
3.87993058204293e-05
4.17990734837482e-05
5.44629301112431e-05
2.46934310860845e-05
6.21222263972458e-05
-2.43848744580119e-05
5.11759589735297e-05
5.4523254713441e-05
3.45139640753481e-05
4.04663063215021e-05
1.12065296546149e-05
3.18789980785081e-05
1.46743682780991e-05
4.88724832640493e-05
4.54853022027861e-05
2.91518541106387e-05
2.33620989613515e-05
5.71042470110956e-05
4.64851060585157e-05
3.07829096757567e-05
4.89171897564331e-05
5.20660815973993e-05
2.9387644965025e-05
4.31041270848963e-05
1.29054559865411e-05
3.18341623090051e-05
2.25598522158244e-05
3.0897075425158e-05
7.0471530668643e-05
4.44105583605459e-05
7.03039792594285e-05
1.70735505459564e-05
1.13621458440669e-05
2.80119476963545e-05
7.45581044000914e-05
7.20226928621662e-05
5.02582923339986e-05
4.35469423764262e-05
4.09541614307477e-05
3.77907865656137e-05
6.12009145612665e-05
5.83666327100303e-05
4.39001784548191e-05
8.75754571011388e-05
7.19731292763664e-05
6.35087126057966e-05
7.19375934881451e-06
1.91505253910617e-05
4.57560099244344e-05
-2.08041694553546e-06
4.26863194642603e-05
3.74773049922925e-05
5.81267514859256e-05
8.48499456726464e-05
7.42610263358783e-06
8.16048459658012e-05
5.88162074960102e-05
5.51652325206812e-05
2.20017134465467e-06
4.53626123046556e-05
3.9322768249037e-05
3.98782980420708e-05
8.01786089392465e-06
3.43611914318645e-05
2.38907787689151e-05
2.70350591017977e-05
6.56645607630459e-05
3.33947310191665e-05
4.43521250806101e-05
2.02205763948575e-05
4.52818345376913e-05
4.30587691335488e-05
3.12626640352264e-05
3.35541633119212e-05
6.03313391837351e-05
4.60082308814917e-05
6.22839182640616e-05
3.86357319008649e-05
6.60467175044581e-05
1.33120074701663e-05
4.01513360005455e-05
4.53658763537505e-05
4.12867056845959e-05
4.61449492607808e-05
6.90708177308208e-05
2.42229315324935e-05
6.08181519980449e-05
2.04364258777014e-05
3.55078255960132e-05
3.64265792773038e-05
4.57641369624093e-05
3.08462858942094e-06
4.63021537086538e-05
6.68243045891556e-05
2.88688182930549e-05
7.02668819952221e-07
3.27254416886949e-05
4.11382627425957e-05
9.82743241902313e-05
2.56313514008279e-05
7.8463917157528e-06
3.72894685772878e-05
7.63213742107569e-05
4.91979628634353e-05
4.10616198404104e-05
3.06341798339164e-05
4.80088656073294e-05
6.54632011550616e-05
1.16146402819328e-05
4.58104971102835e-05
1.66649201980142e-05
5.95477995224883e-05
6.20283030057709e-05
6.90447211140747e-05
7.99642566812049e-05
4.16301785231731e-05
2.88635131625972e-05
1.34807652086099e-05
6.87356369530141e-05
5.90231668657571e-05
6.74072197883299e-05
4.32639349315648e-05
4.49540026970792e-05
6.99693840846211e-05
1.90113879944507e-05
5.56753528251765e-05
4.89127155512646e-05
3.76709317132545e-05
5.51090598611236e-05
-1.8742585272053e-05
7.37560269441457e-05
6.00349607754463e-05
5.01843938265295e-05
2.30622759240744e-05
2.94941160178788e-05
3.78789799374137e-05
2.37273050397392e-05
2.04814833777361e-05
4.56931781474844e-05
5.05721642977611e-05
5.19377533417494e-06
6.53896297205268e-05
5.39830030330338e-05
5.97107655340964e-05
4.35385241520324e-05
6.80393572863515e-05
8.91139872203881e-05
1.47308840465658e-05
3.01770879949795e-05
1.82476849919878e-05
4.02480345997332e-05
5.52677771679855e-05
2.88012726019561e-05
4.95286780201859e-05
5.81998614533385e-05
3.07891083402189e-05
3.67919391708182e-05
-1.06722778630411e-05
7.03550677297144e-05
8.11979256252709e-05
5.53134075691766e-05
6.83565569704504e-05
3.73915749920391e-05
1.71164519306567e-05
7.73449503959162e-05
5.51982147907204e-05
5.95707831111109e-05
1.40238369741217e-05
1.43735829066393e-05
5.19371567733112e-05
7.05456523580273e-05
2.8938241489049e-05
1.11779715491293e-05
5.80757901164483e-05
5.56591388574195e-05
3.10945806606416e-05
5.50258903150233e-05
3.04607371130569e-05
7.1192139502049e-05
1.1240177673227e-05
6.7111489933143e-05
4.48344965826396e-05
3.36720744369657e-05
9.00895514440392e-05
-3.83995501510764e-06
1.09395288932371e-06
7.83855758293411e-05
1.67144447482628e-05
8.61280646157854e-05
2.58953479471889e-05
5.36399393396631e-05
2.56947804566704e-05
4.83710292423957e-05
6.76570129770102e-05
8.77113178247966e-06
1.58147063439602e-05
4.02913377729248e-05
8.55652344784572e-05
4.3733706973779e-05
5.32489479584498e-05
4.60805356321533e-05
4.74838300865441e-05
4.30165441023641e-05
3.65580784808066e-05
6.2643350208207e-06
5.85062836729061e-05
7.25450614373736e-05
4.38229681369629e-05
2.0151589023723e-05
1.83970510226011e-05
4.88647464213481e-05
8.40471776070541e-05
6.31354249927359e-05
8.27610220883054e-05
1.526941962448e-05
3.35645027595066e-05
-3.39581443115824e-05
7.77770257181597e-05
4.26103154503088e-05
6.18159771879137e-05
6.96207655155008e-06
7.94029603220411e-05
5.89232500877673e-05
1.59428799451082e-05
8.98913008492083e-05
6.05991011776393e-05
6.12615077560296e-05
4.46491713904909e-05
2.84736804982399e-05
1.69404269259313e-05
3.02853310012018e-05
5.03972435442656e-05
9.13351133129018e-06
3.71863151494341e-06
2.51331694037871e-05
1.88649892630779e-05
3.63675467686344e-05
1.7287250069147e-05
6.56855084189753e-05
7.26191627909594e-05
5.85110232371713e-05
6.61795066110364e-05
5.52587355053212e-05
7.1995339431817e-05
6.38884783495537e-05
8.73193796431e-05
3.38219420424913e-05
1.73441572895916e-05
4.95275646712245e-05
8.39572965704482e-05
6.67964299641244e-05
3.09364362832807e-05
3.95403248272149e-05
1.95912385073656e-05
-2.77281765075249e-05
1.15651314015361e-05
3.01616937423223e-05
6.0933894029319e-05
-1.12786028226811e-05
1.72910126995883e-05
4.43433699808286e-05
8.33732449561889e-06
5.11283275636691e-05
4.4432954498123e-05
6.56077031883968e-05
1.93052585085549e-05
5.39671150558746e-05
4.33210393577179e-05
3.44074000120151e-05
2.81245499301875e-05
7.14801471950933e-05
4.82748424504409e-05
6.48487251758859e-05
6.74077778976975e-05
5.32544434536811e-05
-2.52896705573266e-06
5.42923398862294e-05
5.1190054303475e-05
1.07444561091364e-05
4.66148913270263e-05
4.57510606300315e-05
3.76944726973234e-05
6.95662493342993e-05
5.03164829147446e-05
3.40778497318805e-05
1.24116267240912e-05
4.94346785924356e-05
3.36247192944448e-05
5.27423702408465e-05
6.67425006264379e-05
3.65593438517254e-05
7.86655234281385e-05
1.86201108571295e-05
2.92807443363828e-05
2.46518518719879e-05
3.69606844337666e-05
3.38914637194622e-05
-3.13061601805674e-06
9.0960544214761e-05
6.90686662964547e-05
6.58321891531205e-05
5.01224248993689e-05
5.19037996434025e-05
6.64325100475361e-05
5.53163441376675e-05
3.31417048668478e-05
1.96723740707551e-05
4.91411357015448e-05
2.09450016328437e-05
4.7730788877992e-05
3.34560574162449e-05
6.98384665936994e-05
4.23155346117007e-05
4.82319436100984e-05
5.61897182670952e-05
8.91770945242019e-05
4.96702403483783e-05
3.45358761447798e-05
5.60247154132108e-05
2.46409618774996e-05
4.06242416572706e-05
6.85623603734693e-05
8.8201334417416e-06
5.30937017002524e-05
1.92061066471452e-05
7.65505996705084e-05
1.70531516779846e-05
2.46161035879362e-05
6.65643396305134e-07
1.21553812553619e-05
6.61514534907804e-05
2.77084083044301e-05
1.77985932357496e-05
5.61901416646576e-05
2.33029997326732e-05
1.39973498833569e-05
3.59073992931459e-05
7.03689269890798e-05
7.7878520835629e-05
1.34699512365727e-05
4.59339405974223e-05
1.67486728547113e-05
6.42546929509485e-05
2.17622165455189e-05
5.42091884550383e-05
1.08109178837419e-05
6.73470203849335e-05
7.82464871279803e-05
7.40014422066204e-05
3.22147770922122e-06
6.88910943345604e-05
2.42378602203225e-05
5.21695253842888e-05
5.62465354170691e-05
0.000107690390801306
5.60063354009888e-05
3.7310559431058e-05
8.29018147994039e-05
8.70737457579502e-05
1.93733181915503e-05
5.25064948794803e-06
1.15290053509174e-05
8.36713086317054e-05
7.25253798495269e-05
9.85306062877189e-06
3.78862089195019e-05
3.45663334066538e-05
4.70451592556971e-05
3.88355501681819e-05
5.92884118512018e-05
4.58224524648764e-05
4.32032598396661e-05
1.21443555921133e-05
3.91542311850458e-05
7.24052181616463e-05
4.97256238251908e-05
4.20083403396412e-05
3.96803604776115e-05
3.50377201821618e-05
2.6913502058407e-05
3.71263081745965e-05
4.32101693770125e-05
6.00649559229792e-05
4.78372256619655e-05
6.94322676459728e-05
7.92171955136772e-05
3.20095806660124e-06
-1.16518945803225e-05
4.62837729185542e-05
6.43807686606554e-05
1.77348363015523e-05
3.23391902635327e-05
2.39332796708266e-06
-3.58563908329095e-05
2.92003196810691e-05
8.22872325874193e-06
1.85133430906456e-05
5.7690597962713e-05
6.1468614236115e-05
1.70324994935856e-05
-4.27534631786902e-06
-1.557019450386e-05
4.47543915257852e-05
4.01149396679526e-05
2.82606494811367e-05
3.14710410217594e-05
1.66695152746071e-05
6.11729100212338e-05
5.15689960509061e-05
7.55547737305394e-05
0.00010890286212593
3.17383157035443e-06
3.17114327660778e-05
2.61186056846964e-05
5.64070730432726e-05
3.63118085229909e-05
7.65952155418292e-05
4.06923508742125e-05
3.55377666758591e-05
4.1921131971473e-05
8.33485787014521e-06
6.24742276139691e-05
4.20671340288043e-05
5.37940468461432e-05
5.65771917161065e-05
5.26281011601006e-05
2.67980332766716e-05
4.77337629848678e-05
0.000101905792687832
7.43910654465663e-05
5.57848188784413e-05
2.56689323758951e-05
4.11369534313595e-05
7.18478887513992e-05
9.84441093263521e-08
6.40632405323741e-05
3.09059159242029e-05
6.35835199463222e-05
4.81287719110416e-05
4.61702546016543e-05
3.21423769613431e-05
3.84603653762465e-05
2.57371246158934e-05
1.46436481280996e-05
4.26436540077524e-05
6.20923132972354e-05
3.68480854378049e-05
3.06932461486836e-06
4.85953774338638e-05
2.20681387209805e-05
8.80476403770283e-06
5.28985495042085e-05
8.13813637096707e-05
-3.38746615015465e-06
7.35642645225645e-05
1.11607603830644e-05
4.94545467882171e-05
2.61921387196678e-05
3.58836248857415e-05
4.56800497330823e-05
6.18679628026235e-05
2.85805268975638e-05
7.28254316279771e-05
7.46958343013426e-05
2.34435805719491e-05
1.95273918064895e-05
8.83675467827682e-05
4.20699597067001e-05
9.69276335806617e-05
3.7786707590422e-05
5.79411307340951e-05
2.65260181790404e-05
6.51575993348799e-07
6.34848159189267e-05
5.78799790342116e-05
4.36175199341563e-05
7.95622141047392e-05
7.96052599519861e-05
3.00468795752828e-05
5.11650547402158e-05
1.24738600870244e-05
4.56253652252489e-05
0.000101721719032054
4.54944804813763e-05
-1.01187427775386e-05
4.8835432349764e-05
4.20716113630338e-05
3.74930686050076e-05
7.83109843367078e-05
7.43060593100443e-06
2.06185266614394e-05
4.48950851368292e-05
7.10621595187211e-05
6.62911017985495e-05
1.781162588829e-05
2.33437163860525e-05
3.77635696642881e-05
1.85109043034486e-05
6.31840501745172e-05
1.23374925667198e-06
5.80498460095195e-05
4.53754339262779e-05
7.17522508485467e-05
3.08266364692587e-05
6.08260066067558e-05
5.41378383049386e-05
4.22117444511646e-05
1.12538909025502e-05
1.09949603112633e-05
5.48568367133646e-05
5.61991136303276e-05
7.63567946979459e-05
5.0208066803349e-05
4.3994099934855e-05
5.83533518524835e-05
4.73952519665178e-05
6.61101686440439e-05
7.0312348167524e-05
3.50095566721391e-05
6.59863393476248e-05
6.96431266937799e-05
6.92846362295072e-05
5.70623239752737e-05
4.80670434859395e-05
2.60530286819057e-05
3.48609782981836e-06
1.54525489304495e-05
9.68808604759722e-05
3.20199619228931e-05
6.16591647765232e-05
5.31810936968678e-05
1.9193889525311e-05
2.25670356111077e-05
-2.20984358565034e-05
6.97676428573991e-05
6.85364049678968e-05
1.05628348584034e-05
6.51517146228359e-05
4.61736829356448e-05
4.70971477349994e-05
3.52608847227386e-05
5.15546425521156e-05
8.47279600794894e-06
2.29633582153138e-05
4.20685032367012e-05
5.27497800439939e-05
7.23905516746396e-05
4.71583081016254e-05
4.30856570063418e-05
2.60789181125638e-05
5.07336688117516e-05
6.18238280164971e-05
2.6295275653063e-05
6.17183806354067e-05
5.65535767160731e-05
8.4657871348772e-05
2.36226747743089e-05
7.70093778816097e-05
-8.01806754255325e-06
4.90557370528309e-05
4.48240647631726e-05
4.97491551341534e-05
5.28197401133198e-05
5.80370784622408e-05
1.05782870597982e-05
5.99432105737631e-05
9.12201091468108e-05
5.88445895850261e-05
3.95561968103383e-05
0.000103483003759119
1.36577317243968e-05
3.7317913753677e-05
7.33919348894856e-06
6.03537349165785e-05
3.20844733765254e-05
5.74869601377624e-05
3.77207902174504e-05
2.31370589272142e-05
5.09469467779485e-05
4.95643799608119e-05
-1.64385020206463e-06
1.1054679592615e-05
1.71424745213453e-05
4.43633553167463e-05
1.87461380051111e-05
5.29963592692833e-05
2.09026104620564e-05
8.48580646247629e-05
1.3128083842215e-05
6.14038472573798e-05
8.05586807959122e-06
4.47813802654122e-05
3.80927482181871e-05
6.46879504404988e-05
1.7251465472264e-05
5.25162564620623e-05
1.01768414031602e-05
7.74170619273614e-05
6.47301633716187e-05
3.92593685223911e-05
3.60135560706356e-05
2.37911969661964e-05
7.02061244811948e-05
4.03833110557446e-05
4.66486210809098e-05
3.4778653464292e-05
5.33137703713352e-05
2.86450691593112e-05
2.8662161797979e-05
5.10675368541597e-05
3.79975132145151e-05
9.33262455375632e-05
8.13131226239104e-05
3.39199415170115e-05
3.80441231238623e-05
1.10453405253359e-05
2.68830629082186e-05
3.32922882313139e-05
1.20414961027136e-05
7.89820298404318e-05
4.86269232480494e-05
4.64892193740542e-05
1.25078915083405e-05
4.80350635844455e-05
2.66106217211338e-05
8.46030007970723e-06
1.30766186335241e-05
4.44039298112579e-05
3.33896377524842e-05
4.36792635717778e-05
6.37921576998506e-06
3.63987200937962e-05
5.03260794765761e-05
6.28556728655969e-05
4.72508112453037e-05
4.26088060443143e-05
1.42153419272095e-05
0.000100133610455946
5.30997483663327e-05
5.98596120159597e-05
7.06992544555932e-05
3.03058820944974e-05
0.00010279075942578
5.41654146694996e-05
5.50293993785841e-05
1.41263206996257e-05
3.03361404978611e-05
1.83270643489323e-05
7.81357400882565e-05
4.81449468153074e-05
6.66230399453186e-05
3.00687835631472e-05
4.58645884633854e-05
4.18244135145943e-06
4.81797004322808e-05
5.53130668002734e-05
4.67476789099469e-05
8.1170723281075e-05
1.78614411123216e-05
4.14725289799147e-05
3.3786137771213e-05
6.60823667667235e-06
3.02576490561988e-05
2.42995707890403e-05
5.31530651884033e-05
6.39469133443386e-05
5.10351587115009e-05
5.98484298691407e-06
3.90762590120313e-05
5.59195435236182e-05
2.48663101739708e-05
1.56453821383724e-05
8.5910887814843e-05
2.25486100821394e-05
-2.42476243241001e-05
5.39529440909517e-05
6.9886818272782e-05
5.23947899415847e-05
2.11051769461734e-05
5.58452851482529e-05
5.13010435744241e-05
3.68243107125033e-05
4.22903787010406e-05
6.13763993559413e-05
5.05452123829373e-05
4.79591755621395e-05
4.09568392838929e-05
7.6484530414889e-05
6.23725801185453e-05
5.51451402479063e-05
5.0488178861311e-05
-1.34820701712053e-05
5.61276594080289e-05
3.12216661910217e-05
-2.57161562244885e-05
4.56042385545559e-05
5.84382569863651e-05
2.4536560014433e-05
5.97404961910032e-05
7.86989686187701e-05
6.04343227072112e-05
-2.17017378491141e-06
3.07859764457764e-05
3.55180313503207e-05
1.4680878575397e-05
3.85749002358314e-05
-5.26738965762559e-07
1.68078749383127e-05
9.84871694296594e-05
2.09168132862857e-05
3.80228934722475e-05
6.17022619719393e-05
5.24534370952836e-05
4.41775045116332e-05
2.8101104476735e-06
3.78195250493671e-05
3.77691690102148e-05
4.37719469389893e-05
5.52856604316421e-05
3.39382449531581e-05
7.78270414504391e-05
5.356516853956e-05
4.1613337875867e-05
2.90616281398363e-05
4.12738938957446e-05
1.58668115375971e-06
2.00027542320937e-05
4.58465762612735e-05
-4.78313235504137e-06
7.3895746151304e-05
6.18750529676439e-05
1.66483818899912e-06
9.97219343493474e-05
8.00010237642608e-05
3.03093751078804e-05
5.11324104483832e-05
2.06390345036158e-05
3.57709162573817e-05
1.34221242571972e-05
7.25746334958054e-05
8.95164017868084e-05
7.3327116599972e-05
9.42792851403914e-05
5.69578544739523e-05
2.55565471000583e-05
0.000105138161707495
8.48246984491697e-05
4.07495885612667e-05
7.97101332586703e-05
5.30098882674786e-05
3.71890203117356e-05
7.73676355633801e-05
3.0157888310974e-05
3.85838466980576e-05
4.65754573425055e-05
7.97387851582582e-05
3.33291568709076e-05
5.68555272979934e-05
4.2693701609955e-05
8.23587394624519e-06
-1.21807905654749e-05
2.33839532029746e-05
1.92270004256899e-05
1.4718566464881e-05
