# Supplementary material for: Research on computational propagation and identification of mine microseismic signals based on deep learning
Source: PLoS One. 2025 Oct 22;20(10):e0334641. doi: 10.1371/journal.pone.0334641 (PMC12543183; doi:10.1371/journal.pone.0334641)
Supplement: S4 Data — (ZIP) [file pone.0334641.s004.zip › 000100700000179.xlsx_0.txt_24.txt.txt]

6.74179474131893e-07
4.38106517952239e-05
4.51872062223212e-05
5.54826876409457e-05
4.42702744629873e-05
1.04757446731242e-05
2.35394364490925e-05
6.98813137445762e-05
2.69328182452332e-05
4.55690297994546e-05
3.54029606112335e-05
2.64195529623309e-05
3.04810176524236e-05
7.86696934834734e-05
4.48056547727928e-05
3.60920928635565e-05
-6.37779425830019e-06
4.45834343645521e-05
5.37923442362332e-05
3.77339955727688e-05
3.11207699321667e-05
9.17192186015181e-06
4.22339564096469e-05
-5.39327771741613e-06
-9.31731532981734e-06
3.9649386940246e-05
4.94740597966495e-05
5.04215756227232e-05
3.41166916589049e-05
6.49240056376811e-05
7.07671305523217e-06
6.62916583386887e-05
5.23190826211353e-05
3.3722471509674e-05
4.8274886511377e-05
5.49491297832249e-05
2.86397978496889e-05
1.61578856409962e-05
3.79681941310471e-05
3.63460053669938e-05
0.00011033509096065
3.87979892391807e-05
1.53684466984622e-05
2.02120314576005e-05
6.96498197264867e-05
9.35515996027104e-05
2.60528419926039e-05
5.841125523727e-05
4.15600568437503e-05
6.27395403071815e-05
5.00973514207343e-05
4.72505927886633e-05
1.31405994369135e-05
6.12559986182893e-05
6.03637299371916e-05
8.13261594668668e-06
6.20342894025245e-05
4.44273622087624e-05
5.49012253723427e-05
1.32140360811327e-05
5.22312691917336e-05
6.21321583582204e-05
1.28324032654237e-05
2.32286363557643e-05
7.03358529907563e-05
4.21686543260834e-05
7.13518494870766e-06
3.80044605065946e-05
3.7655966320687e-05
8.46852611138239e-05
5.88452049261039e-05
3.12049701643198e-05
5.20033567958649e-05
6.3063126525141e-06
2.67918172192389e-05
2.51146110461994e-05
3.40526650267542e-05
3.23116986011108e-05
2.27973916092605e-05
3.14678569920857e-05
3.50902006747366e-05
7.84542360460128e-05
1.29348982729261e-06
5.25293523937193e-05
9.23021540472329e-05
4.81694867331468e-05
9.8606924724004e-05
2.93076398820043e-05
0.000107902416094793
4.62906917536251e-05
6.21672177082127e-05
7.35040264408664e-05
5.92848268761815e-05
1.27872038091602e-05
1.23541716021021e-05
6.57041633031694e-05
5.33015713981016e-05
1.02513266301023e-05
0.000112920658757148
3.33582152094236e-05
7.28524454532659e-05
3.78874316208678e-05
3.26650587542625e-05
3.22177219452845e-05
1.29656784492115e-05
2.60358031051391e-05
1.8739552620835e-05
2.76360453579145e-05
3.34901500239722e-05
3.28418999895661e-05
3.80908512355427e-05
-9.99058195374799e-06
4.81877864030831e-05
4.19365484277863e-05
4.77554393833387e-05
1.50314210885393e-05
9.43266158775677e-06
6.16352001079146e-06
3.07066223353836e-07
3.07563336912852e-06
2.74370464734972e-05
2.72497821462535e-06
5.31813502204925e-05
9.3890755274356e-05
3.17859576495181e-05
8.96489293277446e-06
3.51612717133399e-05
5.01317314942193e-05
-6.61109983732895e-07
1.65570047707471e-05
7.64332562180861e-05
4.69784226469381e-05
3.30356055816559e-05
1.5890380474017e-05
5.95558345253246e-05
2.64053608723033e-05
4.41795885551725e-05
5.68489705469533e-05
3.3629656981296e-05
7.66808641365876e-05
9.00829070425044e-05
2.85925301238143e-05
-2.495298373791e-06
3.40442361991699e-05
4.53686511819124e-05
7.57721167358119e-05
1.56728850973379e-05
2.16886913144787e-05
6.65936783029787e-05
5.49882300257526e-05
3.80233767552359e-05
5.99210294021507e-05
9.66843513291661e-05
4.30135812711095e-05
1.13453720241157e-05
3.74680807038495e-05
3.56073190359875e-05
3.39763338629043e-05
-4.27256688838711e-07
2.17653066335932e-05
2.95794771142351e-05
3.08630959297557e-05
1.39854738743583e-05
4.73196011395044e-05
4.8051715655446e-05
3.95715286795194e-05
6.71802115947521e-06
8.67535169268474e-05
4.36670992138183e-05
6.36206396479341e-05
3.67787843016864e-05
5.73528921197913e-05
2.87867098061977e-05
9.29776595429656e-06
1.78722244710398e-05
5.80252850950421e-05
5.72915357754882e-05
9.96007967498073e-06
2.23227722448028e-05
3.31805407845379e-05
7.75433231447008e-05
5.42660284388648e-06
9.04797853180556e-05
3.43259835103314e-05
-4.4845160722402e-06
1.91559606683075e-05
-1.06503087466544e-05
7.64499894403146e-05
4.62607270305603e-05
-1.88706022058325e-06
5.30812201100256e-05
3.11642101334722e-05
4.60567902745163e-05
1.95128157795333e-06
1.88438781804726e-05
3.44146106341564e-05
6.57307917123479e-05
1.50754474209561e-05
7.78988339905566e-05
3.01579145613836e-05
5.96482770401991e-05
7.85735349423852e-06
3.71249465344905e-05
3.93265092263947e-05
1.84963793545258e-05
6.07645903196058e-05
5.41159486733455e-05
1.29717545562307e-05
4.1069700019754e-05
7.58545920497919e-05
5.50836347370124e-05
5.34415708448543e-05
3.93407093776915e-05
1.75652372640539e-05
7.33215438790048e-05
3.48642569894907e-05
2.32483477659058e-05
4.11310844349724e-05
8.2097027230148e-05
2.48957861513408e-05
7.13491781141458e-05
3.81131965758951e-05
2.92675603683113e-05
-7.83413478620271e-06
9.55857567466261e-06
4.53781349099909e-05
4.93842870499999e-05
6.18523646839056e-05
1.47934988670525e-06
5.1674150828275e-05
5.16479848105654e-05
4.51815854127293e-05
6.63999708738801e-05
1.1963754160892e-05
4.94427434504942e-05
3.25657405125814e-05
7.47129294446731e-05
5.69736297564587e-05
2.21604794423042e-05
7.28961064809095e-05
5.3150670679681e-05
5.60083617953474e-05
2.48931103114721e-05
7.17953611189885e-05
6.8881965289949e-05
4.38993185004124e-05
4.13702879908521e-05
7.09979551105486e-05
6.12048226486094e-05
3.9453389752883e-05
2.10292488151817e-05
6.20332332865473e-05
5.94894043836813e-05
4.10111986000792e-05
7.84417605208088e-05
2.57320590297721e-05
5.18809824466854e-05
3.220491879624e-05
-6.60788118352698e-06
4.58278707892523e-05
4.96517697962274e-05
5.93799771445088e-05
6.78076249350517e-05
2.24704716819107e-05
0.00010634681051575
3.73369270554725e-05
3.00855719429705e-05
9.10611878711233e-05
7.26226850282644e-05
5.55168613258592e-05
5.51234023589427e-05
8.76938392539088e-05
3.3805791982725e-05
3.88030665225928e-05
7.50762870650568e-06
3.58890712102782e-05
4.2335538199867e-05
5.80860197083421e-05
5.72402175383203e-06
5.90652006998679e-05
3.77976522195513e-05
4.48103952586307e-05
6.50540250364942e-05
8.25785165461898e-05
2.12431439583801e-05
6.5938607223531e-05
2.1829134723652e-05
5.86524002805154e-05
7.46278834627166e-05
4.51879518836059e-05
2.24663678456848e-05
5.17304300575209e-05
4.23896879259029e-05
6.82785846459407e-05
4.20172247691542e-05
7.111050556081e-05
3.21556395340266e-05
6.33555059405785e-05
3.60440106750225e-05
7.43556430277052e-05
4.49653551627672e-05
5.6551393983423e-05
6.28728387720163e-05
1.56366373064536e-05
-1.74186375363555e-05
4.15565063958434e-05
4.98479159131951e-05
2.69804128386048e-05
5.1426612553469e-05
6.88059958327623e-05
5.17745995352157e-05
2.80602045322586e-05
4.77233093485927e-05
3.74719658902464e-05
-1.6580221671216e-06
2.06119446277185e-05
2.95890429486599e-05
3.2119574542449e-05
7.92015512422807e-05
2.88789756293502e-05
0.000105937114306444
7.96022999343054e-05
1.33028671363829e-05
3.20876667591447e-05
2.91017795451736e-05
1.99451464394614e-05
4.8643958779582e-05
5.92408525098109e-05
5.43341283075263e-05
6.15545131760038e-05
6.01939777581608e-05
1.90465889618904e-05
-1.85107894256169e-06
4.1805694239712e-05
8.13736920760515e-05
6.87692759396779e-05
-1.51804004745634e-05
4.4559183611709e-05
4.77926828735232e-05
3.4498893242355e-05
9.89708777434453e-05
3.54283737581795e-05
6.1581955604472e-05
5.62764323281177e-05
6.61440769983074e-05
3.96850616677191e-05
6.56176641948281e-05
6.17421900568455e-05
1.42257119934521e-05
4.17454216474458e-05
5.2067504975341e-05
5.23954453104196e-05
6.91852101492569e-05
5.00714674427413e-05
2.20620682891705e-05
5.9630625079284e-05
7.35971816079934e-05
1.92526229052216e-05
4.29367633616049e-05
1.09355486870481e-05
6.19574257147841e-05
4.69799273222621e-05
6.4619395422392e-05
2.39770921103911e-05
-1.04389570786498e-05
2.92052740108903e-05
2.28928237377058e-05
2.4975382030706e-05
5.76673743697215e-05
2.63878460319128e-05
7.24592661707868e-05
5.90694727647214e-05
4.71049716353855e-05
7.32535137336278e-05
7.69037398709788e-05
4.14875729992089e-05
6.93518547280137e-05
9.13891532937954e-05
4.39609053223415e-05
2.71750670154856e-05
4.76884681560161e-05
5.07312850771364e-05
-1.70351066025229e-05
6.79538572256465e-05
3.99528115022888e-05
2.8297022747767e-05
6.39555394564168e-05
4.65567630238981e-05
6.25434795206153e-05
4.17843148422086e-05
3.75515062794467e-05
5.87794291829899e-05
7.24970280490858e-05
1.5165653048109e-05
7.06247512416543e-05
3.84637043316094e-05
4.89330940690016e-05
0.000101345573984005
4.51286512971152e-05
-8.47613688335421e-06
7.40265778908692e-05
4.12317006089954e-05
5.99474492994398e-05
3.43993152383857e-05
6.36816910884538e-05
2.41348216803257e-05
-8.03010265940711e-06
5.53300752455523e-05
1.22013411638558e-05
7.52683773346057e-05
7.62960069449059e-05
2.05597198730147e-05
5.70105608496235e-05
-2.76487978092964e-06
4.61240429801571e-05
-3.61851571163689e-06
-3.4892568270907e-06
2.28775432305033e-05
8.85415434594082e-05
3.0852918935268e-05
6.34725438338295e-05
6.58398046783099e-05
8.12873627062067e-05
3.28884861822167e-05
4.03909670171924e-05
3.10834338231542e-05
5.33130500343497e-05
-9.17522330918849e-06
1.6484542795702e-05
2.14131317648459e-05
6.39283490813661e-05
2.8895038501371e-05
1.87236138557333e-05
5.47976428098094e-05
6.22988434418875e-05
1.52684241961243e-05
6.78714897365986e-05
5.37126891024418e-05
6.0323894567984e-05
7.73499119869724e-05
2.75510225780756e-05
6.07085597850271e-05
3.72690157676332e-05
5.5173854134228e-05
3.15175325258355e-05
3.24744006524104e-05
9.65608903081079e-06
6.96188253525425e-05
1.51088765181998e-05
2.16937468979671e-05
6.08166525413355e-05
8.91626402999322e-05
2.03595209481516e-05
3.58075541736134e-05
7.03780046722725e-05
8.4995163454337e-05
5.29451585704595e-05
2.57063897837169e-05
2.3273672460517e-05
2.48358396966383e-05
4.15951213018834e-05
6.53934780843727e-05
4.47759569040508e-05
3.77901345746289e-05
4.33603970467213e-06
1.48342000967346e-05
6.30071377038264e-05
3.22059867925509e-05
4.41238632748587e-05
4.12846719523095e-05
2.06350261811376e-05
1.65589006824843e-05
6.21503607310569e-05
4.83505934801726e-05
6.15158590760155e-05
5.42195781502058e-05
2.88360610011908e-05
6.55570637130126e-05
2.67427570176595e-05
-1.40562066614074e-05
3.34582235321585e-05
6.75164501577188e-05
7.08765908741604e-05
-2.20930944404918e-05
4.51344013763232e-05
4.91756586209545e-05
1.27651334095733e-05
2.66082782562645e-05
5.45052750965406e-05
4.2498641102458e-05
5.27962746369185e-05
6.05317198645586e-05
4.68795602594066e-05
-8.87475590960452e-06
5.70657420776715e-05
7.37323683632191e-05
1.01802566787152e-05
8.52682136617461e-06
7.22099989007243e-06
4.745423006631e-05
4.96705844104628e-05
1.98651915510225e-05
2.90606693557948e-05
2.77541254425602e-05
4.77593399649362e-05
5.81055904668832e-05
0.000103743283647484
4.5078033733629e-05
1.21304300158707e-05
8.36234605285832e-05
4.49178692464239e-05
4.12332119450927e-05
4.50451277740373e-05
8.32239537429697e-05
2.71918362296465e-05
2.9634317137108e-05
4.5317487046017e-05
4.85313456552034e-05
5.33561043384104e-05
2.23149148023205e-05
5.42463441203783e-05
4.24700705779819e-05
4.5304698836747e-05
7.59712130233803e-05
2.99844116946487e-05
2.81892298998532e-05
6.80173049969499e-05
6.40669282354494e-05
4.42468422928497e-05
6.40573434836853e-05
7.40397852716311e-05
2.85431092893711e-05
5.54779356127424e-05
9.55038976184005e-06
7.15190280343665e-05
3.35186445903615e-05
5.80319124753756e-05
6.51263400915404e-05
2.1093370216128e-05
1.73186807692107e-05
4.03680035604893e-05
1.85750786468577e-05
3.40161855250035e-05
4.0363612398383e-05
7.24036804094998e-05
1.78489353545227e-05
7.69149789638012e-05
4.05589674368182e-05
6.86628533415042e-05
6.20013663815391e-05
6.91352959507777e-05
7.98881827196218e-05
4.8195166860701e-05
3.55838968480796e-05
4.17490170669922e-05
4.65096783926276e-05
4.57663064043225e-05
2.25002233791683e-05
2.78758299921447e-05
6.45993001027955e-05
3.43321601128665e-05
9.92770249471354e-05
2.82165784113785e-05
4.54090809194564e-06
4.48456560901897e-05
9.1659035351309e-05
4.05733759612277e-05
1.28708065559909e-05
8.42452549150882e-05
6.438316662089e-05
1.80120503425977e-05
6.51295166635723e-05
7.73263058948431e-06
4.21271981590911e-05
8.81142240301754e-05
6.62588535259923e-05
2.74021730615789e-05
6.50583677100933e-05
3.70018682909597e-05
3.051917873537e-05
4.2668534752123e-05
5.69786984746064e-05
5.10973049225678e-05
3.23610282348974e-05
2.23640680199129e-05
3.97441083602409e-05
5.41475364177212e-05
7.7053447483727e-05
5.41272708417464e-05
6.73948891206846e-05
8.14708657278119e-06
3.83352801216742e-05
7.69558471859219e-05
3.74478736560466e-05
7.83793600975926e-05
7.9476246094715e-05
2.1624730699557e-05
5.32288467936203e-05
2.93744752007382e-06
7.43718869239291e-05
7.0491893256621e-05
4.33102738922496e-05
3.86945650289366e-05
6.42714585720939e-05
-7.0891190550351e-06
2.57207792913175e-05
3.65676573324961e-05
5.36051927754215e-05
5.81563390435845e-05
5.094569089526e-05
1.10249915918355e-05
5.79286403130456e-05
9.71151817960809e-05
6.91202548836385e-05
2.95808170355076e-05
9.84599664523636e-05
4.70737156746283e-05
5.78117542979584e-05
5.72516332919205e-05
1.69541421891334e-05
2.70361633771908e-06
3.35447277385624e-05
1.32353329790003e-05
1.7727812427016e-05
-3.30301087428951e-06
3.81330491764566e-05
1.55658699001364e-05
3.35446912193325e-05
2.19305877260477e-05
8.09462961074649e-05
2.91972797657961e-05
1.09790605954795e-05
3.30335856165668e-05
2.76998779508287e-05
2.1850196982893e-05
4.75932871378619e-05
7.72635855252367e-05
1.68939028844966e-05
1.95827955838874e-05
5.82010549367415e-05
1.75713376091657e-05
4.17542986840611e-05
4.55331448297616e-05
3.81623496172229e-05
5.25470712128418e-05
9.84584419608536e-06
3.3632747354824e-05
4.84759825803763e-05
3.55454020613547e-05
7.42866044626551e-05
3.98754638422104e-05
4.44024788599843e-05
4.05621570062514e-05
4.40558278884359e-05
2.94855113710637e-05
5.09034241671276e-05
4.10169251938402e-05
6.84298586954397e-05
4.87136096299723e-05
3.37351342491359e-05
6.16707007847876e-05
3.62621937479681e-05
2.18584293085267e-05
9.00725734102492e-05
5.60522997685325e-05
8.13278777589172e-05
5.7359929771736e-05
3.05374427763663e-05
2.21028542990177e-05
2.17968749294291e-05
4.42063286635569e-05
9.02349277376004e-05
6.053480574318e-05
4.25878389853306e-05
1.6832232179355e-05
9.15783321517161e-05
3.78369292388089e-05
4.96651517459955e-05
8.73869403990385e-05
3.64287388651856e-05
5.12353829442394e-05
2.96141189968531e-05
4.84255818309523e-05
1.45877585883437e-05
2.31926197594229e-05
3.77129596637925e-05
9.1096276625189e-06
3.4801447194729e-05
6.52484934036442e-05
7.6553260543786e-05
6.21185828464949e-06
5.60650532699584e-05
2.68132330789642e-05
6.09600716367464e-05
2.09852505225801e-05
2.89171193485784e-05
4.05316112413052e-05
3.98129322684465e-05
1.71862802975558e-05
4.57095404830984e-05
2.78315503723212e-05
2.19335946901031e-05
4.88256860466555e-06
7.76603610347053e-05
3.86681359738695e-05
1.21442052269773e-05
5.391787367485e-05
2.69308548699553e-05
3.02991585361676e-05
5.20357598074317e-05
5.004786122803e-05
7.77203107678432e-05
5.91139527561216e-05
6.34454957804455e-05
5.34971934546005e-05
6.09300455978164e-05
5.34645960742467e-05
5.22190949733262e-05
4.40361879977625e-05
7.7333507887888e-05
7.89555752088455e-05
3.11645140054505e-05
5.08463739297697e-05
6.03196563706296e-05
4.59677651537748e-05
4.75446001820666e-05
1.67328611914637e-05
0.000108334918382783
6.53528764900331e-05
5.38147577902061e-05
3.46900429522095e-05
-5.1478152876172e-06
5.74463368679245e-05
3.25247032769817e-05
5.51746434091617e-05
3.61935397093104e-05
4.60511618804942e-05
4.21953461147333e-05
-3.3611422354955e-05
2.40024454658766e-05
6.44879012598905e-05
2.51477006195985e-05
5.43591814419471e-05
9.14928561213863e-05
5.2476251870885e-05
4.83401873689388e-05
3.80896002001964e-05
2.75825841831366e-05
2.00651245046858e-05
3.77306006403347e-05
8.29842215795924e-05
5.93394886026069e-05
4.43529453274744e-05
5.5724751509185e-05
2.78458957432464e-05
3.61437425195462e-05
6.35830664150041e-05
4.00860758805678e-05
3.29236459076532e-05
4.15250193844276e-05
2.80137836889707e-05
3.06410629052194e-05
4.66969280508214e-05
1.0278600311998e-05
5.63061054721345e-05
8.98132883413238e-05
8.29668683692702e-05
2.06267299415191e-05
1.94411388635209e-05
9.04328099617798e-05
2.61505818496778e-05
6.03394068594179e-05
5.46810526811806e-05
1.57375420201963e-05
7.14674368936711e-05
7.0360770101884e-05
5.33802761356372e-05
3.57398355241892e-05
4.11365313028206e-05
1.67704865460118e-05
4.28688426946665e-05
2.78683419684129e-05
4.87326447867603e-05
-5.47500759406694e-06
2.68131964078376e-05
3.14743070533763e-05
-7.50828121418249e-06
2.69549761722036e-06
6.93599065870684e-05
4.30913385781275e-05
2.39419018530212e-05
2.35390303234724e-05
4.55236145187739e-05
-3.54472973103057e-05
2.05368207094737e-05
8.21394850297378e-06
4.92137706234647e-05
4.585250832959e-05
2.65748846222363e-05
3.03579497089221e-05
3.52716455586156e-05
2.55917566156142e-05
4.32943808074217e-05
1.34329450415625e-05
5.45791163381314e-05
3.50151855395719e-05
1.5318102934768e-05
3.40471980354316e-05
6.92453947849181e-06
9.50361896306343e-06
1.99659130212132e-05
4.14712688020161e-05
3.0878335024852e-05
5.25883365750991e-05
6.49631048547466e-05
2.93267434257958e-05
-6.08387835904862e-08
4.37762524591386e-05
6.76196381258575e-05
7.07990450774095e-05
2.91247865012806e-05
1.9016886524958e-05
1.83567938798261e-05
8.05135031098041e-06
8.60069194540992e-05
4.02314091556938e-05
2.81778719174251e-05
2.96367482070984e-05
2.41194324007317e-05
6.60674990390603e-06
5.28111804867483e-05
9.78794548941753e-05
2.61765103404653e-05
4.77144549986634e-05
6.66390885812166e-05
6.18585653429532e-05
5.11690601296386e-05
6.11873494867439e-05
3.03288747617956e-05
4.04017520936873e-05
2.42838273055072e-05
-5.83355253966668e-06
8.15300991203884e-06
3.22757924187296e-05
1.11436846919297e-05
6.43657234481965e-05
4.43345942432543e-05
1.07264752926262e-05
3.72898438312687e-05
5.32521143759419e-05
5.6600566599215e-05
0.000112011732448849
5.11748109660412e-05
5.06911593752157e-05
2.25554483074929e-06
5.36258276083893e-05
0.000112477961769152
3.09819472205657e-05
4.19181642051467e-05
6.02554619187909e-05
8.65425326557978e-06
6.03365263968284e-05
3.4426751874381e-05
5.45560883597612e-05
2.55079976003567e-05
6.77850149635137e-05
6.50896362085961e-05
-1.27552718818516e-05
4.68722592162743e-05
7.50497717865885e-05
7.72833896550097e-05
-1.71818274485425e-06
2.78535112720039e-05
3.53757043264401e-05
5.00886476439201e-05
5.56982783928313e-05
1.23369365308149e-05
4.28629894419013e-05
4.49057167215274e-05
7.53249835863005e-05
3.78446015087109e-05
6.15222117710957e-06
-3.33107030938226e-05
-5.21825633777246e-06
-6.58770884933608e-06
1.45342494941128e-05
5.821539316648e-05
4.32706935571184e-05
1.13157743674688e-05
1.88901133056325e-05
-1.20604353727078e-05
3.83437316217362e-05
5.17932196750876e-05
7.56895319893294e-07
1.90401298948652e-05
1.41841682065392e-05
5.09552571844817e-05
4.539973264324e-05
2.0920886853823e-05
7.6160887843664e-05
3.00092741974258e-05
0.000101654470759604
5.17850434062102e-05
2.02472769399606e-05
6.44105813700385e-05
-3.00024373884155e-05
6.814921268849e-05
6.84602600077481e-05
1.51715020231855e-05
3.37373393357844e-05
9.52057790029995e-06
2.02917510411755e-05
6.09171476314994e-05
1.89386272596904e-05
2.25669182776522e-05
2.36173493140732e-05
7.60186592897923e-05
1.85992977917519e-05
1.2077730140178e-05
0.0001035283453915
5.72613575277248e-05
2.42308195494583e-05
1.01590511746297e-05
4.93563207965791e-05
4.1679270126697e-05
2.9278942795976e-05
4.32858884032829e-05
-6.53227181469145e-06
8.28368834490058e-05
-1.07358974151779e-05
2.00929228767463e-05
4.77011949088904e-05
3.66321745480679e-05
2.07529542075765e-05
7.84316530213541e-06
5.74629774599664e-05
4.55732760792768e-05
3.27097479129164e-05
7.88947290881022e-05
3.29867396227804e-05
3.77398317646096e-05
5.30197129604371e-05
5.67905075382312e-05
7.8175690867579e-05
2.25647403572273e-05
4.08513462709031e-05
7.64367990291719e-05
8.06574112397036e-05
1.03941264271156e-05
3.18616089061382e-05
4.40322321702919e-05
3.57506111786781e-05
2.31978941439495e-05
2.38038956244106e-05
2.19487489537301e-05
1.59649658328266e-06
9.20587176196748e-06
7.51682832638014e-05
4.23114432950432e-05
4.42784681293359e-05
7.35753421115778e-05
3.65106744846559e-05
4.51147658465101e-05
-6.81011614463538e-06
2.48744409389696e-05
4.63739483118685e-05
6.09312207644024e-05
9.25239825650206e-05
3.64978591942561e-05
2.3389420521613e-05
7.57072327395878e-05
3.87007841918703e-05
4.39337462541646e-05
1.45480620738815e-05
6.26918367929083e-05
7.65292616452138e-05
6.44329596010153e-05
5.67766665954611e-05
5.00658353790683e-05
8.16412945405348e-05
2.8649284476402e-05
4.50507079038856e-05
6.79945557418218e-06
6.76407639614557e-05
3.35594132527133e-05
1.50975613527951e-05
3.59016707950025e-05
2.58646549297727e-06
-2.75744207860492e-06
4.23773422671606e-05
3.73384511008339e-05
-7.06835822748723e-06
4.31976297629031e-05
3.26403424254974e-05
1.57760522029931e-05
5.48017573264185e-05
6.21015248004937e-05
2.24868701483951e-05
5.24344575993555e-05
8.07782270338976e-05
2.12541371736964e-05
2.09622949010479e-06
3.69800489907347e-05
2.09169332134624e-05
2.50369475435113e-05
1.78487173319183e-06
3.08443533552226e-05
3.56401118086088e-05
7.39907561894319e-05
4.63033241993534e-05
5.01013432876606e-05
7.3825196726989e-05
1.71823147042768e-05
3.89954968858951e-05
2.92238399977883e-05
8.33590942895242e-05
8.99610400926442e-05
4.30320438691215e-05
2.12626042689225e-05
5.86452276259082e-05
6.32061580279774e-05
4.73144976158231e-05
4.16625575843967e-05
5.31950396609728e-05
2.37169140582183e-05
3.3636581618959e-05
1.72547115341489e-05
-2.10704929406059e-06
6.44166219434621e-05
1.33782150868858e-05
1.9888153284153e-05
3.48258879125778e-05
8.38628518830229e-05
3.28490199412511e-05
3.12849389320901e-05
-1.87779580782246e-05
2.54065086102093e-05
2.61134583582914e-05
-2.66657376691014e-05
5.10517958517721e-05
6.25814790485885e-05
0.000114412745676488
6.06100224652443e-05
6.35028397105901e-05
7.66795633068599e-05
4.06544440994476e-05
5.98762132716827e-05
5.29100897878965e-05
6.80405868769245e-05
-1.93689183320901e-06
4.29163299993105e-05
3.70676332443512e-05
8.06690976913737e-05
5.87596620191318e-05
8.96752847574898e-05
3.91014870335323e-05
3.6872316070744e-05
4.91278093608397e-05
0.000103988948972401
4.82140407146524e-05
6.01268660677932e-05
7.43767985923328e-05
4.28364021896801e-05
1.90210022103304e-05
7.07292475438467e-05
1.29641447658283e-05
5.65343384188972e-05
4.48621217914474e-05
5.60948717199961e-05
4.98961427008479e-05
3.72793228229372e-05
9.14850761575033e-05
2.29611008703004e-05
9.74279610556735e-05
6.08464146296517e-05
4.34462263903413e-05
4.53482756721796e-05
4.87832700338998e-05
7.21895608206355e-05
1.75649634645225e-05
4.59703879600309e-05
4.52302781733788e-05
5.01498691377074e-05
3.61633785418172e-05
3.5759024811996e-05
2.92378123055445e-05
5.533125917333e-05
1.02333449580982e-05
6.2532503706082e-05
1.46467269623144e-05
3.90074578434267e-05
4.13626921256631e-05
8.06313191893861e-05
3.76693137438086e-05
4.24138586464401e-05
5.74067674778046e-05
2.63174891459874e-05
5.9958194742671e-05
2.92535096865773e-05
3.92141143199683e-05
9.00239919256674e-06
1.51248570188107e-05
8.71462031940518e-05
6.19095698402698e-05
6.78772903871244e-05
9.05735820511072e-05
1.84440165680044e-05
4.42093818140513e-05
5.97589817847094e-05
3.00467060951848e-05
6.12823635986489e-05
0.00011255035325235
6.70711281838209e-05
1.88482575222143e-05
7.33900975825905e-05
4.04738647328482e-05
4.79822394014806e-05
8.64943285347447e-05
3.97044645472238e-05
2.89359229431455e-05
4.75583694214627e-05
6.80212249812943e-05
7.34466652029172e-05
1.40349025077447e-06
6.21374986414968e-05
7.4926025836541e-05
4.25538330403368e-05
-1.45430127748976e-05
2.38904325144376e-05
2.52257502770504e-05
2.22800450490315e-05
3.75487883721331e-05
-9.51478181433287e-06
1.65306430259639e-05
2.50644321982712e-05
4.12825693011354e-05
5.14198560348496e-05
2.22749270283478e-05
6.82895007298056e-05
2.65621373098541e-05
6.77640179957505e-06
4.25735123713595e-05
3.52962973298684e-05
-6.59081522092945e-07
4.19968784606925e-05
2.81199202565717e-05
0.000100995210263342
4.09439712023501e-05
6.6407482570994e-05
5.43011633930396e-06
2.41424831097356e-05
7.77603903591617e-05
9.05401455723395e-05
2.31888380903299e-05
8.05329126352986e-06
0.000115006535383522
6.06423223147009e-05
2.42555432601375e-05
4.12337960841843e-05
3.75878977419057e-05
5.54252359734191e-05
2.80998146649345e-05
4.38678962533198e-05
4.13177582087824e-05
6.61057781805396e-05
0.000101559849080632
9.81945754573425e-06
9.42891061534082e-05
3.42898256504812e-05
8.51418690437087e-06
8.52496946870761e-05
1.28612373960208e-05
1.59997215594598e-05
5.67645396967721e-05
7.84266502179379e-05
4.92569640444542e-05
6.31383644137787e-05
3.29403238168233e-05
2.19629807404446e-05
9.81696169203298e-05
1.8489711884382e-05
5.26023876093815e-05
3.40506806796443e-05
4.67510644290046e-05
1.98327857388964e-05
1.61220318752837e-05
3.87441066726611e-05
-2.30822393731152e-06
5.56684908380485e-06
2.85869025101029e-05
7.88198024329142e-05
6.10156917361023e-05
3.58576533973129e-05
2.30009111532499e-05
5.11639220215753e-05
4.44042583381853e-05
6.61612552406796e-05
4.67738441538522e-05
4.21381393694213e-05
3.34140832833408e-05
6.6399702703488e-05
3.75155222263805e-05
1.1711929043858e-05
1.78662328060594e-05
2.68361209305664e-05
2.35552403433088e-05
6.8332969722864e-05
5.91650765980206e-05
5.94728396825243e-05
5.51361696947042e-05
7.31190489551889e-05
7.59936050425111e-06
5.06321120292354e-05
-3.74324740919092e-07
3.19330172713814e-05
3.29696065258915e-05
4.42567556098211e-05
5.63369583501975e-05
2.52646876683355e-05
3.16537672927909e-05
3.10074414322788e-05
8.09691417152627e-05
3.63594823222577e-05
8.10558103748705e-05
5.24400742345489e-05
4.14179149177395e-05
1.73950203057281e-06
1.78723459118672e-05
2.79164731866651e-05
3.85094426971608e-05
1.00709937450369e-05
4.23433994640581e-05
4.95808439452995e-05
-6.72099862290262e-06
3.73857926570699e-05
4.78885227053083e-05
7.73414461730548e-06
8.7774727920518e-05
5.17914656019066e-05
2.29608826313818e-05
5.15133878091144e-05
6.12791391129904e-05
6.25458062136749e-05
3.39236154640396e-05
7.6418702850124e-05
1.08762550220125e-06
6.06101241500334e-05
4.99235236638088e-05
7.00507554557242e-05
4.84388554538185e-05
4.89425986494176e-05
8.34764913090243e-05
5.49484745887636e-05
4.02928615880139e-05
7.5651395734911e-06
6.25149005829551e-05
1.51840209027248e-05
1.56906706761308e-05
6.64213819215132e-05
2.77547757154407e-05
4.897077720408e-05
1.65185354288803e-05
2.06505199697086e-05
6.71129903146288e-05
9.01444249240118e-05
2.35701293448076e-05
5.45196495837297e-05
7.24965806873077e-05
8.34763793932789e-05
4.51036738863795e-05
2.70413577306307e-05
3.63813121606225e-05
4.32346540824942e-05
6.59857694376349e-05
5.64876002920885e-05
8.35497868955364e-05
4.00178605234306e-05
5.20582872079552e-05
5.01407605845088e-05
4.91204393694119e-05
3.68121909714482e-05
5.43742480288267e-05
5.49718129673358e-05
4.52019754769886e-05
2.71136239584954e-05
2.31628465644039e-05
4.90951988671259e-05
2.42064365453187e-05
5.63878564898661e-05
2.40253374690906e-05
3.26475674134694e-05
7.33507679298815e-05
6.61025269502806e-05
6.13058050852055e-05
5.08399617744676e-05
5.83740788939134e-05
7.25310517028672e-05
3.39457015885699e-05
7.58277693845693e-06
4.49036482301144e-05
2.195221886874e-05
5.97030834384727e-05
6.41981902016293e-05
9.14549727272632e-05
6.5373813632784e-05
0.000103270481695069
3.21569213207639e-05
6.3570796583685e-05
6.42552112349394e-05
1.56104900259714e-05
5.6598988863927e-05
4.45091704964412e-05
3.41925566958853e-05
4.83566691879579e-05
5.98110568797209e-05
5.07096776403393e-05
6.39277001482864e-05
3.96697360887988e-05
5.15780543619597e-05
4.0105395092281e-05
8.2382817921371e-06
1.0283735997325e-05
4.41606239811719e-05
4.99812538774008e-05
6.63572947282824e-05
2.98931366398223e-05
1.31968341682367e-05
5.64871995489553e-05
2.15797108564218e-05
9.01897440219552e-05
3.20536362248453e-05
6.34722191049193e-06
3.15729255779164e-05
2.57678138735299e-05
1.10868374472468e-05
2.8804907749958e-05
4.14749282694199e-05
6.70946009194984e-05
6.95530036195179e-05
5.93312247332728e-05
5.57842902010615e-05
9.89216728907427e-05
4.13470407368981e-05
4.91622629761414e-07
2.21779886475852e-05
5.90149428859053e-05
4.96714171797201e-05
5.30862115770279e-06
3.69324689026985e-05
5.48614175657282e-05
7.60355557601727e-05
4.44756055005014e-05
-8.50415996710235e-06
3.56468601573524e-05
6.081093212593e-05
4.87890638040759e-05
6.35164595214721e-05
5.3738043381081e-05
8.87750639672537e-05
5.11823383844817e-05
7.58566525081954e-05
3.75806873055368e-05
5.22945702088404e-05
0.000109265663470202
4.17670358969982e-05
1.39392974690646e-05
8.24327278598198e-05
4.96378826212383e-05
6.32877766077274e-05
2.44298775075942e-05
4.19692851929405e-05
5.81237174249467e-06
5.57304722481583e-05
1.69194848464815e-06
1.41759907443384e-05
4.31637403582281e-05
6.51981141514592e-05
3.94942694137071e-05
3.27872334127605e-05
5.18287024954505e-05
5.44577163909899e-05
-2.15676223287592e-05
-2.1249366855391e-06
2.18825422078322e-05
2.16326362982803e-05
4.34338431080654e-05
7.17002953670767e-05
6.96918283841092e-07
6.03932221733719e-06
9.57390778277873e-05
5.12086778991109e-05
7.62904676844701e-05
4.74853500617767e-05
6.04218214454388e-05
4.65097055254736e-05
8.98001534963838e-05
3.23822321473112e-05
6.55846407269755e-05
8.90657073696132e-05
5.09022680276067e-05
6.34034902932967e-05
4.96195185333788e-05
3.75374195585096e-05
4.52843596392793e-05
1.17260556898463e-06
8.32487964188309e-05
4.60482809532606e-05
1.4062861856508e-05
3.43655489526849e-05
-2.26979436322959e-05
9.87634476197191e-06
4.3478506224968e-05
4.52577992526633e-05
7.48857873076999e-05
-3.59926316621847e-06
6.16430549601999e-05
6.51222536733306e-05
4.92591353555605e-05
4.85899005012303e-05
-3.56651046757476e-05
3.90106220492584e-05
4.85606675206453e-05
2.36670990149729e-05
6.63499052808528e-06
5.57503887995712e-05
5.09263107052504e-05
3.39127232599096e-05
4.95512022901066e-05
3.22064099441241e-05
5.64129613837651e-05
3.24200097405214e-05
1.95341154006707e-05
5.25303044653457e-05
5.21518604858523e-05
6.07773151996018e-05
6.71989589284774e-05
7.98985121857173e-05
5.2868508430521e-05
1.30083874332489e-05
5.89045968781667e-05
7.43001905862217e-05
1.80552888736489e-05
5.52705136692692e-05
7.01596781202363e-05
0.000106682451793469
7.8370584471008e-06
7.27783030052575e-05
8.78403469388503e-05
4.87682637922366e-05
7.05956527499847e-05
7.90466391501784e-05
1.70707718036624e-05
6.14490901962513e-05
8.80264924122393e-06
6.35824513091815e-05
4.17129934326536e-05
3.00065656007158e-05
5.36443675544893e-06
4.03067402464198e-05
2.8085201135408e-05
4.31424576270539e-05
4.35266110876675e-05
-5.61298803344523e-06
2.01695383091847e-05
5.38696678665332e-05
4.35834989743428e-05
1.69757236687935e-05
2.39320855460605e-05
6.28873205647332e-05
5.40601285700264e-05
1.9831334246168e-05
1.58931382499947e-05
6.88457821309876e-05
2.20951682985011e-05
5.23906949598298e-05
4.71627588291966e-05
7.01668559896574e-06
-2.41482658371096e-05
7.02095392395583e-05
3.99973016119631e-05
4.79749460996394e-05
3.34468696292015e-05
4.44596129054217e-05
1.83749328619892e-05
9.46475518210113e-05
5.27977979973296e-05
8.23205884197599e-05
5.6195469665285e-05
4.18364641144524e-05
2.78343424599996e-05
6.87493102477766e-05
6.23980415793098e-05
2.72758419663057e-05
2.99326353785759e-05
5.01114672763107e-05
7.51280458132793e-05
4.21154576864749e-05
5.23970714199592e-05
3.53968029942236e-05
2.77664024576465e-05
7.90040506259297e-06
-2.60999486893921e-06
5.39977179006855e-05
5.99343547487905e-05
3.86762046733944e-05
-8.6878241335325e-06
2.97594254257256e-05
7.00034298847047e-05
2.61644909525195e-05
2.56966467857831e-05
1.52233200406944e-05
2.1951887483515e-05
6.46164038081566e-05
6.8382964123676e-05
4.42961310838592e-05
2.23975982234854e-05
6.88265743206055e-05
2.82946884612944e-05
4.06245144986898e-05
4.6832121572345e-05
4.68681340811081e-05
8.09365270831626e-05
3.98239628737642e-05
3.29704129882313e-05
7.38574857363606e-05
7.8282054940365e-05
3.43897962939761e-05
7.31579685845264e-05
6.00211929872485e-05
7.65358663841332e-05
5.33157494824258e-05
6.84057180709622e-05
1.74066566906814e-05
2.45737670286458e-05
4.78202691566326e-05
6.35061771446761e-05
3.65419504403704e-05
1.51310786667944e-05
5.25760496161331e-05
3.9679927004247e-05
3.50799001426139e-05
5.44234250171177e-05
9.26784641226437e-05
-1.27059681843525e-05
5.46248944562608e-05
3.53776923413197e-05
3.17153671629004e-05
4.46827528751182e-05
1.4322851586545e-05
1.98482628691651e-05
4.76678282091088e-05
5.94960470472491e-05
4.17014936947515e-05
6.98027530763203e-05
6.67949192559087e-05
3.63599113810198e-05
7.19869509361581e-05
5.08815069181252e-06
3.54425613173318e-05
7.17818804242834e-05
7.72225273140238e-05
7.61855913250748e-05
4.5187359305343e-05
3.76716361810177e-05
3.1006444064217e-05
3.54157424424594e-05
4.8298031525518e-05
-1.03396638648353e-05
6.96682729789676e-05
2.80135223091747e-05
2.47879801604606e-05
7.30101634613906e-05
4.07998917390479e-05
4.04887412689241e-05
0.00011895947643283
-1.32867496087591e-05
8.16169583930546e-05
4.1616931529187e-06
2.33800733990727e-05
7.85556299077403e-05
4.42390376274976e-05
4.78779518176779e-05
5.39371661963179e-05
5.93973676004954e-05
7.06038836574161e-05
8.75365476150554e-05
4.68138086083399e-05
2.34438806543195e-05
6.71355421843456e-05
3.15078987884872e-05
5.63729079603788e-05
3.7655248037814e-05
4.01160281997256e-05
7.41244265221297e-05
2.78310230997509e-05
5.48570334916945e-05
7.6513461827023e-05
5.67215769737269e-05
6.90595995886246e-05
7.96307847884496e-05
3.3453333066027e-05
2.8949521086997e-05
5.45851192169568e-05
7.38312278067614e-05
3.08319374132538e-05
3.89569665763756e-06
2.93619772831739e-05
3.62096759837577e-05
1.75483220982604e-05
2.86478457801021e-05
5.23149686486882e-05
9.43708585282236e-06
3.72541113997564e-05
5.24111269523769e-05
1.46953947056916e-05
6.03128537386177e-06
-2.66091423143325e-06
0.000102088122479746
4.03924000389681e-05
3.80884360012136e-05
4.50637606167872e-05
3.40786098416371e-05
7.49552908519763e-05
8.40722846785169e-05
7.11793783460025e-05
5.69178399082758e-05
4.53651171708521e-05
7.10306071108079e-05
6.12871092514465e-05
4.78476829944104e-05
4.13670928285848e-05
4.159523873525e-05
5.71701026922839e-05
6.22120116904648e-05
1.35300531776804e-05
-1.93785480726264e-06
4.98921176878178e-05
7.76219123802539e-05
3.29700107875672e-05
1.46269105743413e-05
5.31301818494189e-05
3.65926808146393e-05
3.44873440018115e-05
6.62322155595095e-05
4.9245180663701e-05
-9.21541243012463e-06
4.35775885193732e-05
8.3930659443174e-06
4.33059788827338e-05
7.67866762839568e-05
6.30368220717625e-05
1.9809673385215e-05
4.99786095818632e-06
2.60318664222244e-05
3.53464128434222e-06
6.50077052531587e-05
2.73988460795725e-05
5.09498732148863e-05
1.72763010258845e-05
3.95457399416525e-05
6.85786937029611e-05
8.44276050610448e-05
2.48542699445196e-05
3.11813441295811e-05
3.56496768522023e-05
7.45330898758335e-05
7.3464805234741e-05
2.94533355356187e-05
5.47699275522258e-05
9.12729733669767e-05
5.47235269963217e-05
9.77247935360521e-05
3.73413576098039e-05
8.02795096135044e-05
5.25259432724572e-05
4.19561808527387e-05
3.88315586161814e-05
6.25393584491986e-05
4.51008925534053e-05
4.11116199957312e-05
4.8184350098094e-05
2.18810076681321e-05
7.39108553996605e-05
0.00010875635620255
5.63077152825454e-05
4.5994353362636e-05
2.69146286621813e-05
5.75478854076218e-05
3.50417069002498e-05
3.24232742773748e-05
9.02898447963631e-05
1.42386369745724e-05
3.20079644517835e-05
3.66547741820391e-05
3.89743587523884e-05
5.60129621371864e-05
-1.03050803008416e-05
3.4258369480581e-05
4.68081071538806e-06
2.09975590959211e-05
2.76412264011388e-05
2.0159142181675e-05
2.84973753816338e-05
8.85762652090126e-05
8.71251539379908e-05
3.73763031692463e-05
3.48475621606833e-05
4.45519285243969e-05
6.30502425742481e-05
1.68282800199714e-05
5.20738975270782e-05
4.53983086340061e-05
3.64940084851655e-05
5.65494078070514e-05
7.1309393278847e-05
2.13649882941412e-05
2.65431980843594e-05
3.82027071434688e-05
7.73063792741901e-05
2.56710324619661e-05
6.22455462586546e-05
4.34000389958477e-05
3.95367647535932e-05
5.99488884366607e-05
5.4000403339064e-05
5.39608854805452e-05
3.97424937051029e-05
6.50367867841793e-05
6.29272937955649e-05
4.25634416055919e-05
4.99180867539242e-05
-1.27153742255421e-06
9.85795921393044e-05
7.30201633635235e-05
4.57903008091042e-05
3.72456846782792e-05
3.50533289508177e-05
7.14870311051427e-05
5.82475687570463e-05
7.5806646359675e-05
6.4470637789177e-05
1.55093511071282e-05
1.8553329716993e-05
3.14353447928357e-05
6.85393274657245e-05
5.39093613746874e-05
4.89832999869954e-05
4.48396999091482e-05
4.82045775766272e-05
4.90977689949482e-05
4.32888592488225e-05
8.07748407881355e-05
1.65883234774899e-05
6.8730389908431e-05
2.17159761673652e-05
1.68000542220249e-05
0.000135526527754685
6.21241981497022e-05
7.76450780228213e-05
5.25992857077842e-05
4.28526210239371e-06
6.38702571872042e-05
2.9095021502164e-06
6.3130351563e-05
4.2182295636282e-05
4.2223239877852e-05
2.43527562498913e-05
6.10610314961659e-05
3.07169077169916e-05
8.11172986316244e-05
9.09991967192067e-06
4.58519962992925e-05
3.39291853576642e-05
5.40890148233839e-05
4.47647282129635e-06
5.24225362155116e-05
7.91772866107481e-05
4.83014507568236e-05
5.28103553035618e-05
9.00657322385157e-05
3.98415935804943e-05
8.20321432493911e-05
5.19654076631917e-05
3.50929240068759e-05
4.77889075398964e-05
4.51703308478631e-05
8.93284328842333e-05
3.86412966713047e-05
6.66826020412972e-05
4.09153495823846e-05
2.71731927824399e-05
2.74204310120625e-05
9.01430894148459e-05
3.95718196215123e-05
7.87684702730934e-05
7.23121123821527e-05
1.45779127231003e-05
6.00863066836224e-05
6.35385695768867e-05
6.66098279148102e-05
3.75088303771428e-05
6.66935002686194e-05
7.72724416904702e-05
4.33642445852531e-05
4.17841138112952e-05
2.49614446641273e-05
3.35370382564855e-05
6.09077100335578e-05
4.75516542265069e-05
4.89496895129007e-05
4.88420038384588e-05
1.46879330258758e-05
4.09716939926195e-05
2.19317818743792e-05
2.2612927134655e-05
3.4948606263083e-05
1.14738111185255e-05
6.06455918844258e-05
4.16305082918281e-05
9.25452535930249e-05
9.51293238604201e-06
6.22881577228448e-05
8.21087921427466e-05
8.30133158979307e-05
5.29187208666061e-05
4.68858752890557e-05
0.000104166610720663
5.98642837113689e-05
1.60083528585955e-05
4.94389563452904e-05
4.81057867888268e-05
5.11181089199424e-05
3.93261160366364e-05
0.000104778517334303
9.74432195865449e-06
2.47267318160334e-05
4.88134368560456e-05
4.08496955756078e-05
5.51786808403861e-05
6.49634525019349e-05
5.49725612335439e-05
6.89112633155077e-05
6.54274862568493e-06
4.84185203515206e-05
-6.91058814681874e-06
-4.04903017387351e-06
4.21726290657914e-05
1.73698829182316e-05
4.70802675339076e-05
4.30592813193269e-05
2.1328352278347e-05
1.84050217870592e-05
4.40715443520306e-05
-1.01278606573515e-05
2.92102851396931e-05
4.04283518015254e-05
4.45217730690769e-05
3.38701444029581e-05
2.96873896685251e-05
5.01219975738842e-05
7.63511096377343e-05
2.22600729145435e-05
5.71624055268949e-05
5.14688359226229e-05
4.26616372021508e-05
6.82802802429027e-06
3.98618480612833e-06
3.10842809699573e-05
2.72182792146058e-05
4.40532720680879e-05
3.82420109546789e-05
3.98567122236886e-05
3.552409280946e-05
3.73239464630495e-05
2.07168749666912e-05
6.095995418862e-05
2.20032385091692e-05
4.71489604542759e-05
4.11530125512903e-05
3.10390812981819e-05
6.04434730885957e-05
4.31024992584478e-05
8.11869970186827e-05
4.02962474381524e-05
2.30759228471058e-05
4.57679875855149e-05
4.54314443508506e-05
1.52204913224583e-05
1.0287275515663e-05
4.33601013624161e-05
3.94366155985565e-05
1.08883296424988e-05
2.841701662976e-05
3.7023969658693e-05
4.49914514627672e-05
5.2312418477281e-05
1.13868185047549e-05
5.95068715239964e-05
-9.90437608163723e-06
3.84615098414406e-05
5.46495306583699e-05
5.42827375618247e-05
6.50402640240709e-05
3.48485367937515e-05
1.92205072273366e-05
6.81739267065388e-05
7.17387361565921e-05
4.56236871011908e-05
4.92005804577465e-05
5.81913245411578e-05
1.76420184721699e-05
5.91125522499658e-05
4.74128648848767e-05
6.37369898718263e-05
1.34687930059623e-05
4.89837084365534e-05
4.36842424365678e-05
6.80209197598441e-05
3.18576347377786e-05
4.15764543303366e-05
4.75858582115321e-05
6.03836176733415e-06
6.31449931053522e-05
1.90374624775816e-05
2.76058360305189e-05
4.68795185534806e-05
6.56222146231364e-05
-6.58128082204368e-07
5.94776272324118e-05
-1.00889334732278e-05
4.60760647625607e-05
1.65861641228265e-05
-7.73447648750627e-06
3.24063796359788e-05
8.0764761916535e-05
3.69993370755479e-05
2.5318388040674e-05
6.11128692555019e-05
3.26148061086902e-05
4.60933018489439e-05
5.68427496397744e-06
3.50878826285214e-05
7.50609934038583e-05
5.27629754390786e-05
1.23973170954331e-05
2.69175682381762e-05
5.03116759773219e-05
1.18550811012965e-05
0.000100044542746393
3.21540118616014e-05
3.38193174340128e-06
3.63811614192943e-05
8.99359095523436e-06
7.36927486810896e-05
9.93717632201044e-05
3.57873635457409e-05
3.47861544249504e-05
2.81404874265509e-05
7.33262029130236e-06
4.96838308624874e-05
3.95466426747028e-05
5.77540763205981e-05
5.3464939454405e-05
5.03952224629627e-05
1.44079044965459e-05
4.16213933059879e-05
2.70143783584341e-05
4.90259704450433e-05
-7.53980754047448e-06
2.67627852913118e-05
3.68703233405272e-05
3.03816354369277e-05
2.94489103087611e-05
3.41653660599833e-05
4.12686929165372e-05
4.78965257139358e-05
1.44958769473591e-05
6.91936850657208e-05
1.97643549159871e-05
6.38385995908793e-05
3.45989765470869e-05
3.38995101298977e-05
2.60745837592482e-05
-1.06000706777147e-05
1.31341902509695e-05
-3.16266778876045e-06
1.94889992065376e-05
8.57985052879988e-05
5.33082178257039e-05
8.68571198225025e-06
4.76314460711594e-05
4.264299706116e-05
3.63303106534168e-05
3.15762004212507e-05
-1.22353100147923e-05
6.46720761866937e-05
7.07981592685424e-05
5.14969756539323e-05
4.71776722296128e-05
2.11759774808441e-05
2.56100626847362e-05
9.92902543071251e-06
6.84192491681159e-05
6.08838784225148e-05
-2.20269799755064e-05
5.51961905185032e-05
4.27914801859881e-05
1.33384878748044e-05
5.3866859579915e-05
5.86898835849832e-05
2.80613304484373e-05
2.93748276997648e-05
1.33524740606039e-05
4.3316737921658e-05
4.91977738001128e-05
4.05496961683178e-05
7.23580011682047e-05
2.22878273908046e-05
-4.06024372757365e-06
2.4016785338092e-05
3.50554320503574e-05
3.71333907809242e-05
7.84044122811914e-05
2.20455388298135e-05
2.04728879716662e-05
4.83189091344866e-05
6.01763535750294e-05
7.50122351730247e-05
9.25088948285064e-06
7.48868799243273e-05
6.97720030694874e-05
6.53366531867195e-06
5.67721851844455e-05
0.00012490333904603
5.03297503412012e-05
0.000102727172907316
4.68171124469305e-05
2.08072908654949e-05
2.54669213196632e-05
3.79068293039781e-05
4.30735387899463e-05
1.12979450101026e-05
7.40713214250856e-05
4.4770838386086e-05
1.68110869549266e-05
5.77278704087862e-05
6.81037901764781e-05
4.259480172371e-05
5.5771121410123e-05
2.44790491562192e-05
5.00128298540825e-05
5.59513378712226e-06
3.50133650338509e-05
5.2814380375193e-05
3.7384770549798e-05
2.10291829290649e-05
1.32360331426538e-05
2.74311566947728e-05
1.85142497382723e-05
1.8717014170322e-05
6.39015197576592e-06
2.8751952391831e-05
-7.15418852453081e-06
9.67368930731958e-06
4.6511980258258e-05
3.33901900790577e-05
-3.30302213657195e-06
1.63760775521584e-05
6.40089606531732e-06
2.79729154238083e-05
-1.77754573648766e-05
3.38627544226887e-05
5.51920534365024e-05
6.40802639357536e-05
4.12274966126713e-05
4.26628566901295e-05
8.73136501202849e-05
7.96387608416806e-05
6.72629613945223e-05
3.77797646390469e-05
4.60035752799355e-05
4.79709605361602e-05
1.05577755513217e-05
7.65411749939067e-05
4.78652669954115e-05
4.20589457345967e-05
2.16185846847574e-07
8.29193429871304e-05
4.97223834323839e-05
-2.96638027318271e-06
8.34760909427804e-05
2.39420048783147e-05
5.41168810382771e-05
2.1914058754478e-05
5.19665435486828e-05
3.89549017937698e-05
7.07591536810734e-05
4.55172663320455e-05
-2.047173536969e-05
4.42836905345767e-06
3.3525509653176e-05
1.34903515679601e-05
2.11567385024725e-05
1.96268952492786e-05
5.27787181869499e-06
3.96233246853715e-05
6.8138884849903e-05
4.45158450490463e-05
1.68826298859816e-05
2.76853908950496e-05
5.02429346918476e-05
6.91840794326323e-05
8.75584109794926e-05
3.41298641470365e-05
3.88136638738767e-05
4.99092553804113e-05
5.12312698242889e-06
4.26374844459563e-05
8.93519031173929e-05
7.38337542785096e-05
6.70578482863449e-05
-9.60217642969123e-06
5.22508182094242e-05
-1.38050988259667e-06
3.38089181574121e-05
3.83997401569495e-05
8.62162883905461e-05
-2.53113666580646e-05
7.43810440227587e-05
5.75331914838321e-05
4.48161778416934e-05
2.05465691705263e-05
-3.89380282371491e-06
9.99467954761949e-05
4.35705623814178e-05
2.7288378624227e-05
-1.4575509315705e-06
8.44475095024191e-05
9.08758947756485e-05
1.55471695059394e-05
7.96765887642211e-06
5.88658019324097e-05
5.71273774003599e-05
4.78306911713563e-05
4.02667103833949e-05
3.02137712203762e-05
9.03569734985583e-05
5.26288485506085e-05
6.79909495469543e-05
2.53896444189992e-05
2.1206010414809e-06
5.16752566882295e-05
7.57918089144608e-05
5.56858634323115e-05
7.72685094894135e-05
3.1247653488622e-05
3.30576767635995e-05
4.14622185455919e-05
4.47122853308429e-05
6.55516486066023e-05
5.84587742648373e-05
4.64903316317946e-05
7.55680463471149e-05
5.26208825176226e-05
2.72892398890983e-05
4.48464261423659e-05
2.73080256527628e-05
4.96945363559906e-05
3.5180949261887e-05
7.93676382982773e-05
6.44658401995668e-05
5.7117389845952e-05
6.46140987953411e-05
2.80956713446834e-05
4.38452531892735e-05
4.37414999505738e-05
4.62278520617841e-05
7.34391455303988e-05
4.02888870296722e-05
6.95583166028154e-05
4.7949715817517e-05
4.54988612656978e-05
6.84830374523097e-05
3.25589803879114e-05
5.51440164968934e-05
3.96980431129511e-05
1.35054403154969e-05
3.81280219647134e-05
2.94686054639257e-05
3.51517328240782e-06
6.71631463559107e-05
8.59576655519822e-05
1.74649618295446e-05
1.13374741176111e-05
5.28833577812168e-05
2.84800858571373e-05
4.85606354054165e-05
4.16244497288714e-05
3.24873515251508e-05
3.98669093358717e-05
6.91567991513242e-05
-2.16771374056109e-05
1.40189846188737e-05
1.51398125415102e-05
2.32467685200756e-05
4.28837330969555e-05
3.51320452292113e-05
5.67760601109665e-05
1.1575647709125e-05
1.67304432134939e-05
1.05637572899017e-05
7.71435934212702e-06
3.78344116871747e-05
4.53032714191685e-05
7.44313790315454e-05
1.58994314944816e-05
6.4546062594425e-05
1.88037499904831e-05
1.37263076079855e-05
7.0908217058692e-05
4.72050674907942e-05
4.95902972493596e-05
9.07998845281372e-05
5.20927697095289e-05
3.81261714858449e-05
7.95182103457532e-05
3.7579514763142e-05
4.73557686842549e-05
9.70716850408996e-05
3.97406467837133e-05
4.9161642656304e-05
8.24034300579132e-05
4.47619830317334e-05
1.27945067448581e-05
9.07716841937934e-05
2.95182439911363e-05
6.30705926787071e-05
5.10386536351162e-05
3.55658242844055e-05
5.56009718847318e-05
7.90428598142443e-05
4.99262787166827e-05
2.57290620795311e-05
3.23434919600865e-05
-5.79546820936869e-06
4.2148652373968e-05
3.82762366210492e-05
6.83273025137573e-05
7.71166220350658e-05
-2.50751243088151e-05
4.73952977345787e-05
3.38576882400585e-05
6.7450889322875e-05
3.57570313080011e-05
1.44994853627147e-06
7.21611019227567e-05
2.34450543951062e-05
1.36381760154149e-05
1.29792443153184e-05
2.81286756991173e-05
2.50243854494309e-05
4.86202144370745e-05
3.68546885343353e-05
3.90123926260321e-05
1.89060210416435e-05
6.45454661507293e-05
1.90352774918869e-05
2.51575678738056e-05
3.6747320978168e-05
3.91976005128895e-05
4.07703040233208e-05
6.75900454795647e-05
4.26819838145508e-05
6.7600059193394e-05
2.76487146013127e-05
8.94444436408791e-05
3.96444111829162e-05
5.60023361051148e-05
2.79776976993773e-05
6.89137849696777e-05
6.56880571781512e-05
7.04780053176288e-05
3.68371881200758e-05
3.6023154982527e-05
4.19509395201795e-05
4.73934718838925e-05
8.34441668718158e-05
4.23839882964883e-05
2.12809860680932e-05
6.49894959332005e-05
5.12459232587398e-05
4.7608009203858e-05
-8.74503238339381e-06
4.9131884564785e-05
7.09872377550506e-05
2.49726514325563e-05
5.36305986302285e-05
1.4324705369952e-05
3.37598755109322e-05
5.15211281263841e-05
6.10792468667977e-05
5.90551107961434e-05
3.89903759406248e-05
7.24323889451396e-06
7.90970355000712e-05
3.16920386330491e-05
3.33934599615379e-05
2.35369100090342e-05
-3.33685942867364e-06
3.16689749303305e-05
1.92314973202703e-05
6.11863716615652e-05
4.33360031813903e-05
1.40532932874413e-05
3.90562909312368e-05
1.28228592939465e-05
3.99690399571583e-05
5.09582260769823e-05
-1.92779713140533e-05
2.57451061117333e-05
4.06153585281053e-05
5.84723289583734e-05
-3.48207030151199e-07
8.90826023062356e-05
4.53887757023995e-05
7.03470696285239e-05
1.06902761797796e-05
7.02543457113069e-05
8.08657284441958e-05
5.07403668748851e-05
1.08647590454555e-05
5.40939827132327e-05
2.36277415601025e-05
2.26011967991984e-05
0.000107000291188234
1.91159475249988e-05
4.34022336746542e-05
2.01547436784447e-05
3.98650150231705e-05
2.20573241832452e-05
2.67410442494563e-05
5.62941024074283e-05
5.16517803178927e-05
3.47233870232902e-05
3.60534068090523e-05
7.23298192859056e-05
5.692727553736e-05
2.91048407744577e-05
4.51034909194169e-05
1.37781213132248e-05
4.32462235381559e-05
1.52694876578875e-05
1.25159982917579e-05
4.96517741173925e-05
5.22002539012743e-05
9.60685440896732e-05
7.8222701318911e-05
5.35016918801976e-05
3.18789296465885e-05
-4.03642722648546e-06
8.51537658046465e-05
7.45261269272105e-05
5.39763604525164e-05
9.37908038756651e-05
6.52798966228275e-05
-1.86736240704162e-05
6.48994371600177e-05
2.91029803717135e-05
3.84511895536304e-05
1.83722705061365e-05
5.45380283033916e-05
4.56885819054017e-05
6.90974303138771e-05
9.21403110756199e-05
5.12784629215967e-05
3.93811325150382e-05
-7.67042184055443e-06
4.51009725807226e-05
4.90074585928479e-05
4.42391720247525e-05
2.65752201217122e-05
5.84662853266906e-05
-1.54298999493902e-05
1.49371233359057e-05
6.54634815455343e-05
6.0334765472392e-05
1.23339434767248e-05
-3.40858075666849e-05
6.63956896237781e-05
1.42318767603336e-05
2.89349784076601e-05
3.88850768326392e-05
1.65984271473016e-05
2.60615965555366e-05
4.31357732812064e-05
4.3359754346343e-05
5.57090315616318e-05
3.27161196193721e-05
1.01239011696035e-05
6.38411293202113e-05
7.95913492071689e-05
7.02534853030639e-05
6.53572307265385e-05
6.09929052608095e-05
6.30391429573345e-05
2.47602159359123e-05
3.73516573371988e-05
1.68859141040827e-05
7.49963636900147e-05
4.00149494794281e-05
9.57096147845618e-05
5.19691525978129e-05
5.61904183106799e-05
8.03078379813367e-05
6.36780697805075e-05
8.44739604402361e-05
6.10321783157529e-05
7.89232869926138e-05
3.53034618958856e-05
9.32137028752908e-06
4.31818965771698e-05
3.48444550834291e-06
1.63009669843422e-06
3.67523092185274e-05
4.17254736798967e-05
6.56064161698672e-05
5.76012754661428e-06
3.22909951467517e-05
6.7487196722928e-05
7.61567071985386e-05
4.65304862676492e-05
5.98377243300311e-05
4.33172522019341e-05
4.3895949434975e-05
4.95882883149923e-05
9.61542703762161e-05
4.35386365517354e-05
1.50826191799328e-05
1.37267142760142e-05
6.79494789321793e-05
4.6706189298889e-05
4.17099100243528e-06
5.57133910596022e-05
1.8608817913499e-05
1.89510770016518e-05
6.45477491549242e-06
4.74323012903251e-05
6.39765082530072e-05
2.49744182693353e-05
2.99761636880643e-05
6.05452194454297e-05
5.96481972356306e-05
1.56908289480915e-06
7.08705474612238e-05
7.50415453479743e-05
5.28768422726119e-05
6.96356693131258e-06
7.01542014533327e-05
4.65348094054067e-05
4.52021773568512e-05
3.53474051359742e-05
3.82401902756708e-05
2.8897256431286e-05
5.68756038944906e-05
2.20141315398265e-06
6.60250146971807e-05
2.94240172701407e-05
5.56973911735592e-05
4.5625909420713e-05
5.87190974019231e-05
-1.29357788379393e-07
4.94870398715546e-05
3.96341559206013e-05
1.44091457819713e-05
6.17107613266727e-05
3.57300778813772e-05
6.46229868199055e-05
6.887167317362e-05
4.98726697140293e-05
3.00400809833688e-05
-1.42233325589989e-06
7.26924867312482e-05
-1.44395153291857e-05
5.4608910908261e-05
4.51918966179372e-05
2.27852724377963e-05
2.2337882814532e-05
4.80627056572081e-05
4.23681810943942e-05
1.46515404071197e-05
4.90845969141638e-06
8.98667298320488e-05
1.9002713236631e-05
4.66335732791125e-05
3.91966504419554e-05
5.46851477343328e-06
6.03632745426745e-05
0.000105106708499448
7.5886894142655e-05
4.23322166581155e-05
3.47854796298559e-05
7.39413199697299e-06
7.04604316126282e-05
3.13416862037146e-05
1.16659705437412e-05
5.43694729984183e-05
5.86630586839276e-05
6.50271716356639e-05
2.27674766078847e-05
4.70190486157006e-05
3.65664399887674e-05
3.78331207952177e-05
9.94753713392321e-05
9.12860929530524e-05
5.20269416112223e-05
5.76828107830396e-05
3.859707370787e-05
6.78912916910841e-05
5.56288823720644e-05
7.96512221825321e-06
2.87324951018713e-05
6.19309310951825e-05
4.68014458884205e-05
4.83818213577119e-05
-1.06976846200045e-05
2.54611437536704e-05
3.6423292412641e-05
3.4520392101554e-05
3.7577865766918e-05
6.27645681875602e-05
1.47888373426597e-05
4.70410779580474e-05
2.24842267077293e-06
3.19625776500231e-05
5.56161745671885e-05
8.1528942733534e-06
5.97435562102301e-05
5.26367971849375e-05
3.43309940590966e-05
8.67340665053363e-05
1.17522284193147e-05
3.27027118114697e-05
5.27599318190739e-05
1.46413941415135e-05
3.14803984044503e-05
6.86312162021806e-05
5.61440315272233e-05
6.62919039209786e-05
6.15046870824632e-05
4.72345257687114e-05
6.83487369900728e-05
5.22639468302149e-05
8.59409179919263e-05
3.2210438641284e-05
2.62428016045668e-05
2.07038873188397e-05
7.75507019830583e-05
2.87975209583409e-05
2.35226828606092e-05
1.43604984465131e-05
1.94340589022357e-05
3.28878559327472e-05
6.34036519610343e-05
4.59738572012858e-05
7.56891745589771e-05
3.9565010297706e-05
3.72843592252231e-05
1.64399382075815e-05
4.61881690183947e-05
4.12838024646249e-05
2.24460048245651e-05
2.35623823484123e-06
3.50294207256524e-05
3.79455552482127e-05
4.79531839553465e-05
4.7303170671001e-05
4.56234149373404e-07
5.56793181656158e-05
7.15191885210601e-05
4.75418624550351e-05
2.52384413120074e-05
6.74870585386297e-05
6.27468468317311e-05
1.0051777723165e-05
4.57049157286938e-05
6.08525653271866e-05
1.02638535972858e-05
8.33791961537918e-05
-6.14028275870136e-06
6.85191825270158e-05
3.12850486655737e-05
4.12642310347375e-05
3.75311815466037e-05
3.08539894198027e-05
5.00223227567135e-05
7.45194640244581e-05
2.47467219469366e-05
5.87322600258895e-05
4.5059890649795e-05
2.88147187253448e-05
5.02140373795339e-05
6.47414638501352e-05
2.11938553184752e-05
3.0936468888122e-05
4.76010576323123e-05
8.49076503180631e-05
7.94741489389392e-05
3.69314929120146e-05
1.36895570390344e-05
6.38739739951751e-05
1.06267547471535e-05
3.0490742696606e-05
3.06329525597543e-05
7.35939894001979e-05
2.87416206268699e-05
6.24389642989864e-05
3.33438096842466e-05
1.66622589457758e-05
2.61573428420665e-05
6.37065528722787e-05
4.3041819431506e-05
5.87878689137717e-05
8.36372072057101e-05
4.8577217479372e-05
2.22183845068093e-05
3.97315128408877e-06
4.15445286497207e-05
1.79550555643803e-05
4.4670748859398e-05
6.19439793722074e-05
1.82621530447226e-05
4.50446792393325e-05
7.65332460739838e-05
3.07503665062948e-05
6.76285356017676e-05
6.78280084349393e-05
3.75512898835975e-05
1.27769778800516e-05
4.75383048579299e-05
2.55768046948022e-05
4.75810753939664e-05
6.51563216800913e-05
1.88491943958482e-05
6.46490628730094e-05
5.34859866329559e-05
7.37561322549597e-05
3.92082230587549e-05
5.34366764851265e-05
4.74465417968975e-05
3.75559373245976e-05
5.38307274091093e-05
6.90200989835293e-05
4.77291428252241e-05
4.1998469708048e-05
4.46786993760126e-05
6.79626438046082e-05
7.6324887824857e-06
7.6939504373961e-05
4.98338622557342e-05
5.95708973856138e-05
7.22506376582965e-05
5.16770749121048e-05
2.84474751536669e-05
1.71283669042554e-05
6.69315647668616e-05
5.39926895208635e-05
6.06393191251379e-05
4.40414161412121e-05
4.1557395151487e-05
7.38158792978156e-05
2.81037448492064e-05
6.03934186963787e-05
5.75853040893727e-05
5.64367172031085e-05
4.53982282051216e-05
3.28630553010218e-05
-8.30556226727459e-06
-2.13317078708622e-06
3.10780568284811e-05
3.54414959418286e-05
2.61790257943615e-05
1.70269474986988e-05
2.69156190945745e-05
3.03775043729244e-05
1.71313827314562e-06
5.012882588799e-06
8.61890533337316e-05
3.08673642923629e-05
7.35720709832824e-05
4.4636189969135e-05
4.05849015087676e-05
9.21629404601592e-06
5.82335158484279e-05
6.91430705136923e-05
8.88680314510619e-05
7.81020113461125e-05
2.25274561021081e-05
3.97678603945858e-05
6.83033708176226e-05
9.78023434600674e-05
5.14891167070762e-05
4.31840989874904e-05
7.92907142014433e-05
6.49241903658541e-05
6.04392249704899e-05
7.92927349372012e-05
6.44878916923046e-05
4.05156342772645e-05
8.15073716828029e-05
6.97542905869081e-05
2.86117423531698e-05
2.43055116565469e-05
3.46842670666408e-05
5.31252156836942e-05
1.67522393925041e-05
4.87574042076413e-05
-4.0091262072211e-05
3.77974757867783e-05
3.46361309483375e-05
8.04690018360132e-05
7.24773374741947e-05
3.9138411460985e-05
3.32971989352072e-05
7.6328192544752e-05
6.24239308326552e-05
-1.02349060882483e-05
2.89346022882073e-05
2.81062782467178e-05
5.40261932323018e-05
4.7510474269201e-05
6.73530092569884e-05
5.23147066658633e-05
1.81384988761626e-05
5.10729139470719e-05
0.00010132497794711
7.13279436691697e-05
4.87742248207129e-05
-1.7025782987103e-05
2.63005293617388e-05
2.71324305437452e-05
6.3524168619675e-05
6.00249288427153e-05
4.4081302784561e-05
2.16902732071047e-05
3.92760594350949e-05
4.63888081390086e-05
5.51266743504366e-05
5.38511287658916e-05
1.69403556720532e-05
5.18660014320035e-05
3.96874539946867e-05
8.00450643013332e-05
4.31430853081149e-05
1.36983613421489e-05
7.0671409644374e-05
2.35851993559209e-05
6.76141234090262e-05
6.19779440651873e-05
4.58854029347956e-05
4.5520915441729e-06
-2.28519462309893e-05
8.607017831422e-06
2.77045568460091e-05
4.77316424775181e-05
3.99777945159537e-05
2.45226126407981e-05
4.5078519115114e-05
4.69226204230323e-05
3.41998829769558e-05
5.37406422784254e-05
2.18761276018626e-05
6.39362705773754e-05
3.55454960170987e-05
6.53220243004671e-05
-1.98223142269192e-05
4.87074080745924e-05
7.322246681508e-05
3.21456881197294e-05
2.13293523547516e-05
4.15505337087837e-05
3.36030033786892e-05
2.20992328361752e-05
5.70989027265352e-05
2.4266007290453e-05
9.62379187968117e-05
2.91916505208574e-05
2.95342892512677e-05
2.10385153492819e-05
2.61040570002834e-05
1.78967746099644e-05
0.000108538726585313
4.16762965011209e-05
7.42976970387264e-05
2.79760771389704e-05
6.43520903230393e-05
5.31160963337934e-05
3.78520858535546e-05
7.65625352504441e-05
-1.39771878756515e-05
8.03157090986808e-05
2.94490474004579e-05
4.17010790615262e-05
6.7638952961341e-05
4.21783689836485e-05
-4.02575880276965e-05
6.54298766362505e-05
4.12712185602744e-05
7.13448799740902e-05
5.77929169934536e-05
2.4010881154893e-05
7.01106220231365e-05
5.47754026204318e-05
5.57870895667788e-05
4.04623139502026e-05
2.60764370269602e-05
8.09906986430641e-05
1.64002554825517e-06
5.95577128209497e-05
9.4404307832769e-05
9.86234497788796e-06
4.14878095074682e-05
3.93938325143406e-05
4.25252791401755e-05
6.81912930264598e-05
6.94220190035187e-05
2.85483989174636e-05
4.5617622784855e-05
6.79871960070893e-05
5.77090644028045e-05
8.97865689721092e-05
3.02392724715799e-05
7.36962571187473e-06
4.86639504416105e-05
2.10553720979823e-05
5.30071003299153e-05
9.15830808505965e-05
5.30026865829352e-05
1.64794661390219e-06
4.6883990744181e-05
1.06624773936781e-05
5.30444963238945e-05
4.00155938853166e-05
6.00198115676634e-05
4.94511648817929e-05
8.15473146521107e-05
9.26338651667427e-05
3.43322507122074e-05
3.50817979025139e-05
3.13200012397924e-05
2.91829570281248e-05
5.48924234135828e-05
5.57400766629437e-05
3.31149638124099e-05
8.71661040716355e-05
5.51576947461991e-05
3.91068886654887e-05
3.61826571296294e-05
6.13083317227472e-05
5.81457367161609e-05
1.0241838300507e-05
3.31107974894624e-05
1.5219856566123e-05
4.54973304262617e-05
2.42619471272558e-05
5.31375766534164e-05
-3.25546968563149e-06
5.69491983600653e-05
4.01948741425067e-05
1.22894380632114e-05
6.54317287545591e-05
4.95864576450841e-05
2.26990818366662e-05
3.11020989461873e-05
-1.33873427580337e-05
4.0589210706992e-05
4.76459561081141e-05
9.54666335692189e-06
4.37290824730548e-05
3.642791766006e-05
7.56758937976081e-05
9.85410812995196e-06
3.83498455842153e-05
4.75485976559067e-05
3.12577224817479e-05
-5.07341828870534e-06
5.81752937224037e-05
2.9949139710859e-05
8.55929932405621e-05
3.42532182700619e-05
6.05460322052092e-05
3.96414126608541e-05
6.74217910497966e-05
4.64870770399958e-05
3.26021704363351e-06
4.89100869713124e-05
-2.16316316437501e-06
6.45463887626958e-05
3.29665507180874e-05
5.78986338296866e-05
4.95036363981907e-05
5.42074202025283e-05
5.93018907993517e-05
9.66375254780234e-05
-3.22028483664249e-06
3.81146823869066e-05
2.96440969769049e-05
3.15459539683353e-05
6.44365170365083e-06
4.8424735582311e-05
4.14254887576404e-05
3.60159637987281e-05
3.05425532529707e-05
2.79350848427409e-05
6.34213600380256e-05
6.50718758120453e-05
1.95257995665959e-05
5.11214548392499e-05
1.54037941488221e-05
3.02791757346272e-05
6.98907503631404e-06
3.82658357234243e-05
6.14066663848357e-05
4.76408550868376e-05
7.00462646626322e-05
6.73919056794593e-05
2.90520683707889e-05
3.59831687882734e-05
7.91675025543989e-05
6.93893459355416e-05
5.60036062454576e-05
3.97476130584078e-05
3.04262506458458e-05
4.76344899226159e-06
5.92963311481061e-05
3.64307106079115e-05
5.97901091607312e-05
6.50906058723526e-05
-1.09477687689917e-05
7.79149639746402e-05
8.66447902971877e-06
5.73520604975868e-05
3.0940396537554e-05
5.49864616083923e-05
6.21315332285396e-05
4.5846834748145e-05
8.70263524790294e-05
-2.58374469630562e-06
5.97771392086058e-05
3.90757826958886e-05
5.00335070536078e-05
4.19448130414667e-05
1.55035606308014e-05
4.91702978568539e-05
1.22857877116916e-05
2.0368605984425e-05
6.6568631127461e-05
6.24971704006878e-05
7.35479178613701e-06
-3.73847242151793e-08
1.79009260052045e-05
4.37230848105523e-05
6.56588663026851e-06
2.05771031057394e-05
3.30642035033096e-05
1.79848083565691e-05
4.0896014863798e-05
3.72752448874426e-05
6.97748008825097e-05
3.29996932951498e-05
3.54346063787928e-05
5.5159564720587e-05
5.54203335587405e-05
3.0367938180261e-05
7.51402552867696e-05
3.1525641338418e-05
1.47741339975625e-05
4.69809167005603e-05
5.07447778889319e-05
3.50320572380423e-05
7.47068501873038e-05
2.25448307022905e-05
4.90310612558398e-05
5.31432826440854e-05
5.86612393300152e-05
7.59540593036049e-05
7.48982848467021e-05
4.07384365366643e-05
5.011627651536e-05
4.74955470073606e-05
1.46366788067409e-05
5.37535414065088e-05
6.13507304583672e-05
5.7566481191631e-05
2.45261635753094e-05
2.33768376073781e-05
9.65159805475828e-05
0.00011228015203866
4.06544417262965e-05
5.83252761166458e-05
5.36757313734318e-05
5.54941112265864e-05
1.2436422089596e-05
-6.43683949465029e-06
6.24305095432208e-05
1.28750773845412e-05
-9.24667588108951e-06
3.25239053638435e-05
3.26483605954883e-05
4.38352355950862e-05
2.75785464363888e-05
1.58686504969658e-05
4.92382751099095e-05
6.44215616212042e-05
2.39796310494515e-05
3.57752983044982e-05
6.56532354688214e-05
4.96802876042148e-05
2.37732997271007e-05
4.28786347113155e-05
8.59917692365245e-06
3.50544138745788e-05
2.55243833611133e-05
8.25388720382658e-05
3.29205423220726e-05
2.93728278868669e-05
1.0017772791542e-05
3.78262897279639e-05
4.49234215035656e-05
4.58092340728384e-05
3.83823423424011e-05
2.84825702126722e-05
3.58040241823907e-05
9.15597451294984e-05
3.6035044117033e-05
6.12147675181097e-05
3.22802848232398e-05
3.43717575996035e-05
5.26184276667574e-05
4.0017609219958e-05
9.38307525520511e-05
2.88385808080378e-05
9.18194912114536e-05
1.66977036409553e-05
8.64746959296242e-05
3.99916544824277e-05
8.37148368006447e-05
4.91364675363752e-05
4.0943622417921e-05
3.36541168509832e-05
4.07111960635264e-05
4.00419933303831e-05
2.61965088263379e-05
5.85267970031313e-05
4.55402927704439e-05
3.75168489684581e-05
9.9201836614526e-06
3.87706426406249e-05
3.96753827023156e-05
4.79536626150032e-05
3.24231616891772e-05
5.14485789363632e-05
8.2592361569825e-05
1.18875837450067e-05
1.93819195403345e-05
5.16041084233305e-05
1.74176960623174e-05
2.73875509065901e-05
2.79218987614944e-05
8.9870641590649e-05
1.1990781225787e-05
3.27209633959586e-05
8.17674561760394e-05
4.83217039001386e-05
3.53356792775497e-05
3.19251840843553e-05
4.00253138978533e-05
0.00010045597323105
-2.33530239946921e-06
1.84206263211174e-05
6.97016577297405e-06
6.78816208322826e-05
3.85397748483629e-05
2.81726484358343e-05
1.62611482875378e-05
4.29243399375833e-05
-2.3596368724407e-05
5.39800963491388e-05
4.01137844238652e-05
6.99543943820781e-05
5.02305830336968e-06
-1.18428678073434e-05
8.36592042140109e-05
3.37317468659769e-05
1.91385066359362e-05
5.92762793568259e-05
4.17835055358129e-05
4.27161442904428e-06
2.20772809748104e-05
4.19638798767865e-05
-1.099174337241e-05
1.80255363892489e-05
6.85561081658268e-05
6.70924328530679e-05
3.72598650389224e-05
2.07882114822873e-05
3.95338381822801e-05
4.90421211551319e-05
4.19448670149234e-05
-3.02966655285784e-05
1.33826156132915e-05
3.80577665712454e-05
4.05260362128865e-06
7.47177580095667e-06
4.57289707013227e-05
2.805273456717e-05
4.59891215899449e-05
8.56565280517383e-05
8.73559189712645e-06
1.30616737683371e-05
1.42762604319572e-05
-1.17746830543284e-05
-2.77095282033078e-06
2.65227874988432e-05
3.32939100499264e-05
1.64474090306131e-05
5.37925761420159e-05
6.89332402259137e-05
6.54414816591271e-05
1.34691914907399e-05
4.12665654454831e-05
3.37071819111191e-05
3.56934385456183e-05
6.54352794210959e-05
6.35703481061508e-05
6.21116385975846e-05
6.66380587944023e-05
8.60782305704989e-05
4.37986325110704e-05
3.07794987975204e-05
4.76120625527828e-05
2.73755912285865e-05
7.23838816885281e-05
9.39614046854476e-05
2.44536136843493e-05
1.43418226971628e-05
4.90804504053228e-05
5.53420063972357e-05
0.000106123080768148
6.53572587497801e-05
1.32459384932449e-05
6.04928191648275e-05
4.8404198506682e-05
5.54700401621829e-05
4.41837085946186e-05
8.32482043389404e-05
-1.08841030211342e-05
4.80632861273849e-05
2.32193499711162e-05
6.264416154459e-05
1.15037524775876e-06
4.5234418612115e-05
4.96525907333574e-05
4.25248665321945e-05
1.29327992394805e-05
5.54709009506356e-06
4.10659753658051e-05
8.9104163079956e-05
5.05384135018589e-05
5.90114229038334e-06
1.57029068824469e-05
4.53728260076136e-05
4.53957851128938e-05
6.99251428814081e-06
7.81104409011045e-05
4.50056944522413e-05
1.69304986588798e-05
4.23339675383404e-05
6.47208515193335e-05
2.12334436344752e-05
8.62401606238906e-05
3.1962953660189e-05
3.62126238265104e-05
7.63964387549113e-05
5.51473671911547e-05
3.29428719349334e-06
3.71204099534367e-05
3.54654159259126e-05
4.38879516412601e-05
1.75360764364637e-05
2.00813082720489e-05
4.59195680679755e-05
6.50791730851815e-05
6.42978372885583e-05
5.11208101383272e-05
6.27023396146698e-05
2.36474777500721e-05
1.23431019735974e-05
2.9806886658124e-05
1.46240865733388e-06
2.82233427825305e-05
3.64481787858964e-06
7.05863320020365e-05
4.59394149946519e-05
3.48476556735537e-05
4.35145573449877e-05
5.40202910335513e-05
3.03631499630029e-05
4.78825360290028e-05
5.37993248654656e-05
4.81157256720402e-05
6.93902526037837e-05
1.61682978531356e-05
7.05215148053457e-05
3.55778576425114e-05
5.67510929555246e-05
4.99552596461336e-05
2.49896929565304e-05
3.27825793456462e-05
8.56365535463001e-05
8.67086302167891e-05
2.95100652710819e-05
3.05611364905965e-05
5.86079682068718e-05
5.1533417927328e-05
5.91185065149378e-05
4.94452754224076e-05
-1.90584168914121e-05
5.35737149531751e-05
1.56712933089069e-05
7.66700732153674e-05
2.38865654541782e-05
2.99327129077081e-05
7.46211603998825e-05
6.85131253753198e-05
6.06545280078223e-05
6.42389894178362e-05
2.17602830995592e-05
2.78418061321796e-05
3.87753100232235e-05
7.9759804853685e-05
2.97514879348422e-05
-1.63361437578771e-05
6.09503533495729e-05
3.17793555980966e-05
1.37766050326831e-05
2.24801912896647e-05
1.24092615520245e-05
5.52655787035252e-05
2.39409027494731e-05
2.44278658750054e-05
8.83516033301875e-06
-4.45151483756187e-06
3.90503685822232e-05
6.512380805586e-05
6.31217509489098e-05
4.27498957686982e-05
4.8044973082672e-05
1.76577327542485e-05
4.92288597235029e-05
1.43650195212274e-05
4.72618377348549e-05
7.11671171831402e-05
5.30671190606206e-05
3.92428987390287e-05
8.10711298640654e-05
5.04366922863103e-05
9.06997871342211e-05
6.06244270699911e-05
6.21748915596108e-05
-1.60847001964028e-06
7.20765691125836e-05
5.0753356749848e-05
3.98109291681279e-05
8.65280457370433e-05
9.6404438089602e-05
6.83659733360032e-05
8.3050541272783e-05
4.43329387913553e-05
6.0200583836317e-05
6.10963040312881e-05
1.06148576356158e-05
2.25394833437929e-05
2.36690651408438e-05
8.1932119236201e-05
6.38850855408934e-06
2.45440571482457e-05
1.01001075048136e-05
3.6732783766474e-05
1.48377109529754e-05
5.00029081391204e-06
7.55844018227957e-05
3.90893041086238e-05
3.15746067649475e-05
9.86584216846395e-06
2.56905711547354e-05
5.1269278082084e-05
3.4377724588155e-05
4.69033974904629e-05
1.5413454811412e-05
3.45076242097847e-05
3.61006446161147e-05
1.35817615403025e-05
3.06505187180684e-05
6.66795844412346e-05
3.92837638021556e-05
4.999266559782e-05
3.83501891673022e-05
8.32125107608754e-05
4.98351563520543e-05
4.4019987535668e-05
5.62847971469797e-05
5.48351405540481e-05
3.02916560270555e-05
4.00787598113534e-05
1.6657277635722e-05
5.41645586411013e-06
4.77027764215193e-05
2.132213268933e-05
7.44412693113166e-05
7.5791374097826e-05
4.87449959472741e-05
5.30436214044778e-05
4.18733039812199e-05
4.12629297031212e-05
4.98103756280193e-05
5.85163582987992e-05
3.19932908148607e-05
4.32507042165041e-05
4.12997385290551e-05
6.8768654180806e-05
3.81527786415772e-05
2.50788935142585e-05
4.42980710981286e-05
2.30807589342133e-05
3.31668110675594e-05
5.6206288649651e-05
1.26293716009674e-05
2.92647447703867e-06
3.55003996352175e-05
-7.11014507990452e-07
7.27820848165724e-05
9.20478500162589e-06
7.59821131630185e-05
5.41947637316698e-06
5.08492555320512e-05
4.33519476574088e-05
-9.86822249102117e-06
7.40969794666854e-05
5.97361556137127e-05
5.30718774027648e-05
2.3403413193478e-05
1.72564950732378e-05
4.85176896827485e-05
2.02313626879955e-05
4.28726722402691e-05
4.69058693680458e-05
3.86412568060397e-05
4.01093375596638e-05
3.58161359629839e-05
1.58331882834669e-05
1.21609207720707e-05
1.50579582516598e-05
5.50349093257331e-05
4.94894262705564e-05
4.63126395411178e-05
3.00331839484082e-05
8.19126540758483e-05
6.67716935652662e-06
5.85510492008502e-05
5.25387954725313e-05
2.87695556732423e-06
1.06419360946431e-05
2.07656233512688e-05
0.000103018720707481
2.2386176853587e-05
5.94906781614748e-05
5.93332699247959e-05
4.09593216882215e-05
6.09789921093119e-05
6.99532089416285e-05
4.8305874676446e-05
2.774260243231e-05
4.8641915697496e-05
5.82030314389842e-05
5.43666349182519e-05
1.85603968140978e-05
3.45175894741911e-05
1.26493900357674e-05
3.50756064106114e-05
2.77403382260484e-05
4.46264779325953e-05
6.16188443491119e-05
6.01560839963648e-05
3.53969784541636e-05
6.34572934797033e-05
4.55767859316288e-05
3.17893577480459e-05
8.05994530072012e-05
5.04265258498108e-05
4.57094680776164e-05
2.99004508073201e-05
5.55699064578717e-05
4.0050916779934e-05
9.20830621246031e-05
-6.187186251784e-06
6.10469364273456e-05
3.76224672533725e-05
1.51128389355234e-05
7.64159934048224e-05
5.89372581400325e-05
7.98739854458215e-05
3.60192293882573e-05
3.56145951449627e-05
8.04357154230266e-05
2.55188858866772e-05
5.58556507474348e-05
2.61159849775804e-05
2.09787078724944e-05
4.18400295940196e-05
7.88876537267162e-05
6.0589011574964e-05
1.82564679623987e-05
4.29622112932133e-05
1.26089391151036e-05
7.09085482813928e-05
1.42444899358893e-05
5.75576048024989e-05
6.40207976413403e-05
3.68610877648735e-05
5.56172037651098e-05
-3.1010979329069e-06
5.33655441185048e-05
3.31304032280436e-05
4.83054826534236e-05
5.31554805365704e-05
5.55019683658913e-05
1.19512822436676e-06
4.66694339103862e-05
4.88418368699293e-05
2.9428037585544e-05
5.4367454560048e-05
1.06347720260514e-06
1.90578139084993e-05
2.92641970539928e-05
1.46478230791238e-06
6.0022810967039e-05
2.94526189946659e-05
1.50350887067716e-05
4.56236469195858e-05
3.50485024145035e-05
1.76653599862691e-05
3.60472144013294e-05
5.82498759261585e-05
6.71545609816906e-05
5.32389117040829e-05
6.51419482490817e-05
1.40563250024334e-05
6.11897315150468e-05
3.00296193218562e-05
3.32571545072164e-05
3.52514040788039e-05
1.85337223650902e-05
5.66714454530539e-05
4.2490743540165e-05
5.51544534062409e-05
6.63177470469489e-05
-4.6903982454427e-06
5.89254609726575e-05
4.07341471709269e-05
5.59876023508681e-05
5.67529021775713e-05
2.88743853100146e-05
7.42257748696e-05
2.02014469434361e-05
5.35393846661132e-05
2.45902663096726e-05
6.08233340453829e-05
5.48233708262206e-05
1.19349004525921e-05
4.4242144398103e-05
6.83673441847401e-05
5.84730258824168e-05
2.52659302867146e-05
1.93145477004421e-05
3.86894009841975e-05
4.65219573056871e-06
5.40196807784085e-05
4.08415608836793e-05
2.01002959878845e-05
6.20073106641774e-05
1.6467461484501e-05
2.84936839682001e-05
4.25122276243839e-05
0.000111056113535229
4.17475658480997e-05
1.35027172373511e-05
4.36393827661395e-05
7.07925311760129e-05
4.51292307847816e-05
5.0980487891669e-05
3.12709588877155e-05
4.53680671299746e-05
5.15605294074714e-05
1.43803014394913e-05
2.53885492646254e-05
4.9538781973235e-05
5.37256430655275e-05
4.25908385302575e-05
3.48825696947901e-05
5.25598569998683e-05
2.39218831369817e-05
4.43587039866253e-05
3.68431481144575e-05
4.23602656051741e-05
7.77073108785124e-05
3.53043424203332e-05
6.87137993552044e-05
5.57907057228413e-05
6.09249810252621e-05
6.98623624181709e-05
7.41184192307863e-05
5.50429078471986e-05
5.79866122819417e-05
3.6572891393534e-05
6.71967632044075e-05
3.07217418014714e-05
3.14731269808985e-05
7.91244889646164e-05
4.98169826744596e-05
4.57596191886522e-05
4.74603229920369e-05
2.16543694285305e-05
3.45937489930925e-05
1.69922904471183e-05
2.33680716483347e-05
-4.48864568850428e-06
6.14466570300396e-05
1.3366219101132e-05
2.38287179814762e-05
5.61931945684014e-05
3.41289860890808e-05
4.97663379423503e-05
2.29932021781897e-05
7.64059223967815e-05
1.41760292798213e-05
4.19316229615709e-05
4.41761693134249e-05
1.99077658308784e-05
3.34758198666265e-05
5.96349834409246e-05
5.7229302474608e-05
5.10633724819952e-05
6.55406922212861e-05
1.31543983856774e-05
3.56992486889029e-05
3.97641075778063e-05
1.09197727004988e-05
2.88603756876872e-05
2.46089046795371e-05
2.0992058770976e-05
5.21112738150502e-05
5.04998870213839e-05
-5.05580287817877e-06
5.37260970313304e-05
4.80303506288257e-05
5.34008543307825e-05
4.90901136875306e-05
6.07708168671014e-05
3.23541814668778e-05
1.59033909387074e-05
5.03073768094219e-05
6.08217763485612e-05
5.64092316302723e-05
3.15174932730506e-05
4.48231285972552e-05
2.90474710020826e-05
4.3432257639955e-05
3.99960979943334e-05
1.37135902367012e-05
1.7634748210191e-05
6.45467493285943e-05
1.48004105811167e-06
4.15065729625544e-05
4.50948258522499e-05
3.53695097499252e-05
8.38339298491953e-05
2.67844510963778e-05
4.39210472085392e-05
5.34535528896073e-05
7.84662973617083e-05
4.38953277529008e-05
7.17213381740784e-05
5.849096389494e-05
1.89133561903255e-05
-1.99883324272616e-06
7.8049105256883e-05
3.68625327696206e-05
6.1448032092439e-05
8.57442933976894e-06
6.46105096955382e-05
-1.45449319828639e-05
1.45490820658487e-05
2.98115905485027e-05
4.18284479657832e-05
1.01609513861623e-05
4.75445994196483e-05
3.54617066533062e-05
4.11037381870616e-05
1.54358620200719e-05
9.00369592566557e-05
7.42404149033355e-05
3.40840658954705e-05
8.09851584115444e-05
3.90917864976863e-05
7.77844806205579e-05
3.55895958779858e-05
3.20350752850467e-05
4.66924010122051e-05
3.4202636406542e-05
2.65777586712708e-05
7.3204176656442e-05
2.3884339845055e-05
2.30496448403279e-05
5.84107658174646e-05
5.79284612359378e-05
6.44672855092743e-05
3.83575380793565e-05
2.6703937092369e-05
1.02607236215886e-05
5.60628993007838e-05
4.50735176738245e-05
2.9582320802767e-05
4.99573708449023e-05
4.55198964078179e-05
1.14513213977945e-05
6.69578893890178e-05
5.22331180716909e-05
2.93051235970212e-05
8.4949091444258e-06
6.85015754606407e-05
3.79438490178947e-05
6.86352851315609e-05
3.84774489638576e-05
7.44339656649745e-05
3.79308153413835e-05
4.01277163218638e-05
5.16609568303949e-05
4.72307199492771e-05
2.33154650416295e-05
4.01113949331191e-05
2.18695439418429e-05
2.04321253500353e-05
4.65880122082364e-05
2.90768586142719e-05
1.90208033038642e-05
3.20701564738241e-05
3.08582263231443e-05
5.51081865344611e-05
6.80122023731898e-05
5.60502089799939e-05
7.36725302633269e-05
8.12387277496156e-05
5.74060206295751e-05
1.91436616104974e-05
1.95985737144393e-05
2.99300600385404e-05
6.40371799374368e-05
3.84995267373899e-05
2.81213578571438e-05
6.6730131091343e-05
1.63865251180156e-05
7.42837265662574e-05
5.2254614895195e-05
4.53629479108036e-05
9.07172215296643e-05
2.72499603826337e-05
3.33759872936901e-05
5.95420285855075e-05
3.40021505551771e-05
5.08792536203162e-05
-2.11026714526226e-05
4.09026280398893e-05
4.58627134226153e-05
3.2224047066815e-05
3.47142257276584e-05
7.24021296527136e-05
3.82547089758833e-05
5.87697407660435e-05
3.87749003737047e-05
5.09945769082811e-05
1.56942573309489e-05
2.66037082899951e-05
-1.05308620868144e-05
4.19819749334631e-05
1.88154236502068e-05
-3.25716971508303e-06
2.39967072179027e-06
3.06033317553363e-05
2.21067248166367e-05
5.24763884320512e-05
2.50844624410772e-05
4.06170460940654e-05
3.62829125270823e-05
5.26009407525591e-05
5.0883635811114e-05
3.79046547267549e-05
9.48085639027528e-05
3.96849492481308e-05
8.11784590303761e-05
3.98125592557081e-05
6.87960367758792e-05
4.00971096492562e-05
4.36508547570861e-05
-2.37423765961929e-05
8.3961921117703e-05
9.12570588458617e-05
3.67711128780699e-05
4.46803687924398e-05
2.51726620428791e-05
6.72545005852549e-05
4.43998837490531e-05
2.81379430091696e-05
4.41392439201545e-05
3.00416707309827e-05
8.4519666382617e-05
9.56939076637173e-05
3.11277952092674e-05
3.8433462455416e-05
1.40190472331851e-05
2.12694173004837e-05
4.5275216534273e-05
4.13084330864611e-05
6.27600947708275e-05
2.16444814177899e-05
1.78355889280861e-05
-6.11111238496953e-06
1.01256788924471e-05
-3.76444683728334e-06
3.96980787470478e-05
3.6080113149012e-05
2.61342333262503e-05
4.40951104388153e-05
-1.29983977416015e-07
2.97819389301576e-05
6.03479888373462e-06
4.31536828659567e-05
-7.90006482348581e-06
5.14255155002126e-06
-3.35137991612804e-06
1.84057052318465e-05
5.7869421349779e-05
2.82470051102149e-05
0.000107646664564556
6.69858411724515e-05
2.79616320047246e-05
2.45941736050842e-05
4.65174105598023e-05
5.35314579692841e-05
5.40024032438957e-05
7.93172729797241e-05
4.14343624290375e-05
9.62303638592461e-05
4.63947258640552e-05
9.05758689713329e-05
6.60547798170042e-05
7.47624889060448e-05
6.79844031561286e-05
5.00209653004729e-05
4.21715419576444e-05
4.00061828554439e-05
4.92494996167225e-05
6.92566378757546e-05
1.19502623352483e-06
9.16033744832807e-05
3.84527950654294e-05
4.7005961299728e-05
1.80665924419508e-05
5.27441421195586e-05
1.45078046970716e-05
3.71886851949156e-05
5.45793152618976e-05
2.71266746979892e-05
-2.07132081182524e-06
3.88912563901298e-05
1.72425903154946e-05
-9.72420013545608e-06
5.10098459054417e-06
7.43782736117063e-06
7.76275587268905e-05
1.78678462761331e-05
1.58676654608269e-05
5.01070000490826e-06
6.11964318668534e-05
5.30897191817682e-05
4.85308025707379e-05
7.31758249483925e-05
2.43670419747234e-05
4.45944104839895e-05
4.5892054290959e-05
1.54237393658761e-05
5.45137545702726e-05
5.26597206921985e-05
6.21841280130337e-05
9.46732321909093e-05
8.39834787480029e-05
8.23681733378073e-06
5.45984178804635e-05
1.28356792227882e-05
6.03228100467924e-05
4.16558251172558e-05
7.43530857125757e-05
4.15895556555143e-05
4.19980380875338e-05
5.59121684356302e-05
3.58736491062602e-05
6.13411131758724e-05
8.98754010203438e-06
3.875975151717e-05
3.1287536616191e-05
5.61399400832475e-05
8.1622868560138e-06
2.52038857475938e-05
-1.82485901632107e-05
-7.69731702012567e-07
1.74284504744527e-05
2.84136360857997e-05
7.90774272144232e-05
3.20294760122715e-05
6.23930740959877e-06
2.50892542588336e-06
4.60421193108921e-05
8.18766823004018e-06
2.14346483076269e-05
1.82354626659559e-05
1.48868258957117e-05
1.53690975427541e-05
7.19767912064268e-05
1.89492812910655e-05
7.48457848591776e-05
5.81914317711226e-05
3.61367237756159e-05
9.21728866322703e-06
7.93709783079451e-06
4.14651987961703e-05
8.37591209323825e-05
6.29600032056803e-05
8.03052998850779e-05
9.46646783488278e-05
5.18474805145042e-05
6.99659251251852e-05
5.77877843821372e-05
4.62345542238647e-05
7.89061960415515e-05
7.85259487099856e-05
2.90218027733013e-05
2.51938437800828e-05
6.54000637264431e-05
1.72570058057639e-05
4.50803933086327e-05
7.67742735296735e-05
4.96419822251444e-05
-9.71262578691278e-06
2.43558817593915e-05
2.03554853395865e-05
3.26248947865041e-05
4.76122052425927e-05
4.55550542003318e-05
6.94880349746487e-06
4.22578178735079e-05
2.77914389672208e-05
3.54607312284343e-05
-2.04152120347795e-05
1.90794184474262e-05
8.15813548012225e-05
-8.47988094809322e-06
6.2139351165802e-05
4.87745534069544e-05
2.93052443909123e-05
6.5381191808282e-05
5.50998010365827e-05
7.40204251542574e-05
2.16828120179983e-05
4.30017317551715e-05
7.19458593215019e-05
4.55831083575088e-05
5.24771107286094e-05
6.78292435644243e-05
6.07538076649269e-05
9.29925910552568e-05
4.75934304512514e-05
3.0432083616485e-05
5.55726314613934e-05
3.54008459476414e-05
6.93899003783823e-05
0.000109717955329948
3.7041041124478e-05
5.97793182697988e-05
-1.5369262612883e-05
3.24397919832172e-05
4.32336950582572e-05
5.36873257301089e-05
2.41493322483361e-05
8.56001713262108e-05
3.47128240786911e-05
5.98332766081761e-05
5.88480069911633e-05
7.87329654389737e-05
3.89590799946087e-05
3.100522694879e-05
4.86514794154396e-05
8.52287851459108e-05
5.29947596159653e-05
2.70345986634621e-05
4.2781263618855e-06
3.5217032803987e-05
1.57887803062205e-05
3.58730327268891e-05
3.5787535527202e-05
4.48467733453632e-05
3.88823051877833e-05
2.7469950677386e-05
-2.45521383937702e-05
3.30286800868631e-05
-9.14119193138858e-06
-1.13781302736473e-05
2.23176114824808e-05
-3.4457761856754e-06
5.71197702270938e-06
4.00864913466665e-05
2.41342772922752e-05
9.84751586530701e-05
-1.10488149360039e-05
4.23033324720204e-05
4.57427411342579e-05
1.39883172739342e-05
2.51641880388916e-05
5.35844697061267e-05
6.52706987093378e-05
7.6297498693479e-05
6.90268189177747e-05
7.92324732787776e-05
3.2696336940637e-05
2.14568930266611e-05
6.13487291105328e-05
1.4488957249412e-05
9.51764355112973e-05
5.2411388353771e-05
5.10278936245131e-05
8.43458790885487e-05
6.08953480142225e-05
7.86783965534417e-05
4.65227295373428e-05
0.000101303362292017
3.95631820012489e-05
7.15346503134552e-05
3.91174676259437e-05
5.79727308637838e-05
2.39235749960706e-05
2.16342311194088e-05
3.41306042483643e-05
7.91001964213797e-05
9.63195548700933e-05
2.40360908052375e-05
5.18879431381477e-05
-2.61741402850377e-07
6.4086854893403e-05
6.3328735055814e-06
1.89313291074476e-05
4.10824681685199e-05
1.82343350847712e-07
6.17858913394937e-06
4.69514693172755e-05
4.3770573959029e-05
3.50525595614752e-05
6.23516706880287e-05
2.68831628044516e-05
2.36660782357833e-05
8.57136592152179e-06
2.37930448949368e-05
1.12487372765285e-05
-5.55593404789157e-06
1.56434950467617e-05
0.00010023720573528
2.75493783742214e-05
5.73765235970999e-05
2.02374379170807e-05
5.94671861787373e-05
9.98014685802755e-06
7.45926605746874e-05
2.35792474434193e-05
7.93873011763698e-05
5.80246816691492e-05
5.52267752750398e-05
8.21748811474123e-05
5.8505644502575e-05
3.18164489456191e-05
8.18506484163687e-05
4.71178802985037e-05
4.0616450185265e-05
2.92582739099617e-05
5.53421387840477e-05
4.87745123155228e-05
2.56628012389781e-06
6.06853651970642e-05
6.03944405561673e-06
4.35562206903023e-05
4.92612010901966e-05
5.64861299441172e-05
2.26272257309008e-05
6.39983288792721e-05
3.78619479034382e-05
6.80201927119648e-05
2.07089100315617e-05
1.98890609720222e-05
1.88061697979918e-05
8.34496748963485e-05
3.94623044797631e-05
4.11169826776634e-05
4.04932947277338e-05
1.22738204063797e-05
4.62999960502931e-05
-1.38574397143022e-05
5.78571007600551e-05
1.98112634323496e-05
6.60402660870134e-05
4.33172423715825e-05
2.30079471108813e-05
5.57319935539931e-05
5.04863671567502e-05
8.31876282454334e-05
4.19289518969419e-05
2.99823880861086e-05
4.49943035836262e-05
9.92995622774852e-05
9.57403649910912e-05
5.12095450375317e-05
3.97930408870659e-05
4.48004677838315e-05
9.12582513414311e-05
-3.24475075168847e-06
5.57296560297121e-05
2.46928347210712e-05
2.09305432852837e-05
6.97430814878922e-05
6.40730352168351e-05
9.41158225281311e-06
6.94128248945999e-05
4.79574797845089e-05
9.52538338146512e-05
1.76440488500787e-05
4.94449371321585e-05
6.12651066973461e-05
6.49411620483047e-05
3.94547680003036e-05
-7.25750668108956e-06
5.56884080620379e-05
1.9742594275107e-05
2.96046317665469e-05
4.96544194165494e-05
5.01484167449126e-05
1.62118344782069e-05
4.20537619528311e-05
6.33609171604516e-05
4.19472990449454e-06
2.31509126569456e-05
4.07293249756823e-05
5.2634959845275e-06
2.56804492434188e-05
3.6851353761478e-05
2.78150705386928e-05
2.82994187364552e-05
4.71690669394718e-05
6.69890953528142e-05
4.47927327074303e-05
7.66741703183162e-05
1.33059231599693e-05
6.79908084014419e-05
6.08522256205355e-05
8.59651850966774e-05
6.9426273557926e-05
1.9977349806321e-05
6.42107156150601e-05
6.95781537011602e-05
6.89482360147068e-05
6.84770198506773e-05
1.69797985508748e-05
6.80183970258984e-05
9.33830227637278e-05
8.28613994883712e-05
7.88170392682053e-05
5.23380528118976e-05
4.64733984677531e-05
4.73010303624051e-05
2.22191091798333e-05
5.82146660932189e-05
4.58967957048316e-05
6.79163606298753e-05
2.38564450266851e-05
4.46462191440639e-05
3.76294428775269e-05
2.69008696068847e-05
1.70726071623926e-05
6.61088541794413e-07
-1.79270356695132e-05
-1.19969830448003e-05
6.60583482160175e-05
1.04674130401626e-05
4.5978134350248e-05
6.05336343799649e-05
2.07789488971823e-05
3.2805890118013e-05
3.58874798493837e-05
3.43019415935145e-05
1.2540334808744e-05
4.04314895053035e-06
1.10062192696078e-05
1.74999339263768e-05
5.60518730387833e-05
5.56143573295549e-05
3.91647068231654e-05
8.54776405116692e-05
6.65478782941873e-05
6.27562994504092e-05
6.61285230753546e-05
3.37823977822575e-05
2.71369182642479e-05
4.58605744888041e-05
5.51447945646115e-05
5.39572277181384e-05
7.60324736076158e-05
3.47480314147067e-05
3.30006332751291e-05
9.20198113447038e-05
3.04552962721809e-05
6.48976683064442e-05
3.22709541443808e-05
4.39480598925413e-05
1.21545567131313e-05
3.62262882628539e-05
9.66269755144783e-06
6.19679703554163e-05
4.7433132111855e-05
4.81142891577676e-05
7.71882511189118e-05
3.67122016468314e-05
3.12759238519485e-05
3.55530411784526e-05
2.49272965107011e-05
4.68999970320311e-05
1.5058978037815e-05
0.00010146952504285
8.91666109787728e-05
5.27974334517033e-05
-3.58070793990361e-05
1.62426760350495e-05
2.40018959080606e-05
6.03396199407048e-05
4.53658878784194e-05
8.53743808937178e-05
6.10000154698836e-05
3.74794246582487e-06
1.50941383069066e-05
6.09623645998933e-05
3.46785718000554e-05
8.04553763839625e-05
7.68168654586878e-06
2.18184725996811e-05
3.29628311104972e-06
6.00536906846856e-05
5.83793347943744e-05
3.47937962404177e-05
1.45808524813334e-05
7.72415387833819e-05
4.38503563957616e-05
6.02207524005117e-05
3.41488180883402e-05
5.13921024138765e-05
5.243993512714e-05
3.74206630887128e-05
5.18974830387169e-06
6.94195765481797e-05
-9.50708773893418e-06
-5.5875326692543e-06
5.99047551249706e-05
1.40265465559962e-05
4.01469946754081e-05
-1.58878407657836e-05
5.04598285706495e-05
5.99086011618877e-06
5.30554475940245e-05
4.39395142340554e-05
5.23174546161507e-05
5.96699614400463e-05
7.33481205658518e-05
8.9915817028771e-05
6.61978571377162e-05
2.36827594580686e-05
3.69428816959517e-05
0.000101762179803946
5.99839570935727e-05
3.88213769071858e-05
3.76860684343836e-05
9.22226651840577e-05
4.65092975174835e-05
4.30292552335446e-05
4.73297245255103e-05
9.622017529722e-05
3.19071799317245e-05
2.83188570925309e-05
5.91002182724921e-05
3.83730583437896e-05
2.79104760658048e-05
5.57752099873471e-05
2.80054152794645e-07
3.43677072577e-05
1.99811569601196e-05
-5.59920697538056e-06
3.17007155923622e-05
5.97469624658429e-05
1.16098747740084e-06
3.24948986189388e-05
4.55859928558997e-05
5.92111747722459e-05
1.73788472427727e-05
5.83476095275491e-05
3.34576066508369e-05
4.94841389544033e-05
9.95150684624616e-05
4.34459146613982e-05
6.36313050347901e-06
5.64690216273328e-05
3.9907464114996e-05
2.67490115511693e-06
6.95861232165432e-06
5.16571557017138e-05
1.16366802398619e-05
6.16154923987981e-05
4.52637134631995e-05
3.7394243274623e-05
4.46654946943316e-05
3.4255175819676e-05
2.25387035614841e-05
2.54853609407151e-05
8.45173873870664e-05
7.65198205932484e-05
3.62691430084719e-05
5.19582566816536e-05
7.58931241800063e-05
4.16193923032577e-05
4.31806214917709e-05
1.57820686311616e-05
8.64325408919068e-05
3.8548192658331e-05
3.55162563130524e-05
4.71935566113802e-05
4.26812272106013e-05
1.27170093083044e-05
3.43916144621504e-05
3.40300293080742e-05
3.35183021407733e-05
7.54746736556104e-05
5.75552292494592e-05
2.00056806452055e-05
2.43841193575325e-05
3.42047746073815e-05
8.10187068130344e-05
5.22940494382341e-05
3.41372378448188e-05
5.40027232285035e-05
2.36495237079482e-05
2.07830752241931e-05
-8.65818031654889e-06
4.38795130354961e-05
3.66703867105361e-05
8.4635403102254e-05
6.37108370165436e-05
9.41254276936317e-05
4.69253018792511e-05
2.28228102861922e-05
3.94371003407375e-05
1.28022626276694e-05
3.32329741986197e-05
5.33210720988944e-05
4.20014005936501e-05
6.24175432880186e-05
2.96537276132345e-05
7.63290742405709e-05
3.13022200343379e-07
2.94745679614724e-05
7.58606347095923e-06
3.6726903516724e-05
7.14305141980982e-05
3.96530599529183e-05
3.98990650956064e-05
4.0443938659547e-05
3.33095138399394e-05
4.64881357253588e-05
3.14628330331179e-05
2.12585478161936e-05
2.16366260926762e-06
4.20830341859021e-05
2.14381671685764e-05
4.83527629897574e-05
1.45030252484944e-05
1.52195680157674e-05
5.05384066950205e-05
4.39636097318955e-05
1.24006182405419e-05
9.489914666271e-05
6.41785672141206e-05
4.18579134430656e-05
3.24624135566687e-05
4.00599688176948e-05
2.01008669476011e-05
4.44617428573259e-05
6.36687143967709e-05
8.15730409885146e-05
5.95273078438028e-05
5.89585713248893e-05
2.91800973971245e-05
8.702960562946e-05
4.29554501770842e-05
-8.74908303657643e-06
2.94257353996287e-05
8.6492928114649e-05
5.6540908710284e-05
4.31556013885031e-05
2.90865904617776e-05
3.81841502350922e-05
3.12983274875771e-05
8.77056882385249e-05
4.26924159431948e-05
3.97905746662849e-05
5.81916104972533e-05
-4.59936900356105e-06
2.6198071863598e-05
-8.2683835940857e-06
2.62684229444103e-06
6.41522545494137e-05
2.41308107846807e-05
1.26620896241474e-05
1.35970650748038e-05
4.49924020293849e-05
1.17883452164296e-05
3.62575559081917e-05
2.55575030584695e-05
3.17314069404573e-05
3.97305834771685e-05
-1.850443108476e-07
2.76543313974665e-05
5.67271412296593e-05
3.97285006942511e-05
1.85576608737172e-05
5.83359156040809e-05
8.39277331677984e-05
7.13275914915227e-05
2.2837810566924e-05
7.87490870307642e-05
5.07607456773466e-05
3.9781074469387e-07
9.13057891298002e-05
7.32438912855886e-05
4.94557391631338e-05
-8.48134783188096e-06
7.837430248772e-05
4.20677944957297e-05
5.19704351505919e-05
3.8588581175801e-05
4.42138832068288e-05
1.08043695704021e-05
-2.24836361956e-07
6.46088057643621e-05
7.80939761634812e-06
2.31486016207153e-05
3.00020319963626e-05
1.1771798090048e-05
2.36532991168383e-05
1.98644832226975e-05
6.62201454389736e-05
3.48677146858183e-05
2.8598243618993e-05
7.18118330176793e-05
3.73526153971272e-05
-3.05160651082633e-06
6.25511083330787e-05
2.80071673990536e-05
5.72835855836275e-05
9.73640045230696e-06
2.91814360619091e-05
1.9890020080768e-05
3.56161463277331e-05
9.22979557728754e-05
3.62779346920536e-05
3.48366726281432e-05
9.78998236634375e-05
5.41260371195433e-05
4.58057720405966e-05
8.16972588182127e-05
1.97797861215569e-05
5.75348883728757e-05
5.57474959425568e-05
3.42099520336927e-05
3.88938107694981e-05
2.80863668817028e-05
4.70031177273477e-05
7.36773863469667e-05
6.36786639012214e-05
5.71416389488753e-05
3.84660337617458e-05
7.1994957824596e-05
7.72622711112578e-05
3.58535152556918e-05
5.77847692776195e-05
3.60808692811218e-05
1.37835508531199e-05
3.58785037761127e-05
-1.92095181566239e-06
3.50700120871412e-05
6.89223454223575e-05
5.42113331263815e-05
-2.53709097896147e-06
6.22745568815382e-05
4.43120190394076e-05
1.65662505001492e-05
3.15115668466706e-05
1.95017936950439e-05
4.59992477984123e-05
4.44636564461697e-05
-1.34677617555211e-05
8.11346163283167e-05
5.09120083884465e-05
7.69089776537779e-05
3.06121927228755e-05
5.82083449135533e-05
2.42827628010558e-05
5.99875654503127e-05
6.14400201826743e-05
8.08916454330609e-05
1.48016729609917e-05
0.000100970255101313
2.10094537453663e-05
3.72400675464297e-05
5.22855510314386e-05
9.50210117336794e-05
3.78552333021919e-05
6.86924903855253e-05
2.26455602290513e-05
5.66409209843562e-05
6.52253630930155e-05
4.33897120877428e-05
6.93639408734574e-05
4.93873561578616e-05
3.03087004591856e-05
1.69088467123269e-05
5.77489505200395e-05
8.48180757786618e-05
2.21544266518491e-05
6.57590304679456e-05
4.59414691252295e-05
6.12237987125745e-05
3.31934818812081e-05
5.7617989363668e-05
4.28434936930289e-05
7.6214765729226e-05
4.70208959970043e-05
1.30972522578466e-05
4.60330080810738e-05
2.81302246307886e-06
-1.07812725262422e-06
5.17468235572457e-05
3.09000006962488e-05
9.26938371182027e-05
3.20740960588568e-05
8.46899410400072e-06
3.40857089400707e-05
7.55099181774535e-05
7.54812742239962e-06
8.33833266848706e-05
6.48555443855765e-05
6.73421744075266e-05
5.79249345936928e-05
5.64074772532994e-05
8.24834389291326e-05
2.38906038039124e-05
3.9645408683091e-05
2.63407610808307e-05
6.48249049104429e-05
4.74977079810442e-05
6.69529675091393e-05
8.67900367416502e-05
4.47041238049538e-05
4.03395200206491e-05
2.32275086650784e-05
3.42006423536127e-05
4.75360499182395e-05
4.25544159696209e-05
8.29777849436694e-05
8.83595511562461e-05
6.66155729589846e-05
4.92263179717276e-05
4.83134432813007e-05
5.1084320639794e-05
3.75541402276952e-05
2.36980850916678e-05
3.96841809470891e-05
2.61950544984077e-05
5.59642050512316e-05
1.82456038137153e-05
6.96541820536166e-05
3.68605482054744e-05
7.46648307939613e-05
5.84784524081744e-05
8.16613032731061e-05
6.14470302943278e-06
-3.01224976681433e-05
3.9119729717198e-05
3.13893812983748e-05
5.48081441596845e-05
3.6427177075696e-05
7.79507938548206e-05
4.3207096466671e-05
4.10464440188562e-06
9.83287182837702e-05
4.71305709431997e-05
5.16643911758936e-05
5.09943435911372e-05
4.17360532949219e-05
4.98509618428969e-05
3.56944934086793e-05
6.10961351084614e-05
1.83853828455254e-05
3.58965291390852e-05
2.94592664396331e-05
6.07421817006231e-05
6.38821821463213e-05
1.89635240252779e-05
2.51243984655198e-05
2.71665856426813e-05
2.72325659099775e-05
6.75082073021133e-05
2.85335917293362e-05
3.91001624787456e-05
7.91698790126805e-06
2.33508417116825e-05
6.68657169717247e-05
4.03994459957383e-05
1.91515948018489e-05
6.93564215697688e-05
6.16339607169465e-05
4.9177694390673e-05
-1.55544631297717e-05
3.80571395225166e-05
-1.84107690187151e-05
1.21509199122366e-05
6.16425802475999e-05
4.3644480288124e-05
2.33849245005636e-06
9.5524036047939e-05
2.229493295742e-06
2.75237129547557e-05
6.34331387071812e-05
4.0076868649932e-05
7.07323433231962e-05
3.55593136972029e-06
5.13462299664097e-06
5.39304442847668e-05
1.86704522064765e-05
4.36047709563459e-05
7.62722972906221e-05
3.1488325162726e-05
4.73861964918128e-05
9.06966791157411e-05
6.35439583994184e-05
6.20520771091743e-05
4.64188355985581e-05
4.88371464827116e-05
7.05288631878349e-05
8.57032455546852e-05
5.44395939849701e-05
9.97228919571493e-05
5.25970332716786e-05
3.00427575555896e-05
4.96292658916065e-05
7.53362345187475e-05
5.96827899900751e-05
5.66940242048135e-05
7.37658810178503e-05
6.51937360374156e-05
1.8707855922246e-05
6.91316378711823e-05
7.75235266805253e-05
4.87024006275753e-05
6.13928738889072e-05
5.04029924160971e-05
2.52079761468282e-05
6.16068177220338e-05
2.6182473662999e-05
4.81327204877187e-05
6.20896662159657e-05
4.75262123217328e-05
3.5166494743512e-05
2.45127909392638e-05
2.05274251120426e-05
6.31072725023037e-05
8.24357548454595e-05
-4.01465048249575e-07
8.77270689809104e-05
3.15762620957822e-05
6.56012456787673e-05
4.8838054818884e-05
3.03032654579257e-05
3.51473017405866e-05
2.12981974165761e-05
1.26881791999614e-05
2.3390673908834e-05
3.42873865596702e-05
5.69784246173352e-05
4.01905892127614e-05
8.68880185857059e-05
2.68224669079035e-05
8.44556238419087e-05
6.03580309211966e-05
8.37897505973475e-05
4.63909770680374e-05
5.39442344103606e-05
5.87899939784956e-05
-1.21594493025157e-05
4.30323008941176e-05
5.63822982489884e-05
4.81677066754779e-05
4.04713315970333e-05
4.13338066249857e-05
4.06943577955615e-05
6.07126265474345e-05
3.62340803938354e-06
4.89426872170777e-05
8.30098111529457e-05
5.69486690145684e-05
4.43561807030687e-05
5.7277839290513e-06
5.85846951610294e-05
7.26450886944041e-05
-5.48690531277489e-07
-7.8467003693841e-07
3.24921947382304e-05
1.38151441493027e-05
6.75161118193306e-05
6.75604132758061e-05
4.23002048770613e-05
5.61328968850678e-05
4.96323103688833e-06
2.98266209241912e-05
-2.37744724888974e-05
2.78136480866806e-05
9.96930235722039e-06
3.71522909110419e-05
5.27835988394336e-05
2.71140443242869e-05
3.499844510704e-05
9.63811754368496e-05
5.75013313777528e-05
8.83810045530972e-05
5.01551165629799e-05
5.21101325172051e-05
1.48781003733336e-06
5.16812881676561e-05
7.87266040749182e-05
7.25267819771951e-05
6.40197033239308e-05
3.23808309737999e-05
6.19896148653302e-05
0.000100837489602529
2.20934221400817e-05
4.39467143480981e-06
7.39194518281459e-05
3.03484830522172e-05
2.65795356093118e-05
8.07232999343439e-05
5.33392710020168e-05
5.98463352182536e-05
4.62734679014437e-05
7.59570484500777e-06
6.88188099969521e-05
2.07895104198581e-05
9.28326215185701e-05
1.00853107546113e-05
4.09977468832595e-05
-7.22647270619811e-07
3.69514988705517e-05
3.2994666302398e-05
3.39477942609464e-05
5.84802246950384e-06
3.75394844872447e-05
5.67912751776984e-06
2.87988568390404e-05
-5.07277622596474e-06
7.67663260876475e-06
9.08428380013683e-06
4.90281616487776e-05
5.74023453828181e-05
3.61560745085475e-06
4.66648518403481e-06
3.36298765854971e-05
5.43888955776237e-05
5.77050200117173e-05
1.12635608361424e-05
2.82153639388703e-05
6.30570102134341e-05
8.21281727271691e-05
7.55415330131509e-05
5.60295805822447e-05
5.70614209456409e-05
2.40552464001831e-05
4.90775755871289e-05
8.01667890122888e-05
4.94568682052024e-05
8.04273610543424e-05
4.13558970832054e-05
3.14223209010829e-05
5.11163141208863e-05
6.70629762054443e-05
4.05828016877122e-05
4.07390607645572e-05
3.01326843896089e-05
3.03709786168635e-05
6.54820874933051e-05
2.21660960841627e-05
6.07760222498096e-05
5.76001993279712e-05
5.31779517843207e-05
7.3915188710124e-05
4.44422488721019e-05
1.68417594009177e-05
3.10917374354475e-05
3.84440360027624e-05
2.06778969834979e-05
1.26913919802113e-05
3.92810869262724e-05
9.08219621245363e-06
-2.36050984171595e-06
4.39062483647079e-05
7.04586476833549e-05
3.93796105966002e-05
2.93289619950226e-05
4.31611562545032e-05
2.53668553223804e-05
5.84491473667418e-05
5.06284661789678e-05
5.86621922827474e-05
2.20618334730704e-05
4.23277551737832e-05
5.90037393256003e-05
4.7375226828412e-05
3.09856407905443e-05
5.12124977889115e-05
4.53481157982638e-05
7.16654145067703e-05
6.86398941855503e-05
4.87517383646173e-05
2.40862485008227e-05
5.20394957357333e-05
3.77101070476615e-05
2.47226764699155e-05
7.22643590813108e-05
7.30629122064009e-05
3.62712918001509e-05
8.88981104959669e-05
3.27897197816362e-05
8.60153467505056e-06
2.60317242134521e-05
2.03901726077897e-05
9.25787521382213e-05
2.48281071445425e-05
4.12348729201503e-05
0.000100111603052939
4.59823743276028e-05
2.50521767052065e-05
8.0221930755519e-05
7.39350378213377e-05
4.2491104230627e-05
-6.07697693574016e-06
4.05990443305219e-05
5.16972607475426e-05
6.25795678710991e-05
2.72359992923498e-05
4.98503956178773e-05
3.5287625159895e-05
4.69819445325805e-05
1.87755432425202e-05
3.48592105601069e-05
1.36657056660249e-05
6.33163803510642e-05
-1.49058254178113e-05
3.50545927111608e-05
3.88442924262325e-05
4.97375184357336e-05
7.43328576427439e-05
8.24345301720215e-05
7.75979856446801e-06
5.7449486998967e-05
3.74750054966305e-05
8.15819636438211e-05
4.36538755252569e-05
1.7446280186606e-06
2.84099693767392e-05
4.79609587737513e-05
1.30571009483435e-05
5.54279794849815e-05
1.83604618309432e-05
5.23935037356776e-05
2.94198359099546e-05
7.70893907334299e-05
4.09526126279771e-05
2.93566016515831e-05
3.42859687742065e-05
5.95346300643151e-05
3.77265565435429e-05
7.1381164412038e-05
4.24779457141668e-06
1.17261096793825e-05
2.16664930343962e-05
3.93299402021617e-05
9.57160889616284e-05
6.33850520642302e-05
1.54626669806195e-05
6.71258536508381e-05
2.6864036963683e-05
5.85437534007144e-05
2.4067485310487e-05
6.52608035063458e-05
6.17098698222555e-05
1.42299362194891e-05
2.94711730100889e-05
7.97067500109366e-05
6.87947985122353e-06
-9.37425519824161e-06
1.05090483861058e-05
5.03251579797075e-05
5.40646234232996e-05
4.44144169509495e-05
1.18175202833296e-05
4.13325768568564e-05
2.83636585614218e-05
1.09688870418374e-05
-1.87798300733444e-05
2.68951963056552e-05
1.29962975164301e-05
-1.19193533988353e-05
3.67388377094845e-06
-4.33675888269236e-07
3.6728805358521e-05
4.12430942069962e-05
7.53695820443268e-05
7.53544310212488e-06
7.14939907118206e-05
7.16000338163498e-05
1.21980049785371e-05
1.47311760037975e-05
8.33710197542637e-05
2.92891591478905e-05
2.22540987383515e-05
4.1347285236118e-05
5.52632245219969e-05
6.66335931310669e-05
4.53571097275015e-05
6.98650014251421e-05
5.51223546600021e-05
3.02384032810033e-05
3.99754877404384e-05
3.83240403970863e-05
6.9224514389744e-05
3.39588760638654e-05
4.49176515498367e-05
1.8180666474652e-05
1.39659008074292e-05
4.81537150687693e-05
4.9044914788195e-05
3.01052835804381e-05
7.46711756605478e-05
5.38259991335479e-05
6.86243178281968e-05
2.18759570149262e-05
-1.79608241699544e-05
3.66196560360926e-05
3.9117329693571e-05
1.24057355356869e-05
1.57479695192705e-05
1.36425229171709e-05
3.67169864567739e-05
6.65147240644216e-05
1.50910883302901e-05
6.0267562900615e-05
4.08256747047573e-05
5.19857790284296e-05
5.10127880961145e-05
3.88366958756122e-05
-4.12680028194049e-06
5.11597950774084e-05
5.41759506120868e-05
3.77979364644874e-05
3.16503107106424e-05
6.67801494336827e-05
4.01978777130352e-05
0.000106053696512651
5.58754194087692e-05
5.99035188393376e-05
0.000101636508935273
4.98551098709402e-05
6.25485770500524e-05
3.42148642730051e-05
4.11545352523725e-05
4.30624280141663e-05
4.1345827762623e-05
6.35882967510803e-05
5.08505131181692e-05
2.55950071022037e-05
8.31540146068594e-05
3.73562151113287e-05
0.000124740546053755
6.31897737806439e-05
3.22220613881621e-05
4.48270486475534e-05
4.79096258432023e-05
6.43346973670511e-05
1.07993164234179e-05
7.24134703683648e-07
8.25063922291813e-05
2.07803645942493e-05
6.32345917723859e-05
2.79667479673286e-05
4.51821054140855e-05
1.65786457876847e-05
2.99522768175468e-05
6.93336209792729e-05
-9.84034379375769e-06
6.40242424114951e-05
4.39692438565173e-05
3.7096277091275e-05
2.7666716573696e-05
5.11837311188496e-05
6.66877676015287e-05
3.0714437790758e-05
3.06503180732087e-05
3.68771695709498e-05
5.03589450977666e-05
5.05068465713575e-05
4.32516420493579e-05
5.5301329742208e-05
2.27045434053853e-05
6.68535979314891e-05
2.88587366380188e-05
2.16645355693485e-05
6.45676915670008e-05
7.64884045631221e-05
6.95617437881188e-05
7.02324820442855e-05
6.79060059815308e-05
1.42001859313577e-05
6.96072310811803e-05
9.55586071104492e-05
9.90764806660721e-06
3.4888999669441e-05
5.59863827666116e-05
3.45594736363954e-05
5.27689540473799e-06
4.29219529179833e-05
3.55083638350558e-05
5.80172148372201e-05
7.81843870548849e-05
2.78969280954174e-05
2.6524999804424e-05
3.23744946062066e-05
2.19459948606041e-05
4.11438813208527e-06
6.35112803851758e-05
6.26767424850097e-05
2.20595149097593e-05
2.26602016104535e-05
5.60356592061198e-05
5.06110912704104e-05
6.07085882535715e-05
1.62847609034696e-05
2.35843836457067e-05
-2.50184515548276e-05
4.3484846878342e-05
6.95339808706723e-05
2.30676691533565e-05
-1.48666598283926e-05
2.59741143631185e-06
2.28876161939073e-05
3.10659803546894e-05
6.55532045301423e-05
6.42960394125582e-05
1.82189051608982e-05
1.69705762491776e-05
1.3962796390424e-05
3.53734545226917e-05
8.77061464661436e-05
7.59936854601526e-05
7.02089145101992e-05
