# Supplementary material for: Research on computational propagation and identification of mine microseismic signals based on deep learning
Source: PLoS One. 2025 Oct 22;20(10):e0334641. doi: 10.1371/journal.pone.0334641 (PMC12543183; doi:10.1371/journal.pone.0334641)
Supplement: S4 Data — (ZIP) [file pone.0334641.s004.zip › 000100700000180.xlsx_0.txt_24.txt.txt]

4.05441388766995e-05
5.02264765108379e-05
2.91810453137969e-05
4.82890672380896e-05
2.82545629285232e-05
6.7257635454756e-05
5.85651176518453e-05
7.85466579115069e-05
5.88543426060474e-05
3.78556818277383e-05
8.88820998397182e-05
4.76649331881397e-05
7.16883785837117e-05
6.91377021804735e-05
9.44726216033939e-05
2.51083851426076e-05
1.70574408401816e-05
7.87861579793549e-05
4.1773843388609e-05
1.59626324171724e-05
5.31620929062389e-05
4.74173291495699e-05
1.39327969615898e-05
7.21184110752504e-07
9.45398797879656e-05
4.79254118504295e-07
3.92819079939213e-05
4.61655590788906e-05
4.16995387712578e-05
7.81903347620552e-06
4.42733570858433e-05
2.23985859421865e-05
3.84818053024162e-05
4.37630355759849e-05
-1.36490683503818e-06
1.27695446257542e-05
4.72698136184224e-05
3.36744707545169e-05
4.94026716189269e-05
5.53660804508683e-05
5.17962164464635e-05
3.44139128073277e-05
7.20835398452375e-05
1.22252883390376e-05
4.83385753367048e-05
1.15003906868927e-05
1.56168504057629e-05
1.43955065887752e-05
3.72428397938892e-05
5.82909088498444e-05
6.46742366061311e-05
3.4359933342285e-05
3.63560552089249e-05
3.80858142185734e-05
5.35486014452274e-05
0.00010534066333677
5.26474425368242e-05
1.61182996284465e-05
6.59175964369026e-05
3.46607205076187e-05
8.67432294211213e-05
4.21652839972481e-05
7.8904610116612e-05
4.18256812475031e-05
9.88392452693012e-05
6.24194650051993e-05
8.72089608088388e-05
4.96521378429249e-05
7.27883981359362e-05
2.83805012662854e-05
4.7213227300669e-05
-1.26878400025929e-05
3.2637773181383e-05
4.614353819703e-05
2.33801643018302e-05
6.2280205705493e-05
4.70363392043625e-05
5.23927369367445e-05
6.42912973413845e-05
5.34475876115099e-05
4.60536399442535e-05
7.6113690424361e-05
8.4913361146935e-05
2.26747896679125e-05
6.29382272277614e-05
0.00010276872533757
3.29748779231243e-05
1.72829335018632e-05
4.44088409634169e-05
2.60523189120145e-05
6.14626311260331e-05
-3.28103484258446e-05
6.60733694342624e-05
4.75937931172556e-05
3.45905259745855e-05
0.000102470059016566
5.66730462025523e-05
1.14497891581503e-05
2.09318993189264e-05
3.58138005252907e-05
2.75573446675725e-05
5.22270248891218e-05
3.63790568109675e-05
2.43747047641809e-05
5.01443054288811e-05
5.97679544667275e-05
6.09536743923327e-05
5.85157734668351e-05
2.92609003142285e-05
5.61664880646372e-05
4.94605783006711e-05
6.3060710960107e-05
7.79973878483173e-05
2.08787828597974e-05
2.88327880138588e-05
2.53793124910474e-05
4.58253628684449e-05
3.05353678096585e-05
3.89034446580687e-05
2.91443200434016e-05
4.2587878824278e-05
1.87575465834788e-05
1.77497325894986e-05
1.16308684778022e-05
4.78031854589172e-05
-4.64802341338548e-06
6.92469581011532e-05
-8.53923088150558e-06
3.53586571379963e-05
1.526772519761e-05
4.0119976987602e-05
5.31339875597763e-05
4.91365392173644e-05
3.43658230083264e-05
4.05259150532694e-05
3.60064180524658e-05
2.42292928479262e-05
9.2163720618234e-05
4.59253440996284e-05
3.32938984982222e-05
4.79891934912735e-05
2.22866615071149e-05
8.39812981772264e-05
1.11629320144401e-05
7.6756221266051e-05
1.84591575194136e-05
6.29029539265646e-05
4.95180726297356e-05
5.93871536725685e-05
5.46620426978481e-05
6.27879367638121e-06
5.82504469113229e-05
1.3918349083976e-05
4.1364357304101e-05
4.04936183877496e-05
2.73982534669685e-05
6.47359742365871e-05
4.39022780540265e-05
2.73179376877854e-05
2.18031273558535e-05
4.39448858535842e-05
1.73899223789836e-05
4.30485234898176e-05
1.6196045780564e-05
5.42866950573819e-05
4.197171935908e-05
3.35082956716217e-05
9.72109233037141e-06
8.07860010480927e-05
-6.42603703854412e-06
4.62703874198497e-05
2.24681156955034e-05
1.28525116054472e-05
5.80888286905002e-05
7.61978746744781e-05
8.58137737008294e-05
3.17821889044899e-05
1.70596756766112e-05
2.69345864075994e-05
4.81704653127054e-05
4.80743337022301e-05
6.09909743080279e-05
4.10233706202619e-05
5.34478919572018e-05
6.30778879754746e-05
7.62922466856083e-05
3.95026445740284e-05
4.19864151887107e-05
2.52032985483681e-05
2.62082562427605e-05
6.48131757214314e-06
3.32387895971189e-05
4.62505917802611e-05
4.32968630495522e-05
5.00837155748772e-05
2.2089921323143e-05
4.42230300730102e-05
4.595987754628e-05
1.96627705583774e-05
8.80965926007384e-05
6.33258454134839e-05
3.05937089876352e-05
-6.60878215083071e-06
3.45811484115395e-05
3.70568416845815e-05
-4.74605824505575e-08
4.8829738399084e-05
-1.30692509817753e-05
1.71806517395216e-05
4.81395364845415e-05
3.66176601285004e-05
3.14020829078414e-05
9.1275966069171e-05
1.56535054000839e-05
5.12679858734038e-05
0.0001040811711654
4.48720370345165e-05
3.52216942128895e-05
4.46909222786665e-05
6.34330166776535e-05
3.16576278104087e-05
1.65296747250825e-05
5.77839008564756e-05
5.29299887062509e-05
2.67703220051106e-05
4.82086077594107e-05
2.73071454987457e-05
-6.16723322404083e-06
9.41828223328944e-05
6.28683631053088e-05
6.34209089456823e-05
1.04707167586947e-05
1.70097985377013e-05
3.8099798760381e-05
8.19863334023265e-05
3.81792993735884e-05
1.60798173435442e-05
5.47515610906831e-05
1.87745937308465e-05
7.79776067069007e-06
2.39891137234598e-05
5.00901399247579e-05
3.90085291943748e-05
6.65219589571221e-05
3.04998644965888e-05
-1.270859217295e-06
9.10798405338442e-06
2.66711413062381e-05
9.14411588955818e-05
4.56553934687195e-05
4.41754105081266e-05
8.12000689922901e-05
5.38635940326439e-05
8.0705138551974e-05
2.87676951078609e-05
5.34731728358278e-05
0.000111347754744569
3.65869145340453e-05
2.57549701772518e-05
3.17052947898698e-05
6.8730952022381e-05
3.2355042360086e-05
8.66814523217192e-05
2.38702022748299e-05
3.65227408164727e-05
2.03877966237158e-05
4.62974776312591e-05
5.67308814459026e-05
2.08933161145152e-05
2.96017467382351e-05
3.16681656793052e-05
5.28906381044526e-05
3.39994761882161e-05
2.23306732744152e-05
3.22502613874688e-05
2.73570748672337e-05
-2.42183411375621e-07
8.67011195271249e-06
1.92079381856132e-05
-9.02080039635569e-06
6.0479945619613e-05
6.74239849331805e-05
1.06801090391071e-05
3.36094070728378e-05
2.91885814505254e-05
6.29243684428386e-05
5.5605821734438e-05
1.21308885406662e-05
1.3519627089133e-05
2.12778334314726e-05
4.1233667329032e-05
4.44182740373885e-05
1.10866547718037e-05
4.34940410365558e-05
7.04122232067454e-05
6.89308693795761e-05
6.31686190453821e-05
2.12866480400439e-05
6.62999182877745e-05
6.54314588185266e-05
2.3153783103902e-05
-3.63042071028747e-06
4.70233710433327e-05
4.72077988679514e-05
4.30293209210091e-05
5.53182442043272e-05
6.7383006881964e-05
5.35839938711538e-05
3.67433003699583e-05
4.03769643505128e-05
6.34592773853727e-05
9.64901432186628e-05
4.12060235582273e-05
2.91665772157743e-06
6.57813494810697e-05
4.37262976138788e-05
2.34197752736598e-05
7.26780551385406e-05
3.7648132181501e-05
4.12255144958362e-05
7.19915845883612e-05
3.39474379908526e-05
6.80244364020533e-05
6.99325324706588e-05
3.69394042465917e-05
4.85869854659836e-05
-1.01096591885742e-05
1.03314174087806e-05
2.97817668585611e-05
2.11813418585476e-05
5.80304444463701e-05
0.00010384665455601
4.39259903216587e-05
5.94932833451248e-05
6.78308834959545e-05
3.13968798108045e-05
1.3080388305186e-05
2.39070691166279e-05
3.8605643998558e-05
3.85946466240234e-05
5.19324022650349e-05
3.43688186271201e-05
7.3582073654382e-05
1.98073180404849e-05
8.06459484070736e-05
1.94538507359526e-06
6.99658849382798e-05
5.91713347758349e-05
6.71046676802586e-05
6.10237493986354e-05
4.49937825522178e-05
3.1339525631445e-05
9.77138610918378e-05
6.02221925864272e-05
8.17692914464096e-05
1.61053017944445e-05
3.5600314359605e-05
6.57137223587405e-05
5.8235124953859e-05
3.88321984910372e-05
9.52889055655543e-05
6.35026306052458e-05
7.29137648118429e-05
0.000113975242763937
6.84992649638917e-05
3.01743212124638e-05
4.63390901814678e-05
-6.73982280900653e-07
6.99977310167027e-06
2.98479524968713e-05
7.46646593517874e-05
8.45539091323661e-05
3.69431936532204e-05
-5.71692293964032e-06
-5.08063387430568e-06
2.87923813001214e-05
3.4487785082311e-05
4.1486520390082e-05
8.10712524944821e-05
6.66824820560889e-05
3.16191013429072e-05
5.28033030954498e-05
2.73420613226734e-05
1.36477236525728e-05
1.38832224928773e-06
7.63703086573255e-05
-2.16450503013567e-06
6.36107087747841e-05
2.35202841624361e-05
6.58765456351716e-05
1.35543723045886e-05
1.38595163555503e-05
4.37954764452423e-05
2.81397514365409e-05
2.73234908973581e-05
2.72372842071943e-05
5.81303683719082e-05
4.71121975824361e-05
4.32781933170887e-05
7.61664980814437e-05
2.73280537863145e-05
7.83068789313101e-05
6.39818221599857e-05
4.83618551740322e-05
3.50594275496236e-05
9.66876191987237e-05
5.81583919057758e-05
2.91265256944982e-05
1.40339051515762e-05
3.48189689981561e-05
4.76557222688269e-05
2.94481671362644e-05
2.09356643426076e-05
-1.20829450064166e-05
5.97643870674038e-05
3.6058419985287e-05
6.02596726952835e-05
7.17128336852848e-05
5.16857741237811e-05
3.01430730016576e-05
5.33336718933375e-05
2.8961713265809e-05
8.33239895572723e-05
4.84173815559772e-05
4.62835165362879e-05
6.79108298871944e-05
3.77524435346885e-05
8.70078491470742e-05
1.85296308092046e-05
2.16792532680711e-05
7.37758224825607e-05
2.35735676439679e-05
3.43968854030561e-05
3.60271237063485e-05
3.9276242913562e-05
8.36463181897626e-05
2.10402484782085e-06
7.637125747076e-05
-1.11496735716603e-05
6.3475053111347e-05
3.82146869535949e-05
5.86855888504165e-05
1.58394819961782e-05
3.43963093494459e-05
5.38367345066103e-05
-1.10190018354472e-05
4.78424821668541e-05
5.25339132502319e-05
1.75766487496408e-05
7.99917001624485e-05
4.81701147393127e-05
4.46064989245643e-05
4.99335472611893e-05
2.52134829030541e-05
4.96226259075763e-05
2.68444692375801e-05
3.39174505491876e-05
2.23537959184053e-05
7.99627085576827e-05
1.62462901687759e-05
4.07985072619009e-05
-1.50084794319492e-06
2.06309572821565e-05
5.13680338885265e-05
0.000104777483436691
4.1725280445329e-05
6.35282498199498e-05
1.53988732279308e-05
3.13182156786736e-05
3.28507511488948e-05
4.76335210129989e-05
1.49217802222217e-05
4.39256169550202e-05
4.76512767191497e-05
4.42844402153059e-05
-8.70574944786507e-06
3.5914169171882e-05
4.48159310022415e-05
2.40076829825918e-05
7.07266809614243e-05
-3.33451922517371e-06
1.23642181108586e-05
7.26429454543584e-05
4.85753745304122e-05
4.29020357463297e-05
1.02668775672935e-05
5.98781281127538e-05
3.90543363544484e-05
3.7971959334968e-05
2.97458358230632e-06
6.98058951065269e-05
2.6198263018969e-05
4.28752729133597e-05
6.52359856449581e-05
4.9019889632613e-05
4.84930630325237e-05
-2.02494220551136e-05
2.51209086149001e-05
1.82092191287875e-05
1.83575664057643e-05
5.96844658680759e-06
-2.83107238038202e-06
5.94077456453858e-05
2.29772101119892e-05
1.85577283818033e-05
3.81571975186347e-05
5.65883954557567e-05
3.43106595729033e-05
5.79838763484346e-05
9.15475235173057e-05
5.28476550537575e-05
3.80365376093291e-05
9.22971446349698e-05
5.90596109339473e-05
4.03495182901425e-05
3.62529904331403e-05
4.7259219259016e-05
5.99550138868375e-05
1.7978501213897e-05
1.52975696427208e-05
6.63321063645556e-05
6.84103260445973e-05
5.58791341400997e-05
3.25242190450422e-05
2.55244128785548e-05
4.71917454681062e-05
4.34420224979229e-05
2.5765634579266e-05
6.09057107634704e-05
6.05656734747732e-06
5.74857353698198e-05
5.09665660049255e-05
4.57198366918953e-05
-1.94620874974661e-07
1.53057470045116e-05
1.83848210568335e-05
1.7923578127163e-05
-4.2717601355034e-06
2.82457091574204e-05
2.573536625619e-05
5.35879645631262e-05
5.18536021117822e-05
6.4356401077204e-05
9.86095635232732e-05
5.20042428286251e-05
6.03568933909087e-05
-8.13361810506991e-07
2.70760081017586e-05
1.54824356055832e-05
1.73807982990996e-05
2.38097679654872e-05
3.32419587142664e-05
4.06820725828884e-05
5.51047746364161e-05
7.17914536431878e-05
9.0924531868211e-05
1.77647885604314e-05
3.20329781970751e-05
5.46625845993678e-05
4.16164863720043e-05
6.41831826088411e-05
3.46105763862319e-05
2.43013983135298e-05
5.47826961915595e-05
6.16379004241678e-05
5.52670396771683e-05
4.06181331951285e-05
4.50458804230264e-05
7.19285419290071e-05
3.53043119212122e-05
2.79259654784756e-05
1.8890938904987e-05
5.32140049349972e-05
3.85588888913756e-05
5.93172098775688e-05
1.17375184243583e-05
1.90580545349014e-05
9.60730664459783e-05
7.39335399109464e-05
5.4452056578e-05
3.42637412495579e-05
1.57668959975509e-05
3.18237420564806e-05
6.31029410413242e-05
8.87498374935298e-05
6.24562248532551e-05
3.66932120828595e-05
1.77462233736243e-05
3.55683410595592e-05
2.34178615102686e-05
5.43384904982274e-05
3.91238717988e-05
8.00478661367171e-05
6.78350683795974e-05
8.46975940182483e-05
0.000104740491120035
-1.40409357567132e-06
1.65846912561405e-06
2.29111285654649e-05
2.93535616447146e-05
1.28554246235283e-05
7.21870886089863e-05
4.90977086476057e-05
4.51575492184361e-05
8.84699605755904e-06
1.89901772913871e-05
2.75797236869324e-06
5.07195003562684e-05
1.16145326635417e-05
7.33432602750886e-05
4.90619991039937e-05
3.39479263053247e-05
-5.97408695243794e-06
5.60632502727454e-05
2.09697567546009e-05
4.17438983130499e-06
6.41428361988003e-05
1.81952255942559e-05
3.53097175353028e-05
-2.13699788875129e-05
1.78486880554252e-05
4.96478972626634e-05
3.4236434982446e-05
1.88348546606229e-05
4.23924385094229e-05
6.7984002566415e-05
4.88429394407011e-05
7.86374307818527e-05
7.22118198436444e-06
7.32790398976531e-05
4.06594202966331e-05
6.29356515406493e-05
6.47314441073384e-05
7.61069792897213e-05
9.9379238386161e-06
3.05774543392759e-05
6.1097863744592e-05
4.36481461744649e-05
6.19096379921011e-05
3.40360068271273e-05
2.72502527322128e-05
6.12860928734151e-05
-6.6359041339599e-06
2.56469253771806e-05
3.61864132351897e-05
6.15336689359793e-05
5.13538460916336e-05
8.62998704206148e-06
6.17723433460519e-05
1.33070622385369e-05
2.14983176060009e-05
6.53060925817402e-05
-2.45248496700668e-06
6.30999752248555e-05
2.73084258612069e-05
4.37941299563702e-05
4.38192057966135e-05
-2.94792186670302e-05
7.93522540887275e-05
5.35976194598831e-05
1.92862467221122e-05
2.96466621280769e-05
2.24546144821544e-05
2.62993493333034e-06
3.89886409586902e-05
3.2849131962975e-05
3.5771888749186e-05
6.17097100806426e-05
3.51939488888716e-05
5.33572111301842e-05
2.5660151642698e-05
7.28884078785749e-05
9.57502396514064e-05
5.06031856534269e-05
6.49527147397478e-05
4.8361435655336e-05
8.0344730787565e-05
2.65881543791388e-06
2.19057554605219e-05
-3.31995849349659e-05
5.7367304534854e-05
2.16403847586176e-05
6.2838624926737e-05
6.20049998632896e-05
-2.32792260696606e-06
2.69119305180512e-05
5.4753144159659e-05
3.13041283681357e-05
5.71373328572727e-05
9.23517922606105e-05
2.30047113013843e-05
6.40127786683773e-05
-1.78092648989639e-05
3.16672380132099e-05
5.87245041262476e-05
3.4540693222725e-05
4.20800004874743e-05
8.24398224591686e-05
1.86814836051004e-05
2.78173142829395e-05
3.80130494301485e-06
2.77455657039779e-05
3.75364172467236e-05
-6.46162707844924e-06
4.45392577504143e-05
1.63445473490877e-05
3.98622751046858e-06
3.16908982844305e-06
1.69651574089795e-05
6.37381606960851e-05
5.72187099219236e-05
5.77300008400975e-05
2.84334281174978e-05
1.48693927291503e-05
3.44446272420082e-05
3.43817893250129e-05
4.66314558756197e-05
3.84849085594774e-05
1.88799480834109e-05
5.33199194291967e-05
3.75754196100439e-05
9.3871208077075e-05
4.09371559140031e-05
5.87364984883434e-05
5.93556296793197e-05
6.44741174856785e-05
7.87545753189857e-05
4.43825676399447e-05
4.05530756589915e-05
2.13959384938421e-05
2.23790605018389e-05
8.52019044302071e-05
6.13585616293225e-05
1.27035175292873e-05
8.93791442224637e-05
3.23127593220184e-05
3.04192506474395e-05
3.97479542573425e-05
7.91460290218196e-05
6.32806070890351e-05
3.42855726616007e-05
8.30122406214193e-05
2.72999309500297e-05
2.85378969403324e-05
5.86886471439949e-05
2.35589993491362e-05
7.1938905617262e-05
4.14325037786592e-05
0.000100462261061192
1.71190643794857e-05
5.4349718354126e-05
4.4037298242397e-05
6.78976784889969e-05
3.35921137814459e-05
9.57078797157166e-05
2.75765448240139e-05
8.51403122686608e-06
3.42545859625966e-05
6.69541340991503e-05
3.84233947525667e-05
7.43637909942669e-05
2.48200167672928e-05
1.5892040587837e-05
7.00771428719084e-05
8.49052666227426e-05
1.64986907242469e-05
5.90817939096667e-05
3.58382640849463e-05
4.83073825581791e-05
4.28602952308917e-05
3.10162757725495e-05
-2.56315197559486e-06
7.20139876009229e-05
6.43326696840196e-05
3.76408765989181e-05
5.43326199609368e-06
-1.28184261779828e-05
3.17555355122078e-05
5.1113147532193e-05
4.34399903086162e-05
1.1971383447045e-05
3.15532633376124e-05
2.29600245542382e-05
4.6650939139895e-06
-3.76882822899058e-06
9.28824709003158e-05
6.7171887736791e-05
8.4280758792625e-05
4.48714277414172e-05
4.92439572378905e-05
4.57392928766828e-05
3.77153060768856e-05
2.75815286749679e-05
4.79963645866213e-05
6.88296814580701e-05
6.34317670483554e-05
6.20374786765374e-05
5.88768441946039e-05
3.01109356827891e-05
3.02209159921003e-05
5.36398304553241e-05
2.42945164698743e-05
2.99953659553243e-05
6.33610768095396e-06
4.24611976363992e-05
5.93629622469986e-05
4.75519435145961e-05
6.59983161769847e-05
1.95200842235894e-05
4.59181277433635e-05
6.47863888902158e-05
3.23096390922517e-05
4.51496083382463e-05
2.50356117042435e-05
4.19528361087004e-05
5.40244983407986e-05
2.07858182539357e-05
2.67393148886466e-05
2.26723392379736e-05
2.69021003161882e-05
7.35830686792085e-05
4.03044140064923e-05
5.57214443049001e-05
5.41722189656823e-05
5.75523871253088e-05
6.98034410664537e-05
1.52495765574167e-05
8.82408574161533e-05
-1.52181236462312e-06
9.47140718853872e-06
7.63656163708931e-05
9.43540969424482e-05
1.62473595609378e-05
1.55535053623935e-05
4.78874220491567e-05
6.99074182371967e-05
5.27681466019006e-05
-1.90125550870828e-05
3.9399343820552e-06
7.49463985334517e-05
1.75678443876198e-05
6.49343514648963e-05
3.96566559592276e-05
1.81684085636324e-05
0.000106925543231061
1.06889318898767e-05
-2.14539277085156e-05
5.98346605998657e-05
5.24484017071091e-05
4.57405706240598e-05
7.21925128116951e-05
2.79474642983337e-05
3.12265677440548e-05
3.77502963034761e-05
4.21360145020985e-05
6.50092720075009e-05
4.20914366571172e-05
4.11984439717624e-05
4.01455921542447e-05
3.99211855387782e-05
4.24696606076124e-05
6.58547690145966e-05
4.23909591918423e-05
4.0136248970971e-06
2.390195598803e-05
9.93154802869064e-05
1.72764098070845e-05
4.09515993345624e-06
3.26034290515252e-05
4.74521098971135e-05
4.81569222711465e-05
3.82302316080532e-05
8.88135178838632e-05
5.4161316737941e-05
5.75074721484222e-06
6.4746186510408e-05
3.19851676630445e-05
2.46486240488421e-05
4.5195440041263e-05
6.1913894581118e-05
5.62890439965353e-05
3.73120609057987e-05
4.88979299087311e-05
4.36069821485457e-05
6.82441150520216e-05
4.0687260562393e-05
2.29786646907553e-05
8.80431037288043e-05
7.18058923368411e-06
3.34848538070014e-05
5.22244856025192e-05
3.13218848279615e-05
4.92059300098917e-05
4.3799653912878e-05
2.39316823303016e-05
3.45535982080796e-05
9.13903439746709e-05
5.72890697545602e-05
4.41296460151489e-05
7.50576218606446e-05
-2.05956181761686e-05
1.58904666285908e-05
5.43603253671722e-05
9.41161524296631e-05
6.60865078021038e-05
6.54798903924627e-05
6.16355284199325e-05
3.11174333980551e-05
5.65485552497617e-05
5.74441096275943e-05
8.53590972646615e-06
1.73734041093207e-05
6.03604336405379e-05
6.08409440243086e-05
1.0967080351043e-05
9.06701851398062e-05
7.87001068463339e-06
4.68106365431906e-05
7.9152202451961e-05
2.57147365904973e-05
8.21208757112537e-06
9.26983275046386e-05
2.60838071732459e-05
1.68649571270127e-05
3.21920446530302e-05
8.35236935156309e-06
7.49026669521296e-05
-3.00530322683363e-06
2.50738494929476e-05
6.73562984998826e-05
5.0651920478499e-05
7.6998128995603e-05
5.21253201185514e-05
7.32300426754098e-06
8.12235799890785e-06
3.18684463782587e-05
4.59427642027184e-05
6.93600808928611e-07
5.89399096555923e-05
9.13790478906983e-06
7.52708066932212e-06
3.29366928828141e-06
1.41612102854079e-05
6.04809920706725e-05
2.40689748760016e-05
2.27120248884203e-05
3.38229916648282e-05
3.54063065836937e-05
6.51131621651556e-05
3.8427877339102e-05
5.00806247783999e-05
3.76438979700706e-05
6.10179464514681e-05
3.58335316653725e-05
4.96638967709685e-05
4.99055231148132e-05
6.66481339951986e-05
5.93226149881089e-05
3.79601704150218e-05
4.68268624482791e-05
5.01915963807316e-05
1.26523579775443e-05
3.86397715883794e-05
4.34529838133174e-05
2.03721676622352e-05
0.000102656551250801
1.72809765228717e-05
2.45838245430596e-05
6.92128272637894e-05
7.4975808917047e-05
7.2575720980535e-05
5.41917076451949e-05
1.86318799273433e-05
8.385295314889e-05
1.04222755901882e-05
5.88048492646466e-05
7.35341110810292e-06
4.4418501370859e-05
3.89703677024683e-05
7.89335089442301e-05
1.15991262911746e-05
3.43646395971077e-05
3.51826296353796e-05
5.47804481785897e-05
1.95211502263995e-05
3.18219665815461e-05
5.23740228416923e-05
3.32894241829216e-05
4.7220717160363e-05
3.82088891130404e-05
7.68042251171304e-05
4.94648293416509e-05
3.03270005206511e-05
7.91368068094779e-05
6.9593331024277e-05
1.48255552307745e-05
7.95118056756219e-05
3.55699564242582e-05
4.89240252411381e-05
3.89463854910598e-05
1.3840158180051e-05
4.66059258251782e-05
2.57602422905348e-05
5.78220169315153e-05
6.29497075294365e-05
1.76492889272833e-05
-3.13721058688234e-05
4.55064811923785e-05
8.65964204692181e-06
2.99544800142319e-05
6.17066588509274e-05
-3.04761891604701e-06
9.23359601042476e-05
1.34383456854214e-05
2.04717544687039e-05
3.89523740236974e-05
-1.6234241328363e-05
4.76443312078848e-05
5.09634760344355e-05
6.76170676162134e-05
8.77440742108566e-08
2.88212440508411e-05
2.63867825432575e-05
6.39457209466322e-05
2.29405250413616e-05
3.7009147928486e-05
5.33525333588639e-05
2.23964711288682e-05
7.59360387600906e-05
4.93912889124595e-05
0.000104254562203039
1.01194451457419e-05
4.14892363522735e-05
7.3530584156652e-05
9.04066912766099e-05
4.56474059162442e-05
6.05241843390441e-05
4.57616282070879e-05
5.14274355934968e-05
5.04488301036642e-05
1.32981856987174e-05
2.3713309688841e-05
0.000102008589533154
7.18066820841616e-05
0.00011739894220019
4.71861288433946e-05
4.8668984303682e-05
4.69382096409153e-05
4.43679970437545e-05
5.01570501647162e-05
9.22933383203797e-05
3.98820841879211e-05
9.11289878205798e-05
7.88345793074104e-05
4.9723627379081e-05
5.9772424596815e-05
6.03841720542339e-05
7.61986957621501e-05
5.3080968754033e-05
2.31682871900302e-05
6.20325220663139e-06
5.71124250202979e-05
-1.89671564209212e-05
4.6271457411734e-05
2.40559642177063e-05
7.36102808571339e-05
-1.09710021127172e-05
2.66146871005214e-05
4.58079976052533e-05
3.19689475021034e-05
3.95096506458465e-05
8.29198152145804e-05
4.1970413397688e-05
3.98649012844759e-05
2.68023829927692e-05
3.50768560225336e-05
6.67485140270956e-05
4.2338722276333e-05
3.96028876052676e-05
4.29912153101463e-05
8.3316440050597e-05
5.48952525156258e-05
2.32242148909733e-05
4.87558894427324e-05
4.4631292350952e-05
1.84864046887292e-05
4.6223502933263e-05
2.32350910068315e-05
4.52335297296725e-05
0.000122553850404319
7.1624294333595e-05
7.98318434935233e-05
4.42198918246377e-05
5.75331194667854e-05
3.8740899301443e-05
4.44023849525111e-06
2.45311132138074e-05
4.99449172749675e-05
4.95240137784003e-05
6.2034038080733e-05
4.58344892742014e-05
1.77943219524061e-05
4.41799294446789e-05
9.10192759902471e-05
6.02191303567128e-05
4.85419483557287e-05
2.4796900453499e-05
2.86916652245855e-05
5.47976788064602e-05
4.73080943796894e-05
2.39778983154348e-05
-4.28797653955023e-06
2.23798675809919e-05
2.64436020242576e-05
8.77346925881046e-06
2.24539485504831e-05
2.2123909743396e-05
8.01584102321935e-05
3.60997244688837e-05
6.10454861913843e-06
2.57507031421574e-05
2.17793331213213e-05
6.96524024793444e-05
6.42256413368146e-05
5.79719521818773e-05
3.43794849091094e-05
3.05491301041203e-05
5.94828043300762e-05
5.6948505219792e-05
2.96586500207697e-05
7.51529843334857e-05
2.33240041391267e-05
3.96068205605702e-05
4.63804265221618e-05
5.82168156078111e-05
7.22679782456433e-06
4.43335756664642e-05
4.50065300541441e-05
5.30339321179061e-05
5.10766343982571e-05
7.4440552444054e-05
4.36722992801568e-05
7.93627016018387e-05
3.51490124889596e-05
6.72208417180184e-05
5.99686956864035e-05
-6.39153629796594e-06
8.46400068975549e-06
-3.51762892894087e-06
3.81732851608088e-05
4.74035001705488e-05
5.64187008229548e-05
4.07440818308202e-05
1.92767705872708e-05
1.43644757125984e-05
2.51782203209955e-05
2.28475871721105e-06
5.62207029875785e-05
-1.43327724774925e-05
1.25384096282032e-05
8.71681110474509e-05
4.06464314480897e-05
6.8190227605049e-05
6.79194398327544e-05
6.654926427093e-05
2.35519487779685e-05
4.53386957784989e-05
5.00454923182063e-05
6.13648739694746e-05
2.98983013099349e-05
9.21056660668209e-05
4.34347122055302e-05
2.05621788038444e-05
9.24471059904672e-05
7.37646228328951e-05
6.50024757097144e-05
3.33806336300514e-05
4.4953549446335e-05
5.40188261164243e-05
7.42663719795343e-05
5.47289501100992e-05
7.54364229962151e-05
5.92442885625176e-05
1.50338991761514e-05
4.84120211533821e-05
8.31158467535572e-05
6.0774968610228e-05
6.15261861520679e-05
-9.33028408094333e-06
-2.18054588192397e-05
3.59957626057667e-05
1.26455236862729e-06
9.1364058189972e-05
2.67673592691143e-05
5.41796778966516e-05
2.68111460160789e-05
2.36877749050026e-05
8.5030982803736e-05
6.79285327307559e-06
4.00272251906079e-05
4.14998241865116e-05
2.29471763784575e-05
5.06708178771881e-05
5.53867400287867e-05
2.94736257936099e-05
4.95924566973999e-05
4.86157989809949e-05
4.01141499788389e-05
1.32226852081346e-05
6.02679299652101e-05
9.76002038885485e-05
3.39581210496944e-05
7.74905389712529e-05
9.65675969946719e-05
4.46365493055039e-05
8.03744206845048e-05
7.66863613809054e-05
3.49498737123144e-05
3.40892889725934e-05
7.58740920266245e-05
1.86189960774228e-06
3.25129705001351e-05
-1.41954837878447e-06
6.63873168624996e-05
3.15995945441708e-05
0.00010857965105272
6.38026807277389e-05
5.70416016229237e-05
4.77744277233485e-05
7.78065324516672e-05
6.04023331382733e-05
3.88315480287883e-05
4.61330651498658e-05
1.36220093657935e-05
5.6337880300825e-05
2.54010598720558e-05
4.14314548219414e-05
4.25926878265e-05
5.6751330318699e-05
-6.02451742533088e-06
8.4442851006901e-05
5.27868528208544e-05
8.40547522201598e-05
3.42289933202206e-05
4.61809499548327e-05
-7.23946144271171e-06
7.7686636707031e-06
4.30685394685524e-05
0.000100374171750118
5.37062175088304e-05
2.52828795793536e-05
5.39183230098098e-05
3.35316600660258e-05
6.59018887015008e-05
3.55083768388648e-05
6.49749388038877e-05
-7.90642091121877e-06
7.13030002138042e-05
2.4804020857337e-05
4.64912354714171e-05
4.94964338420377e-05
4.10602892997881e-05
3.9433332794092e-05
3.96205365102195e-05
8.72296596547481e-06
0.000107777790180496
3.31046757455349e-05
4.38490262809955e-05
2.96740618995305e-05
6.19610931219587e-05
3.1221400390723e-05
4.01250560712353e-05
3.07855069084461e-05
4.00077847362505e-05
3.37897364777378e-05
4.44472411062896e-05
5.37427642605546e-05
2.89348577814648e-05
4.71330653875288e-05
1.06897751886262e-05
3.87764645159919e-05
4.14663297171548e-05
7.95855896484049e-05
4.43740133232827e-05
2.91980373774917e-05
3.58674473264236e-05
5.61169648355655e-05
4.59096242919231e-05
8.63403602280671e-05
4.82494850765772e-05
4.34791213412625e-05
3.37604323154723e-05
5.87797539500421e-05
0.000121107901178597
8.65959017652089e-05
5.00906115075749e-05
4.61521555781204e-05
3.628794017185e-05
4.45324325557847e-05
5.49995040139527e-05
2.83130561598166e-05
8.17713007549777e-05
6.88839073474412e-05
5.35740846025474e-05
6.7722552466633e-05
2.63820471338646e-05
-8.94281153581711e-06
3.55264001325987e-05
0.000101135001981962
7.64921695015997e-06
3.18399543755011e-05
1.08773762157412e-05
6.37735275247332e-05
6.53201840141267e-05
4.22580405587027e-05
4.97225296087642e-05
7.0250668548207e-05
4.66295628442724e-05
3.4881624216852e-05
2.61581959843034e-05
4.09135716222998e-05
0.000101207461470523
5.61878310098465e-05
7.84057204273163e-05
2.11530014057967e-05
6.75454834435152e-05
3.8893689062275e-05
6.95270442711779e-05
7.86051952617604e-05
3.97796403934554e-05
2.03850479179788e-05
6.50607262007555e-05
4.01855752724474e-05
1.40000154641269e-05
3.55649868030924e-05
5.38258544440849e-05
2.92830699878332e-05
6.87790838486016e-05
2.55256202781582e-05
6.86361387453972e-05
6.45901369687669e-05
2.50074553609935e-05
-1.31746926080125e-05
2.96924323638635e-05
3.10353668910069e-05
6.79136265299231e-05
2.16721952565692e-05
3.07428243872301e-05
-3.12440397102591e-05
4.78150757073622e-05
5.25474507369998e-05
4.08377666029434e-05
4.51163136243548e-05
4.43250297765177e-05
5.14914682636876e-05
3.16054927245116e-05
7.92792616696075e-06
6.1837222927712e-05
7.06723429978438e-05
7.43188808841285e-05
4.11233771368641e-05
5.92301627300652e-05
2.4643196553473e-05
5.12731406598661e-05
8.49891499560051e-06
3.74889924809034e-05
4.99579656994844e-05
2.24896541878849e-05
1.63231116390127e-05
1.08109087711172e-05
3.35235165239427e-05
4.36341508914487e-05
6.4876758838302e-05
7.29249053003397e-05
2.86431839485022e-05
5.59031315964182e-05
1.30164747908006e-05
4.43699549205258e-05
3.26389827013457e-05
8.77397326549992e-05
1.03022957880247e-05
4.12247655193842e-05
5.29127361512016e-05
4.73682030591986e-05
1.42689343149265e-05
3.00178130060143e-05
3.61318230996532e-05
3.60043926508474e-05
3.46749302353285e-05
6.7863802562723e-05
6.28072109576933e-05
7.38661254052762e-05
2.91393809810774e-05
4.8916820310687e-06
5.42695916944676e-05
6.66008650687567e-05
1.34120192809655e-05
5.76048351228331e-07
4.82183120559628e-05
4.95559877130408e-05
4.73702819321271e-05
6.72876931385885e-05
9.27019457126186e-05
7.99670508924449e-06
6.25390981573861e-05
8.63490190996961e-05
7.1523017523505e-05
5.9528318579652e-05
5.52419345331486e-05
9.83351193923922e-05
3.96279808042305e-05
9.17401557356664e-05
5.29375920113117e-05
5.23704384863698e-05
5.21052455689829e-05
4.43849540425244e-05
1.6445078919658e-05
0.000111183499953941
3.59667005629818e-05
4.36029050756783e-05
6.24010728210936e-05
2.43272826279911e-05
6.0701391262318e-05
3.29638753488787e-05
-1.74674039044599e-05
4.82381831924373e-05
6.04418655775552e-05
4.851355312783e-05
2.22562724089589e-05
-3.18508166771772e-06
3.14120781821053e-05
-1.55083038993481e-05
4.79468388607808e-05
6.62111782448268e-05
4.02563180825701e-05
4.24616900384719e-05
7.31598964652609e-05
3.09962481157811e-05
3.98452026397745e-05
5.9158118641029e-05
3.59620053673248e-05
3.44868464079082e-05
2.10059421197279e-05
5.04329201072787e-05
7.07811537465241e-05
4.89563500368958e-05
3.65662266846425e-05
4.39652452421639e-05
6.69298593206467e-05
3.08604076880952e-05
3.67269386650257e-05
7.73336575527669e-05
5.36983777932193e-05
5.88621376100859e-05
6.92139017547416e-05
5.2296290024297e-05
0.000105723922969857
1.71629503875444e-05
5.43033139809005e-05
7.24393425698416e-05
3.74880404937661e-05
5.94288894253821e-05
7.17443326242578e-05
9.01363191394968e-05
4.69781817339145e-05
5.58376759426223e-05
6.0740050344589e-05
2.78496034642686e-05
1.70322672288086e-05
6.24651099871755e-05
7.75998407182302e-05
5.78356602830384e-05
7.15769742114054e-05
4.823993767146e-05
1.57528662005906e-06
4.01611690056173e-05
6.29315408341099e-05
3.33617648606459e-05
5.56350124132577e-05
5.71945016318992e-05
5.19838408178249e-06
2.55843369606294e-05
1.13002797227926e-05
2.12435443499516e-05
4.31091227118833e-05
1.61234578342567e-05
4.84841776810093e-05
6.07589034373853e-05
2.80755087794301e-05
2.5918802793862e-05
3.70696795260992e-05
8.50729623908079e-05
3.26180353899985e-05
0.000109374191255316
9.05237405785059e-05
5.9279755638569e-05
4.08069750494425e-05
6.19300855756905e-05
5.81421030576538e-05
6.67525337993045e-05
7.25598456181911e-05
5.38068061177761e-05
8.07945808916521e-05
9.40425575491077e-05
1.03565600691921e-05
1.29388816339095e-05
5.75758423238487e-05
3.57054945999375e-06
2.7735925411578e-05
4.55797322743071e-05
3.9154800387859e-05
2.89455557941838e-05
1.68065594875042e-05
3.27871559173428e-05
6.00758628859615e-05
4.89048620421382e-05
3.80022801713914e-05
5.09114228815961e-05
4.29618057467947e-05
3.7183285748759e-05
2.45237593584866e-05
3.80888207104681e-05
4.30986364757339e-05
1.98040662724106e-05
2.27885832472284e-05
5.87164049501477e-06
4.13036612320026e-05
9.7847809027844e-05
5.23064849436365e-05
2.33931925470695e-05
2.29259160834762e-05
4.11695539503422e-05
6.53800864671674e-05
2.19836949643376e-05
6.95918619922444e-05
1.1410171564771e-05
6.31856641091771e-05
2.36507455671179e-05
4.29972688339636e-05
2.36271995994978e-05
3.44090943078747e-05
1.0437630056104e-05
-3.08505176894197e-06
4.34656035323652e-05
9.14762614999763e-06
4.84502819892438e-05
2.237673023261e-05
2.34807067415072e-05
4.25789708212095e-05
6.77895359470152e-05
2.69915904158476e-05
3.80835712983906e-05
2.86981021070904e-05
-8.87763234432872e-06
4.93711641836979e-05
1.15593849879942e-05
7.29086198419858e-05
2.32013845386306e-05
4.94467012576033e-05
3.14061011092982e-05
4.87426656238453e-05
6.86103322572701e-05
3.24126352025323e-05
4.33812009770309e-05
3.28783718574836e-05
8.09811108661034e-05
8.93480113687807e-05
1.5526853547154e-05
6.47812154187373e-05
1.98909459123802e-05
6.45589393869029e-05
5.98993611958067e-05
9.42424713389072e-05
6.1337403663909e-05
7.9272140214483e-05
2.00781736868092e-05
6.96327399937671e-05
2.42866339018711e-05
4.56981695030816e-05
7.3092772611869e-05
3.63803086162387e-05
6.1603814467228e-05
5.39221507485271e-05
3.29736840805883e-05
3.42346250780089e-05
8.5733124611814e-06
2.56508498413985e-05
4.83272619498177e-05
5.56476148643674e-05
1.34060051076182e-05
2.59884259586186e-05
9.48386745561701e-09
6.10938400350902e-05
5.69031709180294e-05
6.16808613781277e-06
6.04765007482866e-05
-5.05823240875601e-06
5.60194613092841e-05
2.01962270305934e-05
3.81409371424423e-05
2.41189155611879e-05
1.24196655581261e-05
3.15764482138643e-05
5.58681860877576e-05
6.24069456758415e-05
2.71581608320953e-06
1.75558296291305e-05
2.53666176338444e-05
2.15074923074109e-05
8.05314613399092e-05
5.12385919610399e-05
2.03910744942753e-05
3.00403073748857e-05
2.14954017284388e-05
1.81910632462164e-05
8.18035675180537e-05
3.45145461519038e-05
8.29825605485272e-05
5.88920323901929e-05
4.66097251980476e-05
5.21376659674396e-05
1.66206039205572e-07
1.88686707687534e-05
4.95565031067281e-05
2.81555013352228e-05
4.32966879110149e-05
4.54666476408131e-05
1.25795325906946e-05
2.82971053102841e-05
3.09330278064288e-05
-1.59023094526967e-05
6.59815430005251e-05
2.12517711484559e-05
5.56823337110708e-05
2.34919310066755e-05
3.84202188964695e-05
3.32506793754739e-05
5.83197096746421e-05
3.82513100714952e-05
6.74553540694657e-05
4.8942773834534e-05
1.42448783704837e-05
6.95160593609675e-05
8.57043319764943e-05
3.23021332805379e-05
2.11354593193087e-07
3.2951865312982e-05
4.73471497800729e-05
9.94207684069329e-06
5.22869624797139e-05
3.24644937369298e-05
7.23709054295323e-05
4.19267677539556e-05
1.69245493208771e-05
4.8908297824709e-05
3.76268954894842e-05
8.22768039718465e-05
6.24691192005937e-05
6.03749827365353e-05
6.68829466539116e-05
2.65586854668887e-05
6.56544561126009e-05
3.47355723335815e-05
2.75598711701004e-05
6.95246731206783e-05
7.54354010437285e-05
-1.62250900819384e-07
5.27642713689784e-05
9.87615259667383e-05
8.17126652575993e-05
7.64033951726098e-05
3.09867469493907e-05
2.8780252785271e-05
4.40920689981067e-05
3.57510575996681e-05
3.68857768861051e-05
5.22377896530566e-05
5.44338582025697e-05
1.25054468821551e-05
5.23007666122405e-05
5.17089681356403e-05
5.60388680923918e-05
4.95800079552241e-05
3.51550507513015e-05
2.67992618559603e-05
2.2195017824662e-05
6.36575104183233e-05
4.82872940752877e-05
5.00824767047185e-05
2.63753493116064e-05
4.48108403634204e-05
2.85825080757793e-05
4.09552307418127e-05
5.03094195544698e-05
7.19152019823346e-05
8.13879156522213e-05
6.15156357801371e-06
6.30451234262662e-05
6.04894595323127e-05
7.62999407836991e-05
4.53748969211453e-05
3.69869369282516e-05
4.07974917192083e-05
4.20397550121807e-05
4.40600901061732e-05
4.52536776639973e-05
3.56165328253333e-05
1.51542526569841e-05
3.84594065077384e-05
4.77394048458674e-05
6.13173682061813e-05
1.80330819702942e-05
6.30496830815696e-05
4.84365720994051e-05
6.03927627486915e-05
7.27281546845513e-05
1.21221364675935e-05
2.5438844840565e-05
5.61026728861511e-05
4.47648110515265e-05
-2.90317265942062e-06
6.5165055344479e-05
6.4395389739471e-05
3.47139304078722e-05
2.25974890816861e-05
3.09555705744674e-05
6.6131569779054e-05
2.56933646129295e-05
4.95088810356324e-05
1.98844207435222e-05
4.13858390813438e-05
4.67108106108359e-05
7.35559031236711e-05
1.22835411758032e-05
2.83108003727358e-05
2.13107550084181e-05
6.49906890443475e-05
3.09616146720028e-05
5.26088397496749e-05
1.43406941142263e-05
6.36667189808276e-06
7.11349262983245e-05
3.8546252962289e-05
2.86683415489888e-05
3.45332762040838e-05
-1.022235871728e-05
4.78211558260316e-06
3.29850215130957e-05
5.60489582791756e-05
4.9921457470654e-05
5.94363020153413e-05
4.96087203210919e-05
5.19989913641626e-05
2.08759808127503e-05
6.20908074595248e-05
3.44195409330938e-05
4.86655348518795e-05
8.29450816978013e-06
2.75571477525506e-05
3.11032257353767e-05
6.68730995177981e-05
1.19110764719914e-05
2.90812502000743e-05
2.08730314481474e-05
7.39564554909894e-05
4.07672785131802e-05
1.94057850812798e-05
-1.70387698256498e-06
1.92266294122211e-05
1.21324550569848e-05
1.42218669571769e-05
3.2264080758145e-05
2.55192928293643e-05
8.30341095199649e-06
1.70796313936203e-05
8.72776629359816e-05
9.94780316844728e-05
3.58169748049559e-05
6.94193504267919e-05
4.46604704850711e-05
9.20462024914838e-05
6.84406701308074e-05
4.84722598885995e-05
7.28684154173247e-05
9.0435636619558e-05
1.7615100363011e-05
8.12478140100699e-05
3.41009568128739e-05
2.83428271140848e-05
4.06886656884713e-05
6.72044910661593e-05
6.18054628967702e-05
6.6309866009246e-05
4.39515967760432e-05
5.72701645348937e-05
5.58578248053329e-05
7.0165792883929e-05
4.15429048585653e-05
2.4528591645557e-05
6.42013792987462e-05
4.93801085861315e-05
2.97620402500931e-05
-2.4204211058738e-05
-4.73735322474058e-05
1.7062695993219e-05
8.40278382944847e-05
4.77439246847152e-05
3.13099888034425e-05
2.09830496167227e-05
8.04899126262274e-05
7.50802030263499e-05
2.43728191642027e-05
5.20339244109003e-06
5.5383947915431e-05
3.67742046830823e-05
3.36657022658035e-05
4.18918827071047e-05
6.60276147483578e-05
3.99752156481001e-05
2.50506596527072e-05
3.90869247850704e-05
7.75885552181963e-05
1.02906301299758e-05
5.76434022948068e-05
6.14196580075159e-05
4.5934938895075e-05
2.40761012296261e-05
5.31355136830944e-05
5.9213994159694e-05
-1.04330826052962e-05
7.31443282282444e-05
4.34944688615145e-06
1.114149638168e-05
-5.88553940851485e-06
5.56743085024603e-05
5.5630827205103e-05
2.00597398681311e-06
5.65117100199077e-05
4.14517552569874e-05
5.02253962828112e-05
2.52298636091488e-05
1.78219896197691e-05
8.19662255505948e-06
6.70788262690405e-05
2.6487897403224e-05
3.78498477001318e-05
3.97842587734889e-05
3.34812894832774e-05
6.66536427610241e-07
6.21926735907636e-05
8.10542373149673e-05
7.92146666428585e-06
1.22406860911539e-05
6.99579858282401e-05
1.53709841748625e-05
4.03369057432484e-05
3.14013832495917e-05
1.33137917766981e-05
6.56372062092589e-05
0.00010320156798678
6.152985948302e-05
4.00438543155308e-05
4.93945108513034e-05
7.08113356101472e-05
7.30286993260378e-05
-1.39590210995035e-05
5.65310333799003e-05
0.00010914743559896
5.9345306137065e-05
1.96574194436043e-05
4.93992663098951e-05
2.65616449495941e-05
6.1010231916766e-05
9.35940919273052e-05
4.5011608342789e-05
7.48172210645178e-05
3.18832061374408e-05
4.24586190195614e-05
4.8399378032315e-05
5.00504551814986e-05
3.11907733523873e-05
3.80870670200563e-05
4.53584523992919e-05
3.57517836577667e-05
6.34587032034535e-05
3.80845806030067e-05
3.77899560647861e-05
5.60207187302965e-05
3.93240607517405e-05
3.27671773067986e-05
-3.38891528186696e-06
-5.03119895763611e-06
2.0170877644647e-05
5.97185657688202e-05
5.17434010739686e-05
2.15640844362445e-05
1.97296776544262e-05
1.62468391754006e-05
1.21524337520447e-05
4.01665994762637e-05
2.02930379767959e-05
3.77551371377749e-05
2.51785168915657e-05
3.37017668454408e-05
4.3268403334023e-05
2.62314187685984e-05
4.58098451336897e-05
2.92414675431674e-05
4.72175656088893e-05
6.68595788624089e-05
2.6316533243098e-05
6.33250935844538e-06
3.1708726305831e-05
2.4944641991752e-05
8.89652169134752e-05
2.53756280578186e-05
3.42959862127696e-05
-3.96305864478562e-08
8.55134162820358e-06
3.70218717325709e-05
7.00017286790679e-05
2.18830659699097e-05
3.41615477488468e-05
2.52172903827553e-05
1.83838803141604e-05
7.09855615462866e-05
5.29169986570058e-05
2.54554603891193e-05
8.70836091842852e-05
4.31774167582658e-05
2.06508777664861e-05
5.35386975818512e-05
3.99064911168282e-05
9.30350346991752e-05
5.27913223607174e-05
7.04440860620066e-05
6.13803702990072e-05
5.39923591742952e-05
6.10776775793802e-06
4.05863299080542e-05
1.79946207167033e-05
5.19710384573021e-05
4.05145677999262e-05
2.4739878386393e-05
4.23531699078384e-05
-4.97369813561126e-06
5.32983029713479e-05
1.77512558471903e-05
4.59307746521927e-05
1.01959858087707e-05
6.56908669671095e-05
2.2974878187234e-05
2.31298180032959e-05
1.89266833324673e-05
2.89018196164602e-05
3.10204013892544e-05
2.5654698742358e-05
3.42143571548021e-05
5.01265176944249e-05
0.00010325794520508
8.93704093541577e-05
6.39654423471419e-05
3.84539181488448e-05
2.29233276281526e-05
1.36280984395039e-05
3.50356753721412e-05
7.85863768952997e-05
7.23810546249031e-05
4.34367553449615e-05
5.75914071246227e-05
6.60780862062916e-05
6.47100252555417e-05
-8.92988282501236e-07
5.2453574381081e-05
5.95813834831641e-05
1.6084826297692e-05
4.59366501737353e-05
2.63478233974673e-05
2.44938939522296e-05
1.63662867556424e-05
2.9752215606269e-06
2.91396986774515e-05
6.26650357540454e-05
1.77920357808242e-05
4.18671781104062e-05
5.98919585173584e-05
2.57677688735189e-05
2.95133727063232e-05
7.34224597906074e-05
2.8555257131519e-05
2.34383799120867e-05
1.7496752542596e-05
3.3197128233088e-05
2.90671310586861e-05
0.000100522307046927
4.61029118039357e-05
2.74189934077178e-05
-3.23459172049286e-05
4.80945690568723e-05
-1.20817634265622e-05
3.44422105000747e-05
6.48564034901844e-05
6.35308504516472e-07
6.94688830503043e-05
3.57301969196972e-05
7.06129015519873e-05
4.76042677183208e-05
4.3776786305957e-05
7.58318351421531e-05
4.656540530804e-05
8.99978180509973e-05
2.370658981105e-05
3.89411637577616e-05
5.34084103354211e-05
5.35795567692307e-05
5.14028453233455e-05
2.35118025051753e-05
2.76492631210554e-05
6.93099232156151e-05
4.51263611982922e-05
3.53868358276894e-05
5.62825338882408e-05
4.15156621102419e-05
2.61825627802799e-05
4.11239720723673e-05
1.43759419234149e-05
3.20420023644406e-05
3.29693263937499e-05
4.16077382739105e-05
3.36677232786606e-05
2.67527312152879e-05
-1.8204911988808e-06
4.32506654226769e-05
3.15257673728663e-05
8.47876801289121e-05
5.83105912590565e-05
2.2630090973166e-05
4.63185441633578e-05
4.46748749728034e-05
4.48210445409872e-05
-1.88593809371979e-05
3.12586201414427e-05
2.3477525355678e-05
-1.73787203094864e-05
3.45949287634631e-05
4.43431916073938e-05
6.95593599105733e-05
-2.39526807612074e-05
6.05941323738186e-05
3.12056313666347e-05
3.28410346227348e-05
4.88637352634655e-05
3.05821633840969e-05
1.7753417867687e-05
2.18332137116966e-05
2.00525408765829e-05
6.81175225903328e-05
4.1937122944824e-05
2.83804143966235e-05
5.12293158963176e-05
0.00010341416777881
6.2491741775806e-05
4.13042749897787e-05
7.54682597870416e-05
3.61869824750339e-05
6.59586664615853e-05
2.7459640877614e-05
6.80638388164684e-05
2.25104044727742e-05
4.62795718053014e-05
9.8652089579294e-05
7.3501451018343e-05
3.75201689085887e-05
5.1427564117335e-05
3.18039281181616e-05
3.4347719552025e-05
5.0888324963348e-05
5.54106902554406e-05
5.60814276120249e-05
8.20279365382215e-05
9.61490189997676e-05
6.36041649289694e-05
1.52676394766714e-05
2.00293127467237e-05
3.43665935504776e-05
2.25678404265306e-05
7.05294205375286e-05
3.76700993470723e-05
-1.45572320881591e-07
3.79773454824553e-05
2.29257619475173e-05
2.1301098385465e-05
2.2127600834828e-05
5.75154211297839e-05
1.85467290080115e-05
1.03913384728667e-05
9.98634727496941e-05
4.01185416452977e-05
-1.02136934263744e-05
4.15801613863959e-05
5.90316019807045e-05
5.45757598793648e-05
3.72166480211084e-05
4.99635171809478e-05
9.04432565822313e-05
7.06374093804663e-05
2.07301216984542e-05
0.000114466598849064
9.21301495474636e-05
6.8399987467006e-05
5.49335955523681e-05
4.43027446828443e-05
4.98507187621144e-05
2.99142096164919e-05
9.51831796442851e-05
4.90432261544573e-05
2.44954162401163e-05
4.91740335949144e-05
5.29033343775961e-05
3.9249326609332e-05
2.40059506490295e-05
5.12464241385365e-05
3.79783179947552e-05
3.23797425707492e-05
7.17207584651475e-05
7.67593625026534e-05
-1.36336117190885e-05
5.83152981016958e-05
5.10714420477932e-05
4.11637875943662e-05
3.52271552714612e-05
8.71078745838343e-05
5.79877268762086e-05
7.30905203588537e-06
6.68132997614182e-05
5.54841775941372e-05
4.81337653069299e-05
6.14239078844785e-05
3.83717820216895e-05
4.80894825234838e-05
5.99388028819612e-05
-6.36030030905343e-06
3.43647743188796e-05
2.17512210331598e-05
4.86517430210941e-05
3.3761147101744e-05
2.85487575015222e-05
3.93836771969423e-05
1.88057856424356e-05
4.69822312388311e-06
7.10635691744686e-05
6.50483320103419e-05
2.71501005382453e-05
2.65221353197646e-05
-3.07913024970574e-05
7.5530614777841e-05
4.86672933612211e-05
2.55987421523498e-05
4.64601269842765e-05
4.47148172938405e-05
0.000101919069834506
2.32346766812161e-05
6.66452357852028e-05
-8.35677564620903e-06
4.66260752758069e-05
1.25491036672214e-05
3.96116490136164e-05
3.46348419185331e-05
2.62551535472294e-07
4.84891616796652e-05
3.83998360608857e-05
6.05122481402569e-05
-8.34124952867023e-06
2.24055577523534e-05
2.06932862660675e-05
1.7083542883365e-05
2.98115873578661e-05
1.86778833471859e-05
2.49442455929351e-05
3.5176536247832e-05
4.28246032616392e-05
1.8597588002362e-05
5.35186301686013e-05
4.80834445350581e-05
2.3522419242254e-05
3.15573334255994e-05
8.04083562597012e-05
3.30281239327347e-05
5.61731722244733e-05
3.90076742671873e-05
3.95362558344429e-05
3.35346121480103e-05
4.46309533553398e-05
6.00745995209247e-05
8.87712088210578e-05
5.41820267051899e-05
6.70139970982747e-05
5.64115811941117e-05
0.000101280669797468
4.36941499421255e-05
4.89561613798655e-05
5.22744917400851e-05
5.79000842330683e-05
5.91330914543659e-05
7.00265425662771e-05
-7.74759441621475e-06
5.64539588224189e-05
4.06862626394985e-05
1.71011165789684e-05
6.13922080425056e-05
2.81128948531691e-06
6.23732446735791e-05
6.13020449580385e-05
3.7022312059098e-05
-9.16285316677164e-06
6.52147375216624e-05
3.94991489759375e-05
5.35782001392316e-05
4.16330752456355e-05
6.73321413869625e-05
5.14200413816787e-05
5.3538086897525e-05
2.8049792320913e-05
4.52927426389651e-05
1.19562346249826e-05
2.03189499770009e-05
2.68864502336823e-05
0.000107963123401261
3.73785446486016e-05
5.40449591994956e-05
4.10887373396254e-05
3.19402143966757e-05
4.31429598369331e-05
5.54843796435271e-05
8.52940325645615e-05
7.35775499630139e-05
1.10692363612554e-05
4.58767739581144e-05
4.59059352201688e-05
6.17847852854443e-05
6.23616626799531e-05
7.08510220419519e-05
7.95582364117346e-05
0.000102471673841115
2.74552892292632e-05
8.05149365143943e-05
4.11082967409526e-05
6.97083542219843e-05
5.11893530406624e-05
8.36029524862616e-06
7.09395638158306e-05
4.99558392272632e-05
3.07087816374881e-05
3.87003943075264e-05
5.89725122593432e-05
3.75660435463315e-05
3.72946464670037e-05
2.88562187171867e-05
4.88591602565514e-05
1.52210066299533e-05
6.55470554726566e-06
2.89665803086894e-05
4.66359867193079e-05
5.85933597265895e-05
3.14826934813251e-05
3.62178815677182e-05
4.62711392825414e-05
3.51726165445485e-05
7.29135472538893e-05
3.9389969027811e-05
-1.23006250346502e-06
5.12029433659562e-05
-8.1868375211341e-06
6.19638999392199e-05
3.39575381617635e-05
6.45290692613026e-05
6.75548940451112e-05
6.93234648872606e-05
4.76185087342715e-05
1.87678517188231e-05
3.50808157789614e-05
5.50914445193257e-05
4.34753769129142e-05
3.64621461934384e-05
4.85399430352225e-05
3.00615430496779e-05
8.80027916202857e-05
5.3524534112007e-05
4.35300040130225e-05
8.46020900446376e-05
3.73100909287326e-05
2.63920454433926e-05
1.34256490104614e-05
6.56818746733734e-05
4.28013571088141e-05
2.94151352222782e-05
2.8395994184182e-05
5.64783622242354e-05
8.75713287841315e-05
5.23549603103859e-05
5.20960488565209e-05
2.77260590500054e-05
6.47215014037005e-05
4.04721572328689e-05
-5.85072818531053e-07
4.44950178604969e-05
9.29819324399763e-05
2.43805355006507e-05
2.813817071273e-05
5.7321581288504e-05
4.40319957305655e-05
4.96563597537325e-06
9.00661748539897e-06
4.50803854918016e-05
1.80471210966252e-05
4.38609199339345e-05
4.80701812414192e-05
1.67946287552085e-05
4.88812121737464e-05
2.7060063511949e-05
0.000116225159922677
4.93619758803463e-05
4.84548899739372e-06
3.72090234445937e-05
8.75230199777613e-05
5.71129903690471e-05
9.3080537656284e-05
4.56318131456543e-05
3.91916002556285e-05
4.16334460536077e-05
4.61949154093943e-05
6.34456541406393e-05
6.27935191802984e-05
0.000108103199867617
2.47891554332646e-05
3.07659156517221e-05
1.5145629647319e-05
5.25864907542986e-05
4.18047469331179e-05
6.3374982221829e-05
4.78531467713833e-05
3.42266252337183e-05
6.4174420210636e-05
2.45056256372067e-05
-2.23171534597691e-07
2.34469035453793e-05
6.07536736610422e-05
8.32664924224615e-05
3.7383635080559e-05
8.66118020452407e-05
1.26531550371749e-05
-9.38336279296852e-06
3.22206782821887e-05
6.93993110036577e-05
4.52840321279934e-05
4.39683118995162e-05
4.10354434753234e-05
5.22987435328489e-05
3.61286698335116e-05
1.66012050675011e-05
7.55320497838273e-05
6.26643554898844e-05
6.60933229568965e-05
6.01148142579696e-05
6.3247301398863e-05
6.19699165126191e-05
5.95805619091213e-05
2.77820082963543e-05
7.74704140186819e-05
7.38067173219863e-05
1.84299156207146e-05
7.04403157664438e-06
2.81204968642059e-05
1.64286345149229e-05
9.04800081631066e-05
5.69820755943097e-05
4.9211571787865e-05
1.94978817682309e-05
6.40305318550848e-05
2.77743117089344e-05
3.30598894875798e-05
2.37355677328884e-05
4.72531441639702e-05
3.07245101119435e-05
3.71287900993829e-06
-1.20834505572216e-05
9.27723534136164e-06
5.67644018615288e-05
1.43616050979614e-05
4.59027564373193e-05
4.72676595907254e-05
4.88224865162693e-05
-5.96759614228896e-06
2.89975885720963e-05
3.28028513483199e-05
2.55437510875667e-05
2.93546624501347e-05
3.45189059930639e-05
8.00576458228102e-05
6.67937757420235e-05
1.56837841038846e-05
3.52583936210893e-05
2.22785131457279e-05
3.86300122046833e-05
3.13090180863714e-06
8.01042346606761e-05
5.22970192479589e-05
6.48543553855417e-05
-4.67469346423313e-07
4.22514280030425e-06
1.62809140595044e-05
5.59357808652892e-05
6.20017886222712e-05
1.88577539968528e-05
5.17476514848095e-05
4.10673786106025e-05
9.14349102406223e-05
5.54898471630332e-05
5.81181843295939e-05
5.94430905176264e-05
5.20324322481229e-05
2.72283230451251e-05
2.91340198152601e-06
3.98453142800633e-05
7.8092254423496e-05
9.33593187347184e-05
3.92381512254239e-05
6.11636107306375e-05
2.50047368318668e-05
7.4290739204802e-05
2.8623191043426e-05
8.23450983962111e-05
2.98115858731522e-05
6.93101353457121e-05
2.96160361014372e-05
4.4284332017704e-05
6.2708438290553e-06
5.69810746981185e-05
2.22846134303755e-05
5.11574896178228e-05
7.88219501617278e-05
7.0703501510696e-05
4.13506970714748e-05
4.69616399554111e-05
-1.88882950249534e-05
1.61244899767849e-05
6.13966506850622e-05
4.9078481985241e-05
1.62344429810056e-05
3.63102839782283e-05
4.72203046601543e-05
-3.06601416130047e-05
5.33677796631874e-05
2.75776418904518e-05
8.43996612404377e-07
7.47330273702109e-06
4.11494414507953e-05
8.43719372757853e-05
3.86380919286694e-05
5.03181125881343e-05
5.36226469459687e-05
3.04645834048901e-05
3.37527294498156e-05
-1.5469514894216e-05
5.46045612688311e-05
0.00010986122373408
6.15202675180395e-05
4.71633536064887e-05
4.73065201346486e-05
4.87601642652025e-05
4.00496873493755e-05
4.31598630025017e-05
4.06742488511766e-05
2.84944818477104e-05
7.29061100329599e-05
2.82648166985901e-05
6.55565318392096e-05
0.00011705548137907
7.21079502060282e-05
2.24941776640955e-05
4.99022555849056e-05
3.52071826720016e-05
6.07612376985284e-05
6.40215528190435e-05
8.08407082014591e-05
1.00688188946706e-05
5.06655770315258e-05
1.05232033318062e-05
6.11016742259661e-05
9.41468804294139e-05
8.28774973664356e-05
1.97420679515447e-05
1.95574801327467e-05
2.37607205119221e-05
3.71247106730679e-05
6.27215453559788e-06
4.37051484974789e-05
5.17850824394139e-05
6.94222267448204e-05
5.00703489187362e-05
5.91387775713549e-05
7.01971310610156e-05
7.71936981068896e-05
5.67056391281969e-05
2.84852958831302e-05
5.99279348826618e-05
6.20817828804991e-05
4.26367812123918e-05
5.62398822518738e-05
5.55991436429876e-05
5.15889100433785e-05
9.05269218571469e-05
-6.90974054280288e-06
4.65388348413876e-05
4.26250885249552e-05
1.37448508581393e-05
6.04604273335241e-05
1.94239449624211e-05
8.07410161173053e-06
4.35460600523425e-05
2.50535304798294e-05
5.15214587145788e-05
3.08891596424708e-05
3.03668462523394e-05
5.16007733027865e-05
5.74542888241169e-05
1.06788414563538e-05
5.54086644781065e-05
3.13474319474609e-05
2.89264685600844e-05
7.89040218909637e-05
4.70541549675038e-05
5.00876405735794e-05
8.59454249065545e-05
8.73297989057508e-06
2.96749746395245e-05
4.65003672302334e-07
5.94146494803179e-05
6.95215235276199e-05
6.11162958656862e-05
4.58380487830058e-05
7.83967149770321e-05
8.06680526838869e-05
2.16651886429557e-05
-8.75504596983791e-06
2.90863178009084e-05
5.78650436245006e-05
-1.50108471394265e-05
4.24005318528576e-05
1.72949025163801e-05
4.18678143210733e-05
4.67455569846024e-05
-8.24749961619143e-06
2.92596316327814e-05
-1.11954122414697e-05
3.84191275585771e-06
5.65610821262552e-05
5.30346344983331e-05
7.03440342796799e-05
9.31200227712258e-05
1.84889564318212e-05
3.88596239517911e-05
4.86269851434256e-05
4.26152778437002e-05
7.21889426082699e-05
-2.81560488250727e-06
2.0562231795604e-05
-1.35072036745668e-05
-5.04118744544101e-06
5.27366124199925e-05
1.69444680031351e-05
4.91918837485745e-05
5.03939333829352e-05
4.15689539983469e-05
7.00311857085043e-05
2.49584035389414e-05
6.08385017834735e-05
4.29788691141968e-05
3.02682428918605e-05
5.29049590596693e-05
2.99229889707527e-05
7.62240107360172e-05
8.21892380504067e-05
1.68461935933087e-05
2.18483436681662e-05
7.29790316280602e-05
4.5895075593336e-05
3.99922378633198e-05
6.15100681023428e-05
9.3663813508302e-05
5.64652444527515e-05
2.48222873770223e-05
2.95220980823708e-05
2.99710867842125e-05
5.18270030084559e-05
1.5781504190353e-05
2.46541430286284e-05
2.90917165547459e-05
-9.48234097109432e-07
4.73500597649233e-05
4.54285512041113e-05
4.28672093754263e-05
5.4124353879859e-05
2.42560919044077e-05
-8.9020946166026e-06
4.78772709062957e-05
7.89088521335916e-06
4.77828306936237e-05
1.21042745206446e-05
1.51708177349716e-05
6.19618250530606e-05
3.35151486508739e-05
-5.88647293349784e-06
8.33767167126551e-05
4.73638512430632e-05
4.15959931462601e-05
6.71580733569078e-05
3.52154880324433e-05
2.77403072796864e-05
1.58614737459659e-05
5.45413187185174e-05
6.02184234040452e-05
2.93146034245472e-05
2.07246722550495e-05
5.00844349362303e-05
1.42913016726348e-05
6.32426563234549e-05
2.98136625558703e-05
3.74010999088974e-05
7.96130976137858e-05
5.47866193897004e-05
3.7053772294441e-05
4.94486145036194e-06
8.94345985474104e-06
7.53564391387882e-05
7.25429880673318e-05
6.44286659556847e-05
4.53210968044352e-05
4.20856264336566e-05
3.15699606033311e-05
5.09573006874512e-05
4.60389134254217e-05
4.43765954377924e-05
-2.06689006985394e-06
1.32563232121936e-05
4.23953332650701e-05
3.60177433462025e-05
6.88320322806265e-05
5.69379561446711e-05
1.79231138581173e-05
4.24465080661586e-05
2.4982638189015e-05
5.46943128050549e-05
7.47676182558353e-05
6.31373692839636e-05
3.42525644991019e-05
5.49057908748583e-05
1.72771641862275e-05
3.55453721863809e-05
7.93414080232697e-05
5.63106067979914e-05
6.92017472790818e-05
1.2432499669466e-05
4.60116974073518e-05
4.26753731934959e-05
2.16870026088076e-05
6.93939159377736e-05
6.25067532410253e-05
3.87143338191819e-05
9.36471005925613e-06
1.3177238973094e-05
6.59941982250442e-05
5.80176154294405e-05
2.2480381303099e-05
2.72998377014e-05
6.60757770188267e-05
3.12959467565867e-05
3.98528810951461e-05
6.25698787571297e-05
3.12710828364471e-05
5.88385609733337e-05
5.29810116869737e-06
4.45940197368238e-05
2.96002141293982e-05
6.712969464006e-05
9.67966964791856e-05
4.56053963064537e-05
4.14533488426274e-05
2.30986347090352e-05
9.17648292450726e-06
4.46442358079591e-05
-1.04137745190746e-05
9.11932761531756e-06
6.13684337315532e-05
1.46476943375187e-05
4.86001342826589e-05
3.78500757184808e-05
1.39097917651005e-05
-1.26198957952497e-06
3.63578609596636e-05
6.60375587367341e-05
5.57163886097424e-05
3.98813718370352e-05
2.99740287128102e-05
0.000110511054525737
8.05683256042174e-05
-2.10350788153319e-06
4.21539197348165e-06
3.81266995065128e-05
4.36883064326747e-05
4.81465756262712e-06
6.04034791377246e-05
-1.30186609732642e-05
3.89728404912024e-05
2.87432254568213e-05
4.96993603908004e-05
4.92881320808418e-05
6.70549322097792e-05
5.55785526712567e-05
4.78103188088184e-05
7.02579818903926e-05
6.8743694283561e-05
3.62008273941405e-05
9.37051550865359e-05
3.56824591169368e-05
2.66260159068629e-05
7.26753406912495e-05
7.72079753528025e-05
4.44159982693181e-05
5.12389232745977e-05
7.63531676931959e-05
4.87992798642253e-05
7.74113052435639e-05
4.35060161809102e-05
3.68970423689416e-05
3.43671365084067e-05
4.36621370776434e-05
5.48544872615547e-05
2.75348097200071e-05
2.46574983288306e-05
7.07623989651896e-05
6.18192060165532e-05
3.48434285883044e-05
2.13976905676399e-05
1.8082049147593e-05
4.47913563683573e-05
5.76084132945625e-05
5.19344139594014e-05
6.01247170439717e-05
0.00010194457785208
5.75299802520733e-05
6.70799602067631e-05
6.68225348147231e-05
1.42847430457706e-05
3.83876164545643e-05
5.14417063693682e-05
3.80121039957375e-05
4.45980473869306e-05
7.82307518310139e-05
5.53748745628232e-06
5.53751023065409e-05
5.14847677240708e-05
1.49523757727265e-05
6.4328755755255e-05
5.66723140949815e-05
2.31172760826058e-05
2.06906075297919e-05
2.72352070877121e-05
5.29814224385353e-05
3.89366532287599e-05
6.69495281591771e-05
3.78709138836475e-05
4.96279560891447e-05
6.78239479513287e-05
3.76179471869866e-05
4.2682616447463e-05
7.79335875283288e-05
5.48917596714625e-05
5.28265037283114e-05
3.28675256000712e-05
4.449717740508e-05
7.79479506389275e-05
5.17011203301511e-05
4.54057667063282e-05
4.27785913154191e-05
6.31473913904882e-05
3.76833323424957e-05
2.92376897784348e-07
0.000104380021044151
5.13779217967216e-05
5.85249586020279e-05
4.99472917997278e-05
7.29380533092504e-05
6.34668544077939e-05
4.25146976706661e-05
4.94942090931113e-05
2.49924439723632e-05
3.64621144718053e-05
1.01135847403088e-05
-3.52567691999506e-06
2.69919760968271e-05
2.85690440170947e-05
3.91423865991692e-05
5.83178751266977e-05
2.58478482967096e-05
2.46402587536068e-06
4.33888004908241e-05
5.92400288155603e-05
3.90737874997681e-05
7.46226893822775e-05
2.92049730019357e-05
5.15228307280906e-05
6.46298671643398e-05
1.41780644548715e-05
3.56538947009806e-05
6.04361796329871e-05
2.20340777995334e-05
2.02699104807012e-05
1.83102719242118e-05
4.63975493700538e-05
5.86112831357668e-05
4.91863691223603e-05
3.7959663573978e-05
6.44745068455382e-05
0.000100323026071248
5.85892667540223e-05
4.61216325210888e-05
2.93363441924615e-05
2.9569500867919e-05
4.32952934255365e-05
4.93983833343506e-05
3.88096613120808e-05
3.84595933508886e-05
5.41427582153195e-05
6.73218219377418e-06
3.28140189489193e-05
5.33293191228293e-05
1.20586582075322e-05
5.23362203631973e-05
2.89375339139955e-05
2.95231571634454e-05
5.38021924457316e-05
2.74005585934055e-05
1.34049920484816e-05
4.20246856427159e-05
7.29472416043393e-06
1.1333305745095e-05
3.06587644227567e-05
1.64181676953673e-05
2.41661499083189e-05
2.16925859796827e-05
1.28560833665166e-05
4.24295706368223e-05
3.04806949058053e-05
5.03846082624817e-05
2.28360116802403e-05
3.48584143761523e-05
3.41576427426609e-05
2.94531637411549e-05
1.55687476569418e-05
3.8565540708966e-05
7.02355919791822e-05
2.63340400210547e-05
7.34317889519952e-05
4.36252922381129e-05
7.19742760896287e-05
5.22593514629581e-05
-3.74238533639207e-06
2.01597128168327e-05
7.97366748336904e-05
3.15134118187341e-05
5.03552815307116e-05
3.03136587424445e-05
6.36744101994439e-05
4.06994791225666e-05
2.0141740850334e-05
4.70629177404722e-05
4.26289597538046e-05
5.52187478415676e-05
1.77898880302226e-05
6.49626312487053e-05
7.58742760877362e-05
5.79977648652725e-05
4.46560060512706e-05
5.18002903342463e-05
5.56177745408794e-05
5.53046759940012e-05
7.79346565231082e-05
1.66062784257864e-05
3.39410862082876e-05
7.6076560649005e-05
6.0262668824777e-05
5.90472519453298e-05
2.83283736500504e-05
3.50629375374224e-05
3.64087620659716e-05
9.50400529371603e-05
7.47712928372049e-05
5.43596929424909e-05
6.87833307385016e-05
3.15138789933469e-05
6.28451778548352e-05
4.23799730262074e-05
5.81928312081104e-05
2.72495554334524e-05
4.6828617247899e-05
2.05758365327168e-05
2.95285183201005e-05
3.74074861332514e-05
8.26114760981758e-05
4.66483293647006e-05
2.66858186853453e-05
2.81249150254019e-05
3.34441201931343e-05
5.49261026246117e-05
2.62539402123297e-05
1.92171957071568e-05
3.80291150750169e-05
2.44819359532738e-05
1.0699685959474e-05
6.22982311687488e-05
2.34801709957782e-05
6.90221604121732e-05
7.2780792430348e-05
1.97143303841075e-05
5.02227321499732e-05
5.52894237122689e-05
5.80735045122093e-05
4.0026549159954e-05
4.81752253845741e-06
2.95801645911059e-05
1.39836035749646e-05
8.50888655536415e-05
4.70460251969051e-05
2.28303593060656e-05
5.20483790714872e-05
6.51202705544055e-05
9.33203623354013e-05
2.05440587862846e-05
3.10202196057984e-05
7.40463415409386e-05
7.96096073919222e-05
5.35006942083731e-05
2.11033364510161e-05
3.76861366391848e-05
1.95183601234511e-05
7.79514455679816e-05
5.47948505985762e-05
6.31099804412366e-05
5.71022076703646e-05
4.59212947495067e-05
-5.15011120421087e-06
-9.92793139720262e-06
3.83894746044387e-05
8.54113279287939e-05
5.87324217063622e-05
1.46583888114451e-05
7.99115351925462e-05
-4.58213436901475e-07
4.12251980933529e-05
8.09447862764053e-05
1.64690293237967e-05
5.67462413442818e-05
5.52396969907904e-05
3.54193296760505e-05
3.78929437841345e-05
6.5280721056649e-05
4.32492497564194e-05
2.30820080456753e-05
2.92772631227201e-05
6.47362110737855e-05
3.63962770160317e-05
-1.08481018112664e-05
5.21100774512825e-05
5.82807338433557e-05
2.64527168807082e-05
4.45279697018205e-05
3.04687900500231e-05
4.93866561869098e-05
4.43970635041559e-05
2.46916030146926e-05
1.33804829428101e-05
4.24395564636004e-05
1.14598860511883e-05
7.95581619659958e-05
2.80605592713825e-05
1.49722568345491e-05
-4.37145834752378e-07
4.10109574208933e-06
2.41733010514979e-05
6.84376126894556e-05
5.23021854337586e-05
2.57234386557682e-05
6.15158100562391e-05
3.2086625206189e-05
9.03755871960386e-05
2.43217626995915e-05
3.82392249388512e-05
2.63126879814715e-05
3.92183191689865e-05
2.37299965590866e-05
6.51805779081909e-05
6.2604536801569e-05
1.65138613126891e-05
4.15948569919167e-05
3.14032219203512e-05
2.02740315965439e-05
4.19183547456551e-05
8.0613180980246e-05
4.60633799154061e-05
5.0358149748006e-05
5.2465850407598e-05
5.96812358730432e-05
1.31262410150296e-06
-5.92507827575854e-06
5.03547952268355e-05
5.92258671729739e-05
9.82513388791983e-05
5.25481016293826e-05
4.61088374893755e-05
2.12723754104696e-05
1.34506880844782e-05
3.26690336769674e-05
6.37424860650844e-05
4.85681871542162e-05
6.21693494860114e-05
1.04397114944565e-05
5.52228605453137e-05
1.65164106529216e-05
1.98221761536557e-05
-2.72873341820286e-06
6.51777516078361e-05
2.18973970774706e-05
-5.39849565545214e-06
4.23800895180795e-05
3.17945153813e-05
5.0675480644461e-05
3.45238945434547e-05
7.09775216552145e-06
5.36764231313799e-05
3.93022997306394e-05
2.50464104588592e-05
-3.29657461242922e-05
7.07602173052293e-05
6.172687959107e-05
4.71886560875257e-05
2.87349800906016e-05
2.30085903854149e-05
6.97617925185053e-05
7.3009163951478e-05
7.41266838214222e-05
2.14050609810629e-05
7.15264738895241e-05
4.78752814930755e-05
6.85562279503286e-05
7.52991115243397e-05
6.73658500029994e-05
5.11478284324974e-05
5.8874249940285e-05
1.43839009056608e-05
6.3677672424125e-05
1.76009841517264e-05
1.07226487163141e-05
6.95827538149026e-05
3.88498999056748e-05
6.0280782899384e-05
5.33989063311735e-05
7.13883328579436e-05
5.06217440971716e-05
4.25781125390955e-05
4.81099009460327e-05
2.10229479639594e-05
2.01148253290448e-05
6.72537406036791e-06
4.36032028518033e-05
2.65697594393877e-05
5.55448719869356e-05
6.83757276002965e-05
4.783849151373e-05
5.85171014944903e-06
2.75090371082979e-05
7.60568155176672e-05
3.44191518976381e-05
3.1799024757721e-05
3.55313120158821e-05
2.31317848297692e-05
2.68225813261259e-05
7.22952545290343e-05
2.50187186974031e-05
4.24749477438212e-05
8.89850646341033e-06
3.69186205255615e-05
4.27224383044521e-05
2.35390283458613e-05
5.09413105620292e-05
3.53053174753397e-05
7.4915842638457e-05
3.80393075413776e-05
5.54481500809459e-05
5.63043629661912e-05
5.80091048995436e-05
7.54158118031665e-05
4.81287712214939e-05
6.10722535266884e-05
4.38246888779613e-05
4.5354862123032e-05
-7.24577153902133e-07
5.50427472695785e-05
7.53481904533246e-05
6.87054484813278e-05
3.3403137425223e-05
3.50579972104666e-05
2.85415803064541e-05
4.7205367417114e-05
3.75809052179677e-05
3.85273034161468e-05
2.75972390190455e-05
4.99748758052951e-05
2.35550803504031e-05
7.15662599421093e-05
6.86612371270736e-05
4.96977388011815e-05
2.04341157602229e-07
1.51939299693273e-05
3.7498343500958e-05
8.73200870934593e-05
4.54790210286651e-05
7.113058340403e-05
6.44208845880159e-05
4.00231902876018e-05
-1.51620719205421e-05
7.17692827602604e-05
3.8663618075339e-05
6.33793786058603e-05
3.86301282318245e-05
6.72078798925547e-06
3.5070688965934e-05
3.79482884785977e-05
6.50097116265216e-05
8.18027641429371e-05
5.11166383632016e-05
5.2834225948179e-05
1.83687485206709e-05
4.00352954095765e-05
2.66630672710823e-05
2.51973518647621e-05
5.47439358536969e-05
6.06758519388116e-05
3.27612261577667e-05
6.59530394289393e-05
1.05030260330934e-05
6.98694547205782e-05
3.87194095861401e-05
2.18915794448371e-05
2.85492531409091e-05
2.64374276917822e-05
1.66614880625864e-06
3.08474374250633e-05
5.18418205886499e-05
1.70355239725951e-05
4.53501102032139e-05
7.35649995713303e-05
6.46989786140921e-05
3.61845417600379e-05
6.24189590221208e-05
4.74108464964364e-05
1.42553592773795e-05
6.64551480895646e-05
-2.10157238701671e-06
4.23632070238199e-05
2.01133171752704e-05
5.81666304196865e-05
7.11765900164266e-05
-5.90873807556114e-06
5.22993099618792e-05
6.06478422320215e-05
6.34832213558504e-05
2.22200970364412e-05
1.53752262505508e-05
7.88740043497553e-05
3.28610586118379e-05
4.04837976848794e-05
3.8681330250303e-05
3.37632911942711e-05
3.82988489134542e-05
3.19154575532621e-05
1.54017165098e-05
8.73889260041545e-05
2.9323089130874e-05
1.51555229660203e-05
5.66390792488677e-05
4.70253141619232e-05
1.02497045990198e-05
3.1605898657207e-05
4.30890208272768e-05
-1.52634964243342e-05
3.45606058886949e-05
2.57230560686038e-05
4.34481381368941e-05
7.08189691643373e-05
5.53123417393863e-05
4.69658701877042e-05
4.13734091782658e-05
4.87503132850263e-05
6.44667448677175e-05
1.42086981852023e-05
4.62805385464268e-05
8.4610533500235e-05
5.67070416332885e-05
5.89176019448717e-05
4.91079440674874e-05
8.18885082964441e-05
4.36860693862667e-05
3.38575124236553e-05
3.0774296297627e-05
5.67893008220755e-05
2.02053885642119e-05
4.82105905257584e-05
2.13931706612863e-05
3.89598598756855e-05
6.01848025353093e-05
1.58370805088725e-05
5.85190934538818e-05
5.21971407479211e-05
4.29995708167708e-05
4.61981439069999e-05
2.4475600588982e-05
5.56406025769694e-05
3.48171795019856e-05
5.0684021115692e-05
4.64943932521007e-05
1.47552155338096e-05
6.21342094996438e-05
7.23400725154229e-05
7.16636667801699e-05
3.77121447755478e-05
4.59918117275175e-05
3.76699401831329e-05
0.000100196954103656
8.92067996572666e-05
3.80336592056007e-05
5.06335443210527e-05
3.51704115222926e-05
2.97800463478153e-05
5.74253433467203e-05
7.70082560245618e-05
5.52415100330356e-05
5.65992360874607e-05
5.29115117840959e-05
1.70401742600604e-05
3.9592754021886e-05
2.24315149868935e-05
4.31895881802529e-05
4.59739392502753e-05
2.97165781719418e-05
4.70439320347798e-05
1.03515186913459e-05
1.75789548282051e-05
6.49182045522917e-05
5.46101395911469e-05
3.57724786683301e-05
1.76021255981026e-06
3.72743790768103e-05
2.9519191443619e-05
5.66017803566407e-05
6.68825055980043e-05
4.63511035075534e-05
1.8446206664611e-05
6.06145603364573e-05
5.50590485975916e-05
7.54436021984202e-05
1.93784457402911e-05
2.56978817334649e-05
3.16085796065685e-05
7.38155947658882e-05
2.41171860354859e-05
5.0972937883497e-05
9.81385176176721e-06
1.85542357596535e-05
6.39284424201827e-05
1.50812615484058e-05
5.55962420452747e-05
2.44654056421093e-05
2.32222836323698e-05
1.91893769322873e-05
1.91969044786922e-05
6.42582983396966e-05
5.1469456971216e-05
4.83063988717547e-05
8.30098723929936e-05
1.76257287471125e-05
6.04639994156344e-05
2.17984952484585e-05
5.39499479119049e-05
7.28638240629919e-05
4.19114317474411e-05
1.78814991521453e-05
-2.46220147995569e-06
6.3420069307621e-05
-7.30145271188226e-06
1.65982762997771e-05
4.17425504599193e-05
7.89447102659806e-05
5.1582093311213e-05
5.78707303164233e-05
4.14253104397324e-05
2.63144683720327e-05
3.96878246984524e-05
4.77930599231053e-05
5.41132007790736e-05
2.84208153015245e-05
2.61123125897438e-05
6.87558004452563e-07
5.24908103096101e-06
1.61013176227938e-05
2.82648753679552e-05
8.41609571197616e-06
-9.99646460257962e-06
-2.40633047397683e-06
3.65911002368156e-05
7.06186657301888e-05
5.1502102461239e-05
6.24019619482128e-05
2.3390344097833e-05
2.58972418514198e-05
3.50320975196312e-05
4.59736812021793e-05
5.25631926842071e-05
3.92206579964537e-05
8.16274458354736e-05
5.40841498459705e-05
5.33464785431763e-05
8.86128322559268e-05
6.24394476459442e-05
4.2687221644519e-05
1.5872017933469e-05
8.72346569011767e-05
2.42996536123352e-05
-5.75127095595828e-07
3.31143456875407e-05
7.14263670222047e-05
7.99398855608686e-05
3.78168018040575e-05
3.94754367596967e-05
1.39648527684472e-05
2.0318206014747e-05
1.67863282137498e-05
-2.00903471467215e-05
1.81511840046694e-05
5.4386763798396e-06
4.20118302682607e-05
4.7334140833152e-05
2.75841613081978e-05
6.56008566442561e-05
3.3035018727348e-05
2.21325154752603e-05
5.36267673636598e-05
3.93757610260248e-05
6.93137167759435e-07
3.34511124512579e-05
-1.25799051128715e-06
3.32421793072659e-05
2.6560377306227e-05
2.97152484225669e-05
6.2524490183436e-05
6.05008808079469e-05
6.16750427320372e-05
2.70353420511128e-05
2.22062332493576e-05
8.79846683290404e-05
3.43700619110842e-05
0.000106775547145732
4.43033855023603e-05
2.40256199005037e-05
1.34880561955142e-05
4.54243726089751e-05
6.23152893727615e-05
5.18589968869955e-05
7.45773316598628e-05
9.0098290656859e-06
5.52890446950892e-05
2.32457176860016e-05
2.46835104349044e-05
6.83258486198918e-05
2.85171526140918e-05
3.43472648219095e-05
2.93404282803315e-05
1.381383549317e-05
5.53210530042177e-05
-1.89873772388766e-05
8.1079603653183e-05
1.49281623708862e-05
4.57988349692603e-06
6.89466330322839e-05
4.61011393809477e-05
1.88306625409392e-05
3.45633952460365e-05
4.55141100914538e-05
1.96944493670517e-05
5.39933359671895e-05
5.03114619523416e-05
6.16532762419293e-05
1.9093525402043e-05
4.6210042087412e-05
6.80806113763231e-05
4.02991659459574e-05
6.3336070080714e-05
5.60890980365125e-05
1.73097986529571e-05
3.57173431205055e-05
5.22383477767868e-05
1.95676757305905e-05
9.28359238795577e-05
6.69295032323491e-05
3.63179048331598e-05
5.39591226154951e-05
-9.64165438793856e-07
2.38349545052762e-05
2.02274381883923e-05
1.41689705350309e-05
2.22582076987677e-05
3.91553865770055e-05
3.68079718225493e-05
2.25600827016959e-05
5.29377386248482e-05
1.4788644223131e-05
7.1189697818351e-05
7.36856355702961e-05
2.25265533963151e-05
8.73797257590618e-06
6.00658031464348e-05
4.66808772666928e-05
5.84095079186022e-05
3.58884443188877e-05
5.00312423005215e-05
8.34543292736309e-05
3.92460536913883e-05
9.68439557172627e-05
5.49155153097762e-05
-8.60175770199797e-06
2.82986720517371e-05
-7.09483238229589e-06
3.91750217788435e-05
-1.48680224680311e-05
6.21520147295041e-05
3.47881659252938e-05
6.60954853439534e-05
7.31377598715599e-05
3.11605923737367e-05
3.82471346865601e-05
5.79675929348107e-05
1.7860259298307e-05
1.37978117508357e-05
6.23076967958847e-05
2.41662015056901e-05
3.34877564960226e-05
2.03143191205761e-05
7.04652906949511e-05
2.17264508038877e-05
5.25268077174064e-05
4.63549783232857e-05
1.72577620514695e-05
1.03896137591005e-05
2.06498938676624e-05
6.32061413613328e-05
4.44314349543512e-05
3.08357530814816e-05
9.61094444537264e-06
4.39732639954569e-05
4.32846689760784e-05
1.74485499124603e-05
1.83803056647737e-05
6.71037051472621e-05
2.6039053863234e-05
5.20868674484649e-05
2.44319013704463e-05
6.64927674800362e-05
7.87753675861592e-06
1.96458116924878e-07
3.68666960759387e-05
2.23748600356992e-05
8.72751720803513e-05
2.47695492579346e-06
1.41608764181898e-05
3.91631120306154e-05
3.76752908913927e-05
3.5084660884936e-05
7.6056975391864e-05
2.76540301282728e-05
5.73086107026941e-05
3.81043841369613e-05
5.74708535504323e-05
3.4038670774803e-05
4.74226718090614e-05
3.07635879422611e-05
3.50569882464372e-05
4.16337040095269e-05
2.53862116467505e-05
5.67404219245192e-05
4.1328450985838e-05
5.35520721144306e-05
0.000102525028930517
2.84584729999859e-05
6.46896643734635e-05
6.37091278176083e-05
4.99730945310794e-05
3.52054101809203e-05
1.62813726374311e-05
2.66451661474105e-05
5.13543430679719e-06
4.82539655128053e-05
6.5801830338129e-05
5.32834296366187e-05
-7.39673038131934e-06
8.34858862336844e-05
1.47765452671161e-05
6.42318582233111e-05
3.32341381882741e-05
3.78477644151171e-05
-3.70194741759558e-06
5.85798296837414e-05
-2.48406886613426e-06
1.9087290344773e-05
-7.16174421559943e-07
6.47174523716512e-05
-2.26818745382586e-06
4.4995256003334e-05
5.15402211168201e-05
6.53979258835781e-05
4.24545049363788e-05
6.47300197431347e-05
1.64879125751014e-05
7.27750274098877e-05
1.51644056800368e-05
3.62162499052658e-05
5.52396665026193e-05
6.15438274867328e-05
2.35179151090529e-05
3.22354350141098e-05
5.6730558619488e-05
8.36161140918951e-05
8.79206149945392e-05
4.75504271854487e-05
8.61886762680168e-05
8.18152581071933e-06
6.89584623689606e-05
3.67464972014299e-05
6.91696696864304e-05
1.45701059327832e-05
2.17198365532131e-05
5.96531490911876e-05
-2.32665399427471e-06
4.0825676998057e-05
1.56924605516443e-05
3.62262213430982e-05
1.72607558819019e-05
-1.09382857503449e-06
4.64165526324533e-05
3.23688856603433e-05
5.48033842616935e-05
1.53826199854496e-06
5.99801915781259e-05
2.82696965702019e-05
1.343528399124e-05
2.39186342526204e-06
4.1541455258313e-05
7.30047359299044e-05
-7.85323892177594e-06
4.70512083363767e-05
3.36937420789071e-05
3.62497387141325e-05
2.85884527369636e-05
7.92627609094236e-05
3.60051850235101e-05
-1.94052592613589e-05
5.86515709354971e-05
6.09833490472129e-05
4.02368613826777e-05
5.65150639580475e-05
6.71609258578983e-05
2.81066516536626e-05
7.58346754424438e-05
7.81705175860634e-05
8.55189945452198e-05
3.32934557362577e-05
4.6295918107257e-05
1.11596524657827e-05
4.64228320963489e-05
3.11554542533378e-05
2.97216727422102e-05
8.96378855994671e-05
2.34296088932376e-05
4.8908502268468e-05
7.77558659538628e-05
7.47257471460689e-05
8.26622702744099e-05
5.6444149896603e-05
2.73509531730192e-05
3.69843015613266e-05
2.99121598565501e-05
1.0349663952445e-05
-1.71991616355914e-05
-1.13569682738594e-05
5.30747670190739e-05
6.65624139298366e-05
7.50632064318688e-06
6.10480610849323e-05
1.49706612685766e-05
5.27663888324418e-05
5.27971827034598e-06
5.23172990975912e-06
4.54958069769419e-05
4.99323733776774e-05
7.29859364544322e-05
4.42275954882879e-05
6.99819777282264e-05
2.63370571785213e-05
4.99091420084221e-05
4.08370861384788e-05
5.70452984170738e-05
9.29529886260174e-05
4.36585315458249e-05
2.7041366440817e-05
5.80614627848891e-05
4.48275450681137e-05
5.3147708800438e-05
5.28622416386323e-05
5.41691393211988e-05
3.44489948516905e-05
4.54408444579062e-05
3.63247971914656e-05
3.95161312308273e-05
1.95010542226279e-05
7.75773763334815e-05
5.67626568043427e-05
2.27323519721426e-05
5.77791174104665e-05
2.68776127347556e-05
4.18341454973954e-05
2.20543597755927e-05
3.38430212616917e-05
1.28010080567243e-05
5.89472372523134e-05
5.33886157662436e-05
8.20187969510657e-05
6.40597168320514e-05
2.56083620469168e-05
6.14048338768658e-05
3.772223038444e-05
7.98528345751895e-06
1.73951400970004e-05
5.64057247033721e-05
6.40675071186499e-05
6.54774941145313e-05
7.31721130549802e-05
5.8396742577255e-05
7.72602652112065e-06
5.04871510185373e-05
3.41760887609202e-05
2.54425942860517e-05
2.60561228509347e-05
2.91143611654646e-05
7.29379034622409e-05
5.16485835611514e-05
2.87362692564324e-05
7.45354393037355e-05
1.6690418678283e-05
5.96088315197831e-05
3.67536550724333e-05
4.08741921822541e-05
6.20292537956397e-05
1.60903585808972e-05
2.27696778732199e-05
3.69870715529814e-05
6.6577501518654e-05
3.37420043372312e-05
8.72196069238324e-05
2.21343859035404e-05
2.46605505204091e-05
4.97471474832842e-05
7.16283951719909e-05
1.82263491789544e-05
3.83532531890677e-05
5.86526198287799e-05
3.11537204528089e-05
4.77403059035974e-05
7.68712211432393e-05
7.65784328232192e-05
8.20027441858413e-07
2.02254555222644e-05
6.30320225724159e-05
3.76565476125359e-05
4.92273975131705e-05
4.16944882490849e-05
7.82433807110381e-05
2.82521274110529e-05
1.66179686538475e-05
5.48856455312499e-05
4.42583296143672e-05
1.45187449721218e-05
5.71465162782083e-05
2.92070910473629e-05
5.11746252448931e-05
6.66806568108747e-05
-1.68754735949991e-05
2.80841418556333e-05
1.55340776830567e-05
4.77710185683297e-05
4.50768896465756e-05
2.46024131936754e-05
6.4729102359299e-05
6.51998106486277e-05
4.38840116157352e-05
2.94364160357402e-05
5.03762521957528e-07
7.6763865478071e-05
1.72887900159083e-05
3.37336799320606e-05
2.75652901459417e-05
1.7951868994539e-05
3.83902844201735e-05
9.03641155626632e-05
3.85572951293996e-05
2.94019007427074e-05
2.02599175439752e-05
5.43754355202214e-05
-1.25031969663122e-06
4.24062716542157e-05
5.78268693472312e-05
3.58219543165969e-06
5.28712281474057e-05
8.44855300102962e-05
2.69069207553684e-05
2.91070817268643e-05
2.997884518647e-05
9.92514557467637e-05
4.6135519580369e-05
-1.12631390051815e-05
-1.79248632745916e-05
3.89356310948216e-05
1.23181209241537e-05
5.47791630345985e-05
-3.62246898199503e-06
5.1975155227471e-05
6.41718131254447e-05
-2.84656861712572e-06
2.52491538444922e-05
5.08719965215216e-05
1.52229369528681e-05
5.80309340924586e-05
3.79473897299388e-05
4.2464935574438e-05
4.31068351691707e-05
3.28562566203547e-05
4.43543074403057e-05
2.3736519769004e-05
7.08520830789185e-05
5.01576055570776e-05
5.56280318976514e-05
4.9623604906205e-05
7.60320815373834e-05
1.07934719422634e-05
4.74453247343069e-05
3.57346597461634e-05
4.40785308685284e-05
8.49335710734766e-05
4.50838207700619e-05
7.43225695191668e-05
4.08820343046934e-05
2.67006698522494e-05
7.64555795040029e-05
4.3398718948119e-05
4.94805534654007e-05
1.09033792225275e-05
6.96544719427609e-05
2.76317981046074e-05
3.34604457005385e-05
2.40792885542133e-05
4.32265452031944e-05
2.836024388786e-05
2.71161537712366e-05
3.57804899754319e-05
1.06232149485607e-05
3.01649234603484e-05
1.48800240713115e-05
5.65406657889744e-05
5.03090206352799e-05
7.55468952625915e-05
3.66483246086418e-05
3.22891877765204e-05
2.51933644632997e-05
6.24184078722655e-05
9.26937016406303e-05
7.90406087087352e-05
4.88481833325009e-05
5.65604391040607e-05
2.73684453300508e-05
5.20100145889737e-05
7.76548368491349e-05
5.49053779505147e-06
1.41895065338476e-05
2.13515422647458e-05
3.88319193887116e-05
7.63472462021758e-05
5.8114538457263e-05
7.77561270885834e-05
-4.24654881279662e-06
5.03601096211021e-05
7.50737322319471e-05
2.7197650600875e-05
9.03017252917198e-06
7.97652737504625e-05
5.97174413154763e-05
2.10564552039167e-05
5.62523677695148e-05
6.69824755567649e-05
6.71087207427341e-06
1.75444143778927e-05
5.91407460577229e-06
3.87945410230298e-05
2.15935850316678e-05
6.33637193596568e-05
5.53485240921005e-05
2.78592334983095e-05
4.95842039698604e-05
3.29362758268793e-05
2.97293645296035e-05
2.66282866430625e-05
4.52098490891259e-05
7.48309721864432e-06
1.25428899879572e-05
5.62529309672295e-05
3.81997092138586e-05
2.77579994197733e-05
-2.76975470560598e-06
1.64569002072825e-05
5.51094312778124e-05
6.44982153766597e-05
2.79690643296578e-05
7.55829792516502e-05
6.4350042898197e-05
8.05556945058058e-05
-1.77807385271529e-05
1.37971051404054e-05
8.90786994786964e-05
4.98421090037308e-05
4.62243740049154e-05
5.25474946390587e-05
3.10468348306922e-05
3.74715641024643e-05
5.7362599470002e-05
4.62576853849009e-05
2.74722982194168e-05
2.15186073328526e-05
5.4812483730832e-05
4.46026409695243e-05
2.76079095466092e-05
1.6811486917852e-05
0.000110374475192431
5.48542717865147e-05
4.43495849822296e-05
1.98568616729018e-05
2.02914785477921e-05
5.93918780034527e-05
3.89001251352221e-05
3.60071309861245e-05
5.61805703828952e-05
2.54835409570493e-05
4.53103966033762e-05
4.41956531766948e-05
3.50190999476002e-05
-6.49508421641241e-08
2.49355467489095e-05
2.11536585185448e-05
3.85259726639058e-05
5.88489812476887e-05
4.53408712673075e-05
8.56254082343411e-05
3.06389858645748e-05
4.53048513010325e-05
3.89411956718832e-05
1.45082859438155e-05
3.78144875076873e-05
4.9812709946636e-05
4.5472311903135e-05
6.3314136203219e-05
1.24612353255361e-05
6.08294834526766e-05
3.78440615068881e-05
3.1891829509847e-05
7.1831913603368e-05
6.19662411455851e-05
5.83410328978727e-05
5.03079284457264e-05
5.97401953771808e-05
4.63493157832236e-05
1.40061996968703e-05
7.21939819580591e-05
7.3741101559053e-06
7.21802691645254e-05
3.92920789328606e-05
7.61207290027573e-05
3.10538224939639e-05
4.53120403288948e-05
9.47170435971246e-06
5.25566668700428e-05
5.17491952620801e-05
4.83999773003692e-05
5.04340163196954e-05
2.53817417664372e-05
4.70777856746239e-05
9.31933427256274e-05
1.94995279916377e-05
1.6206090899677e-05
-1.06386029072557e-06
6.29144132452073e-05
3.18701400902482e-05
5.36007290206593e-05
2.93466508759314e-05
4.07766187610723e-05
5.25396756012258e-05
5.71039231795787e-05
5.70230432731514e-05
4.07450130991002e-05
1.98490222401584e-05
5.14674667876313e-05
1.26215900667217e-05
6.10109552127181e-05
5.02606327294428e-05
5.47348239535716e-05
8.40343142339751e-06
3.4048158778333e-05
4.27351355814058e-05
-2.19372150633322e-05
3.75803640088172e-05
4.60521988715229e-05
5.26066919282861e-05
4.13869195623123e-05
7.98291562837763e-05
9.46803018730896e-06
4.20468449269123e-05
2.61948276912988e-05
3.73081922998549e-05
3.92257832876134e-05
3.16118288109176e-05
3.47915309196397e-05
6.43674650110026e-05
5.92995689394049e-05
4.02440572449303e-05
4.22781381230935e-05
2.91504250079371e-05
4.92380101236809e-05
7.38570252649546e-05
3.32209373804021e-05
6.85289395984878e-05
8.20506311936647e-06
9.09823623594407e-05
1.04572790347068e-06
5.90954831847644e-05
4.15597357279803e-05
-4.8160679813134e-06
3.80444168573512e-05
-5.40322352387773e-06
6.47583708979211e-05
3.01486756293223e-06
7.35220213124787e-05
6.56214302698495e-05
3.71930739140313e-06
1.66477185157205e-05
7.271653726035e-05
6.80548511045409e-05
4.20823013980249e-05
6.51242356286981e-05
6.61653577333975e-05
6.68489441631042e-05
6.08522685782665e-05
5.9182248295646e-05
1.13133056514048e-05
7.12497045894132e-05
6.5085127544653e-05
6.11729699666133e-05
4.8629708585068e-05
3.35697306383962e-05
4.60745211561509e-05
3.67175262125029e-05
1.19027732733145e-05
6.38970618865044e-05
5.63134763228179e-05
4.11643713441157e-05
2.403519034448e-05
3.96701085942535e-05
2.52193799353585e-05
5.10297683953145e-05
8.23262461100191e-05
5.73281981464256e-05
-4.1081081666035e-06
2.94258195677873e-05
3.42147711677819e-05
2.90963399471911e-05
6.46245789222315e-05
2.70994281447441e-05
1.60390057380622e-05
6.34928270914026e-05
6.40194821574303e-05
3.86123572644874e-05
4.61666532909098e-05
5.9211644326775e-05
2.5741607568346e-05
2.42666373872265e-05
7.65212951295191e-05
5.172278150187e-05
5.80338365947655e-05
7.94579143829732e-05
4.68968931382839e-05
3.48660511285033e-05
7.11725942150093e-05
6.53799442828169e-05
1.49908962382449e-05
3.26075668451188e-05
7.18944769858103e-05
5.26736898179831e-05
7.94767975763311e-05
3.85225563025755e-05
3.1591111971012e-05
4.288743685167e-05
5.91831467480338e-05
3.3504675295069e-05
1.64129057074383e-05
2.4380594783858e-05
4.39390110191231e-05
5.52385338639838e-05
2.71632679160906e-05
2.3768224959892e-05
2.03589302548725e-05
8.94033306483449e-05
5.42733932537006e-05
-3.89018475206005e-06
5.54422539066816e-05
6.09804928087909e-05
7.07398854231705e-05
4.09392442221318e-05
3.51009011491542e-05
8.66919497109867e-05
5.8653638693613e-05
5.15514863061865e-05
5.02900533315608e-05
7.19987908247824e-05
-1.35584545200305e-05
7.61692334823316e-05
8.03025858818899e-05
4.52795653078787e-05
7.16993166418863e-05
4.12913522187974e-05
7.78103014887121e-05
4.06045224737925e-05
6.15625561513578e-05
2.31724149368252e-05
4.2631288769361e-05
2.56092946655863e-05
6.53083463131851e-05
3.18470951828603e-05
6.37464369524247e-05
5.4193990370083e-05
4.14456232575631e-06
-7.27056729442482e-06
2.64945048666297e-05
2.17117516143499e-05
5.15545713733259e-05
3.17675522218941e-05
2.01120432346359e-05
6.75342989828874e-05
9.16047808552123e-06
4.39888322423691e-05
1.88756769153655e-06
5.38372003338181e-05
5.97444439576843e-05
4.31020480686729e-05
5.00756087264202e-05
-2.05977137386165e-06
5.60646102080009e-05
6.86662027288469e-05
1.01859219285991e-05
6.18526394642762e-05
5.38936734213105e-05
2.0231519661839e-05
0.000112383689969771
3.18891055391195e-05
2.5628415104365e-05
7.73764316410394e-05
4.2763335735087e-05
3.65742109409227e-05
4.89182439700304e-05
4.89849462741615e-05
5.93167464176156e-05
3.13248908834705e-05
1.39805478481951e-05
4.19730416942144e-05
4.51964134223618e-05
3.90778282951253e-05
7.73925131167688e-05
5.77629954745369e-05
4.65466331642385e-05
2.35113313048734e-05
5.48037739315086e-05
5.21194009560907e-05
5.54549430108937e-05
5.22692818324601e-05
-2.30427180609494e-05
7.26983301093839e-05
4.34114606960387e-05
3.11521551528097e-05
1.90546312365083e-05
3.05935393165311e-05
4.62358737537504e-05
3.03316501081355e-05
1.66043689325692e-05
3.26872617925806e-06
2.07264051885144e-06
1.28358678355589e-05
5.54707531174353e-05
6.75705838078988e-05
4.09532885701493e-05
2.4318603375756e-05
5.00474498246613e-05
2.71206095368544e-05
6.30306578977112e-05
3.82091744596068e-05
3.63203590505739e-06
8.181076359646e-05
5.53476662413689e-05
3.02461075095709e-05
7.27703170864746e-05
5.46593778758786e-05
4.90277088397302e-05
6.45042115353902e-05
6.32209260613282e-05
1.88753205839068e-05
3.63579903222835e-05
9.55187147557895e-05
7.44068535537442e-05
1.94248577564331e-06
2.28887460541403e-05
6.59255634132923e-05
6.50909289703474e-05
1.27351185389467e-05
3.96878173401846e-05
2.70694590865114e-05
5.58244028848546e-05
1.27079120148159e-05
4.12553064978298e-05
6.55458246397769e-05
5.15714717092687e-05
5.04621031720159e-05
4.77682620300369e-05
5.68987541913219e-05
2.47904552746415e-05
1.28345565680297e-05
4.61880028660037e-05
1.90606432976943e-05
3.59586937748954e-05
5.64176056609537e-05
5.25499534707725e-05
2.06549533448874e-05
5.97937994797904e-05
1.65895131106779e-05
3.66957897009527e-05
2.13852657306599e-05
4.43304983112197e-05
6.68050059840622e-05
3.09528035653023e-05
6.91561562505388e-05
6.10433368395252e-05
4.15775956836048e-05
4.27555485602852e-05
5.20472066367057e-05
2.23994281417687e-05
5.5453706881537e-05
8.66801501276284e-06
4.79523108824268e-05
3.18873883199365e-05
5.77775356818423e-05
6.72760574322812e-05
5.10068101813967e-05
3.39519536337531e-05
7.53075655514519e-05
4.35794531922669e-05
6.96486496709715e-05
3.17282312591161e-05
4.56517341196697e-05
3.00871264239395e-05
5.52839697565571e-05
5.90770491767483e-06
4.36980462758578e-05
6.76631856629439e-05
6.23010330276153e-05
6.37816493390853e-05
5.98287489868045e-05
4.0348961820881e-05
4.68015010407427e-06
5.53701346486625e-05
5.57481520709127e-05
4.15981548622199e-05
7.17831951242507e-05
3.16678849854183e-05
4.01026428538122e-05
2.35764091639444e-05
4.53752538972518e-05
-9.68273759937895e-06
2.06016953683063e-05
2.01519409105792e-05
4.17636006385651e-05
3.71520244711015e-05
2.92626911453015e-06
4.60413258812999e-05
5.54215491137393e-05
2.81523589108121e-05
5.58583085712595e-05
6.05521533779772e-05
6.11929152932264e-06
1.2155119874034e-05
4.07803857277961e-05
5.41988368429021e-05
2.33740331947599e-05
3.35335867520765e-05
6.98183649515982e-05
6.20361261983474e-05
4.89403252849009e-05
5.42236205735934e-05
4.5353151987057e-05
2.26405731421451e-05
9.14457066676758e-05
5.09374905444948e-05
3.75932476139702e-05
5.62770689016684e-05
7.23477687131184e-05
2.91556002921867e-05
0.000119305786392682
5.17228894200872e-05
8.06900720817217e-05
2.62629330752208e-05
8.27610437789795e-05
2.82231584631345e-05
2.68296118597213e-05
8.08998238214814e-05
4.06650544108871e-05
3.63185776575275e-05
3.02454230047362e-05
3.51176544634231e-06
4.44614177555482e-06
4.74411779108603e-05
7.99035138983772e-05
6.70776340387791e-05
4.83132930421704e-05
4.54095087698469e-05
2.03120937274142e-05
4.73025870431238e-05
6.0544021639402e-05
1.26342510381548e-05
4.91496391906892e-05
-6.42749278911364e-06
3.21472601001439e-05
2.65791314316196e-05
3.5631594622491e-05
7.99661046898866e-05
3.32851518217639e-05
0.000102728107416389
6.21393318678645e-05
1.434944131256e-05
3.89118048924594e-05
5.99981503975612e-05
8.27290180092347e-05
4.35430522232644e-05
8.94885418178476e-05
2.59720725533908e-05
8.6648148681723e-05
4.61304443588338e-05
2.94253885277845e-05
4.27914317653288e-05
2.67573769318317e-05
3.04330340554028e-05
3.15628845835207e-05
6.19275169075671e-05
5.54695754214412e-05
1.05098140204323e-05
3.28826504086905e-05
4.49704136173615e-05
5.22848124983091e-05
2.89170907054115e-05
4.28368393543847e-05
9.78617638770809e-06
5.46093287598052e-05
3.47453111177924e-05
2.2555266031588e-05
3.0338377727435e-05
5.94828065124513e-05
6.60951551967402e-05
8.12612869270074e-05
-5.46775702485011e-06
8.21071414647642e-05
4.92180547674713e-05
4.59705169572588e-05
7.94984528298163e-05
5.57530614620664e-05
-6.41550736172347e-07
5.11445576117734e-05
5.75843035315556e-05
6.53945874211631e-05
7.88413084927676e-05
5.12187440055681e-05
4.23924773219204e-05
4.69585506648466e-05
5.53548949585761e-05
7.46829026529722e-05
3.93407999686626e-06
2.27879622113873e-05
3.25155012518543e-05
3.33586795402794e-05
2.57830815847198e-05
7.02279868348452e-05
2.1683824451217e-05
7.25896370947846e-05
3.93276476475186e-05
5.70912541311535e-05
5.99467723365909e-05
2.8456697582573e-06
4.98516042288618e-05
4.30144305329198e-05
5.03463756385535e-06
6.34017231892844e-05
4.09027313909657e-05
5.70185596975421e-05
3.36326545616697e-05
-6.06295524209706e-06
2.08640290074247e-05
4.69603447037965e-05
1.09690609795561e-05
1.24146459449807e-05
7.40768621748624e-05
3.73998576987937e-05
-8.1623080398921e-06
5.1804291745756e-05
3.42715199848389e-05
3.5719476339912e-05
4.7826936308795e-05
5.26302757716094e-05
7.26782426062756e-05
8.39536539586557e-05
6.72252614198396e-05
3.96474253763215e-05
3.84855981233921e-05
2.63708015374549e-05
1.51338370998817e-06
4.85589134521794e-05
4.90756672596697e-05
6.47238820519441e-05
7.66614777648998e-05
-1.69302492621071e-05
2.56617418864692e-05
4.09582632627257e-05
4.07886690925214e-05
9.56566273105482e-06
8.29275257628951e-06
1.48593596402705e-05
7.43952412706903e-05
4.86870372093178e-05
1.21556830078655e-05
4.25446561363608e-05
5.71973618172785e-05
5.65557357418723e-05
3.55302674190593e-05
2.80731480728914e-05
3.462241789629e-05
3.27077455532318e-05
4.62254033624404e-05
1.92848914380258e-05
1.38954038107582e-05
0.000118922846093314
5.8517849978771e-05
4.59594257190978e-05
5.44269921165808e-05
3.12025347682027e-05
1.43144686032453e-05
5.60087647071675e-05
7.5805616652862e-05
6.77865225011796e-05
6.03345899053195e-05
-1.14354713678319e-05
5.36754512254106e-06
4.8611545255656e-05
3.19102977923816e-05
2.54808164640414e-05
3.19453541973129e-05
5.77010702632551e-05
5.25080662632514e-05
-1.51717062822288e-05
-1.32171879118177e-05
1.69510466730957e-05
-4.37669258365633e-06
5.19171967428206e-05
5.72538210826953e-05
5.48920782740087e-05
3.99170262554984e-05
8.93160042125536e-05
1.53616126107428e-05
8.18043618535211e-05
2.03679866128075e-05
3.6368175024726e-05
3.3753091491052e-05
4.36317492015734e-05
8.24875337463236e-05
5.86392346235567e-05
7.76871996025724e-05
5.40159195686632e-05
5.53425771619941e-05
3.0026436874807e-05
5.04239540105317e-05
3.86683523324652e-05
-1.95929429951392e-05
4.37032226504054e-05
-4.58245406086575e-06
3.28749849008641e-05
6.89104114554094e-05
4.48507295107253e-05
4.14884441029343e-05
1.14971211553844e-05
1.57949139348072e-05
2.39677545659764e-05
3.99768123645792e-07
3.61992371516109e-05
3.73951271460568e-05
2.87779696093822e-05
5.55398733533752e-06
5.49783230370398e-05
7.27036971128465e-06
5.93120502484298e-05
5.37590045964814e-05
4.95756565245018e-05
8.16980348275676e-07
2.66457141010201e-05
7.52690364902207e-05
5.6141511773795e-05
3.95364616313062e-05
1.44526980757677e-05
3.38327222299661e-05
4.84805684927674e-05
6.62497797468436e-05
5.80476290717011e-05
5.73578978204225e-05
2.56513216532313e-05
6.40125707372631e-05
6.19180693341039e-05
8.92123608905067e-05
2.84301333853082e-05
5.55138884456326e-05
5.74504863575679e-05
5.0834003583471e-05
3.56582339443666e-05
-2.54166230976689e-06
3.23849453870389e-05
-3.08638673899764e-06
-2.69340708045959e-06
4.7205487832281e-06
3.13797721972093e-05
4.96398346293208e-05
4.92297016317183e-05
3.56514659541086e-05
1.18691721849137e-05
5.69198079005178e-05
4.91865859322279e-05
3.83285056937349e-05
5.09155342919975e-05
3.75063885866056e-05
6.20717802038851e-05
3.49834512150916e-05
1.71596231117442e-05
3.31177200152066e-05
5.02984309472231e-05
3.05939554230452e-05
7.62668564971927e-05
0.00012319071052903
3.08315716962794e-05
3.69619627123072e-05
5.1047032285922e-05
7.44027207569583e-05
5.91924302157166e-05
2.93773843614654e-05
5.53910290968707e-05
3.39728997918942e-05
8.14899954741855e-05
4.23706810279406e-05
9.22005303015872e-05
1.06215432428029e-05
7.46430200208453e-05
6.67237360490462e-05
3.12285331345186e-05
1.78238138934679e-05
4.46367388662974e-05
5.61770804562314e-06
8.13320942563216e-05
2.9997778542261e-05
7.28450662859e-05
2.37878706657331e-05
-7.20351227047205e-06
5.17314684068838e-05
5.84273066817258e-05
3.88803860012493e-05
1.36204699345582e-07
3.45649544184272e-05
3.63253680336986e-05
4.38187934921102e-05
6.06626426254934e-05
8.22357018834985e-05
4.17249150891462e-05
6.07204972105664e-05
2.62553342639544e-05
2.82478106544696e-05
5.45011833448148e-05
1.2533096286132e-05
2.70539128086794e-05
1.30723345094009e-05
6.80257763049864e-05
3.72586012392327e-05
3.98908051187049e-05
8.84712669720691e-06
-1.53600025632656e-06
3.18993970085815e-05
2.58046785301146e-05
3.72062500393769e-05
3.07019002207562e-05
3.4345498958765e-05
5.94427002749501e-05
2.4768188060785e-05
4.86760568785375e-05
3.18436455149623e-05
5.79441273665935e-05
5.83137966253351e-05
2.09154346778294e-05
3.25501301163349e-05
5.55066596344784e-05
4.28553528928086e-05
4.5374139045237e-05
1.98887125807963e-05
2.69075172218807e-05
4.05936801796936e-05
2.77593997173937e-05
7.55379397865812e-05
2.08953283314774e-05
4.98552981010912e-05
3.88402226670632e-05
5.94594951718213e-05
3.01156065896429e-05
3.47810965474204e-05
2.54436436487518e-05
2.11428853446235e-05
2.37900821386996e-05
6.73832394836849e-06
2.55720239489222e-05
7.7930028317265e-06
5.03123845223979e-05
2.40038615385415e-05
6.22944946801779e-05
5.23907032618909e-05
2.74107301776643e-05
3.89667174190691e-05
4.8561725280914e-05
5.58922328385978e-05
3.23851340280205e-05
7.52818573927662e-05
6.03478588756495e-05
2.40249454416764e-05
4.02658172854449e-05
6.2371373014403e-05
5.36641600724667e-05
3.53941891263558e-05
7.16922407604694e-05
1.74919736407095e-05
5.9603011301297e-05
0.000120806221615054
-3.17265679643339e-05
6.23570855901495e-05
-5.17331181133114e-06
5.29306309758274e-05
8.94874000389734e-05
4.16328566941028e-05
3.81726673219655e-05
6.39927222920379e-05
2.63012391511156e-05
1.41206335242003e-05
8.59450680599443e-05
3.31829058931351e-05
6.33889148859159e-05
6.35649024553246e-05
1.69181518132166e-05
7.74617830533737e-05
4.11645977910865e-05
2.96919488933353e-05
-5.46045390151576e-07
2.07120006810519e-05
6.23099314747777e-05
4.30735404880445e-05
4.87927600728857e-05
6.48308853739257e-06
-1.83240467585904e-05
6.7004669110127e-05
3.86570917434081e-05
3.40564638790021e-05
5.05695518891579e-05
1.96386833465658e-05
4.28185149064513e-05
4.24454149207822e-05
4.4568106930747e-05
5.89422938490405e-05
5.64119480578486e-05
5.07216146663822e-05
4.95938156100427e-05
0.000107508456512138
6.11041203735367e-05
5.98670254579262e-05
4.45358189150712e-05
4.4489194089088e-05
4.95928901938623e-05
8.32424567066757e-05
4.39077021508293e-05
2.78821525268948e-05
7.10248125814764e-05
7.83651467228525e-05
2.47079835615271e-05
4.55746209763924e-05
5.06354951826026e-05
7.83557148310155e-05
1.36307504391994e-05
7.74915860606776e-05
4.58130803808587e-05
5.07451151963168e-05
5.05473513777487e-05
5.2358487262707e-05
6.20517306322743e-06
2.22896873083436e-05
1.70318194964737e-05
3.77116374225321e-05
3.0240846025371e-05
3.00625940837882e-05
1.41270587798408e-05
5.02348012650871e-05
7.13464449808267e-05
7.33791969139064e-06
4.06970296276611e-06
3.72220810117495e-05
8.73081051772798e-05
5.3895015364182e-05
4.4322465546846e-05
1.13695702840189e-05
3.96825657933975e-05
3.46621023522153e-05
4.70499616183155e-05
4.69016823042931e-05
6.77551826636579e-05
2.2493469800753e-05
3.70847178198978e-05
5.3139001820928e-05
8.26201809007855e-05
2.42017103783925e-05
7.28201628650372e-05
6.56211430076702e-05
7.00644948806441e-05
3.11115537542318e-05
2.69412920463172e-05
7.17010939754178e-05
2.92199742387343e-05
5.68813476743597e-05
6.76302595291939e-05
3.16909467487795e-05
1.86121882695778e-05
3.06678783642658e-05
3.16216824799894e-05
-8.89453796596283e-06
6.84322773368795e-05
5.53703668021105e-05
2.08494419299369e-05
5.21686974346303e-05
5.35482450819649e-05
5.96574856036201e-06
4.60650301003494e-05
2.52760657401416e-05
7.54970980458253e-05
3.21211098047913e-05
1.71185522678081e-05
3.56557032289548e-05
7.23665939787762e-05
1.78816162293672e-05
5.12376329501183e-05
1.59992447019498e-05
7.71207872187635e-05
8.52315067393741e-05
5.34460884351954e-05
1.32782945771676e-05
5.44382762898505e-05
4.65937285832221e-05
4.81246989101075e-05
3.96160506073959e-05
-5.9856459326672e-06
-3.103752124499e-06
4.64123701904124e-05
3.56488357942728e-05
1.15255380420921e-05
4.93589228196384e-05
4.98715847216043e-05
1.23968074811025e-05
-1.05367873221709e-05
3.56387760202397e-05
4.03554840919719e-05
4.76775467825675e-05
6.35933266141653e-05
3.10198859415717e-05
-1.02304076084718e-05
3.33540845036137e-05
4.29462577777683e-05
9.30933083265307e-05
5.6176489770595e-05
2.19191570659649e-05
3.98316871694196e-05
4.59065222939348e-05
2.00623112977108e-05
5.41814326342445e-05
5.10100113017686e-05
4.9660472715351e-05
4.63967000426765e-05
4.33232438372093e-05
0.000100981816082614
6.89426320966036e-05
7.80965658345231e-05
5.62434566206701e-06
3.61903555349813e-05
1.69995816338535e-05
6.48829645234589e-05
5.42768491642896e-05
5.15473861991297e-05
5.86991774085465e-05
4.08749044159831e-05
3.87749457194043e-05
1.3840826144084e-05
5.88363818360403e-05
1.4723578509386e-05
4.68517095654776e-05
2.83017438837532e-05
8.04204031087129e-05
6.69437137036045e-05
3.42585288516476e-05
-6.08402049302744e-06
4.88361169502033e-05
6.52389037408528e-05
3.61332266125541e-05
4.92835929237839e-06
7.14380026318429e-05
3.69364274088508e-05
2.10615383127179e-05
7.16012579503863e-07
-1.6805333443398e-05
5.89794567539385e-05
8.05213078723061e-05
3.35952258126367e-05
4.4836748710641e-05
1.66957693645405e-05
1.9807309272569e-05
7.87100633457435e-05
2.75126979317339e-06
5.11090566177005e-05
4.29061826361386e-05
5.00296014809493e-05
4.38708474449366e-05
7.8809315214622e-05
6.31831033850653e-05
2.78675713152591e-05
4.31599622539161e-05
7.15056287594128e-05
1.62074504222941e-05
2.3244447705093e-05
0.000109353564728969
5.83574245777491e-05
5.18468574211203e-05
3.86821428380896e-05
5.56136577604734e-05
6.16588402871535e-05
8.32571160728773e-05
1.78934481076133e-06
5.82624236463981e-05
-6.59977260637213e-06
1.18208205365076e-05
6.79247755642176e-05
7.44448676631801e-05
1.77809057002864e-05
7.44761214315305e-05
1.99993828026315e-05
7.394313692859e-05
8.25746372367326e-07
4.23331438083605e-05
4.27085178531743e-05
5.88074022870022e-05
2.1208201766072e-05
6.2896193073342e-05
4.42848753355263e-05
2.77445907417357e-05
1.90008402196366e-05
3.58917499885151e-05
-8.45346981307073e-06
3.34070255896388e-05
6.0585224911695e-05
8.06170371970856e-05
1.26228101688892e-05
2.2061876977728e-06
5.62014368201017e-05
2.60009410040792e-05
1.38441578064941e-05
1.36432487759914e-05
6.63568196846728e-05
0.00012914860370276
5.81214978464355e-05
1.65987231112456e-05
4.35476615160511e-05
7.6720290331255e-05
1.87265791498233e-05
5.33247490670306e-05
5.77313515164151e-05
5.03188091639596e-05
5.49807002878059e-06
5.22208798540575e-05
5.3826787694047e-05
5.2192297967421e-05
4.74499824426147e-05
9.02189713598487e-05
2.63708631896985e-05
3.88128908470798e-05
1.1545906031483e-05
3.72235508646354e-05
2.67962817912573e-05
-5.77800522787666e-06
5.65817856057097e-05
6.19561741714773e-05
5.69867676213994e-05
5.01257054387152e-05
1.52548900453886e-05
1.66553828092095e-05
4.22478713225285e-05
3.76420676159933e-05
3.67952344405231e-05
2.32205537044958e-05
2.47440034885728e-05
3.96666397100043e-05
4.9028592960055e-06
4.85758701328693e-06
2.09934353888893e-05
2.65106433477581e-05
5.42557850245315e-05
2.73767758449116e-05
3.50891662017604e-05
5.58621999440253e-06
-2.62810269789615e-06
3.3207348390449e-05
5.09090949874822e-05
4.01467416175935e-05
3.03090663045636e-05
6.76845383511399e-05
5.14556604579367e-06
7.52806914136978e-05
7.14252224965135e-05
2.22796141335857e-05
6.94540672156491e-05
5.60066356257414e-05
9.20405908882985e-05
3.55618753520921e-05
-1.81127390528768e-06
5.08451498180283e-05
4.9582298348847e-05
2.18207422472585e-05
4.77733870605597e-05
2.63408850323209e-05
9.78132951804865e-05
3.74764035520682e-05
7.51262005369018e-05
5.82481350202222e-05
4.81257309221293e-05
5.58738597334744e-05
4.71233427453891e-05
6.95392912945124e-05
6.49772677751576e-05
8.61504902167216e-05
4.39232363957884e-05
2.03133891633157e-06
5.14318951849046e-05
1.54269681981164e-05
5.00656482196832e-05
2.67884187948531e-05
2.57355800427612e-05
6.02223395370212e-05
5.52511300203389e-05
1.32841673619051e-05
3.14295232864318e-05
4.72131651658763e-05
3.88344369326244e-05
2.54802733773028e-05
6.86440463804995e-05
6.28766114319799e-05
2.28582320518925e-05
4.58579218283497e-05
6.16972840788584e-05
4.84363267646489e-05
8.70833190354448e-06
2.60220320395717e-05
-2.6343170273478e-05
3.07671547115684e-06
5.57524553247213e-05
-1.63185845885455e-05
6.36960468264596e-05
6.28835366373045e-05
2.23954569105743e-05
3.72923514876993e-06
7.48979739943777e-05
5.36479846703074e-06
1.72763374685298e-05
6.61604432750687e-05
1.32903711543465e-05
5.00955259512983e-05
5.3405368829326e-05
9.55904286602906e-05
5.46606918626746e-05
2.95317969989707e-05
3.4998902999707e-05
6.04704100498568e-05
6.95076192184071e-05
3.96821058969287e-05
2.85661207244608e-05
4.43511422782341e-05
-5.59325926519524e-06
5.61989477196333e-05
4.90915597653798e-05
6.82610777772517e-05
4.77417628567564e-05
3.02553918285486e-05
5.34174355198328e-05
3.68467218075013e-05
-5.00645259232593e-07
4.41547098377771e-06
6.37561542184308e-05
5.34759818985596e-05
2.185986890717e-05
-1.20822923307007e-05
3.72889852808486e-05
5.1198507484791e-05
6.09657979375706e-05
4.89496139733362e-05
6.05115671709241e-05
1.3249943005753e-05
1.7730116094198e-05
7.21098837759739e-05
4.79339649316163e-05
3.34496914908355e-05
4.95243993268618e-05
7.16342770829902e-05
4.32410577795391e-05
1.96995862528888e-06
6.89694060997818e-05
6.27846719127788e-05
1.07649003093936e-05
6.61335486925714e-05
2.48067227086089e-06
3.7695865399906e-05
2.00558819796161e-05
2.66125539755897e-05
4.07395857984658e-05
3.56119092452716e-05
3.92479418707705e-05
8.52307472773445e-05
3.34954895796729e-05
3.83270497654179e-05
4.26654519168062e-05
2.74959907926765e-05
2.62042779416479e-05
1.80366046573962e-05
0.000113389221225085
4.84534985631703e-05
8.06820223261002e-05
7.91553415574418e-05
1.12458444646744e-05
4.62669298062566e-05
4.65339102693245e-05
8.79815757134073e-05
3.69448086822903e-05
4.37743030198772e-05
6.49052593587828e-05
3.70869257697509e-05
1.65050079475798e-05
9.7771849593781e-05
9.5951628093213e-05
7.85695529651487e-05
1.85080921025677e-05
6.63265691706159e-05
0.000121721102288389
5.47589583003233e-05
9.89971120223172e-06
7.76822268724936e-05
