# Supplementary material for: Research on computational propagation and identification of mine microseismic signals based on deep learning
Source: PLoS One. 2025 Oct 22;20(10):e0334641. doi: 10.1371/journal.pone.0334641 (PMC12543183; doi:10.1371/journal.pone.0334641)
Supplement: S4 Data — (ZIP) [file pone.0334641.s004.zip › 000100700000181.xlsx_0.txt_24.txt.txt]

2.26650308696117e-05
8.43823948302553e-05
5.77529629520693e-05
8.04745875347766e-05
9.2403589283294e-05
4.2267431248068e-05
4.25929063283681e-05
1.25692790225865e-05
8.89131154075981e-05
3.63690725288703e-05
8.64702193557404e-05
4.02503654550158e-05
2.2203067929753e-05
4.67858462090786e-05
8.81013084152614e-05
-2.01214978891401e-05
1.44688562209548e-06
-9.32483147711059e-07
-5.51274065470218e-06
2.6703283715003e-05
3.64003074509839e-05
-4.54826524195709e-06
7.38573441434076e-05
4.03116298905558e-05
3.2271424018324e-05
3.14607702792307e-05
4.02114249737036e-05
2.8004567988627e-06
4.41667138667104e-05
-1.56591585740386e-05
7.64004800590813e-06
2.12632240871333e-05
1.17078584893274e-05
3.16098347719822e-05
4.84519132416026e-05
6.74291797128536e-05
6.75673248434378e-05
4.77776673486958e-05
6.94888047703708e-05
5.5310335734811e-05
8.65015737244431e-06
3.67759742586886e-05
5.06202237030811e-05
4.32861999514551e-05
5.7399473605541e-05
7.06603907178542e-05
3.78485287045886e-05
3.69034357225438e-05
6.33302663583605e-05
2.44309108689754e-05
3.0628238150702e-05
4.47631779643174e-05
6.86585294359273e-05
2.836702134663e-05
2.67477734050948e-05
2.58926367759028e-05
1.53449588293871e-05
3.22000138093527e-06
3.03931067765029e-05
5.22774022983965e-05
3.1361122748843e-05
3.9994725077299e-05
1.65167477352273e-05
2.57576840132445e-05
5.26635143064969e-05
4.86031042613295e-05
4.35394947933225e-05
4.72077518410692e-05
4.94521290019971e-05
8.41188036147694e-05
4.11071014233224e-05
7.92180714221157e-05
4.81064775790994e-05
6.26082638654054e-05
8.29323127583945e-05
5.33073569073208e-05
8.81536043427283e-05
0.000106596458723808
6.28366271548941e-05
3.14991375738341e-05
5.56636393670091e-05
8.56467418286958e-05
8.92509722050735e-05
6.42650556748896e-05
5.69989787648104e-05
3.34543050695401e-05
7.09034861740787e-05
7.58452723589793e-05
5.83769973235178e-05
6.80851454884993e-05
6.25607504787165e-05
1.85633847331862e-05
3.71782710407103e-05
2.39974023049933e-05
4.39493383973741e-05
6.79720365426173e-05
8.59717282722931e-05
5.1687630619839e-05
6.23453436996788e-06
5.84296960253157e-05
3.90165306274125e-05
2.67941340810641e-05
2.79621238444926e-05
-1.67985509054021e-05
4.60799228323201e-05
5.19544449691722e-05
-2.44195549271931e-05
3.15462166288701e-05
9.16456721231957e-05
4.39645057031666e-05
7.09660210209711e-05
6.3649893339681e-05
2.96834969087699e-05
6.33371460275953e-05
7.57502137325203e-05
5.26691093256394e-05
6.87643083910346e-05
-2.00728359386002e-06
3.94664508805772e-06
3.84504836331622e-05
6.18770458971412e-05
6.9153842619652e-05
4.2302032651035e-06
4.58773614009789e-05
3.46974907747948e-05
5.04532781402752e-05
6.92576340941524e-05
3.82748140747532e-05
5.43361231375283e-05
7.1559362628949e-05
2.33776498154833e-05
5.73681045643948e-05
5.02437080216428e-05
3.64683632282319e-05
5.96753771214383e-05
5.51229105128401e-05
1.58806804789891e-05
2.74909816197071e-05
5.56218771059746e-05
1.3805320106412e-05
4.36153671361952e-05
5.30921914579641e-05
3.28233926252927e-05
5.50415127268905e-05
7.31803906821929e-05
4.04238106886167e-05
2.69877506008305e-05
5.40930984098269e-05
9.42036851060645e-05
1.73600524802611e-05
8.11970577722311e-05
6.18046635417513e-05
5.5988200367902e-05
1.83075429689445e-05
4.4091256058311e-05
2.36371358745592e-05
4.10211863277986e-05
2.96841237991604e-05
3.12735054564111e-05
4.51095605177312e-05
2.98654680376052e-05
3.2562275761974e-05
5.23754775086462e-05
7.73803233865468e-05
1.54977749749939e-05
2.0938956635746e-05
1.50838517663186e-06
-2.8737941112992e-06
2.10816070105146e-05
4.39202410017089e-05
-1.36894892808633e-07
4.86264287997251e-05
4.03289203256466e-05
6.71926796445837e-05
4.85554619416913e-05
5.58727925652368e-05
1.50867265555764e-05
6.20947480910033e-06
4.73454921698027e-05
4.8799142250547e-05
4.879066436262e-05
4.28053004639256e-05
3.1094230616178e-05
8.21885930409584e-05
6.87587875359443e-05
2.32639878113667e-05
4.43955008470865e-05
5.57894107215525e-05
0.000108264189918831
5.06591992835133e-05
8.95387503857238e-05
5.80338508535071e-05
6.25472428650519e-05
5.96826515449178e-05
2.00388269999488e-05
5.2833594643901e-05
6.7819999473195e-05
6.90434648575282e-05
6.35602514796908e-05
2.86902389507869e-06
8.16571657539655e-06
1.55609014613725e-05
4.26164572188251e-05
2.04935023068426e-05
4.86912537625897e-05
5.05842825104267e-05
4.83624722150377e-05
3.9336693605723e-05
3.87093031574768e-05
4.80033818880187e-05
3.37646362681535e-05
3.54327215651118e-05
6.13099273288897e-06
1.03106743589879e-05
-6.30902232311188e-06
-9.08554492739047e-06
6.55137679560722e-05
9.35669999886689e-05
2.00811125745535e-05
9.08501891888516e-05
0.000102685185238301
7.77649180516035e-05
0.0001086420521953
3.35689271948009e-05
6.18171730208894e-06
7.39310493417251e-05
-3.24993797097556e-06
1.01477499081148e-05
8.62598838672956e-05
0.000118112403258778
8.22225209287338e-05
9.22455832185873e-05
5.66895480072944e-05
6.52936903950813e-05
7.40244332324176e-05
5.27011055459745e-05
-3.12591998513441e-05
3.67279346567212e-05
8.07413577698274e-05
3.94027131727864e-05
2.68066787524647e-05
3.42187076479757e-05
7.52973520957516e-05
1.95882556793599e-05
5.01772802034841e-05
2.71480705810908e-05
3.81930597850219e-05
2.20309690115153e-05
-5.88763650128938e-06
7.76715509406965e-05
5.24762940620017e-05
4.70021046798539e-05
3.40020046286858e-05
-1.23166931473538e-05
4.53844558421469e-05
5.36153104752003e-05
6.41156238020165e-05
3.08989143466841e-05
5.11431769178312e-05
7.76329153918031e-05
3.17929738447993e-06
0.00011445431719547
5.87726422934091e-05
8.08727301622553e-05
1.06728969591338e-05
2.69864513754708e-05
1.03052956375348e-05
6.58629055253514e-05
7.2599216843373e-05
7.6428762919842e-05
2.71747753293979e-05
3.81619707799907e-05
4.35882048216774e-05
3.02014075214267e-05
4.28178766851009e-05
4.80771381651767e-05
1.00886275731713e-05
2.95432688873509e-05
2.84859009322146e-05
3.23909677881339e-05
6.90600425833757e-05
2.8441900068048e-05
4.01161123030497e-05
5.39088389469149e-05
2.32340035106878e-05
0.000115243914087232
4.88880674978877e-05
4.77432087978015e-05
3.93434726316616e-05
3.81116833418835e-05
1.49169853549074e-08
3.60576425458929e-05
6.8306084425031e-05
2.8015845559113e-05
2.88177699127982e-05
-2.99060280239452e-05
2.48451876070577e-05
5.27697899762574e-05
5.30984911636591e-05
3.28550199417404e-05
3.81833077549849e-05
4.68845770769031e-05
1.81190265664468e-05
3.74639754130257e-05
4.02962381175553e-05
1.67029834218842e-05
6.61690697307324e-05
-1.45484400706259e-05
1.15355909234916e-05
3.09481365764409e-05
2.58180785868107e-05
2.57645301530127e-05
3.13558581115251e-05
2.52136570505899e-05
5.07335025789041e-05
2.69474185580297e-05
5.14966636781318e-05
4.09901268927548e-05
3.62846894405969e-05
5.44620189818536e-05
2.75505804348097e-05
1.49291497375051e-05
-6.30759237315549e-06
5.55528594637701e-05
5.97484443984653e-05
1.55642445582643e-05
-1.27647751911636e-05
7.38630032184789e-05
8.1656211570893e-05
8.54241413855209e-05
1.92719877804761e-05
4.09916845621797e-05
5.6402666538269e-05
1.87687467381318e-05
3.61952224585422e-05
-3.17334811537942e-05
2.54897748411431e-05
2.69178845412396e-05
2.92886211022445e-05
2.81153768717658e-05
2.16120145399418e-05
1.79897075591509e-05
1.56966754453849e-05
4.26570053949461e-05
4.38648994348226e-05
6.05056477367959e-05
1.77010008099343e-05
2.56516803956994e-05
3.82367963258977e-05
3.90611707695006e-05
4.50500389325303e-05
2.6213415769825e-05
5.13190893583164e-05
4.80488552847442e-05
3.11080944464956e-05
1.41418216449432e-05
4.68955346509303e-05
5.38089211971964e-05
1.66018998472355e-05
9.5920425138592e-05
2.36948314666042e-06
4.29169442817072e-05
5.00867461974878e-05
4.04825476923769e-05
5.35512586799316e-05
5.33921266069105e-05
1.20122266632096e-05
3.6877279345413e-05
4.54589403730604e-06
4.81293575788155e-05
4.63601517518325e-05
9.07539443492124e-07
7.84134981049875e-05
3.87778704905926e-05
1.81309195712675e-05
5.53029857716624e-05
7.12575178110744e-05
2.40252644185019e-05
4.77218851950503e-05
1.71326372752881e-05
4.25211602072042e-05
3.99153550439063e-05
1.41973062391572e-05
9.9697988530644e-06
4.91614549596448e-05
2.11290952366878e-05
3.75394910613216e-05
4.70100326382534e-05
4.5152451338276e-05
5.22792001009014e-05
3.22795781123335e-05
6.24359472755204e-05
6.21454988243259e-05
4.50330369682012e-05
5.09767880954288e-05
6.42641017976426e-05
5.28487223447674e-05
8.97078697654056e-05
3.6418246160554e-05
1.91088904516566e-05
7.5252927596649e-05
5.80511818792155e-05
4.55536713764326e-05
9.63432597863224e-05
4.45508619473281e-05
5.3089630019101e-05
4.06317906533574e-05
4.87370624626907e-05
6.60612069596633e-05
2.80488125714912e-05
5.64263409986178e-05
1.02378511033786e-05
1.30681546929424e-05
5.84614653551559e-05
3.18982766578313e-05
4.59186611137496e-05
2.44924484112583e-06
4.75744751273274e-06
7.05880637473258e-05
2.13050633010123e-05
3.95334000123232e-05
3.25350609371767e-05
1.40434857385252e-05
4.33975805971978e-05
-3.50283899690404e-05
3.82472273716118e-05
3.58366051871498e-05
3.08651851431782e-05
4.36756753983974e-05
6.08216082466459e-06
-1.99395217586052e-05
4.99913939694531e-05
5.12532314611986e-05
6.17173126036225e-05
2.45929777612224e-05
3.34407093872605e-05
7.22378280291885e-05
7.74878069097601e-05
7.05037682704162e-05
6.19713994950846e-05
5.29282626238893e-05
9.69566797076722e-05
5.36273224060346e-05
7.07532139682948e-05
5.15293164062928e-05
0.000101512396611004
3.74831726355026e-05
5.9843503503986e-05
6.93980243952727e-05
4.56551000101899e-05
4.62463293067616e-05
7.9507273897888e-05
5.24919563383029e-05
1.21889172309087e-05
5.28584052621443e-05
4.9584177040858e-05
4.94748471054146e-05
1.09999846599361e-05
3.08278368826815e-05
-2.95503398626677e-05
3.08785415773213e-05
4.5936245251829e-05
3.01679024055528e-05
3.34254489456447e-05
2.30005835470281e-05
1.33679126819641e-05
4.07235074867361e-06
-4.64999875403144e-06
4.59672529753616e-05
4.38304877564033e-05
5.75835671844384e-05
6.86139787458272e-05
4.71609362811455e-05
6.64423527987602e-06
9.00104371698707e-05
7.03597419418351e-05
6.87161567326822e-06
5.35805125316084e-05
3.27970952558723e-05
6.43248294600394e-05
4.37738802172247e-05
7.80617473322096e-05
4.29176273861229e-05
-1.92402315097855e-06
3.2424258005522e-05
6.56649399398765e-05
6.6755001914473e-05
5.38905906196514e-05
3.02985774624483e-05
6.56143408683363e-05
1.99253610093799e-05
4.39196505497695e-05
2.30831372555876e-05
9.89122498660237e-06
2.5767498027141e-05
1.79435642381979e-06
5.89148768196377e-05
4.37127438963694e-05
2.781812655992e-05
5.59323381985762e-05
5.78919673999007e-05
5.55328805750079e-05
4.44589616529893e-05
3.63306913122592e-05
5.77371964641754e-05
1.65241682902735e-05
-1.20453830343442e-05
4.9214548144836e-05
9.0557708807362e-05
4.26460717168708e-05
2.96505439394198e-05
4.07157054101981e-05
1.0268070427304e-05
6.08912290600685e-05
2.60998080105362e-05
7.36900144520882e-05
8.53854482839311e-05
6.1301385411295e-05
8.22532945203876e-05
3.98586193938845e-05
5.5245248373869e-05
4.4291427798121e-05
7.36527289469323e-05
3.93720102512218e-05
8.55290776181793e-05
1.89112352727183e-05
5.48360385585999e-05
2.33205166329654e-05
5.78328990772462e-05
4.59241693294935e-05
3.12749628915167e-05
2.86387953975209e-05
1.29122632416376e-05
0.000114586243698295
7.13510867549017e-05
5.36825015314222e-05
4.06426244051989e-05
6.71355998774921e-05
4.56283895042796e-05
3.62436232988329e-05
4.06965158346324e-05
1.87206402251233e-05
5.64429528531595e-05
4.74602236861622e-05
3.14564420259775e-05
7.12245367811522e-05
5.74598955981735e-05
9.2879812012563e-06
3.07250290160784e-05
2.94508862030543e-06
4.65250264279047e-05
-7.11514696137286e-06
3.50636679265847e-05
4.70903164584322e-05
4.01967274861097e-05
6.66915211495119e-05
3.99225290920635e-05
1.59347180097087e-05
2.52562748408842e-06
2.33914494441792e-05
2.88222549215354e-05
3.80217257388996e-05
4.4096152690629e-05
4.586666576458e-05
1.86476609253933e-05
2.99784601230389e-05
1.75988904789726e-05
4.87236836649886e-05
5.00289585747707e-05
4.28766478433405e-05
3.30348243912952e-05
3.86564621116712e-05
4.47570639052507e-05
4.57774224071398e-05
5.90949468512366e-05
7.49782475471309e-05
5.66011606938347e-05
4.21871987153739e-05
4.1816870451841e-05
7.83358710433258e-05
5.71861876099882e-05
2.15649587984484e-05
3.31566073952665e-05
6.32415100313342e-05
8.97369092607253e-05
5.32483790138158e-05
3.3430727191918e-05
6.24306632463933e-05
2.64633313571603e-05
5.08346987258954e-05
3.64326621536219e-05
3.68949022388194e-05
6.84326196046227e-05
7.7536358784182e-06
2.67698641961631e-05
8.24320013990228e-05
9.2580771096167e-05
3.51217926586938e-05
7.54709621529902e-05
4.83013521094852e-05
6.20894697624619e-05
1.42139818307174e-05
-1.1034491999822e-06
3.85298835176463e-05
2.83315128589555e-05
2.16209378304974e-05
6.1070336254285e-05
5.30447152684345e-05
3.60500704463822e-05
5.20949863475414e-05
1.29759425859388e-06
8.24704008629495e-06
6.19595656040583e-05
3.88156520696252e-05
2.72952514551616e-05
3.57412146782097e-05
9.51042501093141e-05
6.99996845604049e-05
1.21206388071698e-05
3.2104926538351e-05
7.74064313354921e-05
5.62505816125755e-05
3.66369638245624e-05
4.59219618654757e-05
6.27601837504691e-05
3.32441916500409e-05
4.14913272376215e-05
3.48747448720557e-05
4.24338345057724e-05
4.24785037306197e-05
5.8009779197626e-05
8.12704678745153e-05
3.87003337415665e-05
6.36334831046206e-05
7.30696815272003e-05
4.24489610190114e-05
3.82531011240945e-05
3.09973144415241e-05
6.98902412004409e-05
3.03364483412009e-05
-1.39663998316156e-06
7.05660452340856e-05
2.7782677185066e-05
5.79426384166426e-05
6.39056435648509e-05
-1.38035858711844e-06
7.88386754173813e-05
2.26490653388028e-05
3.32314775328221e-05
7.37266621327061e-05
2.47041293943954e-05
5.98989786509627e-05
3.26587946700394e-05
3.39015030577454e-05
2.94171298128448e-05
2.73790866278821e-05
7.31095183970844e-05
2.7131166137487e-05
5.86341997501786e-05
1.17664817525203e-05
3.74044942554688e-05
5.36233739583447e-05
3.67552863095211e-05
4.96800137271377e-05
6.56829820735683e-05
7.06024874247884e-05
4.82909407784306e-05
5.20813152394116e-05
7.19207435263934e-05
1.60998980634135e-05
6.46610406483042e-05
6.28526261700151e-05
-1.30464684618409e-05
2.09303133706001e-05
4.75622460110549e-05
3.64485227726974e-05
3.15251763007812e-05
3.84555217426131e-05
0.000103781308761166
7.84487897273629e-05
1.72223639026625e-05
2.21050035942022e-05
2.35058786429542e-05
5.70249443716826e-05
5.52970815994055e-05
2.41909059623616e-05
3.6986606723227e-05
3.69035059660168e-06
8.35617422149071e-05
6.92083886820037e-05
6.05841712455161e-05
6.11747124658801e-05
4.71097908692647e-06
4.98749114776298e-05
3.84190007264384e-05
6.50232208217578e-05
1.29111763331144e-05
3.40346484961985e-05
3.15033946111068e-05
4.42411976820028e-05
1.97764211004617e-05
4.99216002797294e-05
1.70461710447703e-05
3.70838190209255e-05
3.50907111645675e-05
2.85517714439769e-05
0.000100090664876933
6.61977605720974e-05
2.96280263759761e-05
3.91642934164459e-05
2.34234669730457e-05
5.71450408261473e-05
3.34456200080712e-05
1.42121784318208e-05
5.94690622476758e-05
2.63424278133792e-05
6.59407947392067e-05
-2.0618560442009e-05
5.19001932403305e-05
3.8958133059043e-06
2.29252771548217e-05
5.61550967972421e-05
4.03044480800105e-05
2.19347683959481e-05
4.02238857832524e-05
5.69302458695914e-05
9.85670954984391e-05
3.35279453525393e-05
0.000100547522392337
2.84912327236545e-05
6.02059998654522e-05
4.69861723108753e-05
7.07461664733347e-05
5.76410835743544e-05
7.07886422097733e-05
5.11577525947351e-05
5.56545846290041e-05
3.98554720952298e-05
3.20515192602549e-05
4.74304327815581e-05
1.70956091106924e-05
8.60605746184048e-05
9.39321578131462e-06
1.91457373530777e-05
2.13176678381299e-05
2.52018908745974e-05
1.03158605545746e-05
-4.26501802736993e-06
4.0960194317628e-05
4.15774750858244e-05
2.08957610563669e-05
4.61909874384369e-05
7.18073365290195e-06
2.93431679908956e-05
3.4836432601979e-05
2.44975440187707e-05
1.26811173368593e-05
4.0930636441321e-05
5.96180538559806e-05
1.63309179851797e-05
5.3095582412917e-05
5.82522242508564e-05
1.79448403580745e-05
7.68313801457963e-05
6.0571373717432e-05
8.66233796229643e-05
6.08099658249171e-05
7.05574517353517e-05
8.1446283132734e-05
5.52370909944228e-05
3.30211888372114e-05
7.34724448105122e-05
7.79051207479343e-05
6.73989235354096e-05
6.87306922522481e-05
6.52881373160968e-05
3.63648819370032e-05
3.42725788169959e-05
3.86045760308753e-05
3.67183990191349e-05
3.85174076798583e-05
3.55020113244101e-05
9.28272511689125e-05
4.63833016664502e-05
6.24872447913669e-05
6.7862951693012e-06
1.04170809457599e-05
9.30272410786285e-05
-5.90456112542739e-06
-9.14988033440558e-06
1.77534583258905e-05
2.15033722243294e-05
4.71851370010499e-05
4.07701728494351e-05
5.34797986947415e-05
4.00986818524139e-05
4.37729495207039e-05
2.15840016005599e-05
2.03285415218335e-05
5.07929290465741e-05
4.86909684348786e-06
4.32403932195451e-05
1.89191781494525e-05
4.52885992310886e-05
1.74332086023261e-05
8.16547667521343e-05
6.79562983436707e-05
6.35278600877251e-05
7.37528270977489e-05
4.10967536815584e-05
4.41234702479305e-05
2.75004169635709e-05
7.50668396101959e-05
2.68831021687745e-05
6.29287036358084e-05
5.32305158042733e-05
4.8636762204952e-05
3.43453496737824e-05
5.82960484217026e-05
0.000101490727444359
3.45629724206794e-05
4.92276395711217e-05
3.30351673134112e-05
2.29043632984478e-05
6.33934141824963e-05
-2.10684742407571e-06
3.86372664825066e-05
6.6947995076135e-05
4.64105797904946e-05
5.29556348723672e-05
4.29287746789668e-05
7.24252908481259e-05
-6.03597083329198e-08
5.76186505554152e-05
7.96591429089734e-05
3.63904348325065e-05
6.19158950598748e-05
2.97732025279947e-05
1.98699036410038e-05
7.28365480632122e-06
2.25628427040569e-05
8.12955529950599e-05
5.37544614017992e-05
7.4241442947488e-05
3.27223356549785e-05
4.39949067149173e-05
1.88221903819281e-05
5.63869785703935e-05
1.74614568346804e-05
3.92516876708335e-05
6.03624060384931e-05
4.4234966463251e-05
3.47638418823009e-05
3.93551791120337e-05
2.58665645895161e-05
6.04119644757743e-05
6.69066845357436e-05
2.9331132248675e-05
2.5015925577628e-05
5.33849434269191e-05
1.87196676075556e-05
1.84800858795013e-05
-6.44063840653743e-06
6.96000072410616e-05
4.57831304663857e-05
2.16452239049372e-05
6.18979424669446e-05
2.5187769560975e-05
4.46022818469623e-05
4.25550521639357e-05
8.1059881745051e-05
3.83637777480387e-05
6.19458758373897e-05
4.28093175526717e-05
5.21808844741898e-05
6.432924132583e-05
-6.55190903694089e-06
4.67707074639412e-05
2.05186232433447e-05
6.76356927720151e-05
-1.30156848611142e-06
4.27831822092524e-05
1.86809700333949e-05
2.37504661012826e-05
9.01056137620891e-05
2.7633793381745e-05
4.54656752594655e-05
6.12954322089471e-05
3.35426952693818e-05
7.26806098210413e-05
6.63980951345344e-05
4.19722830960498e-05
-1.07265046238987e-05
3.25268197645724e-05
-4.6479347767327e-07
5.08286579549936e-05
5.85620991873768e-05
1.29283717278981e-05
2.00119029611256e-05
3.11514886755175e-05
3.62916652833365e-05
6.14373822398587e-05
6.21876351376039e-05
-7.21931541590521e-06
7.502274852385e-06
6.30216788737939e-05
2.50467040704944e-05
1.84530866715332e-05
5.43912219830271e-05
4.97614010641911e-05
5.73208889783254e-05
1.87720601550002e-05
4.36334831533683e-05
5.63850067885888e-05
4.84832250235061e-05
5.49316919380553e-05
2.23847583877965e-05
3.77324968158679e-05
2.02913395296864e-05
2.4516874919639e-05
5.55158711480326e-05
6.56279499389353e-05
9.51650957365101e-06
5.28857675381599e-05
6.48940257118927e-05
8.16669258035072e-05
-4.80472233780886e-06
6.12829467665595e-05
6.34113234046887e-05
3.57151611588815e-05
4.21844251005049e-05
3.60344902067466e-05
4.15505680593871e-05
4.31189231585321e-05
3.87757362326739e-05
5.43127384997907e-05
5.93044929827765e-05
4.36557987777029e-05
2.9736231915084e-05
5.02365191463158e-05
4.91722197552732e-05
4.56807673473261e-06
2.57509002259033e-05
6.32818926928621e-05
3.10745595516023e-05
4.33616969689005e-05
5.24758075191114e-05
6.39600735366218e-05
-1.51565005908652e-05
5.03676897284535e-05
4.60738541785064e-05
4.12206603599516e-05
6.69722409030475e-05
5.96526406103229e-05
3.62839336299647e-05
1.86863857347032e-05
-6.33522398644856e-06
5.13159379960123e-05
4.76160281384329e-05
4.39910093390658e-05
6.4371361104974e-06
3.08705752411968e-05
2.92504430475342e-05
6.9983166115875e-06
6.95515002340399e-05
2.76604007997496e-05
2.72314271480356e-05
4.29979962759074e-05
-1.67953249464241e-05
4.0599928005855e-05
0.000104115388512046
6.82665173677919e-05
4.39674019109444e-05
1.41243920078654e-05
8.89989996351323e-05
3.76325025481455e-05
6.70804032954131e-05
8.08985288809171e-05
4.11137869466424e-05
1.1343005186159e-05
4.01118279812984e-05
6.11224233996054e-05
9.73753069850388e-06
2.84826074598041e-05
3.67770402525042e-05
3.02958770402007e-05
4.6493299618987e-05
2.19946489341735e-05
-1.61571478018905e-05
4.07151814319333e-05
3.15003125932007e-05
2.72312975663627e-05
3.08964041184068e-05
7.65051528073432e-05
5.64366958233013e-05
5.12133333346186e-05
1.99012627208475e-05
1.18397312053937e-05
4.08750272483479e-05
6.03315921145159e-05
1.87872739087458e-05
7.61952371609416e-05
3.33915303433789e-05
6.15559274020195e-05
3.91897989566724e-05
1.98936711645623e-05
1.30913616579824e-05
1.93561270882358e-05
7.64183151589504e-05
1.9924880788086e-05
4.86532429873889e-05
-6.59648931376081e-06
3.70969501499406e-05
4.57097104336815e-05
9.96993188305865e-05
1.55454473426699e-05
3.1508316425539e-05
2.54108254425545e-05
1.40747774837403e-05
9.20035439794651e-06
5.01135157505103e-05
5.64318145777901e-05
2.6565837582978e-05
6.60975178148405e-06
2.34503040413078e-05
3.18519337009938e-05
3.5299637736393e-05
2.54641885230717e-05
5.35442414848403e-05
4.49935948169579e-05
4.56937357581023e-05
5.00603292351519e-05
2.7379199392075e-05
6.50088163027573e-05
6.18542001052131e-05
6.03519006267523e-05
8.3371030059156e-05
-3.48844135248468e-06
4.31235704470334e-05
2.29954134719809e-05
6.17105846908207e-05
2.33201230012408e-05
5.18413773535937e-05
-3.94468716278148e-06
3.74266871112406e-05
3.50531483649586e-05
6.30925596444666e-05
4.33583324929286e-05
7.19073274849658e-05
3.70026777816944e-05
0.000116000276884114
6.83225181865376e-05
2.64594771435545e-05
3.45663312703064e-05
-2.15176401739717e-06
4.95029545992978e-05
5.2841930052161e-05
6.69536455151239e-05
5.69460688235851e-05
9.59787546318953e-05
3.17154696977208e-05
5.17297459108093e-05
2.67583367018905e-05
6.88102088026919e-06
5.73105119299836e-05
4.68673238558749e-05
3.61826116303637e-05
5.04915032896744e-05
3.26820140969204e-05
4.86240950946838e-05
6.73682404976066e-05
8.21576998967337e-05
2.32331603558032e-05
8.54093635395651e-06
6.83857662705219e-06
4.13533898456588e-05
5.83468036181419e-05
4.3068721067981e-05
2.69661289944137e-05
4.14818007326001e-05
3.39211913072331e-05
3.44313556816391e-05
4.97345764506818e-05
1.14068456353694e-05
5.34797361791156e-05
3.28732666596316e-05
5.47745491440129e-05
7.64303540863657e-05
3.95963172379696e-05
3.74860904643385e-05
3.25215994536911e-05
5.13559008014278e-05
6.21231402905495e-06
4.10634455660736e-05
1.96690032646307e-05
1.92718234910464e-05
3.64423035270351e-05
3.40413770075613e-05
4.05847109717757e-05
3.78239464740384e-05
3.08098297155498e-05
3.11282243765811e-05
5.65671056750651e-05
8.74377187079811e-05
4.10624062020961e-05
2.82469375826701e-05
4.63071977976185e-05
3.25037655014667e-05
4.50532392882982e-05
4.36983446909684e-05
3.55365033257217e-05
1.48209917902357e-05
-5.17209173932239e-07
4.3597591759634e-05
3.51095164024211e-05
1.16946209861957e-05
1.93932973741206e-05
4.62826506724725e-05
2.79247595371171e-05
-7.84341753553052e-06
-9.92244271274527e-06
4.09989386548323e-05
2.60581764423458e-05
1.41983132063882e-06
9.01622722759752e-05
3.33859048924344e-05
4.65446545718183e-05
3.16703004266951e-05
-9.06850160185138e-06
8.61701811861589e-05
4.02065870141046e-05
4.32173630503853e-05
6.01884740591744e-06
8.28837716504146e-05
2.08137778540085e-05
-1.0697990953243e-05
2.12849724621115e-05
1.89110034318823e-07
4.26484420168061e-05
4.48277198767871e-05
4.2579130201515e-05
6.79891726023319e-05
8.25257084235312e-05
7.62677759003918e-05
8.34245305205401e-05
3.86414102912309e-05
5.17877723912443e-05
1.38064897428467e-05
4.31387378879911e-05
3.7566342193422e-05
5.625235298629e-05
6.44452886655655e-05
7.26251274858783e-05
3.46342316524157e-05
2.14279160635573e-05
6.47339101975717e-05
4.27090654020132e-05
0.000102936966034837
4.99934763324348e-05
4.88945979197369e-05
4.34255895301928e-05
3.61792684630705e-05
6.28306234488532e-05
7.72561109416058e-05
3.10932724330387e-05
-6.88049259797286e-06
7.50325388091963e-05
7.51756047924427e-05
5.39693888705266e-05
3.71116340942918e-05
3.43158822399046e-05
3.16645458626227e-05
2.35137299760696e-05
2.53535010173536e-05
4.1665649159108e-05
1.67952513385392e-05
3.50045342163545e-05
8.68530250393344e-05
5.20744491914689e-05
5.38710452140398e-05
1.31540807957744e-06
3.19062567577602e-05
6.58091743028848e-05
6.24711703505795e-05
9.99486629878786e-06
3.50538853617556e-05
5.62545104608918e-05
6.9875533357504e-05
6.49030845954509e-05
7.29727103071658e-05
1.22237400210409e-05
1.86597122139851e-05
2.10359822868162e-05
2.99670490038719e-05
4.16043203887187e-05
4.63138349210792e-05
5.42485064200093e-05
6.15708385530449e-05
3.68940707842357e-05
3.17304165248601e-05
2.19451822387135e-05
1.8849340046924e-05
2.01236359410695e-05
8.18785711302963e-06
5.41419307121523e-05
8.01788445134349e-05
1.28540017312801e-05
6.46786166313391e-05
3.7935541091434e-05
1.85629849288336e-05
5.76267338629802e-05
3.20894720439739e-05
7.6613165784263e-05
3.04763414149625e-05
4.5361081754384e-05
3.07247602526489e-05
4.62910098389788e-05
2.35451769085313e-05
5.63758945297477e-05
2.40125653024015e-05
4.22725604867473e-05
4.65965578984033e-05
3.0123352347595e-05
1.50228570681157e-05
6.17909283027315e-05
4.5542904384998e-05
1.74572771697386e-05
3.2917814818797e-05
2.82576542723866e-05
2.43691146875049e-05
1.04724089582016e-05
5.47642574764798e-05
6.48523222516977e-05
5.48890983976552e-05
7.73597943726539e-05
7.97008600902276e-05
6.46051868694378e-05
3.76282565929168e-05
3.80507759820961e-05
6.86598527761995e-06
1.86306470504444e-05
1.67320624840936e-05
7.738779796321e-05
4.89032704339055e-05
6.71145528714137e-05
3.25577176114724e-05
3.76111355973413e-05
9.44715293981108e-05
6.36987068800034e-05
5.9256746117459e-05
7.12990057927104e-05
1.83699514447754e-05
5.6839910850886e-05
6.25809894885869e-05
4.58363208443041e-05
2.62544176696092e-05
5.03509073977432e-05
3.30406244392777e-05
7.05329780896134e-05
2.0537647629485e-05
8.59347446277667e-06
4.88651923482208e-05
4.196317009315e-05
1.87712943654929e-05
7.45248637835395e-05
4.15013898238459e-05
4.39275623374261e-05
4.66051742658865e-05
4.63907094749434e-05
5.54862887845985e-05
2.56919827740951e-05
3.06878632424754e-05
4.36987734222696e-05
1.33717610111586e-06
3.41514639103221e-05
4.83148952974846e-05
2.25420930701892e-05
8.24869217745506e-05
5.16533079497095e-05
7.39078933458421e-05
2.58858853270115e-05
-7.41497316530957e-06
6.4290649977051e-05
4.91545845950409e-05
7.65844900599121e-05
7.61541134145068e-05
5.96607148076356e-05
2.91531059778317e-05
8.01208950547816e-05
6.55255585964135e-05
9.66100467743817e-06
3.99340354306586e-05
4.03443869195102e-05
2.01922755299751e-05
7.78060990905869e-05
8.06355636169031e-05
4.04336047420338e-05
5.7446812726067e-05
4.06006509810316e-05
2.47886669031262e-05
-1.36472142067274e-05
7.00436531399259e-05
6.85984774179676e-05
-1.30617001380235e-06
7.18319518756927e-05
7.40004906974198e-05
7.45363762918964e-05
5.48239408460463e-05
6.49141327939033e-05
7.16676208687938e-05
2.78248453602356e-05
2.69457919886889e-05
-4.52305017364915e-06
5.23951752924744e-06
1.19009894452983e-05
3.40112833227823e-05
2.9278936980919e-05
1.60083551582535e-05
4.3551329014685e-05
5.2358620428065e-05
-2.04504760335282e-05
-9.09560783528185e-06
2.83845640038854e-05
2.90112098886303e-05
6.83796508287248e-05
2.90525086742155e-05
5.94939323066631e-05
5.70000799711325e-05
8.003169757588e-05
3.89499972398415e-05
3.5015137866058e-05
4.83693534365566e-05
4.15197794525551e-05
1.36473295851371e-05
6.621841380147e-05
1.06723464233914e-05
2.09868987807487e-05
3.35958173129393e-05
3.18911718632395e-05
5.79304348080805e-06
4.8388612337759e-05
4.50394412100352e-05
3.17600047834246e-05
7.30396336159597e-05
2.50376211521649e-05
3.68063561807412e-05
3.89614471778847e-05
8.12910855589447e-06
1.74910825729493e-05
1.81048712624473e-05
2.96393445790365e-05
6.00619793352173e-05
5.63829701093421e-05
3.15547487792763e-05
7.32841344313901e-05
1.98014367762602e-05
5.70554631037822e-05
4.93991635574379e-05
4.7419530723264e-05
5.69542326688115e-05
-3.2060529241047e-06
4.26544861993388e-05
1.10724178814884e-05
4.39081662855351e-05
4.81450578211204e-05
5.71452513857439e-05
2.04359753990242e-05
4.7078301367058e-05
6.17383932702435e-05
2.04777961696167e-05
6.30161819511264e-05
5.10480701213372e-05
5.7162280070398e-05
3.27519857983534e-05
5.23915381499972e-05
4.59339976493937e-06
3.08869001306384e-05
2.11122229223848e-05
-2.40047663207595e-05
3.0872460780332e-05
6.55894017542454e-05
6.40861864204459e-05
4.59989275508868e-05
1.96930826009521e-05
4.17950989860109e-05
4.51174274899902e-05
5.80339412153638e-05
3.25582758447715e-05
6.30044099905728e-05
5.75353618281063e-05
2.2883425264784e-05
4.48706192024564e-05
1.69332889539275e-05
9.28637415776694e-05
5.1194188729638e-05
3.89287390297525e-05
-4.11121479441408e-06
5.80515066605851e-05
0.000107495267872478
1.59472866400455e-05
-6.55133850157937e-06
3.50337899747574e-05
2.47106102644296e-05
7.26674540815856e-05
3.18414413742008e-05
2.7632959666354e-05
1.39801444269689e-05
3.19447084780874e-06
3.91303748790347e-05
8.14364856901891e-05
5.78804344458621e-05
3.28252761575478e-05
3.55144219749952e-05
9.89557232686314e-05
3.51213552942614e-05
5.05770431237638e-05
1.42297537753976e-05
1.74891109195603e-05
5.43828328790837e-05
5.67133119694751e-05
3.60793784403205e-05
2.3296440799667e-05
5.34189877669531e-05
4.41494410462338e-05
9.41925934623193e-06
2.44031206191251e-05
7.04150788122649e-05
6.38054751654436e-05
4.91124221643148e-05
3.83400337516017e-05
7.01117100127471e-05
5.48584116974431e-05
2.08188161106756e-05
1.91571320432233e-05
4.69160968349127e-05
5.51641213849855e-05
8.05229502948222e-05
6.90498629854582e-05
1.38013614394427e-05
-1.14262881749665e-05
6.0584042374218e-05
8.07696486671354e-05
5.39764563277851e-05
9.58155596856145e-05
4.852297723631e-05
5.93584686369351e-05
1.15549083334481e-05
3.26975377299676e-05
8.50549315861994e-05
4.0655078139526e-05
6.64936926677022e-05
4.66812448579698e-05
5.09164113519582e-05
6.26337578947746e-05
5.67530086844475e-05
5.71918600239566e-05
1.59839932093185e-05
3.76949874142008e-05
3.28525897080564e-05
4.76702837076887e-05
0.000109929517296825
5.4151242544664e-05
1.47210785079413e-05
1.97813520244018e-05
-1.43362177389552e-06
5.13211270164202e-05
4.186636475913e-05
2.37257086227803e-05
3.96733683887057e-05
7.07254201998774e-05
8.23988724467345e-05
1.70171481384132e-05
7.04942652076839e-05
4.12153351196162e-05
2.12769372874774e-05
5.36577398591317e-05
3.54171695086774e-05
7.82240965375585e-06
2.4780514270857e-05
8.02049953660173e-05
5.1438932189037e-05
3.50873815956334e-05
4.87194192724166e-05
1.55454897537975e-05
3.96886647996007e-05
3.20559545254788e-05
5.72212488130693e-05
2.09422821536938e-05
7.19722114410703e-05
-4.8824302488677e-06
3.61531914453782e-05
6.99264379849845e-05
1.038467488598e-05
6.67822958493516e-06
1.07166881604754e-06
-3.02888708849554e-05
5.450323831446e-05
5.1701095035155e-05
2.55957372578399e-05
4.42898193212401e-05
8.3682026658323e-05
2.56180703913849e-05
4.61817809554493e-05
6.95188085738552e-05
7.56995897564479e-05
4.82318458602776e-05
6.15447195634064e-05
0.000103588595338999
3.70258879037535e-05
4.09584219870191e-05
5.02008116875065e-05
8.57185447566635e-05
5.3743812871919e-05
6.21560774687634e-05
5.39235050924382e-05
9.28852170215657e-05
6.07349385019338e-05
9.71788674927307e-05
2.19768093608602e-05
3.10734848346943e-05
8.5604480549349e-05
3.21074114300507e-05
-6.73426874060058e-06
4.87431713170786e-06
3.99493502513359e-05
4.4973597804446e-05
3.60731987408298e-05
3.36664795780165e-05
3.58309024499668e-05
2.51485525377684e-05
2.10124125155605e-05
4.08802686631621e-05
5.42828854765372e-05
-1.2633753675358e-06
6.34065328819643e-05
3.50802596532318e-05
3.02473741026752e-05
4.04243620961045e-05
3.20849736698412e-05
4.34642034808604e-05
5.6151445117424e-05
1.5089387125567e-05
2.24632282300028e-05
3.58287940841912e-05
6.90100940512414e-05
7.75523563115531e-05
3.22894499352928e-05
7.6410369700631e-05
2.29647223601679e-05
0.000102670215724519
3.83097655901598e-05
7.91258278831748e-05
9.49522831457455e-05
6.62486463052834e-05
5.62704849679645e-05
0.000105799519379833
6.57119691749904e-05
8.34664766170207e-05
2.55624199291108e-06
4.67166048805799e-05
6.26338750060765e-05
2.94476429067682e-05
1.11314556464894e-05
1.86322586085571e-05
4.96998880851444e-05
3.33131609832466e-05
2.70094641731297e-05
5.26131528329727e-05
2.91640539530667e-06
6.04568953152319e-06
-2.60684373491739e-05
4.61851934716137e-05
4.36448026662262e-05
3.05108763727924e-05
6.04557754446188e-05
7.85885373573332e-06
4.07294110820133e-05
2.69597043040076e-05
5.63140097649297e-05
6.56118476411313e-05
5.65047143032622e-05
3.5967070484248e-05
3.34640038994698e-05
1.62362711856116e-05
2.25686404834416e-05
3.75028817574743e-05
2.41623534340999e-05
6.13009719794059e-05
8.00216922514482e-05
5.26087236761236e-05
7.93536840579765e-05
3.56648716600638e-05
-1.77110543580772e-05
1.50258325045523e-05
6.67782685595691e-05
9.16694632786541e-05
-1.3614471699945e-05
2.4829880235916e-05
4.20037794448228e-05
5.75378484522557e-05
5.25608898311675e-05
1.30975228068493e-05
-7.50501557548807e-07
3.27097822345399e-05
2.50690782295365e-05
4.87445021626625e-05
5.67781265334841e-05
8.52217595794611e-07
3.61570873040623e-05
6.19914184616235e-06
7.39095812979013e-06
4.23099525502278e-05
2.97390582822859e-05
8.39032761644073e-05
2.26956805165505e-05
3.56157028850249e-05
1.22008438216543e-05
3.61000535363822e-05
-1.70777423904346e-05
5.95084523363771e-05
-9.09595957157776e-07
2.78212600860913e-05
4.83273011391648e-05
1.65208410646397e-05
2.11411023452667e-05
2.51207226371885e-05
4.97278961898071e-05
7.77164140894427e-05
4.42373128587071e-05
9.37890343581969e-05
3.24881649517115e-05
6.12621412839291e-05
5.25719157241293e-05
7.9961222866557e-05
3.67553786207846e-05
4.71662340306703e-05
5.77645496239934e-05
3.63326489374714e-05
2.23632972401444e-05
5.52915675564001e-05
4.08221054693651e-05
8.42911249710533e-05
6.88297596816688e-05
6.90487458102267e-06
6.83365258165094e-05
4.29052205844885e-05
5.79811479563746e-05
9.90584080187945e-05
6.96328957524208e-05
1.9039414016714e-05
6.1170498692989e-05
5.72239646771813e-05
1.92810910251476e-05
-5.62728236336276e-06
2.0976275047039e-05
1.56930601615636e-05
4.61838078522499e-05
3.27113020158547e-05
9.73639936601729e-05
5.01665179253582e-05
1.22410162650364e-05
5.92516341305551e-05
-2.02386021325504e-05
3.42047914600621e-05
4.23371335372415e-05
-4.3705804056601e-05
4.92256365809348e-05
4.36257043905186e-05
1.61957950655686e-05
9.50216376970085e-05
5.29886985544855e-05
6.48916397856215e-05
2.30186268987625e-05
7.27941503809658e-05
5.28969290229145e-05
9.06705333828309e-05
4.92453385364305e-05
1.19766505788138e-05
9.14221619247305e-05
4.93082911643219e-05
6.66533039746358e-05
4.19031860783117e-05
4.01920511967535e-05
7.07743918775078e-05
1.55231315626789e-05
4.94065009230557e-05
-1.10087978964031e-05
4.13641583492701e-05
8.2079605618794e-05
3.6183610207761e-05
7.55351547257889e-05
6.7045449805096e-05
1.50587568084254e-06
4.52789758293701e-05
2.89422807496792e-05
1.64444517168595e-05
4.70880577698361e-05
2.26041429040608e-05
6.34163126863631e-05
2.9291496102445e-05
4.02394483173521e-05
2.35423978434964e-05
6.45180559071643e-05
1.3333123424047e-05
6.3787547437749e-07
6.64812796993266e-05
2.54052979596633e-05
-7.83857865902948e-06
2.95793099237553e-05
7.2233567798679e-05
5.98073568456225e-05
8.277142795953e-05
8.11607335987338e-05
3.45007345852701e-05
3.72224254752955e-05
6.25309128786082e-05
4.08278763063932e-05
6.41258654368675e-05
4.08211871250157e-05
1.97326602128093e-05
2.33212751162386e-05
4.75637520762926e-05
-5.50676245669218e-06
9.28910176471224e-05
2.89152068456754e-05
2.77037264670936e-05
6.46189693284698e-05
4.39748893491717e-05
8.1265109081768e-05
6.75754242769661e-05
5.57685261822648e-05
3.2580217063417e-05
4.44542862606714e-05
5.32379473971579e-05
5.21555358302921e-05
5.56627426368715e-05
5.02299749638388e-05
5.58550786289897e-05
5.88483742030245e-05
4.95347283652406e-05
2.76967819410119e-05
1.18202353966052e-05
1.28725588304848e-05
7.73636158870325e-06
3.09499492958944e-05
4.76027469937943e-05
4.19075891974398e-05
4.29805985712655e-05
1.88287518527811e-05
6.20367448074937e-05
5.88490248717608e-05
1.49640910108801e-05
-9.73687988955937e-06
3.68064956711021e-05
5.20977771276661e-05
3.15299227429261e-05
4.16261458885341e-05
6.27995958051832e-05
3.27869146767969e-05
1.03533632544251e-05
5.78031313826125e-05
7.08948663909872e-05
2.38083719683875e-05
4.07734319586378e-05
3.08789802206965e-05
4.31630956047995e-05
7.58680633979091e-05
3.70433294262299e-05
5.82599732748964e-05
8.21368518016811e-06
4.67976482521116e-05
5.63787206765465e-05
2.89596673617645e-05
3.72224575440543e-05
2.17519914873375e-05
1.51073551048315e-05
7.21726265544283e-05
5.97885652989291e-05
8.7039988428406e-05
7.17835521944647e-05
9.77848615513134e-06
7.56519598481472e-05
2.14636646611623e-05
3.82193444739858e-05
3.79851074341942e-05
7.36091180467047e-05
8.33464540545389e-05
4.24529704983995e-05
6.08174845287311e-05
7.81401859849896e-05
3.08944621417294e-05
3.53049856373909e-05
3.08816838038054e-05
4.35232559072363e-05
3.4141196002746e-05
7.97963095459518e-05
2.41113692267997e-05
2.69777987714532e-05
1.45326039893715e-05
7.91594196590733e-05
-1.33541624011151e-05
6.12477388422849e-05
2.65398622459431e-05
6.93195108699191e-05
5.91920480766795e-05
4.367187006101e-05
2.4284955594385e-05
5.72721113968582e-05
6.33514135904638e-05
5.52765368975365e-05
1.53403819043727e-05
9.46242338982837e-06
7.92578575521867e-05
3.35711243557242e-05
2.68964299123777e-05
4.35141823047202e-05
6.71783772074081e-05
4.31261376435146e-05
3.9389776823329e-05
3.61419404064701e-05
2.36703624585609e-05
4.41165585547519e-05
4.5320384226557e-05
2.84551411433403e-05
2.82067321734808e-05
4.38334884072937e-05
7.70177953435293e-05
7.15052029884598e-06
3.39620692748014e-05
2.18907597226461e-05
3.53949997326516e-05
2.03680491964219e-05
2.46499041274979e-05
4.48549704370019e-05
8.48128143357697e-05
3.94202516946771e-05
-1.97491510315243e-05
2.63520756981028e-05
5.4250037432339e-05
4.33159315312447e-05
3.80328148012007e-05
5.12462811063502e-05
8.53181739672498e-05
3.74674065696334e-05
9.65397333615245e-06
3.86464152177595e-05
-4.29214912721738e-06
6.76113162035334e-05
6.37249038647227e-05
5.45809165991331e-05
4.11937157625056e-05
8.49908731249163e-06
-5.6740171944666e-06
4.21926668157378e-05
6.94577042158107e-05
4.58509464679341e-05
5.46744269722686e-05
4.56864022046531e-05
8.36995871876355e-05
2.70427291288954e-05
-2.90775465985437e-06
2.81990829977304e-05
3.4947770418192e-05
5.7582225774138e-05
8.28031701004385e-05
5.51544446894553e-05
1.87829409431698e-05
1.7664218217719e-05
4.44282108268842e-06
3.7692346236407e-05
8.66328997735506e-05
3.77048030286198e-05
8.62936922474386e-05
3.71012642444025e-05
4.50761235199579e-05
-3.64844808896253e-06
7.14396243489928e-05
4.72214074556574e-05
9.12197259641981e-05
4.80680491380455e-05
6.51723932021681e-05
3.64144870039222e-05
6.47756613416258e-05
5.02188129988684e-05
5.27814554572874e-05
2.71122572696737e-05
5.0048602167436e-05
2.46616703666234e-05
6.50568944708659e-05
4.86130866971418e-05
4.59549795067346e-05
7.86486720930767e-05
5.68220753435865e-05
3.5194959912387e-05
6.02867195111018e-05
3.8731665476536e-06
3.14682574827552e-05
5.1532404692939e-05
1.96541560271155e-05
2.51669435476808e-06
1.01932917747196e-05
6.44547052116019e-05
5.5821053903611e-05
1.07255137789038e-05
7.42987833364964e-05
2.53541859242681e-05
4.39858610105819e-05
3.37750286783558e-05
7.7471709292441e-05
6.86134147687753e-05
4.79380804731267e-05
3.18785046696788e-05
1.93162700881267e-05
3.23929418851454e-05
4.60063476843547e-05
5.00993739068273e-05
6.53786908294673e-05
8.23070953752486e-06
6.15413563988021e-05
2.58597493988104e-05
8.09253296449754e-05
6.36111272549438e-05
3.1979179741504e-05
7.2369337114125e-05
4.20954034999099e-05
5.98060340618546e-05
1.37155743524315e-05
4.43416005024089e-05
2.79368961754862e-05
0.000101593300636103
2.37266752985006e-06
3.5434997136348e-05
5.34591641407347e-05
5.02775683639795e-05
4.08014732073717e-05
2.41971611139255e-05
4.5392583121972e-05
5.44654419822261e-05
5.72862190732027e-05
7.44267548035934e-05
4.88736257295666e-05
3.21448697768489e-05
2.62777218587039e-05
0.000104198752326362
6.39941452178725e-05
4.58641715087724e-05
5.64669781915271e-05
3.98887977611099e-05
6.87828390289019e-05
3.0143739943059e-05
6.73256573746599e-05
3.34322371000081e-05
4.52983224300158e-05
0.000108726422113113
6.31220061478294e-05
4.40366660949666e-05
3.44274718734891e-05
3.71743389283097e-05
3.40728019802937e-05
4.93773799965786e-05
7.79178289142952e-06
4.89566496792116e-05
3.56206647881554e-05
4.48076879909193e-05
2.75066739303327e-05
8.34572365697055e-06
6.48089068418944e-05
8.24282479128133e-05
1.54070847540752e-05
6.95306443423235e-05
5.46961236764244e-05
4.45088793330107e-05
4.86690236117508e-05
6.68890659730403e-05
6.20977231741286e-05
2.88892819402883e-05
8.27600416703213e-05
1.96043120406501e-05
4.17865754286871e-05
1.78481053491838e-05
4.56673796604929e-05
4.01016778423753e-05
5.45442292491795e-05
2.95869876277673e-05
1.54978018577647e-05
3.41356032984387e-05
2.78081805834497e-05
5.85839149186598e-05
2.88392958961504e-05
6.51942075383212e-05
4.50433024358259e-05
9.27090660912097e-05
5.10793207068774e-05
4.25208476323003e-05
5.25763131762689e-05
7.06856681421908e-05
4.76526084530839e-05
4.30315069992856e-05
4.82515765473449e-05
5.22764744904269e-05
1.05652279248645e-05
2.53892213435646e-05
5.66978785567694e-05
6.00936091552198e-05
3.19288363719679e-05
8.56530525209377e-05
6.85286705648194e-05
5.25506607050696e-05
5.27486307887366e-05
1.51742094294866e-05
7.47279849261434e-05
6.71045214414017e-05
5.47549544408592e-05
4.19419211561014e-05
-2.72468212741598e-06
1.37019986428223e-05
3.99166755979118e-05
2.22027099369047e-05
4.98992677754947e-05
4.61523269125194e-05
2.39022150639253e-05
3.79114617406946e-05
6.22305136860893e-05
2.89070404464438e-05
2.73861975351442e-05
-4.76554521700352e-06
1.2036000049684e-05
2.89979907873734e-05
-7.58425859150823e-06
7.75661593642349e-05
5.4957801738746e-05
5.03850998840815e-05
5.36776522297862e-05
8.66353781103897e-05
4.18481853547785e-05
6.49113692223816e-05
6.67019620628446e-05
5.59417316398637e-05
1.27097401384516e-05
8.69571150645632e-05
5.52185971804538e-05
4.07030158498275e-05
7.33896350959803e-05
3.37450995556925e-05
0.000111013147633372
5.72186496140747e-05
7.15565990425907e-06
3.77249293434957e-05
3.47788125969005e-05
0.000104607957493223
8.51661787985254e-05
-1.31420293699798e-05
0.000101000414700425
0.000103722262553797
6.31284839590956e-05
6.56433668338518e-05
3.83130061899913e-05
1.13410672376316e-05
2.85335828000702e-05
4.88198703563985e-07
-2.37463575243203e-06
2.78037234891831e-05
3.39717451264008e-05
8.49690329763985e-05
8.31621335897943e-05
5.72988188863403e-05
2.14061945116272e-05
1.19449677852768e-05
2.66158486047064e-05
4.94287985685836e-05
4.84965850363368e-05
3.23900211642067e-05
8.5382809918653e-05
7.91798404480776e-05
1.54505991189524e-05
1.95726135577079e-05
4.95837688728597e-05
9.56439691062036e-05
1.66693406010898e-05
5.85348242963549e-05
5.79459226881864e-05
5.36021157351874e-05
5.88512171605278e-05
8.17127220958455e-05
4.91696595367899e-05
3.76831541014835e-05
8.04995248523346e-05
3.62136707397887e-05
2.16375247918781e-05
2.73955665841355e-06
4.71891961604118e-05
2.50162773775978e-05
6.18509871076408e-05
1.83426931161691e-05
4.5393313810648e-05
3.18571634859807e-05
6.40814687983891e-05
3.09319935574882e-05
3.24297023307637e-05
5.79949544982056e-06
3.12283981161619e-05
4.25188790291362e-05
3.8540158260298e-05
3.77375382354662e-05
1.56312860608537e-05
-5.14912273003771e-07
3.17834226137323e-05
4.43106863490287e-05
8.15630065187525e-05
2.53699834123313e-05
5.25698215525768e-05
3.97103346473031e-05
1.34426266101927e-05
3.8756173958212e-05
4.02740147061719e-05
7.77350950651442e-05
6.17809801506043e-05
4.90558731325965e-05
3.96632094050024e-05
5.49928375313231e-05
7.17828745973065e-06
7.72040121877081e-05
7.28279047348401e-05
-2.422676281806e-06
2.41856938811226e-05
2.41380368461894e-05
9.71292019729863e-06
1.1127688755295e-05
4.2720011761139e-05
4.28655898062987e-05
2.37037167197922e-05
-3.94071252082153e-05
2.74041002024129e-05
1.28784096246741e-05
4.52970249929829e-05
2.84662119092343e-05
5.44612473706584e-05
4.04482909399682e-05
4.90456062817367e-05
3.59785304483747e-05
2.4862891715893e-05
3.34030668445539e-05
3.74744548406193e-05
5.29016687499032e-05
4.87996066251903e-05
3.77821028258356e-05
4.59934115284809e-05
8.32004870349894e-05
1.19664732876604e-05
7.47899911227438e-05
6.00412793883226e-05
8.74387488999314e-05
4.34503389998176e-05
2.23914204094339e-05
7.15832546017745e-05
5.30643550305488e-05
5.4811346905932e-05
5.70147411988047e-05
5.21365078901258e-05
2.43985976886105e-05
6.21657606732483e-05
3.49028478551661e-05
4.80818511946071e-05
-1.17960658334967e-05
2.09367966584795e-05
3.90287989412172e-05
4.52607629112783e-05
4.54983678038648e-05
9.65932659622439e-06
1.84401219292418e-05
5.7245449656583e-05
6.12047274025487e-06
2.79441898759336e-05
5.03966279739222e-05
7.01764597697539e-06
2.82120106165768e-05
6.53219827803857e-05
8.51250902497035e-05
4.99790539581887e-05
3.41158542465375e-05
6.15046134928913e-05
4.49227818812565e-05
-5.65093287914007e-07
6.4005869904213e-05
5.44068016330455e-05
6.4630436492967e-05
3.92225542540646e-05
4.61806161579218e-05
8.7293482731278e-05
0.000108945579099312
3.1134552681508e-05
3.88392790939911e-05
3.38487385635538e-05
6.62136785388869e-05
4.65546347058729e-05
3.51498019543554e-05
2.76096215728816e-06
-6.76735164991249e-06
3.34879752853122e-05
1.99535052348966e-05
3.12054049140649e-05
4.55669120584226e-05
7.82241078915856e-06
4.60309185472899e-05
3.52993404810998e-05
5.4020043467909e-05
1.17871652363759e-05
3.27124916597235e-05
5.16902249308314e-05
3.00778836288749e-05
3.29107001958707e-06
4.63234860625881e-05
6.03557660261235e-05
4.01248939382713e-05
2.44130121871079e-05
2.98192736349186e-05
3.46713831444499e-05
1.4161487213281e-05
1.32969199799759e-05
4.22034397286297e-05
6.20443700789598e-05
-8.87216628430972e-06
7.75047876565195e-05
6.31408543037308e-05
1.76637778029173e-05
7.0296646703735e-05
6.14159660289081e-05
0.00011890438193138
3.06934722074912e-05
4.10324649510994e-05
5.63230560691968e-05
7.92651600248188e-05
6.15415381804852e-05
4.74792183105245e-05
4.80727010081959e-05
3.96295541714332e-05
8.67770046713385e-05
6.58706184024416e-05
7.30577551546319e-05
5.26256128282796e-05
4.94043089142002e-05
5.44050997106405e-05
4.09530516087941e-05
1.57003808123443e-05
6.44082361985977e-05
3.50526977596627e-05
7.12630862223273e-05
7.32346627319154e-06
2.03705342092881e-05
9.18138480483998e-05
-1.78855034659302e-06
-8.18252709380369e-06
6.2066482145303e-05
4.84225367755213e-05
-1.50580433671695e-05
2.03884987984125e-05
6.55002516650317e-05
2.37705489741414e-06
-9.25808339582032e-06
6.96119137748926e-05
9.58644186666243e-06
6.09514963569239e-05
6.88800844381394e-05
2.72750009963852e-05
9.07960722012233e-06
6.63656130726787e-05
4.54858856091552e-05
7.40165479622873e-05
4.51148833782288e-05
5.98626475941599e-05
1.91996298545994e-05
2.96254846299727e-05
4.48836618281934e-05
7.84520072181117e-05
7.14705176053056e-05
4.16726981884754e-05
6.06370588065712e-05
6.05252713293936e-05
8.21388116977366e-05
8.39239480605639e-05
4.43689366807224e-05
3.8543977216946e-05
6.88793826260532e-05
5.20347450928528e-05
4.44636114216901e-05
3.5467778452074e-05
1.02046582407801e-05
3.90854747435462e-05
4.19840065976014e-05
2.73380619747718e-05
1.19221668036107e-05
2.22900383154577e-05
4.39292444807726e-05
5.4595309457891e-05
1.16179995894092e-05
4.28694533453524e-05
2.20654934696502e-05
2.20185437462562e-05
4.50836863707301e-06
2.69327374670594e-05
4.85887973137158e-05
3.96563010259293e-05
1.12910650398642e-05
3.96465274337761e-05
5.50168338414678e-05
6.06686517781595e-06
2.4541670788107e-05
1.01135188099262e-05
1.24824389269964e-05
8.82372982668424e-06
2.6626360104035e-05
2.92886217074644e-05
5.5269665420789e-05
7.09389617700985e-05
5.26386448437574e-05
7.50428556762879e-05
5.49212379665098e-05
0.000101326821019284
8.5113794817204e-05
7.06505587514466e-05
5.29395091049013e-05
4.43861319866619e-05
2.97212459168872e-05
1.3299444633296e-05
3.78490562919367e-05
6.66651433126528e-05
7.24380746511682e-05
3.65300136790184e-05
4.85512355872269e-05
3.54056886733547e-05
4.62658708335315e-05
7.64709832742358e-05
3.29285149620149e-05
4.59641159455474e-05
2.99770706890041e-05
4.98682782847183e-05
-1.6883205768109e-05
3.99307040761358e-05
2.0047127389999e-05
2.24334803160036e-06
5.44718672311008e-05
3.89075913208982e-05
3.99623868005333e-05
-6.73454427863805e-06
3.41203023985007e-05
4.25711514209386e-05
1.1478747733516e-05
2.48565050967892e-05
-1.57047104640005e-08
7.65939024715781e-05
-7.29683046019129e-06
9.12088271225442e-06
7.13964168937801e-05
6.42281553465407e-05
4.36088397914806e-05
5.78232798442882e-05
5.23591236124519e-05
5.53538808459469e-05
4.81086415155613e-05
4.51998734572215e-05
8.27937921691368e-05
5.01946259879121e-05
8.35266796261425e-05
6.75251127654219e-05
0.000101430829406935
5.45799384266637e-05
8.25157847761398e-05
5.41613369146901e-05
4.28217040263448e-05
3.55407204466905e-05
2.75428081159716e-05
5.41477277886987e-05
4.21996730907029e-05
1.59288827138727e-05
-2.54185309397733e-05
4.74375898331161e-05
5.16789945820481e-05
2.14111296159151e-05
2.86984098772773e-05
4.66462485021262e-05
6.08733195118886e-05
2.67050005654902e-05
3.52706330908479e-05
5.78836300634496e-05
5.43560355119428e-05
4.06685745238075e-05
-4.93133890654191e-06
-2.45375467884041e-05
-1.20027248410445e-05
4.95272645592093e-05
7.2357828099101e-05
2.9410544449143e-05
2.1478023779822e-05
9.83316427616394e-05
2.82777100083357e-05
4.24255641698123e-05
7.38744974795172e-05
6.47831024538597e-06
6.90110784524875e-05
5.28683625452118e-05
4.95492122520996e-05
5.52965433973223e-05
1.64711583767312e-05
3.24723864408818e-05
3.42578520960556e-05
5.53734498080472e-05
4.69864804661506e-05
5.1242972519601e-05
5.77405039898521e-05
2.0676544228176e-05
4.45284843843139e-05
4.99284472073897e-05
1.81639739295844e-05
3.38760180987489e-06
7.38465804160256e-05
1.55405253266821e-05
4.19078385574878e-05
8.30185167570424e-05
2.34715214266729e-05
3.72562626511133e-05
7.53164589918294e-05
0.000116599024812288
5.85686415204467e-05
6.76341388481685e-05
7.1468900042484e-05
7.82761918742051e-05
4.91268722155724e-05
4.35960305415374e-05
3.35395412051817e-06
-4.79790427643413e-06
7.30086279610948e-05
4.34426015411231e-05
4.54426252770466e-05
6.79606062565781e-05
5.7897370607164e-05
7.79880110718474e-05
5.22959517530248e-05
3.69411123731572e-05
4.06324857449541e-05
1.03427977920903e-05
1.71288614743198e-05
5.55467425400964e-06
2.28676837777885e-05
4.11652111268874e-05
6.72370103391044e-05
2.85685838272753e-05
5.66206385568165e-05
1.22566966618321e-05
2.04493979718692e-05
-1.04454944674226e-05
7.38326444875801e-05
5.49035926155106e-05
3.79809105142893e-05
9.5038370762548e-05
7.5810437901599e-05
4.07541817957899e-05
4.21673929646581e-05
6.82328447717713e-05
1.19087270293821e-05
4.22102650318389e-05
5.34088448156561e-05
5.93722838330444e-05
6.00223069758943e-05
3.61667725842253e-05
4.30268653851427e-05
2.43145804650107e-05
5.5539896568868e-05
3.63959206239049e-05
4.19328774155734e-05
6.8824655058096e-06
3.86786076187071e-05
7.3884756291695e-05
6.29408651403916e-05
6.89133727453124e-05
5.85989254967222e-05
6.70515830132534e-05
5.8541271498791e-05
5.02408294631818e-05
2.08202710610359e-05
9.08715003285758e-05
4.09079591726183e-05
3.7793388884671e-05
1.15548836702649e-05
1.9387394125626e-05
5.41741624129666e-05
6.57679156157198e-05
5.55810517923694e-05
1.18834877319434e-05
5.2471839202921e-05
5.88429030801192e-05
3.72944992455054e-05
1.0012367061385e-05
3.1708801789983e-05
8.31023772192686e-05
4.47506567796892e-05
1.85000069641499e-06
2.3748614656487e-05
3.57319140278749e-05
7.02639104406654e-05
1.27723767655332e-05
8.608799927288e-05
1.32692846698213e-05
3.84049567713681e-05
7.71244217374735e-06
2.52229756179825e-05
6.82479381026918e-05
5.36790117297506e-05
8.12323361377162e-05
4.4943432251836e-05
6.43925787685163e-05
-7.9057833046882e-06
1.76972366356406e-05
3.55878523601704e-05
2.79942642769488e-06
3.87549054767393e-05
2.88691389202074e-05
1.51531586485521e-05
4.3860655979072e-05
2.33228497880137e-05
5.6519148124565e-05
7.93655048091108e-05
2.79010398823044e-05
6.64607595172518e-07
5.55726994782123e-05
5.05195183725666e-05
2.80136756831583e-05
2.34476588487977e-05
4.04718052096826e-05
4.24568510592192e-05
2.44509677034685e-05
5.54409482539462e-05
3.30335511630249e-05
6.96384906480739e-05
6.23714269767883e-05
5.34080870996734e-05
5.88614231335417e-05
4.31540516354121e-05
3.38362950562141e-05
5.51873129945753e-05
2.53592214882814e-05
2.93398324406073e-06
7.40406827816317e-06
2.41192289373466e-05
1.90297615249004e-05
3.00114728040933e-05
2.10974601723395e-05
4.03332972509835e-05
5.62203946504481e-05
3.00680353521912e-05
5.8587460109174e-05
5.35607165399006e-05
3.93851706948443e-05
5.39142323185464e-05
6.13734836547003e-05
4.84512674563386e-05
4.57177707503574e-05
3.41588183864448e-06
6.1332784117623e-05
4.12851799380293e-05
2.13475844683618e-05
2.97170009288033e-05
3.56716249007026e-05
7.98713412495051e-05
4.155016169579e-05
4.46449535186179e-05
6.70710225475894e-05
6.03817866966855e-05
5.23795132693902e-05
4.29302553033979e-05
5.61193231860758e-05
2.32178770981357e-05
4.6332831016125e-05
5.05832792243102e-05
2.11067769481701e-05
5.9633587640212e-05
5.07839852585329e-05
3.04226888368283e-05
3.1955854926053e-05
3.62914402709617e-05
6.93257042913421e-05
6.18229381671918e-05
8.26550998233395e-06
3.29543326729829e-05
6.2739200880106e-05
6.89915852641925e-05
5.48661005688903e-05
5.21315245820488e-05
5.85024047971735e-05
1.35719385613866e-05
5.32932193875146e-05
6.06627824707307e-05
-6.85167714029898e-06
3.66628979201989e-05
1.39390814335476e-05
1.55070764023598e-05
5.51980443078822e-06
-1.44866807626256e-05
2.27004184483579e-05
8.23483911505961e-06
6.40726226793353e-05
4.52490238949987e-05
6.53278899239338e-05
4.02014046939156e-05
5.36416012848593e-06
6.0594053346424e-05
-2.02718421365816e-06
6.39780704919093e-07
4.82119311873724e-05
1.01052670258694e-05
4.35913932554332e-05
6.26166001593981e-05
4.60364733529754e-05
1.2647201081732e-05
5.87820651372973e-05
5.41849998352535e-05
8.08174685474184e-05
4.57445253698119e-05
2.80312468369439e-05
1.54552460033631e-05
4.47780414982972e-06
2.4101879869568e-05
5.80787299898668e-05
5.9662752286071e-05
3.67941214620125e-05
3.90426370440657e-05
6.26354291932674e-05
7.18033211564956e-05
2.75616207689122e-05
5.13376182143259e-05
1.17196370437696e-05
4.01696632618329e-05
1.62274624220242e-05
8.78552265909786e-06
4.94214048497689e-05
4.34001471738347e-05
2.42962592035682e-05
-1.24039113751254e-06
6.49850394575175e-05
2.16529307505632e-05
4.63332109383101e-05
0.000102230806059182
5.30040623815987e-05
9.11487097522947e-05
5.03245621256753e-05
3.24585898889357e-05
3.04295653151249e-05
6.33547650828437e-05
4.92437165573621e-05
4.84058833431081e-05
9.02644065469552e-05
3.43442620226259e-05
7.48157531150278e-05
8.15080278429234e-05
7.8411181940723e-05
4.53966802147077e-05
3.22801506624163e-05
5.85371205354249e-05
6.72699019607989e-05
2.86570049789783e-05
4.76914232706594e-05
1.34808660697919e-05
7.82727470293488e-05
5.54421017603904e-05
6.68639042684458e-05
-8.69626577492649e-06
3.2626148353116e-05
8.31762649440481e-05
2.91483056013977e-05
5.78169346896547e-05
1.71631419580508e-05
2.87726637613308e-05
5.96373114948087e-05
4.36024311688345e-05
3.79230164953256e-05
3.06420915605201e-05
5.50074626502524e-05
3.36947997570472e-05
1.66422115174724e-05
3.94021265310381e-05
3.77948133568014e-06
3.95052134279382e-05
-1.19894568462291e-05
2.69830413995778e-05
6.38118610806626e-05
-2.86733165594619e-06
4.39990483566499e-05
4.83191514148582e-05
3.30961514221113e-05
7.69952637078878e-05
9.91282145815094e-06
5.21163812104193e-05
4.65469585359862e-05
2.88850030740921e-05
-7.49505891049113e-07
5.88050723094641e-05
2.95899343584469e-05
7.50096332053716e-05
3.85794826479952e-05
7.26218077757896e-05
5.08577380375115e-05
5.72384501912361e-05
1.37245199850837e-05
3.18818812536958e-05
2.56841083276067e-05
4.88075728281829e-05
4.60228037864862e-05
-1.05532619632546e-05
4.59015306528227e-05
4.26203868162228e-05
3.04770560561651e-05
9.15068696887657e-05
3.44774228250284e-05
5.10109804607261e-05
5.50749011594013e-05
5.84111729182572e-05
6.13532446532062e-05
3.57737435161094e-05
-1.59589544706005e-05
8.1785481148142e-06
3.95007391000958e-05
8.25158874009243e-05
4.78986777236466e-06
1.545198593132e-05
5.86201041593337e-05
3.50827810536498e-05
4.10088209728022e-05
4.26770913450311e-05
4.93522431131394e-05
1.05255760788221e-05
5.88409028655464e-05
6.13507084754765e-05
6.16898863229945e-05
7.41130739900925e-05
6.52840506552529e-05
-8.85492268098886e-08
4.59310643192538e-05
5.72065557193863e-05
6.625929856891e-05
2.06388449948154e-05
3.65539777697487e-05
5.60195176072634e-05
6.09186757857818e-05
2.04043489332569e-05
5.55169018245086e-05
6.78877157001452e-05
5.51395030452169e-05
4.64982734736923e-05
-8.05624862681905e-07
4.40513836612989e-05
5.88386738899966e-05
4.44120685085209e-05
7.84828151350574e-05
6.38706965917189e-05
5.75249803814427e-05
5.28996310903807e-05
3.95365881952404e-05
1.63332424626111e-05
6.93636013407371e-05
3.10400039475727e-05
5.94191534671911e-05
7.07127963892077e-06
6.99985028311897e-05
6.93555824433538e-06
1.98126815297669e-05
3.68227337594665e-05
-1.5779091986269e-05
-4.90037517929624e-06
1.64879551474531e-05
4.26288990507942e-06
-4.72494680616651e-06
5.74992471442983e-05
4.04393542178694e-05
1.62947104409575e-05
6.88122170075713e-05
6.99704310724821e-05
6.47608287217198e-05
5.71014298433619e-05
4.58025710344663e-05
0.000105690609653608
4.00146751784641e-05
6.10863007809285e-05
4.62969740637702e-05
5.71724651517358e-05
7.75974611061423e-05
7.90799672520603e-05
6.90374795014658e-05
4.64403960349323e-05
5.74319788824314e-05
2.26632618966646e-05
1.41644749131984e-05
3.21210244625858e-05
1.32846079403369e-05
3.39442308996805e-05
2.49279038901641e-05
2.12244463122834e-05
1.4499100635145e-05
6.3002445607901e-05
6.72799338756869e-05
2.0042697463318e-06
4.85354295233085e-05
7.70811374713281e-05
1.85083864695771e-05
3.78780468127439e-05
4.12584349217523e-05
4.47359725762644e-05
1.74128115889013e-05
5.63799264754357e-05
1.46869868002335e-05
4.14023007300512e-05
9.97873135673838e-05
6.21987334725729e-05
9.20321525746247e-05
6.41423703633084e-05
8.02107756155554e-05
5.99768525481878e-05
6.05728381890816e-05
6.56955590800684e-05
6.63551327775716e-05
8.78019506545243e-05
2.88612880329473e-05
4.74797698160464e-05
2.13818765151374e-05
5.48783409848013e-05
6.09371446439023e-05
2.12785687198476e-05
4.30044853702832e-05
2.02290143667445e-05
2.47115292924573e-05
4.58951625446362e-05
3.24089079866479e-05
2.43594645764812e-05
2.90387441014335e-07
2.63402081261047e-05
4.16423014698418e-05
6.47382027381513e-06
4.90945701071625e-05
1.85244143735361e-05
3.83729399830102e-05
2.97287397302149e-05
5.29092858367967e-05
-1.36225443129692e-05
5.27498632126367e-05
8.46689136982577e-05
4.27305837137575e-05
0.000103927633515506
1.84676290466393e-05
6.84205043893079e-05
7.47372409368953e-05
4.61965374309765e-05
4.15782583897581e-05
5.23102679522915e-05
5.24012723312632e-05
4.64456060142939e-05
1.38341125856765e-05
5.75380159429919e-05
0.000109202382806969
-1.95734732972344e-05
3.91677457292339e-05
4.4921354684078e-05
5.34598295023987e-05
4.20822815255678e-05
4.50629817449341e-05
5.19075029708143e-05
5.03923461926493e-05
4.30916140474699e-05
5.18081875560203e-05
1.28559233654037e-07
3.22664368388281e-05
3.95526163364489e-05
2.21344293547381e-05
1.5866137313674e-06
1.44291864210549e-05
5.67791411173832e-05
3.57797417354928e-05
4.94572765913558e-05
5.33488821707748e-06
3.03073868877167e-05
-3.82781903598715e-06
4.48178795116366e-05
2.73776503731377e-05
7.42846512232257e-05
6.85672894614301e-05
3.39556056666695e-05
1.5462308045817e-05
2.9839111790363e-05
1.94253760096514e-05
5.06308156610692e-05
3.7412435408834e-05
8.11932975383304e-05
3.61884239807215e-05
1.72893833900098e-05
8.23922659692008e-05
4.41216897158997e-05
6.13221225155484e-05
7.60820212040047e-05
7.9992178897548e-05
3.75262693495825e-05
3.5783849533539e-05
4.24664174789265e-05
5.47866045119326e-05
2.16919086550496e-05
6.28595667101042e-05
5.8576529824062e-05
7.84015014731924e-05
4.25608834708121e-05
4.46348824487136e-05
4.45852546709126e-05
2.78483722423888e-05
5.78251006233036e-05
8.59348915452853e-05
7.07901543855552e-05
-5.82568501634733e-06
2.00651957153953e-05
2.14745346976652e-05
4.05749874985656e-05
4.37778194436137e-05
2.32659509128845e-05
6.7200249531799e-06
4.29624851392589e-05
3.90701951554935e-05
6.80780532842716e-05
2.77591234617514e-05
3.95939345656418e-05
3.82491797617496e-05
1.29977322864066e-05
2.85287737670489e-05
4.42783464852945e-05
8.90583772087397e-05
2.74903980755034e-05
5.8972100873327e-05
3.6067270624967e-05
2.61778393849984e-05
2.4980867712237e-05
5.23167733028217e-05
3.05488250078846e-05
4.470909321803e-05
3.69015153114603e-05
2.71003472644763e-05
4.68877348858577e-05
6.05404444716906e-05
3.49319436010069e-05
-9.9382323739306e-06
0.000116771596668944
3.96651910972214e-05
6.76759372736816e-05
8.0527516515593e-05
3.86376466179269e-05
7.18188728148118e-05
1.23087188617336e-05
3.35152755194317e-05
2.39912027088519e-05
-4.17308798906378e-06
4.2660181733371e-05
9.67428791607206e-06
4.15645387544131e-06
5.03659278184737e-05
5.99142991886507e-05
4.28574808233041e-05
1.12998924252016e-05
-4.27669231906448e-06
4.22126252012794e-06
7.74820705823709e-05
6.37473770271823e-05
-1.93660974528734e-05
9.28485127788389e-05
2.81361924084967e-05
7.32220768345119e-05
-5.85777414613085e-06
4.40194761166856e-05
6.31481328289829e-05
4.13183568921856e-05
3.66071344750186e-05
6.02216001374856e-05
3.99123121605221e-05
7.72283615326566e-05
4.98179710424477e-05
3.27485256665977e-05
8.07117760411335e-05
4.2559096687475e-05
3.0443426971013e-05
4.88625513881947e-05
1.31105879937718e-05
3.61723964716352e-05
1.7775610462144e-05
5.55682973701633e-05
0.000103248852430128
4.46473140869958e-05
3.53963754889377e-05
2.31171973635534e-05
8.47861958985903e-05
8.69791521195012e-05
5.29771628728173e-05
4.13455268064044e-05
1.98913080099322e-05
5.01356034143529e-05
4.52682900465759e-05
4.6630791547917e-05
4.19501646592664e-05
3.13611390377709e-05
2.16417433871495e-05
-4.69946070227966e-06
2.66290630384648e-05
3.08891019094525e-05
0.0001065646927431
2.35617115135826e-05
7.21962478185711e-05
7.41861682536e-05
5.43790384676858e-06
3.25197258095472e-05
4.24735150542125e-05
3.13468797334696e-05
2.90466118893701e-05
3.38667107562864e-05
2.86139451743639e-05
1.417888536941e-05
8.32028742736511e-05
3.77084712504466e-05
8.28985185242529e-05
3.339755395293e-05
7.18993172223907e-05
-1.0823069411209e-05
2.47549663775764e-05
3.32324580095882e-05
3.55286564683354e-05
2.66359145905172e-05
2.33784663510414e-05
2.61358197651762e-05
3.29923817404041e-05
7.59363443281219e-05
5.97582100406013e-05
8.23557085266368e-05
6.15198718784879e-05
3.7440150192602e-05
4.66697542322992e-05
2.01618828791048e-05
4.6563048499774e-05
4.79179392471023e-05
1.41583699145688e-05
4.85881119161658e-05
3.98979286416245e-05
5.97226590534996e-05
5.38844917954818e-05
2.94480889300931e-05
5.67413450859605e-05
3.73797863579369e-05
6.11944857816627e-05
7.84017503923224e-05
3.42958160153369e-05
7.1350377695051e-05
7.27627907875873e-05
5.63102918534331e-05
6.44158815127501e-05
4.39551417312994e-05
5.72810249941444e-05
2.68008623771528e-05
5.94622373632214e-05
8.56756018512735e-05
5.19294440876129e-05
7.63211212006609e-05
2.69268116958254e-05
6.13507782167832e-05
4.28161323487545e-05
5.4333847377153e-05
7.44523129832957e-05
6.41730785351814e-05
1.97670146323909e-05
3.3802550168423e-05
3.89593001191892e-05
2.45114367795613e-05
4.48996014500241e-06
6.46633590630772e-05
4.73208409344727e-06
3.90087901316906e-05
2.804402994473e-05
1.78927974393077e-05
5.33510565278239e-05
5.43037413599387e-05
6.88387880877133e-05
3.35813599267838e-05
3.51348574411727e-05
1.12630236616396e-05
1.78873868346526e-05
6.53818976623782e-05
-5.30274141943927e-05
2.10344691838299e-05
6.37035442910109e-05
2.72184576146869e-05
3.06877976988807e-05
7.1080922221477e-05
4.68932502997051e-05
7.76059730786138e-05
-2.31711985374475e-06
5.28117293728032e-05
6.68339764952334e-05
8.18130850650348e-05
5.92420487206857e-05
5.64625985441952e-05
5.41712164355184e-05
-1.49263878374001e-05
1.03499697450789e-05
4.33178156160096e-05
3.43658090126502e-05
6.47570337445128e-05
4.11557163638416e-05
7.31238818802185e-05
3.2528881166855e-05
2.53329145967139e-05
4.21977212175229e-05
3.34122809934817e-05
5.42913455653649e-05
7.01224060040956e-05
4.05686347163899e-05
2.0471367886325e-05
2.52532387510191e-05
1.87617885608914e-05
-2.24302975753286e-06
1.62296837018155e-05
4.65023468650608e-05
2.14167377547153e-05
6.89690010479681e-06
7.8815374613656e-05
5.38058649833954e-05
7.84150503769729e-05
-2.40061842623487e-06
4.90039857744327e-05
2.79042221104881e-05
7.16608668889756e-05
3.99192149948225e-05
9.57374791273798e-05
3.67232242694331e-05
4.65416663195623e-05
7.09059469276655e-05
4.65308552918726e-05
7.87632476972855e-05
6.43690533598684e-05
7.15862845391288e-05
3.04087789759791e-05
6.26697766881852e-05
4.28836605644305e-05
1.32035158516057e-05
2.6546945994754e-05
4.81425772491734e-05
5.84214827733509e-05
3.42282431964164e-05
5.87912990561136e-05
6.31171783338105e-05
3.45515877682031e-05
7.45362332815261e-05
3.34428727465002e-05
-3.49582823750643e-05
1.30764021298436e-05
2.48877428845832e-05
2.06854290198841e-07
4.56721742168703e-05
3.10104080903013e-05
3.4509617773303e-05
6.43160780558644e-05
6.76190457085433e-05
1.40141753924292e-05
6.32697636794444e-05
4.31570831573468e-05
1.65675420745715e-05
4.89519232955168e-05
1.41460786336499e-05
7.7885059136495e-05
-2.40882364446692e-06
4.20210915093618e-05
4.31577699048856e-05
3.47354017703489e-06
6.72109763241124e-05
3.83674966867406e-05
2.02355014271682e-05
5.74746421164666e-05
4.00514439083271e-05
1.09587873465699e-05
5.29986246143272e-05
6.65979805056318e-05
5.00389164389846e-06
4.76904340453185e-05
9.54248627570672e-05
4.910164090754e-05
3.17212845347634e-05
4.0001937036723e-05
3.06385993173472e-05
0.000105637954767592
2.18832995758878e-05
4.70304181306673e-05
9.19659731437964e-05
1.78360019588612e-05
1.49862710938706e-05
3.97174938512556e-05
2.35907804363091e-05
1.90003803821833e-05
4.34809892956783e-05
1.53927060310283e-05
2.16571503904349e-05
2.95385405039941e-05
1.41241668771533e-05
8.17239412481281e-05
4.62505094468226e-05
7.79123269059947e-05
4.36256509428131e-05
3.46711258585974e-05
4.25160625021746e-05
2.70396814093965e-05
2.01783742793471e-05
2.77007907644347e-05
5.42312445515538e-05
4.50913214894052e-05
7.92958139132679e-05
4.2543495558419e-05
5.42474644521258e-05
4.07245719261441e-06
5.3412185860006e-05
5.82513187436618e-05
5.72704136280102e-06
2.02916606462125e-05
3.96824512293591e-05
2.34715201060056e-05
4.121404327978e-05
6.41623714887765e-05
4.93481238640865e-05
7.06730746311671e-05
6.71014616570344e-05
4.41721283145891e-05
6.691210606494e-05
5.62622086047854e-05
5.41932364669671e-05
4.20542071616008e-05
4.63522392748677e-05
5.18443120146627e-05
2.90255314805193e-05
2.13737027814605e-05
4.76755990569586e-05
1.86893183929097e-05
6.62306314612109e-05
2.367196646825e-05
2.07447748963238e-05
5.55331356106014e-05
4.98221416296471e-05
2.65462460799146e-06
6.19426904101831e-06
-2.43689231838288e-06
5.72816090225394e-05
5.47379299076216e-05
2.88911638465037e-05
-6.31139670026723e-06
2.95878565559794e-05
-4.00129001972695e-07
2.84423201843671e-05
8.73019455977106e-06
3.95761112893686e-05
3.60416703732001e-05
4.10447775004967e-06
3.19624251947278e-05
4.52041163137339e-05
6.5010827504959e-05
3.12788730665187e-05
5.90587386953953e-05
5.6622366050278e-05
3.94394627054228e-05
7.72841829660454e-05
4.85280666450892e-05
3.4401344574833e-05
5.97723477186942e-05
3.43671703407654e-05
9.15857055030482e-05
6.64915435760498e-06
4.75417595764865e-05
3.69488415701841e-05
4.60580637281627e-05
3.7318143436935e-05
1.29509434881889e-06
6.89831762602551e-05
8.46671393549985e-05
4.89749822246268e-05
6.51572550755287e-05
7.804987706483e-05
3.92213794533976e-05
7.39842473378945e-05
6.09102401666906e-05
7.54133286055119e-05
5.7908549935887e-05
3.83294361495535e-05
4.48225436829824e-05
7.16495768398797e-05
6.32588198112529e-05
7.34364916971345e-05
7.88657043667581e-05
8.31583387565159e-05
6.188395300162e-05
4.99556928233033e-05
3.92216567165877e-05
6.63208940640623e-05
1.4702547308742e-05
4.54420862005964e-05
1.61152760415048e-05
5.28092826794288e-05
4.82868015995342e-05
7.25566178496751e-05
4.75824890719606e-05
3.17929232094455e-06
5.36215262841353e-05
1.2599199867927e-05
2.71782366001477e-05
2.90194690725535e-05
3.66800127937937e-05
5.74663578733072e-05
7.51511471116404e-06
1.48580810868738e-05
5.78294988481202e-05
4.84718908139173e-05
9.37365955216532e-06
4.91588160805645e-05
4.26834297142836e-05
5.6847607322373e-06
6.13382470623187e-05
6.03882267055812e-05
5.12496553732327e-05
9.7551181287595e-05
4.55729098254515e-05
-8.01685385802848e-06
7.84141110428071e-05
3.69333679259647e-05
8.00229080114774e-05
2.12692338215445e-05
5.11747144280254e-05
4.45400106115594e-05
1.9350761087617e-05
8.42454146172946e-05
6.7420537071649e-05
2.4057187312358e-05
4.09245807059418e-05
3.86749865483927e-05
4.27854923573207e-05
3.47440727620147e-05
3.88738039166254e-05
3.28350120147086e-06
6.05956458241449e-05
4.55904045699198e-05
5.30046512869012e-05
1.15608560333407e-05
4.43997926057162e-05
1.99284117609496e-05
2.54215968157475e-05
4.38103220256038e-05
8.94021724703796e-05
5.31781381027726e-05
2.71422066852844e-05
2.19488017896619e-05
5.19067985739729e-05
7.0444335092322e-05
6.09178766158053e-05
3.16509253813148e-05
3.05068200704424e-05
7.58797285275042e-05
6.86109493198807e-05
5.08342162315454e-05
8.26666218983806e-05
6.12201911701544e-05
2.22484941440132e-05
3.84060304576678e-05
7.52001973345144e-05
6.19204901444457e-05
4.89048073228189e-05
4.24664408295577e-05
5.98732098678225e-05
3.34595773793674e-05
4.02692927318681e-05
2.94522045498292e-05
3.37501098312672e-05
5.52745238897729e-05
-1.50583832756731e-05
4.78587456808867e-05
3.56881748292072e-05
2.95974895140814e-05
5.47128418208391e-05
5.7222826833875e-05
-7.55824213091772e-06
8.36997239795275e-05
7.82289365562117e-05
2.38308395882152e-05
2.3155131873393e-05
4.32374448233998e-05
3.50684912103416e-05
-1.52042947549563e-05
4.11807198773222e-05
-9.93559501679824e-06
-7.66851594011431e-06
3.28572461373262e-05
4.32457384361143e-05
2.49371567690968e-05
6.01254872205801e-05
-1.76111207239373e-05
7.2584552299669e-05
3.76637246413908e-05
5.80927542488888e-05
5.80635708167256e-05
6.61769776553951e-05
4.66817410202505e-05
6.53164360862422e-05
6.84076822402008e-05
7.14753178285087e-05
1.97208099851658e-06
1.7996754163345e-05
-7.16186038277298e-06
2.80337575639387e-05
3.02713925958726e-05
5.9357635684181e-05
4.00501190749232e-05
8.08159995011714e-05
7.12231175715193e-05
1.9579045463341e-05
2.54359963039567e-05
7.39435609729166e-05
5.09181658638426e-05
5.17783949236563e-05
3.22085666175014e-05
4.99007364173065e-05
5.74862875817767e-05
4.985551058553e-05
2.82580595646857e-05
4.02536976914784e-05
7.52648371009032e-05
-8.69321971351207e-07
4.30864286630592e-05
4.8159376226782e-05
5.12238991287455e-05
-7.65324532161033e-06
4.19334617045149e-05
5.59991120153841e-05
5.40347251093103e-05
1.19714517935225e-05
-3.6853045995325e-05
-7.25311837634817e-06
4.33577570680348e-05
9.81268566519578e-05
4.63577405991511e-05
2.98671307013201e-05
-1.92896561530448e-05
-1.41871164731813e-05
2.70528521944187e-05
5.28768546082423e-05
3.92084068594189e-05
2.96522803543944e-05
2.61994392106764e-05
-4.09667266225899e-06
6.77891296558655e-05
7.58240049073531e-05
6.20488219698976e-05
4.32786490235493e-05
0.000105874119450825
8.85612575946564e-05
8.94239088222306e-06
6.18035955681263e-05
6.11289875831781e-05
7.03205787864476e-05
3.8757698485081e-05
5.25621806318191e-05
5.42346094872694e-05
0.000106204517010508
9.96552004508621e-05
4.14899868289213e-05
6.98718253108877e-05
2.99863176440685e-05
3.72247486348577e-05
6.2952835082612e-05
0.000102418575767301
4.59616637118115e-05
2.09269113992393e-05
2.51871619212796e-05
2.58405408964806e-05
8.10203560110666e-05
6.52078322468815e-05
2.27124518970571e-05
4.2977586056029e-05
4.54203270738572e-05
2.87201578970813e-05
8.58394488175935e-05
3.92357554403549e-05
7.3743930646771e-05
1.28628040608305e-05
4.34303602716438e-05
2.61879313046628e-05
2.87382842711078e-05
3.60417495450608e-05
3.03434879203006e-05
9.88808519043909e-05
1.72006237079986e-05
1.37164915055475e-05
5.05504150437017e-05
3.00186643602845e-05
1.89264409416404e-05
2.20492318067902e-05
1.54221609483768e-05
2.45575081280588e-05
2.69253011651814e-05
4.4766166422048e-05
6.70505425884577e-05
1.52638080340802e-05
3.81952780862845e-05
3.38599915732712e-05
7.14922467761865e-05
2.06876537191472e-05
4.47730368680825e-06
7.55485713150625e-05
1.19099206159063e-05
2.20922537315904e-05
5.24769540906777e-06
3.61711982139643e-05
6.8213576466651e-05
6.62073745139284e-05
2.80158972022111e-05
6.35765409784182e-05
5.18975477296513e-05
6.71794336120346e-05
5.43657224624288e-05
4.78818562495967e-05
1.34188585790352e-05
2.86228086911363e-05
8.04060185473434e-05
2.28394562132236e-05
-1.26184598001109e-06
3.58941821931066e-05
5.56157147386373e-05
2.41979054381307e-05
7.86586107441749e-05
8.28662120979649e-05
3.0331763558082e-05
3.83293142603865e-05
3.37821791602275e-05
5.13965175929581e-05
7.42622582436772e-05
4.40129031583101e-05
7.00704449556408e-05
8.29688783453576e-05
6.09868485754364e-05
9.39219000999512e-05
3.05520146231218e-05
5.58170578768517e-05
4.58170474612771e-05
8.74996018363368e-05
5.13632880565031e-05
7.54120896662357e-05
8.64908002156699e-05
2.01456567741425e-05
3.88904994556606e-05
1.23390830436034e-05
2.5376256615957e-05
3.48051549535676e-05
2.76053736427751e-05
2.91980084617292e-05
-1.16717587883281e-05
3.6701307483981e-05
-9.53395309587066e-06
4.33646956505477e-06
7.37329005860042e-06
-7.72700273060263e-06
2.00766393346106e-05
7.33890435386726e-05
3.47540638452768e-05
1.18896338340949e-05
6.47997502656591e-05
5.17133462925519e-05
1.40156098293766e-05
4.66484482788066e-05
4.01016789188993e-05
1.07543730165292e-05
1.9908847291176e-05
5.23484547596596e-05
1.55023418075348e-05
1.7022524934002e-05
6.52203311789877e-05
9.06168848489692e-05
6.87318047245864e-05
3.98932566860196e-05
6.3853825868845e-05
5.37569286483238e-05
3.41097656407364e-05
4.13844174936774e-05
-8.89050085381119e-07
1.23515039284557e-05
9.90845394839926e-06
4.93942473429819e-05
8.20439299665567e-05
4.49377393464241e-05
4.74114684680673e-05
3.95820481930428e-05
2.34514350013162e-05
2.60300762567539e-05
5.74904289834946e-05
2.81834454823039e-05
6.43654378434739e-05
2.83225523612352e-05
5.43828948745327e-05
6.94711554202066e-05
3.07384648493094e-05
5.23480299467072e-05
4.44393509923091e-05
2.89299394846743e-05
1.08909139517422e-05
4.36911697658383e-05
6.10920180670748e-05
3.76113710394694e-05
2.88747400190491e-05
5.91329945693226e-05
2.80645648177077e-05
7.83139948389486e-05
9.90202057441823e-05
2.67808486032152e-05
6.56624346897032e-05
2.54884630765489e-05
6.29394819655724e-05
2.29804467640178e-05
8.44801818898712e-05
3.3625053283894e-05
4.05695570750366e-05
7.12164234894592e-06
4.87232496150315e-05
4.03844231991509e-05
4.54101228096184e-05
7.04172661778458e-05
3.78523821347318e-05
5.20952671293341e-05
6.05014118863304e-05
1.03627814037136e-05
1.11661071223431e-05
9.44451672660307e-05
3.82470725011139e-06
4.33268080065129e-05
5.82193763646454e-05
3.54740584600043e-05
6.61449660856849e-05
6.19203346804693e-06
8.87162223080673e-06
6.33259894096064e-05
3.02239856503501e-05
1.33373774076891e-05
8.13307334605433e-05
4.68814379238384e-05
7.97524276702202e-05
5.37951453943921e-05
4.44967245482433e-05
5.55206095967096e-05
6.67236336508964e-05
5.97941891929905e-05
8.41777072087212e-05
5.33777957561842e-05
1.12114430027229e-05
3.79534739293732e-05
2.76700955413045e-05
6.70188690921295e-05
4.76719931908763e-05
2.82410837096945e-05
4.91965635518328e-05
3.61178372527124e-05
6.05903059492588e-05
7.4219262383975e-05
7.021521083583e-05
5.22577665923879e-05
1.40718740695801e-05
7.17845211734062e-05
9.10142759206538e-05
2.04673390164265e-05
2.60661579674486e-05
6.47361822026734e-05
3.26269899610113e-05
5.25671059683842e-05
4.16280601239405e-05
1.9566634194796e-05
9.11254267196536e-05
4.72326571372205e-05
-5.77704432901526e-06
5.65413811309717e-05
4.15819250262906e-05
5.19193614791323e-05
3.00359663589469e-05
1.6650106788688e-06
4.73433780801712e-05
5.23085367262537e-05
1.86548899357592e-05
4.49490094367146e-05
-2.86326663559983e-06
7.35855319579925e-05
3.79730370337347e-05
3.38006022183305e-05
7.57230187409896e-05
1.21264604777652e-06
2.74233198517051e-05
-1.58884036617579e-05
5.16225392498825e-05
5.22963136593589e-05
2.04217327014762e-05
5.42264403344875e-05
4.59464142947114e-05
2.10795528055615e-05
4.57848401299034e-05
3.45506275381564e-05
3.58309032418765e-05
2.1284554172885e-05
7.69547664103018e-05
3.66592819314126e-05
6.85011520329086e-06
5.8820473097128e-05
5.32136992848975e-05
6.81342761515973e-05
4.01419477228721e-05
2.19374806851406e-05
4.95259477878004e-05
5.56904872315721e-05
2.88060629886927e-05
5.67087894077662e-05
6.78005183339379e-05
5.62540224818145e-05
3.59116661838205e-05
2.39265615163036e-05
6.09982995737151e-05
9.29648531447776e-06
6.85753232349423e-05
0.000101864538522018
1.4559262814614e-05
2.49373833060631e-05
6.92246315173953e-05
7.30062292323367e-05
4.01363087718125e-05
1.93908911468199e-05
3.95254426483955e-05
6.5068337594882e-05
3.10304031750591e-05
3.49509235730385e-05
5.80056104603806e-05
2.86445683372733e-05
6.55380559819589e-05
2.353816191286e-05
3.02646589434474e-05
3.88574969894596e-05
1.08309204145679e-05
8.69755173618203e-05
2.80612152132123e-05
3.70263141000591e-05
9.74618278790421e-05
9.13171084395939e-05
6.04643544066921e-05
4.73012049567349e-05
2.18957774050853e-05
1.68123434377767e-05
6.19281228582868e-05
1.95286016014095e-05
7.69896376613257e-06
2.19840427966474e-05
3.84113860731928e-05
7.40986654675999e-05
5.09701403208089e-05
3.04030236232149e-05
7.99865750647791e-05
3.18602522233713e-05
6.30958116951086e-05
4.35351703546645e-05
6.11640935912896e-05
6.06577392325556e-05
4.48864460129102e-05
7.64206886796746e-05
0.000108563579030654
4.46422842689892e-05
4.95487343083119e-05
3.13538185524287e-05
3.89134971642641e-05
4.39047293300538e-05
1.59422675574974e-05
3.11006288479114e-05
9.8887711083096e-06
5.00399608601357e-05
3.93214955436317e-05
1.18552581240055e-05
3.22055757880195e-05
6.90205430176029e-05
6.81547201180032e-05
4.76370097921307e-05
7.63255622959551e-05
2.01620585895598e-05
3.82421988645701e-05
4.93519651910221e-05
6.11812670979318e-05
4.6075183611768e-05
6.29383369210631e-06
5.52793436173594e-05
5.04491093700943e-05
3.89276615303532e-05
-7.45108138323661e-07
4.82248492240183e-05
0.000111529752846579
4.32418461842276e-05
4.24000032996731e-05
5.89198029654042e-05
3.86352019355119e-05
2.52386961196429e-05
5.36280873696987e-05
5.14796854105801e-05
1.98885188579597e-05
2.97562865027003e-06
4.59285837341402e-05
5.58220656797495e-05
5.78459662184147e-05
2.66759495220064e-05
1.37520923305088e-05
6.3260251796387e-06
6.33051904008319e-05
1.31192123894178e-05
5.82806072499324e-05
3.09759142795831e-05
1.13721134783708e-05
4.64850894659944e-05
1.78962699276473e-05
3.17248459299467e-05
4.93058134313372e-05
4.15465545580318e-05
3.58484122869243e-05
4.87094787110667e-05
6.29739626483523e-05
6.30107642117372e-05
3.48595384194539e-05
3.0181126918816e-05
1.55000358920051e-05
6.2490544156315e-05
5.53985985039466e-05
6.4337926707937e-05
-2.3103281165071e-05
1.53720457595748e-06
3.66043668321339e-05
2.20300066950635e-05
8.43431553634581e-05
4.59935525007306e-05
6.677265429453e-05
5.28375422658899e-05
4.54723693288524e-05
4.03174308619413e-05
5.2547467999063e-06
4.56566259961271e-05
5.85290742314431e-05
3.57968109828005e-05
-2.68299318714022e-06
5.05100250975164e-06
5.20917271089405e-05
8.27891263022845e-05
3.29471829183367e-05
6.54205678593511e-05
5.05014666411702e-05
4.83270942855509e-05
5.26180621530681e-05
1.28858928155714e-05
8.10348360940197e-05
1.64138121891651e-05
3.94519983152895e-05
6.13855306960196e-05
7.29000291375e-05
2.07934274728668e-05
1.80356802451347e-05
7.9502865619684e-06
2.67136253404903e-06
5.92481309832517e-05
8.21132945585266e-05
7.24961230625293e-05
4.35488671229546e-05
3.4775340628463e-05
3.08995480055529e-05
5.60721371678447e-05
5.15577699525306e-06
3.28169346528564e-05
3.24440651633336e-05
4.79420304979572e-05
7.64213405048508e-05
4.35549095199525e-05
2.67791310098787e-05
1.1265236522317e-06
4.98442027640613e-05
4.0933115755493e-05
2.88985925521222e-05
9.78605635436227e-05
5.71967551836035e-05
1.53190153366464e-05
7.24104615701813e-05
4.42828041616256e-05
4.16991667617277e-05
7.03181145828404e-05
3.87559101488885e-05
6.69324990340606e-05
4.59973662616714e-05
5.00260501880743e-05
3.8905037419535e-05
8.8932968411273e-05
5.58296339986832e-05
7.31159358688136e-06
0.000107266943195288
1.32511488198778e-05
3.0937616079145e-05
3.9686648174433e-06
2.04919530095267e-05
5.96857905222354e-05
2.18161335815905e-05
6.30202204012825e-05
2.74964317682813e-05
4.27686985120361e-05
6.53187969632781e-05
3.19422728196068e-05
3.83285359770325e-05
6.27754859209104e-05
4.93174528275396e-05
6.13665553375782e-05
2.82034319554539e-05
5.78424606545649e-05
3.68676508112105e-05
2.75427255392801e-05
1.02926830116947e-05
7.88122466664651e-05
-2.51021343899378e-05
2.03422207611339e-05
1.61297434745481e-05
4.00292923188805e-05
6.29503936092467e-05
6.92649730951934e-05
6.8336281682584e-05
4.52846804675878e-05
1.30406577070963e-05
6.35557046884557e-05
3.79522147879415e-05
4.32159782073492e-05
4.4513356311306e-05
6.71341220327584e-05
4.96736955995809e-05
4.68194166810443e-05
2.85962128331604e-05
1.92456908596338e-05
1.09310687534801e-05
1.06598481046776e-05
5.76118248731658e-05
0.000104245242975379
3.98439630654725e-06
1.13649659971771e-05
-3.80107493361278e-06
9.39724417290876e-06
2.15875311179675e-05
3.99284687790966e-05
5.55611369595134e-05
2.30197676346102e-05
5.27070774782222e-06
8.44789848448657e-05
3.68097477315632e-05
2.77197720023994e-05
6.92054772734335e-05
4.54054935602692e-05
4.6656200878903e-05
1.52432761050058e-05
3.65279577565838e-05
5.25153196164938e-05
0.000108773345112331
4.12531581401204e-05
5.16014974475453e-05
4.49940602504182e-05
3.79443988452746e-05
-1.42658368597506e-05
5.24891073526631e-05
-1.30642918719856e-05
6.10249131592444e-05
9.88467491094227e-05
2.78168913623838e-05
3.01853295832907e-05
1.97178068207993e-05
3.24141639610392e-07
5.04693410488481e-05
6.96441012926844e-05
5.09830227588768e-05
4.91506424196295e-05
3.49445571170281e-05
2.12988419014799e-05
2.90451669615999e-05
1.82125956043419e-06
-6.36282578404658e-06
5.33558442166238e-05
1.18045063799374e-06
3.71957534739146e-05
3.97917327339682e-05
8.71181234634602e-05
1.8724339430807e-05
3.33288015478324e-05
5.61944261734e-05
3.22347540238076e-05
1.12549487128877e-06
2.43276841357148e-05
3.09192789742534e-05
8.53579818764374e-05
5.71684844052388e-05
5.9136823872406e-05
3.78309454112244e-05
6.47994953623819e-05
5.32375842103393e-05
3.06141018094037e-05
7.20166807595282e-05
8.71801356432002e-05
1.66532308447927e-05
3.57061113238641e-05
1.31935324110791e-05
-4.21358014253153e-07
2.72106050943662e-05
3.83760715569043e-05
3.54324646210891e-05
2.48273484209453e-05
1.20380771330504e-05
3.14962631804332e-05
3.09279811072708e-05
1.13199621576212e-05
2.53223445262664e-05
3.44591332546795e-05
1.88740713730422e-05
2.83914636454179e-05
4.57035545486046e-05
3.33131443945536e-05
-3.29768038804826e-05
1.75995933862532e-05
3.81624699515326e-05
5.17883185917069e-05
5.42090056565324e-05
4.54557989439475e-05
1.76804816881121e-05
3.31617495442971e-05
2.30034353164428e-05
1.32136573552403e-05
8.22782220373645e-07
7.77033004079364e-05
1.98090225475316e-05
7.52010970116318e-05
5.91807130311497e-05
4.21325804340625e-05
6.51650069233436e-06
9.27344271531665e-07
3.14632847162816e-05
4.97958490534787e-05
6.29370691556127e-05
3.31093155521245e-05
7.49688426056214e-05
1.55054528230477e-05
4.93375998324027e-05
4.21140177373133e-05
2.19076044959654e-05
2.20925933893371e-05
4.96217643137216e-05
2.84480947564463e-05
4.85379285744165e-05
6.35028012642053e-06
1.89211794952215e-05
6.69956499022738e-05
8.96676326417404e-05
2.84136575544065e-05
2.41521068468694e-05
2.90408488436637e-05
1.63233385979888e-05
4.9673168791126e-05
1.49452465845064e-05
2.51222730816159e-05
3.26093650117754e-05
3.24091151002116e-05
3.52903836712158e-05
5.58279668787787e-05
2.76365935243216e-05
1.89293195983246e-05
5.15634817038738e-05
-1.02956303742834e-05
5.46892019428021e-05
1.98528110067597e-05
1.98236461311332e-05
3.44399138589906e-05
7.09736471310064e-05
5.24477598593305e-05
9.92263631480655e-05
2.96701456910409e-05
8.21485637620905e-05
3.68384074049622e-05
7.24912560587493e-05
5.15045118145764e-05
4.89322388929914e-05
4.64260892686391e-05
6.01705389080462e-05
3.25593912717086e-05
3.86670606472563e-06
5.53057434993724e-05
5.32561136327253e-05
5.84273783541029e-05
4.38843254603855e-05
4.23577994773436e-05
6.99828021705072e-05
1.26202510205977e-05
1.11942164723022e-05
3.6208089060132e-05
4.64887231882656e-05
3.65755141206546e-05
5.68285822556282e-05
3.72011900305004e-05
5.04993181034874e-05
4.48362452143314e-05
1.08852179772394e-06
7.10421263608996e-05
4.67815623345562e-05
3.45508216836783e-05
3.01832548793931e-05
4.70978493844421e-05
3.64318696966785e-05
6.62141853165322e-05
2.07222593815029e-05
8.20908415221994e-07
0.000109127453981342
3.47797260275554e-05
8.36833093859342e-05
1.85977643212129e-05
9.05230837893742e-05
1.61254122762673e-05
1.14727007638586e-05
2.79842277324732e-05
4.57665954685593e-05
-2.13033963781976e-05
3.10745247376072e-05
5.93798534551359e-05
8.25126314652457e-05
1.50209136425498e-05
4.26644512327964e-05
4.89238310558587e-05
2.58475014703259e-05
2.6209118556632e-05
3.10780733817227e-05
3.07787118185566e-05
6.29359235179947e-05
6.1236772591537e-05
4.29152320729204e-05
-5.08690590127535e-06
6.02639650204208e-05
2.58191230408731e-05
4.58806302331197e-05
2.57491239559407e-05
4.80229519268004e-05
3.9888648928286e-05
8.43358119685549e-05
4.23131922013816e-06
4.27492882669238e-05
-1.99695024592139e-05
7.71279202613446e-05
9.44957528218305e-06
2.00911652315872e-05
1.45116085153842e-05
2.40920983533215e-05
8.01024358021082e-05
6.93073724681606e-05
4.12461254310065e-05
5.65374328068172e-05
8.32682846763658e-05
5.84116638754097e-05
7.26658210982707e-05
4.27089170029274e-05
7.1446341009855e-05
6.41661306450081e-05
8.32904410135322e-05
2.89717441845147e-05
7.04152513168287e-06
5.37148321557957e-05
3.68295446034913e-05
1.21762943506152e-05
6.39152583824752e-05
2.9789489009588e-05
5.95454558488603e-05
3.24697426928903e-05
1.55510600837089e-06
3.90260348854997e-05
1.92307002116285e-05
3.23022332475633e-05
1.97630043423513e-05
6.1945855316534e-05
2.10106418496662e-05
1.95586700740396e-05
8.55508798734054e-05
2.16521030545795e-05
5.52436422768376e-05
5.06108445021831e-05
3.56894724002362e-05
7.56039219151432e-05
4.11214085982709e-05
4.17130762485557e-05
1.41705572913948e-05
6.45791112932408e-05
1.53193494504984e-05
4.04075414359187e-05
6.81199763919593e-05
3.99986932511698e-05
5.95749692547431e-05
8.7836295195552e-05
4.52429402794143e-05
8.14259728521398e-05
5.41246936005338e-05
7.41344053943514e-05
2.652902392793e-05
7.88856924417063e-05
3.46940313956014e-05
5.78057722694315e-05
4.79170466043745e-05
7.12151476651576e-05
7.03706110309794e-05
6.17860404556232e-05
7.36738676940892e-05
1.06598882413429e-06
2.99173261266722e-05
4.14214782885338e-05
-3.25418279981841e-05
1.83699259112933e-05
1.5747088630315e-05
-1.92003251135011e-06
2.86227130063518e-05
1.88967291314484e-05
6.63870325177422e-05
4.03565985735379e-05
3.6373038693283e-05
1.136953149908e-05
2.22201202443315e-05
5.8252728079304e-05
6.43346864754168e-05
-2.51984412881755e-06
4.0298007552395e-05
2.76631532248447e-05
5.17575021405159e-05
3.62458138871306e-05
5.58003706148266e-05
-1.1455357123677e-05
6.20163596520988e-05
5.3413674356224e-05
6.96694926842603e-05
6.25700981344528e-05
7.79667090246215e-05
7.05601831991303e-05
5.6793025540301e-05
5.32449454239898e-05
5.71033324898177e-05
4.89606611413563e-05
4.30643758175031e-05
9.54378313265171e-05
6.89024405462021e-05
6.21367589267573e-05
5.36182595682427e-05
7.1469988322586e-05
6.58230617945324e-05
8.80403104291335e-05
4.42635208777402e-05
4.03034371109347e-05
1.32084612098677e-05
4.44238025956724e-05
-1.62240528341454e-05
3.51851239178902e-05
2.13548101272484e-05
4.69112348233583e-05
5.73276467943803e-05
4.25902187595023e-05
3.01394948083324e-05
1.53414399982596e-05
-2.52043116415156e-06
5.97883099427945e-05
0.000112623344975119
0.000109657762068616
4.80655955445297e-06
7.77234731945087e-05
6.10574702681188e-05
2.4863576306151e-05
6.98383424243706e-05
6.10385944742263e-05
3.9145400715308e-05
7.7485895683344e-05
2.23756293586946e-05
7.87802000353532e-05
4.20842378843989e-05
5.88710931815295e-05
3.56503507905701e-05
5.19368929045583e-05
3.64033841848304e-05
5.01978768508363e-05
3.54853273167442e-05
5.76465090399175e-05
7.09449826234185e-05
4.10053366998872e-05
1.33793812175498e-05
3.62420413702035e-05
9.75630439232843e-06
3.00154540224225e-05
4.43245459445079e-05
4.17993469209868e-05
6.17997216578802e-05
3.49043432435309e-05
1.73508197634729e-05
1.76796668669308e-05
5.12330993583126e-05
3.81043527414071e-05
4.0175724885209e-05
3.46993563469648e-05
2.89066117311722e-05
8.43742176016467e-06
2.1695937799612e-05
7.24280131386511e-05
5.28516051653512e-05
4.24637526791465e-05
4.15674495510658e-05
7.11494882328505e-05
5.75725440997919e-05
1.69962001434682e-05
6.56910112150436e-05
3.24080851819728e-05
5.16204093661241e-05
8.0184850359462e-05
5.23005514348229e-05
4.67418883747707e-05
4.26291793193801e-05
0.000104908326093877
5.04445348233244e-05
5.48946628499365e-05
0.000108762217806604
3.61463347257739e-05
2.18688399371292e-05
4.51860997574337e-05
4.27718101649721e-05
3.5322855878502e-05
6.52767999013837e-06
4.79082976588076e-05
2.58412248855985e-05
1.28290498093245e-05
6.65406355518913e-05
5.91615445335396e-05
6.58479074517314e-05
2.03263186825913e-05
1.56326129680607e-05
1.17378158096507e-05
-7.58225176974453e-06
3.2490566574092e-05
2.31895932556375e-05
4.72536870400981e-05
8.02080936081578e-06
6.01860515508183e-05
6.61166214533181e-05
0.000100031399410719
4.60145833189701e-05
7.04029730580048e-05
4.61672084018075e-05
4.0965796036992e-05
1.24122725931206e-05
4.7534659818525e-05
5.48829038837846e-05
4.13276034261686e-05
1.48684872013485e-05
6.42307350430351e-05
5.50004333277701e-05
7.04795866526424e-05
-2.78209338016611e-06
5.05391000867736e-05
5.40500091087529e-05
4.46958702594301e-05
2.5871633547533e-05
1.16978639129431e-05
-2.42475812586086e-05
5.77250510883326e-05
3.255682848189e-06
2.95967809674658e-05
4.06820289826279e-06
1.41051111173538e-05
5.03921963509554e-05
5.02828989107501e-05
2.66164473337178e-05
4.59239544742065e-05
2.53236393767739e-05
1.94282300427518e-06
5.43336390363932e-05
6.4911544717548e-05
6.04145432037954e-05
6.80423001622653e-05
6.9631090824705e-05
9.89457769145514e-07
4.92960013803894e-05
5.56696152660377e-05
5.6397564000319e-05
5.38477379453719e-05
8.73770509648332e-05
5.7601854793872e-05
5.42412412170992e-07
1.3908569972148e-06
5.04478189121325e-05
7.77336268848133e-05
4.02863775946456e-05
4.93421543764866e-05
8.45992444942979e-05
5.12989959691504e-05
6.49285724384154e-05
5.20611336151561e-05
4.54297833616613e-05
3.67244598182855e-05
3.65608760211847e-05
3.81916855814853e-05
7.70932551445337e-05
4.78204994558916e-05
2.86107320853143e-05
2.13045191796436e-05
7.20259261092419e-05
3.14123728495102e-05
7.026657886123e-05
1.30291404718766e-05
2.99282291615271e-05
4.0416458325882e-05
6.74597253226478e-05
5.39072669768804e-05
4.87669919755289e-05
2.23742586575501e-05
-7.71825199736422e-06
6.58249647510034e-06
2.60378163013541e-05
8.80416604801817e-05
6.06551540577381e-05
6.74689691699613e-05
3.04654550672789e-06
6.48506449911516e-05
4.24867914302262e-05
2.88226666532021e-05
1.98204064739481e-05
4.48989958214028e-05
5.63905616370923e-05
1.87060837468003e-05
2.79708131371098e-05
5.03520748175441e-05
6.48811508791428e-05
5.97116643840613e-05
2.87584371972531e-05
2.58702956867309e-05
6.52981000956957e-05
6.6500561050069e-05
2.91862141380505e-05
2.49973840884884e-05
4.47171018763416e-05
3.10930998549598e-05
3.33405206958923e-05
8.09105905076095e-05
5.63112637245668e-05
-2.09708008889229e-05
1.7147572967397e-05
6.35318716995981e-05
3.28500173661486e-05
7.90212263531101e-05
1.04757400694076e-05
-3.78582519680925e-07
-6.90161482626234e-06
5.75082733260196e-05
5.57897669120231e-07
5.07326597123461e-05
0.000102480508487962
4.73906994378575e-05
2.97170221036327e-05
2.23863527965511e-05
8.84552798349626e-06
4.28035944312125e-05
4.46695309410047e-05
1.56753439162027e-05
3.94643129002638e-05
2.32931718374074e-05
2.786636472445e-05
2.75757261652038e-05
3.58299719506074e-05
5.06010131527283e-05
4.70339773983121e-05
4.00845107104435e-05
3.36720751390285e-05
2.61026563354134e-05
5.34179915972259e-05
4.70560785741853e-05
5.43267534627984e-05
4.15124530645901e-05
1.03256382505574e-05
3.24575856135382e-05
7.08537759244118e-05
6.28705699676888e-05
1.57164674668976e-05
5.37451611405317e-05
2.52819203200875e-05
9.60600886690956e-05
2.45162818841573e-05
6.72666073028721e-05
7.23463337868696e-05
6.1753418043022e-05
8.22317395301674e-05
5.04407612996914e-05
5.5410853706744e-05
7.51707657538035e-05
5.87238769164773e-05
7.13892089374803e-05
4.59872231010377e-05
7.65676733196662e-05
4.4224626385453e-05
3.50158221529291e-05
1.08485845792733e-05
6.98238025167622e-05
8.14593060242203e-05
6.58555693798175e-05
3.2055361339057e-05
-5.12858603450278e-07
4.87236856352474e-05
3.65087261265807e-05
4.85654449915349e-05
3.14923123603701e-05
5.084844418489e-05
1.52188969402688e-05
1.38440634785166e-05
3.04167562637635e-05
4.0778513897533e-05
3.58910622761873e-05
4.07371866639222e-05
3.68772444918327e-05
5.69513513977032e-05
1.130250723057e-05
4.31717320611755e-05
4.7487516195871e-05
3.08497443096728e-05
0.000102814196543295
6.13662928426255e-05
6.18136394575091e-05
2.86199188320487e-05
9.90617350727742e-05
2.42859803705163e-05
5.09120331954974e-05
4.25476728913938e-05
3.15258933926699e-05
7.81058419378711e-05
4.03456577229362e-05
5.45179268203973e-05
1.38748450692908e-05
7.09927252629187e-05
5.85899918526538e-05
4.77367723049301e-05
-2.11256587245138e-05
3.45437737278335e-05
3.70935161105132e-05
8.25165319741766e-05
4.10327489563837e-05
1.31185878447882e-06
3.20001745025302e-05
6.39370748874336e-05
4.23471451019083e-05
4.09243606171248e-05
2.12215992220379e-05
6.00150952916952e-05
4.00858830824144e-05
3.23982773900418e-05
6.466793397164e-05
4.93239684229055e-05
8.41677808503465e-05
2.39989841816268e-05
-1.02933535324572e-06
2.17805643244329e-05
3.19358338482572e-05
7.48949380070937e-05
2.46719511913116e-05
2.63292780270891e-05
3.96767324931215e-05
6.09637545274227e-05
1.11245326493477e-05
0.000106057524353031
4.74474828369637e-05
4.98505936453359e-05
4.64890373257711e-05
8.2451751775717e-05
7.13171381676717e-05
1.42319297846197e-05
6.69146105819133e-05
6.2158467242808e-05
-2.4186051398048e-05
8.97602873055473e-05
5.09027574141689e-05
8.16754781764295e-05
2.43358050213993e-05
2.79401364717812e-05
-4.44628709445873e-06
3.18199148089249e-05
5.28144881473047e-06
3.42365570108814e-05
8.00555639735912e-05
6.21751689971818e-05
7.40052723426905e-05
6.42258444703833e-05
4.50269118000411e-05
5.08902244414343e-05
8.06066924513463e-05
2.51030850239183e-05
1.5937837318386e-06
3.45583702768657e-05
3.83601755959017e-05
1.35033067310149e-05
2.19639486308527e-05
0.000109375045297693
3.92330930143471e-05
4.05246803014563e-05
6.59111064724772e-05
5.7041240908877e-05
1.63639544566e-05
7.09743574238726e-06
4.13942576459316e-05
4.90451478258627e-05
3.77472386063554e-05
7.30233465874072e-05
1.35078331199174e-05
1.37260715373002e-05
6.57266206027046e-05
4.42080170175065e-05
1.88638616813571e-05
6.50737079821882e-05
3.7866121642281e-05
4.0424875785087e-05
3.62088437326297e-05
-7.90774535840286e-06
4.48757166906764e-05
1.93373794228095e-05
2.03603961976915e-05
4.74433300212269e-05
3.76539528973557e-05
5.46182507942515e-05
2.80036927077782e-05
3.12370629760895e-05
8.85900628487976e-05
6.87301122750329e-05
3.64109381676835e-05
6.21962321745185e-05
7.76008092026678e-05
2.1828105183928e-05
3.30678156622292e-05
8.34414789267874e-05
1.7556138149022e-05
5.43066336320007e-05
4.65126719947102e-05
6.15229264951852e-05
4.23635125357191e-05
2.56804045182595e-05
2.67800545228922e-05
4.61407604003885e-05
5.86604885161277e-06
4.29372640028986e-05
3.88204461282183e-05
3.31862892383259e-05
5.55161982182823e-05
2.26124118681516e-05
5.76767058662754e-05
6.8616414059447e-05
2.50424692725746e-05
3.57105095233941e-05
6.46016098879824e-05
6.48585085049775e-05
2.67891135126878e-05
7.5422187661255e-05
7.29073870551185e-05
4.27780175649238e-05
8.48066119940876e-05
3.20556210355459e-05
2.32794700241482e-05
4.5017421037571e-05
6.19010054366658e-05
1.82634209777518e-05
4.20454450961571e-05
2.96281447496634e-06
2.35152767392836e-05
4.02971971565082e-05
2.12512606385032e-05
1.36224045811065e-05
3.00021920640856e-05
-9.82631211213908e-06
3.61387013901795e-05
2.08515247562704e-05
1.67482462215961e-05
2.26645266655354e-05
3.88782439611161e-05
7.01546325483955e-05
5.65584866407024e-05
6.22077961421906e-05
4.4951790965231e-05
9.75295984386409e-05
3.48341477952629e-05
5.91329399438347e-05
5.43474281513282e-05
2.61291296241587e-05
2.47039922262931e-05
-2.6546841442296e-06
3.8573661019789e-05
5.92982787730088e-05
3.25150514873097e-05
1.09964641296177e-05
-1.27236381362306e-05
3.89131237797021e-05
4.88184547379381e-05
1.63943063544421e-05
8.43174672083464e-05
2.44337024831634e-05
3.01845619108102e-05
7.83089287633681e-05
6.71737717349221e-05
5.8423581380126e-05
7.05227148523777e-05
3.16679657245451e-05
4.00249743958978e-05
3.29666504651275e-05
3.55132078728603e-05
3.79350744253187e-05
3.73380233481234e-05
3.4684719329411e-05
6.64592428251836e-05
-2.44988411523345e-06
7.6471610426537e-06
-1.28515144454566e-05
3.20270624356147e-05
3.65770633276912e-05
4.68451040851932e-05
2.40142991987551e-05
6.07647360123736e-05
7.87382571606517e-05
9.66300597408871e-06
9.7573612018261e-05
4.49770336325764e-05
3.37928415488088e-05
2.93388837296053e-05
6.16544304673754e-05
1.20563225530231e-05
3.60666988573787e-05
1.85673440243028e-05
4.58712726694279e-05
5.04643012067797e-05
2.14863548531519e-05
8.11838090250917e-05
4.06636187201861e-05
4.6538884957763e-05
6.3933530123428e-05
5.80633029152173e-05
6.37494980085434e-05
5.61206164871224e-05
5.34362646601322e-05
3.98533884406822e-05
5.75574466024098e-05
6.06993202832721e-05
2.30428572973329e-06
6.92035022476179e-05
5.0411082989701e-05
9.32110617567099e-05
-1.33229905595102e-06
4.37481801861338e-05
9.26679362025785e-06
2.35766047960015e-05
4.8971753028112e-05
4.68743189814656e-05
2.79898419931386e-06
1.31776407105854e-05
7.95343591516826e-05
4.35291017460668e-05
4.64331095712317e-05
7.24291238318832e-05
3.96694482264592e-05
6.89879637073519e-06
6.51549479549355e-05
2.43681574289994e-05
5.55365338761211e-06
7.30213631542552e-06
6.64524634063309e-05
2.86479215320019e-05
5.81559143772261e-05
2.25198888341993e-05
5.39365658671095e-05
8.33424872670335e-05
4.56412838130084e-06
8.04365256652893e-05
5.744954274079e-05
7.76903050578702e-05
6.66249608085244e-05
0.000120985786020487
6.45594340645648e-05
2.84220004905886e-05
9.22550538607574e-05
8.04840784893028e-05
3.1315667011608e-05
1.14873174508918e-05
7.41077059494405e-05
3.72607130673052e-05
2.75440362204838e-05
4.74371655721572e-05
-1.63102935409731e-05
5.50855241090073e-05
7.3658037110548e-05
4.72160296674127e-05
4.35593945127973e-05
-3.77265824405763e-06
4.48835586779989e-05
2.99065595382937e-06
6.4466876936969e-05
7.37306687297719e-05
2.02747876712605e-06
6.74732652265709e-06
3.886478163065e-05
6.92001197377558e-06
4.90459429915605e-05
4.14486097043778e-05
3.38848128447262e-05
3.36260887128385e-05
5.53428158705655e-05
5.86733133742418e-05
4.44460109458829e-05
6.37202777463872e-05
4.17054156414177e-05
1.8911176813429e-05
6.97782394481677e-05
6.10896285720297e-05
3.29692270529763e-05
5.77350056733645e-05
5.32105051199208e-05
3.39417040323907e-05
3.24204222094816e-05
5.11650802947555e-05
5.56078793506158e-05
6.18671871050004e-05
6.77270410037882e-06
4.24183103477466e-05
1.60012217959995e-05
5.47890663591553e-05
6.35153423795941e-05
7.02298604831559e-05
3.81022155336656e-05
2.62130027583759e-05
6.90154815257831e-05
6.47504443205314e-05
5.03863352442611e-05
5.6282167488561e-05
1.99179389031619e-05
4.14019096814745e-05
3.90152761411295e-05
5.86127340873388e-05
1.49649219578556e-05
3.36981858572938e-05
4.98960206087657e-05
5.29564092399551e-05
4.64615905754031e-05
5.35807641620813e-05
3.82244042720165e-05
5.15749885659367e-05
2.35375976641529e-05
3.27617556508703e-05
3.90847555812353e-05
3.81441627052799e-05
4.15241190777615e-05
-3.36819095110924e-06
8.68116096781073e-05
5.79272920298384e-05
5.46131235376334e-05
1.07753498856408e-05
-3.76501380732436e-06
5.96605376753119e-05
5.44022786652442e-05
2.70821664222986e-05
2.31468171872999e-05
2.97462079465298e-05
5.13765561052406e-05
6.95195550843469e-06
5.01380902822804e-05
2.38553930533369e-05
3.48851195758087e-05
4.88039585651239e-05
6.26820377982925e-05
5.59795472633822e-05
9.13204359285894e-05
4.80294102072023e-05
8.57648451992067e-05
3.16151699750639e-05
2.33823703176937e-05
8.09813547636274e-06
3.7234537850511e-05
5.93853565379957e-05
4.06099699177164e-05
5.52306961520369e-05
6.76799558357794e-05
6.80161184274796e-05
4.09520948195479e-05
-2.41331520443413e-06
-4.15668104619927e-06
5.46526547368535e-05
6.3138539058514e-05
3.45678859237272e-05
2.03990585241731e-05
4.36146394212779e-05
2.18899581778433e-05
1.62312339437593e-05
6.1010829956801e-05
7.24077347020385e-05
3.77807526837692e-05
-2.4161422584359e-05
4.01610949425557e-05
1.64276292468099e-05
5.8051694371711e-05
2.53780094165257e-05
4.59926723275667e-05
6.04131203452816e-05
4.13190248475713e-05
5.34579552481111e-05
4.31258388291693e-06
3.89695810068914e-06
4.43027137361708e-05
9.45446753498049e-05
9.0415225562672e-05
5.56943973789033e-05
4.62644072947119e-05
4.56491366338688e-05
3.49244812264595e-05
5.61628390780084e-05
4.20454274980453e-05
3.60407462866605e-05
9.931849081178e-05
2.20801293381847e-05
1.15389340126067e-05
6.99330012867332e-05
6.7934471791793e-05
2.65454170006177e-05
8.5532920730671e-05
3.789527207483e-05
7.21478686624501e-05
3.6164599118709e-05
8.79805936239728e-05
6.66748568299417e-05
8.84750970014293e-05
5.19826593305708e-05
3.17236554000152e-05
4.67904589932004e-05
6.17882002322771e-05
8.39002404505131e-05
4.72918970695711e-05
3.60528104272791e-05
8.54778300836632e-05
2.90631766675388e-05
4.20386937087553e-05
1.45881062665074e-05
2.79249986517323e-05
3.14112424890635e-05
2.03380601708181e-05
4.17461408606357e-05
2.58288281513814e-05
4.46891594266062e-05
7.57321281449731e-05
4.64938130466697e-05
4.72498515162955e-05
5.81874148065933e-05
4.71578062177688e-05
3.82610521362636e-05
4.06879743011662e-05
2.55174009794038e-05
3.02535268791742e-05
6.0613077620372e-05
1.18458694904486e-05
2.27255979287959e-05
3.3082485882151e-05
3.2558493411827e-05
5.99156045553699e-05
4.05428092131704e-06
3.92098969886031e-05
8.49640985847575e-06
4.74470843349042e-06
5.19648319815035e-05
6.22468730162373e-06
3.16994359490979e-05
8.43097638464711e-05
2.76181884846151e-05
8.65461944015726e-07
2.18293031121729e-05
1.20576295675254e-05
6.1503309747865e-05
1.53638645988502e-05
5.45346445719421e-05
8.57355859474222e-06
5.00195850842466e-05
3.65981158180211e-05
5.73632609560985e-05
8.75701805419548e-05
3.96301118118664e-05
3.48559116199144e-05
2.80516614166606e-05
4.41822779240913e-05
2.9434959075198e-05
1.83458179862155e-06
3.37375321280141e-05
1.47775025543803e-05
3.63494221504237e-05
5.88641881049463e-05
2.00770343676366e-05
2.93140754281876e-05
3.81481027431422e-05
9.32844046616057e-05
5.09705371368139e-05
8.32277563126013e-05
6.39152652657168e-05
8.40370215350482e-05
1.50411270586849e-05
4.15946722233818e-05
7.01042030142351e-05
4.17398302777028e-05
5.78319242934574e-05
3.46402019070709e-05
5.89095601869993e-05
1.84231624387027e-05
