# Supplementary material for: Research on computational propagation and identification of mine microseismic signals based on deep learning
Source: PLoS One. 2025 Oct 22;20(10):e0334641. doi: 10.1371/journal.pone.0334641 (PMC12543183; doi:10.1371/journal.pone.0334641)
Supplement: S4 Data — (ZIP) [file pone.0334641.s004.zip › 000100700000187.xlsx_0.txt_24.txt.txt]

3.24660197413975e-05
5.27550473926411e-05
-3.20610717991354e-06
5.1344643719625e-05
5.26911559279737e-05
4.24070805487021e-05
2.09774287564395e-05
4.39258902456688e-05
3.42990732760958e-05
2.40864687456425e-05
4.0490325080091e-05
2.02657900091949e-05
7.98678636415457e-07
2.49994312060754e-05
3.80203463577979e-05
3.63725540927809e-05
-9.09641829181621e-06
3.7915413521774e-05
-1.35968974517884e-05
6.45646684056858e-05
2.77797958655033e-05
2.51228477689262e-05
3.41455466843637e-05
2.21499670748094e-05
7.56904667458494e-05
2.82455404655945e-05
3.23133021206188e-05
2.54094580686228e-05
5.0321348227985e-05
3.48199269340053e-05
7.93713323917666e-05
-4.98491903829457e-06
6.28183099547533e-05
3.80893808537115e-05
3.95728909504425e-05
3.79701029386886e-05
3.73707350447217e-05
2.88259479190913e-05
1.95697783277461e-06
5.23449886864984e-05
1.48048462416254e-06
2.63837408222385e-05
3.25677335975969e-05
5.97886855444091e-05
2.53981444848578e-05
-1.14777767271885e-05
5.53459166042477e-05
-6.91526614964832e-06
3.31251097276122e-05
2.18529591255936e-05
2.91047490143233e-05
4.02361173417193e-05
3.76632224718076e-05
1.38872368537718e-05
6.5792223522564e-05
2.89346906596216e-05
7.88792287373226e-06
4.56215585953432e-05
5.49721765404577e-05
0.000101336470339018
6.56796980548623e-05
0.000102042441756266
8.03004713506704e-06
3.07446795558545e-05
-1.64594722979489e-05
6.70833706901193e-05
9.78508465024255e-05
3.87061531823748e-05
3.7578786699771e-05
4.90577249209819e-05
4.97816512277822e-05
6.2825533176331e-05
5.96130023977296e-05
3.37847382408016e-05
5.46148618898565e-05
6.25647380193294e-05
5.68603357855735e-05
4.64238508274575e-05
2.50151427952091e-05
6.75482221759155e-05
4.12205968544626e-05
1.28723024575218e-05
7.95382747099363e-05
7.02929611197081e-06
-4.70430232465938e-06
1.08563802171405e-05
4.58138903144762e-05
4.07772693195005e-05
-7.4985732460481e-06
1.39319328142384e-05
2.98147947071341e-05
1.40978036908873e-05
-8.94333963207357e-06
2.24724859959857e-05
1.43400454724379e-05
4.97727852142385e-05
1.71799580191105e-05
1.12381244112894e-05
4.52050727830329e-05
6.58850041903328e-05
6.35898299121384e-05
5.47489072753904e-05
5.94081981790837e-05
2.10145838781638e-05
5.06748819567897e-05
7.06364854189563e-05
-3.35915099090576e-06
3.63802911001133e-05
3.36287608948769e-05
5.05746840863943e-05
7.76387299639168e-05
4.06460569078492e-05
3.59745192670592e-05
2.15105257200575e-05
2.37993452834549e-06
-5.0351767488542e-06
3.54275440904885e-05
6.14888565660931e-05
-1.07633343250405e-05
2.29352001854618e-05
2.32491721077558e-05
5.61142773300625e-05
2.09720256929184e-05
1.24344732868079e-05
2.19452896508269e-05
-2.29346628993597e-06
2.84359792215865e-05
2.91501799348133e-05
5.64700303207494e-05
2.66861915470794e-05
3.65208592099271e-05
5.02258839881381e-05
3.73675911769817e-05
-1.48789993832505e-05
2.53599419943787e-05
7.00000051797372e-05
9.32568966994296e-06
4.30030852939638e-05
8.93077021198595e-05
-6.39707620267367e-06
1.52111047544278e-05
2.97201752605371e-05
7.48224626867237e-05
2.18095183852382e-05
2.03510564410379e-05
3.42238436566371e-05
7.39979211003554e-05
6.17516688794261e-05
3.83997756441651e-05
4.14920862578667e-05
2.78433617107601e-05
4.54507528811037e-05
3.29091660360435e-05
3.98192483617263e-05
7.0809161919562e-05
5.65167572282859e-05
2.48973212452017e-05
4.97496735660028e-05
6.35935928702066e-05
5.68858605557803e-05
3.25595294915766e-05
6.55921447310846e-05
2.20426815278661e-05
5.58271808652849e-05
1.78027490704329e-05
3.84258135128767e-05
6.03112716663899e-05
3.18104149878429e-05
5.60302390642269e-05
1.64937778236114e-05
3.76119194505052e-05
4.2176558055234e-05
6.5713362506048e-05
5.8306762463459e-05
4.34034453487341e-05
6.17666769834941e-05
3.56964473283477e-05
1.11152835075174e-05
4.64641566493762e-05
4.43213462280946e-05
6.58836928422725e-05
3.15796814718255e-05
2.9133863976865e-06
4.78795733621358e-05
3.17897200695484e-05
5.07545925862544e-05
3.38446276492176e-05
2.74863938045593e-05
5.91429367430056e-05
1.99600458254555e-05
6.52925868053611e-05
-5.6203345221709e-07
2.17302638978762e-05
5.71917763992487e-05
3.92795017248218e-05
3.79458595862591e-06
4.89870770653009e-05
4.75390120297047e-05
-7.56125974021485e-06
4.34117419078229e-05
4.14283502845527e-05
6.8475682573327e-05
6.31648863187445e-05
8.50044965329345e-05
3.97344078486047e-05
2.7278934753716e-05
1.61673316527694e-05
2.04721353845499e-05
1.69534924398437e-05
1.67766937802741e-05
2.6808458041479e-05
6.60269954883639e-05
-4.99507845497524e-06
2.78978378366466e-05
3.12779594122534e-06
0.000101856948275195
6.07462880082806e-05
5.11908654857146e-05
3.03281473077408e-05
3.88015916006805e-05
3.47987621086669e-05
6.54986964230741e-05
2.29843718957904e-05
7.28659664583542e-05
3.52030993404568e-05
2.76251508697171e-05
5.34520532727601e-05
4.4239566522985e-05
1.33688928132508e-05
4.77502417148764e-05
3.96094135370061e-05
4.20700028721882e-05
4.40413352527815e-05
4.17334009234306e-05
6.06295973323466e-05
3.18045287191114e-05
4.67188407734709e-05
2.45620565863527e-05
5.58893853863462e-05
-5.11038757554853e-06
5.06750896693907e-05
3.43221375495903e-05
3.83377779619775e-05
8.89227062841724e-05
4.76963820961582e-05
1.07045584814523e-05
5.96611413785755e-05
7.60294145694559e-05
5.82368116569641e-05
5.19212971452259e-06
4.22513164060812e-05
1.92369162424576e-05
4.36091100691157e-05
1.74881013690551e-05
5.36395020047733e-05
2.33294856705812e-05
2.6766476079767e-05
1.64641102762751e-05
5.90541400617055e-06
5.24907890742939e-05
5.40275503785559e-05
6.68384797243867e-05
6.02622904080294e-05
2.73073979053935e-05
5.74960713516032e-05
5.07654835669955e-05
-7.84515138910204e-06
1.41433448935763e-05
5.10137425682616e-05
5.2580091026139e-05
3.00959136411574e-05
7.53030303754819e-05
1.43701403076424e-05
8.97179435199915e-05
6.52408436520811e-05
3.37189030582213e-05
3.88696250000402e-05
6.1382941272198e-05
2.25222170273063e-05
3.41058480400177e-05
2.12963861323973e-05
1.01282077411842e-05
3.94673495509775e-05
3.01322127776825e-05
6.32884428038104e-05
4.69262250463124e-05
7.71842246839687e-05
6.26020682975556e-05
2.45456939626459e-05
6.28862100510997e-05
4.16307761388897e-05
5.8669063048176e-05
-4.40099182917809e-07
1.57944623396621e-05
7.45406346242137e-05
2.62244559262991e-05
3.1621198554177e-05
1.67605258991136e-05
2.05985579486192e-05
2.60035996236759e-05
8.13311441617416e-06
2.20566448657226e-05
5.88886311542001e-05
-4.4027784797972e-07
2.5193260774545e-05
7.71834715524882e-05
6.73553157479411e-05
5.55903357192169e-05
1.12476298011965e-07
3.63246160618626e-05
2.86630674692416e-05
1.84940533889649e-05
3.80596342928738e-05
7.42556692575968e-05
8.08696659206109e-05
7.38940632735907e-05
4.07344889430677e-05
5.54027125160819e-05
1.69524478962637e-05
8.42317095533902e-06
4.53017435283971e-05
4.02748973710117e-05
4.03720104528905e-06
1.11691993843927e-05
9.63645782405302e-06
4.9936066146927e-05
2.58486742288478e-05
5.45066476567768e-05
1.03572251006068e-05
1.80703776154035e-05
1.25231419258462e-05
-5.19382089843994e-05
5.5527895374622e-05
-3.06665015097803e-05
2.56899209639188e-05
2.61315694669864e-05
1.7566566283645e-05
2.64147811864364e-05
3.15610588115626e-06
5.81450081865423e-05
5.81280903711804e-05
1.59262529482471e-05
3.88611055116511e-05
5.17066684672987e-05
-9.0934615139141e-06
8.92240453275793e-05
5.36442596309193e-05
8.05547027020057e-05
2.03349895879908e-05
5.15533318321818e-05
1.45443390379462e-05
9.64441662572035e-05
0.000112799378508027
5.13466305452057e-05
6.59806767150326e-05
-1.30136737249262e-05
1.00198771682493e-05
2.90964763363411e-05
4.62552347302928e-05
3.20815944343193e-05
2.88811798965865e-05
4.60216006686446e-05
5.65514646962183e-05
7.47949362087036e-06
4.42761278944872e-05
6.45195204459184e-05
1.88204051068011e-05
1.04783030095819e-05
3.61166936774438e-05
4.94296322014194e-05
3.94267888426044e-05
7.50596786772508e-05
6.15265943626787e-05
6.06187202582492e-05
1.5916238257864e-05
5.36563124628656e-05
3.67018584254366e-05
-2.46109485457425e-05
1.00170681109563e-05
3.59003971942616e-05
3.63463367951545e-05
4.05616875588803e-05
3.69391408235908e-05
7.31411899843141e-05
-1.43432369851278e-05
3.50774580448861e-05
2.97585811601667e-05
1.41319152955372e-05
1.02353870195788e-05
1.7734654659777e-05
3.89254188492402e-05
2.06021501573057e-05
6.66717792094304e-05
4.96987529363876e-05
7.23638178936078e-05
-2.29773654352336e-06
4.14253671771276e-05
5.33074838556902e-05
7.08634376052897e-05
2.76001376604781e-05
5.33430899074888e-05
3.24693573260351e-05
4.4517241393922e-05
7.34570777222426e-07
1.91000767388813e-05
4.07119985934436e-05
7.23772062615103e-05
2.71730407303878e-05
5.08263379046462e-05
-8.28693990937382e-06
4.07927089348128e-05
1.69927487092507e-05
7.3262345874216e-06
-1.7947679076138e-05
6.75705241213104e-05
2.12760873676639e-05
3.28728302115735e-05
5.87242955844146e-05
3.18188812490418e-05
3.78776518427923e-05
2.69670805426179e-05
2.74261798808172e-05
6.68961092699834e-05
3.53403376443232e-05
7.76358594657558e-05
5.32932594151763e-05
5.82835336385227e-05
8.74293692271079e-05
5.40585394180694e-05
6.65920216617544e-05
-1.11538874275771e-05
6.81765187199107e-05
5.66401633164346e-05
8.39426685841221e-05
7.88955914163932e-05
5.66594008492525e-05
5.745551904742e-05
9.77417119740007e-05
5.9736074419176e-05
4.33920293788318e-05
1.89109421779909e-05
4.30930356054279e-05
2.83427838219047e-05
3.28615577571877e-05
5.26009963292708e-05
2.18981258432216e-05
3.13922306096004e-05
5.02124135560126e-05
5.59456497067232e-05
6.02347173538988e-05
4.86600286155639e-05
1.57475112633206e-05
3.70561443587924e-05
3.60355398505313e-05
4.41995821080293e-05
2.74708097212135e-05
2.71150811408742e-05
2.82705689050264e-05
5.09899456431403e-05
1.91526205808938e-05
3.2488863021905e-05
5.8097068176214e-05
4.21520058527148e-06
1.78430045754756e-05
5.75222974327641e-05
5.97677941084276e-05
3.14132989196628e-05
2.55142198793444e-05
2.62172562010105e-05
5.3978625202512e-05
6.01985362085995e-05
4.77514634333325e-05
6.02491048892903e-05
5.35689178631703e-05
7.42011481913464e-05
4.61465410514693e-05
-7.6767477493661e-06
5.43077579288799e-05
1.61500005021909e-05
1.70673760918115e-05
4.58021704164711e-05
4.86344927922208e-05
6.60220402340332e-05
6.86769836857437e-05
7.27281320036667e-05
6.80780604297886e-05
3.00890984805341e-05
5.88435169818183e-05
5.05377832295949e-05
2.74978899690098e-05
2.5229070078938e-05
7.8294796516151e-05
3.78212830506161e-05
2.47015431462808e-05
2.33727649307825e-05
6.2500177759567e-05
4.56094835281786e-05
7.06945367298023e-05
5.29699652078026e-05
6.54921409574054e-05
1.34090423457734e-05
2.16438692110702e-05
4.48071903795661e-05
2.72807562007145e-05
2.35817604251311e-05
3.13780308043872e-05
7.59952101483383e-06
1.91424344338966e-05
-4.20733163339451e-06
7.49507285933441e-06
2.67527589375146e-05
3.1562361339132e-05
5.5693050535546e-05
2.70038275678026e-05
3.28137513842399e-05
4.23809295458183e-05
5.23843889830782e-05
7.95494815434773e-05
1.37339620406156e-05
5.01395260625773e-05
3.73553808732381e-05
3.24957632217875e-05
6.31538918144587e-05
5.22022530861776e-05
3.47708182624357e-05
3.40377448034693e-05
-2.38296393578192e-06
7.1132888751711e-05
1.87695967364349e-05
3.59669808897023e-05
2.69895488309216e-05
1.20636008772391e-05
2.47281915029087e-05
2.59313247777858e-05
9.33841231071814e-07
1.35161555472227e-05
7.76797617440811e-05
3.08647891491455e-05
1.20238337953655e-05
-1.38700050682379e-05
3.16955023488435e-05
4.80366050558884e-05
6.69797928262775e-06
1.78831814477237e-05
6.75051024379331e-05
9.36343214110962e-06
1.19898540545633e-05
2.98435146209454e-05
2.84466524079885e-05
2.40071065722736e-05
3.30026462986585e-05
2.18524650905687e-05
4.47705774785459e-06
4.03002956250087e-05
4.3231212052534e-05
3.13308668555509e-05
6.50805635506315e-05
6.62767741817583e-05
4.72155872011298e-05
-2.01799832729135e-05
3.32496927569029e-05
1.12176798478369e-06
3.13869670462024e-05
4.20595294531338e-05
4.8920873863935e-05
6.53853847126224e-05
6.26635210880154e-05
5.02378542435881e-05
4.25571955150558e-05
2.31959873839983e-05
8.14462244505894e-05
3.50388955903199e-05
8.60723648202049e-05
1.30953125169892e-05
5.92220191771582e-05
4.05438526546396e-05
4.69678422686742e-05
4.38602595397711e-05
3.49231866306647e-05
6.95064202924053e-05
4.98154761526441e-05
-2.28025367851644e-07
6.867064860723e-05
2.93295990274237e-05
2.16173541760215e-05
5.92495928547473e-05
2.78591669092346e-05
6.07932603440537e-05
1.70511079303607e-05
3.17806856022696e-05
1.11342946302917e-05
4.31548616168412e-05
6.29770014039542e-05
3.9136769801134e-05
5.62502506586018e-05
3.37562915576285e-05
3.03100724563073e-05
5.57797895856553e-05
4.919215914976e-05
2.50291070432193e-05
3.55009383488336e-05
4.9438281737998e-05
3.37394033159259e-05
2.61380342638718e-05
2.45725100915884e-05
4.86045988803222e-05
1.3804562454705e-05
3.80853544499803e-05
4.15686220120845e-05
-9.34409161633206e-07
5.50872623324125e-05
5.51191561297309e-05
5.59331408654084e-05
4.15523400752022e-05
5.07279195196655e-05
3.21656817627522e-05
1.36315647728653e-05
6.15820038197105e-05
1.11669936700936e-05
-1.25956247593128e-05
6.83391640083026e-05
2.53628866252932e-05
6.65217697323552e-05
4.29259318669472e-05
3.00968891191307e-05
3.4757949968333e-05
2.80828555192148e-05
4.64508760537659e-05
3.12681439681079e-05
7.06130393606581e-05
5.2645176512302e-05
6.15742864879567e-05
5.97676517562917e-05
4.81846006187252e-05
7.50079188041293e-05
3.36150747605085e-05
6.59007886929563e-05
6.04577502946201e-05
3.96059316034572e-05
7.99990165696012e-05
6.20734040465497e-05
5.50902976279942e-05
3.40472750816555e-05
4.68487599666401e-05
9.00797933245521e-07
9.44546631150843e-05
5.22693532556097e-05
5.91226711928541e-05
1.392255962906e-05
-6.03425725597364e-06
3.06718052760447e-05
3.15529692331649e-05
4.24728713597105e-05
4.75868622988724e-05
2.0000826345654e-05
5.05486665210594e-05
4.11484466042851e-05
6.18106633446906e-06
4.48245583875098e-05
3.09117592307199e-06
4.0592823265417e-05
-2.78482435451083e-05
1.67743382063291e-05
3.47333381647317e-05
7.3698243202451e-05
5.72673227099309e-05
-6.69021343793147e-06
3.01173297195916e-05
2.08004267457207e-05
6.08175506277993e-05
4.04006325297328e-06
2.76574599530725e-06
2.84159221193284e-05
2.02702942814836e-05
7.12085141423777e-05
6.31990581370095e-06
9.13681802588302e-06
4.7905091711543e-05
8.89161052374486e-05
4.33406104679062e-05
3.33024049707863e-05
2.65598707875185e-05
2.42869081124644e-05
8.14993828204857e-05
2.37932145982805e-05
-2.30508035242913e-05
3.45179487023154e-05
3.80133861164966e-05
2.25073565018687e-05
5.46663180113673e-05
5.2042104557304e-05
7.3055431684712e-05
1.43153815225702e-05
1.55745846580785e-05
1.01941841628403e-05
2.18780391391865e-05
5.55491856206921e-05
3.05308970219531e-05
2.91732302332261e-05
-1.10445066469722e-05
2.55169244190208e-05
5.46508422351441e-05
4.15207604901798e-05
7.80224051193732e-05
3.70781270796007e-05
7.51580969551024e-05
4.95281967038035e-05
4.35953183345866e-05
1.11558931906623e-05
1.82316203788587e-05
3.66385218138299e-05
7.92696752909264e-05
5.09852767540712e-05
3.60181142233053e-05
3.83054859642955e-05
5.15860729909341e-05
3.20350636795269e-05
6.58896264801475e-05
3.33510968325444e-05
3.30292303178329e-05
3.83687058990965e-05
5.83975931484279e-05
3.62960224778211e-05
1.1761035427196e-05
3.38919061947188e-05
3.48509379638761e-05
2.32385414114148e-05
4.30634537875911e-05
5.34770647865204e-05
5.74016339431482e-05
1.83760314430191e-05
3.8940342743926e-05
6.95758685028986e-05
5.36422647041507e-05
3.64476502512377e-05
4.83241572478706e-06
1.80021266783758e-05
2.75448339747145e-05
3.42599763824709e-05
8.16890549551555e-06
1.80000261300818e-05
5.58657834427217e-05
4.88511244105395e-05
4.98675332222555e-05
2.47402137094763e-05
6.44967353645212e-05
2.35595909310459e-05
4.65676482914348e-05
5.40420955926271e-05
4.76759025962213e-05
-1.95082260800108e-05
5.45140083351014e-05
6.21379240824436e-05
1.95393713540758e-05
3.75077580797071e-05
2.88847576321937e-05
3.47197895567605e-05
7.21995790959604e-06
5.79878966781524e-05
2.51660161094582e-05
6.10870775279116e-05
5.22789314334663e-05
5.98343219478069e-05
5.33187841534202e-05
6.14069780687242e-05
5.90999197796895e-05
3.53159132571148e-05
5.07690607664814e-05
3.36948960002562e-05
2.98206106543058e-05
4.65171101755183e-05
3.33739911787839e-05
2.32709718293802e-05
6.89517090557493e-05
-1.54317601861988e-05
3.5428745874352e-05
5.55112701264506e-05
-4.06005801604684e-06
1.96852961506954e-05
5.90540545870862e-05
5.84257848411846e-05
2.08175454100822e-05
3.55299654499328e-05
1.42140395948734e-05
1.34235695297757e-05
8.82710633743794e-06
9.09293470404784e-07
-5.61659455527262e-06
4.60818404273028e-05
2.34549326351885e-05
2.5728819465299e-05
4.49018560517492e-05
5.30923357371355e-05
3.85557402685508e-05
4.46104552686461e-05
3.77056253543246e-05
9.56465499236336e-06
-1.43031372167709e-05
7.54041108054139e-05
2.40626910005749e-05
2.360300619068e-05
3.40609047521987e-05
9.0438860355285e-05
2.45701667445294e-05
6.3294169755774e-05
5.16373443436216e-05
3.53963497235725e-05
3.41983907349966e-06
3.56237015238028e-05
1.28117814766841e-05
6.9447846749933e-05
3.59244001878706e-05
1.03679154799594e-05
8.64209786733742e-06
2.68778570566922e-05
1.33798174770645e-05
6.08437188338156e-05
3.18191468674383e-05
6.10869640640232e-05
3.18557774316311e-05
6.80044333983265e-05
4.568934075513e-05
7.69345006795205e-05
2.44213407174834e-05
4.93758039783399e-05
3.95918804534724e-05
-1.21598988926002e-05
5.08595342225806e-05
3.99013629103894e-05
3.00376932442095e-05
5.39226747260753e-05
1.53250436378209e-05
3.53976754841083e-05
1.52130980065937e-05
5.9683939254309e-05
8.21516197682353e-06
5.70135387697676e-05
3.92993136353802e-05
5.72321880454983e-05
3.41752743324464e-05
3.74449638826488e-05
5.25458363450282e-05
3.65000909399874e-05
6.31648929972005e-05
7.62147482331679e-05
3.49197538333e-05
4.22834664259493e-05
9.79673452871788e-05
2.70052846696927e-05
1.37710810956103e-05
4.0526665037095e-05
4.2187180538233e-05
4.80568928215719e-05
5.64839453177684e-05
3.21984293290342e-05
4.97429582786973e-05
4.97723246364944e-05
4.23645865351415e-05
3.62337898686245e-05
4.70129437185346e-05
2.97914817188342e-05
4.43389655319653e-05
3.39971692070643e-05
6.84198682240773e-05
6.16904757171794e-05
1.52185519429476e-05
6.40058296558393e-05
5.76160941716137e-05
1.44351036687571e-05
9.51119109663903e-06
5.07941337146747e-06
3.86239871023623e-05
4.42909117129241e-05
4.32021273757972e-05
2.38770243463917e-05
7.61968331306152e-05
2.54741261019849e-05
9.7339173968266e-06
1.96541964915072e-05
1.44596726052253e-05
4.28930852987248e-05
6.5262392910946e-05
5.00392778035477e-05
2.01981042908871e-05
2.39892151082531e-05
3.54756866814939e-05
3.21079403440517e-05
2.62831462448904e-05
6.60540257233507e-05
3.91744247652691e-05
3.85963856639793e-05
7.90097326967298e-05
6.44539451301039e-05
4.51906128330464e-05
6.50193925784967e-06
4.01935371940169e-05
2.21529448548174e-05
3.96148809546229e-05
3.96228480577595e-05
2.48811925738477e-05
5.68951008724493e-05
3.224217492518e-05
4.91266286977075e-05
4.24678756401658e-06
7.05457336147476e-05
2.29445092071609e-05
2.76377405547505e-05
6.89167955775899e-05
2.07533593310229e-05
3.62107268778367e-05
2.58269180289146e-05
6.22866091452297e-05
7.18313484969694e-05
6.13838825454485e-05
4.40603361997575e-05
5.93648318999466e-05
5.4007121116593e-05
3.04818005519761e-05
7.41147304647796e-05
7.69013069625265e-06
2.4200140217273e-05
2.44965820821616e-05
4.09406317445382e-05
1.81306455988573e-05
3.0867607754262e-05
6.09984770548431e-05
2.79277497257235e-05
4.095039389275e-05
6.60256024589492e-06
3.20761925265986e-05
0.000119233374675538
3.60696971719635e-05
1.86349354480547e-05
3.95183572081341e-05
3.62130602681653e-05
2.72593126970949e-05
3.56348602212905e-05
7.6807688462591e-06
4.72833888785119e-05
5.53302355232695e-05
4.82298081931467e-05
6.90278339163686e-05
5.74488901449129e-05
2.13336528140348e-05
2.2273636101768e-05
1.10635050964225e-05
2.84119527332697e-05
4.25151458258425e-05
4.00288739440169e-05
5.70598822526935e-05
4.93006517606012e-06
4.14730540088545e-05
5.2858331415491e-05
6.45192026460271e-05
3.67264872139268e-05
2.12848229308909e-05
5.08064206803738e-05
4.18970809428e-05
5.7572495556077e-05
1.88381649728078e-05
2.93488027362051e-05
1.38637300086772e-05
3.82004795724234e-05
6.15215622823074e-05
6.90045858306228e-05
5.88463685723256e-05
9.71555985752759e-06
3.81209001452797e-05
1.11134350828442e-05
4.98050944947406e-05
3.8975601070209e-05
8.60863970923141e-05
2.95908418688732e-05
6.01640479524818e-05
3.55805859100229e-05
5.89298397962913e-05
3.50988788252294e-05
5.17656944164451e-05
2.97904269660796e-05
3.39523840422124e-05
6.06627791149092e-05
4.10939108162827e-05
5.81125844662289e-05
5.69996436288682e-05
3.68739658412283e-05
1.84889307494147e-05
3.19928384570169e-05
1.58253265687741e-05
7.93974955339297e-05
1.88446398403593e-05
2.53017816746853e-05
4.62446012397307e-05
6.09585629013722e-05
7.01544220738548e-05
2.65495590098056e-05
3.53955147288822e-05
5.09948018646182e-05
6.12988269013731e-05
3.89694466678274e-05
8.3564517577359e-06
3.88292682991902e-05
5.1832887273507e-05
2.33821839488236e-05
4.77362607432647e-05
4.52425867060523e-05
2.18474316427584e-06
5.06816431374963e-05
6.12449477356128e-05
1.86636102355785e-05
6.73756809494215e-05
2.07144066441275e-05
0.000107391733798556
5.91859024213118e-05
1.8050662121475e-05
4.74871078157405e-05
2.90540843842203e-05
4.75611280075661e-05
3.98288557709914e-05
-1.24911152052025e-05
3.11592503731599e-05
2.64799100056573e-05
7.3265282809462e-05
1.41456833168244e-05
2.20799027929489e-05
5.81171612202224e-05
4.68539151845722e-05
3.60965424199934e-05
3.94101345409127e-05
8.07778164961061e-05
1.00838614429226e-05
2.30807887889297e-05
-2.55697884831491e-05
1.77444794655976e-05
3.25115731616371e-05
2.03087146366707e-05
3.3199891879205e-05
7.18672666048704e-05
5.38681855158174e-05
3.86922348645024e-05
-6.48587231647437e-06
2.95546433960748e-05
6.2186096264204e-05
4.28377699443164e-05
8.7921748593718e-06
8.41544719502187e-05
3.59077251797508e-05
-1.10559922000708e-05
8.46647828143057e-05
6.70379380549093e-05
2.76973313264979e-05
3.24588527502652e-05
6.83411557613183e-05
3.98035845408545e-05
2.05060737913201e-05
4.50034397364508e-05
9.31382632789623e-05
5.12272252746362e-05
6.14747239986896e-05
8.47709165752351e-05
3.37075852110765e-05
1.8770582557912e-05
5.76519899885264e-06
2.09755756117403e-05
6.49483883424144e-05
5.27840357888805e-05
1.71460053130939e-05
2.24202019413793e-05
3.31778281029493e-05
3.16061008132982e-05
3.64794768854686e-05
5.08329712422015e-05
4.6433241698704e-05
3.21043762824126e-05
5.7330649606992e-05
2.4961399628451e-05
8.3274473709371e-05
2.15846262360688e-05
1.54817277624444e-05
3.69932655573686e-05
7.43805015731935e-05
5.83234139204128e-05
5.83530012287891e-05
5.08790585799913e-05
2.91117707276452e-05
6.7928550750431e-05
7.09265003089157e-05
6.84171263687508e-05
6.6394799217944e-05
4.09738450157863e-05
3.08408639565454e-05
2.77970360174376e-05
3.40744591825967e-05
6.19551826621323e-05
3.73875501483306e-05
2.62268418840254e-05
4.01325372119828e-05
2.15005168680578e-05
-3.73729663103515e-06
2.07574131018658e-06
7.15724650440195e-06
2.98197379765648e-05
8.04924728971758e-05
4.05080437222279e-05
2.32576142542366e-05
4.49788777507834e-05
2.58921393361935e-05
7.21935916019648e-05
1.75311094915249e-05
5.2103473934338e-05
8.08110833529963e-05
2.66226418150027e-05
1.15239553520466e-05
4.41263313516424e-05
2.31863043612987e-05
6.3145513237885e-05
6.07577197559115e-05
1.45456298750809e-05
3.27612205592095e-05
5.42280951355677e-05
3.32587736225451e-05
7.46235938207577e-05
1.33662542766394e-05
5.53603345586139e-05
-1.49236996041184e-05
6.58057678334266e-05
4.69068128587647e-05
3.95064732212086e-05
4.77099713208677e-05
3.37680338803214e-05
5.92172267951578e-05
3.94026089710155e-05
-2.44138222034134e-05
8.34363469322799e-06
3.16405220134431e-05
1.16713228985136e-05
2.3796876636933e-05
3.78489353486559e-05
2.00210742280021e-05
6.40592229931451e-05
3.66714994030501e-05
1.00948250507405e-05
9.37779137400441e-06
5.32598497648149e-05
2.80506926510205e-05
2.86801196015484e-05
-2.08046892869941e-05
5.18036860487702e-05
7.46997368996658e-05
2.78236543032998e-05
2.15189743449927e-05
2.7765094197778e-05
7.76981740608713e-05
3.38299940017607e-05
4.98995583877454e-05
6.03004317865213e-05
2.90272157108893e-05
3.73337806067295e-05
6.48291042729628e-05
4.86759281270305e-05
4.1567616732812e-05
2.06449639855707e-05
5.98132963226784e-05
8.08997824043869e-05
6.29840040639157e-05
6.98894531926026e-05
3.38779162226741e-05
5.54940911973047e-05
1.67300823846715e-05
7.63022237388015e-06
6.31749321799979e-05
6.1905244245396e-05
4.31111936402839e-05
8.80659435179227e-05
7.08531427785446e-05
6.42086535647337e-05
3.72919416930027e-05
4.56695382800078e-05
3.76240428148844e-05
2.10773714506761e-05
3.53870776723306e-05
6.39011831937472e-05
4.82101185295024e-05
3.60205489874904e-05
3.88877748042621e-05
1.36143994740117e-05
6.11081416783064e-05
4.41364845646694e-07
2.17493171053202e-05
3.22296730765365e-05
1.27803075804576e-05
5.61690718005836e-05
5.16769666509144e-05
5.95494387946416e-06
2.69017448939481e-05
7.34136831057679e-05
5.20214813118707e-05
1.21982168492244e-05
6.12156409684588e-05
3.60501117134372e-05
8.36418926059999e-05
2.30938174449208e-05
4.32916944293926e-05
6.67212171572643e-05
-3.07391079243025e-06
6.12221100137826e-05
3.99081901512667e-05
-6.54169019678853e-06
2.30973098541658e-05
7.19543764975246e-05
1.70642509926424e-05
7.44773046355784e-06
6.01296797317684e-05
5.14144013933092e-05
5.21114798977139e-05
4.26948633285063e-05
4.00904820919879e-05
3.45111237196886e-05
5.19356784025357e-05
4.26282227457545e-05
6.41989520127711e-05
3.03146013253434e-06
4.52959346530879e-05
-7.9674474906002e-07
5.86741484658019e-05
2.721505306436e-05
4.60064418400243e-05
2.71027863538093e-05
3.85574017268004e-05
5.18699880619846e-05
3.85061656229638e-05
6.7119633139679e-05
2.18438269520165e-05
5.07063905175639e-05
2.40550275671621e-05
3.50064568415812e-05
-1.66668522702978e-06
4.25351679391898e-05
4.35375836032068e-05
4.60986635312918e-05
1.30476842463611e-05
5.43248828609003e-05
3.71166770936419e-05
3.96523099974687e-05
3.70491199510808e-05
4.73871864057408e-05
4.50344233403694e-05
4.14820969912995e-05
4.63397603924853e-05
3.26360209127633e-05
9.40280847973832e-05
4.70395977344442e-05
2.09992991730666e-05
3.61096280148491e-05
3.55783245425126e-05
2.77916700598556e-05
1.12955245776779e-05
3.18767593198e-05
2.72186142423823e-05
8.46378281852397e-05
2.83447943759165e-05
5.65052830251084e-05
1.2600855303566e-05
3.13325796412777e-05
2.61311108317155e-05
4.32396440634775e-05
4.08741858673526e-05
3.86994905751439e-05
2.5720288340483e-05
1.44326335916083e-05
6.4718929431262e-05
3.45054876175949e-05
2.82717812787308e-05
3.55768451344437e-05
2.56218594075302e-05
2.88306846750674e-05
9.13200334947562e-05
-2.13672431470151e-05
4.0330777079903e-05
4.0211043052401e-05
6.16134208789026e-05
4.71556378332812e-05
3.46758836474805e-05
4.1129261127931e-05
7.56381012459094e-05
8.1521877815239e-05
4.68043064402409e-05
5.97914940353309e-05
3.10738518913067e-05
2.82156317681255e-05
4.33186065233509e-05
2.623608120005e-05
3.9401336697376e-05
4.8479809258754e-05
2.40611721459599e-05
1.24455380835132e-05
5.09119632123372e-05
4.62811738611506e-05
4.49041131499454e-05
2.87647728419684e-05
6.57576252124096e-05
1.74705509157434e-05
4.40844229754347e-05
3.09553024923628e-05
6.30355380533186e-05
3.85707320008103e-05
4.66937725673543e-05
2.55704103200678e-05
1.33025432839711e-05
3.56728993449017e-05
1.49156203698504e-05
2.5639048245707e-05
4.54347643726743e-05
1.93996959554103e-05
3.6223500094417e-05
7.23496628950061e-05
2.82065503375461e-05
2.33582082144948e-05
1.94152089687399e-05
3.53691211962721e-05
4.75263857419499e-05
3.81150320667733e-05
9.54670738160647e-06
1.98778550983754e-06
8.26710624141615e-05
6.35640509640864e-05
3.26628831814175e-06
9.68318569497133e-05
4.70178196862002e-05
5.97611465385495e-05
5.48934037690034e-05
5.88743900280174e-05
1.72859416427209e-05
3.36840146980848e-05
5.00697884314308e-05
5.93768215340608e-05
8.92218427699927e-05
6.94866264095828e-05
2.53812933633727e-05
2.38768190762788e-05
-1.04094084798763e-05
3.62747164033036e-05
8.76147218517534e-05
5.05361811641215e-05
3.4538152112528e-05
3.6733435376792e-05
3.36252395543883e-05
2.93258934406404e-05
8.70472813835484e-07
2.36908989518946e-05
2.90721512690972e-05
1.74467806890642e-05
5.94298058822101e-05
5.60652233078441e-05
2.76425871603215e-05
1.56218246422165e-05
1.96254905893815e-05
3.36634850223121e-05
1.20025104115586e-05
4.38019077073012e-05
2.68299854590426e-05
4.34774463358495e-05
6.69424327804455e-05
1.12373272329468e-05
5.77331330841635e-05
-1.15547666252318e-05
2.61353375596779e-05
5.96918455967941e-05
3.82661807445013e-05
2.7201191813444e-05
4.18565147520147e-05
2.69552328544697e-05
5.06473187870854e-05
3.97255313328671e-05
3.55434479742979e-05
9.53739860875758e-05
5.11959419366323e-05
4.18096215818421e-05
8.19334749566341e-05
7.21678242189747e-05
4.98977817320983e-05
7.31400724343755e-05
4.5168621297908e-05
4.67697514357689e-05
6.07162448445093e-05
4.00555946686902e-05
4.49167163728782e-05
4.30083441296633e-05
2.79238149279184e-05
3.50236050612783e-05
2.82814884118027e-05
3.76241412612409e-05
5.70878529811265e-05
3.38495446267182e-05
2.0746818325494e-05
3.18422391314358e-05
1.68347546115928e-05
4.31707875090083e-05
3.20026459976993e-05
1.54964809233363e-05
5.90845901059998e-05
2.36775481575376e-05
7.46139703355285e-05
1.99248753210361e-05
4.50142401242929e-05
-2.85230040142142e-05
-2.84848056798533e-06
3.25673431223563e-05
1.67305086652761e-05
1.4898803014378e-05
1.2437962982869e-05
6.13758440085462e-05
7.87830209991044e-05
5.30837631868185e-05
1.68479036702765e-05
3.46001622366595e-05
2.9130857644678e-05
4.83344014184572e-05
9.47371699803876e-05
6.21492372888106e-05
2.13930889270462e-05
7.28117933010017e-05
3.61562374161017e-05
4.08433090067438e-05
1.48854904661864e-05
1.60257796993881e-05
6.53838635275802e-05
6.6956193001384e-05
2.63165726856914e-05
5.97396876766385e-05
3.34915364791718e-05
8.97901172127511e-05
2.71980061125547e-05
5.24021442899507e-05
7.45976268758137e-05
8.17056710957029e-05
4.15440145994048e-05
5.86503657946614e-05
4.23793314176344e-05
2.43270895218541e-05
2.22699269028561e-05
-1.09244723541543e-07
4.6161574637289e-05
9.61418551404662e-05
2.68479946502819e-05
8.96066131871026e-05
4.93640456165652e-05
4.66934415496024e-05
5.51336949491006e-05
1.01252925085495e-05
7.89215047454411e-06
5.08506367169857e-05
3.09068972850895e-05
4.71507966135147e-05
3.61375593321897e-05
-1.28559548366065e-05
4.00288985563505e-05
6.81515789135291e-06
6.25101264760566e-05
5.45689396246921e-05
7.20252887706317e-06
6.50057183029132e-05
0.000104812961402058
2.45769604235861e-05
3.53738806731381e-05
5.58471876192055e-05
5.73781483431429e-05
4.09092382124896e-05
4.77107937830816e-05
-1.67545648465594e-05
6.11786167472817e-05
-1.05107673984028e-05
2.4814154045114e-05
1.43254662870896e-05
2.21292680067848e-05
3.15713940260269e-05
2.97895366230491e-05
3.78527780588196e-05
2.81724171970122e-05
7.86266763390862e-05
2.46352703010353e-05
8.13079307153825e-05
6.69935834682908e-05
5.77269931240777e-05
5.44323002995437e-05
3.77403186752776e-05
4.795784640233e-05
3.06406261262344e-05
0.000103608145599967
5.5033105486805e-05
2.27472070043791e-05
6.39861010259584e-05
5.31707820485535e-05
7.6590859407997e-05
8.18939168679622e-05
1.8374738045796e-05
4.30015737816809e-05
2.26357250451844e-05
3.17328679403359e-05
2.11426593933692e-05
9.2702497771075e-05
7.90575688000657e-05
7.07904663623389e-05
1.63013394636545e-05
5.00775951318163e-05
4.11656959699764e-05
2.0309018027383e-05
-3.82335017819743e-06
6.90903353058535e-05
-1.21819353743322e-05
5.26881088345041e-05
6.91462205916975e-05
4.91076521235046e-05
5.89546453785673e-05
2.12264813109908e-05
7.1500438203956e-05
4.23817524429899e-05
2.24272883840192e-05
9.47008395994553e-06
-4.81449073655091e-06
3.27108901476573e-05
5.63815138221736e-05
4.13573263331997e-05
1.6207932177154e-05
7.44923399943222e-05
4.92931329924177e-05
3.4095506625454e-05
6.27961915297373e-05
4.70365601418884e-05
5.54891894691621e-05
4.13997625016145e-05
3.9191470838797e-05
4.22606982578452e-05
2.94692598585626e-05
4.27491061823432e-05
5.01363797878983e-05
7.52543089793696e-05
7.16825399810805e-05
2.57484837706744e-05
5.18392702374816e-05
3.19972854396121e-05
4.95370709205911e-05
7.00046423411069e-05
6.24124414779044e-05
7.48693835751425e-05
9.52872998910877e-05
6.86123611039417e-05
5.91564717320424e-05
8.64943629123856e-05
1.97217724224704e-05
-2.39948628795131e-05
-4.78947978776705e-06
3.09590981695366e-05
8.17911373597292e-05
2.19213170646847e-05
4.76287316750282e-05
5.35203478036477e-06
2.60264759078333e-05
3.83022084141882e-05
-2.39534585032872e-06
2.9979179154873e-05
1.47458649725566e-05
2.52232762612731e-05
2.64189160850456e-05
4.23882691690365e-05
6.1426987910501e-05
2.82040462460682e-05
-1.87480914192659e-06
2.32497618893005e-05
4.93850195689774e-05
7.73978445124182e-05
2.10774353845416e-05
3.11778466915879e-05
8.50077648640428e-05
7.87353431292559e-05
7.7930781239549e-05
4.02847057699825e-05
6.95120756059225e-05
3.61095750388397e-05
2.98227506984468e-05
5.29031540409897e-05
5.71548034029683e-05
4.05285965254137e-05
3.06642731910831e-05
6.88099396309077e-05
4.51883138170629e-05
4.78575890391415e-05
3.64395781091758e-05
5.315622732901e-05
5.59725503859819e-05
5.12476206841809e-05
4.04042649766914e-05
2.83331012842205e-05
3.90662898653285e-05
-1.86068210657467e-05
5.95135840027461e-05
2.85459679457843e-05
4.3970101420388e-05
6.76758757159274e-05
1.78071958314498e-05
2.41686801314427e-05
-2.90926959406407e-06
1.56409270921021e-05
7.30581242016915e-05
6.09652313263332e-05
2.96235247971996e-05
2.29137219949357e-05
3.83191288298674e-05
8.10716856221839e-06
4.95448463919543e-06
1.79534853194715e-05
-1.15076951714203e-06
7.47580873229447e-05
6.28474329185486e-05
3.0636873916693e-05
1.62620782566884e-05
9.65523312616957e-05
3.32458301284694e-05
4.96554761646118e-05
3.76194940765482e-05
5.37552672831943e-05
3.20819594000547e-05
5.42804039224088e-05
4.00692545951848e-05
2.43440614560553e-05
7.56161137328918e-05
4.79538932701432e-05
3.62019934023206e-05
4.57028561391419e-05
-9.11297270810534e-06
2.84196232949537e-05
2.90928132019982e-05
4.85249664193694e-05
2.08704237576471e-05
4.75590611657558e-05
4.11079000092526e-05
6.11146433174506e-05
3.41382743709367e-05
3.6314162577825e-05
-1.48992656830907e-05
6.91493196238626e-05
4.19977926602711e-05
5.87630112182295e-05
4.89022261961684e-05
8.82641555114036e-06
7.12710699552661e-05
1.63503121535451e-05
4.72528698052995e-05
2.74266720449715e-05
4.78603220855648e-05
4.89404634120718e-05
1.25433321367585e-05
7.19571668383395e-05
9.32365958611105e-06
3.2402691198871e-05
7.71784351362245e-05
3.61091334653135e-05
3.00915636722651e-05
6.54690430202757e-05
9.37753718613779e-06
3.51846795595952e-05
5.16501754561809e-05
2.4148489030432e-05
3.46848575637147e-05
8.22072014828621e-05
6.4944923147689e-05
2.48528321017358e-05
5.0170334655949e-05
5.89485839605904e-05
3.52179680120754e-05
5.68172959465293e-05
-2.04180080783821e-05
4.531731624036e-05
3.23021869910432e-05
9.66649428941593e-06
2.66970639930405e-05
6.71215628578506e-05
4.25699796231632e-05
2.33421470264557e-05
3.24122373443394e-05
4.38857817752899e-05
4.61071093280216e-05
5.25767287201297e-05
4.38601395184884e-05
4.12251537882201e-05
2.2133108790237e-05
2.55740536421393e-05
3.96148703776008e-05
4.25040777488543e-05
2.73226873792673e-05
-4.19939026567549e-06
3.63126794186256e-05
3.34183911396477e-05
1.31817991597381e-05
1.94717892573992e-05
4.13753717586288e-05
2.88761626314585e-05
8.80464089220716e-05
2.4312659535935e-05
4.37082120091893e-05
5.30324558525399e-05
3.84444934032936e-05
5.79262795795054e-05
9.23172869267196e-05
6.92929927421724e-05
5.9860790118367e-05
5.97989520314789e-05
5.01613287128472e-05
6.86972910354558e-05
3.66802905161353e-05
6.81460572078545e-05
7.04430339203211e-05
1.35535419529537e-05
4.15279210260141e-05
3.73424289936411e-05
2.15747302382925e-05
5.52512459086948e-05
3.74955413856721e-05
1.95498989244071e-05
6.42508343411349e-05
2.97811486094761e-05
1.39237251244405e-05
2.7378958153804e-06
3.78367802806365e-05
7.06583025710957e-05
2.98416914079127e-05
5.954474762783e-05
1.48901899387646e-05
2.86495877712885e-05
5.28722577998461e-05
3.14229277107094e-05
5.13300975109086e-05
5.86242586306697e-05
3.97867332871657e-05
2.38051251023987e-07
4.09487578209338e-05
8.2657640181675e-05
1.26962776442564e-05
2.46334801461023e-05
1.69969777454919e-05
1.49635253367231e-05
2.20424205079673e-05
8.46390743846419e-05
1.75437898431648e-05
4.28654601893833e-05
3.15011656064911e-05
2.20368470268815e-05
4.97531948829262e-05
7.16954946583017e-05
4.89506227852947e-05
6.90510772657159e-05
5.64768845754264e-05
6.45675532460007e-05
4.98246143813363e-05
8.68469879869341e-06
5.2142088361884e-05
5.56658967057752e-05
4.12188829634934e-05
3.13185859450791e-05
1.29028157411946e-05
3.16897707522657e-05
5.55907375826599e-05
8.74309557403138e-05
4.99922212357949e-05
3.70392531366307e-05
8.51907405288721e-05
4.83267479682665e-05
7.43530564098131e-05
5.00463401155729e-05
3.41006167904452e-05
3.38215821783824e-05
5.38809482956671e-05
6.97556650850284e-05
3.01343954350991e-05
5.91303937688448e-05
1.16515705887058e-05
4.2058570320336e-05
1.31395797157309e-05
5.80547994337403e-06
4.11301474256365e-05
4.01088053430491e-05
1.54787757592012e-05
-1.0642972771685e-05
4.3288789599976e-05
3.7131443213835e-05
4.71372567022801e-05
6.45469804868198e-05
-1.37111625400142e-05
-2.39839783262084e-06
1.42764606952443e-05
2.51610664730595e-05
4.8560963281784e-05
3.12332338313812e-05
3.44546517814354e-05
5.18407932309078e-05
4.94308329942323e-05
6.31499362149197e-05
3.84867685833019e-05
8.28757709355912e-05
1.95695891020525e-05
4.15459487138899e-05
4.3099697010444e-05
3.46478557169262e-05
6.93544759766425e-05
5.61678366035703e-05
3.35861225747871e-05
0.000101563867150748
5.8893626419489e-05
4.81291171003369e-05
4.74591660166924e-05
1.26884934237962e-06
6.46353541408725e-05
7.0065819671887e-05
5.9139270639827e-05
6.6769615231811e-05
1.93910373514592e-05
6.40757853184997e-05
2.08893271437338e-06
2.73668805267771e-05
6.11417944766521e-05
4.66312488210221e-05
1.39481425197139e-05
2.5415161870628e-05
3.01107349185471e-05
4.01024341973213e-05
5.8941083980398e-06
5.44312360734413e-05
2.32738648584864e-05
4.15394989610366e-05
-1.28981061421731e-06
1.58761013143604e-06
2.9495157680626e-05
-2.07750146319746e-05
2.4052664124946e-05
6.08846437273192e-05
1.26021755728957e-05
1.01314187976848e-05
3.74767750254933e-05
1.25376058836159e-05
1.49489706819001e-05
2.80355529627039e-05
6.59247868475388e-05
5.29133727922949e-05
4.46847104108472e-05
3.79240860181303e-05
1.53248786745181e-05
7.59910137891119e-05
8.13763460946791e-05
7.45519388465119e-05
4.98222064486115e-05
7.63326461357141e-05
4.04565037947318e-05
9.2511338038231e-05
8.74575435129936e-05
6.99902903152992e-05
3.0299554254281e-05
8.49609392295907e-05
7.30017957445038e-05
6.15196802933597e-05
8.90521399929039e-05
5.67539344604649e-05
7.33898804408247e-05
1.50065361753727e-05
1.00336327650992e-05
6.13717377335096e-05
1.40562405848313e-05
8.30330952959846e-06
1.28508973022372e-05
-3.01088417131168e-06
2.72644749211827e-05
2.69492296501905e-05
4.41278331413686e-05
7.52828803652901e-05
6.67934420113098e-05
2.52589738215822e-05
2.46187462710408e-05
2.20730596656174e-05
3.75443637480716e-05
-9.22834418148426e-06
3.79944142830975e-05
-1.34340690354536e-05
3.82638654957938e-05
5.21280663382951e-06
6.1014807757213e-05
3.73708847578911e-05
6.9188697792532e-05
3.91017721934387e-05
2.9004695916766e-05
2.94512600810655e-05
5.81445573675277e-05
8.78460046751363e-06
4.89231938372989e-05
-4.13287546780835e-06
6.43671059154237e-05
6.88095529800797e-05
4.72855214404554e-05
7.75749641985613e-05
3.44272290466441e-05
5.80966041415222e-05
3.70699586200689e-05
3.50057439741966e-05
5.03255160912681e-05
-4.78757504942214e-06
2.7280484518116e-05
6.49271996766623e-05
4.81530341777728e-05
6.93946202175031e-05
7.42025748695341e-05
4.42314494439064e-05
4.17289303608916e-06
4.30024635094695e-05
2.69455264214111e-05
3.15155286471956e-05
2.97614617525396e-05
5.52796704159081e-05
4.19100379826513e-05
4.24903208512091e-05
2.6078285410152e-05
5.40608676425264e-05
7.2683905209281e-05
4.07019653022849e-05
3.89069544027842e-05
7.24249977418681e-05
3.92482306093403e-05
5.99375451410049e-05
3.87487428631852e-05
4.7109317397306e-05
4.32369408125731e-05
2.3236428040958e-05
7.37830214571699e-05
2.46548357318732e-05
3.05452384144968e-05
4.9282623921652e-05
4.01475616398516e-05
4.13445777792759e-05
6.2439328032253e-05
-6.90826430597723e-06
1.52115761998918e-05
2.41427571139459e-05
8.78363171172687e-05
3.9927977057392e-06
5.86203294239132e-05
1.9523230433176e-05
2.78229962772623e-05
2.95218695417657e-05
5.34557359804482e-05
1.33442509358972e-05
2.90283402139882e-05
6.8370540529503e-05
2.22124553657799e-05
-7.30907884381517e-06
3.15723086891746e-05
3.12239090708824e-05
4.81411705992536e-05
5.40388110181917e-05
7.18812143298277e-05
5.52608212931946e-05
1.50893572230851e-05
5.87608800896835e-05
4.34776094507085e-05
5.47616390274625e-05
1.56304924272346e-05
6.03059196824206e-05
7.72727864461368e-05
2.63244802934833e-05
4.89788979807296e-05
2.66821971740968e-05
4.21854801836071e-06
7.80445737864436e-05
5.84298645184544e-05
1.17551089355917e-05
6.31586575331371e-06
4.657459972164e-05
5.93609089515216e-05
-3.85278461553712e-06
5.98455576500584e-05
8.86372828397394e-05
4.21166587410607e-05
1.66008291867354e-05
2.43733592117418e-06
4.98500012815254e-05
2.4018339063966e-05
6.41974359784381e-05
2.9838270543538e-05
8.72626426578696e-05
4.19129495252968e-05
1.29369580925133e-05
5.39508888773361e-05
4.79632708336512e-05
3.79684386038635e-05
4.35837166017455e-05
6.6562011379198e-05
2.33942588617847e-05
4.77103399958919e-05
4.57050225593043e-05
3.91374075951791e-05
4.27839424955288e-05
-1.09624396850947e-05
6.4841293929049e-06
5.74170863958724e-05
3.07832111772566e-05
4.40999506068834e-05
6.00328338979985e-05
3.50360198323448e-05
4.71888403062803e-05
4.49031608002617e-06
3.01939798990079e-05
5.79996303238799e-05
2.01191288760048e-05
1.81344852520517e-05
2.79495553408615e-05
3.31926125312033e-05
3.4634539051331e-05
3.3927030829835e-05
2.38437057463631e-05
4.77949091734723e-05
1.17574278896228e-05
2.92554623527136e-05
4.31798231222119e-05
2.06944537025044e-05
5.50795786857337e-05
7.53382481326777e-06
5.76478603450758e-05
2.20717883773124e-05
5.36344733399183e-05
3.54791434213442e-05
1.25757085021262e-05
7.14104028416369e-06
2.7644864828657e-06
2.25759125961057e-05
2.87852247261753e-05
2.89634530349024e-05
5.4424324853718e-05
5.0682396472137e-05
6.87918621510699e-06
2.75264688409901e-05
1.71499345064243e-05
8.56406723282216e-05
5.62310191069977e-05
6.28550701043138e-05
4.67772111363129e-05
5.51360527758305e-06
3.74619271216422e-05
2.08431415816942e-05
-5.81797911040497e-06
7.04655480549323e-05
6.30732137735595e-05
2.63700500937604e-05
6.1092162724218e-05
6.12016504429707e-05
3.32030037304923e-05
4.57302782771749e-05
3.02079706138353e-05
9.89294382192404e-05
7.51020538645641e-05
5.29881636483115e-05
1.21772844406567e-05
8.21324005118378e-05
4.50839972839955e-05
4.02053853070619e-05
4.16412025174481e-05
1.28865559114971e-05
4.32661167630598e-05
3.90434941085015e-05
8.37422837867085e-05
1.97842920390037e-05
3.62673322042117e-05
1.31303747819886e-05
3.25707094154646e-05
1.63804116358844e-05
2.76281838343367e-05
4.32516724940271e-05
4.76849217217263e-05
3.99284002073289e-05
6.98464914762554e-05
7.95276795864013e-05
1.38330259703305e-05
-2.17130770211953e-06
3.76484260664581e-05
2.97250878464045e-05
5.5365549937802e-05
2.04220066001759e-05
4.85387062238897e-05
4.88013060821922e-05
1.90769899970919e-05
4.39258091831993e-05
2.10217958223791e-05
2.95722675391096e-05
3.52613836855476e-05
4.45756392481572e-05
5.6370299727489e-05
1.74097122283068e-05
6.5354311074662e-05
4.20515843670483e-05
4.79095149326056e-05
4.58052548506506e-05
4.03794827005287e-05
2.47439720534268e-05
4.24032651103801e-05
4.65884954721519e-05
-3.37480618559076e-06
3.1787130626903e-05
5.65651500659769e-05
4.63195177321862e-05
-1.6931763640721e-05
7.77192456432733e-05
1.74055787860559e-05
4.4602733432001e-05
7.37707488744341e-05
1.93818268952337e-05
4.47502199669547e-06
5.31938804377813e-05
3.7029582589436e-05
5.80370845367859e-05
3.46176564174388e-05
1.82817326922758e-05
2.96490341190945e-05
6.5118231730961e-05
1.84510573649167e-05
2.87435830604066e-05
4.06227414963806e-05
3.77932636999963e-05
9.89771028908332e-06
2.21441566907253e-05
3.96035791425586e-05
7.44814464043588e-05
3.89679354074874e-05
5.83266279515733e-05
4.64492261624972e-05
6.10861555784195e-05
3.10359905714135e-05
7.53658071089705e-05
7.15632998154364e-05
7.29527728378521e-05
3.59461829115615e-05
5.24565799203725e-05
4.03216867358518e-05
1.99525427940417e-05
-5.22656408769994e-06
6.06784927562794e-05
1.77711743551467e-05
3.17679786569857e-05
5.72977418968488e-05
1.746979747161e-05
1.43301905430516e-05
5.2775361752463e-05
2.98106881372481e-05
6.65411332691579e-05
4.5914242571051e-05
5.4165643810276e-05
4.48057774751437e-05
4.35895778368393e-05
3.87870124853194e-05
3.64571602950603e-05
3.67377712643759e-05
5.42940760974575e-05
6.22853049490039e-05
4.00941424274774e-05
4.06705293404229e-05
6.40092532893488e-05
1.16921556795517e-05
1.49498822580877e-05
2.46226803856677e-05
1.72145400456013e-05
-5.82748612186432e-06
2.04045723049543e-05
-3.36246803306455e-07
1.26815751179547e-05
3.63484616730644e-05
6.38517740024085e-05
2.7613980994282e-05
1.06496190689874e-05
8.87428467244821e-06
7.99384209491372e-05
3.63284912084256e-05
6.31781430687548e-05
1.59446183240854e-05
5.55027635434302e-06
3.45788422484988e-05
2.70423133169517e-06
4.37493213664385e-05
6.02760248867035e-05
3.61598441496746e-05
4.28308260779112e-05
1.79991091415009e-05
3.54171993326433e-05
9.07800412233261e-07
3.46719489493427e-05
3.82149472469456e-05
4.49479011786089e-05
3.35255855477479e-05
1.36796881146418e-05
1.86026379934242e-05
4.71869648266906e-05
-1.19481606318713e-06
5.18194911702859e-05
3.52699283194053e-05
2.8486276134153e-05
3.93087145612579e-05
1.89661703760031e-05
3.18053890654491e-05
3.66427926658128e-05
8.15475804817732e-05
4.3329804418534e-05
3.71195315371557e-05
3.46775727400292e-05
6.2899953299822e-05
5.27548916934711e-05
2.02722866629037e-05
5.13742596727621e-05
2.88303793620028e-05
7.39193299382088e-06
3.72440096524707e-05
5.78144713796752e-05
4.77008784995846e-05
4.88889766656298e-05
4.70513053236389e-05
1.92604469877111e-05
5.07058955248577e-05
3.10578441227407e-05
3.69166319749912e-05
4.7714499012028e-05
4.22650877367171e-05
1.83188553607138e-05
4.70432263242086e-05
7.11474377154407e-05
4.06928268147911e-05
5.70292793572151e-06
5.10042807001399e-05
5.4673485303802e-05
8.08578808355936e-07
2.24452114235424e-05
5.68860019516991e-05
2.41424929728288e-05
5.76145959658837e-05
5.22906749010779e-05
3.15012979267769e-05
2.82812191655049e-05
5.57198324291978e-05
4.20644761251053e-05
5.95786209639069e-07
4.37004191279014e-05
3.47348345238675e-05
5.7723799554111e-05
3.90077706068484e-05
5.66776695140495e-05
6.0266276445598e-05
4.78564974933948e-05
-6.95356530969555e-07
2.73796961780053e-05
3.73349337152476e-05
3.28094716291387e-05
3.89825861859054e-05
2.72984286062454e-05
6.13950515041581e-05
2.93886300151908e-05
3.36615428386325e-05
7.89456183365942e-05
2.64885915541149e-05
8.74843391512048e-05
3.63312268350827e-05
3.0765241509782e-05
3.97570181965118e-05
4.7465122300629e-05
4.9327231632471e-05
4.36357194809193e-05
7.68921339328432e-06
4.41797327799986e-06
3.93562499620474e-05
2.10363867925925e-05
1.62343714536163e-05
2.07533768627866e-05
5.80473132147708e-05
4.26362323951193e-05
3.46814119266006e-05
3.73694200226041e-05
3.43048031378397e-05
2.02752658529539e-05
1.37802952827516e-05
1.06179485148849e-06
4.08191202573899e-05
5.14773781272249e-05
-7.90602226104436e-06
-3.51191887040348e-06
-5.66266810793166e-06
4.36027904105033e-05
5.87094450568857e-05
6.0267020172834e-05
1.44968709827318e-05
3.32777039038537e-05
3.85290437150387e-05
4.60535220673485e-05
3.24172279122028e-05
8.22676792306916e-05
8.31951744199454e-05
4.28715190452027e-05
3.28338246020318e-05
2.29430088991358e-05
6.27207216892147e-05
2.0076906260571e-05
3.76660002610735e-05
5.56904847230087e-05
3.27832446361374e-05
6.10535156605601e-05
8.1151889697025e-05
4.03043783433758e-05
2.96417397754555e-05
6.78442465261015e-05
7.77258971701268e-05
4.3424359562621e-05
5.98500218445828e-05
4.9015653923517e-05
1.73562197614409e-05
6.44761589784809e-05
6.97745799697394e-05
1.2414855893854e-05
5.07165506809783e-05
-2.82554695090799e-05
4.29103347626394e-05
1.65062069875791e-05
6.75313575465969e-05
4.70676383486132e-05
3.43078033244739e-05
5.27722919811921e-05
5.48522218404383e-05
3.33961921357426e-05
3.73990353153099e-05
7.88640501856538e-05
5.15234003845578e-05
6.47735414118397e-05
5.78670499051463e-05
5.70681375940329e-05
4.03608224085212e-05
2.43053253479025e-05
7.80110846534829e-05
2.587721642817e-05
3.88627166030977e-05
2.66008970653157e-05
9.88152239548151e-06
3.11115871144157e-05
9.66775498134226e-05
3.12871957566042e-05
5.39550158677773e-05
7.53555972890957e-05
6.57566264171522e-05
3.17496342913897e-05
9.99040499314173e-06
2.92369556953984e-05
3.38952843381537e-05
6.02162818717276e-05
2.58064013837744e-05
4.09269833924277e-05
7.10608200255376e-05
3.21285564554807e-05
-1.47818520065505e-05
5.17359197445566e-05
2.21915252581927e-05
1.2459763181135e-06
1.92527601332793e-05
4.3333347936475e-05
3.93208307167519e-05
2.30924387255214e-05
3.62171910833255e-05
5.24636163449848e-05
4.78727840283923e-05
5.24200872566683e-05
7.77075946501552e-06
6.62657473720225e-05
6.71639891813372e-05
3.04098709197263e-05
3.66292263414749e-05
2.31831196801114e-06
5.09360007698254e-05
2.2534366383002e-05
6.3204731896626e-05
1.32675441342372e-05
3.11160347787914e-05
3.63511703657613e-05
1.40641862762411e-05
2.96180720824115e-05
2.21469496291496e-05
6.95962248718156e-05
6.75810992395891e-06
4.01418145429534e-05
-1.12830725070883e-05
2.21968263488932e-05
4.32186297490827e-05
5.75904413220836e-05
4.30829084949928e-05
2.42016570950614e-05
3.97996521723399e-05
1.67744958380734e-05
6.61303460021109e-05
5.95835371487018e-05
5.77939797582578e-05
4.33752202337634e-05
8.89586876719354e-05
3.59721328200823e-05
7.8573495667031e-05
2.7918856090965e-05
3.88797348763101e-05
1.12524865061253e-05
6.40163431742682e-05
5.25739630310571e-05
6.01338193229e-05
1.97831010141778e-05
8.42604422064953e-05
3.90023596107352e-05
8.38722975031362e-06
5.04600050052326e-05
5.8424510061527e-06
2.29949748245773e-05
8.67059787913009e-06
4.50637437442831e-05
2.36482784377649e-05
1.61387652792236e-05
1.01345483046346e-05
4.71998366598411e-05
9.08398101966853e-06
5.49201332922686e-05
1.45765853146144e-05
3.92422636156243e-06
3.90599852197773e-05
-2.17638569970305e-05
3.67728035662432e-05
1.49879163539623e-05
2.86182665934216e-05
5.11130770746484e-05
3.38918560692487e-05
1.71999233352691e-05
6.18490055032536e-05
4.40099649178205e-05
3.7624026819618e-05
6.25248477836907e-05
2.79598115115993e-05
7.41155883622806e-05
7.43483098137831e-05
0.000104100773285154
5.06073075596003e-05
5.37045833590888e-05
5.3854795769026e-05
5.47742509210288e-05
0.000123775758819123
4.80656045186521e-05
6.35051352035963e-05
2.45852001182704e-05
3.30329714611716e-05
4.14491844930268e-05
3.6525320232027e-05
3.7109877641141e-05
6.50513048723135e-05
1.55728173934482e-05
4.47908021775048e-05
3.69599308440731e-05
1.11415065428215e-05
3.86434649071072e-06
1.88248662662192e-05
-1.22226639988219e-05
-5.4603789366754e-06
4.69833951302945e-05
2.57604743961635e-05
4.93787242860606e-05
2.500721126448e-05
-1.12376221585169e-06
4.09456020744474e-05
-7.16028278303286e-06
4.31253393313021e-05
2.92448935892748e-05
8.73405360965093e-05
9.64201404304883e-05
1.37589844755387e-05
5.44639653724449e-05
4.31123824866106e-05
5.10249703724522e-05
5.77734414760448e-05
3.71510524487914e-05
2.06385983983074e-05
4.17229933625946e-05
6.98026786604411e-05
9.53917612614558e-05
5.0034362801186e-05
5.42228566164587e-05
6.30220657150554e-05
2.94947315689362e-05
5.46559717956124e-05
6.29743586120187e-05
1.37424711990552e-05
5.6489532724503e-05
3.31249658915531e-05
3.49772379660965e-05
4.81516385497282e-05
3.35483092730886e-05
1.98883808851071e-05
3.79145148405429e-05
3.39839782280001e-06
4.72918603000192e-05
4.94021116835849e-05
1.98713092196518e-05
1.26383501746621e-05
4.43688677491629e-05
7.40084149396725e-06
3.12768449695996e-05
3.31986823255663e-05
4.29037870662026e-05
2.7353238362956e-06
3.54758964080776e-05
7.07722028384435e-05
3.81929379650355e-05
6.23663256124445e-05
3.40953967746994e-05
3.02564982038021e-05
6.10325326866892e-05
3.67650902572631e-05
8.34070179675294e-05
2.55497540917094e-05
2.07470341422237e-05
4.25338061626558e-05
6.35606165612859e-05
5.14114635002843e-05
4.49033592353134e-05
4.93151161640169e-05
5.05325236710661e-05
7.69198712795994e-05
9.44424240981654e-05
7.43330818454796e-05
1.68918374778487e-05
3.19373993516663e-05
3.44151894943093e-05
4.47885395417059e-05
1.94722297615635e-05
5.40970763012736e-05
2.80507480518826e-05
2.99978716721472e-05
5.0499551928871e-05
1.84425432562582e-05
5.15876843830136e-05
5.28635013330469e-05
2.94060628372551e-05
5.04465515619607e-05
6.43108297688868e-06
3.89950132514211e-05
2.70572300919725e-05
7.21449448992151e-05
-3.18406901292265e-06
3.18184978516558e-05
8.64363202184035e-05
5.175303975053e-05
4.04032691982211e-05
-3.90471217054725e-06
2.99847053923347e-05
3.39758542554396e-05
6.27662592720924e-05
3.86877101042996e-05
4.88278176252125e-05
2.19785701420039e-05
3.97524811531794e-06
3.47862138892281e-05
4.85049003386116e-05
7.32540633113681e-05
8.6275475147516e-05
1.05301378547914e-05
6.14504629740744e-06
7.66714239440033e-05
1.20288438509632e-05
2.75370671873452e-05
3.3965113725183e-05
6.86352022247674e-05
6.25287080190923e-05
2.25978328568363e-05
7.90762368274901e-05
3.23313569396553e-05
2.65073653516365e-05
5.82626378201139e-05
5.35340659285444e-05
4.37547551055172e-05
3.39953263586128e-05
6.01269035407406e-07
6.32946281213214e-05
2.29535469239168e-05
-1.80818082839373e-05
5.37256600827938e-05
3.10996345982992e-05
3.4595572306098e-05
7.24585416381525e-05
2.05328640132859e-05
2.89914577038078e-05
4.7196364033816e-05
1.68077726466049e-05
8.05433319637439e-05
4.25533461034058e-05
3.21742069792059e-05
2.09828636224023e-05
3.19281196289475e-05
3.59141975015037e-05
7.57056126116639e-05
4.71236528223169e-05
6.7617841519956e-05
8.23890136706422e-05
3.05147749029639e-05
3.25185566793091e-05
5.6435569819471e-05
4.90396526477346e-05
3.05129323114937e-05
3.44375575524155e-05
5.29693649618869e-05
8.1056165989183e-06
2.87969737107701e-05
8.82883079254532e-06
4.64040028459163e-05
2.59698654104324e-05
2.93700740110632e-05
2.62562490078614e-05
3.44072651800732e-05
4.50945347571834e-05
5.41097850124048e-05
1.27164199191018e-05
4.54243295388898e-05
4.992970187973e-05
1.63534946317896e-05
3.10085116989081e-05
2.0156114005881e-05
5.32785784327765e-05
3.8378798369566e-05
6.10964886491005e-05
4.22168505316158e-05
2.31750624038086e-05
4.25078560048242e-05
6.44963252183124e-05
2.85531466703377e-05
6.13936669956278e-05
8.43543098264484e-05
6.24186190617084e-05
3.23678300159802e-06
6.30146968448603e-05
1.51157830156012e-05
3.80977009957292e-05
2.42778049743139e-05
4.4898478213839e-05
2.72741615936305e-05
6.11550668024584e-05
2.62697764166752e-05
1.24573961446596e-05
5.36178491279663e-05
0.000103658075681085
8.51107346100919e-06
3.04177513565435e-05
6.6758576674109e-05
5.23654684713528e-05
4.00151688876721e-06
-7.58485928849257e-06
1.08817140046724e-05
6.79009441236837e-06
2.10299713827916e-05
3.5326169228663e-05
1.04165284546716e-05
4.10136337926924e-05
3.68457221074262e-05
3.41954073615381e-05
1.60379114073144e-05
4.55842003088477e-05
7.49118855804705e-05
9.05270227268818e-05
6.21593114848173e-05
8.04183437049023e-06
6.09004823677313e-06
2.92058013786387e-05
6.0990351221325e-05
3.07600700994447e-05
5.57802711451751e-05
5.74060153805966e-05
3.23453435281159e-05
7.51524340986092e-05
3.03759143078226e-05
3.12058415852413e-05
3.47930150554261e-05
5.48235321379625e-05
2.06948348238428e-05
4.78364373946042e-05
3.85645664096663e-05
7.6626213130044e-05
3.13059233106644e-05
3.82552454525553e-05
6.14515177248873e-05
2.75051404757526e-05
5.94597928576614e-05
2.22800934608429e-05
3.19343182472453e-05
6.16292410189139e-05
6.09344100757698e-05
5.49363209155133e-05
3.80819125466507e-05
2.69713748395567e-06
2.02710711144449e-05
3.9941511041136e-05
4.96174221698397e-05
5.49150414013428e-05
5.15780177621564e-05
5.03470672242846e-05
1.6679359390816e-05
6.33846594155945e-05
5.52593271451053e-05
3.07035253393901e-05
6.15959291032332e-05
6.13112903247005e-05
5.73331876436853e-05
1.24602080035241e-05
2.72731287162565e-05
5.09932313062541e-05
3.55389723546195e-05
5.35713609824914e-05
7.29470290870456e-05
3.81406548201454e-05
4.88940339961907e-05
5.216978435688e-05
2.35356386920444e-05
8.96534997012851e-06
2.31269242295723e-05
8.5075265866223e-05
2.37313248751636e-05
5.42261233308655e-05
3.83696888443712e-05
2.95834461960285e-06
6.20031393485889e-05
4.37854187412112e-05
3.35556989961119e-05
5.84057176967644e-05
5.22052816912507e-06
5.67222596413101e-05
3.19311305905788e-05
7.72629595910829e-05
-2.07697988555831e-05
-4.78933508195179e-06
4.32699293983754e-05
1.36907962708425e-05
5.26723779130778e-05
-3.17507355305194e-05
3.0218339809866e-05
4.04134672994567e-05
-4.07308465969411e-06
2.38174222307824e-05
1.38585994661908e-05
4.50366348486391e-05
6.81369623954134e-06
5.3623462491946e-06
3.92961827887483e-05
4.16523233001634e-05
2.98144860974009e-05
3.53918223655993e-05
5.30651700041468e-05
1.51827338999627e-05
3.67583448019632e-05
6.77174691723636e-05
2.93385908498535e-05
2.07299238397968e-05
6.12975998822739e-05
7.74924541757896e-05
4.84002356304498e-05
4.55565782274416e-05
1.5485839691955e-05
5.10406938022336e-05
5.67404898644485e-05
4.41147634060845e-05
5.58185196292929e-05
9.32816948823937e-05
3.84570346563368e-05
2.25894933282527e-05
2.75661482252996e-05
4.13617423503659e-05
4.18176936401041e-05
2.7512300264316e-05
2.73503675206704e-05
3.04342228448795e-05
7.0091422831925e-05
3.33513025737085e-05
2.5431506318006e-05
7.77083736457861e-05
5.15206266085265e-05
3.48495996194182e-05
5.70433709093905e-05
5.27212750531387e-05
5.29480927533677e-05
7.84476756491566e-05
5.5097945154215e-05
5.26712940760899e-06
4.07501584341094e-05
5.89554817734388e-05
7.26650569675382e-05
5.39348649967338e-05
7.49823480450274e-05
2.33509277481334e-05
5.30504687874922e-05
4.15803078358292e-05
7.27433688893936e-05
8.10687249053871e-05
4.68728126573485e-05
4.00818109392654e-05
3.72844419518138e-05
1.46215963711807e-05
-1.14026683673109e-05
5.57266002369887e-05
3.98605436918085e-06
3.52687845208085e-05
3.13800008079157e-05
6.33808231005487e-06
-1.0610353358411e-05
-2.3403588426191e-06
3.87361639170481e-05
4.38847194388154e-08
6.58746126547884e-05
8.06564753817186e-07
-4.27807012863285e-06
8.48879030371794e-06
3.19140877922244e-05
7.32181631192067e-05
6.29082855738331e-05
6.62291355015514e-05
5.47460462907138e-05
8.63394075090089e-05
4.2726413779613e-05
9.75208335593581e-05
4.68511851878389e-05
3.33278584944872e-05
4.50788015786572e-05
5.13753068005702e-05
6.25272800880501e-05
6.44668534573108e-05
6.18783347634302e-05
5.77401151517653e-05
8.81286635287225e-05
5.00252754568944e-05
5.54356771982215e-05
3.34163004339093e-05
3.52788966002552e-05
6.31424625753734e-05
2.21214239776485e-06
6.71461338928113e-05
2.08764380303279e-05
6.94098550757878e-06
3.50942172116022e-05
5.12972974151341e-05
2.96191288083921e-05
1.38705368302484e-05
2.6862329324037e-05
1.67609216399381e-05
1.93721034086878e-05
2.73510288808116e-06
2.31806102469974e-05
6.84174886731978e-05
1.20357890492991e-05
2.54235991285372e-05
-5.15002247621938e-06
1.88962895995032e-05
5.87305903989777e-06
1.68587363028696e-05
7.57785512448613e-05
4.78252395854728e-05
3.46604196076862e-05
3.12956870608641e-05
2.63302342767661e-05
1.73324203639261e-05
1.44843356857994e-05
4.65469858197184e-05
2.05622461085673e-05
6.29423188424511e-05
2.12226181670727e-05
7.05700499814162e-05
3.26379135862732e-05
2.72201300248423e-05
2.92007718869349e-05
3.39634386447488e-05
5.49838983611903e-05
9.46948090953216e-05
9.54824652801087e-05
4.36666063985809e-05
6.3820917225806e-05
-1.26606351189766e-06
3.00059038506376e-05
5.80352192110377e-05
5.37489324994961e-05
7.33658499623125e-05
4.14252295614594e-05
4.02196017875227e-05
6.4269312019502e-05
3.2404586206454e-05
6.69506756592579e-05
6.53934123747455e-05
4.90024098612191e-05
3.2672911786311e-05
4.21364331576041e-05
4.07687625421303e-05
1.65047291641919e-05
2.90291505391852e-05
4.00329118584699e-05
-9.10059955941249e-06
1.39928791374095e-05
2.98970626247087e-05
3.23487511736831e-05
2.43436167610431e-05
2.83593899194801e-05
1.16522528325283e-05
2.55899634327202e-06
3.69490778127068e-05
3.09832161241554e-05
3.60887914147334e-05
4.27286136519805e-05
-4.83548073816192e-07
3.52920375684555e-05
4.50599958482697e-05
2.48006122735401e-05
-4.67658784770351e-06
1.58550854335028e-05
8.53707895964071e-05
5.04276516991288e-05
2.51247730846231e-05
2.06178518309098e-05
2.40452257740727e-05
7.19672744458153e-05
4.90220031801273e-05
6.33640528220519e-05
1.74646263442792e-05
9.93415604725763e-05
3.55016874536911e-05
4.24362954108348e-05
4.5166901866488e-05
7.28469252930101e-05
2.53768446007414e-05
1.04076758688603e-05
3.88167734485879e-05
6.33438538811267e-05
4.93326923896244e-05
5.67960460736694e-05
4.63729081134434e-05
3.90961934459807e-05
1.10641109406503e-05
5.19415787376854e-05
6.82598887766599e-05
3.33335804557971e-05
-5.60447965777533e-06
1.65207798514965e-05
5.50641161708951e-05
1.44493587794303e-05
-3.88358383313097e-06
2.50962507642441e-05
3.47455213154695e-05
8.31646879019082e-06
2.75140161973163e-05
4.54632616855515e-05
-3.86301403484948e-05
-1.26312024068019e-05
2.17494135564367e-05
4.39321364972535e-05
3.11244450939709e-05
3.87672981059504e-05
5.70070153927256e-05
4.23118847398599e-05
1.93036087221449e-05
-2.67281021565219e-05
3.4030283363116e-05
2.39282428250867e-05
2.9833397124208e-05
6.91355903868612e-05
3.60207283574812e-05
-5.64267960409041e-06
2.60854610413922e-05
3.80137043344895e-05
4.30710757969735e-05
7.45582398719249e-05
8.80590530915799e-05
4.62985428231939e-05
2.13100347579039e-05
4.77457125915313e-05
7.74049481457396e-05
6.01058842517107e-05
2.37094557144256e-05
4.04380431733565e-05
9.79940459285631e-06
1.27371918450877e-05
5.2939874435367e-05
4.66322852749449e-05
6.92500706150974e-05
8.77128971787668e-06
8.74280410778735e-06
4.65742960825214e-05
2.96517066336122e-05
4.32691366586475e-05
3.76974922813017e-05
-5.70506442104476e-06
2.70114321427716e-05
3.04641715855425e-05
3.9334265354059e-05
4.17414455603328e-06
4.25950858488098e-05
3.21393723808077e-05
5.64602214128696e-05
1.57536149212225e-05
4.63843768102986e-06
5.23685912220247e-05
5.5153960694867e-05
-2.23513441064415e-05
3.75027247500307e-05
4.12143770648549e-05
4.04063012336407e-05
4.12941691225954e-05
4.13853636208119e-05
3.11071689469827e-05
4.19532181286442e-05
0.000108158768932702
9.23343145765284e-05
2.85558513397464e-05
4.28573240597639e-05
9.43465064647549e-05
2.5240312509767e-05
5.46663587359506e-05
3.76074056327131e-05
6.36630069686864e-05
5.08826564314481e-05
3.60048511366525e-05
5.66635490276072e-05
4.61677209380279e-05
6.88796111166748e-05
8.21088942504355e-05
4.48828481976785e-05
3.51781235528956e-05
2.22931810849009e-05
1.98085413751983e-05
2.12314093384997e-05
2.84793402967939e-05
1.77077289685518e-05
3.1817119374126e-05
3.29384911265344e-06
5.29824503414092e-05
3.4828305846125e-05
3.0861754069637e-05
3.27914966349907e-05
5.99067173595276e-05
4.49866615444389e-05
-1.06274747339503e-05
4.53651707456702e-05
2.84504922228536e-05
1.00778532410479e-05
5.92057649963325e-05
2.09591142985032e-05
6.44297463851278e-05
6.67990267976843e-05
8.71601863109922e-05
1.89354770107762e-05
2.90956300387257e-05
1.35515629191954e-05
5.65796252503972e-05
5.40763117640766e-05
3.03724996239664e-05
6.06575687248248e-05
7.43486132359217e-05
3.81968301639596e-05
7.67760811773124e-05
3.97632763448341e-05
6.32584476395576e-05
6.07979963540256e-05
1.08961972819497e-05
2.9306015934936e-06
3.65192795314894e-05
2.24302832141007e-05
8.96764813578367e-06
1.07059055924364e-05
4.5524377901258e-05
1.79693422890063e-05
6.30193231211335e-05
3.63420627380961e-05
5.90988901913391e-05
3.15082268420594e-05
2.14255896734571e-05
2.36945193326024e-05
2.4343444628028e-05
3.31928594043066e-05
4.13841104269065e-05
2.48453194085523e-05
4.53741827787057e-05
8.97859219654327e-07
1.68546236251052e-05
1.4343826540838e-05
5.78011730755742e-05
6.04205037725334e-05
2.85271435015558e-05
2.38324081079586e-05
-1.00779436081543e-05
2.59815521521802e-05
1.07963821979219e-05
-9.64753169701493e-06
3.28703882875325e-05
2.77265720814483e-05
2.17391437258983e-05
4.51333806868817e-05
3.14462836346201e-05
1.77366868972735e-05
4.41634754487907e-05
7.04539945215521e-06
5.71640962630554e-05
7.60700910334429e-05
1.32498571528738e-05
3.46791112946671e-05
5.03176149447124e-05
2.98844803823633e-05
5.64359198356329e-05
4.81038397874103e-05
5.22860759559246e-05
3.47387172042896e-05
9.46414765528767e-07
1.38857976779247e-05
8.35715771449318e-05
-4.93438965409317e-06
1.99977578387824e-05
5.34177508058817e-05
3.38917870370185e-05
7.10266118439024e-05
2.90127504579622e-05
2.40669031919487e-05
1.24347191073413e-05
3.61674987595246e-05
2.42243278225745e-05
4.65303380058422e-05
4.76847403458421e-05
2.30827994322205e-05
4.73142715799613e-05
4.22205936262871e-05
7.08973716318228e-05
-2.16965206114524e-06
4.40439661831992e-05
6.10701011383961e-06
1.9619988685665e-05
6.30557265161491e-05
6.27995095186436e-05
1.48890020794395e-05
1.47002363164944e-06
6.86507099845561e-05
-1.47436337502726e-06
4.34600138837814e-05
3.63398066926734e-05
2.81331745818069e-06
2.1430678477265e-05
4.31582334820722e-05
2.18842442163764e-05
3.26768529874259e-05
5.45666331956138e-05
-9.63021062799526e-06
1.72897242017417e-05
3.33929460353796e-05
5.01577951479311e-05
3.62197541791003e-05
4.07987331462552e-05
2.63855114671543e-05
4.87769145640877e-05
4.16577962514432e-05
8.70564347298946e-05
3.00987707987407e-05
7.94607927951567e-05
6.15395004043824e-05
3.11361205784044e-05
4.19539382204077e-05
7.66204897748229e-05
1.82549440928956e-05
3.79907390143303e-05
4.96606377895387e-05
1.95431356930822e-05
6.11506993712814e-05
5.25166262841165e-05
4.11594186288494e-05
5.50289065281599e-05
9.48241794742111e-07
1.98263619240868e-05
7.07414459629551e-05
5.07697670301404e-05
3.38441147994538e-05
1.18392646399708e-05
5.30106102928353e-05
4.90289825882547e-05
4.36855718742731e-05
1.64197148319702e-05
3.79283977740525e-05
4.32531634552668e-05
1.50204329849781e-05
2.6865541651284e-05
1.16847613664374e-05
4.54622539389899e-05
1.1769619298297e-05
-1.89767290716535e-06
1.14119817985038e-05
-4.35314214718743e-07
1.8232259115732e-05
4.00335292283071e-05
3.88335415455515e-05
-8.47579790210015e-06
4.7712567104636e-05
3.46211181015472e-05
5.70707333246741e-05
2.17612812342659e-05
7.0373159963359e-05
6.15317004313131e-05
8.46658265252239e-05
7.74894329383866e-05
4.06540303182579e-05
5.90183872609768e-05
2.08762922205189e-05
6.79471840253959e-05
3.43323687988301e-05
5.69360419690102e-05
3.67960740306127e-05
4.84035745088894e-05
6.06581018964842e-05
5.83523142882102e-05
7.501043804605e-05
3.16361811261038e-05
6.20509083745015e-05
8.70334513124504e-05
-5.29883218819012e-06
7.07815834737856e-06
2.82882483469244e-05
3.24808643544982e-05
-3.7071753443871e-05
5.07705484833003e-05
5.87943649848859e-05
4.20969817552777e-05
2.62239157160569e-05
4.07645157730106e-05
3.19553568506129e-05
4.68440186959381e-06
-5.85902277752731e-08
7.08116488039538e-05
2.80316309063235e-05
1.49083343043143e-05
3.51852157017588e-05
4.17953433565039e-05
5.78228355407269e-05
2.99284985172089e-05
4.13241076501075e-05
4.64467446284621e-05
1.20565227998504e-05
5.5389552367645e-05
4.57878207442504e-05
4.12564905783883e-05
4.35384189100903e-05
3.44798531756511e-05
3.92610516618194e-05
5.02718243684065e-05
4.14852155795055e-05
4.35306497419218e-05
6.94954003801248e-05
5.89197295243071e-05
2.25222848696183e-05
4.44619123656476e-06
5.39448452521165e-05
3.7203540020245e-05
1.76300530912023e-05
5.45351148264257e-05
6.98151875117081e-05
5.55813550812131e-05
5.72414985691554e-05
4.23463109348668e-05
1.58812455946394e-05
2.09408804628705e-06
5.9396937809647e-05
5.68702440821001e-05
5.18996053745344e-05
9.10289449842774e-06
5.26171240385649e-05
-1.12362007366321e-05
1.41033446042069e-05
3.59344149549178e-05
2.78870967982451e-05
4.84732454830467e-05
1.56998639759312e-06
4.45925523095493e-06
2.33016224317923e-05
1.2097709528917e-05
6.20303882820121e-05
3.01165413652924e-05
8.25394681899869e-05
9.40364935803103e-05
5.9984666933073e-05
4.47376499816676e-05
4.78857720626064e-05
3.33076767748717e-05
4.03618177754814e-05
8.00790585768185e-05
6.32455859098602e-05
6.62988650826065e-05
4.41584506746339e-05
5.87600428277364e-05
3.27830328270765e-05
5.84271394221637e-05
2.15944202565744e-05
1.9139704112365e-05
3.73681865822275e-05
4.55061717683038e-06
2.19754152330866e-05
5.36972598506297e-05
3.34300029639865e-05
-8.82693917326676e-06
4.31466899542742e-05
4.11406844054871e-05
2.1085442766644e-05
2.81043081701652e-05
2.18014799474391e-05
3.0787284093874e-05
2.3999769430424e-05
6.8923690766981e-06
5.56069122964841e-05
-1.43678283005881e-05
5.17529369297153e-05
3.19317450138744e-05
1.89090463462062e-05
2.18829939412089e-05
3.46400381909803e-05
4.57669905631118e-05
4.33622215222461e-05
4.93325244573873e-05
1.32665308233138e-05
2.57552471277927e-05
2.92412651305576e-06
6.08634254384869e-05
5.65920271155509e-05
6.25259928359522e-05
2.47138387823094e-05
4.2107389236373e-05
3.54509620417991e-05
4.64431640192574e-05
8.11463508753258e-05
-3.12671371169507e-07
6.3343877779756e-05
3.78907557804472e-05
2.76181005730627e-05
-4.62381706887834e-06
7.28242014349147e-05
2.10600736130368e-05
3.0696754927394e-05
5.81123478107785e-05
7.5097991300382e-06
6.86461592220375e-05
4.30480854575537e-05
4.32688221509103e-05
4.22387596699749e-05
1.63743433521208e-05
4.19472183855848e-05
4.26985147342356e-06
1.67821365120262e-05
4.56411658976527e-05
4.98788257767195e-05
1.86967106834672e-05
2.54608012443786e-05
6.86928337309524e-05
2.29558319742455e-05
1.55747172102384e-05
3.80489794988807e-05
3.0825766650339e-06
3.65632871809838e-05
-1.00577997438835e-05
1.70718347249936e-06
2.51336859793049e-05
1.35641100867825e-05
5.67290360984329e-05
2.790627437765e-05
1.10147171190644e-06
1.74372028908879e-05
8.36004761479094e-05
3.76081971348645e-05
5.15075437740569e-05
-2.29647184847871e-05
7.51789226461837e-05
4.15445447080927e-05
6.36749660978945e-05
2.38405143897853e-05
5.55139104018734e-05
6.81142191421206e-06
2.25335335936573e-05
2.96835216362899e-05
2.50371550172365e-05
3.8127052191914e-05
6.40453909917513e-05
2.22130516646177e-05
5.98801243826599e-05
4.22586711081578e-05
6.64455146571916e-05
1.79463417244571e-05
5.55059747820789e-05
5.81474511316901e-05
3.64215587936469e-05
2.52235004216687e-05
5.18364160149998e-05
7.75593323064603e-05
7.16650927371046e-05
4.2753056722556e-05
5.21196652488825e-05
2.29585667351889e-05
3.89987825462002e-05
5.51463347056072e-05
7.94064653336754e-05
3.14725561809767e-05
2.35924512993288e-05
4.63658573488421e-05
-1.22510258227654e-05
3.02122376568545e-05
7.1425782500583e-05
1.52505106964189e-06
2.7660344096751e-05
5.65890129485994e-05
1.89319369595047e-05
5.39758971019525e-05
3.0094807061812e-05
9.07563542267316e-06
-1.39302705470726e-06
3.96705131293177e-05
8.07039279892166e-05
3.97328215368628e-05
1.08379785578039e-05
7.11399778278165e-06
7.68813991686108e-05
5.75940606097076e-05
5.97429163601238e-05
4.10566004939913e-05
2.72485442276299e-05
6.68200871289026e-05
5.87329687499488e-05
2.13491765726042e-05
5.38061991843951e-05
6.73615797436224e-05
4.60138784615679e-05
6.18943618615623e-05
4.74043419807554e-05
4.04989033487677e-05
3.01312642749929e-05
4.54282615772822e-06
2.32597759879313e-05
4.14032826166429e-05
3.5400376033048e-05
3.43130566620779e-05
7.63397762029309e-05
4.90517512851186e-05
5.72948106068537e-05
-1.33267437655501e-05
1.30334700740579e-05
4.7284310394169e-05
6.07146500185847e-05
6.0249688259317e-06
5.58530476466415e-05
9.85675115005375e-06
-4.69664644009927e-06
1.87904133446757e-05
2.900499834535e-05
3.25620363146117e-05
4.35322474833936e-05
4.44249973363893e-05
3.04963804120126e-05
1.82136047669591e-05
2.09142160344637e-05
1.00351048268407e-05
1.66564567221649e-05
2.34110454116208e-05
3.55948925287028e-05
5.47700988566355e-05
7.26426122766553e-05
3.54116043489195e-05
6.1819790342159e-05
6.14558482015127e-06
2.04322131724103e-05
5.28103629000359e-05
-1.53908473437765e-06
1.361118172379e-05
2.84858835165767e-05
5.92961376637358e-05
1.0176848167205e-05
6.59743302032626e-06
5.71692160034156e-05
7.50690353847781e-05
5.16674239702063e-05
5.37589667768906e-05
4.72784698214715e-05
5.66324573042381e-05
9.39403265767925e-05
4.87751176441854e-05
3.82514447039001e-05
5.32050926345522e-05
4.53981909198652e-05
1.86568384181233e-05
3.12165649308718e-05
3.45491629045979e-05
4.00325645046105e-05
2.84036153320854e-05
4.57198935804339e-05
3.47003458227203e-05
4.75873599267981e-05
5.51216977109914e-05
3.16496633551968e-05
2.15293401619112e-05
3.12630927407085e-05
2.64557640054607e-05
-1.35694402982437e-05
1.79389057276931e-05
3.45441630332991e-05
3.10591017253044e-05
2.95918232941207e-05
5.23849727297192e-05
-1.01104575864325e-05
6.41817192071169e-05
2.37766791556716e-05
3.14626257767376e-05
2.37707442849431e-05
4.98095656953592e-05
3.73619539514101e-05
2.71453833001006e-05
5.10687104564168e-05
6.63349955030862e-06
4.75618612390669e-05
6.78026901824511e-06
5.91628110584643e-05
4.19100509517759e-05
9.16929253456557e-05
6.61000818857177e-05
6.13474606772467e-05
3.60706434965966e-05
3.30517299124451e-05
2.40552197064104e-05
3.02490351617332e-05
6.35035370044569e-05
3.58590869996957e-05
3.15545338732556e-05
4.97193156233617e-05
2.0729175387974e-05
2.64275085694996e-06
3.50485515739869e-05
4.68569265292952e-05
6.766849876249e-05
6.2322046692938e-05
1.79477171200922e-05
4.26693670229008e-05
7.60116600922044e-05
4.20453687063594e-05
7.54941013503812e-05
3.58970148388306e-05
2.75953428861756e-05
2.8313773301049e-05
5.71220657319894e-05
5.59105235891427e-05
3.43398278698304e-05
1.5173001619335e-05
2.24582740125505e-05
7.06134540051699e-06
-2.39704278000153e-05
3.55021967636845e-05
4.10375049363031e-05
4.77844034739029e-05
1.21238019696102e-05
-2.55898570904114e-06
6.67384080698322e-06
5.67460682806154e-06
-1.54670930047814e-06
3.17049613859333e-05
4.0165595617279e-05
7.56507351821152e-06
1.22281040232765e-05
9.09166858458577e-06
5.22574511575868e-05
4.75217513047483e-05
3.49826387370697e-05
5.41545905328527e-05
1.51918420632338e-05
8.08891530703028e-05
4.55675130928072e-05
3.41610488950412e-05
1.18951274148094e-06
3.01357765054498e-05
9.46772177987526e-06
5.10077365775236e-05
-2.02385253419641e-06
6.12281794052004e-05
5.13085250602055e-05
5.72073302934441e-05
3.53864079151879e-05
8.33182902634716e-05
4.18669486821839e-05
3.04202947226099e-05
2.89242390682399e-05
5.9582960345021e-05
6.74980376468909e-05
4.99295706623832e-05
4.45753376140031e-05
2.93067300881948e-05
-3.3277864789069e-06
3.34556437312152e-05
4.68566069658964e-05
-5.53795704278523e-06
5.42268594415223e-05
1.6082470139447e-05
1.92494974301854e-05
8.27272253396275e-05
4.9241364638984e-05
4.63488088846498e-05
2.22118005785301e-05
3.59729073037976e-05
1.03536593541181e-05
2.53935634158033e-05
5.76997257556755e-05
3.00370093466449e-05
1.38287751302426e-05
2.79338512568094e-05
-1.66760532503291e-06
6.61576456178213e-05
-7.87171986669548e-06
3.54957098459216e-05
6.42903218943493e-05
3.2118230010414e-05
3.76932456464221e-05
8.42248989799413e-06
2.05633697807759e-05
2.63731812762829e-05
4.16756761927203e-05
0.000104629615150803
4.86865151286103e-05
2.0132466781244e-05
2.05089220173976e-05
3.74515734707018e-05
4.60185645723916e-05
2.47989279085745e-05
2.75374203971576e-05
4.07809845505738e-05
2.42494725621721e-05
4.03658664310014e-05
2.41227276504326e-05
5.60235543125727e-05
3.98023494766523e-05
3.24203435848427e-05
3.39175185632015e-05
3.39349919252107e-05
3.62028733631931e-05
5.64119763785724e-05
8.88225218562728e-07
3.68420264483952e-05
6.22982617691639e-05
1.87555641132529e-05
4.84512211935591e-05
7.23340779145964e-05
1.12827224644206e-05
2.35587656404718e-05
4.72390250884912e-05
2.67774841895804e-05
1.07999951252813e-05
4.98270642008586e-05
2.39125081265134e-05
4.90965314494598e-05
7.18691274514064e-05
4.23012455121536e-05
3.74028608642103e-05
6.02022898784568e-05
1.97150871463309e-05
5.00332051751102e-05
4.76119468609176e-05
-1.16087741072751e-05
4.51119176706825e-05
4.60070027078457e-05
5.04428092804065e-05
4.24942228043571e-06
2.71907582354132e-05
6.0637146703036e-05
1.46740462715253e-05
9.60049686041367e-05
5.14156660951125e-05
3.01312854318666e-05
4.00387104374154e-05
4.85766837641035e-05
8.2021690659803e-06
6.04058540142158e-05
5.93566059876267e-05
6.34443276152932e-05
6.84264457105553e-05
2.87615807785804e-05
6.91890407041676e-05
5.97712874427219e-05
4.51840007857372e-05
2.60383464097243e-05
5.47357975210049e-05
2.26462081671735e-05
1.16488548106612e-05
3.67767645327186e-05
7.90170332903292e-05
3.22439637285426e-05
6.22204114836111e-05
5.48422986237144e-05
7.14717951514897e-05
1.30687666130176e-05
5.58345674408035e-05
8.00779390675719e-05
6.96343333686442e-05
6.07410795553061e-05
4.87267427998656e-05
8.57823042683293e-06
5.09637603886523e-05
5.25949605180977e-07
1.71998842948685e-05
4.18733945311605e-05
-1.61991093900782e-05
-4.42398935181359e-06
3.78679350122275e-05
7.49502162160493e-05
3.1988583836392e-05
2.42823306927869e-05
2.0318383590991e-05
2.7285384716786e-05
2.13377589000893e-05
2.6097974718583e-05
1.04337432079362e-06
1.11871976265542e-05
3.84211372259594e-05
4.58336818344296e-05
2.19815083778501e-05
5.06368695043617e-05
2.70386896824077e-05
2.38797707476234e-06
1.74479140352312e-05
2.62350684406456e-05
3.49561543518394e-05
4.66411783126835e-05
5.17292477376448e-05
1.21280848697474e-05
1.40909681444277e-05
7.71494937429933e-05
8.33905794030844e-05
3.94608978159631e-05
3.77068640383712e-05
6.99288486665098e-05
5.32062154760298e-05
3.75401663432413e-05
8.51997975635149e-06
-1.81477337260269e-05
7.41601655114197e-05
2.15008548461439e-05
2.85356063939607e-05
3.72883289922195e-05
4.03822421239254e-08
7.6944894466018e-05
3.47626210007173e-05
3.89453648189837e-05
2.62082954732338e-05
2.55628654211736e-05
5.84640740522536e-05
2.32379887792867e-05
6.60548069074478e-06
1.72459007131562e-05
2.51964693764192e-05
2.28772995406661e-05
4.51724482728584e-05
2.51689787904684e-05
9.15221165537408e-06
2.12586109010885e-05
4.14647635316542e-05
6.66405088215872e-05
-8.41444954956576e-06
5.08832298333056e-05
5.40247359621971e-05
1.18976475675343e-05
5.89453685566119e-05
4.64329166667746e-05
4.83617384002238e-05
2.52289994150864e-05
4.13149059635076e-05
3.01763271448122e-05
3.77914664721974e-05
7.93571512784301e-06
5.73238970733336e-05
4.81229359235045e-05
4.69206886849169e-05
2.2567044169771e-05
3.23246365874824e-06
3.11894506781188e-05
3.68844118417069e-05
2.63698530947795e-05
2.37540453939267e-05
0.000130253458367554
5.69716789177219e-05
5.61977038520846e-05
6.8746445160379e-05
4.84235453334655e-05
3.25033625608077e-05
1.46859104078211e-06
2.79972843796369e-06
3.01992493903257e-05
3.19052235193287e-05
4.04567421618722e-05
4.15168344877517e-05
8.84070821642921e-06
2.69628809865072e-05
-1.13720149394062e-05
-1.85537863339424e-05
3.22886468748903e-05
-3.11145224351041e-06
3.19909478089255e-05
7.18274897464698e-06
3.61932051975222e-05
4.88293374777372e-05
1.19357896663112e-05
1.81280264615573e-05
5.08378317424025e-05
3.25455376143744e-05
2.8257959227664e-05
3.78832415763882e-05
2.46523822515367e-05
2.24620658719647e-05
1.37005768565818e-05
2.7915737715383e-05
5.6476073151007e-05
3.12546124877826e-05
5.50492336705254e-05
4.76748694588008e-05
8.73082937967406e-05
7.66157698501408e-05
3.61958763419371e-05
4.41219907224999e-05
5.43948504182279e-05
6.14424758947839e-05
7.06927490279524e-05
2.09022437889672e-05
6.05629545613337e-05
5.1041751225491e-05
1.61989392997302e-05
4.13231306768946e-05
1.93870190053161e-05
6.82065541994295e-05
2.3465218975159e-05
3.67002543568472e-05
4.75823974249993e-05
2.4775572290408e-05
4.96972578751408e-05
4.96733817805522e-05
2.58678131289728e-05
3.1278481022077e-05
3.0631533904349e-05
4.14720424640605e-05
2.42727215008082e-05
4.67062086394704e-05
3.92147864570167e-05
2.44799934372525e-05
4.47388394528342e-05
1.60995583847345e-05
3.76888455797628e-05
7.26932272453652e-05
4.66014943214339e-05
4.18021346743378e-05
6.02008627378446e-05
5.30115581838977e-05
7.7523908919739e-05
5.22114445743785e-05
2.54073498948509e-05
3.9655332739259e-05
5.46648157384744e-05
6.13789530051887e-05
6.84390057095206e-05
9.48741485679645e-05
6.39917898576801e-05
4.57795976881114e-05
2.30577321704801e-05
8.55153931033957e-06
3.31533700665372e-05
5.8902409216119e-05
4.24561324969732e-05
1.4692165342687e-05
3.59872117370725e-05
5.73327503469951e-05
3.97952941736741e-05
7.53107838725764e-05
2.10985406593554e-05
3.29424982700506e-06
6.15222322463894e-05
1.46058344980724e-05
1.62162765067921e-05
-1.33725751601334e-05
4.77639707831022e-06
4.65590756240572e-05
1.09402702082525e-05
5.31710136052032e-05
3.23891001703626e-05
4.18337617424473e-05
5.04472452689125e-05
2.0604611895138e-05
4.72614868262403e-05
2.14110388576807e-05
2.58496698398721e-05
4.07087173509054e-05
3.59217382471243e-05
-1.22802800427013e-05
6.02293144552485e-05
1.9450781864426e-05
6.0048598232672e-05
1.39054930217508e-05
6.35345177605681e-05
2.74958213179526e-05
1.51806126013695e-05
1.78381191638195e-08
2.7328753600003e-05
2.40820788998325e-05
6.04112072994848e-05
5.34951790484135e-05
9.43702661939888e-06
4.9418227484657e-05
3.97130254179398e-05
1.7545913013464e-05
4.54693528329536e-05
8.05389766349707e-05
5.03146091659225e-05
1.14623799172677e-05
5.93212391891097e-05
2.39217331621872e-05
3.06686138669251e-05
2.30830529666499e-05
2.31259874172893e-05
3.72804221580426e-05
3.72874034812996e-05
3.31789818344312e-05
7.63361493953557e-05
4.81371736332939e-05
3.16985471103895e-05
1.66586088486612e-05
5.10418267976924e-05
6.79252341914314e-05
7.50902173293593e-05
4.55750873870618e-05
6.12652092583572e-05
5.03612165416415e-05
7.91986563181879e-05
6.05290502151399e-05
5.12373054670589e-05
4.65698148986167e-05
1.61377153382556e-05
6.1145824124702e-05
8.78286453449683e-05
4.14089867629084e-05
2.39525893807391e-05
1.93397592419382e-05
6.95699326202843e-06
3.01049519769701e-05
3.06992461621875e-05
1.45631291734019e-05
4.48929390279231e-05
4.39114944178407e-05
3.71462101011719e-05
3.99572562916134e-05
4.51349213037509e-05
3.76148097663846e-05
3.68266286439678e-05
5.10336292253024e-05
6.4615725865359e-05
1.65489057687621e-05
7.73791878541488e-05
1.98674540706372e-05
5.47727363559551e-05
8.63282167719284e-06
1.91851682024399e-05
2.54704239148145e-05
9.45638814338114e-05
2.96708766036586e-05
3.53566900723721e-05
4.36993411080488e-05
5.00174585741921e-05
2.48204450072198e-05
3.36345134717275e-05
4.40183522095679e-05
2.43966802656961e-05
2.97450179889318e-05
4.91486722309928e-05
7.11389053718883e-05
5.72803378624687e-05
5.27470511932017e-05
4.06090845666318e-05
5.13059438736121e-05
5.93805854705769e-05
6.6258425134481e-05
6.17462925647074e-05
1.46424599040776e-05
1.16964181471948e-05
1.69086012667368e-05
8.29587571865371e-05
4.3529584226469e-05
5.36090820415283e-05
8.41109971163206e-05
6.20045315685203e-05
7.10547927502365e-05
1.07977339311519e-05
3.39623109267224e-05
5.35260220062111e-06
2.80184546817582e-05
2.95047685306007e-05
8.41901450601638e-06
5.13082329183239e-05
-9.09583583459222e-06
2.69468619907872e-05
4.97391335429887e-05
-5.71051232731984e-06
-5.53651039277562e-06
8.41159320944059e-06
2.84802966091673e-05
7.31358948114195e-05
5.86882318626722e-05
3.86209653734011e-05
2.86050728159389e-05
3.83559144625551e-05
4.65416767568975e-05
3.25069322146968e-05
1.5554049068738e-05
4.95943579869688e-05
7.3128134842125e-05
4.49229901017124e-05
2.39219470524208e-05
7.00690763606816e-05
3.75203491527861e-05
4.34331280077874e-05
7.85433336985096e-05
5.70278975943001e-05
1.53390580096079e-05
0.00010666666801863
5.95221447185019e-05
1.29994478157339e-05
2.41290748197463e-05
6.84122054899893e-05
6.90360828291334e-05
4.76182256533473e-05
7.43888907667145e-05
-6.86231045237869e-06
3.99735472620831e-05
6.23339177021628e-05
9.9801875194963e-06
-1.23033156109043e-05
5.06437720056196e-06
-6.81043331153827e-06
6.05188615288186e-05
8.48283834412386e-06
-1.44291741007957e-05
1.94453232970695e-05
3.16970210916142e-05
8.83868975664729e-06
4.4685058702487e-05
2.16278337739576e-05
8.60994988986408e-06
1.52628044243005e-05
5.54184793678852e-05
-2.29476834337075e-06
4.14468686294753e-05
3.18908977697033e-05
1.49553001379378e-05
4.94878300759805e-05
5.36749819267847e-05
3.10491574659421e-05
8.47471156144937e-05
7.03787010401409e-05
2.16891959751149e-05
5.3144697763765e-05
7.41999115508908e-05
8.75977573915324e-05
2.84181399804866e-05
5.83117085096723e-05
2.79295042115865e-05
3.97053154025997e-05
6.18905619099418e-05
1.65772925309886e-05
4.18715985661907e-05
3.00788475009053e-05
4.29752331200191e-05
4.57423189819946e-05
2.55141198373892e-05
4.61744363308682e-05
8.34423684199627e-06
5.2775639899038e-05
6.21998995312969e-05
4.39357860536579e-05
1.8717934751184e-05
4.76149511421328e-05
4.650997668485e-05
5.625173943002e-05
6.28562341497742e-05
4.73432618081193e-05
7.0805020823285e-06
2.1132866343383e-05
4.81499032103993e-05
2.93294874874241e-05
6.08753830339323e-05
3.01898609820222e-05
2.63160363035519e-05
3.37920777979464e-05
2.67017182267355e-05
1.13681705873279e-05
5.80756181180602e-05
6.88752915239581e-06
1.23576677415142e-05
4.35009902004916e-05
5.08762848031701e-05
6.59589154919194e-05
3.58542116662183e-05
4.16009256822458e-05
4.25807557543959e-05
6.86691639053236e-05
4.62038557023657e-05
8.29560663036832e-05
1.83799122745132e-05
0.000101813132748177
4.22099195744844e-05
6.31171234474432e-05
8.7456996563784e-05
7.52496321350163e-05
1.40225893640562e-05
2.21736662092641e-05
2.9121073703683e-05
6.76723382722944e-05
2.98430196878312e-05
3.21019014508205e-05
1.68791223168763e-05
5.24699866650231e-06
6.21878067643213e-05
7.5880141460399e-05
5.03500453538095e-05
4.44720359547968e-05
3.16765403778292e-05
2.16068946803324e-05
4.01208336304959e-05
3.00612630726615e-05
3.65713216057158e-05
2.65845634689756e-06
5.889126500468e-05
4.93348606896809e-05
2.50967650926371e-05
-1.05684432816437e-05
3.84131449422539e-05
7.11269121076882e-06
4.72114436734117e-05
1.64057503847659e-05
3.84626720331943e-05
3.13955847583411e-05
6.97992139525437e-05
3.13064708998882e-05
9.51797867855976e-06
6.63301741835226e-05
6.44033773905882e-07
8.11326307599827e-05
2.63349706136736e-05
5.43786701767985e-05
4.03812517032756e-05
4.32096516084845e-05
3.49384753593323e-05
3.78445917932928e-05
2.9602155586915e-05
1.50917955681391e-05
7.0136154600446e-05
4.50195143109107e-05
6.20891913223506e-06
5.623511056503e-05
5.09271608237591e-05
1.2896608620811e-05
7.2768666348044e-05
1.99647592691787e-05
6.87528955795144e-05
-3.25236604199981e-05
7.06768197215579e-05
5.08166231819852e-05
5.08648412801659e-05
8.3430377769333e-05
4.84927769913804e-05
1.55511046955441e-05
-1.37254193103694e-05
-8.35287283449837e-06
3.41065051084025e-05
4.02883503121005e-05
4.74132845532131e-05
3.00432617441219e-05
2.45877956462813e-05
2.19768202228108e-05
4.35097497477354e-05
6.51749790617331e-05
3.17280348311338e-05
9.92013718888612e-06
3.85127219032674e-05
4.16789975048108e-05
5.30663401673537e-05
2.90325110965872e-05
2.6246225795555e-05
4.39544749641155e-05
9.03168525786865e-06
4.18124498833798e-05
4.06375908384355e-05
2.31558114073071e-05
3.12406446883833e-05
1.6484539541252e-05
2.36090132473696e-05
6.33321376333994e-05
1.94014634988422e-05
2.66360568652716e-05
1.28755917709885e-05
6.87354984192861e-05
2.77712185253233e-05
2.55974491519942e-05
2.84942222760655e-05
2.32635599126082e-05
5.839298622284e-05
3.96883196110402e-05
4.67134860495144e-05
1.69896940036309e-05
3.63280869957373e-05
2.35725156666261e-05
2.86126149188392e-05
1.30977061651247e-05
3.57455466315192e-05
2.82159624763359e-05
6.3372377791645e-05
3.92662591250427e-05
8.13790384914871e-06
6.46170778056201e-05
4.43086517530719e-05
4.74703248225357e-05
6.79805215110949e-05
3.98173189922782e-05
3.74799248526365e-05
3.24408947710768e-05
3.99529873782868e-05
6.36666390812771e-05
6.16848598297422e-05
4.98417483860219e-05
6.52660146626198e-05
4.10944679117919e-05
5.62276530549172e-05
4.70550579118354e-05
5.05975895884635e-05
1.59304064179036e-05
4.83905298021383e-05
2.38812554119944e-05
1.10580019336415e-05
6.19543286763708e-05
5.04466216303605e-05
5.0768537435856e-05
-2.19614739406893e-05
1.76531082795891e-06
1.90396487076339e-05
3.63341567534252e-05
4.39657687398849e-05
4.58131993112982e-05
1.13072875122512e-05
1.1314633594397e-06
4.71845336718047e-05
2.75186225316678e-05
3.80767865965965e-05
3.35097916238201e-05
7.9602609676785e-05
7.52507070673958e-07
4.06371032080417e-05
3.27960924411096e-05
4.01732524301241e-05
5.37687042267567e-05
8.14239045187554e-05
3.39814740862372e-05
6.1279757510192e-05
7.98971513087647e-05
3.21697280911358e-06
5.2968441064335e-05
5.25968492152344e-05
5.71201462204224e-05
3.4491327016891e-05
6.22914951260206e-05
5.06861985895669e-05
2.26781290227648e-05
-2.053126512858e-05
5.66505518917876e-05
2.44617544749564e-05
3.61980471958012e-05
2.89574247770067e-05
1.02156015380602e-05
2.47178561640922e-05
3.24444174726162e-05
-1.61824043234228e-05
4.76720765085006e-06
4.30040278632804e-05
4.41421780557913e-05
9.41010324802137e-06
3.46406009725529e-05
4.12295279650303e-05
3.12899884395992e-05
2.11613735062386e-05
6.52308214017805e-07
5.72983372087308e-05
3.33406602996533e-05
6.73729246942385e-05
4.34537258749929e-05
3.10084216914071e-06
5.73938537965158e-05
3.57773496895907e-05
3.07022406001048e-05
1.00285447381597e-05
6.75999845576495e-05
5.2991595131309e-05
1.93560417919258e-05
3.99465682667088e-06
7.25263402497476e-05
5.11071600356546e-05
6.75821646147692e-05
1.59563296541036e-05
6.27914833597148e-05
6.17956911993221e-05
3.58287211794461e-05
5.28475741474205e-05
2.98327246360811e-05
4.12738488857124e-05
4.73241196578716e-05
1.91028139268831e-05
5.86839825486636e-05
2.15029222134687e-05
6.52637192674616e-05
7.88719366650078e-06
3.81242944523807e-05
4.5149009832389e-05
2.54860346789717e-05
2.25834547717788e-05
2.61207116718861e-05
2.58893805283318e-05
6.20397956185404e-05
6.31903005630445e-05
1.22289909105186e-05
4.1738744709261e-05
3.99375867238703e-05
4.14405589678522e-05
4.69005669345146e-05
4.64390401750148e-05
3.47496202249903e-06
3.94096749843593e-05
6.74416732214872e-05
2.61112661821398e-05
5.6963166407372e-05
4.8432074008962e-05
3.69852359245318e-05
3.11817236817886e-05
4.29019594551683e-05
3.6417216260548e-05
6.57120101364962e-05
3.78377499441483e-05
9.70922988352317e-05
7.53276855285773e-05
5.9333906065917e-05
1.72486207382574e-05
3.05157299948547e-05
2.04695938463238e-05
0.000107557311542963
8.99708529988198e-05
4.17446494575564e-05
3.83581143477252e-05
4.39207051367886e-05
4.26168217279568e-05
2.0412346344495e-05
3.35211856322665e-05
1.410182028271e-05
3.60821129385177e-05
7.01255738039454e-05
-1.4949880430496e-05
3.24171342842264e-05
2.97688375679026e-05
4.52858912654219e-05
3.26282820902642e-05
7.1030227069126e-05
2.41035192193137e-05
4.43402643071593e-05
7.95970191902465e-06
6.28096045292449e-05
7.0161393783237e-05
1.8721870658068e-05
2.71115852937325e-05
3.99480590687952e-06
2.10121408980039e-05
2.19854816858378e-06
4.2133120918669e-05
3.29024032197515e-06
3.2563952631879e-05
3.22934167841668e-05
5.28035118289216e-05
3.39075633348921e-05
2.3618474749551e-05
2.94785176013581e-05
2.86237829152725e-05
6.29921374055651e-05
5.55414226688572e-05
9.57475094261174e-05
6.85092964967742e-05
1.62483973823667e-05
4.51407755104018e-05
2.81842807588557e-05
2.46291841738518e-05
1.54308336954036e-05
7.13983988825777e-05
2.34605994669975e-05
3.60871226812405e-05
7.40437085212822e-05
3.80228510417557e-05
5.20523247347069e-05
9.08235842852626e-05
6.64981816770175e-05
5.74844515379182e-05
4.39263548789488e-05
8.25097590352391e-05
5.83987734570492e-05
4.69881194483852e-05
2.5296862388583e-05
3.99304056198295e-05
2.53967745942585e-07
6.98170894952336e-05
6.0233739733604e-05
2.60881907584334e-05
3.72420418563097e-05
4.83493372075621e-06
-7.48938086098153e-06
3.12088579881232e-05
2.66247585406404e-05
3.78785979069616e-05
1.96664633305215e-05
3.36204657115841e-05
3.7660549265123e-05
2.33195899243702e-05
2.09601118065192e-05
8.18206425137572e-05
3.250429467738e-05
3.82847750686869e-05
4.23867478579759e-05
6.00566386938473e-05
-1.27592011595991e-05
8.91475355028495e-05
5.95977040627111e-05
5.93384172252958e-05
8.2837310032699e-06
2.29982196909922e-05
7.48085109505636e-05
1.28357334974315e-05
4.71559350306304e-05
6.43177597939617e-05
1.41289903168781e-05
6.22393210375563e-05
4.46221642747322e-05
1.61076878460995e-05
5.82029883668138e-05
5.26316097638817e-05
2.47945737953781e-05
4.88886815835031e-05
4.4676818393872e-05
2.70782292646329e-05
9.20212427004632e-06
1.05952121209559e-05
3.95759989234484e-05
3.01603292160351e-05
6.27548039132394e-05
6.48557859200858e-05
4.81735530088919e-05
3.85630135447371e-05
2.42410863872009e-05
5.61824323513579e-05
1.38771584697997e-05
1.3327313937885e-05
3.87335657116245e-05
2.32162960488953e-05
-2.62864622701927e-05
4.09030860810198e-05
2.57702437674154e-05
2.01921217756662e-05
8.68605736414795e-06
3.38705096926535e-05
2.83389633602858e-06
6.21026831906474e-05
3.27247539563538e-05
1.21784958956823e-06
3.94906902742978e-05
3.07191417818833e-05
5.2900591903805e-05
5.14550546884133e-05
3.5680404361396e-05
2.37539632179187e-05
3.78567091233782e-05
5.24690693418953e-05
2.80504860282667e-05
5.15626396777214e-05
5.11604824174284e-05
7.60558395993078e-05
4.88704410642043e-05
6.22206017650946e-05
4.57861100676731e-05
3.96806986830192e-05
2.24795228650321e-05
6.48804680285674e-05
7.03748951964321e-05
2.38581125349111e-05
4.38631876599107e-05
3.2467985458014e-05
6.07075154873317e-05
5.60254554307784e-05
1.03716587078056e-05
4.20357276825298e-05
5.4361012826193e-05
1.03614288636053e-05
4.87233892027304e-05
5.07736949705095e-05
3.15947355579976e-05
3.51192308778699e-05
5.4934885226181e-07
5.96780517535957e-05
4.58665506055732e-06
3.10740158163822e-05
2.5271853429341e-05
6.71599601792523e-05
3.58642987515774e-05
3.92816459177735e-05
4.95291781555322e-05
3.46467063768864e-05
3.09677850980871e-05
3.93032646818536e-06
1.24115942375167e-05
7.0702790434068e-05
3.46265052313689e-05
4.92206629132046e-05
6.18818751399227e-05
-8.23967449960037e-07
6.37087155729761e-06
3.99081547622524e-05
5.12965805934605e-05
3.504866226166e-05
7.79537950504903e-05
6.11084635736704e-05
7.83880915366046e-05
3.16934145189777e-05
3.14827950655943e-05
3.55286822767585e-05
2.09230608204081e-05
5.88212874643989e-05
3.38469586780583e-05
5.60901228118048e-05
4.63805987631674e-05
6.0323996354105e-05
4.03923675515965e-05
6.02730692164106e-05
6.50441079432259e-05
2.11552510530271e-05
9.07138486064505e-06
1.09878376805688e-05
1.82764862925667e-05
3.89463906641636e-05
5.3680096089311e-05
3.34647474917577e-05
7.95921395507339e-05
1.71590902143583e-05
2.27077098218804e-05
4.76363722214501e-05
3.49467076085809e-08
5.67963149693402e-05
2.38893685721977e-05
4.44129284808032e-05
4.06101420498265e-05
5.78748053279581e-05
4.65113076767562e-05
8.07008884346817e-05
3.68833676887105e-05
5.30924272720452e-05
7.21065589442281e-05
3.82928576430418e-05
4.74337966352537e-05
4.76608936909271e-05
5.12868538423745e-05
7.12433248045573e-05
2.47460160838854e-05
4.89786086708571e-05
2.76657091961476e-05
3.95184432175436e-05
8.37829989802174e-05
5.03758610149006e-05
5.11228029028923e-05
1.26848059068628e-05
3.04857992142719e-05
5.4258466326379e-05
2.91899814141787e-05
-6.6424917108858e-06
5.02179561972295e-05
4.18062874497233e-05
3.58671343310565e-05
4.96648909673585e-05
4.22050870816974e-05
3.92515340598248e-05
2.98275683835172e-05
2.37321727789149e-05
2.18480441131743e-05
2.50569588808223e-05
5.62677607515738e-05
3.03687739785132e-05
5.74604731563587e-05
1.23162109648303e-05
2.04127286573545e-05
4.45579209588302e-05
8.03265767602511e-06
8.98266386484962e-05
4.09884515012899e-05
3.47730381241938e-05
7.61476685756987e-05
6.23235901622085e-05
4.52732714770329e-05
4.85080112906753e-05
7.60995555294305e-05
4.01465994650838e-05
4.04416857000286e-05
2.68486604791549e-05
2.9318655125101e-05
5.21700982949698e-05
5.22677698825124e-05
8.69928410193999e-05
7.2907159740101e-05
6.5778433087683e-05
3.0258126215988e-05
3.22617883019955e-05
-3.53493691457867e-06
5.42395200498702e-05
2.74317296974591e-05
2.75506655330533e-05
-1.6512126475715e-05
5.77238653601311e-05
1.90614406406338e-05
2.19953880668858e-05
2.75012367099928e-05
4.8872946245969e-05
1.04824187577671e-05
1.46070322306305e-05
6.13522880126974e-05
3.83370252408637e-05
4.30723077468627e-05
3.53123125978446e-05
2.15430757535816e-05
7.76997816828065e-05
6.80019705872361e-05
7.00414717227375e-06
4.02239012034534e-05
3.94924110141439e-05
6.19772676780931e-05
6.18160832570462e-05
7.4781176702804e-05
1.97909447652284e-05
2.10013829255868e-05
1.83272575910033e-05
6.94716192884979e-05
6.20633082835179e-05
4.91779390053376e-05
1.92396725350907e-05
5.52748565237136e-05
1.86210077034981e-05
4.34945216159239e-05
-3.92560884624998e-06
1.64921165558196e-05
6.35576427420236e-05
4.15712097134618e-05
4.49423845654771e-05
2.01226854059157e-05
4.05230337037937e-05
2.46363094092098e-05
3.61286111028193e-05
3.81758084308895e-05
4.78680713446662e-05
1.06725146302039e-05
2.70343615377729e-05
5.03215358356364e-05
7.68949016129175e-05
4.5775089412015e-05
2.5861672160745e-05
2.09608789500078e-05
4.66360314299501e-05
1.93354854810884e-05
7.1231827652058e-05
-6.68767164483618e-06
3.18072815355207e-05
4.84627820984468e-06
1.93792472961084e-05
4.00135140218069e-05
3.51052423392908e-05
5.06002681536083e-05
5.1712256223125e-05
1.05052873797645e-05
5.68428058337425e-05
8.26717230269568e-06
1.88763087297394e-05
3.44627230781029e-05
3.40947167363561e-05
1.40334148791745e-05
5.32876168731503e-05
4.65275668738259e-05
2.5650759414531e-05
6.75585309246962e-05
5.80092031868854e-05
5.48668047487514e-06
6.06482408849631e-05
5.1379547298497e-05
8.15466100663442e-05
4.2932239682863e-05
3.87796754682781e-05
6.09812888645058e-05
4.18511546129296e-05
-9.77532413210518e-06
-2.91045365773396e-06
8.75097442556441e-06
7.98571156137326e-05
3.66643844305433e-05
7.51499083352117e-05
2.39127965980228e-05
4.2352492051628e-05
2.61899134869821e-05
1.89648575476733e-05
2.43061753564758e-05
3.80708427997061e-05
4.80555599443998e-05
-6.98078219502319e-06
2.12227858448191e-05
1.26464378389879e-05
4.61706986624487e-05
1.11600859254779e-05
9.96696783529455e-05
3.13971334894224e-05
5.25004712999174e-05
4.13981340238866e-05
6.07990395093981e-05
2.07198547691977e-05
3.10220006766569e-05
5.47110776279644e-05
5.17041146060005e-05
2.65922738943698e-06
1.75449091249457e-05
8.73098218791869e-05
5.73044363375543e-05
4.67100165467306e-05
6.80716378440151e-05
3.27249609464369e-05
3.99947663884185e-05
3.86135594067836e-05
2.97825067528296e-05
3.28468537224774e-05
4.66798921620994e-05
-8.01637525964372e-06
2.01340252804875e-05
5.70301432032151e-05
-1.68559626136749e-06
5.93088509256152e-05
1.14768439223821e-05
1.68766017208282e-05
6.83014041044069e-05
4.80623707643197e-05
-8.81838696224698e-06
5.69957273923188e-05
7.00629664882477e-05
4.43216272600987e-05
-2.57722056915808e-06
5.99631150498617e-05
7.00454073290918e-05
6.11321074472617e-05
2.14572949673511e-05
1.35817748783573e-05
9.67375608659468e-06
4.72894653537234e-05
3.55927050864015e-05
6.86018839191472e-05
3.60836989945385e-05
1.50552313938422e-05
4.39584415407878e-05
7.38496761135963e-06
-5.55145977965045e-06
3.24676156577018e-05
4.33485573341535e-05
3.21723105022627e-05
2.35578281764498e-05
1.70297491512076e-05
2.32567929180884e-05
9.66922690605977e-06
4.73435461326403e-05
4.35142101230674e-05
3.49303657125986e-05
4.67675663147566e-05
3.15124392767906e-05
2.10105964409747e-05
7.04686435270401e-05
2.54380152217117e-05
3.11061140890468e-05
1.14936281780799e-05
6.42543233342603e-05
5.0879509920666e-05
2.97119830827442e-05
3.56547990494272e-05
4.33715712897558e-05
-7.3870257431204e-06
3.06893258848221e-05
4.94144349061091e-05
2.28054210179379e-05
5.13716097318525e-05
5.21374676734528e-05
3.54312172500468e-05
2.99489750380487e-05
4.95590869672893e-05
3.15446041724154e-05
6.51874974561274e-05
7.37994736916861e-05
9.32520899502947e-05
6.81014661043702e-05
5.64602993625355e-05
5.49196240493297e-05
1.42631590198082e-05
4.80003582296092e-05
4.65166481699818e-05
1.22069429926101e-05
5.71415683827006e-05
1.30518687214075e-05
1.67309378778098e-05
4.71726848260365e-05
2.41072135493578e-05
-2.78832288986346e-07
8.18181836080022e-06
3.71782157858382e-05
6.3484352400795e-05
3.49984521278911e-05
3.5879768943955e-05
1.65196653864193e-05
5.2950014636062e-05
4.64195324420947e-05
-1.88325485784193e-06
4.68986229805946e-05
5.00037835191456e-05
7.61728517009673e-05
2.19445532451457e-05
4.73351139407951e-05
-1.39699593961103e-05
5.36410705347041e-05
2.71208921047404e-05
4.5631652971696e-05
3.26101111636438e-05
1.97514629552305e-05
3.55954237928224e-05
3.98096660032068e-05
3.5207989940183e-05
3.19156263527492e-05
4.98894399722387e-05
5.18671541021853e-05
3.43978304545319e-05
5.78173869220722e-05
2.37018746744391e-05
3.92801501212102e-05
7.1673839050698e-05
1.44781184628561e-05
4.07128052003814e-05
5.46128225530044e-05
5.30890634844342e-05
5.17397590094223e-05
6.46941573583509e-05
3.15029079608355e-05
6.32930220691145e-05
2.82840278651241e-05
-5.10269671984879e-06
8.08726313848622e-06
4.69961178846524e-06
6.18635928927522e-05
3.56276089055017e-05
6.51178640027146e-05
1.06611783659325e-07
3.42017522020692e-05
-3.63340267872517e-06
1.08710576266075e-05
6.88836498547604e-05
6.36126082898647e-05
6.41948235166597e-05
3.70523636990424e-05
4.31196594895136e-05
4.25580996711385e-05
4.68926183130437e-05
3.02793755571185e-05
6.92602009113023e-05
6.24276746077023e-05
4.91307806873172e-05
8.42350365645992e-05
2.78455919467478e-05
6.90977781332599e-05
5.01929879573567e-05
3.65161826756595e-05
7.57346253075413e-05
3.87311350215165e-05
4.82474776885353e-05
5.23639831732972e-05
4.16275570948445e-05
5.53524565684509e-05
2.34165821169351e-05
3.67932380645438e-05
3.66441382634541e-05
7.91505214533165e-05
4.11023184325701e-05
4.09998010569968e-05
5.09682915298065e-05
1.83803039247738e-05
3.47412817752459e-05
3.28104932484339e-05
3.14995149449861e-05
6.21537987294234e-05
-7.32685125343275e-06
1.03246810121089e-05
5.54290201039427e-05
5.08510715251289e-05
2.44530236956067e-05
1.67293719520374e-05
3.41558416956512e-05
4.04757920801833e-05
3.39156167765507e-05
4.19438817539464e-05
3.05295956938495e-05
4.61999646764345e-05
2.77391808271177e-05
4.80482659660234e-05
6.47630569140374e-05
3.02707378144166e-05
5.45955266174387e-05
7.48308812285457e-05
4.93371860198565e-05
-8.9160895364428e-07
6.14896333397815e-05
2.64899178011579e-05
4.35404473707533e-05
2.61280938721433e-05
4.24785673668176e-05
3.7386764840403e-05
9.84288770827668e-05
4.74804738506524e-05
8.37389814343237e-05
2.35971794517078e-05
8.70188953534492e-05
4.68420668901427e-05
5.90244713306593e-05
4.34589662678106e-05
2.77207046644329e-05
1.57755928652302e-05
5.29717129264447e-05
2.39028679998633e-05
1.52876603051252e-05
4.94076770400909e-05
4.52488072385705e-05
8.97999901924439e-05
-3.19347726465315e-06
4.46712419840546e-05
7.26143202946012e-05
5.82403990515406e-05
2.69422179346419e-05
1.9629833083265e-05
6.82022887214282e-06
3.27102017336675e-05
1.58037724735043e-05
3.55636586039342e-05
3.3560407014429e-05
3.59275051875017e-05
1.48358689773523e-05
3.66389947625534e-05
3.94138046800674e-05
2.81551424517198e-05
4.00036709957879e-05
3.93722737077186e-05
6.12936735012486e-05
5.80569094250845e-05
2.48202485124755e-05
1.63600731725115e-05
3.38672847510318e-05
1.95306739292253e-05
6.65602483093268e-05
2.68676367077441e-05
3.03193612009026e-06
5.34389048955877e-05
6.18572871920919e-05
4.56242993468675e-05
3.17642062086202e-05
5.91775354115651e-05
5.72731005939393e-05
4.84025350802727e-05
-1.30482039248826e-06
3.69990420144505e-05
3.13003944281549e-05
6.25380811464819e-05
5.07481230307532e-05
-3.29197258988455e-05
4.7266569433413e-05
5.48539768560331e-05
6.30566874299062e-05
2.69356806226691e-05
6.15772496681658e-05
5.23136923344107e-06
2.46172969366123e-05
5.62926100298828e-05
4.65755761046668e-05
1.20402244409887e-06
8.17108296975371e-06
7.84885698409708e-05
7.03277160388361e-05
5.0308161382549e-05
6.5286429693142e-05
8.9737407995227e-06
5.16743557156512e-05
6.29645768619299e-05
4.3945849274679e-05
5.21367079121189e-05
6.21265243551584e-05
2.44464098066087e-05
5.03140223318302e-05
1.95320717035241e-05
4.51282826449656e-05
7.19872935424073e-06
2.421594596505e-05
3.47750217541489e-05
