# Supplementary material for: Research on computational propagation and identification of mine microseismic signals based on deep learning
Source: PLoS One. 2025 Oct 22;20(10):e0334641. doi: 10.1371/journal.pone.0334641 (PMC12543183; doi:10.1371/journal.pone.0334641)
Supplement: S4 Data — (ZIP) [file pone.0334641.s004.zip › 000100700000210.xlsx_0.txt_24.txt.txt]

9.3421682189892e-05
5.78918015105387e-05
7.38757441642052e-05
1.59466652582762e-05
3.53978570383126e-05
3.64455428710483e-05
4.29842855953079e-05
1.91189164070932e-05
4.84638703867208e-05
1.43019984699481e-05
-1.40943639059374e-05
2.76485066931852e-05
5.38319561202445e-05
1.51467799547178e-05
6.168744152824e-05
6.99588071130836e-05
5.19348442182936e-05
9.94723368549045e-05
4.53106761283667e-05
4.59931198921947e-05
1.68709677122021e-05
6.01769673972949e-05
2.38841608071436e-05
3.24310650262073e-05
5.14135406466049e-05
4.82446955013909e-05
1.18414378008408e-05
2.02563969453105e-05
8.22522000416235e-05
5.101147487108e-05
4.02235971515677e-05
3.61265681038365e-05
5.48771058685675e-05
2.44894063629358e-05
2.5511370794978e-05
5.03217314809048e-05
1.89650020884713e-05
1.9377676388695e-05
4.29461472246588e-05
2.34773561379902e-05
5.02394890828547e-05
2.01880453833135e-05
2.53429862198551e-05
2.92479795619654e-05
2.51317411759396e-05
4.95416121574381e-05
2.47638010341408e-05
-2.06821280368794e-05
7.00981027274783e-05
3.53821414285767e-05
1.60749170411768e-06
1.21572345166824e-05
6.39488818351264e-05
4.77542252350148e-05
4.97840609184538e-06
5.21926182953766e-05
1.83089454424997e-05
3.14113088267486e-05
5.85590876140151e-05
5.98205284894268e-06
7.6927233167205e-05
7.35908154257709e-05
3.96885461060683e-05
2.26039783260204e-05
8.70098409665219e-05
3.45153688878017e-05
4.65680639492942e-05
2.70238843380854e-05
3.25042167311222e-05
1.38162936589726e-05
5.10115132945065e-05
2.44757506372141e-05
5.184465369781e-06
6.30576540815076e-05
7.1483935028482e-05
7.08617956169058e-05
2.43182874523222e-05
-1.6927464943808e-06
1.32909831168376e-05
6.95764315006692e-05
1.37306040737437e-05
-1.55417762039873e-05
-1.95446320589433e-05
2.22236579767262e-05
1.14499545361123e-05
2.12538425117172e-06
6.46829851006766e-05
3.40813655804995e-05
3.30420180607274e-05
6.28089149688721e-05
3.09029994198399e-05
7.60419169431163e-05
4.31306654902455e-05
2.40093678755787e-05
1.11543021100736e-05
4.39434333165209e-05
3.74430931564402e-05
6.79833821276998e-06
3.46540983516147e-05
7.85212905707202e-05
3.68225633319404e-05
6.73062769086729e-05
8.35835863952858e-05
8.7130870405253e-05
5.74725640170152e-05
5.83941437578986e-05
1.7283499593663e-05
1.57229177830755e-05
3.30292461957467e-05
4.06092670521762e-05
0.000105342844742452
4.97680999173356e-05
3.42261962587775e-05
4.24483467847732e-05
1.08978519243696e-05
3.86117843061712e-05
2.64173961338798e-05
7.24233545149735e-05
6.09989048894851e-05
8.18244401639184e-05
8.58869974450738e-05
5.19447533076613e-05
7.44660032636938e-05
2.06727761580068e-05
2.48397818309746e-05
6.18738885910513e-05
3.62775878816587e-05
7.54466195355244e-05
3.87046694585067e-05
3.05395398336146e-05
3.16081654501991e-05
6.04459961754236e-05
3.92843963350971e-05
2.74474896641932e-05
3.95833422903039e-05
-2.11845927763452e-06
3.03144470432067e-05
4.01369245770945e-05
4.5584780989821e-05
4.23323534871142e-05
2.34115610356093e-05
5.31290239312709e-05
4.90755632129049e-05
5.09883854302775e-05
3.31659869002339e-05
6.25081399633342e-05
6.14354135436012e-05
4.42142518853467e-05
6.59792010114248e-05
7.35043279118205e-05
5.5216603748781e-05
7.01636110267151e-05
5.45104739381906e-05
4.9422626460622e-05
3.63380473974411e-05
7.93165480475556e-05
6.0056929015624e-05
2.03633307471998e-05
7.15438420823894e-06
1.02478714848958e-05
8.2208467298349e-05
8.9064269110702e-05
7.4224368143024e-05
-9.87941407433539e-06
4.72812976417505e-05
4.9664709741469e-06
8.22841864048546e-05
4.91788238704695e-05
1.59350944852948e-05
4.66884775063955e-05
5.75814770247949e-05
4.26481331964493e-05
4.81679467248166e-05
4.90160208650498e-05
5.4920722298739e-05
2.9883255614989e-05
-2.73466819703072e-06
1.80268880380721e-05
1.92614557014515e-05
1.90275517316131e-05
3.2479406279562e-05
4.40493701493033e-05
7.70881173046689e-05
6.04495817726009e-05
7.11704462971586e-05
9.71349839915376e-06
5.88771605261219e-05
8.30730744005316e-05
1.49488105073278e-05
4.80914898786309e-05
3.29216567584268e-05
1.56769666532467e-05
3.36179208109848e-05
3.58051955021773e-05
3.32585461832803e-05
7.21791783049533e-05
5.29074226584852e-05
6.46975536022442e-05
7.12787330156951e-05
5.66230033214614e-05
6.67025674653255e-05
5.22391622547772e-05
9.07095536742147e-06
4.56626047866203e-05
5.05506468438244e-05
1.77503588545026e-05
7.75327131308918e-05
3.57730435761444e-05
1.52373035716491e-05
1.41387493667037e-05
8.05091572559736e-05
4.00833920147087e-05
3.20554868415657e-05
1.55089705692138e-05
-9.13411024119287e-06
3.52130217870203e-05
6.11674617067693e-05
3.6292053152902e-05
5.09900317983375e-05
5.92209907275832e-05
-3.33309814462662e-06
3.04015538520606e-05
4.98993542353263e-05
3.47327669529383e-05
4.08684416964556e-05
2.69988902854837e-05
3.54529486517389e-05
6.9640287042411e-05
7.13329999130696e-05
3.36203249295893e-05
9.16540734470251e-05
-7.34355404198007e-06
5.22874609476866e-05
6.11689809711997e-05
4.82337862732473e-05
6.92003944270756e-05
5.28787404163474e-05
2.70135227198802e-05
3.10222750187318e-05
6.21333725485003e-05
4.62560288756609e-05
3.67386980967892e-05
5.18149684062648e-05
3.83586227636115e-05
2.75833304319963e-05
5.50351303157551e-05
4.82538256147184e-05
7.73199647805101e-05
-9.13082446009041e-06
5.50459677005396e-05
2.62590421925879e-05
3.68794168678889e-05
4.7024015547012e-06
6.19509863236975e-05
3.45118137121011e-05
4.4296401548334e-05
5.79590951968223e-05
7.7057650269401e-05
7.37561840733802e-05
3.57512367333365e-05
7.97953421627187e-05
3.59334481411835e-05
4.90616092409695e-05
7.10657580755762e-05
4.83318336072386e-05
-5.52204305510581e-06
6.11470168193177e-05
8.27804096980093e-06
1.76170915652006e-05
8.64778853247031e-05
6.54080928251294e-05
5.85260412031272e-05
8.8360623383845e-05
6.71963148857586e-07
4.15281344477065e-05
7.8124084102962e-05
3.71122241904462e-05
4.3607442149351e-05
4.82015054257774e-05
4.47472044629086e-05
4.62178734069613e-05
-1.16791796727438e-07
6.41037200970708e-05
2.28142664232364e-05
9.4801634784262e-07
2.71728663573433e-05
5.27883511600989e-05
4.28640224800163e-05
2.25017434915241e-05
5.17887902269845e-05
2.50904175068653e-05
6.2321082200482e-05
7.75377732006929e-06
2.4885954952579e-05
4.11073003041525e-05
8.2432456363598e-05
5.04328305456433e-05
1.97452503830836e-05
3.28589652263955e-05
4.07419859393547e-05
2.40728940895198e-05
3.69326922917082e-05
7.43336655653409e-05
3.60824367281709e-05
7.46250247413083e-05
7.73421100284528e-05
2.79054078106517e-05
6.1279023628986e-05
5.71220594813716e-05
6.53304854081264e-05
8.66886599828872e-05
2.69115817889059e-05
4.38673866748888e-05
5.64416542817095e-05
2.76958257046177e-05
3.79266250314264e-06
4.56925940663506e-06
5.01271117493518e-05
6.2444799667181e-05
4.13291427331491e-05
5.39458099000724e-05
-1.24372374445352e-05
3.25315225802795e-05
6.68484637953849e-05
2.85409473409674e-05
4.10218238734426e-05
3.71120573701178e-05
9.01895593724806e-05
7.52049837942623e-05
3.91863552867609e-05
1.85184220103106e-05
6.32818895574132e-05
3.22149154797577e-05
3.83667462524146e-05
2.6220281900916e-05
7.89121477165257e-05
5.37169291647979e-05
2.49927985632491e-05
2.38757838396545e-05
5.0666746258678e-05
2.00126974325154e-05
5.41804548957945e-05
6.98065342641768e-05
7.07469228936865e-05
7.8328744181513e-05
2.73435166344516e-05
3.27742536998604e-05
6.66870048627405e-05
1.35478522214869e-05
-7.1589916019411e-06
3.72307194308767e-05
4.14640627627182e-05
4.78388046433322e-05
5.51303174975617e-05
6.32021027684388e-05
5.17110094425997e-05
6.80777838272438e-05
7.51439308985274e-05
5.68422937142088e-05
6.2783677206815e-05
2.43737094609764e-05
5.27251329150789e-05
2.20652274171194e-05
-1.86451160862906e-05
2.87795360911159e-05
6.83495591152758e-06
8.10004634397269e-06
7.81563085210177e-05
7.46959849038345e-06
2.75078418645212e-05
4.52643206630567e-05
6.14854852334901e-05
5.13674646076374e-05
2.62786687345381e-05
3.04167735287055e-05
5.05671096909347e-05
2.7611542246303e-05
-2.21994118768514e-05
1.99916051339769e-05
3.77874957989878e-05
2.46353376882874e-05
4.58972616209691e-05
6.48278206626659e-05
6.77839693457445e-05
-5.02739612891558e-07
3.38343078444833e-05
2.17258491528267e-05
1.35777368676957e-05
3.59366300397637e-05
7.38305127917022e-05
1.97690147866346e-05
1.08213265035423e-05
4.56598674793546e-05
7.42526932892392e-06
7.2756554535626e-05
3.83306511648728e-05
4.577475649388e-05
-1.19490157596508e-05
5.47229447109438e-05
2.96590754226411e-05
5.08775097140968e-05
3.82684530364099e-05
6.90095426381003e-05
1.32927153359971e-05
4.94175915401543e-06
1.51171805728741e-05
2.80635379321912e-05
2.80447593612848e-05
3.14042959193639e-05
3.53707728957604e-05
4.39505887368789e-05
6.36079309003617e-05
-1.89226698218196e-06
9.1719981596361e-06
5.99638227216055e-05
1.81370701979735e-05
7.1681713069042e-05
1.74913076274505e-05
1.98426513051829e-05
1.5873518657855e-05
1.9974497374379e-05
-1.26860702367299e-05
3.57814558853847e-05
3.35100837615962e-05
2.87576715467749e-05
3.66370838802084e-05
5.18949160929753e-05
3.28463028430919e-05
6.16971803662906e-05
5.09914660352548e-05
6.98541528470034e-05
3.05711885112718e-05
3.7792995990251e-05
4.94928273987624e-05
5.15139887746441e-05
2.1097404519713e-05
8.07977150340549e-05
8.6821425915919e-05
3.41987878770685e-05
4.54436529900158e-05
1.02070604632962e-05
2.73288018496545e-05
-2.13253276652532e-05
4.89318273088568e-05
8.06730212078876e-05
6.34172012600276e-05
6.86820730849314e-05
3.06817912674918e-05
5.54803645795002e-05
8.70308387008389e-05
5.81544375864444e-05
2.56167022514143e-05
1.99907624747028e-05
7.23781592381598e-05
5.51803298903128e-05
4.74543309384095e-05
-1.63731374912213e-06
4.27409066821e-05
-9.6481814981135e-06
4.00585651554352e-05
5.55684886227125e-05
6.2762881435739e-05
1.22996472393113e-05
3.42933297675088e-05
6.84032867345149e-05
2.88598445424053e-05
6.11631394866253e-05
2.76183571376352e-05
4.82034670885837e-05
4.52337929846056e-05
2.25311460616694e-05
2.00062121263747e-05
-4.72442876795553e-06
6.4412162112975e-05
2.87673920867096e-05
4.70945243145376e-05
4.98523221571497e-05
2.95224910966666e-05
2.99429594653859e-05
4.02752416138692e-05
5.78809807986723e-05
1.65944511166675e-05
7.18408452457176e-05
1.41614091264906e-05
1.21803560234019e-05
2.5999782118028e-05
5.13728507944127e-05
8.47739394178606e-05
5.29121666552309e-05
4.37752963071298e-05
4.89479174643009e-05
5.1839417808362e-05
7.10579567453205e-05
1.93373798899584e-05
4.69629773400598e-05
1.26914760497048e-05
3.10557012505294e-05
1.96934314877278e-05
2.63772141335157e-05
2.8967623966912e-05
6.96126031559225e-05
4.02058412847791e-05
3.17779293249377e-05
6.17111464826056e-05
4.73718479320502e-05
4.44979641494744e-06
7.93796933481819e-05
7.12550781281896e-05
6.27533985913751e-05
2.4873605524145e-05
6.6960865742682e-05
4.17180931661619e-05
2.19196746619413e-05
3.29687598304532e-05
8.65897210584672e-05
2.31899336250307e-05
4.49404575839672e-05
6.1493849879834e-05
4.4677247863908e-05
5.88449302380001e-05
6.52105898208504e-05
5.99792772176911e-05
4.36795774936095e-05
5.03145602329742e-05
4.91493811116524e-05
3.93790155407014e-05
-6.90080733784434e-06
9.47325261270662e-06
5.19969726230928e-05
4.64554329363544e-05
6.30347034945474e-05
4.35284986962815e-05
6.27640117721435e-05
4.36452395523098e-05
6.2648699597117e-05
3.43718462528609e-05
3.07726480640024e-05
9.55253700859743e-06
1.67950243831331e-05
1.82457652586919e-05
2.83009058000383e-05
9.71163154870304e-06
5.64084462830043e-05
3.10110246922309e-05
4.76921937951311e-05
2.53968523170628e-05
-1.71757439680924e-05
1.82123568853e-05
7.90091726910707e-05
2.04161572648895e-05
3.01537941107059e-05
2.79090101938845e-05
7.52504089846077e-05
3.63427884412399e-05
3.83811338282319e-05
2.94091622422624e-05
8.65440062878137e-05
4.76866725008721e-05
3.66472676050592e-05
4.51203633323652e-05
4.57244666219617e-05
7.45457962907952e-05
3.72881259753031e-05
7.34444394100451e-05
5.56225516387221e-05
7.08718755669926e-05
5.83203693256193e-05
2.66474510368434e-05
2.25366594098926e-05
4.06521678810407e-05
5.05729455110372e-05
5.65414469177395e-05
4.64488566834719e-05
3.34862786076047e-05
2.51954807824016e-05
4.75463734646151e-05
5.73115605228826e-05
1.02996453883562e-05
6.39999454024972e-05
2.92502150595482e-05
2.88539791584598e-05
3.22186755688222e-05
0.000104194307633548
5.09473963283762e-05
3.70013183804388e-05
5.90579743922482e-05
3.56341381425936e-05
2.35242525789732e-05
1.39000258627947e-05
1.33352726797595e-05
3.37074935632168e-05
5.40953851674371e-05
5.30536180884983e-05
5.85937553291468e-05
6.15480827239374e-05
3.87834893052745e-05
6.11387144194199e-05
6.13319227839156e-05
4.59670668444564e-05
2.88085044256498e-05
6.89091060795228e-05
9.79239457201749e-06
6.37196487878542e-05
4.0281217767257e-05
-6.14427260883376e-06
8.20677197265204e-06
1.51925561919842e-05
5.15875466274392e-05
7.43769875898397e-05
5.8703357818744e-05
6.77235708314836e-05
4.39706721355852e-05
3.31468553773254e-05
2.67499438235126e-05
-2.88658714824325e-05
-6.66230790276443e-06
5.09044118531722e-05
2.76736651704435e-05
2.30497970279271e-05
4.79604664690942e-05
1.88836168997814e-05
4.18099992749775e-05
4.19022483244801e-05
5.40737051058415e-05
4.32979388030702e-05
8.77566111411569e-05
2.8852583075165e-05
7.46187614707351e-05
8.40960387417642e-05
3.33256019854777e-05
3.58748233673806e-05
3.96600972746018e-05
7.44346233101664e-05
5.09325613055074e-05
5.72442737182717e-05
2.93903355153877e-05
2.65759414194398e-05
8.48861672873819e-05
2.2615578633373e-05
6.53356440822414e-05
3.44310116626017e-05
4.04793165678447e-05
-6.71464854256217e-07
4.85144543380135e-05
3.26971929332928e-05
1.89106801259445e-05
8.45328130015906e-06
9.58065217966155e-06
8.28490809296695e-05
5.7094530900176e-05
2.87260521150758e-05
6.06127472975308e-05
7.59599149598523e-05
7.52085632688294e-05
1.76514457879903e-06
1.68229204859483e-05
1.8687989369036e-05
5.48782829238443e-05
5.46214636799436e-05
4.69490781839502e-05
4.84207517636567e-05
2.88335060765752e-05
6.34807469441919e-05
4.41573761379989e-05
5.39335531370705e-05
5.32347964686354e-06
3.36713118641687e-05
7.57946886050372e-05
7.36726818523777e-05
7.6022768283881e-05
5.26305318585434e-05
8.49081053663416e-05
1.13535122819135e-05
-9.41826421945264e-06
6.83909972217937e-05
7.84364248188191e-05
2.90393753005562e-05
7.73014072898381e-05
2.03355273734571e-05
1.96894539430781e-05
1.4529067864837e-05
3.54022785681111e-05
4.49603286339448e-05
1.42146254371935e-06
3.52227863352328e-05
7.98279675346217e-05
-2.55140060713918e-06
2.51380084042641e-05
3.63794441059233e-05
9.70336132645668e-06
4.62865777059454e-05
2.02742607519436e-05
4.48971800273866e-05
4.72795201598848e-05
6.52890602728178e-05
5.20640197209339e-05
4.0581476888461e-05
4.35933106871651e-05
0.000110001232496463
2.6062484560438e-05
2.09312094362062e-05
3.37365503060696e-05
4.03839432781379e-05
6.33835943958652e-05
1.7644431449163e-05
5.62390010205901e-05
6.4309670847428e-05
7.11492009082538e-05
7.22328550524262e-05
4.5486479294987e-05
3.80961378007998e-05
4.53008050963958e-06
6.68603875245217e-06
1.21403634793664e-05
5.85203769880235e-05
7.39766807800857e-06
3.76040500447142e-05
4.68136359370171e-06
0.000106090164367997
1.5969416434633e-05
4.73323528185763e-05
2.98786178279291e-05
6.65962254140063e-05
4.84612967451422e-05
4.26214714336973e-05
4.2702282755066e-05
3.36798036769661e-05
6.63522485414816e-05
3.99982936103169e-05
1.23523354945359e-05
5.25767014411648e-05
4.52735887761949e-05
4.04272600377733e-05
5.72550576927979e-05
7.61383217605428e-05
4.1533643354805e-05
6.23652711926011e-05
3.93375246667538e-05
5.84541234601489e-05
3.74232079194362e-05
5.26076139199692e-05
4.32222261201752e-05
3.63564092463793e-05
-1.39203267538443e-06
5.70634892301059e-05
6.23072748310579e-05
5.95576965477312e-06
3.30578951602678e-05
5.40292376295761e-05
4.0445270983002e-05
2.62296326891169e-05
2.35328468480094e-05
4.08979721797128e-05
1.72547984593132e-05
7.44062568341165e-05
5.62575546953263e-05
1.60501850779812e-05
3.1928060227706e-05
5.58023325195782e-05
2.79805860170485e-05
4.75384026187288e-05
5.81867787300271e-05
1.77481767327578e-05
3.57020530152619e-05
4.02309511113328e-05
3.51349221437385e-05
4.55612668728698e-05
6.97740906955586e-05
2.55152390892984e-05
5.11585963798014e-05
4.09011870851186e-05
4.31437740564039e-05
6.40361853490471e-05
6.50239681237176e-05
3.40474504988231e-05
2.8514619120039e-06
4.38828745683253e-05
1.72234304624388e-05
-2.55944536825982e-05
5.95163364030486e-05
2.3611040109304e-05
6.06674872565825e-06
3.75124840680611e-06
4.91502968054784e-05
3.68887361083904e-05
4.71136363265453e-05
4.50177818740375e-05
3.4458524798909e-05
1.1695851651734e-05
5.8206414276219e-05
4.53101994143178e-05
-6.28679020654387e-06
8.89697367480502e-05
5.10465051553748e-05
0.000105590066427664
8.24697494894204e-05
5.61693400765955e-05
3.55357706224759e-05
2.73125147786596e-05
5.75876732335394e-05
6.03618442576062e-05
6.13895993266327e-05
4.32852065515116e-06
2.18415975653096e-05
5.06946416364158e-05
7.85832320621965e-05
5.36960066470247e-05
7.06660428291719e-05
3.0386930886026e-06
6.58191416580569e-05
6.6428515922154e-05
5.74513764803891e-05
3.28107650778474e-05
-7.13852750891419e-06
5.39621461328587e-05
6.71927277608904e-06
2.36533532993089e-05
1.40001031951565e-05
4.19382429438101e-05
2.88382346621812e-05
1.03649005380581e-05
5.20320628386956e-05
-1.07230250051324e-05
6.26478623370826e-05
5.60915246471362e-05
-2.26135755094471e-06
2.54746942568096e-05
1.40671111599904e-05
2.12521141317517e-05
2.25087982192802e-05
8.26517060777832e-06
4.92194792208854e-05
2.08259167610898e-05
2.82229154149184e-05
1.58051426390127e-05
8.68884606952122e-05
1.28693412130144e-05
4.96278970241039e-05
1.18455276877369e-05
6.93423357301753e-05
4.724347417181e-05
8.98841771410532e-05
4.21928360284123e-05
5.31539878386913e-05
5.27912030092861e-05
4.34254172924449e-05
-8.04896517834018e-06
5.20588166297737e-05
2.98082598488117e-06
4.35251778027436e-05
-1.81486496954052e-05
1.29194761505188e-05
-6.47757191185793e-06
3.99753283783127e-05
3.38854234750565e-07
1.72701449967207e-05
7.49716116754497e-05
6.82945736681151e-05
6.79013812876974e-05
7.58605476588597e-05
8.15600390649599e-05
6.08409126421549e-05
1.2772614211039e-05
5.56015468512001e-05
3.97163563051357e-05
6.84001905808847e-05
2.98147353238129e-05
2.88466322418394e-05
6.00666313112999e-05
4.57244994176264e-05
5.02516653916828e-05
5.75929381839211e-05
2.0577647610701e-05
1.91223119075669e-05
1.89852927544925e-05
4.21227486847727e-05
2.26891637438115e-06
6.13221528970545e-05
7.04313840256054e-05
7.09767213522737e-05
9.94319743497021e-05
8.29907207192406e-05
4.6728046715318e-05
4.19499747757658e-05
5.78598814535883e-05
5.12267943011029e-05
7.56124808779792e-05
3.5556395476315e-05
3.19577788064238e-05
1.4471640989262e-05
7.0206438969747e-05
5.15971905106183e-05
3.54895257367212e-05
5.70377207997766e-05
1.62862149067664e-05
7.25172913141411e-05
3.45888356110884e-05
7.65869843484019e-05
3.91957322274261e-05
2.34941143771362e-05
3.33440389659311e-05
3.86390988442743e-05
4.2744475157542e-05
5.50458825857651e-05
4.21555848852135e-05
3.66642605353626e-05
6.82539269522456e-05
6.16056707460314e-05
3.66218723853685e-05
6.39050002852052e-05
3.79627953069752e-05
4.95631395209566e-05
4.24278772715077e-05
3.03182434064595e-05
8.16642629432214e-05
5.79886831301879e-05
0.000101460875692871
3.47812486627201e-05
3.7608209643679e-05
-1.33952670201393e-07
7.83989204843341e-05
1.51849686057239e-05
2.01579077840436e-05
3.56395533088469e-05
9.4232765759167e-05
3.64594464796092e-05
2.98636820757626e-05
3.98684506956581e-05
3.48245056502129e-05
6.58932612182226e-05
5.78288157976382e-05
3.20939540369122e-05
4.30427314784265e-05
3.37997488706127e-05
4.99077909020079e-05
7.20863579401522e-05
4.85814563041976e-05
4.9886866866388e-05
6.11671806464836e-05
5.32069133679635e-05
3.35141912665937e-05
9.6422269944246e-05
3.44170087053996e-05
5.59256392498943e-05
-4.87524375209884e-07
7.2263470461601e-05
1.01821979321374e-05
2.61884522282566e-05
3.78574227204862e-05
4.14295302253042e-05
3.66300638914034e-05
8.49711031634751e-05
4.30683349947887e-05
4.81371379880429e-05
7.92367355534883e-06
7.05500608673061e-05
6.91666223483476e-05
3.53229404268034e-05
2.81567221790485e-05
8.23196930035908e-05
3.56587032373538e-05
-7.46299806759488e-06
2.60384783987931e-05
3.55138549054767e-05
8.36737344536595e-05
6.45298030825048e-05
4.43978623905242e-05
-4.13531362294609e-06
5.34547222175118e-05
6.06157999484294e-05
4.2773132576585e-05
1.37951173195834e-05
1.57499720328157e-05
8.77235068670164e-05
3.03972411415899e-05
5.06225178931883e-05
-7.5583793623207e-06
1.59049014802903e-05
3.33651276960471e-06
-7.78099120012481e-06
-1.6972925666551e-05
6.18116403009242e-05
4.77551639409125e-05
6.58818255914474e-05
6.59079674215089e-05
5.40629693416039e-05
2.98466207735967e-05
3.97500103024255e-05
2.39888933783601e-05
3.12356359767163e-05
5.11032991951383e-05
5.08081256694435e-05
2.53615711035496e-05
1.32235688804687e-05
8.36600030234999e-06
8.32636156529826e-05
9.41793299960354e-05
1.98655591476145e-05
1.5490464124667e-05
3.37823622685255e-05
6.17029440154009e-05
2.92842697503055e-05
2.07282060758704e-05
3.19265329654829e-06
3.18350057256171e-05
2.89048591061395e-05
3.57344121448307e-05
5.0228899640324e-05
3.21871199842669e-05
5.80807527191047e-05
7.75876148416029e-05
2.87570377529321e-05
2.95889254482801e-05
5.44638822285547e-05
2.38849051993219e-05
0.000122542066197443
5.42162430659044e-05
3.20682594422112e-05
2.227173689893e-06
3.82281437463059e-05
5.61548672181182e-05
3.81925046636807e-05
3.09493130053876e-05
5.09601415740652e-05
1.80353258031608e-05
3.58313199204149e-05
1.92695528081743e-05
6.76655613720171e-05
2.23211005010201e-05
4.43464594108558e-05
4.7949428072569e-05
1.64360253652804e-05
3.87034484910779e-05
8.52233714075874e-05
7.53418637536756e-05
6.65736470074036e-05
1.0635411475392e-05
5.84323026292722e-05
3.41385664124996e-05
2.47378897925382e-05
1.9776827071384e-05
1.28637694367524e-05
1.11841567794691e-05
2.17054565582402e-05
-1.40412145515719e-05
2.83143324535116e-05
3.60789848411792e-05
3.42526775743074e-05
3.00019327215088e-05
3.30667232800372e-05
2.70895367793668e-05
3.88143839984289e-05
4.4714535980157e-05
4.48817296446196e-05
6.67148185268273e-05
1.86260098389304e-05
4.36325848386145e-05
5.14502534734064e-05
4.60028506441102e-05
2.06436724364147e-05
4.32772362706404e-05
1.4972563460156e-05
2.07357528057025e-05
1.56168382411138e-05
8.63601123690551e-06
-7.78332383642992e-06
4.39235325687399e-05
1.01415836020648e-05
6.32190802388716e-05
4.67525043939304e-05
5.0895495753521e-05
6.35808262995818e-05
5.21299429047261e-05
2.99864670935254e-05
7.8268655376339e-05
8.46189448363677e-05
3.89270709439689e-05
6.10383817662519e-05
7.07735148609418e-05
5.54574310436051e-05
1.9508650539587e-05
2.52104698872212e-05
3.02180211375888e-05
1.04775074186605e-05
2.72499936699159e-05
2.49625554060697e-05
3.69037751696073e-05
8.30921094922236e-05
-1.32672912229707e-05
3.43553252485988e-05
6.92235643681278e-05
4.52782183072905e-05
2.20349178671281e-05
6.69141280652039e-05
2.49718760521421e-05
-1.19461982120442e-05
1.99310766175476e-05
4.26518682119829e-05
2.09563624494412e-05
5.26321897838095e-05
5.16912667678913e-05
1.34971451125583e-05
3.95983460533562e-05
3.97459987433543e-05
2.65514861424058e-05
1.50405722556662e-05
2.19580567220647e-05
-3.42741682443402e-06
4.43224226641872e-05
4.95348660902596e-05
6.33525338004253e-05
3.40627174105248e-05
3.13181879962054e-05
4.61351942075965e-05
6.59145850185619e-05
3.28638436104704e-05
6.44743963189332e-05
3.91096691212828e-05
7.98184135342101e-05
4.22712216066658e-05
5.51754722355047e-05
5.98624120110567e-05
3.11487892853957e-05
8.69547843723896e-05
5.25878073430546e-05
3.89125478709047e-05
8.5429911364594e-05
2.26215332921402e-05
3.05587415109461e-05
6.97740468002064e-05
3.56035524427019e-05
2.34449335006333e-05
5.54318053643864e-05
2.571249385131e-05
7.34109863287593e-05
7.30248138889008e-05
6.02323056251996e-05
6.16734795696163e-05
5.15521919257915e-05
5.21625206636773e-05
3.28073580339483e-05
-5.59468040317947e-06
5.78466207287596e-05
8.70334512466948e-05
5.75615471856803e-05
4.1932482327665e-05
2.27893819704064e-05
3.87925772777947e-05
8.99875897171378e-06
5.00273319658865e-05
3.32794831931521e-05
8.92517822714409e-05
4.68658870102084e-05
4.1209807833939e-05
3.18744690482843e-05
4.00892103025581e-05
9.0684636524229e-05
1.80580558302593e-05
3.20467177491147e-05
4.50770907978238e-05
5.55858041974403e-06
2.52974553818889e-05
4.49212377301616e-05
2.29332490457144e-05
1.65154115319279e-05
4.07984594889669e-05
6.55097194831579e-05
6.8060052241166e-05
2.10463673813512e-05
5.49786656787093e-05
3.11351911536316e-05
7.66844349768708e-06
5.15135165724503e-05
5.89284583999654e-05
4.73940121756962e-05
-7.94108581630123e-06
3.64479194600235e-05
3.50136342834127e-05
7.57360020658385e-05
3.51421870077835e-05
5.9379426541698e-05
8.85534411712863e-07
-2.11146555865934e-05
6.91784627890069e-05
3.66543951297692e-05
5.97846354170765e-05
2.40323613836616e-05
2.39106675406508e-05
4.41429579774419e-05
4.18493559033487e-05
0.000106728463980976
3.16518831706599e-05
4.91973790718045e-05
3.24979672688631e-05
3.87103305488253e-05
4.2673927373177e-05
6.12448565112333e-05
4.53005073010154e-05
7.48673393047682e-05
4.35001049001865e-05
7.92031330531105e-05
4.96731603518871e-05
9.92330887332044e-06
-3.09334900622822e-05
1.35200379915001e-05
3.8157918371421e-06
8.03729061775665e-05
-1.79422934231385e-06
7.25494856049619e-05
3.41111789085105e-05
2.08044310942944e-05
1.87929858536864e-05
6.4892356659341e-05
3.45778667961499e-05
2.15447900080912e-05
8.08942479641609e-05
2.26754662221745e-05
4.70166129992114e-05
-1.47710439149553e-05
4.12225754298408e-05
4.88847715139159e-05
6.82738265864171e-05
4.00984665872169e-05
1.88479908126877e-05
6.02571472957032e-05
3.48228428293662e-05
3.01392120774131e-05
6.04329375386277e-05
2.72899015759279e-05
3.8515274135783e-05
4.74554196014297e-05
5.56703569165288e-05
5.7120123188564e-05
4.27833118250633e-05
-4.27966588503535e-06
5.71226745121828e-06
6.05064260652778e-05
4.11990252132609e-05
3.02740841887998e-05
1.76316530096989e-05
3.06643967031562e-05
5.66590937282698e-05
9.20194817114147e-06
5.32125668990316e-05
3.23135656444915e-05
2.24919874854677e-05
2.11609648176991e-05
2.61917355407439e-05
5.47558498545592e-05
6.94670028410674e-05
5.78480681501138e-05
8.09170843338216e-05
3.30496389808012e-05
6.6218730025005e-05
5.18142806910483e-05
3.09961272831128e-05
4.6867115343739e-05
4.62095927079363e-05
4.58395402241193e-05
5.2050042675278e-05
1.00141604301914e-05
3.77001735527415e-05
3.73355500001123e-05
5.48407760048183e-05
6.26989490934465e-05
4.35715372698603e-05
1.80436547244089e-05
4.86091627944187e-05
2.33124556767432e-05
5.31479543673901e-05
2.3297301086937e-05
1.95046953056023e-05
6.15256076981064e-05
5.84715749903291e-05
9.1815154984818e-05
5.55205749091406e-05
3.11934505255412e-05
2.71832248854758e-05
4.42306676472797e-05
6.34327444983677e-05
5.62500373955169e-05
1.9810315453024e-05
2.33156426977949e-05
1.56697532887861e-05
5.23003186091921e-05
1.44424094411466e-05
3.59078449873186e-05
1.20213461305017e-05
3.72357709814774e-05
2.15061062180502e-05
5.35360041067975e-05
1.94384574293453e-05
2.3783895398372e-05
3.47256286725037e-05
9.36463069157043e-05
3.67497529480546e-05
4.26303593317988e-05
5.39591280118888e-05
-1.21337631744575e-05
2.53013280184678e-05
-1.63449769591894e-05
2.2518901074974e-05
8.61676648016901e-05
5.2221712234193e-05
5.91758974848246e-05
0.000105082979335721
5.68945384054948e-05
7.0157723298388e-05
5.88421666786762e-05
4.40600972746242e-05
4.42495998134783e-05
3.75332951624603e-06
6.81035754214255e-05
3.48383500381342e-05
8.50230672890262e-05
5.40627501480403e-05
4.72186516159193e-05
2.395260394406e-05
6.81864399747085e-06
4.39071911810184e-05
-1.13377235809413e-05
9.20821788036477e-06
1.64367070308798e-05
-3.32284249010325e-06
2.03055653545242e-05
6.23568890019318e-05
4.59088350441487e-06
3.53510365350149e-05
2.46655371089665e-05
4.03155721984454e-05
3.25000985879479e-05
-1.96160734838961e-05
-4.36912335085682e-06
4.61839945513675e-05
6.39481421088952e-05
3.36283551783107e-05
4.55851857693711e-06
6.17471540119177e-05
3.79155745814766e-05
5.65481623365734e-05
5.41842259352136e-05
2.30464279851717e-05
4.41195189424455e-05
3.38482093463921e-05
4.91792253515561e-05
1.1131339137471e-05
8.63545841344664e-05
5.26577930992935e-05
-2.51497824403088e-05
5.60581309330306e-05
4.58620408249606e-05
5.85511251491942e-05
7.90890965999584e-06
3.56201207393445e-05
7.04474669623534e-05
8.26345514581216e-05
2.02175699327926e-05
2.48200870422808e-05
1.35615678365508e-05
4.26385083664916e-05
1.61196766018021e-05
2.33018212094346e-05
6.00850793643015e-05
7.39057434122519e-05
1.59440656895294e-05
5.77641866355906e-06
6.83695443426193e-05
1.60995856502595e-05
2.26542486354512e-05
6.29293246957697e-05
-1.72033638519757e-06
9.61419637807238e-06
2.72287174380316e-05
2.5430674046562e-05
5.21710311235642e-05
5.54181413522545e-05
2.03500154486267e-05
5.51600184397384e-05
5.71190291582588e-05
6.05912030175666e-05
3.86713779263946e-05
8.12410357488027e-05
6.89813845326981e-05
4.84684535090348e-05
5.058723829369e-05
1.19981314771207e-05
2.96188254861177e-05
4.70500659574729e-05
5.71281285664238e-05
0.000101272142787127
9.21086841694486e-05
8.25846616195985e-05
6.05353043072094e-05
4.24769148172699e-05
-6.77663358888884e-07
3.95133014020031e-05
4.17268518193129e-05
6.11810505980484e-05
1.91541903670816e-05
7.42783079954973e-05
8.01593941957072e-05
3.55307879675112e-05
5.27341068530398e-05
2.9653703875566e-05
5.63789270985222e-05
9.00880000869781e-05
2.17395745140675e-05
3.27633659416558e-05
2.2237263763717e-05
5.39400445613718e-05
7.58658594492965e-05
1.75008198889763e-05
3.36928026814414e-05
4.80077815525317e-05
4.77351441855757e-05
6.08336600788504e-05
1.9020139372338e-05
4.06110045821941e-05
3.88102179434443e-05
3.09045490893786e-05
-4.10078931974269e-06
1.6333264724751e-05
9.32876175416113e-05
6.11579826035803e-05
7.76307178406992e-05
2.36888440993292e-05
5.54095135823461e-05
3.06804672131352e-05
7.62597802947623e-05
3.33032514570464e-05
6.53671516343521e-05
6.49580756215665e-05
-1.20596882140788e-06
8.30401701600065e-05
4.50451016211807e-05
4.34133679292808e-05
6.8552160026816e-05
3.46752296018466e-05
6.22669619077929e-05
5.88889701465344e-05
9.0470443483982e-05
5.63468898976142e-05
5.40530192474518e-05
2.97933696332816e-05
7.59565613325691e-05
6.01061357673242e-05
5.76785684974792e-05
3.12225966654268e-05
4.90471733463127e-05
6.8523144631492e-05
4.53058132482377e-05
8.17785894311952e-05
5.88061317939148e-05
1.49195752883589e-05
7.14207344710563e-05
2.35605359795387e-05
5.51093171819403e-05
4.51175129382834e-05
6.00630976549759e-05
6.02273925633137e-05
7.6981108102622e-05
4.25724785358659e-05
5.23307776827997e-05
8.53181303911552e-05
4.14094440991977e-05
5.56649966595969e-06
1.23662687132803e-05
2.01411814879229e-05
6.41718843397414e-05
3.6557225382803e-05
2.31800706053603e-05
4.92795792950685e-05
8.41017925853092e-05
4.35132565651367e-05
1.15955121680506e-05
5.51003954199037e-05
4.21347446138722e-05
4.95102915746951e-05
3.35365723108407e-05
9.63931006702359e-06
5.27960217074635e-05
2.85462110134368e-05
3.0374328774868e-05
4.71749046533738e-05
-1.2702409449912e-06
3.67700021816613e-05
5.5597312474244e-05
5.73056245133556e-05
1.97707458729752e-05
2.93703298236841e-05
5.02672306637101e-05
5.83020530466245e-05
5.5277067049955e-05
5.58269152569447e-05
5.2603919792948e-05
1.66124160740818e-05
7.36233955323427e-05
8.3464205113986e-05
1.0486598417836e-05
6.27777224034561e-05
1.72888074837467e-05
7.39665912893231e-05
2.03467832752749e-05
7.09642807050025e-05
5.91317493006937e-05
6.5670539283239e-05
2.83313587921316e-06
5.35878751231912e-05
6.52511283105436e-05
5.80267348586062e-05
5.55346102315853e-05
9.79923968135568e-05
9.99677300557444e-06
4.02064848304797e-05
2.75379416319976e-05
1.72673643274373e-05
4.34114815895052e-05
-4.89599560119022e-06
-1.39615756855627e-05
2.20993565281213e-05
3.6385726521039e-05
3.52336278013553e-05
4.08825556988907e-05
3.91374796997696e-05
-7.0722380853162e-06
7.07623642629921e-05
2.16782770105046e-05
6.72262383638759e-05
4.55860973352167e-05
1.6302136372223e-05
7.17443377060251e-05
5.63279212227376e-05
-1.28726452408326e-05
5.95622964802705e-05
3.01383251550532e-05
2.03719581650451e-05
2.51938910581213e-05
4.6687786939607e-05
2.42850830937356e-05
2.72594727968499e-05
5.67240391144033e-05
8.28950067613194e-06
4.89694714794316e-05
6.74841953423575e-05
5.52497829220793e-05
3.5103804199404e-05
2.17453163704823e-05
3.31606521470514e-05
4.82899321022739e-05
3.48931785316864e-05
3.73203323851491e-05
1.26101299222664e-05
3.6298347227274e-05
0.000106253332266162
3.02699845938295e-05
5.10368298120569e-05
6.10161797536683e-05
3.47271725870032e-05
1.85552394471393e-05
2.12408705224388e-05
2.12545357772546e-06
5.73020470546132e-05
3.55184076143933e-05
7.24072267235336e-05
5.37256232504445e-05
4.33981930060131e-05
2.51553264685176e-05
3.72368391392425e-05
3.62926964384444e-05
1.64473536152878e-05
6.91078066042125e-05
5.44990483958223e-05
7.24060730571972e-05
1.92260304420109e-05
3.2787280892621e-05
4.65173246154318e-05
1.20405303572434e-05
-1.81166477120473e-05
1.74761565337218e-05
6.80307819252272e-05
5.30073708377161e-05
2.1911586630401e-05
3.4927566442217e-05
8.05948609008161e-07
7.71086630183274e-05
3.24181415313645e-05
3.74591914535778e-05
-4.68474687704098e-06
1.93945549442078e-05
3.48508257812027e-06
9.65046148398652e-05
1.52515513082889e-05
3.307021972891e-05
7.40058860854295e-05
5.95004105575396e-05
5.68674708319073e-05
4.78900613780668e-05
8.869916801564e-06
8.63299642151846e-05
3.9684566761923e-05
7.19922081465653e-05
6.67436745491819e-05
3.80062129301745e-05
3.20893272724461e-05
8.30742298960576e-05
9.27731111633435e-05
6.90991545994971e-05
1.16879109640028e-05
3.18599621356984e-05
8.27345147703963e-05
5.83834079971324e-05
1.01184322501874e-06
4.24256475301578e-05
7.09893332128371e-05
3.15430691068572e-05
7.93745214003834e-05
2.10155574167383e-05
1.4576324816985e-05
1.12579075770236e-05
2.44307767161516e-05
3.58805646435448e-05
3.75597103120668e-05
7.27901834014587e-05
3.90893327025406e-05
3.48879875919124e-05
6.9914648516931e-05
3.99638709576743e-05
3.21687576361352e-05
9.47349701247876e-06
6.36735123702771e-05
6.08759737904507e-05
7.51068816086446e-05
1.00227632640104e-05
5.1809949287438e-05
4.43905390085544e-05
4.13695799902042e-05
8.18409111658508e-05
3.14271070616435e-05
5.12690116407124e-05
2.6426101995613e-05
1.31719401819938e-05
4.97380733646314e-05
7.1895737497099e-06
3.30734838038999e-05
4.53061372117925e-05
4.7391948034145e-05
8.53070288564171e-05
1.96783741701501e-05
2.43829299273447e-05
4.15685226578455e-05
6.95813764340211e-06
8.94652312563406e-05
2.89870558892949e-05
3.74451383270989e-05
3.05307018041434e-05
3.28400828255982e-05
6.9131814466484e-05
3.26938698118831e-05
2.8448250528573e-05
1.41180703216162e-05
2.1385489189456e-05
3.82695533219171e-05
1.98414969720399e-05
7.74589744674129e-05
9.60612137924427e-06
3.77541160140102e-05
4.42199926560523e-05
5.41295392898843e-05
5.55150423731424e-05
4.93394173287613e-05
5.07398348926514e-05
3.88044436294274e-05
3.09573987445367e-05
4.3961459482756e-05
1.81614641879926e-05
6.71456305720437e-05
7.0014856389045e-05
3.69232258405984e-05
1.34040287054481e-05
5.34846019148532e-05
4.0574804034172e-05
6.6450870484296e-05
5.72955021834218e-05
5.80842037341967e-05
3.03326544543395e-06
4.80359098744801e-05
-3.78777337474181e-05
3.63039477603916e-05
1.30283815930013e-05
5.44028414155569e-05
4.43907601712175e-05
5.55097012327738e-05
5.41668773669845e-05
6.16616106545791e-05
6.37543197980985e-05
3.96768931664284e-05
4.40858090876248e-05
4.75154095033363e-05
5.51946039866031e-05
3.02380021263107e-05
3.13255410131838e-05
3.30800381173756e-05
4.84286719144567e-05
2.70427826737201e-05
7.69279813840543e-05
1.38266020955319e-05
4.54610847427055e-05
4.26672458088425e-05
3.52530616229117e-05
-1.18104985085495e-05
6.81887786578953e-05
3.10433897340731e-05
-5.85351449146181e-06
2.06050700611537e-05
-5.9048755451593e-05
3.83456944578326e-05
6.18130777838332e-05
4.51958857080485e-05
2.16597346515035e-05
4.69702123848584e-05
2.14918761760929e-05
5.4897452228432e-05
6.63608327341019e-05
5.45986206953712e-05
6.94698874151893e-05
4.51193135760884e-05
3.88651040545023e-05
3.82051330898095e-05
2.55684605183969e-05
4.84965425077094e-05
7.60360157698075e-05
4.16205576818763e-05
4.52965449243376e-05
-2.87210041875105e-06
2.5564402128262e-05
4.79720475514924e-05
4.07663326183721e-05
3.73993666323177e-06
2.87864791819915e-05
2.03972705355848e-05
-8.35764605223152e-06
2.93956807752629e-05
-3.19347989306226e-05
5.47998523543985e-06
2.05606772740758e-05
3.6132298839056e-05
5.53941209709962e-05
4.08856171714369e-05
4.15919505746347e-05
2.26190269441247e-05
7.44601979975409e-05
8.74892873929722e-05
3.59074368754868e-05
6.64339441728008e-05
5.08720250460372e-05
3.06057407384092e-05
4.40920029923271e-05
5.30226970829418e-05
3.88434902190062e-05
4.59054004050335e-06
4.89158841811251e-05
1.18690728427032e-05
6.33673555877482e-05
3.79228496582037e-05
2.65526733507328e-05
8.97244240507799e-05
4.18994172530355e-05
2.24381948504574e-05
7.61295211142192e-05
2.66739323797775e-05
7.62716142454986e-06
8.75495948345927e-05
4.16625467642902e-05
5.56620477649095e-05
5.97654524463661e-05
6.98968937244697e-05
3.3205209005744e-05
3.90539048386876e-05
2.4074943782961e-05
5.9896868708636e-05
6.13036704116249e-05
8.36414691230664e-05
3.81758001070674e-05
5.21705660285294e-05
3.84467450180616e-05
3.81680091449874e-05
5.76032143712878e-05
8.32677592700687e-05
2.77954371704477e-05
6.53830836793515e-05
3.18481537703102e-05
3.50173368833849e-05
6.9426917053933e-05
7.28671439359144e-05
1.93270898663019e-05
4.79596855506538e-05
6.42400966992462e-05
4.56499015788534e-05
4.80997204179129e-05
2.17567604582619e-05
3.23479239686473e-05
7.46514700969266e-05
7.66410651130366e-05
3.17013405784174e-05
3.90121496582729e-05
-9.9537541715737e-06
3.45521828144076e-05
7.01587973379034e-05
5.66242456661422e-05
0.000100945723968867
1.63634486001662e-05
2.02335012972352e-05
5.76403627849806e-05
4.34744487808965e-05
5.87647690504866e-05
6.31217110213315e-05
1.14264826150863e-05
3.66265100220715e-05
3.85074724799161e-05
1.15155118317702e-05
8.07268578346881e-05
4.90147611848906e-05
3.52822916074787e-06
-4.52786052280651e-06
6.02675949970531e-05
-2.80620537475243e-05
4.24441652116687e-05
3.58320721905041e-05
2.0364496075399e-05
5.57886339661454e-05
4.95730218889458e-05
-6.84845243622336e-07
7.03154499467534e-05
5.95163527646144e-05
3.07552234903322e-05
3.49643378157463e-05
5.11551412174526e-05
4.05787302922029e-05
5.89071372577129e-05
6.69098504247271e-06
1.62056357210632e-05
1.99607287629297e-05
4.09094790502075e-05
1.97978771804772e-05
2.02421868114812e-05
2.18884164037354e-05
4.87413553269303e-05
3.73997948453353e-06
4.12283046490693e-05
6.58587469359715e-05
3.06716187428393e-05
1.41926635123414e-05
8.64573665355522e-05
7.4264815542484e-05
2.84491627997046e-05
3.55390018385169e-05
2.25446688860512e-05
7.45100713167936e-05
3.97996455053343e-05
9.77496769868333e-05
4.93877976411867e-05
3.42293513322191e-05
2.7101072102109e-05
7.81123747187831e-05
4.08581920703451e-05
5.15985920410356e-05
6.14051899276783e-05
7.51736029104979e-05
3.62851869490189e-05
4.51242146530179e-05
4.4566723176616e-05
2.0452884658998e-05
4.38614858582671e-05
4.83746130121471e-05
4.04275092645226e-05
2.23870627588822e-05
1.02838647853857e-05
4.04073079321887e-05
2.77461375406278e-06
4.8398154588296e-05
3.41335954033231e-07
1.72055334034012e-05
3.43783783157661e-06
4.535958364791e-05
4.85318743692806e-05
6.81673548069745e-06
3.30989520820915e-05
4.07231412781722e-05
5.55234570999469e-05
2.44605623991197e-05
8.43878712062765e-06
6.59477411078034e-06
6.11048967775791e-05
1.90512567888983e-05
5.19460079066383e-05
2.14587844589088e-05
4.75984139702823e-05
6.97493027884875e-05
0.00010940945644213
8.9669805593057e-05
2.34035570644969e-05
6.57946982923939e-05
8.67110577395917e-05
2.0190862905685e-05
4.403509859775e-05
4.0528502253097e-05
2.2149009347304e-05
2.66678332763756e-05
3.57664130996444e-05
5.30228421383296e-05
4.65043498174198e-05
8.36311772246587e-05
4.90414916430734e-05
4.29590364926966e-05
5.67603094101344e-05
5.80169821173057e-05
5.37838507657855e-05
7.28971738313758e-05
9.81535752095982e-05
1.24260990496577e-05
3.9752743809063e-05
7.53711265419795e-05
0.000113800220915707
-1.27573597356565e-05
6.59004420575614e-05
3.27671471172141e-05
-1.86893562682951e-05
2.92627316043282e-05
4.31240592078459e-05
2.9698885913284e-05
-1.11184766644805e-05
6.35076780069928e-05
3.16469693042723e-05
1.9362556233105e-05
4.25892292553532e-05
1.86354832165131e-05
3.56849350472381e-05
1.74701778969841e-06
3.73500134390184e-05
5.65043390160342e-05
4.44908287902106e-06
4.24309689563147e-05
6.95486844247931e-05
4.72001441386679e-05
4.30551370634942e-05
4.93572621706704e-05
3.36352360968037e-05
5.17611496116845e-05
4.45429914073405e-05
5.41161661265276e-05
4.76209604122096e-05
6.43122099271932e-05
4.0646314498039e-05
2.35025671689178e-05
6.15193862767051e-05
5.55595699043106e-05
5.6882948214646e-05
4.54810089404875e-05
3.92743805717777e-05
3.77090067668613e-05
4.58721868931589e-05
6.33898892198597e-05
4.75210896154898e-05
5.17458073214987e-05
3.90186047346293e-05
5.75267555662988e-05
4.42683024924167e-05
6.71360085495766e-05
1.56347097068538e-05
4.34001516611833e-05
2.29559689422554e-05
5.99174441719727e-05
4.71002724506755e-05
3.3454991515313e-05
2.40786836882273e-05
3.19400317278723e-05
7.86866230979265e-06
-3.81950699878064e-06
4.90053051743721e-05
3.67063967707688e-05
4.93831971529161e-06
4.91032771900288e-05
5.00026429714574e-05
3.34437955406343e-05
2.58690623772298e-05
3.63679305182258e-05
4.14790014613413e-05
2.28797096782888e-05
3.26222884293476e-05
3.04396888299248e-05
3.28683596629452e-05
4.75663312809931e-05
4.80546292592258e-05
8.29079816672472e-05
6.92880369475193e-05
3.22582870980379e-05
4.42996852393169e-05
7.32751882267925e-05
2.90312057645193e-05
1.70223608848538e-05
9.31220795932981e-05
8.17414259353495e-05
6.62007581877109e-05
1.10382720351604e-05
2.39376644607229e-05
5.11501760937597e-05
6.60511289666363e-05
3.53333748288121e-05
4.91415661446258e-05
2.84723082731403e-05
4.51308230771921e-05
6.41295443882984e-05
7.53699063079107e-05
3.98434863606449e-05
7.66055963763966e-05
6.63489186439451e-05
2.82540870078578e-05
2.45311003179885e-05
4.92514071136787e-05
7.42443235520881e-05
3.7686150079381e-05
1.54613681848959e-05
2.83078850938675e-05
3.98196641297579e-05
5.49257170414408e-05
1.18293409817819e-05
3.67216641948568e-05
6.67069854279085e-05
3.75781034251085e-05
4.27617343351394e-05
4.28374625033658e-05
3.70535288802396e-05
4.41771369135557e-05
2.21413232935843e-05
-9.76604121768848e-06
3.32859505989663e-05
8.03147232046508e-05
0.000116300690128038
6.09485760641842e-05
6.88377102546011e-06
5.18031421632293e-05
7.31899579496634e-05
1.81996785694066e-05
6.31441496568141e-05
4.05002557848894e-05
6.61773809375473e-05
7.77139922223728e-05
7.71306104653607e-05
6.29886343629113e-05
2.65717889530449e-05
3.91186461581668e-05
5.89701754569216e-05
2.76737991744238e-05
1.52206738682591e-05
7.03502388091507e-06
3.40032610011719e-05
6.01843374568071e-05
3.96505436857347e-05
2.7283969463568e-05
4.74310567864038e-05
4.9086760951809e-05
5.3833576466511e-05
6.35921341113369e-06
6.69114659088234e-05
7.45777981727863e-05
5.46506885922277e-05
6.5652439540461e-05
3.80853028850946e-05
6.6713782471714e-05
1.17639821652521e-05
3.1272077361538e-05
1.01548954053973e-05
6.05693678157459e-05
9.12646307491899e-06
4.16010283518369e-05
1.99588262524192e-05
4.70357440928168e-05
3.34377937042189e-05
5.07052494152779e-05
4.66861499470246e-05
2.78782095870889e-05
3.59233626231672e-05
4.31634486915912e-05
3.3683386626674e-05
4.63479905438417e-06
3.65541331952376e-05
6.27907284411359e-05
6.05650940845664e-05
7.14152150436825e-05
6.84387833150111e-05
2.88376350054284e-05
0.000108248504617149
7.00300775801786e-05
2.30693158591308e-05
3.33848234546807e-05
4.35648836744216e-05
5.27487155225067e-05
6.34881050519257e-05
5.58200524949453e-05
4.37481848529476e-05
5.28856855326764e-05
7.09690397829338e-05
2.03101460673805e-05
4.51551283152103e-07
6.14131960148858e-05
3.39496804926865e-05
4.67076120216985e-05
5.04355516275162e-05
5.57296254268098e-05
-8.57807461337822e-06
1.19004272282769e-05
5.82766379712659e-05
8.11742789490092e-06
6.0074826095372e-05
3.0485637905854e-05
-1.54534349913e-05
2.37393766311175e-05
5.06338932134828e-05
3.15402962633732e-05
1.25922926598409e-05
-2.26313889982498e-05
8.83039234870221e-05
7.69640403158206e-05
2.02698936113648e-05
5.61569258832521e-05
8.64388287414111e-05
3.58755338015564e-05
7.25531285906925e-05
1.04304978481551e-05
4.95955938863038e-05
-3.75055389109985e-06
7.16137838223305e-05
3.8766542043553e-05
3.90402682996884e-05
4.68204182833227e-05
2.51334834202088e-05
5.27469812401605e-07
2.41666126184016e-05
6.2665645808311e-05
5.63075657778497e-05
6.72567258403457e-05
0.000104048144749993
7.66977599879239e-05
8.2847282652024e-05
-2.55392255930388e-05
2.82018145694171e-06
5.69920419572593e-05
4.70912735068927e-05
3.1815803497311e-05
2.64970961014862e-05
3.52234516953467e-05
2.20886766071273e-05
3.26713401671709e-05
3.65068585914383e-05
-3.14800857135085e-05
4.09835611132551e-05
1.08743486801287e-05
8.2973900442931e-05
3.39940799922633e-05
4.94703472816535e-05
1.37383881022719e-05
7.39866986893824e-05
-1.83304117449351e-05
4.6455208329048e-05
2.31721211565255e-05
2.19893175444218e-05
1.18834598485212e-05
3.96507355371055e-05
6.67023792580955e-05
3.19493537930979e-05
3.15858706715852e-05
6.5726808506541e-05
2.59426514473439e-05
1.78598895038637e-05
7.74044033560937e-05
7.30495994917578e-05
3.6859275241178e-05
2.52457400143449e-05
3.90356210799449e-05
5.20381734886867e-05
4.3923037241998e-05
7.16172251941052e-05
8.37692304481054e-05
6.49664435736075e-05
8.01805520790411e-05
2.68596000446194e-05
6.55077650702912e-06
5.72827299735239e-05
7.49995563289683e-05
8.97305278804513e-06
1.78873478134874e-05
5.99953088740575e-05
3.47621469905628e-05
2.02125357445491e-05
2.7972204492668e-05
1.81426081645615e-05
5.67456217290771e-05
2.07177010815391e-05
4.34712531791617e-06
3.2469603163319e-05
5.40426477407107e-05
5.63323834688237e-05
1.02063809769941e-05
1.00917493638569e-05
3.75781343403641e-05
2.015250009915e-05
3.09202636777732e-05
4.79874420437651e-05
2.92749273695114e-05
5.92016525693953e-05
1.84686087389277e-05
3.69776070357528e-05
4.21793307152809e-05
-1.61081978536339e-06
2.28918907562212e-05
3.54484742024678e-05
9.89104702571627e-05
4.37223953733883e-05
2.53525269363388e-05
-7.63784345260899e-06
3.43751300041761e-05
5.41722933157364e-05
5.43638518509252e-05
3.59590626502305e-05
6.30386779566106e-05
2.25177157119558e-05
3.36274885975253e-05
-1.76225298688481e-06
3.88801947973089e-05
1.96936143882123e-05
4.04718040930668e-05
3.63955086975081e-05
2.59958513518357e-05
7.35971227489381e-05
6.35625364727095e-05
3.91181209395784e-05
5.19150973810153e-05
2.12644670444024e-05
6.42341124464464e-05
5.93128771826738e-05
3.63664406106931e-05
9.05182499411059e-05
4.87391353400585e-05
2.96491824461507e-05
7.04409750699641e-05
1.94383134440692e-05
5.84506500203769e-05
3.78771744281468e-05
4.19412630232477e-06
2.84373654752959e-05
-9.81085268568619e-06
5.3679127898868e-05
3.71472924977029e-05
6.02164054467976e-05
3.38362855140262e-05
4.00312741821209e-05
5.19239302782932e-05
3.23302913595092e-05
8.10935828326243e-05
7.7766136151595e-05
5.17070353727172e-05
4.72090340348414e-05
-2.36283123099232e-05
1.052634068816e-05
1.04970287055762e-05
4.06459996049127e-05
5.56948844682221e-05
4.79414850294031e-05
2.64179298564751e-05
7.04150213775535e-05
5.18773466622441e-05
5.62648711143285e-06
5.28505576666436e-05
1.27623983772307e-05
8.92114394855189e-05
5.33448991914118e-05
6.79699482103257e-05
4.43224507767006e-05
6.7952332179588e-05
4.66746983105318e-05
3.02090458998617e-05
-1.63168367334999e-08
1.17958883163996e-05
5.27805628912564e-05
1.54921940405428e-05
5.00368425573918e-05
7.83763919254306e-05
9.04144042159624e-05
4.03702494185701e-05
5.99898599912045e-05
6.17097963789416e-05
3.90589085427817e-05
3.13516129497005e-05
8.29804360247279e-05
-1.11813183688017e-05
2.40650881038209e-05
1.87404321453518e-05
6.99390963246702e-05
8.81887432099679e-05
6.02506801296079e-05
4.6308997356065e-05
3.38137923869276e-05
6.97568069870305e-05
4.84487951894165e-05
1.0302205037753e-05
4.80770748694062e-05
3.90292856701742e-05
4.667573944984e-06
4.6699766446055e-05
4.41435463234819e-05
1.61224739844374e-05
7.69404592357186e-06
9.11593622156995e-06
1.7903817786093e-05
9.20533717579214e-05
9.95303218775076e-06
6.74351524745212e-05
3.08501594673534e-05
6.00795175221639e-05
4.89142394128138e-05
4.77942528457098e-05
4.38303025591196e-05
4.15361752656656e-05
8.57584584271302e-06
3.79820582936364e-05
6.05872759279515e-05
-5.89205578286153e-06
6.17386431804906e-05
4.03903631097938e-05
7.374801852292e-05
8.14579453964867e-05
1.95370632132271e-05
7.45234764488464e-05
2.17706230927316e-05
3.07314751856755e-05
4.30436983923616e-05
1.83621512488926e-05
1.05457540813895e-05
9.60544815780918e-05
9.5645549280116e-05
6.82180932200331e-05
2.31096857098389e-05
8.93762561925214e-05
7.57992117679175e-05
7.6857572979796e-05
3.22430217133479e-05
1.75932538753459e-05
5.48453309761181e-05
3.59367015549698e-05
6.28739671421696e-05
-1.110693417796e-05
3.70404929703515e-05
3.67991338178254e-05
6.19638046472185e-05
4.13584079216328e-05
2.41776561049958e-05
6.55290457458746e-05
-5.53936801686673e-07
6.60761702999905e-05
2.45842627888953e-05
6.49639566547901e-06
4.24257582781991e-05
5.58453944051244e-05
1.70198817303494e-05
5.01393785741303e-05
3.67891115630272e-05
3.44875254858786e-05
3.01677139894172e-05
4.03155197603744e-06
1.7365333374418e-05
-4.78079744023752e-06
5.94881426329563e-05
2.98434063644353e-05
4.58153892660753e-05
4.51872486759139e-05
1.82523826705126e-05
0.000101319972533192
7.83600552977412e-05
7.27283194830139e-05
6.64070061311768e-05
6.15677745905556e-05
6.5197102032091e-05
5.01910584535679e-05
4.74066623925462e-05
6.90839971306697e-05
6.85179371588352e-05
4.6873506531761e-05
1.99813417810534e-06
-1.48114299053337e-05
5.14541838410672e-05
5.11502753730763e-05
6.72668914271584e-05
1.21784928645874e-05
6.71536245640686e-05
3.3039480307006e-05
5.43148294344874e-06
5.32330811271737e-05
7.99803706592157e-06
1.28052264294455e-05
1.78149441288764e-06
3.25914380669288e-05
5.72879221227594e-05
1.27797772391652e-05
-5.99429115390228e-06
3.22565855916289e-05
7.78964136224772e-05
4.93711284604007e-05
2.80047365879028e-05
4.00319179011505e-05
1.86973043350643e-05
7.82542870664089e-05
8.35548817122975e-05
6.63138543077723e-05
6.97790521266819e-05
2.11173107499428e-05
6.65762448844426e-05
5.23916570443865e-05
0.000101753205454526
4.10351842051688e-05
2.20554976552145e-05
1.71758891703098e-05
4.07229936578431e-05
9.11492784596691e-05
8.00902746576848e-05
9.75393773723735e-05
4.35760601140908e-05
1.68955087496186e-05
6.39811982447287e-05
7.32667741312143e-05
2.2001896506242e-05
7.56980410338316e-05
2.82247178252389e-05
1.58055193793274e-05
3.12812880073543e-05
4.67542891604758e-05
4.3171095898929e-05
3.80465511203989e-05
5.43872139896626e-06
2.58086133965587e-05
1.80163624572253e-05
3.90092326478968e-05
6.44416657069679e-05
4.91768149766167e-06
2.57995373612115e-05
6.46249392003297e-05
1.22356192199493e-05
6.81272746063767e-05
5.61517357282399e-05
1.93091626855222e-07
7.15605428892202e-05
5.83003840284119e-05
2.11276246013226e-05
7.59445325143151e-05
-1.42128530400633e-06
4.13739705447969e-05
5.18048234946881e-05
4.25702380862771e-05
9.64299788411059e-05
5.52866011637307e-05
8.14614795729188e-05
2.36475469738347e-05
5.82756586126161e-05
1.5056593597815e-05
1.68742756228707e-05
7.30339629473627e-05
0.000100104623346764
9.31966292295809e-05
9.28330192516919e-05
0.000100258891957609
2.0004344591739e-05
4.78269580641047e-05
5.16969803822619e-05
4.3541270746935e-05
4.51374932786748e-05
7.8549332165648e-06
4.44326554386344e-05
2.87274293505095e-06
3.55940785395543e-05
1.73767311885127e-05
5.62454940512179e-05
3.88083411528292e-05
6.28232355537103e-06
4.27407924157916e-05
4.91366492207366e-05
1.85607472018197e-06
3.94629329016205e-05
9.74463817634536e-05
8.06571398779625e-05
4.05504656517567e-05
5.24809943907738e-05
3.54500268045246e-05
5.40643264301039e-05
8.23291744669692e-05
8.7974683049125e-05
3.43117640728902e-05
3.10310557297465e-05
0.000123795009832744
3.4393322256962e-05
2.84480488277318e-05
3.87062370050253e-05
3.63237374407101e-05
4.11345419539266e-05
7.2670945729831e-05
6.03144244718886e-05
6.27840193084529e-05
7.04040755624826e-05
3.60187535191478e-05
7.43823375301615e-05
2.35449662229191e-05
2.73063320862976e-05
4.70579573822309e-05
5.41939782589758e-05
4.14929830354282e-05
3.35030881451261e-05
3.40890578747732e-05
0.000117655982689894
6.07355462391293e-05
3.69255400375044e-05
9.88075082479837e-06
8.21702221386083e-05
6.11512248341846e-05
1.71048505011443e-05
5.09380592407138e-05
9.06968495325783e-06
6.74740918229992e-05
8.45886722752585e-05
5.16334752902665e-05
1.87198447746722e-05
2.55771338962422e-05
-2.79726578099795e-05
4.2559459681964e-05
2.60395700847337e-05
6.64122151594732e-05
1.92075258661389e-05
6.02974783664668e-05
1.48962937380383e-05
1.7624055267911e-05
9.22146460601863e-05
4.65765457594426e-05
3.04910028903718e-05
5.51001260112303e-05
6.31259708575357e-05
5.84693571464415e-05
3.34109167667109e-05
-1.76904924207125e-06
3.41709037632507e-05
1.53556015532213e-05
2.1310839645029e-05
4.28807571438214e-05
5.87829232387595e-05
3.60980560707604e-05
3.04196327967831e-05
2.12352972934965e-05
7.62754752778121e-05
5.17576768507329e-05
9.39148800221564e-05
1.92878408331477e-05
6.68763065849261e-05
4.04359353186133e-05
6.52550027358033e-05
6.76495484271046e-05
9.23004369423866e-05
7.20817289954661e-05
9.223984281576e-05
7.20246846279676e-05
8.38718668160294e-05
2.01907454028516e-05
8.84223135179471e-05
5.21677572025916e-05
9.77021139831647e-05
5.89421265100391e-05
2.25127410501918e-05
4.58330257511089e-05
5.48837554559885e-05
5.80396557720308e-05
4.18956047621632e-05
3.6187870476014e-05
3.1688236850578e-05
2.74784978087105e-05
4.76574478069785e-05
8.62187550797221e-06
4.59105240266365e-05
2.24072768404699e-06
5.4682562199601e-06
2.0031385954175e-05
3.59418409489157e-05
-6.28048536138719e-06
2.55649924667181e-05
5.36489164661529e-06
2.6605894163458e-05
5.36044314588676e-05
5.39226897446544e-05
9.05989146879272e-05
6.2822179757386e-05
6.44357768977729e-05
3.56910771289892e-05
4.58241723644693e-05
7.81504797615609e-05
5.66875760908101e-05
2.39861888964387e-05
3.587761137569e-05
5.27505598274228e-05
6.03410814654901e-05
8.73026791639033e-05
5.76433021184435e-05
3.78220611409126e-05
-3.06528897361194e-06
6.72610488043909e-05
3.05736924451815e-05
7.13784912109927e-05
1.68460680575472e-05
4.30055364759824e-05
1.97179592606854e-05
6.3744381361071e-05
3.14157726965697e-05
5.43075563047944e-05
4.81935416943583e-05
2.05072287121272e-05
2.37786135802686e-05
6.94276510973324e-05
8.99153620272938e-05
6.18789568062904e-05
1.7369299359144e-05
5.09637402134237e-05
8.23380843810355e-05
3.21841425980726e-05
6.21248832783093e-05
7.16815911123461e-05
1.83078312821045e-05
-6.64807314342549e-07
3.81456437878557e-05
-1.18075510604767e-06
1.0778802811846e-05
2.64205360652151e-05
4.74774552633374e-05
1.34678058260925e-05
2.8367249735928e-05
3.45700121598236e-05
2.0277851949615e-05
3.57010773724234e-05
-4.88718542292334e-06
1.01121557712158e-05
2.9820017936065e-05
1.72185699380333e-05
5.26994145121549e-05
5.01741994789996e-05
6.26036220600291e-05
8.71784198350961e-05
6.33748405498247e-05
6.18484602902164e-05
8.87502765002766e-05
3.83469151873219e-05
3.98320880486371e-05
5.76688319037868e-05
7.30195723293843e-05
4.00105338283922e-05
4.76405533123451e-05
4.03942209348596e-05
2.98322125103273e-05
9.1712794582817e-05
4.52018567296669e-05
3.74444983358363e-05
6.99655938882934e-05
4.3149517380193e-05
1.12573025743006e-05
5.79524774023447e-05
9.09752775132564e-05
2.77135029559821e-05
-2.11487773729859e-05
1.31807170858982e-05
4.77485554456463e-05
7.03898457190652e-05
1.41861566741683e-05
-3.66012018872849e-05
2.18635829527748e-05
-7.19631912904766e-06
4.8883341129835e-05
2.73690642445269e-05
1.16492330504959e-05
2.7248684553104e-05
1.36786259608397e-05
1.67197729495018e-05
2.77220314776061e-05
5.7244451742966e-05
-1.39463465867879e-05
1.9933150744619e-05
5.37135621551968e-05
7.13146358652128e-05
4.38023725071607e-05
4.56977532681834e-05
3.95779899996016e-05
8.13281101838064e-05
5.90188436118754e-05
7.75123085122589e-06
4.02071059011566e-05
5.3441102184094e-05
5.76525898437529e-05
6.15994087919642e-05
2.46107417219146e-05
6.67691589290974e-05
3.13664119880865e-05
1.38469410524828e-05
0.000106495672624661
3.25477043815706e-05
4.61554566134747e-05
3.97238133321297e-05
7.34463125788701e-05
1.43759333161218e-05
7.25642609726893e-05
8.65807396956809e-05
5.84358845474876e-05
9.15341065726877e-06
6.7856455972177e-05
6.1384008586545e-05
4.41146033387585e-05
2.91293018435566e-06
-9.11675979133733e-06
5.32519946198047e-05
4.3773102726073e-05
6.6335031433722e-05
5.7102304441062e-05
5.44018409319415e-05
1.52530492907958e-05
4.42478807515605e-05
4.76560702527091e-05
3.92773383100705e-05
4.3540214806498e-05
1.88740013411483e-05
4.32283899742127e-05
3.48577987354247e-05
7.79215130008958e-05
3.21511776391551e-05
3.83475410733218e-05
7.02694272173084e-05
4.72611360868727e-05
3.34572572284868e-05
4.51445412409937e-05
4.13476323336141e-05
1.09042165803083e-05
3.32748123160448e-06
3.07243132266765e-05
4.35593005160864e-05
7.44512555049188e-05
3.83091177963492e-05
9.60668653347694e-06
3.52948080221714e-05
6.41086849396412e-05
6.93025954071864e-05
5.53931468031711e-05
2.69416871037008e-05
3.29119391608009e-05
7.19847596074717e-05
5.54163540534866e-05
6.3418900144375e-05
3.57919385632319e-05
5.42316582700266e-05
5.36530037803693e-05
4.7265814781321e-05
7.00603393733047e-05
4.58872872433083e-05
-5.78729308565906e-06
3.10861959104646e-05
3.82135357493965e-05
2.8740694733975e-05
4.42001750635139e-05
3.63967656180672e-05
7.25488976406023e-05
3.4475158662853e-05
5.13264588657817e-05
4.09651343823007e-05
9.30749079332723e-06
3.50424931665151e-05
1.56337698492028e-05
6.78463761097608e-05
4.29955672556459e-05
2.61931184455497e-05
1.6144985596345e-05
4.91815808229698e-05
3.20057901923849e-05
4.96345239936521e-05
4.03980904728965e-05
5.54354035521219e-05
3.14292686466443e-05
1.96196808325789e-05
2.67968401404735e-05
1.08795919576054e-05
2.90810692746835e-06
5.38992566210981e-05
5.54600038797964e-06
4.15452144637882e-05
4.39055702240575e-05
9.04691931660497e-06
1.77965204611155e-05
0.000101924030428834
3.02055379024562e-06
2.66782109274951e-06
2.71201284248642e-05
5.63138495284679e-05
4.12861433060063e-05
7.29570872239059e-05
7.94456604947613e-05
-2.32979022851621e-06
4.44063265113695e-05
3.51221777384728e-05
8.02310868908395e-05
5.15384110560788e-05
4.36940547002224e-05
7.41919472955816e-05
6.14607824676827e-05
4.8256995076062e-05
8.59827222213247e-05
7.9197906307862e-05
4.32616451617977e-05
9.10237590439471e-05
4.16026122896694e-05
4.97279266540465e-05
7.40166179541177e-05
7.54876681201551e-05
4.75912291745904e-05
3.07181358282068e-05
1.28101502370945e-05
4.43416477366996e-05
-1.95574673989921e-07
3.0284373815976e-05
1.45539883881542e-05
7.47469284092397e-05
4.40433109835582e-05
4.92966551157209e-06
1.95598185193654e-05
1.98271000834169e-05
3.67380617272798e-06
-3.19547867839128e-05
8.5826469054478e-05
4.71810142483262e-05
1.16212802868548e-05
2.84795394206884e-05
6.71611757796949e-05
-3.4621609065531e-06
8.26354557750187e-06
2.52377092597143e-05
1.05650510857651e-05
2.93823269975318e-05
7.87833317179779e-05
7.58417070379777e-05
-2.20350582947112e-06
4.80074705557713e-05
4.13860654664699e-05
0.000117054976964949
5.056100278896e-05
5.97294075855765e-05
6.13864853831844e-05
9.83448512750849e-05
6.1885075586078e-05
5.69753879768223e-05
6.26446480999669e-05
3.91610068311922e-05
8.16749792927073e-05
3.53620497471995e-05
5.39410337846221e-05
2.28349615086527e-05
4.11853440161955e-05
4.05095413850803e-05
2.65513792259516e-05
7.10267896749865e-05
9.53503592993493e-06
-1.61110151468589e-05
1.6948918081445e-05
7.01865269624897e-06
2.57752716423194e-06
1.62479089206465e-05
4.58901180515188e-05
4.29152706733984e-05
2.7382910736463e-05
5.02550363099776e-05
9.06241644874772e-07
6.51550878009822e-05
4.38854111574951e-05
5.49147402259186e-05
6.76834858578921e-05
3.77938209641867e-05
5.05845938570082e-05
4.44585046983261e-05
0.000106252629368966
5.72388155091271e-05
3.29591194970006e-05
1.75429558831767e-05
7.82751192372883e-05
5.91880698957187e-05
4.91539823345539e-05
0.000101405625487059
1.90105997747138e-05
7.64181242252088e-05
7.07297648233294e-05
4.34087608276725e-05
6.35930670250681e-05
2.79514942724547e-05
7.278893892789e-05
1.37926058207238e-05
7.07846173948867e-05
6.17244123307703e-05
4.38457167462705e-05
4.40907347677897e-05
4.42128954835985e-05
4.5863348655119e-05
5.13365177189617e-06
4.63322889429816e-05
3.79628367971221e-05
0.000108255571298746
2.79433674787747e-05
6.67167090554724e-06
6.57484760866985e-05
3.46006252358457e-05
7.3702870841804e-05
4.52797769019316e-05
3.06764502619707e-05
4.40929275858914e-05
5.66988828298412e-05
-4.14695262935605e-06
4.49556362394064e-05
1.64552841610173e-05
3.05878925994137e-05
3.85012822729796e-05
6.18927951862523e-05
1.00997114023878e-06
3.70564687280435e-05
5.2187848685725e-05
4.36389994061328e-05
4.82226575810154e-05
1.3077854487038e-05
3.50555197140373e-05
6.86313966192477e-05
4.4081659574409e-05
2.80329365969775e-05
6.97866315831747e-05
3.76923954659327e-05
2.54594522478255e-05
4.1939291026543e-05
5.5174822568917e-05
0.000125330055766414
1.13057639725707e-05
3.31833488236773e-05
9.23541849098183e-05
6.23753492791536e-05
1.05779874895382e-05
4.69498372953954e-05
4.19185367191358e-05
3.91663636003216e-05
1.05021349348209e-05
5.88453341380095e-05
4.11344802945422e-05
7.18243920181896e-05
5.3299397330083e-05
-7.43921787655481e-06
5.1662468281909e-05
4.19735067830772e-05
4.93626450942012e-05
4.47385634137326e-05
3.88641088165573e-05
4.46843991961189e-05
1.71820151290468e-05
-3.88354618447715e-06
6.34537255622088e-05
6.77721116261399e-05
3.47761193354399e-05
5.09514778244083e-05
5.02406066794104e-05
5.65928260861261e-05
4.20450102974219e-05
2.61731622689558e-05
6.42477052920899e-05
2.92193717122312e-05
6.62008669299561e-05
1.37358226410327e-05
3.44202734058049e-05
8.47241160649186e-05
4.80786507955425e-08
7.95188251602925e-05
4.10474565431579e-05
4.34364755803908e-05
4.39561267612771e-05
4.4555468022556e-05
3.95008636391684e-05
6.64755310081947e-05
3.70377538687148e-05
6.51393901621916e-05
0.000112768545872726
4.15782130280833e-05
7.44563763684915e-06
2.90888202987836e-05
3.69165197818965e-05
0.000106855761445564
5.96727959286094e-05
4.08833330451335e-05
6.38314767330149e-05
9.6601967993178e-05
4.370949177803e-05
6.54989357923612e-05
4.86143179220833e-05
3.52246009882238e-05
4.76329136710223e-05
2.88899669456711e-05
2.95210944034051e-05
-4.57147057640385e-06
2.18998740788516e-05
7.8216639951148e-06
7.27692305106097e-05
4.76225967294567e-05
6.42223827437759e-05
5.91206396330056e-05
-8.63139741976041e-06
5.9758266615333e-05
7.30125813408844e-06
3.8109688846585e-05
4.22652575081028e-05
6.30414868538172e-05
4.24203796427554e-05
9.40031765637376e-05
2.54249961017698e-05
5.78938504904162e-05
8.37056399324772e-05
5.32662885847366e-05
5.86764699900721e-05
1.928659994987e-05
1.26944917827779e-05
4.98312228825723e-05
5.46487527519061e-05
8.04540544571252e-05
7.88168424558253e-05
4.72148020642109e-05
3.90624875643394e-05
4.51540090695425e-05
2.74530065112939e-05
5.97989392626683e-05
2.72986887183877e-05
1.69792198636609e-05
6.05495422854323e-05
1.20125451588814e-05
6.77346914993522e-05
6.03835494957907e-05
4.29821343449082e-05
2.29233618423027e-05
6.46534511959727e-05
4.95142949397801e-05
3.20991192888385e-05
5.63235429640443e-05
4.33928828575414e-05
2.38388776879816e-05
5.36434186319879e-05
6.51349122443383e-05
5.03309528224382e-05
3.88909873994062e-05
5.39326948260999e-05
2.23657090451524e-05
6.09988401128645e-05
2.6519371132634e-05
3.26751280324645e-05
3.97221816754279e-05
7.3299404058311e-05
7.85282191287806e-05
4.98741869595127e-05
9.38941917307384e-05
0.00010325939153565
1.77733046812089e-05
4.35625857959347e-05
2.92576563735525e-05
4.39563538623453e-05
5.38002904739807e-05
9.01750631664153e-06
1.45871607443091e-05
3.7869919636526e-05
5.70320384384899e-05
1.08659151265507e-05
2.16259253046462e-06
4.07008181281238e-05
9.66581201325455e-06
3.85416915149648e-05
4.44422600806563e-05
4.90645618141605e-05
1.31717173728353e-05
2.61582039033297e-05
4.66860745973613e-05
4.26319583353037e-05
4.97149076012873e-05
2.26754059180754e-05
6.09153851095758e-05
7.22216482858312e-05
3.28536966507015e-05
7.97044552852097e-05
1.84194998865759e-05
1.85575897424366e-05
5.91715549423475e-05
3.39339146913609e-05
7.70228918266634e-05
3.21536631667831e-06
3.50450427546061e-05
5.46283473442056e-05
1.99881504673365e-05
4.74842999140139e-05
7.48493299493067e-05
2.4155063754836e-05
6.39088700208952e-05
5.57598935981531e-05
4.90996712643946e-05
3.93054000504118e-05
5.27407423713103e-05
4.48214083224655e-05
6.01988673978403e-05
-4.82833180140849e-06
0.000102268551492248
3.53627745371669e-05
4.13412104800053e-05
5.73788324925318e-05
5.76036586881542e-05
4.61103079075955e-05
8.4108039909428e-05
4.3151766273654e-05
7.31440198938571e-05
6.48789602026941e-05
3.27895092817194e-05
2.11121700460263e-05
4.22020877631693e-05
2.92255393074296e-05
3.12090977048982e-05
3.59851595006741e-05
1.82029779614816e-05
6.59474059210429e-05
3.62796455985687e-05
1.35670695728565e-05
9.20092880727938e-05
4.40243344161033e-05
6.61851081185246e-06
5.49719907105675e-05
4.52720006445804e-05
2.20417192525971e-05
2.63171439831457e-05
0.000110941874183687
6.30158602506275e-05
7.8536637613076e-05
5.71593979741143e-05
6.67724516771961e-05
2.33660309344414e-05
8.91815148066091e-05
2.92887791850004e-05
-3.59139343691731e-06
2.26665369732102e-05
2.1818638667841e-05
4.93430712110267e-05
3.01239060639904e-05
3.58843332190063e-05
3.59617399724119e-05
6.25663655588803e-05
2.07949815229788e-05
-1.02907175444659e-05
7.5396305518852e-06
2.53835413729952e-05
3.48473366048312e-05
3.81291150333403e-05
1.06698281771441e-05
4.33441726465892e-05
2.1865957367214e-05
4.52676969427635e-06
1.91290850549542e-05
-3.52663019068717e-07
4.44372009604447e-05
2.23377867216998e-05
5.92922749294405e-05
2.14975871632866e-05
5.66125639336613e-05
4.54444886671407e-05
4.14283279547171e-05
5.47703631934226e-05
5.73454527424033e-05
7.38387209229864e-05
5.44319915545704e-05
5.94297251011534e-05
4.64715035311705e-05
5.1510165081875e-05
4.8817811494358e-05
4.25275560324102e-05
6.56871075512736e-05
3.37664563575182e-05
4.16276416250244e-05
3.30935378700132e-05
1.03718945843779e-05
7.62370615045687e-05
5.86668394528537e-05
6.5762421258212e-06
3.47142853858052e-05
9.18934183364845e-05
5.14064042302794e-05
5.14459317425635e-05
8.44833359670327e-05
7.26376156931201e-05
1.91358945274074e-05
2.26861560234664e-05
7.67591763217003e-05
6.72382380358758e-06
6.31307125807164e-05
4.10253248209459e-05
2.02987639975745e-05
5.48300937440226e-05
5.73924959678219e-05
3.32981620220286e-05
1.99820352690015e-05
4.40966718021636e-05
6.20541827587328e-05
6.6967094202515e-05
2.51716235954959e-05
2.82128938288085e-05
4.24669717966954e-05
-3.85459041908626e-06
1.11461648094257e-05
4.21030607802038e-06
2.5523394308481e-05
7.58564138314863e-06
3.35061674151558e-05
-1.4200200444838e-05
2.40242362107419e-05
2.23807382137647e-05
4.39176470498153e-05
3.59797358292464e-05
1.9478117068432e-05
3.88933052889762e-05
7.96125960734816e-05
5.15964455236939e-05
9.67550992955716e-05
5.29795657681198e-05
4.03665161128621e-05
9.20701252771708e-05
8.68227801587396e-05
6.30708126061519e-05
7.20981259171565e-05
0.000100900313607433
4.31689077843671e-05
5.99888050254514e-05
7.1290135657222e-05
3.47733352128721e-05
8.1384161339506e-05
1.25836147241753e-05
6.1520293331622e-05
5.9709202724208e-05
5.98819466441386e-05
1.8229478646658e-05
7.09703740002901e-05
1.57616935012625e-05
5.94574046628218e-05
4.01686409285627e-05
5.00632236498918e-05
4.26521874324014e-05
4.70754096859038e-05
3.14692823373151e-05
2.70325146666441e-05
2.92734282455455e-05
6.39331374497257e-05
4.42373311722219e-05
7.96349822224602e-05
7.02577318224604e-05
4.22028440714007e-05
4.69775696949385e-05
7.93823391801135e-05
6.25921715160896e-06
3.43341234986655e-05
1.97936931101503e-05
9.14619330734034e-05
7.6860726696924e-05
1.72929314249575e-05
5.0432775895448e-05
1.71481856884017e-05
1.00730245884171e-05
5.71749914221481e-05
3.18381454464808e-05
5.08702678663215e-05
6.80027706577616e-05
1.5542719439003e-05
-3.65287289303485e-05
6.92367592966589e-05
3.24328443423535e-05
2.81621943346762e-05
9.51196725616796e-06
8.812926862247e-07
6.29101787543703e-05
2.43881208131199e-05
5.69260526354512e-05
5.01508833215113e-05
3.23614608558785e-05
-1.02662652916605e-05
5.24259852534557e-05
2.22241766099601e-05
2.22868788489793e-05
6.75463308460272e-05
8.10777746774671e-05
5.83608187850494e-05
4.57720574483472e-05
4.44394073451289e-05
2.02931049803808e-05
4.03154162606743e-05
9.52129415523144e-05
7.0068096173276e-05
5.06551396908025e-05
3.84163571593528e-05
4.8441454088877e-05
7.36007507145144e-05
5.05348839410111e-05
4.79829170755286e-05
3.46360231952633e-05
6.27085747837239e-05
3.35262192610428e-05
6.06377800455396e-05
0.000103799952883214
8.6975729701984e-07
7.38757012481104e-05
6.09922517023481e-05
5.99809207765099e-05
1.08387829502646e-05
-9.82188392490139e-06
4.36769439801492e-05
3.53568893493905e-05
1.37042215786958e-05
2.15797226096426e-05
1.22365775845571e-05
2.1042793670754e-05
6.69544511631981e-05
4.48817050657803e-06
0.000122366292847
6.46338707542959e-05
1.70045684055393e-05
8.31767444390317e-06
1.69366862381172e-05
3.29542856113258e-05
6.01288002797993e-05
2.14246250376812e-05
7.61968233620184e-05
6.26141282978558e-05
1.9990806072485e-05
8.45549189462787e-06
3.66412732366126e-05
4.51502052687738e-05
4.01228635228012e-05
6.37154509608583e-05
5.16165931834219e-05
4.99540519480973e-05
3.57198160569519e-05
5.83308644451761e-05
1.72714514696817e-05
8.2010617780087e-05
5.86037334650678e-05
6.81631762478898e-05
5.12253776017562e-05
6.63970385209215e-05
6.34715310995359e-05
1.07902612876873e-05
2.84661632938448e-05
3.13392708892163e-05
3.45364194298578e-05
2.97217841731007e-05
5.46113235041182e-06
6.06255810071973e-05
-2.45756842869251e-06
3.02685621299367e-05
3.10305199258286e-05
2.2439752105912e-05
2.68494144769212e-05
4.08256912767439e-05
6.4651909541578e-05
2.31032743604831e-05
8.51319792578152e-05
4.70207967668409e-05
6.20940062083653e-05
4.49023835736054e-05
4.86042144092403e-05
3.41437923460699e-06
5.54079315508493e-05
5.29574368410427e-05
8.80143423701838e-05
4.9361977272572e-05
8.85355881389123e-05
8.38331469429033e-05
3.32578895925687e-05
8.19150352175068e-05
5.7580826994185e-05
4.39860877543979e-05
5.48043799846154e-05
4.70629353191374e-05
6.46258280558688e-05
9.0399822706656e-06
2.08408725224959e-05
4.89858895226151e-05
-3.64767168992441e-07
3.91287708359679e-05
3.81972337282626e-05
3.34577763394874e-05
7.82809566051166e-08
1.92098092085196e-05
-1.64688877171091e-05
1.97311941945934e-05
2.21209765581043e-05
1.62597002998174e-06
6.27315687388027e-07
1.63563947156955e-05
2.78474585068349e-05
1.40861345523414e-05
2.78187932752977e-05
9.71122191044549e-06
4.79996165411749e-05
5.04756856391108e-05
2.43129068584272e-05
3.62829623831394e-06
4.39736434698905e-05
5.19765040000661e-05
3.97955130628268e-05
9.12718073636993e-05
6.55967101437287e-05
1.86793723769553e-05
8.43613119108826e-05
1.2905225507623e-05
0.000110043241745161
5.45892776713478e-05
5.54556252917622e-05
4.80870580759847e-05
2.19403153583033e-05
3.81438623227663e-05
6.5624009290876e-05
6.24257018720139e-05
8.07073252394469e-05
7.8430023622659e-05
7.62706052901436e-05
2.46004837502997e-05
2.43447099616836e-05
4.91086736815413e-05
3.93423817455986e-05
1.9189597308446e-05
4.00347683962134e-05
7.95307450218808e-05
8.76600870278096e-05
4.42764369252798e-05
4.85608596335187e-05
1.31053855993834e-05
3.83440337419556e-05
7.00115550080012e-06
4.55327205802195e-05
2.86689817870381e-05
1.57858242314135e-05
3.2516191086376e-05
5.61328089882273e-05
7.53054677279008e-05
4.50093957983016e-05
5.29379327213596e-05
3.72516607188845e-05
7.83168191138697e-05
5.56716773244202e-05
5.24762183899769e-05
4.46472533553409e-05
4.14231425060269e-05
4.59368276397018e-05
2.21560196718229e-05
2.85585125521813e-05
5.03939204526577e-05
6.34222997245096e-05
4.36268263672309e-05
4.21454422619181e-05
6.32101550854228e-05
8.64781899351905e-05
8.39377583263414e-05
5.61945397933029e-05
2.60755828621e-05
6.27396223581477e-05
3.2349010261925e-05
4.76061569678603e-05
-5.20767657269031e-06
2.98680773236725e-05
-9.65890667219972e-07
5.80491543360957e-05
8.69178399954198e-06
3.84616726680395e-05
3.03976922145871e-06
3.44395218871531e-05
1.55989899254334e-05
7.01257517597172e-05
5.60289046481572e-05
3.86070879663223e-05
4.63862534882832e-05
3.77798896077254e-05
3.01727080586751e-05
7.60950995414423e-05
1.61996479236017e-05
6.49107667902493e-05
2.40503326220081e-05
3.54201050587651e-05
4.14400822632053e-05
3.91562936832113e-05
5.22743581720013e-05
2.05601431353676e-05
2.62408543304755e-05
8.49381648826181e-05
5.29217441822605e-05
6.72302494116682e-05
6.97638748396263e-05
5.63479560385606e-05
8.36974456029005e-05
5.4663382072819e-05
1.67202591804394e-05
6.6078444667872e-05
2.35741775717077e-05
8.48043893385439e-05
4.87357812895539e-05
7.42810409287203e-05
8.69809742911982e-05
6.29562809235415e-05
4.86190014377247e-05
5.97627684589314e-05
6.53915064733863e-05
8.28012064381402e-05
6.64259048298172e-05
2.10359989579296e-05
4.65728015832367e-05
1.98115617076268e-05
3.5927066746296e-05
4.81018564823014e-05
5.16139398945071e-05
5.46172702942113e-05
7.31828403985231e-08
3.19764529132532e-05
6.15889965927123e-05
9.25195872530027e-06
7.3648601641031e-05
-5.62467568226634e-06
9.34195490749898e-07
4.62740492854096e-05
0.000114337358339336
6.71437614058269e-05
4.48315020497292e-05
2.87521803785534e-05
5.19674837171225e-05
8.72021455377116e-05
2.38707425953353e-05
1.52575141956607e-05
1.83764015718881e-05
3.97211216214399e-05
5.72952949737726e-05
5.4409746065835e-05
7.04396429482724e-05
6.66488009355319e-05
-1.19212612150905e-05
2.27887072979002e-05
4.93232562707633e-05
6.06535544846862e-05
4.95763974813658e-05
3.23231666165378e-05
5.09172152942838e-05
4.71960587196571e-05
5.6269569258723e-05
4.12888054932747e-05
2.10208017754923e-05
8.67004966965929e-05
5.90774973205903e-05
1.3181163944204e-05
4.82199941353471e-05
2.18732498966171e-05
4.89173468589634e-05
3.77150533485658e-05
5.61325040064787e-05
1.5925260596682e-06
4.34665798765722e-05
-1.76814935020844e-05
6.66845114585382e-05
6.02189538689484e-05
8.15223465365273e-05
4.11442383950551e-05
2.58034407971703e-05
5.49315335819382e-05
1.8295490559013e-05
6.29259093503329e-05
2.72825005289316e-05
5.85741290971697e-05
4.23834961421785e-05
2.85180372991405e-05
1.2848399668419e-05
8.03041354301862e-05
5.96042101565067e-05
5.93832126544694e-05
3.23035169668684e-05
7.03623721040364e-05
1.84443387602677e-05
3.93497609889523e-05
4.16619391481881e-05
3.23214130312633e-08
3.30000294066339e-05
4.2166001252058e-05
3.0000811348919e-05
2.1260469788841e-05
4.60730052297942e-05
6.52935281750842e-05
5.08582469384339e-05
1.50645858004166e-05
3.28847683894121e-05
-7.414122918462e-06
3.23445563062473e-05
1.86143110663955e-05
7.24567531597786e-06
4.66675159943559e-05
-2.23746190614621e-06
3.60138278602836e-05
-1.03694367294105e-05
6.4246563199105e-05
2.48187965616987e-05
6.23425950292478e-05
7.83467895134332e-05
4.11518064316478e-05
2.47612582357741e-05
3.25990761722845e-05
8.09388274348387e-05
3.73721915882874e-05
6.21055311379679e-06
4.10673894783855e-05
9.22385374242819e-05
4.76723151180845e-05
2.8765023594956e-05
6.44870658980775e-05
3.17353804695276e-05
0.000102057009017023
4.42152203612474e-05
8.5303347535391e-05
8.02207051807487e-05
6.858526335394e-05
7.36918697627545e-05
3.2365077072227e-05
3.62662713954606e-05
4.08813818211056e-05
4.18765996446195e-05
5.42836277617074e-05
6.18221164268065e-05
-2.26759497434731e-05
6.62393145025177e-05
3.51114897221802e-05
3.5303645299022e-06
2.91767468202309e-05
1.65785400305175e-05
2.6507821126975e-05
6.43198715327116e-05
3.10653197612492e-05
4.38570333039381e-05
4.29374473703976e-05
2.31273294038187e-05
1.71329937834299e-05
3.25269373998562e-05
4.52302644722137e-05
4.45139154274285e-05
5.44408663239457e-05
5.59818241914073e-05
6.17915502126834e-05
5.51942577037029e-05
6.10111087973197e-05
4.92594500252895e-05
5.5141596575178e-05
4.91435040905701e-05
6.46578878297389e-05
1.56090473369892e-05
6.0566961935742e-05
4.77663157776422e-05
7.07983024314988e-05
6.83662872033411e-05
3.73904455302878e-05
2.80206034633474e-05
1.33603635027801e-05
4.23203964972065e-05
1.99444106848999e-05
5.04685374214163e-05
1.12784534436021e-05
3.65310454135022e-05
3.08414758151165e-05
4.87539421792304e-05
3.14108385224473e-05
-9.35428733212141e-06
6.89247395890183e-05
1.21191706133613e-05
4.90112577310287e-05
1.75429046282466e-05
1.35747108120834e-05
5.33444973749936e-05
1.57121012493735e-05
-7.7278457759804e-06
2.49203954145625e-05
5.34073290297081e-05
4.89847441178618e-05
6.9711898506633e-05
1.52916814344035e-05
2.97485166195872e-05
3.79248485660577e-06
3.10003161735525e-05
5.60589404949463e-05
3.68817429454528e-05
7.82684632787087e-05
4.73833222226057e-05
5.86236897749985e-05
4.65042071442272e-05
4.48807137070432e-05
1.86870447803869e-05
8.40435684130139e-05
8.87066885175474e-05
5.31926354913318e-05
5.47132958672801e-05
7.34092744993296e-05
1.73768458316178e-05
-6.83365239836788e-07
3.90087750141311e-05
3.09163748836072e-05
3.85769722601604e-05
2.60596898356376e-05
3.89664956954634e-05
6.63084515694176e-05
2.57792656881828e-05
7.26378139814429e-05
3.58127374301726e-05
1.9341251548732e-05
3.12729115817831e-05
2.85869786930313e-05
5.82924022027177e-05
1.56205772747787e-05
4.04524883909294e-05
6.41267455024169e-05
6.49599827097794e-05
-1.51610659286876e-05
6.21417083494882e-05
1.98300329007342e-05
5.08750712725496e-05
1.64072375678971e-05
4.1640912118081e-05
4.50500860065497e-05
2.93436312599063e-05
7.59163191346903e-05
2.50748944004598e-05
6.18915699954832e-05
2.04079458126196e-05
3.90046868362099e-05
4.68689291879509e-05
9.60251992330479e-05
4.80258426289425e-05
4.44765267003524e-05
9.57213864287321e-05
5.55927483823477e-05
5.20045941003777e-05
4.90792242626543e-05
4.86187862393036e-05
4.0449822867393e-05
7.06520729843494e-05
3.90041044776423e-05
4.86654475337058e-05
4.16174816375089e-05
4.93500270284239e-05
6.08631096900586e-05
7.45174301043289e-05
9.07807163686204e-05
4.81393670438665e-06
3.05317306687692e-05
4.51466362310271e-05
1.12361110341397e-05
3.59453214994813e-05
2.57083861590971e-05
6.02576516911698e-05
5.00956626680721e-05
2.90729517989079e-05
1.61589138638261e-05
-9.36785819743358e-06
5.67440067972657e-05
2.68470323988257e-06
4.3252906208441e-05
4.00208800507864e-05
-1.05343504966562e-05
2.54512447369781e-05
1.35941146544289e-05
5.36978483122089e-05
6.82696992727168e-05
2.28002398496078e-05
2.18294418635574e-05
5.42528465336692e-05
4.33372840697756e-05
3.90938365385714e-05
5.65311279349796e-05
3.49749100366689e-05
7.55812797902594e-05
5.75215474644283e-05
6.75408283855004e-05
1.4724700522954e-05
6.25059548275358e-05
2.35141059581541e-05
4.37320772835477e-05
6.59448202386667e-05
4.55028463365236e-05
7.04475557419164e-05
5.64844750160456e-05
4.31022641878733e-05
5.70365407286309e-05
9.90700014330555e-06
2.44222145130468e-05
1.68797293765785e-05
8.82678305661651e-05
6.32079197154923e-05
1.52229447543893e-05
2.56294947431623e-05
2.11852341550907e-07
-3.18300901465002e-07
5.98642632835922e-05
5.02598990700625e-05
3.44531196543561e-05
4.79274885302109e-05
1.85843908190886e-05
2.39123458271266e-05
4.70446091167986e-05
2.43437515047724e-05
-3.6373946367316e-06
1.71511433991001e-05
9.65492642742219e-05
2.22633738732085e-05
6.4387829888314e-07
3.32578202658369e-05
5.82670594691828e-05
8.18922484566002e-05
6.47410138494575e-05
6.90067332124333e-05
4.11540203742345e-05
3.43657566724443e-05
7.30429490551159e-05
4.27847647090738e-05
4.28896347517252e-05
5.46894272446853e-05
7.15799637240164e-05
4.8853637368199e-05
4.76253748945481e-05
3.1899210960335e-05
7.22398861515402e-05
4.85636521274558e-05
1.7681954305406e-05
4.92129072298844e-05
3.4509529217442e-05
4.30047604123088e-05
1.48748975660359e-05
2.03841542659496e-05
1.27853367844877e-05
1.47695895352839e-05
6.72591824973757e-05
-4.85765312473646e-06
7.69136200587387e-05
2.18293364216542e-05
4.48888053423826e-06
3.83437676024667e-05
6.37695247203665e-05
6.3042941106053e-05
4.26929901227701e-05
5.72559586539233e-05
4.81888419140259e-05
7.65337846916723e-05
3.42233213258368e-05
5.01193529325242e-05
5.08220228681532e-05
4.33192899629944e-05
-1.73732193272094e-05
3.9945890371131e-05
8.99638779051963e-05
4.99221298299451e-05
2.90694265731049e-05
0.000123483782908279
4.99194707972439e-05
4.44449591791111e-05
1.94928454758882e-05
7.68132028941913e-05
3.01894753280629e-05
9.23197684446467e-05
1.66825627839999e-05
3.27332566502499e-05
4.56037213427931e-05
6.36560905119861e-05
9.02026445430749e-05
7.7468186930763e-05
4.03274024152851e-05
5.6964929665229e-05
6.97717394773216e-05
7.53301617898523e-05
2.48684960589004e-06
6.26271885102544e-05
7.2959393488969e-05
6.30973787920849e-05
4.48996417087966e-05
5.24441624265101e-05
7.45408736751498e-05
2.97484198779999e-05
6.8706103045381e-05
4.69446326917667e-05
1.18268510038343e-05
3.65044148855106e-05
5.1004196145387e-05
1.32018946541754e-05
5.34477082997423e-05
6.03525522184533e-06
1.757272291685e-05
1.02343740890431e-05
1.67814998250281e-05
-3.9047725213237e-05
4.39794246599956e-05
5.21689700566726e-05
-1.89353744344516e-06
5.24305717689839e-05
6.24684771386336e-05
5.9206529113761e-05
3.47614576021531e-05
1.2188493508505e-05
7.96379075640392e-05
7.59475922776428e-06
5.83214250846892e-05
8.35967092480917e-05
7.10911499361873e-05
6.77072497057395e-05
4.3447324079702e-05
6.3741342094445e-05
4.85310414982521e-05
3.51405166577611e-05
4.54793693359038e-05
1.99074669161342e-05
4.30292757231711e-05
7.58276473357974e-05
6.22819639853394e-05
3.87200132539637e-05
1.80046388673074e-05
5.25805860139822e-05
6.56064301399316e-05
6.09071570755152e-05
9.9724721804877e-06
4.06600468736974e-05
6.32404326052264e-05
4.03851308877179e-05
4.59962836341889e-05
3.79186814525704e-05
1.41352865818765e-05
3.40392824858195e-05
2.79559133591466e-05
5.28501073451345e-05
3.6426414957482e-05
6.13807699013263e-05
2.04396207043186e-05
5.10336772161873e-05
1.34914207398454e-05
2.20408442618044e-05
5.50586795771423e-05
5.97483912939468e-05
-1.8630532079149e-06
1.85275852548263e-05
3.88309063123919e-05
3.93140194093938e-05
5.64741946791315e-05
3.12350812019985e-05
7.51561624107776e-05
3.05182213027471e-05
3.36919773196462e-05
4.3760527903141e-05
5.81131491089417e-05
8.9945303128338e-05
8.55773861120209e-05
8.76857287473149e-05
8.27144681009795e-05
4.34127519840241e-05
4.56194514965042e-05
3.3554931463068e-05
8.10374159491972e-05
7.75544376647231e-05
7.87367515072852e-05
4.24858030177609e-05
3.92017627420348e-06
4.53205076744408e-05
2.31253276861505e-05
6.45284640222426e-05
2.14132051636985e-05
2.40507153604167e-05
2.62836787545385e-06
1.58053268206049e-05
4.22019912100719e-05
1.76529928725065e-05
-9.46426970767705e-06
4.80818269140386e-05
1.98048152630957e-05
2.59586804513777e-05
7.28451240126926e-05
7.12063030903631e-05
5.11865417460267e-05
4.64913681417647e-05
3.99457513677675e-05
7.91111216086958e-05
2.69753947320023e-05
4.8844092506634e-05
4.67843579277423e-05
7.33245429694468e-05
7.32162783684144e-05
2.55111493586619e-05
4.80099605207346e-05
5.71652221276959e-05
1.34644667593441e-05
4.6173632784532e-05
6.70140965706158e-05
3.56841494596724e-05
4.0723935284859e-05
8.43821037677988e-05
6.32113409829815e-05
4.86207246770267e-05
6.6540808853626e-05
9.05864303953938e-05
6.88792070664366e-05
5.66038187703287e-05
0.000104275885669612
7.98818176284852e-06
5.88960099538644e-05
-4.05349376748578e-06
3.35890764835502e-05
6.67868282081491e-05
4.83286639052642e-05
2.72902668950853e-05
7.90594454525097e-06
6.20638135888812e-05
1.38018002324121e-05
2.68308165199629e-05
0.000106071856475711
7.62405658151198e-05
4.03418555926707e-05
2.41994029620129e-05
2.17603350531323e-05
3.17403238692783e-05
7.2916875189338e-05
3.56259625590484e-05
7.95197026162725e-05
7.03980535442817e-05
4.42701598534366e-05
6.84032435801111e-05
4.15695305650343e-05
7.81712136171592e-05
1.69344526914992e-05
5.52013146408851e-05
1.79933821176593e-06
-1.99447721495515e-05
3.08746275798841e-05
4.10677042806707e-05
5.97471012785518e-05
8.00257920089612e-05
-7.0001994159339e-07
3.14175525104042e-05
3.56134544386514e-06
-1.99491066379254e-05
1.11852152533609e-05
4.60397222248063e-05
4.6706364262128e-05
9.02231805139625e-05
3.30856218244404e-05
2.63321885373785e-05
4.14957388795714e-05
5.74379426158803e-05
6.43436924736441e-05
6.67284496806383e-05
9.8547449943135e-05
4.96932098073933e-05
3.04511300425189e-05
6.25823250503524e-05
7.12813105542437e-05
3.78705217013895e-05
4.63309324780034e-05
5.16246994822209e-05
9.61087231899936e-05
3.84279839282013e-05
3.04217421428492e-05
7.24662689376733e-05
6.87007072367431e-05
4.20691654425287e-06
5.65872665325157e-05
1.89774955573664e-05
6.34019408849462e-05
3.47355015109177e-05
1.38776158760621e-05
2.35572850647558e-05
5.84144695856172e-05
8.89446811798391e-06
2.970848189129e-05
2.65299866966814e-05
7.9660276505753e-05
2.43316411663991e-05
6.3386628159938e-05
2.24121190876211e-05
5.10734217534482e-05
-1.62449077297347e-05
7.49874526496219e-05
3.07956051220995e-05
2.11565134847237e-05
6.79794542040091e-05
1.0015263179018e-05
5.37475576945529e-05
4.60497669461028e-05
4.69777699313821e-05
7.12452333551875e-05
6.55152211705439e-05
7.0914050955156e-05
7.07559629535306e-05
-5.2233036121315e-06
8.70489301816612e-05
9.15605086664533e-05
7.38314227649836e-05
2.68482443806164e-05
4.24442088396388e-05
3.89676445242794e-05
1.84720132326021e-05
6.29650014847665e-05
0.000111252163128156
7.52801948155135e-06
6.48900647371096e-05
5.72725097060317e-05
2.32841685054012e-05
6.49527536141945e-05
3.84983675580256e-05
6.19690739479408e-05
2.61180216365068e-05
5.23531949813058e-05
2.22919825905496e-05
6.4934543169858e-05
6.34250692177178e-05
2.63836913631544e-05
3.18609001243078e-05
3.42712930385157e-05
3.65184913692562e-05
6.62587251633264e-05
4.24454355944291e-05
6.05646271850871e-05
1.79555843814162e-05
5.25905404604573e-05
7.81350001061815e-05
6.09775439573582e-05
3.17583335959283e-05
8.15867067582756e-05
4.65145680531777e-05
3.83651159566346e-05
2.73518560029973e-05
7.10419719872625e-05
5.24455079671998e-05
9.84731488482246e-05
4.80155153091257e-05
5.57326918586729e-05
5.00455238116171e-05
7.33660630265691e-05
4.7058448797914e-05
5.82518674562767e-05
3.99373933200942e-05
-7.44386876647215e-06
4.6093156150822e-05
3.95986277905101e-05
5.0072567696933e-05
4.14497348198304e-05
-3.9807445660709e-06
9.81732431901307e-06
3.9148456989524e-05
4.59307246683158e-05
1.2326115870178e-05
-3.98601312271587e-07
3.13547123525534e-05
1.21355829036186e-05
4.6434030400667e-05
7.41912884444291e-05
1.01053991374565e-05
2.67725169199375e-05
1.18598851296017e-05
5.31390379519349e-05
6.46917007297715e-05
4.15980061570419e-05
4.35032262245248e-05
2.55717219306948e-05
0.000103606633864956
5.73039131808163e-05
3.99396587308976e-05
0.000121244127391453
6.36024652471378e-05
5.59320092339056e-05
4.92704136579303e-05
3.96223272183837e-05
3.09014203133827e-05
2.01676750713841e-05
5.3835718969287e-05
6.21483865779772e-05
4.6348119401047e-05
5.46147536442169e-05
5.86649485738778e-05
9.62464562226906e-05
9.35824904127905e-05
6.78510014994903e-05
3.384480412959e-05
6.00833170531869e-05
9.30617328751274e-06
7.16910046055498e-05
4.89828138466965e-05
2.46964294990618e-05
1.07072773695149e-05
3.41953432151684e-06
8.08253815405089e-05
5.75431748534678e-05
5.49466029363627e-05
5.61430450693856e-05
6.44340275909221e-05
8.28048156531092e-06
2.31058940645306e-05
1.6702517112102e-05
2.47038466794956e-05
8.24200140294541e-05
7.26808436013724e-05
8.96567982728269e-05
4.12897159418967e-05
8.02226653909348e-05
3.86100589169105e-05
5.2665432525198e-05
3.79030969006399e-05
-3.85094494711233e-06
7.68502621361556e-05
4.84024310420688e-05
8.01750063043436e-05
2.61991861077947e-05
4.94201059829598e-05
-6.74882457925359e-06
5.84877710138225e-05
8.7414873823759e-06
1.98746108653766e-05
6.49750463524285e-05
7.10841896572346e-05
9.42377755932027e-05
5.37741730550466e-05
6.9678172908027e-05
4.81784145707817e-05
4.45532542593072e-05
3.22135015148624e-05
4.06859978161076e-05
6.71485972521592e-05
7.10944230666766e-05
1.03819751611491e-05
5.78671912432726e-05
1.25583544944838e-05
9.14329026464969e-05
6.30243593275935e-05
8.6786463344561e-05
6.31410583450434e-05
1.07076722181544e-05
3.14137799957043e-05
5.93951030532453e-05
5.84065717203191e-05
5.61935603861416e-05
6.88781091537242e-05
2.67814604289161e-05
4.46019180299045e-05
4.69766264412881e-05
8.10218513313882e-05
4.19340853775271e-05
1.95133401559282e-05
7.35831046523454e-05
1.481400731345e-05
5.34323127615551e-05
4.74923614402466e-05
5.67397098349915e-05
9.69062129965692e-06
1.90108638830682e-05
3.06000177026967e-05
4.15047786093267e-05
4.32963417930655e-05
-2.28741786029426e-05
6.29734053907289e-05
3.37718916514543e-05
4.81861020516284e-05
6.56397149228051e-05
3.45751687066445e-05
2.25629219698646e-05
6.03634469803276e-05
1.59557618944388e-05
3.23357236349461e-05
3.3504326237916e-05
3.02195738821272e-05
4.17690072319253e-05
1.70345996510819e-05
3.42455443257926e-05
3.95178518229289e-05
9.2486940713154e-05
3.03940638611783e-05
2.09093590160745e-05
5.0926681010758e-05
5.15194779522685e-05
1.73550180309257e-05
2.32502752595876e-05
3.40346099100259e-05
-1.07361858658834e-05
7.14746604974763e-05
3.5388433290954e-05
4.34640829449809e-05
3.17544335888458e-05
-5.81806784358437e-07
7.54992815961749e-05
4.56295445336826e-05
7.43641473961687e-05
0.000106270272097333
1.81000609241324e-05
8.46505229400105e-05
7.53317927597088e-05
2.08236603025661e-05
2.80375280599562e-05
8.11724608360802e-05
3.25042461028286e-05
2.57348774409878e-05
6.71525017612528e-05
6.51703421066219e-05
8.44555394788555e-05
4.70606280760892e-05
1.74874911571131e-05
-4.36667441529157e-06
2.50360682356301e-05
-2.98224909135809e-05
4.85903637976543e-05
4.45009714990787e-05
6.25267868288495e-05
2.58625169067551e-05
5.13785838419422e-05
3.87036089484133e-05
5.95200831629568e-05
4.03245285555126e-05
7.89015070321411e-05
2.36389095195683e-05
1.35860858673644e-05
8.29170203170906e-05
5.19886763080266e-05
6.48280939807346e-05
2.98244616553641e-05
1.15398622425697e-06
1.93515317544972e-05
2.096406701917e-05
4.07853991462743e-05
4.18034267691896e-06
6.0328997367223e-05
4.34894431832035e-05
3.54825798124099e-05
3.77513599268676e-05
3.91035929716078e-05
2.00849721180512e-05
1.86736938032625e-05
5.70607252972746e-05
1.35709427904056e-05
5.11158508829432e-05
5.24747708796008e-05
3.08227478635812e-05
7.61129629042777e-05
6.11865018611164e-05
1.904660007441e-05
3.43685744465241e-05
6.09075634436185e-05
7.46295840959872e-05
7.61308380969033e-05
2.2809375155607e-05
1.9067709561717e-05
5.67442337301762e-05
1.4903013671173e-05
2.81844684166941e-05
3.38085511167262e-05
2.89148097714559e-05
7.12658600799421e-05
1.6698731126329e-06
3.48046094825594e-05
5.91676980181375e-05
-7.44327567127763e-06
5.41557841802761e-05
5.15167862531574e-05
1.18062995369754e-05
5.16060714336107e-05
3.08512721476643e-05
-3.22336290914942e-06
5.15646252791604e-05
1.83781544575808e-05
2.65794281081161e-05
3.1737747060799e-05
7.06004342562952e-05
3.33995621279595e-05
3.41379463173956e-05
6.51509103685884e-05
8.37071273399383e-06
1.75599393256152e-06
4.47594298002692e-05
4.02994699265679e-06
4.78361403945449e-05
6.28511930744392e-05
6.38317760010329e-05
7.4136650871035e-05
4.40943286896774e-05
2.70215477364152e-05
4.59340161561963e-05
3.38495532236132e-05
4.30238881226686e-05
7.09406847934075e-05
5.5699574354268e-06
4.09364571060257e-05
3.29314717474214e-05
3.79153571323026e-05
2.33119228332925e-05
3.21102813144484e-05
6.83716000714444e-05
3.08407211525582e-05
6.12265758770526e-05
6.43846125634449e-05
3.4838160797548e-05
3.02022888291031e-05
1.88471173798879e-05
7.46593150320246e-06
3.43806558043398e-05
1.98184410412435e-05
2.65280605618539e-05
4.70396493462046e-05
4.31307547883968e-05
3.66704032070139e-05
3.58113557766099e-05
8.58629917361102e-05
8.34852532542802e-05
5.40684252972775e-05
6.02159215937619e-05
-1.24497687077012e-05
5.16383520071041e-05
2.54330959108453e-05
3.73285767752841e-05
3.76695298688045e-05
3.48160792681289e-05
9.18639917094332e-05
4.7466483864684e-05
1.00744334742072e-05
4.01623093009446e-05
6.15140275750957e-05
5.34603503007886e-05
8.86811001556629e-05
3.48309844158327e-05
2.28645066553497e-05
4.61773382023918e-05
4.72083001156176e-05
6.52991938117911e-05
5.08780905649946e-05
-5.14579313261542e-07
4.75585545881433e-05
4.77816291340403e-05
3.8369002051232e-05
4.71952934590926e-05
1.53572503195463e-05
1.81374416485586e-05
1.15659362185563e-05
6.62017293187896e-05
4.15927542408333e-05
3.01623687299219e-05
3.98928265604153e-05
7.03475912865814e-05
4.21121359896122e-05
5.68928282948446e-05
5.12542727194464e-05
7.62245548600652e-05
7.001603579756e-05
6.624566052172e-05
6.40608974962464e-05
8.69250438270522e-05
0.000111400036955537
3.48698999267615e-05
6.06998555597409e-05
4.93560713217329e-05
7.22388642528887e-05
4.91788489984082e-05
4.09168865948708e-05
2.9764213605788e-05
4.03821296886286e-05
4.33512723749525e-05
2.75552522477755e-05
-1.6869784037832e-05
-4.8199186075305e-06
-2.95373519289996e-06
1.44636514681946e-06
4.03192560639227e-05
1.53573865381641e-05
5.14478806185328e-05
3.45411893626223e-05
3.80228999605948e-05
3.24016161411037e-05
9.31305558101257e-06
1.63383255726834e-05
2.99153900563424e-05
5.69395823987213e-06
5.78417137286446e-05
2.65821192698186e-05
3.73573293777124e-05
4.21482858236017e-05
2.31287832177961e-05
4.18200913651499e-05
5.73330742720533e-05
4.09740889811955e-05
4.91118153974252e-05
6.81155870008575e-06
3.64734085830611e-05
8.12283800417692e-05
5.1952225038812e-05
8.19936124014004e-05
3.31391444903677e-05
4.43831374642851e-05
8.51968172733294e-06
3.82800025122551e-05
2.39433975434282e-05
8.19126220620428e-05
5.69504593010579e-05
3.03789341938402e-05
9.78688994883056e-06
4.33401478362825e-05
5.86873815105718e-05
2.80353631521072e-05
3.29839123995882e-05
2.77093767155718e-05
1.21913365950039e-05
6.14766288294283e-06
1.1730970837575e-05
2.91503550585504e-06
4.7859576965393e-05
8.80183310001734e-06
1.87785270759168e-05
3.92746845453657e-05
5.16462513705968e-05
3.44964698629418e-05
1.95624704010826e-06
3.86762103945808e-05
4.88892184369689e-05
3.99466868236103e-06
5.44976513699574e-05
4.25182190978188e-05
4.64267172364215e-05
2.45535106633352e-05
6.14739228283442e-05
1.68905258574095e-05
5.33032093795973e-05
4.51578284683327e-05
5.21056555833111e-05
7.0690871051461e-05
5.16453234541785e-05
8.86375490352153e-05
2.4182017025846e-05
0.000108395175241175
4.7801895147155e-05
5.43552742335263e-05
6.89337285589544e-05
4.41971549421058e-05
2.51198574592139e-05
1.5991279394645e-05
3.09237774227976e-05
3.45413081153982e-05
1.67158391492013e-05
2.38799669994668e-05
2.23065621350811e-05
1.57010148673912e-05
3.66214565846379e-05
2.98698470273167e-05
4.26265127912861e-05
-1.58668545330578e-06
5.69064925865868e-05
5.38215731804383e-05
-1.45616391942313e-05
8.15567815648248e-05
2.06193481516402e-05
3.06826382024711e-05
7.16908925860994e-05
2.90506651651023e-05
3.49383207913888e-05
0.000106787935792013
5.12662589108675e-05
4.8233346649113e-05
4.88199666848957e-05
6.51789393714733e-05
1.1988771854324e-05
9.15826308849637e-05
5.0640022189853e-05
4.35750656221374e-05
3.22701581857075e-05
2.85585426454904e-05
4.72084945475955e-05
5.53068212676495e-05
4.5650153409852e-05
6.55822071209138e-05
2.56197103633591e-05
5.52867325322853e-05
4.29410979394964e-05
2.99116877728896e-05
2.28506030237725e-05
2.56077203683196e-05
4.70394733705622e-05
5.40160511104186e-05
4.63989579215162e-05
2.67198413536971e-05
2.23870542506821e-05
5.3553698363546e-05
6.82868283361507e-05
8.91154961214439e-05
3.17174693339786e-05
2.7182688668248e-05
1.95815784724929e-05
7.31687842596393e-05
4.52393761845635e-05
5.13092678618634e-06
6.2745835265818e-05
4.88938012263451e-05
5.04584819125784e-05
5.63264670454137e-05
3.87016659317026e-05
5.63626498974899e-05
7.58838830283704e-05
1.60223751472823e-05
6.37321900923285e-05
1.36372449537425e-05
6.35325158483786e-05
8.55736500461462e-05
4.33048825609066e-05
7.24274538303386e-05
6.0531226793038e-05
7.33895459524788e-05
2.19061908630719e-05
5.46788535297213e-05
6.19587291944878e-05
2.42994579904334e-05
6.19281628769717e-05
-1.39760945489768e-05
5.52002546056542e-05
-2.65476420514231e-05
6.81760533018389e-05
4.14551686062527e-05
4.13906735457053e-05
2.41052931135932e-05
1.67485119605103e-05
-1.16950787740051e-05
-3.99692143370085e-06
1.28991947468418e-05
3.7207574037337e-05
2.60129772953445e-05
-1.90260808091743e-05
8.24101033062534e-05
2.70890215949739e-05
3.41056850634823e-05
1.90943548899903e-06
4.6878814626168e-05
5.14023941384265e-05
2.45412531214177e-05
3.64533315162862e-05
6.08827613302474e-05
4.16636217643371e-05
8.91229119126235e-06
8.70871336353704e-05
6.99843402591424e-05
7.50476652351457e-05
5.43206952276267e-05
0.000102101265872136
6.65381620760959e-05
7.75138780206542e-05
7.57006880640227e-05
6.3657228302019e-05
8.19294422692353e-05
9.16868324921592e-05
6.31099329653597e-05
1.12613480821425e-05
5.33971878651681e-05
2.77980422073444e-05
5.93288597265464e-05
4.213765346377e-05
0.000103309528662978
3.62628713798456e-05
5.4181078889886e-06
1.31366584477422e-05
2.14745545704104e-05
3.84680334022329e-05
1.60786657268209e-05
2.49798277975407e-05
3.12953675129839e-05
3.21137635949446e-05
-1.88511797839052e-05
9.43857140862e-06
-1.40188219651822e-05
1.25912689314206e-06
-7.07260180636208e-06
4.58327703452431e-05
4.52983989792289e-05
1.55244711484957e-05
6.08674916188417e-05
2.11735785109913e-05
4.40808426135578e-06
2.99924876917393e-05
2.79225764218378e-05
3.96965415967461e-05
6.82335801807518e-05
3.88196807232608e-05
6.0693958260591e-05
7.50725298160303e-05
6.9766212803616e-05
6.59571936515923e-05
5.35667278322407e-05
0.000122060115027557
5.28107822550435e-05
4.26287992571069e-05
6.44639206329531e-05
6.39036917544715e-05
0.000141122983450521
3.95430433572931e-05
-6.2013260514043e-06
6.18401573214415e-05
6.61020812518481e-05
1.2231902352488e-05
2.16481158990312e-05
-2.30975436501939e-06
2.11631480646774e-05
2.29389852602622e-05
1.77886351186647e-05
4.61374329079588e-05
2.56750823410506e-05
3.61532553592241e-05
-7.50334427023281e-06
4.6713121441155e-05
2.38363726536243e-05
5.05718073293778e-05
-2.1461388496272e-05
2.05439742234297e-05
5.83501945683025e-05
1.38810243185392e-05
1.01823100299122e-05
7.56714355080181e-05
4.02683933180627e-05
-2.30537971129362e-06
7.3134585372727e-05
5.01761310443325e-05
4.4569393595413e-05
6.72234684087417e-05
1.07436562954315e-05
6.93542717517733e-05
1.14215089821452e-05
4.11769246355958e-05
5.82174589187242e-05
9.09157257767112e-05
0.000104207294107532
7.89601417624855e-05
8.3224976823968e-05
5.07852047593901e-05
5.04813807965492e-05
3.14043306288496e-05
-3.22419535817583e-05
-5.20457671798198e-06
8.77771753065452e-05
4.50992751948025e-05
6.56410270610147e-05
5.34980480532361e-05
1.51851730085171e-05
7.35595036039714e-05
2.47690923211802e-05
1.38617048004349e-05
5.3388184436621e-05
1.189941178709e-05
2.87231123954567e-05
2.6678445902131e-05
-1.21009184060447e-05
1.71945059736954e-05
3.04539615075693e-05
5.13713786864947e-05
-1.35643599580426e-06
-1.30658944868161e-05
4.45029256834213e-05
2.2829792151406e-05
-5.7467579560254e-06
2.30240552126296e-05
7.37961784379869e-05
3.51616269727147e-05
3.12049926451548e-05
0.000107573379516944
5.29851761974602e-05
2.80485514060036e-05
4.69831233424193e-05
3.17666143481081e-05
3.01031926432523e-05
3.91789652995053e-05
3.65357720789102e-05
1.82570154115744e-05
4.06297006052897e-05
3.0709161720959e-05
3.89854048880219e-05
4.79079371656088e-05
6.55543054195047e-05
5.482355345937e-05
2.08800938425e-05
4.24393077815506e-06
2.86696843210792e-05
2.51939432193943e-05
4.16627223720616e-06
4.7885193888982e-06
3.60520000641626e-05
5.31807102439117e-05
3.4221288699387e-05
4.27669404710704e-05
5.73126246606388e-05
3.85173669445697e-05
6.40733865778136e-05
6.35017689793419e-05
2.74025262646707e-05
4.26604055042824e-05
3.2557487076508e-05
5.97418074103955e-05
5.79990403168536e-05
1.83832459442868e-05
6.12546245206503e-05
5.67911375213357e-05
6.45154832265481e-05
6.02943788351351e-05
5.92667712274207e-05
3.72938224332077e-05
8.90399792285614e-05
3.37999494288924e-05
9.32306286612026e-05
7.17525683949367e-05
6.4543998368591e-05
5.68360189513651e-05
4.01712593178707e-05
3.54537977736713e-05
4.50108856473505e-05
2.97607490672129e-05
6.31301584131516e-05
5.62330779263608e-05
3.17495468633492e-05
5.14685132497165e-05
5.37757861830898e-05
2.79396373003799e-05
9.12575112150871e-05
2.64012762806113e-05
1.69686051068754e-05
2.1042138913708e-05
2.65144267393665e-05
-4.15362855503334e-06
2.67182619025364e-05
-1.8304666050525e-05
4.06587003021625e-05
7.57183366142313e-05
2.88768608458327e-05
4.28774442874897e-05
1.84152603605526e-05
7.01337733346909e-05
2.95190001546764e-05
3.20218498016883e-05
6.92381382325945e-05
5.21248051002148e-05
4.26731875027094e-05
1.09634382896817e-05
3.17666820252913e-05
0.000117092207955524
5.00120947733741e-05
3.77043890716876e-05
8.55854393665512e-05
-7.257870808589e-06
4.7052432681577e-05
6.78979405476804e-05
2.84097514348941e-06
5.13193566919244e-05
8.69291450106112e-05
1.45403648498912e-05
3.04022995151513e-05
7.68094123612636e-05
6.28274902562455e-05
3.93097599234433e-05
-5.2387344093513e-06
2.84294209755704e-05
1.49737434210673e-06
7.60348477478152e-05
1.51275140056945e-05
3.25245340169885e-05
2.09700424010446e-05
-1.56832484514836e-05
3.66343899161808e-05
7.71505363187454e-05
1.56943636155738e-05
3.0259522855236e-05
3.64495766972209e-05
7.70303169794299e-06
3.98817933744705e-05
2.34515128411267e-05
5.10322297305852e-05
6.6047674391757e-05
6.86150357600602e-05
6.96928848823879e-05
1.45494910309156e-05
4.07172395403751e-05
3.90487584411701e-05
3.53434452585464e-05
4.21108063363834e-05
8.75357663786151e-05
-4.98737834887606e-06
4.10377767027688e-05
5.05049864580762e-05
-6.68555883392559e-06
5.96411071769327e-05
3.88641446573548e-05
7.51914251825891e-05
6.34115697664664e-05
6.32783772927208e-05
6.65534134300595e-05
7.4917904042281e-05
4.30507865253282e-05
3.59764734664297e-05
1.33141196491116e-05
2.76083336215276e-06
5.52021648699706e-05
1.74908257675744e-06
2.12402854981209e-05
4.12775305450475e-05
3.08053176119223e-05
2.90018813795406e-05
8.43189077490304e-06
1.46252443560796e-05
5.24796682448173e-05
1.02177674784764e-05
4.63782755296129e-05
1.80435474244402e-05
-3.28959578088534e-05
-2.49146445201544e-05
5.21320491464319e-05
4.95184844105423e-05
7.49247787769758e-05
2.9168733919378e-05
1.52710432627002e-05
3.77748467307909e-05
2.48244423855518e-05
5.43894768406613e-05
8.907908473702e-05
3.81046576662851e-05
3.1439741278691e-05
6.24263418258343e-05
5.93723145179632e-05
3.76552947779814e-05
5.67200544432757e-06
4.30418087028651e-05
8.24678500371866e-05
6.01333301769531e-05
7.49826878542896e-05
6.74148056628165e-05
4.73559578329046e-05
4.98110365709133e-05
8.43688874072912e-05
2.55379052582336e-05
3.98025432246693e-05
0.000100137536776016
-1.28603451398503e-05
3.4163318843832e-05
8.96036201578674e-05
5.13459094453426e-05
4.36843690603096e-05
6.82462166813881e-05
7.5367493524083e-05
7.56721227119221e-05
-2.21064990735596e-05
5.43601350644417e-05
4.24732454379593e-05
3.4446578973757e-05
4.26809663191044e-05
1.82640857718004e-05
5.06070412519237e-05
4.5712155921341e-05
3.56538756779798e-05
5.14816606136592e-05
2.10409311694252e-05
3.78032642731653e-05
2.95004543956918e-05
1.20956696018506e-05
-7.32610704359037e-08
2.39636884070179e-05
-1.51190496299205e-05
3.06780512939616e-05
4.5980255261336e-06
6.61701366750316e-05
5.13994736480898e-05
6.32426968379387e-06
6.43115310528077e-05
3.63668776815101e-05
1.67802432177612e-05
4.61270831436333e-05
7.82847209025098e-05
2.47524881218232e-05
6.69025060325585e-05
2.95781124941835e-05
3.9384681222075e-05
7.56236478926376e-05
0.000105343627107194
7.53317612342362e-05
3.65804824093819e-05
-4.32781040719117e-06
7.89491583377476e-05
8.781490398498e-05
2.1370210121139e-05
7.81034498457434e-06
3.67481626598644e-05
8.43232934991282e-05
1.24194402995168e-05
7.03534974167715e-05
4.18433647881695e-05
5.0479324587627e-05
-3.19242102009649e-05
2.78003712208836e-05
5.16379660713851e-05
-1.20238412404722e-06
5.6238096138126e-05
4.06675426121623e-05
2.58827232586218e-05
2.26474512169738e-05
2.06640322544808e-05
4.07457403839503e-06
