# Supplementary material for: Research on computational propagation and identification of mine microseismic signals based on deep learning
Source: PLoS One. 2025 Oct 22;20(10):e0334641. doi: 10.1371/journal.pone.0334641 (PMC12543183; doi:10.1371/journal.pone.0334641)
Supplement: S4 Data — (ZIP) [file pone.0334641.s004.zip › 000100700000211.xlsx_0.txt_24.txt.txt]

4.70912559160896e-05
4.48297733303378e-05
7.30063246245868e-05
5.25927443139285e-05
3.30705013096431e-05
4.68857095334362e-05
3.19348394503116e-05
6.18105540483903e-05
5.06058176716062e-05
-2.30103487338387e-06
3.84411661207421e-05
6.80464256085289e-05
3.98415386583856e-05
8.16528363171691e-05
5.06757352193851e-05
8.48942590088447e-05
3.89381293310122e-05
1.73253929050407e-05
4.6259432775212e-05
4.22684392439909e-06
3.99561023706333e-05
2.27319116299463e-06
2.39634514609154e-05
5.91695598076829e-06
5.57328200158824e-06
-3.82576404267352e-06
4.76529094436363e-05
6.32363548528271e-06
4.72439147830304e-05
5.4865207236424e-05
5.71866945649341e-05
2.55940445151505e-05
5.7826656157948e-05
5.09588172626858e-05
4.64408181638457e-05
-1.48960492907484e-05
7.78259195509524e-05
8.03143420298947e-05
6.30541164077934e-05
4.19036599033098e-05
4.15876496255861e-05
7.36036520959837e-05
9.61224379759334e-05
5.47777656845753e-05
3.91488129233178e-05
9.95589448144833e-05
3.84022417857436e-05
5.89478163526811e-05
4.71317275384859e-05
3.61623358009927e-05
3.16787322108456e-05
2.67388021472047e-05
4.53643407326092e-07
3.79993420645777e-05
3.8739235327319e-05
3.78281802218696e-05
9.31465822927175e-05
2.34061404748818e-05
1.13558717514785e-05
-1.09055608375595e-05
6.28368465950015e-05
5.86551952361741e-05
-5.98529839309951e-06
4.90100268616455e-05
3.55557422894581e-05
1.88343919869374e-06
7.01974694762847e-05
6.9921813841557e-05
6.06998728223222e-05
6.79440549313729e-05
7.52178756554828e-06
7.9050358598294e-05
2.35822225773127e-05
1.18553950084534e-05
6.04036617201224e-05
5.69965694764019e-05
8.96063141958791e-05
6.07966289714864e-05
1.99105390242801e-05
6.70798346554399e-05
6.54794393273546e-05
4.72431754511355e-05
4.2174857123197e-05
8.99515037428735e-05
1.13608457060129e-05
8.27618254747647e-07
4.28751909340885e-05
2.41426934679687e-05
2.56524995720556e-05
4.59536937170126e-05
5.41056808913328e-05
1.63780723814219e-05
7.56554700081067e-05
5.14059124589478e-05
4.3002011090992e-05
5.61156621750884e-05
2.94202857269543e-05
3.96042337735155e-05
4.0227917755774e-05
2.12556533799114e-05
5.21126025347952e-05
4.5408047861868e-05
1.49088024075106e-05
1.58021516108927e-05
6.41305025976679e-05
5.1729793102154e-05
4.79220892972454e-05
6.70823081989204e-05
3.65580877204035e-05
7.25172622426032e-05
3.52313077426314e-05
4.82549213214664e-05
5.67285078848029e-05
1.82294767275953e-05
3.40207126436571e-05
2.6468728543635e-05
4.89300316281868e-05
8.93428739729181e-05
7.17723153681431e-06
1.64810452675927e-05
5.89723685266627e-05
5.16935850017645e-07
1.42826163920446e-05
3.79308851574117e-05
9.60628664095649e-07
4.51697569984397e-05
4.42619893483646e-05
6.83661606559043e-05
-1.03571002551937e-05
2.2408274544099e-05
1.69849360653282e-05
3.11503025617208e-05
3.52869505756209e-05
5.34895283530882e-05
4.09876461583088e-05
3.16857679053062e-05
3.64174639418379e-05
4.05564045984351e-07
6.72523340942846e-05
6.50083254554745e-05
6.38416426446908e-05
2.66756862816456e-05
0.00010782525992207
9.84202085726694e-05
6.21392091917817e-05
4.30737343176458e-05
8.14181895129759e-05
7.36256343352129e-05
2.20665161692648e-05
5.83781240044249e-05
7.09419085365824e-05
1.53173362336563e-05
9.83834022397039e-05
6.97649837781864e-06
5.49666982272175e-05
5.70144420009018e-05
4.8373815433617e-05
2.76105882732373e-05
3.2035309838495e-05
6.92371277126073e-05
6.48482656597154e-05
3.66682739492954e-05
2.90481353372709e-05
3.43431851604327e-05
8.64629886821856e-06
3.64397199349982e-05
1.71488370497869e-05
3.91509122769577e-05
4.56104626634382e-05
2.1769297386322e-05
4.80387713904848e-06
4.36042635669923e-05
3.92617151649958e-05
4.27545107183543e-05
2.31579768048248e-05
0.00011271176660781
2.6277959221737e-05
-1.0229059962966e-05
2.91060724334043e-05
7.9559201299171e-05
8.44034540554332e-05
4.69749091120058e-05
5.62750261635436e-05
5.81217117785905e-05
3.67898236736956e-05
5.55215414913368e-05
9.27578524255203e-05
4.80490446048119e-05
3.66314141957887e-05
3.79196684652333e-05
6.3500386870438e-05
2.65947751980161e-05
6.32637272163694e-05
5.82658284364505e-05
9.18947815727926e-05
2.16361446415778e-05
5.86286651730241e-05
3.33728276482086e-05
2.92360723412449e-05
9.29925215691158e-05
6.49794093801249e-05
3.41700635598423e-05
4.59307663054848e-05
5.24828320083914e-05
4.89494549198204e-05
3.41287692013794e-05
5.58487822356458e-05
3.90098439540053e-05
-4.55005815742122e-07
5.54966239133936e-05
8.70552349065498e-05
6.06759825566498e-05
2.48367919025317e-06
3.48004224053635e-05
4.71863252914678e-05
5.26438405094086e-05
1.87009153532059e-05
7.84959542321105e-05
8.26219848235154e-05
0.000106390436823297
2.77086578142609e-05
6.97564544211846e-05
1.84437010122785e-05
2.27255044889306e-05
8.50909084018701e-05
1.97771907855268e-05
4.99454317689308e-05
8.88610750885811e-05
5.68759373182659e-05
4.6721282645141e-05
5.6595955429908e-05
8.57510650120424e-05
4.08420818708924e-05
3.86328166817904e-05
2.14538380417321e-05
7.96257966971617e-05
3.74288932764122e-05
3.60231332122282e-05
-3.29899324609143e-06
1.99247044747232e-05
1.6831310009955e-05
5.94083613233758e-05
1.31237247438995e-05
7.70061829259291e-05
5.44715092637569e-05
1.93563066027058e-05
6.91182781869761e-05
2.72487210672604e-05
5.22014695104952e-05
6.59646528846857e-05
3.2262417792915e-05
9.49736973341713e-06
3.00787644887674e-05
4.84341471819576e-05
7.24462662527793e-05
3.8153154610555e-05
4.25539419446541e-05
8.07168988364683e-05
7.78666069165928e-05
2.77651944407411e-05
2.32929406327265e-05
1.85543004901404e-05
2.14368775334739e-05
4.61275866341077e-05
-2.19233069561374e-06
3.16118855041365e-05
4.80543049650406e-06
4.17873137046139e-05
6.77834149965318e-05
4.90311209395996e-05
4.99890359725713e-05
3.44661993278563e-06
-1.47345954763961e-05
5.32255528713434e-05
7.20657346811825e-05
5.92901452780773e-08
7.53089062783083e-05
1.97269270315786e-05
5.54044605400163e-05
4.16729083351195e-05
3.06237798245332e-05
2.66091380663805e-05
4.39218492800351e-05
5.91577914745167e-05
7.56551527930707e-05
1.52483017569559e-05
3.103220301645e-05
5.72046224641337e-05
5.97786181026614e-05
2.96452394633066e-05
9.30457051743063e-05
6.48123746302378e-05
3.11354678947165e-05
2.26896644704254e-05
3.21398768806828e-05
3.08661523834551e-05
8.18508315169935e-05
2.4684578476444e-06
2.85604873144098e-05
4.74095573494954e-05
3.30402526885605e-05
3.45753528077976e-05
3.79394309187588e-05
4.29343899473279e-05
3.58008177807009e-05
1.59060487631339e-05
-1.26236042485057e-05
8.5858083614766e-06
2.58251505130329e-05
4.21382787762511e-05
5.72113227509157e-05
3.85776936589792e-05
-3.67690240128315e-06
5.42184254650417e-05
3.24777135935192e-05
2.44393921476966e-06
4.4289639831656e-05
1.46293519984478e-05
4.26721123766472e-05
5.28601706354211e-05
5.87343294122462e-05
6.17702064590519e-05
4.97452968776561e-05
6.90789168621563e-05
4.92787822543179e-05
6.22770230412945e-05
8.42370513143846e-05
0.000131010644994248
6.44322486878597e-05
0.000106962797303474
7.67457902018118e-05
9.13431136797069e-05
8.1017266333461e-05
1.40631639891458e-05
7.56062471197831e-05
7.00085373074069e-05
7.18728924291176e-05
7.2859610600096e-05
3.53066773726005e-05
6.78263418774932e-05
2.29929820799877e-05
1.75207407573352e-05
4.2719175251205e-05
7.58745709475084e-05
2.39866553718737e-05
4.06344531359696e-05
9.56466750039864e-05
4.12261214130546e-05
2.62221598012265e-05
-2.80099952927194e-06
5.42857987749317e-05
5.16734202961769e-05
-5.0532689746674e-06
2.54785720281886e-05
-5.90320657592826e-06
7.75012180464872e-06
3.82089674090299e-05
3.15816963348609e-05
2.87555928352881e-05
3.75407959682277e-05
5.18840316392695e-05
5.97175786156736e-05
8.15287497024626e-05
7.54876653706335e-05
4.12022380256128e-05
4.22440501400717e-05
5.43953734340827e-05
8.20549691950493e-05
5.03704195589916e-05
4.5029347402965e-05
4.11510219175279e-05
3.84661379979907e-05
4.16727946252689e-05
4.59520852157077e-05
3.92000062148095e-05
2.94482958580502e-05
2.66649427406708e-05
3.87877813117508e-05
6.11552663786708e-05
4.82418801734097e-05
5.24697657389169e-05
8.68057460364077e-05
5.56753910712746e-05
4.10190032763491e-05
2.04008691296416e-05
3.05556972519898e-05
4.49713999855675e-05
-1.79252620910007e-06
3.54933452326662e-05
1.81606327833042e-05
8.94222893433182e-06
5.94068863233294e-05
1.18611465621121e-05
6.66754938218483e-05
1.34066741547396e-05
6.05605022669952e-05
2.26664331028475e-05
3.84103066239195e-05
2.47212097856396e-05
8.19374989540349e-05
1.04900340515191e-05
6.00718408189036e-05
6.68573475424096e-05
5.30163224953827e-05
7.34572902652394e-05
2.84689141233239e-05
4.24406419761072e-05
6.17954030031875e-05
4.50077282701041e-05
4.23989904240356e-05
3.17443273585948e-05
5.62891535373471e-05
3.10326532299718e-05
0.00010015188852495
7.47874162554343e-06
6.17167719006788e-05
8.9339172112211e-05
3.92340084241384e-05
4.20084100993089e-05
6.87410301857997e-05
6.80834742020661e-05
6.72083032331004e-05
2.96128657356135e-05
6.30383916188439e-05
3.95679588549759e-05
5.03655695683043e-05
2.14411525665796e-05
7.01343952595759e-05
7.33749419485175e-05
3.71652482884281e-05
1.24960847127705e-05
5.21083581767748e-05
8.54674302865894e-05
5.31803746986073e-05
2.88059803140583e-05
2.34005561825772e-05
3.56979199184839e-05
3.85062554813201e-05
5.31874137215494e-05
3.60159908639697e-05
4.16443647538113e-05
1.93840898916935e-05
4.64836577567394e-05
5.77534199500932e-05
5.65963326756106e-05
4.12859327740148e-05
2.59652437445381e-05
2.60840865108361e-05
-1.30700467729825e-05
4.67267068758865e-05
-4.01170921666166e-06
4.47133665109313e-05
4.07270832986406e-05
3.94486127837296e-05
3.31022091197801e-05
-2.71926658578734e-05
4.22979557355736e-05
5.37947549188063e-05
5.24009808536873e-05
1.56645829057116e-05
7.19809503385438e-05
2.26639035284852e-05
9.11280355601598e-05
1.8445102200899e-05
5.69144461773291e-05
4.77778309947938e-05
1.7177606041057e-05
7.30955074742524e-05
1.15134405028884e-05
7.78043771193738e-05
3.48502426176996e-05
0.000105714046961006
7.0331173604808e-05
2.33049097883187e-05
6.28286517466722e-05
-8.29479543780914e-07
7.35175110675627e-05
5.37132133556131e-05
8.98770552393608e-05
7.05633111701618e-05
4.52393372574453e-05
1.99940818735007e-05
3.06745441057989e-05
4.34778676818938e-05
3.92250610019666e-05
2.63270622059413e-05
8.85034946825824e-05
5.33342071596132e-05
4.5396482130143e-05
-1.23302280207767e-05
3.7628924630551e-05
5.51261041965847e-05
1.3051375078162e-05
4.83327371754465e-05
4.42299810138953e-05
2.14010464020076e-05
3.58511698647619e-05
3.3220444222243e-05
4.00056913172751e-05
1.40821962728492e-05
8.02077712462353e-05
5.66935009416671e-05
4.03117678046918e-05
7.27066127577363e-05
3.59237906531091e-05
6.33014863493282e-05
5.72333664849006e-05
3.15210488531566e-05
3.7908661030646e-05
5.20640306037411e-05
5.60074992980482e-05
4.54255220433565e-05
2.02730214052943e-05
6.346969536365e-05
6.88784853416436e-05
6.3742446555467e-05
7.502567446503e-05
3.49789476721343e-05
5.38637542146836e-05
4.51640619583275e-05
7.90714987778252e-05
4.65512525202629e-05
6.77237677454288e-05
3.9123299403453e-05
5.11089146858054e-05
8.28407405549591e-05
3.3095674428503e-05
1.70496384257465e-05
6.5423044046239e-05
2.36399738258324e-05
5.7452765609527e-05
2.29493689553165e-05
2.94726995337677e-05
2.38758689199921e-05
4.11720163114005e-05
1.19067401209608e-05
-4.36446120000335e-06
6.16389161595954e-05
1.75243334786558e-06
2.24636920731402e-05
4.71431889025727e-05
6.64073463138045e-05
1.26375736379038e-05
3.79049970542119e-05
-9.53538606255874e-07
2.96912270239243e-05
-3.57997532866913e-05
6.05555614285043e-05
3.85053216097143e-05
1.80502899793576e-05
1.12159601087671e-05
7.10670414330796e-05
1.01036613984072e-05
3.04067645517497e-05
3.99426855605335e-05
4.72327364926362e-05
7.90729821185289e-05
6.08084455091851e-05
1.58741759132114e-05
9.28177370643417e-06
4.07042208388334e-05
5.39992910374951e-05
9.69281224991173e-05
6.64060780285381e-05
9.21390124077027e-05
6.35648461985769e-05
5.55105704198485e-05
5.0329917184059e-05
2.69375599490366e-05
2.2738332021395e-05
3.75757926931985e-05
3.82972902433419e-05
8.94184373371031e-06
1.52830527567529e-05
-7.02267080899269e-06
2.20353745273181e-05
9.22045026372098e-05
3.96886285895693e-05
5.06177162204772e-05
6.95688553629186e-05
4.08539952756854e-05
1.93370987585184e-05
4.10835215504708e-05
4.93328265609267e-05
2.74038774914835e-05
5.24603575974527e-06
-5.11567982556512e-06
6.81845160673597e-06
6.58041798720766e-05
3.02071688563623e-05
4.49300869081526e-05
2.21652910020458e-05
3.87642355734707e-05
6.06519872706105e-05
2.40331399000292e-05
5.45888276234633e-05
6.35282324599798e-05
6.60718847665262e-05
7.26013934931569e-05
2.72502281267615e-05
7.81797213135294e-06
7.76521546023889e-05
6.33815418721188e-05
4.04602881539711e-05
2.33789248827007e-05
7.84425919581397e-05
4.98370902938771e-05
8.15357966112332e-06
7.80555465947879e-05
4.0178397364816e-05
5.86619945721928e-05
3.83613847903004e-05
3.49105703182966e-05
6.48588024021405e-05
8.65517496726686e-05
5.01637748017094e-05
2.52305148531485e-05
1.28108658365095e-05
4.24923671778478e-05
5.28457662683622e-05
3.23780353747109e-05
-3.6390745571217e-06
4.24076118512443e-05
1.95835918704914e-05
2.65414120478408e-05
3.9187358852369e-05
-2.7144102724493e-06
-2.58811689769104e-05
2.64906998788998e-07
6.9309315600494e-05
8.25486495285026e-05
5.12748344686028e-05
3.67535048036585e-05
5.8471558250587e-05
4.08841127932802e-05
2.36156730894292e-05
5.32391027984982e-05
-5.52530289782927e-06
2.02180289790999e-05
2.22932491563894e-05
7.10454906962009e-05
5.77167858176378e-05
-1.03877752820828e-05
6.03279179555905e-06
5.65479055189693e-05
2.87219111077799e-05
6.35507615334575e-05
3.15545125688596e-05
4.22336953729824e-05
4.47858716191532e-05
5.01638460714524e-05
0.000109488818535524
3.53668918911198e-05
3.44870919864606e-05
6.31416461240778e-06
8.35424990767882e-05
4.2834457484412e-05
2.87607638878074e-05
3.25163588596743e-05
6.19884852038453e-05
6.10001758095376e-05
-1.50315376421321e-05
4.90507149637165e-05
-1.82219522834995e-05
4.58836584414947e-05
7.56842191508989e-05
9.69544667675588e-06
3.79553363892571e-05
8.02955495422403e-05
4.14621742965529e-05
2.47662373698625e-05
3.7830298706455e-05
4.36024420247956e-05
1.94999399627581e-07
6.26450036406779e-05
9.1403958277469e-05
3.46054554903649e-05
7.51724349961664e-05
-1.33210572117635e-05
4.77091746585047e-05
3.39350845925683e-05
5.15717312982043e-05
5.57402462294977e-05
2.15565194363149e-05
6.99263267044611e-05
5.97326974690594e-05
7.65430207874366e-05
4.75144475130299e-05
2.15530705686916e-05
4.96054983005539e-05
4.66066407955461e-05
6.29594040590477e-06
2.07278116821899e-05
5.86379509997436e-05
6.1738466931014e-05
5.78717275678566e-05
5.89956540032373e-05
5.82793573095801e-05
3.33547824106487e-05
2.57989935732679e-05
5.18891098411133e-05
4.41690147460625e-05
8.79985288776495e-06
4.2464926185651e-05
-3.77597681103132e-06
4.11571833382441e-05
-6.750528384753e-06
1.78134794104612e-05
5.30404151265399e-06
2.60563111956176e-05
6.49315181360937e-06
8.16911892361116e-05
7.01222725442324e-05
5.90480847149973e-05
1.70508364174292e-05
7.90806865545954e-06
6.8169622341741e-05
7.62286553814087e-05
-1.03004861562187e-06
7.68188628272523e-05
3.07652798566652e-05
5.32620757966586e-05
3.74866729272182e-05
7.29071971252257e-05
8.61127772852704e-05
6.18409836230769e-07
3.15369995165253e-05
7.02826179012231e-05
5.28175673839876e-05
8.94725892022621e-06
5.76508615988233e-05
7.98325239345453e-05
1.2988988213392e-05
6.9053091116515e-05
3.70214594440132e-05
7.62793481867969e-05
3.35178723115003e-05
8.18869716470197e-05
-4.21122556717098e-06
7.83863536211418e-05
1.01219095422423e-05
-1.94546946729623e-05
2.43263854015975e-05
2.47007784023183e-05
5.32794438165927e-05
-1.19058497685229e-05
1.73697064698597e-05
5.2853178263476e-05
3.3400198919491e-05
2.07139428344891e-05
4.09074604301978e-05
8.33247781787276e-05
7.53874289477003e-05
7.48959203517855e-05
6.10584657706756e-05
4.65230129065027e-05
3.17920600491198e-05
5.66556084906335e-05
1.52403847137396e-05
6.31649755872919e-05
0.000100672084206206
2.79773297495346e-05
4.16680504338391e-05
7.89394603780632e-05
5.52645039446631e-05
4.5755798689138e-05
7.9284096799712e-05
7.60519891282408e-05
5.14205333663689e-05
1.08222946533778e-05
8.22964286163725e-05
5.39286573960226e-05
4.29568044683302e-05
6.78846009920077e-05
1.1724384660021e-05
3.49169933107702e-05
2.63689112793407e-05
4.62392153361433e-05
1.26056796529448e-05
4.71699418879116e-05
2.93107568718513e-05
8.33687021628214e-06
5.36960755622743e-05
6.06812086101445e-05
3.2169358783198e-05
3.61573158549288e-05
5.11456031716986e-05
2.43608841630158e-05
1.33039528784792e-05
2.68912132660034e-05
4.22690073316911e-05
3.90450159422895e-05
2.48957989076268e-05
3.51441872757822e-05
2.11334564551187e-05
2.81122010327243e-05
4.26266199458239e-05
4.85085088477572e-05
5.50089223889637e-05
3.28750645037724e-05
4.18038547846777e-05
4.97851653447371e-05
5.23290133947345e-05
2.64596648816608e-06
5.53848204284933e-05
3.46805220813706e-05
4.367421404844e-05
2.44125042737476e-05
8.16362353628849e-05
8.55749779092788e-06
3.59926189494159e-05
3.78241157160736e-05
5.2901494654836e-05
9.88019472032438e-05
7.37292082172976e-05
9.07617141433188e-05
3.97058021670473e-05
3.98248741207745e-05
5.86094234568699e-05
6.56752446187422e-05
5.55900733038877e-05
6.1777824127e-05
9.05708379852831e-05
9.31199965864508e-05
-6.81621659055882e-06
4.60468564552754e-05
9.1330451970952e-05
2.70898256943612e-05
2.15443332956147e-06
4.63569304420297e-05
6.11332068114449e-05
4.62706987601533e-05
2.04610670161835e-05
6.3219643786972e-05
3.2901842801358e-05
1.43958110805066e-05
2.945005525291e-05
4.01074995775963e-05
2.12685293677604e-05
5.84850616690783e-05
5.81322423651678e-05
6.40249258634791e-05
2.77484438145954e-05
6.0169062369464e-05
7.32260310173998e-05
5.9386907664227e-05
-2.44702695774917e-06
6.32122880238136e-05
3.81732130156687e-05
2.89237947729647e-05
3.80215999407907e-05
2.01639172305679e-05
7.51760726048611e-05
4.83123145316771e-05
2.29263419022851e-05
6.01105500056807e-05
2.46919154845258e-05
1.21152814950439e-05
2.0061386157468e-05
5.82519601932095e-05
5.85559137269431e-05
1.85329186722404e-05
4.23882020546318e-05
1.18660236185102e-05
1.22660746090826e-05
4.46467638418013e-05
2.1475451036824e-05
3.74579850710776e-05
2.29345900254209e-06
6.35719620589709e-06
2.7679121955485e-05
2.97598495643827e-05
2.60495014436802e-05
2.11768053137229e-05
5.70682633449688e-05
5.59873146987469e-05
5.6857111626963e-05
9.84881642834491e-06
4.39749488366555e-05
3.2215379266352e-05
4.66030902339057e-05
5.82756725201548e-05
4.7954576438893e-05
6.07436994572881e-05
1.44846331069831e-05
6.91821876015023e-05
6.9285812772636e-05
6.60135267754506e-05
8.55404674860739e-05
6.38443249814131e-05
2.92388025814701e-05
5.30302321716595e-05
0.000131045917126362
3.65891601120961e-05
2.26520200342676e-05
6.11333205510198e-05
2.83730989086301e-05
6.14800429040724e-05
1.61419137507602e-05
3.63858606877266e-05
4.99422057005394e-05
4.84037346991334e-05
1.38765400834974e-05
5.7954894165398e-05
2.04833898939838e-05
4.59731472387249e-05
3.82223084711465e-05
3.25557887399479e-05
4.35079881894654e-05
7.22050553009048e-05
4.17561709132745e-05
3.63926024082256e-05
1.61266766162576e-05
3.09201503362949e-05
2.93309184299233e-05
6.16862368443899e-05
1.72365291919548e-05
0.000105722928971255
3.02344785334983e-05
3.7116534209415e-05
4.20481722421456e-05
6.6049045433763e-05
6.0695179340223e-05
5.7550538959251e-05
4.69717357027726e-05
5.67622556076451e-05
3.92523191790414e-05
4.4757148382652e-05
5.25034513843685e-05
8.87882808097142e-05
1.40307165755262e-05
3.30195275989124e-05
4.06416496388971e-05
-3.80331114048198e-06
3.21877107401559e-05
4.48695839025406e-06
1.30579517603715e-05
3.90127792103439e-05
3.92595729223094e-05
-2.42805959515136e-05
7.79843172118422e-05
5.28873423210043e-05
-2.20519595945361e-05
1.45775793803741e-05
3.33580850665528e-05
3.53947874292008e-05
2.79113261599912e-05
2.41991472922941e-05
1.71144751878949e-05
3.52143839232888e-05
7.80021382651886e-05
4.22434678049536e-05
7.92354547783967e-05
0.000102074031884548
4.12099223026538e-05
3.59280453437997e-05
9.16267073951663e-05
6.60605931162314e-05
1.4775130545475e-05
6.56281924491173e-05
4.77264119421489e-05
8.45186954952798e-05
2.2241516721498e-05
5.59000419891926e-05
3.34043975021472e-05
6.1292451783034e-05
4.97064202030982e-05
1.97355476270443e-05
5.80633222894413e-05
-1.02252560784457e-06
1.21638011076051e-05
8.41528323089966e-06
2.9290383961504e-05
2.87831516114068e-06
1.32876232860967e-05
4.09896158063517e-05
1.00741909232948e-05
7.55345115414844e-05
1.73569039551991e-05
7.54275879161411e-06
-7.06175888977589e-06
3.45623925023387e-05
7.46082873537942e-06
-2.28943549262317e-05
-2.09438628448707e-05
6.73429554039701e-05
4.15077101110951e-05
7.86889249532349e-05
8.24298210953887e-05
5.14344775021837e-05
4.33947997908061e-05
8.76945059406502e-05
8.28497926762403e-05
8.50145318294669e-05
5.5013096224399e-05
4.29255438778812e-05
7.54096521869659e-05
0.000104202309462947
0.000111685939121836
4.0805737302081e-05
6.82928625613429e-05
3.25897479120674e-05
5.86732161847409e-06
2.01496886356006e-05
7.78445232403341e-06
7.98031116407639e-05
3.08473823308937e-05
3.66706694612214e-05
6.49021130878639e-05
3.30457804904168e-06
4.55809191204532e-05
6.89906169050514e-05
2.16849208340548e-05
7.30253957314954e-05
6.3348779863141e-05
-1.68314640627108e-05
3.70100639042976e-05
2.50924895580266e-05
-5.01207484513222e-06
4.21368097699351e-05
9.61369143288869e-06
1.93028206761495e-06
1.94412253103161e-05
2.36959571806625e-05
3.82139748456685e-05
2.78464780898238e-05
1.70522844167991e-05
3.2315815310458e-05
1.60055041030279e-05
3.93247151578657e-05
9.05388926030011e-05
7.64510934037076e-05
5.03260392038732e-05
5.8576411018932e-05
2.35887808846843e-06
1.0937551656528e-05
4.02268835666381e-05
3.04785284452598e-05
6.24361226594022e-05
3.10240325206242e-05
7.10390098276443e-05
6.76580688383453e-05
7.06146335858704e-05
4.79175214828893e-05
5.96631452876661e-05
6.13988135229104e-05
4.38800577567682e-05
3.77333543007105e-05
9.57738768071031e-06
6.69810840988895e-05
5.38840269137429e-05
5.52843501633905e-05
7.18543557121016e-05
1.12299992866309e-05
2.08873080212038e-05
4.76313825446471e-05
9.21345974031383e-05
7.80063676326955e-05
1.8714723399356e-05
5.30161704068479e-05
3.1409561397766e-06
4.01603526057069e-05
3.95423360909981e-05
7.12594328123504e-06
4.52222640717892e-05
-7.05063554674316e-06
2.01694438646407e-05
5.64751722085578e-05
3.70844278688395e-05
2.4155111501419e-05
1.33013618840311e-06
3.04347732486665e-05
-7.02769461242572e-06
5.27102997918371e-05
6.13004345874332e-05
2.83847101918938e-05
6.89145413811394e-05
7.70147132493229e-05
3.80930761443911e-05
4.63542251424591e-05
7.97949439911197e-05
1.94423966771156e-05
5.42133326514977e-05
6.62014963079623e-05
1.75762780770788e-05
5.04444500316344e-05
4.20109363403642e-05
1.06702634941584e-05
6.93945293728257e-06
5.8087368801981e-05
3.31572073520568e-05
6.34347063807117e-05
3.35772545179068e-05
5.01036209809418e-05
4.31668402628158e-05
1.09621699790051e-05
-2.65287882536236e-05
7.50469093729645e-05
1.77984835770245e-05
4.99341462461915e-05
3.92479948459204e-05
8.19157400362022e-05
1.59862484420896e-05
2.43093554214662e-05
5.97851674399752e-05
1.92226220101261e-05
-9.13291327718286e-06
5.08416533970352e-05
3.11784427362733e-05
6.44094926559549e-05
7.97857935050675e-05
2.06228369049278e-05
2.17396170345687e-05
3.36336464533113e-05
3.57887870031895e-05
4.06163400131768e-05
6.05686441157107e-05
5.61287455124365e-05
3.59920729920457e-05
4.59529292989161e-05
7.2573816078717e-05
2.31344857561797e-05
6.36526568159061e-05
4.70341212194063e-05
4.4997779799107e-05
2.1674932343326e-05
7.58183657749167e-05
3.87415311477155e-05
2.95930547462898e-05
6.96772109937683e-05
5.86446531026966e-05
3.07973274819554e-05
6.57345490432984e-06
-1.43430900303074e-05
2.28762869043914e-05
4.59914219330362e-05
1.61267433452523e-05
4.57411196331387e-05
3.08258428186648e-05
3.48007017383088e-05
2.37185210444745e-05
2.12756557858287e-05
2.99535792073818e-05
9.82354971344081e-05
2.66518671181046e-05
6.17537196485005e-05
3.93050411621439e-05
-9.91839270529298e-06
6.71991075124833e-05
3.21121410454065e-05
7.92495257823725e-05
1.97304487599112e-05
2.78322036227487e-05
5.44089473495133e-05
6.10133038912407e-05
1.16373063893572e-05
2.50071200580232e-05
6.56053404683935e-05
7.05132391130587e-05
2.31770682452217e-05
9.55400787219598e-05
3.4369161478402e-05
2.74867781641233e-05
5.12764970745997e-05
2.05930577355841e-05
2.07205066508588e-05
4.95090938661275e-05
-9.17604028462893e-07
-5.1580443688675e-05
6.13928277486093e-05
3.48496914390192e-05
-1.44868030905963e-05
4.96523413562881e-05
4.91423843728835e-05
5.72761021703269e-05
6.67400774174142e-05
5.80496430948486e-05
4.53367696802144e-05
4.00404947878843e-05
4.74782663796561e-05
2.77541136103964e-05
2.85998352071453e-05
3.14937417927888e-05
1.56598964144094e-05
2.36751444739411e-05
4.85988291640191e-05
3.04537433557296e-05
-3.98653578452316e-05
3.95442772698048e-05
3.26423776889999e-05
6.72314200894803e-05
2.83903893070559e-05
5.23683840378943e-05
5.07427696259373e-05
6.95895967485454e-05
-1.04583557477465e-05
5.06339032945107e-05
5.72293246881102e-05
5.91881450813145e-05
9.26163287891689e-05
3.46726024823026e-05
4.3405829219095e-06
-1.91204405548462e-05
6.92321490794314e-05
7.68359628939433e-05
4.82211854251402e-05
3.75880971429708e-05
2.27809050556313e-05
7.24515311194934e-05
3.41442098928895e-05
3.96912266243874e-05
5.26645115679503e-05
8.77023800901142e-07
1.95281453071493e-05
3.97097717045072e-05
5.67586936759555e-05
7.04063237881742e-05
8.34336303874544e-05
7.62911168470625e-05
4.12787585289003e-05
4.8964901888755e-05
3.75236954449201e-05
2.18545712604041e-05
2.55418397521546e-05
2.13533020984391e-05
1.43991579067236e-05
4.39638675117612e-05
4.84268154820999e-05
6.80251643100785e-05
7.80020098361444e-05
6.77457846913257e-05
2.48216893806693e-05
5.93679430095554e-05
7.8855712973208e-05
2.79505218766191e-05
2.20927467112687e-05
3.96427804705656e-05
8.69814976720633e-05
0.000102250476402079
7.91795577696534e-05
4.06173158956013e-05
2.50655039161074e-05
6.39577963156604e-05
6.1102208422663e-05
8.22074892397508e-05
3.11953641227281e-05
-2.28888561928296e-06
6.19259383292667e-05
-1.33145744235495e-05
3.07772030111347e-05
4.68484931999777e-05
5.85928536547472e-05
8.71185680257804e-05
5.15875840763536e-05
1.83318944448281e-05
5.64419970885365e-05
7.228277694083e-05
4.1195462050374e-05
-2.24774607830328e-05
2.7067964595536e-05
9.51608973920733e-06
-1.65362473359375e-05
2.64220038551948e-05
2.03929489882438e-05
5.28633616252212e-05
1.37553184007114e-05
2.01183290729641e-05
8.14066362909797e-05
2.54485400770888e-05
1.23397798928794e-06
5.8692449152339e-05
5.1442069187177e-05
3.63023904686549e-05
3.83551224491091e-05
6.23178787751169e-05
4.6747437761628e-05
8.39541781554411e-05
8.35105750872852e-05
4.89547339825385e-05
4.92776356462501e-05
2.60563208487326e-05
4.09054485857383e-05
5.83039883920043e-05
4.07137230423137e-05
8.18225239472082e-05
7.82081181063725e-05
5.13538494114235e-05
4.84907160305414e-05
-1.57708168508762e-05
-7.47452197048752e-06
3.56555260957422e-05
1.07278694236149e-05
-2.86495470402385e-05
4.94400273360377e-05
6.64585720099263e-05
4.313796561516e-05
6.92685567836404e-06
2.6310832916163e-05
5.75399987112521e-05
5.40924493381828e-05
1.61196197479274e-05
7.85493380153207e-05
3.90287336182745e-05
4.54522661101252e-05
5.38826077858665e-05
3.42628094684538e-05
3.18886752433145e-05
3.34475973602883e-05
5.44796746686084e-05
4.26806245334584e-05
3.83055285221287e-05
1.90976436368942e-05
7.45861485902609e-05
6.75080432080269e-05
5.2500967231024e-05
1.77706278338627e-05
5.04797035874574e-05
4.56201131304138e-05
4.15198547551359e-05
4.93475821493732e-05
1.1345529087504e-05
2.0163042741343e-05
7.27837262280628e-06
6.38128011271928e-05
2.88239618161502e-05
5.2955647275192e-05
7.10033097812508e-05
6.85484000128711e-05
4.07825544524107e-05
6.2908881039789e-05
9.50442354105951e-07
2.24650217082207e-05
3.77350050652817e-05
3.76650071543083e-05
2.92728504894021e-05
2.11771918307404e-05
3.61429036767145e-05
3.52967543365931e-05
7.73453225612325e-06
3.90302075490938e-05
2.09263797826204e-05
6.23081901909359e-05
6.18465154118055e-05
4.8258749693237e-05
5.3790652212781e-05
7.45392157426354e-05
5.1199826353715e-05
7.55622254701148e-05
0.000108800820936015
5.14739678752147e-05
5.10486276197246e-05
4.24161956531855e-05
5.13288961537925e-05
6.2998947591136e-05
4.64786246839547e-05
3.42884255940432e-06
8.59604892777126e-06
4.60725103680718e-06
3.94088376044192e-05
4.80175851766695e-05
5.69579040687398e-05
-1.43367492886533e-05
-1.82094301071094e-05
4.49895792968588e-05
1.82323917713875e-05
4.56167850710596e-05
6.60660831455632e-05
3.31407023134365e-05
2.53684059744253e-05
-7.59548560385767e-06
6.65004977127469e-05
5.99424496866757e-05
4.63150448874917e-05
2.52234842856576e-05
5.73623925425826e-05
5.16657061968542e-05
1.82330820946285e-05
7.25679175026873e-05
4.54769884871462e-05
3.57085961599823e-05
5.55634414183045e-05
3.39011066865139e-05
4.77111448639642e-05
3.8048179409058e-05
8.02533909314845e-05
7.02817074073544e-05
4.41881418637545e-05
9.28899980582016e-06
6.32736841097522e-05
2.09347901295695e-05
6.16435800776337e-05
7.14203553633347e-05
1.78416467728758e-05
7.14283720499811e-05
3.74950729473824e-05
6.65396164800336e-05
-1.31172484854484e-06
1.23392212551502e-05
3.95759315119378e-05
1.79391035948348e-05
1.78533000116091e-05
1.6645194449378e-05
2.09858433518416e-05
6.57799721029245e-05
1.03949509819004e-05
3.02710741752598e-05
4.86451596373766e-05
2.43247501445317e-05
3.55236866425375e-05
-2.20023379496692e-05
9.36752816386412e-05
1.52970527921466e-05
5.11527680246362e-05
8.27147126638232e-05
3.82939070402438e-05
6.15810365565555e-05
3.91715421346033e-05
4.91303248363904e-05
8.69141655322036e-05
6.31716766646677e-05
7.23073938967446e-05
2.7536942876852e-05
6.69593982568441e-05
7.50227663666402e-05
3.78203226454494e-05
2.21466584227268e-05
7.25587122757012e-05
1.08784014853896e-05
7.28935736767277e-05
8.46131512417944e-05
6.9988136208551e-05
2.39032316437475e-05
2.35585972505245e-05
3.75936486289181e-05
4.28244611364007e-05
-2.152760931425e-05
2.1368751212461e-05
3.27848107881427e-05
4.63497506617251e-05
2.48928985201929e-05
3.30481463843865e-05
4.05221999665614e-05
3.49554316866748e-05
2.87291236973965e-05
-6.74222972242222e-06
2.45377129650076e-05
-6.75507759957239e-06
5.85506091345119e-05
7.97670009647351e-06
4.27338001380594e-05
4.36875443254616e-05
4.30220536350808e-05
3.48160614283109e-05
8.79035995628451e-06
7.90575795503784e-05
3.96531232438881e-05
6.85259119398591e-05
7.06173776524213e-05
3.9740485888796e-05
6.65340805454128e-05
7.63139946227012e-05
4.72522665292421e-05
6.26643642996781e-05
6.04789105666931e-05
5.49850875610603e-05
9.36771398709577e-05
7.40303701039825e-05
4.30639694215039e-05
7.37704125623303e-05
0.000107812267347633
0.00010155870307342
7.74773855966607e-05
6.29766083372823e-05
6.37333171769376e-05
2.6679022622662e-05
4.36293909747693e-05
5.11337455392062e-05
7.89289823469454e-05
6.28562252690041e-05
1.75460166500936e-05
1.94699280698628e-05
4.94566063731141e-05
3.78385915771813e-05
1.05280341053288e-05
2.82572094958202e-05
4.24283420895675e-05
1.49026657939243e-05
6.5662559880969e-05
3.12472643013836e-05
3.89569904784562e-05
3.65569603474698e-05
3.51062075416572e-05
1.66753523287637e-05
4.02442528646322e-05
1.11330263678988e-05
3.69349356173355e-05
5.25813317118164e-05
2.93729760585527e-05
-8.25070092331148e-06
4.80500639459539e-05
7.27312896670465e-05
6.12264624851698e-05
4.29619796069263e-05
4.5492533905721e-05
5.22306869014525e-05
3.00472036772341e-05
3.78835062199425e-05
5.93853879134216e-05
5.60699603279111e-05
4.0319755992951e-05
6.13785899969174e-05
4.5057095394394e-05
7.37287898117777e-05
7.75528789052417e-05
8.93664390495949e-05
2.98730909300755e-05
1.77107329507845e-05
6.15699274977494e-06
3.56055031249734e-05
2.15050702730826e-05
5.89625117417014e-05
3.51886643911361e-06
3.85658305730828e-05
3.5671307995467e-05
3.63691159491918e-05
2.26905854250143e-05
4.70303559562807e-05
4.85163262580173e-05
1.64264864214743e-05
3.09487235196341e-05
3.73083203460628e-05
2.89316529003294e-05
4.07020601935678e-05
5.70442009101328e-05
8.78410359368096e-05
4.62019443231327e-05
8.95863139981398e-06
3.91364412267488e-05
6.8929480762874e-05
4.37366930476289e-05
2.05605611826928e-05
7.22251855278643e-05
5.2968685065225e-05
3.43354470380859e-05
8.44564792966908e-05
1.09205236296644e-05
2.64296654873196e-05
5.09856264403382e-05
3.819078284183e-05
4.82759168139199e-05
1.28386484400369e-05
7.17208200481467e-05
5.84507841505076e-06
2.04742469917489e-05
8.34315508197339e-05
3.92835003400705e-05
8.56834560815509e-06
3.81097203665559e-05
3.954141618606e-05
4.2705007408537e-05
1.19502674891846e-05
6.49811754898519e-05
2.32377406171573e-05
5.03068068789821e-05
2.98362810989468e-05
8.57734484820983e-05
7.24263052651392e-05
-1.58250005470316e-05
5.74453345980678e-05
4.77040108659905e-05
2.79742773204664e-05
3.4341512307674e-05
4.00780942621327e-05
6.08424152037464e-05
1.12118711832303e-05
3.61806896014187e-05
8.01948594754867e-05
6.63348451266064e-05
3.06597611540617e-05
6.65638712279559e-05
3.88597556232212e-05
9.84850066255093e-05
2.71361589228004e-05
5.0008238497156e-05
7.44240477502294e-05
6.45287584923874e-05
1.78282352892031e-05
1.1765035437068e-05
2.23428841990457e-05
2.22411696216934e-05
5.80556705606094e-05
2.50611482246776e-05
-1.16381410632291e-05
5.17070201651462e-05
7.59315640673169e-06
9.5831569628446e-05
3.65138229812279e-05
2.92631292271561e-05
3.4145444567906e-05
8.64670303981232e-05
7.26455091903725e-05
1.67389621168063e-05
-3.53057378245881e-06
1.55456934542392e-05
3.65436954500319e-05
1.1474439563058e-05
1.1521524584181e-05
9.92680256161631e-06
1.54824097314345e-05
6.21384994616153e-05
5.88750987436562e-05
2.7423673171825e-05
3.94437069160513e-05
4.12835600761879e-05
9.8947407834406e-05
2.16556401670519e-05
3.34863788760489e-05
3.97595322029181e-05
1.06274301476338e-05
7.86527370306481e-05
4.06676674392989e-05
6.32956994790259e-05
8.87252065788862e-05
3.13854842066343e-05
4.98164307677633e-05
5.79057672023866e-05
3.63334413378995e-05
4.19750942140089e-05
5.77653156197516e-05
4.70712648964058e-05
3.02795975241557e-05
7.11659381182492e-06
1.46188307094578e-05
1.06873758701904e-05
7.37777443497861e-05
3.71802461797919e-05
4.99233584048292e-05
-4.35095297691254e-05
7.0857221834791e-05
7.04447315914979e-05
1.11429883956215e-05
7.2490258925762e-05
5.69510794976951e-05
5.42484710152392e-05
1.67382857203167e-05
3.74804163393632e-05
3.79704095628107e-05
5.62747047382864e-05
2.57700314149014e-05
7.44527212877323e-05
6.27794462362371e-05
7.05013474072692e-05
3.3507571570554e-06
8.19425192802554e-06
0.000101826175327109
1.74273753373392e-05
4.3084818348755e-05
-7.13044970315061e-07
8.08675717098333e-05
6.41709770800905e-05
4.24307444098144e-05
4.4614161381142e-05
4.57698953163803e-05
6.36746906730586e-05
6.42323551549075e-05
3.01162671981529e-05
5.77414117096542e-05
3.54989391208597e-05
6.4447531918112e-06
1.92049154053049e-05
5.00178295031672e-05
4.79067742713833e-06
4.66598744757639e-05
3.5648025003149e-05
1.24954329322167e-06
7.11521595106045e-05
1.30647951773814e-05
4.29509726962585e-05
3.72365408335249e-05
3.46210171155179e-05
2.87058749274746e-05
3.32273669300953e-05
2.17455660737384e-05
1.7491073794398e-05
1.62063822601163e-05
-3.91186313212881e-06
7.14796253702203e-05
4.02566975398878e-05
2.57226117573556e-05
4.722964486833e-05
3.47917742723413e-05
5.59536584790458e-05
4.67195435434976e-05
1.60535791358995e-05
2.92359126683096e-05
5.34499350957943e-05
8.49287504346168e-05
4.75122563187853e-05
8.64125168852227e-05
6.33352725236343e-05
4.74855755119642e-05
2.5198417170657e-05
4.23558135497535e-05
7.72011858945184e-05
6.46180731447083e-05
2.59877300255775e-05
2.21243763458498e-05
0.000110046232557559
7.4833096982049e-05
7.82994959838376e-05
7.1223535906354e-05
6.67829424590566e-05
1.90672649167461e-05
6.45501066320724e-05
6.28243347918141e-05
6.80373861107701e-05
5.99070844303656e-05
7.96927361229628e-06
6.44664802516986e-05
1.33170759829241e-05
7.03366237440093e-06
4.5533603012256e-06
-5.7144983440661e-06
3.7472397092237e-05
2.27137812980962e-05
7.50681640308406e-05
6.11909420661792e-05
7.6431095158832e-05
4.05656575437502e-05
1.62783647332727e-05
-8.35568513261827e-06
6.28886049278963e-05
6.6560651567748e-05
4.01157194273746e-05
2.49223627235292e-05
3.21752556659157e-05
3.24900238602987e-05
3.88264174767862e-05
-6.67749696067426e-06
1.96304934304517e-05
4.02376398194838e-05
1.6221065367913e-05
2.44951740304733e-05
1.29614586241134e-05
5.76983802597604e-06
5.66773999479437e-05
2.41977055542733e-05
6.65952288123461e-05
8.1139331097265e-05
0.00010235907944943
4.91297542837569e-05
6.42836533876108e-05
5.81353963503938e-05
6.61742790788667e-05
5.34678390743944e-05
3.57185482782655e-05
5.51468770771887e-05
3.00867569236635e-05
8.67934569713281e-05
7.72411222971236e-05
7.10372806515591e-05
3.66436724087515e-05
6.55558753537309e-06
4.33533352355991e-05
0.000102427302920634
-2.43070579036048e-05
4.70521506419319e-05
2.03368396780761e-05
2.88402690453326e-05
-1.61223937203827e-05
2.28263781417304e-05
2.15789314582504e-05
5.06101470199037e-05
1.25599093837457e-05
5.22948880585469e-05
4.43804185209231e-05
1.84907813966764e-05
7.49613082342552e-05
3.47626607920195e-05
5.03335050040031e-05
4.54779357171374e-05
4.32086323620476e-05
4.65216226580306e-05
7.92966600347777e-06
2.54918765208435e-05
5.91512156106211e-05
3.33621531859651e-05
7.30621859654311e-05
8.94240155013679e-05
5.78403283643854e-05
8.1204187639761e-05
8.23495822589702e-05
7.22991226364409e-05
3.13326179767202e-05
7.42074877088287e-05
5.98082295126608e-05
7.9072701784002e-05
6.44236194735859e-05
3.81894022415259e-05
8.73496650085998e-05
4.88025416387104e-05
4.95776860909347e-05
6.56889296385436e-05
7.18856000258527e-05
1.53928447722731e-05
6.55874956325704e-05
1.02572182718404e-05
2.22635838092769e-05
3.16106868832145e-05
-1.54537939501441e-05
7.17064757202744e-06
2.60898159780568e-05
3.17142275900519e-05
4.73845115942099e-05
2.68928980957351e-05
2.27582077782351e-05
4.28853281806837e-05
5.9229767123792e-05
6.77012178169403e-05
1.79227422241145e-05
-1.31725027409558e-05
1.22069612044448e-05
5.59564338365803e-05
6.774932530666e-05
5.40267442219352e-06
3.11095705794341e-05
2.3955204621659e-05
2.85178844391666e-05
2.40350365505279e-05
2.53399741218513e-05
4.8251133748072e-05
5.84863478175662e-05
6.76908975470777e-05
6.17875455683941e-05
3.87292119790908e-05
5.73395258166555e-05
2.55727904735664e-05
3.97982620278515e-05
6.65011128039841e-05
4.61229404791608e-05
8.43697735933598e-05
5.01461374177455e-05
9.00224832718658e-05
3.68319296966436e-05
1.7279146123964e-05
2.19447396691048e-05
8.55015928375189e-05
8.42908209847691e-05
8.2871029577703e-05
4.19382812975076e-05
7.17355085789922e-05
1.49859753370934e-05
5.40983335306927e-05
6.81127258807165e-05
4.81281170056067e-05
4.08448679069927e-05
9.17917327759707e-05
4.98562365180356e-05
3.29387715261133e-05
5.87692960040674e-05
8.43624347046019e-05
3.50351280318852e-05
4.53574499890065e-05
3.27134968554076e-05
5.03699195780645e-05
-8.66476602991375e-07
8.5605343569712e-06
1.5436111623938e-05
1.37624159326001e-05
6.0174539746251e-05
5.50210771737095e-05
4.54026922110026e-05
3.39756593083575e-05
4.70816353655914e-05
2.99437965552818e-05
1.31734928234174e-05
4.46383985612834e-05
4.57957159086398e-05
-6.80110162715529e-06
1.02980472228363e-05
2.71015278688203e-05
3.7685449781529e-05
7.51640635376274e-05
9.42106308091918e-05
1.46987874096074e-05
2.58585133211092e-05
3.35513982503256e-05
5.45235930986773e-05
9.37632655237162e-05
6.87123649947512e-05
7.36675406827693e-05
3.28869311006093e-05
3.81701666067051e-05
6.36609582694962e-05
2.31727690193661e-05
4.93487701240686e-05
1.96355939947691e-05
5.43789498691698e-05
5.30484224009477e-05
3.08282707849524e-05
5.56281685312834e-05
5.60478808022553e-05
2.86995076903286e-05
-3.1388777198436e-06
4.0337999430157e-05
5.51411808139877e-05
1.36064935807021e-06
8.59498749421249e-06
6.80317075832418e-05
2.38912270709247e-05
3.47346527682032e-05
2.96997500828068e-05
-9.67922903718506e-06
1.45213447915553e-06
6.39871747851131e-05
2.06400433404147e-05
3.0429270016846e-05
5.60814833706515e-05
2.75153686276956e-05
5.27425175572055e-05
5.13310632552976e-05
3.38222313100749e-05
4.51601058924936e-05
-1.04265742186236e-05
3.87786295480552e-05
4.65127170729159e-05
6.39183903232893e-06
6.40076505285296e-07
4.65317392395054e-05
6.33574652823368e-05
3.20173440939146e-05
5.2715001703299e-05
0.000107003053072944
6.05121067578615e-05
7.09197266253224e-05
5.27426585108798e-05
6.72202381004148e-05
4.38198227559017e-05
6.05748496069939e-05
6.41494300101411e-05
5.01389134847937e-05
9.52252445525779e-05
5.41672758004724e-05
0.000111970867551396
7.19862113900478e-05
4.91602509096693e-05
5.72812368404216e-05
3.53654512064849e-05
3.78699668001131e-05
4.62437926425773e-06
6.35751370206985e-05
6.56457746138943e-05
4.7880948980185e-05
-1.3921366055815e-05
6.08069488801822e-05
2.20849538962654e-05
1.74084890961424e-05
-3.16368899169992e-05
2.11379790486173e-06
3.08539721959815e-05
5.39193961528393e-05
3.20142798798965e-05
-3.68260812780371e-06
5.07393590642951e-05
1.35596858545764e-05
1.5253398884267e-05
-1.09141586211769e-05
4.98157293253764e-05
5.41258732054302e-05
7.92801045608472e-06
4.89476955291372e-05
5.79777273786738e-05
3.21762119967968e-05
5.45534522199031e-05
2.78223443694917e-05
4.23017042931516e-05
8.49079608351535e-05
5.37334610719739e-05
4.40767865279961e-05
8.82705901352012e-05
6.27965164797176e-05
2.77654921378397e-05
5.19334055122556e-05
6.11279679782168e-05
1.32556232129522e-05
6.05472935244928e-05
8.70877338904413e-05
6.89587655167597e-05
3.00325484630989e-05
6.33446073286161e-05
7.64739918420553e-05
5.88489107875717e-05
2.67703694103763e-05
5.22381026967208e-05
1.654839453778e-05
3.81784090034488e-05
1.82769157620335e-05
5.18527838558569e-05
2.58236700158539e-05
8.15961390265425e-05
-6.23659657584108e-07
7.04907477073228e-06
2.47960996870432e-05
5.48130451387016e-05
4.21810557035556e-06
7.4923919177201e-05
-2.26752500871009e-05
3.9412054623127e-05
-9.67060014652847e-06
3.3579018477094e-05
3.94139809790937e-05
-2.22961539188604e-05
6.78527592998108e-05
3.45204387542607e-05
5.8659638213415e-05
5.90995007728803e-05
6.27925117938126e-05
5.90548428515059e-05
6.00368064078103e-05
3.69190742576706e-05
2.9296199793201e-05
7.31800596230906e-05
8.89777191323449e-06
6.23861347227402e-05
6.65582686194205e-05
8.6689857639974e-05
8.47716434263606e-06
5.80374989617465e-05
7.08333230374522e-05
3.60376075473698e-05
5.6743771038483e-05
3.31430510592451e-05
6.01820055738623e-05
3.8076616360957e-05
3.41753018308454e-05
5.04696305339317e-05
3.21262584927955e-05
5.83278074076701e-05
2.62447957237367e-05
4.67031845843547e-05
2.07516862771901e-05
2.82646311427356e-05
3.65680914299054e-05
3.12360126620067e-05
3.94246896828239e-05
9.61230636502362e-05
3.96204425985486e-05
4.34704205430304e-05
9.04637865111765e-05
4.33929409013168e-05
9.44517918492885e-06
2.96155827649333e-05
1.8278189154464e-05
6.18920400502994e-05
2.53007941163999e-05
6.8361592536982e-05
4.81569772000222e-05
2.62483338726306e-05
3.98578724495881e-05
3.74460498773251e-05
9.84605541563034e-05
8.47830183894138e-05
3.5591070228345e-05
5.12575751422795e-05
5.1587515428825e-05
6.11477022772892e-05
3.73532665118432e-05
4.86851397951941e-05
7.30507332474264e-05
8.51063743463071e-05
-6.32407193446883e-06
2.50518120979546e-05
1.07194467210131e-07
-2.5583564077965e-05
3.86618504384606e-05
6.20025240697499e-05
2.42530956138843e-05
6.58861156631443e-05
5.77455534268412e-05
4.1754379973283e-05
1.77760908659314e-05
2.57755255993886e-05
1.49072848575642e-05
5.93873434903212e-05
2.25360701220473e-05
5.4725910428106e-05
6.1107712469022e-05
-7.60929775741831e-06
5.10424870309782e-05
3.75789408136704e-05
6.27030018620706e-05
6.15881493771867e-05
8.72680778211336e-05
7.74617932625212e-05
4.74781216872397e-05
5.21600422151071e-05
8.93183919064439e-05
8.37084797521324e-05
7.54602500835373e-05
2.27296462938547e-05
3.03386962548099e-05
4.11494179611394e-05
5.589386651735e-05
5.79949539225275e-05
9.55948043479539e-05
2.57766766079388e-05
5.41473186858449e-05
1.26425242262034e-05
3.76688076909541e-05
2.5507011927843e-05
6.23449236280473e-05
6.37082680128719e-05
1.48945413419495e-05
5.61915965551212e-05
6.12830473243322e-05
4.38323861159185e-05
4.63763049053075e-05
5.01501338128011e-05
4.02226791828123e-05
-1.06942630890044e-05
2.80912327279669e-05
5.05609710789745e-05
2.56380583532965e-05
2.45018387746708e-05
4.57604696822351e-05
1.89127212308859e-05
7.17830271910654e-05
1.56905371822062e-05
4.94608959655925e-05
2.1306575285403e-05
4.51801348621785e-05
5.26391186913644e-05
3.30040779925371e-05
7.06128577566983e-05
6.59292711373329e-05
4.46200914852478e-05
3.70527727547889e-05
5.36275975693012e-05
7.12025071559692e-05
5.77743677968932e-05
4.13411874522976e-05
2.24019850514189e-05
1.70910012144396e-05
1.579743227507e-05
7.82524290464289e-05
4.6858049788827e-05
5.58369283463505e-05
3.61104330489276e-05
3.76558558816693e-05
1.34928340230727e-05
3.71531358283515e-05
4.79323716039311e-05
6.26538437720045e-05
1.46968643800799e-05
1.95457300090748e-05
3.89802018138875e-05
5.49772118306599e-05
2.37904496608609e-05
3.46937307539513e-05
-2.81435308500873e-06
1.33960428124789e-05
3.80549616707094e-05
3.66402841594873e-05
7.57224282169893e-06
2.67872879522931e-05
5.14750440225241e-05
5.98466002894809e-05
8.73569547316143e-05
5.98668068883451e-05
3.0073341419881e-05
8.41919806083584e-05
6.50234147617516e-06
5.97825741250339e-05
2.96444815867269e-05
2.11017505050771e-05
9.85964551986547e-05
3.67492012570282e-05
4.33711836616374e-05
6.31950315265987e-05
1.25807296603183e-05
1.80583908378187e-05
3.80932784790506e-05
3.37675520122839e-05
5.89232559701646e-05
2.28535843889969e-05
2.16165112716853e-05
5.56594984078349e-05
3.96664558626073e-05
3.47795303986129e-05
-7.18551637393783e-06
3.42849467989969e-05
-9.29924334477826e-06
7.14541540956322e-05
2.33667880693515e-05
4.85449685620387e-05
6.97045799934604e-05
5.8346467429067e-05
1.9256863329296e-05
6.60063928558047e-05
6.61888382293862e-05
5.63614106065591e-05
3.45056840369024e-05
4.03156542683452e-05
7.51330981412042e-05
4.99457618111146e-05
5.47239441739651e-05
7.3011493687741e-05
2.75654429377726e-05
8.64339782864373e-05
4.29209210893871e-05
6.97972688205483e-05
3.62062068929385e-05
6.69818941684501e-05
2.73947912494815e-05
5.32135485170272e-05
1.55075359470444e-06
5.47259637621427e-05
2.56692020596269e-05
5.98821884901139e-05
5.16232927913481e-05
7.82155554061416e-05
4.94823291047407e-05
2.51321590731866e-05
7.91515475196878e-05
1.86183860085584e-05
7.20997335960686e-05
8.54421714719217e-06
3.69077112154749e-05
-3.8283614241732e-06
7.05769920696715e-05
2.14345866411136e-05
6.39071404015571e-05
9.77856118158198e-05
1.71366585000732e-05
3.13962194270612e-05
8.3851179603745e-05
8.21769717103708e-05
4.88147601664392e-05
-5.00868213526638e-07
-1.54190730259401e-05
3.56552396198034e-05
4.17267783678591e-05
2.79156736929663e-05
-4.83932884878901e-06
4.59779611383171e-05
3.98343900474935e-05
5.37127087129735e-05
2.91772818071943e-05
1.15002861310777e-05
8.44498042398921e-05
8.23989239261282e-05
1.98964166208218e-05
2.59462447003703e-05
2.1408728309278e-05
4.59192638595191e-05
6.30763942103186e-06
3.88057589055007e-05
3.34516278458577e-05
3.94537175653694e-05
4.87107495545025e-06
6.4368477298065e-06
6.85215039462572e-05
7.05102290956026e-05
6.31240578983928e-05
4.17061031103255e-05
2.92023420724401e-05
3.84671315002824e-05
7.84707043368595e-06
1.37468068307088e-05
3.06604053747129e-05
4.07737464178206e-05
8.03070584464217e-05
2.23863514253079e-05
6.4724573182876e-05
6.67058765524115e-05
3.89970584717197e-05
7.40513788799865e-05
6.73148622656141e-05
1.60844993314244e-05
6.55830764182294e-05
-2.20177275384472e-06
8.29130384791944e-05
4.20208676156676e-05
3.21589912346898e-05
6.37121697381582e-05
6.84580982430606e-06
1.49991768510986e-05
6.02859007545607e-05
4.12388869528375e-05
6.53236861751686e-05
3.22582614153167e-05
9.12884227291763e-05
5.79804597688672e-05
4.4789699920937e-05
1.30181692674816e-05
3.28991873118673e-05
6.34872333171092e-05
4.81030196244783e-05
0.000102255262455285
-9.99261565627822e-06
3.4837515806751e-05
3.80002868911586e-05
8.72936449417772e-06
4.09264830932308e-05
5.0039069036615e-05
4.28931260090678e-05
5.3196830109165e-05
2.58685481660452e-05
4.05832776682653e-05
5.4815888161743e-05
6.31228566209344e-05
5.82452464980122e-05
2.99697661095753e-05
3.426695506537e-05
2.12026127867913e-05
4.1199805172438e-05
7.99379691072356e-05
4.85333034250207e-05
5.63396149245587e-05
2.91343801369293e-05
9.37470686109576e-05
2.36640276847164e-05
9.36389511389597e-05
4.58936923024504e-05
5.53440443960472e-05
2.57484786841047e-05
1.9529697312909e-05
1.03474819061595e-05
4.62478226928724e-05
4.77758297299696e-05
4.30024485370927e-05
6.97659200555417e-05
5.09318983343798e-05
4.91994380117517e-05
2.69884035407259e-05
1.74072324953592e-05
3.90110497219065e-05
2.32967534548728e-05
2.51761645202605e-05
2.89558042892776e-05
7.48218550188263e-05
6.09832966935359e-05
0.000110870779580522
8.26133950025498e-05
5.17620277507737e-05
2.68658548926963e-05
3.60869150700043e-05
5.9710537973348e-05
3.13409344962571e-05
2.40396046044737e-05
5.1750993737114e-05
8.33713187415876e-05
7.71064999394883e-06
5.82379085827507e-05
5.58440009700878e-05
3.2773855979238e-05
1.81746150935936e-05
5.03217630316626e-05
3.52860493887624e-05
1.7423388100592e-05
3.17851091013282e-05
6.68150141153486e-05
4.89972694120434e-05
1.14158088197355e-06
5.52699788892591e-05
1.39704050108685e-05
-2.70332360680036e-06
3.65716192693559e-05
6.60924256925378e-05
4.62006100867389e-05
4.26358815363686e-05
5.42166605969615e-05
5.61061964139512e-05
6.4577409600183e-05
9.36770791379697e-05
3.12463095787727e-05
6.34722049113884e-05
6.33344504066078e-05
6.29416380277257e-05
4.33327714281861e-05
0.000104820390345759
5.76446519423758e-05
1.36116401050303e-05
5.87216328378591e-05
1.8566251694377e-05
8.78604113197498e-05
3.71072165759797e-05
1.33300997696975e-05
3.01678115505658e-05
5.76966766183243e-05
1.91404813547953e-05
5.22396772143994e-05
1.09670770695426e-05
8.64747110354433e-05
4.51808390153907e-05
3.2117648866334e-05
3.89022318321831e-05
4.745656841019e-06
5.2151660874859e-05
1.5416057612971e-05
5.30050983581887e-05
6.5389077849051e-05
4.27537912497518e-05
5.21076372159075e-06
3.14175328043999e-05
6.34435457922564e-05
4.84527883664806e-05
5.20079070299757e-05
-6.85381341836591e-06
2.08089706896336e-05
1.15773424002256e-05
2.48069563919029e-05
2.82481174442964e-05
6.31345661855346e-05
5.01922991362728e-05
3.07117800430117e-05
6.19184792361765e-05
1.699252690957e-05
2.6394726976714e-05
7.41446558539836e-05
4.86865827497196e-05
3.66187930505268e-05
1.18362975008154e-05
6.82121344934832e-05
2.27526036212895e-05
3.35345133326488e-05
4.04634931140291e-05
8.517036507757e-05
5.50050902063552e-05
3.84426235781432e-05
6.83097075605255e-05
8.18069498454492e-05
6.13840815047029e-05
7.21690006305697e-05
5.3271931906739e-05
3.64445316166427e-05
3.92201188328576e-05
5.20973419631999e-05
9.15199996447419e-06
2.18621585500201e-05
1.02649291181222e-05
2.78777757438747e-05
1.08680488628428e-06
6.48693729739817e-05
5.81071533556712e-05
4.11406687259075e-05
6.8802616951071e-05
4.57715911770631e-05
-7.23593147496825e-06
5.85149613900905e-06
7.20817061002839e-05
8.48624382125543e-06
4.47830769385731e-05
4.77817065946233e-05
-6.75251190673615e-06
1.91155918901675e-05
3.66931403309102e-05
3.85352370650702e-05
4.15773028445218e-05
2.5240446511486e-05
6.37178872950839e-05
0.000104599954607942
3.68361156843535e-05
4.47287621765519e-05
1.1794031819594e-05
6.44729962920191e-06
7.21849660411391e-05
5.88755964502997e-05
8.37703885669582e-05
9.08199362997422e-05
8.08569182076769e-05
7.11305916454018e-05
3.07140417136262e-05
5.03100500195862e-05
5.4888815879238e-05
2.10863004603909e-05
4.91967927631751e-05
8.23551214986647e-06
5.82494984501138e-05
4.46170334904605e-06
2.98199419699932e-05
2.46888317348057e-05
3.32388669262521e-05
3.37987779961954e-05
3.26816896763755e-05
4.02216194834725e-05
3.64476511333878e-05
6.23628010963158e-05
5.82985610522363e-05
7.2530282395334e-05
5.53916179445445e-05
7.55164388122955e-05
-1.93682602522657e-05
2.65170651297838e-05
4.656829375921e-05
3.87484427728568e-05
3.14145391871159e-05
3.49037634856514e-05
4.03318884174412e-05
3.62564785272978e-05
2.38662531872008e-05
2.27062971418543e-05
6.67213123910833e-05
2.80526040054421e-05
2.15746911179498e-05
7.36973853898579e-05
9.51785517154814e-05
4.51482215915238e-05
2.50185985923252e-05
5.3900341118966e-05
6.37956415488383e-05
5.97740282052863e-05
4.56055479069748e-05
2.31114666151392e-05
1.93408939339314e-05
1.74462836901361e-05
7.49216089643198e-05
2.64217694335669e-05
4.23245066817163e-05
3.05448392267196e-05
3.43919989670219e-05
1.06372400123494e-05
3.23401375399336e-05
6.74832099617656e-05
2.77817503124015e-05
2.38301266348972e-05
2.95525184458983e-05
4.21250089577601e-05
4.49133311457131e-05
6.4076145173617e-05
2.17850905210081e-05
4.12385348952108e-05
9.65534920826186e-05
4.97565688355975e-05
1.51504982253105e-05
2.4028782490282e-05
2.99315181470073e-05
2.88993933157882e-05
3.08307498974534e-05
4.89187920571865e-05
3.00785991980598e-05
0.000101339343618019
-1.14131037526368e-05
4.68623190324377e-05
1.45369465461565e-05
3.69868453516514e-05
1.61924952458366e-05
1.00322200722112e-05
5.48287203568597e-05
8.05654975547269e-05
4.31207913103527e-05
3.95200678509453e-05
1.48520799679802e-05
2.59823971249766e-05
6.84196459041778e-05
6.43768326408711e-05
2.24886767597116e-05
2.87813804836892e-05
6.22803870019917e-05
3.58376396326026e-05
3.94278037613736e-05
6.0274093363409e-05
5.96673957189644e-05
3.5678271729396e-05
5.68465870072661e-06
3.19258677304009e-05
5.36726416166494e-05
6.11966759988822e-05
6.45619462289567e-05
1.97096153205337e-05
8.29325192605709e-05
1.72863731206493e-05
3.22385915104052e-05
7.22677698744662e-05
7.37224985073775e-05
5.70036545238117e-05
4.29019144473935e-05
3.01149082286673e-05
6.70592967711761e-05
5.80307554439618e-05
7.28085825062324e-05
2.38383254169569e-05
4.00571807177146e-05
3.54379640483991e-05
-2.63475343571201e-05
6.69434946770692e-05
2.53383458327672e-05
6.51030458089283e-05
3.65761239816071e-05
3.33298585682077e-05
6.17824527518439e-05
4.96149044939619e-05
6.01566246809544e-05
3.74316690729739e-05
6.38362448658938e-05
2.13418138391828e-05
4.62869502299728e-05
3.83475266116326e-05
5.76445883758961e-05
6.24390581158459e-05
5.55463726372582e-05
2.11452081350053e-05
9.45420230402566e-05
6.42762060354733e-05
6.34776063973772e-05
2.55205067877327e-05
3.23556588558148e-05
8.78643757873101e-06
8.35000386828907e-05
7.92492720942845e-05
6.73547717505311e-05
3.86739942623198e-05
4.16364911266425e-05
5.36998014859746e-05
6.50687003691281e-05
3.04517045762823e-05
2.19302521082701e-05
9.97210650141352e-05
3.30116461561473e-05
7.98939629062203e-05
5.89500221777014e-05
7.05691906138966e-05
3.45953571528514e-05
1.19519447024031e-05
1.44875000694658e-05
1.38152961200372e-05
4.27593112680414e-05
1.89179456127976e-05
1.32146716370814e-05
5.22621721657108e-05
1.60360677403294e-05
3.42973788208863e-05
6.81292280324423e-05
2.56999072306089e-05
2.49856341092366e-05
5.32705363174448e-05
4.59209013697748e-05
8.30627491009331e-06
2.54485901834646e-05
-1.38290002961559e-05
1.00557669146733e-06
1.09042790301416e-05
1.71317599291207e-05
-3.02063286623587e-06
4.3817514007965e-05
1.95147447897001e-05
1.74175849112907e-05
5.48363262442009e-05
6.96858651551696e-05
4.579243278572e-05
2.10046152851186e-05
8.37294215607715e-05
8.55245477898878e-05
5.46045085351501e-05
6.51334975194437e-05
6.44546406487988e-05
4.18878490236302e-05
1.88880320672309e-05
2.83759397527871e-05
4.83700136919181e-05
2.9785635981021e-05
0.000104041979538159
3.86176915676868e-05
1.71761076354913e-05
5.4042149721606e-05
4.96345628219528e-05
3.01589392919775e-05
5.32568908955631e-05
4.02981969380826e-06
2.33956233427494e-05
5.33126322164465e-05
4.57746615956088e-05
7.11746867849362e-05
2.7574722020199e-05
1.4501890922354e-05
5.17518067200402e-05
5.16571229266869e-05
8.49100944036956e-05
7.71897925759581e-05
3.37312090412636e-05
-1.44012659698847e-05
2.1068967609731e-05
3.27095265469384e-05
2.53865428900031e-05
5.22304934504219e-05
2.23796569980635e-05
2.22909837781481e-05
4.51465184010927e-05
3.27488251681718e-05
4.31549390072866e-05
5.47860616588486e-05
5.5840896039844e-05
6.39729266894344e-05
-9.81674758317644e-08
-1.67336019787176e-05
1.8164665434416e-05
6.60343747182723e-05
1.76796424908249e-05
4.0975664618205e-05
1.70401751061837e-05
4.45912713316109e-05
2.47855630389684e-05
7.20985869442155e-05
4.03120785689319e-06
1.53943345429539e-05
6.0121432508256e-05
4.58871760063925e-07
7.06684231676816e-06
3.60234044546737e-05
3.41724899843406e-05
1.63862680858289e-05
5.43653898899742e-05
6.60531412279816e-05
6.21898158744728e-05
6.29791825256448e-05
6.61839636329777e-05
3.67795541501827e-05
8.09848464993616e-05
6.31241273158098e-05
5.80370450426605e-05
9.44404278379012e-05
9.99889743378201e-05
4.38417941605353e-05
4.0394738550762e-05
3.23256486650886e-05
7.05082117233037e-05
6.06957436767673e-05
5.40295141726585e-05
6.93568572103431e-05
6.35102214557574e-05
5.70543286234938e-05
3.4291490145713e-05
4.39928837379042e-05
6.38774163079837e-05
3.28733654102556e-05
1.33600444179664e-05
4.99351914659277e-05
3.04221952627646e-05
2.38040545811985e-05
8.83658250223255e-05
7.02290676258693e-05
6.7487861225353e-05
2.54806000240551e-05
9.82886938012359e-06
-1.58549307388762e-06
4.22067759675917e-05
6.53553483738635e-05
4.02786494225622e-05
4.43078153156487e-05
4.44400046829238e-05
9.05063850073653e-05
3.33609808243853e-05
4.58162749408236e-05
6.29743021993053e-05
8.16043741151429e-05
3.94881812882295e-05
9.47843276099548e-05
0.000105040395122452
5.63411919325453e-05
0.000107275080366158
4.61980169156152e-05
8.43090214438591e-05
5.22044339563356e-05
3.84490677336548e-05
5.11413740431051e-05
1.63438743486431e-05
4.65281576770042e-05
7.04243652628539e-05
1.23756236404245e-05
2.45240085509244e-05
2.14962159081375e-05
-3.04579709977311e-06
4.68446465032552e-05
3.0444039662814e-06
4.98260671895388e-05
-1.12614055121818e-05
1.40275861275965e-05
1.22288831783054e-05
6.5327405837472e-06
1.56553189549282e-05
1.17924452519844e-05
4.84865990993807e-05
6.7871022038146e-06
2.15300314000363e-06
2.71331801153328e-05
1.55001333148942e-05
1.59816477996609e-05
6.2417171207023e-05
5.54259827485318e-05
3.57304174404709e-05
3.63592421965948e-05
5.78380442408588e-05
4.58148527764165e-05
7.27846378891007e-05
8.47279375621225e-05
5.26696723273653e-05
6.85781901459003e-05
0.000103307798266117
6.19726100263595e-05
5.134743859761e-05
7.21863759498657e-05
4.89975540049175e-05
1.30230665744294e-05
7.73397274816915e-06
-2.77641424159274e-05
3.46859868850967e-05
2.67793529832562e-05
4.17709044544929e-05
3.04988582242902e-05
-3.09200494593876e-06
1.57867474966953e-05
4.84531700938595e-05
4.30890040724999e-05
-1.58637149467728e-06
1.29779977643095e-05
4.60882394523645e-05
1.08305516400626e-05
1.2879691686717e-05
8.2645496885568e-05
2.01010660545464e-05
-6.69353327123682e-06
6.40734292900882e-05
2.12071389437278e-06
4.57741587558024e-05
-2.90080066819161e-06
9.25715321839433e-05
7.12170756549596e-05
3.14513178795063e-05
4.74395946379064e-05
2.58834711329079e-05
5.21198223742378e-05
4.83773626524732e-05
8.97468801062948e-05
6.821740137421e-05
4.74338342518175e-05
5.57120127457608e-05
3.09929045052354e-05
4.80630226987143e-05
5.70195781236293e-05
4.07439245126961e-05
5.97370987723103e-05
7.39798889223246e-05
5.88225111175764e-05
1.67161080768598e-05
3.64178222938898e-05
7.13017685729801e-05
4.47152998544355e-05
-5.90115411871357e-07
5.86283253299565e-05
7.20461817131363e-05
-4.51947937586852e-06
1.99833757700818e-05
3.70838843907902e-05
5.02981939837316e-05
5.95391932569599e-05
7.65253852185296e-06
4.2172318731261e-05
4.8877962182394e-05
4.18421851040121e-05
1.35488967802843e-05
4.74218819714704e-05
5.51075368551679e-05
-5.82657057474793e-06
2.81269342210703e-05
2.95974457525589e-05
3.35623303931664e-05
5.24257127425065e-05
4.1003005554692e-05
2.28259079380348e-05
5.89178360222743e-05
4.49306041657545e-05
6.36835704487963e-05
7.02413955417843e-06
5.26172188054689e-05
6.88527865101049e-05
2.44643263926236e-05
1.55230357472652e-05
4.24244390342474e-05
6.41348476551897e-05
2.90597714210241e-05
4.23520119439038e-05
9.92593562242544e-05
3.4770477196762e-05
1.78936868470958e-05
2.96850273102446e-05
5.42072790757278e-05
2.15414466653052e-05
4.16826334809963e-05
5.99796674916146e-05
5.43129336373684e-05
4.90166372803912e-05
3.11998967239673e-05
-3.65404840442637e-05
4.16495690661708e-05
-3.41272200366421e-06
1.44221462549852e-06
7.16568182006274e-05
3.16433183539137e-05
3.21319698981494e-05
3.24265009264739e-05
7.34624103650982e-05
2.99007832555802e-05
5.1365252268675e-05
3.40020615191587e-05
6.64729773570169e-05
7.6475207782547e-05
7.21289665356263e-05
5.4105702976527e-05
5.43558375474637e-05
5.25257428142084e-05
3.2438861947687e-05
5.66041988646003e-05
2.21411607885696e-05
9.87909203315826e-06
5.0134191021592e-05
8.83239837044407e-05
3.50369196584587e-05
2.0613006196602e-05
1.34757901623765e-05
2.03981317223053e-06
3.61408105942578e-05
4.93858609320216e-05
4.75762477793058e-05
5.4769647759365e-05
7.50670082243962e-05
1.07442859446968e-06
5.46039939803894e-06
6.79293162380583e-05
6.63780140210357e-05
1.68287469585816e-05
5.72842702272552e-05
4.14381035953073e-05
3.97195640762134e-05
4.23304809569419e-06
5.32617666691079e-05
-2.89695304626098e-05
1.46760686519162e-05
-3.59756385160913e-06
3.78116878256989e-05
6.9992629452716e-05
2.82746999717774e-05
2.92764303248301e-05
6.35350791522894e-05
1.55934374841103e-05
5.46688184638414e-05
3.62071464298176e-05
5.5808541551876e-05
2.88501398660748e-05
3.41243546580108e-05
7.34294938773957e-05
8.47779015894375e-05
6.25204485201291e-05
5.96772231941539e-05
4.7397353332873e-05
4.48462926643675e-05
5.81962890778748e-05
9.98869116882956e-05
4.43660961832268e-05
7.05608648753333e-05
1.80821228568193e-05
5.84598921747026e-05
2.80057960579893e-05
6.05202844124237e-05
7.75368417668587e-06
5.13035910350767e-05
1.53739780101961e-05
6.2985297238248e-05
5.24765218433294e-05
2.40136663066685e-05
4.80859426420763e-05
6.95017924839657e-06
7.22213205408667e-05
3.27394280355754e-05
7.44661812023652e-06
1.98292693889819e-05
4.44018791020937e-05
2.61028169406813e-05
5.25672694422711e-05
4.15335834967108e-05
5.68408181850207e-05
4.82405013908964e-05
5.18275887669251e-05
7.01207820090539e-05
4.29499599137008e-05
6.49874829939094e-05
5.15215995106019e-05
6.40468129270821e-05
2.78350306498253e-05
1.6593180233495e-05
3.57381677433e-05
6.31842609906633e-05
3.3604293580462e-05
7.78792842578541e-05
5.97689881248108e-05
6.87025766432151e-05
7.32927648684395e-05
4.20722313298134e-05
2.98801555506148e-06
1.3014992271377e-05
8.52895636608373e-05
2.85522901384608e-05
4.28005623630799e-05
3.18902413874332e-05
6.36751034764937e-05
5.95101175439379e-05
-2.03226976611354e-05
4.08448054214913e-05
3.31063026894065e-05
1.41849604034022e-05
-6.84172369944881e-06
5.32261252347836e-05
7.2115827564462e-05
2.45986031151863e-05
5.27884249544418e-05
3.87452865471706e-05
3.75126652678812e-05
6.61847525726319e-06
2.15481851122437e-05
3.08044015763895e-05
2.03639692127973e-05
5.13266364351107e-05
2.1804120302338e-05
7.38429423643197e-06
7.00700724057335e-05
1.44159511104195e-06
4.50703758985369e-05
4.71094204548161e-05
2.60180431889145e-05
5.10808365221904e-05
5.38745781463325e-05
9.94276150122069e-05
3.16515530194898e-05
7.35098332517694e-05
2.91859472869528e-05
8.83271927234504e-05
8.03685936281291e-05
5.86546057956103e-05
6.52385454067265e-05
9.7083127322764e-05
4.4479287062055e-05
2.39105525613813e-05
3.63285501758447e-05
8.38151016762342e-05
5.07742868184774e-05
6.68622213131493e-05
5.23970528577812e-05
4.39725292730977e-05
3.07233058092655e-05
2.96426099573874e-05
3.89259216305047e-05
6.59470959019324e-05
5.94963718798517e-06
4.13862380594837e-05
9.8477439803721e-05
1.35084859363874e-05
7.04682406833332e-05
7.90682263646792e-05
-1.71234068154672e-06
6.07639081611168e-05
3.48915451024989e-05
2.48624086719687e-05
9.02841078462244e-05
6.0512408745881e-05
1.47254264845114e-05
8.59370065053081e-05
7.12380389235366e-05
9.95183181384176e-05
5.78787839418399e-05
-7.6923098753701e-06
3.91745500487941e-05
8.24185543781827e-05
7.0931887187119e-05
6.30568937915142e-05
6.43216564584306e-05
6.39863043912623e-06
2.87515959680869e-05
4.40137673405117e-05
3.92711976518617e-05
4.95770249360944e-05
5.52619472057148e-06
2.94381787696495e-05
4.54264820679352e-05
2.8943746615576e-05
4.29727649682167e-05
1.68156680498404e-05
4.50932579904848e-05
7.27631932883123e-05
-2.87462982651287e-05
6.14508352359806e-05
3.3091195182849e-05
5.58616717323689e-05
2.5139415665579e-05
3.39295002725893e-05
6.97358606711701e-06
4.61451430279174e-05
3.76785093036794e-05
0.000108086393916349
4.56875207974327e-05
7.02299958275609e-05
3.14099464458561e-05
7.42124056399653e-05
7.13296382378501e-05
3.57266244548376e-05
3.62833573630311e-05
4.36034727191224e-05
5.57047514914683e-05
7.0166531385342e-05
4.33026076578981e-05
4.92872855006589e-05
7.56204487765837e-05
2.12984599165289e-05
-5.63159937461452e-06
5.56197062760234e-05
1.95632606218728e-05
3.68290283237293e-05
3.94502260906295e-05
2.78104201942079e-05
5.58033104478126e-05
5.41532931254408e-05
3.80674876472681e-05
2.28775655862118e-05
3.86136511969912e-05
2.59177797921455e-05
6.14229478449998e-05
5.42979454246217e-06
5.60037007358811e-05
3.3059464555682e-05
4.76961422502335e-05
4.73527604181561e-05
6.47246742172712e-05
4.45800308323737e-05
1.78249576584315e-05
1.76922356033295e-05
2.08138667189258e-05
6.02418250431612e-05
6.01441837233392e-05
8.83502566661996e-06
2.47565685827568e-05
5.44725065410778e-05
3.6227182015018e-05
3.21214395070119e-05
7.76940520966807e-05
2.95250163346266e-05
6.3142497851634e-05
4.79747895809764e-05
4.28468961355474e-05
3.88725103907894e-05
5.21667106882169e-05
5.53765343952752e-05
4.79471162461441e-06
-6.18404650034717e-06
-2.2446850449787e-05
8.97389947215902e-06
2.5360067642316e-05
1.72316427764906e-05
2.98902652822708e-05
6.00846935926743e-05
6.57979351768891e-05
8.82192782716355e-05
6.07675583919135e-05
2.26013541367262e-05
4.10752178385371e-05
3.30402485878751e-05
4.22646239558395e-05
4.36547655755884e-05
-1.27346274433543e-05
2.412335816409e-05
7.77479000744341e-05
3.12935428290382e-05
2.27411138192898e-05
1.68099856315632e-05
2.18604373895309e-05
2.27236598130516e-05
4.72171335656054e-05
4.61557419403521e-05
2.24983731491511e-05
2.9979612369794e-05
5.41357738989552e-05
6.00399498146458e-05
3.08402378218864e-05
5.3669973205717e-05
5.2754906600478e-05
3.09510724630498e-05
3.61584041787688e-05
8.47995715760815e-05
5.39958257297123e-06
1.32137670023342e-05
7.0762707155828e-05
8.60140223173169e-05
5.5893222523201e-05
2.11363446088816e-05
2.05612973141349e-05
3.34413306268652e-05
3.3298152212563e-05
2.07445950494445e-05
4.67187974536657e-05
4.51649825465309e-06
2.97992577124206e-05
3.6739544708746e-05
-3.78988439238786e-07
4.14500286690798e-05
4.57129199280076e-05
4.11796769291018e-05
3.00856949811147e-05
2.55912448140453e-05
7.9524383380371e-05
5.56900194293292e-05
2.67746702322839e-06
7.32504597374062e-05
2.42868957739755e-05
6.67477540773654e-05
5.82391653957257e-05
3.62724040084656e-05
3.1525937296085e-05
3.02888086279723e-05
3.18947701664225e-05
4.61241474975089e-05
4.63588031557762e-05
2.17261165130501e-05
3.55545865734989e-05
8.52995323616064e-05
2.14753297377147e-05
3.90317676533415e-05
3.55255983522592e-05
6.25556652736344e-05
8.09790683002784e-05
8.73871931062822e-05
4.29214465458184e-05
5.19504593785517e-05
2.98234264163502e-05
4.84214929258991e-05
5.81011957907315e-06
5.01102979568509e-05
8.37893714593661e-05
4.95860240139739e-05
3.82494319207826e-05
5.83813631747801e-05
3.52070654064306e-05
5.50261108090858e-05
6.54040971707487e-05
6.77108596211155e-05
5.58691238159148e-05
3.94375651909882e-05
6.0120844162744e-05
9.67368143496544e-05
5.47163320356368e-05
7.30884479931404e-05
6.11739716680812e-05
3.51151561444242e-05
1.59397088247303e-07
4.60504833150777e-05
2.40308663185527e-05
5.19962949368179e-05
6.22942188542184e-05
4.35174022602694e-05
2.03139389509446e-05
4.51182081174507e-05
2.97017048894121e-05
4.8947836482788e-05
2.20755057772571e-05
2.92558091923272e-05
5.25230664251846e-05
6.84322850048734e-05
6.98702109634755e-05
3.36836294421819e-05
3.24998042459397e-05
2.62198831202742e-05
1.9489115575712e-05
1.33658966631087e-05
8.03413319307389e-05
3.95334299129218e-06
5.02847254529752e-05
4.26348523929693e-05
7.70843150093356e-05
6.0199502840641e-05
5.43695555943298e-05
6.63125141408203e-05
5.0538991931164e-05
8.76087849697388e-05
3.48921687730373e-05
7.58672708381736e-05
5.59310928932379e-05
6.62962087437071e-05
4.29649341936733e-05
3.70813173304288e-05
9.66938078735337e-05
9.04250598640093e-05
4.91769112480514e-05
1.034908933808e-05
4.13741689449238e-05
2.41447642998027e-05
4.07505845023801e-05
6.69330715303323e-05
5.34020432186129e-05
3.95837773332407e-05
7.1064956556088e-05
4.09422867312457e-05
-6.21590190662181e-06
4.53674947564299e-05
2.06107022600747e-05
1.3933593993442e-05
1.73984047963135e-05
-4.30906654063899e-05
2.61964772358965e-05
1.58264921607417e-05
4.15855854837485e-05
5.36565570414757e-08
5.88934639340693e-05
2.83816773674133e-05
3.71657508051433e-05
1.23482516010055e-05
1.56801475236666e-05
1.82890265664972e-05
3.50260314575175e-05
3.66621459151334e-05
7.56005971866101e-05
2.81651937272325e-05
6.63672371369611e-05
1.32384925673493e-05
6.96471256178716e-05
7.31252851568697e-05
3.98509496242991e-05
3.47542586932408e-05
8.240407637536e-05
2.67365642691382e-05
-9.66155942021461e-06
5.49557660921173e-05
4.59796095671541e-05
2.07388709062906e-05
6.16437337756761e-05
2.63427338730498e-05
3.4931378173129e-05
6.95678631481689e-05
2.27180474321358e-05
4.45480753323681e-05
-2.00976629052807e-05
-4.50775743656995e-06
1.36477465517899e-05
5.125943214053e-05
5.74289150906138e-05
1.95740031922078e-05
4.0027792311055e-05
-2.15469556751946e-06
-1.447517550651e-05
5.26950309281541e-05
2.05046174559394e-05
7.75839921115178e-05
1.91677094445524e-05
5.64822413232221e-05
5.60584652437104e-05
-1.66564473661962e-05
4.44991850401359e-05
4.13788447311654e-05
4.36157422517015e-05
7.1147439019429e-05
1.15085313827702e-06
3.76558944433218e-05
3.44662413705535e-05
6.01519655005839e-05
5.81583328530019e-05
7.2585736538808e-05
3.52035460816264e-05
3.72095209152332e-05
5.16647776987233e-05
4.32133008716375e-05
7.26903077734047e-05
6.15385872376402e-05
7.4080683129943e-05
5.31857744010192e-05
3.16531648916565e-05
4.69761702727433e-05
7.386501511387e-05
4.7549784132589e-05
1.02447151560183e-05
1.04272440067828e-05
2.41533398407872e-05
-3.31431940337575e-06
3.33224836436953e-05
4.51906144409183e-05
4.8621590472463e-05
5.81650808187405e-06
3.95841267610246e-05
1.95616948053178e-05
7.97315636285923e-05
5.25863104824984e-05
4.02900710945104e-05
1.68512750065323e-05
2.4961313808233e-05
5.29972970596396e-05
3.61343434196418e-05
6.82240097008255e-05
1.39239711520989e-05
4.35175958267781e-06
5.62745661886025e-05
5.63751797507866e-05
5.88760638939914e-05
7.34601192299875e-05
2.19747924406148e-05
5.04507347487858e-05
0.000108019555935314
5.08648255331737e-05
5.203052960292e-05
3.69273336333261e-05
5.44138210791128e-05
6.57099326073726e-05
-2.92130174587768e-06
2.25561482058554e-05
4.17072791390964e-05
4.7160196710507e-05
4.22312393641315e-05
2.10547032475872e-05
4.61298142344086e-05
3.5101028798072e-05
3.04073919005462e-05
-3.3637812804152e-05
2.03408356167366e-05
5.97141091894359e-05
1.15373022495799e-05
3.55625439395896e-05
1.88051133788011e-05
3.00339471372674e-05
5.29053920265301e-05
6.32116253285193e-05
3.79912098016745e-05
2.25703055718297e-05
2.23339075624875e-05
3.5998506128558e-05
6.39880656715034e-05
5.15421139926124e-05
3.17069842239299e-05
2.29703785265998e-05
8.59603799922469e-05
7.58237880217749e-05
4.43048652490209e-05
8.16034567096936e-05
6.31043803362886e-05
7.3445964089582e-05
4.51163917906847e-05
7.36786855812676e-05
4.61830778311351e-05
4.37829478598384e-05
3.56034789109711e-07
6.60893409279889e-05
2.98746684575673e-06
5.6637561933115e-06
8.56962058386458e-05
1.74548212500283e-05
3.42610237089073e-05
1.79070989169901e-05
-2.58918586422304e-05
1.65350110274557e-06
1.94578379910474e-05
3.13814467926586e-05
-3.79373203354917e-05
4.38381299407004e-05
-1.28865810029581e-05
1.04428598121901e-05
3.84028739764532e-05
1.48730449385215e-05
3.83987027644611e-05
7.65340468337862e-05
3.86579962928945e-05
7.3438327764981e-05
3.70600433313838e-05
3.99457079605995e-05
2.82199660355781e-05
2.65607878829257e-05
4.91894239687267e-05
5.73321876098686e-05
5.94889544896695e-05
6.26132656800069e-05
7.44748881079675e-05
6.56461794889451e-05
8.30118202458461e-05
4.96400107584336e-05
4.69001267410725e-05
7.117672061521e-05
5.95836825034414e-05
2.02693897593758e-05
4.22017550038116e-05
4.06015483892368e-05
7.00195767447594e-05
2.91988637178455e-05
3.88884750563238e-05
4.38472874487782e-05
5.94152678593686e-05
5.22279586577325e-05
5.49890899371441e-05
1.30226017184141e-05
9.78676020179674e-06
2.05422661628127e-05
2.43064462183506e-05
-2.02951430514949e-06
2.75446762332427e-05
1.90940544470455e-05
2.44201568630455e-05
7.73947304969167e-05
3.39653654312566e-05
-2.74499177364088e-05
7.4309236231819e-05
3.19808448288118e-05
-1.4490919276007e-05
5.90545696336881e-05
3.66303430503269e-05
6.35522677120762e-05
1.11494587016314e-05
9.20831616260924e-05
5.46146382788236e-05
4.90516687926034e-05
4.53682490807057e-05
1.71595590612128e-05
6.481661621263e-05
1.02306147798009e-05
3.60633506214201e-05
2.95926262317121e-05
5.21686695702973e-05
6.42865643571079e-05
8.47326093005456e-05
5.76589878047092e-05
2.67916174858758e-05
6.74247275283794e-05
7.16316105916985e-05
3.64517675969676e-05
2.05689183894729e-05
7.01116785868892e-05
6.0264916106854e-05
-2.01815456315185e-05
4.37055015406561e-05
4.49105487252048e-05
7.18597666457734e-05
2.05796924799603e-06
4.51769769718091e-05
5.98055908378357e-05
3.43000991649236e-05
4.07032518351589e-05
3.44391426838217e-05
2.88739892618381e-05
2.33602005280449e-05
1.57444716190445e-05
3.77550956710189e-05
6.03600501361761e-05
2.94281051182481e-05
4.06149572843622e-05
3.8474739157839e-05
4.36283514516508e-05
4.06320127795421e-05
4.19702448797428e-05
4.24080199681558e-05
2.10929323267984e-05
3.14580137282454e-05
3.1245204728718e-05
-3.15713478622707e-06
1.40695956450904e-05
2.04116441697638e-05
2.41101978980401e-05
7.82282385722173e-05
8.29964533638346e-05
1.55685696068039e-05
8.86330327135997e-08
4.98316480311221e-05
6.4529316432383e-06
3.29940399744397e-05
4.97895331699077e-05
3.26666842889738e-05
1.76923462141047e-05
3.47218106682805e-05
1.44459971022071e-05
3.33798699741238e-05
9.57052200178276e-05
6.30270941795841e-05
1.41582373912641e-05
3.45506324707075e-05
7.56714835940148e-06
2.18457687048903e-05
3.9459709452524e-06
4.68568158087705e-05
4.27253419986457e-05
1.89418622664192e-05
4.30666539163037e-05
5.30286316116135e-05
1.02354247837514e-05
2.79731459542347e-05
8.84698160573304e-05
4.45352920009565e-05
8.78313195014294e-05
4.34959070020298e-05
8.0922961374389e-05
1.24644083421552e-05
1.86134394539024e-05
8.33429948661541e-05
4.67908794163375e-05
2.22166622711798e-05
9.65989026058016e-06
4.65726491613669e-05
5.33926639340832e-05
7.8698404092905e-05
2.64808347690787e-05
7.10823367403165e-05
4.54267366438741e-05
6.68220642063737e-05
5.95137904682406e-05
1.25788065412067e-05
5.15924534704744e-05
4.45421088830981e-05
6.75693234212296e-05
-3.11021898977948e-06
4.18571918856472e-05
5.89806027203569e-05
4.65126950562008e-05
6.22559829544062e-05
3.62643341326463e-05
7.58166556205726e-06
5.65970704492496e-05
4.86050524800685e-05
4.39293787318664e-05
3.01644430055979e-05
2.52737149360819e-05
1.80965427457291e-06
-3.12571389404132e-06
1.84830215929863e-05
3.91549209094975e-05
4.62398074737078e-05
1.53418009252868e-05
2.34555457346565e-05
0.000106245101332115
6.03926292289318e-05
0.000126525883855147
5.26491072682371e-05
5.60533134970404e-05
4.33999253385087e-05
5.52561902187834e-05
2.63464295017506e-05
5.48941571287188e-05
5.31455464652654e-05
6.33117806444152e-05
1.02507515297474e-06
2.01122912767079e-05
8.0826757389654e-05
3.70108354738379e-05
5.63297049553636e-05
5.97308686967301e-05
4.51783362270302e-05
3.22401118675786e-05
2.71842301015758e-05
6.97937286258082e-05
6.22487398814479e-05
3.28665928882631e-05
5.65062791591229e-05
7.92698330267242e-05
1.31175670191506e-05
5.82159730130453e-05
1.67391026578436e-05
2.71122937983833e-05
5.18064562655283e-05
4.61691523545193e-05
6.3206626150201e-05
4.30164187998065e-06
5.69792431105523e-05
4.51584510956059e-05
-2.87911600396142e-05
7.39857234112611e-05
7.42297757726025e-05
2.67749721764229e-05
1.10984399469401e-05
8.15950517727234e-05
9.73093472585923e-05
4.78308457583099e-05
7.51728172701506e-05
6.52098009584423e-05
6.95513548297015e-05
5.78806394320854e-05
7.38187136218893e-05
7.65016112855035e-05
5.42149763111732e-05
6.89540986697351e-05
3.37607604018115e-05
3.26397257931674e-05
2.58618328242729e-05
3.37504935384178e-05
8.35121464893659e-06
4.64826440206402e-05
2.89589642941149e-05
3.28022385163712e-05
3.89013443220329e-05
2.09774786141741e-05
7.11313832246877e-05
1.28721655612732e-05
4.09562544973795e-05
3.00015717396066e-05
1.46786472471751e-05
2.01491538139692e-06
1.81606618154862e-05
3.62570698598091e-06
3.63108293134769e-05
6.06070225441913e-05
6.02622961975043e-06
5.48458236987539e-05
8.12890550567504e-05
9.23433272383127e-05
3.57547815767396e-05
5.10126719827385e-05
4.67470371295507e-05
8.46507416614402e-05
4.07156073406748e-05
3.24422187105036e-05
2.93693855611154e-05
3.92820818313325e-05
4.89104782224757e-05
8.33745957384478e-05
7.42003541254324e-05
9.67128982832812e-06
0.00010115192186078
4.13770997796805e-05
3.33788747783122e-05
7.31453991346878e-05
4.07738140146273e-05
3.86860591111763e-05
7.48088300921227e-05
2.90422555453642e-05
3.14425139011784e-05
6.17455047321472e-05
4.11678303654434e-05
7.45487649654528e-05
6.53994714499462e-06
5.42257817641311e-05
2.36838169418833e-05
6.23698585330437e-05
1.39638993884601e-05
4.1440723056633e-05
6.87795630306647e-05
5.10316814336685e-05
2.56767191741937e-05
4.55131406017616e-05
1.2049298558588e-05
3.34597516235159e-05
4.51552534692163e-06
5.15119458092473e-05
3.18262035124339e-06
2.67640907171809e-05
6.35346155920666e-05
3.44135293840462e-05
3.12299060782572e-05
4.86728693594969e-05
5.74001735252174e-05
3.25350941794486e-05
4.87990464804537e-05
2.47338385579051e-05
7.77738917585039e-05
3.95633534769833e-05
4.52237903991434e-05
3.65322915003021e-05
6.3466096742905e-05
8.25892812614223e-05
3.82821962949614e-05
3.6203179161859e-05
4.51440121026435e-05
3.48045966950521e-05
3.9219945020804e-05
1.57532054880278e-05
4.90092350697555e-05
4.94224493393315e-05
5.03484430668109e-05
9.6282725602791e-07
4.59411301507796e-05
1.88458559475747e-05
7.58437077440633e-05
4.39939918223479e-05
4.56526446979479e-05
4.31610300926498e-05
5.61737060199019e-05
1.06597797309892e-05
7.56670111032266e-05
2.49040415822784e-05
3.9094375479525e-05
-6.74524327886822e-06
0.000100493615366889
7.47777834196859e-05
5.60762767884821e-05
2.99553597928953e-05
5.05218865071042e-05
2.59096841026316e-05
6.94762650795423e-05
9.28316912941649e-05
4.17399532660487e-05
4.54145342385211e-05
5.57237501651634e-05
3.56356073047094e-05
3.28251498954402e-05
7.24321464167241e-05
8.47349957789207e-05
6.33738908750746e-05
3.60665861037188e-05
7.40025417881814e-05
8.37966640944555e-05
2.34811655657953e-05
-1.07699142146e-05
3.60920543440185e-05
5.44042973855348e-05
8.67656550733712e-05
2.36596758764533e-06
3.89871050178803e-05
2.05307257991391e-05
4.88043361016889e-05
4.06024755933653e-05
3.85963542832095e-05
4.39174342600481e-05
3.3333956958604e-05
3.33035391081426e-05
3.07187602069351e-05
4.54407644629954e-05
5.20889320385379e-05
2.52700426828301e-05
9.17949948653008e-06
5.40972176891005e-05
2.23705930078947e-05
1.70721088990339e-05
1.43603651226451e-05
5.87844391776376e-05
4.38114896959264e-05
1.86824141920578e-05
5.02188356501485e-05
3.57072141740888e-05
4.00432935874743e-05
8.83520438467437e-06
5.18054743269812e-05
8.00570103527678e-06
4.94601162746635e-05
1.71152471286564e-05
5.99419364811513e-05
2.66961721492281e-05
4.36126789171022e-05
5.75297293797498e-05
4.96321726422438e-05
4.27195225857939e-05
6.58520151064436e-05
3.4655192445327e-05
3.64712524892818e-05
7.68477874393728e-05
-2.50546898582008e-05
2.05619024913054e-05
8.8491153025311e-05
1.11337640147084e-05
5.4843010661292e-05
3.14173063035596e-05
1.53192094540073e-05
3.7520040289096e-05
-8.44894663610194e-06
1.03478465867151e-05
5.31811745685352e-05
7.28306386027438e-05
7.32782844272679e-06
1.22881922223211e-05
3.89408872902474e-05
1.68220273390665e-05
8.03897111851484e-05
8.09980140338738e-05
1.08854470136138e-05
2.88701258314775e-05
-3.24112506345532e-05
4.55415671033741e-05
5.16184832228385e-05
-6.80565953716434e-07
8.87290438092705e-06
4.71933412370433e-05
1.38615036555288e-05
4.34280168432798e-05
9.45512965253947e-06
2.12479968666832e-05
0.000108153492990855
4.51910502978132e-05
6.4144581097438e-05
2.83412327614878e-05
4.27152762292206e-05
8.39980552390898e-05
7.9653538594632e-05
4.62361666401969e-05
7.38868971363254e-05
4.0684215143158e-05
6.24738814543569e-05
3.89963387314967e-05
5.76037965140842e-05
7.66290589844192e-05
3.15299433151492e-05
5.61153537152879e-05
6.52181630770258e-05
3.13814859911222e-05
-4.19495500733858e-06
3.23736613828281e-05
2.87905881596508e-05
3.97435939067382e-05
1.70599816843815e-05
3.33233278738357e-05
5.60146468135498e-05
1.88967900940586e-06
8.4617028645802e-05
2.95950483470614e-05
2.16128784341205e-05
6.20950587378583e-05
5.12548870908961e-05
2.81810256942402e-05
2.65529905530087e-05
1.33656910849573e-05
3.74588168275997e-05
6.29464440138656e-05
7.48854859461377e-05
6.31385219120537e-06
4.39749262638731e-05
1.37176644601919e-05
-1.64339645981648e-09
6.28894699006767e-05
-1.10783478154612e-05
6.33086723047211e-05
3.65807928143806e-05
1.22960879429962e-05
3.72134930721409e-05
3.67297369706495e-05
2.65323819052053e-05
5.10102551148124e-05
2.59375065685289e-05
0.0001332449096052
3.77017641987616e-05
5.4234296848592e-05
1.25455583807825e-05
3.90015662446462e-05
5.82890780852499e-05
3.03020760705534e-05
4.43760126958206e-05
3.05239157803e-05
2.28626571512023e-05
7.11089793309329e-05
6.82551406130426e-05
4.21886143493726e-05
2.43349419812735e-05
6.23545948708688e-05
8.42129245812176e-06
4.0113628906484e-05
3.05807726181286e-05
-1.19278567738208e-05
8.43610571794362e-05
2.27265978709777e-05
5.82095403748615e-05
4.21000535058015e-05
-9.77099333475684e-07
4.37996781991648e-05
1.20492525253226e-05
5.32144263440543e-05
4.21838442238933e-05
7.15117118061394e-05
-1.31829800128729e-05
8.23899806036965e-05
5.2089252724713e-05
5.11654765170609e-05
6.3347609316047e-05
1.68599319989737e-05
6.68670387510473e-05
5.7797091252681e-05
2.84603635285281e-05
3.15502296587112e-05
1.99370023719087e-05
1.80196177794828e-05
1.56404542346296e-05
5.70436090548747e-05
3.45984722416264e-05
3.56726843512925e-05
5.23862298241706e-05
6.55853936864249e-05
2.96125501701739e-06
5.84495366975492e-05
5.49054406394093e-05
6.61209514158544e-05
1.24359881609049e-05
7.84396456090439e-05
2.18548295857931e-05
6.29504834766867e-05
-1.32101949095044e-05
5.34743740168884e-05
3.99965782468825e-05
5.35309271822004e-05
5.32851905873715e-05
3.45618931469338e-05
2.50295891474269e-05
4.77390713725849e-05
9.53147277385901e-05
6.46662316952543e-05
-1.59737625435128e-05
4.71305275126076e-05
6.25324571052944e-05
7.30225043459592e-05
4.53016682919798e-06
9.21734067081436e-05
3.65289682115675e-05
-7.49015880609226e-06
7.20356778310297e-05
2.11314564682409e-08
2.8126844329851e-05
6.34357102233899e-05
6.49325165704597e-05
2.90456221101363e-05
4.90441195877277e-06
3.34415193401091e-05
4.9009208714092e-05
4.03353936084044e-05
8.22197150729526e-05
2.71904316557296e-05
5.82373646714551e-05
5.74566243170865e-06
2.67609957125298e-05
3.42895237533163e-05
2.24240716444109e-05
3.99110723900957e-05
2.33458526395547e-05
4.74966977429292e-05
5.93008768629485e-07
3.53916086624445e-05
5.5325510075463e-05
2.03940926905299e-05
4.83096039064249e-05
8.54433972290615e-05
8.47335604029005e-05
2.37337773278221e-05
7.39544832059131e-05
8.07777677472605e-05
7.00591269158192e-05
3.63032230064635e-05
8.97898235140734e-05
7.36140021232881e-05
0.000101688153334417
7.56492611304696e-05
4.04054527383996e-05
7.971892813464e-05
5.45458631115866e-05
6.5023703841939e-05
1.6384641147273e-05
8.88834847954056e-05
3.49689345392357e-05
6.36772192849831e-05
4.52958787151017e-05
4.08411666325669e-05
-5.21225005472929e-06
7.07858303211078e-05
6.62147889837795e-05
3.81087998605527e-05
2.8434397480928e-05
3.7954495645609e-05
-1.19018885139134e-05
-1.08298637966322e-05
9.86357073784366e-06
4.94802763793572e-05
1.49814686640194e-05
6.69511897921244e-06
-1.25925836142558e-05
3.37614033266617e-05
4.305599064475e-05
8.84117344331129e-06
2.40095322180001e-05
3.512999921682e-05
8.82195482703982e-05
2.67793938631717e-05
6.85036129683756e-05
2.47032364147058e-05
5.12427851767205e-05
1.97127058802912e-05
4.85894087460442e-05
7.13820986013187e-05
3.34213679172876e-05
8.59114467614292e-05
2.70045469576765e-05
4.29405070999443e-05
3.56244946249334e-05
7.72135911670236e-05
5.65059945250572e-05
5.5292055220955e-05
4.1665847123177e-05
1.95764583341891e-05
5.03973569850369e-05
5.29716104414999e-05
4.56535528208158e-05
2.83349597591789e-05
2.93345710251824e-05
1.7756164120498e-05
3.22262080248916e-05
-5.02886405070881e-07
6.0696694072073e-05
-9.00511821475985e-06
-1.92054744841415e-05
4.54693019801964e-05
3.79493844590925e-06
7.57174115619115e-05
3.12085779768911e-05
4.59763417366337e-05
3.74815284045204e-05
1.31990028697453e-05
8.52346721983006e-05
6.49581761409904e-05
3.55320239713996e-05
6.67908754937339e-05
4.13376844888133e-05
1.42469559524745e-05
6.31139014856409e-05
7.9136482382117e-05
7.78508614336746e-05
4.92143328160778e-05
2.23066725723274e-05
4.39185059234918e-05
5.04579606133583e-05
8.42724954369107e-05
3.75882544290706e-05
5.82180344099132e-05
2.18800697338626e-05
3.90829774200045e-05
-1.09756082109289e-05
5.45847044125824e-05
4.40597045379749e-05
8.77007127561511e-05
2.8722991331095e-05
2.9615510189918e-05
1.91730458714591e-05
4.61193683454838e-05
8.19333517857365e-05
2.40801435034371e-05
1.80543897229838e-05
-4.52310855185209e-06
2.66504240650402e-05
6.22643598153483e-05
2.78140091674369e-05
7.21326079908066e-05
5.3388148864666e-05
2.70192893740647e-05
3.39392030740339e-05
5.58142523406598e-05
3.73506457905287e-05
0.000108765764375352
6.71820281091043e-05
-3.29504860490182e-07
5.24324025782236e-05
2.6865832867747e-05
3.3241372221152e-05
5.42834304698513e-05
5.31456773582215e-05
3.45289458237569e-05
3.67626560651437e-07
6.16919883404804e-05
2.40330621588359e-05
1.39102993674545e-05
1.83072698037607e-05
5.09287612519974e-05
9.55583939408407e-05
4.45307467868853e-07
6.56881752592227e-05
4.17436480992956e-05
3.64202240879786e-05
5.91814390779665e-05
6.94736481834119e-05
2.99457022323878e-05
1.96350671887975e-05
4.01513911326216e-05
4.00423383673978e-05
3.94614591159939e-05
8.96141710882863e-05
-3.59112807944538e-06
8.98184950156461e-05
1.92004254292347e-05
3.6132870106841e-05
2.83431723672516e-05
2.15339045065623e-05
7.30748732770203e-05
6.55277978226132e-05
6.77356480569518e-05
5.72464092370574e-05
8.05483868122749e-05
2.66461378528745e-05
1.50118995137056e-05
7.56382128342032e-05
7.64575330604142e-05
7.56762582503087e-05
5.2438710097765e-05
5.23201660830721e-05
3.84121866816985e-05
5.24914595502613e-05
4.64933655782465e-05
5.840454177608e-05
3.24812248462812e-05
-8.34054043575834e-06
-5.34505252652855e-06
4.17893449429287e-05
2.88173975624616e-05
2.79651309697593e-05
1.22794852995517e-05
-8.79857017056847e-06
6.59031077692348e-05
5.53634203351372e-06
4.72177178594862e-05
1.99883939742086e-05
4.98866213959731e-05
1.56369596543241e-05
1.35332084162707e-05
2.16769802675083e-05
3.00148023297386e-05
4.92698248124665e-05
0.000113877356766241
5.85634219564595e-05
8.11664866518853e-05
8.34536496369239e-06
2.54089415840556e-05
2.45457901189703e-05
3.23709171298697e-05
4.31427466278101e-05
5.92464421270281e-05
4.83744661696307e-05
4.42935620880344e-05
4.9635633626348e-05
2.01643581793398e-05
-2.54329686068528e-06
5.30595753856352e-05
6.71909504071827e-05
6.12378009819883e-05
4.73112696677657e-05
1.74589056654667e-05
1.31809132328056e-05
2.4091644403241e-05
3.86453372987482e-05
6.8504662609211e-05
2.64557636219442e-05
2.85643298665545e-05
-2.2428158165422e-06
3.30876633739264e-05
3.96126047965388e-05
4.52898569739277e-05
8.01898660903458e-05
3.67511080574045e-05
4.35313387950233e-05
-9.82739786986565e-06
4.4201344197465e-05
3.42492566425974e-05
9.5536584935603e-06
3.558687141133e-05
4.97646824756324e-05
4.70507488091846e-05
4.24070663513244e-05
1.3879239229546e-05
6.40796427720717e-05
1.78847383434294e-05
3.53248301906983e-05
2.38495147304312e-05
1.35674624889624e-05
1.64040496370205e-05
3.86707023742046e-05
-8.72552756240224e-06
1.74204320900689e-05
5.69651657342943e-06
7.5889556996026e-06
6.79258838624936e-07
4.0396946695591e-05
5.45646323893215e-05
9.5226656893974e-05
3.1750640275127e-05
0.000111327264900614
6.41904344675316e-05
3.48740337634171e-05
7.70087227615108e-05
6.88293057921402e-05
6.42503149956733e-05
5.04312060597885e-05
2.61286132612342e-05
8.94088285553477e-05
4.20874473043892e-05
4.6816270298107e-05
9.44397479855697e-05
7.14924050431544e-05
2.60876807618025e-05
4.15505838520782e-05
4.89779160365479e-05
3.83112796934689e-05
4.65884094010777e-05
6.22897211536104e-05
7.74722475787003e-05
2.54253722625062e-05
4.42200650868555e-05
7.25409521220121e-05
2.72389501552809e-05
4.09370647430222e-05
4.69472818476239e-05
4.27788238083389e-05
5.67379145189032e-05
1.9183291590596e-05
2.64346183742797e-05
3.12711080574239e-05
5.51203779262998e-05
3.41785402628818e-05
1.8180239303695e-05
-7.60892804075877e-06
4.54368252551406e-05
3.90240279810384e-05
-2.31125283217326e-05
-1.41576272141745e-05
1.83763122341677e-05
5.54644692629044e-05
2.23274173653818e-05
2.13651718325011e-05
3.19524807666482e-05
7.18501996920097e-05
0.000101034047823078
5.81406376952322e-05
7.02233381828335e-05
3.37249695083759e-05
6.04886865666166e-05
3.9513056943311e-05
0.000109008278559772
1.9503712341285e-05
8.86716038678779e-05
6.6143546518017e-07
3.58617170634159e-05
4.17024600652226e-05
2.84624446461626e-05
8.51710695433171e-05
5.64154751647125e-05
8.53214118441301e-05
7.32220821789099e-05
4.49903059358964e-05
7.29199651650277e-05
5.81789966712831e-05
3.80180060908158e-05
3.66436930452725e-05
6.1767815726522e-05
4.37900718777342e-05
1.58557126364406e-05
5.20673032249812e-05
-1.28943192347688e-05
8.0769192345118e-05
3.90847179554121e-05
4.53386447737679e-05
-9.70653147746821e-06
6.09118325432222e-05
5.41221456125626e-05
4.75007159863405e-05
3.37868611830724e-05
1.98216130746157e-05
4.1876778304151e-05
3.20907838778527e-05
2.21052178642442e-05
2.70545870295382e-05
5.20870040380942e-05
4.09005315169731e-05
0.000102912216622335
4.98110538887072e-05
0.000109412565608127
9.64416174880492e-05
5.35590036024664e-05
6.57329152549291e-05
3.60158677989505e-05
4.98920513648851e-05
8.55581635210786e-05
4.3195180038795e-05
3.86232603803308e-05
4.1627050794413e-05
3.35883099867808e-05
7.15413862711571e-05
2.12946214302364e-05
4.06102218560092e-05
5.12741807745198e-05
2.229126632923e-05
1.5405085255233e-05
2.91282087143273e-05
1.09640539652652e-05
1.01797127232107e-05
5.72904864035022e-05
5.67483033882848e-05
2.62068036413644e-05
5.96712949315365e-05
3.23869648855938e-05
6.24765935869422e-05
6.0299580506521e-05
5.34265186551836e-06
4.53848851333692e-05
9.47344171959412e-05
4.50547268187953e-05
4.53475047882884e-05
3.01774336400518e-05
1.50451172450668e-05
3.23870203268268e-05
3.26916507565682e-05
4.89950433394601e-05
3.58418740439043e-05
5.98340190931177e-05
5.00636258609567e-05
-2.07935590954781e-06
7.29768699584046e-05
8.23525786460853e-05
2.42599451786784e-05
7.38346854497142e-05
7.37443428393324e-05
5.42013372368646e-05
4.6513342348281e-05
7.59880408564802e-05
5.61012242485032e-05
5.1538395713314e-05
7.30944410678127e-05
4.56140593003511e-05
6.19111651693066e-05
4.24250638081267e-05
2.98917165231198e-06
7.36363107930998e-05
4.93306953299061e-05
7.35479916559886e-05
5.09455739271612e-05
3.39200225082741e-05
3.50071261511748e-05
3.63179796403239e-05
5.28514762694106e-05
1.44755112147491e-05
3.91365384837266e-05
7.08288754192437e-06
3.88198377686996e-05
4.15246570332579e-05
3.37508010438555e-05
4.48420506883771e-05
3.39097697675388e-05
4.14969290693265e-06
3.59704088893017e-05
2.23934621465897e-05
9.18535044421211e-05
9.48457156047193e-06
2.67523397231263e-05
6.52340256010924e-05
6.57127873304071e-05
3.22423896005043e-05
1.31594881279572e-05
6.48188979838473e-05
6.8855044111271e-05
2.15023342854303e-05
1.81000619940133e-05
5.60040746076053e-05
3.81554224173287e-05
4.62443521408955e-05
6.3644707859842e-05
4.88606257202391e-05
8.53846118863331e-05
6.91085414304931e-05
6.10863669518338e-05
5.51903199417139e-05
6.38289926022606e-05
7.32042345399105e-05
5.47160188043719e-05
8.54314680322165e-05
6.59863517563137e-05
0.000107873143833696
6.87419606182514e-05
7.45400471477455e-05
3.19960814283359e-05
1.24211543068171e-05
6.97369658857142e-05
3.77083241473753e-05
6.80135904817316e-05
1.57912471207184e-05
4.16560497493044e-05
6.24928088910992e-05
3.68970860524819e-05
0.000121342136963551
2.29659950275128e-05
7.41817119112859e-05
3.1878853381784e-05
3.63877145099843e-05
1.76822722751893e-05
4.2642417040365e-05
6.55987223346475e-05
2.64579381575949e-05
1.40720861406984e-05
3.8147772797021e-05
-9.82051429205635e-06
2.8359124708883e-05
1.4401258261498e-05
5.39307326300913e-05
5.70902471264768e-05
3.46182844780289e-05
9.44175872820968e-06
6.88424265372498e-05
4.20109957349463e-05
7.48567162948454e-05
2.13982913938421e-05
9.64651040052318e-05
6.21739588594071e-05
1.61901703194603e-05
3.35197143877546e-05
2.86213040655333e-06
6.47375639699451e-05
4.51976618424373e-05
5.61351729742787e-05
3.33913308772575e-05
4.74710335806116e-05
6.66499507559094e-05
6.55982011346555e-05
4.72478251248647e-05
3.25490461549185e-05
7.23932041368658e-05
3.52256826020667e-05
2.18090491216187e-05
-3.01566824444623e-08
3.26718544923653e-06
2.8127302388096e-05
4.53686428757628e-05
3.71552790347168e-05
-1.30386272071883e-05
3.70638321587034e-05
1.12127316658717e-05
1.06043842587158e-05
4.87849841658594e-05
4.78813319268959e-05
1.47226689830638e-05
6.20706017572487e-05
4.45889977794228e-05
6.14780470132907e-05
6.78035257938099e-05
2.19236667840148e-05
6.14723330437726e-05
4.00628267014902e-05
4.07252387619175e-05
8.69188400563466e-05
7.00243369420226e-05
5.84226155154871e-05
8.6385892672366e-05
3.48500073170182e-05
3.4669664536682e-05
4.65230712957646e-05
2.26113116995583e-05
1.33723416708483e-05
1.08623136021416e-05
1.53869789523017e-05
5.64148017485883e-05
2.64271882019436e-05
5.50279750517468e-05
9.19291309057005e-08
8.51751675149784e-05
6.76493919722105e-05
4.2865409883162e-05
-3.46398372990777e-06
4.17887542596107e-05
4.6658588517056e-05
2.62861732064807e-07
4.63792309732052e-05
4.22267292023114e-05
2.94522627767286e-05
5.16178612605695e-05
6.28068667889823e-05
3.44291036553098e-05
4.68469267026515e-05
3.66912382427509e-05
6.75449525185698e-05
5.74815268267017e-05
6.42882594611814e-07
5.73298769027285e-05
1.43417518036872e-05
2.36177022936328e-05
1.9109729796613e-05
2.70639177215225e-05
3.82370361384661e-05
3.67839836172921e-05
1.90853868975418e-05
4.74631367644677e-05
5.86588488699251e-05
4.25614089248855e-05
6.18313466827372e-05
-9.94261524370069e-06
6.86580934814339e-05
5.75350130232206e-05
-8.3406587690731e-06
2.14893217944382e-05
6.8459493489625e-05
6.79538520691054e-05
2.68820028519509e-05
-4.66000293182612e-06
8.55506978584197e-05
4.39423609939722e-05
6.57534302172137e-05
3.91759094088804e-05
-1.63011166686844e-05
3.52660285296716e-05
7.28026141716483e-05
4.69863276687706e-05
1.10347287481408e-05
-6.08017135689683e-06
5.11142570963062e-05
5.61782648045277e-05
3.59615783631252e-05
3.29445854305295e-05
4.6786525760621e-05
-3.68148372771147e-06
2.64673371329827e-05
7.18111596221299e-05
8.62333026903614e-05
3.47026102350906e-05
5.81231918181646e-05
4.69096254035023e-05
7.7495411119678e-05
5.45427081725676e-05
0.000102270608742937
5.90900752335116e-05
9.18633453205111e-06
5.03489136657039e-05
2.38947185942366e-05
6.25603550214992e-05
5.67052276941738e-05
6.60911470793672e-05
5.50720762897931e-05
6.3198408366344e-05
5.76206658622298e-05
8.59935599513969e-05
6.25290558073819e-05
2.65109873921449e-05
2.41865371588775e-05
6.61916900897846e-05
7.25340975935803e-05
5.80986951464128e-05
1.15583498333013e-05
2.85728280272852e-05
2.38337187559259e-05
6.45171550145822e-06
3.6875784302899e-05
5.21615220881972e-05
9.16157318088926e-05
4.49730024919337e-05
2.4211471942327e-05
4.85601167018558e-05
-1.91168444814238e-06
4.35752005558163e-05
7.51649430679652e-06
2.46770801416949e-05
3.8141459579264e-05
4.6945011428939e-05
4.27097303704878e-05
5.79379986843488e-05
3.28839665616359e-05
1.60489571463091e-06
3.8102143849593e-05
1.53101205666946e-05
8.38794213757356e-05
6.8242738920753e-05
6.77850184417898e-05
4.56194939955547e-05
3.46432522246476e-05
3.39089539911036e-05
7.47591159652975e-05
4.40049528030581e-05
7.21835159920686e-05
6.32296358588386e-05
5.84511889100551e-05
4.34962541264048e-05
4.01403046374371e-05
6.67352721852899e-05
3.86961410209398e-05
7.64342010728005e-05
3.30470535440848e-05
6.44364607981367e-05
4.90840991174076e-05
8.08485009117764e-05
1.09393334890271e-06
-6.33621222025329e-06
6.00603565750169e-05
2.72891379585674e-05
6.40358705215214e-05
2.33202440866337e-05
2.06045169268543e-05
6.08388023714857e-05
6.41757755614761e-06
4.86487012482399e-05
1.17697699644924e-05
3.27586687281777e-05
2.22258603584764e-05
2.62059320917253e-05
5.007753839929e-05
4.61057734342515e-05
2.4501754712323e-05
2.26103872651261e-05
1.39817544683583e-05
1.49568174657947e-05
4.55879428652775e-05
1.66199350908707e-05
5.20390142857497e-05
3.50766723551474e-05
4.10751346358415e-05
5.21426451723304e-05
7.07523495069752e-05
3.24533509493828e-05
2.38934758908032e-05
7.59539323398221e-05
3.29268088827848e-05
1.10172933130328e-05
6.77687321397301e-05
3.56848722790682e-05
9.27741612294068e-05
4.35555703393661e-05
4.73256843387356e-05
7.14426164908252e-05
1.54663594005438e-05
6.33740595973478e-05
6.54402260149612e-05
3.08496112986467e-06
4.71828319969805e-05
-2.05438010103048e-06
3.97500792122128e-05
4.14103667827501e-05
-9.31434543319709e-06
5.11758146264845e-05
2.73242985679569e-05
2.8171190951632e-05
4.64446477660169e-05
4.11175168960038e-05
4.75634269488131e-05
7.64892430901295e-05
3.65090831744097e-05
8.01360530897107e-05
5.50948569758441e-05
7.86934638944954e-05
-1.80877934749698e-05
1.59156078046694e-05
4.03799604100374e-05
2.19810467199412e-05
4.48805734863817e-05
3.71241575455399e-05
4.44489031413688e-05
2.35179194728638e-05
3.61348178250181e-05
3.14143409573235e-05
5.9964815165496e-05
5.64984633564564e-05
2.02054392311e-05
4.95544501200562e-05
4.3418101168247e-05
-2.38512522952086e-05
4.89528737651858e-05
2.80604040704061e-05
3.2587363560603e-05
2.54286785737662e-06
1.18795446727767e-05
5.62616427235115e-05
5.55065797104796e-05
2.19190655770176e-05
5.65477349944348e-05
6.3288264180109e-05
5.61143348518767e-05
7.05862224211871e-05
6.10233520803772e-05
7.91790224405691e-05
2.04816901711942e-05
2.29850568071439e-05
9.15622651024637e-05
9.47152862434941e-05
5.61936448826564e-05
7.28554707174285e-05
6.41230343620547e-05
2.54959463723215e-05
5.06464280256173e-05
7.85582237673082e-05
9.47255923553366e-05
6.23576094875465e-05
5.69885610556613e-05
5.99471377813772e-05
1.59950114758179e-05
5.55723486770925e-05
1.09464436083483e-05
4.56764527548523e-05
1.32663457611967e-06
5.33202057090306e-05
5.79674097456416e-05
2.3925545396372e-05
2.34519833513702e-05
4.08229368949149e-05
5.21013112083412e-05
-2.97298998927538e-05
-6.47316017677293e-06
1.89020829434838e-06
3.4358580665066e-05
4.43106364632343e-05
-2.19804742858167e-05
2.56894903003156e-05
4.72359251083443e-05
1.3019426972721e-05
7.09250916738502e-05
3.32547996194486e-05
2.09337517958761e-05
2.55361957595609e-06
4.01255207761719e-05
4.38072539004037e-05
-3.51971754563063e-06
8.58382165617139e-05
4.69235659066013e-05
3.63684498440616e-05
2.90957458114621e-05
1.95599684035054e-05
8.53544031513631e-05
5.78937490396822e-05
2.09376094403513e-05
4.89788374909253e-05
6.01865330704833e-05
7.69794746513046e-05
8.16838608828064e-05
4.19534975545527e-05
4.45480038748771e-05
8.10731231910203e-05
5.65667971782293e-05
6.48988924328685e-05
5.66803290110288e-05
1.55095267326229e-05
1.87775366812051e-05
1.86634321563019e-05
-2.03959906570842e-05
1.20595658107887e-05
-3.67705518266019e-05
3.23658434793586e-05
3.58873530651937e-06
3.23313842839921e-05
5.09069729132707e-07
1.29813646008916e-05
1.57425461187601e-05
4.251881825623e-05
9.63192493640993e-06
-1.01721737393748e-05
2.41796876261572e-05
4.17030424563828e-05
3.04489040293311e-05
1.3881446200383e-05
5.48302775717347e-05
4.26665316502432e-05
7.02427004005463e-05
7.43519410405574e-05
4.16232723432806e-05
4.71861760068128e-05
4.51836677570917e-05
5.60003329811485e-05
4.20111250187944e-05
4.90030651535632e-05
9.11274245817085e-05
8.19465682414318e-05
6.05263750951469e-05
7.64907981204301e-05
5.19234550699313e-05
2.89820965793487e-05
6.76951852262209e-05
0.000113642668501952
3.12485742150803e-05
6.93241348530003e-05
5.7068803512538e-05
2.50669594485248e-05
3.62706491666994e-05
8.40040222779692e-05
5.21182303869695e-05
3.10540989252822e-06
6.45506325444369e-05
2.33461023185369e-05
2.35216507026238e-05
2.40821338158247e-05
2.36639493453044e-05
6.47154107892728e-05
1.24513940982282e-05
4.12579260527078e-05
7.66185432917191e-05
-4.28612050257023e-06
3.68440041431966e-06
1.58060223106979e-05
6.030351424986e-05
4.55949202313994e-05
3.61517867394771e-05
6.00925089619245e-05
1.3942985740621e-05
8.25280297584335e-05
4.447899903272e-05
7.78080150119092e-05
2.64808967064622e-05
8.8397985804142e-05
6.68179619787399e-05
4.82180920811539e-05
7.19554131520785e-05
7.9874130506673e-05
7.87572568429471e-05
4.86209272152077e-05
1.74750729646462e-05
1.98141354622794e-05
6.08837706288459e-05
-1.38627852968215e-07
4.31094783671853e-05
7.32360097790675e-05
7.54478369171607e-05
7.1860879329917e-05
6.40752027649769e-05
3.94067889679545e-05
5.02391066939482e-05
2.2563696338239e-05
1.33444430526914e-05
1.04849200334445e-05
3.27705476074978e-05
1.52064796327603e-05
2.69731056692807e-05
4.99852970930769e-05
3.293120975426e-05
2.51788535988169e-05
6.59980404760326e-05
1.92361900587128e-05
9.8351814393076e-06
5.00572344670272e-05
2.47937362913182e-05
7.82031334897072e-05
3.52333551003376e-05
2.96891795612802e-05
5.1610880850935e-05
9.17980089580488e-05
4.5572679863734e-05
8.12169384733603e-05
6.20985588911425e-05
6.22056186921746e-05
7.25180773581411e-05
4.05155791563295e-05
0.000110499607649313
7.00106179809868e-05
3.13544420200196e-05
8.90175192353724e-05
-3.30601386977772e-07
7.51325405457069e-05
5.66474596778404e-05
9.64233458762405e-05
8.70464779073268e-05
9.47611358233466e-06
6.68762459224367e-05
3.70803890547266e-05
2.66039780619335e-05
1.38572357462154e-05
3.66782115743391e-05
-9.97977626470957e-06
3.06008546061011e-05
3.67890335918739e-05
5.70198993463362e-05
6.07476933344337e-05
5.60957436072398e-06
-1.64318769680211e-05
8.59688339944818e-05
2.63609711566196e-05
3.42573428669738e-05
3.7567452052102e-05
7.62246299604871e-05
6.09268539613083e-05
5.57262919586415e-05
-1.65969372243768e-05
6.86723977476689e-05
6.47482323327669e-05
2.62596944455377e-05
1.7246594281763e-05
9.81928881490111e-05
4.39638894858959e-05
2.78756172319938e-05
6.23200330894706e-05
3.0052670139975e-05
5.03495461132789e-05
5.89461212094326e-05
5.89187282281083e-05
4.82920204644211e-05
7.15805456413202e-05
9.23374762645178e-05
1.92123393014209e-05
8.78735415267838e-05
3.68669880283698e-05
2.06697780704198e-05
1.10796480194692e-05
2.97573709520936e-05
6.60079245381932e-06
2.92229355121313e-05
4.42386627303681e-05
3.41271508341161e-05
1.46138671890938e-05
6.07626793971151e-05
4.19928364249175e-05
6.57821088570144e-05
7.07358664826071e-05
6.50255220765181e-05
3.42598186173917e-05
1.43186979549396e-05
2.89062043261451e-05
6.55606150331062e-06
2.31195513148157e-05
5.43322889555799e-05
5.48235919660346e-05
5.86593630762106e-05
4.52982217721897e-05
2.39761355857576e-05
2.03920983214558e-05
1.63912882043236e-05
1.75809967915503e-05
4.45133883510366e-05
6.10144573785606e-05
5.28890803534025e-05
3.37826834045678e-05
0.000100189295773905
7.68973622126988e-05
0.000104522681584762
7.38430598230356e-05
3.08111759257604e-05
-9.22699167907892e-06
5.76116719960751e-05
5.35773897297638e-05
7.37355036252204e-05
4.57772801416607e-05
6.83934436834151e-05
4.34603626546886e-05
