# Supplementary material for: Research on computational propagation and identification of mine microseismic signals based on deep learning
Source: PLoS One. 2025 Oct 22;20(10):e0334641. doi: 10.1371/journal.pone.0334641 (PMC12543183; doi:10.1371/journal.pone.0334641)
Supplement: S4 Data — (ZIP) [file pone.0334641.s004.zip › 000100700000213.xlsx_0.txt_24.txt.txt]

8.09283642886164e-06
-5.89943918447728e-07
3.1244548471862e-05
6.24982600036949e-05
0.000111092238601588
5.64648868319635e-05
0.000111140330475055
3.89253352897697e-05
5.57721753594471e-05
7.47044210070013e-05
5.68714961497066e-05
5.42035422655367e-05
4.61730575700031e-05
5.51574763867607e-05
0.000104307379497608
3.78999453434925e-05
3.04578155047351e-05
8.52357992887371e-05
6.68905787021077e-06
3.6407756550964e-05
2.22928332945619e-05
-1.67198175014097e-06
6.99503356347213e-05
4.48454903457069e-05
-3.72450110526619e-06
4.01565300478201e-05
3.72415677628842e-05
6.91750328545641e-06
3.17138310633403e-05
3.62748912292519e-05
-2.79914605202845e-05
2.36039349280949e-05
6.50092412335129e-05
1.14822294214031e-05
3.20367069823996e-05
3.10239771145113e-05
4.94522767282914e-05
5.10746090997482e-05
7.46100411618673e-05
4.20998012812709e-05
7.15325560441309e-05
4.41466750212609e-05
4.08822127042693e-05
6.75512530891431e-05
5.18657426643915e-05
0.000102744816888714
6.25085578869483e-05
5.05991315297867e-05
9.80403322632331e-05
-5.79748453715714e-06
3.57120350965642e-05
8.31750577460567e-05
1.59535870534936e-05
4.24332197739489e-05
8.52244617753941e-05
8.82728085045818e-05
2.51325977686127e-05
9.1209061906164e-06
4.84809504380473e-05
-2.90011832392225e-05
3.07064550411751e-05
3.66379655887927e-05
6.69917566552582e-05
2.74383261967711e-05
3.64851454409936e-05
-5.0823226664672e-05
6.27410597150663e-05
4.25079463272021e-05
1.55380448071644e-05
2.08375361768904e-05
-1.67643892961997e-05
-8.68924196051975e-06
2.90181779035254e-05
3.05160976628638e-05
4.16316539870672e-05
3.88089074051333e-05
4.0780097195102e-05
2.86461082591816e-05
6.30061231313162e-05
4.9762165352628e-05
2.82781617015941e-05
2.18837922229986e-05
4.15603615656866e-05
2.18135900985818e-05
5.90562635754848e-05
2.39563330629348e-05
6.49784235986831e-05
6.95286111639259e-05
5.88026060028894e-05
6.47228347733688e-05
4.70422205462541e-05
4.98089028466072e-05
5.04245053544609e-05
5.9230032257372e-05
4.36328553955409e-05
4.64179824315669e-05
5.33851074757892e-05
1.04314918395654e-05
6.30442956215256e-05
2.44709670974062e-05
6.33356207637961e-05
-1.07254582999111e-05
6.03096040341655e-05
3.23867338776006e-05
5.62301355434787e-05
4.4267767656133e-05
4.12404851238505e-05
7.54304251785919e-05
6.42122834089815e-06
1.70312587724838e-05
4.12032868432399e-05
3.31408624882167e-06
2.74931512979149e-05
7.09833977381464e-05
1.01640556784327e-05
1.13989473492108e-05
1.46432221601806e-05
3.66261991372224e-05
5.48396770711366e-05
2.46152256233188e-05
3.12723862802657e-05
1.64475896416134e-05
9.23713894622215e-05
3.04281311241493e-06
3.16467607057004e-05
5.6795330218604e-05
2.90050376306192e-05
9.54874099490456e-05
3.96348930015956e-05
7.51775673723021e-05
3.03824271743022e-05
7.37427735140355e-05
0.000109598632272489
9.14617385708784e-05
1.93347900887754e-05
7.42318240266503e-05
9.03993954877892e-05
2.28075233902845e-05
5.4257058021794e-05
5.28007319479811e-05
5.41427339365535e-05
2.94809430605293e-05
5.87160210082248e-05
4.79471833962946e-07
3.11070402229474e-05
4.835108417008e-05
4.58163975136342e-05
3.14635246921431e-05
4.09098813451013e-05
3.51150675281828e-05
-6.52174512223006e-06
1.56610889619107e-05
-4.63391012129601e-06
2.53141212663238e-05
6.78633887519025e-06
-1.74560052963624e-05
4.21637427681168e-05
7.24722521218317e-05
8.4019781161709e-05
5.16940699532415e-05
3.30281295704417e-05
3.36488141587684e-05
6.2124195298864e-05
2.38789080573384e-05
5.2054368033859e-05
3.98214277750361e-05
3.31749406971305e-05
7.82300222445892e-05
2.80331204726362e-05
2.48916344590573e-05
0.000121071170784979
3.24561901985635e-05
1.51589361307613e-05
6.16828254041393e-05
7.71755302423708e-05
8.3988355612329e-05
3.74654372672548e-05
6.69086599484673e-05
6.15143523920051e-05
9.77563898333727e-05
1.73405885588382e-05
5.13819096012389e-05
7.40307890412666e-05
2.85539709904749e-05
5.74470974925731e-05
2.78858397649364e-05
-1.02658102100524e-06
3.21488519862089e-05
3.06830872687096e-05
-1.16381891683227e-05
3.31175149384654e-05
5.84462808668341e-05
3.85646151158305e-05
-6.99348731836856e-06
5.72371950862814e-05
4.47100933993598e-05
2.33856274948118e-05
2.24924151926101e-05
2.97027080858173e-05
1.63159874301582e-06
8.62665426446429e-05
-2.84195413647298e-06
4.59439758502594e-05
6.4386079433279e-05
2.69883447002863e-05
3.36894691792e-05
-1.91284908836497e-06
4.88234454935356e-05
8.61106819002258e-05
5.4922467818861e-05
8.01417768087199e-05
4.31749474134436e-05
5.73569114441153e-05
7.23486341559048e-05
7.94490379383034e-05
5.01984375328875e-05
7.33719426729183e-05
6.42935868119915e-05
6.48838630193385e-05
1.10418410859419e-05
2.44127346600581e-05
6.88866973359264e-05
6.96430721698892e-05
6.70885773235291e-05
2.13411348621392e-05
5.49996459204706e-05
4.57990635174001e-05
3.64613408610131e-05
1.71389266960569e-05
3.65334728143294e-05
-5.68333029157569e-06
4.65630099066795e-05
3.02802366753777e-05
4.54682046002047e-05
-2.39700834887867e-05
1.21013655663511e-05
4.32546510683081e-05
1.73389403006869e-05
7.92602729461099e-05
1.88236444206176e-05
5.52041902011738e-05
2.20821385772242e-05
1.21201097306488e-05
7.69195099384873e-05
4.12667810456375e-05
7.30905736494471e-05
3.62514454531417e-05
7.44209159397194e-05
4.04889225522234e-05
5.85325232294922e-05
4.9000913179047e-05
8.20890929003965e-05
5.61510922513762e-05
5.10041491795098e-05
4.21253522949269e-05
2.45733554020727e-05
5.80155609075478e-05
0.000109578994905388
4.04129484931637e-05
4.67687077676071e-05
3.16450600350648e-05
4.87053266738746e-05
5.9315855450185e-05
6.9749651853456e-05
3.87458025883761e-05
4.94369455193258e-05
3.19594250836804e-05
7.01001933581687e-05
7.37046690016679e-05
-1.28875396010515e-05
2.74573706659304e-05
3.49260680095765e-05
3.94114125449053e-06
3.31568444266028e-05
3.17165880165478e-05
-2.71093868197457e-05
6.00321336263531e-05
6.20387833298892e-05
1.61058054208688e-05
6.85335268857158e-06
4.82023030899557e-05
3.12432151327881e-05
5.88901737963762e-05
1.58892934492508e-05
4.02798331689897e-05
5.69521065478415e-05
1.92851446898445e-05
7.26948690603174e-05
7.6050294278119e-05
3.36349200207692e-05
2.74618286936058e-05
4.37401486520003e-05
9.50813551757782e-05
9.46087672019243e-05
0.000130367417146985
5.52633514998386e-05
3.62051065784323e-05
7.91015189231509e-05
9.04090061116569e-05
8.76744225197389e-05
5.34514717951137e-05
4.49906845393704e-05
-2.60981600270799e-05
-4.81431606346581e-06
5.35622535932244e-05
4.56616020965575e-05
6.93666771031494e-05
6.36060063388683e-05
4.3710354071201e-05
1.2594966162153e-05
6.49322526841476e-05
5.83993463906156e-06
-9.2827022621156e-06
3.44544858506614e-06
1.18973299523727e-06
-2.90594433116363e-05
3.17249232645087e-05
2.54199857335013e-05
5.35576023079843e-05
3.61013647692733e-05
-1.87758888805291e-05
5.50134242045125e-06
3.58665704774909e-05
4.1225150767311e-05
-3.18079949447826e-05
2.06046741303744e-05
2.92754148627941e-05
1.66107816586392e-05
6.69220324885746e-05
2.78595565627591e-05
5.78695550664612e-05
7.65151988357158e-05
9.13721288449925e-05
4.27793057782909e-05
5.31862843912173e-05
6.96962600966713e-05
6.94795714123968e-06
8.25571082795111e-05
7.8394836385878e-05
4.39551300800245e-05
0.00010230313155023
7.09255235852778e-05
9.34899705298464e-05
8.49220274277019e-05
4.95559147899124e-05
6.76748440560436e-05
8.97600976607983e-05
2.9184268324749e-05
3.22674964540367e-05
5.81140860639628e-05
3.24238740307642e-05
3.98865095094118e-05
2.08004095984012e-05
6.32730703738808e-05
2.79326652419941e-05
3.03072182248037e-05
4.25114222594973e-05
6.65415867693678e-05
4.42418071517849e-05
3.25308066882928e-05
1.78514380980492e-05
3.7758557902081e-05
2.26275422934524e-05
1.29807040371123e-05
1.76784139601087e-05
2.36174964715121e-05
1.61590463280007e-05
5.45990577012394e-05
2.9686594787055e-05
3.4752872796049e-05
2.46996756100235e-06
3.35089561099896e-05
5.02756786821256e-05
3.05178717000769e-05
7.37394039757998e-06
5.36289568473621e-05
8.7452263903867e-06
8.80329618768341e-06
2.96108873856137e-05
9.31318584467091e-05
5.04926909920727e-05
7.15479483182828e-05
8.03371872654642e-05
6.41040877509049e-05
6.8224505861952e-05
1.82234671461595e-05
0.00012129493034054
3.79650350955671e-05
3.68496820032321e-05
3.29010332297257e-05
8.29297140138118e-05
6.73596838639446e-05
4.92514328213695e-05
7.02796650834586e-05
2.58503814139744e-05
0.000110175768238744
2.9498307029129e-05
5.40497879325897e-05
4.34578008452006e-05
6.76386896580428e-05
1.1613090943926e-05
2.00523466338198e-05
4.47375111914047e-05
1.79061234577252e-05
3.21426088507849e-05
5.83508868567703e-05
1.18312207552451e-05
-8.20541237192892e-06
4.10091019342672e-05
6.84576787211503e-05
2.587408407401e-05
8.64849771821906e-05
3.76432678592994e-05
6.03160626540101e-05
5.57868148366781e-05
4.39801408737191e-05
4.22992726461189e-05
6.57418165116378e-05
9.39012210881156e-05
7.8772580262611e-05
3.72310945422524e-05
1.4743303884812e-05
6.85819204226507e-05
6.97244954932744e-05
4.71966722412715e-05
3.38095044941943e-05
6.18539178425002e-05
1.05307672226382e-05
6.84885226217631e-05
7.54303484090701e-05
4.5079628484544e-05
3.35516603808151e-05
2.05797994769567e-05
4.88218852057896e-05
2.7664955890044e-05
6.26937628876925e-05
6.11015361107369e-05
8.92158215956199e-05
4.86099991882503e-05
2.29519300177042e-05
3.29741524182737e-05
0.000121228744976267
5.39735051502239e-05
2.33448231251922e-05
3.90780093035669e-05
3.98595711837241e-05
7.31918158217692e-05
2.00823637620798e-05
5.02698791487472e-05
3.76612739229154e-05
7.08914138826514e-05
4.44866630511991e-05
4.59724861958473e-05
6.11119820342815e-06
3.67344249199575e-06
3.69171769554298e-05
4.8951149194057e-05
4.27818252306712e-05
7.48391258391997e-05
2.57894048717547e-05
7.03762603839638e-05
1.91132751285509e-05
8.50158379486673e-05
4.3638048058229e-05
4.62480661093949e-05
7.541365393508e-05
1.55048354733763e-05
6.46418210518839e-05
3.37184813917033e-05
6.89747433734739e-05
3.76321625394578e-05
3.10271754958432e-05
1.03135518304189e-05
5.77329178025136e-05
8.70685206895772e-05
2.47770429752813e-05
4.10702233521347e-05
5.70358107401546e-05
3.15375132712486e-05
5.08850412313123e-05
5.27777365688621e-05
6.14965274814499e-05
0.000100390119089262
5.99222644062399e-05
5.97155909368356e-05
0.000104144687404589
7.93242088212424e-05
6.19889393583542e-05
6.9597598706586e-05
7.73473919798604e-05
2.52700728577695e-05
4.58258533388326e-05
5.9770550786376e-05
6.46811115814964e-05
6.58992984226399e-05
3.58086853146443e-05
1.65522137640554e-05
6.06123270670808e-05
5.03360122573992e-05
5.40391404929624e-05
3.4831035768976e-05
2.5780380696326e-05
2.56566627496661e-05
2.79799413273533e-05
2.31610254737957e-05
1.55681074952016e-05
4.60927499357385e-05
7.26662729991134e-06
4.04070517373229e-05
3.40966160493089e-05
6.34514350222818e-05
2.74166290128221e-05
1.91218782785237e-05
6.53874770514441e-05
4.32954965337029e-05
1.61517685115444e-05
3.93173197482227e-05
1.504623536596e-06
2.73164315739286e-05
6.16040861180484e-05
4.03181227875439e-05
5.5266513585112e-05
5.87014397447284e-05
7.77760350239342e-05
7.30473001657593e-05
7.00167034007021e-05
8.38024620375439e-05
8.12388063681015e-05
8.42139932337619e-05
4.49842866040191e-05
6.32929909189107e-05
8.05911881939724e-06
5.82234315856635e-05
8.96332915449649e-05
4.22911610907884e-05
7.56115865700154e-06
3.5034533133059e-07
4.61054898260231e-05
7.58225406838783e-05
4.82712189454179e-05
-9.86517744897788e-06
3.39471103368778e-05
2.5007230166833e-05
4.68582894017002e-05
7.29584808518213e-05
7.47994707007296e-06
4.89012975872671e-05
4.29162295020951e-05
2.33950779638034e-05
6.21518765477343e-05
5.4556558854175e-05
8.30301340654853e-06
4.10008567901209e-05
3.02247023396999e-05
8.18510266626829e-05
-1.8892286290741e-05
2.40130716264317e-05
3.47157266685219e-05
2.82707673345669e-05
2.98209021912548e-06
6.99861056016559e-05
3.34949361904716e-05
3.69981575655863e-05
4.57158522006098e-05
3.88619823196236e-05
5.1152819171196e-05
7.69777260088557e-05
3.71042120332587e-05
6.88449921305977e-05
5.17730397536558e-05
2.79120195932701e-05
4.02885803127762e-05
7.35276540133945e-05
3.01763187569151e-05
3.41025020874921e-05
9.75034413341681e-06
5.49234125775255e-05
3.53642476277851e-05
5.35046956718114e-05
8.89913770588579e-05
3.15525907550523e-05
2.55971006912242e-05
2.25754677746358e-05
8.12292587346637e-06
5.08740516495372e-05
2.99607753068106e-05
7.44393912840455e-05
5.43631760695721e-05
2.66227882360868e-05
-2.63778490185942e-06
2.58096926523912e-05
7.04276595935768e-06
2.87555260608065e-05
6.35929613172023e-05
7.44201343580969e-05
1.00919598655797e-06
1.56096278655747e-05
5.70991525738042e-05
3.45986147957407e-05
5.20605447821294e-05
8.10563505112233e-06
2.3095098096697e-05
1.0905787273611e-05
3.20751613477503e-05
6.05166714054878e-05
4.47586742918235e-05
7.12972335243447e-05
6.93442925140648e-05
7.96323842593492e-05
6.91331736438054e-05
7.81843752117934e-05
0.000102636385260079
0.000106796119035396
0.000102978982647653
-2.43664781310299e-08
2.80769098896962e-05
3.62868572207476e-05
8.14650331699815e-05
4.4696693354364e-05
2.55332034003814e-05
-1.36544341403997e-05
9.22275265806418e-06
7.900486202812e-05
2.67463680661933e-05
7.51943121891876e-05
4.84191634432741e-05
4.48204003704808e-05
6.19505212265401e-05
2.37313829424967e-05
1.76690215297922e-05
6.42671910626694e-05
4.03375665124148e-05
-1.71967849653808e-05
5.6568861280828e-05
7.86285762018872e-05
1.77916296658539e-05
-1.26825239895593e-05
6.88680842879456e-05
3.6920525167711e-05
6.22404433514382e-05
2.71213956992275e-05
4.63957372721278e-05
4.38868460415473e-05
3.32493193578658e-05
6.54013481956768e-05
3.35350610200528e-05
7.25853513509642e-05
3.75518488133076e-05
3.47951075967749e-05
4.46555325699049e-05
2.92110170759429e-05
5.89659837353685e-05
2.30571174029423e-05
5.19480949449187e-05
3.50470901656597e-05
7.89697311426931e-05
9.46363117653088e-06
5.49565277392383e-05
5.11867605484911e-05
7.35161370237608e-05
3.34324828447068e-05
6.6891663972265e-05
2.25801042633482e-05
3.85960417414991e-05
5.42553057136898e-05
9.05091089176961e-05
2.80549562428156e-05
1.84841942638688e-05
4.44632056733463e-05
4.78642026673678e-05
7.08842775957531e-06
3.00693489773358e-05
3.62893889388997e-05
3.05486704468718e-05
4.55838246093457e-05
4.62748024094223e-05
-3.81126187287985e-06
2.7451001175832e-05
1.43382820705205e-05
5.10083103903134e-05
5.03155281827979e-05
2.06717994055264e-05
1.47378578494076e-05
4.55810459265673e-05
7.4022702540435e-05
7.39580385756453e-05
6.06265570626165e-05
5.80967434689607e-05
2.84087197849349e-05
4.15805865216969e-05
1.51426796748601e-05
5.96121050022988e-05
6.81743868890362e-05
3.09817563254871e-05
2.51706573773356e-05
4.52013162144526e-05
8.76181835658038e-05
3.91610834323711e-05
4.61447134383185e-05
2.87125743394037e-05
4.98240493428695e-05
5.04257068883596e-05
5.85000777291374e-05
6.06458001951552e-05
2.19793420847144e-05
4.15921492640335e-05
9.15555797392588e-05
5.92087436623463e-05
-1.50107474938433e-05
7.14434282859488e-05
6.86452643430638e-05
6.42567437326595e-05
3.6241797385846e-05
4.5404327885109e-05
6.6977890782647e-05
0.000112692115495159
2.1141804340462e-05
6.28396823056419e-05
4.74510067074282e-05
2.72591730483983e-05
3.14036015103175e-05
7.42985788279793e-05
2.37305707484475e-05
1.1845849809405e-05
2.39665114470018e-06
1.36703223163595e-05
1.25700826113558e-05
4.23334697613956e-05
4.1840895680295e-05
3.28499873658767e-05
2.96830412804061e-05
2.48777693606254e-05
7.27657970538053e-06
3.62896459901883e-05
3.38718725947924e-05
4.30585841402804e-05
1.81642505638093e-05
5.50659768228761e-05
8.75604579394784e-05
1.23327558432444e-05
4.82080140719691e-05
6.0859600368887e-05
3.59998161456713e-05
1.76316066532447e-05
6.02268606773992e-05
1.83407779444227e-06
3.20949789217345e-05
7.46352044160263e-05
0.000116641679184294
5.66126823728756e-05
7.55428962817902e-05
8.36632987852745e-05
6.34779537471012e-05
0.000101133600251943
0.000115591599425485
1.1928623424624e-05
6.44682333710253e-05
4.20561576840956e-05
6.52227005718776e-05
5.61060039242243e-05
3.45822115836714e-05
3.09091171205847e-05
-4.22380124086739e-06
5.52542803906159e-05
1.76769829605272e-05
1.62091472774262e-05
-4.1230067446172e-06
-4.61667461935945e-06
-1.99272748171289e-05
5.69424772014586e-05
5.39737566809026e-05
-2.06419281906811e-05
7.03677626982561e-05
2.40488586808017e-05
4.54077018243013e-05
3.01133657184462e-05
5.60055821967592e-05
7.02776893739256e-05
5.15551626226569e-05
4.69783196480637e-05
6.12019180196156e-05
5.99195888698885e-05
5.19144783349742e-05
1.16874123279749e-05
0.000115217249798443
4.04824864741091e-05
0.000111666119047299
9.48112726644255e-05
8.2611145317835e-05
5.38288210716134e-05
4.08413130962482e-05
7.31722954468899e-05
7.00409000345465e-05
5.30635039813372e-05
6.53786432040075e-05
9.44120312084878e-05
1.68678509450175e-05
3.03319218015668e-05
1.27839389213552e-05
5.4860587328624e-05
4.48487365647425e-05
4.41872214532251e-05
4.24383070581513e-05
6.16851486647663e-05
2.39044643883469e-05
9.16191352760944e-06
1.79080095333982e-05
2.37740231434305e-05
4.81287251638247e-05
1.02865295800874e-05
1.56273172641088e-05
2.83160614797435e-05
4.04277737288594e-05
4.18059843381941e-06
3.67590539617286e-05
2.00798159362234e-05
7.16194009472463e-05
4.55273040456308e-05
7.98535650484602e-05
5.70614951914503e-05
3.20012397681358e-05
6.66554928100113e-05
5.07545644873075e-05
6.19551085231665e-05
5.03498705633781e-05
4.55262832417499e-05
4.72613768959539e-05
1.51471913653691e-05
6.24374607393339e-05
4.74185148606077e-05
5.77586073288626e-05
3.94310282596341e-05
4.12080004523513e-05
3.44081430062321e-05
8.07354259349882e-05
5.6411183166921e-05
7.58774433454107e-05
5.97032786150028e-05
6.53445855399457e-05
2.71972701509119e-05
9.20848459178826e-06
3.46941105667321e-05
4.01690761739015e-05
3.65558550122731e-05
7.40207370195145e-05
3.38308534553972e-05
3.78299013925188e-05
4.16247003738213e-05
3.83253943274872e-05
5.47209508695191e-05
3.03714640239086e-05
3.88225382759479e-05
2.95124785667087e-05
2.99868511151602e-05
1.27363135417767e-05
7.02379757741637e-05
4.38333794761505e-05
2.24057293473391e-05
2.95644910298493e-05
4.46224970642903e-05
4.6964854741576e-05
2.22154782338489e-05
5.68786590813062e-05
1.46667304049485e-05
7.10791563326511e-05
6.47189289512392e-05
6.55085918581161e-05
2.79776322952825e-05
6.97456657699685e-05
6.13780303531393e-05
5.00134570309354e-06
2.60508609630208e-06
2.91500877425258e-06
3.56208627261627e-05
2.61906389111921e-05
3.38963290677131e-05
4.49453788367788e-05
1.01904766428657e-05
4.19369903049915e-05
5.11084213551678e-05
4.72291394556215e-05
5.58683186770647e-05
-2.33341783424707e-05
6.14935572678773e-05
2.77096464184128e-05
8.12937217918547e-05
8.21402948350247e-05
8.05786222444895e-05
4.86400078897158e-05
5.02488040449613e-05
0.000105327038771846
3.09539200205879e-05
3.77989980017566e-07
5.83104685382832e-05
8.45588232998022e-05
1.64690434182376e-05
-3.0495264777687e-06
6.65392792367445e-05
7.70465979947091e-05
3.72000313580709e-05
1.6207790298319e-05
-5.90549211549352e-06
3.22234724443146e-05
3.79287781448873e-05
2.47588090979005e-05
3.94248949331781e-06
1.37076987155349e-05
-7.91862728395668e-06
7.25007610126401e-05
-7.17387888229164e-06
1.52756970295901e-05
0.000104914124419811
-8.14644008006399e-06
3.33990052809006e-05
6.0505520498635e-05
-2.46468938810677e-05
2.23288516639412e-05
3.00947950987074e-05
5.40846021764324e-05
5.30519508635515e-05
3.98999095949719e-05
2.89135644949201e-05
-9.16280725473764e-06
7.49896619811708e-05
4.75844859279087e-05
4.76098405624183e-05
5.76565800377903e-05
5.74864014958284e-05
2.50777683839703e-05
3.43525440501128e-05
8.91005028412767e-05
2.26905975981301e-05
6.40854262706142e-05
5.46224798679259e-05
4.28925623584429e-05
7.99013102749406e-05
7.08348448905699e-06
7.20495233783566e-05
1.92826283201112e-05
6.58378899415651e-05
2.03373903151278e-05
-1.10275872584723e-05
2.87682980016082e-05
9.89766038668896e-05
1.07022896295553e-05
2.02755275401071e-05
2.43140272970241e-05
5.01911422596245e-05
3.3949889995591e-05
2.99844405070789e-05
5.40639340101531e-05
1.9379640500686e-05
3.12482889232643e-05
8.40989832797224e-06
1.50974786252277e-05
4.77077024571746e-05
2.8950229565219e-05
6.80665321999371e-05
5.53464170892005e-05
7.60594421732336e-05
2.93619704561049e-07
-2.84212879180849e-07
8.65983750992921e-05
2.36841292441872e-06
4.44809499272939e-05
7.50277766981039e-05
2.25388779446275e-05
3.3256622062167e-05
5.71049367143273e-05
4.14253182057616e-05
4.27859909805966e-05
7.91235668157122e-05
2.85520454368207e-05
4.5186966382134e-05
8.04030855777979e-05
5.46431856790122e-05
3.13120400894224e-05
7.25593364214448e-05
4.72018633376299e-05
3.7161133638062e-05
7.23343676783928e-05
3.89225835260457e-05
3.98313402425664e-05
8.72375992148664e-05
2.48586508841923e-05
8.28528178698524e-05
7.94109730546332e-05
5.10312071248922e-05
4.61186249564938e-05
1.48599632378648e-05
3.4741818646645e-05
6.69916904393726e-05
5.30339895241014e-05
6.60000851403758e-05
7.5057880797072e-05
1.42264928330079e-05
4.28284261632413e-05
2.12588986970522e-05
3.75038335829829e-05
3.99719613980987e-06
9.31755561600091e-06
4.77872153194954e-05
7.28087421122833e-05
-1.60131940109102e-05
4.08961402586588e-05
1.79226888374442e-05
2.48405623241352e-05
1.44161848291703e-05
1.30408028997293e-05
3.42514078614962e-05
3.41892895981587e-05
6.28442053906361e-05
2.20728861517163e-05
3.39402363104632e-05
6.38222338644021e-05
5.21725504742547e-05
1.74265412212155e-05
1.92229071408516e-05
2.6547219898324e-05
7.17797454181819e-05
6.26666096843574e-05
4.52542856737523e-05
2.62842922702457e-05
-9.32882601107544e-06
4.16688460029985e-05
4.87257795079136e-05
6.89228623839379e-06
7.36390281269631e-05
4.82128137991455e-06
5.85329016826003e-05
6.97256395097036e-05
3.57508806392591e-07
2.36504853802095e-05
9.30417821223917e-05
5.9065578715924e-05
8.07609410054686e-05
4.69917490682212e-05
2.87793238087608e-05
6.875615594922e-05
7.96035679079754e-05
5.49808524898245e-05
5.10321516175554e-05
4.5828036844376e-05
9.73438124621624e-06
4.36016673427402e-05
3.5295215471953e-05
5.4369074708968e-05
2.60269475079926e-05
5.94407501139631e-05
7.23682556731537e-05
4.58996844629272e-05
2.03048166524508e-05
3.04014222689209e-05
7.61327116448639e-05
6.33928043759049e-05
-9.51204964148884e-06
1.62313310103251e-05
3.44301029160942e-05
4.66713739612907e-05
2.90668330890403e-05
6.3326959892448e-05
3.64879279979706e-05
3.83234177080882e-05
2.30079171031714e-05
-1.43659020144474e-05
7.29881200443787e-05
1.6054624219063e-06
4.51491214381248e-05
3.47665772374399e-05
7.52297495833605e-05
3.24963505853223e-05
5.48512630206512e-05
9.9794682599268e-06
-1.35057761355484e-06
3.34766660643255e-05
5.29347437051635e-05
5.67065815377973e-05
5.59919849935027e-05
5.12221338923452e-05
6.96369966526508e-05
4.89378509722732e-05
8.9885889882049e-06
2.08724266762654e-05
4.90696421316315e-05
7.46991934995837e-05
2.69220305644818e-05
1.9579666534262e-05
4.26915831665598e-05
2.6332129513072e-05
6.75947210957817e-05
8.00756084042208e-05
6.37969359201968e-05
4.38244144188399e-05
6.53446201238763e-05
6.52503659908015e-05
5.83753690124493e-05
6.05827158759329e-05
1.13393133181565e-06
1.97777421979038e-05
5.66994106250397e-05
7.84564932349015e-05
7.10737661268141e-06
-1.62873345529263e-06
4.40793788280794e-05
7.5147205462732e-05
2.30749675032057e-05
4.75927681221559e-05
3.56082097902404e-05
3.06638535454623e-05
4.76866578752804e-05
5.27070636690051e-05
0.000104314482045114
4.118863854821e-06
5.10078273113494e-05
6.24264969998509e-05
3.29119993098618e-05
-4.32111875031147e-06
8.58430815489839e-05
2.22470257853916e-05
6.52118852897505e-05
2.0045939350305e-05
7.80334871323134e-06
4.77336675725749e-05
5.50463702304115e-05
8.1110369498623e-05
6.96310669424461e-05
7.4146957287646e-05
8.86900601681809e-05
2.24269593487686e-05
8.46892524738838e-06
3.19665474478214e-05
6.89800682047932e-05
3.76033585246744e-05
4.90242494926133e-05
4.80021177617205e-05
5.00330063090314e-05
9.17818050817848e-06
5.19297548233099e-05
3.97457022636613e-05
7.46257674353781e-05
5.54677806497147e-05
5.43967110899677e-05
4.70985137715777e-05
3.48454794445163e-05
6.20394846651368e-05
3.96914900293654e-05
3.18195182828062e-05
2.16087528861663e-05
4.11132633344677e-05
6.79839004432283e-05
1.05591023744752e-05
5.07339312255993e-05
5.90785664203082e-05
2.68786437680952e-05
2.48178625802217e-05
1.87366179603041e-05
7.23290948202807e-05
1.13839314166258e-05
4.56371189382095e-05
5.11421806457527e-05
2.45826978004168e-05
2.82950068766031e-05
1.10476688194972e-05
2.83978874234667e-05
7.38704079072663e-06
3.26238356532208e-05
4.86583299258498e-05
4.7634772005142e-05
4.82159674102707e-05
-2.73146556276296e-05
2.67370998747616e-05
1.04108750934569e-05
4.23136592322978e-05
5.1056079905165e-05
-2.34753988351772e-05
5.37246413602411e-05
6.37204449551309e-05
1.21684117595681e-05
4.8698678379283e-05
5.99756400005586e-05
7.05943728132729e-05
8.3472497253582e-05
2.77623541176205e-05
4.26539454047306e-05
4.85644564099082e-05
3.18174129949601e-05
6.49087194663315e-05
5.58965582709778e-05
9.63899609092872e-05
6.14793809259757e-05
4.87978534869872e-05
2.43547048963049e-05
5.48399428321432e-05
5.8959417914794e-05
5.36923563071485e-05
3.49284659791355e-05
7.74516968378908e-05
7.24208785645383e-06
2.25204161012141e-05
5.13292659346317e-05
0.000106720612849965
2.8203597816223e-05
7.25294116436587e-06
1.55655316991884e-05
6.79403777075083e-05
3.30151182501596e-05
3.29985707581995e-05
3.64302871969009e-05
2.77185928590414e-05
2.45396567878597e-05
7.95048776396274e-05
3.0863194740055e-05
5.72806129487926e-05
6.44728345649322e-05
3.41311152667154e-05
4.52715321240135e-05
7.74446367020964e-05
8.22329516004227e-05
4.19723507467326e-05
6.82298737974557e-05
2.80633156258951e-05
-1.05208643607727e-05
3.1008721750392e-05
1.28732659204401e-05
2.18748261642089e-05
6.39357757540486e-05
6.86853150855902e-05
7.90385288467721e-05
1.60464985572853e-05
7.32003510442436e-05
3.21852032288137e-05
7.11459830081619e-05
4.74871907464906e-05
3.10608633061287e-05
5.25322358956034e-05
7.091062976216e-05
2.74394575752164e-05
8.26856547643539e-05
9.64563450417791e-05
5.27069521347443e-05
5.35667902140054e-05
1.46807233238236e-05
-7.22105265779983e-06
6.61516128633749e-05
8.29222023552787e-06
2.38786855084788e-05
3.66989516187769e-05
4.86019754578676e-05
2.24731282370896e-05
3.34062279214203e-05
1.71261736205358e-05
2.17625969162541e-06
7.04712866440233e-05
2.92029118326215e-05
1.12644903118268e-05
3.73955946380785e-05
1.17184761111176e-05
6.70318921643006e-05
5.64625012242919e-05
4.39479506593642e-05
2.30660037428141e-05
1.9711728422078e-05
4.95921046628189e-05
4.65739631081301e-05
1.93734755987017e-05
4.89258223272284e-05
6.77298678641725e-05
-1.15266608037606e-05
4.66047306841765e-05
3.92974050403545e-05
4.64465293343546e-05
2.29747538431537e-05
5.67206528416471e-05
3.74406602361441e-05
4.65740829899991e-05
3.86576602255535e-05
2.85447402940373e-05
8.44951902945991e-05
0.000102815590356166
1.07373966087251e-05
6.241920601958e-05
4.03937778570296e-05
7.50107347526298e-05
6.12035406051926e-05
6.11224519327363e-05
8.92424327548825e-05
4.62628389743471e-05
6.8663230348701e-05
4.50411205843467e-05
3.68927148079983e-05
4.8796968137253e-05
4.16233559467345e-05
2.59048932129778e-05
-5.52477063419811e-06
6.83144932768123e-05
-8.72998612450325e-06
1.75803835090195e-05
4.14108171558412e-05
2.68400203551596e-05
2.74565183603872e-05
6.16566918971229e-05
6.63419776225564e-05
-1.53861231151484e-05
5.21686583587341e-05
-2.66445417643133e-05
-1.96666921329363e-06
4.49285327438198e-05
2.73530383814133e-05
5.11762585510268e-05
3.13460949100129e-05
3.36510692888181e-05
4.1246519147359e-05
4.97912788394136e-05
6.35555515961611e-05
4.8837869646596e-05
9.19010690048656e-05
1.86994679646076e-05
2.93255527974087e-05
3.50923450752917e-05
4.00120382601258e-05
6.37488744913333e-05
3.73128609283096e-05
7.74088410291711e-06
9.06820225225143e-05
6.83704368063872e-05
5.50027589863693e-05
5.21576756712906e-05
9.92883661668897e-05
8.49279478138462e-05
4.84289745006674e-05
3.32038213342035e-05
7.67337102711854e-05
5.42520082441248e-05
6.86813971727158e-05
7.14113676830725e-05
3.07687818266688e-05
5.46487689226504e-05
4.4822832785438e-05
5.1389575835684e-05
4.56185095375512e-05
3.83481294824523e-05
4.45054111225309e-05
7.4630966570874e-05
8.34302010822494e-06
2.7353678860216e-05
3.49952677967831e-05
7.23638395990974e-05
2.65720816731987e-05
6.82754186097701e-05
3.11633231966026e-05
-7.28447863116694e-06
3.95393663209046e-05
-2.74329684193012e-06
3.61435400916914e-05
2.79265473375251e-05
4.90936972599765e-05
1.47321831521345e-05
8.35293147886067e-06
4.02436005069391e-05
8.25776625499229e-05
6.17348681320855e-05
5.02196873657675e-05
2.85350517690725e-05
7.28184441625583e-05
5.01683437532346e-05
5.00308823586715e-05
8.32485069855479e-05
5.82179806993644e-05
7.61609019338643e-05
7.04237190409225e-05
2.04202572020172e-05
7.9387960495001e-05
7.43162636692992e-05
2.88310516756785e-05
5.35872833008783e-05
7.5707926780365e-05
6.08030761915169e-05
6.40215305234717e-05
4.89068736593153e-05
2.10101463619875e-05
5.1827245765844e-05
2.50117710098607e-06
8.00853900359691e-05
4.16198201905028e-05
8.19386001556502e-06
6.12362011948296e-05
3.5821588521535e-07
4.76710529616801e-05
5.32935566749702e-05
2.33661975450843e-05
3.51481189119629e-05
7.07760421457457e-05
-2.99446893319787e-06
2.58515093993959e-05
6.51031265930816e-05
2.63824066903117e-05
3.64159686537282e-05
6.55188662135662e-05
6.16444894195299e-05
2.85388665594322e-05
3.86733542874393e-05
5.65456790506975e-05
3.93103284969312e-05
3.93090300724672e-05
2.65123685768404e-05
1.05535052390079e-05
5.31216641234247e-05
8.47174501143488e-05
-3.06713435874436e-05
3.4469572931848e-05
7.58991800608324e-05
6.29787374070869e-05
0.000120967540866771
3.21132420961552e-05
4.69600974748166e-05
3.03138421716712e-05
4.9874361542139e-05
2.98303669758006e-05
2.55366241573187e-05
4.1655425313314e-05
2.43423743813022e-05
5.09778028326383e-05
2.3566294975737e-05
3.18580628047501e-05
3.82300734083665e-05
3.32692264058916e-05
7.73344329221455e-06
7.55888398983226e-05
5.56990026862457e-05
8.54316984797794e-05
6.80779870757708e-06
5.93756242220265e-05
1.89991928607227e-05
3.94816846875094e-05
6.91833303862277e-05
1.45074579574922e-05
1.45278808098457e-05
-3.04796035316307e-06
5.48218240843727e-05
8.44367959342539e-05
5.87964586239629e-05
3.08094446512562e-05
5.96759420995173e-05
4.98811032380708e-05
5.36619548333204e-05
2.18978779610521e-05
6.10866826143945e-05
5.1300706326296e-05
4.39576240826324e-05
7.78150828965783e-05
1.19693062865218e-05
6.59435529016545e-05
6.59298502141929e-05
6.56505994892318e-05
7.82939887904746e-05
2.96814851293996e-05
7.89782862249495e-05
-6.99580810229e-06
4.81887235961568e-05
3.19008279037491e-05
5.00142487569813e-05
3.81511486202584e-05
4.97268116770347e-05
1.12326171844444e-05
4.82552765358817e-06
3.36568610009248e-05
3.66141750015165e-05
6.84896193429727e-05
2.12343345173612e-05
2.23921130088053e-05
-1.33532378968488e-05
4.04998269805254e-05
5.97066836999359e-05
5.90959508806502e-05
5.42840243325908e-05
1.09771630736564e-05
5.73326983324823e-05
7.1953132928147e-05
3.00200054642883e-05
6.43394628102576e-05
5.90521131341765e-05
6.64956912218754e-05
6.79649115521374e-05
7.35979441163002e-05
9.92786420248209e-05
8.40952936423287e-05
6.08854312912762e-05
8.34819907696845e-05
3.90877164199505e-05
8.02727927766471e-05
3.81950441740487e-05
6.67873359719119e-05
4.93311777243377e-05
-1.80879317237006e-07
6.42859634701821e-05
5.7760356666422e-05
5.12667174878111e-05
7.21675496417876e-05
9.51633530531674e-05
2.10718811300165e-05
8.90092149714901e-07
2.38072445130143e-05
5.20917099217574e-05
1.61910258908208e-05
1.89386725064136e-05
2.04335825983865e-05
5.8509630381019e-05
-3.51423699908984e-06
2.80153179349797e-05
1.96432693601561e-05
3.49933410225414e-05
-1.28914023497495e-05
1.84542763626941e-05
7.15162999176759e-05
4.72632680776814e-05
2.76900896637941e-05
1.97275359612149e-05
8.53807360636443e-06
0.000106546198982108
3.91842762744685e-05
5.72448169007676e-05
0.000124722858921959
8.24540790250632e-05
3.98142327188583e-05
4.11232659836544e-05
2.22757350049933e-05
4.61466893213917e-05
2.69066960016098e-05
5.82293718096567e-05
2.68054170493333e-05
5.73634922334553e-05
5.51455852713595e-05
6.00186855540382e-05
6.53065423791506e-05
4.78738932497132e-05
5.98529294852331e-05
2.79493670912387e-05
1.37879692120503e-05
-2.9108680314515e-05
9.57045547564385e-05
6.92484277768674e-05
3.09723615693304e-05
2.76323562106446e-05
5.83324783198789e-05
2.46762365723408e-05
1.18749646910374e-05
4.33065212238078e-05
-3.6095938744161e-05
7.46948973344253e-05
6.64094073289265e-05
0.000108044564177845
1.11217511826378e-05
9.13647824996222e-06
1.20877499299803e-05
3.14223949376282e-05
-2.39649689607428e-05
9.01360324869522e-05
3.56470950494563e-05
1.75400798725223e-05
7.86139790891159e-05
7.13057513664666e-05
9.27417585866186e-05
3.17715981669589e-05
5.16311431010768e-05
6.53543325757062e-05
5.97703583000387e-05
3.92131993632553e-05
3.52690135014404e-05
8.45197790050637e-06
7.01501297240967e-06
3.29490723267069e-05
4.48695981979675e-05
-1.04928024756229e-05
2.57477901560896e-05
1.36856715922503e-05
4.05818187563538e-05
2.98903920761659e-05
7.81413038437912e-06
4.77405203659992e-05
1.39214161714694e-05
2.10295150154791e-05
4.27050520452329e-05
3.28270681933505e-05
-1.8789832078232e-05
4.30607490392834e-05
3.85602303720395e-05
3.21487688900922e-05
6.47430126771304e-05
4.29373094265536e-05
3.68351854168659e-06
5.7421921344629e-05
4.51758072362255e-05
6.66745326560621e-05
1.60631573642844e-05
6.913503166278e-05
4.2370421302964e-05
2.67852329746242e-05
5.9654408966208e-05
2.71713204884899e-05
8.20693227623105e-05
3.34084373987058e-05
2.26049280568749e-05
6.1490961469962e-05
4.98712159185102e-05
3.11403529768026e-05
-1.67424568071081e-05
3.79237888549621e-05
3.94831938379546e-05
7.97588546873022e-05
4.22774367840674e-05
2.77182267089158e-05
1.82026953434783e-05
3.8096845686028e-05
3.23856474253526e-05
3.1107926477821e-05
3.83281323954703e-05
4.30541101743784e-05
3.20269478266835e-05
6.04330381549047e-05
7.36603914978809e-05
-3.76311150350309e-05
3.59078663178058e-05
2.58898381117529e-05
2.13847017048947e-05
7.27346318194139e-05
6.93469904728061e-05
2.62239332037905e-05
5.16813580346182e-05
3.97579012483629e-05
2.06242687242648e-05
2.90053636983605e-06
5.88373824378037e-05
6.06352169969663e-05
5.34719975801944e-05
4.99393781287216e-05
5.99306193839646e-05
6.94166221664917e-05
5.79983689770202e-05
1.94376081447058e-05
4.43476187653418e-05
-1.21894173234581e-05
6.19208112987572e-05
4.51238725236572e-05
4.93251993133507e-05
7.07710456265966e-05
5.57750006155525e-05
6.95120662592414e-05
5.52328190764716e-05
8.47695575706448e-05
4.96529916331216e-05
4.93514764133105e-05
3.78396269907667e-05
3.96055355212964e-05
-7.43029504787399e-06
1.69455540738426e-05
4.22110667077419e-06
8.88527348109854e-07
3.28047638862356e-05
6.70243774315738e-05
2.49447781984963e-05
3.30199842834144e-05
2.57093604503442e-06
5.65074772129381e-05
4.61462790424865e-05
1.55348597467566e-05
2.29435867680701e-05
7.34577661395044e-05
6.63952251834937e-05
1.50785179614194e-05
2.12714607203139e-05
3.5424969935938e-05
2.8044283462474e-05
5.13963726630648e-06
5.10284200392383e-05
2.90891019267976e-05
2.94379897325664e-05
1.2297280056908e-05
3.26838557530765e-05
4.15899789549083e-05
5.45707253199118e-05
5.51086822373155e-05
6.05388211112063e-05
3.78717063391075e-05
1.24309050343479e-05
6.15725031631719e-05
1.95484846764617e-05
7.38511178960912e-05
7.19792986499963e-05
5.76200978671777e-05
3.30302591532469e-05
6.59982311335985e-05
5.49949556953312e-05
6.57853802712907e-05
3.21296831275632e-05
4.52613470121397e-07
3.8585337838499e-05
6.6844430496891e-05
6.02566935809178e-05
3.96241547518696e-05
4.76524447001363e-05
4.78840175147824e-05
3.39803863332657e-05
2.79148003042026e-05
6.94221733274316e-05
2.606944527604e-05
8.48670399167036e-05
3.33672459777308e-05
3.94390403162651e-05
3.41865880475549e-05
4.00282180777739e-05
6.63573246741064e-05
5.93894845951502e-05
5.69821344736433e-05
2.05823186828246e-05
3.37448961984561e-05
5.30891914607194e-05
2.76248655431848e-05
4.22191825837207e-05
2.84024695631128e-05
7.48679345749302e-05
9.10840010389101e-05
2.38596201929272e-05
2.08160711920383e-05
2.18767078059768e-05
7.5440592989548e-05
5.75307008059371e-05
1.75751281808804e-05
3.83940140805197e-05
1.46806066495993e-05
3.74286897209183e-05
8.6561466802916e-06
-7.77475076266749e-06
9.17448507357308e-06
8.58057571432817e-05
1.73852986958981e-05
-9.48051373512611e-06
9.631582444119e-06
3.59782381245512e-05
8.01259232143625e-06
3.11409646003619e-05
1.41524489939746e-05
9.40671163933067e-06
6.40252034166277e-06
6.27198533909969e-05
2.49397295362405e-05
5.54991638092902e-05
5.81329273925692e-05
4.97084624008564e-05
2.84460412020743e-05
4.8755519481042e-05
3.04185230554465e-05
6.37771427409678e-05
5.34530581362629e-05
2.36545763799467e-05
4.30207393086854e-05
4.20859784797128e-05
6.94271014975372e-05
6.02533774503394e-05
9.34039473626856e-05
4.63460693966079e-05
4.89195021655645e-05
4.51944733770629e-05
5.49994472284329e-05
6.42835666956199e-05
7.63057550089909e-05
0.000105126735548094
5.33862450059511e-05
2.817677188418e-05
4.58018019849259e-05
2.77015413055976e-05
2.28405137844541e-05
2.22643110310754e-05
2.87439873360788e-05
2.43387726082639e-05
-3.76832083023126e-06
4.87371991103594e-05
3.41460489510673e-05
-1.99771751880351e-05
1.07973525889282e-06
3.9603080596619e-05
7.0545835240851e-05
5.52937562123379e-05
2.06493259632246e-05
-1.96900494925891e-05
4.6654285736138e-05
5.54457176879533e-06
5.90540134031727e-05
3.00996010579194e-05
3.82646148582671e-05
6.57317559807057e-05
4.92668791466622e-05
5.95587697925833e-05
5.28536738683628e-05
-1.75843254288116e-05
0.000107624429250329
9.2820401244001e-06
1.83363373402604e-05
3.97066909560501e-05
5.07722837798328e-05
6.35101763522437e-05
7.30435970354601e-05
4.38386001900791e-05
4.39286617413213e-05
6.31885306426893e-05
9.0905802046691e-05
6.13137971429526e-05
7.03655637339011e-05
5.96334617599849e-05
5.6255333397249e-05
5.051103998448e-05
2.52159104770948e-05
1.15377988704481e-05
7.88557556850401e-05
4.85744634562511e-05
1.72913597148626e-05
7.24365809552211e-05
4.2584509472761e-05
4.94413765592986e-05
7.1950567671593e-05
5.37254519229872e-05
5.42411877565366e-05
2.34343491944387e-05
8.45229655003339e-05
1.95842924642477e-05
6.53794331342632e-05
8.23172769705072e-05
3.83002348862851e-05
2.93887025898871e-05
5.95524161109946e-05
2.72106242066358e-05
7.36067915146352e-05
1.61081730708078e-05
1.15452925049537e-05
-1.03618207328099e-05
-2.08937616521486e-06
4.00302373800658e-05
1.35342382369392e-05
3.01822455916724e-05
1.40232408538088e-05
1.86576168643575e-05
6.52794747908538e-05
2.04238027964377e-05
4.10032569168749e-05
3.6322391136885e-05
1.23945667594552e-05
4.2573870829463e-05
4.43803071571119e-05
3.08169187850632e-05
7.26345335272044e-05
6.82009173677248e-05
7.8501408223415e-05
5.31743349086644e-05
7.96251004109258e-05
6.67935711925144e-05
7.16291024911119e-05
7.36999113182417e-05
4.94778511502344e-05
4.80213864134603e-05
-1.37113396171568e-05
2.35042542806799e-05
1.63502245984549e-05
3.54357457653963e-05
9.05925988035978e-06
1.0107343898979e-05
2.04648139728418e-05
2.09338887387902e-05
6.55786725466427e-05
3.79240969529527e-05
2.2226495600798e-05
6.46446915248168e-05
3.19760115084533e-05
6.18855846237981e-05
-9.94609833862877e-06
4.69304963828563e-06
7.14924253683013e-05
3.96796182870672e-05
2.99469426834488e-05
5.39141580124923e-05
4.36413241022191e-05
1.68965140732843e-05
3.16305048107668e-05
4.65695626430677e-05
-2.67848144284415e-06
-1.05397130773734e-05
4.55454859687515e-05
1.4808858598859e-05
2.72506341616721e-05
4.31259341209067e-05
2.21593648040329e-05
6.59389692091887e-05
9.4154671017843e-05
7.62007213208709e-05
6.16429401664323e-05
2.01242657660528e-05
3.47832910631749e-05
4.20718421162923e-05
3.28403212011949e-05
5.44537136924492e-05
6.78134816736245e-05
3.49568590029045e-05
8.24713737975262e-05
7.38735459189983e-05
3.18996457811149e-05
-1.00750639885226e-05
5.68089880388977e-05
2.50267458571503e-05
3.15447178784793e-05
5.70508919996201e-05
2.94239022709907e-05
3.81441145982303e-05
3.47697946876307e-05
6.16266811738224e-05
3.29200100451386e-05
5.06315151055921e-05
4.3794842587622e-05
3.64158415468047e-05
9.40651187863953e-05
2.14870704905473e-05
6.45508796784776e-05
2.21517964617366e-06
3.43515902824689e-05
1.47665701292369e-06
1.22260998951614e-05
2.90821779630587e-05
3.49065449940788e-05
1.7167843728949e-07
5.96789355947892e-05
-1.33225446833043e-05
4.16685778889059e-05
5.35728348748034e-05
9.17960274275646e-06
2.1912171396112e-05
4.47180777263979e-05
7.11624398344619e-05
5.72282531286549e-05
2.77541933741463e-05
1.83922948408926e-05
3.71745375157611e-05
5.86624561716549e-05
4.13658343298855e-05
2.05254135762614e-05
7.06052061110496e-05
3.18956449036955e-05
6.68110671953496e-05
5.51079869126336e-05
5.23169624380293e-05
1.06390492870898e-05
6.55501453290216e-05
4.0830202461908e-05
5.99577874666338e-05
9.30217880025484e-05
3.14886434800662e-05
2.17267470042369e-05
-3.65638970237508e-05
5.24441028295758e-05
5.2038580629286e-05
5.8161849055426e-05
4.39995839690822e-05
8.19907054132993e-05
3.34999037329344e-05
6.47116505665824e-05
3.23874872084895e-05
4.17806784590941e-05
7.03348377407052e-05
5.75444323641222e-05
7.47390785623965e-05
3.85786244224197e-06
2.45481253163407e-05
7.62531921775759e-05
4.01774629886852e-05
4.86852497927279e-05
6.90199624960844e-05
2.77259250824879e-05
2.32894115723597e-05
2.95322943363806e-05
8.69040955343636e-05
2.54081566511582e-05
2.06006969045519e-05
2.33249793793609e-05
7.741214516412e-05
5.63047555796774e-05
7.88350586556285e-05
2.66095927463405e-05
6.34298460594681e-05
3.24744128117727e-05
5.20579606110075e-05
6.04408563892553e-05
2.48742652710768e-05
6.48384861210826e-05
2.67234132363895e-05
5.75751560350366e-05
3.673407851431e-05
1.21086488380811e-06
1.636224794456e-05
6.71774918727781e-05
8.86691595405144e-05
-8.3655947233107e-07
8.81115394009736e-05
6.8495528472377e-05
6.61709932127854e-05
3.39436256830596e-05
4.3450769524426e-05
6.49043780550254e-05
0.000109355886196665
4.57149407391241e-05
1.85909179005569e-05
2.48079780742936e-05
7.60228357542379e-05
3.01276538037043e-05
5.64681207068432e-05
8.13722532737008e-05
3.81776681482308e-05
4.27017240391997e-05
5.0213640235932e-05
3.66728185388991e-05
3.81014375048044e-06
4.26947479651363e-05
1.84887436888799e-05
6.55496442058155e-05
5.24594741422099e-06
2.94456156273161e-05
2.43150291902629e-05
3.79469222683475e-05
3.26087579050061e-05
2.35578377647969e-05
3.52811911191448e-05
8.88012121253715e-06
1.3344301574211e-05
6.36373427013824e-05
1.4126926546597e-05
3.14223967720664e-05
3.00149070054846e-05
7.2351826946995e-05
6.95669638226099e-05
0.000115993863377551
4.10633395401378e-05
-1.33229873967964e-05
1.42572234208392e-05
5.80813137160855e-05
3.09333785096793e-05
7.47656214212337e-05
4.98333568173437e-05
6.52217031045128e-05
5.12343132052511e-05
3.4761251360838e-05
4.88249071051952e-05
1.16953434737611e-05
2.63512955127154e-05
3.29314351228532e-05
1.39283168774532e-05
5.81586482775942e-05
2.04135228295703e-05
3.48109788709029e-05
0.000118139332771581
6.31486924331459e-05
8.24525438364277e-05
1.45453931564838e-05
1.03646252745011e-05
4.73844926900566e-05
9.90873585623531e-06
5.0336191633748e-06
2.38893115965232e-05
6.67547227609036e-05
-1.05646844667713e-05
1.15128234994715e-05
4.47556437786313e-05
2.32023259258439e-05
2.83260089982492e-05
5.27727866880431e-05
3.8307882567841e-05
1.73896763379569e-05
1.98237410481979e-05
4.32428147425761e-05
8.40455933138101e-05
5.75085672207649e-05
3.52253748998837e-05
3.7229236538926e-05
6.54081266144593e-05
8.95216109681543e-05
4.94855015265752e-05
5.30461126518294e-05
4.17249599821657e-06
5.01626787052477e-05
5.01366328681274e-05
6.20643348269236e-05
1.94771880634221e-05
8.23586936479935e-05
8.15875250295072e-05
3.9418069817088e-05
3.26887011056399e-05
4.57986389197976e-05
5.10998657507353e-06
3.04199686811812e-05
5.55662612358318e-05
1.69135381972507e-05
2.41736205555422e-05
4.22774611707921e-05
-3.4007530514407e-05
6.50882719962293e-05
5.30619659785955e-05
4.24504141804211e-05
8.0801153477102e-05
6.30032702262148e-05
4.12654557286971e-05
3.0317361410578e-06
3.63809764771017e-05
5.61093276032139e-05
6.4120871019743e-05
4.31555059481242e-05
3.51638935986901e-05
7.8416365519533e-05
2.72335636149086e-05
4.94424634441336e-05
8.97505331739195e-05
7.42029296202626e-05
9.07575700452416e-05
9.27653072791626e-05
5.31741771364507e-05
4.31563981718946e-05
6.74553714385295e-05
3.16520966084207e-05
2.33081919513465e-05
5.83863078280056e-05
5.08868813243815e-05
7.22551611396655e-05
5.71459886543639e-05
2.82235024522721e-05
1.78091507351118e-05
3.19060428353202e-05
2.56129781664941e-05
5.86916557149723e-05
6.9455638294346e-05
3.51769363556062e-05
5.05104169894904e-05
4.16937094518447e-05
3.78686648949457e-05
1.80311044912222e-05
5.52639174330429e-05
1.4670742681035e-05
7.08216994748735e-05
4.48601718198338e-05
3.30389069621757e-06
3.36825629410501e-05
4.86744485227294e-05
7.9467195241864e-06
4.60623513009877e-05
-3.05527865809184e-06
6.50424742619689e-05
-1.66119008305306e-05
5.24597111238833e-05
2.53883911689975e-05
4.43574285087457e-05
2.74331866888269e-05
4.01359755999476e-05
7.72030764810319e-06
4.28804161143874e-05
1.19045375043221e-05
5.81036435250521e-05
7.41018146531304e-05
4.62701462517607e-05
3.83209048136907e-05
4.09299355359294e-05
3.56933215295311e-05
8.29019051699409e-05
4.22020945411014e-05
4.78668883928982e-05
3.01111589751866e-05
5.09753493757456e-05
3.45896959396993e-05
5.32316155989776e-05
4.98157523328084e-05
2.68248868101912e-05
5.58418812980434e-05
4.92626835785753e-05
3.57107581095389e-05
2.33604503263607e-05
3.7114687702174e-05
3.45450948841953e-05
3.21903271844316e-05
1.01200798218682e-05
4.94573029076717e-05
4.94745144869938e-05
5.78040265942867e-05
2.92052477064491e-05
6.97019132944625e-06
3.38403478138716e-05
2.020796777971e-05
3.55731848631035e-05
9.13544239029323e-05
8.83047085029494e-06
7.95887954241613e-05
3.19995701779907e-05
2.99816081405942e-05
2.47016187233112e-05
8.63162188529834e-05
4.3265682328742e-05
1.38799478734744e-05
6.88421633398465e-05
4.60514661960524e-05
7.47305377423793e-06
5.3255556369628e-05
-7.67264148964464e-06
4.74407393800094e-05
5.38326306027048e-05
6.43851301632147e-05
1.12893477599942e-05
3.84162062307181e-05
4.61288480671937e-05
4.83457735758158e-05
8.73995182228509e-05
-2.38641540770222e-05
4.14892952687009e-05
6.32898836119864e-05
7.22541170650993e-05
8.31216369550284e-06
8.51733279782693e-05
-7.93911706094908e-07
4.23056923365269e-05
9.23546103877279e-05
1.06612106658821e-05
7.34244794620384e-05
4.53742050836314e-05
-6.50639450479333e-06
3.01687143945206e-05
5.4409421670295e-05
5.21355940830071e-05
6.95340352845784e-05
5.40800641573489e-05
1.58746968327692e-05
6.50507944070498e-05
-5.44399673072206e-06
2.87397737597653e-05
4.15858576796193e-05
7.44002072457644e-05
4.55976280740304e-05
6.3022077381499e-05
4.1645394380621e-05
4.15474444435177e-05
5.09327179198146e-05
3.69830944169343e-05
3.46240195453826e-05
8.39701489261377e-05
1.17099268108204e-05
4.3449074407127e-05
6.46080492890903e-05
2.17299433758766e-06
4.72631875017438e-05
3.67961355115061e-05
5.90573275354878e-05
6.3621601551354e-05
2.06785932012876e-05
4.29035830424674e-05
7.71619664356582e-05
5.67663364234432e-05
5.05667325909172e-05
8.08638535753258e-05
1.97388233905597e-05
6.53206200311823e-05
4.47035768071466e-05
3.43249221267231e-05
5.88279062562816e-05
3.53543550247454e-05
2.49636304212651e-05
1.0167330939105e-05
5.00075729494418e-06
3.32847552676483e-05
2.66250349990687e-05
2.2614778347416e-05
3.04839541402623e-05
2.98468997485784e-05
4.481641091628e-05
2.81363569653449e-05
2.08210788777639e-05
3.76678117943142e-05
6.91966417941998e-05
4.68028723105683e-05
3.0053650442761e-05
7.18713587409044e-05
5.23127353810644e-05
4.73453626601588e-05
-1.86209756133199e-05
2.2081885528399e-05
2.08972011714742e-05
7.15676621000605e-05
3.53280240284024e-05
7.02445029311205e-05
6.53024268037484e-05
9.19600739260545e-05
1.43374136673718e-05
9.03442785755604e-05
1.01280530795652e-05
3.18724824064466e-05
2.06645667104343e-05
6.91259027926179e-05
0.000108294997745367
5.61625722618784e-05
1.09963071436341e-05
2.19476413955786e-05
6.6214536503792e-05
7.77769654711227e-05
4.12932344332056e-05
6.88426534820839e-05
1.16248207350248e-05
3.62086095416332e-05
7.42111541347231e-05
5.81879819668356e-05
8.06445524763516e-05
8.12558297665086e-05
9.36020499649417e-05
5.36510875508752e-05
3.32362156755085e-05
4.46092547098875e-05
-2.25090115930157e-05
6.4207641325106e-05
9.22083873389369e-06
-5.45535562346542e-07
-8.14962662334014e-06
1.19292773479361e-05
6.86185674076236e-06
3.16961737564246e-05
-2.3678339178072e-05
3.46984694379294e-05
-1.78248433158659e-08
4.5400634911339e-05
2.47518159745565e-05
3.55760408145986e-05
2.99631429983673e-06
3.00888972006349e-05
1.79900832249501e-05
-3.41331860691436e-05
6.02352846209411e-05
6.74098081599867e-05
3.83649240038198e-05
5.50857290323657e-05
2.47485822037241e-05
9.0048437926789e-05
9.2273659640016e-05
5.68193797874599e-05
7.01338149212984e-05
7.12463227043506e-05
8.04515236838975e-05
4.9012645941718e-05
4.21682954783527e-05
0.000113482437182533
6.4004057361545e-05
3.85040271740763e-05
6.55954689620161e-05
6.00942181052235e-05
0.000102976029551301
2.50327073853743e-05
7.31605909297686e-06
3.509940358489e-05
1.46433229656406e-05
5.76744961368136e-05
4.37578678375493e-05
2.65756845362547e-05
8.68688669829059e-06
3.92818548217377e-05
9.31541333700837e-06
4.41993603555539e-05
7.46477075037641e-06
1.5358177277122e-05
9.6066190723884e-06
4.71666971632865e-05
-1.76689187427942e-05
3.98279840996486e-05
4.89178325024931e-06
3.28028243277378e-05
3.76591709353175e-05
5.23128493262515e-05
3.37561086103004e-05
3.57058862529513e-05
2.25731158223768e-05
9.64868225192547e-05
6.12973076146971e-05
4.56637633449931e-05
2.32949230766112e-05
8.56599493598533e-05
4.57418308813708e-05
8.55532357912975e-05
1.76142857426881e-05
9.57044695818774e-05
7.20291960671152e-05
7.37613972665697e-05
9.05471916215529e-05
7.65668318556974e-05
5.21473411749836e-05
8.29532102232077e-05
6.5409805630997e-05
7.05757013178159e-05
1.54008351561809e-05
6.06691936167663e-05
8.33242515435309e-05
2.71240203473151e-05
1.10670949475517e-05
1.76815078173944e-06
4.78784278363768e-05
3.97190180164795e-05
5.44940527039795e-05
1.26437610071792e-05
3.5270561030416e-05
9.08202082237485e-06
6.84066696513867e-05
1.87798712870403e-05
3.58044168981083e-05
5.0492426928151e-05
3.91865420091812e-05
4.77188590830235e-05
3.20651102866367e-05
3.1748460882708e-05
6.04414034678356e-05
1.97550037219664e-05
4.63669845662676e-05
2.30347988169679e-05
-1.22839844056792e-05
1.0017828579172e-05
3.93193802831468e-05
1.65070669815286e-05
5.68545664118523e-05
3.73464903133664e-05
5.80696476975623e-05
3.64895966594858e-06
3.45876516536686e-05
6.69458847718071e-05
3.89902091175946e-05
8.32060400111491e-05
9.42334617384059e-05
3.45947791642243e-05
2.88498137973116e-05
0.000124468481610385
8.02190261193583e-05
7.87995872462193e-05
2.89379014171835e-05
6.79716113634153e-05
7.22646685092011e-05
6.69171262067373e-05
1.25612905721497e-05
9.63357516465253e-05
4.85631238152297e-05
8.3578068294826e-05
2.93443102165234e-05
8.46085785271195e-05
6.47008158620472e-05
2.19641866584279e-05
9.09014302556204e-05
6.85052417468624e-05
2.64471972183523e-05
6.4725623275933e-05
4.40508106105547e-05
3.84993831538884e-05
2.87493157116404e-05
3.24513819535017e-05
3.33196343987483e-06
9.23040282001348e-06
6.73229395797698e-05
-6.15176222357158e-06
1.56648897216892e-05
2.62527288883414e-05
1.14126849675456e-05
1.73446360181913e-05
2.42266231888554e-05
2.48329502591118e-05
2.64975316865248e-05
-6.51318173681901e-06
1.31218916676585e-05
4.03260198142363e-05
9.24027285157362e-08
2.85779689320553e-05
1.80383424485439e-05
4.5932032102176e-06
3.96470809255228e-05
5.22370665898157e-05
5.07909961177088e-05
3.48022225000985e-05
6.75026449694977e-05
4.73076535126465e-05
6.74250255645838e-05
8.09618559628844e-05
5.86823837574147e-05
5.30872473832388e-05
5.63329429942784e-05
6.83817486533063e-05
9.4109136794048e-05
6.93249891688822e-05
6.80272894577083e-05
4.28269878125613e-05
5.06373946229017e-05
7.40283842242698e-05
7.80081552377964e-05
6.23494664902925e-05
7.8704552229068e-05
1.76985454398317e-06
7.92588139036751e-06
6.15705754714056e-05
6.98581902160859e-05
7.10724112854034e-05
4.51283936155052e-05
5.73659329912715e-06
-1.28142943354879e-05
5.26134369953029e-05
6.79633212400895e-05
-3.49216176140374e-06
5.01105189652216e-05
2.41732675362555e-05
6.5894250712542e-05
3.67143674434029e-05
4.35909067669942e-05
2.68057268323791e-05
2.71944881133784e-05
5.97483212916006e-05
6.3995664858853e-05
4.45765045120226e-05
1.76270284822992e-05
6.54357438635457e-05
9.59710435530727e-05
5.98042119331907e-05
8.52312247394341e-05
2.34138397474949e-05
3.06482815283259e-05
0.000131185234559396
8.15659245970308e-05
7.42872266307274e-05
5.69450788604597e-05
7.03163062394058e-05
5.55883691663898e-05
4.64923633977425e-05
4.02252030487576e-05
5.64733894314258e-05
4.44500244286e-05
2.43584760317858e-05
-5.92344615365599e-07
5.28265965856274e-05
4.02351721059802e-05
3.8473384225732e-05
6.34100225916199e-05
-1.19961871277208e-05
6.23586731879205e-05
5.11061486549531e-05
5.36797758316834e-06
3.02401620843151e-05
1.611207296558e-05
4.95669328312553e-07
1.54893609286992e-05
1.82715610893214e-05
-6.90321453564611e-06
4.13899068856628e-05
5.21876642032525e-05
9.35991927749697e-05
1.51675815033102e-05
5.4425129018067e-05
1.44326859010305e-05
5.3038066970858e-05
4.60199909650849e-05
7.97852627687988e-05
6.09007993173918e-05
5.96591330254016e-05
7.10854788644099e-05
6.79784360675758e-05
4.84720617944159e-05
9.18121282942735e-05
7.12470442392194e-05
7.32997161349069e-05
6.90700685238744e-05
6.86754381787758e-05
3.68014055437163e-05
7.76801748211601e-05
4.44585106981762e-05
4.3687129595409e-05
7.25743610967613e-05
-2.0203165086179e-06
9.61668950618119e-06
5.40068906391983e-05
2.790178926599e-05
2.39516685067517e-05
-2.40530043447646e-05
5.49935577546925e-05
2.49936514345842e-05
2.55463719728797e-05
1.03230749370878e-05
3.96635483869968e-05
-1.92302187856448e-05
-6.40884379925636e-06
5.10634478122981e-05
3.92471386425262e-05
3.75939124755292e-05
1.03634038063355e-05
3.45284842585599e-05
1.85203021123623e-05
7.30767210415389e-05
6.15317624120837e-05
7.79755742704323e-05
5.77298688969387e-05
3.89083017607009e-06
9.03305833954289e-05
3.42049475361336e-05
7.50093497167988e-05
4.74035860585496e-05
7.67056957049423e-05
5.70408280807857e-05
5.4309833049322e-05
4.53802873281872e-05
6.14258229037375e-05
-2.05703285744247e-05
4.06503468424704e-05
5.34827433550296e-05
2.03387905630719e-05
4.52732754516059e-05
5.22440008372644e-05
4.59117670899077e-05
2.57747714432256e-05
2.13676708753988e-05
4.26126832347013e-05
9.92413605411633e-05
4.81434943462201e-05
1.3992470218252e-05
1.21120313766873e-05
3.49032406413413e-05
2.79040017155604e-05
1.27577202577058e-06
-1.48592523109789e-06
2.09966616224922e-06
5.83684124689695e-05
2.11727121046375e-05
2.2994067695579e-05
8.05672735757645e-06
1.23067761017996e-05
9.73977346745614e-05
2.51202773026137e-05
4.95767463956512e-05
7.50626922568152e-05
5.39669729594228e-05
6.17581948949405e-05
3.25661771581904e-07
5.90547667107356e-05
9.81374978002733e-05
9.55028094859712e-05
7.17411745742389e-05
5.30632305807093e-05
3.96528470878725e-06
7.78492611161962e-05
3.85661276532459e-05
5.65255958051266e-05
5.51447954259016e-05
5.6989165519686e-05
8.46456808080337e-05
6.91150753947851e-05
9.24585299656444e-06
1.87186723890365e-05
1.13591073055014e-05
1.77688823830974e-05
3.9203534289988e-05
3.56788286962091e-05
3.39063057144297e-05
2.18282592209874e-05
7.63918300814727e-06
1.71244297112042e-05
6.2504154334232e-06
2.68145744281583e-05
1.71086394246184e-05
4.6725126936474e-05
3.71650047101601e-05
1.24048554982902e-05
-1.05884432800559e-06
2.04592342470269e-05
4.43491942924627e-05
1.81490299182988e-05
7.10361154217043e-05
3.9674079523978e-05
3.13443953710463e-05
4.05348150609358e-05
6.46080242519514e-05
4.50186614473013e-05
1.61857918253884e-05
3.23670808899173e-05
4.62983135371895e-05
5.02170050434927e-05
5.88587204415484e-05
5.85101047156625e-05
7.2765447946563e-05
0.000107802589663138
6.93776834970404e-05
7.93104568843138e-05
4.46029971142894e-05
6.01894849060579e-05
-2.09742620687425e-05
7.67575867119462e-05
6.09223494332024e-05
4.79570202745183e-05
3.16188661494682e-05
7.32582467707383e-05
7.80092674828609e-05
3.05444504028853e-05
6.24558266808974e-06
3.32118454576637e-05
-4.80227296771897e-05
-8.86785784939631e-06
2.63183864693573e-05
5.31421877775115e-05
8.12490615960697e-05
1.06138253928602e-07
5.47908517765796e-05
3.71459415251999e-05
1.68997999088011e-05
5.91027246804687e-05
7.95102944844875e-05
4.37928238260046e-05
-1.15959107737534e-07
4.43078530722546e-05
6.58541213292051e-05
8.14013874456338e-05
6.00663605858461e-05
5.25554466834258e-05
7.34037421245989e-05
7.30104668546514e-05
9.00547562156797e-05
3.74409369359237e-05
6.48806590785338e-05
2.18010062028124e-05
3.73608316471295e-05
6.99993197624824e-05
1.86262831945604e-05
6.66073320216669e-05
4.37060242165995e-05
4.55864136747803e-05
6.17406284394154e-06
5.39673214412202e-05
1.96469445194257e-05
3.7009558882755e-05
3.61189176128712e-05
5.34640740896599e-06
1.59997571711836e-05
3.39583681938634e-05
2.51600521141737e-05
1.48622858125182e-05
-2.30047444826495e-05
5.84615127936449e-05
5.53692511766891e-05
4.55322320937254e-05
6.24767892165663e-05
1.64967962514095e-05
3.54420087902901e-05
4.20108337658543e-05
3.11177895103647e-05
6.01692684718358e-05
3.5944790512821e-05
6.20498189378029e-05
5.8798552630531e-05
4.15683586069063e-05
3.79210897952701e-05
5.88873178698986e-05
7.52002536838097e-05
9.00035154293218e-05
0.000104150059148943
9.5879559352335e-05
4.84941155132243e-05
3.72482437265998e-05
4.42630111532503e-05
6.29201762067486e-05
6.85911128963343e-05
5.16328508161251e-05
3.29354860920184e-05
4.0481532210259e-05
5.37914692090563e-05
8.89447737066764e-05
5.14409507277224e-05
7.70096174493863e-05
3.55252399101472e-05
3.09360001357881e-05
6.47982257287076e-05
1.99299979156197e-06
7.1780135780645e-05
2.76994628731862e-05
2.98391062555265e-05
2.63782194866959e-05
1.13555751613871e-05
2.74827428519308e-05
1.05608563852667e-05
2.26322145352881e-05
1.31565162454989e-05
5.56206162557141e-05
2.93284310230852e-05
2.77557002449515e-05
2.13745679998933e-05
2.06705317039942e-05
8.07594808806652e-05
5.05440543227736e-05
5.91804240705224e-05
4.17105117290369e-05
1.96416685611238e-05
5.19723950990879e-05
8.41713745218071e-05
-3.46858271985855e-06
6.04955542617376e-05
9.59594741671209e-05
8.72685988923205e-06
4.34971582134024e-05
4.29865723806981e-05
4.16697742819147e-05
0.000110822994629238
5.65803992359263e-05
6.25189471367474e-05
4.34562944396414e-05
2.54696830049304e-05
3.62085256805305e-05
4.65329858169783e-05
4.16103295334237e-05
4.24287606143283e-05
3.52227805077084e-05
4.11995072334881e-05
4.82029660265041e-05
4.52418232511973e-05
2.71611439530695e-05
5.95144257863202e-05
4.52972879629551e-05
1.35602050888017e-05
7.8198081554373e-05
4.52142720676798e-05
7.13806660982319e-10
2.03535208084585e-05
1.30081388057369e-05
4.97019610571329e-05
1.64086064289391e-05
5.18240404982794e-05
4.037880813174e-05
3.19659930107826e-05
-3.30860715895272e-06
-1.96361867314565e-07
4.0674148619184e-05
7.22781571978381e-05
9.99306275538364e-05
6.70335595753815e-05
6.95017763257156e-05
5.62974457349807e-05
7.00404315914201e-05
6.92755378331323e-05
-4.75351517016102e-06
3.62078100958363e-05
-5.99583731000238e-06
5.6889944834324e-05
7.71112917878502e-05
1.08555805626104e-05
5.79389231122677e-05
1.07339621183526e-05
5.5329638512375e-05
7.59263488091938e-05
4.09366252861406e-05
4.43927398767632e-05
3.71679002400622e-05
4.54342642050638e-05
4.44050927154839e-05
2.40443475423977e-05
8.04822257144962e-05
3.33186601983345e-05
3.2812688946494e-05
4.88584927187788e-06
2.59742543532048e-05
3.87436549721896e-05
2.7875581998631e-05
5.1836996941802e-05
3.68014831290221e-05
4.88149024502863e-05
7.25284119554539e-05
6.36100349441687e-05
6.52328105669974e-05
1.92898637988208e-06
8.43780042199851e-05
7.53010597888462e-05
2.81385397335058e-05
2.87382050532622e-05
6.14606704916745e-05
0.000109076444225626
2.68719250084259e-05
8.08935164882087e-05
3.62497602539131e-05
8.91042558818542e-05
6.14250682235187e-05
4.05117864611365e-05
8.17957357758634e-05
6.29226396805523e-05
5.19129830105143e-05
5.68645441709752e-05
1.37367008473249e-05
3.8443623316658e-05
9.0548344817796e-05
9.42611857216338e-05
6.34997757967539e-05
6.22362605482161e-05
-1.37445501886422e-05
2.79646208548413e-05
3.52978444765921e-05
2.62154518110449e-05
1.24955557646272e-05
1.31729146394169e-05
1.64534039714706e-05
6.69188842848797e-05
2.27874187267414e-05
1.03263596725918e-05
2.53875374035627e-05
2.41544671759604e-06
5.48598750125486e-05
-1.67626789762395e-05
2.76642528322472e-05
-2.75803922797955e-06
6.37497384138121e-05
8.09645402961863e-05
1.67681241020506e-05
3.43054594278802e-05
3.80069643591111e-05
1.47708517418138e-05
6.99168008443774e-05
5.1411288260775e-05
4.67307812406735e-05
2.1135800404691e-05
3.23615468318845e-05
7.36795539812888e-05
0.00010025901269431
7.54833219131446e-05
5.28073492424748e-05
9.85394501570909e-05
3.79968580954416e-05
0.000120993906748026
5.82079269139579e-05
0.000101518047074191
8.31417392563253e-05
4.10738392857574e-05
6.88992818304796e-05
3.5519220680518e-05
5.61777606797915e-05
8.00524448838367e-05
4.59443281738709e-05
3.24640885079187e-05
3.23159058786191e-05
2.4303468553835e-05
2.76913342211578e-05
3.49987571504714e-05
5.54316859641738e-05
1.84834502159206e-05
4.8063647180131e-05
6.62306982573332e-05
1.09415949899512e-05
7.56356949939677e-06
-4.26884433111254e-05
1.85781323066666e-05
3.20192414947325e-05
-2.0658686237413e-05
2.09769059216529e-05
3.03314427303372e-06
7.86992746074862e-05
3.25726795838389e-05
1.18081685535966e-06
5.33310233173627e-05
3.28600377346842e-06
4.26090806905721e-05
4.84259921541965e-05
6.92837618360736e-05
4.09719109109928e-05
2.92693632594795e-05
2.64816117593064e-05
5.01312385433387e-05
7.58176777272709e-05
4.10209912031992e-05
6.95866232573996e-05
6.74221346224139e-05
3.1164457610455e-05
9.04874186271036e-05
8.0527510348798e-05
5.4712570214854e-05
2.80188838727535e-05
6.74593713876179e-05
6.47792954984952e-05
2.40499323096738e-05
-2.76800084698864e-06
6.38000410063852e-05
7.49374438148255e-05
7.41487095708154e-05
3.66094058600238e-05
2.72618250946446e-05
3.40400857353047e-05
2.36433803072899e-05
1.10541691774925e-05
4.20637366120143e-05
2.53380020336501e-05
8.54680831897386e-08
9.41967610825559e-06
5.16517890836048e-05
5.01172444459936e-05
7.14662794227391e-05
6.38699073800953e-05
5.20592591979667e-05
2.69558102137805e-05
3.62201804990331e-05
6.16934607204251e-05
3.9261468111548e-05
7.48164493059119e-05
5.4733380851344e-05
2.92481481000312e-05
4.08112447740283e-05
3.75209903062249e-05
4.7192924632928e-05
4.66346373482191e-05
2.32957282356807e-05
7.1777486007729e-05
3.38160752400026e-05
5.99172028534831e-05
1.53659987484951e-05
1.93953440120519e-05
5.52446085455692e-05
3.91755060118262e-05
4.95182099985342e-05
3.89635685352622e-05
2.59029346797221e-07
5.17377685479675e-05
3.12396303766211e-05
1.30911979357688e-05
2.12882430412671e-05
-2.10057301101371e-06
2.37153583670827e-05
3.39451642778553e-05
2.43825021412238e-05
4.97915723242781e-05
6.04969303682621e-05
2.42283651917768e-05
6.29947673336616e-05
2.67014114676281e-05
4.67071282185484e-05
4.21764457546263e-05
5.76225250689794e-05
2.4784533414739e-05
3.31716937719315e-05
2.6815233935279e-05
0.000109182213409994
2.66373057525367e-05
7.168955375831e-05
6.42354396731663e-05
4.61044232757708e-05
2.30240531998485e-05
5.29607016136479e-05
1.48612497871335e-05
5.66209033884544e-05
9.21099247960821e-05
4.42873371432172e-05
4.44135530673009e-05
1.97672655392776e-05
5.83865680543291e-05
3.45477537850236e-05
4.92297469572815e-05
4.46071702256992e-05
4.2088750598518e-05
3.72716858649768e-05
3.38951126725083e-05
1.54183030732851e-05
4.56756339340464e-05
6.09297792352661e-05
-3.59798366788573e-06
8.2326463797112e-05
7.80937944043415e-05
5.61240299177532e-05
3.18987186506317e-05
6.83934033578602e-05
5.38922690861241e-05
-1.2776430225292e-05
8.6063690415987e-05
8.40154654717191e-05
1.16086403134772e-05
9.13615639540791e-05
5.08953588423105e-05
7.16083135079007e-05
3.3862087629881e-05
4.13759580419424e-05
7.8201923481345e-05
6.40279242543408e-05
8.39448720458778e-05
2.30323873932825e-05
5.36151695818032e-05
7.9151295794561e-05
4.03118053879983e-05
3.90261590162106e-05
5.80899514957185e-05
5.36751338002049e-05
8.048385784135e-05
5.03115144231361e-05
7.87892506740072e-05
1.68498288900219e-05
4.37109612128844e-06
2.7102517333922e-05
6.86174612684219e-05
3.61026722774108e-05
2.67621664545657e-05
-1.15528107544498e-05
0.000118294001342532
8.19871609025333e-05
4.29512471052214e-05
2.85428216521764e-05
2.8183670375865e-05
2.53621911404295e-05
3.62309430167362e-05
3.26068188421151e-05
5.59226307286596e-05
5.35477281970436e-05
1.1376426078678e-05
5.42327631772143e-05
7.42765208288294e-05
2.13946843129207e-05
3.35071422458641e-05
6.28274191079057e-05
4.09632033511122e-05
4.54885358864318e-05
-5.77278951007315e-06
7.73184592208525e-05
5.03328142573997e-05
7.82466265168768e-05
7.81429735950417e-05
8.38790902232868e-05
8.86082239657158e-05
3.81554130880052e-05
4.13039090457501e-05
3.17964673275119e-05
6.92947396186101e-05
5.95704286115764e-05
5.78006688174381e-07
2.18922960914273e-05
3.13566471665323e-05
4.20173084387778e-05
4.83520403337755e-05
6.9668477307104e-05
5.790266093868e-05
-3.23923904019272e-06
7.2216963410695e-05
2.4762070251312e-05
3.18182255331037e-06
5.11799376652931e-05
2.51693813471255e-05
-2.09918369606534e-05
3.17770514255856e-05
3.15765703383744e-05
4.55116891080321e-05
4.80837193317333e-05
6.20894441701854e-05
6.75636253273957e-05
5.82875735318902e-06
1.0117603907515e-05
3.67465075448744e-05
-1.28348197410165e-05
2.75067933358705e-05
1.61587696700612e-05
4.5093872464586e-05
3.22104239002952e-05
-1.82375801306645e-05
5.15372786720344e-05
4.54872280308987e-05
5.33380183939472e-05
7.98315895362964e-05
0.000115500665537451
4.2215826683099e-05
8.02865463072107e-05
7.53673086299576e-05
4.77205428714225e-05
-3.17969457009299e-06
5.90756444118433e-05
1.57426141065638e-05
6.58359632256369e-05
3.9396306564968e-05
4.89690270123434e-05
3.73115107711755e-05
3.65726847602973e-05
2.89270962749026e-05
3.37893001924421e-05
9.47836386363833e-05
4.15291119278355e-05
7.02667056474835e-05
4.12320745781591e-05
1.67451099491749e-05
7.58078450447589e-05
4.25376183910337e-05
5.82545512007818e-05
3.56799359329012e-05
2.46342397942146e-05
2.75457931803163e-05
4.98778620071136e-05
4.7399404105274e-05
2.0344366574131e-05
1.42330893260997e-05
7.5927480901544e-05
-4.06367778541566e-05
5.40527684782655e-05
7.14256512641442e-05
5.67092778967469e-05
7.15113717997374e-05
1.63405112468727e-05
6.08570165656774e-05
3.70562084219045e-06
5.62001458058005e-06
7.81912998940792e-05
7.35943305042362e-05
3.76176224064755e-05
2.20790502813665e-05
1.79249727070435e-05
3.56187657588508e-05
4.51322287537938e-05
5.10202921597596e-07
7.83022327791455e-05
7.04140122394094e-05
5.33068233119504e-05
3.28103383057829e-05
5.58406538691778e-05
5.72411139614445e-05
5.0511286660186e-05
4.03309249700716e-05
2.21372807127801e-05
7.4612154332845e-05
2.9027053997587e-05
2.21522064377265e-05
8.10515134053045e-05
8.55094656355785e-05
3.18751345005828e-05
6.69064196560421e-05
2.54334733695952e-05
3.08583407084858e-05
6.12767479342225e-05
9.89077488881099e-05
2.05870893896514e-05
8.45746970226973e-05
8.17896150258573e-05
5.21789044181026e-05
2.60989421285453e-05
3.1131542992796e-05
6.3472590160339e-05
2.96248691191796e-05
0.000114478718306866
8.69534463217387e-05
8.16759973687109e-05
7.48810651822667e-05
1.60145498062082e-05
5.1833347724055e-05
4.15395426810975e-05
3.60672092429712e-05
2.1897308916418e-05
3.19940245247862e-05
6.3331592709066e-05
4.02630428282196e-05
2.49910047171465e-05
2.46718350985866e-05
4.38584585730667e-05
2.59608147745071e-05
7.2073000594583e-05
2.43797867240118e-05
7.68761339689489e-06
9.31577790000437e-05
5.99232888630901e-05
3.63576318256599e-06
4.54710886608042e-05
2.95322013877406e-05
6.92929753581544e-05
9.40707530224511e-05
6.01893654706659e-05
7.68805134951058e-05
6.63012807539638e-05
6.05432614222672e-05
6.57676481565812e-05
5.47251165900257e-05
6.28657191508515e-05
3.8203780942846e-05
3.75440087749724e-05
4.46101200201975e-05
2.62237243193541e-05
2.8880581261113e-05
7.30198176954503e-05
5.05295749941256e-05
3.03140223428889e-05
3.98496001918034e-05
-4.23671369243324e-06
6.09780256429898e-05
8.37404046797565e-05
2.14128039243448e-05
1.08450846596322e-05
-5.25056680016232e-06
9.38851933147306e-06
5.6008641482756e-05
4.63518321239769e-05
-1.76016236248971e-05
-4.87658203837225e-06
8.48137593978618e-05
1.99075779026376e-05
3.89324372873353e-05
4.01294937112521e-05
2.1402263727638e-05
4.58475752899781e-05
6.67131488639592e-05
5.12551092494973e-05
-6.25287933786752e-06
3.45202605932707e-05
-1.37200654349014e-07
6.76243437360203e-05
5.22104100022885e-05
4.17505944662024e-05
4.67351200815419e-05
3.11379833297383e-05
3.28703905122612e-05
3.94824761301948e-05
2.78294674321524e-05
4.00852396989221e-05
4.02011054748916e-05
7.21651409913928e-05
5.10517875915245e-05
1.4828356909952e-05
4.93809519695183e-05
3.35353804808885e-05
4.50266433540667e-05
5.29581472370355e-05
2.9000593964119e-05
3.61284774396191e-05
4.36427288223453e-05
8.09886624199257e-05
2.40303071844914e-05
4.60284663449997e-05
9.00370459308548e-05
5.89536513553128e-05
7.92525328724541e-05
3.94269404887164e-05
2.18113086594346e-05
1.79946274077691e-05
-7.37257261968025e-07
2.62720966256124e-05
6.89512230074557e-05
5.4743870147124e-05
3.31428328024505e-05
4.7154318003397e-05
1.78727198155448e-05
4.63773937458051e-05
7.56752874517844e-05
4.30582303250609e-05
7.37140304114523e-05
5.03673095194945e-05
4.03038629277627e-05
4.4654484131881e-05
2.80162216708992e-05
1.49583030415076e-05
2.12657685194726e-05
4.22519749443683e-05
-7.13167708809752e-06
3.92167244921725e-05
2.44551340795527e-05
6.74505771921333e-05
7.05958937311517e-05
5.01084279854524e-05
4.26717701262195e-05
3.35839145421651e-05
4.85942486567404e-05
4.60484143203584e-05
7.7868010337017e-05
1.01363199562694e-05
9.56255053779972e-05
2.59805146353109e-05
4.88866590002573e-05
4.54166898217826e-05
3.89975693115331e-05
4.87773040098027e-05
6.66312288503572e-05
7.44558582738952e-05
5.48713679297555e-05
4.5986017095453e-05
7.38488244811862e-05
1.9195040093241e-05
3.86730437864625e-05
0.000100028964836686
8.62780197289176e-05
-1.78693669102501e-05
7.99512871492504e-05
7.3796054573873e-05
6.5307882623071e-05
6.90232471358397e-05
-1.36936299991315e-05
2.65800618926274e-05
-1.09901713724249e-05
3.5282443948524e-05
1.82126224543117e-05
2.17015389520564e-05
2.2040047478116e-05
1.42746560842416e-06
6.46550271582034e-05
5.1181404477658e-05
-1.30858385352827e-05
-4.01035437935855e-05
-1.16510646291523e-06
5.11601397160549e-05
4.11536919717091e-05
1.41353167115724e-05
3.79056755400385e-05
7.9772738461795e-05
9.33252345667638e-05
3.95665021989165e-05
4.77073009084782e-05
5.69203642585605e-05
7.05240783805072e-05
3.35638515812059e-05
0.000102411614932588
3.19382899723184e-05
7.62745267734115e-05
3.94511403291523e-05
5.25480519786337e-05
3.09699666896013e-05
3.03961455236201e-05
5.08428249526298e-05
7.57723176855101e-05
4.26549426830062e-05
8.70845015599746e-05
3.32160051900372e-06
4.14016416080262e-05
2.66240835581797e-05
8.23715825725277e-06
1.27374137887138e-05
8.6597045311939e-05
0.000103106582547719
2.64431144634222e-05
9.51646987793509e-06
3.60073771823646e-05
5.27242104676353e-06
6.62331282582824e-05
2.34830936102425e-05
1.47439406836431e-05
7.27577785987305e-06
-1.79167986215615e-05
1.96808330190815e-05
2.06205837233514e-05
3.43214327963602e-05
1.78990489148082e-05
6.21114601199741e-05
-1.31650578667689e-05
4.57436478256273e-05
1.29804267354635e-05
2.25418645816274e-05
8.41371455539797e-05
5.33573520339257e-05
1.9518611638905e-05
0.000101666005385058
6.90219980529495e-05
0.00010368874346125
2.57741532157075e-05
8.0010341985674e-05
1.8648411450014e-05
5.59503971808375e-05
7.00212130517337e-05
2.40960789505201e-05
4.56925952910931e-05
2.18398255031082e-05
5.95791177667271e-05
5.03424038708412e-05
5.95084547666945e-05
4.97593590684881e-05
3.5386027271593e-05
7.97931991603164e-05
2.27362435111194e-06
6.86941500953191e-05
1.57804879140017e-05
2.86119349891e-05
4.76969344498776e-05
6.32825337721164e-05
2.45703976940101e-05
5.23855120383627e-05
1.70437343726203e-05
-2.0965461137189e-05
1.17044295682925e-05
2.80034602383976e-05
3.60234792856319e-05
5.68742035035171e-05
2.45972897034982e-05
6.10848068431775e-06
3.12232831602343e-05
7.56363631182189e-05
1.76974468730491e-05
4.4786490210133e-05
3.01936573258655e-05
0.0001044974787185
7.04440216365303e-05
1.18391536614783e-05
6.19127691369318e-05
5.99907750770755e-05
4.85599636127228e-05
4.50384354664342e-05
4.88590911213776e-05
2.75902791040098e-05
1.51153854882671e-05
8.51081388297167e-05
5.70230994279811e-05
3.64083251605079e-05
7.36574096527591e-05
2.94515942985782e-05
7.56570082441403e-05
6.38554989648926e-05
3.68759645473256e-05
2.5981215581288e-05
2.22849439188339e-05
4.90727551910304e-05
4.57169124073061e-05
7.52054185568158e-05
5.92936936694041e-05
4.84363320277918e-05
1.5852864094127e-05
3.62090620460662e-05
9.05859915413701e-05
5.07337909016016e-05
-1.59287724959834e-07
3.89705874912243e-06
3.5255606205494e-05
4.28156631790368e-05
2.06054832981624e-05
2.64243581711172e-05
-3.64273136457091e-07
4.16062686851371e-05
4.38874838988397e-05
-2.35325400909876e-05
3.12733082401188e-05
9.45012273138702e-05
4.87958458673632e-05
3.11035755099385e-05
1.10746910129696e-05
5.12931132331978e-05
3.28579590107313e-05
6.97191492753703e-05
4.06964563698291e-05
7.39063880703182e-05
2.2709912795491e-05
7.68434376323276e-05
-2.90414295173202e-05
3.00990097802833e-05
2.81873210178604e-05
-7.09400846085098e-06
6.50083665072369e-05
9.57364161497018e-05
8.79818954168225e-05
4.91045289927294e-05
3.65242757627258e-05
6.93679953085511e-05
3.73242953163034e-05
3.31317078095375e-05
7.68719280230831e-05
4.33709693756633e-05
1.27215123949762e-06
3.12119671290131e-05
2.15599345994312e-06
1.97287349151254e-05
5.76011214653939e-05
6.70843508123603e-05
3.02189693181261e-05
6.62614755857686e-05
8.7378480017641e-05
5.19997354789555e-05
2.35118337717324e-05
9.28590276539697e-05
8.10993410827208e-05
4.80552800669959e-05
5.53162174469646e-05
0.000108824475044868
4.0714487410205e-05
-3.15533692902104e-05
3.72517769851012e-05
3.76010701106575e-05
6.02936034241486e-05
4.28981372452934e-05
4.37603348091725e-05
3.85113051717243e-07
4.22644532993371e-05
4.10666110258705e-05
4.4515255099547e-05
2.53905806679982e-05
4.26231569112914e-06
1.03640958455331e-05
1.59707234775387e-05
1.70051606749454e-05
2.09465033815774e-05
-4.38268720717207e-06
5.17923923149322e-05
2.77597330229297e-05
4.38533722307787e-05
-5.94513090908805e-06
5.22010833548303e-05
-1.60680534817803e-05
3.18964317135281e-05
5.95436303796834e-05
1.92422349720823e-05
4.95978581849895e-05
6.77004465498457e-05
4.54478631453484e-05
7.12293219303161e-05
9.57136971352967e-05
7.8638259538702e-05
7.05223655554399e-05
6.24645798763722e-05
3.38695315285878e-05
6.22763431404511e-05
9.18173700879986e-05
9.42125856421718e-05
5.18402084490109e-05
7.07131948775572e-05
4.93333426861049e-05
4.48667479100239e-05
4.86980244614517e-05
2.56634283039273e-05
5.72050100463697e-06
4.81851986846717e-05
3.20705123489738e-05
3.87725393037677e-05
1.74179936964786e-05
6.18307951488999e-05
3.69358580628691e-05
4.46404800111371e-05
2.67072977613533e-05
3.84473187803619e-05
3.56173828483688e-05
7.32106290481704e-05
8.80382148219857e-06
4.48551473587439e-05
1.98068362133447e-05
6.53398206532415e-05
2.91062645661097e-05
3.15835829603782e-05
1.11914354940638e-05
5.83180271501653e-05
3.73794082650661e-05
6.81725674156479e-05
6.23927763860988e-05
3.2802475932617e-05
4.73013106595998e-05
6.0712813606846e-05
6.3459960796846e-05
5.32058779426141e-05
3.79594050315922e-05
5.14427722356037e-05
5.9730734621109e-05
6.67834320816449e-05
1.33784472824891e-05
4.25088361922452e-05
4.07577674815527e-05
6.76036792155448e-05
1.82657642637633e-05
5.42601919867274e-05
5.21681598593242e-05
5.05728954261077e-05
2.94989227876818e-05
2.96474727146527e-05
5.86276789180152e-05
2.17849341413156e-05
4.97256319692544e-05
6.01144243068832e-05
1.10519131211666e-05
2.77416495471708e-05
4.17806524006649e-05
1.53455792224156e-05
3.38183438396362e-05
4.98521349641472e-05
5.06592852964231e-05
3.60697092537481e-05
7.42143881839338e-05
1.73254977651482e-05
3.60308749222466e-05
-2.41042789076347e-06
5.5410955038216e-05
-1.61732330670945e-05
1.78679112019441e-05
2.85790797040117e-05
3.33454811148859e-05
1.13088926127067e-05
4.56172068024694e-05
6.31713551197104e-06
6.36763083733239e-05
4.6086305513022e-05
1.45012622233253e-05
1.3491001992371e-05
8.33242498621896e-05
5.69095187041731e-05
9.35845053737621e-05
3.66839722053452e-06
2.91474674747944e-05
6.70325197453186e-05
0.000115295221896523
7.36900922656868e-05
3.1506864667774e-05
0.000105138008570725
7.41062874793532e-05
8.40889224756059e-05
2.84619233470949e-05
6.13876494063281e-05
6.2049883074377e-05
5.01518055869986e-05
5.26776354192942e-05
5.06913397732623e-05
3.74254937702043e-05
1.26340611418495e-05
3.1264546903563e-05
4.13774891765788e-05
5.03164362544464e-06
3.94611105065005e-05
3.40901395475154e-05
6.23241078098869e-05
7.48600679869564e-05
5.16785374061002e-05
1.34575875964204e-05
4.04895574132962e-05
3.24459116128257e-05
3.37546999838897e-05
3.67744375536315e-05
3.78465300308546e-05
5.69254712335156e-05
5.27923577540571e-05
4.56120846025877e-05
-5.38660851053995e-06
3.90968168486371e-05
2.68704318037969e-05
5.74019061708359e-05
4.31869045016901e-05
3.15165862758961e-05
6.97984039397713e-05
2.77027739834011e-05
5.40073625384633e-05
3.427696875761e-05
6.99041873598178e-05
1.89299534627945e-05
4.35369772791005e-05
2.41759313526362e-06
1.69613107590993e-05
1.68097638733728e-05
2.74520587962294e-05
5.01179702015384e-05
2.72940436387609e-06
5.23564518851765e-05
1.69763252967331e-05
8.46664993834531e-05
6.14659643885669e-05
3.42300305954348e-05
5.40536474173709e-05
5.98169155019277e-05
4.77498925108538e-05
2.77203318633141e-05
2.02785965820225e-05
1.688449572527e-05
1.67935298500598e-05
1.65388282795163e-05
-6.66416528029596e-06
3.46772230338379e-05
1.42052900459871e-05
4.10872306406748e-05
3.41447972432119e-05
6.02870772317151e-05
-4.35396907274841e-06
4.53041622297453e-05
4.77239919227115e-05
3.79975276464115e-05
5.79672455626202e-05
3.64263359891367e-05
8.81065670123019e-05
7.43603996268446e-05
4.4852928387082e-05
2.25555986292625e-05
3.39532237280014e-06
5.33496176340953e-05
7.73356713136174e-05
2.19489464323346e-07
6.6977816692959e-05
6.04955871955535e-05
4.8589250740982e-05
4.39937393940078e-05
1.96468517104377e-05
5.63227150310397e-05
9.65712354979784e-05
1.39188562532249e-05
6.57091376124052e-05
5.34463764684644e-05
6.14289488419181e-05
1.71799910552621e-05
2.89954302853043e-05
-3.2622058829327e-05
5.10989871819421e-05
7.10758273270249e-05
2.05688553649055e-05
2.91791394644285e-05
-1.7820553116532e-05
6.65703782493382e-05
1.72225960267501e-05
5.72689642918152e-05
4.00144779154175e-05
1.4957619607803e-05
6.03981865344532e-05
3.46828763488284e-05
3.79458291485545e-05
1.96546503010166e-05
4.65877806467181e-05
6.71636383841921e-05
2.60618953067427e-05
7.05893177372222e-05
4.58190944789784e-05
6.11095219420439e-05
-1.73869284630941e-05
1.98916535298124e-05
-9.54003988673261e-07
6.07373309532043e-05
2.84144089495876e-05
3.96454455180532e-05
1.98853625556533e-05
1.15961123348807e-05
-9.97900396118622e-06
6.39018578609765e-05
7.295969487736e-05
4.12761166370824e-05
-1.70072784774786e-05
2.78275394513423e-05
3.61655965668308e-05
4.7057071513167e-05
-2.3563762563781e-05
3.47762663098934e-05
8.70751624811464e-05
1.13279723029832e-05
5.17236368917306e-05
3.4640215607333e-05
5.53826400311496e-05
7.1131128073492e-05
9.4534014351459e-06
4.86725927528477e-05
6.04001801404323e-05
1.8014071408325e-05
6.469438656531e-05
5.42544503817174e-05
4.6553648428101e-05
5.48375530347103e-05
8.8107406475581e-05
3.733655747116e-05
5.58518781909713e-05
3.34536586648269e-05
4.8462301155376e-05
4.77515316759891e-05
7.94140084768266e-05
7.20518170615544e-05
3.6974773529315e-05
5.58064261205952e-05
3.61176553126109e-05
3.81358414730396e-05
4.00530286283449e-05
9.66444550934179e-06
5.06629330186563e-05
4.04863421256357e-05
1.11502547555418e-05
2.11253944390714e-05
5.82760663292475e-05
6.07306064125694e-05
2.54789601528413e-05
7.16428823792716e-05
1.61254356080093e-05
2.61564845943e-05
4.9275640285796e-05
4.07290760408857e-05
1.65341542938913e-05
2.61788227507094e-05
-5.2417969791813e-06
-2.37116031899864e-06
4.60400584224938e-05
4.18269041055386e-05
8.06302207272087e-05
8.86907220990691e-05
6.87109859561203e-05
4.64489528260389e-05
-6.31319905750318e-06
7.63771377964344e-05
9.66054842617555e-06
4.11063586565618e-05
3.39630072217134e-05
7.12025292377267e-05
6.51308437145352e-05
4.23367208677489e-05
3.65862498225713e-05
4.0426080296934e-05
3.51601723627942e-05
8.44219951864461e-05
7.00134665839001e-05
5.2686855336033e-05
0.000103731528420852
0.00010584726950044
8.2375629934758e-05
3.57407075995392e-05
6.95000707354898e-05
3.66960967514705e-05
3.58163627181812e-05
2.61779533483588e-05
7.57151713420306e-05
4.47788203764956e-05
-1.37661856818712e-05
0.000126563362911369
7.04133339215533e-05
5.65490081427395e-05
3.28311435790486e-05
7.04394365647103e-05
6.34688114469313e-05
1.91973671606454e-05
2.55805550947281e-05
2.21713942828285e-05
3.6901593113489e-05
2.89497288227271e-05
5.09867347606381e-05
3.61249300391108e-05
5.4852604662167e-05
6.63341502830355e-05
2.19043913532773e-05
3.05694666278056e-05
4.14259622336109e-05
5.7956107376955e-05
3.44964692883635e-05
4.95497330366919e-05
2.78931683447819e-07
6.75595062403745e-05
2.54867756706856e-05
6.88064661128404e-05
2.39261722383441e-05
2.43930164567287e-05
2.65595185649638e-05
6.0436015133197e-05
6.64664801622656e-05
4.66145273897837e-05
1.09151699241447e-05
0.000104488164836141
5.19653787804264e-05
5.95480955785926e-05
6.45690946198479e-05
5.11644235294784e-05
5.3397297064022e-05
4.91243873705008e-05
5.11961631274907e-05
3.61456366912032e-05
6.32645236201558e-05
-7.18731987714663e-06
2.8935210809536e-05
7.87838609206729e-05
4.44185739114196e-05
6.59907570023828e-05
5.66705828674144e-05
2.72016683983685e-05
4.48767976105172e-05
-1.29972001522983e-05
3.34219835898818e-05
1.92042423309451e-05
5.22299249257193e-05
4.95934519600207e-05
3.13938319959647e-05
6.48399619140159e-06
4.11215657806745e-05
-2.55519996954548e-06
6.12432021857263e-05
4.79758566221867e-05
4.50491795939437e-05
2.95924892829267e-05
2.99724598602294e-05
9.61345171153296e-05
3.45602132454048e-05
4.85477345730194e-05
2.00655950180315e-05
9.01964116476043e-05
5.27669378590519e-05
4.47721231243646e-05
1.6640122882102e-05
1.2712911833774e-05
3.37831589697828e-05
1.28317854014927e-06
6.31390976397321e-05
4.44744902505745e-05
3.52114420734017e-05
5.52480883046257e-05
7.46097391951921e-05
1.35529990282139e-05
-5.68338826276197e-06
8.18510247354693e-05
1.72771823585179e-05
4.26680842793099e-05
6.35729291269321e-05
4.54465864391784e-05
4.99916500941357e-05
4.02020683858479e-05
2.73207807968367e-05
4.07279601344076e-07
5.16645719450136e-05
4.71444721106282e-05
6.25546561499014e-05
5.36451572963554e-05
0.000105884803213024
8.09984827788573e-05
3.72118234837106e-05
9.74475199114044e-05
4.02990886693528e-05
7.4857088249258e-05
1.77017423287671e-05
8.81334083918581e-05
3.70926084258797e-05
1.14381900982466e-05
5.48829866776575e-05
1.49528208686605e-05
5.00530775779354e-05
4.40909171304499e-05
3.22557985507516e-05
6.21785478331986e-05
4.62408539740472e-05
2.53172863215507e-05
2.18034345376499e-05
4.15569741413418e-05
-1.11360161713378e-05
3.28174762970167e-05
1.30311366089697e-05
2.74012450703538e-05
1.0922487612347e-05
3.89568624247338e-05
2.31097504419121e-05
2.34261529944019e-05
1.9698387475772e-05
3.04237447016571e-05
4.95842941463662e-06
4.88478596199385e-05
1.45768287827973e-05
-2.5183344339246e-05
6.31973768343817e-05
7.93554655681606e-05
-3.1057239625365e-05
2.03468571982369e-05
4.9764868575149e-05
6.62952453383169e-05
0.000125779554535513
9.09850785092847e-05
5.95400739270446e-05
4.31489385857744e-05
5.76138756465335e-05
3.90052565595514e-05
3.56773137952777e-05
7.21404914276404e-05
6.8994810985495e-05
4.43763547126038e-05
4.88789298811696e-05
-3.04848585785113e-05
4.81680079958849e-05
6.01874741741932e-05
1.08087264308825e-05
5.89968683361976e-05
8.77105149257183e-06
2.53402388039314e-05
4.45098276790387e-05
1.80055419864707e-05
4.54670363511341e-05
4.80411675546115e-05
1.21124060415008e-05
1.67880802491173e-05
-6.97538483095913e-07
3.57860752473637e-05
1.61670786322328e-05
3.82283243393899e-05
4.92036372086505e-05
7.11979771846099e-05
4.17369791509722e-05
6.73147500237983e-05
3.18418270360258e-05
3.81813986708218e-05
3.42943275457341e-05
8.1900077843363e-06
7.11402367762177e-05
6.38094240189548e-05
8.98287275298057e-05
5.42200075035015e-05
5.25723281893541e-05
1.82672216351695e-05
8.88795882141045e-05
8.84152875150757e-05
6.74823905627315e-05
5.31629054837804e-05
8.53630828215719e-05
5.30686651370908e-05
0.000113770885275635
3.18049406043604e-05
2.73548407370795e-05
4.70423162496863e-05
0.000100621608948359
4.5507935699084e-05
5.24420460358207e-05
2.04451459239311e-05
4.92805991323558e-05
4.99009532592305e-05
6.1564693621975e-06
-5.83256435630175e-06
7.58693213059067e-07
-4.49783093317285e-06
2.37059857012553e-05
3.92785152882533e-05
7.64608107761286e-05
-2.68838997723092e-05
2.34436400723432e-05
1.5906212009147e-05
1.11093137249667e-05
2.12634824434253e-05
1.25330353989247e-05
1.26866508863832e-05
3.29218265499291e-05
6.33667373635448e-05
3.69026264549221e-05
4.94756764518527e-05
3.97523783590213e-05
2.26334844029565e-05
6.61878057501849e-05
3.4599781019836e-05
5.58908214789935e-05
1.12088842221431e-05
-9.05742110899902e-06
6.14868646417201e-05
4.8222772110541e-05
7.19070408747075e-05
2.96040937173354e-05
7.04310975646996e-05
7.45889441459403e-05
8.28819553876341e-05
6.71992897772728e-05
5.9168385469547e-05
-2.12047695637664e-06
8.8306626746784e-05
4.04095086551781e-05
6.08834350798085e-05
5.999671126842e-05
3.0625561883159e-05
7.79555198950964e-05
4.05078239327971e-05
4.50295137542075e-05
5.91943391345791e-05
6.69412969930643e-05
5.53824750865306e-05
5.003018813801e-05
6.24285801595821e-05
1.18956134818041e-05
1.33157119977564e-05
4.80319698390531e-05
1.86794549791107e-05
4.2576512807747e-06
3.62323171562624e-05
6.81648447952863e-05
3.30413737458715e-05
6.10464645261117e-05
5.66864531448952e-05
2.46816711625654e-05
4.61437620261679e-05
-1.00693944446008e-05
6.62230595098532e-05
-1.93154231833896e-05
6.1306692971128e-05
-1.09146729997433e-05
1.3497864173862e-05
8.35227725368243e-05
-1.88371197004779e-06
5.11624073209168e-06
-1.08787580619085e-05
6.84944342947334e-05
4.95734651866242e-05
6.57269244456184e-05
7.86410784303642e-05
5.61167086325703e-05
2.22344578238341e-05
5.84143252550303e-05
-2.76141994113534e-05
3.80706900472739e-05
6.58619567635854e-05
4.85027792382586e-05
3.67748249213405e-05
7.61393876000126e-05
6.34767441616271e-05
0.000113723484961531
2.78192524691945e-05
6.45388162271224e-05
5.7627839219087e-05
5.94653216577134e-05
3.20036945225075e-05
7.85259764070963e-06
6.00408634302789e-05
3.8530444830783e-05
4.712109380733e-05
6.63515785610608e-05
3.00384868021923e-05
1.98047304622107e-05
5.52095443234768e-05
3.69531448197306e-05
1.14385562439145e-05
2.7004891480832e-05
2.806818834711e-05
3.66991171043681e-05
5.24372229749463e-05
4.56031227369803e-05
6.55055642835913e-05
3.09973550146881e-05
3.87336547785769e-05
7.12794638762675e-05
1.49610306352154e-05
7.69514706266585e-05
6.01119691529708e-05
4.61472721439225e-05
1.56870998826445e-05
2.03920548817725e-05
2.43414591533308e-05
2.36762707633222e-05
1.84051092457189e-05
4.94426943130532e-05
8.65541686520837e-05
2.64401755006643e-05
4.9093916920951e-05
5.89949675673405e-05
1.27827931558218e-05
5.56766318260126e-05
5.47339236566148e-05
3.58676055120845e-05
0.000120829833761883
7.7594552125753e-05
-7.07460229366504e-06
4.19193936199077e-05
4.42237552473255e-05
8.85403373535729e-05
3.50007142926657e-05
5.67398843634749e-05
4.64838902729197e-05
2.00980308945068e-05
1.87862219701457e-05
5.42973514463254e-05
6.04098072201371e-05
2.28476938203724e-05
4.21627361519737e-05
4.10620198672792e-05
2.44265691430644e-05
5.86725420286915e-05
4.65521438802066e-06
1.79039756539913e-05
3.23032319077693e-05
7.07623685100488e-05
4.78354752635813e-05
2.4752614940879e-05
7.51610180322552e-05
9.04499480467467e-05
8.45742400958746e-06
1.61216126294272e-05
4.43728399565031e-05
1.21544348766252e-05
3.22347314151045e-05
3.65942064854138e-05
4.62000534034521e-05
4.44479331860083e-05
8.29569256952831e-05
6.9343544578815e-05
4.53760710249266e-05
8.37307076777666e-06
2.77256698855309e-05
-6.18647162556716e-06
7.37175534172109e-05
0.000108685017127818
3.78508516037897e-06
3.17679511159496e-05
3.94459222745829e-05
5.13319135851075e-05
5.11340134030484e-05
2.62730407576942e-05
7.65387539381675e-05
5.30698339991911e-05
8.52076413602459e-05
6.72317229340681e-05
2.51921679301121e-05
5.25527045994333e-05
6.20732349725522e-05
6.10886268037036e-05
0.000102777312661709
4.03797170329643e-05
2.68052557206991e-05
3.13839728859937e-05
3.14701726226565e-05
5.56780659781019e-05
6.86179045894164e-05
3.78819375905434e-05
5.03489877257339e-05
3.17613626704723e-06
2.70422234530768e-05
3.98482999961348e-05
7.98213181122359e-05
1.68583970071091e-05
9.17171511088421e-05
5.22796163205167e-05
-1.63386949248071e-05
9.23314597035033e-06
3.7999897208457e-05
3.61809397478389e-05
6.83610087148398e-05
5.61996196023805e-05
3.7344375245938e-05
4.03351169686725e-05
2.12891876841491e-05
3.51461277259923e-05
1.42780329786662e-05
6.39912377026405e-05
5.96864728061725e-05
6.29007060743794e-05
3.61483946394134e-05
5.97394980796493e-05
8.7111011305529e-06
3.99304061994885e-05
3.9944298505314e-05
1.81260052205886e-05
3.33385929061464e-05
8.49691404509234e-05
8.86512482730365e-05
1.84791378237182e-05
6.29209571546217e-05
4.8686583822374e-05
5.47432693298618e-05
2.43899119799171e-05
4.34414381390454e-05
5.83557894927913e-05
8.88622601708792e-05
3.63996500588511e-05
3.76672112823009e-05
4.07311832490475e-05
7.02653604915411e-05
5.21882114121778e-05
1.93098217811396e-05
4.17474187535634e-05
9.11833730994339e-05
-1.58881079540345e-05
6.16662532470201e-05
5.76523796083384e-05
3.12068116590845e-05
2.76825243483993e-05
1.45757379020293e-05
3.39813551966448e-05
3.78932381390853e-05
3.07664436621127e-05
2.87810589489501e-05
1.22827764468545e-05
1.87739922781884e-05
3.46741582371507e-05
3.84482428190618e-05
2.14714893684388e-05
3.42450522130729e-05
3.18895688134795e-05
-5.98427796730164e-06
4.64471087762212e-05
1.89368518515569e-05
3.48968757521212e-05
4.11486498278643e-05
4.93154503066532e-05
1.3548332460186e-05
4.3466394703442e-05
4.45425957278827e-05
3.34902238496304e-05
7.40041465071778e-05
7.35517460478012e-05
5.08409168722963e-05
7.05794425481338e-05
5.16772415416455e-05
5.17236107385981e-05
6.45346528756979e-05
3.26958737982263e-05
4.57526851040661e-05
7.37007774502245e-05
3.53824204674795e-05
9.00786544470415e-05
5.46938674092495e-05
5.57037051477041e-05
3.93108818267615e-05
6.40340456298069e-05
6.23964332958386e-05
6.8361831202923e-05
1.49043963757577e-05
1.24078570411043e-05
7.29444730706341e-05
0.000103688523070776
5.64569482959428e-05
0.000108861756492418
1.81480450966035e-05
6.56106784565061e-05
4.9105777977322e-05
-2.28974958591798e-05
1.95641982916872e-05
5.40426509455524e-05
3.10340488009347e-05
1.81148986931223e-05
2.23007248800364e-05
1.54225605297468e-05
1.33960413162325e-05
4.00278010444177e-05
-6.34017072842469e-09
2.21208014740562e-05
1.99478825272049e-05
1.56543588828986e-05
5.19146718356528e-06
4.58790280220273e-05
4.25451104658401e-05
5.59016348688522e-05
6.763107135103e-05
2.54224010105443e-05
3.93685136736613e-05
3.34481188749399e-05
3.90360717764035e-05
6.30987951425782e-05
5.51639994282619e-05
8.80893896902775e-05
5.88289912596077e-05
9.83649555085598e-05
7.08585566270805e-05
6.99689957433438e-05
0.000146331622037148
8.52339704180128e-05
-7.35962021166859e-06
5.28423671407053e-05
4.78932320900427e-05
7.40243226336414e-05
9.24660741312071e-05
1.98149393094265e-05
5.82313741263503e-05
4.69897695377136e-05
4.59854887183409e-05
1.05766303139272e-06
5.5785254627434e-05
2.62107228074471e-05
-2.61072591972708e-05
-2.62225479841517e-06
1.602776215942e-05
2.60802727927244e-05
5.58008867487787e-05
2.5120194926771e-05
-5.81209950695607e-06
1.16518704209399e-05
1.10191735667631e-05
3.21638345477179e-05
1.96105322301079e-05
-5.55011722408432e-06
4.71862077949427e-05
2.19325463231804e-05
4.93504551032426e-05
3.01176345682548e-05
8.1322367006075e-05
7.09049733902051e-05
9.72522153195645e-05
6.60283710821674e-05
5.05960223204946e-05
7.16027168189683e-05
9.08020408384639e-05
5.34179445658653e-05
7.85534476426096e-05
6.46426780372635e-05
9.02817160868677e-05
5.83536941831936e-05
5.97684712366695e-05
6.18597136165645e-05
4.287540803523e-05
6.99550149628486e-05
9.04684204627543e-05
6.76324617159409e-05
4.21572934923006e-05
7.30762228474604e-05
1.24474958031151e-05
-1.11013705010194e-05
-6.19505786622032e-06
3.71467913838417e-05
1.92623682522355e-05
6.19681464819679e-05
-5.81343519426157e-05
-4.0429878823743e-06
-2.04977175605041e-05
5.8850560522026e-05
2.07805081959886e-05
5.08011357149894e-06
1.92763527523069e-05
3.99027680083244e-06
3.90791347564098e-05
-1.93843802168332e-05
1.32592472068739e-05
2.3320839219793e-05
7.57902753281779e-05
2.01564944226609e-05
4.42112873650696e-05
4.48516562214364e-05
4.27178535327207e-05
2.10174505176704e-05
1.6618528802644e-05
4.30740880852118e-05
7.44257921316553e-05
5.24895910614373e-05
4.59029612884535e-05
7.87014143485812e-05
9.24506072771957e-05
7.31004862570369e-05
9.75325767831634e-05
6.86120091615933e-05
5.20268228152229e-05
7.72941134327033e-05
7.50645844363833e-05
3.04831201386207e-05
6.69403413328651e-05
7.76593441195437e-05
5.76057056510893e-05
5.21447198456191e-05
1.85143813973864e-05
4.96479150873808e-05
1.06171482287685e-05
-2.05549245737014e-05
2.05850469556962e-05
2.78046642481787e-05
1.2716908811502e-05
7.42593042957601e-06
2.50461923225632e-05
3.66353486461726e-06
4.26831708690058e-05
5.22661618864559e-05
-1.42396922673515e-05
3.65924467590651e-05
6.33164904600244e-05
1.06226962324441e-05
1.48564289090111e-05
-8.25993805426451e-06
2.29007674232819e-05
6.40380968267388e-05
7.15595442328477e-05
-8.45609040820654e-07
6.30885966618125e-05
5.36012257487679e-05
4.89088039262357e-05
5.23060066172729e-05
6.68717176466982e-05
2.82295143469845e-05
2.05211820641145e-05
2.92565140943314e-05
3.58913502525121e-05
3.21135900294206e-05
5.49261402088628e-05
6.25295440965546e-05
8.65860525295715e-05
6.73900017612886e-05
0.000112179252066721
4.56045485145954e-05
3.01758813694432e-05
2.14042871727304e-05
5.06682158397371e-05
6.66114665319557e-05
2.33832442204695e-05
4.4504960609665e-05
1.35265941455413e-05
8.07703879625771e-05
2.18354234867835e-05
3.69533418174516e-05
4.51965468696324e-05
2.95236852831385e-05
-1.9495305321984e-05
4.41040562793074e-05
4.26823870294456e-05
4.05197509962671e-05
3.0574528782268e-05
4.13373811581841e-05
4.8573261976974e-05
-1.70795224472467e-05
4.23479107938707e-05
3.1275308092282e-05
6.34451123846063e-05
3.65990503105454e-05
3.73275619819303e-05
2.12675604058259e-05
8.32173054620361e-05
3.02884740428906e-05
5.74675299775565e-05
5.05377860544081e-05
9.83881623691624e-05
0.000111942915773312
5.58447735260898e-05
7.21421656498753e-05
4.62362146858995e-05
7.18260195217222e-05
3.3346749095876e-05
4.81169922158782e-05
2.02219494997411e-05
6.85934996049602e-05
2.37175704772018e-05
9.83447639035831e-05
5.3389418398332e-05
8.7346009093087e-05
6.72557911801365e-05
3.13797558389478e-05
1.30876151482817e-05
6.87915794624713e-05
2.47638935239227e-05
4.00645363844363e-05
2.06192737213911e-05
1.32843410837707e-06
5.4928459860335e-05
1.27088185524601e-05
-1.46016772588166e-05
1.99223327997567e-05
1.28485488590296e-05
3.74045232941413e-05
-2.93133820184339e-06
5.12427472006691e-05
8.04055722133529e-05
6.55426066134644e-05
6.61845441034391e-05
2.66119372338509e-05
0.000112517809661606
4.35857820976298e-05
6.5495791551587e-05
0.00010799394283885
3.2621997769135e-05
4.45852124089179e-05
0.000103893947942831
1.10133735554971e-05
0.000106559952167352
8.12993087237146e-05
5.81778263629716e-05
9.97887530148415e-05
3.49172924608922e-05
6.96512873383946e-05
1.26605203389599e-05
4.55099428690384e-05
1.95850602742487e-05
6.77695330257006e-05
5.36967885125451e-05
2.68031614524561e-05
3.0047777475072e-05
9.3976402790305e-06
3.61374531880997e-05
-6.88745958903766e-06
-1.83902516498573e-05
2.18059804869299e-06
6.217017060967e-05
4.51572233385014e-06
-6.34899228213646e-07
1.57019188818762e-05
-1.78521380263243e-05
-1.79916565861664e-06
-9.07703238552769e-06
-6.65043718137357e-06
3.31429043976509e-05
6.06995638535918e-05
-2.78232193422407e-05
2.52844734742124e-05
9.50040582472956e-05
8.96580309841566e-05
2.60229316691001e-05
5.63476227961053e-05
3.87330418472252e-05
9.2577347422631e-05
7.45790717014807e-05
8.01053499712762e-05
8.31615086781482e-05
0.000122479077009258
8.53222845772734e-05
0.000103587710926645
0.000119418104753563
8.51931210927005e-05
9.22160266927655e-05
5.79934361666188e-05
1.23615677971171e-05
4.87734603790963e-05
1.94753009198167e-05
-1.76680780081538e-06
2.97765102456283e-05
6.80980270598507e-06
1.73967850438839e-05
-1.76877005533789e-05
1.76437170612619e-05
4.53695123312994e-05
3.72453363162662e-05
2.25657856161339e-05
2.38270044216472e-05
2.68393607327761e-05
-6.45418058646085e-06
-2.99589397434143e-06
-1.92614205890957e-05
-3.34740003957608e-05
2.34842985546552e-05
1.40326832343463e-05
3.62936821998338e-05
5.21218496684122e-05
2.76165568381268e-05
7.47759144096049e-05
6.98854952070388e-05
6.3163004103913e-05
1.88974806487277e-06
0.000108847569860021
2.66833238137905e-05
5.63435482737162e-05
7.40604200058322e-05
8.95627058310736e-05
7.66047811764085e-05
5.39048577717446e-05
5.71872147990668e-05
4.80713865209439e-05
5.83610519920315e-05
4.08778898874632e-05
5.4090719067335e-05
6.59062851160298e-05
7.34596444584563e-05
3.87096013761286e-05
1.23147294470116e-05
4.17679646448535e-06
6.24147254253798e-05
2.45480523158173e-05
8.4458646924816e-05
-3.36162663077625e-05
1.59692681387081e-05
1.46318600905784e-05
4.1071765609285e-05
3.88670185257117e-06
-1.39905383002182e-05
1.27024925120771e-05
-2.60433415689851e-06
6.53667623247606e-05
1.78151205960793e-05
9.20887946038908e-06
1.42679471339566e-05
-3.01058132592866e-06
2.77643534481764e-05
2.52245565047179e-05
4.3637890909962e-05
4.66512619964672e-05
6.04253681670515e-05
6.90414015064514e-05
6.34082711573771e-05
8.66843313195329e-05
7.54334854184251e-05
8.77673472889263e-05
4.1541982881657e-05
7.82705559355856e-05
5.10599988069254e-05
6.7465471946065e-05
0.000119759330616863
6.63050302668798e-05
8.18480864349685e-05
6.39683411658997e-05
2.24479874706916e-05
6.90506812232335e-05
5.13696057132596e-05
1.90041595462405e-05
3.28629345207439e-05
6.41146687635402e-05
4.91068767119248e-05
8.14340956785896e-05
-1.40276073173548e-05
5.01613478757842e-05
2.77707075648109e-05
2.45398112749036e-05
3.01010171775236e-05
2.91390414040842e-05
2.85177397521275e-05
-1.80899352407574e-05
4.53342532758429e-05
3.32469040044713e-05
2.73663855405662e-05
1.79290315835299e-05
4.19733282370823e-05
9.37224801334219e-06
9.52094860264114e-07
4.95030155207583e-05
5.10310577637368e-05
2.16408847904458e-05
8.32357819049917e-05
7.49590508054042e-05
7.71909350879662e-05
5.39466700395014e-05
3.47373577019259e-05
6.67974986568749e-05
5.25400337158569e-05
6.18503515283799e-05
4.34480449884337e-05
8.05747510985437e-05
7.31463637536673e-05
7.63064416599762e-05
5.81318256941156e-05
5.0090981257297e-05
5.81373078150204e-05
-1.2229988646876e-05
7.4289066021291e-05
5.32228048085525e-05
4.04329101374627e-05
5.09273184888295e-05
4.69813515964154e-05
6.32004284101637e-05
1.70554627666264e-05
5.7715571585531e-05
6.06221804091408e-06
3.70090523015628e-05
2.39172974145809e-05
3.05701965059566e-06
2.80039763262426e-05
7.00921274291552e-05
1.59721371219046e-05
2.92962897213113e-05
1.84382155613265e-05
4.83406147312624e-05
1.92388792800054e-05
6.12825271216337e-05
1.03958553370449e-05
2.05726332968103e-05
5.35470570539892e-05
0.000133811625562082
3.93055079932155e-05
7.10930531927921e-05
5.89326466265465e-05
7.49873538408841e-05
3.83189702153968e-05
4.62750528576871e-05
3.2993038454794e-05
7.77050400460153e-05
6.5319456279099e-05
4.08538430596788e-05
3.19086127760744e-05
4.04537588961017e-05
7.32376984779922e-05
7.1642501204104e-05
3.72341254726694e-05
2.05643526031265e-05
6.31635137525497e-05
-8.56953463516793e-06
6.25123428698959e-05
4.9007955442643e-05
6.75570615593117e-05
3.22363394160554e-05
6.5641616079173e-05
4.3684523696077e-05
2.75092517517748e-05
1.77608228778492e-05
1.48810531941468e-05
-1.30443690329891e-06
4.91871423395642e-05
5.902878441787e-05
1.99664279707189e-05
8.46898602866095e-06
1.50326712971032e-05
1.60832269567441e-05
3.41622933602296e-05
5.82824048015868e-06
3.95118262894604e-05
2.94739831555769e-05
4.0753748579866e-05
2.65091538639283e-05
-5.2466623788103e-07
3.16744752664074e-06
1.60482939992466e-05
4.83963683624971e-05
5.51994619704924e-05
5.36730123729225e-05
4.07951838309449e-05
4.21557590703294e-05
8.20661523834539e-05
6.49595247591602e-05
2.23359844298093e-05
3.84344326085083e-05
2.29985517368477e-05
8.01908811145181e-05
7.48118094293728e-05
6.60903530856673e-05
3.88303466263578e-05
8.10242845285244e-05
7.29584094899463e-05
4.1750442004911e-05
2.40661808622003e-05
1.98215537648143e-05
2.10941532939882e-05
0.000111703757632511
0.000123716134967186
5.55917493616711e-05
-1.87194179577257e-05
6.56776832820029e-05
2.90600925158955e-05
4.01004694231582e-06
3.47778152983622e-05
4.36895331723868e-05
4.71988446490866e-05
2.66953269838643e-05
5.38849464656442e-05
-4.63352105306403e-06
3.76422786729623e-05
2.71288540881941e-05
5.34022401602085e-05
4.6518781773183e-05
8.09584151618812e-06
4.89017260396265e-05
8.49086675607904e-05
2.64104344096643e-05
1.25080645035474e-05
-2.67141735037266e-05
8.05189832959725e-05
6.01539438683205e-05
1.97417716774413e-05
3.38731344284912e-05
1.00519195061112e-05
3.2573766202234e-05
7.44832219137683e-05
6.51527731225021e-05
-3.18175895979272e-05
1.39434680777962e-05
3.969427664321e-05
7.23037732970061e-05
3.51610033986845e-06
4.82620297086925e-05
2.05976383519585e-05
-7.69013021028249e-06
2.2625523104949e-05
3.18478797152934e-05
5.5902304478207e-05
3.29422813779155e-05
7.47593804110462e-05
3.27844750761437e-05
5.2499774360131e-05
2.07821270229312e-05
3.0978362068895e-05
5.39561083746432e-05
2.28586873142183e-05
4.35718620883423e-05
2.84986360074733e-05
3.33084700806462e-05
1.17072659674148e-05
5.2885483439954e-05
6.16381612108058e-05
3.42136901706417e-05
8.80233163476843e-05
6.35378197446222e-05
1.72192143473203e-05
5.45728872343374e-05
6.71976635096414e-05
1.92009694833339e-05
0.000104585813314401
9.95068882775683e-05
6.136849977933e-05
2.38021057680861e-05
5.05373629331897e-05
2.93283016632726e-05
2.58052570803267e-05
8.41552207642274e-05
5.58067098935175e-05
5.12479201067306e-05
2.42318814301143e-05
4.72145407277124e-05
3.27120583035931e-05
7.58270110132674e-06
7.05467526886554e-05
4.43396412150161e-05
2.63992372280346e-05
4.13505714710636e-05
1.4757728457007e-05
5.50514210872309e-05
5.7777402287632e-05
-4.98888135331062e-05
4.77962484419892e-05
4.42572245758175e-05
5.54401755389671e-05
3.17135432989636e-05
1.16688171761103e-05
3.94621911852301e-05
0.000110436707435236
6.24673070045756e-05
5.72628256904523e-05
7.58682563040355e-05
4.79441655992595e-05
5.01513068963624e-05
4.47113917629911e-05
4.24179354036691e-05
6.50228059529678e-08
8.75625509779534e-05
5.80360150459886e-05
4.01627605639696e-05
1.07618776286257e-05
4.9061671192122e-05
6.74649607114532e-05
9.64811240848363e-06
6.33601895784041e-05
5.33447057885601e-05
5.24630003377985e-05
4.85870932689623e-05
5.88379220125405e-05
5.37462597995544e-05
7.0591547167366e-05
2.82747825312551e-05
6.21298708442495e-05
6.1364870034456e-05
3.61117160845534e-05
4.03741478274531e-05
4.31505933159278e-05
5.32120640363015e-05
3.91484047298956e-05
4.89463062706106e-05
7.35182722523861e-05
5.21868159174375e-05
2.09389678314916e-05
4.06701448467559e-05
3.20305423002535e-05
4.83588647490406e-05
3.00092207120741e-05
3.01701895921551e-05
3.47208835797041e-05
4.10606743114637e-05
2.62916140062546e-05
9.77918184938597e-05
0.000109715090646047
4.72672635321667e-05
7.37636965082151e-05
5.49535585753393e-05
7.97101245839043e-05
5.14987439914935e-05
7.70809268768758e-05
1.67953159508208e-05
1.76561928443977e-05
3.539908730418e-05
6.6391873087896e-05
4.05150530272741e-06
