# Supplementary material for: Research on computational propagation and identification of mine microseismic signals based on deep learning
Source: PLoS One. 2025 Oct 22;20(10):e0334641. doi: 10.1371/journal.pone.0334641 (PMC12543183; doi:10.1371/journal.pone.0334641)
Supplement: S4 Data — (ZIP) [file pone.0334641.s004.zip › 000100700000255.xlsx_0.txt_24.txt.txt]

4.58470235209439e-05
1.31791571665504e-05
5.6258466864967e-05
2.50215388316352e-05
8.45557189218584e-06
1.32542658675104e-05
5.82680021432724e-05
2.96496590313439e-05
4.02280857899258e-05
6.14750900865044e-05
5.24456466834789e-05
5.66995424292257e-05
-6.43792727288563e-06
5.91339536399821e-05
3.22308089214433e-05
2.68443949922526e-05
5.60876350441285e-05
9.93531056630216e-06
6.09652528903851e-05
2.65516516884057e-05
4.64294681351763e-05
3.42102411433707e-05
7.65773521795811e-05
6.01320095109628e-05
1.98674748619074e-05
4.79325512313364e-05
5.03996136450625e-05
7.11450409194247e-05
3.06413902296902e-05
5.36427440277033e-05
5.78893034865201e-05
3.59527060587345e-05
3.61976882170382e-05
2.36524550782706e-05
4.58017799390274e-05
8.35622040947009e-05
2.6861524056087e-05
5.92203060218268e-05
5.00297565371976e-05
3.77430879826217e-05
3.75267201169618e-05
2.70637170092603e-05
3.97785064525436e-05
5.18355454819449e-05
-7.18033461834078e-06
3.27622588911637e-05
2.74053982597049e-05
4.24210594071743e-05
5.52002257611678e-05
-2.21603498219453e-05
4.24164563333559e-05
2.7753030986301e-05
6.34316803846231e-05
2.89618220281582e-05
6.80880987443692e-05
1.20052608565375e-05
1.57414956925506e-05
3.2700133261332e-05
3.53453696553974e-05
4.47933990475456e-05
6.52486877576015e-05
1.16592467260965e-05
8.1095275042959e-05
9.49740527399044e-06
3.95734062853432e-05
1.18319289669894e-05
1.47748707896028e-05
4.05508622122954e-05
2.79179709126937e-05
3.6995463057165e-05
4.32769312646937e-05
5.6423151820699e-05
6.01489575074583e-05
7.09925816422743e-05
4.42792640992937e-05
3.95358472512671e-05
2.01600720130251e-05
5.14810646989116e-05
5.42674227744422e-05
5.19994758685761e-05
1.11061556053808e-05
7.25919899312814e-05
6.2815039957061e-05
2.40901877056375e-05
-9.53679387158716e-07
9.99832024967743e-06
6.32565139601617e-05
5.50907450859698e-05
-1.2729225828303e-06
7.10199839665322e-05
7.69433685561041e-05
7.62440037470614e-05
6.51962008764597e-06
2.49254830952829e-05
6.76197781422987e-05
4.0520476998171e-05
2.57902874835028e-05
6.92070857550456e-05
-9.7555607595222e-06
2.21261071721054e-05
7.32057415337157e-06
3.87598806595434e-05
2.35197234729733e-05
8.32446993871994e-06
5.05681865431737e-05
4.74881681354143e-05
7.80047341492606e-07
3.21566840918756e-05
3.76336621879434e-05
3.27232498406653e-05
7.46639524709664e-05
1.21303443396602e-05
5.00949602948497e-05
5.09608586201018e-05
9.05406488245744e-05
6.1704148464957e-05
6.29267575828537e-05
7.71401801223061e-07
6.4234133414278e-05
6.03546698247225e-05
6.34199295190454e-05
6.42286781120757e-05
2.52580639534995e-05
6.315321457011e-05
3.89909978513735e-05
7.75131173606466e-05
5.6584235081065e-05
7.04264824786609e-05
4.33731702825054e-05
3.14941374965256e-05
1.61344642016241e-05
2.67699487949988e-05
7.87317417808104e-05
1.81504979538017e-05
1.28509357924643e-05
6.36904229144521e-05
3.76077240982535e-05
5.57247975998766e-05
3.06319453546214e-05
4.3675713976548e-05
8.03520754795394e-07
2.72562315777368e-05
6.25414570997441e-05
4.35743516659436e-05
3.87365680441198e-05
-2.33174231097982e-06
1.93970822864361e-05
3.45883291083585e-05
1.98227422276415e-05
5.43197413286853e-05
1.72175973530039e-05
4.44715651819772e-05
2.97362804406403e-05
2.88327219413796e-05
7.93802710547375e-05
2.53377622689674e-05
2.32821463780145e-05
6.52976985167258e-06
8.26666031505141e-05
7.92774154518023e-05
5.91201268539733e-05
5.60220480653169e-05
6.12952680857997e-05
6.74726818068988e-05
4.65935677607007e-05
5.49574833984616e-05
5.72424928083363e-05
6.95860409380132e-05
5.76340043517539e-05
1.73449841245824e-05
3.44572258817394e-05
8.75509606224319e-05
7.68161723423221e-05
5.4160022400971e-05
4.55003267397923e-05
4.17705110249053e-05
1.80758641257951e-05
5.83712458313492e-05
5.14036966099795e-05
-4.21527527462058e-06
1.94190228287001e-05
4.36957480431796e-05
1.09328197501917e-05
3.5262225860854e-05
2.79743554334422e-05
4.88714822392707e-05
3.91074019373836e-05
-1.02499726854779e-06
1.2217715173899e-05
7.11389113888682e-05
5.98533302694782e-05
3.44719044634918e-05
3.20512645836445e-05
3.15563385145068e-05
6.56351532484507e-05
2.76774652999006e-05
8.69350853692836e-06
-1.01718393277539e-06
3.02535722256925e-05
3.35299966691036e-05
3.0777007164168e-05
3.75334777421739e-05
2.53649035367748e-05
8.38437972608707e-06
7.03349140172948e-05
3.2528533529617e-05
0.000109422371465921
6.77436503688267e-05
8.94750713856927e-05
1.59999769115346e-05
5.56082159666425e-05
7.56039306040124e-06
6.56583779893939e-05
2.36399529983941e-05
5.03855496167023e-05
2.22675674740693e-05
5.61570407114121e-05
3.96285766005678e-05
7.49257338222151e-06
4.4197654851213e-05
7.34200450998761e-05
4.53960598582401e-05
5.79944363776166e-05
7.65309534681765e-05
7.64315471851892e-05
3.78150000218869e-05
7.2215139576974e-05
1.04450871236705e-05
5.66483998099506e-05
4.64734090332321e-05
4.61124397451448e-05
5.06972636074285e-05
2.11636142868217e-05
3.89593766554114e-05
1.53394050802143e-05
-9.40198326539249e-06
5.73395695880085e-05
6.40738249218937e-05
3.52509092274013e-05
4.29064709093769e-05
7.31144754330488e-05
8.0995243218578e-05
4.33463627412282e-05
0.000111657772095538
6.44024702138727e-05
3.30513018890046e-05
6.73886441197874e-05
7.0123671292689e-05
5.65929308257898e-05
5.76421574745134e-05
1.82986699588457e-05
5.51641358091898e-05
8.86384425745261e-05
5.53988800595641e-05
5.25089300450021e-05
3.42629653726546e-05
9.82337162866362e-06
6.00380005551372e-05
3.97706776441068e-05
4.94886344008336e-05
-2.78854974243631e-05
5.14645764668325e-05
5.97109135699862e-05
-8.04147496139138e-06
7.00967377220109e-05
0.000101994727904929
5.53750820530069e-05
3.19910859265256e-05
5.22310971672569e-05
4.05719659511878e-06
8.54091003370116e-05
4.71133103301529e-05
4.78729869481699e-05
5.12826777148577e-05
9.86471245243989e-06
4.470401434614e-05
6.8028355464994e-05
2.56682035747306e-05
5.58946984790621e-05
6.65789796805117e-05
7.69376024715716e-05
4.65045026298584e-05
2.40029491990116e-05
5.83597095978443e-05
5.24521024176274e-05
7.80669439564235e-05
5.01389850342731e-05
4.32193324591501e-05
7.22727845594085e-05
8.87541049489916e-05
9.03049704916983e-05
1.35950922508632e-06
4.17692965500232e-05
6.3249498390456e-05
5.62852207751046e-05
8.62901009680595e-05
6.10033789529752e-05
4.06269232245232e-05
2.071169238296e-05
1.06230203217659e-05
5.73406467568302e-05
5.08549468054568e-05
9.49332868279457e-06
1.45797698915597e-05
4.66020197901425e-05
3.38251126874484e-05
3.5723474340178e-05
3.37432065582947e-05
3.48937166754639e-05
7.05537002207039e-05
7.26957537044299e-05
7.85323792862509e-05
4.78259019379113e-05
9.38113225772984e-06
1.63177593191611e-05
2.78766671438185e-05
-4.36177531462781e-06
5.01993853039075e-05
1.7485975415213e-05
2.82436585346911e-05
3.32857913970692e-05
1.2068996713868e-05
4.67429824865198e-05
7.6952832102914e-05
6.77186290886562e-05
2.82848119514598e-05
6.7517247008444e-05
8.1245555901997e-05
4.87436395930978e-05
6.99639081695596e-05
3.10098130182245e-05
7.02048913235072e-05
4.51194965394326e-05
6.15897573261149e-05
-5.20951343693151e-06
4.74737187478044e-05
5.87064729125876e-05
4.62458687409934e-05
6.75873413473474e-05
1.85534147073056e-05
6.61225964660608e-05
2.57595482006341e-05
5.11908691444714e-05
3.41358711388734e-05
4.05187770514788e-05
9.08876433845545e-05
1.72711456786947e-05
5.53380784682905e-05
2.80173964031452e-05
4.53872583892699e-05
1.07309322933681e-05
7.42115583647926e-05
4.05787931186502e-05
1.66086271003268e-05
4.27987590169319e-05
3.21338246852757e-05
-3.82906241845642e-06
3.54589409550011e-05
4.22388147235314e-05
6.39035810728837e-05
3.94519154781372e-05
3.74975664578257e-05
5.3840732103528e-05
4.04484958048172e-05
3.99673023162306e-06
1.79491389629971e-05
9.68710926699801e-06
2.95254068729655e-05
4.88958303434363e-05
7.38886806889374e-06
8.40081946522717e-05
2.97280193081929e-05
0.000102400135382711
3.17028497884821e-05
4.52806852475589e-05
2.43165879919071e-05
8.73741367956216e-05
1.80045660207326e-05
4.7166230149917e-05
4.74048724108384e-05
2.12044179503308e-05
1.0243484982467e-05
3.31548275956601e-05
4.02018893753358e-05
5.84311186858587e-05
4.51870078198614e-05
1.09022735056568e-05
2.11851153976979e-05
4.20099679490181e-06
3.65913175604638e-05
-1.31713907761263e-05
9.340889456899e-05
5.78611076470526e-05
4.83833197958733e-05
2.16550272139771e-05
6.24554170188472e-05
3.85475852784406e-05
5.00827962907736e-05
3.54685555847187e-05
6.18596742201445e-05
3.29870730674832e-05
2.05916470387949e-05
6.08857552794736e-05
6.20249541005072e-05
-2.47277629643071e-06
4.7933174746614e-05
3.34157130165958e-05
9.30435946202219e-05
2.79116340704257e-05
2.0969540147584e-05
4.17072774699279e-05
7.38141530056418e-05
4.80532969196545e-05
2.27700547245424e-05
4.48215111236447e-07
8.8854353455983e-05
3.86148443084064e-06
5.02822243241183e-05
7.69946131217258e-05
5.41094025497665e-05
6.51697392203316e-05
6.18385996921509e-05
8.96348716368845e-05
7.77110382306217e-05
1.59542829320602e-05
6.73183188240315e-06
4.52420213875999e-05
5.71393877246387e-05
6.94856678420585e-05
5.65629302666163e-05
2.83961820651019e-05
1.63190492899423e-05
6.71752728576575e-05
4.58731103934805e-05
6.84863516901663e-05
9.81489033761205e-05
3.48387097599197e-05
9.24986933929496e-05
5.6246287145025e-05
9.78309528657643e-05
5.16110535758914e-05
3.73244377972491e-05
0.000112773282834719
9.68182039965381e-05
5.32593152807932e-05
2.64527013380348e-05
-4.64014586783239e-06
-2.29071800058677e-07
8.25716693578985e-05
1.31161955451475e-05
4.00538135541851e-05
-5.16035393454523e-06
3.44177882015666e-05
7.0120203687863e-05
4.28713170040096e-05
1.6731762924411e-05
3.7090027847476e-06
3.77696744458916e-05
1.74174553725396e-05
2.71156411182163e-05
8.40074088319924e-05
-1.51561823212898e-05
3.29437152505059e-05
4.13645718789278e-05
6.14051505226488e-05
4.69102560900062e-05
1.31303707222378e-05
4.11336438402073e-05
2.32082911065243e-05
5.39601991825486e-05
3.48097242055469e-05
5.31276479403464e-05
3.73678664730697e-05
5.73998463331562e-05
7.32116300089786e-05
8.789480506049e-05
2.87034650505199e-05
3.71639768739589e-05
6.33747490123763e-05
3.69791855729644e-05
2.24381541057472e-05
8.26049555385602e-05
5.95639351819606e-05
2.65850797432461e-05
6.89283903096102e-06
7.47987884659843e-05
6.53162143202258e-05
2.50092700804785e-05
9.04101906793619e-05
5.76160991630282e-05
7.34835339893468e-05
5.1712505119127e-05
3.4042238003166e-05
6.23296192817438e-05
3.81298439599142e-05
5.05405516531929e-05
-2.40284549921245e-05
4.99909163028475e-05
3.70151541537912e-05
6.57517649288194e-05
4.23699438087027e-07
3.69832678847198e-05
4.21912411881754e-05
3.26944007419728e-05
6.60133493988796e-05
2.06234989801949e-05
4.90362024912053e-05
6.05634205443052e-05
-1.10022002133827e-05
3.38960248680948e-05
7.71141363084012e-05
4.25963953254828e-05
3.48855910309061e-05
6.30477042053723e-05
2.81389598549182e-05
3.07149828378642e-05
4.78637853690156e-05
2.32813773656897e-05
7.57441239706046e-05
4.716254852125e-05
8.88816898873247e-05
2.98207013493744e-05
4.21881075143922e-05
5.07177087674955e-05
6.61076836462571e-05
5.38823679101779e-05
3.38217316811713e-05
0.000107629901298754
5.07440129951597e-05
6.05408583157479e-05
6.30968038606139e-05
2.54710058259145e-05
3.30210945966068e-05
3.59652695138288e-05
2.51877834936994e-05
4.09189073203844e-05
5.52639261474015e-05
-2.38046094568616e-06
5.42953232773522e-05
-2.09806020732689e-05
4.04252471366551e-05
2.41158554067147e-06
-4.30823529352327e-06
1.82225438082934e-05
7.20004173168018e-05
2.83826661696985e-05
2.96772066097335e-05
2.25859844078833e-05
-3.35939297796388e-05
-7.27336769852064e-06
6.05268681094194e-05
-1.77480587818651e-05
5.48805528678621e-05
7.77999996425298e-05
-4.56567922002233e-06
5.39826966290253e-06
2.38562406900392e-05
5.31582658458023e-05
1.29419272510263e-05
6.33020441354991e-05
2.86505419827215e-05
1.66505444247521e-05
3.78161481262767e-05
8.89821606357526e-05
6.23904752759101e-05
3.22191493983987e-05
5.77055742697522e-05
3.91249966352667e-05
4.13134889699877e-05
2.74514800483403e-05
9.53390293510295e-05
0.000102813901160829
4.36618972298396e-05
9.9788079626875e-05
4.32354476114207e-05
6.56624919833986e-05
5.06751386198536e-05
8.17957309382168e-05
4.64440565754739e-05
4.52506986117853e-05
4.69692849969434e-05
6.57771948573564e-05
3.13172302651253e-05
4.35290137465134e-05
3.93661934658797e-05
5.94002999899313e-05
2.35532824022255e-05
1.04362227381675e-05
2.66158058194304e-06
4.49815801829319e-05
2.00221537122794e-05
4.16075376901255e-05
2.77830013644912e-05
4.7583759680012e-05
1.58453912741832e-05
1.46433122343813e-05
2.64067034703078e-05
2.59941170526962e-05
2.40736970759604e-05
-1.41377633536306e-05
2.67474987031269e-05
4.05468846148426e-06
5.05615872783526e-05
6.72081952664622e-05
3.26421526772126e-05
4.22990004767913e-05
5.87092764608664e-05
3.80120530290406e-05
6.86928269620354e-05
2.75874429549399e-05
1.87792877261422e-05
2.0894093620611e-05
4.86916164228199e-05
7.02848214344604e-05
7.12108356513773e-05
6.71378878421165e-05
-2.13061712446216e-05
3.59316730554234e-05
6.55270683097327e-05
7.30618620087631e-05
5.36811712465891e-05
3.07567785405533e-06
6.22087267804126e-05
5.41398212244173e-05
4.14617362698961e-05
1.53712598816422e-05
1.57529087243758e-06
5.46633332299475e-05
4.64799828649476e-05
2.56231344539247e-05
7.4279055861927e-05
6.59970887913793e-05
7.43989493940635e-05
5.56364159184371e-05
6.56830972829953e-06
2.81905805858017e-05
1.76457868326728e-05
2.61997081688606e-05
2.35004041314213e-05
4.36836776768248e-05
5.82414414248876e-06
1.91934621816269e-05
4.00895484233168e-05
1.39402283894411e-05
3.44245913658307e-05
3.48307555849289e-05
4.78444627844109e-05
6.09941793837443e-05
3.75648552771144e-05
6.28670282979178e-05
1.57579499448816e-05
5.68955864412294e-05
6.82413708436597e-05
2.82467899330931e-05
4.29273225622924e-05
5.40003627291143e-05
3.53138678153742e-05
3.64190882734747e-05
6.90977688119426e-05
5.07841186626264e-05
7.33633090333888e-05
8.90263239317201e-05
-3.06314608433652e-06
4.90228032714097e-05
1.24699913811322e-05
3.16756802736183e-05
5.00595922029713e-05
4.15670776292224e-05
4.64554221394853e-05
4.90526468181228e-05
2.52492477021821e-05
3.42483138689138e-05
3.58276326571176e-05
3.70962195796667e-05
3.97658508275019e-05
4.38713823498819e-05
4.57923435696625e-06
9.30589921934273e-05
6.11151457021083e-05
2.24334975951853e-05
2.3531592680663e-05
5.92010412446002e-06
3.78337592214923e-05
7.41925512128811e-05
2.08020785589134e-05
1.66907596617892e-05
7.00808385256728e-07
3.93811983883576e-06
2.06713022821937e-05
1.25633288320947e-05
3.24918913433903e-05
4.64009510952195e-05
-3.77515103901707e-06
3.48956799780721e-05
6.8138015938055e-05
4.23112287887834e-05
2.76622199555899e-05
4.03282241658517e-05
7.9029769304896e-05
2.75589603944246e-05
7.04641313046006e-05
6.20160259018591e-05
5.02578885107312e-05
7.37148084231652e-05
4.00350303767713e-05
7.21652381277179e-05
5.0649213184761e-05
3.91177215860587e-05
3.53613977890802e-05
2.91492699197832e-05
8.97558928453928e-05
6.19015435342253e-05
4.70607373659363e-05
5.64707402385106e-05
6.68434293412914e-05
2.96953163811833e-05
5.65858115819244e-05
7.96581122926027e-05
4.48908349899383e-05
5.65471472338978e-05
5.6533790702103e-05
3.29996555361172e-05
0.000103870366282097
6.84345566405195e-05
4.57529260720834e-05
3.78005995090011e-05
9.93174723163529e-05
5.84244709719595e-05
0.000100057096739971
2.32836660049619e-05
7.80786601787079e-05
2.66741487714842e-05
1.73275429848182e-05
5.40343544553879e-05
6.3841889977045e-05
6.10311033326611e-05
5.98179571278419e-05
4.60869215685426e-05
6.35652021156659e-05
1.43934360764953e-05
8.61198600370061e-05
1.99095801885936e-05
6.95734163076837e-06
5.46417921322324e-05
9.62142060647059e-06
3.67610151828187e-05
3.86780028377084e-05
5.21851206559126e-05
4.94722378259172e-05
4.33675979110049e-05
3.43651450894295e-05
9.61986828467454e-05
3.35173891347371e-05
6.9388979640606e-05
4.62159697923659e-05
4.19689558345787e-05
5.99141538929466e-05
-2.97360585019577e-05
8.21980846405841e-06
5.04394295344368e-05
3.69407346227163e-05
5.35607922489102e-05
6.63901893335142e-05
3.17011984690549e-05
3.90815080458838e-05
8.81039134575421e-05
4.59264350309037e-05
2.68526670518051e-05
3.22391419236619e-05
3.45227028003872e-05
4.35357275404925e-05
-3.6415413724557e-06
1.55243372740643e-05
4.38390364843438e-05
2.00903287498015e-05
4.86900278107787e-05
4.89939486574234e-05
6.07440414838752e-05
4.60950248518118e-05
4.30473979550461e-05
7.02025264653867e-05
4.06462042665469e-05
2.45751520252718e-05
3.71858985809336e-05
2.45379101146187e-05
5.28627894638164e-05
9.57512281744476e-05
4.87291603981685e-05
3.12989284228543e-05
7.67495340971407e-05
5.25201494647437e-05
5.90668756818241e-05
1.91909494390963e-05
1.50331442581785e-05
3.70596281197371e-05
2.10431146368494e-05
5.65873818142928e-05
3.32056189409151e-06
5.40865018155549e-05
4.6760811250631e-05
3.06996255180536e-05
5.38526827664612e-05
6.43333659168472e-06
7.46983488596427e-05
5.41895967127536e-05
6.20165060673747e-05
5.08820688156127e-05
4.60341364932639e-05
2.82192892253962e-05
4.83111950952153e-05
8.30898971043194e-05
2.80617586952523e-05
2.60400620836757e-05
3.80742938395195e-05
-1.04973590636941e-05
5.36792349884484e-05
-1.45537436370503e-05
5.50535316611509e-05
7.14384611097685e-05
6.94362833829116e-05
5.61997580060254e-05
4.7438542363711e-05
2.13142065736954e-05
4.69388041928525e-05
5.79960863623007e-05
4.01366581110826e-05
6.65010402858462e-05
5.13716597349838e-05
-9.04046578092724e-06
-8.25472173435551e-06
3.32629464600014e-05
3.8048420191173e-05
2.28351502804888e-05
4.48031366453482e-05
6.13201848415399e-05
5.56264586369573e-05
7.04893165959925e-05
2.79852720121646e-05
9.36762658064063e-05
6.90717397522852e-05
3.18438019122737e-05
4.37826452555937e-05
0.000102928029022246
4.63412453081648e-05
7.21294524428387e-05
2.94078245556386e-05
5.84735607894208e-05
6.75555246259253e-05
6.19477939124357e-05
3.85655381081485e-05
7.11653034751443e-05
5.23777809094686e-05
5.9904410044164e-05
6.44388632287153e-05
8.68267915929947e-05
7.65539831167365e-05
1.24748749515136e-05
6.47959201314947e-05
3.13643623792694e-05
2.19669928931622e-05
5.60081998100009e-05
3.34307519504576e-05
2.06957450758237e-05
2.68382593456049e-05
3.34335927987802e-05
2.83819546395397e-05
4.07632198931688e-05
2.43445704267223e-05
3.54775307651576e-05
2.14260837672948e-05
6.2609271271109e-05
7.54230654654767e-05
5.62467950108625e-05
5.62215286489583e-05
3.71805291723855e-05
-1.57932748811884e-05
-3.27679185804336e-05
2.99945530933315e-05
3.75001654421007e-05
-2.28937729755438e-06
9.49976743990629e-06
7.16286965441777e-05
4.10355990718123e-05
3.01298122790862e-05
2.97222507822679e-05
1.28954560902367e-05
2.91952604382058e-05
2.59082617037619e-05
3.79104703089161e-05
2.89216901180957e-05
6.97347076008779e-05
7.01694504612974e-05
9.56887368293443e-05
7.93867220679522e-07
0.000111965723226852
4.50735358954003e-05
5.88999108524538e-05
8.26892449444588e-05
6.73758461918732e-05
6.79073132660102e-05
5.40299197605308e-05
8.28394398033512e-05
7.49746512607797e-05
5.46321847589879e-05
8.26740507621968e-06
7.51402154421127e-05
4.37540914639007e-05
1.25272639750416e-05
1.86748481176405e-05
1.85491565301809e-05
4.52880007285742e-05
-4.41160831450478e-08
3.67995840337113e-05
5.64816452494927e-05
6.49603019758148e-05
4.15221544661939e-05
4.87115090090059e-05
3.16691046751186e-06
6.78885881894181e-05
6.64014056492708e-05
-1.12565387234623e-05
7.32457219964165e-05
3.33332314978243e-05
4.68853168756547e-05
-1.50772500467542e-05
2.95951619059486e-05
6.9808386099612e-05
3.85499624274414e-05
-3.12719588245721e-06
3.34147160367667e-05
4.98640818221166e-05
3.65203939683881e-05
5.95167967492258e-05
4.53505124672577e-05
6.5546365513959e-05
3.87590758921997e-05
4.02203510427743e-05
7.30697028493861e-05
4.63849237422487e-05
5.08952725196263e-05
4.08340144000091e-05
3.8257076689925e-05
4.9218061243871e-06
5.39668581987661e-07
2.71380255934754e-05
2.27380106723056e-05
3.52830029381812e-05
2.13992895091547e-06
1.94998283097612e-05
5.85952531487548e-05
3.61690236883427e-05
5.84836362930942e-05
3.53085312920554e-05
4.79344745424734e-05
3.68478364430039e-05
3.38491486826943e-05
5.92887629101773e-05
4.75383028137545e-05
3.87970976029112e-05
6.04158163535498e-07
3.24298897139347e-06
9.81948882394423e-05
0.000100566043522312
1.12287523069947e-05
5.13357874871505e-06
6.12624172840869e-05
2.1570101034395e-05
3.34093984746627e-05
4.64874312770295e-05
1.68393367404489e-06
2.01405251907478e-05
5.20870649070647e-05
1.23923108230309e-05
-2.50315325142456e-06
4.1230633834178e-05
5.9533936382959e-05
2.14414009458166e-05
3.58448122475852e-05
2.89923154903897e-05
8.7436942904335e-05
3.97152299610665e-05
5.39143554748213e-05
2.93236060008814e-05
4.6789643656914e-05
5.16345853415937e-05
0.000117389239148604
3.45295058672369e-05
6.13354418184505e-05
4.69041625970244e-05
2.84647177151293e-05
4.83356307846814e-05
2.9669367657582e-05
7.08323236016353e-05
5.1688180327688e-05
1.06922856345793e-06
1.05647708330648e-05
1.50917536854689e-05
5.22544331570321e-05
-2.07426668766762e-05
5.78626726785271e-05
5.54967748679327e-05
5.58107210421741e-05
2.12046509351419e-05
9.48514771318307e-05
4.89370999212026e-05
9.26411567229428e-05
3.28529270127406e-05
4.96579246813561e-05
3.15095400347239e-05
3.4576189663061e-05
1.48255371153972e-05
4.70434919075531e-05
7.92846045386111e-05
2.63085174444343e-05
5.67229316963942e-05
5.70317961535247e-05
4.51354293382982e-05
5.51971165911344e-05
5.08372253886791e-06
4.06083609761631e-05
9.26612605014827e-05
3.229405953243e-05
5.66178447475056e-05
3.81810580849951e-05
6.83706580982868e-05
4.24205632317026e-05
2.46840875583423e-05
3.88400022033946e-05
6.52047348603591e-05
1.88698729013482e-05
2.24878300347013e-05
4.00155191152103e-05
2.44173585642663e-05
4.30707945128884e-05
8.25083465328216e-05
2.29747394648498e-05
6.10178220402664e-05
4.6794137390387e-05
6.21114825745772e-05
7.41708985050573e-05
2.51683121998328e-05
4.65182635841165e-05
4.09109998019165e-05
7.72118781387199e-05
7.7106009175905e-05
3.29752019875952e-05
6.65678567359726e-05
7.75217265653515e-05
3.61635788103239e-05
5.74227736182869e-05
5.14064898944306e-05
4.41595549293959e-05
5.01698665194657e-05
5.75073337076801e-05
6.4394231772674e-05
5.80690489736136e-05
4.4864400059771e-05
6.92944211947417e-05
3.47484374400133e-05
2.90781588999986e-05
6.17121504516801e-05
7.18951018203087e-05
2.91533959327168e-05
1.93463975206841e-05
2.91593393458948e-05
2.78827479364336e-05
2.75695200320032e-05
5.11946458122357e-05
4.65497575269048e-05
3.10342649712004e-05
5.53269650070458e-05
5.4231451341262e-05
8.75577542107473e-05
5.57529388731959e-05
5.49419229328404e-05
9.75813662357146e-06
5.52894681848217e-05
4.97040275952979e-05
3.82104011204512e-06
6.36219447628797e-05
2.12484967342985e-05
3.60369327116888e-05
3.68496395840435e-05
3.27494994039437e-05
0.000108582240255163
3.7020544929328e-05
4.40633876838227e-05
5.74643139740085e-05
4.1415330273233e-05
2.02239549586844e-05
3.92600096589386e-06
4.57917835552958e-05
-8.56884991476687e-06
6.00207137939304e-05
0.000103113706179858
2.52162315129258e-05
5.32721208832571e-05
4.71826632660495e-05
5.39207997874753e-05
5.40447971098396e-05
3.78458348168381e-05
4.52550295272954e-05
7.81047999889019e-05
4.04130038697112e-05
6.13994703558784e-05
3.03822970434566e-05
6.82873770460582e-05
5.99044365287389e-05
1.28917119369975e-05
4.89599457158947e-05
7.35853210690711e-05
5.95172715889e-05
3.18027036254317e-05
3.92002734292809e-05
5.09210874523965e-05
3.86561597890458e-05
8.47981272912022e-05
3.43157871726762e-06
4.10405393396704e-05
8.86370588861357e-06
1.61033657535627e-05
2.77122266146265e-05
2.94419134979008e-05
6.78455420478566e-05
4.67967754926343e-05
3.99366245886895e-05
8.07348556963106e-05
6.1235428625086e-06
9.8142286433096e-05
6.19503934955244e-05
3.26469110412022e-05
2.85970824546072e-05
2.54049799047012e-05
5.74699151531987e-05
2.1082975262209e-05
4.62858763418623e-05
5.55882210949998e-05
6.70119447836681e-05
2.54244889831453e-05
2.35501887114437e-05
6.40313490908084e-05
8.55019843334285e-05
5.69987692679662e-05
4.03150667560696e-05
2.55714272656323e-05
2.50883753633201e-05
2.30540481252876e-05
6.33614741987644e-05
3.26201356282759e-05
6.17401294584415e-05
6.8806719633853e-05
2.53096469455011e-05
5.59864849493315e-05
4.12715727904505e-06
4.44990555360966e-05
6.45103517960202e-05
5.56464441462127e-05
6.43908759621988e-05
1.3641138912292e-05
6.93846124673606e-05
3.26511838582251e-05
1.6773912066314e-05
4.98802131236635e-05
2.63792622004984e-05
3.17460773639828e-05
-1.33934767227537e-05
3.97364464655745e-05
6.22034276083154e-05
4.50066284650078e-05
9.74082083902227e-05
3.58351143770051e-05
4.38485578429518e-06
4.80580862104998e-05
5.88099555404265e-05
4.44892636506498e-05
7.67853706723531e-05
6.97255007282299e-05
2.61725995494663e-05
3.93256974977679e-05
6.52920719022026e-05
8.19464672835854e-05
4.05855892910412e-05
6.13831665769866e-05
2.76003060169785e-05
9.42359757668724e-05
6.71897717598421e-05
3.53347112598267e-05
5.27784836437055e-05
4.62205754864938e-05
2.03855329616882e-05
3.24266964608435e-05
3.39661318022818e-05
5.31462585194442e-05
8.26272880411682e-07
4.65761236827624e-05
8.19486660371681e-05
4.05299606094128e-05
4.65468867586764e-05
1.33618918823848e-05
4.84585313292388e-05
2.8485834900027e-05
5.70267549566842e-05
4.65410186855556e-06
3.93408064152788e-05
7.49204854350816e-05
6.7934874560649e-06
7.39292621570873e-05
5.36467714926646e-05
1.91298816350698e-05
2.50709940651289e-05
2.62289265828406e-05
7.10320244148086e-05
4.9310898214332e-05
4.84627497438652e-05
3.10424151706106e-05
4.63977977717703e-05
5.36090725812416e-05
6.83200437598681e-05
5.0106608825873e-05
9.99297143617785e-06
3.11229533176587e-05
6.82812378488213e-05
7.26667304594586e-06
6.99179519387319e-05
4.05034910120241e-05
5.95754353389913e-05
4.58209215685353e-05
2.80899919333692e-05
3.93012180547386e-05
-1.47747320723544e-07
5.05764879288193e-05
6.35130542163111e-05
3.296736799463e-05
5.01296369400628e-05
7.15660850348826e-05
4.14438333474259e-05
4.87811170715145e-05
2.60459682441349e-05
4.2317702360583e-05
4.20122670009757e-05
2.44983406426602e-05
2.3772477374971e-05
3.29942185604569e-05
4.53847283369632e-05
4.63205013251866e-05
5.48549503144163e-05
5.04690866994063e-05
4.02968397330856e-05
2.49196663603286e-05
1.92908396530719e-05
5.11308410245701e-05
4.54935321429905e-05
3.20029020647085e-05
3.14356314536075e-05
3.73026124560074e-05
9.76919222693739e-06
1.82339466126989e-05
2.39031989252683e-05
6.95740969388287e-05
3.18412561851731e-05
7.09909873501987e-05
6.07420023421198e-05
6.94934542743769e-05
3.54859399708141e-05
3.91577372489449e-05
7.7153097569916e-05
9.42214914572514e-05
5.12576124587341e-06
4.8423283029574e-05
3.34099036587038e-05
5.47828290194491e-05
2.413559193666e-05
2.58193014186134e-05
4.83827784478654e-05
1.71535103990878e-05
6.62933360355064e-05
4.54721622422331e-05
7.89873244758311e-05
3.40655705462222e-05
7.62227156195462e-05
2.60182771197467e-05
7.35394150656193e-05
7.56785007339094e-05
1.87047300347818e-05
8.98594618462325e-05
8.93978599979963e-05
2.98294080517004e-05
-9.61089408484205e-06
2.29143247120903e-06
4.56736225122673e-05
2.33187531293965e-05
3.74747193223777e-05
3.45947896805025e-05
3.55714288715921e-05
3.67845779885609e-05
2.87659944242967e-05
7.97694167756345e-05
3.9531786582358e-05
2.9092868641365e-05
-1.19829375139158e-05
4.58689301426929e-05
5.25410474980325e-05
4.95261756114736e-05
5.78881960581906e-05
9.99788765015922e-06
5.09680577394175e-05
4.61234060179553e-05
3.03487693207065e-05
3.84832276994559e-06
2.46233350291412e-05
8.27890462784274e-05
5.70453684016098e-05
1.57433762911277e-05
6.31428918802854e-05
-1.79648973861344e-05
2.21330011280269e-05
8.01334889258059e-05
4.15524289996976e-05
7.3431777947723e-05
2.48010076264228e-05
3.38055407012526e-05
8.60954030052142e-05
6.71261210149047e-05
9.36487954984427e-06
7.06638205414505e-05
5.85768988778287e-05
2.90929897812407e-05
4.83247707544246e-05
7.50298995244082e-05
8.07653218635025e-05
3.7110248738495e-05
2.20558223686022e-05
5.66563692397122e-05
1.28632803168773e-05
1.96554006843002e-05
4.76892830393483e-05
4.53025372346648e-05
6.38805039626664e-05
5.5927784812248e-05
5.0464264831478e-05
7.40884007783508e-05
3.62922298684756e-05
2.23511857377442e-05
4.87156758923728e-05
2.35173555137145e-05
2.71929260976098e-05
5.76058955857387e-05
3.46387065612021e-05
1.54924774134844e-05
6.14398131422842e-05
4.88010395865021e-05
8.20933209048556e-05
4.6019609565476e-05
2.65934414128366e-05
1.47653597037486e-05
3.07542037503321e-05
6.20038810052379e-05
4.51165657419291e-05
6.57685918354727e-06
1.18830722179594e-05
6.19675938043992e-05
6.00907995662495e-05
1.6292314118622e-05
9.26201384437292e-05
3.84415904079624e-05
6.64905498576813e-05
6.06068170634627e-05
4.56875960012727e-05
2.65396083553258e-05
6.11189430690402e-05
3.01576331583133e-05
8.25542754571673e-05
2.365918291111e-05
3.00949118653251e-05
2.61812169489944e-05
5.72238780640455e-05
5.6654556883764e-05
2.65687387323741e-05
-1.35228096945326e-06
7.19252418372379e-05
4.43718573824109e-05
3.29942180455039e-05
8.6631480468863e-05
4.74045067383172e-05
8.45498382483157e-05
2.59596534813158e-05
2.68341877686383e-06
4.05025953836471e-05
2.6289630897768e-05
8.6283875201416e-05
4.54215676628801e-05
2.98214984435633e-05
7.49944541027896e-05
2.66089025164821e-05
3.6636657409835e-05
7.00597884370311e-05
5.90193437014432e-05
4.24389746122031e-05
7.5713713858537e-05
3.32108756590812e-05
2.63818587022225e-05
2.51052845635215e-05
5.8068431029671e-05
5.81541195211694e-05
3.50322063883864e-05
3.41411470832459e-05
7.25203748316608e-05
6.88587069514986e-05
4.21347441546984e-05
2.06868564456072e-05
-4.10729196911573e-06
6.56534455457515e-05
4.27602578310173e-05
1.25126379401147e-05
5.6063327060667e-05
3.23290079013176e-05
7.34736214153184e-05
4.82409480778249e-05
5.06624482716256e-05
2.98736321926637e-05
1.26661056434645e-06
3.9063805420678e-05
3.91735027966089e-05
5.78410883106781e-05
5.72800902101248e-06
4.07587605296666e-05
2.7429447450903e-05
4.30164791381171e-05
1.52665146104175e-05
3.85685422882523e-05
4.16034284929825e-05
2.60337607178575e-05
6.23021636950271e-05
5.27891236294069e-05
4.01996166631575e-05
5.90753012021717e-05
1.62590400914754e-05
4.01830511958777e-05
2.33899804319061e-05
3.02038851609445e-05
7.3231551684844e-06
2.7835257903574e-05
2.52456491778768e-05
4.78876563539843e-06
6.69499660377492e-05
2.50910950538675e-05
3.65658654943063e-05
1.30757123842784e-05
7.01939470565816e-05
1.41082322487838e-06
-2.17000951803021e-05
4.82318349361753e-05
6.73435945261854e-05
4.15514946615146e-05
3.12671476357974e-05
-6.7022211862977e-06
3.84193544214825e-05
2.21177493776232e-05
7.40543562189933e-05
2.77479637182654e-05
2.97967038969367e-05
3.76965078547532e-05
3.99668946664683e-05
3.88986754547919e-05
5.20315149872564e-05
3.30164408550818e-05
5.04468671908273e-05
7.34725270562924e-05
4.61277857141678e-05
5.46459260629357e-05
4.98691584826726e-05
3.25605799030371e-05
6.4802477445094e-05
6.61095390648653e-05
6.62946357040154e-05
9.41492006277316e-05
7.7015278247723e-05
3.49704730153768e-05
5.90310471421376e-05
1.95381995961556e-05
1.48837825258097e-05
1.72565459604229e-05
1.46485883847574e-05
-1.13023766757372e-05
2.03546146518243e-05
-2.82193545145096e-05
1.44839554951619e-05
2.19383425561105e-05
4.81288631109917e-05
6.92857397526549e-05
6.17714767882817e-05
1.43761908876214e-05
5.90897358819619e-05
8.81909935518646e-06
2.44399955917949e-05
1.08866898322158e-05
2.18929058297243e-05
2.61829388432651e-05
3.23424512811806e-05
5.55463765150367e-05
6.75749621034347e-05
6.4700069022992e-05
7.6994064475545e-05
3.56832623295089e-05
2.36846006746439e-05
4.92889596128258e-05
6.40143131239136e-05
4.8105986895866e-05
2.94929959543824e-05
6.22174560242859e-05
1.75231117947092e-05
8.71573051771119e-05
7.80286227384371e-05
0.000105628841101227
5.51856712997006e-05
8.54621826290261e-05
3.86620676136254e-05
3.29687194830227e-05
2.03945162312858e-05
4.40347073652877e-05
2.89409404043754e-05
4.86521561437269e-05
1.13261443781642e-06
4.43527827694567e-05
2.55606333584813e-05
5.2988429274289e-05
1.89190204873095e-05
3.15446144464271e-05
-7.80604056047982e-06
1.00334525957352e-05
4.82229719181891e-05
-7.63785198034219e-07
-3.84835827202273e-06
3.19311783537919e-05
3.83307780634483e-05
5.0800408231686e-05
4.96127761449488e-05
3.44065379815622e-05
4.9679726278276e-06
1.50901218999706e-05
2.80675182599568e-05
7.62408661337147e-05
4.95377501592543e-05
3.32368872003356e-05
3.51593228626812e-05
6.50809668516418e-05
5.27376281720459e-05
6.28727308088484e-05
1.94413462659353e-05
1.75505824948146e-05
4.30060393890474e-05
3.12961300451614e-05
5.26496611466737e-05
8.56681781916736e-05
3.97519941231778e-05
3.86740436652936e-05
4.73505855985869e-05
5.9330521556763e-05
4.31069147543276e-05
4.67481487695957e-05
4.20370239957212e-05
3.45252858958751e-05
1.34125454856664e-05
1.6708349430544e-05
3.21061992248646e-05
2.95590334295733e-05
2.0336614024112e-05
2.1660319673861e-05
6.94108233247475e-06
2.04879238541047e-05
2.79258118903509e-05
4.54374517578877e-05
9.17183099977869e-05
2.61900080452553e-05
-3.22413272348907e-05
1.51664616488161e-05
3.53234410603467e-05
4.09580340032789e-05
6.69425598678843e-05
5.34670286467271e-05
2.55532279783969e-05
2.97768109158738e-05
8.8017727595758e-05
5.87335024159225e-05
9.37349141688819e-05
4.74398221809133e-05
6.25423711602044e-05
5.65692070456672e-05
3.01584981796886e-05
5.77048100433657e-05
5.32924546461842e-05
2.97475283217444e-05
7.11891703523952e-05
5.93099194748805e-05
2.62609422382989e-05
4.74703912993146e-05
4.30198286160009e-05
2.47972515412032e-05
3.15404372479468e-05
3.04578552694576e-05
5.70690392999345e-05
7.60679710033982e-05
4.49325669360241e-05
-3.64412289421655e-06
3.22978071405602e-05
4.32445106715239e-05
5.75639963062195e-05
4.86130400654159e-05
1.23859630167294e-05
4.34254744842503e-05
1.8813587397993e-05
4.37883064523254e-05
4.33571553553224e-06
2.07497203529132e-05
2.7838480786582e-05
-7.86555883169741e-06
6.40432820162446e-05
3.59036802229957e-05
6.38206215740831e-05
1.03650038129876e-05
8.50736020194682e-05
7.79969427698697e-05
3.33003340810408e-05
2.76570512039123e-05
3.66378699810723e-05
7.68076183488501e-05
7.84386251917395e-05
6.89104669870784e-05
0.000106956593320209
3.27049363073764e-05
4.3322155352274e-05
3.10271900580847e-05
2.92399600947979e-05
4.79064037148229e-05
6.05719017870737e-05
2.98320359831881e-05
4.87973552229966e-05
3.5408998536581e-05
6.81411014987034e-05
5.16302850647364e-05
3.79940036485505e-05
3.44566073508438e-05
7.03120499370278e-05
7.87817213090712e-05
1.93278765176779e-05
4.38032488507849e-05
-5.94116462970067e-06
2.63926995596733e-05
5.20191468441495e-05
2.31345104319396e-05
7.89705688869783e-05
5.8569718706156e-05
7.52421146629504e-06
4.96408788685221e-05
8.67212673420427e-05
1.52224914547247e-05
-1.56487738976129e-05
5.74704607318067e-05
7.03376712580176e-06
-1.39376901198823e-05
5.05801522980795e-05
4.46678737066844e-05
3.36935731611933e-06
5.79235685843184e-05
2.04229365652684e-05
8.73272686655392e-05
4.34588620444194e-05
7.68876008002485e-05
8.93082157762971e-05
5.29656278886171e-05
2.48521571269363e-05
4.26387087845896e-05
4.08663971913817e-05
1.83385716867415e-05
1.33897310832986e-05
3.36601419460296e-05
4.2301474632429e-05
6.0922831164146e-05
1.13142083299126e-05
9.96757189887231e-05
3.79015983081335e-05
5.70839161766019e-05
8.5732598803882e-05
3.84225553619709e-05
5.26443005651037e-05
6.64032038480301e-05
2.70682266722647e-05
4.89243988387279e-05
4.76735425432813e-05
3.98000272626374e-05
2.647984867996e-05
5.77787331618326e-05
5.93450148173088e-05
3.36523195303981e-05
5.79227284258079e-05
1.08698742552242e-05
3.49884322737332e-05
6.00841467522432e-05
4.67592756799252e-05
5.32671165280097e-05
2.64905413455745e-05
3.60412217727157e-05
8.50863593024954e-05
5.05290997233989e-05
5.62540168246342e-05
7.6222198704723e-05
1.02875003103007e-05
5.63674759782212e-05
5.16169521747076e-05
1.52225306184804e-05
9.10720492906238e-05
6.2452191502218e-05
7.74607603719623e-05
2.71144409215174e-05
4.15368082605232e-05
4.39603171708447e-05
6.80380097012436e-05
6.04167261459771e-05
8.94361290316657e-06
4.11976543422089e-05
6.36896224788966e-05
4.81497594857375e-05
2.10400372069354e-05
6.84424645481226e-05
9.49432289584275e-06
4.86592909969236e-05
1.17305963820901e-05
5.8914579244904e-05
3.45034192430748e-05
5.91934144673528e-05
6.15451980336192e-05
2.18156788009419e-05
7.15412978540376e-05
7.59438136178871e-05
4.9154894191096e-05
5.49573513374013e-05
5.54813352846232e-05
4.24152965059933e-05
8.18834930337729e-05
5.02835347523824e-05
7.1314485457841e-05
4.32022316834314e-05
3.8607245750747e-05
8.75661513225827e-05
1.27830352049313e-05
1.96893749176685e-05
0.000102801825655891
3.55108497527777e-05
7.11753838267891e-05
2.68151365165769e-05
3.80048929939707e-05
9.6554694633886e-05
4.33304398764201e-05
3.77996871756574e-05
1.02915789317676e-05
4.99272021885063e-05
5.61995698837588e-05
4.19563618784219e-05
2.8175538765201e-05
2.64028845607395e-05
7.29225913639216e-05
4.78765159516378e-05
1.74544974557998e-05
4.45111273515191e-05
9.05925970378384e-05
3.75900653879917e-06
5.11780661748106e-05
4.06326597860384e-05
2.92803231450991e-05
2.85510693090042e-05
2.80964714229195e-05
4.51558147602603e-05
9.96037947857547e-06
3.7061750096427e-05
5.86454716231288e-05
8.19970202547928e-05
1.5878338256454e-05
6.55577400740809e-05
6.20848890499219e-05
4.04625178838727e-05
1.43261441754468e-05
3.23520392023818e-05
3.03999188475723e-05
6.61070868402655e-05
4.15635120753997e-05
2.36366719925294e-05
6.56413817500392e-05
6.97117708543522e-05
6.10355045595186e-05
3.37790089066613e-05
9.63201892367981e-05
4.92838666122075e-05
8.34865339277706e-05
2.04238924651544e-05
2.6110443546933e-05
5.45949180392772e-05
3.07591398929055e-05
2.299133096018e-05
7.03281393023213e-05
6.44770343894031e-05
4.67058460931299e-05
2.97241914677933e-05
7.6105847552444e-05
3.84566722147043e-05
5.3309417264277e-05
4.96865224029954e-05
9.45335576493446e-05
2.97831224150853e-05
9.42038969565449e-05
6.94436266738102e-06
2.95959901997198e-05
6.62245898193555e-05
6.5630902991858e-05
1.99916452369809e-05
2.71292219561227e-05
2.40866075044275e-05
-4.18868111005371e-07
7.40550378668585e-05
6.77674827744662e-05
5.08212597165349e-05
3.84888594689865e-05
6.68172929567584e-05
2.35845827034451e-05
7.41830713091378e-05
2.39469196204303e-05
2.9960957843557e-05
2.10145765579847e-05
3.22913763621235e-05
4.20359574568017e-05
-3.34374394907877e-06
4.93208943194738e-05
4.5846901921383e-05
6.20295822418819e-05
5.36013123111122e-05
6.06259226560572e-05
4.5551479585098e-05
9.58157847936824e-06
6.72092756936056e-05
6.12159392277595e-05
7.32397204918478e-05
4.9662940145275e-05
4.97706818892312e-05
8.86585877326154e-05
2.96476980581437e-05
8.24182812642143e-05
4.21757342306907e-05
3.01303777705454e-05
2.95512677330444e-05
6.15015419783873e-05
3.7798133466526e-05
2.4023597192994e-05
3.93029300405194e-05
2.6110877893945e-05
3.26315923651587e-05
2.22788402804539e-05
1.5420917515631e-05
6.43878595111082e-05
2.25901929796635e-05
1.13925141831452e-06
1.03309321375066e-05
7.34846613770177e-05
2.78790796097743e-05
-2.25614599971714e-05
3.3444779917122e-05
1.97921881095189e-05
5.95398627734658e-05
3.57001093866751e-05
9.50831586894423e-06
5.08218065432042e-05
2.2242503688565e-05
4.58777541920538e-05
3.40441371963092e-05
5.24540568627187e-05
2.74485028110329e-05
5.82665080016265e-05
5.44006587088577e-05
6.22646696180162e-05
2.33246738514972e-05
7.5785332143025e-05
7.58491587902149e-05
0.000115048605850604
6.97795773865013e-05
2.98350915784673e-05
5.69445835447974e-05
6.02894483557037e-05
0.000113263560535853
5.05824819840628e-05
3.72350219774154e-06
-2.15810978989826e-05
1.63391717984244e-05
2.4525575201952e-05
7.26671712346191e-05
2.71518190176298e-05
7.842665927708e-05
4.49061001111566e-05
3.44057173953509e-05
1.70466311967802e-05
5.19243570990752e-05
5.45515220164983e-05
5.09274572085458e-05
6.42001577462575e-05
1.87086598488027e-05
-1.29683515719381e-05
1.97570352203278e-05
5.68259229771404e-05
4.00727871984557e-05
5.83622173397392e-05
7.23850206026652e-05
9.87666418377041e-05
2.82373970458636e-05
2.65534536200983e-05
4.83243045742581e-05
7.51981198435838e-05
2.80968246726583e-05
5.3177477466575e-05
4.82251319200586e-05
3.07624743360923e-05
4.21382418181032e-05
1.73122568827176e-05
5.67943613288621e-05
6.56734288245646e-05
4.50929047028365e-05
7.03738321715596e-05
-3.61882285783847e-05
8.5209022634875e-05
4.9350586242408e-05
5.71652330392007e-05
3.75995122017754e-05
4.34054638432281e-05
3.56658388197201e-05
6.74920046802337e-05
2.61386168508723e-05
3.3901339783717e-05
5.82908268474725e-05
6.00285927929215e-05
6.40436100049193e-05
6.78102034626498e-05
9.31091379225166e-05
4.63082594702852e-05
2.17571361582067e-05
3.99631763989678e-05
3.55132045157194e-05
3.50884348007107e-05
4.95827022576018e-06
5.32467057177021e-05
1.43667778110611e-05
2.96468833585443e-05
9.28964419682444e-05
6.04714304835297e-05
3.44398415275324e-05
3.72323798388081e-05
5.98054459264729e-05
2.8598801915645e-05
5.01167054363341e-05
7.46863397287974e-05
5.75976020248785e-05
4.98505052027335e-05
2.00611970477e-05
6.09889475335806e-05
7.56821210696233e-05
3.52703232063205e-05
6.82876615066212e-06
6.4960429730074e-05
2.06721239466254e-05
0.000108061041863083
4.06360900487715e-05
4.35066773423809e-05
4.50108953541356e-05
5.49208571613533e-05
4.98181391196664e-05
4.48559759652691e-05
2.24075094608511e-05
5.02605505675338e-05
2.58948825437641e-05
-1.37169704641012e-05
5.75359924234684e-05
4.74940294591651e-05
4.50255456312427e-05
4.66322265553167e-05
1.34753288812036e-05
-1.39685798939496e-05
2.33615827014453e-05
3.01230356560677e-05
4.66873390665081e-05
4.87215747219452e-05
5.44946463193934e-05
2.49147834688709e-05
3.91109205912029e-05
4.28164771525482e-05
7.01817372357994e-05
5.64159801462494e-05
2.53104681731431e-05
1.21539243794786e-06
5.33149697576301e-05
3.60226421285851e-05
4.16490041587036e-05
2.01393865289987e-05
1.06845097941693e-05
-1.96145398828621e-05
6.5625030916445e-05
6.80063395510068e-05
1.04625810578324e-05
6.38597167202409e-05
3.47704938141926e-05
4.61399575402036e-05
6.55003543962404e-05
3.28388711278016e-05
2.15764297512565e-05
5.24393369099859e-05
6.4082780053341e-05
7.95562048125736e-05
1.49297817918048e-05
3.50561330603272e-05
6.51175137334333e-05
1.06357269767908e-05
0.000112659196105933
1.61970323435729e-05
7.24316903278474e-05
1.79390672462228e-05
5.9166067874458e-05
7.23578420479126e-05
4.18074133514061e-05
4.31652749374239e-05
5.04447700052223e-05
4.95237074975841e-05
1.14336392305331e-05
-2.09425007718978e-06
2.46551444333293e-05
7.14450205713481e-05
5.30762076368331e-05
6.27509847567178e-05
1.19517083325851e-05
1.61014919947894e-05
4.07774102804092e-05
3.50023381815768e-05
4.77987109416621e-05
4.2984382375945e-05
6.25422579441619e-05
3.64825530628961e-05
3.76286123346675e-05
3.69490276537693e-05
5.05888347715507e-05
6.50483213619365e-05
4.15010937050906e-05
6.50692720335378e-05
4.91942947301018e-05
5.50601445870653e-05
3.73520839439239e-05
3.77819860878309e-05
6.96793121656953e-05
7.85299473326127e-05
6.31833765502667e-05
6.46783273304076e-05
5.71054234575134e-05
-8.21904312976665e-06
1.80013180051325e-05
6.04567569057271e-05
5.27149921768693e-05
3.49144095755202e-05
7.5875550584923e-05
3.23981328826202e-05
6.89179865846094e-05
4.79785585979577e-05
-1.13656901174375e-06
4.2018287778159e-05
9.90818875770022e-05
2.75286047796457e-05
-5.77774087270201e-06
1.67792991198075e-05
4.50417246370934e-05
5.7533156455816e-05
3.56045730460554e-05
2.64020880681354e-05
3.01553330037685e-05
5.29450003156734e-05
8.71845203439038e-05
2.11834130064618e-05
7.3606277536103e-05
7.78127213086286e-05
3.02177898183465e-05
4.43955767763497e-05
5.98557774733414e-05
7.68629721320144e-05
4.20041797946379e-05
4.22386153480424e-05
2.28415424911081e-05
-4.15768625104023e-07
3.98101996208713e-05
5.04899337485128e-05
5.8042824341823e-05
3.91548996872298e-05
2.19394208365574e-05
7.55932922723518e-05
5.25509052786462e-05
1.30197429883588e-05
3.98578812601188e-05
1.5371795723229e-05
3.92222128807277e-05
1.13106185267618e-05
7.06829408173274e-05
5.65408534509958e-05
-1.97973075018006e-05
3.22072840541149e-05
3.53560332672974e-05
5.2831552037229e-05
8.36683498430402e-06
3.32075552095623e-05
1.3249772255545e-05
3.49446733155545e-05
4.63875386341657e-05
7.58014471174655e-05
1.01656220729896e-05
7.35317889607334e-05
2.99317467424537e-05
5.68636913905381e-05
2.75379605266808e-05
8.52224935949291e-05
6.14170448639655e-05
9.26734947043079e-05
7.52344729574263e-05
4.43409507646748e-05
5.18296992158093e-05
3.43422345850711e-05
4.49995838990524e-05
6.72458052455697e-05
7.13219881131807e-05
3.15684681072557e-05
4.53972095040354e-05
7.5430527324444e-05
-1.00010600579771e-05
1.95855971602106e-05
3.72472764899166e-05
1.71326604683915e-05
4.92225784407785e-05
3.30103782023393e-05
8.05872956128694e-05
4.55247056902247e-05
5.40232056994674e-05
4.46307767719532e-05
-8.93973342865073e-06
4.22461808931222e-05
4.74515805132173e-05
3.05424334114061e-05
3.53674802228249e-05
5.94722449766974e-05
2.98532906212088e-05
-1.62660388409052e-05
7.75363492039086e-05
4.19490055492202e-05
8.1645485647956e-06
2.29506948299528e-05
4.53613716928072e-05
3.52405724813724e-05
6.69588293256828e-05
4.29539993873336e-05
4.98201104198149e-05
2.35436157730917e-05
6.3972542317571e-05
-4.88267212481443e-06
1.72245468796676e-05
5.14606792227979e-05
6.43079126012502e-05
7.41987016178029e-05
1.02120840975566e-06
6.79358816103941e-05
7.58458021352672e-05
5.89894369273796e-05
4.40718278730972e-05
3.57243679571392e-05
2.15249708892342e-05
2.04736851547634e-05
-7.42383407681757e-07
8.09528932790844e-05
1.1716269023107e-05
3.24121895682879e-05
2.25843060505176e-05
4.92992701524833e-05
2.337349241004e-05
-1.75125753714515e-05
3.84639131882786e-05
4.77981926340219e-05
2.96816137840176e-05
5.60453888687305e-05
6.07698593281581e-05
9.25754061205163e-05
6.52734041284471e-05
2.86384572552035e-05
2.62810903398081e-05
4.17071854276843e-05
4.45932072607442e-05
-7.3503860878366e-06
8.69841361503334e-05
4.9043824466349e-05
5.96407471547763e-05
4.63944975563586e-05
7.0394597820882e-05
7.34303852028602e-05
3.69626131442187e-05
9.81972870049529e-06
4.19271635557872e-05
3.98668339622917e-05
4.00874566130171e-05
7.40214218568215e-05
5.80553708360752e-05
3.44249161490935e-05
5.28057068205075e-05
4.00493108522656e-05
1.01020907696622e-05
3.37393171961056e-05
8.76359541905882e-05
7.71885910793763e-05
5.59765073406782e-05
5.51870900642659e-05
3.28305842550551e-05
3.93118390046309e-05
5.27396947825809e-05
2.92257510049007e-05
1.31601571838512e-05
6.20724988405125e-05
2.43875092293953e-05
6.35276495120013e-05
5.23477442768342e-05
6.33556127832794e-05
1.40260079798787e-05
8.49648276236191e-05
3.44707127861327e-05
9.30135235480795e-06
5.37341775214041e-05
-2.51510480175175e-05
3.94941942009631e-05
2.81211301103998e-05
2.67349063181078e-05
4.51127412011183e-05
2.89587974775209e-05
1.84840235641623e-05
5.19342434094854e-05
9.50685402855544e-05
4.6673940706486e-05
3.71586070658471e-05
3.7068464573339e-05
6.60568095651148e-05
5.79511826942925e-05
5.42773233764715e-05
5.73132608960388e-06
7.61428852938582e-05
6.07188269391511e-05
7.20843070875483e-06
5.50846520412322e-05
0.000124999889865264
9.00682278319238e-05
6.62588637406874e-05
4.9368734587188e-05
7.87764107016013e-05
5.40594568794936e-05
6.71212543558995e-05
5.68694156180853e-05
2.06035358626982e-05
9.5306766665639e-05
4.8656546231983e-05
3.41365492477016e-05
7.96835447263292e-06
6.2357224840198e-05
3.72858261543525e-05
0.000110663001380795
7.02841043000703e-05
8.33167294997155e-05
5.73509410044514e-05
3.38362842976706e-05
5.88432045046853e-05
7.46651938447082e-05
4.09656728931017e-05
3.949677100407e-05
2.46734694513931e-05
2.26270833092331e-05
2.118832068017e-05
1.11054053884712e-05
1.56990638595131e-05
2.55029766813869e-05
4.66041162800223e-05
3.71090595166561e-05
0.000113047961247159
5.879074722147e-05
5.28722946470556e-06
1.95158152982997e-05
8.76023464873227e-05
0.000123530476469403
8.84592661889818e-06
6.04712361406591e-05
4.07623488867379e-05
7.92103049752425e-05
6.39587123248665e-05
6.37743007826266e-05
5.95851351990616e-05
3.50689857092622e-05
5.34691857345627e-05
5.46235131890056e-05
1.11456113310246e-05
3.60930128875938e-05
4.31364936860883e-05
7.95543145092103e-05
4.04832667251699e-05
5.04125430357431e-05
6.65206200912417e-05
4.31471295053806e-05
5.53813173098772e-05
1.03216095077709e-05
5.13618771951622e-05
7.86098471852464e-05
2.4312214301496e-05
4.83563453004088e-05
3.54435948782772e-05
3.77957759398808e-05
2.98956204941327e-05
4.49446928455237e-05
5.417061264338e-05
2.71140569248793e-05
8.04491168825313e-06
8.2692718982489e-05
5.32843574734436e-05
5.15977183420941e-05
3.70850356843011e-05
5.95261427511181e-05
2.69018955586158e-05
5.5336759462041e-05
9.4077933354732e-05
3.07789035284541e-05
-2.22608871911211e-05
3.37361329199492e-05
3.6668153023753e-05
3.87138599805041e-06
8.91536421706195e-05
-1.00174638269435e-06
6.11600508507456e-05
5.53536995656981e-05
-6.23222777743818e-06
8.11945296581491e-05
3.89807289103822e-05
4.60993760567448e-05
7.12827136849497e-05
9.09423427102375e-05
4.38718005967873e-05
2.443729216777e-05
-7.84815808942935e-06
1.11875709812159e-05
1.52297238572481e-06
8.1820877277008e-05
-2.88315317409891e-05
8.83061206887179e-05
7.27824306210509e-05
2.81492070235245e-05
3.68008953418643e-05
9.50774487402147e-05
3.86258497622921e-05
7.91922425308632e-06
3.31200377424068e-05
7.60293829791347e-05
4.99552754157649e-05
7.57488056899336e-05
3.54439755697604e-05
5.59071935092968e-05
9.15914618341131e-05
3.91703940145115e-05
0.000107624740160907
4.39282197727797e-05
4.01842022209064e-05
8.25357220011448e-05
5.14225418705195e-05
1.51932118923633e-05
8.72710511655203e-05
5.04129215105937e-05
4.71003230312241e-05
8.4508120910978e-05
-1.41886957030895e-05
5.12257123668188e-06
1.89263641919401e-05
2.13103072724295e-05
1.85109313451283e-05
1.11287788872561e-05
-1.99553706972456e-05
6.28086544656347e-05
-5.71509503573346e-06
1.65409078253473e-05
1.67728864483529e-05
4.9670041886595e-05
1.88401313038004e-05
4.21212533562342e-05
-1.16871002944248e-05
4.53861655065122e-05
1.41679634736244e-05
-2.1627599267545e-07
7.54599438913186e-05
1.96838166851743e-05
3.30789230725691e-05
9.09277939096421e-05
4.08630123375479e-05
3.99963983039439e-05
6.24791662612794e-05
5.92020872339221e-05
7.79826959476692e-05
8.92784730752286e-05
0.00010374670767041
2.35242778140817e-06
3.80358019225101e-05
5.12996522150627e-05
6.98920264090639e-05
1.7780382253782e-05
6.57301068244023e-05
5.28620753015888e-05
8.08457372067212e-05
5.85109680580436e-05
4.29244118064586e-05
8.29235829222587e-05
1.56306118388948e-05
1.53267829293515e-05
4.29341238192836e-05
5.57977355938695e-05
1.77740585476646e-05
4.71152935772325e-05
2.32735756888308e-05
4.45902570116521e-05
4.83411948236138e-05
5.50087180915507e-06
3.07104106730647e-05
1.65507258234774e-05
2.82369350438059e-05
5.60478656316175e-05
5.19152715492385e-05
2.21563068221501e-05
4.82314516398794e-05
7.9182584126541e-05
4.17326204825825e-05
5.55827868447172e-05
2.77377770443322e-05
7.16614156374867e-05
7.72848125053147e-05
5.629271167121e-05
2.7553482945597e-05
4.33708248960139e-05
7.43525519448562e-05
7.34325783315478e-05
7.94388249968938e-05
3.45043477527674e-05
5.73359526052616e-05
4.39012588985683e-05
7.3581870322351e-05
2.11922128314081e-05
3.33038470695571e-05
4.76106147745492e-05
-4.78900018057007e-06
1.5683735954147e-05
4.09073782938056e-05
4.53625560192404e-05
4.87254997802931e-05
4.84298613460035e-05
5.20097620161439e-05
4.15844682017621e-05
1.30000921458828e-05
3.12823864192584e-05
3.47678771184115e-05
5.19034967724366e-05
4.23656338963767e-05
5.85500400732784e-05
5.1291317208318e-05
1.07776096475614e-05
-7.58331235704608e-06
6.76959676223766e-06
1.6787349161289e-05
1.82853249067974e-06
2.72012264668268e-05
3.27423512152626e-05
1.79224787878357e-05
5.54635283847641e-05
4.30276030741828e-05
4.62685505025928e-05
2.20725780284972e-05
3.09451950418985e-05
6.15341916044795e-05
7.50964707784637e-05
0.000100327089890129
8.66211098106827e-05
8.31401613667319e-05
3.72955644426398e-05
1.90201088998187e-05
3.72403311546342e-05
7.87971836678773e-05
6.69478075208692e-05
4.55570300073863e-05
8.3473663497632e-05
2.65606157117517e-05
6.17359895906211e-05
1.21347447783355e-05
8.2343667984908e-05
5.7574754390861e-05
3.92677580680656e-05
9.06361188463012e-06
3.40459966177462e-05
4.52348539722111e-05
4.7540722382868e-05
8.09530446313583e-05
1.19959494609476e-06
7.70720751696511e-06
2.14029388444222e-05
2.24941843947672e-05
4.59651814317621e-05
5.02651025708051e-05
3.63290303124893e-05
3.23692115884562e-05
5.80077594174394e-05
-4.01720786680005e-06
2.74432951668167e-06
2.86460818221098e-05
5.16305701561337e-05
3.19052801260053e-05
6.00139804945261e-05
1.70635060444878e-05
2.30600059040118e-05
6.19024222802926e-05
3.58508335724372e-05
5.60039640681054e-05
6.07732429255289e-05
1.40990873378884e-05
0.000119574271244191
9.29617925255465e-05
7.30375432631535e-05
0.000106550912425347
6.27083056371856e-05
0.000104523537664478
5.72574150717827e-05
6.11768242254821e-05
8.72200616878433e-05
3.48099339464712e-05
2.33213108217678e-05
2.51577295493377e-05
5.97707364746431e-05
5.89414558659555e-05
4.78439531973113e-05
7.33073860610351e-05
1.51674845878889e-05
3.37297363136385e-05
4.36221945581181e-05
6.30569542635583e-05
5.77286285105944e-05
5.26040601380312e-05
5.23480935460233e-05
2.00192888124083e-05
2.33331189311404e-05
5.3119495030314e-05
1.53732675683941e-05
-1.98277557257646e-05
2.65394334445822e-05
5.50540150213699e-06
4.83164955540459e-05
4.32197352617165e-05
3.74366279596159e-05
-2.76102943261073e-06
5.21639271605489e-05
2.27895674124759e-05
-3.96125226624456e-06
4.44033913801932e-06
4.331391388612e-05
1.48558217370579e-05
9.14047816004192e-06
3.06047688867384e-05
-5.57135746117826e-07
3.20015511467234e-05
5.29493599613451e-05
1.40391453778516e-05
-2.69332567686054e-06
3.50283868872282e-05
3.70766023066541e-05
1.8498022143172e-05
3.4342644605647e-05
8.91863127385689e-05
7.35477981013247e-05
2.89678857135203e-05
1.77561201511385e-05
0.000104330694760136
7.91167033982328e-05
0.000103177605809283
2.87564866195376e-05
5.22003189959813e-05
3.04887389185748e-05
8.71393211768648e-05
6.11733104606141e-05
-2.08081338477185e-06
5.93347906628056e-05
3.04598692441037e-05
4.22623007635345e-05
3.56969715407179e-05
4.28219883928481e-05
4.62764225025127e-06
1.25700589779966e-05
-9.31581609799649e-06
6.00704795023254e-05
4.88372827702997e-05
5.37978390972354e-05
8.80285044752604e-05
2.30514233446461e-05
-1.85942575014184e-05
6.20924452633068e-06
2.06016856647255e-05
1.54122970668699e-05
5.6115646479809e-05
1.42966042582151e-05
2.08341929791827e-05
9.97275176769258e-05
3.77267770230815e-06
4.47534007495885e-05
6.75211234499883e-05
5.17806647725094e-05
4.15313652800401e-05
4.76392038197961e-05
4.03434860807071e-05
1.85924169562255e-05
2.69853934645733e-05
7.57715599591151e-05
7.98035712777522e-05
4.81421701617055e-05
5.35747351086992e-05
5.5732238812433e-05
4.07437225826765e-05
1.00536807829802e-05
2.32488296113635e-05
1.0386198621362e-05
7.79713085940013e-05
5.75963399556204e-05
7.73696606528488e-05
7.45500307459968e-05
1.89981185643302e-05
3.98674213497752e-05
5.57729674804604e-05
5.97026247267216e-05
4.07915941840944e-05
3.13478947832557e-06
1.39366201467971e-05
5.15512296275903e-05
5.10184018898117e-05
4.20283982604634e-05
2.00609334164717e-05
4.48795837246901e-05
4.62415408631037e-05
9.96293878042591e-05
3.70314036971741e-05
5.51945683721494e-05
9.0467936899284e-06
8.64589850144607e-06
6.28387649748384e-05
3.72186318547293e-05
1.53334954376694e-05
1.88994493086879e-05
1.82619277813436e-05
5.18799035106833e-05
5.13113050467141e-05
4.57411886757771e-05
5.92788958253117e-05
-1.54026783864641e-05
2.90422600224797e-05
2.51120780401016e-05
4.98124474224492e-05
4.13232647703697e-05
6.17216061910016e-05
3.0651685431536e-05
6.18613490121918e-05
6.95476213837914e-05
5.7392796610393e-05
2.45082931719265e-05
1.07008707527901e-05
5.92417439989213e-05
2.49284250127119e-05
2.40454329168687e-05
6.36656930977516e-05
3.11555868446648e-05
3.37944637701803e-05
3.79053865442473e-05
3.93176934508615e-05
3.34168240232116e-05
1.25285877668467e-05
3.6579275827825e-05
7.43627614766538e-05
8.63432297396113e-05
2.21281797461257e-05
9.34674484398781e-05
5.65304348290836e-05
4.11511253657805e-05
4.97903650124488e-05
2.69005671902483e-05
7.4588020637314e-05
6.14346490355336e-05
4.54724564316657e-05
1.31576511093709e-05
0.000102649788415819
2.87553020300054e-05
2.8330182613329e-05
5.42361753932284e-05
6.26386933486535e-05
1.07025922715273e-06
2.99492530082772e-05
4.10446464656463e-05
6.0334696869516e-05
2.97320269429219e-06
5.75901274507563e-05
1.08965785914981e-05
3.87143567824008e-05
6.79982825720014e-06
4.87719848136703e-05
1.51084100743949e-05
7.20555932028131e-05
4.70006219036041e-05
2.51168911077551e-05
3.3010076383534e-05
2.70021016581784e-05
4.31603119622847e-06
2.02096061012333e-06
7.08880563938754e-05
4.56545179210276e-05
4.26320504610244e-05
2.97103953835678e-05
4.92845891380404e-06
6.98093201608673e-05
4.4290382089057e-05
6.18673116153685e-05
6.82744036250062e-05
5.69285300670339e-05
3.03115481310235e-05
4.42589566190451e-06
2.03741357029065e-05
4.16748658658203e-05
2.86018806972734e-05
3.14764786175662e-05
-1.19691791179875e-05
4.33350166711414e-05
2.46857873671808e-05
4.60018428413107e-05
4.5834864123518e-05
7.36056416266615e-05
1.52398997077795e-05
3.41149301600459e-06
4.06893893326046e-05
1.851045563353e-05
4.23700876696804e-05
1.73181910861706e-05
3.38930150171794e-05
4.41212840335584e-05
2.20474327785301e-05
1.99915334014138e-05
4.575903377627e-05
1.47490273894887e-05
-2.83986357846276e-05
7.50270630743649e-05
1.51112903702377e-05
9.35789919564775e-06
3.01202971086996e-05
2.48263001709538e-05
1.01875949496284e-05
4.56480392487867e-05
3.1289800150063e-05
5.89505557432715e-05
4.12543276661478e-05
4.26571747686621e-05
4.69600288419179e-05
5.50297304822463e-05
4.52767341491636e-05
5.34886025499575e-05
4.09485345352763e-05
2.17899064250939e-05
7.48098780435903e-05
2.40582797315333e-05
8.47969978663914e-05
3.33748412696449e-05
4.32148392515822e-05
6.12234221950961e-05
6.27922766086715e-05
4.34792256532791e-05
5.03111394828609e-05
3.03196694916583e-05
2.14514268446133e-05
4.51749619482952e-05
1.70761897668706e-05
3.27742895134295e-05
2.99803086224447e-05
2.61488844592916e-05
2.28713456898873e-05
2.13450946733396e-05
4.53640388283131e-05
3.25233905496625e-05
1.67611877605528e-05
2.42792726881336e-05
4.79293703165783e-06
6.38701958502346e-05
5.26542812782039e-05
-2.62546564941776e-05
2.80470780347179e-05
7.09203198739121e-05
-7.10033373366766e-06
3.33969988845866e-06
3.28839704478376e-05
1.92868243724981e-05
2.17552669622606e-05
1.80016840746266e-05
2.00603231410845e-05
4.58418580961925e-05
3.20967829594418e-05
5.38253241510716e-05
7.13753987040493e-05
9.61018691767916e-05
4.03696879458648e-05
8.40205800499798e-05
8.0625366293082e-05
5.96420716334549e-05
3.1062762800795e-05
8.62325422742773e-05
8.49960348861043e-05
4.94810569838387e-05
5.95424304294515e-05
5.21040014853884e-05
6.27340371400015e-05
7.84049590495702e-05
5.52917719570577e-05
4.31456338082214e-05
1.59165935711213e-05
5.4401201015187e-05
2.8113973495928e-05
2.02395326603953e-05
4.43585957820875e-05
1.63414827870564e-05
1.87072919371449e-05
3.4179188978172e-05
7.54199343343529e-05
5.42084698946767e-05
3.24692048755035e-05
3.35465391487521e-05
-1.72551661466512e-06
8.77003185579635e-06
4.45725861785563e-05
4.8276295717065e-05
1.19208933535397e-05
4.26481376358017e-05
6.33541841748435e-05
7.93964031264221e-05
2.21815075748356e-05
5.24250449414798e-05
1.39894022476278e-05
4.44347451505712e-05
9.16623254422511e-05
5.1477416684982e-05
5.62913851936828e-05
7.82948761144189e-06
3.84157893726141e-05
5.21350329909295e-05
7.79121322908116e-05
7.0268358496004e-05
6.87112845661258e-05
5.39199820960749e-05
7.13550983133123e-05
4.66300996391849e-05
5.74181040691413e-05
6.6232563560541e-05
3.87207041349239e-05
4.13427824992038e-05
6.64927113204166e-05
1.24911770948589e-05
7.18163613210384e-05
6.95699161463395e-05
2.900411072537e-05
9.44356172284825e-06
5.23327261994949e-06
2.80362993156432e-05
-1.00618735110127e-05
3.5267803342968e-05
3.54533084022248e-05
4.34751795279232e-05
2.88846918659167e-05
2.06892609483706e-05
6.49404810099802e-05
4.86607370266505e-05
2.71035549825606e-05
5.99488020812646e-05
-2.10756646780199e-06
2.62767975435273e-05
-1.5543820681411e-05
4.04152584516763e-05
1.65337062718986e-05
4.618267723835e-05
6.85072462495535e-05
2.70198080776075e-05
4.58520610756182e-05
8.54414217127263e-05
4.17483570252045e-05
5.17286617421204e-05
7.59447415418342e-05
8.65376726716198e-06
6.15310201828313e-05
5.48840388691459e-05
4.70382178607835e-05
9.97026966529334e-05
7.85615134101959e-05
6.53516906526005e-05
6.92395627808551e-05
-1.49819725792877e-05
8.00989437679105e-05
-8.63621430686262e-07
4.27378373693164e-05
7.69925329662784e-05
2.83794421253002e-05
6.02918729384241e-05
2.54204091657869e-05
2.82099271443172e-05
5.8789701037703e-05
3.24681733791246e-05
2.77793247992678e-05
4.6553694249014e-05
3.80135782347777e-05
6.88059669415399e-05
1.87427162887124e-05
3.20795316116503e-05
5.12876531651944e-05
8.19500028306683e-05
4.91745089814076e-05
4.7474370254037e-05
1.60749084040005e-05
3.59107929992886e-05
6.45479513336061e-05
6.400641743251e-05
4.63987927400172e-05
8.06432616483549e-05
7.86034247767087e-05
7.04699968903181e-05
5.04859099518947e-05
4.07420688506628e-05
3.3197908656809e-05
3.70548464634466e-05
4.67581120799699e-05
5.1912759701811e-05
5.11899124603519e-05
6.14133040002337e-05
3.61594714183182e-05
0.00011026381073698
-1.13265421105876e-05
7.37771760535449e-05
3.78716072257013e-05
1.59146831244327e-05
5.11772335243942e-05
4.43465606674433e-05
5.73546238133525e-05
3.52518609966871e-05
1.1344572725866e-05
5.44716191180701e-05
1.29750389348033e-05
-1.57468268442212e-05
4.88819418134304e-05
8.87789549560692e-05
5.91715274085283e-05
-3.81525399386608e-06
5.66259020951992e-05
2.90856518786364e-05
7.14909590218851e-05
7.17198531203764e-05
3.04099008142206e-05
4.13971752154804e-05
6.28447432707592e-05
5.67076280155476e-05
3.68193127542848e-05
5.21268211473128e-05
5.58991914104301e-05
5.90486343794592e-05
3.37944667339731e-05
7.86785355138694e-06
3.28337214032118e-05
5.04580413904864e-05
4.57723262467728e-05
7.45616629321449e-05
1.57984734678882e-05
1.6172221864394e-05
5.13507847127748e-05
6.8338268128362e-06
8.29548701667921e-05
2.51825881022652e-05
8.84947257177065e-06
0.000100695885554237
4.88479450140421e-05
5.28421482775606e-05
3.74511429491875e-05
5.30214958713913e-05
3.00703177914978e-05
6.79077576706223e-05
3.37945106082954e-05
4.28345506941707e-05
4.39736803206579e-05
5.85816289651816e-05
4.47511498201526e-05
5.72773905061147e-05
-1.13080408846969e-05
5.80733180271097e-05
2.30208037642631e-05
4.38822792413902e-05
5.29425419200597e-05
1.7651181646746e-05
-9.56725077146836e-06
2.8599968506761e-05
2.23680342145221e-05
2.15574095877846e-05
1.96421431469968e-05
3.71544507464207e-05
3.93352567944607e-05
9.26530825963798e-05
5.21533441241745e-05
4.11510424800972e-05
4.35024499998132e-05
9.42339988592309e-06
-1.40608853360284e-05
5.46214202553778e-05
-1.56018686163828e-05
4.53034866369809e-05
7.84449898629695e-05
5.1524475421576e-05
6.61400763258999e-05
5.66269101996356e-05
2.6252153811468e-05
5.57922951649552e-05
4.03207332581544e-05
6.43283718463725e-05
3.82019586100021e-05
8.52581051145672e-05
-9.65742616887336e-06
2.44587212532605e-05
3.31064577172053e-05
4.9934837632341e-05
4.26758773044823e-05
6.51058227207246e-05
3.77368966944854e-05
2.89776849699492e-05
4.63264052268851e-05
7.29533984851737e-05
3.8951532969888e-05
1.82973250476312e-05
1.87873566531944e-05
9.03400024247181e-06
7.95427406041537e-05
1.6671081553639e-05
1.64778724593429e-05
-6.07147870928935e-06
4.36214891107022e-05
6.24371206927581e-05
5.54230289355359e-05
-3.1639846797689e-06
7.55856718962253e-05
3.09289563099584e-06
5.17205912288426e-05
5.46204914267723e-05
6.35223951916276e-05
5.19164693804523e-05
6.40573095831008e-05
6.14983777354302e-05
7.94658611959165e-05
2.67835535073111e-05
7.12417242599416e-05
5.5460596178608e-05
1.55585738570504e-05
8.5333292766645e-05
5.91994980737667e-05
1.52776689480393e-05
3.13912841096344e-05
3.7450172289438e-05
5.80821510231615e-05
5.67963702402674e-05
6.78748098098656e-05
6.12222876496788e-05
6.44578762495688e-05
4.49809638062461e-05
5.50477264244026e-05
4.61215834990782e-05
9.89447999919855e-05
3.70054957395884e-05
8.16646074894702e-05
6.46324927855688e-06
5.05522830842172e-05
3.60981628520861e-05
3.78267187481443e-05
3.66447019099858e-05
4.21771238965503e-05
9.08409385513674e-05
5.34786015207961e-05
4.60394210476316e-05
4.63200297855723e-05
6.84077821730471e-05
4.40332855406955e-05
5.38987576567578e-05
3.35771941445024e-05
2.51881988942528e-05
3.43709063663399e-05
8.55801183792533e-06
-7.79026627670534e-06
4.28855259557384e-05
5.45174022863431e-06
1.00369404199e-05
4.64830068903447e-05
4.18188990591779e-05
0.000116565112400182
2.91730433444869e-05
4.1021669654826e-06
4.86265359963543e-05
2.68055045616295e-05
3.43700194130512e-05
5.19958338611024e-05
3.3151247818663e-05
5.62966293477255e-05
1.67068996627781e-05
0.00010571046700764
5.15904934784759e-05
8.37085149325459e-05
3.93646871645638e-06
4.17257764889843e-05
2.90459111248659e-05
5.73894333129507e-05
6.02982128865057e-05
4.92250325938887e-05
8.44544249749151e-05
5.43787066692432e-05
2.3712370121197e-05
8.65296530777808e-05
9.08812004833626e-05
2.72073662598593e-05
2.27374550765612e-05
3.10527263200516e-05
9.64354998314909e-05
5.1554145589731e-05
1.99783308593184e-05
4.8525384468944e-05
2.27632987493207e-05
5.6602123437233e-05
1.75267652130635e-05
4.89635793943373e-05
4.73900289127525e-05
9.76001415979302e-06
8.17816242838034e-05
4.89380098023273e-05
9.53206356376791e-05
4.69198760959758e-06
3.02625901540099e-05
5.20447419591897e-05
3.4804784644323e-05
8.97096571970237e-06
1.50286078712391e-05
4.29155749699032e-05
3.45474139539315e-05
2.62702936286169e-05
2.83049171895346e-05
8.22409170530442e-05
6.24133468856049e-05
4.54747401199484e-05
3.95731591151943e-05
1.85660787770613e-05
5.3109607511609e-05
4.6243391310197e-05
8.31496763164137e-05
4.03928008965894e-05
5.10876520074738e-05
0.000102587629757444
5.93154261888139e-05
6.58827650624797e-05
7.21708325383037e-05
7.83011445944996e-05
3.33162175898625e-05
9.22181890347051e-05
3.57958824808813e-05
3.8311162631174e-05
6.52559252664248e-05
3.43599001817021e-05
3.51232706295544e-05
4.55928754026304e-05
2.87847390439697e-05
4.52166551016357e-05
2.42905683668499e-05
1.58469951130532e-05
3.33631741491987e-05
3.60132287763263e-05
2.36953975279625e-05
2.22061935937996e-05
2.91708882072151e-05
5.28965363415085e-05
5.45859081288208e-05
8.67337416742093e-05
7.97396402441949e-06
7.22142626749418e-06
6.73350366913026e-05
7.54155249742647e-05
1.37136084485695e-05
4.81744545176491e-05
3.50107270176397e-05
-4.52991504515979e-06
3.60273270926994e-05
6.85075651433906e-05
2.21648990402987e-05
3.72132426964361e-05
9.79869965094949e-05
5.95305715211864e-05
8.41406787275864e-05
7.54126374561257e-05
4.6904382629356e-05
5.91924335698566e-05
1.30289699079342e-05
5.32465082588326e-05
8.42857777738849e-05
3.51269645654605e-05
6.20433016648621e-05
3.86954267741359e-05
2.55315614950725e-05
3.99693833992994e-05
9.73070573706067e-06
5.64669267392572e-05
8.79373164813981e-05
2.58205543111328e-05
4.69508813988703e-05
8.78250111157197e-06
4.35182813032813e-05
2.99273361840246e-05
6.00888647495342e-05
7.76788036748272e-05
1.86626397451786e-05
8.35671768896967e-07
8.11487467379422e-05
5.92971218230561e-05
5.62779423802154e-05
6.89901549589487e-05
1.38936466519252e-05
7.90925546377613e-05
7.18040825020693e-05
3.44817135597276e-05
2.05867234393634e-05
3.29717588681724e-05
3.0843242807805e-05
4.5272938872733e-05
6.25635752149894e-05
7.51049674109971e-05
1.56421026963734e-05
5.31421201801606e-05
7.18754251837525e-05
1.87042468539977e-05
1.6453199371564e-05
5.0560841906147e-05
5.26534978049374e-05
4.17388730191141e-05
6.60090880190239e-05
2.18504050364911e-05
5.30663764142818e-05
4.59346384686368e-05
7.12598653875665e-05
3.00546062253363e-06
9.74609622412549e-06
4.69309534389356e-05
1.65236941320669e-05
4.26655834053744e-05
1.12241384534416e-05
7.02661000447189e-05
3.27538570446027e-05
8.78873190423736e-05
4.99178910106511e-05
3.77917306279244e-05
3.47127081604118e-05
6.18746041671482e-05
8.27109711549373e-05
4.36262870985957e-05
4.22281840073925e-05
2.34450928375613e-05
3.24411531245819e-06
5.44898692209929e-05
9.13601836686838e-06
2.85205107032545e-05
2.99519087264591e-05
4.23519651588499e-05
1.46768025768779e-05
2.00751240370395e-05
3.90676231370111e-05
3.32228303049026e-05
2.55179142946576e-05
4.18593484694436e-05
4.74763589080565e-05
3.51262256752732e-05
9.24646424466079e-07
1.82048640086475e-05
6.13148123561582e-05
3.18126385163874e-05
8.48733111064043e-06
2.84885001880708e-05
0.000109150092565178
3.11336271628437e-05
6.03241917660345e-05
1.87632115109353e-05
2.6381457200592e-05
9.83584968266087e-05
4.14313393527479e-05
3.54160275549683e-05
8.92045801697692e-05
5.83885297043736e-05
4.35840716410072e-05
2.45758202511828e-05
8.71273036437505e-05
2.21867836663419e-05
3.89460789536458e-05
6.83969434969357e-05
3.51443374524322e-05
2.51930535423416e-05
3.84264706992976e-05
3.40785302708939e-05
2.26675321254312e-05
7.43478267074834e-05
5.22509047851256e-05
2.97458445841517e-05
5.63677928115525e-05
6.63295023134851e-05
1.72451312675923e-05
1.51763494545184e-05
5.39235923038363e-05
2.32134482244261e-05
5.28172915117042e-05
6.69572777579473e-05
4.6493603145891e-05
6.95741951844061e-05
6.21618024972701e-05
7.50324283082899e-05
7.25427637187771e-05
4.71595333098245e-05
3.7053141435523e-05
6.70666127649596e-05
2.91574730509461e-05
4.32559028958351e-05
-1.32215796298753e-05
4.14790572338545e-05
6.68565802757424e-05
-9.90561769890614e-06
1.61559023735761e-05
7.72963785337905e-05
3.04788564782919e-05
4.00895047350487e-05
3.95694321935108e-05
3.51598158718657e-05
3.08953160160937e-05
1.94154507141974e-06
2.2512411974912e-05
2.88885082159502e-05
1.42429790792464e-06
1.12336385064334e-05
5.53209855741728e-05
3.75069840860443e-05
3.36271943251264e-05
2.34952020161142e-05
2.77076632173419e-05
3.34028544361944e-05
1.25248906241774e-05
4.20153659160378e-05
4.82551609241471e-05
2.51393087927423e-05
1.89012867743978e-05
2.92800439939099e-05
4.64135500317923e-05
6.83012375663256e-05
7.74268111425475e-05
6.28965911319022e-05
8.69010173425581e-05
4.1903241228351e-05
2.27753618416933e-05
2.69791176306903e-05
6.73273363183152e-05
6.40585230348018e-05
6.13503378994892e-05
6.32922205311114e-05
7.57589075518978e-05
7.78098774763323e-05
4.12429013704959e-05
8.53750500508203e-05
-3.45616383306742e-06
4.91856818517526e-05
7.38404369338406e-05
4.3550117431537e-05
5.1699959709148e-05
5.47751541664681e-05
2.19830798802763e-05
5.96476221441104e-05
3.1982998468586e-05
5.04681128108258e-05
1.85645003579837e-05
6.66784989729046e-05
2.54192603172602e-05
5.96539450953414e-05
3.94336321975693e-05
5.11023734173999e-05
-6.80763995114826e-06
4.49585745307505e-05
5.29955198389131e-05
4.60219499861219e-05
3.34832483869821e-05
5.84295240637082e-05
-1.13891876647717e-05
4.26330926614464e-05
2.9705400744693e-05
8.48561095878468e-05
7.03655139738532e-05
8.28033360075747e-05
2.73568285397805e-05
3.38286185994428e-05
5.32682368575359e-05
6.38617205868397e-05
6.04362294488915e-05
4.48872476822418e-05
1.920430237253e-05
3.13072415485066e-05
3.05142196630968e-05
7.75454918200236e-05
2.88428588584609e-05
7.30758435513086e-05
9.80832391520902e-06
4.59320111464803e-05
5.16026382236348e-05
5.98447078821396e-05
6.65472872514483e-05
-6.52353185784654e-06
1.66660031222634e-05
1.47481985893789e-05
2.64916896568577e-05
5.64370095428315e-05
7.10747346961332e-06
7.8156865690523e-05
4.8408645309872e-05
8.19419494607311e-05
5.69266327014758e-05
1.15273830148328e-05
4.16808322433981e-05
5.52229929463454e-05
6.19574693338732e-05
8.75154690160759e-05
7.35799004828554e-05
4.36846570198541e-05
6.89185128381459e-05
4.94671813600063e-05
2.64270658728969e-05
8.06797527959654e-05
3.40889945524049e-05
5.74426248399e-05
2.73142953282467e-05
6.88265100184185e-05
4.78657436831661e-05
5.14686667105269e-05
1.26003518862548e-05
3.96763500457095e-05
5.27402387221601e-05
5.35818250385182e-05
8.5924176632839e-06
6.65787440814327e-05
4.48739230912832e-05
4.69358533112844e-05
2.66840127752211e-05
2.57554166384179e-06
5.7356560098102e-05
4.22845360114347e-05
2.55685031185136e-05
2.65898325551427e-05
5.60828948073562e-05
5.99283334748405e-05
5.26799531380329e-05
4.25924463797921e-05
5.72625728745596e-05
1.82525878682764e-05
6.23090615131405e-05
5.70647972695941e-05
2.35389753372127e-05
5.18409770673989e-05
6.7041145679617e-05
6.45684197056209e-05
3.64607718027736e-05
7.1015100738327e-05
7.03962054053436e-05
5.93461438784433e-05
3.3741178398856e-05
8.98888934192905e-05
2.06195207573987e-05
4.61848456198443e-05
9.73781601153165e-06
0.000103044714514582
1.8057057847644e-05
2.60091473730236e-05
1.6165741551258e-05
5.98602564825839e-05
2.01339773736084e-05
4.20097105578771e-05
4.24614923615278e-05
1.87266332530889e-05
6.22715599933705e-05
2.46374478431241e-05
6.76099742370807e-05
3.71054288769044e-05
3.13160084990816e-05
5.28436729029692e-05
-1.40532660402321e-05
2.94175715932833e-05
6.71304632847274e-05
4.91168186490814e-05
6.42339099504126e-05
8.24276874115528e-05
4.64508055371476e-05
2.37386863976665e-05
0.000102931502072629
1.30889475231177e-05
5.21326006414752e-05
3.36511874041735e-05
2.07750025946362e-05
6.08076906124401e-05
7.57428973719182e-05
5.30303654053279e-05
1.7798208035367e-05
7.04485773866512e-05
5.8370159985679e-05
8.04529885176814e-05
5.37230697218465e-05
4.5243591278096e-05
3.69122114390025e-05
5.60203273165462e-05
4.89424572835664e-05
2.66374852492896e-05
4.4848446937724e-05
7.33234833696773e-06
6.23875556643655e-05
3.43508278092613e-05
4.41723944845216e-05
5.2725681764989e-05
1.96162554256716e-05
2.96773857961823e-05
1.33755856833624e-05
0.000101816031780846
5.79033927885453e-05
4.90249683789119e-05
3.5024770774115e-06
-8.01968754986321e-06
2.99081721758598e-05
5.20399279950399e-05
2.94956881259512e-08
7.81755286478232e-05
7.11610970908865e-05
6.77616242060597e-05
2.18079493493945e-05
4.50640092125249e-05
1.61130294250385e-05
3.40714063332243e-05
5.90458432892247e-05
5.89335938786404e-05
0.000129054388437304
4.09194636828773e-05
6.64712127570794e-05
6.7167530040997e-05
2.03665895644677e-05
3.86006160932681e-05
-2.68632965435297e-05
5.16266680994351e-05
6.95047924888664e-05
5.97861063052068e-05
6.40693948176434e-05
4.09960699204259e-05
1.3800789275086e-05
3.28210549081705e-05
8.0513605710445e-05
-1.27144212962202e-06
4.57351863165624e-05
6.57531025463778e-05
3.62216120847917e-05
4.45398735185501e-05
8.26404574358103e-06
7.49958432520815e-05
5.04500801442664e-05
4.56836523354504e-05
4.11924681076457e-05
4.98862566775433e-05
8.87022654431152e-05
4.80535476080216e-05
-1.57254979623422e-06
7.95889772904457e-05
2.79237241693195e-05
1.93956640420518e-05
3.42929681660964e-05
9.86429595412353e-06
6.60942732717912e-05
4.70974545554161e-05
1.75278320396686e-05
6.9170218388532e-05
4.59015287205008e-05
2.16694720957253e-05
8.39505487791024e-06
2.61812938659968e-05
1.52125940620703e-06
8.71419192148153e-06
8.44271831487833e-05
4.48966997068144e-05
8.36094938871985e-05
5.30094951003828e-05
4.86639579954346e-05
1.02502809031688e-05
7.10024768147437e-05
4.00387523596262e-05
1.42843461675928e-05
3.36125155348762e-05
2.00549685391192e-05
6.17436363558514e-05
7.86025728680847e-05
2.14175787866208e-05
-1.05268448295269e-05
1.61308760729366e-05
6.37645076638233e-05
5.86599783547385e-05
4.92561286765277e-05
1.79639059034586e-05
4.4252434364817e-05
6.31217353324556e-05
5.99327483923662e-05
2.50897599849642e-05
4.10305491203744e-05
5.00125359277457e-05
5.64642178624152e-05
4.70061398861774e-05
5.43410869355258e-05
3.29524925247936e-05
3.88010461253099e-05
5.62889169943431e-05
1.42946851086977e-05
-1.50102332735924e-05
3.21196998259791e-05
3.83203765861588e-05
-1.51642947819996e-06
6.37314396457983e-05
5.09606082282181e-05
4.67299395626223e-05
4.42176843067148e-05
6.73009297891765e-06
8.08523413536938e-05
5.6683275548189e-05
5.34436333629431e-05
5.64455260276746e-05
5.97902011558829e-05
4.7903161122469e-05
4.38505052033641e-05
0.000105013953912554
3.69652413824722e-05
9.18503245037338e-05
5.29314185487362e-05
4.54386401141065e-05
1.19083988848799e-05
5.1342942719448e-05
4.96369851271236e-05
2.70031591998448e-05
6.42857626078917e-05
1.13842814921931e-05
7.08074265388634e-05
6.36727419835875e-05
2.75872287352464e-05
5.58017316020565e-05
3.35583619505648e-05
6.20549807826281e-05
1.47393586564187e-05
6.33903267705439e-05
5.93486190465704e-06
2.54406749598707e-05
5.51223457052877e-05
3.17121588174343e-05
4.97312199217833e-05
7.25229632052532e-05
2.74773187372416e-05
1.05056825972313e-05
5.62096778835594e-06
1.58913205578498e-05
2.19158999889742e-05
4.65216580745292e-05
6.013384109309e-05
4.33611546961762e-05
3.08621393681019e-05
4.2407083727374e-05
6.25803049286894e-05
3.39149594093013e-05
5.73329839723322e-05
3.2462502539219e-05
2.37118575272441e-05
6.39368966503233e-05
4.8910702268209e-05
1.71475810970292e-05
4.98591579939671e-05
2.80981208372376e-05
6.3571042691042e-05
2.14948942909282e-06
3.77301939364145e-05
8.60236989997189e-05
5.3565997639967e-05
5.09402578513409e-05
1.9603653328978e-05
2.89722124048785e-05
4.2628111764189e-05
0.000106627539089801
1.46302660492801e-05
6.57349442295637e-05
6.62682134695396e-05
4.07512723742948e-05
6.54963794392412e-05
6.58797591712189e-05
-1.92851947059468e-05
2.23155187327815e-05
7.14590105316088e-05
6.60541756552005e-05
2.34377632827767e-05
4.97469819386007e-05
2.82623679347652e-05
1.89847974744696e-05
6.49476325984051e-05
6.27792520225115e-05
2.29976341169256e-05
5.03540645420652e-05
4.22101055099686e-05
4.28948492328648e-05
1.74433954627532e-05
3.63638639402647e-05
7.47947116478462e-06
5.33038391913789e-05
5.62542116256694e-05
3.28864067404641e-05
4.2719647692369e-05
2.16373133557931e-05
2.54431458295392e-05
3.45074979437458e-05
6.99420980732147e-05
4.52882312513206e-05
2.73001292309364e-05
3.54356732471197e-05
5.63512531949575e-05
2.10441240524964e-06
5.00791447921375e-05
7.45979253058423e-05
3.2187086039273e-05
3.95124539142874e-05
3.44063302006616e-05
5.39516097306644e-05
0.000114599558919885
7.66711393206451e-05
6.51934865578144e-05
4.10909573743387e-05
6.19489210265135e-05
4.75922923146173e-05
4.03354611040208e-05
5.12487378646521e-05
5.21107934727324e-05
8.89081743589415e-05
2.23702980829755e-05
4.8085346721424e-05
0.000102901394237373
7.69901639859566e-05
4.67979724783487e-05
4.50909049059536e-05
8.15797200751498e-05
3.62903431536847e-05
3.56334689105928e-05
4.66429174343119e-05
4.34834841620241e-05
3.89267207102779e-05
2.45854183278559e-05
7.77963735943689e-06
3.57664668341206e-05
2.82054736411433e-05
4.17788144594963e-06
4.88647205622572e-05
4.64942833413453e-05
1.67019212167321e-05
4.04170854991749e-05
4.5683328818515e-05
5.87828056778036e-05
5.90726713751252e-05
7.83554233800969e-05
7.73101653611367e-05
3.25889427749031e-05
9.41810672208237e-06
7.18091430123366e-05
4.95304344953305e-05
4.50006968992169e-05
4.69613113221819e-05
7.12265609452571e-05
5.55038138063201e-05
5.49209263354241e-05
3.86134212609873e-05
2.58489297736441e-05
9.91133457591005e-05
6.68818540084809e-05
1.13612524665375e-05
3.21448328612614e-05
-8.89831097516881e-06
3.74799343064295e-05
5.51942361320156e-05
1.54023207235182e-06
3.47477234609389e-05
6.21262129999549e-05
-3.16627305037645e-05
4.2327086948325e-05
4.45389223832209e-05
4.52946179167912e-05
4.54138503300191e-05
5.57439758732027e-05
3.97569912376784e-05
2.89675709503749e-05
6.55483842042337e-05
8.63553679185107e-05
2.42708519542836e-05
3.02922886914655e-05
5.48326497793309e-05
5.51831258816882e-05
2.84649355611385e-05
5.23213811542671e-05
3.7243515848766e-05
3.50585204588108e-05
7.98834408059703e-06
4.44363639916231e-05
4.09353716027587e-05
3.48014545452289e-05
1.23141274175001e-05
3.24606317008853e-05
3.92678070219655e-05
5.42706485538366e-05
4.37180760924995e-05
1.75556618863117e-05
7.45026749339249e-05
-1.6416387040991e-05
6.06022133679147e-05
1.00651842399701e-05
2.0145833586173e-05
2.31197064512209e-05
6.70914434592631e-05
2.48178792136533e-05
4.67064457911996e-05
-1.84577966737814e-05
2.52819637104657e-05
4.93013279454146e-05
6.06991676155456e-05
6.62808132386564e-05
2.19359616720181e-05
2.71942896729292e-05
5.64593080874666e-05
8.28521864405207e-05
1.26402927140255e-05
1.53760627590202e-05
5.10062159905731e-05
2.68356207370066e-05
1.28212543248988e-05
3.32275751956981e-05
7.21736043533605e-05
1.54596363995848e-05
6.84259332827058e-05
2.80325448540662e-05
5.2710255235439e-05
-4.90014381291195e-06
2.33171039201831e-05
5.21116642429019e-05
4.90843879919059e-05
6.27738674247171e-05
4.92225653359279e-05
5.61789126707631e-05
5.13112386704751e-05
4.71405382065059e-05
4.28245592451638e-05
2.97081608690187e-05
4.79567534593277e-05
5.36054160967403e-05
7.1935918125649e-05
2.02763829562757e-05
2.5658975313682e-05
4.34646818668353e-05
3.64624381837161e-05
5.44888975752222e-05
5.09177996061758e-05
3.76175564658382e-05
4.44566062569395e-05
6.52051053422823e-05
8.157717967346e-06
2.67104784011457e-05
2.26782161449375e-05
7.44333017536918e-05
1.56542145788167e-05
3.67178874952421e-05
3.32602431803235e-05
6.33282399702912e-05
5.8545503142116e-05
1.91794393433859e-05
7.12929401108006e-05
6.10090916092356e-05
5.86246862621533e-05
1.55591780943464e-05
3.3169297014904e-05
2.02783610466614e-05
2.1268485178006e-05
4.03543861636491e-05
3.66948504545765e-05
5.95001774695992e-05
3.08601497955717e-05
6.718314489092e-05
-6.50511208590571e-06
3.37761077327241e-05
7.80144490766617e-05
4.43867871944007e-05
4.24756128571292e-05
1.05762904355391e-05
2.22578634422769e-05
5.3163979419121e-05
4.92097573795474e-05
3.48197732780607e-05
3.68214978705477e-05
2.01235317980152e-05
7.5603809439416e-05
3.99973811181518e-05
9.37615064860602e-05
5.73456756839673e-05
4.7936610327367e-05
4.22087890084554e-05
4.21195757399153e-05
3.32417258892295e-05
7.52992680667758e-05
2.28343671961016e-05
6.09571570315499e-05
1.81212236305706e-05
9.34000110354455e-06
5.06186389292771e-05
4.90339009778836e-05
6.93608853838422e-05
9.16077342200231e-06
3.4163387577698e-05
3.80230736002453e-05
4.01037106678747e-05
5.0295443609111e-05
3.37807422925804e-05
6.27831353688928e-05
2.67080305353989e-05
3.22588540366819e-05
2.52586768980819e-05
6.23078547392713e-05
4.12212767754629e-05
1.12911769026757e-05
1.72223463432594e-05
7.95012083779846e-05
7.16344236249905e-05
7.96802115080945e-05
7.99811650682354e-05
4.79648057153394e-05
4.00000034765496e-05
5.20568696640117e-05
5.83354321040582e-05
1.21039980856424e-05
1.51002135680246e-05
5.62863798381529e-05
6.81968780244126e-05
6.92921277092372e-05
6.56455370433623e-05
6.39525743892514e-05
5.49864474143988e-05
2.12396349365009e-05
8.9419921225348e-06
6.25663211098682e-05
2.84952117107526e-05
7.98017377093393e-05
3.91302327920653e-05
6.27456475354654e-06
2.84817960354786e-05
6.0019861287353e-05
5.06473672513071e-05
5.87906958444801e-05
4.49079807064391e-05
4.71111950965997e-05
2.76952337252653e-05
2.90165656934367e-05
6.0022713327152e-05
9.96161804062932e-06
7.83447143099572e-06
4.40654670676845e-05
5.37643026601396e-05
3.74140511940191e-05
4.4048350302666e-05
4.60340242370537e-05
6.27541440009275e-05
7.95101110320041e-05
3.07602434252428e-05
5.12189822464861e-05
1.57173114703295e-05
1.32605654729535e-05
2.97982397026402e-05
8.9541562334393e-05
3.9027310364544e-05
2.9983776233006e-05
8.38584842271225e-05
6.20975041478214e-05
4.33517594013154e-05
2.14832025828105e-05
4.10340869047783e-05
2.73767738040479e-05
4.18711145534973e-05
4.05243533696508e-05
6.76641484392656e-05
7.92744599313343e-05
1.65638498535802e-05
2.48511569626821e-05
6.68907703723733e-05
2.49269075041366e-05
-5.64798779770443e-06
3.4971580005011e-05
3.42985792535915e-05
8.69771825211224e-06
4.1932867040432e-05
7.36374423680056e-05
0.000125093028762372
2.38404731396901e-05
2.44914754197872e-05
2.02870792503581e-05
3.39016260665283e-05
4.55965880474901e-05
-7.78020420942824e-06
-2.42727218288538e-05
8.54639576232931e-06
4.78326087826401e-05
5.99607989068261e-05
3.89244086910858e-05
2.06602619525978e-05
3.21244914614652e-05
5.39074742611673e-05
3.25093336031324e-05
3.58467401672522e-06
6.11276794151331e-05
6.4867974763162e-05
2.91921636439223e-05
9.17755011268792e-05
6.04486928749161e-05
8.24944755479717e-05
6.28153330791829e-05
3.58161970437259e-05
0.000133422608379006
3.79858117051364e-05
-2.56804411879832e-06
4.871721835835e-05
6.91452896959817e-05
6.39378708987449e-05
2.37749416918391e-05
8.6259712100652e-05
6.063122153894e-05
4.6334049892604e-05
3.98881139115231e-05
7.06205388306552e-05
3.85999528234856e-05
3.31206245067182e-05
3.37060206156911e-05
7.23757200373603e-07
2.8467845259987e-05
-3.24431654307042e-06
7.84095077514097e-05
3.01858072358283e-05
5.7410656438143e-05
5.71348153682161e-05
3.45696903560469e-05
4.13823559515168e-05
3.89662696674098e-05
2.3679134427989e-05
3.83526803270989e-05
6.31876870046663e-05
3.99096411450716e-05
2.75792635699348e-05
4.1894207678623e-05
-3.18995826520313e-06
1.12522419744231e-05
4.59847932366033e-05
3.11873687809923e-05
4.11274357464778e-05
2.62082420796466e-05
7.19537082873052e-05
5.76747717702656e-05
8.35565130704463e-05
5.31369991223331e-05
8.18303556810518e-05
5.50552753044189e-05
8.62865600327094e-05
1.26797717648842e-05
6.56638084292646e-05
5.11540576631348e-05
3.60172093052624e-06
4.29577484497392e-05
6.47422146301186e-05
5.96978290669778e-05
9.54659817441575e-06
7.98061741708776e-05
5.49280305264918e-05
5.2400182200958e-05
2.76193305165397e-05
1.23384494463503e-05
2.45281173682394e-05
1.92660727712815e-05
5.92109101398283e-05
3.49229141050982e-05
7.42344010017882e-05
1.98183309162739e-05
3.9948287154065e-05
-2.79112896796357e-06
3.3091927062237e-05
2.97540751929328e-05
4.82919487463661e-05
3.26099435660185e-05
-4.57064777978572e-06
4.82031892943242e-06
0.00010100691904377
4.35177527321999e-05
5.93149494971669e-05
8.38454187062408e-05
8.93388781865921e-05
4.32925763345425e-05
7.03355180382465e-05
9.67535404159687e-06
6.82150159484213e-05
4.4930784601143e-05
7.4843826460532e-05
4.11571842673728e-05
3.42762980431949e-05
4.90651656393472e-05
5.09115513134169e-05
7.61698342722831e-05
3.17072671825292e-05
2.24067539718183e-05
5.3545210165779e-05
3.14784825811393e-05
2.11066639084491e-05
2.52116137178512e-05
4.11467490097161e-05
4.4101118917836e-05
3.14094682033932e-05
3.13287380300698e-05
2.87176302390372e-05
3.51710240533128e-05
4.08331007068205e-05
7.56104046178451e-06
3.97380900005454e-05
8.75611167039821e-05
-1.43491209307222e-05
5.37762382216894e-05
3.47235356178598e-05
4.28667564688803e-05
6.65154064053705e-05
7.34469242548186e-06
4.87817152125787e-05
-5.07799024153416e-06
1.99655002474083e-05
5.48322441963165e-05
0.000103816965366574
-8.70912940304523e-06
4.03880471908881e-05
9.03692639494539e-05
6.81641002121846e-05
6.07347076880683e-05
5.88769560774965e-05
3.58895623890544e-05
6.95408064137531e-05
5.47102209786198e-05
7.30106707964213e-05
2.28946648497525e-05
4.02122146770626e-05
3.58282653364521e-05
2.42766448943419e-05
3.87459112513041e-05
4.39723005627653e-05
1.46675343931954e-06
1.04482992162865e-05
6.28690552566898e-05
6.90293751845601e-05
6.65338976088248e-05
3.65125939584864e-05
3.84228609751495e-05
-8.46522565537404e-06
2.37016315089849e-05
4.16403860112457e-05
5.15109609255673e-05
5.23529471530946e-05
3.15740812247361e-05
5.11360407348965e-05
4.68508876315279e-05
6.65515297630728e-06
7.15965770489082e-05
3.42627777094341e-05
5.65274291065995e-05
3.98849605965849e-05
5.41211094831906e-05
-1.19514210010084e-05
7.18921734959048e-05
2.88263854584302e-05
9.93649980415607e-05
3.25555267233965e-05
7.33555365012762e-06
1.97003504944819e-05
3.29453541916726e-05
-7.27306363567412e-06
8.6115341753031e-05
9.06292837013089e-05
2.81082500498095e-05
3.2457218760972e-05
7.48071034745587e-05
1.53094126774026e-05
1.03192222159922e-05
6.10469223059528e-05
6.37566066851168e-05
2.74856278298353e-05
8.10659013298946e-05
0.000118850689923113
3.52197641117293e-05
7.14251783812725e-05
3.31661357440122e-05
1.00439679589769e-05
2.11721948705675e-05
2.51410616315034e-05
4.50598397716447e-05
-1.53965865861249e-05
3.32999989063036e-05
5.06070459773251e-05
2.90871823983918e-05
8.26234288143564e-05
6.23982120132767e-05
4.99092085527613e-05
4.56642599681756e-05
5.08604885077059e-05
4.47161879860739e-05
6.05287944752953e-05
5.01024968419904e-05
3.04434741520878e-05
4.34838400599543e-05
4.46289249109319e-05
7.42742215041846e-05
4.18393120179228e-05
8.56927635236127e-06
7.03779231271469e-05
4.96231746713754e-05
4.30394492191343e-05
4.10158229554995e-05
2.42593449273575e-05
3.77214583318751e-05
3.82728079708305e-05
-2.86634047219159e-05
3.23983132085474e-05
1.96091229762363e-05
6.79896995708116e-05
2.98771851628842e-05
-2.40402373047825e-06
6.85285636724861e-05
6.50415067486783e-05
-1.14542206367166e-05
7.66744556254771e-05
1.89298990453098e-05
3.82853485599139e-05
6.61372092747969e-05
2.59796372361039e-05
1.13099107255391e-05
1.92254226948578e-05
4.86143904570564e-05
4.75105888679402e-05
6.1030478445557e-05
6.7990659887356e-05
4.59886010109534e-05
3.19655014980237e-05
7.2308054825622e-05
8.51791173693852e-05
2.73332862020411e-05
2.68358380172314e-05
4.4835422978075e-05
8.11239722118311e-05
3.43737607077167e-05
3.99346818025046e-05
5.01803769152174e-05
5.27392949131867e-05
4.28590919765856e-05
5.42453298099211e-05
4.42632283667441e-06
3.61752665907549e-05
5.08308024277193e-05
-4.03580648931876e-06
2.63587611603268e-05
3.95064177318025e-05
3.1702768484531e-05
-1.78228720460404e-05
-2.14450982317512e-05
2.29533860216603e-05
9.15967829526087e-06
3.93953003910448e-07
7.44499868715443e-05
2.47884439194067e-05
2.23108058757043e-05
4.79947310746189e-05
-1.6772822082624e-05
9.80420053408289e-06
-2.98349017743732e-05
2.48344977334828e-05
2.53570981959746e-05
3.84167077429663e-05
-1.33864800613942e-06
6.38922632953777e-05
4.71359713640769e-05
3.86121831904617e-05
7.14510650699311e-05
6.17227978517868e-05
2.77860017179557e-05
5.70382010599566e-05
9.29286759739503e-05
5.40800442978083e-05
6.38616941858693e-05
0.00012057265599612
9.56111561998453e-05
6.26873232149089e-05
8.70668035717145e-05
4.7204228859319e-05
5.84754465930099e-05
1.21528522950737e-05
4.85859452383661e-05
3.27503142924787e-05
7.52984166824725e-05
4.79736411648285e-05
3.51250716312256e-05
2.90415201565084e-05
2.48617062825893e-05
2.35787640279696e-05
3.63962865106669e-06
3.69542060817136e-05
2.60909386715984e-06
3.32569994412136e-05
4.0916133939821e-05
1.13905508809088e-05
3.04031857715516e-05
7.34818975252444e-06
1.12780805012908e-05
9.69673081905119e-06
5.32092970226939e-05
6.52317357751795e-05
1.51831084669551e-05
3.71495849246697e-05
2.35829496408017e-05
8.73966261096242e-05
4.00289704640116e-06
0.000116399454251577
3.81072653186278e-05
3.06460862630999e-05
3.13171284025826e-05
9.6979068790529e-06
5.75952669491377e-05
8.51714687947747e-05
3.65896537058144e-05
5.60111377353952e-05
4.27300541203211e-05
4.97674836914276e-05
5.61145210621176e-05
7.40744944223703e-05
2.3873993512913e-05
3.24862332587341e-05
4.60160953160217e-05
3.81692485268687e-05
9.94438991777978e-05
7.63310758355873e-05
2.06162814953645e-05
4.05255775134651e-05
4.01905206490531e-05
5.6745853763922e-06
3.41010280492442e-05
5.53290909504726e-05
2.16888024870417e-06
3.29981211622013e-05
2.30536285097002e-05
1.09535266844225e-05
9.67439859604202e-05
3.9982395472529e-05
4.24290256782503e-05
2.30998010391574e-05
-2.30407966368609e-05
8.03867040738965e-05
1.41131313798164e-05
5.01166894663995e-05
4.39907440469224e-05
2.97671396748461e-05
3.08328339822042e-05
5.02663582791978e-05
2.79223173772469e-05
1.14022448582418e-05
1.56693722084618e-05
5.59659511423679e-05
7.79236249980479e-05
7.57786998312414e-05
6.96533524983102e-05
5.62363718944348e-05
7.48615286664796e-05
7.44897764417452e-05
8.37064751553125e-05
2.65249687542711e-05
5.20753558703509e-05
6.86793733734383e-06
5.44405271056574e-05
4.56717018720686e-05
2.97034608502959e-05
2.55855683482947e-05
3.38526614100898e-05
6.1306090697673e-05
5.72483135310992e-05
5.9394809088617e-05
1.18348713143757e-05
3.67412223758216e-05
4.00673298044428e-05
2.38669568882901e-05
2.01430771999206e-05
4.3947682868313e-05
3.6024457701961e-05
1.81258506402416e-05
5.35508310227871e-05
4.30580772662637e-05
3.76841264573795e-05
6.01940735096876e-05
3.89170667260674e-05
2.96093934621134e-05
3.70685970896948e-05
6.82825006396101e-05
2.52244933454205e-05
1.51629414080045e-05
2.24121527405264e-05
5.99792530313189e-05
4.01029632859545e-05
1.05193489437619e-05
6.68701150645352e-05
6.28898356216798e-05
-1.59884032765197e-06
1.78426299665703e-05
5.99302182042555e-05
2.25543911845834e-05
2.200807129855e-05
9.15914015141461e-06
5.66023489530091e-05
5.03177698671202e-05
6.35550634495956e-05
3.90379258987031e-05
3.15385169128923e-05
4.52386488491683e-05
6.86153029199702e-05
4.77112639332734e-05
4.96119075961982e-05
1.40191815416498e-05
4.81927065121202e-05
9.47458724936494e-05
4.03354365142782e-05
-1.00504553354504e-05
6.07651199350898e-05
1.77846817680626e-05
5.35176109596461e-05
2.84320575942556e-05
4.35857294580666e-05
7.41893221832116e-05
2.30919885053066e-05
1.62963541725507e-06
2.51337225197877e-05
2.85330930040399e-05
4.83337036527052e-05
8.51852622335232e-05
7.34751833991303e-05
3.28534454670674e-05
4.65903802870692e-05
3.45799224365833e-05
9.41864896328649e-05
1.38453733150208e-05
7.91345688447118e-05
4.67273840842841e-05
3.84319995036252e-05
5.80618357655495e-05
3.8568259873353e-05
5.66427244746781e-05
7.4215907697007e-05
9.45265517794249e-06
3.55145294155579e-05
4.25085557153163e-05
4.05819689436108e-05
4.19927959805726e-05
4.9417600944044e-05
3.85231284080897e-05
2.20801915624622e-05
2.80926175186215e-05
9.35768209368328e-05
8.37975532331081e-05
3.67256158429458e-05
4.01614329344315e-06
-8.50179020314096e-08
1.53865356233779e-05
2.80364285403057e-05
7.98520048679165e-05
4.29260691089102e-05
4.40599990327666e-05
1.29402121430382e-05
4.94681298656774e-05
3.85918314326804e-05
4.12602296966207e-05
6.45436959328664e-05
1.2358717565055e-05
2.94389666133787e-05
7.11190872482001e-05
5.41584099774734e-05
-6.402971827998e-06
2.63159743358278e-05
2.35462443755325e-05
5.0809447104187e-05
6.92398495588915e-05
5.97752470663227e-05
1.2187669580191e-05
4.73737732343229e-05
3.15055121529554e-05
5.1177619422268e-05
4.90013336043064e-05
5.70271524594785e-05
8.11086798725234e-05
4.24114007064385e-05
5.84664193536125e-05
1.89202548954505e-05
1.63741622520519e-06
3.52490411407074e-05
3.04967312013708e-05
4.16894036887479e-05
6.27896429304647e-05
7.54742118148986e-05
9.59475733156571e-06
3.12948947335859e-05
3.14172480971971e-05
1.61286399120318e-05
6.68906416614048e-05
5.61841909241446e-05
3.88632036429326e-06
5.64984505881844e-05
6.00134455248133e-05
-4.34580114770477e-06
7.78652739864505e-05
7.96578090857268e-05
3.45214117840919e-05
2.02715347178348e-05
3.10789225269069e-05
1.49049714534499e-05
6.38680286545089e-05
5.85325042590521e-05
5.52682758537126e-05
4.70727233076467e-05
7.66784841423571e-05
6.49853688144004e-05
8.52823818886153e-05
7.62968297048862e-05
2.85852098843693e-05
2.8407415285439e-05
4.05141930250077e-05
-3.81801507394715e-05
2.81371320462287e-05
2.40609214989272e-05
1.87513099377821e-06
1.24470740828631e-05
5.20585565812005e-05
2.31567765750239e-06
6.48119341451039e-05
4.55413421344124e-05
3.76541240026795e-05
5.17850850541153e-05
4.23089810137753e-05
3.57247986653501e-05
9.24134794402584e-05
7.51184347332376e-05
1.23148223613227e-05
4.39290436126981e-05
4.84700402775472e-05
7.64934746553216e-05
4.19782191966829e-05
2.52622004963794e-05
4.67117183439878e-05
2.29696756028602e-05
6.25489585301909e-05
-3.22224553845432e-06
0.000100253865832486
7.37609528715195e-06
4.06081215453768e-05
2.31325755975066e-05
5.0997306782103e-05
1.59652743427778e-05
8.38983450849981e-05
2.81632241332177e-05
5.08738854022555e-05
2.38828565632129e-05
5.73917970263514e-05
2.36520693601822e-05
4.68510867209093e-05
4.3247791417234e-05
3.17936987300831e-05
2.4426957018878e-05
1.49829354569302e-05
4.26955947322689e-05
3.1378985487849e-05
5.6902122781384e-05
5.50836721098128e-05
5.73274752758164e-05
1.83726231333389e-05
6.23085953134106e-05
3.73026376405375e-05
1.51322163446325e-05
2.96598207701844e-05
2.53999562806104e-05
6.35225264896113e-05
3.14416795146015e-05
8.88804549349349e-05
3.96127644031473e-05
6.52073576983347e-06
6.72035357536426e-05
4.61982442490642e-05
5.5433425931796e-05
6.31676431057345e-05
7.37695121867702e-06
4.12353371561459e-05
1.73903424977097e-05
5.8093612198279e-05
4.57524328795836e-05
2.17814185877724e-05
7.17794417707943e-05
7.0529481002486e-05
9.4187832988423e-05
2.5155176217918e-05
5.44675076053488e-05
6.65004029327526e-05
9.82447801828046e-05
2.98351840408948e-05
5.67166710583091e-05
5.04190625270437e-05
3.1409718154965e-05
5.16782459420184e-05
4.21004114483797e-05
1.36668523340902e-05
7.38038945960219e-05
1.74890929451474e-05
0.000100572972568075
3.61128077407694e-05
7.93083126093917e-05
4.81935899663999e-07
8.97281573330524e-05
2.61496899721378e-05
8.12782344154858e-05
6.89103769822522e-05
1.829148765987e-05
3.93836414901428e-05
2.62446892636064e-05
7.01024282439314e-05
1.16390261382253e-05
5.37191180092582e-05
6.98636309078938e-05
2.19725006315984e-05
-4.07293662766879e-05
5.30697048345093e-05
1.15072545060469e-05
8.49317414577415e-06
4.02127061758052e-05
4.91377614353187e-05
4.2544149558258e-05
5.09337884806624e-05
2.82827474567759e-05
1.19156453776286e-05
2.31779427615581e-05
5.86111724602143e-05
2.74911277165577e-05
1.55167894410895e-06
8.55952368548222e-05
2.21520635003778e-05
3.22799976641446e-05
6.03553639462811e-05
1.21608320412851e-05
1.85049329047494e-05
4.51378959493088e-05
5.73512205564561e-05
9.7442213763677e-05
9.01109626383925e-05
0.000117099215912645
4.35205406168367e-05
4.18539510877117e-05
1.75247893571926e-05
7.11552907779286e-05
4.19003180347006e-05
5.62173955899206e-05
1.37420202769469e-05
3.49011344611243e-05
4.97395644436591e-05
1.71844614930559e-05
5.27844859548572e-05
2.67966562299233e-05
6.8079546265221e-05
1.58589131318754e-05
6.31369330016419e-05
4.14957253527789e-05
1.60523297847791e-05
6.94532286662858e-05
3.4571342535701e-05
4.79483614395306e-05
3.99383056522353e-05
2.15498460822142e-05
2.58025434554961e-05
5.3204744864135e-05
7.48571234090014e-05
6.8499939208048e-05
4.94096489157879e-05
2.38460738046909e-06
2.81634221258032e-05
-1.09744110414922e-05
4.97648166877957e-05
8.77203235072675e-06
4.03608544411083e-05
6.41074857615678e-05
4.46577445496711e-05
5.30119898794375e-05
7.87525550523211e-05
8.16139218716043e-05
3.8197876528598e-05
6.48010222733214e-05
-2.4806885930184e-05
4.35392400852964e-05
8.84344929812297e-05
3.21733694651954e-05
6.47741737000754e-05
4.47117423033852e-05
2.91058860788139e-05
3.77133347233693e-05
5.15744190789285e-05
8.69281424395326e-06
-8.45661846042842e-06
9.59261230772683e-06
2.85382367488117e-05
5.46782865146199e-05
7.18491578518531e-05
4.47777199408606e-05
4.35937070698476e-05
2.75400990567272e-05
1.52570513983494e-05
7.97286025371447e-05
8.92111895576752e-07
4.981693183085e-05
3.893218380514e-05
-6.4570163222391e-07
2.52304436896693e-05
1.68989612721342e-05
5.92453789350565e-05
3.69193870889191e-05
5.48723459625405e-05
5.91010459842883e-05
6.7513124059829e-06
7.24667737428953e-05
-1.99217466877791e-05
9.38555110562106e-05
5.80544110035399e-05
-5.73982553508756e-06
2.35554345744909e-05
2.85723291133797e-05
2.16772055379448e-05
4.66319237602893e-05
5.41667185398264e-05
8.98783986619123e-05
2.63612007381054e-05
6.71758404484869e-05
3.83985205748456e-05
3.06837274222235e-06
1.84942722703506e-05
3.59202960592043e-05
8.3953422208323e-05
5.30205810151518e-05
1.14642176642029e-05
1.66730052650268e-05
2.35699774158956e-05
4.69931461403771e-05
1.50742697702683e-05
6.77670003037394e-05
3.81496376131672e-05
6.40904977819814e-06
2.48712831509031e-05
6.26095226536525e-05
4.42384729177784e-05
8.56263750546594e-05
2.56690513966911e-05
1.85440109320587e-05
4.50920317726989e-05
3.27660033456237e-05
3.97484871200005e-05
1.2053204465841e-05
3.77093641574459e-05
8.97990863790644e-06
9.01010136148814e-06
-3.30826043332562e-05
3.81215194583086e-05
2.63995152960578e-05
2.39425232733791e-05
3.30806736868322e-05
6.7335269448786e-05
2.41695621465075e-05
2.13529578705518e-06
2.83308051271056e-05
0.000121509700210986
2.11559540091719e-05
-1.04449810564684e-06
1.93229165742806e-05
9.22167603531747e-05
-9.14206563532445e-07
4.36073863711268e-05
2.96066517372434e-05
-1.59653896567702e-05
6.91361101188552e-05
3.22436227075023e-05
6.8426522101254e-07
8.44502073761648e-06
9.64028092471229e-06
-1.50297091430985e-05
3.5692215476162e-05
1.7119527005602e-05
5.69886233078176e-05
3.87248499316393e-06
2.94964489013089e-05
2.46355226687848e-05
6.79879788019444e-05
4.76219786736205e-05
1.07119451072566e-05
7.4683914757073e-06
1.94956358766412e-05
4.6533040422129e-05
9.53479802439675e-06
2.17610039014119e-05
3.06721418176891e-05
4.35250712898859e-05
2.65047409984366e-05
5.38260389973572e-06
5.64898999029713e-05
5.62258350815929e-06
5.36066233367297e-05
3.54061717706471e-05
4.95496932978573e-05
-1.71216159781719e-05
6.29245217980928e-05
5.05681445193756e-05
3.19567701800615e-05
4.43896350195792e-05
5.06579777793824e-05
3.03349181058404e-05
3.38861077974474e-05
3.19921468162752e-05
1.4134732059751e-05
5.33263283384613e-05
4.02401268846449e-05
1.20181512345949e-05
3.28455098132581e-05
3.05807810328246e-05
3.82434468505612e-05
3.21877030166281e-05
4.55722371096734e-05
5.90333868749699e-05
3.11389467117199e-05
2.40446369845478e-05
9.61522014336681e-05
8.77761279374064e-05
3.8153665335488e-05
6.66211870010178e-05
1.95309644957191e-05
2.25604600610383e-05
5.82189292765745e-05
6.3423508292402e-05
3.75188081705895e-05
5.36809512336375e-05
4.80862753723972e-05
7.15389310640745e-05
3.89853108413116e-05
7.48588844962127e-05
5.97935257049929e-05
1.52652000950885e-05
3.24220739082055e-05
9.72058765229479e-06
3.63407680865201e-05
4.75837889586394e-05
3.48902737411754e-05
5.73971849415924e-05
3.09523385659655e-05
7.29998657870384e-06
5.47847769435365e-05
3.97725234654609e-05
4.38182360820757e-05
3.72838015920038e-05
1.61510583569942e-05
5.08252502527175e-05
1.2165477265894e-05
3.98203937365802e-06
4.71965883846709e-05
-5.26060186834099e-06
3.76831429616355e-06
6.46220303057869e-05
3.46668768989677e-05
3.23028197719279e-05
2.96050891496757e-05
2.41621628746877e-05
-5.29895412881238e-06
2.19352316271312e-05
-1.18026807986329e-05
1.10885136142055e-05
5.69933000270202e-05
2.7983156793062e-05
6.36558669811577e-05
3.81062776869506e-05
5.83445233832648e-05
5.65292135159969e-05
3.37466914362335e-05
2.76361191319931e-05
2.69736012932135e-05
7.03738452333477e-05
2.65749820955397e-05
8.31493646263731e-05
6.12040977004604e-05
1.40882584743689e-05
0.00010624043312232
5.41901208579892e-05
4.90707692554414e-05
7.56701252466845e-05
4.1291064977201e-05
7.05233017432891e-05
4.42457881471151e-05
7.52124573656269e-05
4.95513243953511e-05
5.90580312825984e-05
6.10709853940302e-05
6.98456640287173e-05
1.69177307477037e-05
5.31122572991404e-05
6.04248803986558e-05
-1.47695450785459e-05
2.45589402909889e-05
5.612210995129e-05
4.9113565867262e-05
3.95320139281292e-05
4.05404261797744e-05
3.91822308223799e-05
5.3967191458889e-05
3.88101898807922e-05
6.25962254185736e-05
8.88469025952974e-05
2.45601029470729e-05
6.35636685630321e-06
6.18244525599891e-05
6.2069466516402e-05
2.98968417018873e-05
-7.63567849699674e-06
3.13865358761806e-05
1.84003315726294e-05
8.6157888229334e-06
1.58087150024236e-05
5.83568046312122e-05
3.27212728591312e-05
3.78092764213479e-05
4.71802880780731e-05
7.84564253554413e-06
6.31553079000981e-05
3.44126167763147e-05
3.45787779423296e-05
5.24873178878576e-05
8.84852796141206e-05
3.60009441657692e-05
7.70697465969903e-05
3.00052601516904e-05
4.61796550025363e-05
1.88362945873256e-05
4.00021568660095e-05
6.01775630739473e-05
3.9654108603293e-05
6.48990719900491e-05
4.00006488412784e-05
5.37919172291058e-05
2.85591977586342e-05
4.27216718166062e-05
2.62038407390225e-05
7.27994857448349e-05
2.7925297113897e-05
5.84471011014149e-05
8.47607842237744e-05
2.46402517374088e-05
1.7694685553787e-05
2.59951341773621e-05
3.87933637929917e-05
6.56583855042126e-05
4.38305060818935e-05
5.11286670814921e-05
5.96665336033652e-05
7.02033175292992e-05
-1.64846416682957e-05
1.91755853216781e-05
2.61383261468004e-05
3.96943361161915e-05
6.18104632134585e-05
4.62074729917577e-05
2.25752237066545e-05
2.66062845519061e-05
4.08432632943404e-05
4.87845430898247e-05
2.03663629055539e-05
8.2773028302344e-05
7.8382732248462e-06
9.82982388557852e-06
6.51260064997176e-05
4.54255032742233e-05
4.29073887212793e-05
2.98101746511121e-05
2.21271684880834e-05
7.51896948688769e-05
3.42600159010421e-05
8.09225496412585e-05
5.13955082163942e-06
2.63763322035629e-05
