# Supplementary material for: Research on computational propagation and identification of mine microseismic signals based on deep learning
Source: PLoS One. 2025 Oct 22;20(10):e0334641. doi: 10.1371/journal.pone.0334641 (PMC12543183; doi:10.1371/journal.pone.0334641)
Supplement: S4 Data — (ZIP) [file pone.0334641.s004.zip › 000100700000256.xlsx_0.txt_24.txt.txt]

9.20513952636425e-05
4.66711108384843e-05
6.01335728278274e-05
2.22435375623141e-05
5.15428800531835e-05
2.39840351719473e-05
7.58081405484864e-05
3.77140086746234e-05
4.20366839209845e-05
6.69052940252439e-05
6.11549539506774e-05
4.06546667702597e-05
6.71988612005422e-05
5.40444508932393e-05
3.14611970511373e-05
7.40150865338163e-05
4.07868872922318e-05
7.40005316270252e-05
5.03378872966912e-05
4.15991141378059e-05
4.37562804631709e-05
6.79646846707254e-05
6.50350623481998e-06
-2.02638694826361e-05
5.93900314763607e-05
9.93299582102489e-05
4.99836633434011e-05
3.85013461056306e-05
7.89242124868083e-05
6.52961495245013e-05
6.08297454589366e-05
6.73781633491999e-05
4.56895425857139e-05
6.14165780176344e-05
6.86443807904494e-05
3.41285207570809e-05
7.27704894882403e-05
4.90264022372953e-05
6.47570735873102e-05
5.35680150307741e-05
7.55263444104075e-05
4.3338520750172e-05
3.2131602499532e-05
4.89420580522988e-05
-2.10841998396205e-05
2.95873568539324e-05
4.61404739947046e-05
5.09633066648835e-05
2.55725477104685e-05
1.63590490843699e-05
5.20788692253185e-05
2.10480359790398e-05
2.77863546757684e-05
6.42764727946099e-05
6.4632087528561e-05
4.93912798837166e-05
3.80000682216554e-05
5.40118994683469e-05
1.68838847413876e-05
1.74074441721957e-05
3.69006430446002e-05
3.98549261201056e-05
7.42126218606947e-05
-2.4051560189841e-05
3.12094374888747e-05
-1.09780422812939e-05
6.34407376137011e-05
7.1483743858012e-05
4.82021784226558e-05
-1.68416244633272e-05
3.04248703084727e-05
5.28631277241919e-05
5.54679602724579e-05
3.71457695904678e-05
3.15351820867954e-05
7.5297692058844e-05
8.01950711211278e-05
2.95817999813785e-05
4.67595298101927e-05
2.98231551786619e-05
1.08846147950135e-05
1.26828201823433e-05
6.02073097660678e-05
6.1741274238102e-05
4.15749371153286e-05
3.25159484812518e-05
4.56144013826452e-05
6.70396351409574e-05
5.5158382222148e-05
4.01006539679304e-05
5.21931900173631e-05
7.02896839074102e-05
8.49316825844801e-05
2.37369375391078e-05
7.85133593899157e-05
2.79701176410235e-05
-2.16219255872867e-05
2.00500748278483e-05
0.00010381273401289
-2.96693849252329e-06
3.77135882514655e-05
6.37698251757918e-05
3.74748484087323e-05
6.03358173089841e-05
6.33405925770737e-05
1.57958142349463e-05
5.55814844335416e-05
7.16848337970058e-05
1.20091938139843e-05
2.10957976746752e-05
-6.17682976082384e-06
-2.02231752758367e-05
3.98902649260535e-05
4.66497695219893e-05
-6.65410174433837e-06
1.12074816994226e-05
7.88670423023778e-05
6.45727454376474e-05
3.46101382929637e-05
5.83459875992273e-05
4.41722596396698e-06
5.22950159474792e-05
6.73498407155798e-06
1.79142352416831e-05
5.9518133064687e-05
3.04542184363771e-05
1.14906688330259e-05
3.86529797853785e-05
4.7661243628962e-05
9.84270709000027e-05
6.69583673132373e-05
4.79622428284965e-05
1.85959301898779e-05
4.18500179811913e-05
7.48727896899463e-05
4.89885654930974e-05
5.06832370467434e-05
3.49323504902965e-05
4.69442549582709e-05
-4.12848394169252e-06
4.53112128325081e-05
2.45198239865981e-05
0.000102734204696489
2.46867012183329e-05
6.07302670200481e-05
2.27033486416205e-05
3.6784790930899e-05
2.9703548257675e-05
3.06914058650338e-05
3.62019355988928e-05
7.82055743489306e-05
2.80486431938613e-05
-3.45113327796005e-05
1.8364690947522e-05
2.44880203053169e-05
1.80106671011701e-06
4.23367275023122e-05
4.02029838636602e-05
7.69140235079236e-05
-4.9483807763422e-06
1.13045313317327e-05
5.71231793261323e-05
2.20601242811308e-05
5.2442266749314e-05
6.34732694652036e-05
4.75524698475186e-05
6.8105078475816e-05
6.68253112296299e-05
3.52695736094048e-05
5.432484453609e-05
5.30620606578335e-05
4.04168418225177e-05
3.94198722412221e-05
3.60348613739541e-05
1.38969791144354e-05
5.50833332903393e-05
6.33843931971132e-05
7.18530783914348e-05
-1.49537198772839e-05
7.13827611612014e-05
7.86690839014062e-06
7.44148885934994e-05
3.21257550990658e-05
5.41172308597199e-05
1.9926552375249e-05
6.92260091926166e-05
5.84017653963664e-05
3.29008183241288e-05
6.04667468848278e-05
5.03409762933018e-05
3.68556299165408e-05
3.50281852961984e-05
1.71101513415621e-05
2.0110186505847e-05
4.32593843506955e-05
5.54299553348517e-05
8.77041172908388e-05
4.41120930535865e-05
7.42426323475589e-05
3.64266931414649e-05
4.97044970006718e-05
4.10173989205107e-05
4.48957761334909e-05
4.20746576397852e-05
5.44731141377711e-05
-1.36132260357114e-05
-7.91182197285823e-07
4.44334909619952e-05
3.16030203843859e-05
5.81602799130739e-05
7.17171834475307e-05
2.89467983173133e-06
-5.0400171489132e-06
-1.97958462530676e-06
2.64213438417382e-05
3.57628948070058e-05
3.13166397402362e-05
6.56308716773931e-05
2.26689357122388e-05
5.66331131976755e-05
8.3610431682756e-05
6.23145238398304e-05
7.60745704674694e-05
4.79737120058558e-05
2.37389109036759e-05
8.58521002641933e-05
7.78482501728645e-05
3.91397798158505e-05
4.33101676170699e-05
3.55493196277974e-05
4.70913815929844e-05
8.53626623067036e-05
4.95912186789615e-05
3.12241083538869e-05
8.48833137856878e-05
1.60947692138358e-06
9.4068936020657e-06
6.0465792737193e-05
7.82606388546603e-05
5.99073205207788e-05
5.32741261243951e-05
6.54067183138343e-05
4.0931296610796e-05
5.34369814955279e-05
7.72223181008478e-05
8.68294034796151e-05
3.87158230790213e-05
8.6161641533208e-05
3.07512636848487e-05
4.16931451571368e-05
3.97208792415084e-05
4.0343508322756e-05
5.86710020423882e-05
1.37773471163993e-05
3.64094621645592e-05
3.08599703779726e-05
-1.09096491957955e-05
2.932948233433e-05
5.06813692441611e-05
5.32346384107696e-05
3.07874230075539e-05
9.99314542591658e-05
2.08502356248134e-05
1.49785346947358e-05
4.64883380809546e-05
7.03033577462555e-05
6.08989062898838e-05
2.24114104189998e-05
3.94095390118299e-05
6.0730740401619e-05
6.7729426907978e-05
6.10174207467137e-05
2.34990254716285e-05
6.94468900953645e-05
5.80504740609538e-05
3.80929000693174e-05
7.15818308557233e-05
5.79737295203874e-05
5.52839034217978e-05
3.8970569959575e-05
1.33890698820325e-05
6.12247515028235e-05
6.27257838458713e-05
6.85682936622738e-05
2.0085364366198e-05
6.00763583782679e-05
1.68574262095051e-05
3.9028671322918e-05
4.02827982517274e-05
5.85895781778415e-05
8.0155982200821e-06
5.22030653977018e-05
6.50554199356519e-05
-2.77889537880782e-06
1.28144970727263e-05
5.76827058345794e-05
2.09583786939319e-05
4.37859768485125e-05
1.09216336024195e-05
2.99405573984638e-05
3.45331727774102e-05
4.23679058103494e-05
3.05194552929e-05
4.79914597439747e-05
4.91465910739703e-05
9.86461381172471e-06
0.000109945226166384
5.92139824060827e-05
2.64876273576042e-05
2.89601871235446e-05
1.74133379856265e-05
3.32525413699993e-05
3.76904011355355e-05
6.2159046276948e-05
8.00159820024596e-05
5.13290446753549e-05
4.97547946438678e-05
6.1315267665871e-05
4.57106624980057e-05
9.136868987115e-05
4.44762511887358e-05
2.99941293454601e-05
6.54404865339356e-05
2.80402759063307e-05
7.97616709368087e-05
5.64687609615314e-05
6.93643348900226e-05
7.02535946902786e-06
7.69649664039542e-05
4.80298770085027e-05
1.85479086257684e-05
6.8938114780695e-05
4.70644139601524e-05
4.39314881534377e-05
-1.57151986477685e-06
5.02611811045497e-05
4.61165235155813e-05
2.98903707320716e-05
6.21935600129579e-05
5.21134643776174e-05
4.51043066325897e-05
2.33302564598119e-06
5.95627028280085e-05
2.5142378330406e-05
4.09952839899544e-05
1.75159529078592e-05
3.80565045316177e-05
3.52187909739977e-05
5.86620400461285e-05
6.29243726876702e-05
9.21320476234922e-05
9.00542202779307e-05
4.79304648462322e-05
4.39393425150702e-05
0.000101438083002529
2.5963868878512e-05
2.15387136805279e-05
8.71756293541602e-05
1.81544388207191e-05
7.22183770264308e-05
4.65034476890588e-05
3.13034872590039e-05
5.72866010011043e-05
6.65296895705985e-05
5.23379264235584e-05
3.35599917540136e-05
5.00362689301713e-05
8.35110471070991e-05
8.58043896578979e-05
7.65577108289479e-06
2.0705525886621e-05
-1.84416428828815e-07
4.79883783076369e-05
7.90669118231351e-05
4.30654874741814e-05
5.22920918666722e-05
9.68273806328496e-05
7.71330077293734e-05
4.60774124615922e-05
6.77221675177979e-05
5.10988280767738e-05
4.12657498595925e-05
4.4724482646287e-05
6.73096162441359e-05
3.00836101454862e-05
3.15339755379257e-05
5.54887320955902e-05
2.20645006039298e-05
3.47235315205985e-05
6.57578690887232e-05
6.71345289031568e-05
6.40772136579274e-05
3.84737275705894e-05
4.29518440346893e-05
4.23359787061471e-05
3.68837985572464e-05
1.79708321983698e-05
6.07240827455541e-05
3.94157056363501e-05
2.66589646375381e-05
-1.02554044413003e-05
1.7407605655274e-06
5.24514328948481e-05
9.71094169147328e-05
3.8119684305482e-05
5.60336401290812e-05
5.12460477578002e-05
9.42600992121537e-05
5.3775575285039e-05
5.74331336108899e-05
3.12140532993696e-05
2.66325281808227e-05
3.3922644193451e-05
5.60756756064717e-05
4.99903020733647e-05
7.8411088397429e-05
4.28810882863069e-05
3.40625428364053e-05
9.88149325581623e-05
6.81030652552989e-05
3.56666729311965e-05
8.23450870716551e-05
7.92231304940159e-05
3.93532247717726e-05
5.08898695144939e-05
7.73546701997453e-05
3.37834907685502e-05
2.8413415520228e-05
4.73970586916445e-05
2.73639135879063e-05
2.47295027729194e-05
4.89085331265238e-05
3.38323917667121e-05
8.03334366927652e-05
3.6278722568943e-05
5.30637186897396e-05
7.44290653339621e-05
4.64712703876049e-05
6.57641214773431e-05
4.12045081603771e-05
-4.7633910749971e-07
5.86686179268766e-05
4.41151277006798e-05
7.25601559565099e-05
1.62945962252826e-05
1.55642533418885e-05
5.24838483718253e-05
3.38111958889127e-05
-3.8646004195335e-05
1.88408534077871e-05
3.92486184565492e-05
3.84777956003606e-05
-2.25417728719318e-05
5.01085477600637e-05
3.43678743297592e-05
1.75809776789367e-05
4.66340884465746e-05
3.41288066352307e-05
2.70075725635326e-05
4.28800672872085e-05
4.1141264691444e-05
4.90609846415662e-05
7.22925017242626e-05
4.08987141939486e-05
4.91207529986696e-05
4.85544387217262e-05
3.07283767350397e-05
5.84656574925371e-05
3.50197627600855e-05
7.69876103977167e-05
3.09141997241874e-05
4.89772967842487e-05
2.94758904463303e-05
8.27399167122754e-06
8.43076546277288e-06
3.76619816511925e-05
5.03491613404333e-05
5.69156276810772e-05
3.1401284811807e-05
3.04786105810058e-05
6.8185512978057e-05
6.47125497308275e-05
-2.34858188292258e-05
4.57011876245541e-05
3.31874696157487e-05
8.86557521723113e-05
-3.04311884814088e-06
2.87924622882077e-05
3.7330671825878e-05
5.64898585331916e-05
-2.68381420624133e-06
4.17443654245476e-05
4.10250559876707e-05
-8.85240385498949e-06
8.40660007060078e-05
1.56437121088362e-05
7.84895819775626e-06
5.2797856792836e-05
4.36742307017561e-05
1.95970019200351e-06
2.50637963694662e-05
4.06095713559662e-05
4.89401460551472e-05
5.76641260431154e-05
7.0819039861553e-05
4.60413214469868e-05
7.27800550564398e-05
6.99843969687482e-05
3.43762236797969e-05
7.53115279956776e-05
6.11024993163429e-05
5.36320333853963e-05
4.67283610401387e-05
4.70861947742321e-05
2.11979920793986e-06
7.48065189047228e-05
6.53086851506758e-05
7.17764228332895e-05
3.06109125778535e-05
8.53851678441139e-05
5.62112352859566e-05
4.92983298725748e-05
-1.37331518649164e-05
1.60077612622443e-05
9.91177593494821e-05
4.0326876407101e-06
4.31844741082477e-05
5.10828861936335e-07
2.10151069956434e-05
4.06243052038375e-05
5.30473380404715e-05
2.8886611426771e-05
2.75871911815114e-05
3.7256415951059e-05
4.10919649540308e-05
5.68299811381881e-05
4.53636137695869e-05
7.20450332285337e-06
3.58062156119773e-05
3.62284440715925e-05
2.89355318653899e-05
5.89672342065812e-05
5.75856548383696e-05
8.03780776462654e-05
2.6269666448398e-05
1.99306524477479e-05
4.09152674267305e-05
1.78064677366518e-05
2.14600607534054e-05
4.74365786154348e-05
6.36264294900364e-05
1.34972926549562e-05
7.31032613324608e-05
6.22801573713018e-05
4.68393316388532e-05
9.30993193282549e-05
7.32571692560651e-05
3.63054361473341e-05
5.04026960337481e-05
0.00010516939272476
2.46962264304486e-05
2.35222023150433e-06
5.68326294296967e-05
2.87374902885634e-05
4.48279076328265e-05
4.42368212412435e-05
2.54701563115983e-05
5.05093831358755e-05
4.8556214034471e-05
4.93753354509588e-05
3.53437890216017e-05
3.88637057312483e-05
-2.60475020907323e-05
5.03607423089908e-05
6.50395140728903e-05
5.42147595289503e-05
1.11572253514466e-06
4.66187064451809e-05
6.73202773828251e-05
4.33524589552625e-05
2.98627834136891e-05
-3.46030086239166e-06
4.84624367441448e-05
8.34033726128265e-05
6.69386788948627e-05
3.86762085449701e-05
3.21349937818606e-05
6.94790425651229e-05
-5.60401971542842e-06
7.28339746139308e-05
4.22663590222787e-05
5.03425682999514e-05
6.53594114564444e-05
3.27480169150497e-05
5.07904060823588e-05
2.02014025400294e-05
1.79157433599183e-07
6.60204694859299e-05
2.15146407755198e-05
5.70150007777567e-05
4.52954630502595e-05
-2.02499455772117e-05
8.74361806208259e-05
8.19102737065295e-05
5.0867976796702e-05
5.72548303066457e-05
4.71839892825956e-05
8.48522756016935e-05
3.70232310824049e-05
4.55860333606443e-05
5.21697344788459e-05
6.36121585370781e-05
5.57234134809853e-05
5.92019505035081e-05
6.58286185902297e-05
3.0280081360374e-05
8.599862744385e-05
1.96833546955068e-06
4.55798287141434e-05
3.19769592389967e-05
5.20108590196156e-05
2.32621681832459e-05
4.35489539250933e-05
-1.79505845323295e-05
3.06888786922969e-05
-5.48862209259351e-06
1.96510596512318e-05
3.58684972505653e-05
-3.8147053731579e-06
4.96008443658675e-05
2.08714610375601e-05
3.1678165971708e-05
3.88416977837909e-05
6.10787881592092e-05
4.88863214458624e-05
3.9340716875816e-05
1.62587130339127e-05
1.4966438659654e-05
4.21110099416997e-05
-2.53052107008165e-05
8.91316779839049e-05
1.45466833581686e-05
4.10543395396692e-05
4.70369463174987e-05
6.72247734930512e-05
7.58971799275685e-05
5.20707269228264e-05
3.7808395511185e-05
7.31286502174916e-05
6.56568545012527e-05
9.18917443518923e-05
5.60399063346977e-05
6.24641160136617e-05
4.37559341675577e-05
4.98404147785708e-05
1.35981779154135e-05
5.04893381932901e-05
-5.60276258344198e-06
5.45290821934997e-05
2.98659854022201e-05
2.29059554302223e-05
4.41819511561061e-05
3.92099318766655e-05
3.27587449208624e-05
8.5060842211903e-06
2.08942753233414e-05
1.581119994399e-05
2.33684223007981e-05
2.77396458383989e-05
6.09690559610535e-05
5.41785237144495e-06
4.90658203195399e-05
9.42803957638266e-06
2.40378097955666e-05
-1.4517387183722e-05
6.81723892070036e-05
1.85372316769259e-05
5.35740225849982e-05
8.28000634290346e-05
6.23744330734253e-05
6.31505610537572e-05
4.56501786779597e-05
2.61837565168568e-05
1.55524913122433e-05
6.07746054064763e-05
2.70798571569495e-05
2.77057596689594e-06
6.73998564080754e-05
3.15162538796551e-05
5.09536037557438e-05
1.40565655903402e-05
5.08078600455722e-05
2.5082293816495e-05
3.08252346102309e-05
5.92298823674371e-05
2.91457368018319e-05
2.64479522457564e-05
3.40056862593355e-05
1.32261689599646e-05
6.22703628363094e-06
5.71501020705077e-05
3.60108100317377e-05
7.94016079589343e-05
6.80051367874516e-05
6.06890665182147e-05
6.14708348563259e-05
9.76252823562942e-05
5.5507317293285e-05
5.28749982677116e-05
2.52698996148139e-05
7.75710272299588e-05
5.19466473388106e-05
3.83543173209833e-05
3.41878056231533e-05
5.51429688815255e-05
6.87530555227078e-05
6.71516208600582e-05
6.43886354811124e-05
5.43952743132051e-05
3.96568156270369e-05
6.9704368436688e-05
3.90839775713142e-05
7.62775163629771e-05
2.15460914436862e-05
4.11594936165086e-05
5.40814855438954e-05
6.69725868647353e-05
7.1580288385977e-05
2.55174015925454e-05
6.03368024325436e-05
5.37650120282683e-05
2.22963075651621e-06
3.02104303942941e-05
7.54680723705031e-05
8.62256423187851e-05
3.21145862361583e-05
3.52903674158414e-05
2.3594519326101e-05
1.76576111317254e-05
4.84159194666411e-05
4.15882975829896e-05
3.82528447874797e-05
5.28859060588956e-05
4.80102097797797e-05
4.60715359508291e-05
3.92307180182792e-05
7.63723239011783e-05
4.16003901782407e-05
1.4772460461402e-05
7.57825889233305e-05
3.41993543084897e-05
2.97928323887344e-05
7.31258485074612e-05
5.31318177250619e-05
1.17167861895525e-05
4.22153632668908e-05
5.41467645225215e-05
3.93875121466522e-05
4.00636433482915e-05
6.22305198863135e-05
3.43893922812134e-05
6.37418925375767e-05
2.82469788401539e-05
5.06863268388245e-05
7.73969600992986e-05
3.21709214209771e-05
7.86673926871967e-05
0.000110473391459222
1.12810139008022e-05
3.57419240600937e-05
5.14194741116602e-05
1.82901640277013e-05
4.69109593974154e-05
5.58693178389953e-05
8.47806501523e-06
4.25151304033938e-05
4.06604334406e-05
8.86139851922613e-05
4.14722991480787e-05
9.88100539312986e-05
6.57258328801248e-05
7.36356629863206e-05
6.38928174272627e-05
8.18767951508412e-05
4.44149770806884e-05
3.85088456790195e-05
5.12196504979566e-05
8.65907200167477e-05
2.13371702841325e-05
8.70889421291539e-05
2.78911300513404e-05
7.1061985161948e-05
6.406117160222e-05
6.53909311370514e-05
5.78461715142364e-05
-3.6872518602045e-06
2.91292421871694e-05
3.05603236850694e-05
2.19781268347237e-05
4.94048479116055e-06
1.30791533740102e-05
7.53949647851686e-05
4.91929078675486e-06
7.45023760054631e-05
-9.02690128198817e-06
1.85286363485816e-05
1.61311135902808e-05
3.04961590367722e-05
9.08445569012212e-05
5.3136723754512e-06
2.14817466543848e-05
1.39406934054569e-05
-1.68320025175604e-05
2.71766102952426e-05
4.37579718297457e-05
3.67044856144934e-05
-3.88670130304937e-06
5.19036551191403e-05
3.44390632856947e-06
1.69055725464472e-05
2.10496130213994e-05
2.33834324169783e-05
1.25484058187663e-05
9.21425157518294e-06
7.67068638581221e-05
5.28415330044054e-05
3.98236646742503e-05
8.12009047847975e-05
5.91952223430649e-05
4.49531724333744e-05
8.25185834053218e-05
3.78020017624773e-05
4.57486628046979e-05
5.64235499252063e-05
5.20672670786786e-05
8.57269242068358e-06
2.04874414722585e-05
4.59151558123347e-05
2.31213159570169e-05
5.2733576322662e-05
8.41745315363978e-05
5.61814996177802e-06
1.9356104100351e-05
2.6924910757181e-05
-4.26499350965205e-06
3.8565080044779e-05
5.37674467091459e-05
1.57773131269468e-05
2.49150990962815e-05
7.41964709934336e-05
5.7528914510828e-05
7.93229822614051e-05
5.91239842743789e-05
8.11173778699185e-05
6.33819852776435e-05
9.85350692172511e-05
4.58055715514353e-05
6.44308701927733e-05
1.11976124939567e-05
4.80109731538611e-05
1.5996106022878e-05
6.97671568724628e-05
3.27294620623234e-05
7.57433249778e-05
5.2547476978647e-05
7.92644566593918e-05
5.40681845087825e-05
5.63032559607643e-05
8.11053544639309e-05
3.65913927908265e-05
2.48140623793874e-05
6.90540156539073e-05
3.73146037183585e-07
3.29464042150702e-05
6.61695487073485e-05
9.0466152971199e-05
2.55472423857885e-05
5.11468468199349e-06
2.71613619143741e-05
7.60577703969414e-05
4.58670367190729e-05
5.19755918338335e-05
6.69392287288916e-05
1.42689623891855e-05
4.47339887275434e-05
3.75059253090027e-05
4.31624476305834e-05
4.37011804847815e-05
4.9866079358524e-06
2.82608739401798e-05
2.40493984366189e-05
3.07602869932021e-05
2.70801732242003e-05
2.72883240100334e-05
0.000103710523085712
9.35922446458541e-05
5.71657369847901e-05
5.12611674501138e-05
2.40827008623044e-05
9.84477024879505e-05
3.7276867305981e-05
1.31861517248727e-05
5.60158978057007e-05
4.32926198810554e-05
4.67448808344419e-05
4.32321840443478e-05
7.88257383164404e-05
2.23396586106157e-05
5.27857059042141e-05
5.9743078845149e-05
-4.34080168144848e-06
-2.08249469938865e-05
3.81622106743363e-05
5.94860090541225e-05
7.68295338308997e-05
1.61342748381018e-05
5.57499580567608e-05
1.73002738743734e-05
5.71761154283667e-05
8.42030848337284e-05
4.9967384905892e-05
4.69822411821441e-05
2.74537877061291e-05
5.73118200306811e-05
9.42695262223063e-06
5.30718156854512e-05
7.03284479370485e-05
5.63151297462297e-05
3.41135826696733e-05
4.01613824902775e-05
7.23428548484227e-05
3.0112910006053e-05
2.67080383386046e-05
1.11336402098881e-05
5.13115487735671e-05
4.50743796766696e-05
3.40310653839827e-05
1.22417532278167e-05
2.78242582953976e-05
4.0348017142201e-05
3.84962107024567e-05
3.1112926114779e-05
2.62367089177471e-05
3.10600411688272e-05
1.41912553641583e-05
7.35154779007295e-05
1.13319081253714e-05
5.24347853565559e-05
6.15231378136481e-05
6.53599673864337e-05
3.76560680045507e-05
3.41930864817736e-06
2.4797078516899e-05
7.86739818686904e-06
6.16807226022022e-05
4.26673535998503e-05
1.52033861548048e-05
6.58434141665613e-05
3.87471187141805e-05
1.87699224618674e-05
5.07859377919618e-05
4.33488239274943e-05
2.64645730881632e-05
4.88805190512157e-05
0.000120988488823299
9.64258419636183e-05
7.16142572548177e-05
5.29945709180162e-05
5.63634099319556e-05
7.64996679566299e-05
2.3403743578102e-05
3.8693095255009e-05
4.24965459208783e-06
3.50252727217168e-05
4.36722537768097e-05
4.43095718180049e-05
5.88842437137613e-05
9.63613509003887e-05
0.000103369862306355
7.8760126786483e-05
2.06076153664179e-05
4.70527000671735e-05
5.26524809302944e-05
4.62844453246853e-05
4.4804963285127e-05
5.35010376028854e-05
1.77213009476868e-05
3.61696304994096e-05
2.53606189161509e-05
4.49723205895219e-05
8.32090026715787e-05
-1.57178912020072e-05
7.81715911036828e-06
3.63329777048631e-05
2.18942156834346e-05
2.46430099284381e-05
6.95119047462471e-05
2.62079359635836e-05
6.93701247492049e-05
1.60021838248477e-05
-1.84827284241067e-05
5.89626381966954e-05
2.28944768716115e-05
4.64782398605819e-05
4.78320599121731e-05
3.59134943470405e-05
1.19818155812452e-05
8.45965320668385e-05
3.92027628672585e-05
7.1272554110821e-05
1.84572213680501e-05
1.02424343193386e-05
5.97695375697202e-05
2.83462433217738e-05
5.50333176842809e-05
2.05562134512785e-05
4.54482756319969e-05
5.51701062988162e-05
7.77660837736304e-05
4.99153240594093e-05
3.48826505646996e-05
4.54024059124068e-05
4.48775549809059e-06
1.72772318265798e-05
3.91078519222389e-05
6.54391534243158e-05
7.55354313198849e-05
4.10680078315586e-05
2.68690190175514e-05
3.45858462902911e-05
2.03469343964105e-05
1.85073764443208e-05
3.49879065178487e-05
3.79115247716795e-05
2.93024493078034e-05
4.39194731602431e-05
6.10586459578786e-05
6.56402074171409e-05
2.20605411910866e-05
5.35383413866049e-05
1.03503143290605e-05
3.37882792138008e-05
5.2933011595964e-05
8.11172147441105e-05
4.93531005372222e-05
3.12274340114913e-05
4.21383317430833e-05
3.53269220615336e-05
7.14967937509232e-05
3.50613796076688e-05
6.77910821055331e-06
2.94371791082979e-05
9.05374268680642e-05
4.52620226789259e-05
4.44592295554097e-05
3.63736710697261e-05
1.76231411898411e-05
1.3865513222024e-05
6.37659827580431e-05
3.46605638204948e-05
6.71182445465019e-05
-9.56391604907646e-06
7.35896319270921e-05
4.85881560011557e-05
8.17111667936807e-05
9.75926974533652e-05
6.59674188460604e-05
7.95594070632612e-05
4.06730710679355e-05
4.61358228575398e-05
4.33815907366148e-05
2.17700416884776e-05
5.36634165737373e-05
6.48484203447889e-05
5.68655048591683e-05
7.47101200929079e-05
4.28153948721066e-05
2.29077354073285e-05
4.09169424094825e-05
-2.28500477034373e-05
4.90184135862105e-05
3.53972176602116e-05
6.18427388061981e-05
4.72534168582235e-05
5.40983785094786e-05
3.3766065044108e-05
-4.18275836646503e-06
5.71442618660198e-05
5.8595483333537e-05
-4.98015301443481e-06
5.88229025021114e-05
2.64333607197116e-05
4.28861444483288e-05
2.7007909420273e-05
4.66787129323503e-05
0.000117386701101705
7.78142593853312e-05
3.85707052195721e-05
9.29647143808926e-06
0.00010086260562511
4.67439253834075e-05
5.86204530665921e-05
3.01084297803247e-05
4.82267994046696e-05
1.03129299354155e-05
6.69625132160201e-05
4.63267840859558e-05
4.67444036002857e-05
2.30956547013804e-05
3.26378986406578e-05
1.45776432469166e-05
3.31714333002322e-05
3.96954832712015e-05
2.56471624416666e-05
-4.69825378088182e-06
4.32499552781816e-05
1.37386050391261e-06
6.72263594830913e-05
1.16835700181213e-05
6.49404958237436e-05
1.28208577801179e-05
4.64519078519455e-05
-9.06957290046038e-06
1.74901697273277e-05
3.79571091843592e-05
1.54396617372296e-05
3.02031381673714e-05
3.00562286138423e-05
3.4430125937251e-05
4.38367331187986e-05
2.00791065032679e-05
2.20728428631494e-05
5.5088299427967e-05
3.52363972906508e-05
6.05506514626892e-05
2.78852878358111e-05
5.37366072483822e-05
3.54241776311378e-07
2.96503306541233e-05
7.79229227771591e-05
3.26650991296902e-05
3.26528158000595e-05
9.69307318856427e-05
7.40818357888699e-05
5.56177131291735e-05
6.0818692674271e-05
3.23410048575716e-05
5.4588231895448e-05
4.25240034559351e-05
7.18188298586759e-05
7.57693551566811e-05
1.84552091674908e-05
6.50460111285426e-05
1.76342334532242e-05
-2.23913500961138e-05
1.1205819505295e-05
6.13388778073205e-05
4.39133187641233e-05
7.07104062847065e-06
1.93006662518137e-05
4.10482276713727e-05
1.14055962221299e-05
4.08455780588249e-05
2.52821365076288e-05
3.36539414593008e-05
6.63277114713661e-05
4.77820412921594e-05
5.2760048762214e-05
2.73303284969688e-06
7.10530454631824e-05
0.000107636465489274
2.95359977349916e-05
2.51530474925078e-05
4.28028993102666e-05
5.47779792920357e-05
4.79431263843721e-05
4.08742450898162e-05
4.52168592049415e-06
6.91799769653163e-05
3.19241476491556e-05
6.26139591228521e-05
4.12428807798019e-05
7.29605436094482e-05
4.3506482494943e-05
7.75685394131839e-05
6.43053087268759e-05
5.68321259896058e-05
4.11033275132196e-05
-7.79448372131876e-07
4.13303399257204e-05
-2.59679242097378e-05
4.75193199942042e-05
9.97201002319232e-05
1.01514215471582e-05
2.22949228741645e-05
1.86934091188114e-05
4.04846316931986e-05
2.54088672507877e-05
3.37249824390895e-05
2.02550747552242e-05
4.74155135719798e-05
5.02942520624556e-05
3.49675458894947e-05
2.64795030363633e-05
5.09366890371233e-05
5.29717584367059e-05
1.65242306118634e-05
9.40801054640867e-06
7.83420922963917e-06
3.55783789728392e-06
4.64196586391756e-05
7.35548715324198e-05
4.83730410238837e-05
6.38116120877873e-05
2.90175684369071e-05
5.18388139073534e-06
7.79173315929047e-05
4.38829625742562e-05
1.78996942755905e-05
6.26010301870522e-05
7.41520469056042e-05
6.40344167423546e-05
5.07322041638143e-05
7.58126418309197e-05
4.28918729190521e-05
4.66459947129417e-05
6.89432873970908e-05
5.07076804679467e-05
1.54946914294659e-05
6.45600360523023e-05
2.41540805823384e-05
3.75277352202151e-05
5.00132018608675e-05
5.88405905977082e-05
2.42780931370068e-05
3.10827287574094e-05
6.33232729732551e-05
2.98158642205033e-05
4.43605980759934e-05
4.33713535902824e-05
2.26417883623192e-05
5.46840303897099e-05
1.04495333909007e-05
3.11007993807482e-05
4.38428831009997e-05
-1.52630824166162e-06
2.59613137811445e-05
2.72274172632397e-05
6.32318475770477e-05
2.89798451682128e-05
6.47004653344961e-05
3.70050109600523e-05
4.50550351349417e-05
6.10899999946716e-05
9.84390952084826e-05
6.64687003928642e-05
7.95063853816485e-05
7.67253271265011e-05
7.75736027782778e-05
7.28385701524796e-05
1.92102852843293e-05
6.20883874176276e-05
5.18269731006193e-05
7.39409462221554e-05
3.61467044604596e-05
3.94162567576571e-05
4.01930245273386e-05
2.56535111175442e-05
-2.27890450209073e-06
-2.63909849912033e-06
1.32874947785845e-05
7.54375030307827e-06
3.96103081818016e-05
-2.90037236600431e-05
5.17624274073685e-05
2.58946475129636e-05
4.36008257593457e-05
5.5983488157141e-05
4.08780993666437e-05
7.70315327495909e-05
4.3960668879478e-05
4.00530900861831e-05
3.56695370037813e-05
6.11422061472286e-05
-1.898762851332e-06
4.20891709130365e-05
8.31407529642794e-05
4.90244664176981e-05
3.79876953155206e-05
4.22714615988713e-05
4.54095285944702e-05
5.97159725074734e-05
7.22535185539814e-05
8.76138992333916e-05
3.66939229563488e-05
6.30527572283166e-05
2.56209654052733e-05
4.56593770649147e-05
2.63131348443602e-05
4.00981854947403e-05
-1.54554246049728e-05
1.51807681490301e-05
5.75254608575513e-05
7.19976698901875e-05
8.24858074086196e-05
1.10782522155547e-05
1.67430227671456e-05
4.94346796377557e-05
4.37354142685253e-05
2.76307548112189e-05
5.85250926394611e-05
3.07239469399146e-05
5.48463582140315e-05
-1.09356859921874e-05
8.8464965234513e-05
4.29469160089995e-05
4.08402896657884e-05
4.13482909210736e-05
1.70836629860312e-05
1.59646097601713e-05
5.20559800395489e-05
2.36203139451342e-05
6.75875311485425e-05
5.59526200449786e-05
4.85955363225205e-05
7.59567201978424e-05
4.68482403078938e-05
4.41868052633099e-05
8.50364089110982e-05
3.83419954142488e-05
0.000105461249702478
6.28815520083353e-05
2.80952388127764e-05
7.29776994743155e-05
3.25923999840136e-05
6.95924826057328e-05
3.76727596908907e-05
6.86067712758953e-05
4.88343937948127e-05
5.96530879770067e-05
-3.26511760459208e-07
1.07365776887014e-05
5.8457991529667e-05
6.41456561746335e-05
4.97865279666868e-05
2.12162944269691e-05
1.25993732200473e-05
4.86065000347652e-05
1.11872521392575e-05
6.81359101319602e-05
3.42295577123627e-05
4.28355956382111e-05
7.00879655153026e-05
-4.99187991042842e-05
1.82360017755939e-05
4.47828047324284e-05
4.03920055423147e-05
9.32042657284368e-05
4.23147764768477e-05
2.88271206170512e-05
1.99328294566792e-05
2.71742490388294e-05
3.1800223491272e-05
6.91347782257966e-05
2.11313809623113e-05
7.14979991992579e-05
5.84475149105705e-05
0.000121130184949465
0.000105199616167741
-1.13573412663632e-05
4.57119209142133e-05
5.3308004183462e-05
4.26844885034423e-05
4.07511184565544e-05
-2.09485468434984e-05
4.17884070241569e-05
6.47230026051028e-05
2.17613717643599e-05
3.95603050899221e-05
1.86821704402273e-05
5.65666869021125e-05
7.91257860908807e-06
4.65542229323066e-05
3.22410125551404e-05
5.14647284423851e-05
1.07341369424714e-05
4.35465097539497e-05
4.76045202579569e-05
7.99887685281348e-06
3.75202954008195e-05
4.03406503110024e-05
5.32658591807617e-05
4.91226448368704e-05
1.81997439977006e-06
3.98092431849349e-05
8.16083210979934e-05
4.57635469590815e-05
3.48135843794527e-05
6.79678580029275e-05
4.64522180296321e-05
3.12966461655199e-05
1.77009734654546e-05
3.60306811057457e-05
9.4648085752182e-05
4.2709982441632e-05
2.80875418487293e-05
8.47021302611803e-05
4.60986019124338e-05
7.68570824765075e-05
3.81910723778895e-05
2.83528041208837e-05
6.44443411409611e-05
4.33967624029392e-05
4.67323341765166e-05
2.20196371250215e-05
1.57812105138977e-05
4.72119625598913e-05
6.55150534011172e-05
3.50101212406753e-05
1.98683439624124e-05
-2.35976374650745e-05
3.31468356338782e-05
3.29073880971723e-05
-1.29756189133772e-05
5.20486651258106e-05
2.15005827271637e-05
-4.62143234379668e-06
4.9184945601384e-05
6.60035196690152e-05
5.84157127971266e-05
2.72065148920384e-06
7.64380126983015e-05
4.80730038341408e-05
4.0233874950228e-05
4.13931380685083e-05
7.79798911223918e-05
3.43622750847329e-05
2.32232302367298e-05
3.56005618393013e-05
1.44463756903402e-05
-3.618659157794e-06
4.40344898880382e-05
4.68545774051531e-05
3.71411413687559e-05
3.21290557554361e-05
2.39253136278154e-05
2.66388473922637e-05
6.30706189331096e-05
3.94195301760888e-05
2.23207803302625e-05
3.01808608981973e-05
6.18877217475138e-05
3.33640888962382e-05
8.81247232240652e-05
1.11181759703844e-05
7.86886769222757e-05
7.6590742505136e-06
2.22317231980385e-05
8.35224534594256e-05
8.90631763824555e-05
6.13238072477777e-05
2.88263935790914e-05
3.75263602720836e-05
6.48149955479256e-05
-6.44070659338429e-07
5.76331982079297e-05
4.36718722629981e-06
5.96762177554349e-06
3.06325296419966e-05
2.0657950893674e-05
8.62169143365269e-05
2.59753340485715e-05
7.91541643601273e-05
4.45529871005242e-05
9.15231747699835e-05
7.75061749171514e-05
2.02860714228526e-05
9.79130179638669e-05
5.86395618831018e-05
4.27202819557235e-05
5.97540756377971e-05
5.63605640999563e-05
4.07742863521621e-05
2.6113395759853e-05
7.79230308959154e-05
3.97395707570381e-05
4.00805268207324e-05
8.39611084005307e-05
8.75678510817763e-05
4.90112301458629e-05
2.35343631688065e-05
-3.9278499443179e-06
5.9982181972503e-05
5.53486208853145e-06
5.62742754282464e-05
7.33028354053206e-05
7.77871349649395e-05
2.33182292198679e-05
5.8478317328967e-05
1.76775114985285e-05
1.84704583226889e-05
1.1376035243189e-05
3.16452504482557e-05
5.93268892135465e-05
1.54326942867351e-05
4.64410536727253e-05
1.33453911486508e-05
3.48609578771941e-05
3.70277779437127e-05
1.53786753601379e-05
2.33555418944862e-05
3.94846707325005e-05
-5.20521032342673e-06
4.21846929861248e-05
4.78998754338194e-05
7.62120513687913e-05
4.66482290368279e-05
2.78099173863968e-05
6.13915882171942e-05
1.34509054869277e-05
7.31892546327858e-05
3.32511032423973e-05
1.01199895584344e-05
7.79403267732882e-05
7.10124968632934e-05
6.48157674902997e-05
5.79695782219091e-05
6.09597964714624e-05
3.00981638582335e-05
4.36880202250194e-05
5.03870592849576e-05
2.84670576018531e-05
3.52802562506036e-05
5.77651167028784e-05
7.85582152330903e-05
5.00147282120453e-05
6.4555111011529e-05
6.64206559365462e-06
5.95644131872541e-05
3.26620356784755e-05
3.28802817659468e-05
4.11976619940914e-05
7.05430957542549e-05
2.86810081514417e-05
6.39631131042835e-05
7.47883279326189e-05
4.40784909820748e-05
7.51992940063155e-05
2.8459298068565e-05
4.89797506639189e-05
5.41861318587359e-05
5.20597902303909e-05
3.33274516198027e-05
8.31387379726958e-05
7.62989392307366e-05
1.04540722492098e-05
3.32617563497494e-05
2.24838075117004e-05
3.16629775453557e-05
3.02199355080912e-05
8.03762739160807e-05
6.48630165663973e-05
8.60273126899184e-05
6.51412026268632e-05
4.70377579436166e-05
4.45339529880437e-05
6.22262384283727e-05
3.59868587823414e-05
6.39575700095256e-06
7.51177918646379e-05
1.82312334932009e-05
5.54873110036089e-05
8.43346555361635e-05
5.20707745121707e-05
4.29744422379811e-05
2.6996037430934e-05
-2.17004280387756e-05
8.5794136566278e-05
2.10433694888665e-05
3.49322333199983e-05
4.76494139027499e-05
5.19230435205661e-05
4.6903451204967e-05
2.89015062222843e-05
2.88933272011324e-05
4.15864385495555e-05
3.09913386210129e-05
1.20904671671582e-05
3.62573929633184e-05
8.70720987467017e-05
7.35220697275697e-06
3.30880698244503e-05
3.00716705596888e-05
3.94359290071829e-05
6.15988055646557e-05
1.82735347826791e-05
7.00712351104886e-05
1.8419283444586e-05
8.37772242409926e-05
5.32486254768122e-05
7.42142724152676e-05
5.57181711611589e-05
3.72313196547766e-05
3.47837915309355e-05
4.82478777829195e-05
5.89516389125958e-05
1.75372961657852e-05
-1.95128457467386e-06
6.14651668766361e-05
7.21102921433711e-05
4.88879295284098e-05
7.96151811571703e-05
7.67253249193654e-05
2.46032968688643e-05
3.02753251786304e-05
4.52284320521926e-05
1.82905680825208e-05
1.92835361750375e-05
4.11719921331884e-05
8.65716958452429e-05
6.23630276139805e-05
3.91513575670021e-05
1.52057164600458e-05
3.22453282645621e-05
4.11238910250204e-05
3.18072616407738e-05
-4.74830470609737e-05
8.2385881929981e-05
2.86505385743691e-05
3.33138478064404e-05
2.04811760272608e-06
1.92911886339636e-05
4.36471992920527e-05
5.12155484229569e-05
8.62222741143076e-05
2.68686655076069e-05
7.3204824674758e-05
5.39949722384024e-05
5.03469777319217e-05
-9.17781671246692e-06
-4.6131625464184e-07
6.62941816212762e-05
7.25683848619373e-05
5.41892382827755e-05
4.63845742243502e-05
7.74944548143774e-05
7.76159145313038e-05
2.73835484692239e-05
2.58817103854819e-05
5.13141676393647e-05
1.60106701871294e-05
2.76134727728425e-05
7.77801500498789e-05
3.52199303432239e-05
5.909354425992e-05
3.31006736290489e-05
6.00510653005824e-05
3.01196828310621e-05
-1.46660167762508e-05
2.88606128415873e-05
3.55063830705305e-05
8.43121644883092e-05
3.25625923588782e-05
8.05460524775582e-06
5.13447727417486e-05
5.39045754617333e-05
2.6362081278883e-05
2.57651297632758e-05
4.75407382508008e-05
8.37185461699099e-05
5.28700315623014e-05
8.6852102334029e-05
4.98177879190238e-05
5.03721063595653e-05
-1.09467458293774e-05
5.53451216734444e-05
6.69593536169111e-05
-1.89277220011417e-05
1.44406700204035e-05
-3.50746852651524e-06
3.79444832336222e-05
2.75256587819114e-05
1.94406573621468e-05
6.28476121814707e-05
1.14429281276403e-05
5.12954510679312e-05
6.10081265629638e-05
6.57308401519876e-05
3.01027535084397e-05
5.65869086934478e-05
4.45592298400825e-05
3.93203549835317e-05
6.14687184398406e-05
3.02914005595271e-05
0.000103373542098898
6.84394074416252e-05
8.89118254819689e-05
5.2010928701234e-05
3.99250391653707e-05
6.01006470001e-05
5.76370863080856e-05
4.82926275729776e-05
5.43650511708116e-05
7.69983300418453e-05
5.02975239342619e-05
7.13402104821713e-05
-1.87406676578349e-05
1.5983653508874e-05
5.94914396702943e-05
-1.90444084251219e-06
2.072115123428e-05
7.56332932423444e-05
3.37978390337588e-05
3.59013951042161e-05
4.23668766847146e-05
2.97363936030285e-05
5.49999589023914e-05
1.92094087267106e-05
1.10631782767493e-06
4.70858663292313e-05
3.21624049453124e-05
8.41002511148723e-05
6.62084795776824e-05
3.57883902818853e-05
6.8544988729509e-05
8.01489615416117e-05
4.20047574616645e-05
7.72606356649166e-05
1.63106422438059e-05
1.19153882385122e-05
7.27419993241942e-05
4.05911916159169e-05
2.82494395127366e-05
4.9795915708481e-05
3.73174186642731e-05
8.70810959687401e-05
4.10778301181124e-05
5.93337702539077e-05
4.21772275495855e-05
6.72062601608561e-05
5.61448017027014e-05
4.78066997502784e-05
5.79629682431016e-05
3.95504464679213e-05
2.8764159420094e-05
4.01390168169202e-07
6.99658408446208e-05
2.38609554120829e-05
1.80160981125515e-05
2.24359698145263e-06
9.18990877585121e-05
3.64962738939636e-05
6.47529110870935e-05
4.86596114008763e-05
4.4933369644777e-05
5.46149380861209e-05
5.94216853629178e-06
4.57209487574301e-05
6.93958303626665e-05
3.36344278924706e-05
3.54550115954698e-05
4.46093580501634e-05
-1.25450918820467e-05
3.84660545285371e-05
3.60100905254795e-05
1.18110836174032e-05
-5.71144508183587e-06
7.13224453182664e-05
-3.4252741664463e-07
8.87362474539765e-05
-8.99798154440389e-06
2.53134989166172e-05
6.27036826261031e-05
3.69575860436025e-05
3.4888596390773e-05
7.52494447671391e-05
3.47274965006571e-05
3.15547383930991e-05
-1.10780969743419e-05
3.3275781027748e-05
1.78590782970335e-05
6.12105582329851e-05
6.13028912358848e-05
6.50816057177655e-05
5.12065611524551e-05
2.05251515366197e-05
5.91146956791207e-05
4.84793918344565e-05
5.48364138165929e-05
2.90241085988019e-05
1.72595003433279e-06
2.99134538801803e-05
2.63839682242319e-05
2.34898977629293e-05
5.03260239155846e-06
6.03366856147465e-05
-1.77993538750234e-05
3.3965268716867e-05
2.1365018576652e-05
2.07430426005735e-05
5.72026132119904e-05
-2.28120705026092e-05
1.94459041287101e-05
5.43661074719102e-05
5.25270279146245e-05
3.65980782417924e-05
1.43570448675858e-05
7.27126285355517e-05
2.52587220733798e-05
2.71704325123355e-05
5.30977149540206e-05
5.37608609404999e-06
3.54192549267381e-05
5.62318687224763e-05
4.0247851490737e-05
4.26525920769375e-05
4.82262159950908e-05
7.63663005717209e-05
5.123649870534e-05
4.971989582087e-05
6.53745378886906e-05
2.7802751785246e-05
5.92938365669236e-05
1.68243718899975e-05
1.59647216424418e-05
2.00487303793829e-05
5.46793398700447e-05
4.81156934598144e-05
2.9075163100494e-05
9.20559271985543e-05
8.40831910463326e-05
4.12440964523237e-05
5.29264423574401e-05
6.64184215172814e-05
7.26363144077938e-05
2.6752749487278e-05
3.90900576120463e-05
5.66274595343908e-05
4.3197998456126e-05
2.82391073368556e-05
3.94928785102272e-05
3.68824018858463e-05
6.22809483262955e-05
6.80683115382511e-05
4.53199592546935e-05
3.9015807384869e-05
3.66595869930691e-05
4.65435313414312e-05
2.91128399088897e-05
3.68005270706193e-05
2.38963004135546e-05
5.5008703162446e-05
5.69868770259769e-05
3.91636335921609e-05
1.64039462324782e-05
9.10736944355311e-05
7.54464165719763e-05
9.73440814945537e-06
3.84026273520999e-05
4.90951485272167e-05
8.69288721186247e-05
6.95758360799779e-05
5.77854727710731e-05
4.21955529937764e-05
3.42319406786477e-05
4.73521016979264e-05
2.66410586776442e-05
9.92213944458125e-05
1.89027623650872e-05
2.33036177456015e-05
1.80318627361816e-06
3.56028376710181e-05
4.71658678011187e-05
1.84065974017877e-05
2.91939370434477e-05
1.55941043966408e-05
0.000107380388384329
8.41962997295397e-05
3.11139166797266e-05
6.63982084402492e-05
2.20286014560496e-05
5.93932545391716e-05
3.56157124063365e-05
2.06764647491149e-05
4.91306983343064e-05
3.17401074604517e-05
1.31369751362904e-05
2.62748158790562e-05
4.18641392484217e-05
1.66842989288669e-05
4.03132199354168e-05
4.55873146669226e-05
1.88871760080092e-05
2.21796952160522e-05
2.94600592350725e-05
4.08645367973263e-05
6.43431748285937e-05
5.35361998049027e-05
2.82565520653616e-05
3.69062698970171e-05
6.49865383713228e-05
4.52277809468356e-05
4.06027207876907e-05
4.25987790760666e-05
3.64614968270713e-05
4.17642046943218e-05
7.19720817959937e-05
7.43639553119958e-05
6.20205689169002e-05
3.04213073964274e-05
4.88965529182594e-05
3.74147186591114e-05
6.49029066836161e-05
3.55295317349151e-05
4.61442703940234e-05
4.52216023412966e-05
0.000117737761051331
5.5444359950689e-05
6.14989292687771e-05
6.7335104346297e-05
4.96694814225965e-05
5.97109692520148e-05
1.90806890454144e-05
6.45253977443779e-05
1.48236067251879e-05
2.65659534658768e-05
3.98924079460626e-05
2.43859371982154e-05
3.23426726628516e-05
3.46599180513395e-05
4.99103487192818e-05
6.69433323256474e-05
6.93016826054045e-05
3.91008370982058e-05
2.25551189605803e-05
2.44175705594364e-05
3.73940500911015e-05
6.12634278842907e-05
6.49666461375368e-05
9.01292341603236e-05
4.32898145473596e-05
3.87863187535925e-05
4.54041271410852e-05
3.79418317290064e-05
6.75147881389332e-05
-7.38958356753092e-06
1.742113442431e-05
2.74365508194641e-05
3.87211657557144e-05
1.89351417810563e-05
3.06051143348197e-05
1.52225716694967e-06
1.52463577279966e-05
3.04023182163473e-05
4.35601437133591e-05
1.11304921895549e-05
1.59347285902324e-05
2.47837912516895e-05
8.24124035951576e-05
8.20578519147387e-05
5.25904706831336e-05
5.59757037161052e-05
-7.51833911375412e-07
3.72540055663521e-05
2.88615818006044e-05
5.62642789981897e-05
2.64348000244366e-05
2.12791511275585e-05
4.17695468017416e-05
3.14695954486385e-05
6.45188175601438e-05
4.17980755492765e-05
3.03953418408265e-05
6.82360053450918e-05
4.41958440184759e-05
6.1831452173319e-05
6.30798014300498e-05
7.11684363078086e-05
4.40320825440492e-05
3.27155187683681e-05
3.76031959582022e-05
3.96707573288463e-05
3.7101697220991e-05
4.23547550761789e-05
2.05384481273742e-05
4.43427701623551e-05
2.44543439651545e-05
3.38337480202874e-05
2.71709550326208e-06
1.64873231250131e-05
5.3690031490394e-05
1.6640791595975e-05
4.63913768498008e-05
-5.69008553312705e-06
2.45894426327829e-05
3.22930614988617e-05
6.65784075848734e-05
1.74571533125756e-05
8.52695089077656e-05
6.01691994311245e-05
2.347465485772e-05
8.8142535786912e-05
2.47448688556475e-05
1.96412741540336e-05
4.5792482247094e-05
2.20727414329436e-05
7.77456205234205e-05
2.85024725060495e-05
5.7297052030152e-05
6.03644396999768e-05
5.12169036060951e-05
-3.32675028155332e-06
5.44760946057204e-05
4.81656108174567e-05
3.20240256316543e-05
5.61452939676188e-05
9.00307098061307e-06
7.53236016415754e-05
6.66268333507593e-05
3.41381716359494e-05
6.84190720484236e-05
4.76464160486473e-05
6.57990917877745e-05
4.25721687204243e-05
6.82617860042986e-05
5.01321270829262e-05
4.4921197809305e-05
3.3595285097049e-05
5.78372530308308e-05
8.17059638624333e-05
3.13094249470998e-05
-6.51998517480089e-07
9.49671721701275e-06
5.07594621415884e-05
6.23602691604412e-05
5.67185799998652e-06
5.93616655093381e-05
4.34801359518408e-05
2.3699725741325e-05
2.96554366920058e-05
3.42866648637063e-05
3.42075869553907e-05
7.9478943392134e-05
6.46534783703394e-06
3.69717859508116e-06
7.70679509772889e-05
7.05980569692311e-05
1.447920871708e-05
9.94481735463024e-06
2.18744519483093e-05
5.90974759784417e-05
5.09580969497268e-05
6.43176999578535e-05
6.84349732158204e-05
8.19924098714231e-05
5.86829382892615e-06
5.34590424573635e-05
7.79499949015861e-05
2.42459124962882e-05
2.72801612391719e-05
7.21845165525709e-05
3.34166588053858e-05
5.76979283464391e-05
6.1798732725933e-06
2.2071656546266e-05
8.11082964646933e-05
3.03610486416195e-05
3.26483566612353e-06
-3.57761929525329e-06
6.97935407838632e-05
3.25445048949789e-05
5.82442620740428e-05
2.53734046864182e-05
1.23953458198313e-05
5.550648612896e-05
5.26760690747662e-05
5.66885914013478e-05
3.77611925378905e-05
3.98469787556517e-05
6.49082135086479e-05
6.12820840001635e-05
4.46255089835375e-05
4.0824802111031e-05
4.23427941294374e-05
4.39210184115789e-05
2.38423803602916e-07
8.03150416178502e-05
7.64668942759928e-05
7.0021775537081e-05
3.79496274204624e-05
1.44164389880847e-05
1.54212414498412e-05
5.86611797753679e-05
6.8579738812626e-05
7.17733706805606e-05
5.02956634859247e-05
2.35114334591208e-05
8.30526750981473e-05
7.07191971778676e-05
8.60114032426457e-05
6.14503171641553e-05
3.90808815612799e-05
5.79435414750926e-05
5.42969497944971e-05
9.26853910162374e-05
-1.23628179979809e-06
2.65276313336909e-05
4.76172846024924e-05
1.479860734812e-05
3.14288733341442e-05
-3.55114434625199e-06
5.47635556500329e-05
6.47701648779277e-05
3.38146369288366e-05
6.00190752516824e-05
6.89962554322015e-05
8.25245245514579e-05
4.61941547367233e-05
5.45030535488288e-05
1.52743309791808e-05
7.76286113921103e-05
6.43620271807087e-05
1.62660861725831e-06
6.2743129611912e-05
5.23423671620041e-05
2.50690615127843e-05
3.57014965215093e-05
4.57476395026337e-05
6.18676343569834e-05
8.6214679000873e-05
4.14116269680619e-06
5.92084336902587e-05
6.39782988006178e-05
4.18533525793249e-05
-1.61601827625582e-05
5.84262391193011e-05
3.62272494714791e-05
5.54348642626222e-05
3.64441468604902e-05
3.16603450092408e-05
4.0165380791095e-05
6.26995298289327e-05
5.54386106723877e-05
5.23331489786428e-05
1.03972888154775e-05
5.75597355878137e-05
5.33259608140121e-05
5.95566607040582e-05
-1.05143369708233e-05
6.41465923524982e-05
1.96890559043071e-05
6.80666723994765e-05
4.41441396432986e-05
-6.30382969925895e-06
6.05648186005048e-05
7.11493697766845e-05
2.43561400819542e-05
3.49528767181458e-05
4.63891534253607e-05
1.81384156343689e-05
8.91171200144987e-05
1.81214913395494e-05
2.3129960931798e-05
2.80575030865181e-06
1.94722186815567e-05
4.08437341710796e-05
1.2784533793047e-05
4.97267571722048e-05
7.2133195509445e-05
3.34396795100746e-05
2.88418417408575e-05
7.97278431810045e-05
3.20083989812832e-05
6.6209420069518e-05
4.14377453171753e-05
2.76626478821494e-05
4.93828419682562e-05
3.29854914566901e-05
3.2987803744571e-05
1.79585113007295e-05
3.12856564007971e-05
6.02845112108856e-05
2.1827864556408e-05
1.18559187228848e-05
6.43080176774082e-05
1.60771116591837e-05
4.34686871909356e-05
2.59381382117356e-05
5.56515880566256e-05
3.53653354192985e-05
1.74713175659782e-05
5.64757865056849e-05
5.94342660600038e-05
7.75712326392084e-05
6.41637102470016e-05
-3.10665019396608e-07
4.8479079828963e-06
6.87093906333708e-05
7.5986384790497e-05
9.99961087508483e-05
6.10950597525801e-05
8.63331230106926e-05
6.50289045138332e-05
6.39210895687658e-05
2.53367227201733e-05
4.86631083626052e-05
5.64167064252628e-05
8.11251158259334e-05
4.68213829955306e-05
6.46021386332199e-05
3.90482889129125e-05
2.53774443860163e-05
5.87781634020693e-05
5.11061619325664e-05
6.22564448951028e-05
5.50266922058164e-05
1.44803410825566e-05
3.22448398812429e-05
2.76508965644193e-05
-4.72282860213475e-06
5.89930219059126e-05
3.7251338669563e-05
6.33875365107592e-05
7.19565228516538e-05
6.13301412751102e-05
6.0765195209068e-05
5.97165283819878e-05
7.71343874383672e-05
4.43135527830261e-05
1.47961960103368e-05
3.9043580934541e-06
2.88199014346171e-05
6.71532665236823e-05
6.60279631994796e-05
2.06515004121386e-05
5.1587332378777e-05
5.28986546319737e-05
1.80774584900723e-05
3.24345488580716e-05
4.87783171080665e-05
1.76703780119491e-05
1.91251858502152e-05
3.49308445537538e-05
2.78272168934816e-05
3.77758812713505e-05
6.15504749931005e-05
4.50142443060816e-05
6.80086279952486e-05
7.65552226501903e-05
2.23925236358269e-05
4.2780761823285e-05
1.24250432296749e-05
4.00401113860879e-05
6.332068737562e-05
1.35169932930652e-05
1.2842415268508e-05
4.63748968114788e-05
2.07450762188732e-05
3.60585426074442e-05
5.69487192305935e-05
3.86407211829257e-05
4.90985350938364e-05
6.54818349234804e-05
6.59759388310177e-05
2.36551712657404e-05
1.30468955914315e-06
2.81184476605647e-05
1.08001514634067e-05
3.53364665544519e-05
6.09990276458803e-05
4.17912755452185e-05
1.80950213388653e-05
1.96765920209315e-05
3.7495859142464e-05
2.08295071943722e-05
6.24292237010543e-05
4.50002411953572e-05
2.26204513924442e-05
2.2926810955233e-05
2.64460865724476e-05
5.47775491050993e-05
9.33975771897543e-06
5.14660129576525e-05
5.38788648898569e-05
6.17371561024801e-05
5.64030926983816e-05
5.74356027045728e-05
3.48515280853119e-05
3.38044822777413e-05
3.10138961328994e-05
6.73694625094123e-05
2.69782369088832e-05
4.51702671604754e-05
2.56740604107347e-05
7.46030113382686e-05
4.99088916048462e-05
4.22755684773254e-05
1.09496523916346e-05
5.34477686901237e-05
5.46961274173344e-05
3.13007872633992e-05
-2.35758398274988e-06
7.34313961178525e-06
3.86654437189361e-05
5.32162154051196e-05
7.42785910227874e-05
0.000109074825659785
4.66320752917102e-05
9.36397693094883e-06
3.62457467714225e-05
3.64533307682558e-05
4.50377878493536e-05
5.44722742801988e-05
1.43875309426484e-05
3.5354454152793e-05
4.05410693882445e-05
4.24551795891785e-05
7.19022851987706e-05
-2.36027234451257e-06
3.11847164661774e-05
5.83042342224902e-05
5.18648070228154e-05
4.72775212486458e-05
1.76232085042743e-05
3.37991448904929e-05
3.5421442839028e-05
4.47579155920735e-05
-2.01759524136759e-05
2.63162267703312e-05
5.20074200692789e-05
2.74430131320896e-05
7.4481760344797e-05
5.99495766908858e-05
7.15637283915781e-05
6.75328236502e-05
5.92393138979859e-05
6.95068840512461e-05
2.41406317543842e-05
6.02386456253919e-05
5.58836252868038e-05
8.40684225812173e-05
2.12710997760202e-05
7.15360325310017e-06
1.98180217231475e-05
1.15059251000824e-05
4.75820443445225e-05
1.85785406291149e-05
6.33838534888296e-05
3.74830069494715e-05
4.34542681162677e-05
6.9081430487722e-05
1.14414268847689e-05
4.92422402052211e-05
1.6738639738606e-05
4.50718766640066e-05
4.63644349579837e-05
4.86242056194495e-05
7.97421322357894e-05
2.23015374701372e-05
5.47903148015725e-05
7.54512114360312e-05
5.65594359152666e-05
4.91165496046248e-05
6.64475080216636e-05
5.92793763311988e-05
2.51907763092242e-05
9.11155623577796e-06
6.01616254433144e-06
2.07162023100335e-05
-2.29351755500047e-06
1.69094301560734e-05
3.239171918587e-05
2.1411558103488e-05
5.06619069270594e-05
2.23332932735347e-05
6.75042119891975e-05
8.80148668761877e-07
5.00633550274434e-05
1.86333550036764e-05
3.7172603979218e-05
8.5311969788476e-06
2.03423030355583e-05
-1.38198555926076e-05
6.92784025025823e-05
6.90974827806303e-05
1.81559408972618e-05
8.43294829848372e-05
1.37963073275084e-06
4.83556108602063e-05
5.66908134282932e-05
9.37196448431092e-05
4.72549599248894e-05
3.17082207897644e-05
7.79599677444191e-05
5.06572684199463e-05
2.42051350796528e-05
4.12755428434102e-05
2.93545355407158e-05
5.48241556969244e-05
6.20180079405601e-05
2.53649172231465e-05
4.12834070205866e-05
4.88352388909015e-05
4.93607085947779e-05
5.22451135109896e-05
-3.71563195768947e-06
5.3048446551817e-05
6.28702037193701e-05
1.1920720813695e-05
2.65915336084361e-05
2.40984915736659e-05
2.12618277435409e-05
2.49258411576864e-05
1.44844281155718e-05
3.09856911569147e-05
3.89773578507477e-05
4.72666675924801e-05
8.00480260619544e-05
4.00437805228482e-05
1.61176783961917e-05
5.96080345694275e-05
4.23268496680037e-05
-5.78281357575079e-06
6.67988388142576e-05
-1.12353216945465e-05
3.28368850300391e-05
5.05432673440286e-05
3.99404012949014e-05
3.12154733059985e-05
3.83325352231902e-05
3.41985504965044e-05
6.67107583841663e-05
4.2787216428014e-05
3.24123677084808e-05
5.64782142116043e-05
1.64667891412447e-06
8.27360511490199e-05
8.95884010502671e-05
4.14478529152331e-05
5.83349332420734e-05
4.94764485081646e-05
7.51150036004235e-05
7.19718267723476e-05
9.29486410278143e-05
4.1997060479829e-05
1.96513084297163e-05
3.35422555638954e-05
4.41798988431131e-05
5.0987882885253e-05
9.66596487145993e-05
3.54616429455532e-05
5.80270409870772e-05
4.10102042925661e-05
5.99928660960548e-05
4.70211932550082e-05
6.96480326126136e-06
4.20818806760835e-05
6.90786516918693e-05
2.27460771694632e-05
8.76115719286637e-05
5.14018480825858e-05
-1.03132045397521e-05
4.75489354771763e-05
7.03018783389238e-06
8.5796411926045e-05
5.34512395196379e-05
-2.92619851284472e-06
2.57813482153932e-05
6.69091574883707e-05
2.20313852573747e-05
-1.2044066045635e-05
2.01254816566655e-05
3.85888914579934e-05
3.05732439981131e-05
1.34092407511408e-05
3.02158216086426e-05
7.97698369070106e-05
2.05102835335599e-05
5.5004532972268e-05
4.97177846204553e-05
3.9099537801492e-05
2.79798649176994e-05
5.44881267036068e-05
2.94792287556376e-05
5.06289065413261e-05
9.11292397663016e-05
5.68691730359163e-05
5.42487592102855e-05
5.22719292908099e-05
4.76196435277294e-05
9.30463176121935e-05
6.18429266217007e-05
7.96552364285949e-05
7.02979563229382e-05
2.93179184420704e-05
6.92842478690857e-05
5.91539278099691e-05
8.25563351518644e-05
4.28155662059248e-05
5.477676170635e-05
3.58207217757639e-05
3.11417540112968e-05
3.93643690127943e-05
5.38211933704771e-05
-7.09718365233342e-06
5.43949090329293e-05
2.15813898033605e-05
3.73613684714557e-05
3.3747329091101e-05
5.34718861489377e-05
4.57628267242371e-05
7.91938057081963e-05
2.13701389267996e-05
4.85331521536714e-05
4.1175112833634e-05
3.72150334390401e-05
4.03835617260147e-05
-8.40641634296217e-07
4.76662826760995e-05
9.50146505267724e-05
2.42444244488114e-05
7.36301443651146e-05
3.94851066459066e-05
3.73369482737082e-05
1.61013438071952e-05
2.69576818402969e-05
3.48300470102743e-05
9.32400583011128e-05
-1.97519493096671e-05
2.65913298461733e-05
4.17639578355523e-05
3.09670734156304e-05
5.04219854291091e-05
5.06705441903811e-05
5.21500880136173e-05
4.22443030763188e-05
2.62644776573487e-06
3.70222253344105e-05
4.09364761452649e-05
3.29994713387961e-05
3.82941978291305e-05
5.45097723103022e-05
3.72482300790976e-05
3.61035685336342e-05
6.30642389159382e-05
4.11062024081991e-05
4.24119145108863e-05
5.24826900286571e-05
6.87340580111381e-05
4.14480973045691e-05
2.9628805512203e-05
8.49381310293554e-06
2.39021612019068e-05
2.08414015721883e-05
1.01822581075566e-05
9.48397511261564e-06
6.0509844058101e-05
1.34197102181361e-05
2.70064245857289e-05
6.36781226411091e-05
4.5800682505735e-05
3.83129056792801e-05
4.58465070506376e-05
4.28712367771693e-05
6.37406601038495e-05
6.33918796275161e-05
3.40270162838261e-05
5.9312783659271e-05
1.52117101432622e-06
4.01796021531429e-05
2.79949913131473e-05
8.76882822649742e-05
2.3898457428666e-05
2.25437980702082e-05
3.31286594233307e-05
8.65489565395373e-05
4.25600020586348e-05
4.59063998647182e-05
8.19312318828025e-05
3.11073347262942e-05
7.29861368715745e-05
5.91200461577728e-05
4.73834332614175e-05
5.07169104595216e-05
2.66071641588006e-05
6.53074810554964e-05
3.12229304642833e-05
5.28614149343408e-05
3.9427462199409e-05
5.1832554560756e-05
6.75090816559592e-06
4.17625691735924e-05
2.6576432775504e-05
5.36432868331701e-05
3.76815710248454e-05
5.01065838017737e-05
4.21595052870781e-05
4.36052914692491e-05
4.07786694508157e-05
8.6346437587907e-05
4.96295530175577e-05
-7.3988117724366e-06
1.85510690924783e-05
2.45891881361022e-05
2.99227392390935e-05
6.30474127621787e-05
2.69431275364807e-05
1.98909758450997e-05
1.43633982327054e-05
5.18636936646565e-05
5.68887698309523e-05
6.93649996498133e-05
4.11460784221292e-05
-3.26921841435447e-06
6.56572634393347e-05
2.60584806383865e-05
0.000111261287229949
8.9382489927463e-05
8.47552134969327e-05
3.26547145656499e-05
1.10550997445357e-05
3.79745678242799e-05
6.08854321410642e-05
4.19705399700604e-05
2.89519625301264e-05
2.07837473849314e-05
3.21670278513376e-05
2.46950890173677e-05
5.25431201138301e-05
3.56362171427915e-06
2.23078793344276e-05
4.62427712234366e-05
4.84380282495819e-05
4.20251940787194e-06
3.68881750250434e-05
9.00256911268549e-05
1.19328551740411e-05
1.53257539922761e-07
3.92351512312048e-05
3.66045754544385e-05
1.58008725036219e-05
4.40854532694986e-05
4.44442709771741e-05
2.49416794199718e-05
3.17104930365122e-05
8.67297630395623e-05
5.05890960754939e-05
5.94666565569523e-05
7.93444579178099e-05
4.65443725465305e-05
2.11713225879958e-05
1.4272553204242e-06
3.64801303954607e-05
2.90082144566383e-05
5.69530285696225e-05
5.69320646145327e-05
7.8409672602281e-05
3.60974608291689e-05
3.94408415247614e-05
9.43995193920708e-05
3.17785025770635e-05
6.44309017445102e-05
2.25768610527542e-05
5.56063063178512e-05
9.32684334574074e-05
2.27009806808547e-05
3.39941805520604e-06
4.81521676832797e-05
3.44101677555496e-05
1.44834335420887e-05
3.23280813856156e-05
4.81436214751993e-05
4.41290714135442e-05
4.73287076007014e-05
6.93358301994836e-05
5.47660159919269e-05
4.17857125167545e-05
3.76371418702101e-05
4.13745289537266e-05
4.08579817371362e-05
4.49393674054253e-05
5.19424943243926e-05
2.5694193030868e-05
3.33386894163299e-05
5.76143825348769e-05
3.70927638172861e-05
4.66754663568279e-05
-9.30724454272809e-06
3.31987880220869e-05
5.05989746621303e-05
1.06176559719839e-05
7.4571500202304e-05
4.90028931863336e-05
4.28943017297393e-05
3.38735203630791e-05
3.77836761053604e-05
6.80470817995856e-05
6.99090935264796e-05
3.40373433757459e-05
7.26809191890999e-05
2.90999223698332e-05
5.40978850437047e-05
5.55809760489013e-07
3.10751896691732e-05
4.62921401674641e-05
4.32283836076422e-05
5.84062884407157e-05
4.37774926048923e-05
7.08034433462996e-06
4.71189600403437e-05
3.53093804366864e-05
2.29910427423008e-05
3.81883420624452e-05
6.21769873137938e-05
4.45857874316639e-05
5.18085049743807e-05
7.74812712869627e-05
6.26249801772546e-05
5.09940050023613e-05
3.16434046284366e-05
8.26289868465621e-05
4.98795413748187e-05
6.89106329906485e-05
5.155872379235e-05
6.1066967119885e-05
1.9928165760554e-05
3.86894952917383e-05
2.41487302012311e-05
4.67429202780724e-05
4.38885184828221e-05
4.30462311198565e-05
5.99124792143018e-05
4.53036763513806e-05
9.10632278399753e-06
5.91541212872588e-05
2.15083104417008e-05
8.3408327705906e-05
1.65615252445832e-05
9.89151728159151e-06
5.05530492367188e-05
4.40983622328039e-05
2.82996712040122e-05
5.7584633251751e-05
7.39337041873602e-05
9.11651850491147e-06
7.33669225384588e-05
5.72404963976299e-05
8.38577724649597e-05
1.58910193310034e-05
6.81123693400237e-05
6.9482647049294e-05
1.84828306052426e-05
1.58869870040721e-05
4.87532397098656e-05
3.73947046677092e-05
3.20770021105649e-05
3.3683599293625e-05
3.87029842223472e-06
3.63549595625381e-05
7.48648136953369e-05
1.88285820454068e-05
4.51961981749441e-05
-1.24607677728782e-05
6.71917445010939e-05
7.73892034866622e-05
5.28391964680376e-05
3.63060322003315e-05
5.80053689548153e-05
6.75669860555137e-05
6.95745094640091e-05
4.15190074180834e-05
7.18117620540526e-05
3.8383463708988e-05
5.44499564675532e-05
5.56690965713634e-05
2.49541896762862e-05
4.69066680387796e-05
8.8413436252343e-06
-2.90456352441073e-06
4.27503111593752e-05
6.10354432187993e-05
2.2571770943055e-05
2.49260617427992e-05
6.83752820216231e-06
5.70566723814162e-05
5.74362400705295e-05
3.94007553176214e-05
2.9386066666212e-05
1.48491166310783e-05
7.00832661828615e-05
4.05379603541168e-05
5.58736395814297e-05
5.80114681831854e-05
2.02828332912533e-05
4.29633222645853e-05
2.4202870157262e-05
3.94673097041823e-05
5.50378167846167e-05
9.06791407190149e-05
6.16130672838071e-05
2.60016194631885e-05
2.73980343099498e-05
8.54962268310815e-05
2.14107204926605e-06
1.93552712124772e-05
4.84101993631709e-05
4.93120614729937e-05
4.81212649179227e-05
2.84215518141617e-05
3.33473643658846e-05
5.09011242496886e-05
1.85674391988269e-05
2.50429169180731e-05
2.69510735528973e-05
6.49027961802124e-05
5.16681704155067e-05
2.64066854390199e-05
5.97049021196188e-05
5.12981273983795e-05
3.07786486670713e-05
1.64574255350923e-05
1.61207865496557e-06
8.32111773385628e-05
3.88689243499218e-05
6.03262566446461e-05
4.46532018614664e-05
2.64655954841536e-05
6.01420782535726e-05
5.28202754112726e-05
2.5698246370795e-05
2.1929035619476e-05
2.02479339915086e-05
4.78197648953819e-05
3.88914018471383e-05
5.3934874551785e-05
6.81435348946291e-05
4.12257544151639e-05
4.13639031759227e-05
3.20853938549277e-05
4.63760145247479e-05
5.27001710247455e-05
5.98342724833995e-05
1.9336624227506e-05
7.81005341121864e-05
3.98882944760496e-05
4.02265391695527e-05
3.83623857148189e-05
4.65472929828507e-05
4.18027739768792e-05
2.70904117678663e-05
2.56185834363189e-05
5.11904267852781e-05
5.40024797151914e-05
3.47289936156154e-05
2.40404129442323e-05
6.97646273086534e-05
5.54332981993226e-05
3.16075025460362e-05
5.07683293833201e-05
4.95058733873812e-05
7.33071073080516e-05
3.91137691288855e-05
3.62245664784896e-07
6.62215742248144e-05
-4.57325007431892e-06
5.59497414204111e-05
3.3681476313837e-05
3.12804621483799e-05
4.49416537856512e-05
-2.24848489395639e-05
2.55442960628213e-05
7.76294770033505e-05
1.97812263835935e-05
2.0719337973352e-05
6.55825755785915e-05
-1.77253649780851e-05
6.05480684675086e-05
4.45253521387772e-05
7.71934086662476e-05
4.94192973308015e-06
5.41204526013302e-05
3.16375360240839e-05
5.97927504710311e-05
4.82884977256857e-05
5.7182281522251e-05
7.07675136035532e-05
6.39833353751142e-05
6.21363514395762e-05
6.61837041224844e-05
4.72181041106707e-05
4.98231083079794e-05
4.28206408446268e-05
8.25474734491742e-05
3.77103967453446e-05
1.22303208421082e-05
6.87191100082716e-05
4.64236413514469e-05
6.24941409283114e-05
1.35914981010132e-06
6.60693069153714e-05
2.24291234121435e-06
2.86983388964146e-05
7.39227867594906e-05
-4.46854376333559e-06
2.41470141159995e-05
-1.1806695296735e-05
5.45869796243204e-05
7.95865878595535e-05
8.00192700804997e-05
5.79434015703837e-05
2.64705506831493e-05
5.39240151184919e-05
2.22810216454387e-05
4.43149391009349e-05
3.3559201158478e-05
5.84674983609674e-05
5.78369770919078e-05
3.23421954075466e-05
8.10452579594003e-05
5.71600633460322e-05
1.52672349215022e-05
7.65194123380986e-05
6.29305941898649e-05
9.10646517516001e-05
7.80816562107022e-05
5.19906001594843e-05
6.14819295488951e-05
5.2466976469822e-05
4.10922419608699e-05
7.12298618999519e-05
8.05157151745787e-06
6.45797910567904e-05
3.44518951742323e-05
6.98471977867468e-05
6.63691581516642e-05
6.60712984541516e-05
-9.42155996077833e-06
7.55775571576444e-05
-4.00129188241532e-05
3.54897311431346e-05
8.60160809821021e-06
5.24084566838282e-05
-3.7018437682516e-05
4.2707496632714e-05
2.67628357400491e-05
7.01381804945914e-05
4.18233069011682e-05
-3.75232189618475e-06
2.68593021585643e-05
2.1582157377155e-05
-8.49181160289066e-06
2.19573053498754e-05
7.23287435797675e-05
1.47684849780026e-05
2.10527603909932e-05
2.47274747025501e-05
7.94388620734661e-05
4.22268798229592e-05
4.14589163333468e-05
5.98051171690828e-05
5.36553313092934e-05
6.44824452212053e-05
5.70771887856998e-05
2.16266245117683e-05
5.27042990548767e-05
2.29735352959712e-05
2.5306827755165e-05
3.84475691811944e-05
2.81645414707087e-05
7.64193364100352e-05
1.17015703457334e-06
3.53332062219148e-05
4.04446207732294e-05
6.41769071330515e-05
2.46666222277892e-05
8.26472192178962e-05
9.24035753245758e-06
4.92526562988209e-05
3.38085277503853e-05
2.38414558877766e-05
6.02680640265286e-05
6.69186932755349e-05
1.80923699661431e-05
1.26065124884847e-05
-1.00310374364003e-07
5.6113842793242e-05
5.89792675078402e-05
6.05680897538732e-05
2.00842263846013e-05
8.80139074093187e-05
-1.79084435716818e-05
8.50112691268924e-05
3.85230808408952e-05
6.89864876820554e-05
4.09812281868314e-05
7.79129494947481e-05
4.23925096203964e-05
0.00010185719584537
6.93308743278605e-05
5.65921915927222e-05
7.30027003461099e-05
4.65393546680131e-05
1.71264122198937e-05
7.66213201254402e-05
8.65586717028741e-05
7.14433686598844e-05
7.38095968603906e-05
2.18551438657019e-05
8.69776456496538e-06
2.04795689115612e-05
4.5820173285957e-05
6.02295671384277e-05
3.98112061855103e-05
5.53484015877473e-05
3.41031667268624e-06
4.58076534848364e-05
8.0376068363539e-06
6.99010516840175e-05
8.31015623805476e-06
2.91545336752631e-05
2.03334979313321e-05
4.34779600476325e-05
6.67832821986648e-05
2.87538542443681e-05
2.485184536676e-05
6.57467285067767e-05
6.30778927502459e-05
3.92511944561902e-05
8.26530315891644e-06
3.59183906164014e-05
1.92915256897532e-05
4.90309320623364e-05
2.33356657639064e-06
1.9137777134308e-05
3.35718602525899e-05
2.27231565595331e-05
5.33136248273377e-05
7.56948611174163e-05
3.38797961544851e-05
1.59174889796506e-05
4.87692541180749e-05
2.58643463392359e-05
6.32421085598486e-05
4.05482366220157e-06
3.28516626830224e-05
4.94054536291129e-05
6.03611084254373e-05
6.9627279984617e-05
1.7189532867248e-05
6.85117212304928e-05
3.21709712151146e-05
4.09917218245345e-05
6.07750084935159e-05
3.52343205714871e-05
6.44248120571134e-05
4.56992356792821e-05
4.43994258816459e-05
1.84285673578454e-05
2.67028254592555e-05
5.49147994608141e-05
1.15406074220844e-05
5.55392822448074e-05
5.66707126962906e-05
5.39300240683484e-05
2.71245801857128e-05
4.8224851505324e-05
-1.22371243944471e-05
3.36509240536372e-05
7.57529332741293e-05
2.92561016316383e-05
2.01341533448572e-05
0.000106034526548457
1.31158948437333e-05
6.81700344994248e-05
2.82404805081508e-05
5.09708757927142e-05
6.93726908823192e-05
4.64714618417377e-05
9.52525188216341e-05
7.58889177835525e-05
3.51365870157435e-05
6.46182929022334e-05
8.0784092715659e-05
7.29505386806416e-05
1.88783358105429e-05
3.17977671366998e-05
5.77029835111244e-05
3.77127864348238e-05
1.25924600977956e-05
2.10596713645605e-05
-3.96205364656435e-06
4.79666979041176e-05
4.66138229006296e-05
7.78353446590575e-05
2.53537724212975e-05
3.13154856477422e-05
6.33190376983981e-05
2.49903375512983e-05
3.33311718561366e-05
7.3868188125275e-05
1.7852046014036e-05
1.90891870340845e-05
7.17961449066841e-05
3.69234328784586e-05
2.6279728604718e-06
2.20465678857433e-05
1.15724512929469e-05
2.63313217073597e-05
8.46060579092081e-05
5.3718758803632e-05
4.22512416200032e-05
5.37876802689372e-05
1.80141956223585e-05
3.53744240142591e-05
5.83076248568656e-05
2.68375141265708e-05
5.2614093381248e-05
7.49033948445337e-05
-2.1119013076146e-06
1.72659181690189e-05
-6.62454737944627e-06
4.17867712151667e-05
6.12910361641456e-05
1.63870715941753e-05
-9.02881409492431e-06
5.29446934214945e-05
2.8002439786356e-05
-1.5985127378483e-05
7.31708536884998e-06
1.99000879187242e-05
3.86112871630295e-05
3.68385795618631e-05
2.8287257920948e-05
8.85742264954012e-05
4.91300887655683e-05
4.89922603169393e-05
4.85591396094829e-05
5.62412058568792e-05
-7.76967486980452e-06
3.38749570096062e-05
4.50176615108207e-05
2.83203707979757e-05
5.95731993531236e-05
6.20135870532306e-05
5.66996523251104e-05
6.98489112403411e-05
7.48889299064275e-05
-2.74602964724347e-06
4.26480390413925e-05
2.88789651711028e-05
4.30639848355408e-05
5.30283579499791e-05
2.86259886537724e-05
2.63472197578181e-06
4.43612308677514e-05
2.330352213945e-05
2.64511613306447e-05
4.19684313397376e-06
6.204116213788e-05
1.27824324730231e-05
7.24454874663554e-05
5.00833309984358e-05
1.24365765882294e-05
5.56938746012416e-05
4.46086800811064e-05
1.7962359353213e-05
6.1364323063038e-05
6.67555143168875e-05
5.13084077915688e-05
2.97507275855541e-05
2.88054189895534e-05
4.89784288641161e-05
0.000110262316248053
2.77200172622952e-05
5.60786557820659e-05
3.30123145947814e-05
5.86671221157869e-05
2.77776671416053e-05
4.34972936082215e-05
1.41427133003561e-05
7.7700180198242e-06
6.42610139995768e-05
6.97155655728458e-05
7.22120227388918e-05
1.99507116668119e-05
2.87537860831558e-05
5.61529615795094e-05
1.43008904306963e-05
8.70970545639641e-06
3.22002767221426e-05
2.75013717714247e-07
4.53438105336484e-05
2.46184675863793e-05
4.94435313235217e-05
0.000105517334230185
5.30314194835229e-05
4.47371722768013e-05
4.95653185612361e-05
4.02751060323744e-05
6.43419999501801e-05
2.77028344202178e-05
1.64630105670893e-05
5.29770351169895e-05
2.34871064894991e-05
1.81225588019233e-05
3.1638572868746e-05
3.43777056906294e-05
3.09046818674245e-05
9.07817860497981e-05
1.8969590885484e-06
7.10571416299802e-05
6.74459386344282e-05
6.69733658491855e-05
4.00897371101016e-05
9.00907158264291e-05
4.04650302746761e-05
3.80257060940063e-05
6.89654939623532e-05
3.83880825443037e-05
4.92361045039796e-05
3.76365842211174e-05
4.12766396239079e-05
5.31279439885771e-05
7.60202139407454e-05
3.43177852659098e-05
3.69038983109795e-05
5.53876557108402e-05
2.14055212155611e-05
4.74920798075105e-05
5.47974363533572e-05
3.70207460056044e-05
5.72764914460574e-06
8.13679780910495e-05
7.0794412996276e-05
1.24017465367798e-05
2.64451561842561e-05
5.17583951418789e-05
4.14421764563499e-05
9.70400796988515e-05
6.31767913060301e-05
3.16901034927441e-05
8.2839844548894e-06
3.32415495779795e-05
-4.8732355812975e-06
5.88882178244201e-05
6.94654890312481e-05
9.44297470871279e-05
7.78240301587572e-05
4.98451709701532e-05
3.40302096535388e-05
4.08202666277017e-05
2.61573466270876e-05
-2.04281437387871e-05
3.06479080635477e-05
9.93798175622282e-05
5.74286603939869e-05
3.71725919313136e-05
2.52330193422138e-05
4.85289291493648e-05
6.36308475176931e-05
4.95072330485916e-05
9.42167967984452e-06
6.73987574235961e-05
5.61581641904774e-05
-5.60339400429942e-05
3.14662293921879e-05
8.24958558790883e-05
5.65726111372341e-05
6.9268649402666e-05
0.000109345398353711
2.13113612480483e-05
4.14314754596746e-05
2.28568005390729e-05
1.35783850898802e-05
3.15819141479737e-05
8.25143640394789e-06
6.34152453048959e-05
6.26484968945323e-05
2.18591702318028e-05
4.44951666271211e-05
3.00117670492392e-05
2.59716432467022e-05
5.60250788203176e-05
6.35488117497175e-05
5.9753307357338e-05
3.38306098266213e-05
1.45263974560974e-06
7.46901847786947e-05
2.72853707316241e-05
3.97599931483819e-05
4.70167401084792e-05
4.44343327064003e-05
2.62872326138992e-05
4.80657837552538e-05
3.83078800863707e-05
2.41184400702698e-05
8.55682141667781e-05
3.53584426665716e-05
4.26984487994062e-05
5.45986757595517e-05
0.000108168053559659
1.41213106015829e-05
3.3528956234326e-05
-7.4425739155668e-06
5.96254080931479e-06
-1.22733738463375e-05
5.04360963850564e-05
5.41126418777308e-06
7.53572181159e-05
5.00807324967251e-05
9.74433099857297e-06
7.82607708463175e-06
3.13310224710224e-05
2.43426477783076e-05
3.06443004904587e-05
2.21965634372069e-05
5.0495005829943e-05
7.86135065092494e-05
0.000105002688929426
3.92655848869766e-05
3.65159030712399e-05
7.17431365945381e-05
2.94786663782178e-05
5.03294089035964e-05
1.54676718416078e-05
7.39838061935381e-07
4.47460721039107e-05
8.7391799723743e-05
2.20680409958142e-05
5.71775850945178e-05
3.25329690018282e-05
9.2774824874029e-05
5.83640090773317e-05
2.29157315087469e-06
4.56690242827645e-05
-1.79477062062157e-05
2.85460044814261e-05
5.19904597515683e-05
9.14146765191979e-05
3.56698315097932e-05
1.59411884886685e-05
5.82034681580244e-05
7.30879224854145e-05
1.79152848572842e-05
-2.19306686637493e-06
1.69768505873968e-05
1.98206775135255e-05
5.90490805109126e-05
3.82395033176899e-05
2.36769066788106e-05
3.11838679654497e-05
9.40692688482028e-06
1.26700795246974e-05
2.23211273033411e-05
6.02919630322736e-05
5.06929348843037e-05
8.13177549258201e-07
1.72967123358203e-05
4.510354800703e-05
3.59095392589522e-05
3.80397701259872e-05
3.440772591746e-05
2.1317559739571e-05
6.1911666483232e-05
2.475276779854e-05
4.80369671585852e-05
-8.36063432410807e-06
5.38744835974335e-05
5.26786254540125e-05
2.22823429063798e-05
4.63195187972271e-05
1.17079465740288e-05
8.56572275587862e-05
1.44641917891425e-06
4.50399391081552e-05
6.75881443768733e-05
6.03496968583491e-05
6.34382820343231e-05
5.98829196846981e-05
2.32938773145908e-05
6.4907190751459e-06
7.12992423554364e-05
5.99007702853173e-05
5.83404018110853e-05
4.93090778889704e-05
1.51348837286064e-05
7.83581822485868e-05
2.53418898398495e-05
7.78857215014218e-05
2.02728080913759e-05
2.78722232772575e-05
3.54688954966065e-05
2.65013626836817e-05
1.2996299842296e-05
7.5185093868313e-05
4.07128573306656e-05
5.49985923677321e-05
1.10414660386714e-05
6.81967363197854e-05
7.90401094595977e-05
3.58622848575642e-05
4.27590126458026e-05
4.46083651103836e-05
4.90350787791883e-05
2.21621470032737e-05
2.82099776779632e-05
5.63721803475223e-05
4.32413594426737e-05
4.91949185597837e-05
7.26124757551984e-05
2.52910344700277e-05
2.54670311231117e-05
4.14235091915397e-05
6.74657441096413e-05
6.40213870801885e-05
6.13230081459492e-06
7.09801418248199e-05
3.84515991551131e-05
3.46780326800507e-05
-2.10096448865641e-05
5.3582113875754e-05
2.02918742985718e-05
3.39053986822602e-05
3.49241411262812e-05
4.21627649850706e-05
2.31997125333065e-05
3.61271226169609e-05
8.58240419016228e-05
3.35753886789869e-05
4.66212975234748e-05
8.09969791597393e-05
4.31822351134958e-05
3.51442482248036e-05
6.81751792881564e-05
8.53969834259013e-05
5.93987123310363e-05
3.85289721861793e-05
-7.51164665939001e-06
5.99347940331758e-06
6.52849737708859e-05
3.52544647201213e-05
3.59644227534929e-05
4.17696130234629e-05
6.97592684189007e-05
3.79984174243895e-05
4.38902232218142e-05
7.56699129835646e-05
4.75225105062333e-05
8.33250379531249e-05
6.14617573085856e-05
8.40120369692495e-05
1.86570331639811e-05
1.98112016364626e-05
7.95596129131493e-05
7.92860369955752e-05
4.17015877243766e-05
7.3609955447036e-05
4.28666236559183e-05
7.19111430424722e-05
4.9356981247353e-05
7.8712771536781e-05
7.87928517642285e-05
4.7541446464636e-05
1.87208345336465e-05
7.42461154684845e-05
6.10826182057654e-05
5.12824743912076e-05
3.69773494356411e-05
1.2917966796203e-05
7.02734219784576e-05
4.83498895735379e-05
6.53745940212666e-05
4.48524884422682e-05
5.54822982678665e-05
2.46778240119223e-05
3.01117228771838e-06
4.2770074326678e-05
5.52049933715202e-05
1.43879722543039e-05
5.97820395284768e-05
6.12683618291868e-05
2.13308617982664e-05
7.84109724795604e-05
3.8568887621707e-05
4.82876134107815e-05
7.88879661494221e-06
8.55974635422729e-06
1.70767982580395e-05
2.43040870690705e-05
1.7497411797785e-05
1.94626529243913e-06
3.84883203287117e-06
7.03681590649874e-05
-3.53688807334953e-06
4.53683026468962e-05
5.97415032345069e-05
9.36502614599051e-05
1.22113500775617e-05
3.52956222079884e-05
-1.94366266224871e-06
4.28523628391953e-05
4.17928522164204e-05
2.44719201309019e-05
5.73547969607912e-05
8.61554006391873e-05
0.000118291524050968
3.40520229333594e-05
2.0271680690962e-05
3.1358747108137e-05
4.60795952290687e-06
3.82503248727122e-05
7.06823120752698e-06
4.02040610207566e-05
2.17141465416272e-05
5.02340602524757e-05
3.99518379197808e-05
1.80118354679252e-05
8.34022177239435e-05
0.000101072491255306
3.60163670809211e-05
1.03203451307007e-05
2.0093899470334e-05
8.83437477681249e-07
3.26357750918934e-05
6.94895610926803e-05
4.88171579710441e-05
4.51910694565887e-05
1.59641930008152e-05
1.8412921897768e-05
5.12172913271473e-05
4.81352797094783e-05
3.626255720122e-05
3.98059838050201e-05
4.31945381911403e-05
7.75674391066707e-05
6.04905773771441e-05
7.42067611915084e-05
4.45812037935856e-05
7.88144059079453e-05
4.55816042459119e-05
5.09663845427175e-05
4.40822809609268e-05
2.95536586518645e-05
4.36408522141405e-05
8.76408131223457e-05
5.27690697344424e-05
7.2769828985822e-05
4.09089039706014e-05
3.93385329075106e-05
1.98991240964234e-05
4.22244067688108e-06
8.08823418890895e-05
2.55120554582376e-05
6.81651125057373e-05
7.57321604662192e-05
3.36501674345288e-05
5.18264262914099e-05
4.49503457473394e-05
2.38194182236658e-05
6.00361589625921e-05
-4.86599786702743e-06
4.4476958409488e-05
2.15244164967775e-05
7.56549825215877e-05
5.6462104059668e-05
2.79855797401691e-05
2.76335958774107e-05
9.65662244178891e-05
8.00897367122672e-06
8.03421533381961e-05
2.76104894693118e-05
7.35795398923735e-05
5.92988255733202e-05
-4.21600571511246e-06
6.18615600191675e-05
1.86078539294441e-05
6.76622400478358e-05
2.25434000434404e-05
7.44719144565202e-05
2.60338692212302e-05
3.85916314348607e-05
4.9081397952127e-05
5.93834335086369e-05
7.02100689205188e-05
5.50164340616101e-05
8.73926841872826e-05
5.36245867618629e-05
1.60345546191932e-05
7.4272802330689e-05
5.03950677271256e-05
1.1610577627312e-07
3.32905302519615e-05
8.47483420913531e-05
5.85801518976671e-05
3.33500401686315e-05
9.70390654684182e-05
4.88008600054996e-05
5.05725933171869e-05
0.000123760804998182
3.01031618931159e-05
5.13262170116142e-05
3.16113860749915e-05
4.93606112119293e-05
1.31324897519269e-05
4.83020680295581e-05
6.38113098528161e-05
3.40906062182453e-05
3.79716023450695e-05
2.26927424697345e-05
2.68721214212603e-05
2.72866139726896e-05
7.25679544264221e-05
7.98741436587078e-05
4.27487264060923e-05
4.44779682930816e-05
4.67465944989431e-05
5.58505068704281e-05
3.68604964599793e-05
3.50792380419094e-05
7.2100889742187e-05
5.41539183613339e-05
6.45089203810823e-05
2.17071770539412e-05
4.81720813289187e-05
5.76395953669435e-05
8.18390898119735e-05
3.37414740646115e-05
1.47897704216007e-05
5.29639091517495e-05
4.32005623639979e-05
1.36445319140193e-05
4.32198850522775e-06
4.70647902509772e-05
4.30649743447348e-05
4.14411198122605e-05
3.74636264558535e-05
8.91104776817488e-05
1.71537616645283e-05
4.63341667291102e-05
-1.19744944485907e-05
6.34847361849306e-06
6.24672182909974e-05
6.25077840382312e-05
4.43455297838897e-05
3.51869483800081e-05
5.38292109690744e-05
2.04294559805657e-05
7.26473274797477e-05
3.46418796500223e-05
3.7899402436088e-05
5.13673010052709e-05
5.17400337784875e-05
3.67959131410297e-05
7.39325433815976e-05
3.08367232655336e-05
5.6627021568396e-05
7.19598741471006e-05
2.12353728616165e-05
4.75018815637503e-05
7.43135585481425e-06
6.48711550652509e-05
5.37721390861858e-05
2.88756076555856e-05
6.60700900489913e-05
2.44884964370303e-05
7.48050015391301e-05
4.61807438288532e-05
5.92589828500703e-05
6.01699180150172e-05
4.98350989623303e-05
3.17914165812903e-05
5.73675908743368e-05
8.8483584908801e-05
1.67600293429692e-05
4.23293642923906e-05
6.34903782432984e-05
2.38839587635889e-05
5.53484283797085e-07
1.792035794048e-05
-2.04737502604095e-06
5.93095946342981e-05
2.08957836897866e-05
2.48276255752315e-05
2.89589955739245e-06
6.5076475222526e-05
7.25137152476833e-05
1.76796429620793e-05
0.000104811388226062
3.20889545831703e-05
5.54315118265745e-05
5.79298411175061e-05
-1.8808498970562e-05
4.21381027592919e-05
2.92458750554156e-05
6.75874074242879e-05
7.1803391480247e-05
5.39478090445948e-05
7.44611150665836e-05
6.48650595626599e-05
1.30095767353432e-05
5.27126339897562e-05
9.48190099828472e-05
3.26402540811723e-05
7.2031500917803e-05
1.34650280074959e-05
2.04686214483173e-05
3.75720095852621e-05
4.37505138618673e-05
4.40499008121465e-05
3.47624979582486e-05
4.26167485480453e-05
4.80970290561785e-05
9.10367383554447e-05
2.52772023202509e-05
2.94694469232667e-05
9.50316395580702e-05
3.30007847021781e-05
4.69342961467619e-05
6.60868714015086e-05
8.15535691197004e-05
1.36794636980501e-05
1.56906742658847e-05
1.77210829842188e-05
4.88775323669424e-05
2.88028330008147e-05
7.10923176978761e-05
4.68381994699318e-05
5.66153707121668e-05
4.35193812100189e-05
4.15736069868332e-05
1.31068641981723e-05
5.22100363311301e-05
5.68276924661342e-05
3.87291963648529e-05
2.57408983812064e-05
7.0050588186193e-05
3.48186907308134e-05
2.91085924715934e-05
0.000102976837440231
6.05078830802239e-05
2.84332162093992e-05
5.61979646719026e-05
3.1410652317795e-05
1.03825443701963e-05
6.97444733875749e-05
3.11033655275541e-05
6.40517436438043e-05
2.96592560750806e-05
7.8712685877845e-05
4.41257761577545e-05
8.48844961873854e-05
1.74539098848074e-05
0.000109706542077755
3.56321369646596e-05
3.30075353956834e-05
3.12224874760051e-05
6.27811613467228e-05
2.57309989352527e-05
4.76698722877944e-06
-8.72758897571358e-06
3.43042347948611e-05
1.00903597055327e-05
2.21928186237898e-05
7.25034581259389e-05
-1.06045188483483e-05
2.89288654372431e-06
1.48615840266472e-05
3.30771634522503e-05
4.51733481537445e-05
4.30148206509218e-05
2.25787365143865e-05
6.28458697202256e-05
3.34092814716242e-05
2.06695024065862e-05
2.172107906876e-05
4.75748643691465e-05
1.07974151837134e-05
5.48985512453657e-05
5.95028481900772e-05
3.964715325801e-05
3.83558571134134e-05
8.86658075429979e-05
7.31145406627319e-05
3.91346861224323e-05
8.28976178832659e-05
2.45723899697409e-05
8.23883572975509e-05
6.61995051995087e-05
1.83224923031428e-05
3.16017964656332e-05
7.75485754747405e-05
8.35327570885836e-05
5.19732428523019e-05
2.5649552167408e-05
2.03166947501546e-05
-7.09904343962233e-06
1.2802912109395e-06
3.70842258412402e-05
6.01780143391919e-05
3.97803798465748e-05
1.69733866912575e-05
5.34935078978445e-06
8.86841149209797e-05
1.25731262431332e-05
-8.27467312772832e-06
2.78145533788745e-05
-1.54216065573495e-06
6.15074248051811e-05
3.30109419597395e-05
5.56204329734785e-05
8.543827366289e-05
2.0415138752078e-05
5.18412850852827e-05
6.93476928399147e-05
1.46215299246328e-05
8.41271879331547e-05
-1.63912440812074e-06
3.251093618216e-05
-3.04147443811655e-06
4.46323564120259e-05
7.22740590290564e-06
6.67542255926822e-05
6.64382447254022e-05
6.00542546518787e-05
4.82932042921885e-05
4.23699432248012e-05
7.22277411204207e-05
4.71003810893239e-05
4.53194457578981e-05
7.91337108064316e-05
7.91221680339797e-05
-2.28966590783444e-05
3.14292629571938e-05
7.97522862547873e-05
1.34853044257762e-05
9.61496911616943e-06
4.03252711342063e-05
4.99388678703961e-05
3.43205505912972e-05
6.88253980829098e-05
1.38240512525328e-05
5.57432010191205e-05
1.48358921652721e-05
7.07961998066463e-05
7.61218017448351e-05
0.000106111453351598
8.33399001207496e-05
6.43213091645695e-05
9.83150989742038e-05
4.0601437967796e-05
3.7486490909972e-05
4.37263747678409e-05
4.95942802843751e-05
6.16873806231803e-05
3.18141224495418e-05
5.73901587891218e-05
1.44858817087288e-07
4.96494002211033e-05
2.24734407196962e-05
6.34603233866333e-05
3.02800344788627e-05
2.47067731154522e-05
6.74111846992421e-06
6.16962482095111e-05
6.63828454156675e-05
6.48719161153176e-05
9.5932519175848e-05
1.71530822304572e-05
6.28671579886551e-05
8.11786020898009e-05
5.60761589430268e-05
2.43188255172415e-05
7.10938694308693e-05
2.81443696642437e-05
5.21840674774256e-05
1.64404270598006e-05
7.07035579581816e-05
4.59955031257862e-05
7.71333824430297e-06
9.87842651957476e-05
6.23043683201273e-05
3.27155850073588e-05
1.9776672059822e-05
5.50662781432905e-05
4.26067168749197e-06
4.30567872539155e-05
4.88908638125059e-05
3.32753786583324e-05
3.16699377056024e-05
5.19354195368638e-05
6.26213060558228e-05
4.23032444429693e-05
1.96018264490448e-05
4.63677890772605e-05
2.86200643939597e-05
4.51640643810485e-05
7.22082368429924e-05
5.51170897401107e-05
5.04148531407369e-05
5.97085917015541e-05
2.46559238625586e-05
7.02105751232829e-05
2.34066874997208e-05
2.0567874671494e-05
0.000100865793938633
1.61041825835872e-05
8.66763433755566e-05
-6.91691046387533e-06
4.31604274742883e-06
5.13904519228713e-05
2.44860429498172e-05
4.10247064290171e-05
6.20109249755097e-05
8.13234251100012e-05
3.43895916462764e-05
3.27633807170756e-05
6.50850411253647e-05
3.01606807379201e-05
2.98894212760491e-05
3.67392907459471e-05
5.46506228454329e-05
4.04936084577238e-05
6.29495913938817e-05
6.4998112855036e-05
3.17340246390455e-05
5.13660321974651e-05
4.28633425453797e-05
6.96321071544589e-05
6.11181522323675e-05
5.52169827090282e-05
4.67168948525822e-05
9.0559533483319e-05
5.35999244284103e-05
4.97361167749774e-05
3.11552184350764e-05
6.14639003133101e-05
3.90718178868583e-05
9.57733609389534e-05
9.03096301508368e-05
6.47262454084072e-05
9.07611150831633e-07
3.85953873969792e-05
6.5205104828137e-05
5.17337054717686e-05
0.000103780756417286
5.83925400058727e-05
1.68133464699461e-05
-8.558476140304e-08
3.99900003214464e-05
2.95247777981441e-05
-9.18781336110609e-06
1.57885577595223e-05
6.09949068871511e-05
3.36180421762114e-05
2.64929321616713e-05
5.00898981171322e-05
6.44048008546143e-05
1.86935052226785e-05
4.87003295471176e-05
4.78936213850317e-05
1.863718459583e-05
4.45452616395865e-05
2.62161115215217e-05
-9.39705910299108e-06
4.04157316321773e-05
2.83919523416497e-05
5.95195641589922e-05
4.62678835339803e-05
3.27230488977945e-05
4.80995580718565e-05
4.01925571072986e-05
1.06795385580278e-05
5.87162161639226e-05
4.85431138347221e-05
5.35300943100196e-05
2.53950916858784e-05
5.00553836543077e-05
5.9310796324444e-05
5.69728598250039e-05
1.38455227134324e-05
3.83669138768769e-05
2.48736778314261e-05
5.50257822710983e-05
7.9705916152145e-05
6.75228574982887e-05
6.30939328888654e-05
2.78116453182398e-05
5.05990366527801e-05
3.16423253549372e-05
6.99011071796041e-05
2.70085844233918e-05
4.09421098607449e-05
7.36034805988257e-05
5.71706532587473e-05
0.000106847590215136
9.39347500281651e-05
3.84076271406729e-05
4.64912318269188e-05
2.03765817813456e-05
4.68821625398831e-05
2.86024212383714e-05
2.81141888427654e-05
6.6276902571981e-05
5.84255180987455e-05
8.30519427019904e-06
6.2399981238006e-05
4.9018487422587e-05
1.7980985486331e-05
9.53477698639605e-06
3.07577466772034e-05
3.7364491537652e-05
5.13161158656021e-05
3.98531020652515e-05
4.2838985869106e-05
-1.62100501670256e-05
4.83066230824408e-05
4.19884092917066e-05
7.28666857421664e-05
2.18924659287686e-05
2.02577705490467e-05
4.49514383349468e-05
4.63506415228525e-05
7.30915948679257e-05
5.80066074806153e-05
6.0533965288202e-05
-8.6938413860165e-06
5.19559563384991e-05
1.16445031191489e-05
3.94546780386458e-05
5.4397605018315e-05
0.000114704025969299
-1.14982820140543e-05
5.21881245089166e-05
5.42250004470881e-05
6.33167406213389e-05
8.09211346730968e-05
5.91137354365077e-05
3.57675188326595e-05
7.75391186412109e-05
-1.66935274017348e-05
5.08389104754971e-05
4.34242438343674e-05
2.05659023810525e-05
3.8098188134211e-05
4.02705875894272e-05
6.80661304454289e-05
4.00032521512541e-05
1.79671437774292e-06
4.21141466493049e-05
1.14083391224584e-05
1.58763593158436e-05
1.84084201134395e-05
-5.84364242620995e-06
6.44070554112542e-05
1.66682163416008e-05
7.54080535193794e-05
4.50759206476613e-05
5.07778151581065e-05
3.09476652318315e-06
2.97250345324132e-05
2.65268663783829e-05
4.11417836831385e-06
5.9015064168306e-05
3.14032304863867e-05
5.83391851190616e-05
4.07395719517159e-05
3.99446744943228e-05
1.23515348278176e-05
6.04169868888439e-05
4.41260772000222e-05
7.39050276762255e-05
8.83758532370643e-05
5.97487236482867e-05
2.06273253430325e-05
6.9958854478399e-05
5.58310718611599e-05
4.97782851256945e-06
5.59694774717639e-05
3.12607515494923e-05
3.96683042659707e-05
3.98202844081213e-06
7.37140846219814e-05
1.98371744028805e-05
8.72898341192088e-05
4.36639145516549e-05
9.92831306280593e-06
4.63648703478425e-05
4.77811920930825e-05
5.62165115537694e-05
3.81072850761318e-05
1.6452884854265e-05
7.60345524592718e-05
5.81330013923189e-05
0.000109528637626024
3.45002627578499e-05
6.50014411093633e-05
7.57380361821274e-05
2.56733695643358e-05
2.39516535050452e-05
4.00265104577943e-05
3.02249581419825e-05
5.98490403671654e-05
3.58132208372901e-05
1.43638865796434e-06
1.59305196967942e-05
8.29596393741479e-05
2.51582920427657e-05
5.41845544972791e-05
2.50322439084673e-05
-2.09863137576649e-05
7.0125036897809e-05
5.44430706611099e-05
4.83293219812049e-05
6.3646511678727e-05
1.24399107454602e-05
2.88017276389817e-05
-8.5089008063369e-06
-2.29751079783577e-06
1.30236141033518e-05
1.28917179475168e-05
4.86369993159319e-05
2.80767884273451e-05
6.97310291043721e-05
1.24758851359462e-05
2.5108104105626e-05
7.9046197866164e-06
2.24157389871748e-05
3.14771345417242e-05
0.000113685392926971
2.55370334537148e-05
4.77748423424663e-05
7.0837509875165e-05
8.32703472391071e-05
3.36656096002168e-05
5.38297159932419e-05
-1.59670721257877e-06
2.54201436197386e-05
3.6600929549228e-05
8.1115275848847e-05
4.83112261431949e-05
3.86401128670417e-05
6.13780219541704e-05
7.24194491245556e-05
8.99730324017631e-05
4.87911610365585e-05
5.67126670997447e-05
-2.15802811497917e-05
6.09461565944371e-05
4.28415743999408e-05
-2.85914159293859e-06
4.56083945248962e-05
4.91199866760558e-06
3.53264340595754e-05
5.06418898386075e-05
3.64800989111865e-05
2.51964066700908e-05
5.91175505879298e-05
2.28589990682766e-05
1.66932388885457e-05
-1.74979293400076e-06
5.36974345943618e-05
1.06664956367867e-05
7.1131967672564e-05
-8.09305945336068e-06
2.04028558592699e-05
4.50514061558567e-05
4.06317658625996e-05
4.13003431243029e-05
2.48231327679907e-05
3.3364549869635e-05
5.47265185211214e-05
1.02641882958015e-05
5.64455013714689e-05
1.63410202824143e-05
4.22495945337512e-05
1.98673898353284e-05
5.2122220777567e-05
4.83909134357595e-05
6.10003047964317e-05
5.18448113996805e-05
5.58256046257429e-05
6.96121164129518e-05
3.66395382716534e-05
-2.153243353841e-05
1.01365147193548e-05
-2.37568913241855e-06
4.5510868963339e-05
2.46511183758385e-05
-1.65448243998465e-05
4.83117895197107e-05
4.77781562818312e-05
1.94486925692921e-05
4.89827630101255e-05
3.17064383515888e-05
4.58233442269526e-05
7.69814518787531e-05
7.83772288611964e-05
5.59211911785953e-05
1.35925518681078e-05
8.93228972786553e-06
3.21797139762683e-05
7.58725421334671e-07
6.50243536557501e-05
2.59877000127325e-05
2.79301805991405e-05
7.03600032181882e-05
6.07605706504544e-05
6.81966517710885e-06
2.94705414707388e-05
6.57339421717332e-05
4.78372122303103e-05
4.15343917199624e-05
5.19704240247807e-05
5.91336674147074e-05
5.53102291183486e-05
5.43542746117343e-05
6.87726783744337e-05
4.23221851085322e-05
3.26922549012582e-05
3.1990724128781e-05
5.94399149230406e-05
3.2345575414806e-05
1.00796782835003e-05
7.15763178446159e-05
4.18476417579583e-05
4.36228691598558e-05
4.00425373557434e-05
5.40113124772029e-05
2.11231670833337e-05
4.02869936012888e-06
5.65907399293927e-05
5.08379003362069e-05
4.51986371328021e-05
4.2378922338984e-05
3.13818174315403e-05
3.45741452208808e-05
3.6030389961306e-05
3.91903170159349e-05
1.45915076806211e-05
6.81630781622893e-05
6.92781095091007e-05
6.52295983163698e-05
-1.27918660436056e-05
3.99836281467583e-05
4.69287313453146e-05
3.1756934713844e-05
3.16584465106632e-05
-5.25026288668745e-06
7.71997659071289e-05
1.9943622401961e-05
4.61996218263461e-05
8.12509350179547e-05
4.45061204324708e-05
5.56683569410443e-05
1.97332712252398e-05
4.93828186478188e-05
1.97306405968938e-05
3.91488045736197e-05
5.50213924859081e-05
3.66091523056534e-05
3.53216446823353e-05
5.34269995474911e-05
4.92624463118676e-05
3.32991716063615e-05
5.16693447870818e-05
8.75338807506537e-05
6.43218568067899e-05
7.80597498924756e-05
4.21300654871707e-05
9.71429304074339e-05
2.89904516597271e-05
3.13703350300239e-05
6.06348174691645e-05
6.3432341266533e-05
7.80769577297725e-05
4.20374893337034e-05
2.54981566592161e-05
6.49450586730467e-05
3.4702196127256e-05
4.21731494665235e-05
2.68970085313373e-05
7.01000916098859e-05
6.36789224074368e-05
8.86275860101986e-05
4.05001288759996e-05
9.64164437539526e-06
5.23943452765178e-05
7.94569162494801e-05
7.59313092915357e-05
3.52341369885169e-05
4.30895628995406e-05
4.90106183212319e-05
1.92908092898723e-05
4.37187519705653e-05
1.97372303473839e-05
8.12253684130949e-05
4.99282571823797e-05
8.54836132940212e-05
1.5918845783059e-05
5.40521039501389e-05
2.69361102747055e-05
3.20363943785615e-05
4.52697300101295e-05
2.971888393652e-05
-2.70390970761191e-05
5.96696652202776e-05
5.03670973114608e-05
-1.94828577313237e-05
4.7343722693953e-05
3.2285614476286e-05
6.13791264579016e-06
-4.28395485341868e-05
3.63114315289415e-05
3.15418486491657e-05
4.96779877071097e-05
3.2492353604881e-05
5.96131599127968e-05
5.67693112345218e-05
6.40709641077547e-05
5.53350005403302e-05
2.85201342612988e-05
3.86396900211335e-05
5.3184804241075e-05
3.90556693230996e-05
6.11166808449381e-05
5.46415225154813e-05
7.48948510726352e-05
1.70671327980274e-05
3.23977897864187e-05
7.36524054426625e-05
3.60523688654984e-05
3.80191210701375e-05
9.59982357231626e-05
6.10640985696157e-05
4.77775890238143e-05
1.65784263380728e-05
1.03201528861477e-05
5.12430296088992e-05
6.32745073164004e-05
2.37149453044227e-05
3.52627154047634e-05
4.3357582619588e-05
8.51182013610818e-05
4.55496580846526e-05
7.19639156597569e-05
3.919143074982e-05
6.34544405491487e-05
5.13454055327277e-05
1.92372863244684e-05
5.42334019034624e-05
2.04290315526733e-05
1.83546605422175e-05
2.72825831217876e-05
5.50786580007246e-05
2.46053316446508e-05
1.86831445934429e-05
3.65908675572874e-05
2.8160201567352e-05
6.09172682250281e-05
2.17782340240936e-05
5.36262651853198e-05
1.47577735422689e-05
-1.9375189151306e-05
2.60442957152424e-05
5.73256446286161e-05
4.1205261942397e-05
9.35866432936661e-05
2.2749373291953e-05
6.33170606503855e-05
6.85471899693924e-05
2.43976010517428e-05
6.14826981488197e-05
0.00010634118336487
3.02087181636069e-05
6.03625206764277e-05
5.97797648648446e-05
2.12596736801472e-05
4.88239162666889e-05
9.83216436296458e-05
4.68322084149855e-05
1.94525370342991e-05
2.66334027386506e-05
5.82367258075964e-05
4.71144287939233e-05
7.07669701101119e-05
5.67487055939987e-05
4.43391763066943e-06
4.79124178589099e-05
1.15044633146647e-05
3.89099803648835e-05
8.71548006654953e-05
1.30860113978489e-05
3.31754577753159e-05
5.31413144360419e-05
3.19687906691837e-05
4.52386474933425e-05
2.83442781958304e-05
3.55863334474045e-05
2.73063553909211e-05
0.000102774549719241
4.37454675966783e-05
2.26799212534949e-05
1.35022762744008e-05
4.68903272809032e-05
8.60710131729032e-05
4.03160263213667e-05
1.95311894971509e-05
5.97386204702696e-05
6.07462406740466e-05
6.17649176819451e-05
5.95403216574519e-05
5.84581124887765e-05
4.90884024733376e-05
3.52079267405998e-05
8.62320809867836e-05
4.45858897020175e-05
6.53792895998308e-05
6.19159402758911e-05
2.87938913197707e-05
6.69959129201073e-05
6.16292271013845e-05
-1.43954712768143e-05
7.55963652353553e-05
9.10348996044718e-06
7.97223759188219e-05
3.79545886172557e-05
6.83712607788217e-05
3.31200915390679e-05
7.49572990287453e-05
6.44970161834995e-05
5.34294540360621e-05
3.83566108564619e-05
3.54243337839027e-05
3.38460193795078e-05
4.99001881514077e-05
3.81372923306594e-05
1.51554597467029e-05
4.41205302149236e-05
4.43172558129801e-05
4.49706534196331e-05
5.72573769577545e-05
4.91601197987496e-05
1.17891530807319e-05
2.47140327495431e-05
3.54532061098089e-05
2.28686821191663e-05
0.000122329837241023
1.93719632800062e-05
6.98304645542216e-05
3.64439800836511e-05
7.21964091387469e-05
2.07304694401823e-05
5.258164405399e-05
3.27911302756714e-05
2.81557791377592e-05
4.52766187720294e-05
6.35630880433477e-05
4.71299830365482e-05
4.19136315236608e-05
4.69278620902587e-05
3.6364484950849e-05
6.8341687257067e-05
5.16035847503244e-05
2.61512349725768e-05
6.38578715672684e-05
3.88516950761529e-05
5.27341374027561e-05
-2.11544073204162e-07
4.21532321163483e-05
2.22753067402242e-05
4.72074271470012e-05
6.53789364566042e-05
2.70545072008724e-05
3.09554840196916e-05
6.31141411358107e-05
6.69273562688394e-05
2.40201364671376e-05
2.62545147441561e-05
5.10082272347209e-06
6.41565162835279e-05
2.58451574126597e-05
-1.86369598940796e-06
3.73936239169899e-05
5.30982917092452e-05
1.35149799062889e-05
-9.94738095821249e-07
4.49562838753911e-05
2.66605451410692e-05
2.86625949950232e-05
2.93752093345326e-05
3.46529786702866e-05
5.02085786580078e-05
1.96705627523608e-05
5.87706635032507e-05
1.3507115956927e-05
1.82931199310342e-05
6.17004273747126e-05
6.19549305975768e-05
5.34742337418487e-05
3.01174446785913e-05
6.42538285130658e-05
-2.28646183129332e-05
3.51660154180271e-05
4.2450994263388e-05
5.82098741808587e-05
8.42355737677409e-06
5.1040329848607e-05
-1.82352803698313e-05
2.25634023768694e-05
2.73166871133022e-05
1.74194117196144e-06
3.96125104982989e-05
5.97604723224004e-05
1.08524752759378e-05
4.4794839687751e-05
3.30341440189784e-05
7.15576896562957e-05
6.13519347438682e-05
4.78218490336133e-05
4.94238976389263e-05
5.77116851577272e-05
4.83706401166253e-05
4.98942647161805e-05
2.96539931418635e-05
6.02567310663184e-05
5.43510745387697e-05
3.67366769776068e-05
1.24420606097688e-06
-9.4324987274275e-06
5.66394070458249e-05
8.40067721803701e-05
8.70203863943921e-05
1.19369485882845e-05
2.29631734276369e-05
6.50130997833569e-05
-3.95097286979006e-06
6.88802805168389e-05
7.11060830605271e-06
2.2764407622179e-05
3.25296660349422e-05
5.98590344079178e-05
4.26090686042871e-05
5.6947145662468e-05
-3.86156470667883e-05
1.54738718519689e-05
6.25667072425446e-05
4.12346781695533e-05
1.96443308621488e-05
5.84304457288377e-05
6.35559522343447e-05
2.42634867844394e-05
3.6712533052058e-05
2.67285531802097e-05
3.01987540643034e-05
5.06101371855622e-05
5.00238467712795e-05
8.11357982475575e-05
5.14759480617662e-05
4.22579038562829e-05
0.000117784963362082
5.35812526412669e-05
3.13521168078004e-05
4.06425391442558e-05
5.67071906927511e-05
7.9835443769797e-05
3.54111473247248e-05
1.37957531468151e-05
5.10206215366893e-05
0.000104832663737285
3.90737676596066e-05
6.9131494041896e-05
1.15736502925795e-05
7.17939618014459e-05
6.16043351622048e-05
-8.94850975197955e-06
1.8937013539413e-05
3.53068111495024e-05
7.05552097809226e-05
5.76420084871189e-05
6.74434969653114e-05
3.19705896396745e-05
1.48885311437939e-05
7.9685456761194e-05
3.3835375643074e-05
2.52996900697864e-05
5.57298343318006e-05
6.40677791446728e-07
5.07574165374531e-05
3.42752809258547e-05
5.12577453253347e-05
5.65230926548727e-06
8.98478169077347e-05
4.47382480596506e-05
4.05370976377973e-05
5.64873581505487e-05
3.05452561849996e-05
4.24663260910318e-05
1.39235718873447e-06
4.111701759809e-05
4.91513291858312e-05
6.55223948381144e-06
4.27836330113877e-05
4.63568383325925e-05
3.84807443034146e-05
7.6173318389346e-05
7.09992101752663e-05
7.03580152944788e-05
3.81586444899479e-05
5.40229371470739e-05
5.05749678908816e-05
1.00632850461435e-05
3.37857616405018e-05
6.66615164627003e-05
1.86964115143516e-05
5.50910572093644e-05
3.73633826941465e-05
3.20469442801295e-05
2.10721249010531e-05
2.84494031167458e-05
5.59148888440503e-05
2.5473531276214e-05
4.64934890460321e-05
4.61059955919555e-05
1.71744142488692e-05
1.95104246125994e-05
3.53387143909774e-05
7.25840113871966e-05
4.31185997182539e-05
2.09805218926186e-05
1.52762673098588e-05
3.77646332224731e-05
4.79496321957312e-05
2.98843474815263e-05
3.48280800716138e-05
5.04600577345316e-05
3.22682635880471e-05
0.000115130357936836
4.60448839919073e-05
6.15243626958053e-05
5.46238765594118e-05
-1.68057289852881e-06
2.67435035278802e-05
8.15122524483509e-05
3.77192454087314e-05
2.34522047078566e-05
4.18152514911931e-05
3.54594602144826e-05
1.96691654074447e-05
4.72250424279545e-05
4.90141050544293e-05
8.89893765791206e-08
4.28523550667223e-05
8.38236750460338e-06
5.49267839818396e-05
4.5377052208145e-05
3.85371339790279e-05
4.33616224011266e-05
3.77568214336111e-05
5.11950307595327e-05
7.20486149277658e-05
2.34988271838382e-05
5.3192810579496e-05
2.88982775566662e-05
2.82275174953101e-05
2.74698304471262e-05
4.55970971594273e-05
4.72707457911096e-05
5.89522879435665e-06
4.5231160675003e-05
3.95410622468159e-05
4.96489110004114e-05
3.67716153699311e-05
5.00934907618235e-05
1.97455285748171e-05
5.25963363724584e-05
6.5383955222839e-05
3.57747187953809e-05
7.5334188809077e-05
1.17773867624525e-05
3.97201799491336e-05
5.52831695950349e-05
-3.23837130957132e-06
4.88664575274309e-05
7.82772234671747e-06
2.38931537373784e-05
5.31391937403743e-05
2.35500440712738e-05
1.04696847377563e-05
8.68145843017138e-05
6.44873955154211e-05
1.62980756077649e-05
5.0291828252595e-05
6.63142028343718e-05
3.59536099949506e-05
2.60393269084859e-05
7.12319058783905e-05
5.49630639860833e-05
4.66478029800557e-05
4.56107561397285e-05
6.13087597241073e-05
7.26003480190801e-05
6.88444192547622e-05
6.90108135893731e-05
5.38435106253335e-05
6.60321952453188e-05
3.60262528860477e-05
4.10991860807613e-05
4.38466384173349e-05
5.68337758314282e-05
5.08532825412319e-05
-9.03937686326284e-06
4.07760047827741e-05
3.68316675473884e-05
7.86762323561533e-05
5.44670572020288e-05
-3.73211159567884e-07
2.50155324826545e-05
6.58010956585818e-05
3.25327730374294e-05
-1.89175652115892e-05
6.11923716745191e-05
6.16440835946401e-05
5.87231989641311e-05
5.34202037873354e-05
5.4793975880069e-06
4.60949443487972e-05
2.98058540010898e-05
6.59997161865691e-05
2.55481083000636e-05
3.95010116960538e-05
5.80157567408765e-05
-5.22751881466129e-06
7.60392914322352e-05
6.82565461085698e-06
6.31934207243484e-05
4.97259793097829e-06
7.00794959043455e-05
5.82399849118266e-05
5.49060773906415e-05
3.16816122874847e-05
5.4473737562522e-05
9.27482214360961e-05
0.000103772528705997
5.25497860760095e-05
3.96120289201525e-05
6.11794962659919e-05
7.15730598588418e-05
6.49953858319348e-05
3.68554168186939e-05
-8.44468839591814e-06
5.74294354230254e-05
6.90001979778232e-05
5.72856011645688e-05
8.36637914283355e-05
7.70221806406519e-05
6.03003618936012e-05
1.54410442517217e-05
-1.75356177896851e-06
3.19394128842947e-05
9.28149828976422e-06
4.03180402000472e-05
4.10140757646689e-05
3.04125160539599e-05
5.42324353987618e-05
4.39836246357313e-06
1.95406320213444e-05
3.89733450372673e-05
2.96708966410486e-06
2.39224301616715e-05
5.15369098345113e-05
6.09718044594873e-06
5.15393494974074e-05
1.52143705582257e-05
3.78494387818002e-05
2.38595529515103e-05
3.7212402624945e-06
5.45264388569608e-05
7.01105819372023e-05
5.30280780299056e-05
3.0089963645368e-05
4.84127866431886e-05
8.52359972624374e-05
5.38412121576187e-05
4.81683140248347e-05
7.41875178903212e-05
5.86552524454351e-05
6.29057100080364e-05
6.40361047730691e-05
6.23114292085541e-05
7.56379157781939e-05
5.11704889533622e-05
1.0140080633668e-05
3.88278991624516e-05
7.26194707762261e-05
5.43418545334275e-05
8.61103488769755e-05
5.88193109535932e-05
5.48341048061739e-05
1.95249999479512e-05
7.87796439146695e-05
3.86472025438313e-05
8.72247278735063e-05
2.26458444546198e-05
-2.45331168156322e-07
5.70273836635443e-05
7.30203399561227e-07
5.80266527636986e-05
8.88892532496307e-05
3.48955198776653e-05
6.72342977408232e-05
3.37173291391944e-05
3.46566490420558e-05
-1.9584604923183e-06
1.38687396546435e-05
3.52598876837113e-05
7.09519966385547e-05
7.80714877112376e-05
1.97378910365919e-05
4.17822412119541e-05
-4.42954321274032e-06
4.79688149652934e-05
2.02558595573322e-05
1.95814618988431e-05
4.46701472883698e-05
-1.68284889275403e-05
5.36949127532623e-05
5.69965094119731e-05
-3.94245003900375e-06
8.32594274993022e-05
4.48154217662195e-05
8.57868712982116e-05
4.48142576629346e-05
4.71625237844389e-05
2.43873935098204e-05
7.07485112025294e-05
2.31110720524637e-05
8.09706499677613e-05
6.29758634502861e-05
6.01111451108302e-05
3.6754146976206e-05
7.57896379800796e-05
1.55399334241038e-05
3.48656987835638e-05
6.15482155215025e-05
-2.43348080701011e-06
8.75120098557239e-05
2.1367004699521e-05
7.81650943626748e-05
4.03116700304636e-05
6.14297672250358e-05
4.20182496537539e-05
3.17114565433988e-05
6.2064517499312e-05
1.26958452826896e-05
3.13744257984844e-05
9.14303787480475e-05
7.19919489066579e-05
7.26942910677372e-05
6.14521681143253e-05
0.000103725805694392
3.43021711590084e-05
7.39914169961463e-05
4.46541361667146e-05
1.43009370489321e-05
3.602906452288e-05
3.86113071250024e-05
5.92502442782005e-05
4.62861340071141e-05
5.83089899587972e-05
3.71922811675749e-05
3.10213892325324e-05
4.54830845740812e-05
1.68951674119806e-05
9.33613569319305e-05
8.25182065391028e-05
7.8633016754185e-05
4.26264129896012e-05
4.73859357821109e-05
1.60125833121471e-05
3.40011086302261e-05
3.71453625396075e-05
4.1670426161551e-05
8.00795067637206e-05
7.7114709346908e-05
1.89515760460463e-05
6.16515172250891e-05
6.77444490253738e-05
7.18273766877093e-05
2.83291173039043e-05
1.02902327876406e-05
2.59501724133702e-05
5.86682657725577e-05
4.99707257709202e-05
5.55974283262573e-05
6.03206417306337e-05
2.18971072307641e-05
3.94701748089549e-05
6.42638866710939e-05
4.51758329889013e-05
7.78951607931102e-05
4.95841595724562e-05
7.13089657411519e-05
-2.29430150946541e-05
2.19320313866516e-05
3.08633618761872e-05
2.39650319430324e-05
1.66900656165032e-05
6.20949353033696e-05
5.61828145392975e-05
3.62106818969069e-05
3.64015533242005e-05
1.16284851534711e-05
-3.53439810366119e-06
9.82776899321874e-06
1.01696497693174e-06
3.56615112764154e-05
4.83003633259201e-05
5.83186154043986e-05
4.8721703754678e-05
4.76173062216699e-05
3.41635203960216e-06
5.40379594334904e-05
6.06245113838729e-05
4.16704046400229e-05
-1.40066144170993e-05
4.66317512377423e-05
0.000103309244675997
3.27986965197718e-05
5.55052240170782e-05
3.9255373883335e-05
8.48557364214286e-05
5.45219695245329e-05
9.30203951115149e-05
1.59162116553408e-05
6.37938703106507e-05
2.89795162752981e-05
5.61006997467625e-05
4.91865281663645e-05
3.83139391541233e-05
6.13424059291044e-05
3.72866109769523e-05
3.79211075401722e-05
4.13706531371556e-05
5.63491889259348e-05
5.8504760645345e-05
6.3482387827984e-05
1.98054721342159e-05
6.76568500530302e-05
5.35610732278692e-05
1.82670785372158e-05
6.57913344327309e-05
3.8368166237179e-05
6.64470820935492e-05
2.45110661691928e-05
-6.36699779139222e-07
3.22071779195592e-05
2.69710347394311e-05
3.19705607332802e-05
1.43680800852151e-05
3.89117422446756e-05
2.01482131662129e-05
1.22154919647408e-05
-2.09880627524405e-05
2.55097173726776e-05
8.13414196134776e-05
2.01595378093572e-05
5.21008051240449e-05
1.85106291525765e-05
3.0912654377672e-05
1.33745329923924e-05
5.96079519188826e-05
1.00077872025447e-05
3.64267949544053e-05
2.72898195989354e-05
5.67266856513686e-05
7.4691103479771e-05
1.87980331701042e-05
6.3402631951949e-05
5.20906897167412e-05
5.61568667878601e-05
1.65210706164393e-05
6.38329220194033e-05
7.09157555529039e-05
3.75403208942477e-05
7.043215458991e-05
4.88248179274865e-05
4.72032900045531e-05
4.91064939318902e-05
6.82504747931692e-05
1.08269897846941e-05
3.39456976605851e-05
8.4337766176314e-05
2.65968192035222e-05
6.23020965790023e-05
4.84520719638517e-05
8.02910468122759e-05
6.98780610257188e-06
1.20075786856755e-05
1.50562770870372e-05
5.93370926554819e-05
