# Supplementary material for: Research on computational propagation and identification of mine microseismic signals based on deep learning
Source: PLoS One. 2025 Oct 22;20(10):e0334641. doi: 10.1371/journal.pone.0334641 (PMC12543183; doi:10.1371/journal.pone.0334641)
Supplement: S4 Data — (ZIP) [file pone.0334641.s004.zip › 000100700000257.xlsx_0.txt_24.txt.txt]

2.52690959016633e-05
3.71295818861582e-05
5.34079080530783e-05
4.28170311348532e-05
2.67969794832851e-05
5.26299559537384e-05
5.14977525177582e-05
2.25133600970962e-05
1.25310313679049e-05
5.69308175108752e-05
-1.31282202396034e-05
2.43019516735883e-05
6.12770067382097e-05
2.10077800385933e-05
2.50159490643707e-05
4.80234290581241e-05
1.11177949535555e-05
4.93564969069995e-05
1.4588574323484e-05
-1.29980211007178e-05
2.3617220166504e-05
1.56562800723391e-05
2.19604667117156e-05
6.46859838344462e-05
1.12358671351267e-05
7.59180826102871e-05
-1.24048483934692e-05
3.43604582545217e-05
-1.0530512092592e-05
1.62163751033376e-05
5.39294585800798e-06
6.34273126665282e-05
3.21843030822235e-05
3.23030415802897e-05
4.5493223955267e-05
3.18341259290799e-05
4.01976757563081e-05
6.25186819136651e-05
5.76486092669568e-05
8.55996708040871e-05
4.06397111365658e-05
6.03176484800794e-05
3.16845736544029e-05
4.1722370256002e-05
3.10715272424286e-05
3.99549486049491e-05
3.64667933209496e-05
6.1904155959172e-05
6.28302809435923e-05
7.48873378737311e-05
5.15618362536511e-05
3.68479390455367e-05
7.45777271612123e-05
8.61054900043068e-05
-3.57226652141662e-06
4.35996942715959e-05
8.23930371241097e-05
1.06645567856883e-06
1.22528551043144e-05
4.25748944927085e-05
2.16978684596774e-05
6.99166522950913e-05
1.04851182842394e-05
4.72338810897366e-05
2.44341787583101e-05
3.06593442673844e-05
6.3024477489727e-05
5.39341786487519e-05
2.05542762311226e-05
3.57819264176141e-05
5.13958873919274e-05
1.9452102536177e-06
8.30835855163819e-05
1.10930953562539e-05
2.55583601031195e-05
3.04850639254083e-05
2.04869228445034e-05
2.37632830313279e-05
3.36705890815283e-05
4.67744985066148e-05
3.47977297832963e-05
6.84259369127346e-05
4.40952700254166e-05
4.07622679579579e-05
2.66998849427949e-05
6.4716301949419e-05
4.22055670514001e-05
1.40597845228073e-05
3.44158122526352e-05
3.59225091943562e-05
4.84586362218493e-05
3.75306788839699e-05
9.5369291303446e-05
4.34446435908781e-05
6.80767115660213e-05
6.27217775849512e-05
3.18393732475873e-05
5.45222848055396e-06
6.01819996269303e-06
-1.00832869275938e-05
5.49952647277258e-05
7.00733504970397e-05
5.77914923800753e-05
5.61213844685359e-05
6.25740401475041e-06
4.16997141585934e-05
3.95257538036611e-05
4.46061992669627e-05
7.18416579794553e-05
1.72334598074406e-05
2.11472164507606e-05
9.54490744991717e-06
6.8228859943412e-05
2.04497931195234e-05
3.16806930358465e-05
5.94450507514236e-05
8.02531568567799e-05
3.8810828596744e-05
1.02469719467007e-06
6.16385806621976e-05
4.71854296218256e-05
1.53603562447715e-05
5.78992233903854e-05
3.92796126685921e-05
5.40216597492838e-05
3.38828063430774e-05
3.7181737046781e-05
5.64605508561071e-05
5.74684038776103e-05
4.51543970301533e-05
5.37773331046459e-05
1.14685033390409e-05
1.1005646706955e-05
4.26335719050157e-05
3.9492069280809e-05
3.36294851812874e-05
6.09220054473743e-05
6.4885840150784e-05
3.47851132000433e-05
6.04322781161272e-05
5.86721998461382e-05
3.43357481718479e-05
2.60109676691827e-05
1.18950108580286e-05
7.13700568780118e-05
4.26944820041485e-05
2.81400162649976e-05
2.50714279160356e-05
3.9886741930889e-05
3.58346817728582e-05
2.53051409893884e-05
6.08174634308871e-05
8.01679447701209e-06
1.99753152318526e-05
1.93653309006326e-05
3.89622407347407e-05
6.2843622572371e-05
5.16829466729988e-05
-5.18383552850722e-06
7.44469195212157e-05
3.5184404422005e-05
2.32731429036378e-05
5.07182816000311e-05
5.010855058784e-05
7.93518049808919e-05
7.03602869175055e-05
2.64824092592742e-05
5.28945029151063e-05
-1.64945089864204e-05
2.01795360231673e-05
6.17029997105131e-05
4.11349584505548e-05
6.386854234744e-05
4.56565777679945e-05
2.63453176467017e-05
4.35241105800468e-05
4.88452596620803e-05
5.05233815319112e-05
2.42557208515297e-05
7.7565134489728e-05
4.08010738895018e-05
3.83670336795726e-05
2.54929474458622e-05
2.9793438231568e-05
3.3210811825016e-05
4.87322519617516e-05
6.02541699041356e-05
6.56753583835813e-05
7.08239840572232e-05
7.482111305756e-05
3.8136315017669e-05
6.30464102272911e-05
6.81615835742755e-05
8.4551212658923e-05
6.54604760057579e-05
6.88605656473965e-05
1.70555016679835e-05
5.75727376892776e-05
4.6053689045141e-06
4.14208356729119e-05
9.40777839968726e-05
5.0857908220562e-05
5.149891856165e-05
1.11301579887938e-05
3.09915307527069e-05
1.97611503964787e-05
7.32228461015628e-05
2.3301120357617e-05
7.85285796181046e-06
1.61185063397748e-05
2.46225128934635e-05
5.05530568847353e-05
-4.81827936826353e-06
8.30363825442315e-05
2.73064234126955e-05
6.92915296326271e-05
1.62963703494275e-05
4.3179724361284e-05
7.26041639137337e-05
5.50585855162052e-05
3.52279193870706e-05
3.87779673784375e-05
1.7557072550332e-05
4.23030239130053e-05
3.06483619550866e-05
6.89948604478342e-06
6.6197231206373e-05
5.20547181724387e-05
6.39569056732002e-05
2.96357352656003e-05
3.83855612434629e-05
1.74258517609832e-05
3.93916850747492e-05
6.55686878679106e-05
6.22273537464768e-05
-2.7618109668279e-06
5.50110249617724e-05
-1.59777279862137e-06
4.49665419424668e-05
6.36727346347797e-05
1.7721688215992e-05
5.8920088322717e-05
5.58010476626357e-05
9.03918405054591e-05
9.32989931699983e-06
2.34682455012113e-05
4.01460565905643e-05
5.25421799783183e-05
7.89147966672136e-05
2.79381860469081e-05
8.22779508580929e-05
1.0905973488977e-05
5.65332293256846e-05
1.62575741272091e-05
5.52257516208762e-05
9.92599069633593e-06
7.83993585060169e-05
8.29623555658311e-06
3.00347871752513e-05
3.99324329564106e-05
3.83140631442488e-05
3.0489669451905e-05
5.35788287183324e-05
5.06826992116756e-05
4.18645143412941e-05
2.91709180549516e-05
5.95820046337968e-05
5.1159175330542e-05
9.20097671620908e-05
5.07169953384438e-05
8.95371792878258e-05
1.61088961947971e-05
-1.35687501969661e-05
5.93640359807523e-05
6.21095459804359e-05
4.14811061391794e-05
7.28559937781805e-05
6.49576862600875e-05
8.99725593540662e-05
4.32655184862967e-05
4.88770501790181e-05
4.34115153968344e-05
6.59553662621236e-05
5.2639617971643e-05
6.29645876915489e-05
5.08204521922767e-05
2.2804572505754e-05
3.64463489863445e-05
1.07273902073334e-05
6.30830722036512e-05
3.08344151981343e-05
8.79849433819955e-05
3.95923124605842e-05
3.90116741420741e-05
5.68984474216102e-05
3.38651437146206e-05
5.16820600351989e-05
4.52972987642414e-05
5.71600119765693e-05
2.90313194002284e-05
4.62400028167842e-05
6.03309039488155e-05
4.93838867285806e-05
5.0871912523927e-05
3.92114897473811e-05
4.96004159488355e-05
9.11452029283019e-05
2.45572158805381e-05
4.70161470524377e-05
4.17570607309993e-05
4.44932950302779e-05
6.35958132234082e-05
-1.19049838584851e-05
5.27349703406827e-05
7.20410854044361e-05
6.26653411190469e-05
0.000100964153976569
5.49621415854086e-05
7.10857167439202e-05
1.01321793736636e-05
3.86016403781261e-05
3.23721790823308e-05
4.70251634679942e-05
7.31527589723279e-05
6.34788500062846e-05
-7.61003595981735e-06
3.68885258612774e-05
0.000104374371049517
2.66529881017027e-05
2.06242946509662e-06
-2.16160973586379e-05
5.72202847880907e-05
5.35765473459978e-05
2.83293314333969e-05
5.27163470151304e-05
4.50312635760875e-05
0.000100255394145248
4.58923389354543e-05
5.66044772893256e-05
1.7337447602389e-05
5.6351137052787e-06
-1.63732029478333e-05
5.78493977182054e-05
5.88691342647634e-05
2.04123200224472e-05
3.13960620628336e-05
2.5547310799561e-05
2.66481548241592e-05
-1.74467367610181e-05
5.2711040602141e-05
9.38316704715668e-05
5.50874558148446e-05
1.67966373766464e-05
3.46208679303998e-05
6.22955991752764e-05
7.23226466740773e-05
4.24687828015141e-06
3.47881296828502e-05
1.74683839816055e-05
0.000114478605891129
5.56578657488418e-05
6.39338648368076e-05
3.72135169556987e-05
4.12742812203785e-05
5.97682297781429e-05
2.90935412555518e-05
5.71909281015217e-05
2.85065032169898e-05
4.11886126390971e-05
1.81615879411844e-05
4.80196114549212e-05
4.38279577670842e-05
1.6655914678996e-05
4.93310291147803e-05
4.2933513244821e-05
7.19380596656685e-05
1.57703286503439e-05
6.5538393526581e-05
9.13739839309394e-05
4.72472809934143e-05
3.79758826600379e-05
4.81889918136241e-05
5.5857413797072e-05
5.04401355163722e-05
2.68175573505542e-06
4.49549716627272e-05
3.56289557948843e-05
2.21140889196888e-05
5.73992089290512e-05
1.2539405306985e-05
6.10947605587375e-05
5.65084830149686e-05
5.06128004504377e-05
8.03778163842755e-06
5.94217013552023e-05
4.49259407518081e-05
7.13830577199647e-05
9.38670132810077e-05
2.42152774184581e-05
1.16325831861841e-05
4.77875911304007e-05
4.44990863795905e-05
2.84004538996906e-05
7.99162167006297e-06
4.40550632652858e-05
5.99627642550049e-05
3.85977151080098e-05
4.02019400360717e-05
3.45292237298e-05
-6.66948157934821e-06
4.16248595001841e-05
2.44865207034787e-05
4.82987571612858e-05
4.91184418227219e-05
5.45154677776976e-05
2.67662130552125e-05
5.65657270282587e-05
4.08070715136077e-05
0.000115484068899182
4.36129906612125e-06
7.50340088391055e-05
6.08728937207214e-05
3.50793371249896e-05
5.08022647108268e-05
4.02898812419192e-05
6.5751764812833e-05
4.7485646720723e-05
3.28654869444816e-05
7.81958639440978e-05
5.09345106250651e-05
5.32113844752346e-05
1.89117536601734e-05
2.9812614241884e-05
2.08107233107079e-05
5.10912854899517e-05
4.7933615803714e-05
3.28794401660492e-05
4.65233565508008e-05
4.11801921123513e-05
3.43715100691151e-05
2.08146863877808e-05
3.01021167639438e-05
2.68978529617219e-05
2.86770391887052e-05
4.93777215963763e-05
2.01698692856369e-05
3.09235870467847e-05
4.95814479408094e-05
3.32765121315503e-05
5.60443961545166e-05
1.58675069016465e-05
8.31999334469776e-05
4.12892549805902e-05
7.984269316908e-05
8.69258804889238e-05
3.31772805982258e-05
4.63583689870224e-05
7.24639703486984e-05
7.39184094718536e-05
4.37275385419273e-06
5.00338551140473e-05
4.20186717961573e-05
2.69524764501344e-05
-2.02529201764184e-05
3.63054157706788e-05
5.07380079872361e-05
1.65724637602036e-05
6.46286878747014e-05
2.90505879278561e-05
5.559703204534e-05
5.03457093910393e-05
6.00219053640756e-05
5.88243473076127e-05
2.44722110944315e-05
2.61328119688976e-05
2.99226794623727e-05
5.33246494858774e-05
4.10461246562879e-05
5.43190560858619e-05
6.90442465566809e-05
5.34278401508188e-05
5.73418333119819e-05
2.11223093839643e-05
3.29580678315162e-05
5.4691659906979e-05
6.06818294206944e-05
6.88669394957139e-05
3.87268992087538e-05
4.398461718556e-05
3.5312334337006e-05
7.21929431133631e-05
3.18367094595015e-05
1.38348456313597e-05
5.02119753216444e-05
2.61031029421099e-05
8.49221455450465e-05
3.62847659539562e-05
5.21753156466992e-05
4.45539891080597e-05
3.90865539540982e-05
8.68366926178493e-05
2.69522994492998e-05
3.86906733415358e-05
5.83664614370853e-06
4.26415616436609e-05
8.72147996248289e-05
2.64200784619423e-05
1.31806590101962e-05
9.04290048610715e-05
7.61050533459182e-05
4.10793947552027e-05
1.54357518215283e-05
8.39395045442539e-05
3.96231681680479e-05
5.27114201326776e-05
-2.70082186175574e-06
1.13037697953446e-05
5.46911814879404e-05
6.12227889190769e-05
3.63059899407436e-05
6.741276152891e-05
7.07030223768268e-05
2.54085954610343e-05
6.25544516970438e-05
8.95824575537762e-05
4.24081201832182e-05
5.19086690623595e-05
1.04774890353791e-05
4.78037825918334e-05
3.71519888679252e-05
1.21934175052768e-05
2.93312617120117e-05
3.1913072099529e-05
1.50403931378024e-05
4.53969780793476e-05
3.91357209137899e-06
4.33798328374329e-05
6.27452763746164e-05
7.54662886419504e-05
4.79373013511604e-05
3.58715186566938e-06
3.57861386142557e-05
5.11055140089771e-05
1.03184732346303e-05
3.74784707409139e-05
3.2769559168363e-05
5.53981414284678e-05
3.12005497759748e-05
2.31120025534198e-05
1.70867931552171e-05
5.75684408394927e-05
4.19834358198012e-05
2.61979707600358e-05
-9.6914768925597e-06
7.29434638009113e-05
3.50811054655182e-05
-7.25415333244849e-06
6.25855773764196e-05
5.95566239862456e-05
3.51822076424083e-05
4.86407508858934e-05
4.6172611046674e-06
1.44164835769247e-05
8.76939650148071e-05
5.1999231285916e-05
6.68338145047449e-05
6.04050546343926e-05
4.22931300377016e-05
6.55634859740251e-05
4.82415320684091e-05
6.05332931180793e-06
5.55440023567103e-05
2.43221944322103e-05
8.90329769292856e-05
5.9811765553336e-05
5.79255693749134e-05
5.18466726476081e-05
6.08218666968678e-05
5.04891657695018e-05
7.61624837667042e-05
6.31514285141768e-05
2.50282181754497e-05
4.90740525570897e-05
4.85261241598064e-05
7.04666622690623e-05
2.25969284812976e-05
4.35790135565752e-05
6.38750047085764e-05
6.4987881639142e-05
1.78678499927954e-05
3.90918557762206e-05
4.57434565054547e-05
3.3342079704489e-05
5.81373411917469e-06
1.39950239232888e-05
5.85252180363728e-06
9.7312786592322e-05
-3.56765041214055e-06
3.14667683719432e-05
3.03477645755497e-05
3.17653034210341e-05
2.21149949147633e-05
1.4255907055105e-05
1.91613421558955e-05
6.34603352553298e-05
4.15844543101558e-05
1.60828201239105e-05
1.34791958641754e-05
4.65877733826427e-05
4.47747106647851e-05
4.54709593148568e-05
9.63214758951541e-05
5.00543186652404e-05
6.76958480178672e-05
1.6659114837813e-05
4.91821507510865e-05
5.83783357805772e-05
5.95575612397025e-05
5.49568472380455e-05
5.97838649061034e-05
2.02433263770078e-05
4.54297362450147e-05
5.65985629676085e-05
1.56005471737255e-05
5.36386859071139e-05
3.68200131180549e-05
3.71696563300365e-05
8.24176755563627e-05
3.46420470103016e-05
6.58874493550907e-05
-2.66096063389806e-06
5.17329235923966e-05
3.37008865189177e-05
2.17862971603306e-05
4.81957330034155e-05
7.60820531107731e-06
2.07871079872244e-05
3.2040892070149e-05
2.72006108176145e-05
3.39541953577356e-05
2.52339262443136e-05
-7.42422908763093e-06
4.77119830600354e-05
3.74172096747226e-05
1.52819799963298e-05
7.78190719889392e-05
3.62762801385391e-05
4.40853440316974e-05
4.86326962558534e-05
1.14294193175778e-05
-2.70167531673358e-06
7.64741324524681e-05
3.92007693136042e-05
4.34580191340537e-05
5.31327338158195e-05
3.48229260827109e-05
6.87269934130483e-05
6.42266855693411e-05
3.90832317607058e-05
4.57530759205801e-05
4.91681855448925e-05
4.74081892281295e-05
8.76449391959419e-05
7.38039010828949e-05
0.00010762655666314
6.60276673238727e-05
4.06084866387102e-05
2.39861552672095e-05
2.03767839352385e-05
6.64380789714117e-05
2.87721067117614e-05
7.31791917101129e-05
5.5935874606276e-05
5.86318501257712e-05
6.08246851473713e-05
3.68872084697921e-05
1.54342728410542e-05
-2.0478851528841e-06
6.01719263621699e-05
5.20437130413337e-05
4.22495470939728e-05
1.82883594728507e-05
3.55207135575644e-05
7.0763687400233e-05
4.19890673058451e-05
2.63782364501775e-05
9.92276355616017e-06
4.88661020576709e-05
4.47896552963892e-05
2.6663449370983e-05
3.58504241174652e-05
2.95051279911698e-05
2.91052487571849e-05
4.1123288358817e-05
8.27791860067033e-05
2.24198957268557e-05
3.72395600389086e-05
6.81830008693046e-05
5.38664878332153e-05
-5.25584086908758e-06
8.82534242749915e-06
5.01963212696758e-05
3.51413206305847e-05
1.21119008052592e-05
2.04827000579297e-05
3.97904547401162e-05
1.26252407147829e-05
5.19292781462196e-05
6.52966040914628e-05
3.85295822219446e-05
2.90216729859175e-05
7.22927854254449e-05
5.52616450958398e-05
4.61244112157038e-05
4.58070576616469e-05
6.62937241754264e-05
-1.4851627717594e-05
8.4094767778259e-05
3.44227977387416e-05
2.2425084269999e-05
7.94122739072493e-05
8.71376451729301e-05
5.47613514707407e-05
5.82627232833938e-05
3.8235984633846e-05
2.69593635586773e-05
6.54901811000364e-05
3.79998628218003e-06
1.40551404737934e-05
3.13623010809341e-05
1.98496958137777e-05
4.3394288394385e-05
2.01556077029879e-05
-1.30845155429756e-06
3.58073523335699e-05
5.47068379281444e-05
3.33612648197587e-05
2.34948117140223e-05
1.84183699431891e-05
3.05932222515536e-05
5.07344953547869e-05
3.07038509932587e-05
9.2454011690809e-06
6.55481938010783e-05
4.15143553169831e-05
-1.14173861759598e-05
1.3757723467356e-05
1.55948553178066e-05
-6.07377394338514e-07
6.21473759598489e-05
4.20355544224469e-05
3.33022801252055e-05
1.20829731194353e-05
4.42832179019886e-05
3.71924338664933e-05
1.16667466588967e-05
7.82416376440984e-05
4.49399126017421e-05
4.69047776792855e-05
6.21051740243714e-05
3.48323103627457e-05
6.96652568690631e-05
2.26854773114935e-05
2.21731492070121e-05
3.07922866481141e-05
5.37372519188424e-05
4.57859010473516e-05
5.4935073687711e-05
6.63745654482021e-05
4.27250495185404e-05
9.02161719263348e-05
7.81377268759889e-05
2.31119490783572e-05
6.68959913424481e-05
-9.97069840591383e-07
2.32635164208837e-05
8.20627260684656e-05
4.1327413530399e-05
5.49992783903305e-05
5.52754893566955e-05
8.34512579177096e-05
6.03609023578899e-05
4.93304520014988e-05
5.53930688138531e-05
6.26906228512832e-06
5.86639443219331e-05
3.93248116175735e-05
4.51571546395284e-05
6.31121402041716e-05
3.30515527325861e-05
3.93218895607882e-05
7.74142355810077e-05
4.54645329090314e-05
4.6862778212293e-05
4.22589715147835e-05
1.95004454125543e-05
5.31668682721544e-05
6.37356992079025e-05
4.1912944184598e-05
6.76344297205395e-07
8.02631610872162e-05
3.93926476874651e-05
3.23832049959962e-05
2.22757228717533e-05
3.28490490886105e-05
4.21721647743373e-05
6.69711909628527e-05
2.94852990147879e-05
7.23542084419467e-05
2.25996730329525e-05
7.20262729912831e-05
4.65392605247674e-05
2.6441843208438e-06
3.60307080232134e-05
4.11123304495096e-05
9.09300600008167e-05
2.58783697205381e-05
1.04984408914664e-05
3.8918822570151e-05
5.84905989467773e-05
5.30529387110165e-05
4.74706159158434e-05
6.25827155128904e-05
7.56146623129617e-05
7.47263082036741e-05
1.87554548711633e-05
2.74771529585174e-05
1.72227124132693e-05
8.55923861969253e-05
5.72325313590552e-05
4.88419980383678e-05
8.22794090002309e-05
3.75946953802604e-05
-2.71577432397671e-07
2.56154736560612e-05
4.18538030023951e-05
5.3255146885197e-05
4.8679820205108e-05
-2.59065474559443e-06
9.91117724236391e-05
2.34728186530158e-05
4.5701158111881e-05
8.0759892241318e-05
5.0216869159032e-05
3.65483374404394e-05
2.66685159499873e-05
7.99591304701906e-05
7.31761093800649e-05
5.30525228839479e-05
6.91549192040165e-05
1.38142156163771e-05
6.19582324850729e-05
7.66736860882178e-06
7.50011155402776e-05
4.23996261461571e-05
2.7492421974381e-05
3.04745211437684e-05
3.02809801401934e-05
1.74732283831534e-05
3.42736058559167e-05
4.36950613659775e-05
3.44037287737554e-05
3.14911885347646e-05
3.63015898166955e-05
5.16647119169765e-05
5.30732022773559e-05
6.66826935436786e-05
5.11911446456718e-05
-4.4222114911166e-06
6.63622266759803e-05
3.58429688414382e-05
6.31298391272215e-05
-5.92374031127035e-06
4.33767365356685e-05
-2.2335779956726e-06
2.80861081122523e-05
7.73268991373421e-06
4.70806645027705e-05
1.71123366561276e-05
-2.21489949054117e-06
3.94271251483761e-05
-5.30271241291733e-07
5.21793785285324e-05
2.1561685014093e-05
6.19281615865994e-05
8.08805934472271e-05
5.71741756925095e-05
6.84517482288958e-06
3.00968280198692e-05
3.11642794586788e-05
5.02994529744143e-05
4.20954893887324e-05
4.51897182788095e-05
4.298547199624e-05
3.60919676814017e-05
5.63463441285844e-05
3.99030905584594e-05
8.65957630309749e-05
5.67616830393545e-05
7.11966362338231e-05
6.80592526019239e-05
4.92751721979942e-05
3.66955647039581e-05
6.216640531215e-05
7.49195471749216e-05
3.71734964275317e-05
5.59911651262824e-05
5.93608800039481e-05
5.84477415055522e-05
4.57446047324134e-05
8.84262368475405e-05
3.9221803560402e-05
2.2614514211321e-05
8.00683513894781e-07
2.62417695987181e-05
2.95864122688136e-05
3.89279967744099e-05
1.22047667700219e-05
2.98729553245486e-05
4.58923348691572e-05
2.95264793165531e-05
4.48321186752842e-05
4.553549976862e-05
5.63251343581645e-05
5.47956922081959e-05
2.60874730951094e-05
6.37994576565803e-06
8.36836342212967e-05
4.61203932854551e-05
-3.64241470907359e-06
5.84902806094138e-05
6.94989103897572e-05
2.15684566953674e-05
5.28395986929589e-05
5.0353695679091e-05
6.17821283589974e-05
5.53882547372711e-05
6.55821804393419e-05
3.80305195454191e-05
5.66106228381662e-05
9.18452344281254e-05
3.22471943846118e-05
5.22411313178166e-06
7.01815017549379e-05
4.88278502669304e-05
5.68799409960717e-05
2.413963825198e-05
4.70030041031199e-05
2.60647731853214e-05
2.51496960128447e-05
1.61286095975697e-06
7.0242808769912e-05
5.89117303750394e-05
1.13904109586216e-05
5.41814736528665e-05
3.55283946481273e-05
5.43738427787605e-05
5.98770086103197e-05
7.02480352583032e-05
4.93803509253019e-05
4.75453223383729e-05
3.42059167722424e-05
3.93039628048291e-05
3.3530289089658e-05
8.34047169756492e-05
7.2637696724121e-05
3.68789500443895e-05
1.25274914063985e-05
2.81028316392248e-05
9.79978646049899e-05
4.76474483266611e-05
0.000116312631167144
1.5416060292053e-05
1.58136741076292e-05
8.06901474022352e-05
1.45051366946591e-05
2.25036746343572e-05
2.14487586213682e-05
3.53814814657601e-05
4.84708525825229e-05
3.90527772802329e-05
5.21613699125713e-05
2.5807361062748e-05
2.32806626401476e-05
7.14325734623504e-05
4.03734626810395e-05
3.3442428384847e-05
2.21118412959619e-05
4.66390536813198e-05
3.18113070374118e-05
6.56014313388356e-06
2.99997702296721e-05
1.21325437361872e-05
2.88515029942327e-05
1.34831789428548e-05
1.64735372378726e-05
5.71286329421928e-05
3.88782042533429e-05
5.39420430291847e-05
5.5145112409464e-05
5.22372103237759e-05
5.85996846552934e-06
9.79547431987139e-06
6.02819567265376e-05
7.70867874269253e-05
3.46085923987502e-05
5.79410492069045e-05
3.18766530057636e-05
4.73444495985816e-05
6.08117439990266e-05
8.30088130773073e-05
5.85022912010116e-05
1.73374933056887e-05
3.17519484551131e-05
1.20396498425959e-05
4.55184961925424e-05
1.78802777754399e-05
2.62639041371764e-05
6.09724598397971e-05
3.16022650387264e-05
4.45857030135638e-05
5.2083264598542e-05
1.35921128991778e-05
1.72607034425269e-05
2.67296746989175e-05
2.61893432784939e-05
5.34659783944358e-05
4.30053300620628e-05
3.36674982253297e-05
1.33506691477969e-05
3.73893522834153e-05
3.78205672882589e-05
2.40279302703025e-05
8.95916952843893e-05
-6.41033352594281e-06
6.59742417242174e-05
4.58141427400979e-05
5.67908783804972e-05
3.13576098424229e-05
3.25838278387375e-05
4.61992538299532e-05
3.54465407116888e-05
4.46540201348806e-05
6.14804354266512e-05
3.59226305147084e-05
8.04774645197713e-05
6.92089512530339e-05
5.24156026093525e-05
3.88315235926857e-05
5.70957336327551e-05
2.57717419561559e-05
4.35500502615256e-05
5.874477723382e-05
8.27377325911551e-05
2.83679959223842e-05
4.129845642194e-05
7.38379174425774e-05
7.09689977583172e-05
4.93744273413606e-05
3.73988977573501e-05
4.54116101183956e-05
5.94195481045601e-05
8.09563131898011e-05
5.81212203097151e-05
5.45853148835396e-05
2.47256069145713e-05
2.69506255923145e-05
1.82771866968255e-05
4.57231407997622e-05
3.17309569975243e-05
1.91578071894293e-05
-1.38467524630546e-06
5.45074552663232e-05
6.00555440678613e-05
2.86357523637687e-05
5.77954509346618e-05
2.72797511919815e-05
3.73580915240235e-05
3.11718855705577e-05
6.16807615367844e-05
1.71308650101379e-05
7.5270483595309e-05
3.14244344320704e-05
9.01380853248154e-05
5.00078123635907e-05
5.63183183742898e-05
2.00395461519764e-05
5.2091134053263e-05
6.51028168615492e-05
2.9634066834474e-05
8.05670944035767e-05
3.11936604807048e-05
4.46203838424116e-05
2.41393980461808e-05
1.21341398091241e-05
3.40934706369469e-05
3.08186537701324e-05
5.18114742806051e-05
6.1778083130834e-05
5.00625208827125e-05
5.80413292077106e-05
9.90091921647081e-05
5.58556355766603e-05
1.81102350292337e-05
5.3762282505934e-05
5.54967261752325e-05
4.81650108959744e-05
6.42419856877419e-05
6.94571499259864e-05
7.11908803813092e-05
5.84094008526159e-05
5.58868352560747e-05
5.21395298790757e-05
5.42303343462798e-05
-5.13008281011375e-06
3.72579630056063e-05
4.449373215662e-05
5.85395984590596e-05
2.99161299557913e-05
5.36687021783713e-05
5.55092616385741e-05
1.90079077235203e-05
4.96689202319798e-05
-3.94345813166494e-06
3.89173871099539e-05
1.24207536181332e-05
4.88851466921152e-05
2.73019058242228e-05
4.49112387135388e-05
4.47239156792755e-05
4.35002661678766e-06
5.15570415082919e-06
1.63138844134836e-05
1.36517500194765e-05
1.48314575853989e-05
-1.4978056251932e-05
1.92373351321649e-05
6.26599466764291e-07
8.82159983257868e-05
5.74193918496235e-05
0.000105159440880362
3.16678553438185e-05
5.7836897804497e-05
2.88897213811823e-05
2.61906301515853e-05
4.50310320313872e-05
4.14588824431649e-05
3.36947004364939e-06
3.64580227149724e-05
4.03390628293081e-05
5.24551998332762e-05
4.57310038392256e-05
7.40625689076597e-05
5.65837483738777e-05
6.60662724188456e-05
3.52262795994437e-05
3.53647506879678e-05
5.857759508229e-05
8.16666699416664e-05
6.00648461093155e-05
7.54374945837879e-05
7.26794362355973e-05
5.35731480208407e-05
4.50239012235995e-05
-1.34793780963171e-05
7.36967335787249e-05
1.87401917451255e-05
3.20587538166605e-05
7.71251998776463e-05
6.59634485385922e-05
3.81988888434874e-05
6.63919186402548e-06
3.00478572135525e-05
-1.18046113397277e-05
1.68757830196673e-05
3.30332775997442e-05
4.41188909359377e-05
7.63868511316773e-06
4.86936415555425e-05
4.8689186452944e-05
7.61873524977076e-06
3.25365499890452e-05
6.32873193896843e-05
8.2066906224866e-05
6.14553408857392e-05
5.30048330785718e-05
4.17688098504941e-05
2.48556233515565e-05
5.49027312538302e-05
3.37833414573162e-05
5.64965768034455e-05
2.68881593575085e-05
3.28186959128957e-05
2.45086011363795e-05
1.08376228976415e-05
4.2521718045292e-05
3.63168873080454e-05
3.95672589159438e-05
7.57355791323895e-06
5.84352774599986e-05
4.14525905915853e-05
5.2793560446829e-05
2.53193883853507e-05
4.16008254355357e-05
6.61697249150547e-05
5.25078464702659e-05
5.32617382460435e-05
6.1855822927419e-05
2.9439289527618e-05
5.73129401721286e-05
-3.66311317022113e-06
4.72434126873426e-05
3.03733335225135e-05
9.42790584353541e-05
5.36110391719908e-05
7.40285371986393e-05
8.05805850196447e-06
6.93280594557384e-05
2.11858157843964e-05
-1.20858916129487e-05
3.21059856974497e-05
3.14804419186569e-05
4.17093678917561e-05
6.81636622572013e-05
4.308038031839e-05
6.60474977474186e-05
6.77996679513764e-05
6.02321774728809e-05
7.80943355713852e-05
5.21592468246171e-05
3.69599885748593e-05
5.80125530999189e-06
4.39675608529966e-05
1.45355312622019e-05
6.22114941008617e-05
9.69412898446106e-05
9.72526453700591e-05
2.46343531467353e-05
8.05561062345926e-05
7.00520499235075e-05
4.30916196137259e-05
6.41377996813135e-05
3.45093939675958e-05
4.93653422477792e-05
4.72168572175427e-05
2.33127211132663e-05
6.0958885278742e-05
2.64110326607337e-05
3.80969753855495e-05
1.58406419999389e-05
2.74496742253258e-05
1.48952396266044e-05
7.21645086928672e-05
7.06840631189508e-06
4.68343868923975e-05
1.28885720708764e-05
-3.00317352403637e-05
5.15405795814528e-05
4.12921162331389e-05
5.53098130069113e-05
8.15262970953137e-06
2.63331291500403e-05
5.37982002807517e-05
1.79887375224649e-05
5.5765228932583e-05
4.96018325940277e-05
7.61387007911538e-05
4.06667734965802e-05
3.17074936897023e-05
3.83420180118692e-05
5.03801411776037e-05
1.59891955924679e-05
1.78231666216507e-05
4.48863540174084e-05
6.39555070371797e-05
6.50228076413082e-05
5.31868552488418e-05
9.17342529040053e-06
6.40919004056834e-05
7.66940499298959e-05
5.76259777796373e-05
5.447681729027e-05
9.12785243384498e-05
5.2565277445491e-05
7.59665267478132e-05
1.71560141984148e-05
6.29952903077389e-05
4.84333138602458e-05
3.58880945163755e-05
6.28953969394092e-05
3.25282031325168e-05
2.43188534333493e-05
3.77867972884954e-05
2.8445822412325e-05
4.05876748657377e-05
6.28210126242774e-05
5.81346300990957e-05
2.10855478565404e-05
5.77784181574369e-05
7.24038827268733e-05
3.60139934058577e-05
3.2914661922656e-05
5.13483643374798e-05
3.30898042855049e-05
3.51737149628732e-05
4.8053963334215e-05
4.89329744819813e-05
-1.52762956881028e-05
7.57090680543945e-05
3.29900117252076e-05
5.82478773528449e-05
6.00795846646636e-05
4.02208164080538e-05
2.34516617168654e-05
4.91560464337904e-05
1.28706890970058e-05
5.90437055671763e-05
2.86444856055115e-05
6.10857061557537e-05
3.53404376217716e-05
5.26472316398666e-06
8.07640304732578e-05
1.50764645657984e-05
4.19705822582021e-05
7.22800760976316e-05
3.19072283346966e-05
5.79296591350727e-05
2.22492475044899e-05
6.77154644285364e-05
3.88186172671516e-05
3.68701828223937e-05
5.10284870838741e-05
6.17098529043313e-05
2.97896160874635e-05
1.97867533527582e-05
4.59516993224435e-05
5.61101298309079e-05
2.52734089599099e-05
7.22521831798083e-05
5.28959248501327e-05
5.02797009853017e-05
4.84244749403105e-05
5.70328143810853e-05
1.66541743023849e-05
3.55456057353875e-05
0.000102098140860519
5.24402437377598e-05
7.7630513044501e-05
5.6722118774915e-05
4.11996762797727e-05
8.6295441268108e-05
9.49575171444439e-05
3.19565721163677e-05
6.54525450702929e-05
3.80327251185902e-05
4.83052785658086e-05
3.60944731338662e-05
3.19725109813917e-05
2.30680110026909e-05
-8.89975137995429e-06
3.67504146525178e-05
5.32802779687316e-05
1.65900473961721e-05
5.96135504756431e-05
3.78654868130646e-05
-1.11512406015936e-06
5.02821391181898e-05
2.95129166257137e-05
6.23317712334047e-05
2.91291039138028e-05
2.12436785728074e-05
4.15722110157272e-05
7.17036591958937e-05
2.58463877607959e-05
-1.88286225884568e-06
6.34946861637523e-05
8.53141412970629e-05
-1.74215309105917e-05
4.22399278142769e-05
7.90185334587455e-05
5.15414209435096e-05
3.26645651352603e-05
4.49137210415405e-05
2.92632278004643e-05
5.38917878500217e-05
4.83006723032294e-05
6.7770093692382e-06
3.51271251716656e-05
1.59039599999911e-05
6.66302910199076e-05
2.45752210471407e-05
9.0824008478546e-05
5.91137049179267e-05
7.20698833838055e-05
2.2050811791608e-05
4.88080603697108e-05
6.32059258244951e-05
2.51943285917039e-05
5.59987311194605e-05
7.44355813727813e-05
3.86551380760419e-05
3.98318016907598e-05
-8.20818859631424e-07
5.18574761170377e-05
6.34780515143187e-05
2.1535129329288e-05
3.08346727479814e-05
3.07162337282906e-05
5.03935147248623e-05
3.84614823468103e-05
6.75955236047749e-05
3.09712414899467e-05
2.40050325067459e-05
2.98166647250116e-05
4.68246302039241e-05
1.00214998335727e-05
3.21675704162062e-05
1.2919083224685e-05
7.73659189817742e-05
3.72057071907043e-05
7.44695167345616e-05
3.81389709629885e-05
2.86749244470961e-05
4.06559163321337e-05
2.19107949988565e-05
9.40388238631813e-05
5.77631975444676e-05
3.60898379642985e-05
4.45087177554398e-05
7.56693558113205e-05
2.391577527244e-05
4.04086537426305e-06
4.74227034300104e-05
7.46163743385171e-05
4.48791599003329e-05
5.36198603425269e-05
-9.72435565604887e-06
3.36746748004889e-05
4.68625109135263e-05
5.37215836430324e-05
8.34366617721253e-05
1.32265435725609e-05
8.71322528531128e-05
2.9344598160929e-05
3.92102079710971e-05
5.46447024419121e-06
1.17970763816104e-05
1.55195610322493e-05
4.42563849202674e-06
3.97004807608642e-05
4.36552536758886e-05
-1.87111775373612e-05
4.53666221931302e-05
2.38476632685018e-05
4.96361112218061e-05
3.91564417975584e-05
7.18010276696705e-05
6.05267415547033e-05
3.55131767305301e-05
4.7331664307838e-05
5.17907070596563e-05
6.53728734143367e-05
2.9482850738585e-05
9.6620328212252e-06
5.55526568798064e-05
7.28077645335077e-05
9.20640230333573e-05
2.79699027904825e-05
1.03498057486132e-05
4.5017775294858e-05
4.85946985713431e-07
6.93771518101319e-05
7.32433949116202e-05
4.93840001295008e-05
4.07825818488963e-05
8.58973490769076e-05
5.04687287381573e-05
1.47178890482625e-05
3.82773835169795e-05
5.03455062547437e-05
2.66797060616891e-05
3.91425883458542e-05
2.0987627614189e-05
-8.0691785343518e-06
1.27569887945578e-05
5.11540040443968e-05
7.97096445388595e-05
3.89207181551763e-06
3.94143862196797e-05
7.70759415138054e-05
5.45579937308426e-05
-9.77699093452258e-06
6.19244601570502e-05
4.82380335670417e-05
2.89594268372483e-05
1.06241226723384e-05
6.6283446476993e-05
6.00251470916574e-05
6.3998235509991e-05
6.37256395965108e-05
5.64718101857499e-05
6.27224298937448e-05
7.47747088157441e-05
1.13863556470407e-05
6.04599996042824e-05
9.34100015713083e-05
2.3483769042362e-05
7.05406036355851e-05
2.14019527943719e-05
3.04392189684833e-05
6.3356555741886e-05
6.80531350546581e-05
3.44259240899629e-05
2.12846412196993e-05
4.13758556135975e-05
6.10732472113813e-05
8.65424031232371e-05
5.24469280378321e-05
3.44444726747944e-05
6.06859718971894e-05
0.000100266423414631
1.16993139575597e-05
1.23724369179223e-05
4.92578740405214e-06
2.93725832356701e-05
3.54126752419736e-05
3.63122287491905e-05
1.59260086683603e-05
0.000108153348057025
1.57990469987669e-05
7.37828557187955e-05
4.97481485431333e-05
3.89213604387015e-05
4.54572603631101e-05
2.7049755479849e-05
5.76565150575643e-05
3.93082114237692e-06
3.17911763539331e-05
3.33672522916903e-05
4.03397613926843e-05
3.94076483547276e-05
2.70282143967461e-05
7.0286686617043e-05
7.30415245527935e-05
6.26014251914691e-05
-1.98682640229111e-05
4.43613574861078e-05
3.23988507330233e-05
5.29538379027487e-05
3.46916442871101e-05
0.00010092755789578
2.36515654980733e-05
4.87822343748061e-05
5.06319758743022e-05
3.15753722761097e-07
5.67171071603152e-05
6.95297401120387e-05
3.49417465331539e-05
6.27430450904904e-05
5.14244283311864e-06
2.53604857882065e-05
2.42325831907871e-05
-1.10158122684444e-05
8.4571943351535e-05
2.58401978810899e-06
6.26356968302163e-05
5.07021228152233e-05
4.14695567434788e-05
2.93834327145298e-05
4.04051307091206e-05
1.93974695985059e-05
-5.93004861980973e-06
8.87864226017585e-05
3.17506544420276e-05
4.03764529162361e-05
3.68922505901516e-05
9.55736366486376e-05
8.06807844061195e-05
4.45609741242058e-05
2.54793865415553e-05
9.36313833445507e-05
8.31683736405616e-05
7.631097048374e-05
1.60511292262199e-05
3.69036547271393e-05
-7.5558974410632e-06
6.48357916456745e-05
-1.06231946666224e-05
4.08080851980388e-05
2.65029632017967e-05
3.09395665907145e-05
3.13018589052948e-05
7.39537884577934e-05
4.1425977959627e-05
1.43216121608707e-05
4.37167730820536e-05
7.96512196242013e-05
8.8406939619843e-06
4.0055350254982e-05
6.85032308201338e-05
3.48954185779102e-05
4.87522576453976e-07
4.76482418304343e-05
4.19918272647835e-05
5.05133242622793e-05
4.90649191055204e-05
1.24073404051782e-05
2.27554675642165e-05
4.08971880780257e-05
1.5498665112529e-05
6.05956530839233e-05
4.30683633917118e-05
2.70226335390002e-05
1.58675938921025e-05
4.17381828378934e-05
4.46847816900478e-05
4.64598499824922e-05
3.380311576796e-05
3.08065767067998e-05
7.15872365912562e-05
4.32483050246896e-05
3.95758290263836e-05
3.0315694497685e-05
7.31903949599012e-05
1.74311347927167e-05
7.91530533999707e-05
1.99541272586258e-05
2.83495003955484e-05
3.80972993093857e-05
1.05660412771663e-05
3.9739487797611e-05
4.64643972491751e-05
3.18136207233344e-05
5.03534305660882e-05
4.94910390734994e-05
5.60303640573658e-05
7.13221459000556e-05
4.09811155083678e-05
1.69764084801658e-05
2.12852026831505e-06
-4.63805706433089e-06
6.22065204272297e-05
3.84560074194631e-05
4.28191655918772e-05
4.06946358136817e-05
4.05043347258933e-05
7.2555180514368e-05
4.14733057678828e-05
6.1516351419644e-05
2.92153463552801e-05
2.70056465147219e-05
1.29111591130988e-05
3.0822300857247e-05
-1.44436842964402e-05
2.96466085169473e-05
5.57038959457597e-05
7.61783519885831e-05
7.72993207687376e-05
5.00647355360108e-05
2.46696763334564e-05
2.29254075315234e-05
4.384405145095e-05
6.69277946758103e-05
3.82603338235907e-05
3.63400585883818e-05
3.22085508704064e-05
4.18212607801202e-05
5.02892390889597e-05
3.78050998514519e-05
5.50269783958766e-05
5.18811212603475e-05
6.27186920411204e-05
6.06565805031173e-05
2.00666105193088e-05
6.8328426557817e-05
4.31214139373971e-05
4.27834319068649e-05
4.68977977818406e-05
6.91103026335453e-06
7.3931469562371e-05
5.24574251127114e-05
2.11233003372233e-05
8.54352374685232e-05
4.86396311390051e-05
7.4533377121536e-05
6.18457144519323e-05
4.96588318750715e-05
5.96734033419255e-05
4.3205509078512e-05
1.50776543829397e-05
0.000103755920393095
5.48476518320075e-05
6.00093564701338e-05
4.40776741953196e-05
4.68797697479901e-05
1.52938013813845e-05
-1.59403047674223e-05
3.84238094140028e-05
5.3149867486636e-05
6.14197211290314e-05
4.96671673377297e-05
4.49302068154706e-05
3.32177285509582e-05
4.40177097694264e-05
3.89515207834405e-05
2.63686494031727e-05
9.99408964226506e-06
-1.80157536096382e-05
3.59474106502152e-05
4.53453001889903e-05
8.43816004819886e-08
3.6582211541487e-05
2.48808007887648e-05
5.02471486613481e-05
8.63092591680996e-05
5.85668858401895e-05
7.10412401854181e-05
7.37278854616575e-05
5.14234768873232e-05
5.72801110196651e-05
4.64397152726682e-05
-6.16024961180999e-06
6.46680526193319e-05
4.2817025597539e-05
4.46084801002726e-05
9.21683945274125e-05
3.77369109225309e-05
4.21679266265082e-05
2.84996568795049e-05
4.79452308370426e-05
4.53976523067906e-05
9.94089865194344e-06
5.31469600687743e-05
6.65069371204076e-05
4.29292175689934e-05
3.94705233776312e-05
3.06643948993701e-05
7.19033882936991e-05
5.50604617975941e-05
-2.37014458516143e-06
2.26725943646071e-05
3.71015286980832e-06
4.6788260654996e-05
2.04956179956638e-05
3.68133800678353e-05
6.25802897989149e-05
4.75027054595646e-05
6.94638696453609e-05
1.56907505069759e-05
5.0775160986709e-06
3.4485237477983e-05
3.02494666831626e-05
6.08439602456825e-05
-8.07521092154837e-06
-1.22867911717039e-05
4.13883196730927e-05
6.86020280312054e-05
5.12461997529136e-05
7.42808350933143e-05
2.96512453169624e-05
1.64192315729857e-05
2.7316921235485e-05
1.73622563953123e-05
5.10180312674404e-05
5.2954864797833e-05
3.79811369249453e-05
5.24040099082413e-05
9.72378751266436e-05
7.13691804501173e-05
3.68180066651058e-05
2.30822402260919e-05
2.33437756932542e-05
2.87281225275251e-05
4.97588859382837e-05
5.1044384169555e-05
4.0828269755965e-05
3.38189851179823e-05
7.68805334097597e-05
9.71066773729925e-05
2.53813541237933e-05
5.83973402973745e-05
1.35390298518128e-05
5.57719630768754e-05
-6.40266756457573e-06
7.84878385588219e-06
3.26452078111509e-05
6.63610767759007e-05
6.55635021649785e-05
5.16892171702549e-05
5.42198831081674e-05
1.89365681666615e-05
4.09060769644642e-05
2.62948321496207e-05
3.85830915150582e-05
2.48496387745681e-05
5.71173790682911e-05
2.55893244508166e-05
4.36402315749981e-05
2.30369276069297e-05
1.41672780732007e-05
5.58616307912038e-05
5.72461618110424e-05
2.18059742146058e-05
3.13802494829677e-05
5.74983785528017e-05
4.30104363851684e-05
1.41762197570407e-05
7.20507795007078e-05
4.6630457740196e-05
8.13862983328819e-05
6.81514110198249e-06
5.93780314080244e-05
5.55438404085441e-05
4.31963423759641e-05
6.57009402345602e-05
8.49634559107318e-05
7.11592259200375e-05
8.35339102428505e-06
2.1615740142532e-05
7.43542220417952e-05
6.19856643442035e-05
5.88796798670224e-05
5.22766275569707e-05
6.56993001519941e-05
7.48307672672628e-06
3.65420455474604e-05
3.38263215032158e-05
3.60313298577145e-05
3.61276738487548e-05
6.03722624942557e-05
5.13443090750193e-05
3.57779822750337e-05
1.59601995054398e-05
4.39516638205895e-05
5.12276461619258e-05
-4.45087862806916e-06
1.59895452589554e-05
7.95045002610105e-05
5.35987214050734e-05
5.93084394856428e-05
5.30664039500903e-05
1.67979575128191e-05
5.51457174742031e-05
8.99237553238087e-05
3.6684960068402e-05
6.15841142668084e-05
2.95576049030678e-05
3.24722009954154e-05
8.21375960621407e-05
6.68788428320326e-05
7.33680382010726e-06
6.16663354726996e-05
5.93240648022584e-05
1.18720072703361e-05
1.7099246206732e-05
4.61295856790814e-05
5.40459332592311e-05
-2.88901050399977e-06
2.63627982766652e-05
3.44958925265342e-05
5.38082685710518e-05
4.37012294290312e-05
3.93942920856812e-05
5.68501089943349e-06
3.95223009314994e-05
-5.56191824674122e-06
3.09643902273327e-05
1.13870874305647e-05
3.39838901673339e-05
1.60468074124192e-05
1.8702322124477e-05
3.07828135618155e-06
3.67718640141626e-05
2.00835803467562e-05
4.44944285750944e-05
7.8692919857614e-05
6.42196676317601e-05
6.77315263698568e-05
5.03284685080174e-05
5.57739644405731e-05
5.04339505706277e-05
6.69910259224086e-05
5.22753139462616e-05
3.41118839247871e-05
4.2020503369089e-05
7.50943280089883e-05
8.31985610320941e-05
5.97347018025487e-05
7.05565732797192e-05
1.57182195420038e-05
3.62106069069069e-05
5.95511229126349e-05
3.66239536901619e-05
5.81776414212595e-05
5.76818093444851e-05
9.60130744046868e-05
3.08312844909713e-05
3.5820142220706e-05
5.77836850549755e-05
1.34821005475663e-05
9.37289834713956e-07
2.30776120055765e-05
4.72038878268445e-06
3.72062603719561e-05
6.48739996521593e-05
2.73643041221173e-06
2.81361592850406e-05
7.71041982481337e-05
8.00515401697146e-05
1.93220912050052e-05
3.31434418307911e-05
2.48897525105604e-05
6.89280373227977e-08
1.21296737954535e-05
4.3308560137892e-05
-1.49971037924319e-05
7.63015080080865e-05
5.52269436802553e-05
4.86065220573214e-05
2.19737867396092e-05
2.30404502845539e-06
3.91790793316649e-05
2.84432077704776e-05
3.87159539448001e-05
2.12940374306083e-05
1.92671499497933e-05
5.12202058804538e-05
4.0470230831652e-05
4.73611806554437e-05
4.46573501268242e-05
2.53312803946691e-05
3.99540529429429e-05
3.7968752170854e-05
4.60839822129841e-05
3.23621445402451e-05
5.01069397127146e-05
3.63556870530317e-05
3.52603491576617e-05
3.05693024234542e-05
4.56484451805608e-05
7.01146006570321e-05
8.32227208595316e-05
3.2063813414306e-05
4.97855644263036e-05
2.14409101601716e-05
6.29590807534419e-05
4.51185790120104e-05
4.05352750119875e-05
5.78095481705563e-05
3.61586192818405e-05
7.75346921471647e-05
5.68929221629277e-05
1.41023633263566e-05
1.28138015004554e-05
4.01621890652799e-05
4.85502637439218e-05
2.51753955260084e-05
2.89558515383776e-05
3.61646226506647e-05
5.00265962956307e-05
5.2323212433929e-05
4.51282646633228e-05
5.05564217793894e-05
3.05290529018131e-05
6.69295070699266e-05
3.48712767556489e-05
1.13990581628758e-06
5.97362002891482e-05
-2.15596258106017e-07
-3.358659066741e-05
2.48217466209436e-05
2.54487886138268e-06
5.55298515816441e-05
5.25687977680974e-05
3.01698652084343e-05
2.45788136430535e-05
6.53478833064237e-05
1.06263893784828e-05
1.84609609645475e-07
4.61694071114639e-05
8.08365212897422e-05
5.45659090708686e-05
2.39043348513815e-05
1.00874029389514e-05
6.83827394124072e-05
6.29224823796798e-05
7.31017211235851e-05
8.25287871692951e-05
7.86740294091069e-05
3.32406222926055e-05
4.1490356634749e-05
4.8347850087453e-05
8.6485792146843e-06
2.55741118376069e-05
-3.80934045500322e-06
5.82005598324836e-05
8.59915566756299e-05
3.63110464553788e-05
6.08758383984652e-05
3.61928361092775e-05
9.78132294912638e-06
3.74401304582763e-05
2.81323844313727e-05
4.13182504593926e-05
3.38631424856789e-05
3.83008929080163e-05
5.22155666034389e-05
5.62399990202958e-05
1.50370316476281e-05
4.19477241843601e-05
2.74918865326187e-05
4.98049029144025e-05
1.00811449511829e-05
3.86657172088935e-05
3.21883718656111e-05
4.25782049803715e-05
3.42464630590918e-05
4.10018627098771e-05
8.4428022536086e-05
1.07746156016976e-05
5.13371077466438e-05
2.9768588228774e-05
4.44073184847895e-05
2.34204717864699e-05
3.53368890288538e-05
9.39852389198556e-05
4.22604143621743e-05
2.21721598678725e-05
9.27183306720407e-06
8.54877781803025e-05
7.69655377092261e-05
5.4446757391656e-05
4.2957159900443e-05
5.09919078680492e-05
2.17582423013619e-05
1.54433790550956e-05
7.33331845376358e-05
7.62063220671587e-05
9.32131559748432e-06
6.36626691779459e-05
1.94416475019262e-05
1.92426320190455e-05
7.0420034782574e-05
2.36475711758917e-05
2.57135581129928e-05
1.51644986002664e-05
5.50969459079294e-05
6.54991412943406e-05
1.61839782973188e-05
1.577045631501e-05
6.54568942304524e-05
5.06450656390996e-05
5.68260206853137e-05
2.45036933899372e-05
5.12146628328909e-05
4.19070715340706e-05
3.80597734505698e-05
1.91186766853428e-05
2.48773826753417e-05
3.69734585325667e-05
2.5439655349543e-05
4.2703795814624e-05
2.33827706241899e-05
4.54404279710544e-05
7.56531209232397e-05
4.3004502974977e-05
5.60447965431216e-05
7.60355524959967e-05
4.74233687348645e-05
8.32830946032842e-06
6.05394945380421e-05
3.30941660665296e-05
6.84323395869512e-05
3.31780612874063e-05
5.8575039963578e-05
7.99151747156229e-05
7.60563962857545e-05
6.12844577815975e-05
5.11760983474304e-05
2.01449589541616e-05
7.95210844568779e-05
4.59970311724904e-05
7.72138717520373e-05
4.03994594818344e-05
6.25941473433774e-05
7.58783052076594e-05
9.97170222996383e-05
1.27057881214026e-05
1.08737234790115e-05
4.54987997018589e-05
7.41264333890394e-07
3.11085931824286e-05
9.51513062371495e-06
6.41595570194012e-05
5.75546760156507e-05
4.11005555134117e-05
2.95979303385354e-05
3.11978891629135e-05
6.68974747295761e-05
6.38407227201493e-05
6.41366896105741e-05
2.41520767147975e-05
4.32884284876632e-05
5.78059047219342e-05
6.87497599288799e-05
1.83607675813319e-05
4.24467444697253e-06
1.03155956248876e-05
2.82946739875138e-05
8.15238502335174e-05
6.75716758550556e-05
6.9125648781919e-05
3.85699246868592e-05
2.71920410295467e-05
1.98572343731873e-05
1.80267255845626e-05
6.1010714370136e-05
6.51059462874794e-05
4.27872870959779e-05
5.56472355885925e-05
4.58170954576809e-05
9.12355355809154e-05
2.29828821732617e-05
7.43140225543318e-05
1.35596159973813e-05
4.6471113474894e-05
1.48278279945095e-05
2.63434346477548e-05
4.87404046360901e-05
7.09222727437838e-05
3.86959780879845e-06
8.39747157853804e-05
5.52816595618785e-05
3.06253639765649e-05
5.56450422620374e-05
4.49349586257746e-05
3.72595399177704e-05
1.76752265908558e-05
2.65602580855361e-05
4.50618288363726e-05
4.81355544520274e-05
3.84077296116831e-05
2.70801129256699e-05
7.3741225904711e-05
4.23360028215269e-05
1.11819796183713e-05
5.80937810505956e-05
1.14420404189002e-05
2.29517602494628e-05
4.75785573968114e-05
3.27389273184246e-05
7.14694497372569e-05
4.74713823498966e-05
3.73135374492908e-05
4.90487737356529e-05
4.45339431980415e-05
2.96577828088746e-05
6.00934540284973e-05
6.85457816294205e-05
4.41834597605447e-05
5.79064594826793e-05
5.09570734019653e-05
7.88436417431474e-05
6.2592882269702e-05
4.53940433762784e-05
6.95570662607546e-05
4.03821441591015e-05
6.81885951803406e-05
4.83013247094223e-05
7.4070162436154e-05
3.2114568048221e-05
4.54433558451597e-05
8.34140987700359e-06
3.2729582281938e-05
6.32686555153086e-05
3.92526464609722e-05
3.35195921872272e-05
4.67510558231633e-05
8.22991173152644e-05
6.21530460179792e-05
-1.23492380617991e-06
4.3438887090526e-05
2.73674200555787e-05
-2.74392588274554e-05
3.15809122725041e-05
1.40273650687729e-05
4.91856497448499e-05
7.31776182132287e-05
2.78758372299665e-05
-3.52166382560953e-06
8.13256647583256e-06
5.93480537284665e-05
5.43974403450953e-05
6.37139739422221e-05
4.68036393409404e-05
4.30977348861344e-05
8.73198468369906e-05
5.25226554074745e-05
4.76644094009467e-05
1.02310317159736e-05
6.46988606988894e-05
5.5446380400658e-05
3.45101442716128e-05
6.06873309910528e-05
4.17838543502189e-05
5.34860773404643e-05
7.02165528760386e-05
3.03604227489154e-05
2.43075699306739e-05
5.6788808191922e-05
4.72684317904653e-05
2.19620215138178e-05
6.33626415450784e-05
5.89321167784864e-05
4.31939642420477e-05
6.81842118654448e-05
1.87475285781686e-05
3.09981842209236e-05
4.21792691257949e-05
5.29041418483486e-05
4.73293776688542e-05
-8.22758214121678e-06
5.4144121957215e-05
8.41654977152546e-05
3.32791162661249e-06
-1.69843294086552e-05
1.57562494780506e-05
5.14622914564589e-05
3.3752100595869e-05
2.53314133224948e-05
3.00275366475829e-05
-6.21557404497172e-06
6.20748656561298e-05
-5.01877074180315e-06
5.52763008639022e-05
2.60595662612057e-05
4.2497454953883e-05
4.94660047670881e-05
2.3512162449169e-05
5.59273993615857e-05
0.000100821719765732
0.000114864991337219
2.39697744857654e-05
-7.84482666681707e-06
7.79470643465387e-05
6.75911692783947e-05
7.70603097131001e-05
1.22693884067937e-05
3.56152099643326e-05
6.94135472500697e-05
4.38387401882816e-05
2.85922728477582e-05
4.02968856156111e-05
4.19245910456522e-05
-1.91359778837989e-06
1.70240030865407e-05
3.87462791140739e-05
3.60811968436545e-05
7.52238048558578e-05
1.09991654928732e-05
3.20957413998018e-05
-1.32931335186782e-06
5.23368718192467e-05
5.67906225559035e-05
6.41392036280749e-05
6.09348259091583e-05
2.57382572842871e-05
0.000100442099060717
3.7059424941655e-05
7.53393227073881e-06
4.43566727294298e-05
8.90993880375683e-05
2.47667632313992e-06
1.14645242315278e-05
-1.00907410161097e-05
4.06436206048599e-05
6.75170593735681e-05
4.89901688769882e-05
2.67504672786179e-05
3.06811513103526e-05
4.22172845608007e-05
4.26655576963684e-05
5.61335713618591e-05
3.04030896682971e-05
7.46208588083666e-05
9.24975052233958e-05
5.66689822963734e-05
6.15125459357784e-05
6.85397966890877e-05
7.57061001089922e-05
1.31361334175573e-05
3.78125353501055e-05
4.3242191183227e-05
7.02677223177505e-05
4.02109924893611e-05
4.90046761129884e-05
4.87572670068975e-06
3.21632871431934e-05
1.43121423162768e-05
6.95971080511946e-05
4.53010045457711e-06
4.13413879021846e-05
4.75622927504045e-05
8.33019558136008e-05
4.02001180676506e-05
2.21827000033192e-05
2.07116933459374e-05
2.97652864248385e-05
8.35090345705767e-05
5.52705998791609e-06
5.86530062527206e-05
3.96218788064721e-05
5.59230079503916e-06
6.279673607778e-05
2.88369602099426e-05
5.01553508416188e-06
6.49011787014197e-05
7.04089663177494e-06
5.91300772897945e-05
4.70565983136367e-05
2.76755093038615e-05
2.55461943430829e-05
6.64039462386687e-05
8.96769404954981e-05
3.21014269248595e-05
7.06673294793894e-05
2.68775912228603e-05
2.22332891325758e-05
4.2967206454031e-05
8.24005962161971e-05
3.21482854853254e-07
7.92443061041956e-06
5.39457310573654e-05
5.45968638012423e-05
1.94689488040935e-05
6.58739530074735e-05
7.37470626999606e-05
3.43686752463604e-05
6.52463769806565e-05
4.75421807239322e-05
-1.06388480170837e-05
4.59307862742534e-05
2.81532645258177e-05
-3.39737904794696e-05
2.20367021893967e-05
2.96008650973329e-05
5.80991860932368e-05
-1.43851895747646e-05
6.45590093080714e-05
3.79711718167902e-05
4.25504548930149e-05
3.22077228429998e-05
3.46654127188429e-05
4.21142348523911e-05
5.50135303951803e-05
2.45815032989634e-05
9.7228325724232e-05
3.55364669191305e-05
1.76451539724418e-05
4.83266071921943e-05
3.88965840668794e-05
6.6972827445894e-05
6.34248853178687e-05
5.47076230781691e-05
4.74000348261421e-05
4.35710289961597e-05
3.37253405379816e-05
2.85068107308315e-06
3.35268096574194e-05
1.74289677865459e-05
3.79882965047048e-05
5.0345327572177e-05
2.34800844309722e-05
5.83794159879981e-05
2.33761242172224e-05
4.82519774085198e-05
3.37808789099364e-05
6.69246050933596e-05
5.94671293881132e-05
3.04440526057388e-05
5.07802418573152e-05
5.46844490248876e-05
2.50992690416654e-05
1.70298665620005e-05
7.06912427512461e-05
4.45385770148369e-05
4.06818860477923e-05
5.6695335234163e-05
-1.07020669317892e-05
8.83799675952589e-05
5.49884673709211e-05
2.89782569928291e-05
9.29591204754743e-05
3.31023395112289e-05
1.59713613950455e-05
5.73077329966107e-05
4.18102352510761e-05
7.49236984244681e-05
2.96643795171602e-05
4.1248901785653e-05
3.62012692519818e-05
4.57789008566129e-05
2.64287496423865e-05
5.14273056740119e-05
3.45658732769268e-05
7.80421394861693e-05
4.31561175504272e-05
6.64665535925338e-06
5.03814157850523e-05
6.13796341309708e-05
7.38902541572904e-05
6.71739356114582e-05
3.46670486465346e-05
8.10550019795977e-06
1.90966260597265e-05
3.66738154791392e-05
7.67379587929676e-05
3.79760270014771e-05
2.70935565687543e-05
5.14664787787315e-05
8.75967225877853e-05
2.71621075128921e-05
5.76318281359757e-05
6.8787439409223e-05
2.14145267714099e-05
9.60314308841531e-07
5.15401486152144e-05
1.26723677724464e-05
2.80462462887577e-05
3.43558362477633e-05
2.1322853942485e-05
3.76683835719201e-05
1.76934122914991e-05
4.68184311462926e-05
9.39024399537509e-05
4.24884633397791e-05
5.47508366091511e-05
7.44239932296303e-05
5.638752268881e-05
5.95198219911218e-05
8.73887869485919e-05
5.93031136107207e-05
2.88591445046412e-05
5.2343973840744e-06
6.44252598734477e-05
6.81830455692327e-05
9.54711049707691e-05
2.49118372173382e-05
3.0381639108623e-05
7.84176197522063e-05
-1.20813749459535e-05
4.1961448919014e-05
3.09512663628658e-05
4.05408263614235e-05
2.11850934265297e-05
-3.81355525127886e-05
6.26932506854747e-05
3.59081719175349e-06
2.27010386851339e-05
-1.29675265321889e-06
4.89382556632996e-05
4.41994239534746e-05
5.33973470702102e-05
5.525567878758e-05
5.85172269028421e-05
3.58906433943341e-05
5.89233936716101e-05
1.9770989847786e-05
2.01747090258156e-05
9.13771285373634e-06
3.99330099880092e-05
1.91982728037257e-05
3.48796996036115e-05
7.97972400375253e-05
5.70087618802211e-05
3.47033701335216e-05
5.93874624805867e-05
3.15637925170367e-05
2.28038268845144e-05
5.67461967047917e-05
3.82120221144125e-05
8.21031727723809e-05
2.9204628134019e-05
2.02190592090311e-05
4.52629790626233e-05
4.27809567683219e-05
3.54946973373404e-05
3.87433337061694e-06
3.49217350427154e-05
2.44094707230474e-05
3.68137419513351e-05
1.04615121488491e-05
3.22862448724659e-05
1.0828468724435e-05
4.75318439230905e-05
2.70232282541479e-06
4.58900673436718e-05
8.7514347826257e-05
3.32173817714321e-05
4.69495516440783e-05
4.19201788861606e-05
7.71529738630386e-05
4.04543037903045e-05
1.73390481107485e-05
6.93129549944178e-05
5.07302311451427e-05
2.8784679551574e-05
6.06840426866348e-05
6.2888791442846e-05
1.60374472194913e-05
8.22001261904647e-05
8.2289669554269e-05
1.39871922088708e-05
4.0208605307855e-05
6.68689551173777e-05
3.62784579931694e-05
2.74214313441582e-05
4.68339437717938e-05
3.41199893190162e-05
4.36078981236238e-05
8.34859023923964e-05
5.48180115810834e-05
9.95586741213577e-05
3.69759254424332e-05
1.40896206576517e-06
2.35484274099075e-05
2.38908112871097e-05
-2.11697549907673e-05
4.36635531141353e-05
2.66688390900016e-05
7.43292022695592e-05
3.4512978125532e-05
-3.0920869833223e-06
-8.15714529948139e-06
4.88879553348694e-05
7.2239776133617e-05
2.17817505571757e-05
8.15119579110383e-05
8.26370217508602e-05
5.79125541131821e-05
3.72073054708036e-05
2.90808311378641e-05
6.0396084224741e-05
1.02837211363519e-05
1.77133669786739e-05
7.71972338636721e-05
4.29254676463102e-06
1.52598077014046e-05
4.76079322000357e-05
3.14984857770738e-05
2.18751785420023e-05
4.29329057455327e-05
5.8421377310157e-05
3.78480971013374e-05
8.28263720439303e-05
7.70895994219044e-06
3.35738161935904e-05
0.00010170358221597
2.35583930860021e-05
3.58186993896598e-05
2.0401045467744e-05
6.41035173822556e-05
5.95000769277046e-05
6.00417706799288e-05
3.6566030037205e-05
1.75649104703256e-05
0.000100745607621495
7.46114658090387e-05
4.51518575494821e-05
8.08356315317558e-05
7.88689307928203e-05
6.44152225302993e-05
1.08303355738975e-05
9.56825851736233e-05
6.37124933895096e-05
4.16099175559238e-05
6.9654726997492e-05
2.77598093115427e-05
4.76927661459698e-05
2.77942634889024e-05
4.24372199421722e-05
5.48259380908669e-05
6.40408812577833e-05
4.05417719286215e-05
5.35642129235724e-05
1.68675710766894e-05
9.29273542215061e-06
3.41244635994672e-05
5.34974455086232e-05
4.11104718001668e-05
8.7855626149656e-06
4.30333937210644e-05
7.41616001841202e-05
3.80107962543969e-05
6.77131313643819e-05
3.60659023657621e-06
3.02256489668612e-05
3.46698298020194e-05
0.000104983095328934
2.41222834227722e-05
6.11470466845071e-05
4.94375989033708e-05
8.85829976098141e-05
3.51831955847358e-05
5.3381019943884e-05
2.8310229944145e-05
1.72845955853649e-05
2.31904008266904e-05
5.24596485199756e-05
0.000100494460062209
8.33159600284129e-05
8.79332293695902e-05
3.01474533579926e-05
2.45989667111205e-05
3.26505710010315e-05
6.81331877982505e-05
6.40881031827741e-05
1.77579338921409e-05
4.12206945915379e-05
3.83878343148458e-05
1.54752939877133e-05
7.56856893099937e-05
9.97625587698419e-05
5.59450809810539e-05
3.5246695339314e-05
3.44860782120887e-05
6.37002866931698e-05
1.65466231947611e-05
4.39660077484541e-05
1.75227627065864e-05
6.01275306139943e-05
4.01667502924794e-05
-1.21169524182001e-05
5.50026782942816e-05
1.51246377665552e-06
3.76085481505591e-06
2.7371629383807e-05
4.59360527634388e-05
6.51625653360037e-05
5.78219058930456e-05
-2.14320017621983e-05
3.08406221398533e-05
4.58365093987352e-05
6.5763034282807e-05
1.1169678535005e-05
3.49852950335177e-05
4.44413107976826e-06
3.7557402081638e-05
3.06538323596961e-05
3.81744264075928e-05
6.84262640729396e-05
4.26806012298167e-05
6.85505352429612e-05
4.84554247269848e-05
5.01988206340851e-05
4.131979300956e-05
5.19721522118071e-05
1.28350188861718e-05
7.53168856320022e-05
3.59483556457277e-06
8.7267407208096e-05
2.36536163523647e-05
7.29366682866776e-05
5.0331721330998e-05
4.37647164305091e-05
7.15591512001966e-05
6.43733728225242e-05
7.11063501763252e-05
3.77013838513267e-05
5.69686989121572e-05
7.28707890726834e-05
2.24059233404286e-05
4.81551119945327e-05
2.03419654821574e-05
3.40004481236574e-05
3.51973934159386e-05
5.10926492610881e-06
4.07604126720233e-05
9.41193855725679e-06
5.29189623758608e-06
4.86713176485762e-05
1.21698785647634e-06
-3.25518297323698e-06
-2.18046077043747e-05
7.5970322288997e-06
-1.10152008152538e-06
1.15889673097649e-05
-6.70749599310182e-06
4.96775637822688e-05
4.25518131801156e-05
3.61152641282763e-05
4.89086743821676e-05
4.37740170061834e-06
1.72729253553101e-05
-5.01230135362218e-06
-8.48770085921092e-06
6.4488822204904e-05
1.85257759191336e-05
1.87197743827534e-05
1.44083364309634e-05
2.00313081670109e-05
7.33996008714056e-05
5.74244290202945e-05
5.33923936405102e-05
5.93400304097476e-05
6.28112953581756e-05
6.45293485312569e-05
5.51309721058565e-05
5.17822799695637e-05
3.49937620779664e-05
3.86666969998719e-05
7.69786553811211e-05
4.42315066377757e-05
2.82084668351776e-05
5.35480702324857e-05
5.55329812189031e-05
6.90081232397467e-05
4.06739116002524e-05
6.11839827029406e-05
1.94457336145102e-05
3.59092032893514e-07
4.67319353271507e-05
2.62547478356378e-05
3.38755700631248e-05
2.28496405543606e-05
4.01100372206372e-05
7.90802011787637e-05
-1.05808638573243e-05
5.37972410140755e-05
2.61325562730414e-05
6.44362983130829e-05
3.16439958996837e-05
5.59938633404995e-05
4.29379532990308e-05
3.99740969340443e-05
4.0957049162662e-05
3.86816430687811e-05
3.73717375454101e-05
6.69217059358266e-05
5.56458405114052e-05
2.12360829163949e-05
3.08391037112099e-05
6.8416811298716e-05
5.68675052792397e-05
1.33841907717031e-05
3.37581334990505e-05
4.30583704835448e-05
5.17866516194391e-05
6.71739358717775e-05
5.00765856497347e-05
6.27094581763072e-05
3.22956723484635e-06
7.29883043826058e-05
9.88810005125595e-05
3.23516397506272e-05
6.41132683663406e-05
5.48690546108131e-05
6.9772167475419e-05
8.30909323788642e-06
5.77542736443458e-05
2.84558172707588e-05
1.90908926217618e-05
5.53927652463342e-05
1.06903627335459e-05
7.49837815373714e-05
2.32762627988851e-05
3.53882891741277e-05
4.02799562821881e-05
2.21585694980449e-05
6.19193963864941e-05
3.84268556964985e-05
4.06791549056164e-05
0.000101254495057469
5.31880660404246e-05
1.21841261013117e-05
8.11009174419008e-05
3.92822801282869e-05
4.2111002901082e-05
1.79704045514667e-05
1.45590348602892e-05
2.91765387708161e-05
4.78146682563099e-05
3.89576193732966e-05
1.57792985639901e-05
3.46987049865495e-05
7.59930230721311e-05
7.44616558354347e-05
6.35185801561659e-05
3.33840608603591e-05
8.93081532994929e-05
3.23411769404331e-05
4.4088750277714e-05
6.88879133802215e-05
5.42277678819803e-05
5.05635084170057e-05
7.44430130528789e-05
4.82405063134857e-05
9.78555990050847e-06
4.28168435554298e-05
3.06075111174146e-05
6.19751870629587e-05
4.81814658724822e-05
7.30272958910932e-05
6.62442831383213e-05
5.98146803643113e-05
5.65251755959544e-05
8.35623299767473e-05
5.90792647942325e-05
5.81144144256954e-05
5.10286855388552e-05
5.39325994905608e-05
2.15470580047069e-05
3.83413342427139e-05
3.40767302131821e-05
8.7876020056321e-05
8.37533947560907e-05
4.60141543762722e-05
2.63521921357315e-05
4.44765797770375e-05
6.54416554088823e-05
3.37777648771454e-05
3.71438481161845e-05
-3.37570034698237e-06
5.29249723754094e-05
3.79407632261853e-05
3.63983134147386e-05
2.21504395371524e-05
-1.66789331637808e-05
6.51577453306623e-05
4.64090251908238e-05
7.00823427531501e-05
3.42469358719775e-05
1.77840017050225e-05
6.46138680927104e-05
5.8444674337733e-05
6.09344237850165e-05
4.01829213374409e-05
4.62812725057555e-05
5.57706348738621e-05
2.68426810542496e-05
3.67692485909058e-05
4.36512078486727e-05
0.000103298233279173
7.25880899768849e-05
4.56847671136405e-05
7.20097898415243e-05
7.87316952570871e-05
6.85736123333633e-05
6.50484315197664e-05
6.59186160992403e-05
8.11409426337776e-05
2.63098984133382e-05
7.02503125979326e-06
5.3600341354262e-05
5.9482236149355e-05
6.41258884647901e-05
3.59573431653498e-05
5.03556855792541e-05
4.65375814815121e-05
4.85535703114698e-05
5.71137554509713e-05
5.32507990630402e-05
2.28979047533637e-05
2.87281839955872e-05
8.75713097450686e-05
2.49944506416422e-05
6.0038584468715e-05
4.39534437257475e-05
2.08199244964486e-05
5.43267312105945e-05
5.53179047450872e-05
4.36758543483509e-05
1.68835103237138e-05
4.72556908673862e-05
6.81856925285897e-05
6.77535939636004e-05
2.92361314216246e-05
3.35565362752102e-05
6.54123811339424e-05
4.11496422908695e-05
2.22733183581922e-05
6.19596108997628e-05
4.25443816383985e-05
8.23542571243295e-05
4.02706102918947e-05
5.45245364140519e-05
6.03214916958298e-05
8.46987044008711e-06
5.91762532174771e-06
2.92386932979805e-05
6.48390949807602e-05
4.56879776333826e-05
6.06896238728616e-05
3.69859844468893e-05
9.32945123037176e-05
4.23978829168291e-05
7.41444720062668e-05
2.45129999847822e-05
7.27633158975569e-05
3.41838994279935e-05
4.94069971648763e-05
1.89563300979767e-05
4.03732548983659e-05
5.50361622036857e-05
2.79457845005614e-05
6.59502118278214e-05
6.01954541433966e-05
-8.0686344689132e-06
4.82113093525065e-05
4.62683432509086e-05
5.19366082254542e-05
4.30773692494043e-05
4.8852274733096e-05
3.57110190738705e-05
-1.25173403040124e-06
7.02591898096536e-06
4.17810207615218e-05
2.81560520227768e-05
5.00219155061737e-05
4.08795991014062e-05
1.9216483624333e-05
2.44043095562602e-05
3.26001380941165e-05
2.53174355696974e-05
3.80573865867291e-05
5.28264292741708e-05
4.57025787689679e-05
4.90660822464572e-05
2.97243411479436e-05
4.53053161877239e-05
7.18973617080645e-05
2.32934080820782e-05
3.18190088127537e-05
1.46491668726086e-05
5.96663293817082e-05
4.55479086004896e-05
9.69788066820462e-06
3.36413191414863e-05
5.24330361690518e-05
0.000122831303665932
3.34420906641352e-05
5.13373337877807e-05
3.93843174792464e-05
5.27874224409524e-05
5.33422797842409e-05
1.84380137560077e-05
3.9495023260568e-05
5.17065051123968e-05
1.66398639401239e-05
7.29997712827817e-05
4.42958178989616e-05
5.54478061432244e-05
1.76919286592281e-05
9.14392447823424e-05
2.74678590739222e-05
7.24987113620029e-05
4.86014241277402e-05
3.05476012476985e-05
2.73960204268013e-05
1.56763763605707e-05
5.17746062445277e-05
-3.43528773982722e-06
4.92800516418165e-05
2.82479233123767e-05
3.8740053527797e-05
2.10908686405716e-05
3.69045101588916e-05
3.257829981189e-05
2.9646038242867e-05
7.12546533648609e-05
5.22604875888297e-05
3.37892310169914e-05
3.50926268937369e-05
9.20649120783765e-06
4.49665973495134e-05
5.20093600121736e-05
4.4250664549556e-05
4.47372936750881e-05
1.11500863634172e-05
5.60574120512249e-05
6.4111714616041e-05
2.68622652426264e-05
4.14888498822904e-05
4.2108320724636e-05
3.40805578853405e-05
3.53827012488875e-05
2.33240709656201e-05
5.05753258809826e-05
7.64555824706342e-05
2.36136235835675e-05
7.47787630596633e-05
3.58918468189079e-05
3.52324759182201e-05
1.83124710615014e-05
5.12621390244219e-05
2.14838461083645e-05
1.34242052853556e-05
5.30717143853909e-05
3.22654889094052e-05
5.55103471017911e-05
3.94746024337695e-05
4.88716108498028e-05
5.49436618393699e-05
1.76787873857763e-05
7.53596964328442e-05
4.02290234153109e-05
3.22535394487745e-05
6.46042028573816e-05
5.67265465237607e-05
4.82747128243112e-05
5.38203706066877e-05
2.77627608492845e-05
5.16893637284323e-05
2.2877811759056e-05
2.48571051085328e-05
4.77624519067694e-05
2.16866858167412e-05
4.67317250495036e-05
1.02536855095584e-05
-5.66918982791956e-06
7.84330574458883e-05
1.93932183415511e-06
7.97230259424253e-05
3.13703947749187e-05
4.14172504772007e-05
6.81976506671817e-05
5.17686552018182e-05
4.23590848658042e-05
4.21714721682332e-05
9.42018337923856e-05
1.17770196894034e-06
5.62097635160751e-05
4.8437394470983e-05
4.09869168654846e-05
2.75557631768087e-05
6.59195035790604e-05
3.71588626231976e-05
5.07717368133998e-05
4.04487330288991e-05
7.1187414646342e-05
6.43791615860845e-05
3.62437502342054e-05
8.65727944628266e-05
-9.66509341503937e-06
9.10936305262542e-05
5.83016341943954e-05
6.8019551382575e-05
5.73839142193122e-05
1.15855322625662e-05
8.4238379691725e-05
8.3788801552562e-05
3.8610328246545e-05
1.92435282876641e-05
7.39274197591255e-05
1.61936961097623e-05
5.32055617248475e-05
6.9637052622282e-05
3.44379540069193e-05
4.6867519685692e-05
2.38657110302768e-05
9.59127500584701e-06
5.96617459585906e-05
2.54316296287438e-05
3.32438616212436e-05
6.54057653548705e-05
2.15092942703871e-05
-1.80498902144015e-06
4.40652755581779e-05
4.50025369964019e-05
-1.63514134290294e-05
8.95098842248277e-06
3.31436347055475e-05
7.51929732310778e-05
2.31654617156006e-05
2.88637725394773e-05
1.05386389544818e-05
3.78355888665663e-05
5.37102156344682e-05
0.000101066163789956
5.74330231051177e-05
9.44385594160417e-05
4.8214873448461e-05
3.79230431147764e-05
4.16729013043322e-06
3.87769813223985e-05
3.12705716291341e-05
5.83596535702783e-05
4.82159000194714e-05
7.64818091248415e-05
0.000100080866817012
5.70441933570641e-05
7.81348209705727e-05
5.13737903058204e-05
5.62095865352194e-05
3.42727606222845e-05
7.03234220650999e-05
8.69857381142248e-05
6.61224207324321e-05
7.11599803895592e-05
7.37013836011307e-05
6.13882359431555e-05
6.17323678824886e-05
5.81812456617417e-05
2.82303841744965e-05
1.71282825450514e-05
6.68501092518161e-05
5.40995433448368e-05
2.18703745552399e-05
7.14983599500384e-05
-7.71913669977988e-06
7.06739393032283e-05
3.37586310257466e-05
1.62733764226393e-05
2.63217621016302e-05
3.63136803560754e-05
5.81357117422877e-05
2.09640777322282e-05
2.39805235227579e-05
2.60731618352114e-05
2.48425336826189e-05
1.43947988719329e-05
6.56930474212491e-05
2.57765288287239e-05
2.75148276125849e-05
4.43836511159867e-06
3.7580329305444e-05
5.90982432072226e-05
6.67683353779178e-05
7.07509351174208e-06
6.21517071937351e-05
0.000107741965341377
7.07265765181298e-05
5.53306197757309e-05
8.25946344708994e-05
5.17170027774059e-05
4.11987190707747e-05
4.22819826348302e-06
8.03660377132385e-05
6.97292259431709e-05
1.32610347892133e-05
5.89580556467252e-05
3.57905347205413e-05
8.6612056788046e-05
4.44608200391717e-05
5.1400475913785e-05
7.38782063524922e-05
6.07908258393767e-05
3.27667191244565e-05
4.81731697509604e-05
1.1080085141949e-05
8.73546369411989e-06
8.51213936495635e-06
-2.80967187904683e-06
1.83193880533324e-05
3.77152822154457e-05
3.48634936933669e-05
4.09521957529946e-05
5.80112109389703e-05
7.37367159287623e-07
3.71666900946846e-05
1.95568410485044e-05
3.03934046215609e-05
4.85582006365218e-05
7.28238406104934e-05
1.08685193808208e-05
4.82194974015897e-05
5.6942989834721e-05
2.74441980294898e-05
3.21058051431844e-05
7.82405085047616e-05
-4.86276023536944e-06
2.41789261077816e-05
1.4368680211251e-06
7.25469271119089e-05
3.77603581783427e-05
7.47011547154721e-05
6.85214081083976e-05
3.60034543358573e-05
4.47727549795703e-05
1.59683784869495e-05
7.23255842709876e-05
5.68796874932173e-05
3.81497848339882e-05
8.55577976737817e-05
1.93857972211038e-05
2.06644996420867e-05
7.87741040064544e-05
2.18538411225629e-05
3.55311692980202e-06
7.06433893998964e-05
5.97917889531966e-05
3.06551991419176e-05
5.25378696400755e-05
4.23234487889856e-05
1.66319088020541e-05
1.40218215408458e-05
6.96393674617261e-05
7.43418713190442e-05
5.57983423758428e-05
3.84553468946414e-05
5.96981632846438e-05
5.93001801151231e-05
2.71435943039103e-05
5.99101212655413e-05
6.29075980165467e-05
1.68264615838154e-06
6.77692402635179e-06
1.90625943823885e-05
5.63889686702331e-05
4.18403572147556e-05
4.97225096256148e-05
2.79462650352149e-05
2.01088300683269e-05
7.62345044070939e-05
5.40662252971881e-05
6.17375536749699e-05
4.58824739750392e-05
2.89612397181759e-05
4.3602032175983e-05
8.61967113548955e-05
9.32020152467982e-05
9.5564512159347e-05
3.72660879041007e-05
3.86069810295874e-05
3.96242200742778e-05
2.59323414591044e-05
6.4271933025821e-05
4.80654658507497e-05
8.7630204558141e-05
5.33032284050346e-05
2.9519247281102e-05
5.72705960272431e-05
4.92785876567093e-05
5.85196243785114e-05
5.44694927033169e-05
2.71790526289208e-05
5.39904365691445e-05
2.37906141188426e-05
2.60174920774173e-05
3.50748231509142e-05
5.23136389089265e-05
2.56773980273644e-05
2.67652925475237e-05
3.30081976206538e-05
3.6889500135972e-05
3.31939115438167e-05
3.22511238053169e-05
4.82666025421277e-05
3.57852994502372e-05
4.50419977016718e-05
3.60607390381036e-05
3.2160486338024e-05
-6.55918717666286e-06
4.00814024869352e-05
1.69222966717783e-05
9.62447999867413e-06
4.06390885423188e-05
2.11965143151048e-05
2.75671919132135e-05
6.95951277818517e-05
7.22809102355889e-06
4.43468710274615e-05
4.79565239230587e-05
3.43565081521844e-05
2.59511911521374e-05
3.6420901987386e-05
4.48745235663432e-05
2.6341381368504e-05
6.72357423088993e-05
4.76757505934003e-05
3.99558686409089e-05
6.29241880755846e-05
2.47571920321021e-05
6.76575847419568e-05
5.04907215119445e-05
8.42419447238526e-05
6.16741230097722e-05
6.49252716770164e-05
7.09507764758131e-05
5.4725626938829e-05
7.52255986271693e-05
2.36640573692251e-05
2.97009259041135e-05
4.83227521247497e-05
4.63799009983437e-05
6.22180954216687e-05
6.51195159456619e-05
4.32054872913229e-05
5.49848698098815e-05
4.58125854180745e-05
4.24382072449135e-05
4.128360789678e-05
4.20288302500205e-05
3.19366325172596e-05
4.5137626923289e-05
4.58990826727978e-05
2.76933405995539e-05
3.25371814722291e-05
5.10550553993761e-05
5.42178876337925e-05
2.89850843983697e-05
-3.36735973602423e-06
2.30855629658615e-05
6.59946025154717e-06
3.65465047926e-05
7.23407494831531e-05
4.60425062517931e-06
6.48699170963356e-05
5.7352343331233e-05
6.42725925693687e-05
3.20955076662767e-05
4.67776987670968e-05
3.59316865144255e-05
3.98195160124867e-05
5.9873024512507e-05
3.22171600981767e-05
3.90711974814162e-05
8.10896438437241e-05
6.03675115459877e-05
6.22538810756275e-05
6.53984889276613e-05
4.22116140676575e-05
6.96159442750972e-05
1.21520468488358e-05
4.62730375181039e-05
5.71192607239312e-05
5.01065819233574e-05
5.09685085082665e-05
1.1753771921465e-05
3.20781060092268e-05
1.59698616545472e-05
7.59547866910358e-05
1.79189826166011e-05
1.35474473049795e-05
4.58796958153673e-05
6.71836698365928e-05
2.09169513540284e-05
4.11361886301658e-05
4.03839035651447e-05
7.10609482481272e-05
3.28283099899672e-05
3.78598098009736e-05
7.6911045701805e-05
5.54788920066337e-05
9.22660254518081e-05
5.30677200236784e-05
1.21932061465538e-06
4.6411667554758e-05
2.86264204457086e-05
2.81850431512504e-05
4.99864806985875e-05
6.32613511214943e-05
3.78891028955239e-05
4.05432645605682e-05
-1.14939847772042e-05
3.30475528193691e-05
1.13683630804659e-05
3.22322555852759e-05
1.25875596935355e-05
1.46398704550659e-05
-8.67952276966264e-06
3.90410755181884e-05
7.54037182212877e-05
2.04694723568653e-05
5.52855542782063e-05
1.91182032935307e-05
4.8105046243119e-05
6.76358127898936e-05
3.92245187073564e-05
7.15574002337382e-05
2.55390819465718e-05
8.85027759438907e-05
5.32185751936542e-05
0.000100237962921836
4.15348428431202e-05
4.52081702888081e-06
5.03016445190376e-05
0.00011186063030932
2.47055185025582e-05
9.17479019905257e-05
4.02623854284209e-05
5.41436792940277e-05
3.16955873553013e-05
3.11809408119572e-05
2.72646470058764e-05
2.77357934087487e-05
6.9949801566895e-05
1.97228981180931e-05
2.29806284861513e-05
5.96982415525082e-05
2.3934924158091e-05
1.28023542399802e-05
4.67610587268202e-05
9.3737419446439e-06
7.08669825584506e-06
3.44379660274871e-05
3.34025610732557e-05
2.78831683386063e-05
4.02379824554777e-05
2.62001943300877e-05
6.88078945964573e-05
2.10873548070484e-05
6.79410472727381e-05
2.31280759144789e-05
6.24122831514312e-05
2.81848578366106e-05
3.51055409944486e-05
3.83113592259338e-05
8.1153738895961e-05
3.29153660172963e-05
7.20877273248703e-05
4.66216430697946e-05
5.25098506625041e-05
8.42270470333759e-05
9.68549938668095e-05
9.66487389213519e-05
6.25052694143774e-05
6.1141894883271e-05
1.87409574706297e-05
1.74938696140001e-05
4.98454973171471e-05
9.7932694762621e-05
5.50567515014909e-05
4.03673298745828e-05
5.42364343072408e-05
1.63790754390113e-05
5.53928177762328e-05
3.96804846294692e-05
5.78938138903159e-05
2.67208043675496e-05
7.27754057019668e-05
5.97763707093956e-05
2.69745579447895e-05
2.51793858609126e-05
8.64982960534888e-06
7.42857800310843e-05
3.35408052549483e-05
2.1754736848887e-05
2.33662236340621e-05
6.39969845487939e-05
5.15788421327239e-05
3.51395752871421e-05
4.8675072086856e-05
6.98449158782532e-05
7.26855514743975e-05
1.39040911301041e-06
4.86387536945214e-05
5.87366312550295e-05
1.90310648218336e-05
4.88979157351093e-05
5.36642627049284e-05
2.75578972826895e-06
3.90033437335014e-05
3.53511918549624e-05
4.08794490492239e-05
6.96073234472284e-05
3.21702620633271e-05
2.98028704483785e-05
1.34597728789043e-05
1.68483209894111e-05
7.46037429479496e-05
5.44130614609794e-05
2.69891448856573e-05
4.43625965459678e-05
7.36048961163193e-05
3.62730309346924e-05
2.24988383219083e-05
2.16712763812148e-05
8.03548860286125e-05
7.38613927988684e-05
9.13804428010686e-05
2.70574102082045e-05
4.74647353160366e-05
6.30914612317894e-05
2.86753665568824e-05
7.56499988127997e-05
2.23616410989655e-05
3.73873814438336e-05
5.98990021550871e-05
4.87077213022203e-05
3.82731846356086e-05
1.79991738256237e-05
2.88948302658164e-05
3.5313761079983e-05
4.83084209903082e-05
4.27980192943146e-05
7.56100968361474e-05
5.64424331384472e-05
3.23108404418346e-05
2.37280363700725e-05
4.28356631025721e-05
3.37746566612351e-05
3.86148235275456e-05
2.32852959030149e-05
6.57135439513985e-05
5.0640979693556e-05
1.98415573801636e-05
1.16773845418829e-05
7.24064395997263e-05
2.70917814164463e-05
1.063413109328e-05
7.76961731437456e-06
1.93132547853594e-05
3.63471361053191e-05
2.43925436385521e-05
2.17956338958218e-05
5.46334063433598e-05
8.50992362044775e-06
1.06091787517149e-05
7.05382757558179e-06
3.83583480320953e-05
9.60654769229557e-05
5.00567946031548e-05
7.36288566811071e-05
5.88041768605747e-05
5.73252815220443e-05
4.57811609898675e-05
7.16581088169175e-05
5.81919303540738e-05
4.18897772864502e-05
4.96814214815735e-05
7.13086126374063e-05
9.75475555063403e-05
6.75913881483428e-05
1.28727291165629e-05
2.37676953090606e-05
8.4821420086503e-05
1.98962034012254e-05
7.05942766217111e-05
6.12841134635601e-05
1.92559799014912e-05
6.80962522099454e-05
-2.40731027181802e-06
7.92108272272883e-05
3.54795487702328e-05
1.54735827106326e-05
5.57802660366016e-05
9.68321344682081e-06
2.88959230138599e-05
4.19267213868214e-05
1.63109198461833e-05
2.9704242618747e-05
2.15950325955506e-05
7.24277358333051e-06
1.49147226586825e-05
1.00868137872957e-05
5.12031627841028e-05
6.42713244266837e-05
4.23178122100982e-05
2.02915433747271e-05
4.49420106784899e-05
2.77865717219658e-05
3.17874119558942e-05
6.37066003789003e-05
4.59457713974818e-05
9.96986283050313e-05
6.01434200517041e-05
3.09084702048135e-05
6.13689906597442e-05
1.0510806962321e-05
3.93377164114917e-05
2.75640041087156e-05
8.51143333388498e-05
4.04571683802015e-05
8.86990211990411e-05
6.84417062671794e-05
4.28800610500881e-05
-3.17479104500487e-06
3.7955659013897e-05
4.88093393670951e-05
1.77667871354357e-05
4.15872459017879e-05
2.6693353876346e-05
5.64982334332646e-05
4.32437098771142e-05
2.55809424229162e-06
5.31464232897633e-05
1.37137181315019e-05
3.02883076008279e-05
7.42256194063628e-05
-6.59575585365979e-06
5.73685032000741e-05
3.10798093231919e-05
4.47980210312122e-05
5.54587271452354e-05
1.03883227402333e-05
1.01269664409218e-05
3.353176049921e-05
3.85249760252337e-05
4.00759458400336e-05
4.3907589418776e-05
7.25281389485422e-05
-8.34701606550472e-06
2.10010693642172e-05
2.41906960887361e-05
5.14898978129902e-05
9.70559334555283e-06
4.40066739949101e-05
3.31184607601828e-05
3.19576670565537e-05
1.92078603379309e-05
4.27402796020594e-05
0.000108775625726699
2.02315102489438e-05
2.60215959652267e-05
7.59570101185004e-05
5.16196617228177e-05
3.17506397888135e-05
1.50146620161243e-05
1.7778080674104e-05
2.31070003500392e-05
5.37198358784192e-05
4.49314088303082e-05
4.25456837065247e-05
4.05170118857557e-05
6.20449624507303e-05
1.26674993026551e-05
1.68336314268779e-05
4.09731359226628e-05
5.15794310937529e-05
2.72460307603468e-05
8.85370447897052e-06
1.55271910220302e-05
3.92905728559076e-06
1.75536474415466e-05
2.30534066449416e-05
-1.22949896368807e-05
3.65646921307181e-05
-1.39646085118782e-05
1.64790096746107e-05
5.44255786218162e-05
2.65442329032712e-05
4.67839133641129e-05
4.01686117571742e-05
1.2544429606497e-05
6.05436929231165e-05
5.39610643594514e-05
1.77641723207827e-05
5.40470695904424e-05
3.21159945970825e-05
5.17354338989921e-05
1.84190360270094e-05
1.51439074960067e-05
6.40126061356891e-05
2.0224443022869e-05
3.48384681059852e-05
1.29880846155526e-05
7.63973375230992e-05
4.09148388459389e-05
9.51178561496464e-06
4.81723999194724e-05
2.26789399839589e-05
3.82209606073498e-05
5.17995615030641e-05
4.99910084177908e-05
6.02723013354471e-05
5.03266621965064e-05
6.85665812072222e-05
2.65815000646517e-05
4.36654144382142e-06
1.42560190111723e-06
3.33760096441411e-05
3.85855168302718e-05
-1.81636505196609e-05
5.30613301933306e-05
1.69552816427856e-05
7.15640968902894e-06
3.29822290909617e-05
5.28120943144409e-05
6.02594681800489e-05
6.40899647660167e-05
8.13993773646622e-06
1.06406335397347e-05
-5.54763825204165e-06
5.34931110498427e-05
3.37911440233744e-05
8.97711703427066e-05
3.39309750372717e-05
4.237340845282e-05
1.90599518529883e-05
2.07563657649696e-05
2.7753037103305e-05
1.07933922557171e-05
-1.03697440410699e-05
3.69252331237757e-05
3.63334119082889e-05
5.20132682015234e-05
5.49805165483402e-05
8.26669529066546e-05
6.93758665447056e-05
-1.88358495614252e-05
3.37645953756461e-06
4.33291735015599e-05
3.74558165461011e-05
-3.31240235139145e-05
5.10090495762282e-05
5.26576109631168e-05
8.61579925331624e-06
6.53701441805985e-05
5.56131334899386e-05
3.36068128085367e-06
2.10863431466458e-05
5.61114585662957e-05
5.32605416945428e-05
1.4984729343082e-06
5.02077055686344e-05
1.43639970643118e-08
4.0104069005068e-05
1.93642361655889e-05
3.5502758450272e-05
5.88498775364422e-05
3.93209688063978e-05
4.49455695209351e-05
6.5717416558662e-05
-7.72974553426936e-06
1.33175589651107e-05
6.54505179102173e-05
1.42017390778365e-05
5.44651299775189e-05
-1.02852243248636e-06
3.76190909448163e-05
5.73432982134031e-05
9.84959104124292e-06
3.42119021023947e-06
-4.44142614643539e-06
4.56751433460824e-05
4.34040964822737e-05
4.08545821969719e-05
2.61389509260988e-05
8.29455498263728e-06
4.31928743993201e-05
4.06468210203599e-05
5.19690440193273e-05
1.29385411187336e-05
3.45632367153767e-05
5.98153942440113e-05
5.18976479541273e-05
6.75010540859771e-06
8.39505608964357e-05
4.80483653000505e-05
5.15462758178973e-05
8.91643965404643e-05
7.29755804831936e-05
1.01060181644693e-05
6.96851783298329e-05
4.69584076246336e-05
5.63211186664627e-05
8.37230372383212e-05
5.91037284969608e-05
6.33645929560363e-05
1.97557565172158e-05
3.05818635172876e-05
5.42151289216156e-05
2.4597001611332e-05
-1.1846680576358e-05
3.85100793992056e-05
4.2546417576091e-05
1.51683002340825e-05
2.35652678181925e-05
6.96339264068654e-05
3.23538088798464e-07
3.08887128584699e-05
2.33892500973769e-05
3.23487591263251e-05
1.96003840552696e-05
4.52187261290297e-05
1.41904013572654e-05
2.80618904566859e-05
3.4519663122769e-05
4.48346214361072e-05
-1.97714168218048e-06
7.79617414668128e-05
4.85273829838641e-05
3.07452804322425e-05
1.89046301875681e-05
5.2478003147025e-05
2.45418884036104e-05
4.82683192282071e-05
5.85566695271255e-05
3.25085087702094e-05
2.99158619957245e-05
1.59736918801507e-06
5.65673077764308e-05
7.64648356624603e-05
-6.52961542264067e-06
3.00523503512236e-05
6.45700883444402e-05
2.33457135226149e-05
6.53525787536013e-06
1.19478670351311e-05
1.92549458909094e-05
-7.29855756081822e-06
5.23928329169755e-05
3.97404797432269e-05
2.42795762634842e-05
1.40660361835919e-05
6.166113389072e-05
4.66396707722927e-05
2.69935863326837e-05
5.77309974413056e-05
7.33112050877767e-05
1.57161061969091e-05
3.78725042537896e-05
-3.07708034331983e-06
6.59366697831513e-05
4.22343760171904e-05
5.78025426082467e-06
3.66612354915314e-05
2.66151415733463e-05
7.6088559317041e-05
3.84774837970881e-05
2.43842893727868e-05
6.17710292733924e-05
1.7764294320032e-05
2.37526169752728e-05
1.4564609644884e-06
6.03287628067509e-05
2.38726227471717e-05
5.33312446703737e-05
4.552786755907e-05
1.5694412008181e-05
2.16787376128076e-05
1.97779001380776e-05
6.08899374596252e-05
2.48909835753567e-05
6.73784241994321e-05
4.85691070715661e-05
3.16004619359332e-05
5.30260244192115e-05
3.90841993934054e-05
2.48315322103102e-05
2.92887056664129e-05
4.96231836627699e-05
2.81016205168879e-05
8.52991119594943e-05
4.69717922925259e-05
2.52587889933756e-05
1.07905556283707e-05
5.69748828764547e-06
7.52652039106539e-05
4.07414489896784e-05
6.3674919459848e-05
4.53783222375924e-05
-6.09905204101391e-06
3.00470966569557e-05
5.49255808352207e-05
2.43945621102775e-05
4.53345918535029e-05
2.32252962433352e-05
1.70903059830963e-05
4.15316887269435e-05
3.59330233857623e-05
3.813157746836e-05
2.47155711636435e-05
1.25120324723217e-05
3.30936596397769e-05
3.61588224658742e-05
1.95299513450072e-05
1.35471654468797e-05
1.17577558925079e-05
6.74703969924155e-05
5.5124967167754e-05
8.11921423467139e-05
2.49074500492712e-05
5.46884641970528e-05
1.88534051846433e-05
5.01443992025728e-05
1.91603269800178e-05
3.89968286174592e-05
4.69712187021892e-05
3.96766627474293e-05
4.99978957755374e-05
4.57499384773224e-05
2.11368820385261e-05
1.75762224130561e-05
2.62856008398427e-05
2.35894209743629e-05
4.38769128442669e-05
2.501889270519e-05
2.3835332314247e-05
6.47325042842078e-05
5.93612848583844e-05
4.1454723408171e-05
4.02905464328883e-05
3.05692288634832e-05
5.56850551791493e-05
4.29095319674465e-05
4.2300070424048e-05
3.2487839632601e-05
1.6849600935605e-05
4.99469662504414e-05
4.49134146489132e-05
1.86431369916424e-05
2.6550118008176e-05
4.39877910423472e-05
2.969385625406e-05
3.69081118354344e-05
4.90359613744565e-05
6.68041629923374e-05
2.53022693234681e-05
6.50561784161766e-05
2.5928272251248e-05
7.79726415015756e-05
4.8046189958013e-05
7.07541827019477e-05
8.35854055665515e-05
5.06914118334335e-06
-4.54345197429275e-06
2.70421385028152e-05
5.79084013004743e-05
3.57384588431016e-05
8.39189795113923e-06
2.78555352086013e-05
5.77423933273548e-05
5.58231251526216e-05
1.46987165398613e-05
6.31154005042709e-05
-6.77230635653821e-06
2.6856573696586e-06
7.76378552331877e-07
3.92694442175306e-05
3.03232264266292e-05
1.05571582117158e-05
-4.48010803158395e-06
-7.95200553201948e-06
5.01548281398604e-06
5.74439566775059e-05
2.20364804834976e-05
5.19765318850918e-05
3.5938530678186e-05
4.7943011331489e-06
2.87546490661325e-05
1.42086518201617e-05
4.84301921485228e-05
8.46530716816488e-06
1.48593953511194e-05
4.30607776397253e-05
3.13292377931761e-05
9.63747948960995e-06
9.35800718467083e-05
1.72748831243496e-05
2.43310885479898e-05
3.59802925035683e-05
1.44713296159101e-05
7.2973145579952e-05
3.95869473604903e-05
1.82111918978389e-05
4.26634455998254e-05
2.00900454228821e-05
3.76395314331767e-05
3.29770100619069e-05
2.98476847734755e-05
4.67420891012687e-05
-1.96648487756677e-05
5.83850742832455e-05
3.4188226420829e-05
7.55328052253392e-05
5.81785797087353e-05
3.78517632940159e-05
3.65193885549853e-05
2.15964529419027e-05
5.62898153038679e-05
2.16432920258183e-05
3.00426335540697e-05
6.32585905056549e-05
3.77357557387668e-05
2.70730214671837e-05
4.58580035768339e-05
6.27216613966336e-05
1.34161342478821e-05
2.32737590429549e-05
3.55266338390991e-05
3.34455622765857e-05
1.48880656896585e-05
5.20023134132858e-05
4.44501563608635e-05
5.96654605141637e-05
4.45472462952023e-05
5.77600880120472e-05
2.88022703878255e-05
3.11233807316638e-05
1.8443946743885e-05
4.4002734986512e-05
5.98066509179669e-05
5.35089585808665e-05
5.72817700300939e-05
5.30337415271004e-05
6.35793603006616e-05
3.42217656258543e-06
-7.99957686703957e-06
4.00364389409192e-05
3.91765324531106e-05
4.73132583323354e-05
4.47432146421628e-05
2.11951368641094e-05
4.85415275614081e-05
1.4055226931232e-05
3.67469092089764e-05
4.08682726403691e-05
-1.48808529858392e-05
-5.27537537240018e-06
1.86511176755957e-06
2.0285210303391e-05
4.25470244645366e-05
2.84742589580158e-05
4.74929975009703e-05
4.75402228497938e-05
4.14543607650258e-05
1.43691266089142e-05
7.5400828448678e-05
6.40290769229264e-05
4.47447218393034e-05
6.21657908332144e-05
5.44797642040055e-05
6.13780534506289e-05
1.495985993449e-05
3.53630307671507e-05
-1.50374643801228e-05
7.29767388438122e-06
2.91650955569852e-05
6.44547538533974e-05
1.92829833685129e-05
5.53566199900583e-06
5.72371580267027e-05
3.87058557669883e-05
3.79973470714117e-05
6.88170863319578e-05
4.51165096978435e-05
6.80020986183471e-05
2.4280978944671e-05
6.83036932288544e-05
4.1130807039166e-05
5.04679448893106e-05
-1.64318545346899e-05
2.6688846863018e-05
1.79650845303281e-05
4.98362921579754e-05
2.15096085707729e-05
1.7535966653575e-05
2.94848467636486e-05
-8.69381165525358e-06
1.88803881092144e-05
6.85443376693542e-05
-3.45725398835864e-05
5.50377592479049e-05
6.02890113086712e-05
1.20323745283087e-05
3.12834985522649e-05
-3.71780213653633e-07
5.6025903649769e-05
9.18165837099015e-05
5.23960594041436e-06
8.60248167471793e-05
4.85370225410967e-05
3.50694710249603e-05
4.7012476593312e-05
4.91972762100159e-05
5.83780226194247e-05
2.63052997728953e-05
1.28492904881375e-05
5.64933475106839e-05
5.19107101507965e-05
8.66481938670253e-05
-1.15440252325031e-05
4.92711231315613e-05
3.41692489725807e-05
4.36946349382783e-05
5.18700177880659e-05
3.24478770078535e-05
5.44057168896791e-05
2.60440317616795e-05
4.16819243501122e-05
3.62548252011126e-05
4.28538749923368e-05
5.29794832579158e-05
3.0173950677051e-05
-6.84231434464244e-06
6.17932873650651e-05
3.32845912750342e-05
2.54568703627401e-05
-8.23033697803212e-06
4.53726446444142e-05
4.06474438537228e-05
6.95173492441129e-06
4.77601574476165e-05
3.33393088601816e-05
2.59384430307328e-05
3.81051599306747e-05
-1.83387523966134e-05
4.16969893722288e-05
4.53293601869457e-05
1.28141316403077e-05
4.77742185021551e-05
3.13033503195152e-05
9.90034054521197e-05
-1.33982907778052e-05
4.0975191746138e-05
3.88928305345224e-05
5.5184773953595e-05
1.15555986421068e-05
4.30157731187726e-05
5.6285652909617e-05
2.98913199941205e-05
5.51679115813852e-05
8.45318179280937e-05
6.53237109178468e-05
3.21070742248713e-05
1.30895266020453e-05
4.79112949635234e-08
5.87379956234549e-05
5.20083067568144e-05
3.07510790008572e-05
4.03220733091551e-05
4.92688153407461e-05
3.37297889052354e-05
3.85736622073499e-05
4.37924888071699e-05
2.80725880330087e-05
1.72407963945235e-05
5.39039420260387e-05
6.1861544006557e-05
3.38381013565827e-05
5.80736175462165e-05
3.39053369509504e-05
4.47519015370326e-05
1.77236661192621e-05
-4.20976207451855e-05
2.2133552023498e-05
1.95539616993541e-05
-2.8891262346683e-05
-1.38242590035235e-05
8.06549497763674e-06
3.03067784309677e-05
3.99105148881092e-06
2.63873901178657e-05
5.39886306560299e-05
3.46686331343081e-05
9.82222610920204e-05
3.864954053553e-05
6.76764298155017e-05
7.8608478546329e-05
5.52266829950692e-05
2.95225373531667e-05
3.31510085597355e-05
2.30379658802797e-05
0.00011294434422493
3.4832191715289e-05
4.21247208757394e-05
4.95574434141009e-05
4.98378927565287e-05
7.13762883653557e-05
1.29660383697702e-05
2.58052965639726e-05
5.05181008083455e-05
3.47668590687052e-05
3.28779448572127e-05
3.60782538173299e-05
5.77765799981417e-05
5.52793009665373e-05
6.72890660374039e-05
1.27955381606239e-05
6.08348617658605e-05
4.89225559235312e-05
5.50857321251259e-05
7.29165015245718e-06
1.23890435260268e-05
6.82834703775008e-05
3.44189211528218e-05
6.93895369360351e-05
5.45940595427908e-05
6.57173814133352e-05
1.27914731784643e-05
2.68366636913377e-05
3.53832837940571e-05
-3.21492423880015e-07
8.99099317453055e-07
6.76307766922195e-05
4.01818690315147e-05
3.75682687485328e-05
2.03391111237248e-05
2.33583853686983e-05
2.59020809678674e-05
6.01934566661838e-05
5.99756399721694e-06
5.6392663063643e-05
6.22841690779929e-06
4.42251401487126e-05
5.84671249586944e-05
6.62470162403737e-05
2.00416661068293e-06
1.68075798141613e-05
5.08921540640396e-06
3.99460713834021e-05
3.51055256215138e-05
3.36776187268047e-05
2.13832701822462e-05
4.30318127903065e-05
6.42394055657611e-05
5.21921125081823e-05
8.72529651515972e-05
2.48233728120695e-05
3.44419411194392e-05
4.40403841347064e-05
6.32964657581519e-05
-6.91929412611382e-06
7.35424010099742e-05
2.94474377855564e-05
-1.35971422767555e-05
3.89589377327335e-05
2.25470324625779e-05
4.12137776174513e-05
2.68109842414463e-05
4.15432627586229e-05
6.80376544505379e-06
3.75874089149865e-05
5.70022256684654e-05
8.24774717419414e-06
2.60626079353985e-05
2.97229853818607e-05
4.37441444618776e-05
4.24216436666521e-05
5.83938474007534e-05
1.12849848097592e-05
5.75148789217697e-05
5.46065322228788e-05
2.12965638310271e-05
4.07264711651385e-05
-5.70953946601338e-06
5.08058040276678e-06
6.12912135669165e-06
1.76904915282205e-05
2.31052239885198e-05
3.02361354463286e-05
3.71001855578824e-05
2.59303092807869e-05
-1.68926477737199e-05
3.01003421599729e-05
4.04106550331466e-05
5.01137375654855e-05
7.26170926829212e-05
4.9193487605864e-05
4.21695465208752e-05
-2.39662368678195e-06
-2.37202938494675e-06
1.32693828924568e-05
4.48264945297894e-05
4.62142539754305e-05
6.46809569187158e-06
5.5818872764284e-05
3.04285198452068e-05
2.64496556139325e-05
8.19584891928785e-05
7.17112483279255e-05
8.86023478513708e-05
3.88743829303697e-05
4.06154534016369e-05
7.00453952807536e-05
3.90469923851619e-05
4.83032883967895e-05
4.77842805282598e-05
-3.3939177476859e-06
3.0141509901885e-05
1.7064856336661e-05
1.25980352813393e-05
9.51383073143456e-06
5.25852748410181e-06
4.66747206307529e-06
8.64405654832825e-06
3.87721451431863e-05
2.13204985740369e-05
1.85643226509063e-05
1.33131532374078e-05
2.63411475614682e-05
2.87223745054377e-05
6.29848656872483e-05
4.92770774752628e-05
5.62070843192908e-06
2.42582405642363e-05
4.2861450345916e-05
4.33639976121736e-05
3.05090591555008e-05
3.66247208796568e-05
-5.24491435594676e-07
5.07064417847926e-05
4.14113256840825e-05
7.64436666060569e-05
5.70261907261769e-05
3.80870297894737e-05
6.95716101475727e-05
5.48786046099459e-05
2.76165897980868e-05
8.32863577369231e-05
4.41422531272084e-05
5.70461813644177e-05
3.75666155416888e-06
3.17640467293387e-06
6.69047580099331e-05
6.02776221164946e-05
4.17166038727363e-05
6.27661372588783e-05
4.07231212968392e-05
2.5137851524871e-05
2.19314508899137e-05
7.32776179904255e-06
2.58220064190634e-05
3.60158900535737e-05
4.17002428748509e-05
6.28703696915983e-05
3.44989698975995e-05
2.8325309691424e-05
-1.23929791092646e-05
4.90012026871167e-05
2.9447847219039e-05
3.5475675078255e-05
1.97785954056374e-05
3.9035123990907e-05
2.94789808919328e-05
2.65416510951458e-05
-3.06242588845707e-05
2.43171173170922e-05
8.09513964800844e-05
3.36469348000927e-05
3.65187462649654e-05
4.31182363787059e-05
1.61675572113615e-05
4.67489376011803e-05
8.53538959772212e-05
-4.44051216722162e-06
1.7385126686865e-05
2.22246244384761e-05
2.52702219461559e-05
-1.06858532950498e-05
3.17015143900382e-05
7.03798857785275e-05
5.2065802908705e-05
1.64793607462747e-05
3.43332467104052e-05
5.55018064416222e-05
5.87882293747202e-05
2.59149429480139e-05
1.7912311391577e-05
8.62125173044956e-05
4.24566086018964e-05
4.48408418377056e-05
5.18820770519346e-05
3.30028319764731e-05
4.74445649030419e-05
1.97417657075829e-05
6.41330788165688e-05
5.94534457919702e-05
1.69489734107711e-05
5.13989441716711e-05
3.94124867384124e-05
6.70889688980328e-05
4.39731528593179e-05
1.02549498060986e-05
8.85168324522702e-05
4.94907705640247e-05
3.82204581590642e-05
2.34517367573712e-05
2.78229964078655e-05
2.07167761304197e-05
3.68356387774737e-05
1.81728796891297e-05
7.39774543857236e-06
-3.98232261771568e-07
2.0330122034991e-05
4.45895157747862e-05
1.59101311270723e-07
8.70170737039442e-06
2.94125983225556e-05
-1.34978479227853e-06
6.7861620379374e-05
2.65728436017046e-05
2.29303461027731e-05
3.02355198496134e-05
2.23251161308044e-05
-3.66270491493959e-05
-1.17727268981579e-05
1.86603539411764e-05
3.13682146759479e-06
1.86152113788223e-05
2.19227796248675e-05
3.86874306997287e-05
9.44747544888204e-05
5.91971399582741e-05
4.61472386870383e-05
4.72985274524914e-05
3.59109086322296e-05
3.91824571268855e-05
6.92421242732793e-05
4.64719402263105e-05
3.35820905462297e-05
3.76578158181306e-05
2.96247901513313e-05
2.12782842141739e-05
4.38447283912589e-05
2.94606650385429e-05
5.70083500548788e-05
1.42711871842379e-05
5.99685950781131e-05
5.12163661771298e-05
2.7485928937108e-05
2.12908804253509e-05
6.36917881643612e-05
5.33547979906581e-05
2.29296493453883e-05
6.98806132663493e-05
-8.54157078910811e-06
6.18829914782219e-05
6.9061101499568e-06
3.42347402134387e-05
3.13118212462937e-06
3.98213148849168e-05
2.27850375150702e-05
1.94961921767245e-05
3.39715582286543e-05
1.1746680089706e-05
6.30793255417298e-05
2.47617129077482e-05
-9.41579057118002e-06
4.70423172593286e-05
4.45400145484035e-05
2.90696466142325e-05
2.32749128238297e-05
2.25645555034004e-05
2.33410910891838e-05
4.89135137109979e-05
3.00425385477818e-05
7.65349172020897e-06
2.42207258573397e-05
6.5267015397221e-05
6.7061195250665e-05
5.95691396561985e-05
2.79520055987305e-05
3.33567010924805e-05
4.86694517496211e-05
-6.14519306721356e-06
3.59984387004962e-05
4.43961321382753e-05
7.06688738572901e-05
3.11092452175511e-05
7.66814615605595e-05
5.58515549529624e-06
6.88813648229624e-05
5.87100512156993e-05
1.33395747584034e-05
2.3370539786741e-05
-9.78027083989704e-07
1.61516216051896e-05
4.78202732946009e-05
2.09021304691172e-05
4.5491311305603e-05
1.34219758649678e-05
1.92362263795501e-05
4.38828097787977e-05
3.4493655932573e-05
8.12045700284193e-05
4.04714593409714e-05
2.67553707312142e-05
2.35844819257763e-05
8.32141509825118e-06
3.30265892609271e-05
1.64309510482943e-05
2.98246682076321e-05
6.36205177271224e-05
1.89371348949191e-06
2.74417668293123e-05
1.57422735582474e-05
7.74739000978157e-05
4.83754726264793e-05
1.08671134493368e-05
4.48446862699556e-05
3.01357995452374e-05
3.83168113312098e-05
4.33353510039812e-05
1.19549478118383e-05
3.30015884738991e-06
5.01727789892252e-05
5.36870564821436e-05
4.10423461142454e-05
6.13818639739789e-05
4.85127473707898e-05
3.55294438259386e-05
1.54900808835092e-05
2.49977301167492e-05
4.59684029323183e-05
3.255766442116e-05
7.27903118270355e-05
3.5326814276976e-05
2.27527936192796e-05
3.17802257725749e-05
4.19523896953081e-05
4.46869089596487e-05
4.2865226848508e-06
2.27460575973117e-05
3.91374908257791e-05
1.99976521922922e-05
-1.4712124868712e-05
5.12874470563192e-05
3.45494801740254e-05
2.78156345160285e-05
6.91522533551576e-05
3.56402171861255e-05
1.00547950985776e-05
3.74605749141222e-05
6.46774581424279e-05
3.84255589411751e-05
3.59883791398198e-05
2.6015703468339e-05
-1.0228102771785e-05
4.09083294257532e-05
1.5865789845092e-05
4.3955961606479e-05
1.27681191135033e-05
1.03061660352466e-05
1.80258696915401e-06
3.71711568342923e-05
4.40402304969559e-05
5.43464606438347e-05
5.12434810781648e-05
3.63943161021449e-06
4.09464271181758e-05
4.06822778977919e-05
8.0204276858564e-06
1.80240082879015e-05
3.053740503307e-05
1.57785091110135e-05
4.44403716785913e-05
3.63886549336436e-05
4.62968143401494e-05
5.93992597962549e-05
4.84796275037827e-05
4.88080972054006e-05
2.99906411658477e-05
2.55858763991231e-05
-1.15069732844023e-05
4.48237005207899e-05
3.88167093572583e-05
6.80214268084009e-05
1.60789159811332e-05
3.70947674501056e-05
2.8042247239601e-05
3.70125893966076e-05
6.74294820749222e-05
2.395972945578e-05
3.33803734933629e-05
8.42917260084527e-07
6.09123246553724e-06
9.36753170001307e-05
2.44549358139076e-06
3.57214907193472e-05
4.62676172839919e-05
3.89189311451907e-05
4.0592155443397e-05
2.63249956501504e-05
2.17611317880614e-06
1.21735920536886e-05
7.45794154532819e-05
1.26846851475395e-05
4.21334593043387e-05
2.49768829467903e-05
9.09075341429768e-06
-7.10710296383581e-06
7.62390348307621e-05
9.78118295941917e-06
3.683394883824e-05
5.10797279279954e-05
3.71888311997146e-05
3.16254707124692e-05
1.35588429188996e-05
5.30623393759591e-06
-1.69852174298643e-05
4.64307885900568e-05
2.04907542718717e-05
2.17781787199476e-05
7.69234692804635e-05
7.71626914975225e-05
4.00103458037932e-05
5.47279542901715e-05
4.37238888525628e-05
5.25980840838748e-05
7.2908184804685e-05
2.7233918956006e-05
4.01308659792185e-05
1.67872769314336e-05
5.87635222727591e-05
3.75987810944217e-05
4.93528558614947e-05
5.61088134960744e-06
1.17105250396762e-05
-4.22068287691848e-06
5.12624781034059e-06
1.8279706678301e-05
3.81951312280592e-05
9.76878344792736e-06
1.02845860704172e-05
6.13654893567363e-05
2.13027163800688e-05
4.33683946225586e-05
3.13969380522438e-05
4.73730737285019e-05
8.05998836557755e-06
-1.029835303778e-05
9.92123072214155e-06
-2.9172126614592e-06
2.82779704713759e-05
3.30716321150555e-05
1.6960504833137e-05
4.80845264745151e-05
4.64302009625994e-05
6.16974908207937e-05
-4.88842623254711e-06
5.87175758882986e-06
3.83102201211666e-05
4.21378486295585e-05
4.37484663351936e-05
3.87527317690546e-05
2.68307738154793e-05
3.5924887091681e-05
2.29454478591877e-05
1.94723512559398e-05
6.04555251173466e-05
2.19090166235396e-05
-3.64819865682355e-06
1.24184164326627e-05
1.85230450393648e-05
6.34854386048535e-05
3.81344422739841e-05
2.71635948245628e-05
4.17056864106159e-05
1.79261491909508e-05
-1.56320397729712e-06
1.13553829186058e-05
4.87119053622275e-05
5.81891875676429e-05
6.71953102953505e-05
6.1904564341933e-05
3.66744943464723e-05
4.20323598422292e-05
4.17727659129407e-06
6.54380169956247e-05
4.79971066784436e-05
4.70189460803048e-05
5.94268091671984e-05
6.36422148353788e-05
4.14338226381233e-05
2.9932426675792e-05
2.80636233317117e-05
2.10321594119093e-05
4.8077014715203e-05
-2.70038637761702e-05
5.0810505149918e-05
4.55080689214564e-06
5.3208959844724e-05
-6.48192054650133e-06
7.73254301177952e-05
2.77336883728539e-05
6.17886037396168e-05
3.67950730550656e-05
-6.16833431287664e-06
6.32730458098256e-05
8.22090403770861e-06
2.93767058258503e-05
3.43562823288443e-05
1.84238494578511e-05
-1.20949690050551e-05
3.26942145265082e-05
1.61074149532236e-05
4.54130600398313e-05
4.64830492073205e-05
3.85224757916152e-05
6.47737365765427e-05
4.85478362083026e-05
-1.8030663464259e-05
4.51281366165722e-05
2.55017801439828e-05
4.56059728963252e-05
1.57058444581244e-05
4.19300854197877e-05
6.44961321519116e-05
3.03762769961267e-05
3.30821505291442e-05
1.92974376940069e-05
9.48326029228091e-06
1.16335165986859e-05
6.73706428646966e-05
2.21873011850276e-05
4.04884911851369e-06
1.69690850207495e-05
5.68105360047985e-05
2.87073288308866e-05
3.57498274070275e-05
1.76506048015683e-05
6.30230742512769e-05
4.03561575303839e-05
-5.8395304188366e-06
4.04472142062594e-05
3.99901135428633e-05
3.34030615335878e-05
4.03144447869245e-05
5.9424956795977e-05
2.63606391536026e-05
3.76024476309186e-06
9.5615933039536e-05
1.98232365734592e-05
1.94788035370841e-05
5.31130218526728e-05
1.5211510232272e-05
7.9555942791248e-06
-8.10180187948364e-07
6.40516074490881e-05
3.64052546770556e-06
4.78027790056426e-05
2.27030208458576e-05
5.1957303524671e-05
9.29099820920589e-06
7.5300298652278e-06
2.32931614116563e-05
5.68923010951428e-05
4.15818315144029e-05
4.7000061747629e-05
2.08638259328821e-05
2.80381405497729e-05
3.12941237010414e-07
9.64269955368507e-06
3.62430945353443e-05
2.87252275657417e-05
2.09627843605382e-05
2.43175647820052e-05
3.69555039405733e-05
4.67987005489051e-05
1.16831984960223e-06
2.79226261848202e-05
7.66839263057408e-05
9.42585731675766e-05
3.85133920241984e-05
3.64751120649908e-05
3.76525571163397e-05
1.99296490426467e-05
1.44385109871654e-06
2.02737145162868e-05
5.98973370023143e-05
-1.05172528097245e-05
-1.45467300208404e-05
5.83405665442543e-05
1.69188495127226e-07
5.37706118065712e-05
6.35831917449444e-05
4.53733290399034e-05
5.80795656723469e-05
7.40709021455412e-05
-1.14998338556209e-05
6.98989079942657e-05
2.33274005458144e-05
4.29034494961779e-05
-8.40852719322593e-06
3.1990119458081e-06
4.41480846198296e-05
4.69709247829179e-06
1.50081992978438e-05
-2.07593160062981e-05
6.9458047725996e-05
3.77868560106436e-05
6.09225772492892e-05
3.05477516135808e-05
-1.64706486993961e-05
-1.48755418133165e-06
4.12234227102577e-05
7.87276707962296e-05
5.32398674169196e-05
4.56919624313582e-05
3.61160690072632e-05
2.27974410498622e-05
5.16717326997202e-05
1.40402482454714e-05
3.4308742888208e-05
6.59652666894589e-05
4.8156400800214e-05
4.27819627230347e-05
6.15370010395542e-05
4.82849001429429e-05
4.96541218561031e-05
1.58010313552233e-05
4.42314489181733e-05
2.64714227334368e-05
5.43520283358219e-05
6.18108431239833e-05
5.30042141365913e-05
3.67470873756608e-05
4.89386285331775e-06
1.75632725052391e-05
4.8224412921295e-05
1.93875593737434e-05
7.53635178454928e-06
-9.32705644109893e-07
2.92001318114359e-05
3.17266649271281e-05
6.09465004818563e-06
2.84303996739741e-05
4.42636771512464e-05
3.0020990467305e-05
1.31411758645841e-05
6.35859964279673e-05
-1.59408481094922e-05
-2.64495294099472e-07
2.48483963252243e-05
4.04156469851921e-05
1.18927115061035e-05
-4.33578250855857e-06
3.39042285714772e-05
-5.73713111275524e-08
1.92220274261216e-05
1.10614021464459e-05
5.66398996402839e-05
1.94439983180937e-05
4.35304689780684e-05
-2.07028230200726e-06
2.02636029791658e-05
4.60413152418174e-05
2.35118142926889e-05
3.73350604769237e-05
2.98659038928992e-05
1.34844169128689e-05
3.77292585452102e-05
1.10289840342222e-05
1.73031344299167e-05
1.63297765579465e-05
8.29585396544563e-05
4.18437296530457e-05
3.59359793491923e-05
6.24667794349332e-06
4.49478384458516e-05
3.98616683106097e-05
6.02992905156105e-05
3.80097614184024e-05
7.02829820600463e-06
7.16429604124889e-05
7.1675903094955e-05
3.0316089572422e-05
5.32649008243528e-05
4.40697028439265e-05
2.76953728894806e-05
2.92302426166666e-05
4.96833706946862e-05
3.81750680585759e-05
4.34425951572587e-05
3.97562010062329e-05
5.28080850789079e-05
3.06388744618359e-06
4.94431490162165e-05
4.39966201231146e-05
1.6307556309086e-05
3.31383617345107e-05
2.18100654434937e-05
4.459948655615e-05
-4.71032709398978e-06
2.51067140744713e-05
2.50155316336535e-06
1.79516186037505e-05
-7.44038955452315e-06
3.028714465699e-05
2.94424925318135e-05
5.80639416174733e-05
6.13230030048309e-05
5.27020245930546e-05
5.48029282300417e-05
4.43451422389377e-05
4.46047129465002e-05
5.66595392807055e-05
5.53436629686586e-05
2.80779954165686e-05
5.53180043837796e-05
1.10645407889789e-05
4.40025030430924e-05
1.53139874559116e-05
8.93298566697169e-05
5.67342630765141e-05
5.16003453431549e-05
2.63572783270932e-05
4.68040463758388e-05
4.88253073092937e-05
2.23951960671821e-05
3.06072855007629e-05
4.46184616675137e-05
3.57126830913329e-05
4.54898173881863e-05
7.62333456675189e-05
7.28186158072902e-05
4.07597261096371e-05
7.48734638443151e-06
5.98902753331249e-06
2.67926477505492e-05
5.02374622634489e-05
3.83573114816766e-05
3.97916988991862e-05
5.25110729749399e-05
2.27350666706845e-05
1.73798227831222e-05
2.69018629477619e-05
8.87396856636561e-06
2.34632210115252e-05
3.17304498461608e-05
-2.46111027371943e-05
5.08667315912368e-05
-9.35230394636294e-06
1.2620038269809e-05
5.16963940045794e-05
2.53196256070613e-05
3.57021603665434e-05
3.49088446445315e-05
-1.25729088647578e-06
2.47058203289886e-05
4.86705025141181e-05
3.67766182061822e-05
6.45376134888394e-05
6.21252032105776e-05
3.28090570686593e-05
7.27169787778736e-06
6.50009305445551e-06
-8.55556463992804e-06
3.26985814962565e-05
7.73363336385832e-05
3.96686513096524e-05
4.61610419243011e-05
4.668798396367e-05
3.96327492524498e-05
2.95222655851733e-05
2.52250452180366e-05
2.65054827730992e-05
8.54810060483838e-05
4.95572136550208e-05
3.75690171018791e-05
6.64939004447333e-05
4.44353777895876e-05
7.52217311929879e-05
2.3775894736155e-06
4.4348649322149e-05
4.39767645872764e-05
5.12909644699898e-06
-1.9402338026382e-05
8.69926220523531e-05
2.30736921405875e-05
5.9718460420304e-05
2.49660074367628e-05
1.09097103748102e-05
5.45408428329778e-05
5.03006824624164e-05
5.07038541421395e-05
3.13857433747222e-05
5.50646732371819e-05
1.77065598260123e-05
7.1481743588226e-05
3.10578094259684e-05
2.9922440763174e-05
4.9710608051341e-05
5.00943562616183e-05
4.00995563896242e-05
3.48510942782411e-05
3.12781583101916e-05
5.61789964491362e-05
3.67059820240366e-05
5.2848955317226e-05
4.36673017738604e-05
6.84160057843631e-05
3.47992713661159e-05
6.47124593977088e-05
5.50080769363188e-05
8.48405516041003e-05
9.95999748635356e-05
3.97823995781417e-05
4.4604636750026e-05
2.46226060208521e-05
3.92776631178642e-05
1.28087803742735e-05
2.27023048798067e-05
4.88064291506229e-05
3.83920907285527e-05
2.90212471886196e-05
4.66580503176033e-05
2.39870584623774e-05
-1.91933598576296e-05
4.99870286628719e-05
6.309198296111e-05
6.05974627124861e-05
5.75856755557655e-05
-1.60746058856249e-05
3.22059810336443e-05
-2.12804613785747e-05
1.37021878424769e-05
3.57213586660658e-05
-8.66662394069557e-06
2.57414299535499e-05
5.700821796092e-05
2.37524313614094e-05
-1.79279436401222e-05
-1.43013968269037e-05
4.20015669572625e-05
5.73211680154156e-05
3.39745528378808e-05
