# Supplementary material for: Research on computational propagation and identification of mine microseismic signals based on deep learning
Source: PLoS One. 2025 Oct 22;20(10):e0334641. doi: 10.1371/journal.pone.0334641 (PMC12543183; doi:10.1371/journal.pone.0334641)
Supplement: S4 Data — (ZIP) [file pone.0334641.s004.zip › 000100700000266.xlsx_0.txt_24.txt.txt]

1.81503884113572e-05
3.76451954713723e-05
1.40296595677866e-05
2.16543380124446e-05
2.68941755514272e-05
1.32786578230431e-05
3.36094212671249e-05
4.63195841622745e-05
3.82068187667581e-05
2.86726384466423e-05
4.73932839768058e-05
5.15072240306309e-05
1.06450723136379e-05
3.00824617350206e-05
2.52686251767982e-05
1.51796547920392e-05
1.575740105343e-05
-4.14740654797554e-06
4.26604286770706e-05
4.34816163205491e-06
3.12301621173437e-05
6.43027038264476e-06
-2.12848631322818e-05
-8.09518584579845e-06
1.63339426783879e-05
1.84938752064429e-05
-1.19564023766481e-05
2.48999018273673e-05
2.38250572168477e-05
2.35965339304157e-05
2.89883426669434e-05
2.00586810611791e-05
2.28213992981457e-05
2.58611925066753e-05
1.90541453718103e-05
3.65545947640599e-05
2.85268837061286e-05
1.82454638362491e-05
4.12998441970897e-05
1.97322249750635e-05
4.43915739635341e-05
4.84897674421598e-05
4.63427821178821e-05
5.25229742246747e-05
3.14155041366348e-05
2.8036061836232e-05
4.98982423368276e-05
2.81239494896362e-05
5.46269484610041e-05
1.65879460593866e-05
2.17771864565652e-05
2.97229693953108e-05
4.48003665938274e-05
4.08401977822215e-05
2.14943983220793e-05
3.2368386296995e-05
2.36142688997512e-05
1.54694104961318e-05
4.26687088590562e-05
3.13909922054752e-05
8.28412878348482e-06
4.32491093582473e-06
1.42518187493936e-05
7.55525982699249e-06
1.30468586284791e-05
3.07375253288349e-06
1.30160386717496e-05
3.0784217519191e-05
-7.2111430375487e-07
1.99549250711895e-05
2.42114487376575e-05
7.11345619106678e-06
1.35106873174713e-05
5.64502203471997e-05
3.47219781927345e-05
2.30618532739905e-05
2.13192621880296e-05
1.48857158425759e-05
2.14745031302427e-05
4.61469482903044e-05
4.47307690341423e-05
3.45734275157949e-05
3.81719753519846e-05
3.52804614836858e-05
2.99356380500136e-05
2.5762649984199e-05
2.93495743066075e-05
8.99471144721018e-06
1.6958143436516e-05
8.8257927669323e-06
1.89336940908209e-05
1.39822670495787e-05
7.73000647326408e-07
-1.60573470688038e-05
1.46769684981301e-06
3.44854854612568e-05
1.6793701548216e-05
2.54134548430156e-05
8.90839101306339e-06
1.06165754936273e-05
2.30307335055404e-05
4.80762348156048e-05
1.07699660123775e-05
4.30747379303092e-05
4.53492417131517e-05
3.0368512082648e-05
2.61583605572352e-05
1.28136985974546e-05
2.88486297996861e-06
1.64421277024072e-05
1.11732016533371e-05
2.08590293389167e-05
3.31597919099855e-05
1.88242057837756e-06
4.50903587808001e-05
3.94601406803384e-05
3.44411518180539e-05
3.90821679517881e-05
4.00339542644085e-05
4.02674118408427e-05
3.2953446838421e-05
1.70726779566455e-05
9.59029808783626e-06
2.42421056415113e-05
3.36379367326188e-05
2.52781863598254e-05
2.53786957908742e-05
-4.0160250113545e-06
2.41697725841403e-05
4.2645657507935e-05
1.27525020217003e-05
2.15286399906158e-05
2.36402796964802e-05
3.03530241395111e-05
3.8508111040082e-05
1.12557578263787e-05
3.02813754944821e-05
5.54990525021906e-06
3.50814468905649e-06
4.43828607855847e-05
2.30186275154893e-05
4.31482012809904e-05
2.98292210486913e-05
1.56897973955606e-05
3.30960528492024e-05
4.95135400920108e-05
1.74482469787622e-05
3.54400029941081e-05
-9.24237290873561e-06
-1.99250805685806e-05
6.70808403845689e-06
1.80351653655756e-05
5.67013541837369e-05
4.53142600510176e-05
1.14391420718945e-05
3.35745536992955e-05
2.10994357983735e-05
1.23394150418557e-05
2.82833962100917e-06
-4.07800054226897e-06
3.23487339370254e-05
8.20689121942196e-06
2.3026344049561e-05
3.18334647323202e-06
3.52092837010019e-05
-1.42373709708615e-06
4.67006068297371e-05
1.08085642390386e-06
4.89859035210556e-05
1.63748804091645e-05
2.48201687900592e-05
1.37733309366609e-05
2.85878787600235e-05
2.7577396361113e-05
4.4122950247071e-05
1.42877297199052e-05
3.25684340931636e-05
3.74730822823737e-05
2.91332675136787e-05
3.54784445992471e-05
4.54069308295772e-05
2.98388485812607e-05
2.73671454643987e-05
1.20061420775705e-05
5.27929898867753e-05
1.99566596714262e-05
3.35482028576091e-05
1.47285959257275e-05
4.30903602710388e-05
3.35105793638099e-05
5.50757003738175e-05
4.98323538446244e-05
2.01830853290203e-06
1.98423635643112e-05
3.77083622960627e-05
1.9616713464141e-05
1.39722119124304e-05
3.68649564494611e-05
2.30290454143823e-05
2.87884429019865e-05
2.66506811299722e-05
1.06093121489012e-06
-1.98879900513323e-05
2.39805657445912e-05
1.6175033042226e-05
1.10366795653159e-05
4.89136655789609e-06
1.39929664397103e-05
1.67332846784812e-05
1.49869728925915e-05
1.73911793863813e-05
1.83816428530795e-05
5.14609964225336e-06
3.85163893713274e-06
2.45168651717961e-05
3.35737367638592e-06
8.11056841310782e-06
2.42803732370805e-06
9.96623545307887e-06
3.40814461350549e-05
2.72089644750802e-05
4.1456108518379e-05
6.79519008759601e-05
2.71344800712802e-05
1.04894987881542e-05
1.66155232130449e-05
3.74680128198688e-05
2.74866883656042e-05
3.53971950494984e-05
3.97605763494577e-05
4.61867934480782e-05
1.49251527073008e-05
2.56717088524439e-05
4.82534060109211e-06
2.55776901041944e-05
4.31352112095573e-05
1.92162265514238e-05
2.94795781528361e-05
-1.24716737017346e-05
3.42567676626458e-05
1.109559710492e-05
1.87840095414452e-05
3.16115243214971e-05
1.2149842155424e-05
1.93527001442852e-05
2.67572114466095e-05
2.93014896013035e-05
1.16220291636905e-05
2.13696599150168e-05
5.91812565318565e-05
1.85154000908921e-05
-4.67685341986556e-06
2.10293868021463e-05
4.0361478872221e-06
2.76921903518247e-05
1.64914349987627e-05
4.52517629314516e-05
2.42874215238588e-05
2.39540072977801e-05
3.01896929557934e-05
3.42737707852686e-05
2.81306944150098e-05
-1.1587917024687e-05
1.30854247198928e-05
4.08765714360861e-05
4.63519343643985e-05
3.83579868373377e-05
3.42645561334675e-05
-4.41178959425362e-06
3.33385810426463e-05
4.95987327228678e-05
3.80200243785913e-05
8.70373295050651e-06
6.50896594301718e-05
1.46783156666812e-05
1.65180836981282e-05
2.10349649632832e-05
1.98886063389859e-05
1.24431749715536e-05
4.97492036894826e-05
1.379848602988e-05
3.49114775608572e-05
1.17861896135583e-05
2.09672675666156e-05
3.46930724109528e-05
-9.50156216857217e-06
3.43706571638977e-05
8.42201533311765e-06
1.22613060038385e-05
3.90629128065453e-06
-1.13853684888807e-05
1.68050209359031e-05
2.02506728651937e-05
1.21937383476931e-05
1.08870064917714e-05
-6.25355096151063e-06
1.20014557924094e-05
4.09221679157646e-05
8.11132546402151e-06
-3.82071241088957e-06
-2.29379346252599e-06
1.14976090731328e-05
3.92843737878153e-05
2.99402912397089e-05
3.96933909047468e-05
3.65029898787138e-05
2.5250422684041e-05
6.1891910054664e-05
9.49254853359661e-06
3.69322602342191e-05
4.52029121997824e-05
3.30316903197206e-05
3.10953069128001e-05
3.91037171076982e-05
3.12398361482663e-05
3.62651940747542e-05
3.45724995025591e-05
1.53854582359353e-05
1.78219709861301e-05
3.66016721953133e-05
2.38256113248287e-05
3.68560582975107e-05
4.1126262770021e-06
3.31988157146294e-05
-1.11351803302565e-05
1.94491261974797e-05
2.8717427762137e-05
7.06098712094521e-06
2.55968776068893e-05
3.28936446982766e-05
-5.92863706350485e-06
2.55789938311458e-06
9.71374613503953e-06
-4.37508818141364e-06
1.09121104004931e-05
2.80517367563408e-05
-2.70129235852746e-07
-2.45667997342968e-05
2.36251464144369e-05
-9.55136314550179e-06
3.09096683804805e-05
-6.711135091152e-06
1.87983467554851e-05
2.91875098231339e-06
2.89544937663207e-05
4.4387298853604e-05
1.75314234042563e-05
4.6947239200535e-05
4.64862770726707e-05
3.41060273153391e-05
2.62609482541413e-05
4.25296104177294e-05
5.41859978590511e-05
3.20270898997995e-05
1.00107415821012e-05
2.10596486555717e-05
2.22730016517198e-05
4.99121833265579e-05
4.96932895287851e-05
5.46153009621847e-05
4.71624080437276e-05
3.05241355572393e-05
3.4736407099084e-05
3.68712855442479e-05
3.89059060396944e-06
2.13566297897779e-05
4.59755442665711e-06
1.05303706510938e-05
2.19870125076001e-05
1.17627206348752e-05
2.60524565072772e-05
1.90353435146684e-05
1.46494909201472e-05
8.60575926785211e-06
-2.5307662825676e-06
4.43241634545159e-05
2.25230855617992e-05
-7.04313198734273e-08
2.94147828364538e-05
2.96386861650425e-05
1.30887545504786e-05
2.77225583503481e-05
1.09560242082183e-05
1.57436123516654e-05
2.30592276125956e-05
3.69856349734207e-05
4.42348349333874e-05
1.90688035234448e-05
2.81996184677328e-05
3.58381012908977e-05
5.3099957868159e-05
2.51542779456504e-05
4.14596843430649e-05
5.98403230181974e-05
5.01841003408015e-05
2.00654313811975e-05
5.68444665194529e-05
1.27163338297315e-05
2.17608467586795e-05
4.95303047617316e-07
1.10406184581237e-05
8.80811921574293e-06
2.87813239676392e-05
2.03448678489279e-05
1.86517884006972e-05
1.08168157528322e-05
2.07212763958505e-05
1.9003972895627e-05
-1.45648619648345e-05
2.14346332158184e-05
-1.04757109542638e-05
3.83758804825847e-05
4.16844053511488e-05
2.55197461313878e-05
3.74193404563375e-05
3.86335454139209e-05
2.43168714492984e-05
2.31453628612593e-05
8.42096976787624e-06
2.12048748834019e-05
1.61985791002945e-05
4.29380159018761e-05
4.27502060249861e-05
5.61441200098996e-05
3.12564053907487e-05
3.23129175534956e-05
1.97223674877441e-05
5.21674473620279e-05
3.82943697360903e-05
2.84117814807239e-05
9.73733536785413e-06
4.60333947965305e-05
3.46384854826197e-05
2.15795807065228e-05
3.0063168708422e-05
2.98208314058658e-05
2.52578852688712e-05
2.89135500341234e-05
1.39569600261384e-06
1.33015476134235e-05
-1.09062955407523e-05
8.99530093948318e-06
-2.29994982500681e-06
3.67387307593786e-06
-3.0977545655739e-06
1.10726252434441e-05
6.20218344152684e-06
6.32428315713554e-06
1.02014029656637e-05
1.80651966192467e-05
1.33733983931593e-05
3.45590242685561e-05
3.73086331019612e-05
3.97957287151291e-05
4.1186159562459e-05
3.23891251132574e-05
4.17060815304274e-05
2.40391771928802e-05
4.01045755559735e-05
3.02501439047071e-05
2.71726725273854e-05
3.91022667236762e-05
5.16414228559339e-05
3.79619560458759e-05
5.27419976235842e-05
4.66015286487765e-05
3.80194341265164e-05
5.07100970051931e-05
3.14635968698574e-06
3.69087602459317e-05
2.88710399366967e-05
4.49344365312434e-05
4.68119603371617e-05
2.22136926895911e-05
3.60271844638509e-06
-6.02446141807758e-06
2.59354299479244e-05
2.3828697745036e-06
5.88289836770148e-06
-1.11814497448573e-05
-1.50751494044055e-05
2.05157293549518e-05
9.67276778962402e-06
2.66341400597176e-05
2.17619470918607e-06
-5.12197595925571e-06
3.18683384929781e-05
2.06874879005513e-05
1.56624005992911e-05
2.11422624733426e-05
2.76227237148058e-05
3.22157101957681e-05
2.69765777736519e-05
2.72236406312658e-05
4.46614804656327e-05
2.57895751670916e-05
2.47888878352744e-05
4.33243225985313e-05
3.80064016101188e-05
3.00665296687376e-05
5.52109150814998e-05
2.90970028466283e-05
3.55478464688889e-05
2.85728420129332e-05
1.48516480607213e-05
3.60196750168881e-05
3.65937299860274e-05
3.63278216365747e-05
2.52332686979917e-05
4.22373838894591e-06
1.21019754768976e-05
2.4147594420447e-05
2.31822574743958e-05
-8.94931654199433e-06
2.20336812672413e-05
3.61499319229764e-05
-5.9062829131388e-06
8.80219793779645e-06
2.10555440813939e-05
2.52755505398007e-05
3.17366388656526e-05
1.16156093702721e-06
1.17850913061958e-05
4.53022397880424e-06
2.44447121816142e-05
2.50854279596734e-05
2.75336586925715e-05
4.15199847752296e-05
2.1112090145818e-05
2.50968547361211e-05
5.2772071800497e-06
2.60430118538992e-05
5.04539490000079e-05
2.57634469569448e-05
5.84066851121807e-05
3.5567296968027e-05
3.38019575407145e-05
3.63480262786647e-05
3.45453890240165e-05
2.30454974758964e-05
5.65954555536999e-05
-6.10946829282785e-06
5.74530714248423e-05
2.62160749530558e-05
3.92678303010339e-05
2.75741443694497e-05
1.28712057002372e-05
-1.28042384930874e-05
3.75932797173458e-05
3.7254054058831e-05
3.32717765491493e-05
1.57909381394662e-05
7.81115694534106e-06
1.35744462095586e-05
6.42275687575663e-06
2.68347911691714e-06
2.25196910542056e-05
2.69952873886794e-05
1.47529644298704e-05
2.55443693733767e-05
4.57154425641154e-05
3.0295735412824e-05
9.49513604334369e-06
1.02716792868374e-05
3.11643090817526e-05
2.49745509425897e-05
9.50726080868276e-06
3.4519134868258e-05
2.74536371197397e-05
1.60123325328946e-05
2.75456254704508e-05
3.55234155965351e-05
3.26812412478533e-05
1.90992479853048e-05
2.11315703340481e-05
2.18931353702008e-05
2.63306726671839e-05
3.41881161255734e-05
1.63350093264003e-05
3.39139725939853e-05
2.68456134822027e-05
6.9764347357011e-05
4.99956549014879e-05
3.84370339230322e-05
3.92509051626574e-05
4.52133523733358e-05
1.80091318072656e-05
4.38388003643268e-05
-3.41852186906165e-06
3.8334415939438e-05
-4.07727594704932e-06
2.11823918437705e-05
1.97672198943163e-05
5.40821837575144e-06
4.26553096197928e-05
3.16972883766342e-05
3.47490986305041e-05
2.04565968716661e-05
4.23666722484435e-05
3.10837620758672e-05
4.70444156101841e-05
5.06976324013566e-06
2.50532911272569e-05
3.17910703630181e-05
5.21082198065432e-06
2.94512206146367e-05
2.70681587224695e-05
-5.3390197263035e-06
-7.43408078930845e-07
2.9592174480641e-05
2.39127816475282e-05
9.44457255532584e-06
1.39135956802859e-05
-2.66354720638653e-06
3.59722174596297e-05
3.77318053483888e-05
3.1881530002179e-05
-1.72847582399712e-05
7.42563237844685e-06
4.21216638640442e-05
2.57768309822693e-05
8.11314264449738e-06
1.9084896686829e-05
-2.92241685433978e-07
3.50321448894867e-05
3.6675831855554e-05
3.10978436918819e-05
1.63608255028048e-05
3.78800400799719e-05
3.57954079442002e-05
4.26541224924237e-05
2.89054945058164e-05
4.12910921042299e-05
3.71154562982799e-05
2.32826674755876e-05
3.19150185566626e-05
3.15118313066816e-05
2.41873269333777e-05
4.65959929626816e-06
3.53175360540921e-05
2.12185185487226e-05
4.30989856781056e-05
2.16795537104646e-05
3.56861437282487e-05
3.85522291007483e-05
1.97601776424733e-05
2.13710764314576e-05
1.98072442374219e-05
3.97419834012552e-05
4.99686907677135e-06
5.5034878087503e-05
6.39257231699246e-06
4.5883536498001e-05
-4.14437747986242e-06
1.47712995545109e-05
2.71408035747682e-05
4.25028597965539e-05
2.48022419571909e-05
1.86020468445201e-05
-5.52741702972168e-06
3.35392826725016e-05
4.33022462998558e-05
2.04226058092086e-05
3.36279413508371e-05
8.7008397237051e-06
2.96946765868736e-05
2.50525011935122e-05
4.98254397456375e-05
2.79306014554541e-05
9.39507705465196e-06
5.22809528487789e-07
3.19078307126309e-05
-1.46015691492671e-06
2.85488131529143e-05
1.28358212387662e-05
1.92468710360878e-05
2.55378892393802e-05
8.19768930118525e-06
1.46676957476392e-05
9.15997943307341e-06
2.8653884082017e-05
1.74537460329449e-05
5.23111859702667e-05
3.12784337261554e-05
-2.06031166028764e-06
1.39415435576366e-05
3.23289187637704e-05
2.10963311663104e-05
2.60630786447541e-05
2.07827666343481e-05
2.37798676589275e-05
2.39257951472752e-05
2.93421824840144e-05
3.68649016112542e-05
2.54512812024712e-05
4.73243875759582e-06
-9.22246952406389e-07
1.77605550544175e-05
2.32242530353543e-05
3.52507314919435e-05
2.36548872233638e-05
8.91850758592737e-07
4.47678751099428e-05
4.07519174768768e-05
2.44030573892399e-05
2.88676917716256e-05
6.82041129326022e-06
3.06840807226647e-05
2.65477750151245e-05
2.46547182302257e-05
2.00841122888615e-05
2.61328089771935e-05
2.23687494816638e-05
1.8228268873104e-05
9.42326825411813e-06
8.96567902996078e-06
2.44562274779775e-05
9.07586305302146e-07
2.88501470804513e-05
-1.54247997703241e-05
1.17955745580636e-05
5.18156153745744e-06
3.20018182655457e-05
6.03946850946069e-06
3.1252464654524e-05
-1.28929586235126e-06
8.78693455833781e-06
2.7927139176164e-05
5.3966403781752e-05
3.78170814331245e-05
2.24617864804899e-05
2.02306967983227e-05
-1.8677205234998e-06
2.43593112645112e-05
2.62045844833745e-05
3.45292079851929e-05
1.24161374614645e-05
3.54085763006726e-05
4.81839566107449e-06
3.01720899587726e-05
7.52740082722925e-06
2.27320390506078e-05
3.63486093635734e-05
3.18197207235217e-05
-7.99055770313707e-06
2.65814249785025e-05
3.76005301099068e-05
2.51141072877265e-05
2.65468729209844e-05
4.42805537680349e-05
2.60933544974732e-05
2.39724088050967e-05
2.70425353769696e-05
1.41303618210402e-05
3.93416992279075e-06
1.75452418739367e-05
2.68223757306186e-06
2.60193853112687e-05
1.40415573838476e-05
2.44844431446512e-05
1.45739464240018e-05
7.17704440727073e-06
3.98714637466936e-05
1.39873154958418e-05
1.83128314740093e-05
1.70152558655223e-05
3.10144101292735e-05
-2.95722017821814e-06
3.05092417514749e-05
2.65364329751028e-05
3.49404146237147e-05
-5.00920846750873e-06
1.78911170249622e-05
2.11225488709517e-05
2.49126931712577e-06
4.29392382063336e-05
4.09441033744257e-05
1.23487347931949e-05
2.06985377618038e-05
4.40013454641994e-05
8.22218188994519e-06
1.60797568747879e-05
2.47702114089582e-05
1.45653579440606e-05
1.61452498011878e-05
3.77493680667617e-05
1.42485209616087e-05
4.76698715008173e-05
3.08206431700001e-05
3.21977999694483e-05
1.50827425475884e-05
2.6785079154923e-05
2.17084514299548e-05
4.46564185957337e-05
2.83976425692318e-05
3.81046961235642e-05
6.57460177748021e-06
1.94099629254996e-05
3.91015641093821e-05
2.54319936979791e-05
7.54973564473797e-06
1.6616940968699e-05
3.76342664051426e-06
6.02750951383915e-06
3.1068139535416e-05
1.37167681267685e-05
8.11038907728774e-06
2.18987627502022e-05
8.55420924718891e-06
2.54265480134114e-05
3.45156975055012e-05
2.39882341648107e-06
1.84722180860777e-05
1.48106224406123e-05
1.54185336100374e-05
1.64036718911296e-05
3.25865610979545e-05
1.29239204931848e-05
4.28825073699505e-05
3.18359423284109e-06
5.20465298152029e-05
9.39681055072512e-07
2.68971913497207e-05
4.67678621866604e-05
7.5485636670546e-06
3.5928097849732e-05
5.85494263381937e-07
4.63781865368812e-05
-1.30609071961768e-05
1.40275023830707e-05
1.07562139674557e-05
5.09015985175473e-06
1.24204902702195e-05
1.85683561930879e-05
1.96014475683492e-05
3.1456751792604e-05
4.19590655774348e-06
4.31164336996361e-05
-1.71165071318397e-05
3.45661609570286e-05
3.34402237744865e-05
3.44203950179576e-05
2.22979616396499e-05
4.1299166843391e-05
8.67703163850994e-06
1.83787172272875e-05
3.87516709109577e-05
1.36035958205539e-05
2.03321367928295e-05
3.82919973839363e-05
2.21046606902917e-05
2.64267809696255e-05
6.87083111468869e-05
4.23475170982974e-05
3.02882374154046e-05
2.15636449477514e-05
1.75271292988057e-05
2.0566691141018e-05
1.22435375100361e-05
1.1441383712637e-05
6.3905081896593e-05
1.10227238473415e-05
4.05906867965452e-05
1.26197686758505e-05
3.55921306435602e-06
1.75845173197188e-05
3.33606147994387e-05
3.61019018552143e-06
-1.3434936952575e-05
4.03350064406668e-05
-1.01575734017202e-05
6.32300464628019e-06
1.78348401628392e-05
4.60382572284912e-05
4.11670947744727e-05
1.87099120901028e-05
4.69818991995103e-05
-4.77080660618082e-06
4.30924224339529e-05
3.57061534557019e-05
5.74359898182618e-05
2.46232194612907e-05
3.050889521507e-05
2.33643018780849e-05
3.06761811972328e-05
4.29357679637106e-05
4.33025503074314e-05
4.27563112242911e-05
2.99779816229688e-05
1.64540677561041e-05
4.320500339528e-05
4.37775578212031e-05
2.27431020764127e-05
5.99073954358656e-06
5.35305591602236e-05
1.35450347752548e-05
2.40371885965804e-05
2.08330306103371e-05
4.81603532633637e-05
3.51750836047391e-06
1.5332285073566e-05
-1.7801889842709e-05
3.74002374488874e-05
1.16554355665019e-06
3.32220826498403e-05
2.12690648317366e-05
3.42725092990803e-05
1.48191261415582e-05
1.87244863571292e-05
-2.9841318954081e-06
-1.2254790260924e-05
1.54463231243617e-05
1.92482999028367e-05
1.69709693453066e-05
2.39086592014283e-05
3.30105016170083e-05
5.09943262551526e-05
1.34217815497653e-06
2.96051804917652e-05
3.24628830482814e-05
5.35021807201589e-05
7.3772805962515e-05
4.06544033051495e-05
1.99932287379671e-05
2.59998250079871e-05
1.43955667703563e-05
5.54766129346986e-05
3.12339792668212e-05
3.24093505350548e-05
3.0487358570993e-05
2.71988607013264e-05
6.32912187755149e-06
2.96421280354448e-05
2.66041589566252e-05
4.08071251090086e-05
2.15025680834294e-05
3.95685103360313e-05
1.28255076399695e-05
2.61599916196819e-05
2.47802248199902e-05
2.27630666790975e-05
4.46709118257961e-05
2.03059843234081e-05
1.27419082271945e-05
-1.35342338614596e-05
-2.14757598470878e-06
9.80580461717941e-06
2.83121352515312e-05
3.40634179721391e-05
2.08750362526307e-05
2.21086669830454e-05
3.57842551072082e-05
5.84540376714304e-06
4.60758014197038e-05
1.63815721498463e-06
4.28531578547242e-06
2.10949845788696e-05
1.16604756530059e-05
4.03009967888084e-05
4.62384904836834e-05
1.72887987998004e-05
1.39951109619345e-05
4.18486102006842e-05
6.34742767531376e-05
5.23468687887796e-05
2.60789422047484e-05
5.06412028932722e-05
5.11931151291103e-05
1.5750862205157e-06
5.52205135448382e-05
3.76440835742175e-05
4.20928317094397e-05
1.62228475010237e-05
6.81503250254031e-05
4.68628295924987e-05
2.27642451016505e-05
4.09664001293101e-06
-2.00998671247184e-05
3.06293045432546e-05
1.36829979881385e-05
-9.43653770731002e-06
2.27355402943667e-05
2.0148295634134e-06
1.04644861964786e-05
2.4086767553377e-05
-3.06723543069179e-06
1.35478856685595e-05
-2.88018333614578e-06
1.90394630832739e-06
1.50199226072246e-05
2.14678816364457e-05
3.09290953071767e-05
3.14827360490507e-05
5.28168217452244e-05
2.00526827787602e-05
-8.83435875334209e-06
-1.20508115199286e-05
1.88331665982898e-05
5.25489367962476e-05
2.77827759144008e-05
2.13797668720939e-05
5.5349068839097e-05
6.27927409602688e-05
2.90449811015381e-05
4.01347801467768e-05
2.64297106014693e-05
2.70936036474145e-05
5.30388540912588e-05
3.02360491040822e-05
4.66725086475219e-05
3.95642009221405e-05
4.71482715870331e-05
6.6349931241411e-06
2.51750682218686e-05
2.86440981283571e-05
8.16427604150893e-06
3.89013776802531e-05
1.09534848208047e-05
7.50905003194827e-06
2.67275728131263e-05
1.90219787000185e-05
4.34264194336589e-06
-4.17053418161317e-06
1.82381676851306e-05
4.29433400405185e-05
-2.17868420787085e-05
2.67179453722166e-05
-6.58691455399181e-06
1.1627209870508e-05
-1.41691996481141e-05
1.32428295373344e-05
1.66898984931334e-05
1.39224002086039e-05
4.52734843020919e-05
3.69597623316841e-05
5.23613664527312e-07
1.86702195143278e-05
3.23647003325199e-05
2.20064957160932e-05
3.67273573421908e-05
2.15583495450263e-05
1.56690169895513e-05
2.70447191523708e-05
2.44443920772651e-05
4.07333383629436e-05
2.38231211165872e-05
1.99274867076814e-05
1.02592323986455e-06
1.40808431312955e-05
4.31195137647731e-05
4.02389661668394e-05
6.18197579241301e-06
4.25183704189992e-06
2.81385540477126e-06
1.29869026444472e-05
2.93626965500032e-05
2.93054687587687e-05
2.4414766782065e-05
2.741759310741e-05
1.15788120170738e-05
-5.6454016624064e-06
1.95019909996824e-05
2.74605945503709e-05
4.32057628540039e-05
1.88909110457395e-05
-3.792936577363e-06
1.20637781382243e-05
2.97890351881378e-05
1.10430576603773e-05
1.92085386967244e-05
2.55801893612808e-05
3.62407175518101e-05
7.75796964679252e-06
3.57606942186289e-06
3.45785152281025e-05
1.47217331790386e-05
3.68749995261998e-05
3.46344910349819e-05
2.94095191851174e-05
4.26766868183957e-05
2.02943624568556e-05
2.51572982549753e-05
3.14317057181733e-05
3.95572621974082e-05
1.10483706428968e-05
1.8225204077128e-05
2.26842808338264e-08
2.27712817973138e-05
2.08606981800989e-05
2.66931139471935e-05
2.35294662617142e-06
9.64814351370327e-06
2.20496991709755e-05
2.25806479569835e-05
2.30933702263399e-05
2.30870428500685e-05
1.82976254235623e-05
2.16685359411042e-05
4.12397329059233e-07
2.07959045805431e-05
1.83106417341851e-05
2.10043424588009e-05
7.28375797964887e-06
3.49780481502086e-05
3.03399119106111e-05
5.4694924845577e-05
2.09616019215506e-05
3.50517177648657e-06
1.48978488623742e-05
-1.1790922468829e-05
3.38865692914122e-05
3.82674069515113e-05
5.54930523144525e-06
3.56164883307407e-05
5.22820873767091e-05
3.8589974065253e-05
2.99138714697203e-05
2.66373748509282e-05
4.23945891332742e-05
2.18265987908969e-05
1.1299620339679e-05
1.77131975456277e-05
2.85339759812279e-05
1.7899343692709e-05
2.14782596408194e-05
3.01476731267467e-05
5.52748000706225e-05
3.08245366693945e-05
3.6270046698175e-05
1.73032480141044e-07
2.42588511560606e-05
4.61493489013603e-05
1.04805770090684e-05
-2.51864999158637e-06
-1.1990707928571e-06
2.04983677576175e-05
1.40882793490499e-05
-8.80520320360553e-06
1.80889589428997e-05
4.39489901214396e-05
3.06676732902171e-05
9.8046742519607e-06
-8.38387252263902e-06
2.11737190799032e-05
1.87787822634166e-05
1.99684034383778e-05
2.55444990768914e-05
1.69663759505947e-05
7.021966861036e-06
1.47461434208862e-05
3.99461063138582e-05
8.48211060979145e-06
2.43730421545965e-05
1.41365792777287e-05
4.58896181757443e-05
2.01268931588264e-05
2.95495902308587e-05
2.82376862337018e-05
1.52202963567369e-05
2.24619422486693e-05
3.71326555854611e-05
3.65185594973868e-05
2.78845891961631e-05
1.48381156579976e-05
3.240577070689e-05
3.94493610703544e-06
2.12541766533718e-05
3.44287619498634e-05
2.36854335203757e-05
5.98488433098473e-05
3.03835207775183e-05
1.21095654178701e-05
7.70415938740486e-06
5.01428477410348e-05
4.16409091212186e-05
3.43936625797495e-05
-5.94925966546794e-06
2.58211762409089e-05
5.31918121490814e-05
2.37579286132043e-05
3.32088743115662e-05
5.02802912510789e-06
5.63729756751017e-05
3.20605270010424e-05
4.73330658385063e-06
1.32795846572172e-06
3.76765592989871e-05
2.75956960749484e-05
1.81918608903225e-05
1.23281919445349e-05
3.29501807829527e-05
1.350260270067e-05
4.15746360963269e-06
9.45334459036082e-06
-1.17459332280763e-05
7.45719159240999e-06
-1.16153100236295e-06
3.56978679810062e-06
3.14461989496012e-05
3.74942825982634e-05
1.90878881133093e-05
2.49037011086353e-05
2.83662211970858e-05
2.25673063414979e-05
1.93602701104142e-05
2.36349393137122e-05
1.47585244901729e-05
4.73696705771167e-05
2.26041874422987e-05
3.85590245441731e-05
3.38973619888749e-05
3.24513993120055e-05
1.91020750448803e-05
4.96744609035095e-05
4.94699463059655e-05
2.00586250137156e-05
3.11062228417403e-05
3.48342600596944e-05
1.14877963901658e-05
4.78874459345566e-05
1.72957428088649e-05
4.69529785393628e-05
3.20424997364032e-05
1.9498000591167e-05
3.13566869168093e-05
3.25679565729142e-05
8.11852457731676e-06
1.17965900164907e-05
2.75905530483302e-05
1.45895108294994e-05
2.39623140057696e-05
1.51910438018905e-06
1.89205453488647e-05
-8.93835252538579e-06
1.92615916675333e-05
4.01146170950274e-06
2.24137204961538e-05
9.00361553415879e-06
-2.79416446917921e-06
-2.1303291789236e-08
2.23925664648237e-06
9.60868390268107e-06
3.96112843668842e-05
1.61401954806978e-05
3.93939417668607e-05
3.05167414773639e-05
1.84437625445688e-05
3.70509104402709e-05
4.34150267951066e-05
3.68412485877515e-05
3.39438478596525e-05
3.42003192197202e-05
4.52892138807305e-05
5.66971168756927e-05
9.56265023553787e-06
2.43391584102758e-05
3.96023698841359e-05
4.29859566574015e-05
2.0490367433572e-05
6.87333479984834e-05
1.98334917478613e-05
8.96808841871176e-06
3.15430062561286e-05
-6.30369769222788e-07
4.33605145677247e-06
-8.64019347341623e-06
1.2036594188218e-05
6.45622621238161e-06
2.38055127487912e-05
-4.58210690395679e-06
-1.03132568960009e-05
-2.03822417002612e-06
9.32915783988086e-06
1.21191354202591e-05
-3.3427636087172e-05
-8.65655744256755e-06
4.76682638738145e-06
1.27865830968767e-05
-7.46618285488223e-06
2.61621993808229e-05
1.85522270619449e-05
-9.10335483390211e-06
3.27826696567416e-05
5.64738345909672e-05
2.77790476090399e-05
1.27025769505866e-05
3.18705798289721e-05
3.35261963088797e-05
4.77929247428701e-05
2.5002515284453e-05
1.02635849282116e-05
5.84576909818594e-05
2.30728576387414e-05
4.53778274482971e-05
3.29108750189074e-05
4.57161186747876e-05
3.37313108685641e-05
3.16333792833986e-05
5.77704435930409e-05
2.54586627116558e-05
3.31542622652744e-05
3.22006014634079e-05
3.64553286159502e-05
1.99746679660585e-05
1.12619414946405e-05
-6.67498657114403e-06
2.47179269440429e-05
3.87679014531974e-07
2.42173992064761e-05
5.14508918303807e-06
-1.96821997587134e-05
4.5134755513033e-06
5.42637309324934e-06
7.88135014410146e-06
2.06831064582877e-05
1.08189655089106e-05
-1.1515226562457e-05
1.44181213195042e-05
2.56795171365142e-05
-1.64087484272914e-06
2.2819497610632e-05
4.29850506725419e-05
-2.04783268355273e-08
1.50980048387672e-05
5.55868393955785e-05
2.4964763920335e-05
5.91955621024278e-05
6.63850746044383e-05
4.68581303024914e-05
6.02348837872587e-05
5.79532460823371e-05
5.17344989623407e-05
4.41327175951753e-05
1.13554640517088e-05
6.33616300972199e-05
4.14132069355861e-05
4.30751518485008e-05
6.55678852008314e-05
2.06064904245338e-05
1.38444327453932e-05
4.19778958911203e-05
5.13773253776611e-05
2.67142577959401e-05
2.55516095172316e-05
-6.06788827523326e-06
1.62808142120401e-05
1.02923203161709e-05
1.16144585859947e-05
-1.47818513806892e-06
-1.74860030770918e-06
-1.2244690648725e-05
8.68106381564277e-06
-1.38452264640777e-05
-4.99571809436028e-06
-1.96416348599052e-05
-3.18889069245402e-06
1.86550750564454e-05
1.75850971862672e-05
3.90120840297418e-05
2.22696389763286e-05
-3.46862962405022e-06
4.45078057644005e-05
3.1838649167849e-05
2.72349857005573e-05
1.15130008495052e-05
3.62712774890379e-05
6.7263907880101e-05
3.75051787474284e-05
3.87019372318276e-05
4.28358263672037e-05
4.77822141398562e-05
6.30810316766453e-05
1.66380056637392e-06
4.43722680860122e-05
4.22473935134206e-05
3.71132352923675e-05
3.28399838922433e-05
3.70012898649137e-05
4.81109776576623e-05
3.6667843567776e-05
2.74144125011275e-05
6.841123411016e-06
1.15621090124384e-05
-9.90779225790267e-06
1.96361446510796e-05
-9.28541071970163e-06
-4.67481859339053e-06
2.43324952029817e-05
-1.43635157733956e-05
3.77096080339495e-05
2.49183824400061e-05
1.39670978707268e-05
2.64942043098703e-06
8.98646181933153e-06
1.76429204030201e-06
2.66300488563788e-06
3.6284143490252e-05
2.89566627454872e-05
1.23060521089983e-05
1.62749160383217e-06
4.26056275941834e-06
2.24229136448546e-05
2.42927526174767e-05
5.35027673446978e-05
4.59005441435103e-05
7.03059981065404e-05
6.54918131858412e-05
4.99145451866411e-05
3.94106374918843e-05
5.30347075528659e-05
5.39507742700162e-05
1.96150261356504e-05
4.79438840272611e-05
5.95395618517404e-05
2.05777229360743e-05
5.79482674552479e-05
1.70469738499068e-05
2.88132623338141e-05
2.71047313780899e-05
1.02071974215659e-05
-3.29440314924075e-07
9.1353120134573e-06
3.20546054284682e-05
-2.26815795547922e-06
-1.45916746856776e-05
6.9665151677935e-06
6.11877082797987e-06
1.47615325236892e-05
1.30470999740433e-05
8.93564069612726e-06
1.76587540023534e-05
3.7596490904971e-05
1.47621720770984e-05
-9.76933502808701e-06
3.0610510239913e-06
9.63986358618926e-06
5.52330548498315e-05
4.97676516506426e-06
6.86514621601164e-06
4.64246714372455e-05
4.49232988343021e-05
3.45937894692583e-05
2.88793984385406e-05
2.34754630913954e-05
3.21217065638227e-05
4.1975015557761e-05
5.00663484054553e-05
1.43124722299497e-05
1.2344472315391e-05
2.20175678861821e-05
4.05938292686844e-05
1.44904158666722e-05
2.90302400988335e-05
2.83621384070735e-05
2.6970962466577e-05
3.05070334093493e-05
4.67685800836806e-05
2.12465729754828e-05
3.56359753722803e-05
4.40094486854002e-05
6.13249984319722e-06
2.02918784439258e-05
3.37622268060812e-05
1.11517119982215e-05
-4.26438632220836e-06
1.87180326685665e-05
3.49515206284032e-05
2.14752791463111e-05
1.43824845687297e-05
1.91549814028697e-05
-1.02340084856554e-06
1.23978698791132e-05
1.33984421092059e-05
8.6373273648215e-06
2.06560821690816e-05
5.66264027558801e-05
2.1754102197426e-05
1.43350483214028e-05
3.44153544929218e-05
6.00497834678862e-05
3.24084362121261e-05
4.57095937717566e-05
1.11805478598422e-05
1.3421388557411e-05
2.66065391927699e-05
2.71583053320029e-05
5.38033236982298e-05
5.19209162918891e-05
1.04080837688606e-05
3.2882793226413e-05
2.59823610027285e-05
2.24772648436162e-05
2.59450424777263e-05
1.81290024597183e-05
1.61236874763661e-05
3.43003247360472e-05
5.56579777111289e-05
3.56476418191271e-05
2.39813163324957e-05
3.45225870650512e-05
2.41399452289401e-05
3.83504252982822e-05
2.96939264677656e-05
3.4249922810647e-05
2.95458415741397e-05
1.68602650800955e-05
5.23597712025783e-07
3.24053001606531e-05
2.70286308182586e-05
1.09942841961997e-05
3.82050694000413e-05
3.08606603902769e-06
1.8184409739938e-06
4.26828217247492e-05
1.93523390803464e-05
-6.26955644011134e-06
2.20407727262046e-06
-6.02548665577701e-06
1.51210349550433e-05
2.99908868423894e-06
1.84342659134666e-05
4.30136974028518e-05
-2.73350587327222e-06
1.46992749042483e-06
-1.56174909930225e-05
1.94828193058132e-05
9.8886467383469e-06
2.41838958916915e-05
2.773317812254e-05
-6.49569699498768e-06
3.55049437013047e-05
8.55286336989471e-06
2.33611542849941e-05
3.49555711133798e-05
3.98149315049488e-05
5.94195806901954e-05
4.47069306205972e-05
3.0723808409774e-05
3.36442012445901e-05
4.65063884048588e-05
4.78526842637475e-05
4.82061555034454e-05
2.89336929639025e-05
1.56700680020338e-05
3.65187858757435e-05
4.64441637525619e-05
5.20768614284772e-05
6.82076774019336e-05
3.32575645206215e-05
1.96121538461683e-05
1.2779353294472e-05
3.54776181602709e-05
2.4545629029759e-05
5.09340060526018e-05
1.29535195985503e-07
9.04902049427242e-06
3.25754187200388e-05
6.4382457595055e-06
3.72929155848193e-06
5.72027814490952e-06
-3.07332024415936e-05
8.9999054229589e-06
-1.87497209008249e-05
-6.54367051665147e-06
3.81046424666906e-05
-5.42914054874907e-06
2.03081336604913e-05
3.18671729969821e-05
9.60671779763368e-06
2.88550575556371e-05
2.53731570938113e-05
1.64826974019404e-05
1.36324728956046e-05
4.58310650613207e-05
2.79490059373338e-05
4.64003857473992e-05
3.12757665387509e-05
5.44867789315739e-06
4.26747887402756e-05
6.14945391795592e-05
1.19831948375146e-05
3.39274149087526e-05
5.40336153416612e-05
3.19255116989565e-05
3.22220485500468e-05
2.60624215872455e-05
5.49585594328385e-05
3.77740160121819e-05
1.61240960871063e-05
2.64562692278137e-05
2.66345171501964e-05
2.69479161494846e-05
1.4351451184434e-05
1.88159290671699e-05
7.77448329172491e-06
3.38987694099948e-05
1.27592512612044e-05
1.16254656282327e-05
3.40441446962202e-05
1.54698551596285e-05
2.25871499136974e-05
1.45727759416742e-05
2.78216602772977e-05
2.3571062286771e-05
9.16609161126982e-06
3.23775598108502e-05
4.46260353752991e-05
4.10060587842422e-05
4.69642732206725e-05
1.81266910011242e-05
3.91946120361294e-05
4.44077461938797e-05
1.41515452007082e-05
2.42914403201244e-05
3.89105154439102e-05
2.44934117103891e-06
1.6740960199586e-05
3.30560677382056e-05
3.13864659373653e-05
7.42357125278302e-05
3.3750857223013e-05
3.96164312150591e-05
4.39475575428618e-05
8.22658054017529e-06
3.1488655211793e-05
1.82592173628101e-05
-7.9389833502096e-06
3.10414089135192e-06
-7.57678165062505e-06
9.03143111277408e-06
1.01383550326706e-05
2.89200353767758e-05
-1.02024758841186e-05
2.72873586356191e-05
1.85137302109621e-05
-3.38402582726175e-05
-5.10349862091647e-06
-3.57844808702694e-06
2.74408666279386e-05
1.29146355571141e-06
-5.60097106726694e-09
4.82545090006341e-05
6.14398101523892e-06
1.54454047147724e-05
3.98305704252908e-05
3.39041154349046e-05
1.91006729125746e-05
3.46462345135799e-05
7.27150510152431e-05
4.72934468173948e-05
5.84981851152656e-05
7.3883286240036e-05
3.288524412569e-05
2.8936711942374e-05
4.94350249448393e-05
2.69707441881887e-05
2.39745415950909e-05
2.95566427012294e-05
2.93391005735705e-05
3.08426320368995e-05
-5.92081079254286e-07
3.67169195055378e-05
1.07209417840062e-05
1.76440898145638e-05
-8.79054090980963e-07
-1.75087843071254e-05
-2.03939922400201e-05
-4.64603218303372e-06
-1.41784987272793e-05
8.05443871659964e-06
-1.5990293046718e-06
-8.52775131061144e-06
-4.74335356351719e-06
-1.64278746009985e-05
-4.45886141717812e-07
6.13124255719685e-07
8.22778150690873e-06
1.75128156388726e-05
8.46284750641761e-06
2.97320218347528e-05
1.97216948928344e-05
1.64886164955414e-05
2.37831980844008e-05
5.11655733024655e-05
2.53051843632039e-05
5.02326526964525e-05
1.54338654934831e-05
3.00497202264592e-05
5.49423255053918e-05
2.55181178836737e-05
3.64437522201964e-05
4.19056551173992e-05
2.743059198736e-05
4.0232984851494e-05
1.90448410403242e-05
8.25717922561705e-06
3.39748124002291e-05
2.55646411800938e-05
3.22380572423547e-05
2.83430792340991e-05
3.32463057021358e-05
1.49715160694824e-05
1.98373173164527e-05
2.54925149625114e-06
-1.775207451968e-05
-1.8519007672564e-05
2.80289768196452e-05
-1.16194622187504e-05
3.0943334319836e-05
4.69619925495118e-06
-6.18435273447803e-06
7.42350670060959e-06
4.35323886175294e-05
2.17500652588814e-05
1.61177779335681e-05
2.41606029818232e-05
-1.18370886695591e-05
-7.38258085269975e-06
2.00180872307741e-05
3.49972462066897e-05
4.62628441478645e-05
4.76675406480204e-05
2.8402242367068e-05
5.26096405411997e-05
3.45216777264862e-05
3.61560860013387e-05
2.10244654773832e-05
4.99495160381655e-05
2.46801670057582e-05
3.54928425766418e-05
5.61442469999023e-05
3.55680147732815e-05
3.35135386472173e-05
2.70885341477655e-05
1.09320028919494e-05
3.86098815438767e-05
1.39040086100061e-06
1.21171730864015e-05
1.00392409078211e-05
1.65959964045978e-05
2.03714367737915e-05
-1.11068744229645e-05
1.30106704058316e-05
1.88886480974481e-05
2.45435632490399e-05
3.33878275127539e-05
-1.57372794918221e-06
1.09546749756114e-05
3.0275417355208e-05
1.80359859062054e-05
1.66222243392256e-05
-2.8021233549546e-06
4.06318102340791e-05
2.67087517070634e-05
2.38907727347607e-05
5.53354767858023e-05
4.20280803396336e-05
2.79356413581358e-05
4.44285651601544e-05
2.46145144682474e-05
2.48618764467618e-05
3.09608758523887e-05
4.22854945148827e-05
7.66996114152599e-06
3.31877966993257e-05
4.74634039504489e-05
5.71348195909552e-05
3.66950746637271e-05
4.15153919076323e-05
2.53737914183716e-05
6.55109898326157e-05
2.42550196281278e-05
2.2894891612035e-05
1.9916077573944e-05
2.41475158069178e-05
2.29876519205054e-05
3.0554386189037e-05
2.771912091646e-05
3.61618206201773e-05
1.70128008574284e-05
3.83980625399976e-06
1.61369833338548e-05
1.26156808989139e-05
1.8875474674326e-05
4.47915689298305e-06
7.46138474680729e-06
2.65945172645833e-05
1.03260619424514e-05
2.11981347080145e-05
-1.074998856373e-05
2.28131883265361e-05
1.48663095880759e-05
3.30945113212168e-05
2.24525169091406e-05
1.72973927980693e-05
6.79482329937869e-06
-1.41966005294794e-05
2.48803347949036e-05
3.23242312194971e-05
3.02597566669213e-05
2.43483232682262e-05
2.77710216461047e-05
5.26723288512483e-05
1.14289316567779e-05
4.44434420382835e-05
3.82825383554965e-05
1.6228200465364e-05
4.3456148125275e-05
1.47059639980065e-05
3.32908473853888e-05
3.28169927000098e-05
4.93441504055523e-05
3.2698933092311e-05
2.931122321884e-05
8.0738237138809e-06
1.27827583819862e-05
2.54052568123709e-05
1.45557282362208e-05
3.0845953496562e-05
1.46041344855278e-05
3.47062255245572e-05
-3.11394110937557e-05
-1.16673757238783e-05
2.98158144858738e-05
1.06246429951864e-05
-4.4500234662189e-06
1.71705993852942e-05
6.14660960332866e-06
1.15246797839631e-05
2.65836536119857e-05
1.78905911468658e-05
6.66002112198979e-07
3.26589868251532e-05
2.81266605043681e-05
2.11841131638866e-05
3.02859554234073e-05
2.36151212290983e-05
2.58529875814298e-05
7.90494050230452e-06
2.48206467976007e-05
1.06790986631515e-05
2.77296600353779e-05
4.03991885399278e-05
3.10629913849627e-05
4.46386257207341e-05
1.05309637050253e-08
3.98439586802503e-05
2.62307137857657e-05
4.00569561517992e-05
2.25608072942424e-05
3.18804165008033e-05
4.0071379742858e-06
8.27456742597194e-06
5.03254398442981e-05
1.83181583787733e-05
1.55957149751438e-05
3.27064964471086e-05
8.32633668637957e-06
4.7991310941905e-05
3.58120967134562e-05
4.00550110106555e-05
3.68012263881114e-05
5.03198699314969e-05
5.2954647030944e-06
2.51194683684348e-05
2.69694699173351e-05
1.32631841268106e-05
1.40572547853866e-05
3.30168710839744e-05
7.46780610185371e-07
1.97565248702737e-05
1.09084294782607e-05
1.05733191917811e-05
1.03437278565074e-05
2.96862232190892e-05
1.97167660023931e-05
4.49617978193829e-05
2.74882823027993e-05
2.50773574198537e-05
1.89352498654299e-05
4.61713675285928e-06
2.4050770623609e-05
4.66563078280964e-05
3.82688257827268e-05
1.15969053446761e-05
2.66876521501775e-05
2.53512589881214e-05
1.53596819357259e-05
1.36090456889472e-05
1.76363375219231e-05
2.36272568566745e-05
2.39542359741882e-05
1.93200102159101e-05
1.35513808268519e-05
-1.07847738001099e-06
2.65729969861138e-05
2.86005815070785e-05
6.9488985900221e-06
4.69621313166333e-05
7.50772852674114e-06
4.63026734461512e-05
3.60315719859313e-05
1.43740505799446e-05
2.90482952040545e-05
4.00876784594454e-05
1.84574539577725e-05
2.68746077944446e-05
3.31570887274324e-05
2.81948179858149e-05
2.17069299629327e-05
2.953714872005e-05
1.54318675231463e-05
4.01030295500072e-05
2.07678958079664e-05
-4.76722960671714e-06
1.64398877853579e-05
2.03725681089822e-05
2.37543236008982e-05
3.72187645081596e-05
7.4672890992767e-06
2.40264512901218e-05
7.83380398277086e-06
3.4463458786801e-05
1.30498992684758e-05
5.24376637032202e-05
1.90167393842909e-05
2.89531081815542e-05
7.71079788318958e-06
5.53420089994627e-05
1.5478453254012e-05
3.41523093799682e-05
6.69199341901728e-06
8.59135608456235e-06
2.75314150591262e-05
1.31822796175386e-05
3.28984560489837e-05
1.27096532044967e-05
5.72391127939184e-06
5.17988637403329e-05
1.3042913343024e-05
-1.00457469043977e-06
4.48916099625487e-05
8.60232146943985e-06
4.20933415958375e-05
1.69056764177999e-05
2.79484574065842e-05
1.35011316823169e-05
3.34865494730942e-05
2.37057121928756e-05
5.81856288370717e-05
3.00637499245657e-05
4.4297954135768e-05
4.22720121336982e-05
1.95258909177653e-05
4.19908272076216e-05
1.22208362652868e-05
3.11444488006845e-05
3.94252001785394e-05
4.7598899129761e-05
1.35743463824376e-05
2.10557015036076e-05
3.14879480563355e-05
1.68397169904477e-05
3.94401536321096e-05
2.89683354869264e-05
1.50843953438975e-05
3.67319378955225e-05
1.57944713655755e-05
3.4178770316095e-05
2.12716584059639e-05
9.90313677904269e-06
2.68546770678248e-05
2.44396210825178e-05
3.53093409408491e-05
1.89635494210196e-06
3.66744931251231e-05
2.12452253229002e-05
1.302755558575e-05
1.8966223832583e-05
1.57761964438511e-05
-7.21843065601912e-06
3.51101310738395e-05
3.26417458911814e-05
2.73321412646701e-05
1.07495169111526e-05
2.48736674004099e-05
4.19029295484344e-06
4.91590321161296e-05
2.33260611157104e-05
4.96248248582039e-05
2.49339900361026e-05
2.65538063877975e-05
2.34325255686443e-05
1.77408574406928e-05
-5.44935511192914e-06
3.73432077408909e-05
3.97140367600616e-05
2.14310607948187e-05
2.25525298097951e-05
2.5051216368603e-05
2.58038078084543e-06
4.49070493236197e-05
3.95487469746685e-05
2.69012818713972e-05
7.7629964219186e-06
6.51469673009487e-05
3.32956968048707e-05
2.36923622959054e-05
2.26608502971815e-05
1.58462929461908e-05
2.93240052310143e-05
1.71351686056479e-05
4.18133159310946e-06
1.38180601921999e-05
2.97688844841991e-05
1.84804656921232e-05
-5.84309487992278e-06
1.49482293418196e-05
-4.7852988452572e-07
2.12785376516879e-05
4.03097287352373e-06
-1.61299971762618e-05
3.37179118579908e-05
1.74477876970564e-05
7.35136216948477e-06
3.23120873745101e-05
1.59949195729318e-05
2.3117412164328e-06
-5.68725502094085e-06
2.47611254395447e-05
3.1075412507719e-05
7.64290484953169e-06
3.69875384631116e-05
5.28334205973403e-05
4.15564895851379e-05
9.68792347773757e-06
3.53474954783418e-05
1.30511867082924e-05
2.61935164117055e-05
1.04107667271911e-05
1.17450878411322e-05
5.54609651135667e-05
2.54968705396129e-05
1.77911080065248e-05
1.85850732707545e-05
1.78887448220623e-05
1.88765005348913e-05
4.8515073678896e-05
4.64386947152486e-05
6.31123171674957e-06
6.95245853213515e-05
-1.97931793759761e-06
2.30878882997682e-05
1.09225385093008e-05
4.00457571623561e-06
3.74311411631383e-07
3.13804557290616e-06
2.39463951916819e-06
2.12067558419622e-06
4.35220514987818e-05
4.07463523205476e-05
1.93640251907606e-05
1.66710217783269e-05
1.8383088274347e-05
3.42701306724507e-05
2.23396983189382e-05
1.68606671175413e-05
1.21510639712946e-05
4.18168018628128e-05
3.13409040720798e-05
3.27623684982719e-05
2.29442423941348e-05
1.06477387938539e-05
-1.20744487832744e-05
1.99930697597297e-05
3.7588045126307e-05
-2.18944727583537e-06
2.63431627071497e-05
2.51477144172955e-05
3.59760570080388e-05
4.86765694118121e-06
3.35477677647928e-05
4.01023528399825e-05
1.51198162542693e-05
2.35603639460415e-05
1.11172048884802e-05
1.10950670755199e-05
1.61252171466093e-05
1.19293902535005e-05
4.1338132826428e-05
3.62149050324592e-06
4.9200541848073e-06
-2.08768542162571e-05
3.34405626805704e-07
1.93154361393533e-05
3.75929150583122e-05
-1.28249887794521e-06
2.72238219069264e-05
4.59916808213062e-05
1.31503607028124e-05
2.96485703430034e-05
3.15689234073725e-05
1.63528265643176e-05
1.80055837797505e-05
5.84085881658239e-05
2.33141792049307e-05
3.98058681799321e-05
2.11153516701185e-05
3.38637782460162e-05
2.24589255046862e-05
1.07890327658447e-05
4.1925430436721e-05
4.27837034459466e-05
2.05290814889689e-05
2.82225886717921e-05
1.2306329208833e-05
3.40190202544542e-05
1.44730151882504e-05
-1.13186262568549e-05
2.65110614606541e-05
2.84366915954182e-05
3.44468457006262e-05
-8.27133804414946e-06
3.22700899281134e-05
-5.39768779208239e-06
-1.61803950654131e-05
2.38755598862982e-06
-8.06146054507869e-06
2.93689044773947e-05
1.87726998173723e-05
1.36667715248254e-05
2.71003240175827e-05
1.48701780217739e-05
3.18438714289714e-05
1.59343088609495e-05
2.47858454343961e-05
4.35933599869562e-05
1.11083561416191e-05
1.57820809089979e-05
3.97418068559953e-05
3.07724790133203e-05
2.39236899708811e-05
2.70196978098808e-05
5.48446299097769e-05
2.80780438241967e-05
5.61316496870301e-05
4.60175872666321e-05
4.1568375302325e-05
3.63242588329289e-05
5.19501325299509e-05
4.76802690804037e-05
2.6732204819373e-05
4.44079542759667e-05
5.19909033137702e-05
4.30598540950875e-05
5.04847903203922e-06
2.08282627672633e-05
1.14732563140114e-05
5.74539489408493e-06
1.8239811613251e-05
4.61641982956192e-05
3.86327314507613e-05
1.34874042367201e-05
-8.90781263590791e-06
3.31630591825263e-05
-3.2302561878698e-06
-1.55952886560502e-05
7.70611428291991e-06
-1.16001933565865e-06
1.88688324955702e-05
1.10402160543401e-05
3.72673222886979e-05
1.74779517422635e-06
7.91493236100967e-06
1.55835013189544e-05
2.88534951837604e-05
1.01274593561801e-05
-8.5388823832855e-06
5.15858848909149e-05
9.35978840554462e-06
1.50302479236212e-05
4.88493614886415e-05
2.45045849704221e-05
3.19960695629376e-05
4.49787552021947e-05
2.76737054190589e-05
3.93156831460076e-05
5.09862548104504e-05
4.19086346332078e-05
3.49772326765137e-05
5.41641778793564e-05
3.52213937996082e-05
3.95552250470614e-05
3.32565141711948e-05
5.6397039555507e-05
2.90093190412722e-05
5.12194369447253e-05
4.09172452422791e-05
2.46555143821106e-05
1.78683985869344e-05
9.41669250886375e-06
1.20427489485946e-05
3.44274129499981e-06
-1.36489563071555e-05
1.38005942592955e-05
2.9014330161274e-05
2.13540731084375e-06
2.04388893054803e-05
2.67125214673989e-05
1.04595953432057e-05
4.88025985997202e-05
-8.90204570324248e-06
1.48318673870232e-05
1.28215268230196e-05
-3.68148810339546e-06
1.42932255550439e-05
-2.98064334824519e-06
1.69376886335907e-05
6.91703585183246e-05
4.22751400274877e-05
6.41174959513122e-05
1.13424520430655e-05
2.84507037038474e-05
3.1781532874724e-05
5.63322671279659e-05
6.51393562535758e-05
4.54619592009359e-05
4.18965688282244e-05
6.59274023248549e-05
4.55429794123721e-05
3.7191114264891e-05
1.48020918258878e-05
3.90910461589741e-05
4.84602721210403e-05
2.01527131075627e-05
1.8395444103075e-05
1.55521695439494e-05
2.64801949668675e-05
2.78392695855539e-05
2.59777811203814e-05
-1.42868647371113e-05
2.38996984195149e-05
2.36554379969205e-05
2.68064266664391e-05
-9.51378002351054e-06
1.67435065708963e-05
1.79918062246828e-05
1.91169326550522e-05
1.18892790379256e-05
-6.07654842811569e-06
2.44769819842052e-05
2.36275836549603e-05
1.29777197008759e-05
2.05326044393144e-05
2.38322361088063e-05
8.95959873181836e-06
6.10079443904507e-06
3.29066913603679e-05
2.28377066773958e-06
4.22487888186532e-05
4.64785246067546e-05
3.00473331184807e-05
5.63153463404989e-05
3.14162703884085e-05
2.73541838610423e-05
4.24845841192895e-05
3.74134755254096e-05
3.8660409259513e-05
4.09656132418387e-05
2.62246945117918e-05
3.76420356838116e-05
2.90447962880866e-05
2.62985719144446e-05
5.05381034369231e-05
2.18145237134995e-05
2.41773915581521e-05
1.40939345395638e-05
3.72175206662281e-05
2.55612814042744e-05
1.3143442648081e-05
2.96270267838347e-05
4.1807394265782e-05
1.79477085790617e-06
1.94398087444207e-05
1.95634474476037e-05
-3.35508384765353e-06
2.23636592418459e-05
8.59335900773298e-07
2.84991089043333e-05
2.27158065530391e-05
4.27681612269588e-05
1.98042594622564e-05
1.29913687522913e-05
3.41946430837585e-05
2.43626138564821e-05
3.48222042151085e-05
1.67463321983467e-05
5.10369615117043e-05
2.29111844591118e-05
3.20398297265869e-05
9.36901922211878e-06
2.64001416446756e-05
4.82609924722893e-06
-5.01092507952838e-06
3.21874559750223e-05
2.98103064612008e-05
4.66822364877097e-06
4.48684002502452e-05
3.36797663947873e-05
4.35689919668561e-06
1.74549754049988e-05
2.58622462451553e-05
2.66671582946324e-05
1.69228004345131e-05
6.50858113466641e-06
5.37394564339603e-05
9.94357917636093e-06
1.28568921441198e-05
9.04476696024877e-06
2.96794699435607e-05
1.46433043152005e-05
3.84464889615922e-05
9.34370791753779e-06
3.23620452509174e-05
1.58606975901712e-05
1.09858334535249e-05
2.98296215925204e-05
-1.11278911349672e-05
3.78891276358551e-06
2.87075158231096e-05
2.30319878740866e-05
1.79963721944685e-05
3.58979507433677e-05
3.87514993066579e-05
3.26121952504392e-05
2.25068831415306e-05
5.57368123144367e-05
9.00021577961168e-06
3.59641634366793e-05
3.85936520477445e-05
-1.1199688030646e-05
3.8222744879499e-05
5.27431407685958e-05
5.13195584540012e-05
6.3582661060248e-05
3.46806333494954e-05
2.7052770732463e-05
5.76275029230945e-06
9.07777725008775e-06
4.79245459864154e-05
2.57113269800219e-05
1.6948344206968e-05
3.63807559221855e-05
2.71602213708001e-05
2.27613306291132e-06
1.77277407379523e-05
1.83538347636644e-05
4.181922089554e-05
3.35883371867944e-05
-8.75381316826665e-07
3.46351192184591e-05
3.73446400557647e-06
1.69671240340051e-05
1.31690312336562e-05
1.92530892729076e-05
-1.2140234391112e-05
-4.73374411542655e-06
1.51815701950097e-05
3.95786113593733e-05
5.3117739433852e-06
2.35984444758004e-05
2.85801037830353e-05
-6.74957727369717e-06
4.21834647445009e-05
4.05772113740682e-05
1.17204823774694e-05
5.65786127656777e-05
2.60978241237779e-05
3.32007708998282e-05
4.84435841889132e-05
6.21744076079855e-05
4.81501770752187e-05
4.62209884643042e-05
5.27055223230381e-05
3.84667273858584e-05
5.74686850866805e-05
1.87042732414496e-05
2.25873123151781e-05
1.9097258610093e-05
1.76062313983929e-05
2.47360773443996e-05
-5.13936289288022e-06
8.89886754350825e-06
3.75849027838724e-05
6.79323374905284e-06
2.878259405518e-05
1.78214884800017e-05
2.72721936558131e-05
7.24377479705463e-06
3.21664775531367e-05
1.87093707864839e-05
2.10717537861648e-05
1.51079552441929e-05
-3.03166386582916e-06
1.19693648648799e-05
3.01941761230302e-05
6.39340454915648e-06
2.05412277745198e-05
3.60936852867274e-05
3.71640196121744e-05
1.50448398336589e-05
1.41724684921967e-05
-7.44619518273188e-06
4.08838671748409e-05
2.64399853341028e-05
4.05199939416923e-05
1.72746246074266e-05
2.07167305817879e-05
2.85868533022798e-05
2.53231638832232e-05
4.41248565813253e-05
4.45269965783142e-05
3.841423184674e-05
4.53246632822352e-05
2.87987898310164e-05
2.78526076343643e-05
5.48491046563341e-05
2.64456868425563e-05
4.02640786945283e-05
4.89538774498589e-05
2.08336602487546e-05
1.63837737467428e-05
4.25966832980293e-05
1.86540612680467e-05
2.4738255321994e-05
3.25862341497703e-05
3.37936520567304e-06
4.75351824472695e-05
3.5436323837871e-05
1.94036136182888e-05
2.07554485450623e-05
3.40603525347493e-06
2.13267277002409e-05
-6.5926912476442e-06
1.41600047847924e-05
1.07765253012445e-05
1.0040956192598e-05
1.51429437324708e-05
4.4418358708126e-05
1.79913777051309e-05
1.66843480847677e-05
4.08663355117786e-05
3.14530679215443e-05
2.3431013051776e-06
3.64246593872435e-05
1.94648323925395e-05
5.61765326152622e-05
3.5155984497042e-05
6.36403612849818e-06
7.28039244590226e-06
3.43526963193598e-05
2.79687078782687e-05
2.95550327412998e-05
4.78049548393862e-06
6.00379042846803e-05
3.60408894529961e-05
5.71575812522757e-05
3.96929020471591e-05
7.17839839684122e-05
2.69751516632137e-05
2.83382287241629e-05
4.59837211674041e-05
3.80855257078937e-05
3.92490175312391e-05
2.67893489766904e-05
1.03223230843558e-05
4.04715816417825e-05
-1.53983962275737e-06
-1.58124933596456e-05
1.1595961610289e-06
2.07561802784268e-05
-3.61197968786358e-06
1.79169701033945e-05
2.84243709958516e-05
-2.71093026253147e-06
4.98299895923936e-05
1.10837783200815e-05
7.8923359524019e-06
1.73726907546026e-05
2.30871446172581e-05
2.78481426925763e-05
3.07514451755635e-05
1.71706649745744e-05
4.08867486437882e-06
3.18291653492451e-05
1.8221399931638e-05
5.24509048838206e-06
2.52016444370973e-05
4.41724923290424e-05
2.93039199345427e-05
3.51339730147723e-05
1.50826387628564e-05
3.60235248899573e-06
4.30613462953641e-05
3.24051562648576e-05
4.49024013161268e-05
2.40875515266416e-05
3.1653624821126e-05
4.10058873260077e-05
4.00876900908664e-05
4.68336832215244e-05
-1.21388877328364e-06
4.06710852372133e-06
2.15881984871489e-05
-1.38581711192e-05
1.04419337444837e-05
3.92840983549272e-05
3.54243855243316e-06
2.49621916693997e-05
-6.94781156801908e-07
3.91662079865836e-05
3.42285375818899e-05
3.22641504547106e-05
1.04595591183012e-05
1.93475979409962e-05
3.93833108537073e-05
3.26383081754009e-05
5.45595521577247e-05
3.72192057327486e-05
2.63793811553531e-05
3.57082979562372e-05
4.14644408020009e-05
1.91895673823915e-05
2.02693649573341e-06
4.85445195402203e-05
2.38005204733344e-05
3.8307847225826e-05
4.87799552570272e-05
2.95943696227421e-05
2.1461263388139e-05
1.79583508391772e-05
1.09850046146415e-05
3.07641193995975e-05
-5.30007931472919e-07
-3.84982460178654e-06
7.39363467968912e-06
6.32547589643785e-06
4.87066775205358e-06
1.94321888214524e-05
-8.85707126124058e-07
1.6559537438781e-05
3.10666565601133e-05
2.96571582080519e-06
1.8362031684041e-05
5.70821632840639e-06
1.74023468356675e-05
-1.21523853931684e-06
1.55424555739726e-06
-4.57210135432793e-07
4.84257880822881e-05
7.74266386535673e-06
2.50897139757943e-05
1.63229682347089e-05
3.8943773139281e-05
5.87151384830444e-05
4.1579179742156e-05
1.45011754369634e-05
2.37533903383852e-06
2.39319289907612e-05
5.77988430719164e-05
9.55538640225745e-06
2.3052500743996e-05
3.59224625504911e-05
3.73787075113682e-05
4.73708754629036e-05
1.94302249658866e-06
3.19623026813081e-05
5.53378592463168e-05
2.99633826971004e-05
3.94038720011612e-05
4.38468992765236e-05
5.83341986629867e-06
4.11143846397373e-05
5.1809340674565e-05
2.05010194320172e-05
2.46393863501098e-05
3.55403346997991e-05
1.9358425643954e-05
4.05530963636641e-06
2.36719076554482e-05
7.91441262401445e-06
6.89308744571382e-06
2.01539626536952e-05
-1.73499702407613e-05
5.64210656039873e-06
-1.05287262428452e-06
-2.61315925407935e-05
7.04354844684436e-06
-3.23532342447395e-06
3.94612714582758e-06
-1.93840061936052e-05
-4.70082745362879e-05
-2.1593926437846e-05
5.09427062096094e-05
1.72636297634429e-05
1.40027199184588e-05
3.70684153025122e-05
1.53435552766156e-06
1.52400787820655e-05
1.62046764969753e-05
2.145670542547e-05
2.99745128047679e-05
5.54876336350625e-05
3.36138353853857e-05
3.90333916063215e-05
4.87834575887307e-05
5.90257758192847e-05
6.29027752758344e-05
6.02880056233302e-05
4.9979898848309e-05
6.38496632813452e-05
3.30064529285268e-05
4.50587671875724e-05
3.64704272704353e-05
6.2766488058278e-05
3.2711337154756e-05
4.84500332080203e-05
3.22568986089878e-05
3.34782302515262e-05
-9.17205928750907e-06
3.01957988200973e-05
1.67664872607522e-05
-1.74338229465902e-05
3.9758329581872e-05
1.12343552193482e-05
1.36429448008813e-05
-6.09196543719354e-06
-3.11685013036735e-06
-1.0525410026311e-05
2.90207447277583e-06
-1.13075755849499e-05
-5.14863798071754e-06
-4.16291663658807e-06
1.39499308142919e-05
-1.579209016886e-05
5.58175910617773e-06
-9.10638989957193e-06
1.55647489603109e-05
2.64476690888951e-05
3.28222460244631e-05
4.96242099677875e-05
7.47031110565988e-05
4.36729091299116e-05
2.95594267530594e-05
3.83134526260172e-05
5.49869164233055e-05
3.92657611473369e-05
3.67094860420648e-05
5.62004223468144e-05
2.77673043034518e-05
6.35240648802231e-05
2.39869250907279e-05
6.26197244451223e-05
6.31103212008788e-06
4.88242526777626e-05
2.51603161069933e-05
2.70383475342852e-05
2.43847881780236e-05
-7.55293150714564e-06
-1.78543687728725e-05
-2.3403060343067e-05
2.23020699955764e-06
2.35811344306428e-06
-1.5395135006733e-05
-1.63354024676534e-05
6.53109658527579e-06
-1.23567277957293e-06
-1.90119860060716e-05
-3.05952236305858e-07
2.12611575243907e-06
-4.39733427844888e-06
-2.53981555230054e-05
-5.12571447393393e-06
2.65167992185271e-05
2.25738901894032e-05
2.31206998289464e-07
1.77092703779311e-05
2.35697423827013e-05
1.37184845079333e-05
6.31823104672095e-06
2.35140471671703e-05
3.73796774111428e-05
8.79752019696084e-05
6.67361039441203e-05
6.33425883236858e-05
5.40539671679223e-05
5.98437368226008e-05
4.74935212789744e-05
3.97635759466598e-05
5.30380489592047e-05
5.88846118119599e-05
5.0333025294679e-05
6.94358221254481e-05
2.81388414560105e-05
3.38712198192299e-05
2.45472825636132e-05
3.84460584836252e-05
3.94564966499452e-05
3.7824821998836e-05
3.63537686833129e-05
1.8273911924455e-05
3.92739652385037e-05
4.4893719135873e-06
8.96513108059003e-06
5.52230309089203e-06
-8.82743659706329e-07
7.21559617548237e-06
2.01430594322202e-05
-8.47140252145702e-06
-6.75165188929238e-06
2.03157083699852e-06
4.82507981889202e-06
-1.01669937083039e-05
2.50857476178993e-05
3.40973003315706e-06
6.79336474950194e-06
8.13026310438906e-06
1.6329626443734e-05
1.83985000183025e-05
1.2641531167008e-05
6.47869271122179e-05
3.47409900151205e-05
4.54235242750598e-05
5.60763756404531e-05
1.14610176287093e-05
4.11408714426674e-05
6.13606321765104e-05
6.16031035049194e-05
4.95752108537987e-05
4.129902293263e-05
3.31974422329706e-05
6.80849555223084e-05
6.01634109742067e-05
5.30038941349392e-05
1.25401607222422e-05
1.6671903383075e-05
2.18157737150255e-05
-1.79452572418407e-07
2.5368028231671e-05
2.33978024624393e-05
-7.30961614570357e-06
2.91112007975231e-05
2.13038031624594e-05
-1.51261727510182e-05
1.36294064957286e-05
1.42143939144833e-05
3.57885206384508e-06
-1.56490909323989e-05
7.83806102482899e-06
-6.68595971550305e-06
-2.2371158627157e-07
-2.55581067171177e-07
1.13325898248921e-05
2.95639250810957e-05
-1.23220725044347e-05
1.01721361283307e-05
1.21104335151938e-06
1.11885805612222e-05
1.8776133276035e-05
2.99251880089681e-05
4.85929671498522e-05
2.81132625869508e-05
4.36522697717011e-05
5.9789982734344e-05
3.00421643693534e-05
8.0834242919483e-05
4.13470959735504e-05
1.9839577631394e-05
4.95119719407033e-05
3.36177832972677e-05
1.95102897066379e-05
2.28032593863927e-05
4.1209445125735e-05
2.93814282699377e-05
3.6854573510346e-05
1.00321797404052e-05
3.81208248009962e-06
3.36407987371782e-05
-4.34991222821292e-06
1.04291207849752e-05
2.82288366835026e-05
1.05378896371492e-05
1.92728815933788e-06
2.43789544818688e-05
2.82322898821309e-06
2.73371539066823e-05
7.95820136523598e-06
-3.86838850089639e-06
1.4153129092629e-05
6.51682407385525e-06
3.71135715448106e-05
2.60791160514332e-05
1.50353267041192e-05
1.09154036082644e-05
3.03383579621902e-05
-1.14070867477201e-06
5.09264677408847e-05
3.29616045232178e-05
1.06705143593098e-05
9.65180469185887e-06
3.92614580200255e-05
3.09398943518535e-05
4.64848118941753e-05
3.34948597830799e-05
7.35411927351594e-05
4.52333582118557e-05
4.63713610934188e-05
5.96744740508382e-05
2.45087922840661e-05
6.08256577269451e-05
3.34337084704286e-05
4.31334159832155e-05
4.86283788797297e-05
2.38040527683334e-05
3.70270007686558e-05
2.0721475170657e-05
2.01193725389592e-05
9.81913432190162e-06
2.71299232468166e-05
2.77849679696303e-05
2.97542001572209e-05
7.23959697984721e-06
2.3196280283198e-05
-1.2286283861115e-05
9.45004352327922e-06
9.47267103418504e-06
2.85307564643733e-05
5.50302555733113e-06
-9.11549483865282e-06
-2.51553977125497e-06
-3.26184633826278e-06
3.95207729868947e-06
9.9906196772308e-06
1.11690673222669e-05
3.9748881352176e-05
1.16543447456512e-05
3.25874735767784e-05
6.50246901740132e-05
2.54804706095294e-05
5.27713105883379e-05
3.22345226774816e-05
3.71392747015631e-05
5.02096728886769e-05
6.60313815565651e-05
1.70196866395959e-05
3.2873860410763e-05
2.65472631973908e-05
6.62352005242825e-05
3.01184642073044e-05
5.06747456260371e-05
3.78433346383466e-05
6.19294478947367e-05
4.30125366500258e-05
3.51987848260602e-05
1.92943980793915e-05
1.41488897729133e-05
1.57445335727236e-05
2.62609360133685e-05
1.2336446474519e-05
6.81268627505617e-06
6.7735210228184e-06
1.64848135483997e-05
1.43575570610707e-05
1.72065299160868e-06
-8.99580820201017e-06
-3.69370142987844e-06
1.64283621940642e-05
7.41931188350803e-06
1.04170524801569e-05
-2.28279716562894e-05
2.5073667987481e-06
1.27227750263188e-05
1.9095359599285e-05
2.455155088142e-05
1.10395119351553e-05
2.28755863275767e-05
5.03657246640606e-06
2.32640619271678e-05
5.77030935887864e-05
2.96685768016937e-05
2.8062417940828e-05
5.98039497891543e-05
5.22283439022034e-05
2.0144047671357e-05
3.75850415360211e-05
3.14787282120834e-05
4.29664452787306e-05
5.85921428981537e-05
6.10728441449225e-05
3.62234921815416e-05
4.10449250535492e-05
3.90848611827499e-05
3.97469404769135e-05
4.41196043063876e-05
2.42244982438691e-05
1.65895386546638e-05
2.96810394259146e-05
3.37437355352428e-05
1.12196369844021e-05
4.04679455229971e-05
1.82112523328914e-05
2.80706273019195e-06
1.38009364175625e-05
-9.26251703635161e-06
1.63370115926209e-05
4.82468345070115e-06
-1.06741360384196e-05
3.03412795006186e-06
-9.62937642148543e-06
2.07688633562966e-05
-1.89433437652448e-05
-3.12453781897538e-07
7.40239755590198e-06
5.64024585025052e-05
2.32052906187833e-05
2.64475319954291e-05
3.90896352344466e-05
2.15106700467474e-05
4.45902770870823e-05
1.62334415069963e-05
5.73378691155367e-05
2.46658525187442e-05
3.33977440199947e-05
1.82338517685469e-05
4.58089393786088e-05
6.89975810041974e-05
4.71812829649811e-05
4.71064894371138e-05
5.08149594566461e-05
5.85003085290997e-05
5.02941213579703e-05
6.56975533481094e-05
4.43637815386055e-05
4.79868452881377e-05
4.56602327740088e-05
4.42955519029914e-05
1.45032430280088e-05
1.19863772931547e-06
2.67058094074709e-05
1.29505947289283e-05
4.93332123252268e-05
9.77799725799921e-06
2.40210810629945e-06
1.93746427781302e-05
-1.4398282506386e-05
1.65891854098748e-05
1.46771943684648e-05
3.87249884042461e-06
-4.38656904771056e-05
8.95405840392892e-06
1.45628709249984e-05
-2.85165171954991e-06
-1.71870085148988e-05
1.20086848358554e-05
-1.93405606321945e-05
3.69097063400461e-05
-6.74235016555776e-06
7.41318980445874e-06
3.05626604685212e-06
3.03322964035573e-05
2.1650807570038e-05
1.79597737271888e-05
4.83029610213201e-05
3.49062213239668e-05
3.23723372555981e-05
4.89309776707708e-05
5.54045915921323e-05
5.08293513361521e-05
3.03229232053494e-05
5.27021818867396e-05
4.48710213330341e-05
3.43258384782917e-05
4.66630061584997e-05
4.74596608538897e-05
3.33562088995583e-05
5.07008404615843e-05
5.08200016546604e-05
3.19205676868593e-05
2.81324487270532e-05
3.72384665631728e-05
1.69970930597511e-05
3.63369208180971e-06
3.5973060924534e-05
-1.94482101329803e-05
1.49630934208502e-05
-3.80872226505395e-06
2.80271738369697e-06
9.95460990011143e-06
1.89496134641569e-05
-3.48983852140051e-06
1.64099802215454e-05
3.48611317250011e-06
1.8566298426096e-05
7.67138502609938e-06
4.44207607976773e-05
9.08193119963487e-06
5.91723525326244e-06
1.0255107741547e-05
5.77578850760831e-06
1.01945978651629e-05
1.27385712704975e-05
-3.57921725145333e-06
4.45056824322227e-05
4.16454732939729e-05
4.07845352761138e-05
1.28871160868913e-05
1.69295720349508e-05
1.04930598847396e-05
3.12226571143225e-05
4.53522367814935e-05
4.07567347216443e-05
3.33280934892852e-05
2.94904032033648e-05
2.96779131615114e-05
4.05021551701041e-05
4.84047567064057e-05
2.56822360249466e-05
3.52408913870184e-05
3.01723417735377e-06
4.06699506358282e-05
1.93891993967341e-05
2.93360639008497e-05
2.71334806008217e-05
2.19733740263561e-05
3.18013353672615e-05
2.14430369934313e-05
8.5147100687141e-06
3.71395823406199e-05
4.40231487423186e-05
1.39658508188227e-05
1.07855209334704e-05
7.76258125804289e-06
5.41040218077966e-06
4.01861605745834e-05
1.14722572021284e-05
4.48793526761911e-05
2.46386473360476e-05
2.13280317781807e-05
3.59143930154582e-05
2.52608627997479e-05
-1.72060649866446e-05
1.45158890001271e-05
3.31341450043551e-05
1.11552457441985e-05
2.8528859761136e-05
2.5616153233138e-05
9.34592664108293e-06
-3.47576159669613e-06
3.40826726142142e-05
2.15699400143828e-05
3.72946860829664e-05
3.21298602498317e-05
4.54253250354594e-06
1.93361919267756e-05
1.33469767888723e-05
3.5642309223737e-05
6.73558058657541e-07
-4.11376772453868e-06
-5.30111602579317e-08
2.44201812369871e-05
2.95291129004819e-05
7.06425648377263e-06
1.93641046418747e-07
4.219948308255e-06
2.17598130068769e-05
1.55681545694908e-05
1.72642506724093e-05
2.61071464686207e-05
3.78759797805335e-05
2.61252233160415e-05
2.45237364338095e-05
3.64417743587425e-05
8.46198423407551e-06
3.14020785270664e-05
4.34324406072631e-05
1.47926485561022e-05
2.53516891590001e-05
3.74358246318459e-05
1.49920896473274e-05
7.65145370158633e-05
2.05725664845316e-05
4.66117265103344e-05
4.32172046559011e-05
3.40780636825224e-05
3.82632736564524e-06
1.67061127432702e-05
1.93443197037857e-05
4.09767116228432e-05
3.14395023412162e-05
3.7292590876587e-05
1.16777372994923e-05
7.70498081295414e-06
1.7974944037638e-05
9.59633976176531e-06
-1.40960298385436e-05
7.90703302339954e-06
3.53175804447423e-06
-5.24952309028749e-06
2.23634249096267e-05
8.43902370213853e-07
2.421185061378e-06
-3.32104534290937e-05
-3.14481919167956e-05
1.31385769484427e-05
3.19757005267455e-05
1.05231423343328e-06
-3.59832927125799e-06
1.55435144028056e-05
-2.28918825456421e-06
3.35622676368618e-05
2.01889012824208e-05
6.16588433459617e-06
3.37487222427805e-05
4.04008893308956e-05
4.42512487337941e-05
2.27757872894351e-05
7.15158944377061e-05
2.54083986899574e-05
5.92774311705919e-05
3.12350402511294e-05
2.96862428990608e-05
4.99056328266245e-05
3.79233199934514e-05
3.5873018474814e-05
2.71821758470454e-05
1.78915202758652e-05
3.52062182084278e-05
2.18926347360465e-05
4.38357296046766e-05
3.68738705489635e-05
1.4754385406267e-05
1.60310504507265e-05
4.43624649957447e-06
3.09418505249505e-05
4.80095290325585e-06
1.99236009678309e-05
6.45437069728735e-06
1.95328156153737e-05
-1.28821488937451e-05
-6.07462478869101e-06
-4.43779459867516e-07
4.4511397916247e-06
9.35005780705412e-06
2.05522506798692e-06
-1.52010366026408e-05
8.92393057285847e-06
9.8024839845388e-06
2.01532073935654e-06
6.5569261774156e-06
3.7429866580249e-05
3.52126071218048e-05
4.88469077208113e-05
4.34784991187657e-05
4.47375899574548e-05
3.15009703069182e-05
1.96160457704417e-05
4.38328934666788e-05
7.47650363251742e-05
1.5999863413393e-05
2.1759973937527e-05
3.53198749243824e-05
3.73754945330134e-05
2.88082808892532e-05
2.61806032688255e-05
2.55256257587598e-05
2.76272515879724e-05
1.64681496832251e-05
3.04675320488687e-05
2.85334060269397e-05
5.63775073851954e-05
1.98696927683793e-05
1.25725482330272e-05
4.48902589162442e-05
4.59592131709672e-06
1.96919861589477e-06
4.36459494856952e-05
-1.69074375076708e-06
4.48851668285044e-06
-1.29515819538997e-05
1.23672256297411e-05
8.83521322838028e-06
-3.3635267578333e-08
-2.55418801416402e-06
2.52272549388598e-05
3.46018025938678e-06
1.28595193201703e-05
2.48720282820028e-05
2.84599368375733e-05
3.95940677006114e-06
2.61211450334326e-05
3.61133644140916e-05
3.11403466105457e-05
-1.17943932108403e-06
2.63313568555863e-05
3.81840877140698e-05
1.32173787371169e-05
2.98524049674045e-05
-1.6229546717979e-05
4.45878951263892e-05
3.77826846199551e-05
2.17383740280861e-05
2.35319543496246e-05
5.54562572813694e-05
4.76948612617311e-05
1.82619222337811e-05
1.53780438559564e-05
2.80902461897325e-05
5.83357600545255e-05
1.63291633320274e-05
4.05699119499646e-05
3.0300839211259e-05
4.10100006393531e-05
4.51955548949898e-05
3.61858312502113e-05
5.28688219898082e-05
2.17318795146716e-05
1.65141485689659e-05
5.06148992117352e-05
4.71889755893241e-05
5.3748148332561e-05
1.34200817599213e-05
3.86827269224122e-05
3.10252986964384e-05
2.14920184538355e-05
2.98311415190957e-05
2.91721186095767e-05
3.46038193799575e-05
3.56585213678743e-06
-1.02897270899738e-06
-1.26548097708866e-05
3.37888829012667e-05
1.2105064940048e-05
8.49087118983811e-06
-1.41415274855596e-05
-1.629424553042e-05
8.06545524985952e-06
2.64112058792753e-05
1.77505095625015e-05
1.31153302810292e-05
5.54934978138669e-06
2.09482353348902e-05
3.33339408323712e-05
2.27424447353806e-05
3.22514812282754e-05
1.345102734911e-05
2.42253947970452e-05
4.32051524404174e-05
2.72183190406047e-05
1.46473225038662e-05
3.60679207443098e-05
4.33671738684895e-05
3.72443361783393e-05
3.42787775224308e-05
6.99025324608641e-05
5.04290779892983e-05
3.93183779938783e-05
2.50727051299949e-05
3.25207864454017e-05
2.67775880858074e-05
4.22138598446481e-05
2.51857877568319e-05
3.8243331089218e-05
4.97208970468942e-05
1.37221188837693e-05
4.53186119089611e-05
2.85322703474818e-05
3.23232003104651e-05
2.02287068139791e-05
-8.72712957975685e-09
1.02431645974361e-05
2.72475549412978e-05
2.33211888645437e-05
2.60287720993814e-05
2.12056625145622e-05
3.40297579163907e-06
-1.28914016259773e-05
4.34368655102788e-05
6.00167900763507e-05
3.70117264999129e-05
4.6907520022639e-05
2.95165190483405e-05
3.06058080579577e-05
3.31707140884432e-05
2.39606810647517e-05
4.56124745307913e-05
1.98542999675902e-05
2.22192348829139e-05
1.89183593708305e-05
4.87951893034819e-05
2.48243446516508e-05
4.04090497119739e-05
2.99987306511268e-05
3.40448133488074e-05
4.48257940469287e-05
1.48314730743643e-05
2.45022811676333e-05
8.49079802901858e-05
2.27448184948385e-05
1.83849582249882e-05
6.29004338619173e-05
3.08771216348812e-05
2.78289464428476e-05
4.17126344163161e-05
2.95763825144048e-05
3.55871257180052e-05
1.20981770804811e-05
4.75850521426603e-05
1.7191053531285e-05
2.10994409092013e-05
4.325896784655e-05
2.67300846921353e-05
3.05321106683394e-05
2.6178465434549e-05
2.33167483582093e-05
5.49396402274203e-06
2.37620236765667e-05
1.93668530495034e-05
2.19168545179465e-05
4.08074970498485e-05
2.01273443175329e-05
-4.95943168634529e-06
3.1567395692399e-05
5.29606127581845e-06
5.7523661029827e-05
3.3810663546911e-05
3.01292642026975e-05
6.3109309021317e-06
-7.16000140391514e-07
1.77068245305918e-05
6.52977987196625e-06
-1.23395540606055e-05
-2.08862576252887e-06
5.37940563216218e-06
6.43441554405811e-05
3.29583862637018e-05
3.45255714161275e-05
1.45547065911749e-05
2.97534557546545e-05
1.44366173171564e-05
2.10044125060119e-05
1.53350213512853e-05
2.39849764267831e-05
2.06231904045059e-05
4.21352210041733e-05
4.99425440248057e-05
2.68946107240965e-05
4.5330328599525e-05
4.03323611655444e-05
1.48779776225496e-05
2.87637071823701e-05
-1.35493555118586e-06
8.78598624708416e-07
1.82988071972643e-05
2.84398936760253e-05
1.84177624700012e-05
1.37064069719053e-05
4.14653914169915e-06
2.66266867556495e-05
2.92097256497859e-05
2.84438997718708e-05
4.53597755752674e-05
2.4977180659283e-05
1.20754670521882e-05
2.2495358799136e-05
1.28415719900416e-05
5.39968343550371e-05
2.51122219459502e-05
1.70932916178873e-05
3.20851290659062e-05
3.81700060482863e-05
4.67887263237289e-05
4.58732220021637e-05
1.74995925532487e-05
5.2423274787954e-05
5.6851103009497e-05
-7.7795123259916e-06
3.42068583467918e-05
2.42673738475917e-05
2.45324871082448e-05
3.17715853021631e-05
1.91394776729633e-05
1.96338255982689e-05
1.49413763749643e-05
5.58273628200726e-06
1.50315973612128e-06
4.09865119464598e-05
5.51848899506463e-05
2.23494213879974e-05
7.36223126383488e-06
1.64851360439794e-06
4.12640823013103e-05
1.76127040215459e-05
2.13563140913338e-05
1.97179877900118e-05
1.68399190249901e-05
2.30864831740056e-05
1.27756001141752e-05
3.6774377324486e-05
3.5353555389293e-05
4.01926590653594e-05
1.0871677368626e-05
2.43360898139981e-05
1.87208397205249e-05
3.69312418325631e-05
3.10262826371296e-05
4.57334261550196e-05
2.59174046075663e-05
4.4720095508548e-05
2.95926160303882e-05
4.6130286802029e-05
4.11737682303683e-05
4.2480294878613e-05
1.69140932301147e-05
4.95179976314648e-05
1.5103999779486e-05
1.40957456268183e-05
2.77580664495334e-05
3.27445743360528e-05
4.25783586107482e-05
3.77859478378073e-06
-9.39032581829464e-06
3.12309194797497e-05
7.11574897322902e-06
5.01363635996724e-06
3.05151447599431e-05
2.55398526228498e-06
2.14659510938269e-05
7.80902508822381e-06
1.89962804974753e-06
2.23026533320128e-05
1.56640215984098e-05
1.54753326408075e-05
1.51428403869116e-05
2.61417384660262e-05
3.07962529997017e-05
-2.16949680052433e-05
4.6856298159861e-05
1.51006885339516e-05
3.40912073990463e-05
2.02510384467372e-05
3.34461832986987e-05
5.39601616291435e-05
3.42534779098426e-05
5.57558564025083e-05
3.44593496506144e-05
2.56388272334e-05
5.29630752651136e-05
1.63551445076159e-05
4.41444822496369e-05
4.62564435061994e-05
3.8465143564557e-05
2.42875394930235e-05
6.4295954123829e-05
1.07903549329391e-05
9.08010074137913e-06
5.63640403632102e-05
8.96466587423794e-07
2.75911486261098e-07
1.86966993869514e-05
1.82591497798574e-05
3.2629131457585e-05
-2.24848809584479e-06
1.14542263453314e-05
3.20967588496718e-05
2.61055170000889e-05
8.92594515010922e-06
8.4004578757695e-06
2.24734404113356e-05
1.13599648301351e-05
1.23531960907091e-05
1.8534566333522e-05
1.73907547238777e-06
2.93008620023245e-05
2.96057803836507e-05
4.12181661738943e-05
2.52753232554967e-05
3.64074543260467e-05
4.05909636961055e-05
3.27927860568252e-05
3.23878224254513e-05
2.68129609727867e-05
4.16434227972243e-05
4.75438085225602e-05
2.2113400150034e-05
2.32474888809792e-05
4.96073024408408e-05
1.98729194688269e-05
3.93995473848506e-05
2.55153858419154e-05
4.16063315002955e-05
4.17844722245501e-05
2.668361432827e-05
2.33073878012789e-05
2.87163613354429e-05
2.02905965097768e-05
4.74478753408491e-05
1.04853967101117e-05
2.7550640219243e-05
1.39143196571411e-05
-1.80780063667174e-05
1.10159824930969e-05
8.19143545097609e-06
-5.52709635806314e-06
2.25938074820487e-05
3.53115972340142e-05
6.15651562105384e-06
2.01584702490533e-05
4.36964001942209e-05
7.98006997593463e-06
5.09129738534904e-05
2.56699093225096e-05
2.73605243644039e-05
5.58232476321021e-05
-1.22183497725326e-06
3.11491504243321e-05
1.64770790578316e-05
6.74818338789489e-06
1.42996392884268e-05
9.44371506736295e-06
2.33365435552929e-05
2.68382318225527e-05
9.37712776333874e-07
2.14039440437778e-05
5.36630630993794e-05
4.46236727339395e-05
4.00761338080884e-05
3.81696901684695e-05
3.11420145184646e-06
1.69503937741387e-05
7.89555897577385e-06
3.56501300161666e-05
-3.56217039204329e-06
2.69863835171983e-05
1.55927597495848e-05
2.45398865791001e-05
1.97733844878062e-05
3.14633478110085e-05
1.46716244925583e-05
2.2677918827849e-05
5.41675985940921e-05
5.55560113556438e-05
2.25878778130755e-05
1.78206266689262e-05
3.41238221972646e-05
1.30488863222688e-05
1.91203644838972e-05
8.79160997060708e-06
1.42116519722307e-05
4.02794398993415e-05
1.31985526624426e-05
1.35697305573078e-05
-3.50513974686683e-06
4.10638838822472e-05
4.11557414532365e-05
7.45551355062235e-05
3.35143237757417e-05
4.55219347750428e-05
1.11764242762296e-05
1.63395900535095e-05
5.16582174904696e-05
2.48540761239434e-05
-7.72351924091494e-06
4.03369930027948e-05
-1.14166368457382e-05
4.77737991562701e-06
2.22653639076389e-05
-2.28970085620958e-06
2.98073455255924e-05
-5.45358604642146e-06
3.75761240046389e-05
9.57312781366369e-06
3.37172595187875e-05
1.01648808136264e-05
-8.29143874428145e-06
1.11647174176275e-05
5.45056062430127e-06
7.13717909942689e-06
3.51335077662248e-05
2.33362733729132e-05
2.92173060729729e-05
3.11553117487682e-05
4.36072007685753e-05
2.04423499961332e-05
5.53274478218892e-06
7.28003228737643e-05
5.69697239588085e-05
2.66953230770017e-05
3.09094912700304e-05
1.99571595263304e-05
4.2726959114732e-05
4.51051815649293e-05
6.40188810202936e-05
1.99606295873923e-05
4.34116770589518e-05
1.24961911009849e-05
1.95236225599004e-05
-2.35352692458239e-06
-2.21811992141855e-06
2.27610739955349e-06
1.7826948114964e-05
8.58069229671335e-06
1.38244435766811e-05
2.14045534918862e-05
-8.00898421868892e-06
-1.53699282058732e-05
1.87640706798634e-05
2.19283903971654e-05
-1.06548364630941e-05
1.97212778183547e-05
1.50208016293649e-05
1.08319859806153e-05
4.22167718822753e-05
2.94100162324299e-05
1.12006783352238e-05
2.87104544282133e-06
-3.57897109715464e-06
2.9561184127922e-05
4.94108667633164e-05
3.80938041327013e-05
1.35393083694455e-05
2.53026493942647e-05
6.09492800152123e-05
3.87305815683969e-05
2.60154457300625e-05
6.3761554324334e-05
4.33482721825747e-05
2.71306321021503e-05
2.6525370954132e-05
4.87388650304087e-05
-6.54651443189365e-06
1.51747086401519e-05
3.17515364555299e-05
1.16334884234265e-05
4.04419555718217e-05
4.05289171168991e-05
1.19673394905795e-05
2.63163244617155e-05
-7.13010423892759e-06
4.65991649068495e-05
5.62282150097173e-05
-1.20425928949371e-05
2.05752457764335e-05
1.1181294394941e-05
2.47123519397172e-06
2.69949167182521e-05
4.27504232609687e-05
4.00155466387722e-05
3.18616795615638e-05
3.84124266983484e-05
3.25647115284961e-05
4.57215684421103e-05
3.55687355191995e-05
4.37042382596341e-05
3.34954019770201e-05
3.76467627575426e-05
1.9972429272571e-05
2.44397301770712e-05
3.66530016798138e-05
2.04615876338336e-05
4.08261009555241e-05
3.59496716052358e-05
5.1412601088852e-05
4.73718737656901e-05
3.09454018301166e-05
2.61489612724635e-05
1.93386512275238e-05
-1.03620283179808e-05
-3.82608261244215e-06
-1.06924183834333e-05
2.19181417847952e-05
-5.31972954177397e-06
2.72371231232789e-05
-2.22988523422018e-06
9.03138327423768e-07
1.60305283491353e-06
1.93053350421072e-05
2.99572475851312e-05
2.62278896813618e-05
3.21399085904502e-05
3.71731862383872e-05
5.99960549220091e-06
-4.3812403598178e-06
2.49503377246163e-05
3.41220504142885e-05
1.40082302062506e-05
1.64933669041869e-05
4.30851163349728e-05
3.4460149089611e-05
-8.92355995696332e-06
3.10490509149074e-05
3.42228304166839e-05
5.37242228148972e-05
3.97358648619221e-05
2.71915319027465e-05
4.38672584572753e-05
2.51649286464286e-05
6.37265183305804e-05
4.26802792031886e-05
3.83915062776683e-05
2.54983072552288e-05
2.70903091559121e-05
3.46686536417954e-05
3.6233226751469e-05
1.52637874282967e-05
1.49523452209664e-05
3.32282460917018e-05
2.58475250746862e-05
1.33437901782822e-05
1.24659105729442e-05
4.39110005653591e-06
3.24884847389844e-05
2.03796514951207e-05
1.11014434986927e-06
2.07833489321712e-05
2.87872464786671e-05
1.11053594188366e-05
1.64854419390008e-06
2.76571985159505e-05
4.87128381979938e-05
4.72348691321949e-06
8.40111494942441e-06
9.00054995538845e-06
-4.3864619445704e-06
2.25749738245157e-05
1.54503626745005e-05
1.94690269092019e-05
5.02502283707504e-05
1.13671582996459e-05
1.33217380496639e-05
-1.19975680235891e-05
1.08037720731911e-05
1.9295138231122e-05
4.12428285988199e-05
3.460230646846e-05
1.71054994526781e-05
1.13051691206581e-05
3.15316930265941e-05
3.78677940464091e-05
2.79964152788006e-05
1.49454868539475e-05
2.01365055368979e-05
5.73542879874686e-05
-1.25565054811747e-05
5.18801765730775e-05
2.96900201932598e-05
1.86721321201316e-05
5.41760473257975e-06
2.1504787223117e-05
1.91497390544392e-05
9.86829110021972e-07
2.89913516403382e-05
5.73136061371575e-06
1.68413548662544e-05
3.26898208560153e-05
1.92049971263208e-05
2.88666912207442e-05
7.47390798431656e-06
4.72598946805323e-06
1.02634347940801e-05
1.09432571771417e-05
9.77070626308015e-06
3.68719602617473e-06
-2.34951862863351e-06
-1.03722659805952e-05
2.55463166861987e-05
3.63874793492226e-05
1.77245970284626e-05
4.15759558460488e-06
1.48728403015375e-05
-5.51089764922368e-06
-1.09408342963803e-05
8.71626211736787e-06
4.17386166728406e-05
7.24799636525728e-07
3.08052205215439e-05
8.19092590217536e-06
1.09996319693389e-05
4.31986800050719e-05
3.45555401689291e-05
5.08448719459143e-05
2.04676691823536e-05
2.33385467919202e-05
2.72713262884541e-05
5.3562600679999e-05
4.53209527344783e-05
1.54286495127107e-05
5.59805875145748e-05
1.93998285688537e-05
6.50593424082275e-05
4.85117715539744e-05
1.75441194119619e-05
5.68807866046993e-05
3.2705822815496e-05
1.95917515724723e-05
3.04449990503687e-05
1.56922667721902e-05
1.42787351730831e-05
1.90867982915387e-05
1.84591855914024e-05
4.49568978649865e-06
-1.33559297837962e-06
1.81756257645765e-05
7.7298081649514e-06
1.44083601319618e-05
2.51989444175592e-05
6.32675664740089e-06
1.36902160812159e-05
2.30841466730515e-05
-3.49351597049485e-05
-1.09863857054324e-06
2.35034074627348e-05
-7.77676003325896e-07
1.25577243003013e-05
9.36524146480554e-06
2.54243713812127e-05
1.9835991450692e-05
3.35382027087374e-05
1.63701941474434e-05
3.66014213154928e-05
3.35093870140252e-05
3.55012416735772e-05
2.08829234273414e-05
4.98622929707217e-05
2.26158160827261e-05
4.77223068661855e-05
4.20954722150747e-05
7.0472257510316e-05
3.20767483766975e-05
6.75476325881688e-05
3.06163521583466e-05
3.71275305731668e-05
1.3265234989659e-05
3.80027977829134e-05
1.94131536931541e-05
2.88009208757351e-05
-2.3657420008725e-06
3.10803010548268e-07
3.88238660798275e-06
2.57585146378636e-05
1.09442647425498e-05
1.74407370414123e-06
2.20931378685948e-05
4.5839142736562e-06
-3.00862881628125e-05
2.23941191844566e-05
1.00408657286954e-05
1.79857034410167e-05
2.03032568741451e-05
-3.82326782221478e-06
7.10505848406485e-06
-5.76276959670644e-07
1.57450801068612e-05
7.2718563647244e-06
3.48810551859739e-05
2.24208235686035e-05
3.84004664646082e-05
5.69020874050322e-05
4.59048665687148e-05
6.04209542061149e-05
3.95595489473117e-05
3.57774939489878e-05
4.52912645479464e-05
3.38939600004081e-05
6.17800557624103e-05
4.03438904215449e-05
2.75461240560113e-05
3.79838941896275e-05
1.79009608919903e-05
4.31852714206381e-05
9.41970417254485e-06
3.59024928930898e-05
4.14205051049448e-05
-1.15149911049739e-05
1.08085288815309e-05
2.04938624283166e-05
2.59811150948436e-05
9.47603292702014e-07
2.61519779572617e-05
3.03461843602799e-05
1.0123092335162e-05
1.14604957308319e-05
2.87067297562183e-05
3.75298412183511e-05
1.30764444392571e-05
5.29747554956197e-06
1.66625534953507e-05
3.10441652913036e-05
1.57643434190156e-05
-1.06585701208476e-06
7.51065783549405e-06
3.11014374054739e-05
1.39924744554305e-05
3.79608609963188e-05
4.42048712925078e-05
4.1586782666975e-05
4.54413855196908e-05
5.43756368294436e-05
2.00694064481282e-05
3.44484565904506e-05
2.52206637241219e-05
3.01759794684756e-05
4.57177976771494e-05
3.57431735448119e-05
1.96608641250941e-05
3.13523747772929e-05
6.30417313716233e-06
2.90455100943327e-05
2.05136426119482e-05
3.77916341643955e-06
1.50963280705062e-05
4.7564272333654e-05
1.24978846069238e-05
3.04084292711875e-05
-2.62719417110251e-05
1.5645158082914e-05
3.59842608608893e-06
2.95578141927157e-05
4.01998701534645e-07
3.36960405403908e-05
1.72690182774557e-05
8.94266388007602e-06
-2.06651699699783e-05
3.57991205998771e-05
1.46464367476561e-05
1.29483390724773e-05
8.0024813200484e-06
1.8144007289466e-05
2.99764683946953e-05
2.70166163678181e-05
2.58471592826589e-05
3.13059761011357e-05
2.71431613345001e-05
1.26496803758337e-05
1.64277800429409e-05
3.69735476280539e-05
1.60900553800087e-05
4.36557276769751e-05
2.81229344176378e-05
3.7234850266329e-06
2.68967588945073e-05
4.33542857046019e-05
4.15184028774121e-05
1.92791930777343e-05
3.19152788917436e-05
2.19884543920862e-05
2.57239014662742e-05
2.32925170857492e-05
3.4828479196095e-05
3.76781539716023e-05
2.51815820533576e-05
4.06174050865332e-05
2.84347527116927e-05
-2.4604836965126e-06
3.37625763039279e-05
-2.25541804456604e-05
8.84797466757835e-06
3.39920431442418e-05
2.61023673278146e-05
2.7935406470431e-06
2.88400975534663e-05
4.49019729938844e-05
3.90374634111425e-05
7.25763669394175e-06
-1.72440795256338e-06
3.90986597553949e-05
3.61196389464266e-05
-3.90921176632776e-06
2.53743582893074e-05
1.95843392719962e-05
1.99238568454542e-05
3.24852631894615e-05
2.34671344463453e-05
4.66465857780945e-06
2.76206424481081e-05
2.75012387111507e-05
4.14031561800412e-05
5.74042615502528e-05
3.78108012005494e-05
5.59378901438997e-05
4.8248134854987e-05
2.3990980870642e-05
1.97861408015789e-05
4.84890774165831e-05
2.4784658445473e-05
2.76382937510642e-05
2.88825092333321e-05
3.75618909855677e-05
3.90507230820255e-05
3.99119793822373e-05
3.60352285341993e-05
2.04318185722275e-05
2.04806703330648e-05
2.19644496457643e-05
7.50544632149339e-06
2.34941052937744e-05
3.54957812624999e-05
3.33964252876242e-05
1.58790508058667e-05
4.84440300814739e-05
3.65396110466165e-05
2.85412908432281e-05
3.29880711752769e-05
2.08362018917895e-05
7.77670167844017e-06
1.30584419081646e-06
2.49024803942292e-05
5.13362896380059e-06
-6.36192672791672e-06
2.2911648574646e-05
1.5281305853482e-05
3.45132767708502e-05
3.71828057637618e-05
4.12573897186034e-05
1.23917844203545e-05
4.23443403142972e-05
5.05879780095563e-05
1.06356030321219e-05
1.04749755728098e-05
2.53084031402555e-05
2.46539346615949e-05
3.94496435140129e-05
3.95269145782871e-06
4.06548525234939e-05
5.3351122478294e-06
3.13998849563332e-05
3.47547697752786e-05
2.57394648703939e-05
3.85443692764269e-05
3.08676502139665e-05
3.506059860794e-05
3.45444103975684e-05
1.00169288541182e-05
8.14632852312394e-06
1.88468930491295e-05
2.62052828748535e-05
4.1157382419322e-05
1.73404531479352e-05
7.94246516572039e-06
1.13851425209998e-05
1.451554102695e-05
8.83189557124406e-06
2.32416306918139e-05
-3.12004655305061e-06
1.41840370723969e-05
2.52501501864659e-05
4.7808729661007e-05
7.6555060006136e-06
2.1004294766783e-05
2.11242710165254e-05
1.52470831005355e-05
2.49734521071701e-05
3.9634951676786e-05
2.91367167713149e-05
2.98833689096408e-05
2.30103711513819e-05
1.17308312734093e-05
6.35145933324566e-05
1.53439662211994e-05
1.10740587008378e-05
2.47828306416513e-05
3.70596046214918e-05
1.41912879027441e-05
2.64231700142622e-05
2.79145757489687e-05
2.61583718795459e-05
4.60946258464355e-05
2.10932025139643e-05
4.34421790805252e-05
1.24806761949111e-05
1.14857257329694e-05
1.23759236212984e-05
8.86208362881367e-06
3.28233798572006e-05
2.52227265012043e-05
-9.29629289596146e-06
8.53325176354424e-08
4.05014717270512e-05
1.40940340250255e-05
3.48624203815505e-05
6.1359010991154e-06
4.39300086330358e-05
1.60360823511311e-05
2.83100973720034e-05
1.80798605388025e-05
1.80120962962593e-05
4.76991064394238e-05
4.54443239237557e-05
1.58811539616783e-05
1.57159584487318e-05
1.33075793882236e-05
2.57295234189036e-05
2.93272153440379e-05
4.78263016676037e-05
3.70702670043028e-05
1.92000348653349e-05
3.50663641389817e-05
5.69344266235588e-05
5.03335281093744e-05
4.08901693148073e-05
2.4424966845073e-05
1.83676958385396e-05
3.75992520962817e-05
3.15707838859893e-05
3.32270269285046e-05
3.85208939474101e-05
5.6894600686915e-05
2.54743049514363e-05
4.464318187796e-05
3.20258116210418e-05
1.43602145672732e-05
1.68004696505501e-05
7.31576626318711e-06
3.41324688575519e-05
3.13992678758423e-05
4.85813951896701e-05
-9.12983753968536e-07
2.96749580495329e-05
1.82506311685722e-05
1.33805436805114e-05
7.55709565826527e-06
3.1658551432535e-05
3.60017470281544e-05
6.250563872248e-06
1.91823537174458e-05
1.20484020443626e-05
2.30660541617377e-05
1.92520155196264e-05
1.37740724957685e-05
2.9611569276633e-07
1.5079613825852e-05
3.5677938071903e-05
3.38374119523918e-05
1.2353406137002e-05
2.94140417585881e-05
4.41646971789777e-05
3.47732844782059e-05
5.96591619663686e-05
2.12383884454436e-05
2.57473673704461e-05
5.65973769939783e-05
3.06251198525031e-05
5.40200488815861e-05
2.2491788827538e-05
9.72572217416056e-06
3.54430501346609e-05
2.54821456289369e-05
2.22597177751495e-05
1.85706557697431e-05
1.81492276371525e-05
3.5052586775404e-05
4.38926712694546e-05
3.42405632567143e-05
1.99193876308612e-05
2.6473734946664e-05
1.66323219567615e-05
-2.74522920785149e-05
4.36086456027275e-05
1.39661587798353e-05
8.39151431858281e-06
-9.94912977900623e-07
1.91461910196795e-05
9.27136653761149e-06
1.93103723874256e-05
-1.65809728904051e-06
3.21023073194076e-05
-8.0154717642314e-06
2.03328561723155e-05
4.00825040920988e-05
2.95489738808398e-05
1.15050789832954e-05
1.28662963553877e-05
6.73612919069617e-06
1.38465938857619e-05
2.1189463994372e-05
6.42067442585209e-06
4.50285243770979e-05
3.39517110910934e-05
4.2463052581735e-05
2.95412983925979e-05
3.97033224050481e-05
3.88162032952084e-05
3.79484905745672e-05
3.39433560230659e-05
3.42609901231114e-05
5.96238141173576e-06
2.61632912775444e-05
6.81156558046222e-06
3.64153170841943e-05
1.9117953148801e-05
-6.42037664770781e-06
-3.47273604754674e-06
1.9303432677717e-05
6.58185175930506e-06
1.75315992508226e-05
3.0206055904429e-06
-6.53647166027092e-06
1.22112145586127e-05
3.34456002694215e-05
4.79010997805274e-06
8.27375883052136e-06
-3.28913177330736e-06
1.15083473412266e-07
1.84405101914016e-05
-1.94878895733393e-05
2.41127457713694e-05
1.54743512906852e-05
8.5319522616892e-06
2.52832729825849e-05
1.1714259770187e-05
1.33918081280349e-05
5.16924914518028e-05
3.62245607519141e-05
2.19756824151211e-05
6.03640402931799e-06
3.89640797628872e-05
3.38162755948659e-05
3.90753729445864e-05
5.02825732281907e-05
4.09128464869864e-05
3.91775338826669e-05
3.03697945925464e-05
2.53007465621472e-05
2.8817569532687e-05
2.31438525683268e-05
2.33862057374182e-05
8.4177830099524e-06
4.49943781294516e-05
1.20230902366607e-05
1.69064705765906e-05
3.51115412374397e-05
3.09722638688625e-05
1.19523525969897e-05
1.39335968139231e-05
2.019101126338e-05
1.29343065352954e-05
8.16023035233313e-06
-9.35463494411305e-06
4.89205183892212e-06
1.56671577077072e-05
9.17034905661869e-06
5.02045337793573e-06
2.93685273562826e-05
9.07182600669882e-06
3.90477192577847e-05
1.43203010980638e-05
2.31604343863078e-05
-1.5185121750903e-05
2.74552064669131e-05
1.10989764534077e-05
3.51089019393497e-05
2.03628563315705e-05
1.98298487701825e-05
3.9140242461947e-05
4.06006374621466e-05
2.75629873744522e-05
2.91985183519002e-05
2.40701253433735e-05
1.92785713361884e-05
2.25828622397207e-05
2.57050196548993e-05
3.14655112126129e-05
1.56348814613933e-05
2.09582179910057e-05
-9.92491524296127e-06
9.87031838803254e-06
3.14992215228416e-05
7.57146248485435e-06
1.54451321683726e-05
1.84898368079785e-05
4.56585615986267e-06
3.30444817227e-06
3.30248245008091e-05
-3.53295169296156e-06
9.42063744846474e-06
2.22045575538675e-05
1.93787548475531e-05
7.6580802190903e-06
3.53708238821227e-05
1.69900862234888e-05
1.43064288796306e-05
1.54236097855376e-05
2.51162458842864e-05
5.29045273755305e-05
5.44326545789382e-05
1.30888685369485e-05
4.5631406194277e-05
4.32129591369467e-05
4.21213389525522e-05
3.33888375347676e-05
4.07832867043808e-05
2.9114678531858e-05
2.77867596386614e-05
1.17956099733657e-05
5.66614077767097e-05
1.72589887176828e-05
3.67167830512899e-05
3.60423866829564e-05
3.85946520839644e-05
1.49842370481442e-05
1.91064831202985e-05
5.39213327814978e-05
3.14791291625316e-05
2.90943654671347e-05
2.15227310600984e-05
2.93377149771898e-05
-1.25401873157718e-06
4.51161712794776e-06
-6.74328752688374e-07
-1.24271402476585e-05
-1.80235325811092e-05
4.16860221100724e-05
3.49528475999994e-05
6.0246738050243e-06
2.32387927986243e-05
1.44376384098227e-05
2.08520073076727e-05
4.99946885141087e-06
3.8149190770594e-06
3.73074430401399e-05
1.98579037840619e-05
2.73083798718354e-05
1.04888098999342e-05
4.07221504547375e-05
4.38288031785442e-05
3.88898800134803e-05
4.26879269303613e-05
1.34773568333323e-05
3.50180227968312e-05
2.58018045926932e-05
1.86008963464684e-05
2.85625092515156e-05
-4.77363059319349e-07
2.25986901108469e-05
1.9481806315399e-06
7.69739481530064e-06
2.059634035802e-05
1.79747021971333e-05
4.06418449700634e-06
2.92884359035036e-05
2.01328651707403e-05
3.98658797924364e-05
1.10484932563861e-05
6.12816866901896e-06
-2.9402571329123e-07
1.43467221546156e-05
1.57686725005948e-05
1.60603180362555e-05
2.26132281036474e-05
-6.09604038373999e-06
4.31973554697563e-05
4.8545358961509e-05
1.96810703178978e-05
2.93041641376485e-05
-1.36241120462228e-06
1.93567930847939e-05
3.82798070637435e-05
5.3911069145824e-05
3.47527911014412e-05
1.9017206102745e-05
3.45716926341079e-05
3.34133874671447e-05
2.44952892443977e-05
2.6050068354732e-05
3.59039146524086e-05
2.81216015003964e-05
3.07584925131829e-05
1.73371831455575e-05
3.59788874443515e-05
2.55137682768245e-05
1.50466462896089e-05
2.7249917890381e-05
4.84232230063938e-05
3.45731441809814e-05
5.13664596370441e-05
3.35236462748953e-05
4.30946551639889e-05
3.45231197492922e-05
2.59303625941973e-05
3.27593651592427e-05
4.33154661473558e-05
2.04878391212239e-05
9.34605237099793e-06
5.0846343128468e-06
4.86863525033411e-05
2.40613416247352e-05
1.5510419685595e-05
1.67872297585365e-05
1.15681682566288e-05
2.08801008215352e-05
7.07360011541289e-06
-1.48867949989481e-06
2.47301782058976e-05
2.24832777319932e-05
2.60916914559379e-05
2.97810083583144e-05
1.61745152126163e-05
3.34283507958931e-05
5.4745210164724e-05
4.78118988138432e-05
3.92349374366016e-05
1.60778882402027e-05
6.99975269987364e-06
3.68269214834023e-05
4.02287575078596e-05
2.9470165548654e-05
3.75711315380097e-05
2.17484180493646e-05
3.0999467714663e-05
2.18183689475924e-05
1.9384471444952e-05
2.28135348789016e-05
2.27611023387925e-05
1.08339477754595e-05
2.19235417337498e-05
1.62810249840468e-06
-5.49687378868612e-06
3.61671520359404e-07
1.89201735585219e-05
1.93530416441486e-05
-1.17581050920136e-05
1.00366191456011e-05
3.10181177030475e-05
3.58392105827018e-06
2.20871895992148e-07
8.74993599091578e-06
2.88210530564506e-05
-9.710075192574e-06
3.12940541614055e-05
-8.47165686851523e-07
1.11996051738368e-05
-8.09913803952351e-06
-1.36773921481705e-05
3.07907882813476e-05
1.48581305884055e-05
2.78375676552542e-05
3.62489389898949e-05
2.03298552400834e-05
3.70178197592537e-05
2.87102259470935e-05
6.44620189899889e-05
3.70749572685682e-05
4.45615418695178e-05
5.278623093782e-05
3.61576598886399e-05
1.31513160709411e-05
4.83510410687225e-05
4.22471810018738e-05
3.96308264687554e-05
4.32180820960346e-05
1.6644144428954e-05
5.12662577291918e-05
2.21694059269773e-05
5.52045208985307e-05
2.88576935302246e-05
1.38529589572496e-05
1.90357690153482e-05
3.115462416125e-05
1.78013750023199e-05
2.45391221932536e-05
8.64458224758774e-07
1.85761211202131e-05
-3.97874979187393e-05
-1.05621628807312e-05
1.16837714094266e-05
-3.0951228628816e-05
-3.80086852674672e-06
1.14822292349783e-05
1.22397139084672e-05
3.2711491876727e-05
-1.92941479757781e-05
2.24415959412641e-05
-1.17296948565914e-05
1.39914920902749e-05
2.61622525833195e-06
2.54573309057254e-05
3.5793232561331e-05
2.18392726783514e-05
2.27488988097823e-05
2.91771030098082e-05
2.59348517097043e-05
5.07903928301027e-05
1.82462692044175e-05
4.62870154650849e-05
2.93666644823072e-05
5.47518419525741e-05
1.24221745945481e-05
4.44588072519803e-05
6.38418867167475e-05
6.39580669611464e-05
4.70333945298566e-05
2.9687623862416e-05
3.73147227767364e-05
7.36078237282759e-06
3.98387700002915e-05
2.66704693970588e-05
1.22336582602641e-05
3.85649802410782e-05
2.37579636208774e-05
2.30566628910153e-05
3.26887558842145e-05
3.58825632258552e-05
8.67102732475528e-07
-6.86771779916949e-06
-5.4087345719205e-06
-2.5503811157768e-06
7.7348240249456e-06
3.40740604398131e-05
1.40047047917927e-05
2.85443142521902e-05
2.27569529780568e-05
1.76848347095815e-05
-8.88479379214032e-06
1.62087456444956e-05
1.60909849508039e-05
1.12636328280976e-05
4.77307305293865e-06
2.70882808016731e-05
3.78017643548081e-05
4.94930178725659e-05
2.95414412615e-05
2.50931297383729e-05
5.73617209119933e-05
2.18207769530554e-05
3.38575895458644e-05
4.01002219881118e-05
4.91076858165305e-05
2.90983746359427e-05
3.44113922843388e-05
5.02936943398968e-05
2.30898703996112e-05
2.45867884246864e-05
3.36262378957546e-05
4.31205036824601e-05
1.93073524884191e-05
1.64882782206944e-05
2.96309436501303e-05
2.60864649592421e-05
1.37946847075262e-05
3.01125771334503e-05
-5.53233537831263e-06
1.47551824895084e-05
2.15058717941724e-05
-8.20807952791085e-06
3.52258083023974e-05
4.04734786128185e-05
1.39751252787115e-05
6.30535615271148e-05
3.22215184807266e-06
3.51506247875091e-05
3.12176417135237e-07
2.06947661551337e-05
-4.35375995374778e-06
2.49771314268046e-05
1.36200624759145e-05
2.73828220947259e-05
3.54390021975981e-05
-1.93644988404774e-06
1.5361610729779e-05
4.88976974798475e-05
3.69607753633597e-05
5.90660870083657e-05
2.72805908758192e-05
4.37855174035492e-05
3.65742622770096e-05
2.47276154420409e-05
2.63033756338551e-05
2.85882947022824e-05
3.2389301772831e-05
2.23582202333348e-05
7.42318865171153e-05
4.32647552509893e-05
3.20794818925679e-06
4.0818368197832e-05
2.40933454171438e-05
2.46276753966192e-05
2.86406693406298e-05
9.36669831747683e-06
1.15655129039772e-05
1.06549257661408e-05
2.06480813906263e-05
-1.75197952313138e-06
2.32242731443022e-05
3.58248371174795e-05
1.07739097745118e-05
2.13997102048454e-05
6.72662318119276e-05
2.90792338519333e-05
-1.96279770977178e-06
-1.7213659695136e-06
2.72407967138723e-05
5.45747480273031e-05
3.67963629293551e-05
3.03496903885848e-05
2.86646308453428e-05
5.09514123143263e-05
5.8401622025349e-05
4.6848502136577e-05
4.28350571416991e-05
3.10753821522065e-05
1.18094219995133e-05
4.71088863449773e-05
3.89692784521517e-05
2.97395912380791e-05
2.32110768984666e-05
1.22328722429785e-05
3.46169042099542e-05
4.69811207005001e-05
2.80846524479252e-05
3.76487973483054e-05
1.36221310437827e-05
2.48290961822565e-05
7.10641721581183e-07
1.35450323855667e-05
3.1553857288524e-05
1.85195490505063e-05
2.90784058821759e-05
1.25113138276328e-05
2.35459020237043e-05
-1.80387913959062e-05
-2.88794340130942e-05
1.61153420548971e-05
1.33047194910417e-05
2.53119646872955e-05
2.20249329249163e-05
3.86082585338303e-05
3.70273934216226e-05
2.42303391481167e-05
2.96824688003773e-05
1.643590344849e-05
5.54934277309915e-05
2.49046546458705e-05
4.42424953560703e-05
2.081407063864e-05
5.05525450587318e-05
9.41788333701322e-05
2.41122629955859e-05
2.95753294590669e-05
2.45984609323919e-05
7.39964983730689e-05
1.32474866522181e-05
5.13256940212629e-05
5.18105409045934e-05
6.62002312841392e-05
6.10191870313575e-05
5.29669063025816e-05
5.68350560814296e-05
2.55635555780298e-05
2.12961810586577e-05
-1.75763247661664e-05
-7.00348205890314e-06
4.22166108283212e-05
-1.76571123748362e-05
-2.41582310413005e-07
-1.11056648471956e-05
4.98184059308576e-06
-3.89003609939865e-05
1.36351045622683e-05
-6.64503828658706e-06
-1.15691619578319e-05
-8.13877910666248e-06
6.11228687370315e-07
-1.37074162643353e-06
2.53167075093441e-05
2.48644433352038e-05
2.70037245793244e-05
5.22470832322543e-05
4.4619489254738e-05
4.84530447992949e-05
7.15850693238088e-05
6.19236917018813e-05
5.83170692217621e-05
6.03123823573781e-05
5.93062158603038e-05
5.02894298433269e-05
4.84253454974565e-05
7.39180887719015e-05
6.31296856714317e-05
4.71406647085525e-05
6.11402091539009e-05
4.81264526897039e-05
4.09743563783248e-05
5.25886217389899e-05
2.85502837862517e-05
2.96489193860285e-05
-1.06633324945803e-05
1.8085449359255e-05
-8.61271291943124e-06
2.23641254828235e-05
2.93764812513927e-06
-1.75842795078384e-05
5.87600939645808e-06
5.72674296927825e-06
-1.45652394158106e-05
-1.15062182769019e-05
-6.14808521897595e-06
2.06716443583251e-05
-7.16973567895461e-06
-2.35873260427055e-06
-1.70828517846129e-05
1.48101221100464e-05
3.7887471134313e-05
3.48118443377392e-05
2.70719327424387e-05
4.5583950957286e-05
2.52208484111546e-05
1.73984618778427e-05
4.50977385586709e-05
2.8344715356367e-05
4.04184097427449e-05
5.31889884560757e-05
4.23012169784339e-05
5.10764287308485e-05
5.21416047918539e-05
6.58961304482071e-05
9.45068593888017e-05
8.43793525504789e-05
5.83819801523916e-05
5.02173072184411e-05
7.08059337947542e-05
2.99566579289818e-05
2.72132385161554e-05
2.8362213072983e-05
2.64587989848722e-05
2.53696862692365e-05
2.24425410191481e-05
4.23694207988394e-06
3.65037172931561e-06
-5.92417318591601e-06
7.64194388529407e-06
-1.73294842918258e-05
-1.99316365338199e-06
-2.27270261656693e-06
-4.92256787534826e-06
-3.78115329512912e-06
-1.39038459456618e-05
2.36007595273991e-07
1.55734528515775e-05
8.00731539275187e-06
-4.2955756848592e-06
-5.8126281949901e-06
-1.57212184616716e-05
-1.03222311871641e-05
1.29695570267242e-05
2.49765057529462e-05
4.22192687015045e-05
2.31462969465969e-05
3.15018312675264e-05
5.34505960282065e-05
6.33239181896489e-05
5.74063156722859e-05
7.52707352500782e-05
4.77031435330835e-05
6.23815370907937e-05
6.3157826812776e-05
3.61430907031032e-05
5.34885032425236e-05
4.89377445198609e-05
5.17217227474079e-05
7.25219457040834e-05
6.30582849705657e-05
3.94009088237424e-05
2.69912718776675e-05
3.39679241698798e-05
3.48940536645873e-05
4.55747137924856e-06
1.19676355494077e-05
1.58846051520626e-05
2.01898019067499e-05
3.05147056414109e-05
4.46318227807489e-06
1.6550515577036e-05
-2.37107365225977e-06
1.54245447340703e-05
1.06216673579672e-05
-1.21543258247401e-05
-1.0731582226747e-06
-7.09787147972472e-08
-6.09423466891045e-06
-2.50306338085736e-06
8.84441896956217e-06
1.30530957809311e-05
-2.68140445747067e-06
1.31042429331101e-05
-1.13410774997089e-06
3.71971739647748e-05
1.52231873036737e-05
4.66966878989467e-05
6.08060699023467e-06
4.30881127911318e-05
4.49799765422948e-05
9.50265394032165e-06
6.0212363552107e-05
1.48779813246451e-05
3.15111953456228e-05
3.9947878658261e-05
3.57559629404439e-05
2.30390589938057e-05
4.16884193334156e-05
5.16052378696846e-05
3.53106188840955e-05
2.10104789695107e-05
1.55006350124788e-05
2.19124628224388e-05
-1.55687593057984e-06
3.72583241071644e-05
1.26341051159023e-05
4.02437825200226e-06
3.77962254707087e-05
2.943456915538e-05
9.97972554159396e-06
3.86758483876915e-05
1.95319415089733e-05
3.07695923288999e-05
7.5177386760126e-07
-2.99386302659042e-07
3.82286545865848e-06
6.45603487436844e-06
2.63882832700036e-05
1.68348606502503e-05
2.36401572727225e-05
2.74722602611958e-05
1.35283284294946e-05
5.01519017091547e-05
2.94224392524485e-05
4.54479792739341e-05
2.70919589773592e-05
5.12926614979358e-05
5.3342380827455e-05
2.19675762831098e-05
3.04447130702206e-05
4.65519460646722e-05
4.39218506763762e-05
1.24245877497915e-05
4.72853655970846e-05
4.06292812429048e-05
3.56930898245891e-05
4.14507106567382e-05
4.01117643634159e-05
5.86565229958672e-05
-7.3669619250172e-07
-4.59079858037576e-06
3.50916199268949e-05
2.46755961716464e-05
2.59092326080491e-05
3.18605419980537e-05
4.09414974493457e-05
-6.93889817226055e-06
4.42828090133456e-06
2.09274441712963e-05
1.49835753471823e-05
9.62809612201262e-06
1.18950287756106e-05
2.97002219931863e-05
3.18817845939684e-05
3.48967091074927e-05
5.81815589596974e-06
5.47184215002301e-05
2.67272180566929e-05
3.58366270736959e-05
2.7826454092779e-05
3.01330509779102e-05
4.45242319371748e-05
3.47726715972626e-05
1.74851589767011e-05
2.89520235999418e-05
4.85742102666871e-05
4.88945300241977e-05
2.56906210968194e-05
5.6656278854717e-05
4.5320053874822e-05
2.48692719169091e-05
6.42050124355194e-05
2.45314869701483e-05
-4.51648059877144e-06
1.94250706358286e-06
-7.39997530559371e-06
2.32122315846689e-05
-2.32803908370248e-06
-1.06823407736838e-05
1.05127958096039e-05
7.56830791093436e-06
1.95536485128642e-05
2.63566216225396e-05
1.54310853604741e-05
3.68855117071688e-05
-1.92219692500693e-07
2.92714857413318e-05
4.29251590084772e-05
7.9554352599664e-06
3.32393131948429e-06
1.65711277712817e-05
2.96289989038825e-05
3.43288848136924e-05
2.49785617451235e-05
1.9482572630383e-05
3.16634168345795e-05
-1.98629320402094e-05
1.71823843319633e-05
3.13904823016982e-05
-1.06451646036242e-05
4.78057191425562e-05
3.13165772863587e-05
4.40954056465316e-05
6.83293997391445e-05
2.10092253301381e-05
3.42333627968431e-05
3.58371119002127e-05
1.47225857754559e-05
4.79723534466737e-06
3.67276534104119e-05
3.57924308879793e-05
2.58650709207589e-05
3.474965247197e-05
3.67737062305003e-05
2.79491383628019e-05
1.57475106831428e-05
-7.26767212352365e-06
2.70756727106611e-05
3.53628886218962e-05
2.05707279402264e-05
2.96278029899655e-05
-4.47222386548896e-06
6.5580741599044e-06
2.21736933075278e-05
-3.59539482380855e-06
-2.71410592239756e-06
7.25845672088947e-06
1.43713025286477e-05
2.8479134523728e-05
6.69619032241392e-06
2.17383982628501e-05
1.68904429852756e-05
2.05911412022492e-05
2.97352009600199e-05
3.04111956839218e-05
7.89390033686303e-06
3.50134085212402e-05
3.03108887368043e-05
2.68416425741528e-05
1.96879465738421e-05
2.55123353454337e-05
2.7975179351921e-05
5.28294349150014e-05
2.6181954791391e-05
3.92062577609936e-05
5.49208066726039e-05
4.59716661342281e-05
3.84894781661159e-05
1.16761152305524e-05
2.70530623882852e-05
8.08810373960915e-06
4.98628852413552e-05
4.8740931732452e-05
3.51345693163046e-05
3.69400651863562e-05
3.18571520968064e-05
4.94510665339704e-05
3.18094767442784e-05
2.17375588792125e-05
3.11743235767996e-05
-8.0128613533104e-06
6.77354557216001e-06
1.49848820815279e-05
2.59593692171157e-05
1.22066674135532e-05
2.95671839482239e-05
1.46412585313185e-05
2.4222761349501e-05
1.46570297369564e-05
1.79436024332012e-06
1.30134467101242e-05
-2.23388613632043e-05
2.54396050657521e-05
2.40706194063306e-06
2.91166797463535e-05
4.24734295166099e-06
3.63403031757747e-05
4.89000754440922e-06
1.88223199794803e-05
3.93106030852387e-07
3.83661664369155e-05
1.67242043619702e-05
4.33173481224961e-05
1.83191600991586e-05
2.42951374637007e-05
2.46337167704631e-05
2.72050912389243e-05
4.9178004893658e-05
4.16800564323353e-05
2.25540667096506e-05
