# Supplementary material for: Research on computational propagation and identification of mine microseismic signals based on deep learning
Source: PLoS One. 2025 Oct 22;20(10):e0334641. doi: 10.1371/journal.pone.0334641 (PMC12543183; doi:10.1371/journal.pone.0334641)
Supplement: S4 Data — (ZIP) [file pone.0334641.s004.zip › 000100700000268.xlsx_0.txt_24.txt.txt]

4.21625206692285e-05
3.66497406949069e-05
4.29478782985813e-05
6.59595736925966e-05
5.30649742325918e-06
4.92756036809187e-05
9.34961673029834e-06
3.57152141083889e-05
1.65765804959695e-05
3.95632152302672e-05
9.27230885205803e-06
1.9667047953533e-05
3.54900186527751e-05
2.98431394323658e-05
5.05584235620384e-06
2.66665742265423e-05
2.63594598467199e-06
5.54041348282792e-06
2.85917249762721e-05
1.61576496024331e-05
-7.00217215438766e-06
1.57574290316391e-05
1.95165093000647e-05
1.40859161160587e-05
9.98548219135141e-06
2.25095330615002e-05
1.45926817150409e-05
2.1924760153891e-05
-3.47260357294703e-06
-1.41011195706249e-06
3.70838040374753e-05
2.06860602075818e-05
4.03544321442952e-05
4.836614981971e-05
3.39713890769314e-05
2.11314909592266e-05
1.53764055037185e-05
1.49920118981095e-05
2.42680401691349e-05
4.37360489695945e-05
4.13185054011738e-05
3.74641833598825e-05
2.03608657800092e-05
6.78395143922604e-05
2.1835286054379e-05
1.15917763757737e-05
3.18183471489243e-05
3.96847001762208e-05
3.45132887379145e-05
1.5804498427624e-05
1.24355603302583e-05
4.47329540807155e-05
2.70100712102991e-05
1.50194180519295e-05
3.43540962874227e-05
4.66467593414946e-06
6.13557218536702e-06
2.21333585680151e-05
2.15427151482776e-05
5.06393503966254e-06
2.57512000273587e-06
-7.61523725162967e-06
-8.91380073724082e-06
2.74657694724956e-05
4.92986054925771e-06
-1.90600483496075e-06
-1.61114259614776e-05
1.30873806740981e-05
1.70854161777115e-05
1.60714386565539e-05
1.46532329526362e-05
3.23125736692498e-05
2.97331368316746e-05
2.83664627267874e-05
-4.06779224712967e-06
4.0891050195117e-05
2.64294196990352e-05
4.0124889355979e-05
4.15015360305043e-05
5.95832429930296e-05
2.3478692444706e-05
4.2323192078459e-05
3.4509007251412e-05
1.21227608939055e-05
6.26418335832909e-05
2.31089167230838e-05
-1.62833573225177e-05
-4.35127614871987e-06
1.98438294707261e-05
3.59724068602074e-05
2.65790031712294e-05
2.68957204010027e-05
2.59579921095627e-06
3.24819444711798e-05
9.71318659895439e-06
1.87167961396517e-05
4.71529953981146e-05
2.22412471880691e-05
2.47185180115361e-05
3.30468704561025e-05
2.99090083435019e-05
2.80954521798428e-05
2.02459791263589e-05
3.16003801800708e-05
2.20313379766874e-05
2.34433827652429e-05
3.14808358763822e-05
1.76890819190476e-05
2.50890277589983e-05
2.89879268497366e-05
3.9995417830247e-05
1.4056307049034e-05
1.59511538048563e-05
3.72576117961722e-05
-3.06442615746241e-06
2.75079573098317e-05
4.30163369023497e-05
1.58233485056043e-05
3.13979386595872e-06
2.06865828140846e-05
2.51274613549607e-05
4.31013354944312e-06
8.86620676752127e-06
2.59397498172625e-05
-8.88212258426653e-06
3.84072613928235e-06
1.81567071718935e-07
1.64615388553878e-05
6.9465587313156e-06
2.35502429701558e-05
2.97010892668728e-05
3.58161139047161e-05
4.20092848561836e-05
-5.09449516898729e-06
4.73414157591797e-05
3.9324257318062e-05
1.88131935793536e-05
1.80653690650963e-05
2.82469666404241e-05
1.86555842792745e-05
3.49205946117613e-05
3.3098492422323e-05
1.17309538801771e-05
1.02307065916623e-05
4.2867761662067e-05
3.25754503389411e-05
3.58630943602044e-05
3.5741776323211e-05
4.29032720507832e-05
8.57281935640389e-06
1.03528605835012e-05
1.09734829388968e-05
2.76779625058213e-05
2.66731280561351e-05
2.60156261430226e-05
2.38418304191373e-05
-3.66458284839874e-06
4.34044281918405e-05
3.6970157638454e-05
2.51860445909716e-05
5.12013661260264e-05
2.44186874726709e-05
5.01763002129257e-05
4.45501347328131e-05
4.05136843973542e-05
2.19865085702661e-05
1.79343703208687e-05
-1.07381040149148e-05
2.41558634075411e-05
5.73868250921239e-05
3.07177443026919e-06
-5.19027027133088e-07
2.93426870251643e-05
2.35900147177237e-05
4.22982081840092e-06
1.01989519667396e-05
2.25204422961934e-05
-5.85624989702409e-06
2.86061286518485e-05
5.14322941363153e-05
4.91245394030424e-06
1.72713712545284e-05
2.44454842583978e-05
3.9474706176331e-05
2.8436001405478e-05
1.30764211360252e-05
2.9769969558929e-05
2.73087325663157e-05
3.50719355489826e-05
1.58548361751922e-05
3.67781975781492e-05
5.83753388669728e-05
5.13577712491997e-05
4.48307936744584e-05
1.63432906474767e-05
5.12657641047485e-05
5.05370528215946e-05
2.26742054221708e-05
3.61932233475294e-05
4.90085664581328e-05
5.33470294215895e-05
5.6969221118006e-05
2.20489610105958e-05
2.46504684611265e-05
4.8080407681269e-05
2.41956539397711e-05
3.04909482073655e-05
3.11241993710368e-05
3.25202380181893e-05
5.85184926101551e-05
-5.44738602427433e-06
-1.57961499208284e-07
2.47489928784538e-05
3.75854754164483e-05
1.91050435068327e-05
-2.35690089770876e-05
4.71423866414058e-05
4.66698820090976e-05
1.64770299023962e-05
7.15541396569373e-07
2.09573575256639e-05
1.40439374362117e-05
3.25221091845921e-05
3.87319871084571e-05
1.81070440651853e-05
1.3047056110974e-05
5.03111296237583e-05
1.67011278835811e-05
2.89550497020573e-05
2.99901765102274e-05
1.33061643080937e-05
1.62205814080952e-06
3.56959774301301e-05
2.412801383927e-05
1.76398788679038e-05
1.467355470163e-05
2.06172751924153e-05
5.37516898734295e-05
1.35978264206505e-05
2.21992793297894e-05
3.63335127918395e-05
4.59069035791321e-05
3.58828004412397e-05
5.82978212706018e-05
4.97229260095641e-05
6.9694754225598e-05
3.0017392963765e-05
4.17468952522127e-05
5.627258196838e-05
2.40601110437387e-05
3.08252600556912e-05
1.66914579130666e-05
2.33537466121789e-05
2.02322324696708e-05
5.51155358972846e-05
2.56580057462997e-05
1.87593745395305e-05
7.96220436463024e-06
2.75076418702739e-06
7.20952598288333e-06
2.02318788599548e-05
-1.02233048509889e-06
1.84050985710973e-05
3.31527391213774e-06
2.8264888837739e-05
5.7362037551478e-06
5.3920260892086e-06
1.93131620965461e-05
3.21123167887854e-05
2.76698704608014e-05
5.45521128336153e-05
4.18782614671286e-05
1.78425090965794e-05
3.78000089236733e-06
4.61122742342661e-05
3.88527839157254e-05
-1.14335029039637e-05
2.25867608842785e-06
5.5132869643326e-08
1.39633107343842e-05
5.30554562468748e-05
2.90706019485226e-05
6.2410343260379e-05
3.22722452148282e-05
1.955107962368e-05
4.49358508895829e-05
2.76180907283262e-05
3.95882182822647e-05
3.51900585941912e-05
1.97162374821903e-05
2.43980820766511e-05
3.17754692878328e-05
4.31839507408932e-05
2.88972978019982e-05
-1.45480931227028e-05
1.46110869585008e-05
2.39442696189119e-05
2.57300456386093e-05
1.14028984930082e-05
-1.93117605623614e-06
2.70079187806813e-05
2.63337424025953e-05
2.72469361982179e-05
-1.01251081568476e-05
2.29189487511834e-06
9.21817466340401e-06
1.06491957189789e-05
-7.6437828383457e-06
3.14000682272175e-05
2.53036789076335e-05
3.58589027794878e-05
5.57973554275365e-05
4.31013204689147e-05
3.3237432677462e-05
2.88822831173758e-05
2.38181962630696e-05
1.8221055705947e-05
2.74811895402482e-05
4.2308724093156e-05
6.27689302834552e-05
4.61936844976955e-05
3.38037290413271e-05
1.27183577336308e-05
4.73502682521996e-05
4.49192092340453e-05
1.6228725275055e-05
1.61934217426311e-05
2.18503476304069e-05
3.40734240896487e-05
1.52229811735343e-05
2.74414103876557e-06
2.46794750360459e-05
-8.47190357637654e-06
2.80175607941413e-05
6.56031620965029e-06
-6.3520828851334e-06
2.15289527034236e-05
-8.2793250981419e-06
2.93807688982721e-07
-2.0507437179789e-05
-1.21299354927837e-05
3.13657394246886e-05
2.72717286976293e-05
-1.55648431901804e-06
1.6492863628905e-05
1.61740213379399e-05
2.26921196831851e-05
4.6784767664508e-05
1.96632522055869e-05
4.71494219335279e-05
2.46895022610774e-05
5.51250954261626e-05
5.36670908130496e-05
3.61338110930181e-05
3.87977141150909e-05
4.31748239617547e-05
2.01372999017869e-05
4.86963928428955e-05
2.25412691752993e-05
1.91881149042257e-05
1.90409096863091e-05
2.31739661989247e-05
2.20603393856116e-05
3.68398476879502e-05
1.75106745194734e-05
1.05021088372784e-05
1.05687304134917e-05
1.84281248481772e-05
1.79650372959017e-05
-5.21356157930675e-06
-5.15947738502896e-06
-1.2046036570026e-06
2.80211722260314e-05
3.74729633748584e-05
-1.19844395016722e-05
2.65653625628697e-05
9.83530321562764e-08
-2.86821120814528e-05
3.12453083757517e-05
2.72957946801822e-05
2.83505527237922e-05
-2.42310950256436e-06
4.11205154121723e-05
3.73228160771836e-05
5.34514909400814e-05
1.81364905089429e-05
3.67271968723349e-05
6.01332944441665e-05
1.07718260600317e-05
3.9634328713215e-05
6.1499523306628e-05
2.01338960928922e-05
4.87505515508329e-05
2.2649873561674e-05
3.75884025561729e-05
4.75559640584304e-05
4.79114320413347e-05
3.51693293677188e-06
4.96353893300181e-06
4.54074811161093e-05
8.65629421914094e-06
1.83919507979582e-05
1.56661282641851e-05
-1.6657911710074e-05
1.59562714994591e-06
-8.6851683043055e-06
4.55476903113487e-06
-1.06274832242232e-05
2.25343192127872e-05
1.96568820531083e-05
-1.12421028961827e-05
2.07073200758628e-05
-1.23899505317651e-05
2.34202955706128e-05
6.37407330177297e-06
3.90051955740482e-05
3.51691004952726e-05
2.6957125185502e-05
2.64224965477796e-05
4.41719970730925e-05
2.03765381056068e-05
2.68815117547892e-05
9.46371047906166e-06
4.47724784312938e-05
4.04601468536669e-05
5.01690625272442e-05
2.47967992944228e-05
2.38402945371721e-05
3.66972272743509e-05
6.26709917170055e-05
2.82568653331989e-05
9.74571471647545e-06
3.5474816097049e-05
3.10110296145771e-05
3.21110571933603e-05
2.77805952049357e-05
4.21705005549804e-05
3.21640065215047e-05
1.07009918322592e-05
7.18233425959011e-07
1.46630396847685e-06
-9.59946256521987e-06
1.87370098012486e-06
-2.34258905943275e-06
-1.80008257889218e-05
-3.59719915459241e-05
1.40208461824261e-05
2.58945445963399e-05
9.93638122453542e-06
-1.50269431442953e-05
1.52278975174284e-07
-1.09972934871391e-05
3.21819576160244e-05
2.32990354571925e-05
3.07615158337309e-06
3.40231452405215e-05
9.40367276196878e-06
2.26223255364142e-05
3.54797749985137e-05
3.47424254570639e-05
2.55788041525926e-05
4.96248522562731e-05
4.12316463799236e-05
6.62170353139464e-05
2.98832841425662e-05
2.1357261143219e-05
2.19351254087113e-05
2.92699688550609e-05
5.53636488940105e-05
3.95097888655973e-05
1.40888771545758e-05
6.66034421913094e-05
4.34657851994116e-05
3.09210130325277e-05
7.00324762200504e-05
4.5598395512324e-05
1.37161709804488e-05
2.22564661673752e-05
-7.49037520917298e-06
2.94869629520549e-05
1.46280077510955e-05
2.50906524552169e-05
1.54622796397463e-05
-7.01897833168314e-06
2.61811961199098e-05
1.64758890145784e-05
6.37251330040952e-07
1.73073945445492e-05
-9.04648674731472e-07
3.78521274826829e-05
1.30975139664849e-05
2.88568541491284e-05
3.10941650220092e-05
6.71517264114165e-06
-5.85116315398574e-06
2.61825017729699e-05
2.1463378851454e-05
7.52957970337148e-06
3.44284671267863e-05
3.85769224948367e-05
2.71685929764336e-05
4.84104343836651e-05
1.69336887146788e-05
3.16685757864275e-05
2.73759909691242e-05
3.90679462068197e-05
3.10111997866533e-05
5.26987494058187e-06
3.9830516444981e-05
4.83703149716951e-05
4.73036136277636e-05
3.91793632872867e-05
5.45638301643904e-05
1.20915366856496e-05
1.96182077116467e-05
3.70631167367977e-05
1.75195018918639e-05
1.59938185577058e-05
-1.72630650760958e-06
2.88828301576609e-06
2.97500371425363e-05
-4.39497747844475e-06
5.37426700110026e-06
2.60079600781796e-05
2.08604000005783e-05
2.89576882699159e-05
1.52335653361547e-05
2.35824806098477e-05
2.51899960559892e-05
3.04202224748431e-05
1.96859788785669e-05
1.69203494370107e-05
4.57499455511457e-05
1.14367475017885e-06
1.42991466195728e-05
2.53219171596827e-05
1.68353916841162e-05
3.87871928658657e-05
4.34935410073546e-05
2.73897089242227e-05
1.80585794869212e-05
2.12675405099925e-06
3.67764550691415e-05
3.75329307026587e-05
2.54338883951753e-05
2.22243397685531e-05
6.33132415156879e-06
1.51111965194032e-05
2.29245252000851e-05
1.66009168619703e-05
2.72299777077522e-05
2.11850118580886e-05
3.47935113468122e-05
1.51083986788865e-05
1.48271336003388e-05
4.67677724877537e-05
-3.36435097243402e-06
2.02686428643355e-05
4.07803579034519e-05
1.81995054001676e-06
2.39942066301847e-05
2.12409081243954e-06
6.13446684723169e-05
1.76350347704251e-05
-1.75630017144379e-05
-1.47228086565692e-06
4.95473492659308e-05
-3.80439035305539e-06
3.2788836582146e-05
-1.18870136782803e-05
2.04872541035874e-05
2.34061250609238e-05
3.91501530479558e-05
3.39808266534221e-05
3.25294768209698e-05
5.30215107621006e-05
3.14966658186693e-05
3.39733941773771e-05
3.47116861399013e-05
4.46204880913532e-05
1.21608694361936e-05
4.52696820467159e-05
3.13355841183064e-05
3.17380207736208e-05
1.20201787117252e-05
2.7016462631756e-05
3.36724951409433e-06
1.45452902898598e-05
3.4232865337815e-05
4.33048184349374e-05
1.5747389296359e-05
1.97440423639745e-05
9.90780197008076e-06
3.49269845691761e-05
-6.69374257616008e-06
-2.10808527512171e-05
2.8170240815412e-05
3.48070422464503e-05
1.16345899593075e-05
-8.78253853057826e-06
1.45608644105141e-05
8.54959322169047e-06
7.40893832858549e-06
3.00995904435807e-05
2.46670069432501e-05
1.54214346478374e-05
3.19709952416955e-05
1.35500068648684e-05
2.58349069577558e-05
4.47321744841388e-05
-2.18019501102225e-06
2.07159959409594e-05
4.41350944332234e-06
3.0641057994977e-05
5.88397421528273e-05
2.22421940712349e-05
2.35222333905997e-05
4.90578555796066e-05
4.61392219477052e-05
5.76734156314414e-05
3.70898419814067e-05
4.71273373315532e-05
6.64830243929559e-05
6.29376489746521e-05
7.56897122174809e-05
3.97552827824757e-05
4.2071048502725e-05
2.17701418183386e-05
4.01659152771688e-05
3.49044120929375e-05
3.84058243639021e-05
6.56610063568941e-06
3.64474058787842e-06
2.83999189961511e-05
4.58894795991554e-06
4.78139815736322e-05
1.1353529517592e-05
2.17876048278444e-05
1.49746241143254e-05
2.60250635103283e-05
1.78830172415529e-05
1.92095040890916e-06
2.26160860752267e-05
1.18459678754014e-05
1.7284008869099e-05
-6.99894088983817e-06
1.35082636214459e-05
-4.82621749027781e-06
2.32725753379994e-06
3.33629395997487e-05
6.28159973304865e-07
4.00078093234213e-05
1.59323155432851e-05
3.28134981033735e-05
1.52482339805066e-05
4.2144012326639e-05
7.12642772512249e-06
4.56479840761499e-05
2.93684791373608e-05
9.71078009918357e-06
3.85459187690928e-05
6.31425887388991e-05
2.57590188230414e-05
2.22531041295152e-05
5.95914487347014e-05
4.10899600299314e-05
3.84476319202099e-05
4.49496848049536e-05
2.69763672714638e-05
4.34175843408413e-05
1.9252046657893e-05
1.39500154544472e-05
4.8448926932656e-05
1.54305760553826e-05
2.28125928551519e-05
2.76061073511409e-06
2.10162517536157e-05
2.18109882716363e-05
1.3225617178223e-05
8.57382240661092e-06
1.7632101320127e-05
2.12751917216518e-05
2.01928859877344e-05
2.97043157712066e-06
3.52906918119757e-05
-1.247636159229e-05
1.18100503593762e-05
3.00425822215573e-05
-6.12759410503654e-06
3.13744290195636e-05
4.04391422702078e-05
1.00694904670716e-05
2.30002314512615e-05
1.90917419970489e-05
-3.03026105173109e-06
3.45296927280432e-05
4.52115094658375e-05
2.32756929082902e-05
2.11211487198309e-05
1.74277243555522e-05
2.99440568654228e-05
2.05720009278256e-05
1.41471037272988e-05
2.59000615586925e-05
2.96728099661307e-05
3.54190156090888e-05
1.48059108421376e-05
5.47465280500462e-05
3.18051348215037e-05
2.433203443744e-05
3.65768645416024e-05
3.0322701061889e-05
5.40647235774183e-05
4.72347458518726e-05
2.13439034777416e-05
1.24173502895241e-05
1.31230679604391e-05
2.00107772776334e-05
1.03850138795578e-05
9.07274835799996e-06
5.01062485982268e-06
7.99382394292081e-06
-1.783435864737e-05
4.60804774593192e-05
-1.1079865897429e-05
-2.94894180326559e-06
2.9183396456314e-05
4.11895429030041e-05
2.01488700827461e-05
3.12946296231811e-05
1.10445616921512e-05
1.95479895165641e-05
2.19609797312492e-05
1.54333117372105e-05
1.76722131588887e-05
2.84428868754924e-05
1.29327501912247e-05
1.05874080828021e-05
4.87332344609603e-05
8.95659021886649e-06
-1.83502677199975e-05
4.31044886509408e-05
2.76532926159974e-05
1.89704939588304e-05
3.40646683444172e-05
4.59967266863924e-05
3.73925561621201e-05
2.64804363495945e-05
3.17600666072074e-05
3.57397493412743e-05
5.11111984571109e-05
3.9897510071447e-05
1.55902503727532e-05
4.71119009060118e-05
1.95566873103396e-05
2.15566241395847e-05
4.22675042382805e-05
4.52299941419871e-05
3.5036948364601e-05
4.09190098485439e-05
4.35990676937485e-05
4.14854388591471e-05
1.61256826051232e-05
1.71569264967404e-05
1.86910498986487e-05
3.1630610474542e-05
2.26291016990226e-05
1.70122775820889e-05
2.27396535046533e-05
2.41719121622709e-05
2.17074516221432e-05
1.10267380032574e-05
3.22055704985314e-05
2.40790474007471e-05
1.7031582983046e-05
2.70657569054487e-06
1.08771703827523e-05
-9.02453536511077e-06
-1.11369986738258e-05
3.31262526774157e-05
-6.47913812947164e-06
2.90064178643262e-05
1.21564143593951e-06
9.46086831820127e-06
1.10109343734606e-05
-9.53622099539854e-06
1.43330701263384e-05
-3.59686086193201e-06
1.85079807365628e-05
2.21475302596766e-05
2.48059918938632e-05
4.88866593700207e-05
2.68318536215108e-05
6.96010904039809e-05
1.10082372695454e-05
2.87587899510254e-05
2.12882989672561e-05
4.11746399845602e-05
3.55538893419766e-05
3.58707172042112e-05
4.44509025574919e-05
9.68811747789077e-06
8.8211586156359e-06
-2.72844995530436e-06
2.11469117872773e-05
2.94870591242066e-05
1.62658667295937e-05
3.62664977432793e-05
2.03055391386583e-05
2.73444789898233e-05
3.56863483012293e-05
4.05191096594368e-05
-3.70935492897484e-07
1.94405080216153e-05
6.32392986368618e-06
1.15650058143428e-05
8.90397774552348e-06
2.33670353352009e-05
1.22128130701058e-05
3.89368552034149e-05
1.92988522477713e-05
5.01670699740281e-05
3.52686069220475e-05
2.39901021593846e-05
7.14010947361127e-06
2.46871261912077e-05
2.65587242577025e-05
1.37064645326167e-05
1.96851992502605e-05
3.64562930392288e-05
5.30108494570328e-05
1.29964310209401e-05
1.01847209207394e-05
2.2602100120337e-05
6.65158901355036e-05
-7.76189770689676e-06
1.51821638109669e-05
6.88295057991394e-06
1.90930303981092e-05
3.46268236935162e-06
2.45023627254282e-05
-1.48149905435734e-05
2.88174175646154e-05
1.016247514052e-05
2.70291606466136e-05
2.40735200845743e-05
2.8400728578998e-05
3.55500465516616e-05
2.23960889221141e-05
2.75097104945678e-05
2.56334280810084e-05
3.33756077109461e-05
3.97739861995847e-05
2.98632421872038e-05
-7.70231205620053e-06
3.64980419796749e-05
3.62526307938949e-05
3.50957015574565e-06
1.84001779003644e-05
1.10473041649551e-05
3.37507827491478e-05
3.70571091296872e-06
9.00416207583995e-06
4.52671214640904e-05
2.40326590192498e-05
1.63839437623492e-05
3.98791733660018e-05
6.91893761795155e-06
8.85383276686623e-06
1.33717804022553e-05
-2.545799720102e-06
2.58819518120103e-05
1.92329205306475e-06
2.38379474676408e-05
2.80683532622941e-05
5.82001863989287e-05
2.86568020829674e-05
6.39620470264702e-06
2.24089143665173e-05
3.68981181839421e-05
9.98331926830363e-06
3.81568670401607e-05
1.16241616583789e-05
2.14881755223444e-05
3.0881267267238e-05
2.06478778658992e-05
6.28277070154247e-05
3.63018557354584e-05
2.98179182560154e-05
4.33221600747752e-05
1.40684064679558e-05
3.0023800596949e-05
5.52449269326267e-05
2.6319501543491e-05
2.98549598055729e-05
2.51180193933032e-05
9.40873069630271e-06
4.53002166091316e-05
5.08834850324761e-05
5.58941376609791e-05
9.72817727424596e-06
3.96276263409454e-05
2.79198967962964e-05
9.88217483759907e-06
3.62207781006438e-05
4.21773350518132e-05
3.1705192050948e-06
2.38899072465976e-05
5.51769923352258e-05
1.76714098394174e-05
2.043481858244e-05
2.89591591763228e-05
1.85829411136171e-05
2.71437809706668e-05
9.03968547244612e-06
2.14868937332378e-05
1.59935680258633e-05
2.49357018684043e-05
-5.37106832748498e-06
-2.4099055220279e-07
-5.56667616890927e-06
4.52693038377772e-05
1.99608162353698e-06
1.12553983791971e-06
2.53739242826588e-06
1.35345162972593e-05
3.10124136074741e-05
8.77961142424204e-06
-5.49568755286965e-06
2.95358389244506e-05
-3.95874586370856e-07
1.0771054902878e-05
4.84910512938725e-05
2.34937012681566e-05
5.54188975548594e-06
3.98414367272924e-05
3.93274036823569e-05
3.21205668094169e-05
3.52517503070365e-05
2.18382307285998e-05
1.62092959647952e-05
3.92169237056101e-05
5.84661212778799e-05
4.25627980364857e-05
4.54330234628629e-05
4.91588978814165e-05
2.94980020809775e-05
6.72383020195055e-05
4.117465976697e-06
2.22175648451652e-05
1.64841596086144e-05
1.49089260388949e-05
5.70811880933976e-05
8.56342660111403e-06
2.99363391464812e-05
6.01850074930035e-05
6.27534164505986e-05
1.29879108442813e-05
1.54462261986508e-05
-1.15619617379712e-06
2.13324923862614e-05
1.78754759023961e-05
1.20181954323026e-05
2.39163077161029e-06
-5.51988698430574e-06
1.85392362905367e-05
6.11009757222594e-06
1.01106962018827e-05
5.27568806456117e-06
3.31847207324057e-06
1.74784538968365e-05
-1.09378137121336e-06
-1.33918045506615e-05
2.04563271854264e-05
2.79324004721362e-05
2.52326387382792e-05
1.15174961550859e-05
3.4091436733942e-05
2.94575687765025e-05
4.73428124022997e-05
5.45894378229117e-05
5.68334227576906e-05
1.20278799885275e-05
2.9912735775497e-05
2.36968383215999e-05
5.46509976054988e-05
4.18533959388076e-05
3.85764306521366e-05
7.27294029707892e-06
3.51674180238007e-05
2.69500795122061e-05
3.32410465861111e-05
3.05632273082236e-05
3.86481519841667e-05
3.5142998416337e-05
3.3238769496842e-05
-1.20235755965939e-05
5.12159218097202e-06
3.10756877208235e-05
3.17707237930626e-05
6.24961176161689e-07
2.15136868924039e-05
4.26232678804485e-05
-6.10895351927877e-06
3.86740138004827e-05
1.37855100110042e-05
-3.05693265770641e-06
3.31360888600766e-05
4.00447644070367e-05
4.42320440196766e-05
4.00537824590369e-05
4.06209784244522e-05
2.33690823416768e-05
1.21563597428806e-05
5.08139224466393e-05
2.12365839223888e-05
1.89000374400397e-05
3.02979766018162e-06
1.83071409093379e-06
3.8172523121171e-05
3.30714131704626e-05
-7.39463187353e-06
3.0815534521748e-05
3.02072041861591e-05
5.19178460940296e-06
3.41231871432669e-05
1.97670108909253e-05
1.65741504749141e-05
2.23425389309948e-05
2.87252240513195e-05
1.52629493799559e-05
1.7915721860935e-05
1.62582619342761e-05
1.24963995420981e-05
2.05104325882363e-05
3.33150981425699e-05
1.25655734699665e-05
5.41833035788969e-05
1.33200270034536e-05
3.74782466409367e-05
3.23239985093502e-05
3.49200855035563e-05
2.29127956878798e-05
5.52251444969536e-05
4.21823934553431e-05
2.01597293344372e-05
3.77861336520081e-05
1.46855581074748e-05
2.18173293967087e-05
3.53518092578445e-05
2.83060536500781e-05
1.09309092815936e-05
2.7440335336626e-05
3.64358087561102e-05
3.75998653712309e-05
-1.00559481026181e-06
1.91002054531452e-05
2.03621361623143e-05
-2.31509526904305e-05
3.69526697356422e-05
4.1919582167303e-05
2.56790849743739e-05
4.80004148121311e-05
1.72949198434758e-05
-5.78186058251716e-06
8.85814291736787e-06
5.07694676319046e-05
1.59408073222012e-05
3.10658012465019e-05
2.75995867901752e-05
6.89403449254879e-06
3.48442061663359e-05
3.97891621196426e-05
1.63317271718193e-05
2.35977224544932e-05
2.91047937194856e-05
3.15784894344745e-05
4.36569991724527e-05
5.63216630489762e-05
4.04305119367134e-05
4.60469726723704e-05
3.25208620260505e-05
3.56804794310164e-05
2.38369358007019e-05
4.12700721831282e-05
2.9887313467853e-05
3.17854644923778e-05
8.44656838773322e-06
3.68808788145565e-05
2.67404036008999e-05
5.42282515696904e-05
3.52763148457867e-05
3.61891516988526e-05
1.64617854413641e-05
2.102224898664e-05
2.98371825109774e-05
-1.21247086067906e-05
2.13564684643127e-05
-6.74556661783316e-06
1.74972855084021e-05
1.87607016467763e-05
6.08489624036854e-06
2.22935563175473e-05
3.07604831073884e-05
3.63826615500655e-05
2.15106563989556e-05
3.61279366129678e-06
4.66155523595616e-05
3.89288398956799e-05
4.20581452061383e-05
3.96535620991051e-05
5.31787174156119e-05
3.97935097136547e-05
7.60670684908357e-06
4.55820726862817e-05
3.4861837131037e-05
2.24354606866383e-05
1.89340718090785e-05
3.38519089918641e-05
4.0841375144985e-05
3.2097441096816e-05
3.10841111272017e-05
3.79052976377878e-05
3.48725487692498e-05
2.69685883455405e-05
3.26503013318739e-05
4.68349796621099e-06
2.58907159484268e-05
1.694015166001e-05
3.16906976442783e-05
1.97048885174341e-05
1.47694918062539e-05
2.68273057995297e-05
2.22333081994634e-05
2.91121575494849e-05
2.22485690435665e-05
3.1413575506387e-05
2.15669958106936e-05
1.06944285514023e-05
2.71919606290024e-05
2.85406853717782e-05
1.1564651500023e-05
2.50631792761792e-05
2.95739474531871e-05
1.22671082360584e-05
2.06374486573646e-05
2.82810907715558e-05
4.0201937252705e-05
5.17331655581722e-05
5.04731296565221e-05
5.30388883457132e-06
-1.87859863732785e-05
3.54679812849207e-06
2.24459926408091e-05
2.35169926758773e-05
4.28947716512687e-05
1.6675011622484e-05
1.21123025381034e-05
7.72941330809538e-06
4.77023076049678e-05
1.40518083567671e-05
2.65049501456574e-05
6.07943006601578e-05
-7.34300378780789e-06
2.92674048766575e-06
3.11216811047276e-05
4.26927604794242e-05
1.20637800849155e-05
2.10739763523949e-05
1.73237623267574e-05
2.1433059454799e-05
2.56263554266757e-05
3.35920061737116e-06
1.70908521866816e-05
3.08339860310624e-05
5.03687118643277e-05
2.61775455017395e-05
3.22236181530281e-05
1.78237987577102e-05
3.30831383478727e-05
3.35321125948857e-05
3.21987802209727e-05
3.22008368030929e-05
3.41267026790239e-05
-1.03793034646218e-05
6.16818043431679e-06
4.63177774835492e-05
5.34631414761844e-05
2.80356733089592e-05
5.60974008636432e-05
2.75023708708882e-05
4.60716946279324e-06
4.92102187267334e-05
3.02745272878512e-05
7.80402435259386e-06
1.40020407424373e-05
3.50589764013199e-05
6.93951642632746e-06
1.66780953401072e-05
1.78680068120449e-05
-5.32816158935294e-06
1.69396070892688e-05
-4.1783409669393e-06
9.63946424454532e-06
-1.47283577781037e-05
2.2720996402291e-05
1.96724484520466e-05
2.04966594640735e-05
3.85259198563174e-05
1.13282584496288e-06
2.63096472392729e-05
6.40606511667492e-05
2.64584770431995e-05
1.64320498269153e-06
4.32663705938731e-05
6.22593682153624e-05
2.42451027303202e-05
4.33942756502732e-05
4.49837141285045e-05
5.49868529745926e-05
6.06924099060746e-05
2.37080496420219e-05
6.80730107999988e-05
4.3098211382366e-05
5.19727653493748e-05
2.10573714340863e-05
2.69554237176189e-05
4.57535274712166e-05
3.59150299800109e-05
4.73472959237775e-05
1.72189158614712e-05
2.41098154781052e-05
3.5603716013088e-05
3.50927293395256e-05
1.86730696034168e-05
2.05754557933413e-05
4.64132078165438e-05
-1.62007043292248e-06
3.56023312052329e-05
2.74129979740333e-05
6.44255380805259e-06
7.46771496717621e-06
3.32515117579003e-06
-2.23004052551691e-05
2.44597445616229e-06
3.83325269866209e-06
2.35365711765131e-05
1.24416552300296e-05
2.98146244509525e-05
-2.26618601963774e-05
4.37112530114698e-06
1.87508912129554e-05
2.65172554237356e-05
2.91844097288644e-05
1.8379791912077e-05
1.76939799703204e-05
3.03736989424393e-05
4.04833554701927e-05
3.38253421900433e-05
3.97170983203765e-05
5.20102967957066e-05
4.40243234061302e-05
5.24936443093966e-05
3.93872070602884e-05
2.2597049349533e-05
3.946832596993e-05
4.42935433003369e-05
2.58455153820098e-05
5.93982664332999e-05
2.12088343404006e-05
3.85798971499955e-05
5.3472338997874e-05
4.15140329359903e-05
2.702754210198e-05
4.07242473264889e-05
4.42441993862022e-05
-9.84313214163274e-07
4.53289443772376e-05
1.94360790524681e-05
4.70724562873957e-05
1.30710850521777e-05
-5.78148059819969e-06
9.26508755957592e-06
2.5259207543146e-05
-7.4119910652918e-06
4.02868888079266e-07
-6.99672294277053e-06
2.41135645375109e-05
-1.23185304957931e-06
1.62664958160068e-06
2.36482943678059e-05
8.02555406457762e-07
-6.06405323950256e-06
2.80622260793199e-06
2.05327733864063e-05
-9.90907981759054e-06
1.40355644791365e-05
1.67133553528553e-05
2.82073733134522e-05
2.09477576790182e-05
3.10739687008209e-05
3.44481095095377e-05
1.90915325035235e-05
2.42465230987317e-05
4.2550938477147e-05
3.75687849010205e-05
3.11983826142334e-05
4.75108652351072e-05
3.49199941221924e-05
4.2265991874245e-05
3.64759539564178e-05
2.95104350379355e-05
3.45957842565022e-05
4.40951931709717e-05
1.48285075013934e-06
1.71621864828092e-05
3.09832325272196e-05
3.33785567979355e-05
2.55929663050988e-05
2.12800599900054e-05
2.57563697746756e-05
3.24303281835645e-05
2.17005577626822e-05
2.30485552921409e-05
-6.14713234161913e-07
2.21220743172837e-05
-3.09465297955232e-06
1.0710596254313e-05
1.03557016758594e-05
3.00030077222295e-05
6.59692895738371e-05
8.54323449405083e-06
3.26141350827852e-05
9.83700006675011e-06
1.05364603370778e-05
3.08059295975241e-05
2.57660362848369e-05
1.03717665648186e-05
1.96772626033429e-05
4.54370899197371e-05
4.31114184638201e-05
3.62913396407328e-05
3.89828840529531e-05
2.90861131437696e-05
2.37687845746616e-05
3.67235706208048e-05
3.94327877406044e-05
2.95060394629942e-05
-1.20254868168956e-06
1.18922639589738e-05
2.78077987858176e-06
2.94148315780133e-05
2.65070573599816e-05
2.53771459501027e-05
1.8019705260409e-05
3.35331043807353e-06
1.33036252973255e-05
-1.71470589642093e-05
-6.60859269151102e-06
1.39909899191238e-05
3.25932506054188e-05
5.58968775502226e-06
1.65377209113909e-05
-5.51649315735532e-06
2.29587872108304e-05
1.1619366131368e-05
-4.02225210309649e-06
3.83711932675985e-05
1.16713115250679e-05
1.22682783497311e-05
2.67004207610376e-05
5.05190803417962e-05
2.70008163495141e-05
4.03401908606513e-05
3.59597375774057e-05
4.98702984188467e-05
6.49586645137047e-05
4.37534366970817e-05
6.76439763580427e-05
5.97240315182108e-05
4.00161553726335e-05
4.51488613833511e-05
5.39487297898517e-05
4.99274699531193e-05
3.76679631640414e-05
2.78351891197523e-05
1.48456290597125e-05
6.53927958166759e-06
4.16067506409753e-05
4.34106571225322e-05
2.10985573122299e-05
1.39942823716791e-05
-1.7726102175848e-05
7.73567772620385e-06
1.39720846331065e-05
-7.48336903138114e-07
7.97214013727309e-06
1.85628177159526e-05
-4.75452445263651e-06
1.46349972215316e-05
1.80341072235206e-05
-2.21932452513703e-05
-1.39623415077828e-05
1.60412791583277e-05
1.70703354636587e-05
-7.71597737480248e-06
3.15004329734941e-05
1.87268407340215e-05
2.25497650309517e-05
1.54765393399878e-05
1.84852944403505e-05
2.74490279732735e-05
5.82300353091738e-05
5.12362418687082e-05
3.6702027076211e-05
2.49084289056096e-05
3.83247111366703e-05
5.25344335655123e-05
1.69870542382185e-05
5.4748670883546e-05
3.36002210308573e-05
6.14207826552396e-05
1.39830616628521e-05
1.49610913395863e-05
3.20073111504002e-05
3.5720197197561e-05
5.37382997896032e-05
2.10234774822355e-05
4.37239712456992e-05
6.06901350369967e-05
1.59289946468374e-05
-1.89170653634003e-06
2.26783281899028e-05
-4.85214150919623e-06
-7.27166712650804e-06
3.8367792772744e-06
8.87479940824583e-07
1.33917595842218e-05
3.39013046379055e-06
1.61376742025289e-05
1.03882916177214e-05
2.55462652753452e-05
-1.47701813815055e-05
2.84892316508083e-05
-1.51367203673028e-05
-1.20155334618714e-05
6.94162031400337e-06
1.98893563175625e-05
6.49537773547953e-06
5.85613881259683e-06
2.85352429532735e-05
1.98939207249626e-05
1.83268184604578e-05
4.52566011705253e-05
4.11175563368988e-05
1.86423346897098e-05
4.7261917678908e-05
2.47241293947075e-05
4.16361557110051e-05
3.1541848405652e-05
5.74884059856476e-05
1.28425069339365e-05
6.2776784678287e-05
1.43680210132691e-05
7.02999848521736e-05
2.33851472689491e-05
2.22349571241883e-05
3.62474535534029e-05
1.89187333067747e-05
2.68233198017546e-05
3.21615582024918e-05
2.08197659990439e-05
4.33662250913042e-05
1.58066674721001e-05
4.70766375791299e-05
1.57890196613672e-05
4.59639712014847e-05
2.62944696331954e-05
1.28581346302664e-05
1.29583222376042e-05
5.95163372038754e-05
1.93618856555318e-05
2.47723871706982e-05
2.74452502283665e-05
2.86739329025342e-05
1.63955536175849e-05
2.27455581868888e-05
-5.32353969754788e-06
1.66852713538422e-05
2.83050686070926e-05
5.87056800391137e-06
2.13061298612179e-05
5.4434435101313e-06
2.92894260272788e-06
7.46976899467357e-06
8.39309481496405e-06
2.24527256284786e-05
3.34288327234864e-08
7.17048850923706e-07
3.5020264174663e-05
1.90999170984486e-05
5.32576554566395e-05
9.63063014068181e-06
2.5296975863494e-05
1.68085353962301e-05
1.15263704975433e-05
2.39813702187885e-05
5.47346291128591e-05
-4.58134556952103e-06
2.58672998821684e-05
1.96411002467851e-05
3.11447980266068e-05
3.69380207022133e-05
3.3398909250973e-05
2.11286782426566e-05
5.3420504554702e-05
2.67532723002725e-05
2.63021503047477e-05
2.79973697335899e-05
2.03070450344532e-05
2.8597877424069e-05
5.06711736320666e-06
3.97368578032522e-06
4.02591025991294e-05
2.26078081676616e-05
5.53025765480408e-05
6.77724396664514e-06
4.15502527277855e-05
9.5216507183842e-06
1.60684158281303e-05
1.42960675267848e-05
2.84978766578792e-05
3.36537480071999e-05
1.7924416719387e-06
8.69381681283078e-06
1.02192845306394e-05
-1.45330497414968e-05
1.82878516728521e-05
3.69398115007966e-05
1.31015751827658e-05
2.39729542194393e-05
2.37823378410884e-05
4.37482427318224e-06
3.3244681300345e-05
2.69484925660025e-05
1.87427094414772e-05
4.60137514555341e-06
-8.70385062480835e-06
3.19083567718011e-05
2.24084791628767e-05
-2.52414129733895e-06
3.16683494575853e-05
5.14506983840142e-06
3.85779555156337e-05
2.74215580788589e-05
4.9330976436685e-05
4.83378383063126e-05
3.22188889522918e-06
2.6862917086158e-05
3.48936173052451e-05
2.43507651189011e-05
4.52115149541231e-05
6.17756994086732e-06
1.22064226526497e-05
3.73886405989159e-05
2.34879644740092e-05
3.08316562113596e-05
-5.16891121878175e-06
1.9480341998336e-05
1.99259900110557e-05
7.27968393317152e-06
1.60912297300138e-06
2.57385669257311e-05
2.62846576390734e-05
2.60945768542045e-06
1.1133236987452e-05
3.52472886555188e-05
4.01103455691021e-05
2.58422379522817e-05
3.06650099437196e-05
1.48533814484863e-05
1.06289548140527e-05
3.50358625680598e-05
1.90955217498891e-05
3.70282038281859e-05
1.13255079342414e-05
3.45035288698567e-05
6.0956896449606e-05
2.97705339325379e-05
1.23107212394494e-05
2.3542799184441e-05
2.4681462941649e-05
2.40048612926386e-05
3.09221379053693e-05
3.53393339199956e-05
3.53164334631336e-05
-3.00334689467283e-06
2.92161020207908e-05
2.54675587042783e-05
1.32958369130119e-05
-1.39657944557174e-06
9.62087040397231e-06
1.99648130644293e-05
2.31890477467672e-06
2.94937234527984e-05
5.04664619003516e-06
1.77198729217848e-05
4.25553590313946e-05
2.11816540085475e-05
2.98720121621834e-05
1.15153002361853e-05
2.4149651575338e-05
1.63452905829347e-05
2.99547889147773e-05
1.07394724679947e-05
4.05842170941749e-05
1.34664302966714e-05
3.29460836074535e-05
3.16716229573596e-05
6.18079698092464e-06
3.87530706078399e-05
2.80835130974261e-06
2.40645387138502e-05
3.00488862251268e-05
3.94311539859618e-05
2.48208031349107e-05
2.63877113947857e-05
3.21927170727468e-05
2.84400509272009e-05
3.66907830241095e-05
8.81779473530275e-06
3.76037806291926e-05
3.52641082028285e-05
2.28485175840112e-05
3.2887089222533e-05
1.7460980967356e-05
2.56281934260272e-05
3.74845638282838e-05
3.22653957354903e-05
9.95573966294519e-06
3.52767685349837e-05
2.95985600889124e-05
-6.20274313961133e-06
-6.82954105389013e-06
3.21903076693302e-06
5.04492281505089e-05
4.34836884871756e-05
1.20744913816167e-05
3.24991780260126e-05
6.81050543633366e-06
8.21981736311617e-06
1.91037825790732e-05
5.12070726305934e-05
2.67193360428352e-05
8.86512656180209e-06
-1.14364284431195e-05
2.45420996064967e-05
2.35507126050603e-05
6.61679923587939e-06
2.42709593960198e-05
1.42762126956607e-05
2.25069207731358e-05
1.52519976780385e-05
3.95669452179469e-05
4.17898061595544e-05
3.24964240153692e-05
1.03563392291126e-05
1.15875896541168e-05
2.41338166825679e-05
2.01046770487097e-05
3.42909124886389e-05
2.87010355847312e-05
1.89238797801682e-05
6.87224224037676e-06
1.23287545904505e-05
3.61328535245118e-05
3.33463596365021e-05
3.66343421890917e-05
3.18604961292407e-05
2.78322673533961e-05
3.13276417193979e-06
-1.01874085460785e-07
2.76684291183912e-05
7.74736948589121e-06
3.20852210978941e-05
2.19974219227467e-05
1.5481142097724e-05
1.950611689103e-05
1.26670650672941e-05
1.26003045090781e-05
3.72394068416242e-05
2.83676294568929e-05
2.59796009901435e-05
3.65870046775285e-05
4.23612176237513e-05
2.54912339390192e-05
5.70334708216285e-05
2.94438482817407e-05
3.34782503126564e-05
2.68835276261065e-05
4.73834998077102e-05
6.1605848381072e-06
1.30302519499627e-05
4.14968777530621e-05
4.59919581320329e-05
3.67639711542392e-05
5.00556922880992e-05
1.22863161926886e-05
5.94692239136205e-05
1.92022075957925e-05
1.9945273493892e-05
1.01741838521962e-05
4.15508407964626e-05
2.21211405764292e-05
4.81011073915081e-05
1.47135065703105e-05
2.12374970660628e-05
2.18469877031928e-06
2.42060966947276e-06
5.78197482359726e-06
-1.44495457652771e-05
4.51446081617139e-06
-1.99671747531918e-05
4.02804449204778e-06
1.94317912983762e-05
-4.62875598510794e-07
4.79399935414433e-06
-1.40697257804587e-05
7.73643116018204e-06
-1.23935414825682e-05
-2.51751393491237e-06
2.14063546988233e-05
8.53051111467524e-06
2.15455567040262e-05
8.19172448735629e-06
1.60529925144358e-05
2.38263355780087e-05
1.95798318753453e-05
2.14651627033902e-05
2.71088636748683e-05
3.338355335455e-05
4.95064822605607e-05
2.17273897947046e-05
3.19893120557497e-05
1.38961818799848e-05
6.09466028420581e-05
7.08628613870248e-05
6.25156035421434e-05
3.6724710517594e-05
1.53420208089904e-05
7.44964221874797e-05
5.82847471433605e-05
3.51030995531586e-05
-3.1100050184287e-06
4.59880451691799e-05
3.9880364318824e-05
1.37818363314901e-05
4.59547196363677e-05
8.56775494522409e-06
2.70943841400772e-05
3.01728588119018e-05
1.19567307372776e-05
-6.18948717180042e-07
1.35756196805446e-05
1.82589397855153e-05
2.10501877483066e-05
-1.02621784223944e-05
7.74328910445921e-06
1.16723935229194e-05
2.01857144179479e-05
2.13025116247428e-05
1.12412844022057e-05
-1.57894286632103e-06
6.53585007280371e-06
9.48414995960672e-06
7.98641713903651e-06
3.07540435293441e-05
3.94099714406518e-05
5.57261172015691e-05
3.8977236239233e-05
5.63197069054944e-06
3.03410145501534e-05
4.44517899960049e-05
7.25759790975758e-05
2.80265689680916e-05
5.49081373262892e-05
4.64715853193009e-05
3.0974475802287e-05
3.25906665085202e-05
1.67179450877469e-05
2.59148172530765e-05
3.52911562653141e-05
2.99696555315998e-05
3.39894519367325e-05
2.44381630514091e-05
1.07456611182542e-05
1.43727323019245e-05
2.718771943982e-05
1.74516153129227e-05
8.63507335333904e-06
6.53037884144621e-06
3.52570441039702e-05
-9.57635538530428e-06
-3.58270062550237e-06
4.64590565921718e-06
1.59469148226348e-05
3.96581189543341e-05
2.93551115163957e-05
4.42415863569393e-06
-1.04675987818496e-05
1.38298743143916e-05
3.60496581342917e-05
7.98385779645327e-06
4.16236955029253e-06
1.76934774075048e-05
5.6698980075523e-05
4.01574425607046e-05
4.47488344570145e-05
1.96082961113134e-05
3.67871809903165e-05
2.83433309207569e-05
3.3313318356071e-05
4.51812008587258e-05
2.34980633722728e-05
2.41457320172074e-05
4.12490241076787e-05
4.31767060781564e-05
2.09002831019461e-05
3.17375680148977e-05
2.56062157845159e-05
2.0162512846646e-05
7.7449977435691e-06
6.88138408179112e-06
2.09339229842174e-05
2.46715690322881e-05
2.71232103178093e-05
3.92158717199696e-05
4.89009439556057e-06
2.54839735248459e-05
-7.22439440887786e-07
2.74111792802101e-05
2.00055804453333e-05
-2.46032572948267e-06
4.43376993693378e-06
2.89129685654008e-05
1.38669753721784e-05
1.47731588908267e-05
-1.69570080208429e-06
4.58172979615776e-05
3.30041702826047e-05
2.06683285677759e-05
4.82192648237673e-05
2.69279342853716e-05
3.37622809942393e-05
-8.29352250013317e-06
1.18175185499731e-05
2.00820363611252e-05
3.84667496872146e-05
2.36422440451055e-05
2.66866774565109e-05
1.71411916025184e-05
2.68002960867183e-05
1.76807490788914e-05
-5.20878201684694e-06
2.44502861349568e-05
2.00000875221854e-05
2.62796569328738e-05
7.2698999115215e-06
1.39005297787062e-05
3.3910010445605e-05
-5.47379490586108e-07
4.13575526841928e-05
1.62979026346792e-05
2.56253246816697e-05
2.83624413835509e-05
2.99925870886912e-05
8.75528144357399e-06
-6.52163263573876e-06
2.28918627663319e-05
2.41088411882422e-05
9.29445393995967e-06
9.17959006502657e-06
2.79787591032605e-05
1.01614533518252e-05
1.74863370132178e-05
2.75341160375486e-05
-3.27810023548374e-06
1.74707713135061e-05
2.44691239220767e-05
4.30301497828037e-05
3.84005823531091e-05
1.72931913237316e-05
5.20802521670224e-05
4.27993449616739e-05
2.16523965026028e-05
5.68049333864715e-05
4.01562413424042e-05
8.86720602092282e-06
4.82834100221088e-05
3.36311987531088e-05
1.56051117077737e-05
4.17266791459151e-05
4.01801512053101e-05
3.2444671839872e-05
2.33687366947695e-05
-1.63054976451345e-06
9.2677478004694e-06
2.29576022388649e-05
-1.53925084312284e-05
7.25129078640245e-07
3.53908109331327e-05
2.5379960132769e-05
1.0808247201587e-05
2.7612922034255e-05
1.43898729538238e-05
-1.87443959854191e-05
2.25900085871753e-06
4.37115029054817e-06
-2.60264970824074e-06
3.28719165296851e-07
-4.07417643902615e-06
4.1838929200245e-05
1.14819100796558e-05
9.00324477162366e-06
3.79695364316352e-05
1.44194103491101e-05
3.09924397832504e-05
3.25765781223461e-05
1.96468738345597e-05
5.7340580655132e-05
5.96110308154464e-05
2.55460719088807e-05
2.16485817661246e-05
4.42457024250018e-05
3.7402415836422e-05
4.28275708677398e-05
5.59493351650639e-05
2.95653981747997e-05
4.9838056087389e-05
6.87813688330328e-05
4.00693067104278e-05
6.05628948603649e-05
2.2070885926697e-05
3.25989520967635e-05
4.6037194869106e-05
3.25231336201698e-05
2.29889384095994e-05
1.07858475416086e-05
5.88076114246286e-05
3.34439431437248e-05
6.1021888009101e-06
-3.89979111308183e-06
1.82705179091708e-05
9.30437689817725e-06
1.90970735067149e-05
3.33254423184927e-06
2.8561183088944e-06
-2.81073122199219e-05
1.85111509739046e-05
-1.21794259330381e-06
2.23700144637804e-05
1.84746482787047e-05
1.03606273460358e-05
1.12822973926742e-05
1.11664580870715e-05
8.65404976111145e-06
2.71911571207038e-05
3.81717040828843e-05
1.01834803216223e-05
8.54265046645828e-06
1.54317742435959e-05
4.53601810312015e-05
3.62693952149988e-05
3.5600164919515e-05
2.21325292929735e-05
8.4615846746506e-06
4.29276972327401e-05
3.37313542970997e-05
2.81772956371514e-05
4.27451838535212e-05
5.77940448935733e-05
4.51508021425841e-05
5.01159294758967e-06
2.20265009413232e-05
5.53680121335898e-05
5.19617103056787e-05
3.3026495748588e-05
4.01964521733432e-05
1.50388971331045e-05
2.07432323324378e-05
6.89699394533698e-06
4.00895517547832e-05
4.16944756705048e-05
4.07718371137678e-05
-4.75367198625874e-06
6.46191187322967e-06
3.19242535228259e-05
-2.73399471670426e-06
1.95067589353532e-06
-1.64815106343545e-06
-1.85189390391667e-05
6.93072354679806e-06
1.3770385563796e-05
5.06883262624313e-06
1.641072772876e-05
3.49661454718084e-05
1.62148329351505e-07
8.24306356394332e-06
-1.35669601697243e-06
-1.01479186600884e-05
2.30187672289938e-05
3.27622832216839e-05
2.27975635374312e-05
5.19600453186945e-05
1.89872270319879e-05
3.93914161118267e-05
3.00791502964024e-05
4.14734926030043e-05
3.39724161696913e-06
3.80781368903366e-05
3.55759463979059e-05
3.37798934431685e-05
1.30597859735738e-05
3.608003836693e-05
1.84434404410597e-05
5.93672867015192e-05
1.39220555332577e-05
-9.69450904637681e-06
3.65060797639703e-05
1.36215611979246e-05
3.85339829397579e-05
2.52532338042599e-05
3.02571630102174e-05
-3.29769059713832e-06
6.88950252583117e-06
1.46452626840694e-05
9.65492306568522e-06
-7.33437514414108e-06
1.41038075519026e-05
1.43362480131553e-05
2.08101528672163e-05
3.14652931117981e-05
3.03683847901196e-05
4.81805358824201e-05
4.10047459320367e-05
3.19797312698039e-05
2.7705757327272e-05
4.61555693668053e-05
2.54421832778804e-05
2.82115699535463e-05
2.94475336007821e-05
5.35500794601022e-05
1.98159382950511e-05
7.60171745084109e-06
-9.03310258012857e-06
2.9010864833073e-05
1.8273719235095e-05
4.48962496503583e-05
1.82216986488466e-05
2.94986389842816e-05
3.86476358173591e-05
2.28789253792044e-05
2.04453161679572e-05
2.01631249024978e-05
3.08265436634237e-05
2.75034537436919e-05
1.49995560227894e-05
1.8731721688462e-05
2.703740446584e-05
2.16597588310647e-05
3.36328758464206e-05
9.62708288664334e-06
3.286223904038e-05
3.70927783078368e-05
4.73249589105628e-05
1.81927657495245e-05
3.91594324991991e-05
2.62172802995947e-05
1.8291355223749e-05
2.05443639095708e-05
2.6067901175404e-05
6.46149083154865e-05
6.23531603356477e-05
2.01530141067166e-05
2.29249234783558e-05
4.21918329546826e-05
4.30436094373852e-05
1.29719777284529e-05
6.00922835047148e-05
1.06449931918226e-05
2.12938673403753e-05
4.03168761780492e-05
2.01234929914688e-05
4.7879403753279e-05
1.87165044228823e-05
2.47631230461575e-05
1.8224902816382e-05
-2.47675850593645e-06
7.90875201187546e-06
2.11734723535055e-05
2.6174129857473e-05
4.22657380318228e-05
4.74292125642707e-05
3.73339631556974e-05
-5.28670571059593e-06
5.26930594916989e-06
-7.25800325231127e-06
2.17466238509227e-05
1.34785227892976e-05
1.33682077563313e-05
-6.40792155435581e-07
2.02228165844329e-05
3.73003956723247e-05
3.23880384016977e-05
1.85173973805063e-05
5.1195466415348e-05
1.85439580453987e-05
2.20198682652494e-05
2.01755307009664e-05
1.42417637350014e-05
2.41991174117865e-05
1.14287737384019e-05
2.34922666805041e-05
4.9599505172748e-05
1.02987180504482e-06
2.97559428803565e-05
2.88607389434964e-05
4.34837360518539e-05
7.16909225079347e-05
2.18722527836854e-05
2.02242160056418e-05
2.59358072292211e-05
2.97308632213887e-05
4.24296854986914e-05
2.03077076287758e-05
2.32603833315131e-05
2.7601449818231e-05
1.56943169253581e-05
2.14421388413015e-05
4.10502054928597e-05
2.81501381590233e-05
1.11428905458341e-05
3.70013184229458e-05
2.84409689086985e-05
1.05651228137115e-05
-9.07910757632763e-07
2.48322201680956e-05
1.75131167669969e-06
1.7321121696921e-05
9.69792863622969e-06
5.25504078489478e-06
2.7455512198637e-05
2.69080429202948e-05
9.01447828714534e-06
1.80282277585598e-05
1.62700368587658e-05
-7.46364907161313e-06
2.99718293419057e-05
1.20372668006822e-06
2.53215855145318e-05
3.45276223486563e-05
1.4821384823306e-05
-6.18080963135977e-07
1.44986639867348e-05
1.91473926027459e-05
5.79274560193512e-05
2.82417311189585e-05
2.60554325705335e-05
3.42940521088906e-05
4.42933641618344e-05
6.37348255069176e-05
4.53325415041546e-05
4.93311384877499e-05
3.0883506195526e-05
5.46908587365131e-05
5.72133752969546e-05
3.74156464546101e-05
3.75588869861391e-05
5.26846029086007e-05
1.77537903640924e-05
6.7767007986551e-06
1.99612877571706e-05
3.17262672042586e-05
1.46569623954555e-05
3.52495488517272e-05
3.20437494931082e-05
1.06519523391285e-05
-7.06728747615705e-06
3.78997933748192e-05
3.32544853575893e-06
-3.79343754116439e-06
-9.90229887737279e-06
1.71968062877872e-05
1.31103343029283e-05
1.05614567313673e-05
-4.67617418740546e-06
-8.26461412209368e-06
2.61242272848945e-05
5.50145194219992e-06
9.30796443702955e-06
3.29086684801283e-05
-7.32917469925279e-06
-2.02365073286371e-06
3.83756904462097e-07
3.34056223874408e-05
3.8322627636223e-05
1.62934783315172e-05
1.44585184384283e-05
-1.42069599759742e-05
3.6991233253832e-05
3.01431152846301e-05
4.24124414719181e-05
5.52161024139376e-05
5.36258793218424e-05
4.60950732459213e-05
2.93302319577047e-05
7.1295426113102e-05
1.90942511517128e-05
4.80078048623664e-05
1.68308071084445e-05
1.72210268557601e-05
4.61234900872412e-05
5.87547335805421e-05
3.75086399828524e-05
2.39211914638832e-05
2.48997995030406e-05
1.28632682461232e-05
3.47297146152282e-05
2.25785644249676e-05
4.40240819247034e-06
2.49468878965199e-05
2.06998100081524e-05
2.93689818406316e-05
2.38353603755834e-05
-1.0674278099073e-05
6.90069109180611e-06
1.94274075712732e-05
-5.84255516536729e-06
-1.1706772170911e-05
4.8420037224482e-06
-1.28239985589755e-06
-6.7104360514124e-06
-2.55935421367606e-06
4.38494514167867e-06
5.3180286803701e-05
1.7156786862621e-05
-4.71087571758495e-06
2.22102848502162e-05
3.01919796224718e-05
3.763619576688e-05
1.02354400902133e-06
1.75308588520581e-05
4.83632116067543e-05
2.82741925958153e-05
-1.74698549609102e-06
4.54131483157983e-05
4.34699128249976e-05
5.30827746227515e-05
1.92074841426552e-05
3.10630655678123e-05
6.91722392090845e-05
3.72386211159262e-05
4.26107543692471e-05
4.42478966146968e-05
5.5441768125609e-05
4.59424105072367e-05
2.0839311750924e-05
7.65755117701895e-07
2.19805031688475e-05
3.99769943796151e-06
3.32564040076714e-05
3.72734135283137e-05
3.06104669027723e-05
6.77151139895187e-06
2.04673701725901e-05
4.50663632022777e-05
-1.67801880681371e-06
1.5269064016008e-05
3.40731404027693e-05
-1.1220434261488e-06
7.79438320707315e-06
1.61525587348808e-05
2.54655217400408e-05
4.92923609649759e-05
2.05204611618041e-05
3.36137976557105e-05
3.55603329113938e-05
4.42447218100111e-05
2.5764680818768e-05
1.71044036020747e-05
3.80243937209622e-05
3.66756256458483e-06
1.92480392072303e-05
3.38685859881136e-05
1.6048570969454e-05
6.02151177385787e-06
1.72639717558973e-05
5.90399278339337e-05
3.19756026978344e-05
3.05306536180262e-05
3.81567556719424e-05
2.92932513967135e-05
3.59507027728586e-05
-8.46646124648078e-06
-4.62191539669727e-06
3.36908267949072e-05
2.42164226529686e-05
1.20410458916604e-05
2.58626306127074e-05
1.3946781253294e-05
5.29179787779615e-06
1.2861247823504e-05
2.03999659367863e-05
1.52016218190603e-05
1.98269785499862e-07
1.14226565866397e-05
8.8515172245164e-06
1.75767893038728e-05
3.22628994807533e-05
1.35213523476557e-05
-7.30417739247192e-06
2.68436512916564e-05
1.39649657825967e-05
1.36437137147694e-05
1.12785740737278e-05
2.69429562406276e-05
2.38950217082793e-05
5.5819987567995e-06
3.37889149214966e-05
2.6546360345403e-05
4.42454499890835e-05
2.33065674419284e-05
4.68143631400766e-05
3.58138314332016e-05
3.61328572083245e-05
4.90447910201177e-05
4.85747631862071e-05
3.71331207776528e-05
2.2858269609867e-05
4.79323975380342e-05
2.61791820390437e-05
5.49830283490369e-05
5.14026075282741e-05
2.68484841373378e-05
3.5330380315503e-05
6.61938514266779e-06
3.5134655687991e-05
1.64738582441777e-05
2.47791186513102e-05
2.46397487243546e-05
1.85158833240521e-05
-9.73285531417464e-06
2.67312547532622e-05
9.32744607477425e-06
7.3240267089203e-06
9.61976652803758e-06
5.43009415413956e-07
8.5522746354839e-06
-1.05636662651212e-05
2.12791551083105e-05
4.09289765763944e-05
-1.64121338223491e-05
2.68842576678187e-05
2.27367520286721e-05
9.52531222856791e-06
1.26420249545991e-05
1.73828612763993e-05
5.10628724694547e-07
3.33292029402266e-05
2.27506735242971e-05
3.62300523906697e-05
3.83233524714927e-05
5.33133765011275e-05
5.35804585347469e-05
5.24000690565554e-05
3.03728349134993e-05
1.37241428800272e-05
4.47191380394458e-05
2.80577410342613e-05
4.32355716263675e-05
1.66115111347713e-05
5.54327771387004e-05
5.03805673359232e-05
1.2512890031214e-05
2.15084658227346e-05
3.86301683711247e-06
1.73144661228161e-05
5.53403873712716e-05
3.15527770843115e-05
-3.17521161753668e-05
1.03259314087422e-05
-4.18158990678161e-06
3.16527611452929e-05
4.17062571106226e-06
3.42351811404587e-05
-1.17012686740687e-05
2.21403770061217e-05
-5.10776492257288e-06
2.02137215540695e-05
-3.56517498786708e-06
1.25845077626719e-05
1.87976169670027e-05
1.1127195353347e-05
7.43455131686372e-06
3.22260337606585e-05
2.57507028089419e-05
1.15063743752838e-05
2.44302572258705e-05
6.93059888184687e-05
2.44802500317173e-05
4.9822905915984e-05
3.08502508490879e-05
3.2060244350764e-05
6.60206318945862e-05
6.91931899409433e-05
5.87007026060423e-05
3.10136480980063e-05
5.5466578302904e-05
4.48495032103067e-05
5.89547082306706e-05
4.0483129372326e-05
3.50494970567838e-05
3.29411620658196e-05
3.08142203718034e-05
1.53909007954017e-05
1.40570685552948e-05
2.62963507672467e-05
8.85362262029108e-06
-5.72362438686011e-06
5.16521267835679e-06
7.98083037246104e-06
1.6036451786009e-05
1.17501721754203e-05
-3.42064453579433e-06
-3.04178863282295e-06
-5.5769546855907e-06
3.0588039610435e-05
2.71639021295824e-05
1.68634500638004e-05
1.54251973328841e-05
-1.36974903686465e-06
9.40696247179397e-06
3.86202590631493e-06
4.17773205817059e-06
1.87286416130472e-05
2.70125392941014e-05
1.17471921156142e-05
3.4874973614044e-05
4.10896357719687e-05
4.60370957810057e-05
3.02914603164494e-05
4.42255222181221e-05
6.23540247316848e-05
6.78140714371031e-05
5.28240137725976e-05
2.09155501797676e-05
4.86271260348953e-05
3.94168326638524e-05
1.41036043517323e-05
2.1719927491427e-05
3.88615662131389e-05
2.64803949585991e-05
1.08221199834853e-06
2.77593968737868e-05
9.60750848139088e-06
-1.04056993414247e-06
-4.82280523494571e-06
2.61872755979836e-05
6.74652311103937e-06
1.42862305313348e-06
1.7612175782521e-05
-3.3907927323571e-05
1.10936638934926e-05
1.46542975847937e-06
1.04639306620622e-05
1.19088607541144e-05
4.10760438884489e-05
2.71036187534139e-06
-5.38180769518654e-06
-9.82663293201537e-06
1.6454095177077e-05
8.27925067339834e-06
8.98367952595578e-06
2.14488200774898e-05
3.4519733824977e-05
2.86626367282044e-05
3.63149120381493e-05
3.12793749600811e-05
1.8096852788644e-05
2.98715300421131e-05
5.05044882082172e-05
3.5876519895999e-05
4.79229571977853e-05
5.32964881210364e-05
3.95587807160196e-05
2.93009608022246e-05
4.35489419092644e-05
3.15454387917929e-05
2.8497641798925e-05
4.30317013817375e-05
5.84073183690768e-05
3.64225391372981e-05
4.49172490276825e-05
4.82280564019301e-05
2.02435572345456e-05
-1.59700579702925e-06
1.99563104865915e-05
1.56318781233797e-06
2.64319235696724e-05
3.24116969733425e-05
7.87659075872485e-06
2.06539509939703e-05
1.07889343309146e-05
1.48796193520562e-05
1.27438397102306e-05
1.65037830193927e-05
3.08896608075841e-05
6.26105644129772e-06
9.99364471962817e-06
3.07956573750128e-05
3.57048745924853e-05
2.38001988137197e-05
2.40728085426999e-05
2.58630712306909e-05
1.21662772534451e-05
2.82598893726032e-05
6.4193102960878e-05
3.00229161398026e-05
3.47675492310456e-06
2.05279340199189e-05
2.7744780850933e-05
3.09461502897982e-05
3.47859011276186e-05
4.19292811527712e-05
2.14461200563513e-05
3.27976277631416e-05
3.81316120326472e-05
3.29546969344581e-05
1.49465908642052e-05
3.72739821407835e-05
2.4498322242592e-06
1.22205404491626e-06
4.0775814904458e-05
3.73574288647072e-05
4.25782784085898e-05
2.33630397629076e-05
4.38064721580892e-05
2.04309140176407e-05
1.4721225850072e-05
1.39471882549985e-05
3.06012531545104e-05
3.58180623483918e-05
8.65446443291831e-06
3.2797617924815e-06
1.38956959158922e-05
6.68645462343685e-07
2.74536833421951e-05
1.59709072924644e-05
1.03083583532406e-05
1.80609752096468e-05
-7.46654093050123e-06
-2.04044881147342e-05
-1.56590979509695e-05
2.402044816598e-05
2.05134563337646e-05
3.89611121631643e-05
2.60727608381483e-05
2.79049646760349e-05
3.19761601417741e-05
2.68499019851479e-05
4.10629681808351e-05
5.58386465887544e-05
4.72028322142129e-05
3.72445481451638e-05
5.54819404683231e-05
4.12986049619789e-05
3.81350974776079e-05
2.24458126744446e-05
2.46247557676335e-05
8.34865398674785e-06
2.58886929100067e-05
8.27806211321687e-06
4.68477786419331e-05
6.10974978856901e-05
5.31817014259319e-05
2.5190470751991e-05
3.31592088258235e-05
5.22517555030342e-05
1.80862854741995e-05
1.05668381987922e-05
4.72414972947602e-05
4.93800328939086e-05
1.70793171144095e-05
3.15218009376021e-05
1.54274319531068e-05
1.79063793148454e-05
4.3364123507146e-05
1.94016937255158e-05
4.13303696223485e-05
3.48363679845249e-05
4.71134967406888e-05
-2.5204064014039e-06
3.31732577794609e-05
2.2470975237143e-05
2.39057130443227e-05
4.91102752190841e-05
4.29398017343926e-05
2.52342194654186e-05
1.95761452403516e-05
1.88296769816703e-05
2.17342811481411e-05
2.22274483729259e-05
4.83841284095465e-05
1.90134615023373e-05
1.36443542823097e-05
2.61262251071183e-05
2.19444222084433e-05
2.99084189421061e-05
9.78074435142738e-06
2.5299764842722e-05
4.0252968888895e-05
4.16163745012418e-05
2.72378819997574e-05
3.02467840405232e-05
3.70482470774885e-05
2.62735005053047e-05
1.93574526151235e-05
2.37079306113525e-05
1.31715725552825e-05
2.17970180758899e-05
2.57361153893333e-05
2.56146987951971e-05
1.52795857281686e-06
2.49987722018015e-05
9.03903709114632e-06
-3.82173009966509e-06
2.38739211951039e-05
-6.38810189793047e-06
2.02624972118294e-05
1.113859186561e-05
1.75703110536824e-05
1.09144123086388e-05
2.44194104292981e-05
1.91057144005839e-05
3.45787699191303e-05
1.10290643601841e-05
5.60932193983733e-05
1.26441900514899e-05
3.74837415487806e-05
2.35833755226209e-05
4.10571925943598e-05
4.63430011971547e-05
4.31585352018028e-05
3.15434764812431e-05
5.04927728697535e-05
3.9932568893015e-05
2.99254024364121e-05
2.52535219128315e-05
5.84788295165949e-05
6.52455558868549e-05
3.42611737655124e-05
2.78464258479756e-05
4.57468772782622e-05
2.11067842618967e-05
4.74784725802551e-05
2.21518471834803e-05
6.01380876135948e-06
9.15117987118245e-06
2.45871917176196e-05
1.60604614735629e-05
1.76776841504437e-05
2.22966863249102e-06
-3.99025996863022e-06
8.45408561719678e-06
2.55836168344036e-05
1.06241554343347e-05
2.42932661219177e-05
-1.04491076870615e-05
2.15117232680879e-05
1.3655974535523e-05
2.32500192556781e-05
2.65201262408567e-05
2.0395745116292e-05
3.45688376323282e-05
1.74370485601838e-05
4.53589450562576e-05
2.91838535961756e-05
3.60684136199143e-05
5.85488924200433e-06
2.59404615256607e-05
3.10268372440374e-05
3.88883214959611e-05
5.41218681139857e-05
3.41776547543815e-05
3.46812525503103e-05
4.40200376550067e-05
3.47277245337877e-05
6.00476086735935e-05
5.66338287165232e-05
3.64839816323982e-05
3.81056892470172e-05
2.51640096675824e-05
3.86909063297609e-05
1.11094232845185e-05
2.94916275349235e-05
1.76116074412901e-05
-1.97135381887829e-06
2.53571153230923e-05
1.36895436678687e-05
1.35347211488378e-05
4.31749294980761e-05
8.8746601714084e-06
6.10764801157126e-05
1.82175855384025e-05
5.75105064589393e-06
2.6742557998328e-05
3.40906947857772e-05
4.30122397555753e-06
3.01082598842085e-05
1.36158500440959e-05
3.97311035001295e-05
2.88903947411871e-05
3.52438031719464e-05
1.29239075117881e-05
2.21993177386879e-05
3.4614947846414e-06
3.65324429762461e-05
1.35890336334945e-05
3.06861187544142e-05
3.66983398990429e-05
6.05011251476883e-05
2.92656969638694e-05
4.90698123080247e-07
3.388402130566e-05
-5.33367145568035e-06
3.09195307632564e-05
2.2736639328918e-05
3.11841464892434e-05
4.06061633608411e-05
4.11749491856258e-05
1.08262782647119e-05
3.47643455716904e-05
2.88899249011346e-05
1.830089982948e-05
1.38692301609073e-05
3.81759002582684e-05
6.84816418881984e-05
1.06131679524649e-05
3.225585552534e-05
3.91110455607556e-05
-4.84866081563052e-06
6.70235657957625e-06
2.5018584144831e-05
3.73641507385411e-05
1.74738785733926e-05
1.62292200133901e-05
4.39998322349825e-05
5.42326069372588e-05
2.5712360246465e-05
1.95289308023614e-05
1.25132295063322e-05
1.9193812267958e-05
1.8783387046069e-05
3.91130107339008e-05
3.34126397864152e-05
2.27733404237204e-05
3.02594488083913e-05
2.95645090871194e-05
1.90731888415829e-06
5.13699477730505e-06
2.20176896609898e-05
2.04228843268884e-05
1.88987280783288e-05
2.41621883881708e-05
2.86870895310729e-05
3.19962348728033e-05
2.4521556291849e-05
1.87235319980458e-05
3.01783053602988e-05
2.11915749598952e-05
2.47168460331591e-05
4.17911570987063e-05
1.22931353128842e-05
1.90983553334352e-05
5.91830871515911e-06
2.01204154958924e-05
3.12945622211429e-05
2.27465888107551e-05
9.44957346168143e-06
3.07103250922385e-05
2.52964791881593e-05
3.5772924638238e-05
-1.2668715101317e-05
3.05431184170668e-05
2.34941302932391e-05
2.54294494414679e-05
1.96592515343443e-05
9.98138751032228e-06
2.47873651145456e-05
5.40934255882689e-05
3.6749520643874e-05
2.36692851124849e-05
1.86234119388548e-06
3.08946743946108e-05
1.3527898579019e-05
-3.60144522557146e-06
1.83461566904746e-05
9.41542849041177e-06
2.30289836040352e-05
2.8417313174549e-05
6.22929546767389e-06
3.18848249982726e-05
1.2343796236418e-05
-3.59049170833163e-06
2.87847435287901e-05
5.04632465365748e-06
2.66587471315836e-05
3.17880414414608e-05
3.06534458609683e-05
6.37818666008439e-05
1.52139192932347e-05
-1.46888950567462e-05
2.43290345439788e-05
4.4551471514405e-05
2.0245182188931e-05
3.31523571769621e-05
2.85557700459113e-05
2.68150307592446e-05
1.8591172643833e-05
2.48798070163102e-05
4.43810534708705e-05
3.73434194973748e-05
3.21219209911615e-05
2.66869790134265e-05
4.28535935652059e-05
9.63913245398094e-06
1.77247879642227e-05
2.79619407848632e-05
2.28194582750816e-05
1.23433302264489e-06
1.83146210764381e-05
3.06115784222201e-05
2.18128806207251e-05
2.06878680228887e-05
2.62871650157747e-05
-1.4357640095319e-08
2.63251073474404e-05
7.84606205070462e-06
1.87796191749916e-05
4.87686325025042e-05
2.94558360097017e-05
1.98304435446609e-05
2.77338774288922e-05
-1.11495373247813e-05
2.54506758767486e-05
3.57268509309713e-05
1.03837680723964e-05
7.84680520996881e-06
1.14348166559634e-05
6.98488141509578e-06
3.87302041905749e-05
2.37777591893646e-05
2.9548522700302e-05
4.72061910993462e-06
1.32653615298807e-05
1.66728580099527e-05
2.63039395899827e-05
4.50704530357483e-05
1.32730571614447e-05
2.17255678813547e-05
8.83559282200097e-06
3.35254314821e-06
2.72147055135438e-05
1.80520229490158e-05
3.59841212250507e-05
2.1013940987015e-05
1.91227389335234e-05
2.8831652653221e-06
3.10493486566052e-05
1.3078452248441e-05
3.15146750283816e-05
6.34124636257635e-06
2.41890543031421e-05
-6.47624540803346e-07
2.13479818961059e-05
2.81815742977633e-05
2.97608140425798e-05
3.05595347484641e-05
1.27972463105004e-05
2.78252160040589e-05
3.03413491183472e-05
4.50912005510405e-05
2.77582017815468e-05
3.84506241492796e-05
2.15714248299698e-05
5.61974164778174e-05
3.37281445576873e-05
1.75232932114018e-05
2.84382950080145e-05
2.01224411999122e-05
4.55703870302215e-05
1.03296871258565e-05
1.94959470413922e-05
2.30951399140544e-05
1.81028269700808e-05
2.52217143213133e-05
1.89299786767336e-05
4.55365934114629e-05
1.65507548369634e-05
-1.56357503153568e-06
-1.17958558024475e-05
6.44035595314197e-06
1.48308940721833e-05
1.43491620696411e-05
6.90531064531642e-06
-2.07859404273968e-06
4.73678106595259e-06
2.97043174310484e-05
-1.8109837081252e-05
-5.35192181901863e-06
2.56718114319652e-05
4.54013085941154e-05
-9.04089804357136e-06
2.20461317091988e-05
3.69049961231388e-05
1.90060441338318e-05
2.77127766300542e-06
2.77365280314232e-05
3.48648534753071e-05
2.89101195063138e-05
5.71439473771299e-05
-2.94307264379238e-06
3.70203283253878e-05
2.9137292622666e-05
5.90982091713798e-05
3.43437989040245e-05
4.04072376779619e-05
4.9152017896799e-05
5.38797388281806e-05
3.86442364812754e-05
2.20417696582254e-05
1.18231608235904e-05
4.67503167712111e-05
4.5044951106281e-05
3.13283889518332e-05
1.74833708871615e-05
1.93633402615446e-05
3.43036055706604e-05
2.16517461748445e-05
2.73288966745083e-05
2.94664709574252e-05
3.24694014279811e-05
7.78834897662875e-06
5.61500947050273e-06
6.48658484279442e-06
3.26696364878015e-05
6.58797797320505e-06
2.51186784958099e-05
1.02022385789261e-05
2.55891592268911e-05
8.23449276599377e-06
6.03321997817417e-06
1.00162731073048e-05
7.9392759495827e-06
2.08425184564837e-05
5.18896022200001e-05
2.35510999534714e-05
7.01119947149299e-06
1.03348824674914e-05
1.94030063821866e-05
2.89338671040238e-05
3.36444459787818e-05
-4.04942002202803e-06
2.72197574129215e-05
1.08893672077291e-05
3.30324458815638e-05
4.47020855945207e-06
3.63609506236709e-05
1.4868070091666e-05
4.74925294678113e-05
3.04900035381379e-05
3.66968392117728e-05
1.45502964685604e-05
5.08448371430444e-05
3.87879962834058e-05
1.41493984524586e-05
2.06976642469248e-05
3.88714240696151e-05
3.44573891678032e-05
4.14150158847611e-05
4.89227029402364e-05
1.92529220246942e-05
3.32225867272182e-05
3.40964447928507e-05
5.69615850809528e-05
2.84909178959178e-05
3.07336238663394e-05
2.37257452464287e-05
2.72392990801143e-05
-1.85774217458922e-06
2.63938954908688e-05
5.38961492358156e-06
3.21715737785922e-05
2.71273906287341e-05
1.17552427711161e-05
-4.75286168631703e-06
2.08932749639712e-05
-2.69844223337035e-06
1.94643816554735e-05
1.727865562601e-06
-1.23674407228535e-05
2.15107342318878e-05
4.39477535485248e-05
1.23084307975332e-05
1.19820574000635e-05
2.02399240390408e-05
1.03261658406285e-06
2.3892569064995e-05
3.62545013952785e-05
3.52494585497895e-05
1.96018577089914e-05
1.68968844957683e-05
-8.55665294243114e-06
7.39206821991101e-06
3.97439184879223e-05
2.56347868443711e-05
3.16252712871824e-05
5.28165588491451e-05
4.0674460330167e-05
1.98654382874192e-05
2.04265082020609e-05
1.35383901059576e-05
3.23126046145852e-05
4.16478035164039e-05
5.06747956305073e-05
2.83712659788055e-05
2.59050749132578e-05
3.36447570638099e-05
1.45215606048042e-05
1.68156967733728e-05
2.02565963252395e-06
3.33653089890926e-05
2.44636484322389e-05
3.14402846281623e-05
2.7479331850465e-05
1.3564758287918e-05
3.04241356591743e-05
-1.8048168107525e-06
1.92885630550394e-05
2.1198865020089e-05
-5.36349954590831e-06
3.35035776688506e-05
1.22686906552198e-05
2.58226103676406e-05
1.77695729642721e-05
-3.94832652772783e-06
2.56428527131723e-05
1.7670256676369e-05
2.49310372821196e-05
4.01395712121495e-05
3.00491852535611e-05
1.16785076981304e-05
3.04582841661607e-06
1.42309352686537e-05
-5.52944092802036e-06
1.48263177117959e-05
2.53237490798047e-05
9.20562517271328e-06
3.61093005433537e-05
1.75806700298612e-05
4.35819029131677e-06
1.88993940984174e-05
2.46122996071111e-05
1.04415414214243e-05
3.29595132834675e-05
4.1994000080593e-06
1.22068644667185e-05
2.23429227880451e-05
2.54203881771249e-05
3.2679891525766e-05
4.29556808496819e-05
2.12875021273277e-05
5.45332915083925e-05
3.82179455769701e-05
3.82042754710448e-05
3.12430616667932e-05
1.44610339771999e-05
4.72079331277846e-05
1.61242709457828e-05
2.92585290607873e-05
4.39037480973264e-05
3.12681019433534e-05
4.32708820374338e-05
3.04347707543272e-05
4.20319614918801e-05
3.01595452661693e-05
2.02397122921657e-05
1.69846159373341e-05
1.13412417514013e-05
1.58298560781596e-05
2.34113475529744e-05
-1.77680452696195e-06
2.38016585101147e-05
2.24607636068455e-06
2.00187416221915e-05
-2.29423986748798e-06
1.61895722096372e-05
4.6142482071782e-05
2.58296655418275e-05
2.83328029427331e-05
3.58269538710475e-05
3.03563791317518e-05
2.2835111859801e-05
2.8161940451572e-05
3.47577829524502e-05
2.16872065848851e-05
8.25309103416855e-06
1.33201438511364e-05
1.2089398306706e-05
-2.82055286773702e-05
-7.52161293070883e-06
8.01507364017909e-06
9.0167614696425e-06
1.2223308863287e-05
2.30530728679287e-05
5.03762941735227e-05
1.01932839920486e-05
3.56170843885293e-05
3.99227507399732e-06
6.72661042013483e-05
1.66387759302578e-05
4.29052495729547e-05
3.17267330318852e-05
1.30618095847238e-05
3.64456114966098e-05
6.91057946456839e-05
4.04929794091241e-05
3.85097348126647e-05
2.38144198612516e-05
3.21397064920183e-05
1.69265357165406e-05
5.0574300208276e-05
4.18009255847638e-05
-1.02047889633179e-05
1.18861634189712e-05
2.08947958759583e-05
1.19545910909962e-05
2.35027794456845e-05
3.6161956766072e-05
2.49607923456783e-05
4.0400755477492e-05
6.19930367853175e-06
2.1912386296088e-05
2.50510185475956e-05
3.14760614555033e-05
8.49793770026049e-06
2.40301406389277e-05
4.04645161908977e-05
2.86647514690584e-05
5.57383228205518e-05
1.64682731416832e-05
4.03044390692471e-05
-3.3074556562217e-06
3.09327784795446e-05
1.00514173106527e-06
1.1555089759983e-05
2.17923218641796e-05
-6.8611238873346e-06
2.08697744189167e-05
3.25691028150983e-05
2.61539782525715e-05
4.14781555039257e-05
4.2427779597337e-05
1.35319438718156e-05
4.35202894572286e-05
2.85740323978598e-05
3.90387136126538e-05
2.92082216601183e-05
2.96153439046981e-06
3.80450086598137e-05
4.25280971058328e-05
3.07347694087694e-05
3.91324607774941e-05
3.04895773440278e-05
3.26334964106093e-05
1.20855531681632e-05
2.65191668240762e-05
4.18475143241932e-06
-2.87720752122507e-06
2.0447981911084e-05
5.11511595188732e-06
-1.0539121686007e-06
9.99943268886154e-06
1.66765408037152e-05
-2.5004825982116e-06
4.70700133275628e-06
8.62289097173051e-07
1.4607238950802e-05
2.76212697359899e-05
1.63247139125465e-05
7.78211489170673e-06
1.67073941044497e-05
2.24249632736471e-05
1.86938325221347e-05
5.81919983035723e-06
2.82182310303479e-05
3.53331674724268e-05
2.33786350477655e-05
3.77159526929531e-05
3.39281887745226e-05
3.49577352581009e-05
3.53153206138902e-05
3.96304289733872e-05
2.40798787245264e-05
5.35637133582746e-05
4.33279030399996e-05
2.00232648936773e-05
2.00593368142423e-05
2.52403819171222e-05
3.06128568656219e-05
4.03092017865526e-05
1.35518935007462e-05
2.38656861702968e-05
3.03299318788885e-05
3.84657860266795e-05
2.06423350219638e-05
2.21091206155404e-05
2.41459259585059e-05
3.67054773802484e-05
4.48610355146017e-05
1.49876640538097e-05
7.81495576073893e-06
2.82749692554045e-05
1.12168860570319e-05
4.31531416990866e-05
1.25329440393836e-05
3.01906276243475e-06
1.12638188741499e-05
-4.54315928431666e-06
2.31098019121572e-05
2.22053296099982e-05
1.64673992749452e-05
1.44658263674073e-05
1.82243851054008e-05
1.41483731165602e-05
2.53927048842539e-06
1.64134999446476e-05
3.92997974577565e-05
1.7426130445046e-05
1.90465732041786e-05
1.10784605935471e-05
2.25044809015256e-05
2.72082907158037e-05
5.03987145397212e-05
1.18287157832241e-05
5.59461508674512e-05
3.80437526877409e-05
3.5398440785e-05
3.56869127876462e-05
3.16770422422831e-05
4.80943232521416e-05
3.19869982526977e-05
2.9104573538486e-05
3.28880400408453e-05
2.513663861039e-05
6.51587705975642e-05
3.04381748780493e-05
1.44480528439421e-05
8.2945572221863e-06
1.47370285930299e-05
3.43159953492606e-05
1.79267098363009e-05
3.14848089915866e-05
4.75609895150226e-06
-2.17420284110807e-05
2.77726530022661e-05
3.93663134266952e-05
3.09839601871984e-05
6.62213392180233e-06
3.08862804213443e-05
1.6558596363077e-05
1.14029565700928e-05
1.4396508664347e-05
2.29502079773502e-05
4.36243677048263e-06
4.21427283520764e-06
-1.16333741233766e-05
1.4035993153332e-05
2.5360044439279e-05
-2.1071242509157e-06
2.8090693936239e-05
4.75375883894639e-05
4.30576414218583e-05
2.87811999514765e-05
4.41646667881448e-06
2.75483944955886e-05
1.92498566807331e-05
3.23717829087073e-05
6.26524045184072e-06
4.19122991187495e-05
3.87796559154302e-05
2.09675580439564e-05
3.62653772959762e-05
1.11502354122135e-05
2.68720831762246e-05
5.21501340846741e-05
3.79633628732201e-05
5.3042127548666e-06
1.89427643080623e-05
1.30691737048092e-05
4.39647237330223e-05
4.32921992794529e-05
1.94662185179753e-05
5.18374679178513e-05
1.09799106862673e-05
3.84922688074344e-05
4.40267608555326e-05
1.71387775186028e-05
2.01690164321238e-05
3.57427262256765e-05
2.64986735204655e-05
6.70168335096598e-06
2.83071699918427e-05
5.18752321832686e-05
3.57723298801937e-05
4.17587297501367e-05
7.78871416609679e-05
7.75089876468902e-06
3.77407294140058e-05
4.30139152178614e-05
3.13097891227726e-05
2.17856102417431e-05
6.99499557146265e-05
3.69800587795397e-05
3.56589484466484e-05
4.30159967888837e-05
2.7555080530912e-05
3.34046893436548e-05
3.15755177989161e-05
3.83923055486167e-05
2.83896101027339e-05
2.79380099071805e-05
4.20462013396062e-06
1.62324584851836e-05
3.09740829707035e-05
-3.96948924509326e-06
-5.37502479266102e-06
1.80887749995452e-05
-4.31653913659892e-06
2.09957195532294e-05
1.59516549686178e-05
-1.9467315453346e-06
-8.07253227096231e-06
9.7944692910318e-06
-8.70500667641722e-06
6.5943594405548e-06
-1.27644548053469e-05
-1.43634436591872e-05
1.68848679915275e-05
1.28199084602473e-05
3.25731029782983e-05
4.65373372847437e-06
5.74086995344579e-06
-2.55102624558834e-06
4.23585390297962e-06
4.40325640124911e-05
2.4581324598693e-05
2.82328443443366e-05
2.14729570073542e-05
3.7774945704735e-05
5.2789660925517e-05
4.16850020733368e-05
3.02013904123472e-05
2.23253418616645e-05
4.6784070424948e-05
4.18552285079274e-05
5.80820756614065e-05
5.4286139693547e-05
7.76706715687678e-05
1.29920368478182e-05
2.5609511074322e-05
3.81951415893545e-05
4.37306460922803e-05
-1.63580968360937e-06
2.8972897639615e-05
2.68708359799797e-05
-1.87365256078676e-06
1.10707672628138e-05
2.46171855364926e-05
2.92716009671829e-05
3.20949211169469e-05
2.15524834998345e-05
-3.82452765874858e-06
2.89370589276307e-05
8.664786957526e-06
-2.99824531184883e-06
-5.12377832933362e-06
1.23775903155624e-05
9.37824279848573e-06
-6.38256911086517e-06
3.28251244066899e-05
1.88060791449829e-05
1.27420924363532e-05
3.82452289092782e-05
1.33439588554733e-05
3.34197799982109e-05
6.15348056181123e-05
1.93019261341395e-05
2.94743342363111e-05
6.18429618331386e-05
1.53754817056208e-05
2.29423541329267e-05
3.36976855390591e-05
3.16621158599315e-05
2.90364126749054e-05
3.01114060473171e-05
2.87890419131864e-05
4.82254430296425e-05
2.64791951743825e-05
6.05511083622481e-05
1.66128981154276e-05
2.58944098472165e-05
3.79450634311617e-05
2.43880624908767e-05
5.04244369449006e-05
1.88021129467699e-05
4.12189579390317e-05
2.18610324223643e-05
3.92402874000821e-05
4.60763974828329e-06
8.20863034309858e-06
1.19739976991609e-05
-1.01978259276569e-05
4.28817073945209e-06
4.87250845049121e-06
1.75140153800925e-05
2.62088317863362e-05
1.70136624140571e-05
3.49910164937769e-05
1.25929075360196e-05
4.31374254751494e-05
3.77206402179268e-05
5.37591645896703e-05
3.51677844418345e-05
5.7772249268652e-06
1.30600090150401e-05
1.6080718870376e-05
1.39546168046922e-05
-1.27814719660795e-05
2.32224060264637e-05
3.35722942541138e-05
2.42056181643475e-05
-5.43597695862406e-06
1.12688702751561e-05
4.30137452005765e-05
3.95448955933104e-05
3.84372454604136e-05
4.92763496074124e-05
3.171871360372e-05
3.70864759397959e-06
3.25994275401093e-05
2.78804986247924e-05
1.93764206933779e-05
2.92573315727324e-05
3.66535467411475e-05
5.51746330416414e-05
5.14742095539713e-05
1.21168515218978e-05
4.08633414170727e-05
4.08106653990014e-05
2.56138620525842e-05
3.76705064945813e-05
1.74940441106698e-05
2.64596008441024e-05
8.13738221556026e-06
2.42017926724782e-05
1.50216297942439e-06
3.77391036796195e-05
3.07291613594861e-05
3.90753190380624e-05
2.01278464277005e-05
3.24071946339075e-05
2.18504406341668e-05
3.80322242502873e-05
2.61815523583777e-05
2.30476018482487e-05
1.9265740072706e-05
5.38146885967181e-07
4.0618742472215e-05
1.7974290658987e-05
8.10384228664259e-06
2.30696946311445e-05
3.33072115940664e-05
1.40551669972602e-05
3.0851278820382e-05
1.77203854893233e-05
3.27311499857638e-05
4.78269850656353e-05
9.38576385079567e-06
1.79956604907221e-05
2.14741565099125e-05
5.4491933490709e-05
3.79281523146305e-05
3.5579298159937e-05
1.39349161181822e-05
3.07211544589734e-05
4.39178290819764e-05
1.81689688642581e-05
1.85046758263235e-05
5.84604837303942e-05
4.25365798356208e-05
3.36314588942948e-05
2.43217444558858e-05
2.84977112090866e-05
3.69936935410249e-05
3.38125158211387e-05
3.01063278698487e-05
2.99408843578121e-05
2.69086239745567e-05
3.25666031212067e-05
2.14661946145386e-05
2.96755062475864e-05
2.75504251527992e-05
3.4118084427816e-05
1.95500675028592e-05
4.00045120682047e-05
6.83499456452197e-06
1.69765729595119e-05
-1.01321852303453e-05
2.51775415255269e-05
2.63374861239645e-05
3.76442210400675e-05
-1.22541766627745e-05
7.43411796779947e-06
3.1839586582564e-06
8.80145154790814e-07
1.45088192132275e-05
2.2972507964198e-05
1.55550291055621e-05
2.45931843714811e-06
2.62589748195324e-05
1.28093201896856e-05
3.18354003278589e-05
1.43899278175101e-05
1.70220640685639e-05
3.71333016099949e-05
1.45584062170396e-05
3.04448227196119e-05
4.3182465118084e-05
3.53960888440584e-05
3.75471010101767e-05
3.38863453723595e-05
4.04442327622963e-05
3.20499465754062e-05
1.85439580348759e-05
4.12127026775394e-05
3.28810478091195e-05
2.62142544711976e-05
8.32322754347163e-06
2.13170685930599e-05
5.22602501775813e-05
2.25781592883438e-05
3.07065202557047e-05
3.73879542375929e-05
3.18063149453038e-05
2.53950229352816e-05
1.52309324441578e-05
-8.82263071080184e-06
1.2130296426613e-05
-4.58971442648393e-06
4.4297370293688e-05
2.60046381879962e-05
4.15497029631663e-05
1.30534077220678e-07
1.28225842965563e-06
4.29347919415875e-05
1.21540198571334e-05
2.04703382828604e-05
2.84528865142724e-05
3.45672717670822e-05
4.22916016635403e-05
2.5257946292169e-05
1.4834025634382e-05
9.81921017230038e-06
9.96489784152069e-06
2.20780775710434e-05
-5.2564651689696e-06
2.01245949161269e-05
-1.2331043995036e-07
-1.24501165055721e-05
1.57200960347957e-05
1.97669530615506e-05
2.84424334441869e-05
1.74073668914184e-05
1.90795567146753e-05
3.02231818155988e-05
1.70292082612365e-05
1.937941286339e-05
9.71852156954536e-06
2.00937169513015e-05
-4.88766261159214e-06
3.12318815843223e-05
-3.01227256476555e-06
2.26072124472763e-05
2.55479426481164e-05
1.31434859924182e-05
1.39175550057723e-05
1.1383837253079e-05
1.45760734241228e-05
2.16189579056819e-05
2.02268757518359e-05
4.87494283052095e-05
2.9274788623006e-05
2.84609727611578e-05
3.74854243534958e-05
5.42196549543611e-05
1.98168871620274e-05
3.4322455937843e-05
4.84423419788534e-05
4.26443643767978e-05
4.39823905307551e-05
2.56659820510087e-05
3.36487056698509e-05
-1.1198922489163e-05
3.85827643262141e-05
3.02367116420279e-05
2.14864845590623e-05
2.94426738795857e-05
2.11726535276246e-05
1.70187379425431e-05
5.76510121300184e-05
3.73555423736803e-05
1.05477028339685e-05
7.81277526557029e-06
-1.57999728548445e-05
9.08485140786072e-06
2.46385650339064e-05
2.38740704029645e-05
1.90021438145512e-05
1.41461330924773e-05
8.86883930557883e-06
2.95187246378242e-05
2.43061825746131e-05
2.00392176737125e-05
3.91079400446349e-05
3.64159403491055e-05
3.19852454812958e-06
2.62873920813624e-05
1.51262247635958e-05
2.84272866752978e-05
1.63905447049222e-05
-1.56396586068187e-06
4.28026171189122e-05
1.33700900047376e-05
2.10834814705137e-05
-5.17261808228093e-06
3.89584670271284e-05
1.68100589081454e-05
2.52354750879356e-05
1.64193689616095e-05
1.85799807493445e-05
3.65638772499178e-05
4.39552990951567e-05
3.0704375268885e-05
5.42634565270334e-05
3.79339730192617e-05
3.16664503877328e-05
2.60427461011614e-05
2.44085208756433e-05
2.23727672787851e-05
6.39005115131332e-05
4.49272767393334e-05
1.84548890088928e-05
7.03288503553557e-06
2.86480426087052e-05
4.42000633003799e-05
2.21000311231609e-05
3.58846078433696e-05
1.76249706304933e-05
9.96321930429664e-06
3.17640067485401e-05
-1.0561646967657e-05
4.16714093165713e-05
2.19817158462063e-05
1.31892774037471e-05
1.71221717269576e-05
6.31506029211163e-07
1.93083364764183e-05
6.12935862763103e-06
1.31390009047985e-06
1.78451484083076e-05
7.32318479378897e-07
-8.8228050745767e-06
1.01060346051196e-05
3.78479755045337e-06
8.25384441027163e-06
9.29496215650808e-06
2.40590396621249e-05
1.31485573535677e-05
2.90508576285221e-05
5.61496267523359e-07
5.24566477601621e-05
3.06328743744165e-05
6.18575886178925e-05
3.47338821990938e-05
1.9788958375777e-05
2.03456237327553e-05
5.49293692408072e-05
3.59604099493619e-05
2.11939185615378e-05
4.18406260010845e-05
2.32843080898197e-05
4.19605619204566e-05
2.93605547129799e-05
2.77767931895449e-05
5.99217395167119e-05
3.85208199085192e-05
6.90698093260477e-06
2.23428485220784e-05
2.42477952903878e-05
8.02779715125172e-06
2.47659750352451e-05
4.95481384453831e-06
3.77376769803245e-06
9.7894070390806e-06
-2.50339071209843e-05
-1.7913852476013e-05
3.82115676013337e-06
1.49633130058178e-05
-1.24407503845845e-06
-1.95483111480037e-06
6.11270942300652e-06
-1.39429535323801e-05
6.55848656658709e-06
3.6398356997231e-05
7.59677299489009e-06
1.46519162094118e-05
2.48642481565246e-05
1.24483239246713e-05
1.75449577907709e-05
4.40916766937555e-05
5.42699600895668e-05
3.82700593194303e-05
3.39593250477692e-05
6.45653079856523e-05
5.7780169981487e-05
7.17083026454017e-05
4.53303279468282e-05
5.59468057705859e-05
5.44714235285443e-05
6.19033009812428e-05
6.1120633663179e-05
5.07822489051278e-05
3.93571593802546e-05
2.47277218107617e-05
3.16160145543688e-05
1.75652694103407e-05
9.66380041798878e-06
-6.40557866508109e-07
6.88629462171167e-06
2.51987086706033e-05
-4.83453081125899e-06
-6.58390339968079e-06
2.89751136889842e-06
-1.23001457664157e-05
-3.33554415313595e-05
-1.95674536629536e-05
1.00943496871163e-05
-1.89822258194666e-05
-1.11532864929339e-05
1.37275214872893e-05
5.1041761644142e-06
-1.78293929671621e-05
-2.39981677404968e-05
3.36158382611565e-05
-1.04913500735551e-05
2.18298765979066e-06
1.87430287520447e-05
2.16352374955853e-05
3.87970875854772e-05
3.28287485162544e-05
5.63020870010102e-05
5.58082476384222e-05
2.95820612544179e-05
3.50833178266106e-05
5.14861810620852e-05
4.30257769447065e-05
3.00307772147099e-05
2.75163108434067e-05
5.37637237093635e-05
5.95944937535024e-05
5.70974607773737e-05
5.93577100796066e-05
5.54371723412589e-05
3.72762807526154e-05
5.62890143600932e-05
1.92054078372447e-05
9.6298915436761e-06
3.62675815827147e-05
4.92291341352774e-05
2.28885173531656e-05
1.16509945878391e-05
2.08500515913405e-05
1.07413784311907e-05
3.91942639692231e-05
-8.75982918272224e-06
5.64475018186569e-06
-9.42998080177944e-06
-2.18301130775355e-06
1.24729207013496e-05
1.95752350850443e-07
-7.07510900862565e-06
-1.41238875619558e-06
1.32551171149885e-05
6.23759104467778e-06
2.01365987986983e-05
1.49996644446152e-05
3.29921232711033e-05
2.04503149647807e-05
5.15364672750779e-05
3.49555447340443e-05
4.5040539264229e-05
5.37204986884904e-05
4.19902505296696e-05
4.57574038736738e-05
4.61416494633033e-05
5.61148286673323e-05
8.57095740231131e-06
4.79242525557569e-05
2.10291000639543e-05
8.51542905569763e-05
3.68531856348052e-05
3.50731049328458e-05
5.35086157849769e-05
-1.21694869040522e-05
5.98875859223788e-05
5.29169228386501e-05
4.5677568973539e-05
1.55253677516908e-05
7.74890103185325e-06
1.24560359746337e-06
2.9733908453578e-05
-2.93022953515401e-05
1.26029283678712e-06
2.2469176877385e-05
1.0744883729024e-05
-1.4151817238407e-05
7.13218234035878e-06
2.16536752821395e-05
1.37428737181081e-05
1.91924625355486e-05
3.31391491406526e-06
3.16496750325251e-05
1.7320113535532e-05
-6.24347480276773e-06
2.43594682623348e-05
2.80720218227089e-06
6.08902411502989e-05
2.35185213203364e-05
4.99375341371329e-05
4.09255493728616e-05
2.7163250832098e-05
1.55900035036747e-05
2.37260106393795e-05
2.761434138668e-05
4.30196842639421e-05
3.68077066076174e-05
3.98713989601413e-05
3.5362580194771e-05
4.9110913820719e-05
5.5711233580791e-05
3.4780991098294e-05
2.8849495712941e-05
3.20297467877031e-05
3.03295168629342e-05
3.08126025961107e-05
3.49899915534694e-05
2.73491453937336e-05
2.33646708578567e-05
3.86850406180945e-05
1.74775688034834e-05
1.94839293019976e-05
1.54408886893549e-05
4.17723183821233e-05
2.42089981089054e-05
-2.28164301023734e-05
1.22880136018531e-05
1.35462656639154e-05
1.75400101505416e-05
1.36952069918559e-05
1.91962626638135e-05
3.31720951265537e-05
1.69902252620435e-05
4.18951457806078e-05
4.00328585567055e-05
5.61498251443747e-06
5.00684828582679e-05
-2.88327372374534e-06
3.79241587256935e-05
4.59147883966867e-05
3.35434793624704e-05
3.61624058437292e-05
5.41088467135802e-05
4.46322390421956e-05
5.02553743956804e-05
4.8313163048413e-05
4.63377664853882e-05
4.45442393021864e-05
8.50563297425686e-05
5.46802260626845e-05
3.45028988551859e-05
4.84368321594982e-05
3.20134355007554e-05
-9.85866466225154e-06
3.87705927223925e-05
1.13979947766815e-05
3.21465230340854e-05
8.75121667845432e-06
-1.34979637979654e-05
2.35759872503292e-05
-3.00989582914977e-06
8.50133293102159e-06
-4.32294982002766e-06
1.35618119816916e-05
1.64703741163858e-05
-1.3912700859633e-05
1.45201268652788e-05
3.92740017015205e-07
2.14008775565344e-05
-4.56288751518156e-06
-1.76403078804353e-06
-9.1552373114965e-06
1.64567313430133e-05
2.81038175340821e-05
1.986497167979e-05
3.63254806305597e-05
2.00461428683927e-05
4.45145087959186e-05
3.11980647082707e-05
2.82077807382145e-05
4.79793758743596e-05
4.98006796840193e-05
2.67840508060605e-05
5.45537107142725e-05
5.85130387852529e-05
6.84516873089047e-05
3.60475079988432e-05
3.87665992050571e-05
4.72234413299935e-05
3.30341901346219e-05
3.27689894243593e-05
3.30489858873359e-05
5.03983010036923e-05
2.05042477808215e-05
3.70157954119659e-05
1.36298579648536e-05
1.93835956803409e-05
9.34089381755734e-06
-2.92369153804225e-07
2.04492482547388e-05
1.35773046834633e-05
1.81758382304638e-06
-2.22812459659416e-05
6.63144400560034e-06
3.53959343222524e-05
1.78424802650661e-05
3.91680367917735e-05
1.55883970255964e-05
1.26200264778048e-05
7.53688434548395e-06
1.11006342419112e-05
3.2844586328739e-05
1.61539374285992e-05
2.10299976039187e-05
-9.451160966992e-06
2.75836174974441e-05
3.94544413240907e-05
2.14046421480168e-05
5.59853722985133e-06
2.63374177835499e-05
3.36865717201636e-05
4.27397743228059e-05
5.26918313366081e-05
5.32572588772741e-05
5.10434043151748e-05
2.64811750518656e-05
5.45158289959233e-05
1.47214166843689e-05
3.59291101425538e-05
4.31767140787762e-05
7.66761873000835e-05
3.44150883385211e-05
4.01564850856074e-05
5.6637835214894e-05
3.02511385441985e-05
3.50421600997426e-05
4.30649921851485e-05
2.89908707319737e-05
1.27602162885974e-05
1.35471275816097e-05
3.26367206309838e-05
1.17142956031347e-05
1.25461818685936e-05
1.61669917762388e-05
-1.07817570047635e-05
1.9160888482497e-05
1.83906037596949e-05
-2.19963195499223e-05
3.01006263765224e-05
6.8369263988459e-06
-5.88744496407658e-06
1.43080432303909e-05
-1.49091961763151e-06
1.05063320082382e-05
4.72251771077844e-05
3.90371789817494e-05
1.72918441543819e-05
1.69608961601002e-05
3.30635702860525e-05
1.18417513011276e-05
2.56608296465571e-05
2.49240420646523e-05
1.47371079349681e-05
1.47907173379025e-05
1.83208203413042e-05
2.77075105429771e-05
5.9032776245213e-05
4.75972708641258e-05
3.42125120465295e-05
1.6056186147019e-05
1.54807521155133e-05
3.50746871824351e-05
3.22846110837768e-05
3.78922171360571e-05
4.51252913792768e-05
6.03956092303695e-05
5.49122692238822e-05
8.81471365097314e-06
2.17917188063738e-05
3.8030405483253e-05
5.91653004120475e-05
4.36259386288661e-05
1.30355733974213e-05
2.01664964320321e-05
3.23792410955489e-05
3.37879366952144e-05
3.18969699489234e-05
2.35263575890343e-05
3.25839263444666e-05
1.57959529934247e-05
2.12323922995074e-05
1.17612668446778e-05
1.33630354465286e-05
8.29028774918175e-06
-1.71881037534859e-05
1.22564215236231e-05
6.50087579254268e-06
3.35994605186283e-07
4.10407099978546e-05
-3.8430002609238e-06
3.8534751278047e-05
6.49865669603624e-06
1.0574991748407e-05
6.59446885887582e-05
1.71481832016961e-05
9.5269916274196e-06
1.40572434696911e-05
3.88382470068745e-05
1.85706779865068e-05
-2.21619601712319e-06
3.76410699368259e-05
5.55128052467659e-05
2.62007835241872e-05
3.33320552729342e-05
2.17232999902552e-05
4.27742357066092e-05
2.62231466317135e-05
1.98361185300491e-05
1.61137583463758e-05
1.07456583463254e-05
2.13532432122943e-05
1.82748926526141e-05
-1.48539342942918e-05
2.43731356081134e-05
4.70203282481741e-05
3.73157739149432e-05
3.33183438935054e-05
2.45248798616609e-05
9.85144990958137e-06
3.19715164363814e-06
2.92884917011641e-05
-1.83049559755645e-05
2.58843064877599e-05
9.09205970212597e-06
1.93332623742169e-05
-1.74762992162777e-05
-2.21353661397075e-05
1.01818033154731e-06
3.90527091624363e-05
9.78503875702723e-06
1.93039445529313e-05
1.46337854805429e-05
2.76540118279757e-05
3.36172230117774e-05
3.10198700113174e-05
2.14920425656862e-05
3.20233702963291e-05
1.66770910124932e-05
5.49058906783749e-05
3.78039744905145e-05
3.3910904016642e-05
4.4587738993385e-05
3.08745488453857e-05
3.17518574160234e-05
3.61129352278931e-05
3.33483888623335e-05
2.54911682773429e-05
1.67119017224402e-05
2.73590473988985e-05
3.51341397145985e-05
2.97984007810638e-05
1.1833588413028e-05
1.42777634300963e-05
-1.22112693831232e-06
2.32798942354996e-05
1.56810143650228e-05
1.45043253732625e-05
2.3821296708418e-05
7.77136921172889e-06
5.85467519792906e-06
1.64521724036649e-06
-1.51496622104442e-05
2.52264234372493e-06
1.7275696326237e-05
4.99848470488577e-06
3.80015979368103e-05
2.0396687335822e-05
2.40782310615512e-05
-4.03587000613271e-06
2.9097539582087e-05
3.65332940642638e-05
2.69054642645084e-05
3.4190795922531e-05
3.02212309387906e-05
3.70540294840773e-05
5.75803486204862e-05
3.8580534145619e-05
6.46983814665497e-05
2.76484616569327e-05
2.98050428536396e-05
5.01608186080638e-05
4.28711819326851e-05
4.66652293538018e-05
1.86669956173676e-05
1.53158222020221e-05
3.61679216807159e-05
7.56409921103144e-06
2.5326375513907e-05
2.81280747049759e-05
3.544478205929e-05
1.15362869661723e-05
5.55514237558917e-05
2.64367973457128e-05
1.95065665473432e-07
1.48956750474843e-05
-3.64941880342781e-06
1.96984521309009e-05
7.95082637594457e-07
3.27480644316217e-05
9.07704631876383e-07
4.1624574306802e-06
1.4793389521766e-05
3.88544339500422e-06
6.02260471275853e-06
2.68656440707101e-05
1.77710732103534e-05
1.18591559365037e-05
4.85734252499158e-05
5.60630063549734e-05
2.3327032568281e-05
9.81452566025212e-06
1.19167319889843e-05
-1.9968736670369e-05
3.32667449707579e-05
3.30208699120967e-05
4.50580153039539e-05
3.22768239770559e-05
2.2365549610116e-05
5.90914916466159e-05
4.04773556797921e-05
1.75511820086305e-05
1.62933770955322e-05
1.88903556168768e-05
2.61882944976717e-05
2.64492184234647e-05
3.72129547006084e-05
2.64893059171097e-05
1.46782536010861e-05
3.53843871079957e-05
1.73209989923401e-05
2.2208002572087e-05
3.40779495851968e-05
2.19206381315591e-06
-1.01178766494699e-05
2.93885367646656e-05
6.95613083381284e-06
3.66377880468391e-05
2.05404529932395e-05
1.91801982885865e-06
-1.14354479410005e-05
2.6018862374053e-05
1.37643794650072e-06
2.78679063351482e-05
4.22149360385972e-05
3.5434237920464e-06
3.90185908464584e-05
1.8604838124424e-05
6.8950836208017e-06
3.48418493451448e-05
1.16062430369328e-05
1.56734611495893e-05
3.63538614671178e-05
2.44253479094146e-05
3.53598615625569e-05
6.02650647531821e-05
2.51668451623868e-05
3.19186807862319e-05
3.12125117763859e-05
5.44926769356394e-05
2.70123453981383e-06
1.43232218139914e-05
3.83370360510071e-05
4.47238278474537e-05
2.1348644844566e-05
5.91203663119245e-05
2.48278076202453e-05
3.76602819232522e-05
2.93191945836345e-05
4.80277861261162e-05
2.72923773464145e-05
1.77090976991948e-05
4.37123134671521e-05
3.8943430238692e-05
3.6203277857895e-05
8.87755967563342e-06
-5.93394359990827e-06
3.5965175010552e-05
2.4386152966511e-05
5.01512353195381e-05
2.34142962609012e-05
2.6678571752473e-05
3.25659195683773e-05
-3.8992153589662e-06
9.82432715056035e-06
3.47717587488335e-05
1.58178204211994e-05
-3.59693507263824e-06
-8.44907909596618e-06
1.1138075791474e-05
2.57515347599043e-05
4.16819436031067e-05
2.97681640972246e-05
3.464279394387e-05
2.91738189873258e-05
-1.05455769602881e-06
2.0333591708683e-05
4.87865315641408e-05
5.01003367566435e-05
1.27401243883571e-05
2.98517325355382e-05
2.40845555756655e-05
2.38207331710084e-05
5.71252421193783e-05
1.44255792428804e-05
5.34104801950328e-05
3.35006027762166e-05
4.1224571999209e-05
3.82270638700115e-05
3.77049270778202e-05
5.01653324791925e-05
3.50769441364396e-05
5.53309891253282e-05
4.09655853572152e-05
4.8167494501894e-05
4.34223327029995e-05
6.88169202437896e-05
4.19867291762006e-05
3.86783358831599e-05
3.61690642764844e-05
3.27309700036893e-05
1.42249333269109e-05
2.88523419508073e-05
6.14967919491941e-06
2.64634456317332e-05
3.0518077358146e-05
2.92573842889112e-05
1.18141475796651e-05
3.76615806342011e-05
3.08056964243813e-05
4.03834566057694e-06
3.09564601874644e-05
1.456365585147e-05
2.87372329308755e-05
-2.23162234426695e-06
5.49794619153255e-06
-1.08970173674424e-05
2.5283334892454e-05
1.42526172339748e-05
-3.74736983156599e-07
5.2116942303146e-08
2.0373271926554e-05
5.91087191581535e-06
1.38026480769821e-05
2.2683911068477e-05
1.81520236481895e-05
3.6614070624566e-05
3.09729166382179e-05
1.65927198800044e-05
1.27991484878571e-05
3.69924232591165e-05
2.46983178310776e-05
3.46453330266827e-05
4.91833991949987e-05
8.03102597833723e-06
4.20064534229273e-05
1.78131380907312e-05
3.19632644020225e-05
2.52031393918019e-05
2.25060015738995e-05
6.2821327133312e-05
4.37190345800258e-05
1.51653944760354e-05
3.26293007019658e-05
2.74517767530341e-05
4.27801153126111e-05
3.13740344397218e-05
3.77722988644318e-05
2.84422581024892e-05
3.63478737665897e-05
4.68271462274735e-05
2.88745658618001e-05
2.63620035232525e-05
4.86896851298983e-05
2.07199899310501e-05
2.98682523127041e-05
1.52134617136892e-05
-1.05768555271721e-05
2.9285507754912e-05
2.22950789868799e-05
4.07924267724909e-06
-1.37855496783574e-05
1.60152613379273e-05
5.1196500232706e-06
7.27796661599391e-06
3.29814698560241e-06
1.31934343267333e-06
3.01095039145903e-05
2.64639743936193e-05
2.47508899085298e-05
-2.32135214098774e-05
6.54506294991633e-07
1.55313808325684e-05
1.67220457864236e-05
9.07298802455729e-07
3.63554652294065e-05
6.0601761750796e-05
4.11667640078933e-05
1.80754611566218e-05
5.19965285092731e-05
2.94213185316898e-05
3.13937465064214e-05
3.2622951429732e-05
3.70261466109066e-05
4.33359122915491e-05
1.27355971552912e-05
1.91121646490828e-05
4.03735733817681e-05
1.86727129356884e-05
3.75218713640671e-05
-5.60456095189843e-06
2.60895702897882e-05
1.82491724082308e-05
-7.56009039295097e-06
1.81205430658312e-05
1.45753429124842e-05
7.27250206105358e-06
7.46822487598583e-06
4.4657863938897e-05
-1.68805764091879e-05
4.2338503580848e-05
-2.72253432106194e-06
1.16985883837215e-05
4.89448891766742e-05
1.32733487939349e-05
4.84281600040987e-05
3.62791468842935e-05
2.62148446992225e-05
1.1876709804574e-05
1.31711701721053e-05
2.12706733629533e-05
4.5391162852222e-05
2.5854680684824e-05
4.0182304637544e-05
8.62235565171441e-06
4.44829849707428e-05
1.51741467890377e-05
1.02368283592143e-05
3.4902331437399e-05
-5.4042604517249e-06
2.16489299761027e-06
9.98879411065364e-06
5.50873649213229e-06
6.88584418605607e-06
1.46805140828548e-05
1.75650048758598e-05
4.15779124798328e-06
1.14845421031256e-05
-7.80956959091732e-07
3.73627973207268e-06
-3.06526033773962e-06
2.12537917110143e-05
2.13372551986965e-05
-1.57268408965626e-05
4.25082572295679e-05
3.43691090740537e-05
2.86173116900888e-05
3.2014602832872e-05
6.78598744853985e-06
4.1375847454344e-05
3.07840757552533e-06
3.75122985493013e-05
3.02371621604482e-05
2.76104067322228e-05
2.43831707754332e-05
3.46769389363267e-05
2.06122309041368e-05
2.95428212021312e-05
2.57411533865365e-05
6.33158745092627e-05
3.61893554305352e-05
4.81811535355956e-05
5.3483644933673e-05
3.93267961471135e-05
3.38700999468513e-05
1.66709567303902e-05
1.7939374738713e-05
1.7910936565468e-05
2.52824591160863e-05
-2.7803941803943e-07
2.40947911547849e-05
2.21927431866923e-05
1.84498672186451e-05
3.01703155681107e-05
9.65709257799787e-06
2.5323054577486e-05
4.58604108090642e-06
7.60069078671108e-06
1.952006760573e-05
2.67449675590532e-05
2.14262864682047e-05
4.38982881304305e-05
3.80412010702561e-05
1.29856559631842e-06
2.44950791191436e-05
1.59720803289079e-05
3.37842457266345e-05
3.47774807317109e-05
2.43599291413014e-05
2.30218507897174e-05
2.65299465200421e-05
4.22701348294301e-05
2.13533518226542e-05
1.44359111710894e-05
2.63948487514786e-05
3.60044960448945e-05
3.34518171675089e-05
4.66310617849438e-05
2.74413645403559e-05
4.30493106321807e-05
2.54256096143767e-05
2.29475204874284e-05
4.39883850987839e-05
4.49828781860798e-05
2.75209413802705e-05
-5.6085812864353e-06
4.47344363051804e-05
2.86224343022311e-05
4.14991160727003e-05
2.02988412779533e-05
2.93192697532763e-05
1.2854888141389e-05
2.65087677195295e-05
-1.1258758357507e-05
-2.79050540846323e-06
7.79311732873655e-06
1.12727634370609e-05
4.14152800113861e-06
1.03764660759315e-05
3.93566704509178e-05
2.2935774737135e-05
1.83606227906657e-06
2.87802679900804e-05
3.31256973108471e-05
2.36879603155404e-05
4.39749875859941e-05
3.7725146147554e-05
4.57529194391228e-05
3.25354894637781e-05
1.4662494630526e-05
3.25510107702506e-05
2.70729076705061e-05
2.54339572496057e-05
1.50052960225732e-05
3.02696071432847e-05
2.14466497142009e-05
2.83183947006e-05
4.01025701370167e-05
1.64955652741991e-05
3.80946618675165e-05
3.94229505293376e-05
3.60271147171882e-05
1.59152576377359e-05
-6.9456326026224e-06
3.5736234209148e-05
6.23189261639345e-05
4.08355920014602e-05
2.04751228403863e-05
1.03402965701272e-05
2.04114003748247e-05
3.58295891745822e-05
6.49763485019704e-06
2.8338854261991e-05
1.35392742942412e-05
3.25257701397079e-05
1.1016710060301e-05
1.07116760165052e-05
3.13101230166442e-06
2.50736936535373e-06
2.50232700492726e-05
5.12840943425746e-06
1.62772593844791e-05
1.36837893739447e-05
2.67395966441074e-05
1.52471071032136e-05
1.9460405120172e-05
2.46848558006472e-05
2.97225043542068e-05
3.13613561626245e-05
3.19147876281053e-05
2.24213940620372e-05
1.40514903827171e-05
2.60646026755099e-05
5.37548835181015e-05
1.60385563044128e-05
1.65708191484127e-05
9.91485443937947e-06
2.2624085474813e-05
1.37209937504051e-05
2.37265262089727e-05
7.67418539452513e-06
2.76230126003871e-05
-2.6744579671188e-06
2.37945212389807e-05
2.13848730800785e-05
2.97922904957739e-06
-4.40447982469451e-06
2.89160161520119e-05
2.33629138076787e-05
3.42204275187329e-05
-2.49403136483283e-05
2.56717669693459e-05
3.97831310081594e-05
1.3073453540953e-05
3.42612184405885e-05
2.72557093877703e-05
2.98813226401738e-05
3.30660010050912e-05
2.94126995640525e-05
3.75465017647457e-05
1.47652584397351e-05
2.22492913131646e-05
3.46927901228861e-05
2.27645129799934e-05
2.12403453161938e-05
2.93606162387183e-05
8.92929527754945e-06
2.40181707155186e-05
4.11317240525639e-06
1.53647501098282e-06
-1.89806157267455e-06
2.32779288337377e-05
1.44817914114082e-05
5.76803017602401e-06
1.67448954591048e-05
2.5895627135995e-05
2.22927412113197e-05
4.30093897301595e-05
4.5580038124765e-05
1.46845106839555e-05
2.68730854557481e-05
2.90786838221046e-05
2.8201403570713e-05
-5.56872386069071e-07
5.19728050102811e-05
3.99435269353251e-05
3.3407978871745e-05
3.76418213577836e-05
4.53938728043386e-05
4.79645991361985e-05
2.77624342571829e-05
8.0738448674332e-05
4.14473223409312e-05
3.7121710341996e-05
3.7744012362103e-05
2.25089217176296e-05
-6.56632637229987e-06
9.64117896747263e-06
4.3647596824126e-05
3.82404909346168e-05
2.75630652409562e-05
1.65791159804216e-05
1.3277498757977e-05
2.67676669992005e-05
1.38298554604273e-05
-1.66845774945943e-05
1.63093901651738e-05
8.71191424357286e-06
-7.95084056204584e-06
1.83113292670573e-07
2.86178946246748e-06
2.99838261428254e-05
1.19577478240764e-05
3.17342358026658e-05
1.95201345942313e-05
3.53636232500902e-05
2.72155801715512e-05
4.25115470937391e-05
7.36827604240561e-06
1.61366002327063e-05
-1.29188139327222e-05
2.2484844728925e-05
2.30617672570032e-05
5.79878875742004e-05
4.39668962837097e-05
4.59790170649236e-05
5.44146789663615e-05
4.94043918998601e-05
2.31111206815587e-05
4.11438269069701e-05
1.51924237703583e-05
4.55827432322453e-05
3.1971212259317e-05
2.30943579596195e-05
3.63591434187357e-05
3.57643431993004e-05
2.19623277945436e-05
2.38366136796557e-05
3.05648518687382e-05
1.87914321016502e-05
1.62928637311366e-05
2.19581613408313e-05
1.37413956458346e-05
8.27561540109236e-06
2.21785164759137e-05
3.41962169746605e-06
2.56657793717856e-05
-1.16857306733704e-05
3.8913306677872e-05
2.44927077826103e-05
2.78211332624332e-05
3.70663478624555e-05
7.32112070600101e-06
2.19699890274602e-05
6.40506732509478e-06
4.41188077384944e-06
2.26646549860492e-05
3.47614813088914e-05
3.11539661401632e-05
4.75330396421204e-05
5.85411184609806e-05
2.33117169199631e-05
1.35890458493763e-05
4.53448393083083e-05
2.91430430241189e-05
1.07011753826856e-05
2.6642355878554e-05
4.30953674633541e-05
3.70449240916065e-05
3.92356213223509e-05
3.4233689027716e-05
3.05442303963009e-05
-9.23450308522309e-06
7.09383786012068e-06
7.25205724637889e-06
2.52509336040702e-05
-3.9276818986026e-06
1.58654306288143e-05
2.01415259950692e-05
3.34555339206658e-05
-2.70768111064379e-06
4.66826775392428e-05
1.47878965548333e-05
5.35559911466494e-06
4.85026347180869e-06
4.62575959795795e-05
2.81882329790693e-05
1.60740640752623e-05
3.82403564510287e-05
2.50678816653833e-05
4.97147545876784e-05
1.31956723807248e-05
3.72848624914285e-05
3.13712611260994e-05
3.3988005046951e-05
1.65686733597191e-05
2.29207804512214e-05
3.9805011489113e-05
3.6489208648388e-05
2.93156538898373e-05
1.81124613034607e-05
3.75307191659472e-05
2.09891969020753e-05
2.46536902345296e-05
3.45988135713208e-05
3.22553191548543e-05
6.95228780185683e-06
-6.74962172584628e-06
9.04913423639928e-06
1.25714520266695e-05
4.20347684992418e-05
1.0807377165169e-05
1.99667603489489e-05
1.68408719109891e-05
1.3421210179204e-05
1.99346057446893e-05
3.27459451568002e-05
1.25342486071138e-05
-2.19231272345375e-05
4.21984603055319e-05
3.56959282934166e-05
1.53429476774485e-05
2.14676651139676e-05
5.64879525651117e-05
3.32634714809921e-05
1.0188665402824e-05
3.5818608408721e-05
6.60184673792802e-05
6.82543835249912e-05
4.67908040558245e-05
3.34242550636981e-05
2.98793479148989e-05
1.18949556502207e-05
4.15881501977681e-05
1.90234642261157e-05
2.5291212743041e-05
1.43690415667258e-05
1.32657447029895e-05
1.04622191305628e-05
-8.45853174316144e-07
4.93725403066357e-06
1.48650906774751e-05
1.08478642260021e-05
6.45678087981202e-06
-3.57638429581589e-06
-1.11934833229041e-06
2.59642626759442e-05
1.10159678806774e-05
3.78267512082353e-05
3.72462869728117e-05
8.68380527847421e-06
7.52048513931747e-06
4.5020148716043e-05
7.46976270291538e-06
1.53350569347052e-05
2.10709073931347e-05
2.7149484586605e-05
3.49471143071387e-05
1.53607110026501e-05
3.59549828134791e-05
2.51646079610756e-05
2.84613567271105e-05
5.13969879939464e-05
1.04176373794563e-05
4.90432081043996e-05
3.33804708287257e-05
1.94678531457791e-05
3.06842675925188e-05
2.79654737587075e-05
3.02406171027271e-05
2.55120098789869e-05
2.45224724648611e-05
3.30379494807537e-05
1.36403756334508e-05
2.20499530279387e-06
-9.13555676395871e-06
2.50529024769053e-05
3.26295941684332e-05
2.98893585439754e-05
4.48058802134152e-05
2.42362688490239e-05
2.02745072114878e-05
4.59672769407284e-05
1.56630189400802e-07
1.18625791985217e-05
-2.62913348345465e-07
-1.88304550976418e-05
-1.21295043860255e-05
8.93107042148156e-06
3.07599710599554e-05
1.94314607274383e-05
1.46648840331355e-05
4.99017850122663e-05
2.34121591669236e-05
1.64395663598135e-05
5.17606552634297e-05
2.14213836596511e-05
3.06954348093506e-05
4.08181012638254e-05
1.29850974773046e-05
5.30132916374052e-05
3.44045474329512e-05
3.08585017706623e-05
5.06159673358689e-05
1.42039090533883e-05
2.37685382157865e-05
2.93482673805465e-05
2.50908934877601e-05
3.2476348987255e-05
4.03304191483412e-05
9.07471641863328e-06
4.04841258868871e-06
8.94374606563672e-06
1.77894902910263e-05
-7.69814695528169e-06
-1.40529139783117e-05
2.51735227280924e-05
1.57926276099653e-05
1.51498067126811e-05
2.72182991133581e-05
1.7978347030596e-05
9.90623523315619e-06
1.69765946091043e-05
2.49506670356846e-05
1.40040975382589e-06
1.41218434318649e-05
3.37566912152122e-05
2.51585263401737e-05
1.75324205202859e-05
3.26352457372951e-05
2.64388904122787e-05
2.80532821892057e-05
9.73591708340992e-06
3.40999207058794e-05
2.25001667922377e-05
2.7850177626125e-05
5.70121962903631e-05
2.61335364332121e-05
1.83453333456905e-05
2.88779789839438e-05
3.05372889154697e-05
3.95367302331737e-05
3.81500572368824e-05
4.06974042572501e-06
3.47790399810556e-05
8.9227317596964e-06
2.5903032337275e-05
4.01148267460859e-05
1.44068346721401e-05
3.40316034634442e-05
2.08549939725739e-05
8.31638444324705e-06
2.18857808353918e-05
8.13836930691492e-06
3.14269027886536e-05
3.4809142488515e-05
1.92667867123764e-05
2.93339183387148e-05
3.16194514975877e-05
6.19968900103758e-06
2.07817546058023e-05
1.3129039177536e-05
4.09365000756138e-05
3.44643046294233e-05
3.73803073004549e-05
6.64868059312772e-06
6.23324136618063e-06
3.48649215115875e-05
2.05378445655957e-05
1.1092093123755e-05
8.64910459197082e-06
1.55145801066363e-05
2.0580511624725e-05
4.02333391259427e-05
1.72945450828154e-05
1.01438306915109e-05
2.3047054767442e-05
4.38341966854208e-05
3.58839632987371e-06
-1.95117529165479e-05
4.03678629583058e-05
2.74485011776564e-05
5.32188317119724e-05
4.26129701169191e-05
1.32415804739965e-05
3.27156892096847e-05
1.66313797276329e-05
2.00609966340194e-05
6.770662099207e-06
1.18733139621598e-05
4.20101557668206e-05
2.02407843275349e-05
1.68397198607561e-05
1.57744681779515e-05
3.45337849393098e-05
3.46200851618235e-05
2.85454035247352e-05
3.77216050588334e-05
2.35874130806225e-05
1.2677441024259e-05
5.34491328104003e-05
5.4988808109548e-05
3.60464136728219e-05
5.47102844136701e-05
1.86776195921703e-05
3.17620149293561e-05
4.27848983590817e-05
2.57710071742817e-05
3.90444412560783e-05
1.07375387363892e-05
2.40455009637008e-05
7.09181931199077e-05
4.61384134216771e-05
3.07547998530547e-05
3.13983094850709e-06
1.28121726734226e-05
1.25560625646486e-05
2.81662082270916e-05
2.30031597623989e-05
2.90185756113273e-05
2.3081759865296e-05
3.57420735943182e-05
3.20860025130548e-05
3.52093816971105e-05
2.62708240085603e-05
4.28577961281063e-05
9.58985698392927e-06
1.96102956057713e-05
9.44008237163658e-06
1.4451254914839e-05
3.17120687722567e-05
1.01071187730955e-05
6.53115373328232e-06
3.87891249348826e-05
4.09086854045502e-05
3.69297654334064e-05
3.58047927097888e-05
2.43938194102221e-05
2.08805992360194e-05
1.63061782099312e-05
5.56817333762943e-05
1.11233886539073e-05
1.56850330346597e-05
4.00739557618225e-05
4.54139362690959e-05
4.90596734030515e-05
3.26319864534867e-05
4.12436225074975e-05
2.13861586140563e-05
9.61544498772876e-06
2.55416482925264e-05
2.2457925461225e-05
2.90754697583327e-05
1.00594549966469e-07
2.65704131074182e-07
1.1669196650084e-05
4.12229996848865e-05
-4.92706608728169e-06
7.11440444778987e-06
1.49347759896192e-05
2.68064874837119e-05
5.43641589958458e-06
2.40133170014172e-05
5.1657667359777e-06
2.27557297117605e-05
-1.25892886812781e-05
1.05480097196983e-05
-6.30948820140031e-06
2.65151028307272e-05
-2.00588606507403e-05
2.10507506943364e-05
8.8538486864066e-06
3.88301870672254e-05
1.7749955840834e-05
3.94278749448471e-05
4.04178145692283e-05
2.69435568400427e-05
4.93036663585822e-05
3.45153521564944e-05
1.65509916528458e-05
8.64369869371435e-06
