# Supplementary material for: Research on computational propagation and identification of mine microseismic signals based on deep learning
Source: PLoS One. 2025 Oct 22;20(10):e0334641. doi: 10.1371/journal.pone.0334641 (PMC12543183; doi:10.1371/journal.pone.0334641)
Supplement: S4 Data — (ZIP) [file pone.0334641.s004.zip › 000100700000269.xlsx_0.txt_24.txt.txt]

3.37188381635888e-05
3.8082373554136e-06
1.34560877458896e-05
3.17479369255448e-05
1.96678569543399e-05
3.13303215949051e-06
1.46650565613006e-05
7.19143307329975e-06
4.13022837403735e-06
2.70443889091485e-05
1.42695590040474e-05
-2.80497456534554e-05
-5.15872381435019e-06
-1.31130460514085e-05
-3.58924306523778e-06
-1.88904599180991e-05
-5.0686080969857e-06
-2.5130147477742e-06
8.6854055545931e-06
-6.521095377358e-06
-1.73070188940277e-05
1.74113093564551e-05
9.14621454714429e-06
8.02123121598131e-06
1.81744593741275e-05
2.7559853925905e-05
3.78219115022648e-05
4.82458292625808e-05
2.84876126018593e-06
1.83952671517069e-05
5.23113423954576e-05
5.98635878812297e-05
3.78569392435262e-05
4.41326288256934e-05
2.1510222725979e-05
4.111607247675e-05
2.29974195014121e-05
2.55847987149754e-05
2.31720480953867e-05
4.09079242697002e-05
4.20140406570335e-05
6.96347028279178e-06
2.0471359125162e-05
-4.9558323278554e-06
1.1752922842221e-05
2.78118123000636e-06
2.09006727460115e-05
4.10288168899432e-06
9.04489481625231e-06
2.79458792814995e-05
5.08882701449205e-07
-2.77900914027817e-06
1.95187514082439e-05
7.4842155842403e-07
-1.19649677849364e-05
1.45497737970143e-05
2.81410988472718e-05
1.91070489455472e-05
3.22797662877997e-05
4.91292022428199e-05
4.25477364945879e-05
3.40018372825985e-05
3.14821809169721e-05
2.65006844172968e-05
3.78638624998836e-05
4.40365180461375e-05
3.11896540537733e-05
2.37798227540958e-05
5.40198270460977e-05
3.52196565924421e-05
3.55603708328046e-05
5.61431848128885e-05
2.01391387509493e-05
6.15293502192727e-05
5.2918776851079e-05
9.63081548561221e-06
2.12378607352229e-05
4.53661448301338e-05
3.35880090779284e-05
3.53939912442138e-05
3.4704114790399e-05
1.79866997645468e-05
1.46407964265564e-05
4.4129708937123e-05
3.13518385957157e-05
-1.27362161982536e-05
3.91614669178885e-05
9.52910536001302e-06
-4.74690736550815e-06
1.09370946612786e-06
-1.85911189948801e-05
-2.77995243930605e-07
-3.17707084869782e-06
-1.04695142166953e-05
1.58131030486307e-05
6.40990537842241e-06
-3.37729233861665e-06
1.8895611096104e-05
-4.25565940990069e-07
1.08257943431404e-06
3.59067089066142e-05
8.74173958396938e-06
1.70843746285026e-05
1.80318826908802e-05
1.27567317263955e-05
1.31361051088658e-05
5.1826688181421e-05
5.92865134736259e-06
4.89857274608891e-05
4.97943450018498e-05
5.14958986533438e-05
4.39187654675579e-05
3.85232078468104e-05
5.11912226910498e-05
2.32979851501114e-05
3.23213436836827e-05
5.93734993679802e-05
5.69824662688457e-05
4.33435403739026e-05
2.7737882127506e-05
4.20898324887847e-05
7.4260216675677e-05
4.93187759571359e-05
3.91749750136137e-05
4.49907746414368e-05
3.12167639184577e-05
3.52625474950909e-05
4.18226362949082e-05
1.07672185943869e-06
1.58224237458671e-06
1.48418338199331e-05
1.08423113769355e-05
-7.71220064316113e-06
2.04974295406052e-06
2.66790905173033e-07
-1.49521842428373e-05
6.27139108947168e-06
-2.12537466847808e-05
-2.5861086090066e-05
9.16642098988449e-06
-4.47790949822772e-06
1.08844044271298e-05
-1.38134583025741e-05
-5.40423285194532e-06
-2.1383586720425e-05
-2.39232417540381e-05
-9.15305998695928e-06
3.50185288690587e-05
5.14468664225902e-05
1.26867338464763e-05
4.91605813181195e-05
1.61835665004682e-05
3.64315116542591e-05
5.97361548993233e-05
5.46382464669774e-05
4.45744076700514e-05
3.76039097133838e-05
5.36733657888787e-05
5.5398794820989e-05
3.58630278327025e-05
2.61373536922851e-05
4.11851621350739e-05
3.35932279805118e-05
4.0684761404734e-05
3.37030258130772e-05
2.33315692443347e-05
2.32126592443242e-05
2.77463835536578e-05
3.28806026433199e-05
1.66267420692243e-05
1.61289184086538e-05
2.05792043703972e-06
3.44818557048547e-05
1.93234274593203e-05
2.36427736353209e-05
-6.04812657674809e-06
-1.12506846503616e-06
5.84885352773825e-06
1.79497869905057e-05
1.23933559208406e-05
5.55076322027775e-06
-1.67805896580131e-05
3.2733620843621e-06
1.96417505020764e-05
1.24090104527057e-06
1.19997484277307e-05
4.06110471051225e-05
1.91644721299976e-05
5.29016140068125e-05
2.71514435286101e-05
1.54904874060769e-05
5.13032772279909e-05
6.52660848660003e-05
2.53594536019098e-05
3.29163977583256e-05
4.976249464631e-05
2.65895598170962e-05
4.95144869754499e-05
5.0085768731242e-05
3.04118873562429e-05
1.66781919352462e-05
4.47184750120659e-05
7.76374574550015e-06
4.35630336255137e-05
4.65571801864942e-05
3.31281626642249e-05
-3.61958462937668e-06
2.69083358214325e-05
6.58238224341933e-06
1.37014896809486e-05
-1.21128838949966e-05
2.11202356322932e-05
-6.07056046476327e-06
-8.36685739510838e-06
2.05097353191807e-06
2.39652040444363e-05
-7.85118238149e-06
3.01489595580314e-05
1.7250833398589e-05
3.23585078271115e-06
7.80988289083249e-06
9.76259036724578e-06
1.02504633827116e-05
1.47766177704663e-05
4.25153190063475e-06
-1.34125796618756e-05
4.52811143430128e-06
2.89171508834478e-05
4.60136428846633e-05
3.74159233510346e-05
4.67505255978824e-05
5.54412348507568e-05
5.18408279031965e-05
3.59489220743393e-05
4.12568089248921e-05
3.46544167218534e-05
4.1387197614457e-05
1.89866344017239e-05
6.99937693249244e-05
2.35907481681013e-05
4.21118175423608e-05
3.48920235888438e-05
3.62153656554249e-05
4.38843322495153e-05
2.59758611188262e-05
2.3608836029146e-05
2.38734556670887e-05
1.08706392993194e-06
1.01590520873424e-05
2.23538792191353e-05
8.59565747039616e-06
4.29391480618851e-06
1.01635202709578e-05
1.8593925642133e-05
8.1174466576977e-06
-1.69236473173447e-07
4.23235585961752e-06
3.91297367789232e-06
-3.19797886343095e-06
-2.85088809693962e-05
-6.44568980903194e-06
1.92309896422753e-05
1.22869609971353e-05
-1.57153280681373e-08
1.43760632256345e-06
3.26534488086867e-07
1.00005259697611e-05
6.71263277766387e-06
3.16009008860754e-05
-2.16671259646443e-06
1.41750995608124e-05
3.08323865297893e-05
5.32023792639478e-05
6.17725967399532e-05
2.98733767485682e-05
3.47576898090779e-05
4.23106622443073e-05
4.25295015397515e-05
2.93407597996082e-05
2.27847326189559e-05
4.39858826867491e-05
2.06598803448435e-05
4.87684382787324e-05
3.20183610001589e-05
5.83677705539182e-05
3.35302466574624e-05
4.32473469559762e-05
3.90311700481779e-05
1.9539528661727e-05
2.65864181426904e-05
4.30295166819801e-05
5.93581297840451e-06
3.16006475512797e-05
4.09768604541875e-05
-2.97449535863022e-05
4.31975084503458e-05
1.30699489136525e-05
2.0763208226695e-05
3.68488382145927e-05
7.63565821806749e-06
-3.46524250738643e-06
-1.28445899215826e-05
1.39367741189381e-05
1.25117576256838e-05
1.21786808580819e-05
6.64875761385429e-06
2.62058661290069e-05
3.31165229400539e-06
2.63685728610234e-05
3.63346197128055e-05
1.90260537354267e-05
4.41719966831873e-05
4.93684929976257e-05
4.10202165439169e-05
2.34278058772577e-05
2.73358096893537e-05
2.91966590566559e-05
3.89886038227277e-05
2.88068690404681e-05
3.64510877177763e-05
2.79671343480898e-05
2.32430338695562e-05
5.1878104270717e-05
1.19732473270954e-05
5.297885148598e-05
4.0463973216867e-05
4.72323667882252e-05
3.5691035084339e-05
2.34181150585917e-05
4.11308288935397e-05
3.08931231768143e-05
1.34778795834265e-05
2.48830100554418e-05
3.46190269216862e-05
1.59229031420773e-05
2.97223747818929e-05
3.33873301566997e-05
2.05981312888695e-05
2.78280373978726e-06
2.76258959703781e-05
1.41899427766534e-05
2.84683956256374e-05
2.3379975610311e-05
2.20036277916127e-05
1.679770617797e-05
2.98326888508573e-05
1.82651895222889e-05
1.12550858407793e-05
3.09315166345171e-05
1.6033524588642e-06
2.4360203119349e-05
6.07308102821093e-05
2.97104212253986e-05
6.71594198833339e-06
2.17946142619053e-05
4.64444653492991e-05
2.36859494917919e-05
5.32019587731311e-05
5.93691215369703e-05
4.18899781740038e-05
4.37383315822981e-05
3.56118253512344e-05
3.61588401539653e-05
1.56946840333398e-05
2.22651945625685e-05
4.55308070705462e-06
2.47605873448323e-05
2.90501165280495e-05
2.10656400824458e-05
2.26975778754582e-05
2.33263570693354e-05
4.46146468037323e-05
2.17739772570575e-05
2.80968300102952e-05
4.38004616543442e-06
5.47763591760198e-06
3.62324083654297e-06
3.85958937465775e-06
-1.34764039523198e-06
1.29207213487552e-05
1.9195151958254e-05
2.8259351484244e-05
2.24158077551172e-05
6.7663226751649e-07
-3.99291851821299e-06
1.13866757251331e-05
1.56888805698492e-05
1.20597303120469e-05
3.3966259861012e-05
2.21336979197614e-05
4.26267674471349e-05
2.62194589575316e-05
3.04753171303872e-05
3.47449155059656e-05
1.35706760384247e-05
4.07490001131544e-05
1.12780044582653e-05
4.04219437421008e-05
2.09720567141955e-05
4.10855485887069e-05
6.68418493026374e-05
5.60288514980088e-05
5.84706485551784e-05
2.47840262638349e-05
1.14541854475183e-05
3.30711008819631e-05
1.41709546440713e-05
3.83299191050883e-06
2.7232629180742e-06
1.31308766304413e-05
1.01584711278894e-05
4.32318857759693e-05
-1.20007158864608e-05
-2.41273455773457e-05
3.79906545447197e-06
2.12009580380004e-05
2.30529534508294e-05
-2.63375802284986e-05
5.32123577453994e-06
-5.23958301878138e-06
1.31802764736742e-05
-3.01396735174372e-06
2.15665143041673e-05
3.55701646491224e-05
5.16915971214273e-05
1.20573533966242e-05
-8.24497643843379e-06
4.41089045258464e-05
7.31629186729113e-06
2.67114129145021e-06
2.29428095078037e-05
1.11112990067865e-05
3.54357723067625e-05
1.58191307344636e-05
3.3105831954739e-05
3.50077324557934e-05
5.46204627610153e-05
5.02814297034561e-05
2.00766421872054e-05
2.36328701455074e-05
3.13747740586672e-05
4.29718960868875e-05
4.91859985502162e-05
5.17432025783605e-05
1.29862096048455e-05
3.23522157858642e-05
1.99585437861956e-05
6.8003701560189e-06
-6.98319703366383e-06
4.32842655630078e-05
4.79699950992037e-05
3.61668427479425e-05
7.64942549090862e-06
-2.1967223945758e-05
1.26187778685459e-05
6.82917193756946e-06
1.33705770926897e-05
7.29216865645417e-06
5.07985626824577e-07
2.73374242599837e-05
-1.8139386951993e-05
-7.07280590706489e-06
1.95858628164205e-06
-8.08529136281005e-06
1.42648845165237e-05
2.11177115927686e-05
3.68405263146725e-05
-1.40634882529366e-05
2.32849382425073e-05
2.45278419713306e-05
4.47276592464674e-05
1.69818284158745e-05
2.53341573913299e-05
2.47242097795074e-05
3.79093112379911e-05
3.63906688414868e-05
2.26797089131736e-05
6.78953102593263e-05
4.90281333365355e-05
6.99725553602623e-05
4.96668088057178e-05
2.19215113285599e-05
5.36527881117721e-05
1.92530645268869e-05
5.03381136480504e-05
3.69403381603379e-05
3.82884547078735e-05
1.80678087196429e-05
3.441664260651e-05
2.48733775012427e-05
2.72410487042386e-05
4.91242667534298e-05
4.16979754586008e-07
1.92394621665332e-05
-3.92533804045384e-06
2.54555674291183e-06
-4.9679120541758e-06
-1.63764879471366e-05
1.20049266648076e-06
6.98622571831788e-06
1.49992269816463e-05
2.49914069185512e-05
2.16491629940253e-05
1.09284225218841e-05
-8.60003686237858e-06
9.52124175804676e-06
1.24038973049426e-05
1.75457340604629e-05
2.25755883467954e-05
9.68749164643956e-06
3.56104714879576e-05
4.0970846336285e-05
3.5878929225221e-05
1.54567252443395e-05
3.31541100025463e-05
1.98328066941744e-05
4.07052092615391e-05
4.15131919085341e-05
4.34347026934669e-05
3.71483131089985e-05
1.69379282900421e-05
3.13000816944604e-05
1.0478093219459e-05
2.9677419230209e-05
-4.37133018545802e-06
4.10402315894453e-05
-4.07924985319309e-06
1.89927959355563e-05
1.54165908896659e-05
1.99492871579346e-05
-4.58806570747225e-06
1.08906217082134e-05
3.13462962501402e-05
9.53129109747313e-06
1.46879979772297e-05
3.12055229814544e-05
-5.57590628752689e-07
3.20411413221094e-06
-1.60379954646378e-05
3.4289072438923e-05
7.09586894780628e-06
3.4402594494213e-05
2.19423255081613e-05
6.61580131086605e-05
2.94278093209625e-05
2.33936151733261e-05
6.22047798937385e-05
3.8146358211174e-05
7.17944484515762e-05
4.52728878705219e-05
5.35496871643077e-05
6.4097979651262e-05
3.16020043179393e-05
3.99603490052835e-05
1.11142763305289e-05
6.32106249288865e-05
5.18307946399069e-05
4.64329799736728e-05
3.05864733490073e-05
2.78344917853384e-05
2.6844167258678e-05
2.4524222499037e-05
4.00047307744258e-06
-4.07717111931217e-06
1.1449607991032e-05
4.54961743714275e-06
2.12968797292589e-05
-2.92201425727468e-05
-2.15987675508257e-06
7.5733345341875e-06
-3.94802583561227e-05
2.09488872273236e-05
1.42080857896795e-05
7.48417380396018e-06
-1.22462774704121e-05
2.32890100692797e-05
9.41346753222661e-06
2.11409886480915e-05
1.40871793644956e-05
-8.04014075148863e-06
-5.79251890627442e-06
7.01127803485554e-06
2.77508339872107e-05
6.3406521317222e-05
4.87606974079889e-05
6.11076836741127e-05
5.1635381455418e-05
3.3969816145433e-05
4.97717945581881e-05
4.99234286502465e-05
5.67799009319696e-05
3.7320530316092e-05
4.67540908089045e-05
4.682300075368e-05
3.91786068224784e-05
3.47449331221888e-05
3.2334150905415e-05
4.52789882705527e-05
4.14267369884545e-05
2.33270044932464e-05
4.17631289216913e-05
1.55846691175571e-05
-5.45649567217946e-06
1.68572171310263e-05
2.11009295082787e-07
2.77997520724858e-05
-4.14870463782782e-06
3.00486244931519e-05
1.57975401450498e-05
4.56615814388686e-06
2.37515247185533e-05
7.95165955006812e-08
4.26990932861164e-05
1.60158753952852e-05
4.15939290371049e-05
7.4754971948449e-06
1.16941874466988e-05
-1.00774690262967e-05
1.45957335516506e-05
9.1179363520855e-06
5.85272560487447e-06
5.22140264174777e-06
2.07942420683181e-05
2.48930702101816e-05
5.37101491780109e-05
1.82477249716889e-05
1.58224048273242e-05
3.43085685981378e-05
3.74169788134788e-05
4.80624292504945e-05
9.07005653018225e-06
1.71591924993839e-05
-6.28376841879494e-06
3.692957996312e-05
3.96027005254344e-05
2.63923543651214e-05
2.90344736779809e-05
2.43754955786222e-05
3.87802831185753e-05
1.88893589448796e-05
3.95560868860094e-05
1.88135524279098e-05
5.71481908793532e-06
2.09947241178631e-05
2.34776546659102e-05
3.2860864085518e-05
2.78225727474611e-05
2.72574720719296e-05
5.88831846566731e-05
1.73324071306945e-05
-4.36854683585159e-06
1.46025789838993e-05
5.1837345983841e-06
3.266220167864e-05
1.0073511107826e-05
1.80599064262723e-05
1.00392643396693e-05
2.96486159222209e-05
2.46581425227121e-05
2.63342791585146e-05
3.13113297418274e-05
1.12714631819037e-05
5.50006099728272e-06
5.71604308839465e-05
2.80201636733299e-05
3.40581485200987e-05
3.11412275011779e-05
1.06529064798349e-05
2.65963354244942e-05
3.49371863253792e-05
2.09357285658438e-05
1.43658559569225e-05
1.62842388667271e-05
4.9021109614915e-06
3.59939546620106e-06
2.04473071464795e-05
4.7408968886615e-05
1.95713877006695e-05
3.28825675982381e-05
2.66853868968172e-05
1.65901547637038e-05
2.40103843614906e-05
-9.02034297879931e-08
1.97928077200651e-05
2.3464229895071e-05
8.11353847410212e-06
3.10172763081076e-05
-3.35299981285756e-06
2.38668919626005e-05
4.93163031052576e-05
4.02770812861973e-05
1.60840762988866e-05
3.04089948895476e-05
3.01589053752252e-05
4.99966838326589e-07
2.93442034439112e-05
7.85194710546583e-06
1.88063311824833e-05
1.73000764614918e-05
2.83469951793263e-05
2.06429170353972e-05
3.24606465905275e-05
4.19059516096561e-05
-3.7277968384435e-06
3.87750868808057e-05
-1.15571405947634e-06
1.28435954670905e-05
2.68494030976748e-05
2.04416513204444e-05
6.24794721945291e-06
2.36477938834718e-05
2.91312967884027e-05
2.10237125063344e-05
2.50474793050407e-05
2.42898805587831e-05
1.31190441665151e-05
2.92818609867544e-05
3.21870428142538e-05
1.44133121466688e-05
4.98532389218095e-06
2.51584924858559e-05
1.46763188008708e-05
9.1521607206979e-06
1.15051065422018e-05
3.64497092518171e-05
7.88822360439819e-06
1.3494583238693e-05
4.38278663771804e-06
-6.27600530138529e-06
2.06304130902463e-05
4.38766045581563e-05
3.00782911446709e-05
3.22868381384243e-05
2.62010854518262e-05
2.01128393917773e-06
8.97510723814474e-06
3.78194317226959e-05
3.91301258339275e-05
2.55705474455563e-05
4.29692094707226e-05
2.83403957840635e-05
6.79055386423759e-06
4.75450131021468e-05
2.51258047341836e-05
7.24199502586824e-06
1.37364577662585e-05
6.12358224478521e-06
1.44266031892168e-05
-1.37104597782154e-05
1.03959392554291e-07
9.37937486769788e-06
2.28656614295513e-05
7.66695809310464e-06
1.3304117577846e-05
-7.57672262878044e-06
1.44847320680401e-05
8.67755065504039e-06
2.48628052994527e-05
2.28018899886273e-05
-2.55370234971731e-06
4.29565898640444e-05
1.79307207480922e-05
3.11706728784879e-05
4.05709560849113e-05
3.57917575732979e-05
1.76520186503141e-05
6.21849083288082e-05
1.11313619028955e-05
4.21868312707975e-05
1.60115785828856e-05
3.66573008679536e-05
3.57123358133122e-05
1.1627346559225e-05
2.28824163715295e-05
3.34672283672966e-05
3.83845375303948e-05
3.34275647018063e-05
4.36958326424842e-05
3.55484204661241e-05
5.20726137151867e-07
-2.09726713486191e-06
2.93252325451021e-06
1.62317560025975e-05
1.41494046479151e-05
2.07534693661878e-05
3.19625688653009e-05
8.52389244876624e-06
2.07693753715082e-05
-8.43103731852482e-06
2.89344120637353e-06
3.80500186382764e-05
-3.93782550007437e-06
-7.35310732833469e-06
8.37418534441251e-06
3.22670173332393e-05
9.49491408183161e-06
-1.42252689884912e-05
-1.14406917612607e-05
5.47303558178402e-06
1.69885346550095e-05
2.04380328724132e-05
-1.21614078093164e-06
2.87618110590336e-05
2.32246739658222e-05
2.43188275347125e-05
8.17957014565858e-06
2.58061898299874e-05
3.26027809044738e-05
4.36906637633652e-05
1.42081900834634e-05
4.37719551162664e-05
2.85244124809056e-05
5.96759604724788e-06
2.50386966243722e-05
3.57376824519028e-05
2.21365232492877e-05
5.64046341752593e-05
4.21359811601087e-05
3.25920598040557e-05
4.60195890372611e-05
5.27305331235974e-05
5.48592546815604e-05
2.21389215644568e-05
2.13285813820043e-05
3.56429420428748e-05
3.72012568523855e-05
1.27779452862768e-05
1.28240614947499e-05
4.02880662484846e-05
1.62839238247113e-07
-1.32363569368017e-05
3.83583833879188e-05
2.04787881020378e-05
2.52390375264132e-06
1.26193268465522e-05
2.9194769252198e-05
-1.13811831570392e-05
4.969393068812e-06
-6.6546137344621e-06
6.18194035497471e-07
2.04719987809853e-05
8.83698100299687e-06
-9.43445930348162e-06
-9.68457730041547e-06
1.36080398675322e-06
-6.85388958985809e-06
7.30786137495121e-06
3.08078441765293e-05
2.05393333691788e-05
2.3202736533641e-06
-1.78208182978561e-06
2.61665899855474e-05
2.45799198985331e-05
2.58293130365589e-05
3.79331589119724e-05
4.93751858680024e-05
2.87658499671362e-05
5.5784699916411e-05
3.52768270808428e-05
5.92399617711749e-05
6.01955669038946e-05
2.49965279921238e-05
2.71521722302535e-05
7.04549019068029e-05
5.97629214262052e-05
4.00093655754652e-05
4.6789124555797e-05
2.84597580656347e-05
1.61689420798625e-05
2.10327373202774e-05
3.56240847789861e-05
3.671119734705e-05
3.82214890965815e-05
3.36173757839626e-05
1.50718172692254e-05
-1.95258279254551e-05
8.74987894944387e-08
-2.10325070775389e-05
8.5658004764749e-06
2.52688024517726e-05
-4.35914254269499e-05
3.6289699261741e-05
2.55866434528122e-05
-1.8940394162245e-06
4.64950591737755e-06
8.18513303859469e-06
-1.16628951868279e-05
3.67375700145668e-05
4.7591051009789e-06
-2.54573588050375e-06
-2.11346005993124e-05
3.00463290934057e-07
1.0045497704187e-05
1.79017723994627e-05
8.42722864398955e-06
1.16510312268678e-05
2.91132721529289e-05
1.6229942108818e-05
2.54801221892671e-05
1.75671884541607e-05
3.80916418325421e-05
5.77695234468594e-05
6.08549485565276e-05
7.38234188938107e-05
1.52485700593214e-05
4.60890571440479e-05
4.37966876942271e-05
4.65774353497638e-05
6.58474369807229e-05
5.66043094764262e-05
3.22940646975965e-05
5.06110945598778e-05
4.51583696236348e-05
3.27395082804886e-05
5.66075728529351e-05
2.5018574199428e-05
4.15065668716831e-05
7.34515846335165e-05
8.26681843776397e-06
4.62638686160888e-05
1.81055959862938e-05
2.11113716689412e-05
7.86935965662586e-06
-1.12840376836368e-05
-7.97982276396912e-08
-3.10877196228289e-05
1.40666683606028e-05
-7.43305415158525e-06
-1.37163990173836e-05
1.85272516684867e-06
1.52693113216142e-05
3.24834404546337e-05
-2.2701114207287e-06
3.23439592294494e-07
1.87786018511835e-05
3.52333881736091e-05
3.35369164366174e-05
4.32684690804739e-05
2.24713479713762e-05
7.44377659981084e-06
2.4723094229197e-05
1.61981143059372e-05
2.18042180063507e-05
3.65156469871801e-05
4.36609583736461e-05
3.22291721180664e-05
5.16114705587681e-05
4.54808379943344e-05
5.29242599072668e-05
4.44200281347352e-05
3.14309769892183e-05
2.06892371964701e-05
1.71718027030277e-05
3.98445677190042e-05
1.88706217715493e-05
2.96664515727291e-05
3.30207166726928e-05
3.52747860356009e-05
2.20185815436472e-05
-3.1104471970265e-07
2.08925366445063e-05
8.01625117382505e-06
-8.4765868157825e-06
1.76287133672723e-05
2.79836931740881e-05
1.1671440437713e-05
4.4871648382001e-06
2.47229935376724e-05
5.38616740889357e-07
2.58788871408569e-05
2.84513245365804e-05
2.94025243597972e-06
3.78799438466793e-05
4.72299591616063e-05
7.49301687085737e-06
3.43393553031396e-05
2.38663208382081e-05
4.75144757565838e-05
5.93059327865192e-06
2.51893523408125e-05
4.40372487430255e-05
1.98656821989194e-05
6.56328883834592e-06
1.88265590379908e-05
4.72887643274036e-06
1.48301997054444e-05
3.59473343933561e-05
3.64568037544321e-05
2.82663371525604e-05
2.3599606886131e-05
4.36297204773467e-05
9.12524760898643e-06
2.30306799937184e-05
1.47837376166839e-05
2.09585090834548e-05
6.91834246338583e-06
9.73726724806171e-06
-1.5860698014503e-05
1.29851372488037e-06
2.76659283573526e-05
1.60651707904331e-06
-1.18852464284024e-05
1.67007226168981e-05
4.79130341735972e-05
4.69910576655738e-05
1.71793823677183e-05
3.02204182521759e-05
3.2755125780243e-05
4.47354670142993e-05
5.3607235499278e-05
2.42390261265568e-05
2.86785591936788e-05
3.44264622179643e-05
1.58035271059172e-05
3.58391030055855e-05
3.34547293618072e-05
1.73825239922813e-05
1.05283108731768e-05
2.17693843021513e-05
2.65929948089216e-05
3.49894423335589e-05
4.17621799656673e-05
3.45684504915124e-05
2.88959338779101e-05
-6.75861540514717e-06
4.22562898945578e-05
2.79202804767793e-05
2.07110182873337e-05
1.15375430195285e-05
-1.53003470830802e-05
4.47128489632032e-05
2.29913205505112e-05
5.51425603302823e-06
3.28083879779635e-05
9.16553469997889e-06
2.56904597207646e-05
1.20590709602984e-05
2.09108651656828e-05
-8.02177526670799e-06
1.19925867879465e-05
3.23265010509518e-05
1.18546925625739e-05
1.55101163436646e-05
1.677786977378e-05
2.54599380874989e-05
1.10767793470519e-05
5.09909505429988e-05
3.00795310599935e-05
3.30457036645177e-05
5.82183272145835e-05
3.8693524439439e-05
3.55599002533618e-05
5.47718505833026e-05
4.83939189431129e-05
4.47797214573093e-05
2.93214459440231e-05
6.33985654124521e-05
2.10635996279752e-05
4.07172372978129e-05
2.37472841817092e-05
1.25137396370614e-05
3.18858128539818e-05
-9.49322431614933e-06
7.62947077778362e-06
1.19601195422323e-05
1.85748449209775e-05
5.50313706816338e-05
2.88012655761263e-05
1.63565364238699e-05
-1.66708792416073e-05
9.04239639025269e-06
4.65181868521735e-06
-1.32979572872828e-05
-1.57320862935131e-06
2.81179012348162e-06
3.38086753506873e-05
7.29941039893044e-06
3.12987320840739e-05
6.34292498274628e-06
-1.50594005001914e-05
1.37169561799439e-05
8.50293109618242e-06
-4.53666672797158e-07
-1.09211085446229e-05
4.34591389776023e-05
5.31500656820816e-05
2.76975314948328e-05
5.65601943788882e-05
5.18818025920156e-05
3.79009004052633e-05
5.43640017299051e-05
4.11866637320878e-05
3.34447601136654e-05
5.8306011134783e-05
6.08577552020628e-05
-1.54692871792067e-06
5.01226292632061e-05
5.03052408244511e-05
3.66762787379492e-05
6.72852605593492e-05
2.37788759044539e-05
4.12210208231546e-05
4.43377056381265e-05
6.58636466619157e-05
5.7316377791547e-05
3.45839512101914e-05
3.74672771276773e-05
3.10862484384732e-05
4.20591200347684e-05
3.0119243444493e-06
4.37054857211795e-05
1.7238800215171e-05
2.57830756398436e-05
4.60509752201183e-05
-1.56027555926039e-05
-1.97112541772982e-06
5.53599865273099e-06
-4.22270453566257e-06
1.47851684860345e-05
1.39453800555261e-05
3.04672211933118e-05
1.31800269135775e-05
9.18769852394744e-06
1.38873614339641e-05
5.91151961619147e-07
8.22511690779225e-06
1.35822184362512e-05
2.6319863951391e-05
1.52162108328402e-05
2.62172246447825e-05
3.21320584048842e-05
3.27718749245506e-05
1.86808844444505e-05
2.56453896470312e-05
1.91437456925014e-05
1.3977693487203e-05
5.17082537856199e-05
3.46717636242253e-05
5.60488104235585e-05
2.7907417226976e-05
3.03303945814133e-05
2.96710813632086e-05
5.31515066905016e-05
3.10301327886909e-05
2.43007250070136e-05
4.68143595302639e-06
5.22140026836307e-05
4.83146538657384e-07
3.49089232780356e-05
2.20731541947555e-05
2.97094619511634e-05
4.53315909562257e-07
3.33195177979944e-05
3.87204974250575e-05
2.60477767761983e-06
3.34246730474338e-05
6.97453002437792e-06
6.62235423675925e-06
6.7633883853028e-06
1.04083037667672e-05
5.867246487971e-06
1.94753815700216e-05
9.59345219696251e-06
-1.22350703218534e-05
5.12873351448354e-05
3.4838236683448e-05
2.82388060846635e-05
-6.58817466923665e-06
1.91302727548496e-05
4.85360915313986e-05
1.33436486493964e-05
2.35057223950291e-05
3.3661660682763e-05
2.77729619750074e-05
2.15449856787562e-05
3.51644579434566e-05
5.04073374647672e-05
2.50119546623086e-05
3.55964416071715e-05
4.79011989057777e-05
4.59369643749643e-05
2.46855432085226e-05
3.21248433530167e-05
2.11462117553582e-05
3.13252185482998e-05
3.80752758608411e-05
3.12127421325831e-05
2.78053458167757e-05
2.48954470273682e-05
4.05772880564539e-05
2.60733926111213e-05
3.86947282290274e-05
6.99322899918579e-05
1.21155506370369e-05
3.30454809334703e-05
3.44337911195391e-05
1.90698724343363e-05
3.97841671131185e-05
-6.7480187442919e-07
5.54978808413762e-05
3.83602199146576e-05
2.26115996153644e-05
1.27892979755445e-05
4.94796147309748e-05
1.66639257391928e-05
2.70651856280732e-05
3.0824024912457e-06
2.82768401023868e-05
-8.24223775277637e-06
2.17334097267612e-05
-4.67265263356722e-06
3.47350968108494e-05
1.29612241835407e-05
1.25233672660891e-05
2.65550538816483e-05
9.50686094343589e-06
9.76344076945145e-06
2.717438402764e-05
1.28350499391817e-05
1.79575999218235e-05
6.553935141074e-05
1.01929367525884e-05
4.46754125643566e-06
3.12704565294866e-05
4.18802154125073e-06
1.53224183224054e-05
6.41322229436886e-05
2.64693141286337e-05
2.77077002196267e-05
2.57618341378436e-05
3.36607709834799e-05
4.87223206979598e-05
-1.83401647939271e-05
1.53127878215911e-05
4.34070678878174e-05
4.63739098668491e-05
4.44468297753251e-05
1.31041511489118e-05
3.72350079789949e-05
1.593577395993e-05
3.2234275756102e-05
4.39128592195543e-05
5.16497474599518e-06
3.11566538604946e-05
4.42803713878754e-05
2.14596107897753e-05
3.99393395355743e-05
2.86137609804137e-07
2.45562058334397e-05
1.33056024174922e-05
7.14381565334571e-06
1.72776971723789e-05
2.49261285174902e-05
2.82790554120749e-05
1.47023174817567e-05
1.00797243240594e-05
-8.46978176451784e-06
3.70754555003918e-05
3.03192686898613e-05
4.76416430573491e-05
8.39116110015563e-06
9.78403739415216e-06
1.77339020762153e-06
3.42969804488365e-05
4.52922287879035e-05
1.19358362754472e-05
2.19509257333489e-05
2.7039743472007e-05
-5.06135215746057e-06
-1.2937850421987e-05
-2.25991624027068e-07
2.3826033874895e-05
2.19414741806315e-06
2.90569620503487e-05
2.74544191093664e-05
1.97248289614133e-05
5.24591854252211e-05
2.23847840387098e-05
2.82640733669127e-05
3.12407269281448e-05
3.24541092977484e-05
3.88547822593001e-05
2.95095133984015e-05
5.28963067862363e-05
3.4220564340673e-06
3.17107797744803e-05
3.88850976790427e-05
9.08382067456615e-06
5.98883215073195e-05
4.69503102407656e-05
5.41821885963005e-05
4.23467990120284e-05
2.77489326432726e-05
3.08459258389236e-05
3.06739409879759e-05
-8.59463767704544e-08
2.96100369237839e-05
8.64010339124173e-06
4.52382187233696e-05
4.23608389102353e-05
2.63518479080658e-05
4.97928793368414e-05
3.82430429974117e-05
3.71109582760656e-05
1.39673576764762e-05
3.17784990939556e-05
1.91672125909204e-05
1.08568652699023e-05
3.51203193200281e-05
-6.45061267836386e-06
5.61103102942569e-06
4.45419640218282e-05
-2.91134507343762e-05
8.03274308346765e-06
-7.98401946785491e-06
2.96611971198211e-06
2.80076145867592e-05
-1.74726415124706e-05
9.09084507530567e-06
2.83257194401672e-05
-1.77166591783638e-06
-3.02688502864624e-06
2.44589985558303e-05
1.71358706868043e-05
8.10696216464929e-07
2.41948217125924e-05
3.58017635890483e-05
2.99540008129917e-05
2.32310482635838e-05
3.28027553431736e-05
4.44781447477287e-05
2.40987859538926e-05
3.36589745684809e-05
1.56885726483792e-05
5.28357197261339e-05
3.61727270353307e-05
5.13604592835861e-05
5.74453272496349e-05
3.33187418536454e-05
5.35341116825565e-05
4.72717385963856e-05
6.92722568245498e-05
2.46006221794639e-05
6.11865655841155e-05
3.32937322901972e-05
2.58983494506396e-05
2.31001677327731e-05
4.82039382119389e-05
1.40236274852168e-05
3.02622617686415e-05
3.27018755845035e-05
1.79046489798729e-05
1.09296953226744e-05
2.92031804908348e-05
5.12714038090156e-05
6.92701122134575e-06
2.41476799582178e-06
3.35231888354802e-05
1.20834643452019e-05
-1.46261529283523e-05
-7.9305083107993e-06
3.27971803423679e-05
1.1279866052911e-05
3.66850694013626e-06
3.85585610425017e-05
1.27116143589096e-05
9.45200801408074e-06
2.62413328127015e-05
3.59617980491889e-05
3.52072139704447e-05
4.8569151464676e-05
2.21088921543968e-05
7.89713470556205e-06
2.1685394078801e-05
2.20132127463323e-05
3.02457421917919e-05
2.61093173756425e-05
2.84491031630023e-05
3.26763691747063e-05
6.55503928116654e-05
3.26652131675911e-05
3.99446218105621e-05
2.62901068418566e-05
2.67189170890354e-05
4.58217451235905e-05
1.85559578316428e-05
2.91693712225499e-05
1.92302500983936e-05
4.01877719435788e-05
3.48796570216813e-05
3.47330671176116e-05
2.87010271851046e-05
2.31280824363218e-05
4.51853589801321e-05
1.42050199799637e-05
2.78230626058739e-05
-6.27923213736271e-06
5.75623594646292e-05
3.25991497601131e-05
2.72360393710994e-05
5.2887334465421e-05
4.1126343175431e-05
2.63578955983203e-05
7.2843749594699e-06
1.07166604692632e-05
2.00944411351469e-05
4.58326786677509e-05
1.7925406704321e-05
8.04465148498387e-06
3.43359893879109e-05
-1.96706259519919e-05
8.38067987821826e-06
2.65487631375081e-05
9.56715877580689e-06
1.0848750598229e-05
1.46565280160581e-05
1.73491512815095e-05
1.40328104857685e-05
-1.0081834333834e-05
-1.1963067909643e-05
2.69597803214982e-05
4.80080361179019e-05
2.14851479072656e-05
3.42573860097996e-05
2.84659037048227e-05
3.33620046026161e-05
1.39166319054276e-05
1.96212720240254e-05
3.81095562858024e-05
9.46226329649318e-07
2.99965187896492e-05
4.3225281372196e-05
3.17017788962947e-05
3.04147640123708e-05
3.7439786175316e-05
3.63512412634968e-05
3.05129890536773e-05
2.61287342814761e-05
2.64747758022712e-05
2.48506245746459e-05
1.70864737391721e-05
1.3938000932985e-07
5.24850856500521e-05
5.12748472438342e-05
2.27594135271106e-05
3.04049608604125e-05
2.40484344200436e-05
-1.33128946187273e-06
3.72959584084694e-05
2.0994274781611e-05
6.48989089024472e-06
7.64920920227846e-06
-4.78736253225764e-06
3.37852509542226e-05
1.00445467462667e-05
-5.75932274190456e-06
-1.94832959691726e-06
1.77753393549345e-05
-1.73259765128389e-06
2.41270021586534e-05
2.50042018477118e-05
2.45626985837265e-05
1.00980673865973e-06
8.90401843735626e-06
1.52961876230649e-05
5.10782160367623e-05
2.61678722601106e-05
-8.54549480970341e-06
4.33867424612239e-05
4.38278290285815e-05
3.40834254476171e-05
4.79724373861605e-05
1.95091935038136e-05
1.39603907677819e-05
1.75173339232553e-05
4.46920408178734e-05
2.83717876673284e-05
7.98196072119107e-06
3.94219394910397e-05
4.93445537886034e-05
2.00547486888302e-05
2.55122431065512e-05
4.06628188226296e-05
1.87295295953267e-05
4.05187617442879e-05
1.8611472040137e-05
-8.25306532634345e-06
4.17223268005393e-05
4.1352018334875e-05
4.70745079954206e-05
1.5656201637572e-05
2.06188423481991e-05
2.74963299750636e-05
7.30013101451236e-06
1.7197025190639e-05
-4.9474003495632e-06
1.25210668835086e-05
3.15103684596345e-05
3.23465715720193e-05
2.40258730205457e-05
5.3991009312322e-06
1.22342865597492e-05
1.60655656850954e-05
5.35586023748214e-06
3.71880307175656e-05
8.54459354419203e-07
2.87617651195968e-05
3.76441478351217e-06
1.54466586298765e-05
4.18540700589106e-05
4.51954024716368e-05
1.65886845749025e-05
4.78852027298042e-05
4.055258257841e-05
3.68321442097518e-05
1.83472483332183e-05
1.02074868073392e-05
6.3783621405427e-05
3.2389043907057e-05
1.27738370874042e-05
3.60133409581306e-05
3.56203620353117e-05
5.52705354477444e-05
1.3218698833939e-05
9.41434878952048e-07
3.02574813502246e-05
1.47883188451717e-05
5.11167455069999e-05
1.70717403118404e-07
7.64559694824674e-06
3.22789332382222e-05
-3.81947853564539e-07
2.43759476446217e-05
1.53408835653986e-07
6.13522867374291e-06
6.06758014501822e-06
1.28335441633823e-05
2.90484075382514e-05
2.55213434526478e-05
2.03783739594677e-06
4.76375805647623e-05
1.43309325336468e-05
3.7613037909126e-05
5.78431131449465e-06
4.82574834412352e-05
3.24098994410505e-05
1.30019142336731e-05
3.24609832830724e-05
4.68266826132419e-05
2.65368555825508e-05
2.63684400742147e-05
2.81312697114039e-05
3.66946387388096e-05
4.42362090310626e-05
4.84008095133344e-05
4.12155824408836e-05
4.15276133253111e-05
2.85750099692609e-05
1.82942833808208e-05
1.50633693782967e-05
4.50779311414797e-05
4.27470346739451e-05
1.50967197418093e-05
3.01145662964159e-05
1.07556967111538e-05
2.09417865232943e-05
1.87879125133245e-05
6.64130547411148e-06
2.37484426328472e-05
-3.57985619455389e-06
3.37562607936694e-05
1.5595943510402e-05
3.17136660967882e-05
3.21581526353906e-05
1.57501347333781e-05
1.75968191496821e-05
4.01167782868895e-05
3.77306179282566e-05
5.46558371031995e-05
3.56044521967699e-05
3.41417315669496e-05
4.15319748971163e-05
2.62160423935174e-05
2.69383356364665e-05
3.18381479079152e-05
1.03373918758574e-06
3.56477409367747e-05
2.71310258029715e-05
2.45678373725287e-05
1.18422236368388e-05
5.54244634789925e-05
1.32323935903279e-05
3.39788654953219e-05
1.3613006160699e-05
4.0154155280777e-05
9.58456501752767e-06
9.89897639675622e-06
3.72096945718238e-05
3.49887555001648e-05
2.34221112515751e-05
3.06216482600322e-05
2.1289589274302e-05
1.45382308812976e-05
4.68050135773406e-06
1.00405481670927e-05
2.75581992669219e-06
2.75760251960074e-05
1.04510119727065e-05
-1.14138005439707e-06
1.59860182652167e-05
3.09044126171515e-05
1.33733748446485e-05
-1.08143026260153e-05
6.68394187863235e-06
1.35536812361401e-05
1.98202057062338e-05
2.61565340761795e-05
4.55125642337741e-05
1.44760491794486e-05
1.47849358294511e-05
3.39821774437358e-05
3.7967481313046e-05
2.98993442898825e-05
2.2874030370557e-05
3.40633742053023e-05
2.6711788839199e-05
2.16001262079075e-05
1.57001163009554e-05
3.5964964763947e-05
1.59007687619271e-05
4.37527039343754e-05
3.53747471163239e-05
7.65607364294386e-05
3.64078512152986e-05
2.20994944508398e-05
2.68668006079057e-05
6.64757594394586e-06
2.99210888632767e-05
3.40872052029221e-05
1.45540443212046e-05
-3.42180497857655e-06
3.9216321052278e-05
1.39864890532188e-05
2.41945290150037e-06
2.49560018293618e-05
-1.02867444277851e-05
3.14746138086806e-05
3.5820100198504e-05
9.70574906759772e-06
4.10470336744337e-06
3.79984511774639e-05
1.52453042991385e-05
3.75049090490823e-05
-1.57797240208722e-05
1.61534758044109e-05
6.0037377469777e-06
3.36319828870105e-05
4.68496023117656e-05
3.00481207428919e-05
2.99537021077405e-05
1.46380381124162e-05
-4.77102133906992e-06
-6.45237842324414e-06
1.16009668358388e-05
1.45896692765214e-05
2.08316984678791e-05
4.43701661919167e-05
3.24452564931911e-05
1.39327473984725e-05
2.51176225620643e-05
6.17703207040248e-05
3.19060202938824e-05
1.56116613219395e-05
3.05376431522602e-05
1.8808691077402e-05
3.01208304377537e-05
4.07036775887704e-05
-2.56252769993065e-06
4.44945529697072e-05
1.8434864669975e-05
-1.25085003304173e-05
1.8609230745866e-05
2.13570631971845e-05
2.15514440017463e-05
5.33947074131191e-06
1.59792452290822e-05
1.46580773308722e-05
1.2122655899789e-05
1.68665423673039e-05
2.34867046803211e-05
1.8734852689425e-05
2.69554111129849e-05
1.53136897029878e-05
1.97490052754927e-05
-9.49305649217667e-08
2.85242129949112e-05
2.02107530938308e-05
2.61926126534794e-05
3.6410703934813e-05
1.79591186363867e-05
3.30524043644046e-05
8.52066808137188e-06
1.24868171005246e-05
1.30923101520021e-05
1.92071807611205e-05
2.97479076374012e-05
4.3295791293789e-05
-2.39590912636459e-05
-1.01063143016608e-05
1.7625383183214e-05
3.25611755729097e-05
4.45609145873203e-05
2.81315115133324e-05
1.82040103343032e-05
1.33195146037413e-05
5.43540869276091e-06
4.79543908987827e-05
4.38168992292569e-05
5.01241101776268e-05
2.15300972543962e-05
3.1260298148129e-05
2.85183618608143e-05
2.34762602306804e-05
3.69347238459491e-05
3.85373016536986e-05
1.78296924640546e-05
4.14612411546996e-05
5.96933702195003e-05
2.08973338611893e-05
5.87642972543261e-06
3.21994329691926e-05
2.55370135435724e-05
4.41384447262668e-05
3.94757451375493e-06
4.44173560239609e-05
1.45019146793719e-05
3.44329591726797e-05
1.32592745560344e-05
2.88013834690974e-05
1.03383364610938e-05
3.3396596389837e-05
4.4848406668847e-06
4.01377980261451e-05
3.29140206224489e-05
1.05131507771253e-05
6.13037074770981e-06
7.43525322241265e-06
1.87411697223181e-05
3.2085263102312e-05
4.52116194898083e-05
2.28939820888965e-05
3.94199308149054e-05
1.51828999531754e-05
3.02061816747545e-05
3.5203803170734e-05
3.70805476275216e-05
2.79549037048106e-05
3.94908870096514e-05
1.88793430550676e-05
-1.77887423403492e-06
3.95254487983869e-05
4.89122419018848e-05
3.41881054311537e-05
1.00063540730002e-05
3.85394591173569e-05
1.23910898421149e-05
2.91524924352368e-06
2.94865103251504e-05
2.62563429945122e-05
3.41018803050274e-05
3.86807884272135e-05
3.57831830552074e-05
2.17899509105048e-05
8.29116642777295e-06
4.0893865863429e-05
1.66171871891415e-05
2.98483522169238e-05
5.04380120295571e-05
1.23751887087625e-05
1.55765213183103e-05
2.50512442428201e-05
2.56561332479377e-05
2.26425825407879e-05
3.35529712768189e-05
4.67464810222539e-05
2.37531614684335e-05
6.46969252468808e-06
4.15850597587152e-05
4.10911260804512e-05
1.85282560392753e-05
1.62588410469647e-05
2.79794272451826e-05
2.09241843246513e-05
1.33316253532397e-05
4.65080980597055e-05
2.59471520292193e-05
3.87477685703824e-05
3.79747975173164e-05
3.52409417989397e-05
5.81216269139531e-05
4.08578502863714e-05
3.12426848504551e-05
-8.25772003645566e-06
3.07045223788943e-05
2.82847870447538e-05
1.10224103003169e-05
-2.60063201481608e-06
3.98121582083754e-05
3.74497888461557e-05
1.06528840748659e-05
1.64836304225371e-05
1.5006225810474e-05
5.6196909734383e-06
2.70467014630227e-05
2.01136440888638e-05
-6.90221389188951e-06
4.39259292969198e-05
3.99152417925366e-05
1.70175564865806e-05
-3.64103647964349e-06
4.33491640788074e-05
3.00792030102262e-05
1.88685537769701e-05
6.66396287496627e-05
4.44325782855582e-05
2.80707650246302e-05
3.08182522362067e-05
4.29712194856914e-05
5.07998269123987e-05
5.05361139869026e-05
4.31256704080803e-05
5.23418870919935e-05
3.61732245658288e-05
3.34817063727189e-05
5.1465961140142e-05
2.80047219531275e-05
6.15208534421757e-05
1.9285566060006e-05
2.92200528201984e-05
1.84823407545236e-05
3.33954939470821e-05
1.87729038590884e-05
7.26084963474767e-06
4.09657525791302e-05
6.24439790415913e-06
-3.34829330008592e-06
2.13677653366027e-05
7.03909958578397e-06
1.70123684518433e-05
1.30346001829973e-05
2.21669629592948e-06
1.46148146211112e-06
3.73160975515751e-05
2.33857162515165e-05
9.40124085712911e-06
3.84855150418954e-05
-4.07002027749164e-06
1.86365882958725e-05
6.10401134210316e-05
1.51098132024955e-05
3.16790905219823e-05
5.26664993169043e-05
3.99315100359592e-05
3.19610305367197e-05
1.1714321436979e-05
4.60607586107183e-05
3.17749816815504e-05
2.71739635532009e-05
2.10062055993705e-05
3.04283672685123e-05
3.63465903056174e-05
4.03468875680641e-05
4.48517972892611e-05
5.57339081987269e-05
3.81794772689832e-05
4.58478918505669e-05
3.42522709963736e-05
4.79556496329366e-05
4.87721870444142e-05
3.5278701592915e-05
3.37135400614998e-05
2.1650034014879e-05
4.59992270008686e-05
1.7307687216892e-05
2.86367051565441e-05
1.08030372586284e-05
2.79148704272739e-05
6.82905909267868e-06
-7.82841879620233e-06
4.24744319904181e-05
-7.81176985430822e-06
-2.74153039374921e-05
8.57088710524807e-06
8.76706641762586e-06
3.82579973136412e-05
-3.29086377517454e-06
3.16127831374195e-05
3.42641240381189e-05
1.22068774199492e-05
2.57036805084234e-05
3.40528962716903e-05
3.98714213353851e-06
2.73415084714792e-05
3.3579697282198e-05
4.81421964427803e-05
5.52704989548448e-05
3.15068217488227e-05
2.11166733670366e-05
1.92635257019603e-05
2.81257265799745e-05
2.2118330339863e-05
3.93158065046001e-06
7.01182343676618e-06
3.05532400232521e-05
2.66550663995447e-05
1.18215348737982e-05
2.27912138310705e-05
2.94673627372743e-05
1.75930623144241e-05
1.71037048885032e-05
1.44201769676914e-05
2.34340131880602e-05
1.28791457359547e-05
2.44243938311014e-05
4.33609867588987e-05
1.37943398002322e-05
1.66671286547887e-05
4.3707334787918e-05
3.94267329159054e-05
5.116149948905e-05
4.16221698459592e-05
4.28678709989854e-05
1.00917739832022e-05
3.34940624888922e-05
1.76327088283248e-05
2.11508238655031e-05
5.57447201142424e-06
3.87743980810174e-05
-3.07328771306077e-06
8.01806470508718e-06
4.08166877898575e-06
2.15380928370011e-05
3.58099620368551e-05
4.95899785650651e-05
1.8475574440105e-05
1.36265903694366e-05
3.01387655583409e-05
5.90783613701968e-06
2.22421853877084e-05
1.88111202092672e-05
8.4176422950319e-06
-5.12391603767615e-06
2.00475657532453e-05
2.38578953447239e-05
2.84393222619879e-05
-1.23580732169856e-06
2.79003458824484e-05
1.0780337006359e-05
1.79475288592193e-05
9.61376147177461e-06
1.00137226010853e-05
2.894115810964e-05
3.35367376289486e-05
3.27194510670409e-05
2.39310237452012e-05
2.18591370893484e-05
1.70504804514703e-05
4.05221118942853e-05
3.37985289764221e-05
6.56287446478024e-05
3.57767337847594e-05
3.92022536179169e-05
4.28060484279212e-05
2.60601893743927e-05
2.79734047861851e-05
3.20472884857274e-05
2.75218546385675e-05
6.27906822358504e-05
7.48182772955167e-05
2.76426106645824e-05
5.49131588112061e-05
2.96977127418406e-05
1.97647556390885e-05
4.32443303361541e-05
1.8656188437947e-05
4.26772692762647e-05
3.43833844772819e-05
3.14031999051951e-05
1.59460023075048e-05
3.58645394466807e-05
-5.26863744815524e-06
1.12064534012264e-06
-1.40108356458505e-06
1.38503213347548e-06
-1.9797439172285e-06
-7.58427884824853e-06
2.90668346722014e-05
-2.47842368022988e-05
2.90655418299792e-05
2.94271063013458e-06
-3.07392904455551e-06
3.40054797934823e-05
-6.01787866742731e-06
-1.39499875681099e-05
1.29981024030551e-05
9.74935904713654e-06
1.78668014868793e-05
4.32835816165886e-05
1.52642951337126e-05
1.82061699637409e-05
6.3218623649262e-05
1.92902448084763e-05
4.70794727877939e-05
1.01746533001268e-05
5.67921228500874e-05
4.6139567326426e-05
6.19977886347066e-05
3.60875409092246e-05
3.73220711620455e-05
5.14443436636019e-05
4.07786718820072e-05
3.53893892589676e-05
3.94572636605756e-05
5.45553923272787e-05
6.51099729292897e-05
4.095802985386e-05
3.86707960969197e-05
2.86738248919707e-05
5.67534554983056e-05
2.34702703305115e-05
6.17296409691668e-05
3.97661404449402e-05
1.03876845242185e-05
2.40404966594473e-05
1.94629030821836e-05
-9.82537356862959e-06
-1.10239566381228e-05
2.40524231611859e-05
2.00542594445888e-05
-1.76496314227343e-06
3.02676263368306e-05
8.46955639539511e-06
-1.65261595348798e-05
-8.21205494034077e-06
-5.92800625013607e-06
-9.26982809781542e-06
3.21698848114776e-05
1.81505592856256e-07
-4.77942272058571e-06
1.9449388785819e-05
3.67043619279464e-05
-6.95129206624131e-06
2.33746145738085e-05
2.3365802843266e-05
3.70983017674829e-05
3.7522042983111e-05
1.2498085920963e-05
2.04530098695432e-05
5.13564388185429e-05
5.51186803086964e-05
5.95594330227318e-05
5.27487570701329e-05
5.75756578152017e-05
7.27947636262425e-05
6.12930729984446e-05
4.04820787108699e-05
6.94832970113648e-05
2.00779792328915e-05
4.66435922177031e-05
3.16025965311259e-05
3.12209988522275e-05
5.14029945880494e-05
2.51178429256734e-05
2.95747791225429e-05
8.15947538996093e-06
9.93063175538528e-06
1.3893844715788e-05
-2.11561000543698e-06
1.50178377476284e-05
2.76239812160315e-05
-2.30971188326106e-05
1.19317751623238e-05
3.17244231984072e-06
-2.96707856216451e-05
1.95206800651093e-05
9.7255587727856e-06
2.18209678398499e-05
-6.57343731481919e-07
-2.55594634483435e-06
2.1999528489185e-05
1.0457485789129e-05
3.56883182251245e-06
1.85791075001371e-05
8.18027787658059e-06
1.2194782379326e-05
1.91245414414798e-05
6.09046761224242e-05
3.89654255124068e-05
1.136265168659e-05
2.12741989239711e-05
2.18879792612295e-05
4.7553317704722e-05
2.07101499848128e-05
3.55196271028554e-05
5.61678172941203e-05
3.29909347175075e-05
1.95372091328904e-05
4.31063526705037e-05
1.2460897983511e-05
5.01266957083251e-05
4.76206044583501e-05
1.69792868305257e-05
4.62722891044772e-05
3.15043161085472e-05
1.2903253063494e-05
2.65465937855051e-05
3.23752575585439e-05
1.23707498472721e-06
3.05810264085943e-05
3.8801609410782e-05
1.22011151326093e-05
1.42771089191862e-05
1.72523933194386e-05
5.65743360808053e-06
-2.62063630775204e-06
2.19413599037047e-05
3.2732674531679e-06
4.39109047859906e-06
8.36681109550189e-06
1.55265845174538e-05
1.79500156333265e-05
2.59886312232896e-05
8.75057287112182e-07
-8.20603718553692e-06
3.66565722666072e-05
2.04206998399515e-05
4.90516880512304e-05
2.93974514822069e-05
2.79018213042898e-05
-1.64656720385669e-06
2.71143389276709e-05
6.45990566520433e-05
4.53028371312475e-05
3.54082584523706e-05
1.77268412689759e-05
4.19973397021036e-05
2.42157671285826e-05
6.05721634188428e-05
4.91768715692833e-05
2.68609203284196e-05
2.61214820204226e-05
1.76813792872128e-05
3.64115063957139e-05
5.08642915999066e-05
1.26164867430325e-05
-1.10225326028805e-05
7.46887191095478e-06
1.58179386086312e-05
3.04970959079845e-06
1.83891708402884e-05
1.63340486253786e-05
-1.05593018946628e-05
4.66472693060969e-06
2.87951533031266e-05
4.99759624228296e-06
4.63591252478163e-05
2.6523707918963e-05
2.80812748498014e-05
1.05445745115646e-05
1.09443850594212e-05
2.64636397141963e-05
3.47872526208982e-06
2.43916976764311e-05
2.07011494247106e-05
4.88829935790879e-05
1.71771939023983e-05
3.86403467808616e-05
4.22698218922668e-05
2.44351581686247e-05
3.94769861312739e-05
2.3642046850455e-05
1.64174768124937e-05
-1.0577119717996e-05
3.83385156631518e-05
2.85700836472628e-06
2.64164775832037e-05
1.72189250577167e-05
2.44583551036236e-05
-5.53620056604699e-06
4.75948981011581e-05
3.16036354487754e-05
2.76759533893761e-05
1.07682612550653e-05
1.6864299538948e-05
3.83548376237687e-05
3.34462147231216e-05
6.15519637952146e-06
1.08268961146012e-05
2.12473573504519e-05
-1.64045763744841e-06
2.51696740132544e-05
4.90281689942637e-06
3.66744121338769e-05
2.26632764725257e-05
2.14634172606156e-05
1.0562526940334e-05
3.59562777191847e-05
5.09569962599508e-05
4.9363464841137e-05
4.01861583949119e-05
1.9552105238064e-05
3.35574085804222e-05
8.34366994312304e-05
4.83692898128932e-05
2.58203914913628e-05
6.05869412147306e-05
1.60734402408044e-05
5.27072074514229e-05
2.34891518534559e-05
4.81232328902494e-06
4.52853803668526e-05
-1.00095686312416e-06
3.33675984338599e-05
-1.09111074298891e-05
1.58111966047872e-05
4.40213963571989e-05
1.15776703451882e-05
-1.42392851538015e-06
2.35117795958698e-05
7.82625960376757e-06
1.05552451910788e-05
3.1834646282586e-05
-2.0634263073806e-06
2.41478265183865e-05
-1.08097316545595e-05
-2.12184946786209e-06
5.52868292808322e-06
1.56327443929234e-05
2.67714947093988e-05
9.73603389222585e-07
3.01610070885663e-05
1.83635556943567e-05
2.50075632109932e-05
3.86241735756004e-05
2.7627838008599e-05
3.05596243005562e-05
4.112557427794e-05
2.23574983448476e-05
1.64148657055876e-05
5.15957803172896e-05
3.23249418712005e-05
3.62569187012288e-05
4.45738725330987e-05
4.09833536248392e-05
1.7170818223001e-05
2.81344161277753e-05
2.84323406327667e-05
2.3917053122059e-05
4.29139547914982e-05
3.52527678133095e-05
4.08850947144579e-05
3.85279965894544e-05
2.26221922905612e-05
2.81405834889559e-05
2.04602197299882e-05
7.75014067243963e-06
1.51338665934808e-05
6.01735900337788e-08
1.55136527351369e-06
6.87518965579897e-06
-7.34525780414951e-06
-6.69687840622639e-06
-3.06847509325237e-07
3.27328986697939e-06
1.0878294426052e-05
-2.41380667976078e-05
2.59039798324212e-05
2.75958641228086e-05
2.02120541684478e-05
2.63833009914327e-05
3.68702289472233e-06
3.63487274814088e-06
3.69456983894225e-05
3.42278931944953e-05
2.04980917460696e-05
2.2359254613918e-05
2.24125108713723e-05
1.80226661636572e-05
4.13424400746329e-05
3.08257305947242e-05
1.42264356881089e-05
3.6451111012736e-05
2.13569702542193e-05
7.96414345404101e-05
4.21922849329184e-05
1.60954645032951e-05
3.44014609519728e-05
5.08558295449237e-05
3.38402141604753e-05
4.21252395843055e-05
3.65218033213317e-05
3.38104279759156e-05
3.7526550245107e-05
5.19886712976419e-05
3.4305087279034e-05
3.80698718384213e-05
3.96499034739304e-05
4.20541361715857e-05
3.44183684193615e-05
1.13403511069732e-05
2.65450867356779e-05
1.04177730603021e-05
2.46682205568652e-05
3.10971864245786e-05
4.00250682962469e-05
1.93262164923457e-05
1.55338736514077e-05
1.84905103493484e-05
1.03924081818262e-05
-2.54406732138504e-05
1.69760651167797e-06
-2.61431818706794e-06
-3.41768964889098e-06
-1.37546470269723e-05
1.10391701189978e-05
-4.28186046675887e-06
1.01479205966296e-05
6.77068577958807e-06
1.19420205344146e-05
8.25703838866897e-06
9.39543028860736e-06
1.83267706602146e-05
-1.03292258696213e-05
2.17084138029875e-06
3.1519052818317e-05
1.0041827764436e-05
7.21539924147352e-06
2.2469949050595e-05
2.5184851036691e-05
2.56562129556837e-05
4.67268038185176e-05
8.02078176479154e-05
4.66596827783869e-05
1.67433714429339e-05
4.13951146559984e-05
4.60344992529541e-05
4.10367404642047e-05
4.33982690335067e-05
4.58492689831822e-05
1.98630977972329e-05
4.49253786072495e-05
6.71104968793947e-05
2.4802921286625e-05
1.85646923215124e-05
4.99140760683594e-05
3.37704797341033e-05
1.92637372789087e-06
3.89080929760251e-05
2.68613895474311e-05
-6.06510185700973e-06
3.51220041011549e-05
5.25872782874041e-06
3.35997700012809e-05
2.91856992747076e-05
3.88219939247684e-05
1.37706199807748e-05
2.82871903013141e-05
1.20019804642875e-05
4.77578011581547e-05
1.57808585719595e-05
2.22024116966479e-05
2.32765228597169e-06
-9.31821532368516e-06
5.10932633763122e-06
2.72628569811606e-05
-8.71306615499369e-06
2.41465778010869e-05
1.86807186947075e-05
2.17455975457039e-05
8.44595465457196e-06
2.00260372181382e-05
3.16992042213247e-05
4.30499351302227e-05
4.02321485020156e-06
2.67879516792476e-05
2.4401437560237e-05
6.02063464410735e-05
1.15481979919759e-05
9.09718909284806e-06
1.77889822919615e-05
1.24451887541363e-05
-5.21738673438914e-06
3.75959610933823e-05
2.49885241379485e-05
7.43981455164949e-05
2.98941675451565e-05
1.91520675906808e-05
2.79466841983259e-05
1.96755605000449e-05
1.80447767820347e-05
-1.03482324353171e-06
6.52398786144668e-06
3.51157681564978e-05
2.55461491390553e-05
2.04901134256904e-05
5.21421977569516e-05
4.46296808989478e-05
4.53234442561542e-05
3.75371710599308e-05
4.62445465167338e-05
2.59317967468886e-05
3.48106911341762e-05
1.95367024155983e-05
1.11069801117697e-05
4.92506034950707e-05
1.51344943597071e-05
1.67727545970258e-05
3.49546789851769e-05
2.96800074586609e-05
3.24644563275605e-05
2.79024012803509e-05
3.06929175606604e-05
2.23630296052916e-05
3.71495336219687e-06
5.66360507937039e-05
2.09485448853652e-05
2.65523274244117e-05
2.46580477049345e-05
1.77242892091854e-05
1.17070992538817e-05
6.04041513978953e-06
-9.09341995087626e-06
3.39791279310719e-05
1.85920958968863e-05
1.25625509659403e-05
1.59068754494781e-05
-5.69015552599102e-06
-1.71934693051585e-06
2.5882760685087e-05
3.85706146996656e-05
2.17164800886016e-05
3.47513654212519e-05
1.08701809488517e-06
4.11083803182975e-05
4.07409629602234e-05
2.75675852904691e-05
4.85561032069778e-05
3.48229647817632e-05
5.01088639027299e-05
4.78131830591514e-05
4.13695592735606e-05
3.8032272327566e-05
3.14831696320181e-05
7.52151934910888e-05
3.7407352629252e-05
1.25643255274894e-05
4.50985979107821e-05
4.75134709926426e-05
5.36449725593505e-05
3.99108314722603e-05
3.7936373384845e-05
2.20573040239962e-05
2.75459085681687e-05
3.72354564580463e-05
2.04923740687679e-05
4.77500678716555e-06
1.8673073334299e-05
1.08680186416655e-06
-1.38922174884322e-06
3.17742702889661e-05
1.25695583869511e-05
1.83966172140956e-05
1.75667902245335e-05
2.55815928266426e-05
-3.50206674874392e-05
4.09888952827016e-06
1.49527426594662e-06
9.32757272202751e-06
5.88921831918696e-06
2.55930589692717e-05
1.00785832994878e-06
2.19633250868533e-05
1.85505370666754e-05
1.93490102017662e-05
3.10934915939601e-05
4.04857370068637e-05
2.15614532622247e-05
1.43155071809866e-05
1.54245745728047e-05
3.81373692423515e-06
3.49319529365606e-05
3.88757430190785e-05
4.38762902816389e-05
1.07202922755377e-05
3.97036309654697e-05
2.57310973327327e-05
2.64985571655968e-05
7.2400249824337e-05
5.38187197521009e-05
3.88481591708678e-05
5.50741953691947e-05
5.30211133863896e-05
3.40721203990513e-05
4.61312479196948e-05
4.20408770326303e-05
2.22499806604158e-05
3.7277819600528e-05
1.37068431502617e-05
5.04182401552178e-06
4.56857679258968e-06
2.90399270538512e-05
3.31977803161584e-05
1.15492747779771e-05
1.81775949115166e-05
1.6542968619793e-05
-9.23791251323936e-06
1.34309349238307e-05
6.62022591746972e-07
-1.45417776756642e-05
1.1334095737961e-05
6.30267422982434e-07
-1.16048400925495e-05
3.43401319797224e-05
1.34256385562277e-05
7.2202351399589e-06
-1.88047881515143e-05
1.51280704615049e-05
-2.75052597739035e-06
2.10444755125125e-05
1.28288140611505e-05
1.22817830154978e-05
-1.94896944703268e-05
2.5107861262488e-05
4.35027331019796e-05
2.3425624903781e-05
2.72770376824652e-05
2.91301884883836e-05
1.43239951950045e-05
4.30263700396754e-05
6.16144817447253e-05
2.69061851202528e-05
6.62126800580654e-05
5.28216873323262e-05
4.30866506628303e-05
4.15526153258382e-05
3.18990125409871e-05
1.98114333623622e-05
2.95700143673828e-05
4.31911701695477e-05
2.54369814230539e-05
2.71056615671279e-05
1.76384307440896e-05
1.70130618010805e-05
4.47810119867168e-06
-1.28528130748885e-05
1.30837387212753e-05
-2.05229860005291e-06
4.42376461809966e-05
2.44724746875916e-05
2.09367803533663e-06
3.69642953255314e-06
1.10005224582985e-05
-6.69644036742912e-06
2.02981665199727e-06
3.93470107679676e-06
-2.77224123610415e-05
-8.72310812953242e-06
-2.972330639157e-07
1.3143355291607e-05
1.47874886983289e-05
4.411680919593e-05
5.9746259250113e-05
2.27367256967566e-05
3.82725778439079e-05
4.54585165749723e-05
3.83170274831054e-05
4.63131470628604e-05
7.63156499351392e-05
3.86117236424803e-05
5.39691512491606e-05
6.75637939529782e-05
3.10126720097175e-05
4.69239596650608e-05
3.95233449053589e-05
5.72668118753979e-05
5.70614242966191e-05
4.69194178084201e-05
2.61287868546947e-05
1.49370975306797e-05
1.69134917810319e-05
1.1748559961374e-05
1.53870540034308e-05
3.09309268763681e-05
3.89596745403729e-05
3.82799373589993e-05
2.5735692255109e-05
2.00023838047571e-05
2.36743231026468e-05
-3.76890370858341e-06
-1.54225157442078e-05
1.17803051300169e-05
-3.00054078961218e-05
1.69649052435139e-06
1.51359557419804e-05
2.4399651232311e-05
1.03695996302503e-06
3.05789117483057e-05
-9.21181653261213e-06
4.94137993867969e-05
3.17414228900985e-05
1.0777888020609e-05
-5.45868788416719e-06
2.64809908826985e-05
1.89163489608554e-05
4.54990871691236e-05
4.3972117306236e-05
5.41918135089029e-05
3.631725022193e-05
2.16628136817156e-05
5.76832298968568e-05
4.37031302285858e-05
5.01389809257458e-05
3.3783223423949e-05
1.52336832071165e-05
5.30670451341458e-05
3.62745457079872e-05
2.85945521166755e-05
2.02921334388154e-05
3.00696745432523e-05
2.32838408672138e-05
3.73736830206098e-05
3.13152679831226e-05
3.23310780834632e-05
1.99816322399279e-05
4.50291733061331e-05
-4.54028026084433e-06
2.18154756350978e-05
2.39140188314561e-05
3.69230546859919e-06
1.03395470163528e-06
-1.29063848197533e-05
2.98494443154985e-05
2.83957006771619e-05
2.56888875673406e-05
-1.7530106435296e-05
2.38918346652355e-05
1.8353403693139e-05
1.54649506307426e-05
-2.55425290947934e-06
3.86956449114807e-06
1.97296721751504e-05
2.71280343929893e-05
4.06033956923707e-05
1.12304169087233e-05
3.22993346700022e-05
3.17103432736468e-05
1.60975314056185e-06
2.58682849248828e-05
4.03528994236422e-05
2.47823159686208e-05
3.8873616726643e-05
1.19991828805936e-05
2.79866478280767e-05
2.75848962880477e-05
4.03357256351161e-05
2.61394150267253e-05
4.66323057542216e-05
3.36464527705158e-05
2.92286543678673e-05
4.14898784277049e-05
-2.4251170519908e-06
4.04910942174489e-05
3.71383668054949e-05
4.31857033912798e-05
2.87134070361046e-05
3.09592883729629e-05
1.37400598242614e-05
1.32841033527917e-06
3.52091100247131e-05
2.3888411434834e-05
1.98950336010959e-05
-1.8359426732645e-05
2.44433535253973e-05
3.98816290507476e-05
9.59993578047771e-06
2.92617813734163e-06
1.66876050062433e-05
2.36312009802124e-05
2.67803239048665e-05
1.96601614232951e-05
1.76407812894533e-05
1.3388147501951e-05
2.89783757059446e-05
5.01950659063853e-05
2.49726973896653e-05
7.53779319747668e-06
3.76397522030352e-05
1.90227385398774e-05
3.434432965671e-05
5.52522712505794e-05
2.24995042651531e-05
4.44705582794478e-05
4.12173177698866e-05
4.66756805311008e-05
5.74126310809053e-05
4.07405382110012e-05
5.40702494869103e-05
5.47627645467851e-05
3.02715776628385e-05
3.407359435102e-05
4.75810305896591e-05
4.07217157109592e-05
3.99918546768937e-05
2.37393653230361e-05
2.78151268482585e-06
4.88514289746112e-05
1.73477939026142e-05
-1.15940488793409e-05
1.46514974195436e-05
1.77968716334473e-05
5.30918433642214e-06
-2.15268024621977e-05
-1.23518471741252e-05
1.85803817260001e-05
-1.74985594780435e-05
-2.57563712602463e-05
7.96836033294814e-06
8.65224189934406e-07
3.22648894960993e-05
-2.27874445622972e-05
3.16240463378021e-05
4.10662965502736e-05
1.68446069822198e-05
2.9555714643665e-06
1.71970326070353e-05
4.17919548182702e-05
3.48833986870327e-05
3.26861723366873e-05
3.19166178636981e-05
5.97377193550829e-05
5.49794913312012e-05
4.84948780866328e-05
4.82377266153768e-05
3.25057500311158e-05
2.73059608779033e-05
3.12969599561795e-05
3.52834097173498e-05
7.14390199844992e-05
4.83607192695681e-05
2.4576474324041e-05
3.48797871355787e-05
1.45830970639233e-05
4.04021000872752e-05
6.0179622859253e-06
-2.16683461872431e-05
1.96303173585139e-05
6.62616294624137e-06
5.37278159821408e-05
4.14192820118692e-06
-2.95796997442401e-05
1.7698454369208e-05
8.62293360223941e-06
1.86068471816745e-05
-2.13843076535923e-05
2.22378048773905e-06
-2.04436721726201e-05
1.4432354503414e-05
3.16652564987101e-05
-2.82970206108154e-07
3.76869396008141e-06
4.09056191167722e-05
1.83156886730096e-05
3.75117797940291e-05
4.28453946393056e-05
2.27572256493154e-05
4.01792425527772e-06
2.15982613509384e-05
8.7468625037272e-06
2.21154749550215e-05
3.98053065196227e-05
3.72446452337179e-05
4.30835188430562e-05
2.88767763819351e-05
2.31236040987168e-05
5.04228431975238e-05
9.21674896773375e-06
6.46166773921088e-05
1.91126188924014e-05
6.50895809495237e-05
5.78348387408248e-05
3.60141650536164e-05
1.43900002475221e-05
2.81217240813121e-05
5.3962910611771e-05
2.55756676499467e-05
8.58189324721454e-06
1.40422659065883e-05
3.46228624414114e-05
5.4240483738199e-06
1.73455530962112e-05
-7.63692214958767e-06
3.67707853034658e-05
3.03862050559151e-05
2.13131544220315e-05
9.36938985479665e-06
-1.40865081686225e-05
-9.45532884130067e-06
1.98928919998539e-05
-1.18485611368274e-05
-1.59682009994792e-05
5.73806951769481e-05
3.96408761366088e-05
2.34184871866967e-05
1.97836609498755e-05
2.88782206712902e-05
4.40950899983274e-05
4.47663396014858e-05
5.40260771385456e-05
3.75598601465451e-05
2.90772614684078e-05
2.73401830734427e-05
5.63698028182909e-05
3.02297642149376e-05
2.18470518292558e-05
6.26698946549123e-05
4.384325899199e-05
4.17969709874308e-05
4.18432549442039e-05
2.25504296823906e-05
4.54126190931118e-05
3.92140592558817e-05
5.81706335178859e-05
2.61915629052911e-05
5.57230242098448e-05
1.50415321611489e-05
3.30462698632068e-05
2.4207645671744e-05
1.00920611162411e-05
-4.6182695973308e-07
1.09213494779804e-05
6.26600801166901e-06
1.19138074481642e-05
7.23788359149349e-06
-2.83920537977122e-06
2.43506790137052e-05
9.05862260211152e-06
2.33410896661414e-05
1.8377364980132e-05
-2.99015116362532e-05
1.0988826866292e-05
4.74458632648704e-05
4.7152917209047e-05
2.81703653185509e-05
5.68051879834479e-07
3.50071069906641e-05
6.68575998473052e-05
5.85359052868247e-05
4.14913676273409e-06
1.55374363697715e-05
5.71239024210435e-05
3.00278124121317e-05
2.8908903829712e-05
4.32320273732618e-05
1.04436729582316e-05
3.98140673428585e-05
1.63496847810774e-05
1.1155997596283e-05
2.79636336420738e-05
1.8957826208676e-06
2.81110931397352e-05
5.73036882785989e-06
1.25831311087582e-05
-1.9787428962425e-07
3.55234554471299e-05
4.78205348760705e-05
1.00181552349216e-05
4.91436502119376e-05
-4.80829180821813e-06
1.67212983552867e-05
1.6958939915543e-05
2.42815377419084e-05
5.72793463450632e-05
3.97562470704812e-05
8.93816856141476e-06
1.85796396103319e-05
1.57302540223131e-05
2.13584753467004e-05
1.87777590787306e-05
2.41588844591865e-05
2.97939296892145e-05
2.72329483756359e-05
3.30942417206717e-05
6.97362805750164e-05
3.79429484574822e-05
1.38090072017112e-05
3.49932907926701e-05
3.46318158952175e-05
2.74325957881526e-05
1.5728673869366e-05
2.07189020897484e-05
5.42000729025854e-05
3.50254205075575e-05
3.80068778497172e-06
2.91840759637203e-05
5.53187426757448e-06
-1.80626335747174e-05
3.09564992644022e-05
4.74064748824589e-05
2.12074809407532e-07
-2.56958683100543e-05
3.07213759758677e-05
-2.16534467986709e-06
9.58462168882875e-06
1.66084941890106e-06
1.10815530774136e-05
1.76285310804606e-05
5.88931208580947e-06
1.07589418159614e-05
1.72060968490569e-05
1.42330753817685e-05
4.70439280219593e-05
3.16034136037006e-05
3.75265224103563e-05
1.52901076970153e-05
-1.03363831477289e-05
3.15794874357285e-05
4.55146914570006e-05
5.16225192952313e-05
5.74010824211398e-05
3.30074216286616e-05
3.09472169770481e-05
4.65641977091862e-05
4.68001186604271e-05
6.11744943813051e-05
5.42481966587832e-06
2.94718518452835e-05
5.0095310443721e-05
2.82377415454896e-05
9.42848347622962e-06
1.03772832420192e-05
3.72992114055632e-05
3.37724768309407e-05
1.79939052458259e-05
3.76875651652464e-05
1.65928211244562e-05
6.31222421672569e-06
2.56026696282955e-05
2.95758239784171e-05
1.36358208189703e-06
-3.76576526257769e-06
-6.162296276525e-06
-7.26713633051088e-06
7.65333438216168e-07
1.87271222717767e-05
1.00789441272144e-05
1.54321473595534e-05
1.94697282634029e-05
2.74415158836476e-05
-9.00712707466948e-06
2.40400002664691e-05
7.92309193503286e-06
2.9889855939736e-05
3.69956592086787e-05
5.04546984578025e-06
4.42639030472958e-05
2.83252852286145e-05
1.03057372855045e-05
4.04899052639076e-05
2.15144596047715e-05
2.40712522552735e-05
2.75776664853612e-05
3.78963900051853e-05
4.54686728781508e-05
4.17096349609664e-05
1.34496143279345e-05
3.97699844402112e-05
4.32605517516126e-05
1.41784514510791e-05
4.05341266741677e-05
3.82095856964486e-05
3.41141709911915e-05
2.08157854017249e-05
3.21730933139782e-05
3.50555129422527e-05
3.25048953234406e-05
-1.42014800200799e-05
1.27699799918131e-05
2.20576942643545e-05
3.34833913372416e-05
3.66626968366433e-05
3.1868146466351e-05
3.08325963381985e-05
6.85350032830537e-06
1.67269413549845e-05
1.80347901821668e-05
2.03629273739692e-05
2.37589313962922e-05
2.51823084587853e-05
4.9433236824072e-06
1.17867293465493e-05
3.87427719024049e-05
4.54309434989263e-05
2.68478198387267e-05
5.1837174002447e-06
1.5942396389762e-05
4.41020801458851e-06
4.47244585180106e-06
4.04541782037092e-05
3.09975183120896e-05
5.21742660965546e-05
2.30496331265533e-05
2.99847444159692e-05
3.9235721181487e-05
2.29380328075497e-05
2.72063253978121e-05
2.74289759548914e-05
4.40090104471289e-05
3.1183570073992e-05
3.23060967667553e-05
9.09027306575624e-06
3.13066371703723e-05
1.27192614325869e-05
2.26087891363769e-05
3.99700676467602e-05
-2.23868508298881e-06
1.25566249849309e-05
2.87508773588985e-05
3.13427274781483e-05
7.11951822971582e-06
3.24075236508885e-06
2.84014703093955e-05
2.47779630550957e-05
1.48225763072045e-05
3.16395053366263e-05
2.76639437280732e-05
1.20435196327037e-05
-9.75579574285249e-06
1.64742259927937e-05
1.38665367499529e-05
3.22686676586042e-05
1.16469336018555e-05
2.02304930451107e-05
3.48760203397301e-05
1.9437350277049e-05
3.80981310175679e-05
3.05641670787826e-05
1.12827958241113e-05
3.23127150479074e-05
5.50292965846802e-05
3.93621339240395e-05
2.98364249299719e-05
5.5131330990214e-05
4.91071231333328e-05
4.57738169579279e-05
2.01679827408213e-05
4.45824891937293e-05
4.74071014888371e-05
3.68638370560045e-05
1.29884226419883e-05
1.96716884402876e-05
3.1799178451253e-05
1.85606368174738e-05
2.91835319143108e-05
2.86989241530243e-05
2.45968170038169e-05
3.0986923601499e-05
4.8749003316589e-05
3.21064850169764e-05
1.73823189609479e-05
2.5666201277574e-05
2.33267706180373e-05
9.86980635982643e-06
4.58969381729613e-05
3.33534725641572e-05
2.382146103627e-05
-4.18956482948232e-08
1.80193887927328e-05
9.75184932058976e-06
5.2181140086048e-06
1.00009731927263e-05
2.25448317201982e-05
3.97515004996698e-05
3.70554560971562e-05
3.2731066929657e-05
1.01781875793862e-05
4.28502984724963e-05
4.3309105481114e-05
1.62031529343609e-05
-1.39988301438051e-05
2.58013247379817e-05
2.86074371667664e-05
2.97418723546104e-05
1.82575020817265e-05
7.28087747519558e-06
3.67946134911258e-05
2.72853157122503e-05
9.27068492204144e-06
-4.37482178779593e-07
2.10800073553388e-05
1.8718114665184e-05
1.91543321478853e-05
3.28952827162091e-05
2.94088520993981e-05
-2.58715124980444e-05
3.87141628786334e-05
3.31134752486648e-05
4.02429850765501e-05
2.54478947785787e-05
2.17821575516067e-05
1.91215309057665e-05
2.04040353293501e-05
-4.48393537517801e-06
3.33840075213468e-05
3.6385926299636e-05
2.2746683359623e-05
2.28415235800888e-05
2.73126204697836e-05
5.18495456830435e-05
3.05862071331596e-05
3.92054716180883e-05
5.41249252751129e-05
3.2911453146355e-05
3.41305282929362e-05
2.97332590925033e-05
1.22455092353678e-05
2.45509188624436e-05
3.59999269699223e-05
2.6534913037664e-05
3.38598044278098e-05
4.72774327169994e-05
2.39961675764783e-05
-3.20147529558878e-06
3.35382992556084e-05
2.42837853972521e-05
4.63916040264403e-05
1.25457533409139e-05
4.9163640989862e-05
3.17979173687426e-05
3.09116735084045e-06
1.96841449027296e-05
5.83951917597163e-06
-1.02812912312373e-05
2.64191209198124e-05
2.19019684490891e-06
1.26570796459339e-05
1.01761473108114e-05
7.799043453292e-06
-2.29960926750562e-06
1.15851395123339e-05
1.49037579388129e-05
6.11415859769819e-06
1.3569153695379e-05
3.54672405206554e-05
2.36571720345985e-05
-1.47416441504595e-06
1.90248544847283e-06
4.53074369247521e-05
8.66344745667811e-06
3.46248698888197e-05
5.7575195460389e-06
6.67894688641825e-05
3.27794119976209e-05
2.30065198690254e-05
4.24613069270211e-06
3.19662349415894e-05
4.81628400405344e-05
2.26910418675418e-05
4.82831722434634e-06
3.85507295561251e-05
-1.76334147680194e-07
3.59390787394886e-05
3.13917977684043e-05
1.66197470718574e-05
2.20607175637756e-05
1.91783467741099e-05
-1.34917225877529e-06
3.12490575520382e-05
5.12194299481417e-06
1.41186998164893e-05
7.38127865996584e-06
1.92802160184689e-05
2.61815392020461e-05
9.27342667187903e-06
-3.40435608434784e-06
2.29692021461876e-05
-5.59766517284984e-06
7.44377029250237e-06
9.16744179990285e-06
2.34767121820707e-05
3.45413871138e-05
-5.53768542311349e-06
1.14263538352307e-05
9.45540593468314e-06
2.49214819615836e-05
2.05538636338748e-05
1.50265801509706e-05
7.77841061787472e-06
-4.77786769105388e-06
1.95166181242319e-05
4.62328355761499e-05
8.32012061511222e-07
2.53548435314794e-05
1.80767312975623e-05
3.46230097875329e-05
3.41127995941615e-06
4.40535787620101e-05
2.57708626124965e-05
2.13758952996354e-05
6.57674870119476e-05
5.68771472413569e-05
4.47749720117866e-05
2.20006552450059e-05
3.58687623097917e-05
1.34853270454011e-05
1.22933991838242e-05
1.04142522417452e-05
5.2680421581068e-06
2.34855687524446e-05
-1.25512132743036e-05
3.59297362872404e-06
1.40093801278022e-05
1.96139751912218e-05
-5.11843299479373e-06
2.07221290511374e-05
2.03238665604991e-05
1.5848544344791e-05
3.58842880022222e-05
7.03760211467577e-06
4.3776495226302e-05
3.9812312493316e-06
2.80948355885392e-05
1.89828252610066e-05
2.98710928472932e-05
4.99789230670601e-05
2.97552719496671e-05
1.01817994215284e-05
3.95561579155846e-06
3.52553035149358e-05
2.98375492498772e-05
4.55924584320703e-05
5.02277587009426e-05
5.40874614472193e-05
2.73247807777973e-05
5.27841180378407e-05
5.27468503672713e-05
5.16786531581598e-05
4.68454891927065e-05
3.2912856044065e-05
3.20795543351871e-05
2.5845038028073e-05
3.70174952119583e-05
1.67804022768154e-05
2.21273268074435e-05
2.34343492981773e-05
2.28239385216057e-05
2.40530896623031e-06
3.68538952215329e-05
2.67358849209407e-05
1.22906814090482e-05
1.04980059475509e-05
-2.75738236761036e-06
6.44296770785435e-06
3.67922305261516e-06
8.01707563274918e-06
1.92010290450594e-05
4.90508810750751e-05
1.23531177121214e-05
-3.21077198973346e-06
2.66112205679673e-05
8.04681243997138e-06
3.32008894111602e-05
1.96779463811712e-05
3.68197699223693e-05
2.35338252364952e-05
4.24960444149093e-05
1.74369594212754e-05
4.38010786035069e-05
3.68492016167835e-05
6.16333584401165e-05
4.65597656608691e-05
4.95528477232165e-05
4.42744557762635e-05
1.79970615200482e-05
4.06200823647876e-05
1.50985092770826e-05
2.48005429723e-05
4.61421354695201e-05
5.21132542956284e-05
4.06363652068802e-05
2.77808908985773e-05
3.83038000286755e-05
1.14932795882808e-05
2.01547714500907e-05
2.3763084709372e-05
2.3968956792846e-05
1.30377675538743e-05
-1.75352494812499e-06
1.06341922762385e-05
3.17209424569772e-05
1.42765584113479e-05
5.32652954764894e-06
2.08376882514468e-05
1.1359215988611e-06
-2.36564768175574e-06
1.28115382634946e-05
2.08155583974175e-05
3.20148801425733e-05
1.16127925506946e-05
3.73106043422147e-05
9.17415905363561e-06
2.59962909221099e-05
1.21844068656846e-05
2.60131983131338e-05
3.05243878979577e-05
6.43040379769757e-05
4.36935390109249e-05
4.6248615180598e-05
3.97517866840853e-05
4.42628212178754e-05
2.91509846207959e-05
3.51770280262683e-05
1.7822366421364e-05
3.10250640604032e-05
4.15439710374777e-05
5.02409613086693e-05
-3.04558049275767e-06
3.84473196273132e-05
5.89494303901342e-06
-2.64843496689544e-06
9.11947754992375e-06
2.6051054468287e-05
7.42942424283407e-06
7.85459003686624e-06
3.33244660772261e-05
2.0945798816481e-05
4.63919343100323e-05
-1.11343779873744e-05
2.3067533352922e-05
5.69999978380678e-06
-2.25483994111308e-06
3.1731917250392e-05
8.31898938626135e-06
5.58593915599832e-06
2.85149580942425e-05
2.08878866568708e-05
3.66234777603657e-06
1.58604228747091e-05
5.83209153211454e-05
1.14293888833079e-05
2.93315774207442e-05
5.11989118538827e-05
4.86430565699231e-05
6.52156370058243e-05
2.85567109565055e-05
4.30787223775868e-05
6.18326731773571e-05
4.87712169767824e-05
2.59898373331905e-05
4.07505225365347e-05
3.32004761063036e-05
2.83163549276348e-05
3.69389823830972e-05
3.33479711418805e-05
1.47348197463395e-05
1.59590315453797e-05
5.16182479531785e-05
5.70441320673318e-05
2.4823108284926e-05
-9.99270569193632e-06
1.85931528493538e-05
-1.94955930298662e-05
1.31443407399608e-05
9.53481162200116e-06
3.04022911337088e-06
-3.52218294450833e-05
4.28545262131705e-06
-1.18218384564121e-05
2.41357448381083e-05
2.47261265485593e-05
1.17021992717739e-05
3.47994312819035e-05
2.0357286201146e-05
2.22603656183546e-05
-5.24935776697122e-07
-8.04753568680601e-06
5.27679888738348e-05
4.02427323825085e-05
1.76557928559484e-05
2.69616772212521e-05
5.97366254552038e-05
5.80693975093109e-05
5.73324773113253e-05
2.58982382677286e-05
4.70918004080509e-05
5.51217828986263e-05
3.87289506107511e-05
5.42614718630707e-05
5.8589255632187e-05
7.00192878697636e-05
7.15657243281315e-05
5.5414205668685e-05
5.11706268364168e-05
4.25303261209473e-05
5.20076743020451e-05
2.87704398160484e-05
3.85628747038353e-05
-3.60557952887126e-07
2.93821437396332e-05
2.44519830037196e-05
3.94746894247714e-05
4.30743208367347e-06
3.24177025009862e-05
1.12866024194078e-06
2.32149569753655e-05
4.37023093441974e-06
-7.86882705411164e-06
-8.31509612283059e-06
-7.00897524835513e-06
-4.03573855663366e-05
-1.68337252109418e-06
1.50039185336982e-06
2.07458687722792e-05
1.6871288714619e-05
2.43170188970493e-05
1.10471520608892e-05
1.61724520475067e-05
4.11314248475339e-06
3.62219576829802e-05
3.99057228274221e-05
3.47207597503238e-05
-8.34871758355952e-06
3.33905807880484e-05
3.41545678310288e-05
3.34503013615929e-05
5.79718713030994e-05
5.21643426918573e-05
1.20483170748364e-05
4.58796499162935e-05
5.1113716940538e-05
3.80002291152582e-05
3.37196984618966e-05
3.73811446101197e-05
2.59992813547776e-05
5.87143098430371e-05
6.41580501890375e-07
4.86120663513421e-05
3.12007283289865e-05
1.86646958559831e-05
1.12048746303014e-05
2.14908985807893e-05
2.48006184407101e-05
1.43018580000318e-05
2.4454605254193e-05
1.655696330193e-05
1.40531668010166e-05
5.34721043248189e-06
1.86098748830837e-05
1.49149193309981e-05
1.26377812441198e-05
1.60012648002512e-05
-9.67173633544062e-06
1.05472083764639e-05
1.2446309446091e-05
2.1236329869534e-05
1.37846125507606e-05
6.12105262320483e-06
2.06780723698537e-05
4.77307995329987e-06
-3.92148961204483e-06
3.48473771076393e-06
2.66713383357948e-05
9.80954580450314e-07
1.77954839758568e-05
4.14638952680419e-05
1.32892117236471e-05
1.37144491342013e-06
3.21106655757817e-05
7.17234308263731e-06
3.125286448093e-05
6.34228373654505e-06
3.29097502017182e-05
1.6357273600118e-05
5.46900048962161e-05
6.38496080950824e-06
2.49251554517636e-05
4.15076745859176e-05
3.66628837335368e-05
3.46455353735126e-05
2.77746728487661e-06
5.75831469814084e-05
1.8353107463424e-05
1.81292491304365e-05
1.71895998495847e-05
4.91613527938459e-05
1.50090694694487e-05
2.24426783384347e-05
3.48886747399531e-05
4.12366800613781e-05
1.0390224236629e-05
5.54151855242393e-05
1.95304388610609e-05
1.8901582573607e-05
8.60643671239725e-06
2.47223851924916e-05
-2.71413184976795e-06
-6.09406594878375e-06
4.39881071988318e-05
6.72725219083017e-05
2.74498703856085e-05
4.68024578763282e-05
7.56434106509443e-06
4.65798466087344e-05
5.77582746147833e-05
2.69856678447983e-05
2.21182404615178e-05
1.43562135555862e-05
1.05479650340301e-05
5.83112160491622e-05
4.12923466801491e-05
2.46719592867866e-05
2.62474779401311e-05
2.54999313101591e-05
2.55685095529612e-05
4.55442391660636e-05
2.51108491282028e-05
2.35960412564347e-05
5.67932628740394e-06
2.08099686563865e-05
1.7050484605814e-05
2.4489878640299e-06
3.81303602357152e-05
3.81788643665426e-06
1.31806557399525e-05
5.74099825358957e-06
6.58457708052458e-06
3.1823075774846e-05
1.66885125307112e-05
2.07990850942573e-05
4.47923167547055e-05
2.01628578586081e-05
2.09900684272197e-05
-3.05339231797283e-07
7.70177708896728e-06
1.7175025060717e-06
3.29013179521003e-05
2.30841542848963e-05
4.05102201029972e-06
7.12567153198131e-06
2.84152383767305e-05
2.57080358802611e-05
2.61773377779572e-05
2.55630842114384e-05
1.36270669296652e-05
2.18619025571822e-05
3.90467799114835e-05
4.24707764219334e-05
4.84680655098748e-05
2.90750289472326e-05
3.62599151150122e-05
3.30527639446039e-05
3.27051473725043e-05
2.08600615507882e-05
-1.40526301449667e-05
1.34864763441348e-05
3.16565073036306e-05
2.14354750500776e-06
3.60021837537649e-05
1.26545338943618e-05
5.06562446110539e-06
1.50618015218682e-05
-8.07198236116154e-07
2.69518639673743e-05
1.65712552541819e-05
2.50277276034293e-05
2.03326325563432e-05
2.98982289215777e-05
4.75620721393608e-07
-1.75318049626299e-05
-1.83992385097989e-05
2.66288552471416e-05
2.43781972819607e-05
3.81110656515208e-06
2.45389481241274e-07
2.64869292266467e-05
3.67620249895165e-05
2.94054562910341e-05
1.32874213071324e-05
2.4822833864453e-05
1.73143649800634e-05
1.68771391465823e-05
1.97706295825894e-05
6.25925510630906e-05
1.4244887055851e-05
2.92969661152529e-05
3.07289422858182e-05
1.23131412867811e-05
3.66276511491135e-05
4.36136147610731e-05
4.64202478563456e-05
2.80193520429511e-05
2.77539070641733e-05
-2.10513060778353e-05
3.26595110258694e-05
1.87006136479529e-05
-2.58679206461734e-06
2.06993484790893e-05
2.33644488568881e-05
2.04514084556762e-05
8.24482939417843e-06
1.12770466760401e-05
-8.5763590316748e-06
6.61617893148589e-06
3.42628257715269e-06
1.14890464041008e-05
1.26330085397941e-05
2.80720410406896e-06
1.59081799023877e-05
5.12226665314054e-06
4.24038208836949e-05
1.62587600361256e-05
3.1306107517499e-05
1.44182793146714e-05
3.86422898239902e-05
3.26857230773593e-05
4.5365084177883e-05
2.97447380854787e-05
5.36190574984451e-05
3.10297812637186e-05
3.27262861807528e-05
3.08707818865063e-05
3.86628974036735e-05
3.92148740483905e-05
5.20862249241767e-05
3.9702347457874e-05
3.63250260933004e-05
2.63071761501502e-05
2.91044627787332e-05
3.13074861671537e-05
6.0747769075245e-06
-1.63703017525571e-05
-2.76485110865714e-07
-5.29055025716479e-08
2.07769939551062e-05
2.14956521440567e-06
-4.85085114687441e-06
3.84249731630235e-06
1.81688987592062e-05
1.04304083859703e-05
2.0092980468219e-05
2.84611208960731e-06
-3.05944064597488e-06
3.51669240421142e-05
-2.89552918837281e-06
2.94604961093174e-07
2.12506227433631e-05
2.70948815543358e-05
1.09461795637795e-05
3.39871550542255e-05
3.18382815905279e-05
2.22902150472045e-05
3.96401658591741e-05
4.00702539788248e-05
1.5256486418742e-05
5.11818215506972e-05
4.79355922427349e-05
6.38719511140379e-05
4.0769973056224e-05
3.86208164045791e-05
1.18626278400943e-05
4.96977077094713e-05
2.78192903566003e-05
3.84812395489566e-05
5.30188475923331e-05
3.54485633009387e-05
3.27767353385145e-05
4.10000684911047e-05
2.28719384903104e-05
2.09725610571852e-05
2.43008351119501e-05
4.44574308475453e-06
3.19276870146313e-05
6.01291113243681e-06
-1.75977204285029e-06
9.75981534419914e-06
7.82489383377491e-06
3.55715666270292e-05
1.09452327043336e-05
7.4542886390987e-06
-4.9367897905289e-06
1.10771357696555e-05
3.73169625281261e-05
1.24622168479157e-06
1.3769034071248e-05
5.89576499803325e-05
3.4795385879734e-05
2.87886261233867e-05
5.69513576668394e-05
5.0437207919497e-05
6.00825209319522e-06
5.49364293958855e-05
2.47478226850591e-05
3.28012331745277e-05
4.14638518564753e-05
4.00108650451996e-05
5.96662489104455e-05
3.73351123662045e-05
3.49882721961234e-05
5.65765993249443e-05
5.4642863964148e-05
6.65418349574674e-05
3.88924433490338e-05
1.63105010352584e-05
3.34590146917354e-05
9.685277571696e-07
1.6807966273226e-05
2.20500464139525e-05
4.27805880009802e-05
2.6510044444498e-05
1.69261463992257e-05
3.0652463041811e-05
-6.43750093981112e-06
1.6795418918411e-05
-5.80015410552944e-06
2.22678514269475e-05
8.83592375469172e-06
7.34201910374179e-06
2.0842469267084e-05
7.24966039289879e-06
3.0737746955222e-05
2.55057186065174e-05
3.38561209861296e-05
9.14539814965344e-06
2.48964222761995e-05
1.7275120184546e-05
2.54492519284217e-05
4.95546867245654e-05
7.19558783281377e-05
3.22895229711136e-05
1.99833412083166e-05
9.45949418152735e-06
4.1915987971861e-05
4.17820171305717e-05
6.67322543662936e-05
3.44315448302674e-05
4.13695048123569e-05
2.56076343836724e-05
2.82493194422076e-05
3.01731462678784e-05
2.94399442774687e-06
3.99011147799204e-05
2.32055486066197e-05
1.83354784149469e-05
7.90996028030903e-06
3.98737481710223e-05
2.7755997722892e-05
6.06118234814044e-05
1.41231978580047e-05
1.20855225963261e-05
2.12404768389612e-05
4.17846421970153e-05
2.18782444296458e-06
7.11379662465256e-06
4.82674829728822e-06
4.90127752426399e-06
-1.29960767611209e-05
2.76399543245898e-05
6.12759134313281e-06
1.03894429588345e-05
2.30667848670139e-05
-7.80986085043269e-06
3.47755172868767e-05
2.35111209392977e-05
-4.58649924834963e-06
2.33438834055573e-05
4.8653792952854e-06
2.08121189973303e-05
2.33325795972419e-05
1.38805334086152e-05
1.44861505704324e-05
1.72445910074657e-05
4.34930540064426e-05
6.89221266042318e-05
2.9818118498061e-05
5.00137082801552e-05
3.55905168197958e-05
1.91459151836264e-05
3.92281068828839e-05
1.81028627843036e-05
3.50378445380973e-05
4.17280245893746e-05
4.68546388644936e-05
4.81200422928988e-05
2.95425860872929e-05
4.41640923809408e-05
3.18265269978666e-05
2.78487155915775e-05
4.004605361393e-05
6.25883351293851e-05
3.52916809756106e-05
1.10380323630777e-06
1.25084866786703e-05
1.68876092452052e-05
2.34543053529868e-05
2.50338584698657e-05
9.27287668753386e-06
-4.77341584713812e-06
-1.49450006272117e-05
-6.90283196438354e-06
2.32427172554131e-05
7.89083912104971e-06
2.77292150889046e-05
2.42531828934635e-05
2.69586046367786e-06
-5.84333070359345e-06
2.88199602700231e-06
1.80212414696473e-05
3.17226351507095e-05
1.30886824054643e-05
2.52460684530811e-05
1.87343868612912e-05
1.84843812049528e-05
1.81051741308222e-05
5.57446867861313e-05
3.9500107467918e-05
4.22297707950579e-05
1.5392168816198e-05
2.85767653107908e-05
8.18759549380455e-06
8.91615156350001e-07
2.39184502128241e-05
2.68075138900418e-05
2.48116966892865e-05
2.48793283425251e-05
2.49792847385493e-05
3.5233346734331e-05
2.95308161607799e-05
2.52807995545588e-05
2.70958391060396e-05
2.19316840291261e-05
2.40269284137665e-05
1.92742909553774e-05
3.55616840624976e-05
4.51687098104077e-05
2.92506429262421e-05
3.89232648249189e-05
3.60782101290617e-05
1.6486525274043e-05
5.37735708362099e-05
-5.8857641120451e-06
1.47685747503727e-05
1.45440847936206e-05
3.91190079310245e-06
3.66480214585298e-05
2.67664094427175e-05
-1.68783594603695e-06
2.90078255122803e-06
-6.38390207908396e-06
3.9740083867517e-05
1.61048004166883e-05
1.3115357655584e-05
2.57145924801908e-05
5.04923209605405e-05
2.64436871849393e-05
8.52710943513364e-06
5.21433804323247e-06
5.02893299804461e-05
5.45427403606613e-05
2.74723638611662e-05
2.24390803489499e-05
1.59006561362856e-05
2.82642154293396e-05
8.92049068781258e-06
1.52069209423695e-05
4.87819174012056e-05
4.4385038804494e-05
2.79262923390102e-05
1.88703980115302e-05
5.66318168937952e-05
2.79079374055651e-05
3.34900356451794e-05
3.56829608743546e-05
6.94596431480439e-05
3.98756602108987e-05
1.58077581483383e-07
4.25147308634285e-05
3.47890457620516e-05
3.23700786599069e-06
3.1118858525612e-06
1.16176552772404e-05
1.51180505356646e-06
2.13689049476972e-05
2.45915120964205e-05
3.40995884645605e-06
2.02605379626023e-05
2.75676684781644e-05
7.03096045701995e-06
9.98147694793479e-06
3.81422187400456e-07
1.07095404704833e-06
3.18040536533795e-06
1.98223047047137e-05
1.37904129300207e-05
1.91048427444189e-05
2.02345876057735e-05
2.79504933743169e-05
3.57326044681227e-05
4.07545035375178e-05
3.57816254749188e-05
4.53291790927942e-05
2.98335829954899e-05
5.42750717641852e-05
-8.15542461839323e-06
3.28832958626046e-05
4.26750272232495e-05
5.52786034326981e-05
3.74936199013355e-05
4.64160039154837e-05
3.24667590790615e-05
6.73916773840379e-05
5.78342049922069e-06
4.64482331002268e-05
3.51786990588581e-05
9.27159821928917e-06
2.0815395485437e-05
2.251178729086e-05
2.80031821792062e-05
1.14590745169284e-05
1.93226328966734e-05
1.89506852884815e-05
2.58573502676975e-05
9.91980396286186e-06
2.81036819634419e-05
1.89529118939961e-05
7.32901935597538e-06
-6.67719470273501e-06
-1.28747190155456e-07
1.4296618587952e-06
-6.19856252250698e-06
2.77024363825779e-05
2.73189677964214e-05
2.12416558289702e-05
3.54160121699797e-05
1.6434634386207e-05
3.3159580488053e-05
4.33424296380723e-05
4.04100072844083e-05
1.98431281286102e-05
4.99387061670973e-05
2.55054437884341e-05
3.86227874294612e-05
4.5426790395518e-05
2.79133957778152e-05
3.47747352572275e-05
5.24781859198615e-05
3.45469752374109e-05
3.12142858217743e-05
1.20056422142621e-05
6.05159981076467e-05
3.79809883184028e-05
1.80719513797678e-05
3.82004853093273e-05
1.95174252356677e-05
1.67694570287573e-05
2.25196188038626e-05
2.46763614608965e-05
7.61398672538523e-08
-2.86666816631526e-05
2.83598711162726e-05
-1.88401984132368e-05
1.1883601394909e-05
6.06092182508744e-06
6.38154059287376e-06
2.61354010879795e-05
3.2975890610764e-05
2.56580787373752e-06
1.6820896327737e-05
4.1911378181994e-05
2.92925119031611e-05
3.30828486330577e-05
1.14932006971067e-05
5.0217202982488e-05
5.52264352752786e-07
1.3287783180438e-05
2.01259955151717e-05
6.16970487545365e-05
4.57591762080026e-05
3.1982314112151e-05
5.21647233715368e-05
4.06459123121857e-05
5.33081731745485e-05
5.86190285198717e-05
3.68046313172516e-05
3.21078787412034e-05
4.27354394711298e-05
3.85855500971993e-05
3.31501965900329e-05
1.26370599072953e-05
2.23297290400349e-05
2.87204202403036e-05
3.4522867314608e-05
4.14378672018694e-05
3.68487462433615e-05
-1.45460176276512e-06
-1.23179694792296e-05
-1.02972163011117e-05
1.99677637450388e-05
1.87204151938782e-05
2.13165008201962e-05
5.21001504152186e-06
2.16372082944294e-05
-3.38958880720786e-06
-8.30279630073098e-07
-6.23173561309172e-06
4.78107937031905e-06
1.56971831167316e-05
3.65060411456759e-05
3.53701540514678e-06
2.8606235095247e-05
2.65137531817876e-05
4.93158055601039e-05
4.82132099874208e-05
5.13317729908832e-05
2.64765678025636e-05
5.008778459633e-05
3.02304676356392e-05
5.83318297388766e-05
1.60399890347848e-05
2.89253661026548e-05
6.12491650446847e-05
3.38627175887799e-05
2.58187553268618e-05
2.61680098640337e-05
1.99529719172635e-05
5.7744018239354e-05
3.14522965497363e-05
2.41156994914146e-05
-1.30757751329893e-06
2.53293611944765e-05
2.60036953438758e-05
3.67251658505101e-05
1.20759273993754e-05
2.41776709758434e-05
3.76177983766531e-05
3.75847629367379e-05
1.98595977335913e-05
8.76146335629639e-06
-6.85684559889784e-06
2.82025554461065e-05
3.29807478268424e-05
-4.52521637179858e-06
8.35186246663992e-06
4.19827846886649e-06
1.9533184287226e-05
1.22489199694771e-05
-7.72493957674884e-06
1.84185210897381e-05
-1.30056694972449e-05
-1.58274517111178e-05
-2.84098596515025e-05
2.79279073930341e-05
-1.96558571041407e-05
8.77841507169574e-06
5.08405027636199e-05
-8.93182676236626e-06
-8.15141638832019e-06
1.53866888530603e-05
1.15569874219279e-06
1.2453625171432e-06
-3.65055809564015e-06
3.19061412731458e-05
-1.0333948686616e-06
5.53724253209549e-05
1.446518632722e-05
4.05958573695913e-05
3.37310151294026e-05
3.42910474864034e-05
5.09170298982102e-05
4.9951178423026e-05
6.13289261977537e-05
4.25250413968752e-05
7.12407863543584e-05
4.12131506400111e-05
2.77378275776418e-05
2.42485925645467e-05
2.61869663996428e-05
8.07089532645544e-06
1.59588191798142e-05
8.90679741636394e-06
5.54488157396155e-05
2.96578125827514e-05
2.1766677329279e-05
3.23567781910688e-05
4.53256547142975e-05
3.40068318372139e-05
1.80092612606589e-05
-6.37632173033462e-06
1.40477194327808e-05
4.29159885124954e-05
1.72119278206975e-05
1.47121519574778e-05
-1.34742806922535e-05
-8.04584086427946e-06
-7.7687704461235e-06
2.41162777935909e-05
-1.6917787941209e-06
1.87964496689931e-05
4.0925162663927e-06
1.84808909973927e-05
7.67342669254988e-06
4.33443865668612e-06
3.12572096107781e-05
3.52318851551085e-05
3.74284408398551e-05
1.1294991211912e-05
3.19475599399655e-05
4.22135138876733e-05
3.77391938575668e-05
3.09401242234211e-05
3.20126540203684e-05
5.02622857881653e-05
1.53518098121578e-05
7.49183853079846e-05
3.74184908404591e-05
2.07104114250732e-05
1.31707870652284e-05
2.24924784462695e-05
1.02883832257901e-05
4.0137654721565e-05
2.48306018009071e-05
1.09671668110265e-05
2.45007048362982e-06
8.67281349221299e-06
4.09740578981835e-05
2.46288182279007e-05
3.28256265331083e-05
-4.54182821594947e-06
4.53055044544327e-05
3.98313669013753e-05
1.54963580982578e-07
1.35601713757481e-05
1.95708853552832e-05
1.60248850490201e-05
-1.42188717394258e-05
1.75545346471771e-05
2.18803767332429e-05
2.79068191972626e-05
-4.43775858634415e-06
3.04768123431763e-05
2.28713673578633e-05
1.87349872436349e-05
4.3556907136638e-05
2.20272378614429e-05
2.20609578280051e-05
6.07854472925481e-05
4.03278945089837e-05
2.83911123926882e-05
2.26370931727333e-05
4.6079823751524e-05
3.21025572459758e-05
1.55685104533693e-05
3.26697414593414e-05
2.89330167575912e-05
3.4947187259435e-05
1.86926011969657e-05
4.90551301994981e-05
2.49376733529351e-05
2.88187676557717e-05
2.75807646295227e-05
3.10217750623463e-06
4.3093218027527e-05
3.64914818804901e-05
1.26205778666136e-05
-3.32736090572858e-06
-1.43550701218061e-05
2.00069387521271e-05
3.13119930557929e-06
2.14429347478884e-05
-1.38110736135275e-05
-7.69971526460661e-06
1.74211101514917e-05
3.44439637165317e-05
1.36496406136758e-05
2.05892610995439e-05
4.02766192615662e-05
-1.48648954170952e-07
1.82216484237739e-05
2.8914256009249e-05
1.6212263511881e-06
1.07323221105297e-05
3.77525248213365e-05
1.40022576836731e-05
3.46813191932828e-05
4.44917787814393e-05
1.08857778415574e-05
1.70774298966868e-05
2.83738732053453e-05
4.67463649053256e-05
2.74433860025943e-05
1.33775273550946e-05
5.01418749555315e-05
3.16477366071842e-05
2.48025682947608e-05
1.01110153648091e-05
3.01871034878333e-05
2.43962857855086e-05
2.57156776631561e-05
3.89851441801043e-05
2.91377910313248e-05
2.178932125961e-05
-2.38741633323776e-05
2.34544635850466e-06
1.52522813383265e-05
-3.56123623939885e-06
-6.49595610132171e-06
1.81387924568535e-05
2.46918423837938e-05
2.46749437212461e-06
1.76515443516415e-06
1.81999029442132e-05
2.54808154068369e-05
1.85401697263824e-05
3.35213567714155e-05
3.67201544881458e-05
1.8286505996523e-05
3.63416985880722e-05
2.24053008248143e-05
8.7771686689347e-06
2.50449971084086e-05
1.73140438694098e-06
3.07989854427418e-05
6.12451080396221e-05
4.4551726547588e-05
1.52125438248562e-05
4.07849630465095e-05
4.52678734419377e-05
5.7194969455737e-05
5.80730534950599e-05
3.896722541605e-05
3.82329213014969e-05
3.21796112906346e-05
4.81600504542188e-05
3.91351787854902e-05
5.55939498075343e-05
3.19536254729712e-05
8.30423423537547e-06
4.08086366446086e-05
7.86834488742147e-06
3.25545995637212e-05
-1.39539399658641e-06
1.438920021398e-05
-2.20366906334509e-05
1.4857033840587e-05
2.62951726554556e-05
1.03194922996673e-05
-3.03130318452462e-06
6.74059967194405e-06
2.62495125685507e-05
-4.63002350943229e-06
-8.88984059658069e-06
1.57258081956745e-05
3.58683612804988e-06
3.80820972390569e-05
6.46922553287811e-06
1.80367559069111e-05
6.0988340009575e-05
1.42913175321377e-05
1.98239307496371e-05
-8.12421859506157e-06
5.75358302395861e-05
1.99009557935828e-05
6.56477527201257e-05
6.50174939523976e-05
4.86593739718279e-05
4.20288820863886e-05
2.57375743151358e-05
4.54475016556032e-05
3.672677670011e-05
2.56131308560315e-05
3.34383517311139e-05
7.16017692935427e-05
3.76956724839652e-05
4.67132835312329e-05
5.91826299389179e-05
2.12573386646992e-05
2.79703098888714e-05
-3.80436565021213e-06
2.50688795953034e-06
2.62971160809362e-05
-1.63733440260037e-05
2.80246788295126e-05
-6.17798324149158e-06
-1.2420308357538e-05
-7.75822337004125e-06
1.0819470960758e-05
2.28011790019848e-05
-1.98321010293869e-05
4.31396023118768e-07
5.70937771980329e-08
2.68824921739259e-05
2.37320311009627e-05
1.90352223967931e-05
1.76085472729474e-05
7.16768941134541e-06
4.34453854137964e-05
3.97861270470946e-05
4.42273882583398e-05
4.41814187629588e-05
2.39146099824778e-05
1.4153969098148e-05
3.23519679132475e-05
2.4916602772323e-05
1.71823317609817e-05
5.11017102018716e-05
3.55054785842581e-05
4.93096200161289e-05
5.19045288366531e-05
4.52051622879296e-05
4.75994932707806e-05
5.81011479803565e-05
4.29923224205961e-05
3.02236750114722e-05
4.97806481919866e-05
2.97453077472081e-05
2.01821895560008e-05
4.3178929374232e-05
2.83377600739581e-05
3.61486665996431e-05
2.38910436025489e-05
3.28974144130306e-05
4.62832877094355e-06
2.30621324261041e-05
-2.49645800468387e-05
3.05851138558705e-05
3.41987889135898e-05
4.14867988380886e-07
1.91540965052317e-05
1.4329655469249e-05
3.59952684178645e-06
1.18511976148879e-05
3.28312744765968e-05
5.99214876372734e-05
1.3169697172944e-05
1.1570795510305e-05
3.73147481541789e-05
1.97822516099232e-05
1.62932379032093e-05
3.36890357519344e-05
1.89818603274601e-05
3.98510767902091e-05
1.23934058233356e-05
3.88290313013104e-05
5.18691920441732e-05
4.3761744248608e-05
4.42523005985973e-05
3.58239104649568e-05
3.39334555849445e-05
2.22754960360007e-05
2.00072217293653e-05
1.10838998862884e-05
2.5347105088364e-05
1.73106710875004e-05
2.95017047063576e-05
3.44701786249841e-05
4.12511649725893e-05
4.00399570309311e-05
4.97902687457543e-05
2.33604781215748e-05
3.31946820868169e-05
9.11699043468878e-06
2.93643962183252e-05
-1.08550952745263e-06
1.60155011957835e-05
1.52054615248624e-05
-1.29477350345923e-06
1.21331429798002e-05
1.98880603336758e-05
2.98609916190846e-05
3.46885781987184e-06
3.86803643286532e-05
-8.39607308655897e-06
-6.96268439927141e-06
5.52878188200716e-05
5.44651249839222e-05
-5.91547132427445e-06
1.30382504287304e-05
3.62642173479754e-05
1.41394301507664e-05
3.6865092464916e-05
1.92229457127183e-05
2.23381805234467e-05
1.60760118574522e-05
5.08615117790623e-05
3.95992956825358e-05
2.66950869894205e-05
4.70204151165145e-05
4.55917953672022e-05
3.19315076625279e-05
5.21579896698668e-05
5.5130819882593e-05
2.11516500570415e-05
2.43434089894664e-05
5.65693699572826e-05
5.16955837898435e-05
3.41313908468545e-05
2.27793183624049e-05
1.65604774444692e-05
1.47769968968353e-05
1.38069541443942e-05
-3.3008396541277e-06
2.89375874321424e-05
4.87994255656601e-05
2.93257268490605e-05
3.77901177194814e-05
1.16929541594835e-05
2.39420494468329e-05
1.65865101624443e-05
1.00201979238165e-05
5.87004673766781e-05
3.01667756173523e-05
3.29927871689721e-05
1.5104268670148e-05
2.58499535454339e-07
7.11060041421938e-06
6.70049226323205e-06
1.88667442329195e-05
1.92687560221192e-05
4.76342811079218e-05
1.84708198107106e-05
1.34263224225393e-05
2.36063598179454e-05
4.76532907352224e-05
-1.37552360164848e-05
2.85831102573068e-05
1.8936294225963e-05
5.57408842819891e-06
1.53366672915791e-05
3.85863377686102e-05
1.05614065056249e-05
-1.13052167122016e-05
6.93319243632739e-06
1.46535738479132e-05
1.72498986814339e-05
1.54968059210779e-05
1.5931223941127e-05
3.46609766668103e-05
1.99956626723265e-05
1.7038844333212e-05
1.45345153635829e-05
2.8898461394719e-05
3.11247314668373e-05
-1.54654233116226e-05
2.25914089081646e-05
3.43053444057574e-05
3.31230908910319e-05
2.45252794633508e-05
2.03742775161126e-05
2.80603200107959e-05
7.2397158699085e-05
2.87050139740121e-05
4.47899597394688e-05
4.02485364498825e-05
5.99497602268282e-05
2.38645569173177e-05
6.58869420100299e-06
3.33156280891957e-05
2.55472752588965e-05
4.09842391598489e-05
1.17821332952794e-05
2.76110097914884e-05
2.73674084066474e-05
7.7982428304331e-06
-4.18544672202376e-06
1.19458127642865e-05
4.99086235849671e-05
-2.18059563183849e-05
-4.88260131893777e-06
8.99018422673279e-06
1.81111930769784e-05
-1.7736924117553e-05
-3.59182516762474e-06
-2.29126567565024e-06
2.45280635846237e-05
-2.31759629296929e-05
-1.53935433434471e-05
1.79105786812285e-05
2.08693711678847e-06
1.55814909866135e-05
1.17628826388298e-05
-5.0213623983445e-06
1.25238796262784e-05
2.60742326427806e-05
1.10099306820522e-05
1.27451159102228e-05
1.41388635997746e-05
8.71984116272812e-06
4.00919764725486e-05
3.89443259494681e-05
2.2551356621477e-05
2.77731904308763e-05
1.80368100430533e-05
2.94970646683723e-05
2.88088440896621e-05
1.0702367148857e-05
3.25387088311025e-05
6.32035858387864e-05
3.71086232202539e-05
5.64561622145718e-05
4.39333940334798e-05
3.33367904814706e-05
6.31688319976621e-05
3.06998949816408e-05
5.89198638444135e-05
6.70741169674132e-05
4.94048569560081e-06
1.80236051304653e-05
3.65200577907558e-05
2.43746845822657e-05
2.92791282702034e-05
2.1871596993663e-05
5.41059300096075e-05
1.85338558744685e-05
4.5814931393995e-05
1.5594059651181e-05
1.48626161495089e-05
3.70838170303804e-05
-6.06370264590392e-06
1.30348796513342e-05
-7.19641010013629e-06
8.84070711319766e-07
-1.5006364883131e-05
2.4381584552518e-06
-3.05902966992287e-06
-2.8676584931269e-05
2.30721792112099e-05
-1.85281348348514e-05
6.49305154777517e-06
-8.21783305944655e-06
3.03029727322018e-05
1.42319698752594e-05
2.89644892195935e-06
2.735279372039e-05
-1.53506295353991e-06
1.51929610154866e-06
3.49219875964739e-05
5.07524895458679e-05
2.42928164182454e-05
2.47622515336831e-05
4.41607571106851e-05
1.63406595388858e-05
4.70594254178017e-05
4.49548868532005e-05
3.86131332669942e-05
5.73335420311879e-05
3.47751852124292e-05
7.56158356942219e-05
5.58825192329835e-05
6.00283753120249e-05
3.80777774675776e-05
4.10086066935323e-05
4.0668908405675e-05
4.70488221376231e-05
1.68960971737339e-05
2.65084736315401e-05
4.54925350648282e-05
6.80051975636172e-05
2.43017375350649e-05
2.10535863978968e-05
1.90300863651372e-05
5.26990108836153e-05
2.66056603700311e-05
1.33260076949588e-05
3.44410388044706e-05
2.16782679029011e-05
-4.9082303164169e-06
6.09144500773355e-06
6.16129235551553e-06
4.19665581604869e-05
2.17981260526515e-05
2.48481916648471e-05
3.04804008511046e-07
9.5756442157962e-06
1.42921478517604e-05
-1.23294928111205e-05
1.41677807581099e-05
-6.2704792082774e-07
4.01095231947082e-06
5.20737617383019e-05
1.22178063340817e-05
4.33500433348578e-06
2.73463490570515e-05
3.21589642455175e-05
2.9824534536799e-05
1.50648831120185e-05
7.45278172263412e-06
5.00709674667043e-05
4.09034766567419e-05
1.87443693704425e-05
4.0982903806364e-05
-5.08188587680509e-06
3.55818201028173e-05
2.93022878656333e-05
1.46018420355814e-05
3.41258760145046e-05
2.71299387222332e-05
2.89318027991687e-05
1.81618899485058e-05
1.54824621954154e-05
-1.98904707788885e-06
3.54312531653471e-05
-4.66903011486154e-06
-2.46389025708527e-06
4.76460255190922e-05
3.9653456060209e-05
3.90490280567445e-05
-3.98020754096093e-06
2.52597760927011e-06
5.21272640740007e-06
2.51564830685338e-05
2.01675562476178e-05
2.82563719136522e-05
4.61239070387642e-05
1.47871811618539e-05
1.81991404527047e-05
1.71932812009306e-05
7.38789662650135e-06
2.09196833019683e-05
2.72964679664102e-05
3.336800716368e-05
5.18595435257352e-05
2.06902347129941e-05
1.43422145508342e-05
5.38710170424355e-06
4.15462337045347e-05
5.65468393479702e-05
4.79118372946486e-05
2.51239802568095e-05
2.63682351982817e-05
1.36010065548258e-05
2.21997781400678e-05
3.58178078121384e-05
4.43538224672156e-05
3.01584349798108e-05
5.14894026316963e-05
5.11315328178439e-05
2.62078199126045e-05
3.32686955879719e-05
8.91224847494617e-06
2.66355657022183e-05
8.75199497217042e-06
4.36995927555363e-05
4.88609807998996e-05
1.35688584079422e-05
-7.41669445340226e-06
-8.51301949135267e-06
1.26389523234879e-05
3.1615113734065e-05
2.2620235867729e-05
1.01142007362136e-05
8.78561647435703e-06
1.09721795713006e-05
1.94049709760348e-05
1.57353492196703e-05
1.35860697224259e-05
5.38013474472159e-06
4.45170461711143e-05
3.61068338100071e-05
5.15088930325734e-07
2.26974909491996e-05
3.62714859964542e-05
4.10282457044898e-05
2.52441310562916e-05
3.77336466060083e-05
1.32939834047927e-05
4.98346009787652e-05
1.67243420940496e-05
2.3355692923123e-05
5.35731040037221e-05
2.9418648869227e-05
2.4968279780058e-05
1.48136422401534e-05
4.09195226485369e-05
2.01179710582119e-05
2.7502621550757e-05
2.16128787547191e-05
6.30273069852333e-05
3.45365841333206e-05
1.51546252133905e-05
4.89889752937926e-05
6.80282070548019e-06
3.72856818482522e-05
3.04866579503472e-05
1.36403900822972e-06
4.31812473966781e-05
1.22461968603597e-05
2.03417497981806e-05
2.03365688603008e-05
1.84603587380517e-05
9.25029149176249e-06
4.97675154574786e-05
2.70512436577603e-05
5.93914297051458e-06
2.94444025961276e-05
2.08009652894391e-05
2.01843088443616e-05
2.17972235249657e-05
4.69822282394096e-05
5.65554425040908e-05
3.45499490848233e-05
3.42457827894629e-05
2.19017886593462e-05
4.36158148234563e-05
4.15363816988377e-05
1.04490272660414e-05
5.80744317585481e-05
3.67058282015928e-05
3.35439521175561e-05
3.92057216373697e-05
4.03234902756076e-05
3.33971741941904e-05
8.74972855336687e-06
1.30681376785169e-05
3.48688861151134e-05
2.61987100171865e-05
1.72777701450709e-05
3.06891377364729e-05
1.19577915182893e-05
-2.19324491222707e-06
-1.17698009087377e-05
7.51853669891459e-06
1.49768926252587e-05
2.31693935249198e-05
2.92247949585845e-05
1.6324845836495e-05
4.55913338847967e-05
3.33235638643284e-05
2.97416139349348e-05
-1.00961393585237e-05
3.7510907362059e-05
-3.51857666091206e-06
2.03879102834129e-06
3.96898679136612e-05
2.60483289411004e-05
2.00206855384862e-05
3.82965291111061e-05
4.07050559030143e-05
3.5884608053444e-05
4.36684463134103e-05
4.15220035108837e-05
5.36621090519391e-05
4.52218229063281e-05
2.10974231336665e-05
5.43665318829046e-07
5.81088620101339e-05
5.65590213126501e-05
4.05877594942309e-05
1.82641374248239e-05
2.96082229510193e-05
1.62905629000485e-05
1.18444756811332e-05
4.08616365745929e-05
1.8135672170081e-05
1.5507845634069e-05
3.21394596683195e-05
-3.85397789396768e-06
1.98451139806384e-05
1.4153115695482e-05
1.27050942807621e-05
1.49318005309477e-05
-1.17727388268753e-05
1.36576086765191e-05
-5.75257442820133e-06
2.40848761635937e-05
2.30504369558363e-05
3.67593130770961e-07
1.03432796414605e-05
9.12674457524371e-06
1.09048971224505e-05
1.16132988488547e-06
1.91877342357594e-05
3.58490280979626e-05
4.97953630437424e-05
1.72106290607423e-05
3.44429104440385e-05
1.97938804876851e-05
4.22400646474342e-05
3.90374970383604e-05
2.8413271699721e-05
2.37018139637431e-05
5.56280504646734e-05
2.68178422433267e-05
4.91991984450601e-05
5.50509913541243e-05
6.21134938260751e-05
4.901676161043e-05
3.60948073811794e-05
4.58312123862099e-05
5.63987548905084e-05
4.39827288793836e-05
3.34726903688651e-05
4.20214976771294e-05
4.33658026924647e-05
-8.73993852638015e-06
4.44587269149367e-05
-1.50848982762191e-07
1.79680912855534e-05
1.17027093042715e-05
1.84136098966203e-05
3.2408403490123e-05
-1.28478337252798e-05
1.96686039430272e-05
4.26190817141638e-05
6.73969942388065e-06
2.30439645281465e-05
1.14525253271187e-05
-1.46155563651211e-05
3.29057207556119e-05
3.67947845633038e-05
2.88347359928664e-05
1.67719824129739e-05
1.81321040179313e-05
2.57671076046058e-05
3.73115439760605e-05
2.03380807520963e-05
4.50464286698999e-05
3.36001986091275e-05
3.06385632622796e-05
4.93334442374874e-05
4.61492645686451e-05
4.84890376374189e-05
4.93493640288648e-05
5.71924409465218e-05
3.32162777321526e-06
1.97033517458827e-05
3.29640093495024e-05
4.35035824379663e-05
1.02460566841276e-05
5.61831040158955e-05
2.89064488036211e-05
2.09975476008882e-05
3.93488127361826e-05
-1.96498515705838e-05
2.50494988711426e-05
3.98440886361787e-05
-2.58680923596259e-06
8.6141446511419e-06
2.12911948992511e-05
2.76858819438809e-05
3.71976989170546e-05
1.30443573622601e-05
1.54108544957246e-05
2.48026373465333e-05
3.45127316716264e-05
2.04033851122442e-05
9.78694917046967e-06
2.16161959717864e-05
2.71940436382013e-05
4.42397009337121e-05
1.05482399325182e-05
2.40035987681644e-05
-5.83374213176123e-06
2.7054405879925e-05
4.20873048874753e-05
2.32156439892546e-05
2.57341024085707e-05
2.930752019528e-05
1.91067145766855e-05
7.3436335931642e-06
1.77429562305449e-05
7.89516703409638e-06
2.52572901968163e-05
1.14672000024405e-05
9.89027010117589e-06
-1.76780854891136e-05
-1.32325451686816e-05
2.58844103294084e-05
-5.91546761397957e-06
1.52326452217486e-05
1.36731926281935e-05
-1.53681493489602e-06
6.05498493146355e-06
3.72516810127695e-05
3.87479534198614e-05
3.84743673613512e-05
2.76861850219363e-05
1.29656766401519e-05
4.72966206143673e-05
3.28161773482176e-05
4.80904436213131e-05
6.26974979402996e-05
4.36216695051788e-05
6.61916951002964e-05
7.5841844518805e-06
2.81809349346029e-05
4.76784889333699e-05
1.48629051248332e-05
2.89339249933774e-05
4.78392777290035e-05
3.51202310977513e-05
3.24275630761947e-05
3.70085247277988e-05
6.0098214336119e-06
2.04155160892845e-05
3.33507558635969e-05
2.92104170637926e-05
2.76935820737309e-05
6.52243262470275e-06
-4.75452862617435e-06
-1.16142566626274e-05
1.91556371168254e-05
9.2868512995501e-06
4.8614369245004e-05
2.04935787236318e-05
-2.67033345371914e-05
-1.54203323608017e-05
1.27946501426618e-05
1.89283914306088e-06
7.56078121083739e-06
1.89688861143239e-05
4.86420170636228e-06
-2.10455058568761e-05
1.88671026834165e-05
2.62622934334536e-06
2.29012146237324e-05
2.23003077077585e-05
1.86193746587256e-05
2.20836110188326e-05
1.15341809031018e-05
6.70013215391281e-06
5.51840060121369e-05
4.32436923289691e-05
4.18401963442545e-05
1.91485201093781e-05
2.26175720920495e-05
2.53821056647988e-05
4.39809883813448e-05
3.85914504313209e-05
5.37641967516134e-05
1.98094715730895e-05
3.05375294466148e-05
2.86183195044524e-05
3.30416531785581e-05
1.11833114124074e-05
5.2090051514894e-05
2.60623359393641e-05
3.14542837322132e-05
2.51090937643706e-05
2.08135163352597e-05
7.17864799632296e-05
3.31003319611282e-05
4.67526118479823e-05
5.086115757043e-05
5.50988053359351e-05
4.10524915463403e-05
1.87375047810308e-05
2.02180743168837e-05
1.94531745062825e-05
1.4476306614322e-05
5.28229664122788e-06
2.5144042392761e-05
4.13105963114767e-05
-1.2418126863665e-05
3.91101347921719e-06
2.17091087314708e-05
3.27323639902374e-05
2.27457693652155e-05
-5.01684571791714e-06
4.05346744252168e-05
2.24873109794451e-05
3.68469887727697e-05
3.93270451362258e-05
1.99735594818779e-05
2.79100886668201e-05
2.80249346101372e-05
1.8278402943517e-05
3.79101202579577e-05
2.19362334903047e-07
-9.75695884103033e-06
2.26208225456538e-05
3.88237454026061e-05
1.73164104949205e-05
2.15411795373987e-05
2.40660392496832e-05
1.84849549246318e-05
4.20623566405546e-05
4.11998314340016e-05
3.55664606535761e-05
4.33365963563553e-05
2.2602117325729e-05
4.11433940508327e-05
1.45510196116002e-05
3.58165371231811e-05
2.63773775868473e-05
6.09066424242663e-05
5.49758553717119e-05
2.31392792427499e-05
3.90989121982475e-05
3.89523236881241e-05
6.47681127884647e-06
3.53590898756159e-05
2.80930350665269e-05
