# Supplementary material for: Research on computational propagation and identification of mine microseismic signals based on deep learning
Source: PLoS One. 2025 Oct 22;20(10):e0334641. doi: 10.1371/journal.pone.0334641 (PMC12543183; doi:10.1371/journal.pone.0334641)
Supplement: S4 Data — (ZIP) [file pone.0334641.s004.zip › 000100700000273.xlsx_0.txt_24.txt.txt]

2.36087485667133e-05
6.67754693006302e-05
2.89162861131901e-05
4.48176002515062e-05
1.5699702525776e-05
5.17467517939577e-05
5.28477166624568e-05
3.3725632913721e-05
2.42277675776335e-05
5.11792078738681e-05
2.54074307753939e-05
2.38379400103798e-05
5.92530806733316e-05
5.31814185702744e-05
5.58393263983841e-05
4.06734486170011e-06
3.53123747338455e-05
5.43605797221031e-05
2.55893415228158e-05
5.23819022975991e-05
2.32145403753198e-05
1.78081321344791e-05
3.58810823814852e-05
2.4432227659876e-05
3.29427257923307e-05
-1.00958844345859e-06
1.39023544268168e-05
3.96916426153114e-06
-6.34048153785777e-06
6.06822245953735e-05
2.99723556396481e-05
5.60056792008118e-05
2.90451095867056e-05
1.7493700953014e-05
1.50771481811509e-05
3.14552035017172e-05
3.37281187319971e-05
5.5537312596264e-05
6.96015140251263e-05
4.15704004803789e-05
1.31042055848056e-05
3.72614095552458e-05
1.4306960448481e-05
2.14501599444814e-05
3.25420112237058e-05
2.61995373148471e-05
3.52319748989187e-05
2.9496454871607e-05
4.82270484451314e-05
3.78742642349159e-05
2.5577903209101e-05
6.40647121607133e-05
3.58055974661727e-05
5.59599004987297e-05
3.95798458180776e-05
-6.75954030061144e-07
4.6769776110329e-05
2.21654930900208e-05
8.41632573152716e-05
2.52772560401475e-05
3.62263176714445e-05
9.08633357442661e-06
2.09537078499124e-05
4.32153314405236e-05
3.26024921185962e-05
1.50302981146787e-05
6.11817885400441e-05
3.67166917146663e-05
2.91664176118504e-05
2.21801592861261e-05
1.99370050690242e-05
1.77196775968303e-05
2.2070644011613e-05
3.46490084717612e-05
4.95210298140696e-05
6.02707025035041e-05
3.22866886215052e-05
3.5182805814958e-06
1.90629241576712e-05
5.01000386434187e-05
6.60859975885146e-05
4.81822393570097e-05
5.53112034227896e-05
-3.85554387087285e-06
-8.02816452259857e-06
2.43695974242849e-05
1.32845224587306e-05
5.05952904415073e-05
3.76021836739841e-05
-1.82377282551083e-06
2.35591795616601e-06
4.57312464422344e-05
2.53439251929291e-05
3.3691522527444e-05
4.07826239395235e-05
5.92251113570571e-05
3.67356364368975e-05
3.13979544239129e-05
5.73180734556376e-05
3.20428365187932e-05
4.15358169545619e-05
2.63472998521786e-05
2.73753602370374e-05
4.88976258483281e-05
3.62388116965347e-05
4.09016366626139e-05
4.09594359778728e-05
3.72203369490876e-05
6.52978404328411e-05
8.40804691521802e-05
4.04128415520707e-05
3.66109467863461e-05
6.28653340782652e-06
1.0477940969108e-05
4.56059934403922e-05
6.4553911319301e-05
4.26971379478498e-05
2.74208453553471e-05
4.50934216040721e-05
2.86286743225569e-05
4.26708714902356e-07
4.67184247375467e-05
2.1524071234646e-05
3.90298144746694e-05
4.11192394307416e-05
5.27353217899644e-05
-6.29940372045651e-06
2.3769027300105e-05
5.1270939102496e-05
2.25182921577629e-05
1.67144505923404e-05
3.13664865422194e-05
3.28304661169848e-05
4.48684493570548e-05
5.4799592273472e-05
4.79680486240467e-05
8.12510006828412e-05
3.43654791737275e-05
5.75140201451702e-05
5.90260521902638e-05
-2.83585373523428e-06
1.96472089871098e-05
6.44381416979553e-05
1.97401929802227e-05
6.35905272482884e-05
2.08704180213802e-05
5.2249747000292e-05
6.91632915862218e-05
5.59916453836454e-05
2.34330284860181e-05
4.10331449393534e-05
5.10456153369607e-05
6.89304515135569e-05
1.15196159168853e-05
1.416896467781e-05
-3.47552786583601e-06
1.38946693264264e-05
1.27610051780679e-05
-8.02232816029001e-06
2.8967325720975e-05
1.27158713824167e-05
2.66483889326386e-05
3.33445003304187e-05
3.54125867345623e-05
1.53583121649432e-05
2.76372777222326e-05
-2.33934521920314e-06
2.35846765490783e-05
2.08331087252746e-05
6.40262742604554e-05
3.15320470436676e-05
1.72772619409129e-05
3.70484222640787e-05
6.27574788827306e-05
2.30070967929624e-05
4.32368800546442e-05
2.21858445282764e-05
4.34707522924494e-05
1.01959074638761e-05
2.36639785156746e-05
4.44816017894181e-05
1.01433259812465e-05
7.36834927446142e-05
6.46691020259891e-05
4.17444296235754e-05
5.72532901160651e-05
2.48377758213652e-05
3.84307410535028e-05
1.27615267956698e-05
4.16338374013321e-05
2.43684558039405e-05
4.78464561110938e-05
6.68741925156527e-05
4.94021937042084e-05
-8.48281721585483e-06
-3.9384790672937e-06
2.84528394478943e-05
3.1634996571338e-05
2.28347765006306e-05
6.32127840917692e-05
-9.18318098665247e-07
3.39432471616865e-05
2.31166187525344e-05
4.40632340783138e-05
3.07462798324951e-05
3.05305621342138e-05
5.85070952129352e-05
3.1309822285958e-05
5.20344864716476e-05
5.17359264194068e-05
4.88677503083645e-05
4.74153163015901e-05
3.76836603195339e-05
3.81823927595151e-05
3.31002705161021e-05
1.76999310947453e-05
7.90540681750013e-06
1.94044430112269e-06
2.1368922075737e-05
3.0096089549286e-05
6.58631610224863e-05
2.10840429322255e-05
3.36100412367858e-05
3.32654641766891e-05
5.35896597826518e-05
3.07130568542881e-05
2.89334018527453e-05
1.72063393303387e-05
2.63484732642975e-05
4.3014266185569e-05
5.40905935130653e-05
5.12689338198405e-05
1.60082331282213e-05
4.66573706485723e-05
9.18042836675208e-05
5.6174897741432e-05
2.09416207496073e-05
2.73431720431547e-05
6.53820450534116e-05
4.342721052103e-05
5.50361916827087e-05
4.40961029374369e-05
6.32185633670039e-05
2.75771983411542e-05
4.92810807234029e-05
2.51192455082664e-05
4.57612655814996e-05
5.76869411041547e-05
3.01515811682739e-05
2.59027563709916e-05
3.34749823082666e-05
5.22445366594192e-05
8.65897044060775e-06
-1.07275569349807e-05
3.80090050339925e-05
5.52149252646167e-05
2.15823705239701e-05
1.73678591495071e-05
3.14646665037707e-05
4.46344149872932e-05
3.19225069902136e-05
2.76264732341387e-05
6.28232181151436e-06
3.22042937379843e-05
1.12734521073369e-05
4.93934820238092e-05
4.52326907226093e-05
1.95207299339945e-05
4.94500062285745e-05
3.95766512905988e-05
7.6145332970604e-05
7.08820320532604e-05
2.72673593188787e-05
1.62530443293068e-05
7.09289125877018e-05
2.74613284496604e-05
3.33242644664786e-05
6.08768658163966e-05
8.29982400346075e-05
4.15326032719139e-05
4.7273387892014e-05
6.73412673479161e-05
3.22145212568021e-05
3.49532754002975e-05
-8.7008818726143e-06
8.8836165777478e-05
4.15498425909828e-05
4.16329852934188e-05
5.07400436359592e-05
2.02965493418177e-05
1.11903479462725e-05
3.48673246738243e-05
7.30486671228048e-05
5.13962416760552e-05
3.21626039058805e-05
5.62187378922291e-05
2.1418726639462e-05
2.96201979231772e-05
3.61157133345191e-05
1.76949391356533e-06
4.34108692134178e-05
2.59465672683579e-05
2.42447519321009e-05
3.48092708210729e-05
-3.54483214204666e-07
8.56859806394087e-06
1.15051117464076e-05
5.27322929657706e-05
2.53647361871687e-05
4.73982125880504e-05
2.84366772741467e-05
7.2911467697503e-05
4.37252220194607e-05
3.38750552975144e-05
9.06149331995886e-06
2.61980502333702e-05
5.04522834940003e-05
5.4841545001096e-05
5.55341112947482e-05
4.55176363302714e-05
5.81407963644876e-05
3.95332086687712e-05
9.46206887266397e-06
4.95670145168119e-05
1.01826549225716e-05
4.76730333682241e-05
4.35766112524042e-05
2.09012960005573e-05
2.40302609638354e-07
2.71365160100835e-05
4.63131141999067e-05
4.51890945670935e-05
9.96747986502626e-06
9.18457710964489e-06
5.79284832596859e-05
3.86176132643138e-05
-2.15024265269309e-07
1.34055599023623e-05
2.31028669214609e-05
3.6534752078579e-05
-6.00526159925651e-06
2.14920854958325e-05
4.9715334602324e-05
1.71137241451911e-05
9.4235228458565e-06
-1.63850916801323e-05
2.17505247483783e-05
5.11388599970335e-05
2.14762956979373e-05
2.22130356061131e-05
1.93613930177069e-05
3.42832049894583e-05
2.72675833964678e-05
2.81119901709688e-05
6.16219039716475e-05
3.12504505079305e-05
3.58202151226363e-05
2.67962605550567e-05
3.51868936669351e-05
5.34784930782411e-05
3.71913114324937e-05
3.49615397491951e-05
7.43604221463818e-05
6.82641490249764e-05
3.62009573318065e-05
3.89216491292911e-05
5.97735811152781e-05
4.92855386939892e-05
3.68327535334929e-05
1.12178518872518e-05
5.01895763043277e-05
5.73445026965749e-05
6.64524458169721e-05
6.90337689816714e-05
3.40272633276408e-05
4.42312944338555e-05
-3.39557454901213e-06
1.20126716689713e-05
4.1166770528376e-05
3.51988652646055e-05
6.85618598765765e-05
3.54623793104445e-05
2.45643901713778e-05
3.5730108911875e-05
3.14941306020905e-05
1.90340873008264e-05
9.84713636696214e-06
2.00103843381013e-05
1.32079137441479e-05
2.1836580136451e-05
6.44702016725657e-05
1.03720397813652e-05
5.6962087709122e-05
-1.16489525118836e-07
2.33543141219713e-05
3.13177669214258e-05
2.68893552229642e-05
3.66097297396055e-05
4.95070336518681e-05
2.59788979412192e-05
7.59007164832031e-05
4.11919240749129e-05
5.91079046237883e-05
4.88555603167306e-05
3.50167445407683e-05
2.68238533678658e-05
2.97122217684464e-05
1.92574203355028e-05
2.59230619507471e-05
-1.33852066920765e-05
4.32955001569341e-05
6.85030728082719e-05
2.86889466784202e-05
1.60377400309245e-05
1.72203904678543e-05
4.00807303250684e-05
7.12584393617558e-05
-1.2060380454508e-05
8.17076988383213e-06
3.26724119246314e-05
5.64271670676821e-05
1.48930664002361e-05
3.51523484234614e-05
6.60711512885088e-05
3.94166791601037e-05
2.79048178945238e-06
3.90385774698796e-06
1.60491486978377e-05
4.53482572271254e-05
1.88222598124703e-05
3.01920617688721e-05
3.59040287940186e-05
6.02392074421159e-05
3.04572763340673e-05
4.15268944087774e-05
4.53789129376202e-05
3.45959394881935e-05
4.31707665254421e-05
1.63246624026303e-05
1.79317361521001e-05
2.94142230893072e-05
-9.6162778447165e-06
3.881788830667e-05
5.10121523885006e-05
4.02503692019077e-05
1.08383977000251e-05
7.05637249943102e-07
5.05316733060484e-05
4.32412963890895e-05
3.91431243726428e-05
2.4004754569727e-05
2.86421121377593e-05
1.84739218450556e-05
1.42072430136491e-05
4.27744988381703e-05
3.35562902960386e-05
3.23225669897839e-05
3.90411139860093e-05
2.96344446496428e-05
4.48515215792448e-05
4.60474062825847e-05
4.55654794177053e-05
1.9956340464261e-05
3.88160280325801e-05
5.68806223469204e-05
3.87733657723166e-05
5.02076043022312e-05
6.79947187433453e-05
6.28335559053317e-05
5.05674761589669e-05
5.21084808694578e-05
6.03399323426258e-05
4.16734159496488e-05
-3.34897109507975e-05
5.67602155903969e-05
3.66999345606586e-05
5.12541583920747e-05
4.34555704543674e-05
6.49570081791634e-05
-2.8634680193821e-05
-3.89484475942155e-07
4.69401609912083e-05
-1.07344030947062e-05
3.15722868133621e-05
1.46562773367269e-05
1.76512003336483e-05
2.17437622280629e-05
2.10954169195783e-05
3.18737136588928e-05
2.80849930238243e-05
6.20608499183796e-05
4.02218132679285e-05
2.58793377308709e-05
9.81607824823347e-06
5.23839758588205e-05
3.7836242107587e-05
3.872895014827e-05
6.24455972093077e-06
3.24860876801252e-05
4.36005159135798e-05
6.81827319477374e-05
1.03739277078139e-05
3.74411643949293e-05
7.13094628370073e-05
6.07166863112532e-05
2.8833370578525e-05
2.96670238041853e-05
5.04125166646783e-05
7.61741847836446e-05
3.83601025678574e-05
2.70258991188538e-05
3.49299327506926e-05
3.8441168725413e-05
1.36136362139495e-05
4.98821807616805e-05
3.57025940791319e-05
7.51362544476072e-05
2.22987111034364e-05
-8.49283262472508e-06
2.16807497007092e-05
1.40894111346049e-05
2.8548397216106e-05
2.91786187888459e-05
-1.30859086997827e-06
6.70424508989777e-05
1.79202401952769e-05
3.63656229834006e-07
2.60894271537935e-05
6.96304126235879e-05
6.18058402520524e-05
5.31158017267865e-05
4.93286186062105e-05
6.06833948589034e-05
4.93602723383909e-05
5.19526346518236e-05
1.3285317949209e-05
1.74659278502089e-05
3.0224589431979e-05
5.51373137708248e-05
3.51375003763122e-05
4.81122188852027e-05
5.09460319486452e-05
2.97373859330347e-05
3.88974936574581e-05
2.04612266526369e-05
6.9317157406014e-05
5.52146264939358e-05
4.73775788785841e-05
1.54687042740081e-05
4.58096901148978e-05
5.05803522034418e-05
2.68196684241276e-05
1.67986208882921e-05
3.88274947197989e-05
2.88455038565705e-05
5.32855471465332e-05
4.4347297133929e-05
9.19001229578736e-06
3.10497033106279e-05
3.73152945634763e-05
6.04384512818978e-05
5.51055211446104e-05
1.35688484962225e-05
3.8956881584719e-05
4.10889256855928e-05
6.58225944729247e-05
4.62991916176098e-05
5.83243470883798e-05
8.62799518929317e-05
3.02576058471488e-05
2.76539720475581e-05
2.93365094729401e-05
2.40345470364403e-05
2.62239328111641e-05
3.33538062577098e-05
2.75277885629528e-05
2.69374042232307e-05
2.27187751239431e-05
4.24658433736531e-05
6.28852073987472e-05
3.8815520506767e-05
9.38194091792372e-07
1.49731220554863e-05
6.65602566560094e-06
2.23254096651089e-05
3.23752147957417e-05
2.82751327875098e-05
5.07846965669251e-05
2.92618691237128e-05
4.90954731220373e-05
5.00564726508423e-05
4.97172764755258e-05
2.131394288449e-05
2.77184050433619e-05
5.05076239239528e-05
8.36264841429286e-05
1.53820316092102e-05
3.31183237417559e-05
5.43513055564767e-05
5.88858698993188e-06
1.13732476416365e-05
-2.09656770807971e-05
2.86842299089654e-05
5.36174148310489e-05
3.05234504903449e-05
3.28752759289177e-05
2.13200865712589e-05
9.25926362031637e-05
2.33675108887526e-05
4.40813671385228e-05
3.33199492508472e-05
6.53386895088613e-05
6.76237074912023e-05
4.07701214580183e-05
6.54906536427086e-05
2.70124793433025e-05
4.16660421183163e-05
5.43180154305092e-05
2.40848744831696e-05
2.97198674028129e-05
3.00940065325734e-05
3.08505008738388e-05
4.73234341692966e-05
5.54397235606423e-05
6.09330976934889e-05
1.77379113993436e-05
1.6419459321087e-05
2.59854912772592e-05
2.28696564881797e-05
3.79583323741852e-05
-6.88602712656989e-07
-9.34640107161116e-06
1.83175870680553e-05
3.71356871672701e-05
1.77481712989111e-05
3.44422411263011e-05
2.62336509052902e-05
3.25965774008687e-05
4.41880458128856e-05
1.255015134596e-05
3.08415662151089e-05
4.70598740953376e-05
5.58661708874074e-05
5.78473829644774e-05
-2.30098247199438e-06
3.44746356890427e-05
3.26182913161758e-05
8.79271618041101e-06
2.35591710086961e-05
2.48901087866358e-05
3.28284711316567e-05
4.39466584640044e-05
4.46122465417528e-05
5.3385047015713e-05
3.12787241704011e-05
3.74306452369458e-05
5.95838612354008e-05
5.79425603988236e-05
7.81464585784942e-05
3.8214904900964e-05
6.62784413867148e-05
3.80206905931058e-05
2.62879104818624e-05
6.3365094821468e-05
4.29690872646307e-05
8.68729244248171e-05
5.35601867298091e-05
2.67734213414251e-05
1.0028785692651e-05
-3.75783780298803e-07
2.51178386493112e-05
2.56285853447021e-05
4.63670765650479e-06
1.50575305388466e-05
3.00930554503564e-07
1.44216514167702e-05
3.43550993706118e-06
3.74709621784395e-05
5.03073178216193e-05
3.33988112495538e-05
4.53961865590901e-05
3.81101402682371e-05
3.14554632772709e-05
6.84436780066738e-05
-1.88069729622607e-06
2.22091126923022e-05
2.4408190489872e-05
1.63223612748064e-05
3.97759241749416e-05
3.23915508803439e-05
7.0536039391176e-05
2.68113617778025e-05
2.90778479847348e-05
7.18585941157391e-05
2.54563841013118e-05
1.16573424947765e-05
5.68777281556802e-06
3.29853504610799e-05
1.76309006833836e-05
-8.17881474323735e-06
1.9714080127197e-05
3.45864778037301e-05
4.24616688010663e-05
6.44409732514162e-07
3.93566253496985e-05
2.62645027622682e-05
3.8503463044873e-05
3.05557906614499e-05
5.39336834685707e-06
7.90184247393642e-05
5.88569118921098e-05
3.03914849972031e-05
1.80819824446872e-05
5.18865640314432e-05
8.80800467761582e-05
3.63814373952483e-05
4.02496083477788e-05
5.37026422681094e-05
3.36912882040117e-05
-4.41484092987148e-06
3.45567465556797e-05
3.68810747701195e-05
4.0242378062931e-05
2.37170239898756e-05
5.74003912198542e-05
1.75066079260351e-05
1.75453353756993e-05
2.58085174618662e-05
2.77033421353414e-05
-2.26013286199839e-05
7.02204415004083e-07
-1.50710958143167e-07
4.24650596475761e-05
-1.46084429719563e-06
1.7862779361007e-05
8.67975609082136e-06
-2.91511247802334e-05
3.33688453270534e-05
1.23183100205487e-05
4.71271642297647e-05
1.85201496269785e-05
1.71364191304432e-05
5.81687749255298e-05
7.30444976941905e-05
5.58165609395335e-05
3.31667557319416e-05
6.17561510163373e-05
4.36808984841127e-05
1.33982770616799e-05
3.63075055416309e-05
7.92696156325865e-05
1.09476335992627e-05
4.50047468520069e-05
2.74572223245067e-05
4.82562390847422e-05
4.65782622039175e-05
3.20069629607325e-05
5.31423270971023e-05
4.71776270571729e-05
3.47229645252333e-05
2.46717409584e-05
2.08512230405762e-06
4.20951728402406e-05
2.34668683180355e-05
1.94731101157273e-05
1.92578389834287e-05
1.2542598773511e-05
4.44213750356554e-05
5.49701851959074e-05
2.86126232930303e-05
1.50193745900561e-05
1.89720186411702e-05
5.45120593735156e-05
2.7760957059854e-05
3.54491891796507e-05
1.97513172563713e-06
4.5750818975721e-05
2.18739459562375e-05
4.47172353099711e-06
1.31970506650789e-05
3.47101672324651e-05
3.62786565187238e-05
5.17355871909082e-05
1.50682343874185e-05
2.12541285860305e-05
6.86752488917701e-05
4.62546348184924e-05
4.39357921620421e-05
3.12764932584504e-05
2.27276044187237e-05
2.81437643300478e-05
3.27153524811979e-05
4.36512196567827e-05
7.51795952000343e-05
4.45400011659484e-05
5.24114772932446e-06
3.9042291364968e-05
4.193407165381e-05
3.49247101310917e-05
5.47058467346013e-05
2.86730862964919e-05
5.82548284216166e-05
4.48087540396925e-05
2.85588329823304e-05
3.07414078204268e-05
5.25797305361631e-05
3.97422903398026e-05
3.86111829595795e-05
4.02669536051032e-05
5.46348904723854e-05
2.07883358635978e-05
1.90046381114814e-05
5.01288742324428e-05
4.76674021721345e-05
2.97935123482627e-05
1.9957992120698e-05
9.10925191688004e-05
-4.12431705719687e-06
6.92907590157262e-05
5.0364719979456e-05
1.15181764429904e-05
3.10352633512567e-05
2.04345665822091e-05
2.94357449134781e-05
2.29487848516351e-05
-1.49845328736688e-05
3.65938281747801e-05
5.27139896684599e-05
1.20175395175012e-05
4.61983661545186e-06
2.14834966348847e-05
1.40488351083932e-05
1.53786375617759e-05
1.68484540745019e-06
2.18359507071941e-05
2.48629150847934e-05
-5.46846435393066e-06
3.68113918035102e-05
5.24025084865906e-05
3.91651000240045e-05
2.04671684681331e-05
6.84468218349205e-06
2.88214764908508e-05
4.85767000925576e-05
6.14640857037946e-05
5.08322305686239e-05
4.87677456158207e-05
5.26657844065617e-05
2.84781064716443e-05
3.90153603602818e-05
1.77720897804817e-05
7.52828132974896e-05
4.62196181444182e-05
4.28444945997934e-05
3.75177695967021e-05
3.78521333481414e-05
6.08880434726844e-05
1.48560346975798e-05
3.20679005111542e-05
3.5432630831094e-05
1.00897219562668e-05
5.37042597534792e-05
4.365939321497e-05
1.54842338594694e-05
5.85864057811398e-05
1.59697933614301e-05
4.3610078277003e-05
1.42340989263753e-05
3.24064580855739e-06
2.39467512951521e-07
7.66448409655546e-06
3.05339690299924e-05
1.15136407344002e-06
5.01248804929227e-05
3.33190791746291e-05
3.0128706871675e-05
3.30290350980715e-05
2.82507465098066e-05
-4.30204643237318e-06
1.85705294062653e-05
2.66914654565672e-05
5.0644121208888e-05
5.33205344571955e-06
2.48398512270357e-05
5.51527261682357e-05
3.80249870421237e-05
4.57135169501431e-05
3.4688843658049e-05
4.7501609501577e-05
3.46446587607559e-05
4.64659722961162e-05
3.69336878867104e-05
4.49774408970687e-05
6.49528500267988e-05
1.28455419221258e-05
4.48595961454929e-05
1.86254070756274e-05
4.85420757722536e-05
4.10415841315428e-05
7.3486847604522e-05
2.37918427199327e-05
5.71110718505918e-05
2.29992454644853e-05
7.81014318286803e-06
3.98767950450224e-05
6.65376219282941e-05
-1.88079577413904e-06
2.48283255683041e-05
4.81905961921718e-05
5.25121699395068e-05
8.36489730154704e-06
4.58275481017237e-05
1.09157658528454e-05
2.79268082516193e-05
3.92386734112227e-05
2.35041278900099e-05
5.35710842996451e-05
-2.63072516245882e-06
2.36593519361593e-05
3.04690297849213e-05
1.30232030331618e-05
1.66416300320003e-05
7.25322497141329e-05
3.24200433040808e-05
6.50880827394503e-05
1.70266276103055e-05
6.75728903243254e-07
1.23560708573836e-05
6.23143952892336e-05
3.13725209589003e-05
5.81339215486627e-05
2.85170286200713e-05
6.05709301909405e-05
2.0389547621915e-05
2.83014101490378e-05
2.91768258992734e-05
8.56310773076291e-05
4.49508721355997e-05
2.21305545459974e-05
3.20721699981749e-05
3.25980952033115e-05
3.91403849805522e-05
4.47692209028134e-05
8.22356422753773e-05
3.65371982260311e-05
7.45102325030398e-05
3.49355067816427e-05
3.42134365594086e-05
2.96843230710202e-05
1.79200244691955e-05
3.68742969145748e-05
3.90824222593106e-05
2.67523061760007e-05
1.72567355060436e-05
3.36607057920684e-05
6.09868039885633e-05
2.91486305238714e-05
6.45194025984344e-05
5.93242351112352e-05
1.98475455181948e-05
2.92951326629907e-05
3.43386860483648e-05
4.17389784459211e-05
2.37332050428525e-05
7.69322163407652e-06
4.49845334111234e-05
3.73126237265416e-05
2.88318781611363e-05
1.28945092201624e-05
2.7814874031555e-05
2.85222086075955e-05
5.09636195282113e-05
6.08397147642351e-05
4.04092923708313e-05
2.80359034334648e-05
7.82200955466713e-06
4.46909891970429e-05
1.8632523377547e-05
5.08910485322877e-05
2.88336725380196e-05
6.39145533058941e-06
5.13389757493012e-05
4.71011528771721e-06
4.66246638135698e-05
1.13839169189286e-05
3.56507048875619e-05
3.18136409988974e-05
4.75113065013647e-05
4.00866853906812e-05
9.51656441249508e-06
2.92253189553777e-05
7.09254823559622e-05
8.57222179980839e-06
5.63428636997742e-05
2.83691820305574e-05
5.34107678952994e-05
5.4853486417167e-05
5.39391131253463e-05
3.29768729077275e-05
1.28839767283551e-05
4.8223213682696e-05
4.44280905993002e-05
-1.47684672094315e-06
3.69873630557432e-05
4.01904918902083e-05
6.3555516888256e-05
3.55436068037693e-05
3.30310981465623e-05
5.42008327077533e-05
5.6145243275656e-05
3.42566088511754e-05
4.25834543565585e-05
2.11384960084423e-05
1.68576674822093e-05
5.34547722232896e-06
2.04428813065131e-05
5.22398327337642e-05
3.18725941139384e-05
1.70287256435074e-05
3.29413590187276e-05
1.92580532297016e-05
-1.0951053264863e-05
1.92018253074319e-05
3.02770836986961e-05
1.63309960622001e-05
-2.37496142831935e-05
6.85029348129553e-06
7.3180198180252e-05
4.84496778666687e-05
4.33830973000837e-06
1.31517834539589e-05
8.44996034211231e-06
5.95043499700903e-05
3.62576284600803e-05
5.43031925421541e-05
4.01501879909234e-05
2.5541021538955e-05
4.46151354437775e-05
3.54713173124037e-05
4.75891533302159e-06
2.92240360602279e-05
8.50868360494727e-05
8.180908475555e-05
3.40827922280004e-05
4.93047025082655e-05
1.83468681656379e-05
4.63635060265541e-05
4.49951860720282e-05
1.05972411917939e-05
5.2731961824104e-05
9.18376757325019e-06
4.59600594228943e-05
4.47887644688321e-05
2.12773303169205e-05
8.32603985754481e-06
1.76326765083321e-05
2.08935065714223e-05
2.81158678891079e-06
2.4665709811941e-05
4.22275987924596e-05
1.06301036158082e-05
-9.35622113285884e-06
3.96217733988425e-05
3.73656595789134e-05
2.32271581600939e-05
3.18853294934598e-05
4.19637053549322e-05
1.89382638977247e-05
3.01207534783793e-05
3.04131701841975e-05
-1.21303982445858e-05
3.32947013038232e-05
-1.88728874189368e-05
2.01080363753391e-05
1.10794163378264e-05
-7.04308743832428e-06
3.1616163348256e-05
4.02950289566683e-05
6.70048181327756e-05
3.02202666918638e-05
4.18912969743172e-05
4.56761965371691e-05
5.39222952024121e-05
2.55330160820935e-05
4.5198584137601e-05
5.88213163186259e-05
2.62990551969416e-05
5.11898602840172e-05
3.43021314688494e-05
5.45369282807822e-05
6.28704233871881e-05
7.1339627779384e-05
8.58230456180203e-05
2.04682389667176e-05
4.33339955339288e-05
7.90589612377523e-05
2.27142420030387e-05
4.68390320759882e-05
6.58032349547384e-05
1.3671573006738e-05
3.97877006530038e-05
2.54659714296308e-05
4.67839378605777e-05
4.49332821072063e-05
3.75916088490221e-05
4.88912649009156e-05
3.53833287841656e-05
1.72148775039712e-05
7.99091029872916e-06
2.78582820576594e-05
4.34063228162634e-05
2.70391638057352e-05
3.54923252031011e-05
3.38543801955183e-05
-3.90219070831401e-06
2.52903028268681e-05
7.32948398195716e-05
1.34962525004446e-05
1.71119336113479e-05
4.17582925406828e-05
4.42494710778437e-05
1.35654635586102e-05
3.43078442132749e-05
1.42022447340545e-05
-4.40743575362069e-06
1.16929461930758e-06
5.35052799201277e-05
-1.3026835152863e-05
5.0308909767069e-05
1.85184449290627e-05
1.84840871746894e-05
2.73974744356002e-05
3.13223769126176e-05
6.6895424362447e-05
3.98025896590181e-05
4.81693392363325e-05
2.77273025900318e-05
3.4264256981901e-05
8.66849740263514e-05
3.50400595184871e-05
3.11541690471595e-05
4.25881865684867e-05
4.12856997152311e-05
5.92194526724927e-05
9.05493555953494e-05
3.2774215078011e-05
4.25453709095283e-05
3.19891780590469e-06
2.82273705319888e-05
2.14911887629583e-05
3.35974523061246e-05
3.89527771596328e-05
2.43901883634116e-05
2.59675421624792e-06
3.92855216899545e-05
3.12807565237295e-05
4.86049001145746e-05
3.91307670102528e-05
1.070103768562e-05
2.54025784485907e-05
7.16076051784802e-05
4.03989959773827e-05
-1.10259081704027e-05
-1.00524304537598e-05
2.49976358628318e-05
1.66764494295018e-05
8.72960328537369e-07
3.93187259424323e-05
1.8641821800531e-05
6.57163583601002e-05
3.16321557010851e-05
3.07326708988263e-05
2.78219397932452e-05
5.91905359952041e-06
4.72479979396098e-05
8.34384606477799e-06
1.65975502499403e-05
3.64260918403881e-05
7.1824473940014e-05
4.49033474486923e-05
2.45735444374547e-05
4.17908417594045e-05
3.61249817574128e-05
5.25314366609859e-05
5.25184450997988e-05
2.84931032335751e-05
5.75641542045787e-05
5.6557737628349e-05
4.16686213268152e-05
5.51044631727962e-05
5.64628657321808e-05
4.14703931840508e-05
6.3133341742641e-05
2.63749037836899e-05
6.32702527655449e-05
1.46866035381932e-05
2.61481708053786e-05
4.98856443523549e-05
3.79167177951857e-05
4.13781003948792e-05
3.92828272831605e-05
3.46010700319869e-05
4.03537626397681e-05
2.76272043812002e-05
4.01077441195917e-05
1.5600035820546e-05
2.70965231850823e-05
6.92757215237801e-05
3.65566021132781e-05
1.1758053290459e-06
3.11939866784863e-05
-4.52428666343055e-07
1.13667836432972e-05
2.93432697222124e-05
3.18761947987876e-05
-3.7345915559355e-06
1.48530165596248e-05
-1.46109661101208e-06
4.4829222320306e-05
1.27707974837654e-07
3.41748116442919e-05
2.50516888154254e-05
4.41546357346917e-05
2.82870931398031e-05
3.72236001901908e-05
3.6206835084208e-05
2.16924513994558e-05
4.85195548598341e-05
4.32157917227865e-05
-5.68185133611992e-07
4.84993280343057e-06
1.55026239576294e-05
2.47060774362169e-05
6.13874064920689e-05
1.91279525240653e-05
1.7177153424425e-05
2.60885689796191e-05
3.50839266232856e-05
6.57076846174937e-05
1.02391565368888e-05
4.24988064120938e-05
4.70614935805559e-05
9.10861579054024e-06
1.6474457396009e-05
6.54808553737903e-05
2.87230118549109e-05
1.12682875789592e-05
4.50429594386627e-05
6.18879008975153e-05
3.63726791233507e-05
3.02055719582447e-05
1.9108316455123e-05
1.3017615363681e-05
2.42761491110683e-06
1.77128660841352e-05
6.00999239057876e-05
1.57306567689315e-05
4.51046726767251e-05
3.35621105125932e-06
3.16575070573561e-05
-5.3803801687918e-06
1.89342875723786e-05
6.30474141089314e-05
1.74790764748593e-05
5.39105654869401e-05
5.48843913167967e-05
2.34161280428923e-05
2.13910949057393e-05
3.16309355741369e-05
1.97663057175879e-05
8.99318525714456e-06
2.5980800132005e-05
3.66755985841203e-05
1.85146234810037e-05
3.32677401977227e-05
2.28623400369799e-05
3.40329987107606e-05
3.40945875734109e-05
4.33911511564726e-05
1.17800315131019e-05
5.47440999204854e-05
4.70499073454865e-05
4.25946771664791e-05
3.3332615647473e-05
3.83587690962259e-05
3.94372229740582e-05
4.91438655919725e-05
5.00357932037137e-05
5.08505432736482e-05
3.14366889475439e-05
3.69747216998127e-05
3.14926856491869e-05
3.88861236250513e-05
4.73763375422457e-05
9.88337234926894e-06
3.07285304037238e-05
3.25134599483836e-05
2.19607746341747e-05
8.49299099787218e-06
7.09079081816843e-05
4.23143834887892e-05
1.68665116852396e-05
-1.8329611368078e-05
-2.43414109137002e-06
7.83108968859657e-06
8.40062840965841e-06
3.14032161571445e-05
2.14614279709846e-05
3.58273489298515e-05
1.0678049282806e-05
2.86310580614836e-05
1.50766404995695e-05
3.46494002104775e-05
5.79645175402574e-05
3.38212322469595e-05
3.6901099076089e-05
2.91181853653137e-05
1.40979061568245e-05
6.27453490529136e-05
4.52851673421587e-05
2.54282994747891e-05
2.61987705734657e-05
6.52308915791589e-05
4.07270716773378e-05
6.67813166531498e-05
2.15961225600835e-05
2.88923122991483e-05
6.46805107322138e-05
5.05714632913262e-05
5.68140408975403e-05
6.82810357395879e-05
3.9702880047501e-05
4.57285440827636e-05
4.01879553021041e-05
5.43928556565136e-05
8.4482229448628e-07
2.64235330915489e-05
-7.62468230933837e-06
4.13222790136586e-06
1.92458880088138e-05
4.31402253414877e-05
4.22246186706387e-05
1.30111272224561e-05
3.51470397028963e-05
4.13744466720919e-05
1.12400496667975e-05
2.69156235869594e-05
3.86631574725441e-06
4.37473502422991e-05
5.38549027260678e-06
3.89224812509025e-05
3.63264575441095e-05
3.59866961922454e-05
5.24883944046568e-05
4.6476629707614e-05
3.6112130344669e-05
3.74530075215857e-05
3.37602783166896e-05
3.15121485977654e-05
3.16619897365713e-05
-1.34039723681775e-05
2.86440252920506e-05
3.69699484456389e-05
6.10459533585505e-05
3.37201253722977e-05
7.78585944348923e-05
4.19238725162166e-05
3.79613219759139e-05
3.14912447318413e-05
5.87542404037844e-05
2.73209848762449e-05
3.35419429697901e-05
5.68934677404099e-05
3.87893787832296e-05
4.72562283884407e-05
3.42029141305605e-05
2.57887903482647e-05
-9.99002821348218e-06
3.50883077846973e-05
1.9633220452306e-05
-9.51726614982433e-06
1.97239776249121e-05
3.09829074051163e-05
2.35018413173386e-05
3.00030465664725e-05
2.9566376558875e-05
-5.47800573493012e-06
5.82965454233586e-06
1.16526076450682e-05
4.96998002490265e-05
3.80347448344014e-05
3.82715842561138e-05
3.48709247229774e-05
7.12558120668257e-06
9.01469727021519e-06
4.82644692051206e-05
5.75326915822608e-05
1.66876090609345e-05
3.0156700987959e-05
2.85931984112426e-05
4.80894855589633e-05
3.1702936259021e-05
3.54719445936118e-05
3.73187443437795e-05
3.3985610245884e-05
4.13782193556771e-05
1.6074994290178e-05
4.39607725751144e-05
1.48097762585143e-05
7.76929778689272e-06
2.82981405426772e-05
1.85621360996018e-05
1.71397052088709e-05
3.68029497240573e-05
1.74761997197682e-05
7.57563632246378e-06
3.79360514772618e-05
3.51294023524136e-05
2.85151644722575e-05
2.9972902042418e-05
2.05954103946329e-05
2.972444576868e-05
3.26772827870456e-05
3.21470159676739e-05
3.04767063345432e-05
4.38539853969923e-06
4.19369825894764e-05
2.84134465431552e-05
2.00443435102565e-06
2.27080529596138e-05
3.33147206971219e-05
2.99947636095682e-05
2.46590348253505e-05
5.12060954015764e-05
7.01882024833959e-05
3.33641120892707e-05
9.63334930434861e-06
5.10905767200948e-05
3.96345889563504e-05
5.93682894981331e-05
4.48795729850589e-05
2.77133743767942e-05
-1.73948710996473e-06
5.20588330032965e-05
1.9542995102789e-05
2.61356192462117e-05
5.44519510293777e-05
5.49755367182969e-05
2.7609853577429e-05
3.13818727538376e-05
2.72027529046175e-05
3.40479817702933e-05
2.96630862297809e-05
4.43233198900693e-05
4.96349351785799e-05
1.30152092204909e-05
2.51765766256622e-05
3.14600113190442e-05
4.35073106699655e-05
1.25919725620323e-05
1.17572090128263e-05
3.7238940167593e-05
4.22628500672367e-05
2.49876359665053e-05
1.88167273200368e-05
4.1558915928349e-05
7.37703912361709e-06
-1.06687286332094e-06
4.27011190627692e-05
2.78703479078721e-05
2.60912930915339e-05
1.2151839804133e-05
3.934018362202e-05
2.14020385561058e-05
1.91949313898097e-05
-1.98400689869606e-05
5.30167616908477e-05
5.21053112265938e-05
-9.2829175871369e-06
5.17565877292231e-05
6.91526186878142e-06
-4.0591240975284e-06
5.62357826996891e-05
1.61689431601044e-05
6.79838653579271e-05
4.93608264522359e-05
7.23068151408161e-05
4.18265351770203e-05
4.07961194773694e-05
2.75033028424835e-05
4.46687263501921e-05
3.36134251191236e-05
5.5120489746982e-05
4.35861466723193e-05
3.62521507226491e-05
1.33804894875097e-05
2.17330817933402e-05
3.73512359967276e-05
1.69281123219739e-06
2.60421214837839e-05
4.09575255632611e-05
-1.16351837276778e-05
1.59510588140784e-05
-6.54754299258894e-06
1.75939304724487e-05
4.07963540233556e-05
-8.15411949236458e-06
2.76264665183166e-05
1.41503222117281e-05
3.16665217241495e-05
1.0904752159269e-05
1.60926869770479e-05
-8.72769126883254e-06
4.19117685368188e-05
2.93370903693318e-05
4.24204416787672e-05
1.26174729165477e-05
3.51357787883245e-05
1.96854286106584e-05
5.47891857068601e-06
5.73520537318049e-05
6.31199710662205e-05
4.12854614823314e-05
3.6389819122402e-05
2.12789901606545e-05
5.30821285803516e-05
3.85043064684245e-05
4.12845073897903e-05
5.51746718145873e-05
6.35783391532775e-05
3.94830090857349e-05
5.2821551638592e-05
-9.19458653107501e-06
4.24793265852782e-05
1.67966901124716e-05
6.02400886654319e-05
6.71918443294155e-05
6.89567667049241e-05
3.09308561778475e-05
1.47916856547127e-05
3.70102000516909e-05
2.57508571900077e-05
4.19045683371008e-05
2.24516203400957e-05
2.06703679860974e-05
2.38622742693466e-05
2.59350390416591e-05
4.55308735372002e-05
4.20715146935881e-05
2.84031589299152e-05
3.17129050272727e-05
3.81933272079613e-05
3.20313929710311e-05
2.19562507993776e-05
5.03889043723132e-05
3.82627325610162e-05
1.64663259266391e-05
3.18536659194892e-05
1.33142725757175e-05
2.52906700063374e-05
2.87942749307115e-05
5.33297829562605e-05
7.45749889018885e-05
4.35864379928145e-05
5.00782309214185e-05
4.9803015090207e-05
2.83533487506542e-05
4.83779723115523e-05
1.62226127212528e-05
6.44238912985506e-05
2.67720240158438e-05
3.56866116022375e-05
8.53773166364135e-05
1.87114339298231e-05
3.55228559761866e-05
3.86053496106729e-05
4.84803883879632e-05
1.38330748855753e-05
3.77804458320235e-05
7.20772576413763e-05
7.88464804350952e-05
1.05721218264034e-05
1.16164960332537e-06
3.96920516376933e-05
7.82012911389589e-05
5.54200527860724e-05
2.99125360042914e-05
2.50429163957546e-05
1.72957600472382e-05
1.72889150725062e-05
2.39847360894529e-06
3.46098234519687e-05
2.36080765902123e-05
2.35678383076853e-05
1.30250961788695e-05
2.17911841800687e-05
2.57165505265388e-05
5.5028849193591e-05
2.94916382741193e-05
4.59848080721698e-06
2.43490506184698e-05
6.02215165071965e-05
5.16457113540991e-05
8.24044139397308e-06
5.60199692298831e-05
2.25901757579234e-05
1.92069995160234e-05
3.99090027566284e-05
6.67697549773537e-05
3.77520678342626e-05
2.70922599648053e-05
1.78032701539495e-05
3.26414391929165e-05
4.8073846753593e-05
5.95239636041891e-05
6.99866714055699e-05
4.72771413322501e-05
5.58390344145515e-05
3.35284267654685e-05
3.14969721970004e-05
3.56464731731491e-05
5.19212457074889e-05
6.42547652649274e-05
3.30439354005136e-05
4.21116605248841e-05
6.5312248213185e-05
4.48507874544534e-05
2.87596091502862e-05
-1.02153571777294e-05
7.55346633725964e-06
5.19470959950811e-05
-9.42409558210553e-06
2.81876302489031e-05
1.14395653685216e-05
1.26998122558222e-05
1.0660762170144e-05
2.51072797189952e-05
3.41990688197382e-05
1.8228525652403e-05
1.39429887643474e-05
2.8703253621493e-05
4.35300070260548e-05
1.71065724608042e-05
5.22566607267765e-05
1.79479409592097e-05
3.11344829879576e-05
3.69518424337457e-05
1.94700371969165e-05
5.77506154670623e-05
4.9907938470406e-05
2.46303722714938e-05
9.03940475104751e-06
2.06515697881743e-05
3.0519450639116e-05
4.20533012745034e-05
1.75968936079288e-05
3.91103320916431e-05
4.54344441823794e-06
3.60793803745597e-05
2.44953589645097e-05
4.61739336495648e-05
5.83025316382893e-05
4.30760417598362e-05
6.22598228713084e-05
1.60315259098885e-05
6.44020364133811e-05
2.78698025747314e-05
4.96740737587699e-06
5.14479123519489e-05
2.20754206604864e-05
4.34247127338281e-05
4.38885488046642e-05
3.66214346600216e-05
4.06094171781188e-05
9.0142974178517e-06
4.84348418596079e-05
2.54004900185249e-05
9.91355139309541e-06
-8.07342667824248e-06
-5.75517517817231e-06
5.36244303295113e-05
1.83349197180037e-07
2.24591708892938e-05
3.99887472394951e-06
-3.68658109474255e-06
-6.27298336541127e-06
2.66458517070672e-05
3.38734345126686e-05
5.97836994136775e-05
-4.65448998503138e-06
3.93765314693992e-05
4.16963151779386e-05
3.97658427183275e-05
2.24082225853054e-05
4.97120652096337e-05
2.30937656431592e-05
5.56436466631662e-05
3.47804464112708e-05
1.71196890387071e-05
4.34926707833583e-05
6.2484055339311e-05
3.70762792309444e-05
1.17955973118879e-05
4.88853126814816e-05
6.89936928182846e-05
6.87218568390275e-05
5.80804129332822e-05
4.21142627392954e-05
2.38193029226333e-05
5.42292483481239e-05
8.36537575612319e-05
3.74150399952853e-05
4.94121018927252e-05
5.23851804562484e-05
2.34543061917107e-05
3.53490782731323e-05
4.06901110296859e-05
5.47247470830799e-06
2.60479199001983e-05
5.44310060101463e-05
4.62782895261259e-05
3.33304220410817e-05
2.65207428082265e-05
3.8910877526897e-05
2.4212934380209e-05
4.68052595224616e-05
7.5065424035023e-06
4.83898731180732e-05
3.62727503569215e-05
2.50004938579551e-05
3.61895981462387e-05
2.74688284841911e-05
2.09000940270459e-05
4.22946272421248e-05
2.59868191926815e-05
3.45865838802556e-05
3.18821139140305e-05
1.69669795319314e-06
3.99547842647019e-05
3.6128437448376e-05
1.73303510518406e-05
3.83594107854956e-05
4.72835314524733e-05
2.94591239869408e-05
2.57402256221541e-05
2.39797715464287e-05
3.00125555266813e-05
2.39155081811561e-05
1.4748029200209e-05
3.93659303119229e-05
2.25147915658223e-05
2.87004576634718e-05
3.17966855961005e-05
4.82845650339687e-05
2.45612848911424e-05
2.5709090130305e-05
1.26488703207485e-05
3.80144358533892e-05
3.53448155692116e-05
4.07909850609205e-05
7.65594152852042e-05
4.86978969383615e-05
9.96073609320458e-05
4.90305564921144e-05
4.23107156738013e-05
5.35669551986821e-05
2.66926112247668e-05
2.46511677314766e-05
6.027216415906e-05
5.12744139107955e-05
3.05155374123117e-05
2.07898074061697e-05
4.44686311319327e-05
5.69196732917758e-05
4.18236557890728e-05
2.48032185040814e-05
-4.69586992902733e-06
4.38303557880098e-05
1.74559356707806e-05
8.73467096144774e-06
5.47358687763373e-05
2.74783422833639e-05
3.56301908955697e-05
7.32969752647293e-05
5.74013731088139e-05
-3.4763112574225e-06
2.44232947744568e-05
5.73534250258221e-05
3.82020632535149e-05
1.30523651302453e-05
1.81643319527903e-06
4.40879279660651e-05
2.47313980529551e-05
4.41142312430949e-05
6.0988572601772e-05
3.37149172786372e-05
3.17534267024235e-05
1.50703235563035e-05
2.60087098187361e-05
9.88758416498806e-06
7.5503420917547e-05
5.10964034348819e-05
7.90030317623967e-05
6.79132607179369e-05
4.63223886456136e-05
5.68844361468234e-05
3.8897830820665e-05
3.61999582783503e-05
3.04559618148818e-05
1.03043069117931e-05
5.35526422175952e-05
4.0438119953261e-05
3.21725092990496e-05
2.7846878224973e-05
5.35266505210834e-05
7.71818863173928e-05
3.36760679303816e-05
7.50341117963658e-05
2.78657501404806e-05
3.49725054932679e-05
2.30995723104766e-05
2.5103531387577e-05
-6.26814144308095e-06
3.39610075665681e-05
3.62715096585369e-05
2.81293692255621e-05
1.59942026768493e-05
2.4709160723629e-05
3.12099010884683e-05
5.06455999008184e-05
2.36760893358474e-05
2.70742300922424e-05
4.59376650075132e-05
9.65210210909384e-06
1.09180002108471e-05
1.88901095421961e-05
2.87961698661372e-05
5.83844058187397e-06
6.62163552709504e-06
4.89753733078918e-05
2.601800552739e-05
2.28223087397663e-05
3.67787793891284e-05
4.19607570634355e-05
3.99163444566724e-05
2.70008242862452e-05
8.99852637177499e-05
4.32429626893253e-05
6.8324736047586e-05
4.73977379252356e-05
4.74562529737179e-05
2.63553564206994e-05
4.24813653337213e-05
3.27096985982871e-05
4.25871503169872e-05
-8.0417459750067e-07
5.88921883406157e-05
8.33766905606084e-05
3.12748696515572e-05
5.38752574465582e-05
3.46513721692343e-05
6.68055918847305e-05
3.26774276374696e-05
6.10335811806154e-05
4.91905889321674e-05
5.18439925182838e-06
5.7537767359242e-05
3.56885479000022e-05
5.79740573122257e-05
1.47532588372135e-05
5.95916716730458e-05
7.01237480209582e-05
2.01310111694083e-05
3.0371577094249e-05
1.16199456883912e-05
3.53800868280056e-05
-2.14425463777964e-05
1.5420234160896e-05
2.71369131897931e-05
3.02415793820125e-06
2.50762956597235e-05
7.89916275288779e-06
4.56222625539661e-05
3.28195136116999e-05
1.26464189789533e-05
-1.8544833207017e-05
2.4629099084909e-05
1.26687054091814e-05
1.88909417214345e-05
2.72629802879591e-05
2.80639326121916e-05
1.99887264013346e-05
4.62193875758121e-05
5.28596406472239e-05
3.97314170791542e-05
6.80965813773582e-05
3.73035244688093e-05
2.36438690403431e-05
2.61352988145137e-05
7.89133808691933e-05
5.29223503631211e-05
7.46565108209073e-05
3.12311794555773e-05
4.50082854475725e-05
5.69516879035171e-05
2.94200551884495e-05
5.81040945883464e-05
3.25447119407569e-05
3.26956545154787e-05
-1.47676274670912e-06
3.07779413282309e-05
4.34645202739645e-05
2.39664420929999e-05
1.62282085477364e-06
1.4673798484359e-05
1.18333921227097e-05
3.81457025301086e-05
8.16195942478708e-05
2.44223232705179e-05
2.72142623300306e-05
2.58640683934786e-05
3.60900804541518e-05
4.40034685368656e-05
2.92025284028558e-05
3.87526825956428e-05
1.8967796419975e-05
1.46646029370387e-05
2.26603318999027e-05
-8.56526438985113e-06
6.47331232267682e-05
1.13202070762585e-05
2.64328204717698e-05
3.64056349817877e-05
-2.22586528462427e-06
2.11020611768295e-05
6.28762396439677e-05
1.61969061305329e-05
4.89353218128708e-05
4.52818069896123e-05
2.64075227753417e-05
2.545845996722e-05
4.56353728451936e-05
3.01469454274482e-05
5.54849089103594e-05
9.16089171576898e-06
3.60893124348333e-05
2.82432484427385e-05
3.8291618858288e-05
-3.68283805220852e-06
3.32913451843419e-05
1.20834087924691e-05
3.1042494113031e-05
6.54204119286291e-06
3.19725511800007e-05
4.39191955026593e-05
6.90444958045335e-05
3.71944647376754e-05
2.85786770826707e-05
5.06915993390671e-05
6.30251631140027e-05
6.78156931876877e-05
-9.52189459746329e-06
4.70685728658307e-05
4.72470134520187e-05
6.10853467819552e-05
6.92014448570901e-05
2.7970656138408e-05
3.3992391171265e-05
6.53583275950077e-05
2.04951257577917e-05
3.70993495892838e-05
1.24579391056346e-05
1.78311235633946e-05
4.2030715953965e-06
5.32568565219529e-05
8.28319843186735e-05
4.23470865659792e-05
7.83881298469114e-05
3.67258448615715e-05
4.53054418312777e-05
4.53271497903838e-05
5.795657880178e-05
1.65262852486363e-05
1.93024103372038e-06
1.01269905872257e-07
-1.47303646755775e-06
2.5457199683383e-05
1.19145717852683e-05
2.53412587384048e-05
1.07139536526669e-05
5.24624598847362e-05
3.02757196214584e-05
4.17554071465575e-05
4.17282637507047e-05
4.9096801789075e-05
2.90064121799192e-05
4.25609170556095e-05
3.36329866930745e-05
4.81515007017666e-05
4.04735857638226e-06
6.46662108785742e-05
3.2553985708526e-05
2.8563846518649e-05
7.71019827247185e-05
9.00620613974322e-05
2.88274284745206e-05
5.92589047041464e-05
1.4572981543831e-05
1.23139149023509e-05
6.22157027056299e-06
2.23982465585969e-05
2.23896887717912e-05
3.56812937838594e-05
4.91039151726742e-05
2.61300625365544e-06
6.74344000884022e-05
1.60201680393289e-05
3.71904811498325e-05
4.36840421680404e-05
5.02581413510899e-05
1.96609034699831e-05
5.15480105098703e-05
2.51342767134186e-05
2.96617208787041e-05
2.64456608872587e-05
-2.57363693272916e-06
2.14786827112172e-05
3.14700234576373e-05
3.0874598411624e-07
1.22568726078137e-05
2.14318061382591e-05
2.77325349872161e-05
4.70836107688071e-05
8.60148979160005e-05
1.65561755349395e-05
2.4781690004447e-05
2.96004490888061e-05
1.4490074555706e-05
2.57322327095029e-05
1.95158192946329e-05
1.34412172448935e-05
6.53513710989251e-05
4.8618671412128e-05
5.18345002688391e-05
4.41363635473491e-05
9.17313366363364e-07
-2.38149552500353e-06
4.28388267729086e-05
-2.64651588808729e-06
2.37802938930109e-05
4.42623984116197e-05
3.44438431325356e-05
4.41611005540732e-05
2.35533144919691e-05
6.5385480099209e-05
7.24000802879403e-05
1.22070813603899e-05
3.11615682333145e-05
5.21287594782178e-05
3.41974164140698e-05
5.82081689383884e-05
3.31246732196442e-05
4.36790151082222e-05
9.71057991943482e-05
4.88848972575829e-05
3.21013894887286e-05
1.62695374720451e-05
8.42564735465848e-05
3.23904710859987e-05
2.99421764465437e-05
4.66643078044854e-05
3.92600756554641e-05
2.87457448952424e-05
2.45183969616389e-05
3.49463831809531e-05
1.49724851679846e-06
2.40804858581636e-05
2.12133639892508e-05
2.23087609124666e-05
7.94634962724611e-05
2.70045983088774e-05
5.28802707826534e-06
4.18120813344486e-06
8.84099402748052e-06
5.34106989499784e-05
5.10338438018258e-05
1.30457006562669e-05
7.27718793881087e-05
4.70510185362857e-06
4.65055281180214e-05
5.1634434491607e-05
2.96821883744943e-05
4.17482050172439e-05
1.78325307843906e-05
2.09527791049159e-05
5.5715575987574e-05
6.45024052211352e-05
2.16815083710442e-05
6.98303115560074e-05
6.36630641473349e-05
2.96951464343651e-05
3.0655737009658e-05
4.07290989170571e-05
4.68372683346579e-05
4.34690988558405e-05
4.24180877420317e-05
3.04822692192606e-05
3.13290407999765e-05
2.38242883564502e-05
2.17231702981537e-05
3.6988547943107e-05
5.57149859490847e-05
4.11263041626305e-05
1.81778790317602e-05
1.94092916450116e-05
3.26559267523318e-05
5.4073107298515e-05
3.89924670315014e-05
2.56952498312272e-05
4.07617083417232e-05
2.33734210550382e-06
2.13974934510196e-05
3.37601787520055e-05
4.4005565343903e-05
1.82294384509016e-05
4.17352950100354e-05
2.90111743337066e-05
5.01268752463413e-05
2.60228787114462e-05
2.43904036940385e-05
3.44459518502532e-05
1.28532913082023e-05
5.17304292222668e-05
3.27820775178555e-05
2.58637725792391e-05
1.07613254815606e-05
3.55109707291526e-05
3.67939655834723e-05
4.04102027846603e-05
3.47856069057412e-05
2.02870533884019e-05
2.08716783770968e-05
3.51607692557814e-05
6.05509105965545e-05
5.80810508486117e-05
3.66158930106233e-05
7.8376379781861e-05
3.58883632560416e-05
2.81831732908156e-05
2.03420826380099e-05
5.69460272922619e-05
4.16701260228816e-05
5.43802221116791e-05
5.22902521426451e-05
4.96327191094566e-05
1.74279710281842e-05
1.89904295325109e-05
2.40664905927923e-05
3.10220279908938e-05
6.66701843399378e-05
5.14696155625401e-05
4.43421343856091e-05
1.28951144287544e-05
3.84953863921327e-05
-9.90334254394245e-06
2.00377970585625e-05
3.06893803953279e-05
1.14367710050092e-05
2.19418374997983e-05
6.41899597180754e-05
5.32139927375349e-05
1.20849261794688e-05
1.2757849353444e-05
4.60902466915942e-05
1.5434823885227e-05
2.85592129413637e-05
1.47597321050037e-05
1.48662786273151e-05
6.82323612733146e-06
2.14860131044565e-05
1.82309668699532e-05
7.01528185409033e-06
5.71009007706747e-05
3.23554710538601e-05
7.63764053441228e-06
3.34931713450005e-05
2.23787304053985e-05
2.0677459822743e-05
2.68033697489636e-05
5.50214079420059e-05
5.25936995346829e-05
-1.06311479592033e-06
8.88852316650312e-06
4.02700381079318e-06
4.26839484148855e-05
1.54953411619091e-05
2.2054874394218e-05
5.63219345286338e-05
5.26767446578815e-05
2.2151810437819e-05
1.2554118394567e-05
5.76828377898258e-05
3.79356972445765e-05
-7.16514600962292e-06
2.45428745649319e-05
5.81518466362257e-06
4.42357844606495e-05
7.64658112466287e-05
5.78490148994379e-05
1.59653942717622e-05
5.49925407955818e-05
5.86160710991518e-05
5.91388170766256e-05
6.37563614147775e-05
4.16954304808858e-05
3.5404110050305e-05
2.13741285083939e-05
6.87459641381366e-05
1.19666148776558e-05
2.72748920529707e-05
2.95014405447431e-05
3.60587487127139e-06
2.79446410480081e-05
3.33184677179079e-05
3.41837548313299e-05
5.17678559674357e-05
7.21428133770527e-07
1.08001308594425e-06
2.67799854015235e-05
4.81349122773183e-05
3.49790359696776e-05
4.95116274812755e-05
3.85838452763328e-05
4.34527957683208e-05
-1.38060292136894e-06
3.10787926851034e-05
4.94083614897318e-05
1.21833904989841e-05
9.06089392873525e-06
2.56660221785175e-05
4.72541067277289e-05
6.5521992135436e-05
2.24125137141311e-05
4.05342981848736e-05
3.64786567079669e-05
7.74426185470801e-05
7.76842030977881e-05
7.40683896778405e-05
4.01141488814433e-05
6.25248059936043e-05
6.8828016598548e-05
4.22181333014297e-05
3.42646812648814e-05
4.05834889867268e-05
6.18336634677543e-05
1.57769285815512e-05
3.68349661943517e-05
1.89937167727648e-05
5.72283721903233e-05
3.44221344314936e-05
5.36201525498469e-05
1.96500966382224e-05
2.76122780943194e-05
4.55901740592038e-05
7.71797005176713e-05
2.18173581904953e-05
2.3006390846507e-05
3.30063409125339e-05
1.74125161893744e-05
3.11813230909399e-05
1.98033924946498e-05
3.74407002804118e-05
5.73122916074056e-05
-7.736732392188e-06
2.68448218721809e-05
2.63495058400932e-05
1.95605873612199e-05
3.56643631608173e-05
-9.44477787890845e-06
2.84062814653837e-05
6.44423386446929e-05
3.33887067744895e-05
3.99899833003478e-05
3.78223610169052e-05
2.1549610860351e-05
4.37006981159153e-05
5.29260224755385e-05
6.80244297329516e-05
8.37633981467709e-05
3.17740462728184e-05
4.35936950021799e-05
3.90717916543286e-05
5.98483081054437e-05
1.72254508216159e-05
2.83054218328868e-05
5.70088970864568e-05
2.03063223356211e-05
3.75265481055634e-05
3.46665344794325e-05
4.45338145689339e-05
4.39009891951113e-05
6.43041579634179e-07
3.37921930783764e-05
6.75339295315373e-05
9.02673367132582e-05
8.38968008081106e-05
7.50405383844954e-05
1.21637343914735e-06
1.79590167586205e-05
3.43964033509608e-05
2.25688760899119e-05
1.01139158518772e-05
4.67586640735478e-05
3.67633684460092e-05
-9.98122307845443e-06
4.66705283753105e-05
3.52574267590545e-05
-6.21404139864539e-06
3.03522745630487e-05
1.6676076123648e-05
-3.4072694767205e-05
-3.64152868194354e-06
1.77088218942433e-06
2.04401192428164e-05
1.23067248175982e-05
2.36228696596913e-05
3.26000462467542e-05
3.71537386531592e-05
2.41110615934309e-05
5.35427524430859e-06
5.07229580780806e-05
3.64216124388108e-05
4.74942202127853e-06
6.40906543094912e-05
2.64682223911112e-05
7.98085200815771e-05
3.61112177029621e-05
3.8045681127873e-06
4.92008411305215e-05
5.73222015962648e-05
7.54225439448349e-05
1.74952728794505e-05
3.44031713332048e-05
6.60994640278111e-05
5.36601355979147e-05
3.4138245093197e-05
7.20177340663236e-05
3.83836541612166e-05
4.42578029528609e-05
3.5243786538863e-05
3.76701139027268e-05
5.73495013508944e-05
3.47807984684858e-05
4.42183268834416e-05
4.14511023820292e-05
5.6751932518765e-05
2.03522660679765e-05
-1.14626643879971e-05
2.70626573066881e-05
4.42256704785946e-05
2.08760469560049e-05
-4.37646740261699e-06
-7.79487284796578e-06
2.03004549152783e-05
-2.207962961776e-06
-2.26692557585785e-06
4.73794715119245e-05
5.11490694788668e-05
5.19380327344326e-05
2.36135108124598e-05
1.01128160915432e-05
3.76316400236496e-05
3.0468462259991e-05
2.75963673994527e-05
1.96196924371214e-05
2.90583938109895e-05
3.94445801497528e-05
4.10675156978006e-05
3.66944442426364e-05
3.8907029843982e-05
7.28606130626571e-05
6.74920189786035e-05
5.08973370611645e-05
4.01366555261732e-05
3.23525192621823e-05
2.95716560265175e-05
4.84700191660036e-05
4.49399325725486e-05
3.47837231127786e-05
4.92937244841574e-05
4.11202950865764e-05
3.52133677822609e-05
4.46585822144113e-05
2.05834219677806e-05
2.96017445716045e-05
3.03861457278887e-05
1.70343667644461e-05
1.41631704641425e-06
6.21660075162597e-05
3.15465707661724e-05
1.92484289261201e-05
3.10801218563033e-05
-2.11670627724501e-07
2.41404409226221e-05
9.50172531435856e-06
7.92902803693991e-06
2.32492426408634e-05
3.03284673309526e-05
5.32679172440609e-05
1.71551233366693e-05
4.1621574437583e-05
3.29257392673448e-05
2.3925708844463e-05
5.19112868064684e-05
4.86372728685366e-05
2.70708923059573e-05
4.14796555912148e-05
4.71926963255255e-05
3.72912587025532e-05
3.14127056195919e-05
5.48265007907992e-05
3.82073253625187e-05
2.07425378663101e-05
1.01696453445717e-05
2.7863910400173e-05
3.18125428644305e-05
3.93501247447526e-05
4.4006089666271e-05
2.32715449939689e-05
6.9968257878651e-05
7.80324960008641e-05
5.74265344910955e-05
2.42282802701884e-05
6.67475605141159e-06
2.19775187761919e-05
2.98808485267606e-05
4.20868820310899e-05
4.44584267713367e-05
8.65614868835194e-05
-1.05829476311086e-05
2.66806997360936e-05
4.08803452040342e-05
5.28475633389226e-05
1.75623651321103e-05
7.76181408256263e-06
4.37335873555292e-05
4.35888910706785e-05
4.33094174014127e-05
5.08036054381184e-05
1.98476354579056e-05
1.70677192129025e-05
4.49345915789791e-05
2.83797399598101e-05
5.5259950670985e-05
3.24547937181388e-05
2.35119187657278e-05
3.74380701611996e-05
1.64665114165373e-05
2.18886824644761e-05
9.96362195089186e-06
2.6747339655292e-05
1.50722830222622e-05
5.23440872761604e-05
2.87171321481637e-05
4.07805854572654e-05
4.33340138415489e-05
4.47846245166024e-05
3.81880193632446e-05
5.89410339935059e-05
4.69031088564994e-05
7.52394551756634e-05
2.37476196831795e-05
2.15914513013401e-05
3.90523969483777e-05
2.07854522256708e-05
3.04042490492541e-05
6.92983425185855e-07
4.83877435733041e-05
5.08519514017068e-05
4.36488680676606e-05
2.55904412659327e-05
5.76317905171757e-05
6.74279048773249e-05
2.47458110282812e-05
1.82756744637866e-05
3.58043636080675e-05
5.62972305151537e-05
4.0449257657957e-05
3.01707117849502e-05
3.48905520839934e-05
4.65637522234947e-05
-4.65023556905082e-06
3.14486524857183e-05
3.88761487349196e-05
-1.90786964002705e-06
1.47932004900947e-05
1.62275848951733e-05
4.18351129145053e-05
3.76500719721788e-05
3.41111648906902e-05
1.56358365060078e-05
3.88016120957273e-05
4.06378328407326e-05
5.55302336508358e-05
2.06324400007528e-05
7.55500638464026e-06
-1.3523987076562e-05
3.19492305865766e-05
2.90604838611963e-05
4.08683885896701e-05
2.85844195752605e-05
5.23444502792979e-05
3.51862009945132e-05
3.4164178609717e-05
1.698963091514e-05
3.03403635107984e-05
4.65458722440811e-05
3.26559534661671e-05
6.83260721854325e-05
3.4762379132986e-05
1.105281852779e-05
3.6915455392049e-05
6.06028716630109e-05
4.84284106200502e-05
2.59542339687689e-05
2.13962233586279e-05
2.43685223014135e-05
6.26682322561953e-05
1.63405492475425e-05
2.44355802369454e-05
4.72435867875378e-05
2.20673439813483e-05
7.25461976606336e-05
2.37322176262434e-05
2.15588109086064e-05
6.63134164177514e-05
3.91116163345323e-05
4.00875432578335e-05
1.3270180496949e-06
1.78566671909081e-05
6.1597221700242e-06
-7.07338914059775e-07
7.69273366106883e-05
6.22681321807828e-05
5.01623768482337e-05
3.06773100070821e-05
2.10047701582194e-05
3.48945906269082e-05
2.72422110523988e-05
2.38015710944712e-05
7.50985840585992e-05
1.54020795735555e-05
9.19878207483306e-06
3.33880446187787e-05
1.42357575468554e-05
8.85538952029419e-06
1.31374007816925e-05
3.02267532878185e-05
4.0548756843936e-05
4.10898593995357e-05
4.64610635453206e-05
-1.41334816558915e-05
3.1972957166613e-05
5.08210063892192e-05
4.49254409595208e-05
4.81325568849482e-05
5.74648912591323e-05
3.61169714408584e-05
2.01006727131984e-05
3.98624546163762e-05
6.77473173312377e-05
3.4499264686569e-05
3.54661286998753e-05
1.88492107414914e-05
7.61455633686692e-05
9.93294091673062e-06
3.17980640116928e-05
2.23199566147013e-05
4.23151872648738e-05
3.79184749708352e-05
2.5406827363364e-05
3.89358336137523e-05
3.63707106968474e-05
2.21212448287961e-05
4.14756717621883e-05
1.99435400782456e-06
3.9014023370344e-05
6.41922188078877e-05
2.35078186175854e-06
1.94535319917538e-05
2.19205012574482e-05
4.47489867590363e-05
2.16894622790436e-05
-4.77620686786729e-06
1.7662847987142e-05
2.64265975019992e-05
3.48037392467621e-05
2.90033205981445e-05
1.22980837286104e-05
5.69296867214294e-05
4.97002667921704e-05
-2.17161704543649e-05
1.20048451789952e-05
7.38922721490127e-06
3.4421044997731e-05
7.55722041237431e-05
5.10809425747962e-05
3.70611368980339e-05
3.17496027558522e-05
4.48163930069804e-05
5.41718790024998e-05
5.22478693100846e-05
5.05539877110889e-05
6.42352959582044e-05
4.90281896658714e-05
5.07165782521712e-05
7.82287799521136e-05
2.34262688440154e-05
5.19221175101312e-05
3.2065678677052e-05
3.63251181268502e-05
6.26495143427075e-05
5.00006054528719e-05
3.60237425674692e-05
4.87961891993049e-05
4.6105489709601e-05
3.15885239405564e-05
4.88277716104494e-05
3.47032772029047e-05
8.23931138541194e-05
-2.53237477912478e-06
1.97391026086663e-05
2.07675439581711e-05
1.89340426951022e-05
2.48658579475351e-05
5.68904220348704e-05
7.43189591606003e-06
3.09318044403856e-05
1.53732712100952e-05
2.90407119524254e-05
4.58163384014078e-05
2.79423071478083e-05
3.3596565878835e-05
5.62862663426314e-05
1.88617820503121e-05
3.38044476369177e-05
5.05734927780083e-05
2.16178327953822e-05
5.87310557047663e-05
8.49521781051929e-05
1.92947387043909e-05
2.79729344123338e-05
9.29262174483969e-06
6.0022343691972e-05
6.58078860936445e-05
3.73453246367122e-05
-5.04921100110903e-06
4.22659149523244e-05
6.90596685716629e-05
4.73506462756219e-05
2.32853855252534e-05
3.54969813432021e-05
3.46550078827529e-05
4.34190905673399e-05
4.5127112482396e-05
2.0342223576571e-05
3.35970081452085e-06
4.11009906306862e-05
2.52577540850812e-05
4.14080175875702e-05
2.49683057030989e-05
-5.09203829181114e-06
4.41836030515975e-05
4.37144302040377e-05
4.49582533062072e-05
7.18957115187008e-05
3.28692319409404e-05
6.27159588780155e-07
3.40198686486721e-05
5.74942813557739e-05
2.0305909735004e-05
3.31418081260284e-05
6.98844272664334e-05
5.87881298687406e-05
2.45750375860541e-05
4.89328077757311e-05
2.01133425343732e-05
1.53206137178022e-05
1.39186169151494e-05
5.09469495326512e-05
2.81609799697291e-05
2.85798355464409e-05
2.3303943113523e-05
2.9335104095113e-05
2.81411814403831e-05
2.88641234168796e-05
1.50019979502372e-05
2.74308819346966e-05
2.51228737562012e-05
6.32764102292605e-05
6.06182910691038e-06
4.55427568434599e-05
2.15824320418418e-05
2.51688760527844e-05
2.06497134623875e-05
4.25513307954857e-06
4.8525110606756e-05
4.69907986192705e-05
2.57060831584645e-05
4.41987228726921e-05
2.32566081893776e-05
2.17037043988085e-05
4.84455614684259e-06
6.77111528764375e-05
3.434033832034e-05
4.69758029771025e-05
8.48796221289702e-05
-5.06136446069236e-06
-3.80060207603952e-06
5.81566396309128e-05
3.16921828490442e-05
6.93426667149723e-05
5.12709760604464e-05
3.76242744883438e-05
2.35208449506812e-05
6.28097737508986e-05
3.30656141233166e-05
1.39238820299241e-05
4.4907830992673e-05
3.60306704543095e-05
2.67212156313667e-05
2.03461465937137e-05
2.97824587026143e-05
1.70978789425969e-05
6.14219763255341e-05
4.85829205972178e-05
4.29096417531463e-05
2.12544678772157e-05
5.77367082589182e-05
2.14147457009865e-05
3.21016260779689e-05
2.07505624281706e-05
2.67414611975055e-05
-1.51283292794388e-05
2.12912236378795e-05
6.77371515515605e-05
2.80550702830337e-05
3.16641033365394e-05
4.23620608641295e-05
3.97501559098954e-05
2.69843138498874e-05
-1.44409486896841e-05
2.43786822403191e-05
3.28676227682932e-05
5.01674465819579e-06
5.63285122696767e-05
6.45315293769603e-05
2.76146805956209e-05
-5.85872858112904e-06
7.97966730777787e-06
1.51507842628635e-05
1.95763428821626e-05
4.54362272527479e-05
3.14798223283847e-05
4.36239648048241e-05
3.94765962197457e-05
3.12200819747744e-05
3.30544325398729e-05
5.49853377339181e-05
2.85141994588383e-05
3.33367119000172e-05
5.38891881199793e-05
3.40160291792326e-05
6.4237244119789e-06
5.38588245841672e-05
5.19625340117687e-05
3.34865358330528e-05
6.9718894435165e-05
-9.97874215731641e-06
2.59953931701946e-05
6.52424332782689e-05
6.94084164681468e-05
8.47962395555227e-06
4.17660331587053e-05
5.18259120880917e-05
2.18859279189355e-05
5.49849256937903e-05
4.43051201028957e-05
5.29173063298641e-05
3.49934216042215e-05
1.72355881671975e-05
9.1501539102863e-06
2.05167701798629e-05
2.78851547665732e-05
6.35503079405122e-06
5.74227716965521e-05
1.4575910126456e-05
-7.59059160501985e-06
2.18223529426103e-05
2.22115257120104e-05
8.03308636548359e-05
4.11957668373649e-05
3.9176853298289e-05
5.65022093098598e-05
1.66853989085026e-05
4.52223688425833e-05
2.59045196876458e-05
4.93031211337594e-05
2.89006457708112e-05
3.70071676964124e-05
2.10407833299235e-05
3.24859100843405e-06
3.56106563335512e-05
3.07519071659389e-05
3.97570143697571e-05
2.4027328588459e-05
4.46523938333919e-05
3.31928953217662e-05
5.34616264586267e-05
1.01656720720722e-05
2.0738645457593e-05
3.35503878296862e-05
2.60893417468072e-05
5.4052710664991e-05
5.53530836312341e-05
2.69608195870339e-05
5.59888341362675e-05
2.60770543137508e-05
1.48670591414372e-05
4.25105585109157e-05
-1.05511655868504e-05
4.95949653037112e-05
3.12663815456456e-05
-1.932794893057e-05
2.61445751192731e-05
4.70671933211152e-05
3.40678837928905e-05
5.22978699031913e-05
3.25905506664374e-05
2.86968730830299e-05
1.73263289516051e-05
2.77691199020755e-05
4.62321173730418e-06
1.48957599728518e-05
1.65793801416334e-05
4.14049629004904e-06
4.18719482156167e-05
7.47765054126402e-05
6.94261409141133e-05
5.68181920878887e-05
5.84011725501295e-05
9.64169417898169e-06
2.33453210791274e-05
2.08276478908003e-05
-3.0058643477577e-05
3.4787013050778e-05
1.97143912857319e-05
1.24565901125085e-05
3.41209958847896e-05
2.97334665158816e-05
2.69461534765061e-05
6.17310690234928e-05
6.22262582242639e-05
4.78971906625872e-05
2.84081858386517e-05
3.73318886352335e-05
3.05787571019818e-05
3.62269615832712e-05
3.44979101667691e-05
2.90085581236835e-05
6.57664256492541e-05
9.88259033351777e-06
4.31042090997562e-05
5.08305408767884e-05
1.91012691320721e-05
2.20708515428425e-05
4.70109251244921e-05
4.48786794076673e-05
7.16770480637512e-05
2.70416510216032e-05
5.52088749806352e-05
2.90214660410055e-05
2.76081707447474e-05
1.44977723026076e-05
3.06142041262403e-05
4.89641266877893e-05
4.33680211216171e-05
5.57471431907664e-05
3.90375614978609e-05
3.54917491685377e-05
6.80453647641196e-05
1.631353743906e-05
2.50580022336428e-05
4.01390167673763e-06
2.27985236558087e-05
2.36467065949259e-05
3.46821151394234e-05
-2.18705276075253e-07
3.30185577156708e-05
2.0754541379663e-06
3.05594915170239e-05
2.6451963307627e-05
1.01687862412208e-05
-6.49218056581337e-06
-1.9861203155047e-05
1.84256823556622e-05
2.0316852426459e-05
2.20918864052773e-05
4.44862412499572e-05
4.15872849925634e-05
2.87972115928443e-05
2.77565224209754e-05
7.83919920623258e-06
5.90365783684822e-05
4.27419787641507e-05
2.97867424644922e-05
3.49711871852284e-05
3.20694035852696e-05
2.44714557470683e-05
3.25537330528158e-05
2.42744547721953e-06
2.74850437058079e-05
2.3434839114789e-05
3.62111410438621e-05
1.54918120554367e-05
4.45376781038404e-05
4.96881095528453e-05
5.80484084360151e-05
3.55847371021169e-05
2.99143439893386e-05
1.05645787447305e-05
2.5997505204443e-05
5.48822786558358e-05
3.52248784953606e-05
6.70561014092586e-05
3.95923053371588e-05
1.34642810286073e-05
4.42049278569583e-05
2.10881028435011e-05
3.99953285510066e-05
-4.78517266080206e-06
-1.74244119801169e-05
7.58682573772773e-06
2.03474041958206e-05
2.10625130998601e-05
-2.50534968437317e-06
3.00607975774548e-05
2.22917494185275e-06
2.18349148474127e-05
1.28056575835805e-05
8.80168530487094e-05
2.48686219602728e-05
1.04024934039687e-05
4.56163185930403e-05
1.0472868866788e-05
6.24622679721134e-05
4.00125854325539e-05
3.40820054360343e-05
4.14881244587348e-05
2.06014264377051e-05
5.43514541554658e-05
7.51633750026274e-05
6.95340942384186e-05
2.86453124698005e-05
5.82694912619142e-05
3.93264549670292e-05
4.97288550024614e-05
3.32713794258601e-05
7.98837178937206e-05
5.76822807816731e-05
8.84162079556337e-06
-1.70452852560441e-05
1.80841915617378e-05
4.89993737390531e-05
4.80961446732521e-05
6.52859136100976e-05
3.98799699921877e-05
-5.73605933509235e-07
1.78485007274747e-05
5.05428512124692e-05
4.41063131333843e-05
2.46071391429996e-05
3.93514137413059e-05
2.50777742075332e-05
1.62940914876334e-05
6.18025877628382e-05
2.49856308101994e-05
2.84565412844812e-06
3.0621405016579e-05
7.8061680861835e-06
2.87412270119593e-05
3.90525588780839e-05
2.58008862486644e-05
6.87037521520101e-05
6.95344286497843e-08
2.23394626220587e-06
3.27786240603254e-06
2.62781631464009e-05
4.81598831273548e-05
1.13280207593785e-05
5.11347052945152e-06
4.7045903001945e-05
3.30588371630745e-05
2.66303925163625e-05
5.08893095013995e-05
4.14503348099639e-05
4.62874610885815e-05
4.98273412961996e-05
2.80985855526703e-05
-2.66726092517226e-05
4.19722103797584e-05
3.06367113325916e-05
4.33257649001886e-05
3.47172493461701e-05
4.47924742786967e-05
3.065851283116e-05
8.30865783802948e-06
2.02618907382805e-05
5.74934358427927e-05
3.36041961297996e-05
6.43570234225109e-05
4.46822738808994e-05
2.94723444795178e-05
1.51909642704447e-05
2.53296167725954e-05
6.41401898878807e-05
1.01636739677863e-05
2.12101984611234e-05
4.22756853566615e-05
1.25178673907361e-06
-8.4503048913862e-06
4.24577669356922e-05
2.7801086004661e-05
6.13112803866109e-06
4.09470406150023e-05
9.2702018032716e-06
4.72181923432211e-05
4.72130568018906e-05
7.16717657013075e-05
3.31263174558532e-05
-1.6564059514077e-05
2.28580793392773e-05
1.80762070791451e-05
1.5387457939402e-05
2.81067389268906e-05
6.47532725145252e-05
4.48049305923105e-05
1.6164522665627e-05
2.61898550950158e-05
5.20703201641815e-05
5.1961246318332e-05
1.21867442584591e-05
3.93401503816522e-05
3.30355463717699e-05
2.17410468260218e-05
6.3127815750765e-05
3.21284818087978e-05
4.16849127134942e-05
6.09521484038766e-05
6.20134298198997e-05
8.0818062931888e-05
5.63895516312654e-05
4.50538633220372e-05
7.07611782209757e-05
2.8959378754681e-05
7.37735448699887e-06
7.55181285133725e-06
2.78406002800907e-05
1.519790679796e-05
-1.97663409063253e-05
2.93177218919115e-05
3.05292115020953e-05
3.49057182102091e-05
1.18929384218497e-05
1.95383648517685e-05
4.9438643667962e-05
6.06492533164201e-05
5.38531391097042e-05
3.36226408321928e-05
3.72207658923632e-05
4.08402872565335e-05
4.27741722797739e-05
4.82599248750742e-05
1.43173851753375e-05
4.31092358702346e-05
4.13734320557964e-05
4.83944216157e-05
3.66517065416635e-05
5.50192655028463e-05
1.07857964853712e-05
2.91463278881763e-05
4.07482599845608e-05
1.79933438746619e-05
-1.65471387855897e-05
3.5786535826335e-05
5.36687464493903e-05
1.23964418760785e-05
9.97448767210376e-06
1.77999532491348e-05
1.43478538828509e-05
3.8919883469515e-05
1.22132478101593e-05
2.86708342647981e-05
3.98633992421595e-05
1.54811713635226e-05
5.11563490540023e-05
-9.15021606636509e-06
3.62641535362827e-05
2.5707108253814e-05
4.61010780902429e-05
1.45931085244488e-05
1.09409595407222e-05
4.82592940669606e-05
4.18748642980762e-05
6.09557923698095e-05
5.80941538353966e-05
2.90386319301542e-05
4.97929453809047e-05
5.16865220224948e-05
3.30902494109603e-05
4.16134378589418e-05
5.03423265002099e-05
5.78381053099288e-05
5.05959120448321e-05
7.688020811898e-05
5.01380331680902e-05
-1.1002200989714e-06
4.15589400843762e-05
7.84328758557249e-05
3.76540841075919e-05
5.50520774649751e-05
2.41916880708588e-05
5.13284476781375e-05
3.02505410268202e-05
4.77083652848541e-05
2.03341969244321e-05
5.82577073266324e-05
1.79867883076925e-05
1.40191394121378e-05
5.78773268845699e-05
5.8432278395063e-05
3.55865843769619e-05
4.14690000365433e-05
3.4322485326831e-05
3.0871478783084e-05
3.90853602082657e-05
2.47136381652619e-05
4.91307840439833e-05
3.25211408282228e-05
2.83100661584322e-05
2.50779261473442e-05
3.72175567104434e-05
1.6506195980486e-05
-1.52892525620714e-05
3.68650615448763e-05
2.06081039857737e-05
2.25073181614217e-05
1.54584766422687e-06
2.91686010163584e-05
6.66227563007263e-05
1.13988835522327e-05
4.24429973988822e-05
3.30027693740641e-05
9.15787415025337e-06
4.21749089145264e-05
4.22095922789435e-05
4.75982615615464e-05
6.94149179581864e-05
5.69089918253547e-05
2.42552024871994e-05
3.68942928532489e-05
4.05364030060747e-05
4.45367105903653e-05
6.5250869968786e-05
3.14687803623342e-05
1.15241959570403e-05
2.98387205503981e-05
5.15788848543381e-05
6.07154026302999e-05
4.3477746819007e-05
7.86253986303233e-05
4.71300845673297e-05
2.39396716822275e-05
1.58875828898497e-05
4.55519716637168e-05
1.14628747883027e-05
5.33574005782459e-05
1.94720353013804e-05
-9.73848687697584e-06
8.51549967556332e-06
4.77881505654087e-05
3.28174959742545e-05
3.84495139530439e-07
5.94121682017482e-05
2.30222849390106e-05
9.17472835716475e-06
1.95431392129662e-05
1.48637421103745e-05
1.67794071387795e-05
3.76584336807278e-05
4.95587749559039e-05
7.19384741046572e-06
1.87841779138782e-05
4.2212461108441e-05
2.28230473883684e-05
1.06061569404712e-05
7.10745483366055e-05
4.44950805674763e-05
4.1936688117135e-05
4.76693013885317e-05
1.04019503526995e-05
4.56527560749319e-05
6.15746131677983e-05
7.95752597818254e-05
4.91233532320858e-05
3.36944642023196e-05
3.46375651778261e-05
2.12365184501495e-05
5.96308279403474e-05
2.62375211670976e-05
5.92200544151407e-05
3.83076427984012e-05
2.63655000311595e-05
3.35728259832198e-05
3.69867564548317e-05
1.04653137631325e-05
1.9788654581115e-05
5.45296655160249e-05
2.67394038744713e-05
3.44295794746635e-05
6.67085514149086e-06
2.68591483637109e-05
2.94917182280252e-05
5.84436633132015e-05
4.43984074048509e-05
4.35795678861041e-05
3.62012386340757e-05
1.13286693885299e-05
2.21054283197058e-05
3.90236044501215e-05
-5.42768271884076e-06
3.8896763310665e-05
5.58784674355585e-05
7.55293527716865e-05
1.3398198319685e-05
5.53749205891405e-05
3.26364342282037e-06
3.64704304927964e-05
2.55505965043988e-05
2.22756535209356e-05
-3.44866129347028e-06
1.90968142708025e-05
8.04917752404979e-06
2.57908370667462e-05
3.4151890130645e-05
2.55359459172931e-05
5.5925411614996e-05
2.14680891905398e-05
3.08337672060708e-05
4.12477529823515e-05
2.2810226654837e-05
-1.12571948870448e-05
3.37216552322423e-05
3.20833137315283e-05
2.60060061245799e-05
4.82355998493788e-05
3.82997371067953e-05
1.44599696860527e-05
4.09176217171997e-05
7.05139538983051e-05
2.84934683954042e-05
6.8948543058505e-05
-5.09728912101738e-06
4.02402934175646e-05
1.4575973769739e-05
6.33421444997684e-05
2.85364290121221e-05
2.6034120393118e-05
3.71221456572485e-05
1.11636752754069e-05
2.2817125119318e-05
3.39556733916226e-06
3.20611607557502e-05
2.49000372788534e-05
2.98757626960777e-05
5.28147393780137e-05
-8.37122989258732e-06
5.58248030681348e-05
1.11922172262898e-05
3.56664064456715e-05
-9.38147459137058e-06
3.87075979911236e-05
3.01588285025995e-07
9.15073392039885e-06
3.07570596920815e-05
3.49578183208986e-05
5.71892872544069e-05
3.14769408072924e-05
1.47025840388946e-05
2.03201840612745e-05
3.3438568080362e-05
3.93019778093004e-05
2.11891539938885e-05
2.12565318416086e-05
6.86652028935289e-05
3.44564702537421e-05
3.11900525419839e-06
3.05482113909431e-05
5.20133356102385e-06
1.76349591686219e-05
5.77113251573571e-06
1.83473804247733e-05
4.28824090626531e-05
7.03895477190482e-05
3.7021005996878e-05
2.59670437626604e-05
2.29390635133508e-05
3.74292791019507e-05
1.30963311651362e-05
1.73865074900712e-05
5.86833708685491e-05
2.85229137887166e-06
5.85343932014775e-05
-4.246706628667e-06
1.37489837298675e-05
4.67908241732212e-05
5.73231841898529e-05
2.11500689958133e-05
4.34265270460004e-05
2.4744666466376e-05
2.17856637547204e-05
3.92626713168e-05
5.11103093852307e-05
2.41365577399397e-05
2.99762825848913e-05
2.84831959121207e-05
4.09342142716863e-06
3.71155427875364e-05
3.55460203671904e-05
2.14011915819656e-05
1.25052885221942e-05
1.99589930504959e-05
3.46439939292766e-05
2.80657428358889e-05
8.02141743106711e-06
6.4867857271334e-05
4.76311584233695e-05
3.31314882177336e-05
2.73107190439433e-05
2.41809950059508e-05
4.90609392169262e-05
-2.50744599488347e-05
5.64333740904511e-05
6.46026733187276e-05
1.79167049067505e-05
6.6799361095311e-05
3.87862490364604e-05
7.15166880997584e-05
4.51910582460318e-05
5.52720677836333e-06
3.60961235828958e-05
2.64491428829459e-05
9.94938361256708e-06
3.19053625033995e-05
1.44086211597511e-05
1.15812213077868e-05
4.68726547507787e-05
2.44062350552849e-05
3.27214750299738e-05
2.85240266229317e-05
1.39517817778858e-05
3.23643322145446e-05
2.89486725645494e-05
1.94099169444498e-05
5.39803860317572e-05
3.93378482351299e-05
5.67819055146084e-05
2.5765729257693e-05
3.27962536609263e-05
2.75474765134598e-05
3.75183315420046e-05
4.10476153429556e-05
2.53052742064848e-05
8.17275472065634e-06
9.09259296055416e-06
6.05852831251893e-05
1.48362805012794e-05
3.52092501082714e-05
1.50109120857266e-05
5.3062570027375e-05
2.36657311978601e-05
2.26522066853653e-05
3.25854240485014e-05
3.91962818148447e-05
3.45399788761809e-05
2.61550003820434e-05
7.96079492566109e-05
1.25110145886088e-05
2.31767443978366e-05
7.03384320571314e-05
3.0013926348639e-05
1.37041622842323e-05
3.78398977261076e-05
3.69849249834347e-05
5.91417161464239e-06
3.45600338679759e-05
2.7570675192015e-05
3.87335969920127e-05
4.72187047677858e-05
1.23270738945679e-05
3.60754953841423e-05
2.32860945140686e-05
3.86122799326801e-06
1.82151324410014e-05
-8.05939445272097e-06
5.07681347691704e-05
2.77488831031547e-05
4.21888093762295e-05
8.29616320936019e-05
2.93198851195894e-05
4.69849946713367e-05
8.49258156324301e-06
5.31368619400241e-05
4.56146959116472e-05
3.76787026909999e-05
5.2265321767473e-05
-1.14204427582707e-05
9.18143914996502e-06
3.90753356676143e-05
4.19780018086608e-05
4.26490266010665e-05
3.93514631787985e-05
2.9113443566586e-05
5.96682085789767e-05
-3.90587141947255e-06
4.627623477592e-05
4.09601124618908e-06
3.84839933755001e-05
3.06529882504111e-05
5.31963614625883e-05
4.33481145164328e-05
3.61935591985987e-05
4.07900671417367e-05
3.65029480018396e-05
1.96759416126674e-05
4.88165069379276e-06
3.92204974097788e-05
6.03855359969138e-05
6.61394037176988e-05
4.57552313044813e-05
0.000100830027254695
2.55610412960031e-05
3.01632722601738e-05
1.38637613944524e-05
4.55690305078143e-05
2.56537321759261e-05
2.84701179613171e-05
3.18457424831694e-05
-4.86549340377734e-07
5.23779027600539e-05
5.07555682719328e-05
1.21191755708605e-05
4.44232252378422e-05
2.30095980902522e-05
4.78194549423044e-05
3.63284879838072e-05
4.25430001141978e-05
2.95870431138339e-05
3.76341175075205e-05
4.21957266110727e-05
7.33365093488268e-05
5.46946697411413e-05
7.65244214064434e-05
5.48569674306657e-05
2.24600718107865e-05
1.75654024978011e-05
4.6796053319492e-05
1.98495735640251e-05
3.38939082820293e-05
4.60227649601253e-07
1.38294634981459e-05
3.90017388514124e-05
2.40851264938449e-05
5.38343666149872e-05
2.59675312553445e-05
1.84395519989764e-05
4.87770060439573e-05
5.33908555118396e-05
3.151244404991e-05
5.54667698618237e-05
1.42242611710528e-05
6.55998845947021e-05
5.74271130836383e-05
2.245286413793e-05
7.87420296687846e-06
3.98351403155533e-05
4.70605321297894e-05
4.21004904363827e-05
4.32626206253852e-05
2.2515647539121e-05
5.64828508381568e-05
2.42840101466153e-05
2.95090613878321e-05
1.87518282505227e-05
1.28764184325864e-05
-1.02298456528001e-05
4.92165883276172e-05
1.96461307787286e-05
5.02810626998864e-05
5.19139237021972e-05
5.27778851747068e-05
4.47683891668574e-05
3.3885509499585e-05
3.44846403798216e-05
4.0685423499506e-05
3.66206827150448e-05
2.84031404485182e-05
4.82202270673702e-05
3.559997090099e-05
2.64879830237673e-05
5.78014616009193e-05
2.32139528907997e-05
5.42344142670141e-05
3.19113910403802e-05
4.36183472968226e-05
6.23677226803135e-06
4.77784151248864e-05
2.20334521771312e-05
3.87065849848703e-05
3.72570387362859e-05
9.24619841125545e-06
2.27056098424488e-05
4.1386499753588e-05
2.81573555687166e-05
6.89578510267829e-05
6.1321984548855e-05
2.39826912269938e-05
3.15263391521923e-05
2.08217966415324e-05
2.07024240463487e-05
4.43671049735998e-05
4.71909341585148e-05
9.58155236623109e-06
4.36299169333326e-05
3.4516951739897e-06
7.23976238954653e-05
3.12645991340559e-05
1.61852558747537e-05
1.62703769135862e-05
1.94109737486584e-05
2.61880878708552e-05
5.03373461519585e-05
3.44344106624512e-05
2.5543714408602e-05
1.82799830510308e-05
2.69591489845531e-05
3.92147851249359e-05
7.27744880313237e-05
1.90698375972808e-05
4.49059694746038e-05
1.77783041525782e-05
5.44284879944275e-06
4.53596005815464e-06
3.59205830747344e-05
2.1516492069571e-05
3.88448646468624e-05
2.43600131118128e-05
4.38405566876627e-05
7.41990855479289e-05
4.48714332536572e-05
1.96602599609213e-05
8.20844621810502e-05
4.72532512289436e-05
1.39631059635149e-05
1.31767877685604e-05
4.24567782131179e-05
4.97637275317592e-05
4.75380283213499e-06
5.42085399682872e-05
1.32093636699762e-05
4.76991313548458e-05
4.87204495351748e-05
3.10804030151028e-05
3.03821503609797e-05
2.566711387163e-05
1.74884993263222e-05
9.72467586133486e-06
5.17585004597078e-05
3.74500634609718e-05
2.62739197589658e-05
4.46990210532931e-05
3.37395931617996e-05
2.69660292190946e-05
2.82569166537608e-05
2.78911399493191e-05
1.23457970391594e-05
4.66072402106622e-05
2.0265992800208e-05
5.20155410778462e-05
5.61018870768596e-05
1.62649029839914e-05
3.97579824199003e-05
4.31475529052358e-05
5.41967261446972e-05
5.24312582124336e-05
1.73629843675247e-05
3.97433576132055e-05
2.29778784758077e-05
4.5162401916523e-05
3.78537789720553e-05
1.71291309299235e-05
5.00804064362272e-05
3.51805607452023e-06
-1.14131330742139e-05
5.16692160788134e-05
2.3042757154873e-05
-5.32646982352981e-06
3.01143315711031e-05
2.01199954476815e-05
2.52490622355279e-05
5.84115554617556e-05
4.57523859296499e-05
2.2605997178077e-05
3.30613833032934e-05
1.75001009931454e-05
1.59537577329045e-05
-5.75296450160007e-07
4.02244717524441e-05
2.86671340339951e-05
4.29721188612786e-05
1.67406075577074e-06
3.73677702539741e-05
9.74517603218873e-06
4.45805274018585e-05
4.2696745395569e-05
6.40705295695975e-05
3.63819600915114e-05
2.09107015927034e-05
-2.16811403856888e-05
4.60554688608253e-05
6.28781763820786e-06
5.3257412018704e-05
6.38809924866044e-05
4.3268140031686e-05
1.24950009064348e-05
3.29987419426751e-05
4.84857865294998e-05
7.23390858942552e-05
6.07598982199614e-05
5.48029726688407e-05
3.66417513385816e-05
2.55981585899347e-05
1.86649174434627e-05
3.85217077689343e-05
4.9288747450714e-05
3.7181991350604e-05
4.03572588096377e-05
-4.37973777928816e-06
3.56024610619514e-05
1.54948502914697e-05
4.57480288226925e-05
3.50322430556799e-05
1.90880563763845e-05
4.1382456381032e-05
1.16692248992961e-05
2.80148923634149e-05
1.53559833736947e-05
1.71282430364566e-05
6.37519921889959e-05
1.37627609247187e-05
3.51070514888701e-05
3.09630729398055e-05
5.10260334837925e-05
1.91724167196019e-05
3.44774959663091e-05
4.04160524683266e-05
3.71555706698001e-05
2.44179362717585e-05
-1.79051154615485e-06
3.3504990805153e-05
3.19571745051984e-05
4.33947270551264e-05
6.53430969255973e-05
4.68588264803073e-05
3.46260934825667e-05
4.47738417143558e-05
4.60377169403688e-05
3.33209648144248e-05
4.45090953062837e-05
2.24925782111111e-05
2.24166830784824e-05
4.30424303300091e-05
2.43824631960248e-05
2.13586750121246e-05
2.48456463542849e-05
1.83963758955404e-05
1.06087773465046e-05
3.14504698916773e-05
3.27849515154952e-05
5.03409197555688e-05
-1.3985823737518e-06
1.59015246314896e-05
1.04100934963438e-05
6.49364361037662e-05
2.81755446197239e-05
2.05655088861548e-05
2.6499693997968e-05
1.96751227316812e-05
4.44507569704595e-05
8.70087259119317e-05
3.72984185275393e-05
7.05451218790381e-05
3.27753929831248e-05
3.80082133049913e-05
1.91894874971866e-05
2.78391707928559e-05
4.43089585166186e-05
1.67888814643081e-05
3.90653586412313e-05
3.70389304520833e-05
2.62445941820582e-05
4.14492122890447e-05
2.63097943937429e-05
3.67108580953868e-05
4.87670148385705e-05
3.17646315553327e-05
3.12890375189685e-05
4.63363807939593e-05
3.4289806038674e-05
4.11430057212856e-06
2.36600953943202e-05
6.76481376396441e-05
4.05461415724842e-05
4.07786810289977e-05
7.36639860193179e-05
9.72411011429775e-06
5.4412988824071e-05
4.64901966908931e-05
1.04667631771172e-05
4.30502407638796e-05
-3.47462604335547e-05
1.21149668431777e-05
6.5274067057396e-05
2.96737324783884e-05
3.04181502540915e-05
3.93964863283753e-05
-3.45246889690481e-05
3.78800678900275e-05
6.69044775655682e-05
4.14617472682419e-05
1.77879330813867e-05
4.13544480460365e-05
2.80531639112203e-05
-2.20167293003673e-05
3.4444219199832e-05
2.33761015071257e-05
4.23650769105559e-05
2.03679604987278e-05
5.55691864328787e-05
3.85019670807354e-05
1.40671403842973e-05
3.96158355401917e-05
4.16306434335218e-05
7.11050144882045e-05
2.9541619864015e-05
2.62801054651021e-05
4.1573714884561e-05
-9.84766606931875e-07
1.96842967303249e-05
2.0798676242431e-05
4.17543447398987e-05
2.90589985039659e-05
3.64283455734682e-05
9.03413030155604e-06
3.84552434535123e-05
1.73163134921687e-05
3.20870730661456e-05
5.5312408515853e-05
3.28824826922282e-05
3.86619975449768e-05
3.33496955140457e-05
3.51258453583273e-05
4.36276524782932e-05
2.95256162141375e-05
3.60270991311817e-05
1.28522648719389e-05
3.03764224017808e-05
1.08250564326149e-05
1.79869956507289e-05
4.32419783631923e-05
2.81459792979303e-05
2.741711407894e-05
3.12587342404174e-05
-1.63369245088991e-07
4.76199367601537e-05
2.7474805470994e-05
2.61641901663361e-05
4.98619372408059e-05
3.6040849394956e-05
6.09102431778104e-05
4.80102736854154e-05
4.53824396348903e-05
5.13743804900852e-05
2.03884194839532e-05
1.34627325319947e-05
3.69244018934399e-05
6.39211209334661e-05
7.42380096415115e-05
3.18658961113059e-05
2.86152031091667e-05
5.34372355776993e-05
2.67325698304699e-05
4.4830126020063e-05
5.45021734141326e-05
2.30812442985936e-06
5.24447799668258e-05
1.7835456452801e-05
2.21290806764493e-06
3.51684742900721e-05
7.42638268722108e-06
6.37870509003298e-05
3.73966931189369e-05
1.72964145787555e-05
4.10145055651189e-05
4.43864026362795e-05
4.96521389313595e-05
1.83583461356457e-05
4.13341190047288e-05
4.66266617202553e-05
6.90551806688119e-06
4.16221790265427e-05
9.5951420402077e-06
1.65461028391229e-06
1.75524071235788e-05
3.87630816240069e-05
4.6831594589363e-05
2.49038120473885e-05
-1.06502131743366e-05
6.07039923344068e-05
3.11249733001701e-05
4.34440690922174e-05
2.76387282641392e-05
2.10249807583109e-05
1.99862828825014e-05
4.11339165499066e-05
4.41592373727567e-05
2.99583306511572e-05
3.26666480583137e-05
7.89766676858154e-06
4.76485262697372e-05
4.88847173925016e-05
1.60197525196601e-05
4.16029746913207e-05
8.28333155188003e-05
2.3184917684059e-05
3.09757626386554e-05
6.54566158761383e-05
1.97465306424188e-05
6.50722142553654e-05
8.43207322566102e-05
4.21690874227657e-05
5.38193899853662e-06
4.53399289245167e-05
8.54558506029908e-06
3.50302415896897e-05
7.31696116988038e-05
6.19135972027147e-05
2.87556557870668e-05
1.5921286535065e-05
3.00784941009513e-05
2.09757957161509e-05
3.72912335645125e-05
3.13655193019414e-05
5.36262318846065e-05
4.55468405813619e-05
1.29365010636167e-06
3.39938317906679e-05
4.50905263155043e-05
1.38749924029951e-05
-2.40399068006307e-06
5.85416290383004e-05
5.71078514169513e-05
5.31986814435587e-05
3.03271172196166e-05
4.53967105826936e-05
2.86694491562738e-05
2.79734991955184e-05
8.32126046378867e-06
1.37028038315754e-05
5.39828722035765e-05
5.64740894345865e-05
3.60647398161747e-05
-4.35590190775775e-06
5.06029391593695e-05
7.30792012416618e-05
5.46454633544518e-05
1.68877644694924e-05
1.59202707716512e-05
5.39470634788616e-05
6.18949201964486e-05
5.4519611716929e-05
4.9081722747475e-05
2.71372280172403e-05
1.22537582821734e-05
4.22061185647371e-05
-1.22961314783564e-05
-5.26777306895849e-06
1.99107149051184e-05
2.19370374903127e-05
3.8516570308781e-06
2.13350130589368e-06
5.24538625996776e-05
6.06972297908872e-06
5.16745263385061e-05
4.03477287224617e-05
3.66147395759764e-05
-3.72620900559798e-06
3.48401764232216e-05
3.91122270469912e-05
3.00152418091347e-05
1.30714568585584e-05
2.68198471823852e-05
3.07829993453932e-05
2.27980411888342e-05
1.77508475136307e-05
2.63893490378755e-05
3.53564449401532e-06
1.9738022272263e-05
4.80538346385808e-05
3.09608542862325e-05
1.87418966625727e-05
5.09031228183998e-05
2.90314502619347e-05
4.69903973385978e-05
4.91213012417994e-05
2.14141413705566e-05
6.12754597996458e-05
4.48659057670213e-05
5.97170055077656e-05
2.97475619374549e-05
7.55219147981315e-06
3.84291748073078e-05
2.56121557676534e-05
5.00297103702445e-05
3.4744971883062e-05
3.64344170211384e-05
-3.20991282026274e-06
5.4603644918579e-05
3.15295967560172e-05
6.76827394825741e-05
4.37457860385706e-05
5.30258402314094e-05
2.98007437013669e-05
2.41938116438566e-05
2.42479835236916e-05
4.3791294889597e-05
2.89388891420822e-05
2.31374887562553e-05
2.88400553820189e-05
5.77099731095153e-05
1.87811448140627e-05
2.35077428183045e-06
3.77323497514262e-05
1.05442251911899e-05
3.62018574061332e-05
1.98389865972031e-05
4.1147818428326e-05
4.90323227368463e-05
-5.16563475842155e-06
6.08607171350228e-05
1.77828625598367e-05
1.09103674076726e-05
3.27129315859298e-05
3.66341711420423e-05
4.05953292356064e-05
3.81011640013421e-05
3.5188152595977e-05
5.58422518334201e-05
5.36807747596625e-05
5.93188502124438e-05
7.92173664019965e-05
2.61542659870642e-05
6.55808362852564e-05
1.55690169838368e-05
3.09351604181434e-05
1.99886000781713e-05
2.01671965801418e-05
3.35563311137976e-05
3.20645092928345e-05
4.0779180079534e-05
1.50627755417946e-05
5.42078415897166e-05
7.88364226987891e-05
3.21636600964578e-05
4.44381053346578e-05
2.48153727577327e-05
2.24256413151293e-05
6.96968362293516e-05
3.48252301965301e-05
5.27493695916317e-05
3.51235341525151e-05
4.20747588845263e-05
4.20140578200672e-05
2.44626344586163e-05
6.56412225888061e-05
1.02727670492265e-05
3.3506037255893e-05
5.55164237688419e-05
1.7214791793667e-06
1.62551770336507e-05
1.45935512310045e-05
3.64065427009475e-05
5.78094416640848e-05
4.14679354493397e-05
3.48229686000522e-05
2.53388562292778e-05
2.77144149118015e-05
5.38513495331524e-05
7.89784369957562e-05
3.71793006695774e-05
2.71827572356692e-05
5.12277874502652e-05
2.80137810212639e-05
1.13337974962941e-05
5.75469825983386e-05
3.16306938826512e-05
4.80792305610057e-05
3.07834573211208e-05
5.33305297975742e-05
4.46157229298675e-05
2.66461208439257e-05
2.91472544581052e-05
3.06030596395985e-05
4.43364267287184e-05
-2.02225418610231e-05
3.7411959646763e-05
2.69458503014374e-05
7.34346568265281e-05
4.38247082634259e-05
5.40060536971873e-05
7.5347293221402e-06
4.26615123526097e-05
1.05093824038277e-05
1.4664832216167e-05
3.974290593554e-05
4.95837607830336e-05
6.86970026015403e-05
2.65086347442995e-05
8.18206930213652e-05
3.15661720105049e-05
7.29333986244903e-05
1.53005668165652e-05
9.99913886470024e-06
5.39055395401968e-05
3.98515248050586e-05
1.02629202913254e-05
-4.48577535784273e-06
3.41271731621184e-05
4.79393450030006e-05
3.31577032291927e-05
1.24750292686657e-05
2.78120681859648e-05
3.98746163628285e-05
3.61482532155926e-05
3.20341766281869e-05
2.06562257250992e-05
5.05059826042266e-05
3.62618111766889e-05
-1.00650179455033e-06
2.80255515952691e-05
1.37574041513269e-05
3.41265981328902e-05
7.97007123270802e-05
4.55162927789271e-05
2.16944529207456e-05
3.47170201530184e-05
6.43524786400661e-05
3.30217529825066e-05
3.88859100759297e-05
9.53390762200829e-06
1.6064729690455e-05
3.92526838950394e-05
5.49430077476427e-05
5.8853339454531e-05
3.91474115775864e-05
4.33352382162689e-05
6.97213142489178e-05
2.68697253047856e-05
3.66409426079392e-05
6.9596870617434e-05
2.17748807078015e-05
3.30481478288453e-05
4.48793864265904e-05
2.99039901720595e-05
5.82729923740287e-05
6.84332686488119e-05
5.86210205433998e-05
2.31824833294482e-05
6.01262185551503e-05
5.23069911554979e-06
2.45539120750257e-05
2.9484969359288e-05
2.30883670055124e-05
1.86613741321247e-05
3.50426398950762e-05
4.09641882744313e-05
7.17761995041021e-05
2.50724284281386e-05
4.67411974542173e-05
4.9342853144669e-05
5.55224208042751e-05
4.7315214662427e-05
-7.31013100612062e-06
2.78866701008061e-05
-9.67147399878632e-07
3.99976900678516e-05
4.15030242821861e-05
2.8444656598055e-05
2.71046938826276e-05
3.56498503143988e-05
3.75904742722892e-05
2.83413845563151e-05
4.14260385062076e-05
4.71959379931802e-05
1.23868572878239e-05
2.37077780988078e-05
-1.51026312605974e-06
4.57319082081366e-05
4.78566134701164e-05
-2.59691216875335e-05
6.50620741705764e-05
4.53512597793754e-05
4.23859074127584e-05
4.78206749104093e-05
3.67084993995432e-05
4.72234364899055e-05
4.66845328893566e-07
4.97360182946511e-05
4.1895911878023e-05
3.75503835286463e-05
6.03256280794375e-05
9.74904618118443e-06
3.42742033976781e-05
5.31420935520569e-05
3.64469146256158e-05
1.09030105950343e-05
4.97871077316031e-05
2.51648840037902e-05
4.04575948020854e-05
1.31855420219382e-05
1.84660163242544e-05
5.06679684148314e-05
2.18302922696277e-05
3.56537459323968e-07
2.34085633989149e-06
-2.8569311867344e-07
1.96961270147871e-05
2.45435442406944e-05
9.4515656601174e-06
1.12906541160812e-05
3.6135087850902e-05
1.03089291826315e-05
1.29974111090814e-05
-1.28243332299809e-05
3.19806821372058e-05
2.20690246875021e-05
4.23372326340751e-05
1.86376585631168e-05
6.25466526586265e-07
-1.30326641919124e-06
3.44547068578891e-05
6.13618785781737e-05
1.78336261037896e-05
4.09724957686692e-05
3.7653639008181e-05
2.07451275214221e-05
3.85008004743612e-05
2.25688714433819e-05
6.84342314122885e-05
4.15282000419148e-05
6.17193785099081e-05
7.67169067901027e-05
2.7946499772323e-05
3.49483736917439e-05
4.58188484785645e-05
7.22634494076703e-05
1.82304838187225e-05
7.43053030236097e-05
4.1468156862716e-05
4.95440799004608e-05
5.28948886929814e-05
2.19532067292287e-05
6.89934970360416e-05
3.02060880068658e-05
2.09839666158314e-05
1.99396601228092e-05
4.76291567513968e-05
3.89690904745029e-05
3.56079385833792e-05
3.26629630940814e-05
2.26689838911548e-05
3.23080689837125e-05
-5.19707458406601e-07
1.36025977381912e-05
4.86437264797508e-05
5.11593169969337e-06
-2.86900456926998e-05
-1.34640128254609e-06
6.77674822347757e-06
2.48924713192306e-05
1.24907426913446e-06
-1.47809879322486e-05
1.69400621992138e-05
1.19541825215276e-05
-1.67802460141336e-05
-8.28426085721067e-07
2.92205848393506e-05
2.56061817130341e-05
1.21185560790747e-05
3.49064276222436e-05
3.93833325086871e-05
-2.72366944078938e-06
4.98687543787735e-05
1.5307940098266e-05
4.41755442601833e-05
6.13109025159935e-05
4.92288763877324e-05
5.98314751880904e-05
3.43331137506767e-05
3.37531694478684e-05
4.75914590759724e-05
5.93643237579287e-05
5.41038964024099e-05
3.88661549735928e-05
2.35894354534663e-05
2.46083728007495e-05
7.10803316604509e-05
1.75846880036666e-05
2.3464021411787e-06
-1.91067307260966e-05
1.32885230789104e-05
7.44396102800773e-05
1.36409032693321e-05
1.10434805436746e-05
3.06526027678086e-05
2.18533104741567e-06
-2.09360557560174e-05
-1.17020583974171e-05
3.3918985635607e-05
6.34510889102879e-05
3.2172762475949e-05
2.54163769863606e-07
-2.66406239787517e-06
3.66390904335941e-05
-3.68855758298117e-06
4.62521611434354e-05
5.18508575341653e-05
1.27617403047804e-05
4.43614968333323e-05
-3.32541521386718e-06
3.25727749435087e-05
3.54607976984278e-05
3.73306239997135e-05
4.03544067422518e-06
5.71006068972035e-05
4.93771518790589e-05
7.34089826461489e-06
5.67907581074307e-05
3.31266423158161e-05
3.70657338583804e-05
5.53861348325079e-05
2.58117410361985e-05
2.20978863136371e-05
7.00619183025664e-05
3.9502093797778e-05
1.56390300536869e-05
1.11925945189107e-05
1.4663646264696e-05
3.1460152836557e-05
4.747997310464e-05
5.45859814761775e-05
5.47165421850947e-05
3.90940870533347e-05
4.64709535083549e-05
1.97992717853825e-05
7.42448176538198e-05
3.9236701268558e-05
1.41196698554099e-05
-6.52251511219417e-07
3.05187879810903e-05
2.01935920907966e-05
4.69616405030903e-05
1.25179483246066e-05
-1.92898144443772e-05
2.86899657510635e-05
3.19388169760644e-05
-4.76250136511939e-06
2.11940240049647e-05
-3.01018623620502e-06
2.2083279160812e-05
-1.67147482314874e-07
4.87625106713242e-05
1.23663986550048e-05
3.09302524529989e-05
3.48546182899887e-05
1.8531483126706e-06
1.52022404494248e-05
2.51575301207098e-05
4.09775662778589e-05
3.37289402643332e-05
5.14081444132926e-05
6.85765794801698e-06
6.91455913611868e-05
3.31161233331808e-05
6.44866862938342e-05
5.07775325814315e-05
5.70677548478004e-05
2.97215000859704e-05
5.68732302142003e-05
4.55249514290943e-05
6.82854960813736e-05
6.42039410786734e-05
4.21968668386136e-05
3.72721674888402e-05
5.67837283235151e-05
6.45346321940266e-05
3.19169500589478e-05
4.50965056398835e-05
1.82052997412212e-05
1.22570248002322e-05
3.63998258203953e-05
1.58744526890099e-05
3.70347335681508e-05
1.72508991291142e-05
4.61897220897145e-05
1.01221257777823e-05
1.24455635613373e-05
1.79154130019735e-05
1.35030501224422e-05
2.52924896490278e-05
4.02829146956352e-05
1.50926754238803e-05
1.64311673317834e-05
-2.35329347905854e-06
4.3381184494404e-05
3.04676003273435e-05
3.39012112501083e-05
2.39303471255971e-05
1.98072885714991e-05
5.48983245142337e-06
2.92601695850114e-05
1.8776627677894e-05
2.59209035721709e-05
5.70222449745839e-05
3.31824481105394e-05
4.54938983471804e-05
3.75637667672049e-05
3.24655139925927e-05
5.11463460989132e-06
3.47847668481512e-05
3.64774146617942e-05
9.51391380771004e-05
3.00960866437183e-05
-7.13858104997384e-06
1.20596700968195e-06
1.82174275119206e-05
2.70016728753044e-05
1.70589181865665e-05
4.22987455509575e-05
1.19149530811898e-05
-5.85716223336861e-06
2.7765468856483e-05
4.40723205412355e-06
2.72340815649028e-05
2.46679163064429e-05
8.10558863900716e-06
2.22386505877188e-05
1.73338240047352e-05
4.91964259925861e-05
1.27349496284237e-05
2.88443575417214e-05
3.88562573318268e-05
4.08416815208468e-05
5.6896878733749e-05
2.90127825125369e-05
4.24918115352884e-05
7.84869966437512e-05
5.71963532123845e-05
5.16552591273029e-05
5.03718406862287e-05
4.2951547629405e-05
3.24533412742075e-05
3.37080316996874e-05
6.86579665442866e-05
4.52486063155478e-05
3.52679963590879e-05
3.76680934342093e-05
1.85040448012198e-05
3.51412590800083e-06
5.7805054910683e-05
5.58968065475751e-05
2.50921635468834e-05
9.00385591740202e-06
3.45076688298546e-05
3.96533093377291e-05
1.94534474142578e-05
4.62588732630972e-05
2.50911283366468e-05
2.3987617655611e-05
-6.84877131610014e-06
2.82444474222644e-05
2.33941343145725e-05
1.51703891639996e-05
2.99770229481644e-05
2.78426425910349e-05
1.47121917966231e-05
2.7572636641321e-06
-6.31719524766888e-06
5.93922089172825e-05
4.87830984448111e-05
2.91704754773677e-05
2.99650228653974e-05
3.60105894094337e-05
4.20953172589932e-05
3.20860732003541e-05
3.75028157032296e-05
5.40483953039258e-05
4.24780842613304e-05
5.49720648554369e-05
4.49389731957797e-05
3.93325374552936e-05
1.01876001502598e-05
3.81120537875043e-05
2.95889276158808e-05
7.2538940991124e-05
1.65136897752506e-05
4.19812801026159e-05
3.49666641794839e-05
2.09999448424657e-05
6.07419428216148e-05
1.13752043557623e-05
2.97817627207633e-05
-1.6944596172114e-05
3.69673123317027e-05
3.69618870214593e-05
1.17036826053196e-05
7.08135897405247e-06
-1.24287588723985e-05
3.35508933750488e-06
3.72044616820066e-05
1.1874084091853e-05
7.60848058403879e-06
3.99328247495569e-05
1.42927439051008e-05
2.9249205955659e-05
6.00479690089998e-05
5.6756833443295e-05
5.06495290087892e-05
4.67001613386692e-05
2.93038988691425e-05
3.17202912024689e-05
4.23324877096076e-05
4.69083333814061e-05
7.51381962283513e-05
2.75089326562245e-05
6.90512077398611e-05
6.83482832349643e-05
4.85200140194756e-05
5.04041101275649e-05
1.09924184673448e-05
4.10992395590363e-05
2.69769040195319e-05
3.63229067916236e-05
8.31818450809441e-06
3.40688904095091e-05
5.27175242296587e-05
3.22141239310801e-05
9.41560727647454e-06
5.52983313602367e-06
3.54068123656188e-05
8.71070198057343e-06
3.97274606110736e-05
-2.44903646077743e-06
3.35937267049566e-06
1.16811539134187e-05
-1.3655210819654e-05
1.12987039789968e-05
-1.84017651736755e-05
2.62631118998971e-06
4.01606353480962e-06
3.51763165147551e-05
-3.96463781056451e-06
2.09504092647938e-05
4.88682425326793e-05
1.17016156330449e-05
4.43365989145932e-05
4.50005915856293e-05
4.00374924772688e-05
4.67473081506398e-05
3.63121983517978e-05
4.108795428068e-05
1.79265224184094e-05
7.71681799143896e-06
4.74236367482964e-05
3.28844115677464e-05
4.47054264959439e-05
5.08607415491208e-05
1.98384651610907e-05
4.60221157636856e-05
6.15380632440799e-05
6.0287496107384e-05
2.88365534201263e-05
4.70862016290406e-05
6.72141415444187e-05
2.72017742082093e-05
3.43795524931224e-05
3.14611211388615e-05
4.49186741888641e-05
5.65838073620386e-06
7.69832002461981e-08
2.39391840423825e-05
-2.19285530761521e-05
3.06291121811984e-05
2.9246216751394e-05
4.73962536848661e-05
2.84805237268717e-05
5.71661747782903e-06
-1.90462700129749e-05
-7.09384914534815e-06
4.81691844133011e-05
5.19054219657082e-06
9.57005047774865e-06
2.81158553881615e-06
1.72509107827913e-05
-1.28056822140954e-05
2.50020248595954e-05
4.5111353431921e-05
2.28532181010495e-05
2.71843643781711e-05
4.61535558465096e-05
7.48973358966278e-06
5.38342112105563e-05
6.12062578297418e-05
4.82569625306367e-05
4.9592922484876e-05
7.86680905441213e-05
1.8208993365808e-05
2.13501850908397e-05
4.18438080519751e-05
2.42382839561493e-05
5.59936898091393e-05
1.59726823950457e-05
5.88827643603395e-05
2.46146714426164e-05
5.11140850447166e-05
3.66030167965618e-05
7.04047615688078e-05
3.37984746495364e-05
6.33957370656734e-05
4.99878176801769e-05
2.86777062810642e-05
5.45379550335797e-05
4.32876185647007e-05
3.78200409636844e-05
1.820681113242e-06
8.53282853263115e-06
4.64251255265289e-05
1.24507487460835e-05
-9.46704945979197e-06
2.40116964411347e-05
2.00691447070513e-05
2.93906680969822e-05
5.24194659802006e-06
1.82285736357713e-05
2.1676708154146e-06
-5.53823307317771e-06
-2.96193048202162e-05
1.49572294605168e-05
8.62893714367594e-06
1.81446132411663e-05
3.36455882913234e-05
2.20968475946641e-05
4.52114426287111e-05
3.60110874839967e-05
2.438084619647e-05
-1.01919712645554e-05
3.82949778597913e-05
1.24035950250663e-05
5.89049766240116e-05
7.64092398053087e-05
2.62372350789797e-05
2.85163170484883e-05
3.68137457989894e-05
3.47703669258068e-05
4.40685913730023e-05
-1.11625773850054e-06
4.36720187414497e-05
3.20727598745619e-05
5.47171041592743e-05
3.42880748942979e-05
4.06373181102926e-05
3.7611202944232e-05
2.27255021125588e-06
1.6091505900753e-05
5.92144289080217e-05
3.98528603863842e-05
3.73126128263416e-05
4.34875113549458e-05
1.07670578120858e-05
5.06754772739833e-05
6.88857002148473e-05
4.47961590472101e-05
4.83170805616092e-05
3.26293835403415e-05
4.52683126645854e-05
5.27203124153634e-05
7.01079311535613e-05
3.95531420762372e-05
2.32948771294061e-05
1.73353968359236e-05
5.25289023920098e-05
2.6347445828988e-05
4.41849080748331e-05
2.29581544940327e-05
4.53658806951613e-05
4.92962471350955e-05
3.67343326329657e-05
2.83226562500243e-05
5.02070983253854e-05
3.81915806518281e-05
3.69519122505462e-05
1.97783576862787e-05
1.5292431917058e-05
5.70979637689209e-05
4.18879519090646e-05
2.76182316023975e-05
4.68515068817455e-05
-2.23923774373369e-05
3.92726117290063e-05
8.08707410217586e-05
2.7973593301238e-05
6.60017309824471e-05
4.7687578624731e-05
5.35126962736743e-05
5.01525577042251e-05
8.33449414078522e-05
4.35794623460589e-05
6.79187683382058e-05
7.67378610870258e-05
3.23042763166589e-05
4.31810451210631e-05
4.45416365456498e-05
1.41121104508776e-05
4.76327680568467e-05
4.32647419076448e-05
2.73112797197835e-05
8.22442256860418e-05
5.19340220735974e-05
5.16061514129547e-05
2.79261202799181e-05
2.40197909607401e-05
2.66511177707195e-05
4.45231789659326e-05
4.03948814928023e-05
2.13266219663944e-05
6.33620279433901e-06
2.07282850842384e-05
1.77543104977594e-05
2.43793271811297e-05
4.40395904818257e-05
2.54007768605611e-05
2.99324259575807e-05
7.7469803544469e-06
2.94092714527666e-05
-1.39581754673949e-05
2.14400658362849e-05
4.48785513471367e-05
2.72543102957142e-05
5.15161409437604e-05
3.85658440434634e-05
3.74006110853453e-05
6.05513246053676e-06
3.20730253166997e-05
2.60931474312069e-05
-1.30053119430229e-06
2.14301926472495e-05
3.04557324828209e-06
-1.03741117342849e-05
7.18023481499829e-06
3.10072951766983e-05
4.38988527059804e-05
1.46143510419604e-05
1.84009524654925e-05
3.30662801213595e-05
2.88614220955368e-05
5.19470775637711e-05
6.56047529355612e-05
7.53840432356381e-05
2.01443679310617e-05
8.30247544777579e-05
4.74784720861131e-05
5.53997132473468e-05
6.94849549122203e-05
4.45074783373791e-05
4.67165161188573e-05
3.17637870196115e-06
2.40490142377842e-05
6.03479201475099e-05
1.20405412033576e-05
2.52291107099046e-05
4.11191417469776e-05
2.98024042379423e-05
5.29685909162253e-05
3.26046076435878e-05
2.09570125444703e-05
5.36479760782288e-05
1.48769242820192e-05
3.35804249033734e-05
5.41666973622033e-05
4.65983310748974e-05
3.3163508796194e-05
6.10639449943568e-05
1.84878762172601e-05
3.19967769786094e-05
1.57580877411352e-05
2.11102656110779e-05
1.60744080855432e-05
1.84377955663082e-05
1.29997345642535e-05
3.50439694454245e-05
4.87880732550381e-05
-6.2263997004878e-06
2.75836029350851e-05
-5.57219735373873e-06
5.25473724647423e-05
3.57253311066325e-05
2.97237468995055e-05
7.14993902728881e-06
5.53137511962905e-05
5.69899497636901e-05
2.80928762785775e-05
-3.23535507178006e-05
2.55022665784496e-05
3.71107418777669e-05
5.99819506253419e-05
2.55196566283601e-05
3.99859863648023e-05
5.83364316606e-05
1.0247307365727e-05
3.81903977444267e-05
2.63604436908845e-05
8.56984024676507e-05
5.21734488151852e-05
4.40693188557332e-05
5.79204728617379e-05
7.55986782391926e-05
4.08904672559064e-05
2.99914284306399e-05
4.90502651501871e-05
9.37952824791972e-06
2.26514026531113e-05
6.26050087023508e-05
4.06197707204956e-05
5.91061675068839e-05
2.47642338493196e-05
4.11780269123968e-05
3.96237953371692e-05
4.56056392691223e-05
1.43867433220871e-05
5.14002795613513e-05
2.44219311857318e-05
4.27650824200758e-05
2.11684678808131e-05
-1.51872274774515e-06
3.96754821017762e-05
4.36056370715159e-05
1.67056470607338e-05
1.98280947683068e-05
3.24136875668428e-05
4.71255660301927e-05
2.54062030905973e-05
2.25949684185662e-05
4.22852977996183e-05
3.2526623799317e-06
7.84399394570086e-05
2.38537527383213e-05
3.32198382125966e-05
3.89647423415232e-05
3.23063270685416e-05
5.63458580390389e-05
3.39576845053918e-05
3.26058361122042e-05
5.40047275187519e-05
2.87000687766443e-05
4.83663101824618e-05
7.24968241443595e-05
3.83509096634857e-05
6.41389154590933e-05
2.03714387976976e-05
5.53812590877593e-05
4.54157704420299e-05
2.08747392076596e-06
-1.27581809058203e-05
-2.69683640061398e-05
2.31865283129156e-05
8.45919217031373e-06
5.40135513626699e-06
1.70943888854974e-05
4.91180905269147e-05
4.37058779672581e-05
5.40243495809368e-05
4.70055477577493e-05
7.27060869543694e-06
1.31560196316278e-05
-6.35442374083845e-06
6.24235325177702e-06
1.12126029985014e-05
2.77727160118902e-05
3.53924295160584e-05
1.48773417744134e-05
4.84479534593904e-05
2.66263195782121e-05
-1.2833515141243e-05
2.6283316287244e-05
4.32267363678233e-05
6.70637342070645e-05
7.20626095325194e-06
1.93753260597035e-05
3.90566421725484e-05
4.37830402944889e-05
2.79782536500898e-05
3.2319816785442e-05
5.80771929153147e-05
4.48254596580827e-05
3.91349795684032e-05
4.98865343197939e-05
1.19005557523643e-05
5.46562104122195e-05
2.21559174353989e-05
4.57324821376272e-05
1.18265727942854e-05
2.33302551876511e-05
2.79341380414777e-05
3.86224241407079e-05
2.36433185999284e-05
5.43077139150665e-05
1.14845568816701e-05
4.0748403166135e-05
-8.47457433890903e-07
3.06724193652888e-05
4.71560491523009e-05
5.90509981759564e-05
5.14429862542196e-05
1.62229364721724e-05
4.55954147981549e-05
5.3693353857756e-05
4.16831489548741e-05
2.22600845479259e-05
3.69002636171098e-05
1.18225090114679e-05
1.88991790576547e-05
6.86394500778051e-06
1.31935272687676e-05
4.59605630813512e-05
1.36718763325906e-05
6.67438439596348e-05
5.98943398610686e-05
3.562882598436e-05
5.02786345896365e-05
2.35364062537943e-05
3.83961781667236e-05
2.5716621801908e-05
8.35312218497734e-06
6.6399022610259e-05
3.7248920176777e-05
-8.89480980057761e-07
4.27688714974535e-05
4.93619230115926e-05
5.24083250214019e-05
-2.9744542596917e-06
4.7396997298775e-05
3.39364212344438e-05
1.90011697349426e-05
4.02646778221546e-05
3.7624213418102e-05
3.32045369645055e-05
5.51495085777141e-05
2.04696941036424e-05
2.83199056532444e-05
7.09793247753449e-05
4.04540772163398e-05
2.53952843509949e-05
1.06423626483345e-05
7.32799441896074e-05
4.34039722611318e-05
6.59870613784215e-05
4.74750400732758e-05
2.3959606841404e-06
2.69747745241341e-05
3.71222676564069e-05
2.45665976972026e-05
1.50464040711842e-05
-7.08099259965054e-06
3.03015931345169e-05
-8.09224901665837e-06
5.03777359208969e-05
1.1361705621595e-05
3.40821747602873e-05
8.58927146086603e-06
9.95289209225455e-06
4.92905778195374e-05
1.84551643837099e-05
7.23924369140291e-05
4.76651614332644e-05
3.6502725605129e-05
2.30917587997951e-05
6.05865247864641e-05
2.45776262528193e-05
3.0670021117206e-05
5.86920148729057e-05
4.94787700479581e-05
4.0213170355285e-05
2.94645247356877e-05
4.59593201032609e-05
5.18715348875886e-05
3.49889914253346e-05
3.35180131677118e-05
1.3432181363225e-05
3.27014639792573e-05
4.22034690655346e-05
2.14730742046236e-05
1.91746142056525e-05
3.98708974130983e-05
2.08129043076259e-05
1.46072575719832e-05
3.70549270322541e-05
6.48304837118983e-06
4.81722353099577e-05
1.25015470771043e-05
4.83655131412395e-05
5.5189589359605e-05
9.666288080627e-06
2.01433393680862e-05
2.66477356067492e-06
2.40277830232907e-05
2.89067686891615e-05
3.8409443526396e-05
-5.89905592281439e-07
2.32876250826404e-05
4.44032087696695e-05
4.55455351807508e-05
-2.97567660163515e-06
1.085810434686e-05
4.61251280739577e-05
3.11032239340649e-05
1.59610693251396e-05
2.33301637172127e-05
3.52779383857786e-05
5.33130348441226e-05
3.13797229059508e-05
3.98127261393233e-05
3.13699819229785e-05
5.04437476610242e-05
1.67012228728872e-05
5.53812698431172e-05
2.49409490777355e-05
4.90850170982623e-05
5.03063975789712e-05
3.06027818932481e-05
4.58214950815969e-05
3.03703985366889e-05
1.54488087914332e-05
4.50146260498381e-05
1.78681559140036e-05
2.17504475838592e-05
4.40967459718764e-05
3.31279115344908e-05
-3.32977647895944e-07
1.43503716712379e-05
4.11338805832235e-05
5.70282277625133e-05
3.5882974853987e-05
2.13586568507778e-05
1.09034859834525e-05
4.89650772219655e-05
1.72873753705426e-06
3.00852908135283e-05
6.80740817157883e-05
5.21452125220863e-05
5.48911553917136e-07
3.88182681534711e-05
5.66342068558993e-05
4.13217890025314e-05
2.7241723988348e-05
1.68111241840723e-05
2.66349775935453e-05
1.61244247993465e-05
5.9898152075688e-05
1.07104551394995e-05
4.08895042643785e-05
