# Supplementary material for: Research on computational propagation and identification of mine microseismic signals based on deep learning
Source: PLoS One. 2025 Oct 22;20(10):e0334641. doi: 10.1371/journal.pone.0334641 (PMC12543183; doi:10.1371/journal.pone.0334641)
Supplement: S4 Data — (ZIP) [file pone.0334641.s004.zip › 000100700000278.xlsx_0.txt_24.txt.txt]

5.61275980457722e-06
3.31089107447836e-05
3.3403528926367e-05
3.85951947042396e-05
-1.70668519159878e-06
1.40100103787933e-05
6.07354004506792e-05
3.00450014872763e-05
4.29890686131431e-05
4.44406364803636e-05
-1.1639524067568e-06
2.53840396082242e-05
3.37188711559615e-05
2.35886140093945e-05
1.98895051839637e-05
4.58384605169898e-05
-1.76920776105047e-06
4.86936038572717e-05
4.45739340287167e-05
2.05402338312192e-05
3.52466720649108e-05
2.65659396493288e-05
2.40627704942557e-05
2.26498362390108e-05
4.30133372526179e-05
8.64796002007235e-05
3.49569301205713e-05
2.12202100536109e-05
1.27892175124993e-05
3.68119034730431e-05
2.61373309081194e-05
5.0188775963538e-05
7.36010957202655e-06
-3.02133017582594e-05
4.01613615166102e-05
5.53158105007949e-05
6.49548463135132e-05
1.72119600097314e-05
8.74180609700883e-06
1.05664637353994e-05
3.60441002241691e-05
3.86599000781081e-05
6.27768372934777e-05
2.90264524444722e-05
3.41160528169624e-05
5.55136190574364e-05
2.90709393128415e-05
2.9128152375771e-05
4.66719748663286e-05
6.1331379762211e-05
1.18172457956913e-05
3.62478554233427e-05
4.31721036646585e-05
3.90887947204334e-05
5.29569272835653e-05
3.23241567111059e-05
8.1079341933099e-05
1.87639336416222e-05
5.08317006832952e-05
3.95949440281084e-05
2.94216948384369e-05
1.50925285990021e-05
3.84335292442238e-05
5.64375762282694e-05
5.26990913238263e-05
1.58334369459647e-05
4.13436305147879e-05
1.33200917680722e-05
3.81590103429414e-05
3.78287632927561e-05
4.39872736611987e-05
1.17106114317523e-05
6.87402106062032e-05
2.99829717660012e-05
5.4636151329818e-05
3.89462228984564e-05
4.97199730595465e-05
4.59760479602521e-05
3.96120710397143e-05
3.93415978796937e-05
2.41702070997979e-06
4.20098215472203e-05
4.38285967470948e-05
4.65475176795966e-05
3.02584798407564e-05
2.64073923622138e-05
4.09851312175618e-05
3.29151359559526e-05
2.32295556322197e-05
3.15367343908344e-05
7.57860676973796e-05
5.73463585412724e-05
5.7249511145691e-05
3.86100822479741e-05
5.09905080602329e-05
3.48894177047509e-05
3.95598575894092e-05
4.78769560042151e-05
2.73960248041666e-05
1.12673494635548e-05
2.00880498086769e-05
5.47621195476972e-05
-2.16463850211644e-06
2.82617042683326e-05
5.88695705555868e-05
3.4208995004675e-05
5.95599556631237e-05
3.95691403919402e-05
5.18596715932254e-05
3.19291356501204e-05
5.42088601893105e-05
1.68253583996249e-05
3.83659111206405e-05
3.15625425540661e-05
5.85871724024453e-05
1.79240941313869e-05
3.5227017243281e-05
4.29153847519994e-05
6.41066375768735e-05
3.42651937117546e-05
5.41683905902546e-05
3.48573546635131e-05
4.75990820754595e-05
4.82926875341791e-05
5.03350113156082e-05
6.43108267802193e-05
2.63766722486122e-05
3.94437096448024e-05
4.55869527939724e-05
2.23014726295323e-05
5.09027050430505e-05
2.33946716782355e-05
2.34675997219154e-05
5.88418013932949e-05
3.04330242875789e-05
9.18802919653804e-06
4.20412840477899e-05
4.27439971777125e-06
2.35228985847274e-05
3.11913305354123e-05
1.73298057975657e-06
-2.4971678848989e-06
3.13375019222271e-06
5.82111472063824e-05
5.41805825963954e-05
3.46461364544195e-05
3.61835599778783e-05
2.36633008593651e-05
1.99012625962531e-05
3.18559177047759e-05
3.52541042386177e-05
2.47729856907516e-05
-1.90952289271951e-05
4.96843772105803e-05
5.95613624634245e-05
4.53642108759221e-05
2.06131346607753e-05
5.51571669918121e-05
1.52293237182599e-05
-5.79265280721397e-06
2.610394805447e-05
3.48211822391886e-05
4.30413901547848e-05
2.1801324534791e-05
2.34224820618053e-05
4.66424784442006e-05
4.32179579148422e-05
2.31790143435402e-05
1.28702385919462e-05
3.25650620490988e-05
4.58182407891593e-05
4.18027790520881e-05
3.23561128086941e-06
4.12740340799803e-05
4.13236232979878e-05
1.78361042297208e-05
7.25551274345949e-05
2.09450512777243e-05
5.16542933476513e-05
5.69274207053956e-05
-6.93988774852179e-06
1.80540205053712e-05
9.32969519515488e-06
4.02102169516773e-05
2.63527217901065e-05
5.34122961919368e-05
2.35894165391305e-05
2.58019311821119e-05
4.76071583680561e-05
1.42435733108234e-05
3.03306181914692e-05
1.89123818929866e-05
5.64792347688512e-05
5.79694192767622e-05
8.79311443162638e-05
4.43364422057366e-05
4.01810889575726e-05
2.73152069217441e-05
5.81132137277773e-05
3.48212375276251e-05
-5.3939519989308e-06
4.3358226306693e-05
3.23659815165974e-05
3.59853924652331e-05
3.24512495246549e-05
3.21133574008898e-05
3.6599465911583e-05
7.15851488166557e-06
2.8933104145195e-05
4.19881457304008e-05
4.86492655717219e-05
2.98877298702395e-05
3.61060911380389e-05
1.71538074642338e-05
1.91732962136916e-06
-4.36458999338131e-05
3.61308408768485e-05
3.92086745001293e-05
4.50284927622878e-05
1.09582062171612e-05
2.07711381258127e-05
1.63322537600226e-05
8.14136376770251e-06
2.94105247437611e-05
2.04031479319464e-05
3.78436880598797e-05
1.40497764553627e-05
3.79851393005828e-05
4.40925493742023e-05
2.51712254315974e-05
3.16265514359804e-05
6.2926594203394e-05
1.84751436246858e-05
8.19947344374682e-05
3.74862691778505e-05
3.07709737328851e-05
4.12500594122203e-05
5.0885620038509e-05
3.22665963323424e-05
1.4158924948129e-05
5.76030681306445e-05
4.01275624700769e-05
3.30315290551126e-05
5.2815156505481e-05
3.32256840024212e-05
4.82751450834159e-05
4.12736577941281e-05
3.81256735953649e-05
3.35641931928838e-05
3.60991734646558e-05
3.91485254523053e-05
7.88583581076541e-06
5.0970746835917e-05
5.85463650921078e-05
5.44592258105706e-05
3.24190669723275e-05
4.59106579456116e-05
9.57845607554638e-06
4.03058517213438e-05
-8.19016216387838e-08
4.26383095736862e-05
4.14318488107201e-05
5.65291726798822e-05
1.89184284496023e-05
1.30585899539453e-05
2.02755151703053e-05
3.08969197183675e-05
-1.6804143802537e-05
1.57600797334299e-05
1.70913892003548e-05
3.03644815742927e-05
1.52580757613019e-05
4.33403680802276e-05
2.68598141512285e-05
7.49705943890085e-06
5.36814314725148e-05
4.43663180610738e-05
4.39154351529931e-05
2.64085523946414e-05
3.34895855338837e-05
8.11630142934962e-05
6.23494741356155e-05
4.42568508429838e-05
1.49523093321733e-05
4.94354107798351e-05
5.97068822325038e-05
4.58563007434163e-05
6.75237187349581e-05
2.71172836263041e-05
2.71484842440242e-05
5.13692858090466e-05
7.2559719068165e-05
4.33757671540899e-05
6.91088462614653e-05
1.56722097430225e-05
3.44634698429205e-05
7.11426432197283e-05
2.20054492524378e-05
3.91634785473146e-05
3.85380704709322e-05
4.00702499196661e-05
3.76912972985422e-05
6.47053336844703e-06
2.23961915025786e-05
8.81306865723251e-06
5.58353593479968e-05
2.18568813702016e-05
4.01478269061289e-05
3.78677216473388e-05
2.665082293309e-05
4.52568814392152e-06
9.37328248352304e-06
1.96776180372961e-05
4.44184330714141e-05
3.57314895624119e-05
2.94521442707553e-05
6.44012991182816e-06
2.77361924944257e-05
2.03543984369872e-05
5.43892316689071e-05
7.07202065459047e-06
3.33721394252398e-05
2.66483772595518e-05
3.75449504508997e-05
4.77922093445926e-05
5.08578411067558e-05
1.0627305822829e-05
3.37074757376402e-05
4.53955511543528e-05
1.99434992829415e-06
7.29196354859135e-05
3.21448153462274e-05
4.31951877794908e-05
2.10701546773436e-05
2.36202473262042e-05
4.38731956160923e-05
4.76043827386264e-05
2.75982151715335e-05
1.31508758576848e-05
3.06025851993664e-05
5.71883149302389e-05
2.33769918110393e-05
3.25549193323354e-05
3.52933846962552e-05
2.93527026829825e-05
1.45261184720902e-05
4.23483867640934e-05
5.22532229603053e-05
2.85073734495501e-05
4.10214985002349e-05
3.14274586220202e-05
-2.02220629230501e-05
2.46060232546244e-05
1.10783248875965e-06
3.51324659826401e-05
6.24819717226381e-06
4.1594848144238e-05
4.69989827368153e-05
1.37507608901994e-05
6.37434300910416e-05
3.79974998387141e-05
4.43588890255084e-05
4.47353513979358e-05
2.96531222427677e-05
2.4041907186155e-05
3.89415786594935e-05
4.16309263589835e-05
6.73349660188015e-05
-4.12206029803517e-07
3.25728186884699e-05
4.50151255767942e-05
3.79626306688613e-05
5.04129163426891e-05
2.64626078349788e-05
2.36832431664449e-05
6.02151113864487e-05
5.83443458448094e-05
5.05411973171362e-05
2.9945288180094e-05
2.73444623527251e-05
3.98205521468805e-05
6.26820605194982e-05
4.5911501311958e-05
3.66116544457363e-05
4.32220454534667e-05
6.73466685591194e-05
1.57339468865382e-05
2.22815611028556e-05
2.86114653402439e-05
2.69747899912348e-05
3.50637340906374e-05
5.41963343448822e-05
-8.52811052177686e-06
3.56859804274525e-05
-1.21638785791064e-05
1.99483869720355e-06
1.91942773007745e-05
1.34591245024246e-06
1.84886342160868e-05
1.96109068203165e-05
3.12185140848985e-05
2.27177376217457e-05
3.13136091848719e-05
6.00418417685078e-05
4.75913345477109e-05
1.95576025001698e-05
4.39473760594574e-05
6.09925246091819e-05
2.21995472012288e-05
4.51475817581847e-05
3.28406363200681e-05
4.55307631596835e-05
2.359381680685e-05
3.54018568609031e-05
2.65007639705085e-05
5.93765353958938e-05
2.74635795083522e-05
6.5696213903496e-05
4.43411133754681e-05
3.20731887433883e-05
5.53372344858591e-05
3.12886760237111e-05
2.0622728397385e-05
6.8264035706361e-05
3.21396850133491e-05
3.38028262294554e-05
-1.70862042770518e-06
4.04453281430098e-05
1.01905437543951e-05
1.46764376971822e-05
5.45106799916292e-05
2.74547409045052e-05
2.18497678432164e-06
3.14829574738019e-05
2.86909569051324e-05
3.45896486389178e-05
3.45003189608759e-05
2.99094957627091e-05
2.67651907205555e-05
4.02452760180987e-05
4.86907791802439e-05
-2.49500303001886e-06
4.06237124841307e-05
4.07953869879531e-05
2.4949948035102e-05
6.71295159216218e-07
3.21966849544263e-05
2.97028906328069e-05
2.38687620135557e-05
5.2314889742267e-06
3.25691195731528e-05
3.77831480909242e-05
3.46938615727132e-05
1.96030794961975e-05
5.69435495005945e-05
2.15144966452385e-05
-1.06580919525473e-05
4.33771222748842e-05
1.3359788848142e-05
4.74938594110149e-05
3.29578280267281e-05
3.00426131472048e-05
1.86694884452139e-06
3.73175188326612e-05
7.26899761045769e-06
2.90260283961198e-05
2.30145255750529e-05
4.56448994590216e-05
1.18930497227681e-05
2.61712348956882e-05
1.19202424206349e-05
4.73220279125717e-05
2.15237520323323e-05
1.32271153620968e-05
1.93769905873741e-05
2.90946964951813e-05
6.37763010427532e-05
2.12510660131959e-05
2.59849937197143e-05
3.11994547755942e-05
4.55321960734136e-06
3.3581167547261e-05
4.15852232056107e-05
1.19105154091043e-05
1.07226455950587e-05
3.81702923724456e-05
5.43664378611048e-05
9.38217262277049e-06
2.192414518035e-05
4.92950040937875e-05
-3.37308555032076e-06
9.94198083626772e-06
1.55240038015041e-05
1.81139741602749e-05
3.69900818374317e-05
1.78097768744326e-05
1.76757848284315e-05
1.51512288685409e-05
1.35129781927482e-06
5.09678176874339e-05
2.20241823571949e-05
4.82550719359827e-05
2.07892680660792e-05
5.16478544223964e-05
1.47623273197911e-05
3.51354259309567e-05
7.55635548308856e-06
1.56377804645087e-05
3.73366310603923e-05
4.46667214347748e-05
3.67378044865162e-05
4.34524079291457e-05
8.18484086902513e-05
3.14655334633409e-05
3.12030345880912e-05
1.95575259194798e-05
4.24816717946011e-05
2.71896605136439e-05
3.19934341801226e-05
4.6321495197274e-05
4.67016161307718e-05
1.50227297498102e-05
8.542442102672e-05
5.03654189213795e-05
5.64077704664558e-05
2.33012781321465e-05
5.55647519884439e-05
5.16373632039251e-05
2.53366895488861e-05
3.17299016195684e-05
2.2898988096114e-05
1.33995536344719e-05
6.84719654125725e-06
3.90555030023446e-05
4.73739680932682e-05
2.39911233870909e-05
4.30768893320415e-05
5.20633751979098e-05
4.47917725832661e-05
2.93562280221028e-05
4.30476914292908e-05
7.13506251441364e-06
4.26513654188403e-05
1.66324591100979e-05
-7.34538263659573e-07
8.94353602281752e-06
1.38451680633729e-05
9.26831010051524e-06
2.37977938196199e-06
-1.95827203309688e-05
2.2214003635383e-05
1.24143192954131e-05
-1.30764585548561e-05
5.96773712375231e-05
2.98941456271425e-05
3.18368736574779e-05
4.82257303701846e-05
7.23246265475643e-05
2.22794914030977e-05
3.90492283276036e-05
5.87487812644118e-05
3.47136244374573e-05
3.57513890797444e-05
3.47429392841075e-05
2.24979796008525e-06
2.4577996950314e-05
6.65664609389117e-05
3.59648066971902e-05
3.37386814386009e-05
5.90954581592902e-05
2.19403261090117e-05
2.68977771077019e-05
5.28518608190732e-05
2.70334800143556e-05
5.23475509152305e-05
5.68562198487583e-05
1.50516713415314e-05
5.72791332939272e-05
3.38731278314538e-05
1.44847971274377e-05
7.53157450225136e-05
2.30319616342848e-05
1.62487977618041e-05
5.87657109501345e-05
6.29171683456753e-05
4.21192416370976e-05
1.58963429520904e-05
4.03373169300468e-05
2.57666563581474e-05
3.23466345959946e-05
6.15864885739162e-05
1.33563042158245e-05
5.77918853550125e-06
2.30728966673622e-05
2.34993937957647e-05
6.73126221626794e-06
1.96209145283648e-05
3.1604575671623e-05
1.1751237706903e-05
5.6248849390016e-05
5.08365727442293e-06
4.97774910103247e-05
9.9648441458805e-06
7.55691034155672e-05
3.68597531503202e-05
5.47659628931293e-05
4.03449820714086e-05
5.81506504831565e-05
2.6610291116006e-05
4.14495510542853e-05
2.44332903884916e-06
5.72826341454732e-05
1.04087366696795e-05
4.0451221835816e-05
3.70932860357312e-05
3.38431523266079e-05
3.00074677757622e-05
3.47938648568756e-05
3.54457726857439e-05
1.6831646522548e-05
3.86098697915478e-05
2.92527662164628e-05
3.19354850507186e-05
7.90878048287407e-05
5.55303338836643e-05
1.35363653308615e-05
7.49773778135176e-05
1.29674903469139e-05
3.03714305090926e-05
2.18814762827704e-05
-3.83417499215199e-07
3.29681893742699e-05
6.30107554582862e-06
5.58719855252366e-07
1.34084068628052e-05
3.70631752612425e-05
2.66982775783201e-05
5.76673851415473e-05
3.91849265526335e-05
3.97643641020165e-05
-1.71742154149146e-05
5.25032064118495e-05
4.79266992639848e-05
3.79925497180778e-05
7.31733899321877e-05
4.77677015867805e-05
4.15484279523785e-05
8.26137286890366e-05
5.06356279028094e-05
8.75044263382683e-06
6.1262721271756e-05
6.26497025645499e-05
2.28137874881361e-05
1.86696048538984e-05
3.94967764278963e-05
8.47541726082302e-05
-3.34199940341412e-06
4.97805506481873e-05
2.72059021264162e-05
9.74314542030123e-06
-2.72746905631577e-06
8.03282528519872e-05
-1.95209123375406e-06
3.06128564401976e-05
4.69331562636855e-05
5.27169204194244e-05
2.66141690908946e-05
-1.21526129259715e-07
4.75908754787519e-05
3.06181064959213e-05
1.42489768407151e-05
2.51151115456397e-05
4.61638073109547e-05
2.86189746765885e-05
1.37463690751644e-05
2.17823965658147e-05
2.59691922233982e-05
4.64789701078856e-07
-1.27945911543342e-05
1.73249265931615e-05
3.2401236941871e-05
5.90903033438018e-06
2.52132830759355e-06
1.91006181647028e-05
5.77312472179338e-05
4.43481838072306e-05
3.47803622482344e-05
4.80117418867942e-05
4.57708251706519e-05
2.89934028489831e-05
3.67872000052722e-05
6.07150963102275e-05
2.54883401985227e-05
6.03900722419491e-05
4.90331764102993e-05
5.11131964219262e-05
2.29149776184758e-05
3.16329808514136e-05
4.22157161728636e-05
5.1708920313359e-05
1.8022117328058e-05
4.22816883039926e-05
3.68663503664477e-05
2.91719735799549e-05
4.53220983399914e-05
5.04277831763148e-05
5.79780762824897e-05
1.82296762220845e-05
4.57391038817629e-05
3.17049160412983e-05
2.22658842558722e-05
2.76978382507978e-05
2.08608469773614e-05
3.14859372287024e-05
6.14322656750794e-05
2.9276395613732e-05
2.47735237309508e-05
1.25347152611226e-05
2.5486585763969e-05
5.29259915242055e-05
3.91239122370785e-05
1.04940700422792e-05
-1.25011808794231e-05
6.52019616225076e-05
1.81672429897528e-05
1.09764037382126e-05
-2.78822544438152e-06
7.24968047978674e-06
1.45935034471529e-05
1.31346735600289e-05
2.1396891194964e-05
9.38878415333544e-06
4.52871743528523e-05
4.03373750725745e-05
5.40262671233821e-05
4.48006186942848e-05
6.63433669060957e-06
4.37926130194469e-05
7.02793618325578e-05
1.37502862121593e-05
3.26407254836845e-05
2.33519239058385e-05
4.6806453854322e-05
4.74204910892056e-05
-1.92404103623151e-05
7.12556557427416e-05
-1.81963554545939e-06
4.89203544671208e-05
4.08169415340899e-05
3.07117249817439e-05
3.39872692315181e-05
3.48331457394918e-05
3.9007238628793e-05
4.28236820763864e-05
2.75054655829361e-05
2.34357792026602e-05
2.695145360814e-05
3.2683799650684e-06
4.91752430732896e-05
4.08480053251665e-05
1.97554215491129e-05
1.7300692451716e-05
4.63958523786481e-05
5.61234566808691e-06
1.22224017356858e-05
3.17137440463513e-05
2.89058617200734e-05
1.40912582425317e-05
4.97882287130711e-05
4.97973503109658e-05
4.32752859915891e-05
2.41469554565557e-05
4.18659915748223e-05
5.69832143412284e-05
4.30449267768208e-05
1.42044476094606e-05
2.41205082961581e-05
6.15922342096899e-06
9.10543733360502e-06
2.37077162625568e-05
4.75920284525858e-05
5.38084958664669e-05
5.55216061743623e-05
2.81632698045822e-05
1.62460724896112e-05
-9.86647787743829e-07
3.19407737613891e-05
4.60247382574741e-05
6.9350230282283e-05
1.80951207331432e-05
4.93272216258904e-05
2.28496423000277e-05
1.89096849413947e-05
5.09047121229767e-05
6.13615908941574e-06
6.34385952313972e-06
5.38632580393868e-05
1.05807063454772e-05
7.54443940078241e-06
4.02607160038425e-05
4.08655458285202e-05
2.55607819977725e-05
4.19239318518899e-05
1.38073175934031e-05
-1.05149715482627e-06
5.990170377402e-05
4.85639121601163e-05
-5.09010522617879e-06
1.039921755089e-05
2.31584255261388e-05
8.47540353140282e-06
4.60396091016811e-05
2.72515586256857e-05
6.14537202865875e-05
4.02062527671774e-05
3.71284285986592e-05
3.17649992283496e-05
3.84310838155215e-05
1.80177480395172e-05
6.83149905998361e-06
1.90027966232289e-05
3.19120911814984e-05
5.04145362882337e-05
2.83336030378084e-05
3.22415157880123e-05
4.96331394778706e-05
1.50489935639026e-05
1.54732086121298e-05
1.74574583461788e-05
4.09678709631811e-05
2.81333750643316e-05
6.85394675740278e-05
5.07581199780891e-05
3.13432150270089e-05
3.66182045371218e-06
3.78870697918733e-06
9.52730375777081e-06
1.71269685555601e-05
5.1636310036594e-05
5.18657443085686e-05
1.67303733144858e-05
4.50926160769072e-05
4.50227832729509e-05
5.05710674758306e-05
1.75465281301037e-05
5.74640044796203e-05
7.25440380560603e-06
4.70047929505295e-05
2.00853340230945e-05
3.77342731083786e-05
2.46883041728214e-05
2.59269703931884e-05
3.17719826200298e-05
9.05343458257234e-06
4.44842942724046e-05
2.74742301377741e-05
2.98258590942481e-05
2.14608137477567e-05
1.28092740274665e-05
5.34676496254681e-05
3.5829891054263e-05
-5.59540777106846e-06
5.79667964550096e-05
2.29753705892538e-05
1.37547921709964e-05
2.66168702303525e-05
4.77730976536862e-05
3.31713842251898e-05
4.93596271462054e-05
3.29186713354344e-05
3.59102960276682e-05
2.54433390039796e-05
9.44945925082912e-06
5.75580192418332e-05
2.32352530993903e-05
3.26080988067973e-05
2.5432383819458e-05
3.37164745207157e-06
6.30280189934878e-05
1.72872275993125e-05
6.24758342604449e-05
2.72117375668833e-05
2.83584537659228e-05
2.33498333177838e-05
1.32534791876148e-05
-1.24374391279331e-05
4.28189166399483e-05
1.18635102895313e-05
2.7053566225288e-05
5.39548163406133e-05
4.06306734299588e-05
8.9691269282729e-05
4.00486961926681e-05
6.07785886699676e-05
2.8688259333402e-05
2.15097972649365e-05
6.62633516770733e-05
6.79704589288119e-05
4.83267356536345e-05
7.2248453890334e-05
4.31244014456992e-05
2.96370019561739e-05
-1.30496673588147e-06
2.51595914195525e-05
4.99875816638569e-05
3.36949502941433e-05
5.30887299590355e-05
1.95894371648378e-05
1.7891538845649e-05
2.05554009954648e-05
5.50479492146096e-05
6.35542482166567e-05
3.25449252659536e-05
4.62300896999445e-05
1.86098329056844e-05
4.84609621415979e-05
1.26463851566497e-05
2.26069661071889e-05
4.2298647525866e-05
5.2443759620087e-05
6.78633923068854e-06
3.73800616584097e-05
3.80377724774438e-05
1.932873400293e-05
1.86712803300606e-05
1.75381780992918e-05
4.63280922530968e-05
1.16994882939336e-05
2.19623793505037e-05
5.57245312970183e-05
4.46274587595333e-05
2.11438717913606e-05
4.6232453611285e-05
3.07669135709357e-05
5.37623112398217e-05
2.33461841299654e-05
1.98978929382007e-05
4.64912971276886e-06
2.11747667615687e-05
-2.59769030773104e-05
3.43793304244434e-05
5.21850501076984e-05
2.27821440664581e-05
6.38091190648683e-05
5.54844447532793e-05
8.36250662713302e-05
1.7340300714062e-05
6.2720500672658e-05
5.49241548674429e-05
2.56372227053118e-05
4.61181393084631e-05
3.3881849975869e-05
6.10021800764659e-06
2.38746763900316e-05
5.93394687548748e-05
3.73814787142532e-05
5.79381174234373e-05
2.79045318864983e-05
3.41013835974444e-05
3.28349868094718e-05
4.31623369484761e-07
6.2897505590456e-05
4.32733429062945e-05
3.91695168077229e-05
3.75125134041681e-05
2.88895672615477e-05
2.65179870263923e-05
3.09599717078426e-05
2.0062139650945e-05
4.72348743305936e-05
1.22493856104132e-05
3.45923875945418e-05
3.88629889637263e-05
6.67237135051095e-05
2.87307268378814e-05
2.76757505169969e-05
-6.52966319728147e-07
3.65653322578001e-05
3.3709829290716e-05
4.70480289524724e-05
3.24482376393241e-05
7.90045057159745e-06
3.86827268548239e-05
5.92127589679522e-05
4.26071967843308e-05
2.35387655062559e-05
2.6509224177061e-05
5.39084209865587e-05
1.69494926663322e-05
9.9339084358726e-06
1.53485910253813e-05
1.43204625492228e-05
5.41966395863001e-05
1.72422834870323e-05
6.494311452038e-05
-8.66411710099657e-06
4.74736850972912e-05
2.76074568607282e-05
2.9478142092647e-05
3.01717944131556e-05
1.0788059806018e-05
1.95037589824054e-05
2.49899395224181e-05
6.57328074323964e-05
4.01549518258633e-05
3.40491740854964e-05
3.75886869636247e-05
2.62102550819384e-05
5.12879882371853e-05
5.92810860417051e-05
3.23328235811952e-05
5.32316556034733e-05
3.48755595692164e-05
7.1069100904191e-06
7.02242457310777e-05
4.66559880819066e-05
6.50269699479085e-05
3.64910983905616e-05
5.73632383494864e-05
3.80726294819169e-05
5.27773704289742e-05
2.77708639820517e-05
3.54216960199934e-05
1.94513270872988e-05
4.13240239237879e-05
3.49084725607171e-05
7.98287097823799e-06
3.83361544355357e-05
6.39673078037284e-05
2.33318092394108e-05
1.84010304409297e-05
3.56803342312458e-05
5.09580243985843e-05
1.66681147085418e-05
3.20542274957939e-05
6.93941779122054e-05
4.16077209625088e-05
1.04675871654426e-05
-3.40838443163944e-06
2.27090067844036e-05
1.53983975680409e-05
1.02538400326672e-05
3.78931280264492e-05
3.48178614358831e-05
5.44814325730919e-05
-2.80360518891975e-06
3.91647667946308e-05
2.68566933605002e-05
-1.10107816229129e-06
4.39394759131873e-05
5.64022332193992e-05
6.08973978998361e-05
1.27400338657613e-05
1.95714803306717e-05
2.72107338133495e-05
3.41733521315216e-05
4.45306435469965e-05
3.06842852399989e-05
4.2221986839421e-05
7.10892479665461e-05
5.47667672167716e-05
2.61737415950138e-05
6.39881692449914e-05
7.96411612878849e-05
2.01110876987385e-05
5.87743949692088e-05
3.30123342377756e-06
9.03933865599762e-06
5.83535964956861e-05
3.53293194952872e-05
5.30552495413791e-05
2.7584247761095e-05
6.14141715983475e-05
2.99872600049038e-05
5.21262962802439e-05
1.90813370659636e-05
1.3076591816902e-05
5.21964762327884e-06
1.67458136420975e-05
2.71338392278771e-06
2.7973901410291e-05
2.45005298777858e-05
1.65365862266491e-05
3.72657901294325e-05
4.13025066691066e-05
2.69504372021171e-05
-5.18392290498949e-06
2.33114062728952e-05
1.73308515324883e-05
7.6692421224181e-05
2.38064090743305e-05
3.02388335263471e-05
4.86221745083351e-06
1.07378010810525e-05
3.67202691642418e-06
5.28551042737568e-05
2.91904160055153e-05
6.30715270640696e-05
4.93239743099428e-05
3.88623191851194e-05
3.96097781681962e-05
5.22575845635251e-05
3.39845679903249e-05
1.78314823964321e-05
9.05503866166255e-06
5.05024241041029e-05
6.58550395054558e-05
7.02616981944035e-05
6.03351772378699e-05
4.37870791008589e-05
4.71970408445765e-05
3.8497781489158e-05
4.65176169243829e-05
7.7311810584951e-05
2.97163975198298e-05
5.75198747420576e-05
4.4024558894238e-05
2.90495797324132e-05
6.75982216969307e-05
5.81243950128889e-05
5.8159479447114e-05
4.94344529052415e-05
1.52167593766296e-05
4.89841060167417e-05
3.86957045237424e-05
5.4213147097163e-06
2.30607289049288e-05
1.35903641437574e-05
-1.25125093733096e-05
5.63904512830955e-08
2.21297564288017e-05
1.87099203017246e-05
3.36958980447347e-05
2.17492776886996e-05
5.692811947017e-06
3.16833915276034e-05
5.64496974818328e-05
2.99004384292536e-05
3.08319082275358e-05
2.91064590816123e-05
2.03523481988338e-05
3.77583314298248e-05
5.18088601895111e-05
7.36825861904911e-06
-1.85450647694205e-06
7.5084894560793e-05
3.57990369498929e-05
4.97431126830189e-05
2.47295282816002e-05
3.18376834079188e-05
-4.24624521512923e-06
4.28788580697872e-05
4.22844038679991e-06
2.33598021851215e-05
4.41243325250905e-05
4.82218556259427e-05
3.4798379226112e-05
4.00744276919496e-05
4.02002145857445e-05
3.07505365273803e-05
6.39108243373276e-05
2.46954282591021e-05
4.15038559604288e-06
2.9465927825947e-05
4.97242100404537e-05
4.704181418983e-05
3.78668331908036e-05
2.34945514369885e-05
4.42709026530812e-05
2.41438359757116e-05
3.47701681146999e-05
1.74569037640287e-05
1.42919782628898e-05
4.78439920905109e-05
1.22597111223475e-05
1.8478253624783e-05
2.92301678703991e-05
3.24125206029529e-06
3.5560531809658e-05
1.98022917879404e-05
2.00534596227938e-05
5.07936267261935e-05
3.98787657791185e-05
3.67079503156222e-05
3.47293644399102e-05
3.10866614902572e-05
5.74557547855256e-05
4.18473461673364e-05
5.08909625689638e-05
3.63692857954901e-05
5.12239971240801e-05
2.19483792949093e-05
5.4245064027048e-05
3.47217958377813e-05
4.51805063044548e-05
2.97332674261127e-05
-2.42318798027918e-05
2.54485852073535e-05
1.32506094121343e-05
9.58127085211394e-05
8.24193024390491e-05
2.9340705518324e-05
3.43891225156987e-05
6.10695827170199e-05
7.39087394854426e-05
1.99656031093284e-05
-2.10522761967579e-06
5.63767420668487e-05
4.70536227867596e-05
3.22546628181374e-05
4.36046315646682e-05
4.44409596230956e-05
3.03517626549084e-05
2.34188300020667e-05
5.13599090313976e-05
4.58999981912571e-05
2.74650077288785e-05
-1.00266583930709e-05
9.18276211901912e-06
3.93821378158014e-05
5.96036284149283e-05
3.33297185653071e-05
3.07314930647555e-05
4.35033060846799e-05
5.07860504373386e-05
9.00948449912371e-06
5.99218561868538e-05
9.944585772181e-06
2.22605674978723e-05
-1.90979359358574e-07
3.89535481454372e-05
3.51465311879085e-05
3.07317150323199e-05
2.44118624865914e-05
4.14277356320736e-05
2.73878869780429e-05
5.84458303722885e-05
3.2072030093053e-05
2.33338198655181e-05
3.64812703690672e-05
3.05300041704835e-05
3.43060204357438e-05
7.15770032987183e-05
5.44927912095774e-05
3.72431196977694e-05
5.80389438170403e-05
2.82570172506639e-05
2.51324330607855e-05
3.58059774695431e-05
5.74464742630951e-05
6.18338619027302e-05
2.6157875863376e-05
3.89564538226244e-05
4.05513099679962e-05
4.8364925121414e-05
3.44818108761434e-05
4.88995636517256e-05
1.6228692454658e-05
2.48167660465231e-05
3.4917858504972e-05
2.8622098785738e-06
1.94211523339595e-05
1.15212629555553e-05
4.79693380607869e-05
5.06072023773815e-05
2.44767629555104e-05
4.51463097798482e-05
-4.59313757408262e-07
5.64523957683124e-06
1.87009843787942e-05
3.34241136059168e-05
4.59260811905e-05
4.00273017974951e-05
3.90703568886784e-05
1.18787815169264e-05
3.47962026471257e-05
3.23281732689005e-05
3.91747156769234e-05
2.70561162892414e-05
4.9988018104222e-05
3.75303940559307e-05
4.78507956996575e-05
3.34065148651738e-05
2.5023633207232e-05
-6.90437290521634e-06
5.78081719337317e-05
1.66395607892269e-05
3.4941999709857e-05
3.86853984312626e-05
5.2936523952351e-05
3.33168476958021e-05
4.76010643966552e-05
-2.31526141834583e-05
6.06766392863831e-05
3.05066736604576e-05
4.43141993388457e-05
-1.45937109446304e-06
2.40561795987761e-05
1.85470622329626e-05
2.14017643403812e-05
4.24165037716395e-05
2.68650067123126e-06
5.84667570915388e-05
-1.39673384997373e-05
3.36133779541297e-05
1.07693649212532e-05
6.08482533745287e-05
5.45257305806798e-05
5.6313219492026e-05
6.51667371814038e-05
3.64474714018858e-05
6.71298474940696e-05
3.0639021029681e-05
3.17785859217794e-06
4.10013368210483e-05
4.39234602804542e-05
5.06960572080503e-05
2.22932909225001e-05
5.23682627358951e-05
4.44166430913723e-05
5.60789746484712e-05
3.84446274404311e-05
3.63444466039351e-05
4.22172363872203e-05
-2.05713681641465e-06
5.8580451101447e-05
4.03526457920907e-05
1.40373223314858e-05
4.81458826043227e-05
3.03656277116466e-05
3.26804895292655e-05
4.36627984793745e-05
5.47309942096665e-05
3.93773491426633e-05
1.63963574807827e-05
3.82188648467109e-05
8.76521089082307e-05
1.82125995222672e-05
-5.29795729951194e-06
3.48795525670474e-05
2.54797371455418e-06
2.6407062530235e-05
3.62182349779348e-05
2.7568220396323e-05
2.34319577888523e-05
3.32850115947962e-05
-1.86161844218305e-05
2.04699487125345e-05
4.99175965618496e-05
4.78903079618061e-05
4.60795547852547e-05
1.05219542456118e-05
5.04008589301798e-05
6.48675024547348e-05
1.14232820254205e-05
5.2324883333231e-05
7.20614501125524e-06
-1.87773186078591e-05
4.42196604883048e-05
4.03424823689964e-05
2.72516128943465e-05
-2.49600348841653e-06
4.83750207105237e-05
7.09147091041461e-07
1.72087224083082e-05
3.39337220716239e-05
1.51891876100529e-05
2.41407391528625e-05
5.30885265909184e-05
5.7590287144421e-05
6.27556356047277e-05
3.18708110937309e-05
-7.42156473126246e-06
1.77500958699405e-06
4.12145411505654e-05
1.3413661827416e-05
1.29614126319326e-05
2.72190526142061e-05
4.37975850718642e-05
4.27428389793529e-05
7.1576727283862e-05
3.18443562211347e-05
3.73596784040497e-05
3.80121812108753e-05
1.42434012276999e-05
8.81311673188685e-05
3.55648951613196e-05
3.7152068536685e-05
1.96511873241936e-05
9.86352781580405e-05
4.03710448640144e-05
4.75487114492398e-05
8.23599992645004e-05
1.09858984345429e-05
4.35804505545229e-05
5.46684537875289e-05
2.27204707926854e-05
1.08902954973542e-05
2.30564067180486e-05
4.84168625360607e-05
7.28590572642511e-05
5.16431981295351e-05
3.65482485636706e-05
5.57364516863985e-05
2.02691189450628e-05
3.33115211874122e-05
3.67028745928647e-05
3.44654746268337e-05
2.5537146182998e-05
1.10054966015519e-05
2.66641668759515e-05
6.96161370820321e-05
3.22373720994661e-05
2.72449456784668e-05
4.3172674572608e-05
2.90022860538404e-05
2.2017029970171e-05
5.78202797038575e-06
6.458462200202e-05
-7.17103869936271e-06
2.72313382712231e-05
4.6405971316521e-05
3.14960695338477e-05
4.13337103117332e-05
7.81840074481746e-06
1.77433516026e-05
1.76599272493721e-05
1.71097741839821e-05
3.0835786425296e-05
4.59001770956861e-05
3.15189701375989e-05
3.66364386485716e-05
1.20644932384313e-05
2.88615603349445e-05
5.11214568754955e-05
4.46811428749507e-05
1.255695010788e-05
1.81419340474444e-05
3.94486174444617e-05
1.28108356403147e-06
5.83493103756391e-05
4.5251721971555e-05
3.41217276146854e-05
6.6053848810808e-05
4.90275945557296e-05
2.40076000262947e-05
2.21833502439117e-05
4.32120462988878e-05
3.78988857950906e-05
5.96425509841338e-05
6.74064922025976e-05
1.88107218503341e-05
1.66322367826988e-05
3.81557070405126e-05
3.02303117761268e-05
2.40008451474791e-05
2.43608741790264e-05
6.30784957806999e-05
2.99065015520595e-05
1.80143335108998e-05
1.30956046820069e-05
3.11981281107227e-05
-1.27345393499678e-06
4.10130529042312e-05
3.81838590474382e-05
-7.3403105691116e-06
1.59851864588951e-05
1.68983649577749e-05
3.65648544761556e-05
3.80050997048735e-05
2.41680391383908e-05
3.83018427165343e-05
2.641656762398e-05
4.33468933636409e-05
2.47095031252221e-05
2.13139880412056e-05
1.51459661439979e-05
5.19692159601685e-05
1.53136378154763e-05
6.32487050179407e-05
4.96996238848166e-06
3.42675477557061e-05
3.96537473317372e-05
4.00782266288637e-05
5.24047600194293e-05
2.9868743152399e-05
6.08344908209652e-05
1.82332612353222e-06
6.34555596027011e-05
7.14511004839785e-05
4.18872074803824e-05
5.67622387235656e-05
3.26767473483131e-05
5.82189589284998e-05
7.7385616592637e-05
1.43549599400344e-05
1.44426883471667e-05
3.13627678730209e-05
-2.90844111735898e-08
4.62139457399459e-05
4.29336864860393e-05
4.05227353798913e-05
3.93425581615762e-05
3.52121724247291e-05
9.23317828923232e-06
-3.94869360617352e-06
3.6556688095928e-05
6.15641821459753e-05
8.26310261289564e-05
2.67618034036049e-05
-1.73927567427483e-05
3.73586144896639e-05
3.9094432288225e-05
2.11461207770876e-05
2.87677989468925e-05
3.93085588262358e-05
2.64915374263868e-05
4.37406250899916e-05
3.35056654826677e-05
4.29989688302874e-05
9.83430419904737e-06
3.49703529568544e-05
3.90021362325692e-05
2.89463685550998e-05
2.98602178725596e-05
2.55410504831993e-05
3.22073302034644e-05
1.07712470131976e-05
4.89972716796891e-05
5.13028538899376e-05
7.94393084186639e-06
2.86866576252554e-05
3.67935620316588e-05
2.80712523662409e-05
4.44372406201318e-05
3.1459786479274e-05
5.78274031399742e-05
2.00651827794182e-05
1.95910196618907e-05
1.01178777830309e-05
-4.78170603932007e-06
5.37811006476362e-05
3.90108454708299e-05
1.50749775847325e-05
1.4385787230802e-05
7.69738911436002e-05
3.02189898167982e-05
1.35531377630453e-05
4.99322749386367e-05
4.6883571240462e-05
3.16027914655778e-05
7.40214277103504e-05
6.58807705458018e-05
5.60562841018077e-05
3.86004869995452e-05
3.20139629501032e-05
3.85862145263848e-05
2.89917339195347e-05
4.01409694429519e-05
4.09845992930107e-05
5.38832895084071e-05
4.47075876053832e-05
7.66947262745045e-05
4.20112287621557e-05
1.19889014007542e-05
1.46916023926171e-05
7.94824865942311e-06
3.68924003053878e-05
2.55006261037104e-05
2.07595381036904e-05
2.96416777157813e-05
-8.32246935189156e-06
3.45774463958694e-05
3.44845916658639e-05
4.43941945614874e-06
3.5423095063103e-05
4.48558361609337e-05
5.12881342333169e-05
2.8500304437991e-05
3.35340634376333e-05
2.04959044726799e-05
1.14798750568509e-05
5.29171571437197e-05
5.45593826644338e-05
4.04002753769754e-05
3.08551647310978e-05
5.47446668585854e-05
7.59220970792929e-05
2.79098962470722e-05
1.3828985870018e-05
3.68253505475119e-05
4.50388705222196e-05
2.45810818917369e-05
3.57717299726322e-05
3.17580753856527e-05
1.06871733037413e-05
4.11929323777788e-05
3.65167844752899e-05
4.2184662292628e-05
5.47656500287216e-05
2.51093189013382e-05
4.26486370436442e-05
1.70950117242356e-05
3.12353836226788e-05
4.97733439259013e-05
3.20288050400138e-05
8.41075422656362e-06
8.27585068636982e-06
1.09562359260232e-05
2.01490316216331e-05
1.43757178160043e-06
4.80872708377556e-05
2.59280258667861e-05
2.96210817627958e-05
2.00958621558819e-05
1.21653572876678e-05
3.72659412741729e-05
1.99111188001609e-05
5.84893149800936e-05
6.29369621188384e-05
2.26604304385675e-05
5.23073052515335e-05
-3.16528741518402e-05
2.88863942029525e-05
2.992041977194e-05
2.88825885557468e-05
6.10024464416808e-05
4.93914651229002e-05
4.55890372859941e-05
2.27358971746127e-05
6.42292277477523e-05
6.73685032260824e-05
7.19727589593903e-05
3.00523780496413e-05
2.88741972314772e-05
3.08179577068347e-05
2.18613450761674e-05
7.04633365377707e-05
3.95845027329383e-05
-1.50118943672272e-05
4.80947594251585e-05
5.79218745834799e-05
6.04599425358995e-05
7.1372544488469e-05
2.3312082523381e-05
2.0249083964667e-05
2.41099768836727e-05
5.52855658520813e-05
3.41901692254177e-05
2.38996453334852e-05
1.27212260740068e-05
2.11430330954715e-05
5.00848935138887e-05
6.0195918704681e-05
4.62836913330231e-05
6.96647500911569e-06
3.50288165018292e-05
4.58318710130236e-05
5.30758764853815e-05
3.21807100459847e-05
5.1521896678005e-05
5.51736427165175e-05
7.40679081227966e-06
5.22235285332738e-05
5.72338760639502e-05
6.36874036317568e-05
4.82198713280246e-05
1.38653147430923e-05
5.97405593840241e-05
3.50364104405992e-05
5.9926526039324e-05
4.90832722117806e-05
4.03004118643943e-06
2.14074349976449e-05
2.76684800644222e-05
2.75471095783155e-05
3.96800068876267e-05
4.12825764353398e-05
5.3659609975847e-05
1.20345140377592e-05
5.64595302624127e-05
4.46915964735452e-05
2.50310460870029e-05
3.69755955579734e-05
5.17105125278301e-05
4.19362826222389e-05
4.93052605381558e-05
4.17984719114601e-05
3.51881350268927e-05
4.12676060992828e-05
1.31416540650045e-05
4.73554704964921e-05
-4.91039400753008e-07
1.16129256973739e-05
1.37930590531916e-05
2.89456335390944e-05
1.7429350185713e-05
1.74253672829381e-05
1.49125539735558e-05
2.60490759445851e-05
3.65490125408155e-05
3.83809247348283e-05
7.64449986206169e-05
3.39935283431227e-05
1.37490686063884e-05
4.24744591330021e-05
6.66485063292062e-05
4.86198411635797e-05
4.31940682273867e-05
8.34908446752125e-05
3.5293921512935e-05
5.62471018039161e-05
5.34597779657129e-05
2.09153564550031e-05
3.92230148015796e-05
3.60540719849948e-05
1.06696426253549e-05
2.49898952826358e-05
3.03588737356924e-05
2.42489256529249e-05
4.31712862868128e-05
1.44897934053992e-05
2.81642663761763e-05
3.71013253848287e-05
1.42495829933784e-06
2.7816178961625e-05
3.93159473974554e-05
3.93030691357888e-05
7.85418296712518e-05
3.02197560577588e-05
4.70195749002766e-05
4.15671693452257e-05
2.53358518018461e-05
-1.23177192983193e-05
8.4909795799403e-07
3.58551244526016e-05
2.64906145901442e-05
3.55210769075189e-05
3.53839277089384e-05
2.10187188357917e-06
5.28985735564537e-05
5.62262840358672e-06
2.44330772922998e-05
4.49069932049637e-05
1.74758861040055e-05
2.46236764343246e-05
3.74097586819866e-05
2.36022921867086e-05
6.2131328827677e-06
1.12038023583393e-05
4.07345662674676e-05
1.27962742294512e-05
4.38754563655596e-06
3.507854157856e-05
3.0785255622678e-05
6.1647335600329e-05
5.8338447155435e-05
4.7549976487324e-05
6.31957452132496e-05
4.53799565736008e-05
-3.40771343224505e-06
5.18203952235305e-05
6.96172110455312e-05
1.68243809926315e-05
4.96870940146979e-05
5.40059932059125e-05
1.17873289232491e-05
4.998696585143e-05
6.01639941225663e-05
4.29425376397289e-05
8.98141372564202e-05
4.20741818186168e-05
2.02729672322843e-05
4.58827058573937e-05
1.37926627476516e-05
4.28220509098773e-05
3.55413488758107e-05
3.91104155013269e-05
5.74323689001747e-05
1.46650966648345e-05
4.83696807749147e-05
5.47221223530978e-05
-2.710200755504e-06
4.32529291013783e-05
-1.07171641635275e-05
3.38910538105469e-05
2.61818155010017e-05
2.92734643904104e-05
9.85759423230704e-06
9.48928199969387e-06
3.03743381749682e-07
2.70963456288724e-05
3.4964137654904e-05
4.8358371656002e-06
2.41618998011718e-05
4.37972077862092e-05
3.67704913529952e-05
4.93322679571363e-05
5.15046501684335e-05
6.18725219488801e-05
4.48115829557778e-05
5.32627842078528e-05
6.29543688685592e-05
3.82743735912198e-05
5.06897538426183e-05
5.52270696290253e-05
3.16111621934504e-05
5.72990831068049e-05
6.74203012332375e-05
6.55824514255785e-05
4.04572955062405e-05
3.29855724629769e-05
6.06683654626611e-05
2.35203486795033e-05
5.51788695337929e-05
6.08641326479882e-05
2.63637437873989e-05
1.73377292541355e-05
4.87881412880539e-05
3.27724655507923e-05
1.65024469888726e-05
4.14079726978214e-05
4.30049555738843e-05
6.39820683802392e-05
9.6660046123071e-06
1.10532243920808e-05
5.09284374188175e-05
8.35336682959625e-06
-8.14223246604701e-06
1.10293609997183e-05
-1.62559988085844e-05
5.95362088038886e-05
3.1381753383725e-05
1.06192204228125e-05
4.10112980569408e-06
4.50398367526411e-05
-1.34457794465996e-06
4.47551100118335e-05
2.2864606062991e-05
7.39973478332371e-05
5.42646694647862e-05
6.25307665357959e-05
3.64069677380023e-06
4.07518470308971e-05
4.18383305716253e-05
3.60140888774582e-05
2.21970718997469e-05
2.66023380810906e-05
4.64088418493694e-05
1.81655047939415e-05
5.76775878628754e-05
3.83668948175682e-05
5.72390298889167e-05
4.83315788862617e-05
8.99347693631036e-05
3.41148174170691e-05
2.96531844583105e-05
4.69064270936552e-05
2.41326480084688e-05
5.8111597504834e-05
2.64766957551961e-05
4.44329656379121e-05
4.70348450266863e-05
5.54775079998958e-05
1.80608903968233e-05
4.58721433713538e-05
1.61610116687361e-05
3.42185677088956e-05
1.4526254702132e-05
1.7110211162068e-05
3.60412837110254e-05
4.13055481104316e-05
3.48983798968588e-05
1.18802402009454e-05
2.73279693276986e-05
1.93118852624789e-05
6.25877256295783e-05
3.10402161336534e-05
4.46845333247409e-05
1.53592841976859e-05
7.62817420230719e-06
1.28175077004466e-05
1.43880648821045e-05
3.43530038815514e-05
1.88449401614089e-05
3.02656261004303e-05
7.26608008683316e-06
4.23216566773134e-05
2.703755892303e-05
7.25290190425628e-05
3.90669367250815e-05
1.30923081330064e-05
4.12004860885323e-06
6.33672562025937e-05
3.26837372423671e-05
4.76303631487452e-05
1.7500003232835e-05
2.69255058159825e-05
3.21507998747432e-05
2.7380823196085e-05
1.67052110816415e-05
5.57960118931362e-05
4.32814078268452e-05
2.01930588107671e-05
3.36981430539207e-05
2.32484296101581e-05
2.70890934350994e-05
3.11915518033738e-05
1.08842507558961e-05
2.92320422551552e-05
7.32018368579505e-06
5.11801265316112e-05
5.48669319299828e-06
5.82110745395216e-05
4.7234369799971e-05
4.98629223345374e-05
8.22416167815876e-06
4.96635607988541e-05
7.14870101380484e-05
6.65763418520224e-05
3.88829086991592e-05
6.07770226545331e-05
4.91253307164644e-05
4.76021838125434e-05
4.07807769005265e-05
2.20056911298834e-05
1.03446621384486e-05
1.31936472555293e-05
2.66607753918751e-05
2.43389161632165e-05
-1.28669594833731e-05
-1.21157177053609e-05
1.95833143080254e-05
2.33540410761171e-05
2.02364379963876e-05
6.59563067897706e-06
4.3246911943375e-05
4.15717610042809e-05
6.41224079721861e-05
5.5190583839288e-06
5.99877235286786e-05
5.20160622567305e-05
3.66066226486877e-05
2.21547580988381e-05
1.58945680598362e-05
3.46951741935111e-05
1.16896793954421e-05
5.3138419773239e-05
3.83171409342028e-06
3.07093791759019e-05
3.55026420571734e-05
3.49478270971858e-05
1.08486354353466e-05
4.46713950687472e-05
2.97893998845658e-05
5.34800726892122e-05
3.56022432571282e-06
5.29669562888077e-05
4.93160536589019e-05
3.42911557734872e-05
1.96107001541321e-05
4.89651971748024e-05
5.93469136509027e-05
5.83488982238541e-05
3.0348245587266e-05
2.52637498727687e-05
5.92915891187376e-05
1.30624321308169e-06
5.24411162375892e-05
6.38159760329382e-05
5.85672068802095e-05
4.04396759508434e-05
2.75902002377587e-05
8.29179888954314e-06
1.77666698944201e-05
3.70008628550632e-05
1.42152770276296e-05
6.83621655351735e-05
3.69863230894721e-05
3.81623472219391e-05
4.27964434664191e-05
3.09439022830453e-05
1.98378675163725e-06
1.50356100709614e-05
-9.50329556390573e-06
5.03091235667126e-05
3.66604677070368e-06
4.38991576479818e-06
4.04445626509109e-05
2.21310876059193e-05
5.37017300229333e-05
-3.23836367732049e-06
4.60731807445881e-05
2.3597326524825e-05
-1.32768789748959e-05
1.29094933349372e-05
3.99920123052478e-05
2.22245398692131e-05
5.80193541002754e-05
4.25284502632286e-05
1.105172062049e-05
-4.56891392379082e-06
1.11319549998753e-05
3.99754304883584e-05
6.08496169886314e-05
7.02536222614799e-05
6.1775785138911e-05
2.59944621358389e-05
8.41217593148974e-06
7.32930062245595e-06
3.7096438792307e-05
6.29616756305467e-05
4.38944660222214e-05
8.66871388154203e-06
2.62760479626204e-05
2.07873296301223e-05
6.24100559347665e-05
1.48388115562456e-05
3.71902347933838e-05
2.25950353203852e-05
4.48866883623027e-06
5.57172190477798e-05
2.03170692525357e-05
3.85739277214635e-05
3.82210251056986e-05
4.71747050596122e-05
3.55828452743308e-05
4.18060854758877e-05
4.51421993360064e-05
1.42963606115335e-05
7.2719502730213e-05
5.34268730268177e-05
3.53974426722148e-05
2.27486382045227e-05
2.03358821159427e-05
5.21295751856358e-05
5.74182321798555e-05
1.3741386413316e-05
8.17353223433634e-06
-6.25326576709677e-07
1.0110407172426e-05
6.05724057537327e-05
2.26889639438236e-05
5.51715303927936e-06
5.07268775965456e-06
2.59789916681283e-05
4.49658780139623e-05
3.85005804857774e-05
5.89935294359707e-05
4.0456955626044e-06
5.05246390982671e-05
1.12309412027666e-05
5.40680898560475e-05
1.84873924938277e-05
4.67378607597435e-05
4.63460739434581e-05
1.01225332394172e-06
3.89096848826004e-05
4.30267519671048e-05
5.58096953205431e-05
5.65954538078903e-05
2.28775644432342e-05
3.90586046976957e-05
2.73891589850322e-05
3.64973742729548e-05
3.16755533121573e-05
3.09725516549278e-05
3.9085365724245e-05
4.59668182241504e-05
1.59016302191822e-05
1.55530214060089e-05
3.15309177063901e-05
4.26428423942326e-05
1.2936114978213e-05
4.03118635563438e-05
2.10351631547107e-05
2.5458421414429e-05
6.66881699994876e-05
3.24398909963717e-05
4.61494200191504e-05
2.92795065250921e-05
4.18976702528028e-05
4.41953915041746e-05
2.51551606772018e-05
3.66581224480657e-05
-5.37983588191891e-06
4.25600855918266e-05
2.64507719733501e-05
4.16409068095176e-05
3.79266760543163e-05
1.72594533365015e-05
5.18307952040101e-05
2.95968235946722e-05
4.2137920749592e-05
3.83523368163893e-06
5.0087286855615e-05
4.51032215745623e-05
1.41736994101075e-05
1.62893540754898e-05
5.42535516505931e-05
1.4067526050951e-06
3.867754220254e-05
5.61624092479345e-05
3.57344901956098e-05
9.70037468139397e-06
4.01863129068454e-05
4.61012282174852e-05
1.824810821083e-05
5.90269333685688e-05
9.71296671272525e-06
4.66708586936707e-05
2.45639622186149e-05
7.2352339335673e-06
6.25033843093979e-06
3.47382333651874e-05
4.15134271965186e-05
2.6724857079399e-05
4.2681466273932e-05
-1.42988659369767e-06
3.94083574159407e-05
3.30521756472353e-05
1.52961807893696e-05
3.00159130579555e-05
2.68321008019485e-05
2.74693514417936e-05
8.43405596194948e-07
7.51177957870703e-05
6.43645743153099e-05
5.92899521865814e-05
4.52029240615886e-05
3.74813434070071e-05
2.88000523990843e-05
6.17039068873325e-05
6.55266128111677e-05
4.86226748033465e-05
1.69723731516311e-05
1.7066385970644e-05
3.12858229564471e-05
3.05897151545521e-05
3.1595033055357e-05
2.44620825955706e-05
7.05371183315646e-06
1.9608260821109e-05
1.24826078385594e-05
-2.13970595079525e-05
2.61711922952659e-06
9.53769008375562e-06
3.3049355193242e-05
4.47952680610491e-05
1.74578352272239e-05
4.02962201757095e-05
5.62554719397157e-05
3.35226818431901e-05
3.17695700396245e-05
2.8372083066725e-05
2.2886109813482e-05
4.62308491814929e-05
5.28665200869919e-05
5.0829936673678e-05
6.43928132856244e-06
3.46834305843027e-05
6.27661233684318e-05
3.98537311415326e-05
4.52866982916041e-05
3.32290539794133e-05
9.84595403898796e-06
2.79082975002129e-05
2.53457375887546e-05
4.47155665943552e-05
3.77095475691753e-05
4.38707461781225e-05
1.63966309448878e-05
4.78961403264209e-05
3.30822434739695e-05
3.40598523241414e-05
2.41316008615812e-05
4.57806725107203e-05
2.96885901470418e-05
2.16792477370785e-05
3.63109297755153e-05
3.00944059336295e-05
6.91485549943681e-05
2.82564121496352e-05
1.20529761858036e-05
5.70677251173075e-05
9.78696262005367e-06
3.36455837132192e-05
2.71335006468786e-05
1.32009846448344e-05
5.3256819734472e-05
4.89229648405482e-05
2.35819454658806e-05
3.92218772386912e-06
6.54392941093328e-05
5.08727085147632e-05
2.46558477117569e-05
2.84679620776466e-05
6.43088111477878e-05
3.04767846337743e-05
6.67410166182461e-05
4.66490067325314e-05
5.66773190625657e-05
1.8134973002741e-05
4.71350250344409e-05
4.9627394890317e-05
3.95578304651594e-05
5.83917947629786e-05
3.70028865366216e-05
3.24633163863704e-05
2.84033982604496e-05
1.27418222681215e-05
4.98243973611003e-05
6.55807776094374e-05
5.63182069621455e-05
7.09202018394279e-05
4.87017325748156e-05
6.06318946819596e-05
8.59236591337156e-06
5.05480509937446e-05
1.0083720729377e-06
2.23786934268855e-05
3.37816579908708e-05
2.2039943554157e-05
3.07134106248122e-05
1.15952103976192e-05
2.52263937876039e-05
2.63277508783267e-05
1.65793841123595e-05
3.93824968283912e-05
1.89868099423411e-05
2.03098033766048e-05
4.90227639081303e-05
-1.3435594843495e-05
3.34342229236375e-05
2.74357620055202e-05
4.38220313157811e-05
6.22677489422801e-05
2.14144359856306e-05
2.65164650085237e-05
2.59398922414644e-05
6.13358851960706e-05
1.95988930848822e-05
4.33531851677655e-05
7.86503019743667e-06
1.77758785027204e-05
8.72438279747836e-06
2.93739397149181e-05
4.36878607021284e-05
2.93819286787856e-05
4.62837117255316e-05
3.8259982388944e-05
4.30099192562455e-05
6.92658276997246e-05
4.88712224060922e-05
3.75114688665634e-05
4.91394328275468e-05
3.79647387911703e-05
4.60450219801524e-05
2.94572348297127e-05
2.77138617750182e-05
9.20603842536948e-06
2.74927976318418e-05
2.06128715660076e-05
5.53806770943111e-05
1.88008172352617e-05
4.4197984668822e-05
1.33332678599026e-05
6.23581780294712e-05
1.69560448559455e-05
4.84881283202709e-05
3.20860803105567e-05
4.05049259387672e-05
3.89392584495237e-05
4.87207426245675e-05
3.96292985826927e-05
6.58466858825619e-05
2.10306892042984e-05
2.65913943849659e-05
6.98689403140577e-05
2.04708711923457e-05
3.33815653279498e-05
9.62251349456938e-06
1.69705547141762e-05
4.37707818253394e-05
3.4898241071406e-05
-6.18732508420938e-07
6.8327884897426e-05
4.36125972809186e-05
3.63656428331278e-05
8.50975158242293e-06
-2.60188371858611e-05
3.0128641826392e-05
4.08351703203573e-06
1.57963700470178e-05
1.28399324634401e-05
2.09511150563663e-05
5.50059543149176e-05
2.72187903227428e-05
4.06626273869664e-05
4.78017658694209e-05
5.0450898698438e-06
2.63733432782225e-05
5.79832878108943e-05
3.87425172935242e-05
3.65887528083941e-05
2.53306858533158e-05
4.48373278268514e-05
2.81531650467069e-05
4.01333373618596e-05
1.50472415728537e-05
3.51736968672143e-05
2.45358559491323e-05
1.07469990850569e-05
4.49609978911818e-05
2.55391620280681e-05
2.66620220311589e-05
-3.46077546967451e-06
2.37644795258329e-05
2.08722946573926e-05
2.41273470223819e-05
1.24381744628987e-05
8.84318491990015e-06
1.65837169771649e-06
2.15406255580332e-05
5.92837917599652e-05
4.27043066775691e-05
6.31497139517546e-05
1.44114277040183e-05
2.73846404380632e-05
3.29712084986834e-06
2.75806788499956e-05
-1.11507713561212e-05
2.14624793771297e-05
3.7735334135944e-05
3.05332495791341e-05
1.86579998734551e-05
6.23951591861879e-05
4.19888054369858e-05
1.88871829987838e-05
5.50393605703928e-05
2.74189847632187e-05
3.88881614878343e-05
6.59514410216741e-05
2.06550487099415e-05
4.66309684463684e-05
2.45848055386998e-05
4.06709703833599e-05
6.47151316903398e-05
1.05264827455651e-05
2.21593169236214e-05
1.13366258419348e-05
3.05469557070181e-05
4.27551754716456e-05
3.8476413796085e-05
7.14856660803347e-06
4.2031756082083e-05
3.75860740844966e-05
1.53170939799205e-06
2.81793694206948e-05
4.67226830643048e-05
5.38019111374129e-05
1.83088118176682e-05
2.0142758386365e-05
3.72999191358472e-05
3.24576263217449e-05
6.77516617103352e-06
3.61645506045495e-05
1.06714824187938e-05
1.85867646959361e-05
1.91334792608167e-05
3.91409394509563e-05
3.0447390159498e-05
2.3864868608021e-05
-1.2344745163202e-05
2.09002615447498e-05
2.86829463684437e-05
1.4977385845435e-05
2.70251090371458e-05
3.92409104095413e-05
1.4011654072642e-05
3.70634190398757e-05
3.26446967100353e-05
2.32085888572811e-05
3.89737259042308e-05
2.95707304726699e-05
3.29297848656796e-05
2.60136857951154e-05
4.28664245018503e-05
6.91613599320635e-06
6.84145625357478e-05
3.66878408053455e-05
2.72059094519129e-05
2.63044019815187e-05
3.75143681159707e-05
2.7892738905613e-05
7.41316191597013e-07
2.81060105056388e-05
2.21284749131446e-05
1.75874341272709e-05
1.91105635914036e-05
4.32279938954752e-05
4.14919348541904e-05
1.60020852505587e-05
1.24576738374445e-05
2.7247178382734e-07
2.87540256936199e-05
1.76451028601167e-06
3.62498151738996e-05
3.59324229637968e-05
4.05185229069224e-05
1.53177111803367e-05
2.72351621435608e-05
4.49317802135217e-05
1.81962428626466e-05
4.54866507536449e-05
2.65571345824142e-05
5.15369875750177e-05
3.01532513282143e-05
1.63625732278124e-05
3.13394094494897e-05
8.49183686804572e-05
1.78075266919846e-05
2.63255879465445e-05
5.48689007152434e-05
4.56527055019686e-05
4.5651792810996e-05
4.90543244632146e-05
2.43437999376006e-05
3.62063130625202e-05
2.67587940586736e-05
5.9970188485287e-05
3.03310415723216e-05
2.60786490684167e-05
1.41995389100078e-05
1.58751349802192e-05
4.90407732484196e-05
4.4020362240314e-05
4.99090681114839e-05
2.27609105953575e-05
3.35687887001418e-05
4.78791070310946e-05
4.76796184391345e-05
5.1581787515598e-05
-8.80939294487893e-06
-1.20531016044508e-05
2.93543023913327e-05
6.47862290086025e-06
1.73490700314876e-05
2.9807324425137e-05
-1.3109421102701e-05
1.93320955096971e-05
7.20614827445323e-06
-1.31825467561679e-06
2.69318990688699e-05
7.44871269680556e-06
5.78465629947433e-05
9.20073873883417e-06
3.23926879221458e-05
7.77919677491212e-05
4.44667806791884e-05
3.68571667072522e-05
2.89058118913308e-05
3.79947772341326e-06
2.75581736634367e-05
-1.67530450544531e-05
4.57874520866297e-05
4.13786907255303e-05
3.24395709360726e-05
3.6076780792088e-05
5.34050705849299e-05
4.75701308296564e-05
7.34355191076187e-05
2.78743800017261e-05
3.73388869089974e-05
7.74218055772276e-05
4.97533268814401e-05
1.74827772952964e-05
4.65323719360013e-05
4.90834569418602e-05
-1.44193415530754e-05
3.74226929647932e-05
5.22316793548614e-05
4.74300285354632e-06
4.13746158611531e-05
3.81213346725187e-05
1.8224970500668e-05
2.07194252302232e-05
4.54137341207759e-05
5.26740241192582e-05
2.60473693832505e-05
1.6061563559274e-05
3.12748966150062e-06
1.97423795524017e-05
1.49759995355963e-05
1.57263544460586e-05
2.80143477939652e-05
9.15000214836261e-06
2.64034151155369e-05
4.2842294122943e-06
3.44011572136146e-05
6.83250125858609e-05
4.26072926863902e-05
4.80067064400884e-05
2.77034282894552e-05
3.64957693743252e-05
2.83493811813337e-05
4.32062710833816e-05
2.00600003386866e-05
4.2666234273779e-05
8.59762713506061e-05
5.08507160959212e-05
4.49408807031403e-05
4.06540248362766e-05
2.40057379530061e-05
5.3142297148407e-05
6.58079998107629e-05
4.96021959502403e-05
5.10801775541738e-05
1.64339384992314e-05
-5.30318592029457e-07
5.8162786145483e-05
3.48718811669425e-05
5.35252080287351e-05
3.7654167352975e-05
7.47195452369143e-05
3.21385165825117e-05
4.45622256086938e-05
5.5927780492309e-05
2.68421000568418e-05
3.83944437391477e-05
2.78849214793123e-05
2.97473086958874e-05
4.34553505464228e-05
2.6611535744437e-05
3.93081547908216e-05
4.76764523917243e-05
1.04007147084554e-05
5.99170219360389e-06
4.2792290911197e-05
1.87314646825872e-05
2.78034861874473e-05
1.9198004634283e-05
3.85226899699923e-05
3.73989245105445e-05
3.09005664797719e-05
1.7934543002293e-05
3.21300691770667e-05
3.72762182218581e-06
4.65292691932895e-05
3.0467808110335e-05
-8.00404400768486e-06
5.27836197869103e-05
2.81374596310142e-05
1.61618825436882e-05
2.85242536355783e-05
2.79382944398372e-05
5.25493242510121e-05
3.49793982236094e-05
5.02171025459853e-05
5.26241165017414e-05
1.65973478140198e-05
2.78378190685964e-05
4.78648948144925e-05
1.98754097527305e-05
3.9041999598265e-05
3.92344514262807e-05
2.63653538319391e-05
9.55941146949947e-06
5.62154410752957e-05
2.07749910453373e-05
3.10401313206754e-05
6.40977309224099e-05
6.97257694140349e-05
5.57535666537443e-05
2.21013991026756e-05
-6.71783005366166e-06
4.7151442183852e-05
3.23768303858139e-05
2.37702693838768e-05
3.11215733432215e-06
6.32510286788579e-06
4.51602916289311e-05
2.36261212794849e-05
8.51730591716984e-06
3.75010156068562e-05
4.45264846306073e-05
2.82813243333793e-05
5.86868717566541e-06
2.5788950339836e-05
2.18359936143833e-05
4.0233529249559e-05
2.60826598111739e-05
-7.48547526444869e-06
3.30384788542733e-05
4.18601913285483e-05
2.4526139260428e-05
2.62943494680252e-05
4.38681710207543e-05
1.99617026485548e-05
6.33681822923251e-05
2.05136378517552e-05
5.67798335120907e-05
4.06468801529885e-05
4.76904175132717e-06
3.13693971415862e-05
2.67874264290642e-05
4.85628728009386e-05
1.69921959504709e-05
3.81869777313169e-05
5.00035744143086e-05
6.44012228468642e-05
4.9858618440503e-05
4.08893799144755e-05
2.34963402974522e-05
3.85367267147411e-05
2.45283393484436e-05
3.43209140060738e-05
1.19739100746563e-05
5.67530551866426e-05
3.39832223317173e-05
2.97368796878782e-05
2.60863599258509e-05
3.70676889471234e-05
3.61489800018078e-05
5.37881079420742e-06
1.51520066577633e-06
5.61909931527636e-05
4.3652056281749e-05
3.57169550752817e-05
1.08264266881033e-05
2.55629378844637e-05
3.55630482120313e-05
1.69576730669206e-05
2.55647541134089e-05
6.91926816506716e-05
4.86071127131413e-05
5.30232311770049e-05
2.57190337532741e-05
5.08271802818955e-05
3.54097836893213e-05
3.99325716616423e-06
2.9790950840963e-05
5.07942271269178e-05
2.13763974164593e-05
3.83423325175759e-05
2.71457424866873e-05
5.46453139328941e-05
2.05584499300533e-05
1.76536360765743e-05
3.36158931628932e-05
4.9881743535779e-05
1.30297611330706e-05
1.42243383613775e-05
4.99952793872977e-05
1.74843606344399e-05
1.1240350990156e-05
2.66560025682004e-05
7.51395703088558e-05
1.20828611693563e-05
1.82399017102473e-05
-1.30223251949986e-05
2.49180026025781e-05
2.8727038279279e-05
3.12254304272633e-05
4.26823754387486e-05
1.70934353014054e-05
3.06259439093096e-05
4.62879398416494e-05
1.75017581843552e-05
7.73740224388229e-05
2.18211441493193e-05
-1.92627576178075e-05
3.73814207214725e-05
2.78656818915522e-05
1.53084785095633e-05
2.57622293678349e-05
2.14252045077829e-05
3.07238006949847e-05
4.34454171490727e-05
-6.44552316570558e-06
3.96257332058674e-05
-3.23881723804551e-06
1.4486983990754e-05
2.44247252018889e-05
4.93472037448875e-05
3.76943553864514e-05
4.55432773716798e-05
2.76575873404734e-05
1.01683154878477e-05
9.26426142761808e-06
4.16185842486094e-05
2.41807130957952e-05
4.70154858153191e-06
2.2137906150701e-05
4.43932554124611e-05
5.33749726504203e-05
5.06655338689835e-05
3.94058064195507e-05
2.12971689368307e-05
7.86157438556488e-06
2.54450776555961e-05
2.80189465577721e-05
2.33479284047689e-05
5.24140757462483e-06
8.40749878928126e-06
3.05716668140016e-06
1.43760252014088e-06
2.02813445871929e-05
8.7403585389161e-06
8.04311341261235e-05
5.92716670405019e-05
1.86985957141622e-05
5.30915963300666e-05
4.35979912362643e-05
5.35448795848016e-05
1.98207811119028e-05
4.08639726060098e-05
7.70050393777849e-05
8.12665224438396e-06
1.78671164188263e-05
3.62182150268461e-05
1.04222578335984e-05
6.86050600617658e-05
2.98697538484315e-05
2.32965288174301e-05
5.13002673936393e-05
2.79344410946195e-05
4.96841133319395e-06
2.94281673561493e-05
-1.68776763929202e-06
2.25636686699403e-05
1.82418724867716e-05
3.13622454330564e-05
7.57690895201432e-06
4.17972249502681e-05
2.20037108956683e-05
1.23553472850637e-05
2.54814790924772e-05
3.14878875575004e-05
3.04570645619218e-05
7.40964245978856e-05
3.77854276450714e-05
4.30165023330352e-05
2.30630098271403e-05
6.34984696776864e-05
6.86114091697555e-05
4.92290801396456e-05
5.35796698194596e-05
2.57040889189316e-05
3.680005198897e-05
6.29666551894038e-05
2.96332985114264e-05
1.28433828072628e-05
3.7538501451821e-05
3.05296637541587e-05
3.0537635973757e-05
5.75535468497216e-05
4.59661800755568e-05
6.42717712976676e-05
-1.80523142678537e-05
3.32847392226483e-05
2.55274706824808e-05
1.23361738838334e-05
4.56087067708144e-05
7.73686616620387e-05
2.67164947575128e-05
1.05473221995567e-05
1.01331398956487e-05
3.69092551346968e-05
6.93568001280737e-05
6.22056188475897e-05
2.8701551826223e-05
3.34016220465399e-05
2.29711511687379e-05
7.72401054470971e-05
3.27016555093906e-05
1.04709149453143e-05
3.44016150857281e-05
1.99313638609458e-05
4.09765305644627e-05
2.58197288666768e-05
1.77614752372945e-05
4.53501960018009e-05
4.55592758812227e-05
2.60721764151775e-05
7.92490476484371e-06
2.94469004937178e-05
5.58138377493685e-05
5.94894992428576e-05
1.78734393344846e-05
3.97582014333858e-05
2.20064365634808e-05
4.09387184460022e-05
6.39123020402712e-05
1.5395470130042e-05
2.45830404966673e-05
6.30310887681653e-05
2.47794605218947e-05
3.68980607083398e-05
3.73933291334106e-05
4.80191206351445e-05
4.19106343186522e-05
7.59566253407321e-05
2.55057984568684e-05
3.5076041627501e-05
9.58571101553613e-06
3.39869923032549e-05
4.45466776260626e-05
4.29823156105917e-05
3.09664109444905e-05
2.17856645042941e-05
1.30303617966314e-05
2.57757403023237e-05
2.10923429833377e-05
4.51253810707183e-05
4.05314596187132e-05
2.27618350771863e-05
1.97297347444039e-05
3.2010276792949e-05
7.89055109065584e-06
3.29415472932845e-05
-1.52560846531931e-06
1.79704921759845e-05
-1.52084320246532e-06
3.8542197119081e-05
3.57081780954022e-05
7.76034230069568e-07
9.37384668226229e-05
5.68457924185436e-05
2.7367594220165e-05
3.42099868102578e-05
2.51158051161945e-05
6.01117777414963e-05
5.63735655964511e-05
1.89441254163607e-05
4.43672427663201e-05
4.24556497267784e-05
8.82185165644856e-05
5.17890062581614e-05
3.06154213680547e-05
4.25498647379579e-05
2.99139381201092e-05
5.12319993233606e-05
4.82534953298879e-05
2.71192015734077e-05
3.82554510397085e-05
2.44334449054505e-05
6.95783305938654e-05
4.33066967896034e-05
3.53696875308542e-05
5.71973937933073e-05
1.96077337217319e-05
3.97911166871277e-05
5.28146301179558e-05
6.14001469156067e-05
2.38225196010896e-05
2.68562290835141e-05
2.47098184689724e-05
5.58249603659049e-05
4.86371720676415e-05
3.10392273914921e-05
2.17309060777437e-05
3.07009685295286e-05
4.00010786421161e-05
5.45105672659623e-05
5.39139585178318e-05
4.7086467052922e-05
4.30008568255073e-05
5.29842531570935e-05
3.00273231203719e-05
2.79254039297982e-05
1.71850809680171e-05
6.29706058183118e-05
5.91625159939518e-05
-1.75037565163847e-07
4.06692709323449e-05
2.04801807186408e-05
4.05147222573113e-05
2.56685223591714e-05
5.62366519469639e-06
3.75805020740066e-05
2.7476882372021e-05
5.74852875054827e-05
2.92187077650375e-05
5.9756000221517e-05
5.10930744578488e-05
3.09370997195688e-05
3.39125848633746e-05
2.39813705283845e-05
3.79895325509917e-05
8.44338235601677e-05
2.9183646706694e-05
1.51107562634107e-05
3.69700707322052e-05
2.16481136744027e-05
7.30779985312318e-06
4.37827199440875e-05
3.33454757791947e-05
5.38337592085061e-05
5.90004307395413e-05
6.20693302828987e-06
5.7200226649155e-05
3.08681806011099e-05
2.25455120652414e-05
-7.4235153075088e-06
5.67623681933826e-06
5.08211588874021e-05
6.18326163867581e-05
4.53016778713594e-05
7.12740785036705e-05
1.48608846091931e-05
8.71767436281262e-06
2.87575635066757e-05
5.86421000194229e-05
5.26916128602783e-05
4.36584894019683e-06
1.35981808139709e-05
3.09295182910749e-05
2.37507789504085e-05
4.98296869267893e-05
-6.3955759613767e-06
2.83419852701097e-05
-1.6789166930066e-06
1.29761251653856e-05
1.0860675794703e-05
2.20060443410314e-05
3.79324443776956e-05
4.5275953360358e-05
1.21930205719825e-05
4.17337255671896e-05
6.78547347004332e-07
6.70407864687895e-05
6.43473495733926e-05
2.6586933779821e-05
7.78442033853204e-06
5.5669163336835e-05
5.78741406005997e-05
2.45939702839446e-05
5.78063347867276e-05
3.04515444746821e-05
3.53848460957382e-05
2.17690440794191e-05
3.50983023433782e-05
1.41111614564121e-05
3.39008737699607e-05
1.24003676033601e-05
4.04711914204324e-05
5.54079573466585e-05
-1.10324145347009e-05
4.91223242405935e-05
-2.99198489615518e-06
3.34822229782999e-05
4.03062446988879e-05
7.15269534398147e-05
-3.49846872186899e-07
3.63902700439856e-05
2.47856759716984e-05
2.41236771452301e-05
1.72438008713754e-05
1.20600558781034e-05
-1.72913038766612e-05
1.00492214443114e-05
5.07242228733926e-05
6.76942248222082e-05
3.67495009191283e-05
3.34567735550703e-05
-1.22861577283461e-05
3.59528381146119e-05
4.6229270185376e-05
9.79465572637543e-06
2.36194178247752e-05
3.13843432731092e-05
1.21427955831799e-05
3.43839328199051e-05
2.70776076769041e-05
4.31246992157608e-05
5.84625878996045e-05
3.69442616822813e-05
-3.78019061535969e-07
1.64419422746653e-05
3.06910484890441e-05
1.28818796014038e-05
3.34284941547924e-05
4.68195207989313e-05
7.81578617046297e-05
4.19986512225903e-05
4.0676178346346e-05
2.04424940042263e-05
2.81008157669009e-05
8.2476881556533e-06
2.44299723041091e-05
7.06512658303368e-05
2.81818115491346e-05
4.8250031592179e-06
-6.22020091233019e-06
1.11509815058858e-05
3.35599197141369e-05
2.73019436848136e-05
2.96311584515393e-05
5.80197279262772e-05
2.73969153014209e-05
4.19943261768083e-05
-1.45743264497589e-05
2.60100312563549e-05
4.55785467639946e-05
5.70913430404666e-05
1.07443861915974e-05
3.378304762058e-05
5.27424573551714e-05
1.47284446700165e-05
4.1491439092616e-05
1.3106327674085e-05
3.11850673418804e-05
2.75128857075231e-05
4.93413647349503e-05
5.55184139274675e-05
2.66081231337836e-05
7.37653807464031e-05
3.1826280696218e-05
3.91745406326642e-05
8.17346987733446e-05
2.83565102467539e-05
6.49064564091687e-05
1.16278571890768e-05
5.90631835125047e-05
5.33221342650614e-05
5.51274693536386e-05
4.48308243137005e-05
3.34232179056735e-05
5.57360034661893e-05
2.82478276110908e-05
2.10535836145811e-05
4.69826869201276e-05
5.82823857538069e-05
3.17691091076875e-05
2.92191525227592e-05
-1.30161723961759e-05
3.48072061447676e-05
4.9025589997125e-05
7.05970268408899e-05
2.32307819798531e-05
3.96084242907649e-05
3.87203081739028e-05
5.42433929713935e-05
7.58738184654734e-06
1.59453524574709e-05
3.33900859628661e-05
6.92464984042867e-05
3.4332565795348e-05
2.14825159754463e-05
4.30990593196926e-05
4.44013278694269e-05
1.55757510272163e-05
4.34505820984674e-05
4.68729976665684e-05
5.99990771661906e-05
-1.96899631298227e-05
1.97292260764192e-06
4.04803965679527e-05
1.44321460103152e-05
1.22077432756669e-05
2.21173440588501e-05
-4.59710265103317e-06
6.43916173896625e-06
1.200489871313e-05
2.90361523209646e-05
3.04783861473744e-05
-9.74951270283813e-06
7.23410919929298e-05
5.05742403465028e-05
6.1268293781585e-05
5.86515624309696e-05
1.00563353421552e-05
4.53411858618911e-05
5.54123007520925e-05
4.01244338908824e-05
3.83505362637607e-05
7.12665808088231e-06
6.47550591994607e-05
4.03175169120902e-05
4.17000743892421e-05
5.31683894570786e-05
2.57421399428707e-05
3.19740472956074e-05
5.96751893086893e-05
1.5007175301325e-06
5.53350407267093e-05
3.34339615189797e-05
1.56610567425674e-05
2.01930962661379e-05
6.39668818542028e-05
2.86347385222968e-05
3.66538111414232e-05
1.85442135388144e-05
5.17594286002605e-05
7.91252663370273e-06
2.3420949444404e-05
3.28101294952021e-05
3.04467585555133e-05
2.17286195228409e-05
3.12791512568697e-05
7.94277790176801e-06
4.14029583390733e-05
5.55143832845484e-06
7.68011910835562e-06
4.55973536883935e-05
3.85633505801348e-05
-1.21037652804361e-06
4.06718481524882e-05
3.7040043105703e-05
1.56001799573596e-05
1.94156397923723e-05
7.87148904008632e-05
6.60951545722633e-05
3.11380897341832e-05
2.98807019355222e-05
6.21668266549539e-05
4.60463048145591e-05
6.55360717027852e-05
3.52940626145752e-05
4.48407487760148e-05
5.40889469266334e-05
5.98926374141783e-05
5.01564961421929e-05
4.66591923646639e-05
6.83180804552975e-05
6.50362420035796e-05
7.6389639623054e-06
4.04071645796552e-05
5.16532275029936e-05
1.8666137582975e-05
3.69561671671348e-05
5.92541756741803e-05
2.43043595901383e-05
2.81618384298328e-05
3.97427687605147e-05
2.10120289543622e-05
2.63206564608793e-05
6.3394562589685e-05
-1.2923571852511e-06
2.28145766505211e-05
4.08874738860152e-05
6.6097439736229e-06
4.526688669019e-05
9.99214652321125e-06
-1.07611116959013e-05
6.53503141664694e-05
5.4494104365644e-05
2.61685869878896e-05
3.97039429638361e-05
1.37878628582347e-05
1.97313203781174e-05
1.61318612204503e-05
4.54515854250035e-05
6.33899948076371e-05
2.03043407628666e-05
2.87325793772248e-05
2.55319321428202e-05
2.95890266603454e-05
4.84377524261842e-05
8.67906791139887e-06
4.35639772492522e-05
3.82012763453686e-05
8.42249944076066e-05
5.99950688191399e-05
4.03449366357594e-05
2.07236886253765e-05
4.30707236702651e-05
3.4420565856395e-05
7.60533041971817e-05
7.36285896594928e-05
5.96857420642247e-05
7.70454894599413e-05
4.46498396212475e-05
7.05586554239534e-05
3.04542123189398e-05
-7.90248873465074e-06
7.71748560074275e-06
2.11284345401761e-05
4.15401727233244e-05
4.51430959134998e-05
2.34646602814735e-05
2.95020039270232e-05
1.65492632443063e-05
1.61470757271414e-05
1.91060655163481e-05
1.43865012666038e-05
-1.89481853493993e-07
2.96460621619064e-05
-1.03463980744764e-06
5.88348259580843e-05
4.96265686860864e-05
1.30733313222497e-05
4.37738698465451e-05
5.06937121119373e-05
1.1161093113261e-05
1.77536470358241e-05
2.26294339992133e-05
6.28059280033135e-05
4.53006911958613e-05
3.02542286791059e-05
1.31059051375443e-05
6.41498814006794e-06
2.48564599050102e-05
5.74221956332336e-05
-1.20534401248651e-06
8.46376432279361e-06
6.75959062805701e-05
2.53986987416139e-05
7.48325449248152e-05
2.01825975384375e-05
-5.35356040813383e-06
1.04579655706179e-05
2.7596406186136e-05
4.29431953739758e-05
4.0277950702617e-05
4.85773985021451e-05
7.28351937094551e-05
2.84796747552303e-05
3.70445312546093e-05
7.08515802462175e-05
1.81172826845654e-05
2.4005223953834e-06
4.66610946672509e-05
4.6106102610208e-05
1.51782465709091e-05
1.4014749507753e-05
7.71378562716231e-06
5.16169308465357e-05
3.00523699109248e-05
2.9598437194411e-05
6.89941010004953e-05
2.93483241847895e-05
4.78506515600753e-05
7.45561731536808e-08
7.55277713235499e-05
4.0563725236074e-05
7.17413365945469e-05
6.53816024609477e-05
5.40261435866878e-05
6.38793637737014e-05
4.99054038024617e-05
4.06720231005034e-05
3.81938531260996e-05
3.34789953787456e-05
1.29284966692208e-05
2.09026256577986e-05
3.77163807401295e-05
3.25333315843503e-05
5.02249782544079e-05
2.70196189748168e-05
4.74494361221957e-05
2.14335223800916e-05
2.20590302537024e-05
1.90603651297959e-05
6.67311705534084e-05
5.64149490000859e-05
6.48882009774036e-06
9.98148702121689e-06
4.50472447792942e-05
6.99739989958152e-05
2.79276578804007e-05
3.25039046583538e-05
4.21644729054568e-05
1.92442334002708e-05
-5.00557473181541e-07
5.01429033408727e-05
5.03788686392113e-05
5.72624052498731e-05
8.23941465222071e-05
2.99213192232796e-05
4.27323042782758e-05
5.81330761969448e-05
1.94860358980039e-05
-2.42266802794662e-06
1.89325894825911e-05
3.88013684530061e-05
3.34670042268267e-05
2.06144789106282e-05
1.70711985882821e-05
2.05715155641231e-05
2.21437172729694e-05
3.20956554287137e-05
4.39553554926621e-05
4.14484487248013e-05
4.55401993558117e-05
3.72650153398282e-05
1.23532864206818e-06
4.0333556494018e-05
4.35478489361507e-05
5.9772363570158e-05
3.35051465009564e-05
3.69627540530388e-05
1.95742676692385e-05
6.8019199834292e-05
2.63898933841758e-05
1.06974719408247e-05
5.28855045394173e-05
9.12244620644374e-06
4.77190593783682e-05
5.38448879348037e-05
4.91926003417856e-05
5.6302498661254e-05
-1.16615088965358e-05
7.32003803778966e-05
4.78786163808456e-05
6.28094471577858e-05
7.8543377941975e-05
2.22210358518771e-05
5.77974158789085e-05
2.39906401263544e-05
1.33078939643266e-05
1.54584618596245e-05
2.8936002954154e-05
5.96892889303463e-05
4.23219539621306e-05
4.24986541938913e-05
2.4860195515435e-05
6.22582037368033e-05
8.42772320177121e-06
3.29149163105235e-05
6.19888813108692e-05
4.60234836268481e-05
-3.0568962585923e-06
4.63926744776633e-05
4.89356245664349e-05
1.38054303294332e-05
1.55530123362104e-05
2.46143529537451e-05
3.0833791667227e-05
4.08507438760208e-05
3.29101751082478e-05
4.45242644513203e-05
4.62405123121146e-05
2.20175340972439e-05
6.99120088535689e-05
4.17151109606842e-05
8.31471914379035e-06
3.48747297961642e-05
1.80837877295936e-05
4.29704592710322e-05
3.55741475810883e-05
3.34459651830948e-05
7.33921961977372e-05
2.00125394817479e-05
2.11598948294214e-05
8.16486944954252e-06
2.68250867603213e-05
5.79676212724921e-05
4.20285287444206e-05
4.16623626048325e-05
2.03596383753928e-05
1.55853540557363e-05
2.18652523162514e-05
1.77378147339953e-05
4.81072623022713e-05
2.30837116635372e-05
3.17278178546764e-05
5.19474311866428e-07
5.56644368993615e-05
3.78160298508814e-05
2.20269406090715e-05
1.49227270735552e-05
1.92722799571414e-05
3.67328753714391e-05
3.15983224635199e-05
2.62454194217298e-05
4.75590006691816e-05
4.94790319898332e-05
5.67670571962007e-06
2.73399066475481e-05
4.40849789427308e-05
4.52398488763955e-05
5.93419467612252e-05
4.73976679320888e-05
3.60373411381653e-05
7.40382253425009e-05
9.38849716702004e-06
5.87710415689779e-05
8.35325255987293e-05
1.22570597013626e-05
1.87561356586173e-05
4.41071390673899e-05
1.94277411855723e-05
5.41001967011935e-05
2.65919240678139e-05
3.34452434057853e-07
5.75215844648515e-05
2.65778610285413e-05
-2.42885554510739e-05
2.95811220209304e-05
2.50839558543132e-05
3.38804038726486e-05
2.32327254036732e-05
2.39647699424176e-05
-8.21709826670384e-06
4.62549047438246e-05
-6.21612299473364e-06
3.60321596477617e-05
2.31709431590789e-05
1.28248381395754e-05
1.34715592114862e-05
-2.84739816540787e-06
4.52134020637833e-05
6.69384404713589e-05
2.36486601602879e-05
3.46381871876289e-05
3.12498899078114e-05
4.61762853875885e-05
3.2287035086604e-05
2.51758032777356e-05
3.66850985427687e-05
4.07415262050261e-05
2.44993698392675e-05
4.4699277491601e-05
4.35873162138455e-05
3.38123294273746e-05
8.35056946627473e-05
1.19361005210046e-05
4.71916702686125e-05
3.33178675130561e-05
5.1567723978802e-05
2.16693730780269e-05
8.42255262886187e-06
2.63779661018701e-05
3.32661038654703e-05
3.29527999755296e-05
2.86775674231105e-05
2.58902572974307e-05
3.70942404031728e-05
1.79770992948495e-05
3.00057539923657e-05
6.05310055618222e-06
3.78676566441483e-05
6.53393498300221e-05
1.58477467472719e-05
-1.763872758264e-06
-3.18447145420497e-06
2.5120125813407e-05
2.63896715604632e-05
6.35067759082034e-05
3.99216942366526e-05
4.09559687717622e-05
5.03061073398082e-05
3.08747004380772e-05
4.49414868441324e-05
3.67342627804304e-05
2.95244001993515e-05
3.10684825949172e-05
1.93949451865052e-05
4.38316304257943e-05
1.57132188972719e-05
1.94127013214322e-05
1.54338822698639e-05
2.80883782622562e-05
6.41821380885443e-05
5.01838304554911e-05
2.92819110766122e-05
4.69815987081668e-05
3.61612595529317e-05
4.43791308466045e-05
1.8825448046214e-05
1.90845547810609e-05
2.10720613699998e-05
7.34343825730419e-06
5.50419774788788e-05
4.99620376060815e-05
5.10639575227157e-05
1.76312817442844e-05
-1.57839693567938e-05
3.32161243789834e-05
8.49587011520972e-06
2.87451873103132e-05
3.30095595605316e-05
5.08929776689761e-05
2.648092779734e-05
3.78755384054672e-05
2.55912178186226e-05
1.86940700410423e-05
5.39033609923892e-05
1.48453714459357e-05
4.5109389301562e-05
2.80895011844347e-05
3.64260799965674e-07
4.92747073138012e-05
3.4728283792321e-05
4.18601173337424e-05
3.41493353514057e-05
3.94034320940862e-05
2.74822409815279e-05
5.73539730569821e-05
6.75630711024691e-05
3.6919338491391e-05
4.21530652582186e-05
3.84630168151755e-05
1.00579525991131e-05
2.9478775437471e-05
5.13527884304667e-05
3.64490632347892e-05
4.82364959041933e-05
3.96720524271538e-05
3.42789768208175e-05
5.20667675175056e-05
5.38345029814494e-05
1.72400429436359e-05
2.74986459052049e-05
3.05961024254632e-05
2.44079692288707e-05
3.57351808257776e-05
4.70593403294023e-05
4.50708923173414e-06
-1.13292160074017e-06
1.68581346128703e-05
5.38529318644658e-05
4.4667902519771e-05
3.69477927431034e-05
3.49066767734807e-05
3.58350332525545e-05
1.38554819678598e-05
2.93779744192922e-05
2.4835665323118e-05
3.00504289739486e-05
4.09857236873933e-05
3.6892937691514e-05
2.07541657972187e-05
4.04350964027013e-06
4.68078545923299e-05
8.00848925427146e-05
3.66609719586583e-05
6.56231399413826e-07
-2.8074205050507e-06
1.35534512053226e-05
5.8311262462564e-05
6.95996883364304e-05
4.97421834938329e-05
7.1898462622321e-05
3.43179826564246e-05
4.81951274196132e-05
5.59782137102448e-05
5.05643969116105e-05
2.97740645100747e-05
1.80077435259963e-05
2.9378277821746e-05
4.52947659346165e-05
3.92878604187924e-05
4.21432847951195e-05
4.04115269123073e-05
1.16548849455759e-05
1.19444855865757e-05
1.71612353289415e-05
5.71252975530906e-05
3.38045998584149e-05
2.22253341141976e-05
3.18030964072257e-05
8.63581737431604e-06
3.95380363667357e-05
2.74816207706418e-05
-7.03583776995804e-06
1.67769955167278e-05
3.63697226210751e-05
1.4705719257604e-05
5.29103134977095e-05
3.90190829818701e-05
2.22877735930128e-05
3.95837434749349e-05
8.02335811904168e-05
4.99586798387096e-05
2.89548521838137e-05
2.70649080177996e-05
2.71228551661442e-05
2.42557801702461e-05
1.30884246094006e-05
2.07839010586105e-05
3.99085997862503e-05
2.75719637426523e-05
2.64002393316756e-05
-9.15892317103062e-06
4.12897633727676e-05
2.51852577748937e-05
7.66710257087776e-05
6.18949328238554e-05
3.85753998962522e-05
2.97983513987287e-06
5.43102477728193e-05
4.51617024831844e-05
5.17024817798805e-05
3.10947052168236e-05
7.34534564385814e-05
3.89009297547962e-05
4.87476121755256e-05
3.0516797276008e-05
2.36209519592436e-05
4.87525462919592e-05
5.80190248258109e-05
5.45036224157236e-05
4.47210099766754e-05
1.73969959157025e-05
8.1715814705926e-06
3.421579177459e-05
5.87581485340178e-05
3.49502634120425e-05
2.26509516182578e-05
3.33725040006687e-05
3.33424496991892e-05
6.24690515585532e-06
3.51580961184526e-05
2.64973604815281e-05
2.2316876523042e-05
1.52743115785414e-05
2.46573004642598e-05
3.53316937880551e-05
4.50173846540409e-05
1.6782751514716e-05
2.33856124883669e-05
5.32223052427374e-05
5.17022112352313e-05
2.70441922692156e-05
7.02976744874563e-05
4.22296191016742e-06
3.75867607927295e-05
3.26374285914873e-05
3.15376929645915e-05
3.0125885420504e-05
2.67494810415229e-05
3.18972738505982e-06
5.96208632347585e-06
1.46740896632502e-05
3.17874626542647e-05
4.98919212274405e-05
4.1982837446912e-05
3.28434341796131e-05
6.14504273427955e-05
2.04533877507509e-05
4.86663843568356e-05
6.34577375502025e-05
1.89511301741791e-05
3.36879299867285e-05
1.75812787891113e-05
4.48170403077881e-05
-7.44521395109249e-06
-8.60540468994594e-06
1.44239472990293e-05
-5.99768819595337e-07
5.33437466838001e-05
3.34656258407511e-05
5.35044367195062e-05
4.39177026057636e-05
5.24759077610945e-05
1.61612426896519e-05
1.91237446374807e-05
1.5644790380285e-05
4.97090319316429e-05
7.86133429789355e-06
8.37609518533157e-06
2.03470978844386e-05
1.95826936063214e-05
4.41409779974279e-05
1.79001400590298e-05
5.14836043145364e-05
2.40130211068537e-05
4.44613041367384e-05
5.93049923025694e-05
4.10142317105897e-05
4.73574896175213e-05
4.00439191794924e-05
3.98941913071654e-05
3.32492428037529e-05
3.09789047266055e-05
1.57320471462877e-05
3.88593753096832e-05
2.82546227700933e-05
2.91257238949326e-05
9.83753627895187e-06
1.53688732089492e-05
6.71818664859412e-05
1.97036183314228e-05
3.77038571557339e-05
1.38715721831442e-06
9.5038179169901e-06
-2.83095533876594e-05
2.5209583330356e-05
9.59727514605415e-06
2.50308053366839e-05
1.14357356759597e-05
4.35465194018254e-06
1.05771074803342e-05
1.24751355413421e-05
-7.21948924543334e-06
8.6027426281574e-06
3.22713802449705e-05
3.76953036621893e-05
1.29113866537373e-05
1.90435211327273e-05
5.5997144560097e-05
3.15008911348403e-05
4.6853531245717e-05
-1.62817220364591e-07
3.05205030380811e-05
6.91706247713049e-05
5.94576280914422e-05
2.15845734889191e-05
6.52937934857919e-05
4.47045553022922e-05
3.96217114089439e-05
5.91208883689092e-05
4.84652835174846e-05
1.30394689851736e-05
3.16665935080357e-05
3.26375382829426e-05
2.52146892268951e-05
5.30978674583238e-05
8.9577256297431e-05
2.59000290816049e-05
1.73256936435959e-05
2.27018080470772e-05
2.81066361411551e-05
2.76378851540288e-05
-8.02508934499681e-06
-1.57485026139572e-05
4.6527183357703e-05
4.45822569805405e-05
3.61397944703736e-05
4.01567147095077e-05
6.91523359629544e-06
3.55449834880844e-05
1.22008927299654e-05
2.56301645585349e-05
7.50460215098725e-06
-1.10106914626386e-05
5.38157214109024e-05
2.83974751166585e-05
1.83335894260745e-05
2.57512952760007e-05
-5.22344418100699e-06
3.12531653089704e-05
2.05425597469357e-05
2.81298204640602e-05
5.14104457561927e-05
3.13247286884145e-05
2.49835927348831e-05
5.37338961079201e-05
5.2805807978004e-05
3.54771551316987e-05
4.37365921425923e-05
3.49952075047845e-05
7.24364737998858e-05
4.11244089528673e-05
8.99268118697377e-05
2.57238992936044e-05
2.92115155173953e-05
4.42063938222037e-05
2.43297914536841e-05
4.19337040129731e-05
4.63462648196664e-05
2.19913144427233e-05
6.46776712526541e-05
4.39949553796055e-05
4.5023484975959e-05
5.0609271245033e-05
3.50992783077648e-05
4.95181329204212e-05
5.53449290561102e-05
2.55779076988959e-05
5.67963932004726e-06
3.87907058785333e-05
3.04439138469554e-05
-9.00352631305772e-06
2.02322712695232e-05
1.43905797350783e-05
3.86223904783794e-05
1.64017093428083e-05
2.66592107088231e-05
4.4705489979487e-05
1.22308271501188e-05
5.53862808916763e-05
4.47383590212366e-05
4.04295142218899e-05
4.92631326671744e-05
2.83194846958779e-05
2.55486582248216e-05
3.12080394418642e-05
3.38233134181503e-05
5.34909490543453e-05
4.40128639098859e-05
3.86699575079793e-05
3.57298497278123e-05
2.83008808248722e-05
5.74359721985276e-05
4.27109678115037e-05
3.43291926660855e-05
2.93230331876377e-05
3.24673895357742e-05
3.93740296373195e-05
1.08828187667015e-05
5.64560251631167e-06
4.908833141271e-05
1.98575268542223e-05
2.55470402660807e-05
3.96251530483657e-05
1.10318332683061e-05
3.21554957692542e-05
8.10231444247715e-05
3.26207638185493e-05
3.17142697735607e-05
5.2656322106947e-05
3.11910005716025e-05
-1.49152681680881e-07
5.01860936766252e-05
3.26296480283278e-05
8.77754082474017e-06
-3.40320341762234e-06
2.68175002321485e-05
3.92472499634999e-05
5.66861582340439e-05
1.4360396653467e-05
3.80673196103741e-05
2.86723541547163e-05
1.90421207310805e-05
-5.92091654480319e-06
3.76457418275748e-05
2.36488827241315e-05
-2.97897658574332e-06
6.56978643216846e-06
5.840686344469e-05
6.70458459281512e-05
3.29590919061163e-05
1.76867515715765e-05
1.74697942510237e-05
3.01982846819016e-05
3.73080714565186e-05
6.7659604549124e-05
7.94307155035814e-05
3.45158204661434e-05
5.86887081671111e-05
7.54652929302165e-05
6.56798658101377e-06
3.29156788578245e-05
5.19233503400602e-05
-8.28825055330787e-07
7.19337444015303e-05
4.77341780902512e-05
1.40201276012307e-05
1.8991848491223e-05
4.11225340205903e-05
5.68017626680035e-07
3.72754226428085e-05
-3.73849041853595e-06
2.22077727075878e-05
-3.30918887576033e-07
8.27820369130155e-06
3.42626700156279e-05
4.8537107816601e-06
1.25415189025399e-05
1.62022283802678e-05
4.61811874521192e-05
1.83420418996195e-05
4.86610385893817e-06
4.25890544562654e-05
8.94995387206264e-06
4.8133241060004e-05
4.43183962426783e-05
3.76966613748458e-05
6.20396495252365e-05
5.45104102954109e-05
7.60340311845031e-06
4.08708684230475e-05
1.68867345256094e-05
-3.13597129412094e-05
4.05109886301356e-05
4.56011051169179e-05
5.94903280356632e-05
5.55102161075756e-05
4.11388706861365e-06
1.98686136445926e-05
2.69746558744896e-05
-4.4828563105879e-06
4.43877103439628e-05
3.03495440731912e-06
2.01699448668022e-05
2.22261357623282e-05
1.63804756277161e-05
5.89708369513739e-05
8.1009092882957e-06
4.02633137337891e-05
5.83580246149254e-06
-3.91042932514522e-06
5.98350958482593e-05
8.69182933857994e-06
2.05744878151833e-05
7.13937866857436e-05
-4.00851751552533e-06
2.94091033718313e-05
9.71322165040282e-06
1.13039328894944e-05
5.95547763400877e-05
3.93096234673212e-05
-1.27182118845559e-06
3.39671063726659e-05
5.30758644435466e-05
2.44423868357315e-05
4.26315649157811e-05
4.45884405320895e-05
4.44893378369909e-05
2.99998894481832e-05
4.51234309814988e-05
4.31580594114438e-05
2.60954338004304e-05
6.6337679849896e-05
2.1377151217996e-05
2.31809249668564e-05
2.31949002127674e-05
4.50157787389679e-05
1.19192917012981e-05
3.87544679211441e-05
1.98374191245235e-05
6.061678813919e-05
4.69716726405236e-05
6.59072588259534e-05
6.0640206204517e-05
4.35293007756744e-05
1.8879337565034e-05
2.19509988953943e-05
-2.4344715482649e-06
4.45731294187487e-05
1.3594882641169e-05
4.56181047383203e-05
3.83393901279304e-05
5.30659293872159e-05
5.0384548071584e-05
6.86351989459195e-05
2.67117687550848e-05
3.90520172487509e-05
2.25854120579953e-05
5.30866748303336e-05
2.04532374413223e-05
-1.74539443250817e-06
4.1818595670961e-05
7.45322445233101e-06
3.3188221664533e-05
1.92368142561754e-06
1.40354871753838e-05
1.60472006946006e-05
3.69187331080012e-05
4.05230014000872e-05
2.42072748667572e-05
4.07339708541391e-05
4.51940203889308e-05
4.42475713869968e-05
3.22117740576713e-05
4.75977006583778e-05
2.12428542097115e-05
1.07050438900444e-05
2.94263330059343e-06
9.47075254943402e-06
4.87580789591139e-05
9.75315237966008e-06
2.3713300353336e-05
3.36264468020118e-05
2.63791496921481e-05
3.69439327471735e-05
4.28002339197094e-05
3.74728882598284e-05
3.51068827021399e-05
4.71551330730207e-05
3.56713245998282e-05
4.88877722478039e-05
2.00763982827628e-05
4.3921024584095e-05
4.56664903807687e-05
6.69894062534756e-05
4.11578849522599e-05
6.17464457878565e-05
2.83094107543936e-05
3.89104199999281e-05
4.08767255584698e-05
5.64990212662392e-05
6.06341959427143e-05
3.66087851982673e-05
3.75631599556597e-05
6.55234284766336e-05
4.39220771685549e-05
5.98223877690353e-05
6.43122129346812e-05
1.28114969709449e-08
2.62920991659251e-05
1.86612753262193e-05
4.39082945365421e-05
3.55301151293293e-05
2.64677223821406e-05
5.21247738324805e-05
4.20368238417288e-05
-3.61089368965708e-06
2.71666154424204e-05
7.26361615305132e-05
4.61182200292542e-05
-7.67141138085209e-07
3.29552802378135e-05
2.95955100505518e-05
3.36512940986914e-05
3.84194835253487e-05
2.46549537086098e-05
5.74978874331779e-05
3.83311950851055e-05
1.91831445262486e-05
3.03625508358926e-05
2.11120317697747e-05
3.44841930439202e-05
6.12957304185752e-06
4.16622881919268e-05
5.15014133285856e-05
2.23395134023345e-05
2.77155599433579e-05
4.81220097283002e-05
3.10553922386319e-05
8.51966560689662e-06
3.47545698995423e-05
4.84709630881542e-05
4.91766682353166e-05
3.94709456383516e-06
1.88139569190625e-05
3.87541291443496e-05
4.70921227026682e-05
1.29811701675993e-06
1.72106423730789e-05
1.05009124819301e-05
1.64931157539188e-05
6.82323197147407e-05
6.23175055910995e-05
3.87094100909398e-05
5.87610765409062e-05
3.42627705494509e-05
3.09772930502264e-05
4.00363013119284e-05
3.24180499963366e-05
4.39471553305823e-05
6.0835774604537e-05
1.71254091267527e-05
3.58609764540315e-05
5.30913307693845e-05
1.57321442444476e-05
3.28567435733381e-05
9.34062512646235e-07
3.57968954235863e-05
4.56789177929327e-05
1.58375762809767e-05
1.53309560412495e-05
-5.9509396839403e-07
2.04256712527799e-05
2.8762980556099e-05
2.76410736678379e-05
4.29292504350789e-05
5.0576353992791e-05
3.04943800989649e-05
6.88056480661275e-06
5.94928672696271e-05
6.38597162178778e-05
3.16619257716454e-05
2.75725698710847e-05
4.72410182034987e-05
3.3783187982124e-05
3.07482977140265e-05
3.01906129657464e-05
4.12614387618489e-05
2.54918131995135e-05
4.87953642802084e-05
5.25586356737985e-05
8.35529597050025e-05
1.98938681943194e-05
6.6743092624623e-05
2.92532982221361e-05
1.37171953801518e-05
6.28250585748139e-05
2.73511602883607e-05
4.93064001040098e-06
3.3413534171705e-05
5.73728479092295e-05
3.50147650261847e-05
6.23557777884629e-05
3.21914041646485e-05
2.23064760686421e-05
8.37715426574975e-06
1.487823791851e-05
1.23525741504688e-05
6.72373769435125e-06
3.06874484690613e-05
3.95405947450408e-05
5.93133669526079e-05
3.93154225676865e-05
1.55570871066956e-06
4.72088683546525e-05
1.28842965570898e-05
4.18625202879024e-05
1.84677593752557e-05
3.3419695575004e-05
2.28943683185768e-05
-1.48113123752159e-05
4.04078781326303e-05
1.04732609400666e-06
1.21229308295321e-05
2.17179885518966e-05
6.00776210450517e-08
5.9313373987135e-05
-7.65903091947782e-06
4.60975805239991e-05
4.81970715884673e-05
1.24371051301895e-05
5.18302039721068e-05
5.32718796478632e-05
4.19019346132588e-05
3.91081429668004e-06
5.39362518741814e-05
3.16835000086214e-05
3.32340628520309e-05
4.52367532172716e-05
4.82686566722917e-05
2.81282699767389e-05
1.65848854684957e-05
1.87914401807408e-05
8.99585211023969e-05
3.97806917329284e-05
4.48067228635173e-05
7.6786623220582e-05
2.91045507776737e-05
3.81608912739921e-05
1.54023947718685e-05
1.41125306790018e-05
4.91973424400008e-05
3.77650019383548e-05
2.05629967899379e-05
1.10378893705965e-05
2.71180027511953e-05
3.93627225663407e-05
7.64060154689061e-06
-1.70186635303737e-05
-1.96438912003636e-05
1.58555806042402e-05
3.73208226347863e-05
2.46158792858003e-05
2.14165409979013e-05
3.88619544189214e-05
4.88860838403906e-05
9.74052440290376e-06
5.13218770260301e-05
3.86344624023394e-05
1.13655508045029e-05
1.31296531542939e-05
4.96659078793566e-05
5.96121500828025e-05
6.59887222986932e-05
3.47652010548959e-05
2.74515775711932e-05
9.37381032359826e-06
1.1271028057955e-05
6.3565812114887e-05
3.46912099488407e-05
6.9034461956138e-06
2.66767213848151e-05
2.8491597754583e-05
1.61326899259619e-05
4.99155341673932e-05
2.68137631570942e-05
3.43299821012572e-05
3.80656993262657e-05
2.48034230156977e-05
6.00547209030535e-05
4.57251928642009e-05
4.18055124193177e-05
6.31465751809197e-05
3.55593534132284e-05
3.38922791790775e-05
5.36088937645092e-05
3.60915741980647e-05
1.18052562151712e-05
7.39414534078021e-07
1.31054316004216e-05
-1.99762210143256e-05
2.25592656137752e-05
2.04738988410671e-05
2.87791727766589e-05
2.28279007122445e-05
3.74187311868786e-05
2.33035345113217e-05
3.50114344584527e-05
3.61815303819016e-05
5.96339261423431e-05
4.64913762885228e-05
3.98922288741333e-05
-1.13601352192021e-05
5.01602201085663e-05
4.61594916580975e-05
5.55211440776301e-05
3.02301358782125e-05
3.31140426774783e-05
4.67553172195108e-05
5.56683786213566e-06
4.9120289166136e-05
6.48975256565372e-05
2.2007528425449e-05
4.16038932619828e-05
3.71549987205809e-05
5.92280879435604e-05
1.35494726397504e-05
4.78136598984591e-05
8.5227469856856e-06
4.42220507976166e-05
2.46615355154055e-05
3.20612176317717e-05
4.61472281812241e-05
2.80436227347032e-05
2.74150265681581e-05
2.75628828699849e-05
2.31103779160346e-05
5.19271560408724e-06
3.16681220097792e-06
3.47464177547825e-05
2.46643129549453e-05
1.33384824365546e-05
1.31379288986235e-05
2.58105917456367e-05
2.47040063219778e-06
1.97588938725026e-05
5.46294529389844e-06
9.39414076150981e-06
2.87050862881125e-05
1.00659976181731e-05
5.35085292991684e-05
4.24859116667018e-05
4.56801465061385e-05
1.96778562102137e-05
3.75918036110049e-05
4.31747669075751e-05
2.8802743720039e-05
4.60573790067842e-05
6.03839059315994e-05
4.30920180448048e-05
2.56778621031896e-05
7.56623178657068e-05
4.90568783372156e-05
2.00191803429609e-05
4.60091168959443e-05
4.15953124953637e-05
3.60671068728226e-05
3.70692705107252e-05
6.64543368939771e-05
1.79110461790468e-05
4.55804015665283e-05
3.16697001470332e-05
-6.87792174360963e-06
2.31816458533995e-05
5.96476755169235e-05
6.49410162084197e-05
3.36308384703654e-05
3.02961006460499e-05
5.9290032592871e-05
2.78500247577685e-05
5.46724403381988e-05
4.69157778578882e-05
4.56137326742469e-05
4.45141032209015e-06
5.11301677253058e-05
5.14620264936253e-05
8.04942723731809e-05
-1.08046901318651e-05
2.10816294015437e-05
2.8070067511101e-05
6.1467508701857e-05
2.88492346952453e-05
4.70356751392978e-05
1.19153429402311e-05
3.76775691626884e-05
4.96821451538797e-05
3.15758016743873e-05
4.9082604863507e-05
4.95243053179978e-05
4.26414410197691e-05
2.77436222279241e-05
1.81164239205442e-05
1.11847929344444e-05
1.9927172661693e-05
-6.44399222764579e-06
5.747774112956e-05
4.84474702748788e-05
2.5928787447939e-05
3.82434352465226e-05
3.45357554362817e-05
4.39445997905165e-05
3.76577105605436e-05
2.36530126164652e-05
2.52387564056367e-05
2.62694770596525e-05
3.85442202989259e-05
3.24193635153718e-05
3.81197479019586e-05
1.90769717758409e-05
3.13218896265456e-05
1.94285711768276e-05
1.24177931305133e-05
-9.46082846390536e-06
5.41898717903573e-05
4.0342708772866e-05
1.9040682328053e-05
6.35729911812204e-05
7.53200359496732e-05
7.30056198625389e-05
2.32744609221987e-06
5.84430575976357e-06
6.77047378260179e-05
2.75855130958905e-05
4.17676016055729e-05
6.35732168830554e-05
4.59821879842718e-05
2.2916631974195e-05
6.72051851930734e-05
4.36229539845699e-05
4.04922594824248e-05
3.85564925393249e-05
3.24410723598154e-05
4.90501014036902e-05
5.48715472357209e-05
4.64080642260268e-05
2.89418681894878e-05
6.6678724589391e-06
1.08734388623706e-05
1.35847227216636e-05
9.81471818601667e-06
1.41105237368174e-05
3.48641147507191e-05
4.73369907182768e-05
6.87842143848906e-05
5.30393187719838e-05
1.51335497520907e-05
3.9477591757077e-05
5.00107762046807e-05
-3.89114248990643e-06
4.39775187394016e-05
2.92784134152695e-06
3.2959325151372e-05
4.10510273493599e-05
2.23041935728557e-05
3.324057506764e-06
7.56737940300141e-05
4.49065587616093e-05
2.03337984369521e-05
4.362338607309e-05
6.47824138868809e-05
3.41342881959951e-05
4.13095944138075e-05
2.88339116784479e-05
1.24427639625737e-05
9.30513287599961e-06
3.31323371025244e-05
3.71828117980935e-05
2.86242633090857e-05
4.34275404382173e-05
3.4084357930604e-05
3.54361766404846e-05
2.43723023445419e-06
2.22333865188192e-05
1.34469042625629e-05
1.95874933921136e-05
2.44531098161723e-05
8.75536086645469e-06
2.63055307373613e-05
3.73190811503191e-05
2.95909167654357e-05
2.37150145089289e-05
2.39204031836263e-05
5.13201982407688e-05
2.52245389966128e-05
5.75536716580104e-05
6.52456067091915e-05
4.82453316165432e-05
2.18549135065604e-05
8.37407308527083e-06
2.32401804331241e-05
7.61556338147468e-05
2.62092602986722e-05
1.9238525386393e-05
7.60711224562617e-05
1.33988690006473e-06
3.3818802851527e-05
3.4486643922265e-06
2.89243682030855e-05
2.13791621257169e-05
5.09012960536836e-05
4.69132120434543e-05
5.61576727557715e-05
6.76882832443938e-05
7.85622005856803e-05
2.21512191090682e-05
3.76627750577405e-05
4.84302565867186e-05
2.9236573871057e-05
8.25273147694229e-05
4.06507220714127e-05
5.21390702585079e-05
5.33444440677912e-05
4.09269720503126e-05
6.25730442355738e-05
5.54244955658358e-05
2.4117628683368e-05
4.36048569475071e-05
8.63692587723195e-06
2.55434409841541e-05
1.56687208642612e-05
2.52057348122991e-05
1.36354848713908e-05
2.58091291731284e-05
3.30964203161901e-05
3.58879153037544e-05
3.10829274971708e-05
3.62524367362175e-06
2.89982137379821e-06
3.7636558977973e-05
1.45657861432499e-05
5.55118844938039e-05
2.58562496795185e-05
4.96516829607529e-05
2.60937352076117e-05
1.34197359938445e-05
4.62090541391216e-05
3.48003307351483e-05
-6.92007963293361e-06
2.80230192818947e-05
2.63968154387104e-05
3.19322263158755e-05
1.44876922804761e-05
1.60154937092637e-05
5.29186782697383e-05
3.59020019700968e-05
5.67793919698836e-05
2.69241350214025e-05
5.84133542535236e-05
4.68748613653931e-05
2.3120895621372e-05
1.30007830066228e-05
7.52838044014233e-05
-4.09413840548618e-06
4.41141012545798e-05
2.46383884553805e-05
2.85883982818414e-05
3.2235934229929e-05
4.61639559206531e-05
4.90475687378274e-05
5.55966029141877e-05
2.69401503798609e-05
5.7841505991361e-06
5.18814087722863e-05
4.33010977602006e-05
2.84101233911033e-05
6.73148226366245e-05
4.06001266573836e-05
4.70360871622855e-05
2.63624682548001e-05
2.89903766225104e-05
5.05163715667909e-06
4.80694320313081e-05
1.92178150201186e-05
2.01813991953569e-05
-8.08726262598914e-06
2.10030251190701e-05
1.34488995410249e-05
4.93663575152018e-05
4.03660615422188e-05
5.76333989552587e-05
5.093608405925e-05
3.19729226945517e-05
4.86808073810061e-06
2.83901747892711e-05
3.67902316934812e-05
3.48265657344168e-05
-6.56100242400523e-08
8.16696874532887e-05
1.46731387656181e-05
5.80545814377667e-05
3.51485587457965e-05
3.28045881731066e-05
1.4570146243607e-05
2.99689775492237e-05
3.94042523661825e-05
3.41394589786493e-05
1.51143666338133e-05
4.3285275317297e-05
4.59253826408078e-05
9.37792970645758e-05
2.4771227505253e-05
6.09020938317887e-05
5.94029778995015e-05
2.5458532630162e-05
4.40668307015246e-05
1.74120820242971e-05
2.72646737806179e-05
2.02380312402285e-05
3.74232560864777e-05
3.96525853592374e-05
6.55230665809117e-05
4.52232940834356e-05
2.53119236010234e-05
4.35538157548585e-05
1.9841437674027e-05
6.56550455071696e-05
1.34013086782915e-05
5.85618275641273e-05
4.74010950834791e-05
2.94229956135358e-05
4.43337686598312e-06
4.84632101183376e-05
3.73780885871643e-05
3.53769779869096e-05
3.70502156752946e-05
5.8654641482728e-05
5.0853814195416e-05
4.8463331427021e-05
1.50692329651568e-05
4.31504992449703e-05
4.0707580955968e-05
3.68739063990307e-05
2.16712021348348e-05
4.25540276512711e-05
5.15936571789982e-05
4.37177506758138e-05
3.8745573781924e-05
-8.64620497076377e-06
5.08719255521278e-05
3.77636664331121e-05
-5.79761480548753e-06
2.48903895435118e-05
1.87357746709678e-05
8.17634901564867e-06
6.03053718447984e-05
4.37256943030495e-05
4.83453682925923e-05
-2.02601969215437e-07
4.36172846994412e-05
9.33435296888234e-05
1.55208299535778e-05
6.16345595679791e-05
3.38008626946269e-05
4.64241984319816e-05
1.32721825930109e-05
6.77607821964891e-05
4.41742124163941e-05
1.12073560876218e-06
4.91968344338051e-05
1.01553285992056e-05
2.16125336703324e-05
5.38879519994716e-05
3.08139003765547e-05
3.36630657525627e-05
6.05461021625646e-05
2.05284154600497e-05
3.69667747992238e-05
2.03481188635186e-05
3.24606690174192e-05
1.27666164592491e-05
4.54472149097423e-05
2.41703632117915e-05
4.32371110750593e-05
3.7868805686058e-05
1.42622397149208e-05
3.56766740003141e-05
6.30685906858568e-05
4.5099675930078e-05
7.15341651047103e-05
3.97426568775042e-05
4.46740041685405e-05
3.74749556932813e-05
4.34841534793727e-05
1.26315078791804e-05
2.13333017105272e-05
7.30029735899314e-05
3.71308210761592e-05
4.55776718301448e-05
3.34919004815688e-05
3.89319284963236e-05
2.91255684601802e-05
1.82363477249393e-05
5.88001303806964e-05
4.75134210209388e-05
3.10744519448507e-05
3.31499317027346e-05
2.32718610873986e-05
2.27540807068718e-05
4.46008261194984e-06
1.9269668040994e-05
-2.60686656953925e-06
5.2977262480669e-06
4.12073436841993e-05
4.80989046244387e-05
2.69687629688339e-05
2.77944729383067e-05
3.14271627476501e-05
4.15538264193878e-05
2.05282138561804e-05
2.70223319902559e-06
2.68102196168794e-05
1.75155665124006e-05
1.30552940275236e-05
7.42938442967833e-06
2.08644500149622e-05
4.23583173106194e-05
3.02915417103168e-05
5.21589860327188e-05
-4.93050391414242e-06
4.00733587816622e-05
1.78461191092124e-05
4.37331274960643e-05
2.3461138694252e-05
6.14199711493744e-05
2.43732345865948e-05
1.79473050010573e-05
4.74130381259543e-05
5.35399418253397e-05
3.90804362736733e-05
4.15123223375899e-05
1.15117519405318e-05
3.07506113354907e-05
2.04999030419246e-05
5.60435190145573e-05
2.93003910346873e-05
2.178610048854e-05
3.92580462256352e-05
4.99021604509752e-05
3.84717035329646e-05
2.4518873777098e-05
5.14047264135462e-05
2.68164578159982e-05
2.51419014247887e-05
3.44645028078498e-05
2.04316570119587e-05
3.61713584771316e-05
4.22263973455173e-05
3.21659425341725e-05
2.61675984156214e-05
4.00393478731259e-05
3.84210190693851e-05
5.70983605236997e-05
2.64326250483043e-05
7.04822656250733e-05
4.60972663689612e-05
3.01818974931172e-05
5.86103730897656e-05
7.12497061752893e-05
5.80922953678614e-05
2.87607850303941e-05
5.97407166367239e-05
4.13819739827161e-05
4.47674260417061e-05
3.25790707416482e-05
5.13986614813886e-05
2.38887282333994e-05
-1.57797046077652e-05
3.96390145486133e-05
1.61379369504141e-05
2.34712552468304e-05
6.14509974911313e-05
3.42904302033722e-05
5.51051311945006e-05
3.13412627687569e-05
2.22159952662834e-05
7.60570376485663e-07
7.27548480597971e-05
3.94070078782374e-05
4.85626047021397e-05
4.46714919990683e-05
3.75394437165562e-05
-2.15037502452838e-06
-4.07630656771385e-06
3.42255781710763e-05
7.14624441627358e-05
2.65808944507479e-05
3.54652398342334e-06
4.40571636980282e-05
5.8232940591037e-05
6.3403027218474e-05
1.51040124531974e-05
4.37301798202152e-05
2.22024849698692e-05
4.24103010668361e-05
1.751140791979e-05
4.74498950234895e-05
6.30711392308853e-05
3.25810313874109e-05
2.07533809007156e-05
3.18675983029571e-05
4.55745219328899e-05
3.64984448646424e-05
4.97873531324678e-05
2.26365671290429e-05
6.95851909954264e-05
3.85449552490086e-05
1.58727521231344e-05
1.62262690007916e-05
-9.69772316262997e-06
4.97576351349469e-05
3.99810502899132e-05
1.38677253448242e-05
-2.60551220163146e-05
6.16096095686422e-05
2.64223445685163e-05
2.11665623545806e-05
8.948520968384e-06
4.52943827165497e-05
2.00703884163424e-05
2.64732911249197e-05
3.64816473636311e-05
9.31123846834231e-06
1.99375941908403e-05
2.355280837984e-05
1.53987043010946e-05
4.18329653951522e-05
2.67143055823002e-05
3.70431054907931e-05
1.17840856171219e-05
1.83796758192703e-05
1.52469087703353e-05
3.54368810010576e-05
5.14357858900481e-05
7.8138569759864e-05
4.3281820538182e-05
1.36641411825287e-05
2.8535152804063e-05
5.85773482588679e-05
4.15952453619496e-05
4.4526912385064e-05
7.16305350370849e-05
5.27676118076549e-05
2.82473934540216e-05
4.02165545706341e-05
1.12279841480656e-05
3.25992839671883e-05
6.222454388114e-05
3.43707752739892e-05
2.33585241851842e-05
4.81650725518684e-05
2.58046704727228e-05
8.93069218178889e-06
4.43374649893313e-05
1.7781274017795e-05
4.20634018826864e-05
1.01260270968595e-05
1.09711856193722e-05
3.40277348954786e-05
2.61521143674079e-05
8.42818624381419e-06
2.63557496881612e-05
1.68446281927934e-05
1.84343572316431e-05
8.53477462189783e-05
2.87301642102068e-05
-5.68963695090849e-06
3.715814547037e-05
6.25391932520735e-06
3.68330347175897e-05
3.52058029496405e-05
2.58867269224898e-05
3.62030474943033e-05
2.84852710448239e-05
4.58423693603182e-05
4.28832294348561e-05
2.70163732476846e-05
6.23140233849295e-05
3.02129665436912e-05
4.91987670296682e-05
6.11485841734601e-05
5.38847275917524e-05
2.53654282799838e-05
4.47744688475006e-05
3.15574419329218e-05
7.81481977139847e-05
4.10448440984948e-05
1.47254638866465e-05
5.16206810013949e-05
7.15931617481719e-05
-4.55428475424854e-06
4.9614013754491e-05
4.18516326193883e-06
2.86244527238906e-05
4.23187355629582e-05
2.72220029570161e-05
1.48956100922988e-05
2.15953351564577e-05
3.56648994494601e-05
1.80995303611593e-05
-8.61864962087727e-06
6.8780984295922e-05
1.91393621749083e-06
2.84085551962456e-05
2.11989658254965e-05
8.36838696800411e-06
-1.73865839428809e-05
6.93656137761912e-05
2.99186091729364e-05
2.27898061746899e-05
2.55893116056391e-05
1.38624066214147e-05
1.12016222869594e-05
1.19948160030918e-05
2.54957066237259e-05
5.21786905857605e-05
3.74020240636783e-05
2.95302992694091e-05
5.52705191606534e-05
4.9526161958118e-05
7.76443621189398e-06
9.19411288232664e-05
1.28957038434102e-05
6.45280312182651e-05
4.10326403464654e-05
3.72476032873018e-05
6.45457058155229e-05
-5.54578762499846e-06
1.84090901432301e-05
4.78549016656222e-05
2.76383677168038e-05
2.26583157839057e-05
4.62876564669023e-05
2.99532291728676e-05
3.11142561625945e-05
3.18274229823174e-05
2.09084880690177e-05
3.81752365857055e-05
4.01504279698834e-05
1.29129803053111e-05
5.29969422620658e-05
1.7826734742144e-05
1.99403547688862e-06
2.37791808621597e-05
1.78448581501208e-05
5.38249991869221e-05
2.76404116474049e-05
2.66991608964976e-05
3.71095544707256e-05
5.43545498782676e-05
3.40367431770017e-05
2.25736622295205e-05
5.50944821480619e-05
4.17434465962222e-05
6.1569342302491e-05
3.16281855142685e-05
-8.52065740167478e-06
3.6995492747746e-05
4.45738877537974e-05
1.21290349790719e-05
2.7800854160671e-05
5.12371774762305e-05
1.81345963656793e-05
4.62048129762988e-05
5.22934070486185e-05
4.30428756714955e-05
1.98903280886587e-05
3.52712714242669e-05
3.77982332110494e-05
3.53123345067346e-05
3.7651194419064e-05
4.3628154981494e-05
2.45962750443655e-05
5.91266682113619e-05
2.80401890849009e-05
4.23742227977455e-05
5.01229431712933e-05
1.08293231775485e-05
1.3908922536434e-05
6.59344126681036e-05
6.42725488146395e-05
1.44856030519674e-05
4.9801915785874e-05
3.1128679547465e-05
-4.09200086626929e-06
1.78119867743331e-05
6.07685608085699e-06
2.1519687115914e-05
2.5153960387311e-05
2.35884004882624e-05
3.19433223024636e-05
2.34783352114829e-05
2.96279696810847e-05
-7.63606656223194e-06
1.81761867098512e-05
4.68124837914521e-05
4.50208682785701e-05
1.50438432362322e-05
2.84079795096382e-05
5.25021438266297e-05
4.76513493201893e-05
3.33313497997035e-05
6.92619895361357e-05
4.1114434933979e-05
5.45915686461729e-05
2.07623545724043e-05
5.64329840170287e-05
1.47571033203852e-05
7.18076700273617e-06
9.09144023321021e-05
8.11762027057419e-05
8.10681863364124e-06
1.56124472712197e-05
2.28982083920515e-05
4.61093905829134e-05
6.86260078480206e-05
3.85599372514596e-05
5.61070907529307e-05
2.44569834705044e-05
4.94954192560461e-05
3.06648880754191e-05
3.0461411869061e-05
5.64885574503617e-05
4.86096887276663e-05
2.26377979633362e-05
3.47918862878426e-05
3.09233905088224e-05
6.75282122517609e-05
-1.15370514854782e-05
1.82214751850045e-05
1.38436285584409e-06
2.37852002444935e-05
2.54149572108937e-05
3.60278848134311e-05
3.17902234939475e-05
3.11525048679103e-05
3.51860215910649e-05
6.07540212734802e-05
2.95118011208495e-05
1.80718889412996e-05
1.2004407367169e-05
7.41188833210313e-05
4.6394263714428e-05
5.1641760560734e-05
6.36910539407553e-05
2.96953379495846e-06
2.05308322782618e-05
1.17569283982874e-05
4.04780016193405e-05
4.20632683207518e-05
4.10251890767512e-05
5.9974253200865e-06
3.6468820432253e-05
5.39526777954767e-05
4.1788528310719e-05
2.5747515521776e-05
5.20139113862192e-05
3.40759156357175e-05
2.23390367652942e-06
6.66934492596325e-05
1.99868613412829e-05
5.59267119971111e-05
5.19824932162611e-05
4.6810906306596e-05
4.08197315177278e-06
4.10296283832193e-05
-1.85804718105225e-06
-2.3853080108383e-05
4.92986624863469e-05
1.10220024294504e-05
1.23289628797843e-05
3.85768802569994e-05
3.56044354881656e-05
2.99463541670962e-05
4.27190247339561e-05
4.14370111910777e-05
1.127977799601e-05
2.96958443740312e-05
3.1418882490811e-05
1.34628321705754e-05
6.39186506107605e-05
3.98371631018674e-05
3.32294631978994e-05
3.58932968840188e-05
5.06817632116629e-05
6.65359377674106e-06
2.76633569554579e-05
3.27939326411357e-05
4.34732715171602e-05
6.7686617786245e-05
1.90087710455711e-05
2.24424977491771e-05
1.10982844408983e-05
1.29878127460899e-05
3.54533838378745e-05
4.28113848010413e-05
2.71726013437701e-05
5.58593120962082e-05
3.28234505667658e-05
2.38339179863898e-05
2.80913683891604e-05
2.38381752244417e-05
4.90199415857511e-05
3.83432239994719e-05
4.34794030553652e-05
1.45081011234486e-06
4.42632184076275e-06
5.16746393997724e-05
7.23517388198577e-05
6.31966160294075e-05
-2.57772603096481e-05
5.24392068111957e-05
8.13283019398653e-05
3.52953550429629e-05
5.99094953874147e-05
4.38796657841306e-05
