# Supplementary material for: Research on computational propagation and identification of mine microseismic signals based on deep learning
Source: PLoS One. 2025 Oct 22;20(10):e0334641. doi: 10.1371/journal.pone.0334641 (PMC12543183; doi:10.1371/journal.pone.0334641)
Supplement: S4 Data — (ZIP) [file pone.0334641.s004.zip › 000100700000282.xlsx_0.txt_24.txt.txt]

7.2301381485292e-05
2.72566667365216e-05
1.97911328374881e-05
9.52124698887071e-05
6.39317832633983e-05
-6.72292781172841e-06
7.49228110042201e-05
7.10512200741865e-05
5.67570881057339e-05
3.93970699689075e-05
5.03142538429891e-05
5.86476180066695e-05
4.92260622039575e-05
5.9552655845754e-05
6.59106184877921e-05
2.23054391542324e-05
5.16354225396301e-05
4.66494688815391e-05
4.87787994260002e-05
6.34796712337711e-05
3.90430285044146e-05
3.67509385199665e-05
4.48601915226163e-05
5.02264244860751e-05
6.87438706478963e-05
2.84537753626835e-05
3.73229183589292e-05
7.55184864261686e-05
5.4056475019755e-05
5.71924070348722e-05
4.65213082653072e-05
3.26382397618546e-05
1.81672232710437e-05
3.39276477182973e-05
4.81232998123007e-05
1.90461275460935e-05
2.36532165685607e-05
4.06593531458366e-05
4.77502704788173e-05
5.48443387447919e-05
2.18898602229022e-05
7.94860343002437e-05
0.000101460696167204
4.95781899836271e-05
6.09115234770068e-05
5.55658394371637e-05
5.33006773674528e-05
8.02052933141531e-06
6.54958754660596e-05
5.49693488964801e-05
3.33714721179844e-05
6.50380937233427e-05
3.98473505662435e-05
5.3100108887262e-06
7.55695889877759e-05
3.96682434102673e-05
3.97764255736436e-05
6.41445143555827e-05
6.89795092427937e-05
8.13975866488119e-05
4.95950352517425e-05
2.6821270032164e-05
2.51834456712577e-05
5.44462326242051e-05
2.7550870754418e-05
6.08888180468422e-05
1.19077297349049e-05
2.8862923269866e-05
2.93241281008081e-05
5.42641241338805e-05
3.57018036454696e-05
4.10565818479964e-05
1.89660906335117e-05
6.52599141466977e-05
1.45094133899723e-05
6.00910570778057e-05
4.72317054980179e-05
6.3878661662567e-05
1.61818629425482e-05
1.72476903972982e-05
2.11178920270028e-05
2.88019550633403e-05
6.58861746813649e-05
2.90857187486253e-05
2.23429910281851e-05
4.68737356986947e-06
8.11840142582572e-06
3.82178904786733e-05
4.70532554236005e-05
5.43253037451316e-05
5.27009607782385e-05
5.75028782546305e-05
-4.50644459411071e-06
2.41658221984261e-05
5.06778612832099e-05
2.03556477321103e-05
2.14630954033176e-05
2.39887269267377e-05
2.46751716806424e-05
8.90002693761591e-05
8.09274388902421e-05
6.3352057236675e-05
5.80804281280254e-05
2.41798351256704e-05
1.43579347304061e-05
7.30366882661643e-05
4.35604829921601e-05
0.000106604084937305
3.22231173684727e-05
-6.91002314507921e-06
7.83062799014168e-06
8.04330944832445e-05
8.12968930180271e-06
4.57360656119795e-05
-4.63613556990225e-06
7.64138273401078e-05
3.18340882064893e-05
-2.94084985514558e-07
1.78055245278947e-05
4.48382387506368e-05
4.11771576872533e-05
3.91627571048188e-05
-5.84406919320206e-06
1.44757701370477e-05
4.71371229294586e-05
4.93689306909687e-05
9.07667591706848e-05
9.19502948967846e-05
6.069847218848e-05
2.50306224867887e-05
4.51030311231404e-05
1.91650683969901e-05
2.47658663546578e-05
5.68660186056677e-06
-4.65521360871389e-07
3.35384647445262e-05
4.70795813003987e-05
4.90333828232756e-05
6.27638956389391e-05
1.43858721410497e-05
9.18972503064986e-05
3.40327552758294e-05
-4.93924279928842e-07
1.64301648393685e-05
6.55743020897135e-05
3.1013775182635e-05
6.14074705185594e-05
2.57733404164312e-05
5.83244703288932e-05
3.57119524261331e-05
1.92959357514974e-05
5.52709207920674e-05
6.07882533554149e-05
6.04726179959229e-05
-6.49849981955019e-07
1.82401807109687e-05
8.32716669470868e-05
7.25586697166557e-05
3.6211778259743e-05
3.83655773497906e-05
-4.71728179567585e-06
5.24827777722691e-05
4.62662385885714e-05
8.06376628540307e-06
2.97724569724356e-05
9.35276647103332e-05
4.43526621044988e-05
3.67744633739823e-05
5.68735878292849e-05
1.97485222406275e-05
6.04252162614732e-05
3.47179241389814e-05
4.04605754825484e-05
1.55888190759724e-05
3.89990143896088e-05
8.83258002238733e-05
3.8229832673661e-05
-4.10083909001849e-06
1.77160235554752e-05
1.14992862128221e-05
6.23611679843396e-05
3.47442592086543e-05
6.39157221090058e-05
1.73850001138992e-05
3.52583049736597e-05
5.55730651309563e-06
2.9703979835139e-05
7.58850580956347e-05
2.1705181416032e-05
4.1783023237915e-05
6.29888480205909e-05
4.42967637919866e-05
2.54342138367355e-05
3.12256000294845e-05
2.93113031285441e-05
3.23588444328458e-05
6.1313521357065e-05
6.75354300890714e-05
4.35183006003087e-05
3.24830912811089e-05
7.77733663132474e-05
5.72284286982477e-05
7.6186075289753e-05
3.91578587262308e-05
1.18872295930047e-05
3.35091190341812e-05
7.17311888732196e-06
6.34373885088097e-05
6.17709636471631e-05
7.37617015882127e-05
7.52740776154543e-05
7.73718824769123e-05
4.87842807539904e-06
8.38810060284142e-06
4.67453730019399e-05
5.42793600189118e-05
6.75905816657129e-05
5.43092908502811e-05
3.13137095306825e-05
4.42470510308644e-05
5.4232064856429e-05
4.92982871392855e-05
3.91062071845451e-05
5.73533954575688e-05
7.0580934904843e-06
4.38341622505061e-05
3.37871719668575e-05
7.33045737016582e-05
1.00172224401986e-05
3.80236148407793e-05
-1.27700999824003e-05
2.18267731265156e-05
9.24373214365018e-05
2.9517361181273e-05
3.46977218509574e-05
4.71935578726748e-05
5.78422460734898e-05
8.92563436316299e-05
7.34599324914348e-05
6.96166125857955e-05
7.84103792782543e-05
6.64298312341817e-05
2.53927211296564e-05
2.1702906438745e-05
6.51703610198993e-05
4.6103267483274e-05
5.39394866172341e-05
4.3080109665098e-05
3.24767627533389e-05
6.95534258235286e-05
7.32365953305513e-05
2.17366452905323e-05
7.62599630183341e-05
6.29124153875081e-05
4.85175084190852e-05
7.95413277444385e-05
5.89546551794168e-05
4.50479833564812e-05
1.69334872671559e-05
7.18605198511656e-05
2.94229597631806e-06
-1.8232320346065e-05
3.37565343253798e-05
5.78425683098067e-05
-8.53140298935997e-06
3.13929471335217e-05
6.93520412365516e-05
-9.57886431890853e-06
1.22539228367282e-05
3.64275710525789e-05
1.96553186368062e-05
7.24043157599532e-05
-2.60559532760546e-07
6.28227401972185e-05
3.33243290506191e-05
4.35334272354121e-05
4.07304019918359e-06
-5.45995864834596e-07
3.88143636122885e-05
9.66871700722248e-06
6.47786372129712e-05
5.90965174210547e-05
2.52288260097419e-05
5.22713410548356e-05
9.08058781333849e-05
7.52241807883064e-05
9.51238378626516e-05
1.54860862929143e-05
4.95665568770973e-05
7.9023656564233e-05
6.30030969801444e-05
8.94017815401529e-05
3.08731803266951e-05
4.66930193314719e-05
5.24519499559616e-05
4.89747879747332e-05
4.27736316590331e-05
1.28915557002268e-05
2.61805830625027e-05
1.99606360101589e-05
3.26097493770159e-05
8.45348107661835e-05
1.00565677119825e-05
7.83939307825004e-06
3.20417654522479e-05
1.7119921712344e-05
7.52492548220433e-05
5.59498293776207e-05
2.31492007647153e-05
2.28616377411615e-05
3.86883113519859e-05
3.64524197203123e-05
1.91890181806667e-05
4.66087348362738e-05
4.6848863793417e-05
4.14027467225793e-05
7.65206493791604e-05
1.3701860569478e-05
2.77759598688552e-05
2.07724020838489e-05
7.29534920630744e-05
2.3155063256558e-05
1.42340581637886e-05
6.97460887403471e-05
4.33486238403566e-05
7.42259664183972e-05
4.3969504601686e-05
6.2445102320572e-05
3.87333533008481e-05
7.1149566911114e-05
6.71787838778303e-05
2.53440936369109e-05
2.49481153691154e-05
2.97605542738173e-05
4.69782595720124e-05
5.62394955802237e-05
7.82279315123833e-05
3.79042728390238e-05
7.40554355108249e-05
1.83300195468417e-05
-1.40339396782368e-05
3.91025283267721e-05
4.64835946514539e-05
0.000110474794515725
9.43353894703766e-05
4.03132407842536e-05
3.83263189526399e-05
1.5501915682403e-07
2.30382463093583e-05
1.52972825367373e-05
7.07472893357169e-05
4.29675495159322e-05
5.23562481086545e-05
3.24818735765181e-05
-8.72573709083475e-06
-9.42969493880283e-08
5.30616800694261e-05
4.51589876821446e-05
-8.62079097482578e-07
5.77048508793945e-05
4.80547652125348e-05
5.55023575414983e-05
1.4831502147065e-05
1.69937120882841e-05
4.10561840086319e-05
6.02365370484665e-05
3.19765090862077e-05
4.46839797916465e-05
6.3871071507642e-05
-2.2961931744143e-06
-1.42031399398839e-06
9.11225142840601e-05
7.22277231104052e-05
6.34990047893205e-05
8.34304859795617e-05
4.98631066801203e-05
7.99527719637976e-05
4.31841846186839e-05
3.76169364874161e-05
8.17259579443783e-05
5.08810904001967e-05
7.87481505583889e-05
7.69487590277026e-05
3.95129559428292e-05
4.67839523773697e-05
4.30816153384972e-05
1.36682182961896e-05
5.26996923069606e-05
2.00978118176657e-05
2.14912973753526e-05
6.56625003670165e-06
4.49005671556613e-05
2.24841342349798e-05
6.00175074570913e-05
6.47090720237469e-05
3.05751677016608e-05
2.42432141959561e-05
5.58517215496956e-05
3.87933911779884e-05
7.05829783940512e-05
-8.02340360898416e-06
3.99117588140247e-05
3.12419122199368e-05
4.62829534174839e-05
9.3319516153224e-06
2.94204624598458e-05
3.49839612767166e-05
3.08287285915147e-05
9.65297716834019e-06
2.01665231008105e-06
5.16209467407197e-05
2.46078653033158e-05
4.79638128971715e-05
5.45388640066749e-05
6.47045945721061e-05
6.26440788640895e-05
9.7801447210579e-06
5.12244129357175e-06
5.80122049908967e-05
5.23277091990909e-05
8.26581114141716e-05
6.12068358266521e-05
1.2512957933261e-05
5.02121639732559e-05
1.95350618855771e-05
5.74218116107028e-05
3.78050417704044e-05
3.08423493185087e-05
1.02148076310243e-05
3.66299434264167e-05
5.4607922543114e-05
3.36830503283173e-05
1.34749924781188e-05
-2.70105444881312e-05
3.053384476014e-05
4.1075379272342e-05
6.09646146870777e-05
2.60457618360058e-05
2.87446153110141e-05
1.6516797185487e-05
1.17903071871201e-06
4.66727087855441e-05
9.53418498771144e-06
7.17056954651171e-05
4.06184503749116e-05
6.04896029854073e-05
7.62339807251314e-05
4.91271718340171e-05
8.11498188896816e-05
7.45290123988152e-05
4.1337323473346e-05
5.60131543640443e-05
5.55279656892113e-05
6.10204363401063e-05
5.6252199483844e-05
3.0656874912193e-05
6.32089021603704e-05
1.97284512554723e-05
2.63864894794923e-05
2.61173911131171e-05
1.89093685190597e-05
5.87999607148664e-05
3.95478139664259e-05
8.29535017045637e-05
1.3368978523203e-05
7.31944168007371e-05
4.91773202385365e-05
8.44119737537339e-05
4.20955208268671e-05
4.31093144694379e-06
6.35611371521255e-05
3.57173244176626e-05
2.59206235123724e-05
2.05209798841912e-05
3.30841137272481e-05
2.46638791951189e-05
5.75498859790786e-05
4.0411962243195e-05
-1.40863984709066e-05
5.22492594789689e-05
5.2174254349078e-05
6.96214087907028e-05
5.73765425006295e-05
1.55426587690334e-05
4.49901920380233e-05
2.15007842190208e-05
7.04250785841175e-05
4.08164047580012e-05
5.42248687667377e-05
2.36933540408973e-05
4.89133525481201e-05
7.4989055298335e-05
4.44587470758479e-05
5.34378610020798e-05
6.98530496456303e-05
1.63745553402013e-05
1.92843985778868e-05
5.76119388631677e-05
6.74191003066997e-05
5.94358966851996e-05
7.30470832517343e-05
5.87163823395175e-05
2.06898126397618e-05
7.51091039056203e-05
6.23946811772267e-05
6.21151008300159e-05
5.78081001302842e-05
5.59991184881534e-05
5.67393575507881e-05
6.99999541460816e-05
4.06417425984428e-05
5.33220949177162e-05
4.16090056797342e-05
-1.55839892815462e-06
3.80100517972361e-05
2.2561004211596e-05
6.72802525255248e-05
6.97258115583746e-05
4.9370287929863e-05
2.69220518378352e-05
8.6353845956512e-05
3.69398326444341e-05
-5.02008362336259e-06
-3.89313262564833e-06
6.18944775014139e-05
4.78085833662594e-05
5.31267100128075e-05
7.43405745578362e-05
3.58900391753323e-05
4.63822560196483e-05
7.80021810019826e-05
3.58466875317945e-05
-8.73998978891501e-06
3.65287094351954e-05
3.78472540990213e-05
-9.18449205825041e-06
7.62240432244638e-05
1.8116301841141e-05
3.43399604816597e-05
5.48031358094349e-05
3.81944029625992e-05
2.48325206832999e-05
5.65375018074106e-05
3.37521962746268e-05
7.01096045160331e-05
8.27985872106735e-05
5.20666907563783e-05
3.38328147848185e-05
5.11078523360202e-05
6.53553070507821e-05
5.58874014168592e-05
2.93474019824325e-05
7.76936213237568e-05
5.37456483501728e-05
6.80535518755242e-05
5.75060859700767e-05
4.24005165190658e-05
6.51055911032807e-05
4.43410053731632e-05
2.72725821271665e-05
1.57746123551506e-05
1.17590270786594e-05
4.02947816393803e-05
3.37190550854308e-05
3.86048066785383e-05
2.45638585449115e-05
7.34417336524138e-05
4.71580526918124e-05
1.6535533342455e-05
-4.26639272632186e-06
4.89852802748393e-05
1.59970619905e-05
1.79178126255146e-05
5.06013378618858e-05
4.01215805524784e-05
-1.23632164857184e-06
6.34202509204306e-05
7.42200991752738e-05
4.3141786830626e-05
-1.10701893594892e-05
2.88906799862503e-05
1.85412869306324e-05
2.9869983383942e-05
1.13516320378104e-05
1.80552751579784e-05
1.23222008024518e-05
-1.18271664906379e-05
2.34353419146493e-05
2.33841909683604e-05
3.12985488596544e-05
6.55701945256385e-05
3.00361118357318e-05
3.06319952932004e-05
3.33809472558497e-05
4.01540772299655e-05
3.61700224032528e-05
7.1630794529836e-05
4.93349693736346e-05
8.6321268085266e-05
1.75280766202467e-05
5.32542165589021e-05
3.5527130641255e-05
5.29243108507136e-05
6.85177870395405e-07
5.06572435447483e-05
2.97160951038913e-05
1.16324261905112e-05
1.9841295272302e-05
-9.45588358819538e-06
7.16561297274652e-05
6.38059407441474e-05
1.62253834464936e-05
3.14724591044823e-05
5.09154056390854e-05
7.59635521482992e-05
3.07152190601312e-05
2.94169117123343e-05
8.70121371718175e-06
7.02852499743075e-05
3.67038277392178e-05
7.6561708946808e-05
1.09151390497148e-05
7.78126821548445e-05
1.06917713825586e-05
6.33487491065728e-05
2.61258250840321e-05
6.25591443423082e-05
3.73222299269966e-05
2.75993999714433e-05
4.3229789843537e-05
4.515226143958e-05
5.74883838019399e-05
3.06025518356054e-05
5.66954728394909e-05
3.49053554801639e-05
2.79421881196232e-05
2.71090456907439e-05
3.04347032246611e-05
6.83603117967658e-06
1.15282367172078e-05
3.79925788516128e-05
4.13420098659873e-05
1.10474917620448e-05
3.18380628168851e-05
8.4501936472269e-05
4.80453517189525e-05
4.21131651418864e-05
4.75742111967682e-05
5.83463049944588e-05
5.86027099452794e-05
2.37421567393393e-05
5.00995930530565e-05
-4.97136287999568e-07
9.56734803705396e-05
7.38577000261062e-05
2.41126796279236e-05
3.45449026307639e-05
2.96015764874608e-05
6.93042234666383e-05
8.83339555780627e-05
4.19363054577717e-05
9.33707114648896e-05
4.04871781162496e-05
2.1824656961344e-05
7.94506024866733e-05
2.2845562583003e-05
3.48126089101549e-05
4.20692399856072e-05
5.43288976090354e-05
8.74432797725798e-05
5.03339457303972e-05
6.49001737518615e-05
2.43156787982128e-05
2.09616370545176e-05
2.98108474627889e-05
4.51861424618571e-05
3.48210937240557e-05
4.40336526688058e-05
7.9580432143349e-06
9.69093868657314e-05
8.5360893121385e-05
1.89321139910113e-05
5.86624832421598e-05
1.53129237215433e-05
9.13901206193169e-05
5.22018909203295e-05
3.0410788052192e-05
1.05726245126998e-05
7.51765396976667e-06
2.55437667286987e-05
1.56571898116596e-05
3.5784302960724e-05
7.81978676797335e-05
4.53780732365409e-05
6.89472001340748e-05
4.21538283460619e-05
6.26363585836805e-05
3.83663599328713e-05
7.74993830569707e-05
5.97646296418745e-05
7.22155581890688e-05
7.08011547334643e-06
1.22579956868991e-06
8.01426204221043e-06
5.46290821364196e-05
9.20158180922071e-05
3.05592501867961e-05
6.73874460167956e-05
3.512492317708e-05
6.446656225058e-05
4.68809273406662e-05
1.88571299913664e-05
6.12614008655403e-05
3.24846581818257e-05
3.79944467247164e-05
6.35175559988104e-05
7.8538924322088e-05
3.03883446165244e-05
-4.85511626950582e-06
5.76918727807926e-05
9.86109244499147e-05
1.71382885627538e-05
3.58210342654596e-05
4.76619565531443e-05
-4.60076259773815e-06
7.91117024906795e-05
2.25560294667788e-05
9.39230410990831e-06
2.18082415207053e-05
8.32311072350785e-06
8.71613656677882e-05
-2.42448393166797e-06
3.42169398348637e-05
1.6763533711354e-05
1.69848919662296e-05
5.8761350903925e-05
3.73260188196769e-05
6.79981173897925e-05
4.47051843373485e-05
7.2214297588289e-06
-6.26500608635818e-06
7.68057347451421e-05
2.77513453377834e-05
3.36352234905888e-05
3.96062938586462e-05
6.09635194324227e-05
2.13043178010867e-05
6.6304286063664e-05
5.1696945403058e-05
4.89384397838144e-05
7.2072233091517e-05
3.37613225212806e-05
3.16470763176612e-05
3.57643008590251e-05
5.07335025582208e-05
6.90566260834647e-05
7.10522748320414e-05
3.33906037116261e-05
3.0342246888584e-05
2.8258352205281e-05
3.30967939389026e-05
3.35717900430728e-05
1.78079785030742e-05
7.64150128824051e-06
5.22394672605619e-05
3.86797375485514e-05
6.53370664307638e-06
1.12467118844209e-05
1.7152645461385e-06
0.000107748886025247
3.92870158014295e-06
1.71831693875285e-05
2.27019804855348e-05
9.3444463440724e-05
6.11491520007386e-05
6.37958995265532e-05
3.68804966996531e-05
4.37663464097385e-05
2.95629835696795e-05
9.14896893933524e-06
6.2344397088087e-05
6.76336788558672e-05
4.37948910636701e-05
6.21181712877787e-05
5.3083545455985e-05
4.30524102360646e-05
4.45661538904729e-05
7.7616019064156e-05
4.8216104945474e-05
2.76972739328855e-05
1.60503051095094e-05
4.36471272996052e-05
4.47121617156233e-05
4.32952627156139e-05
3.91407038571195e-05
7.08952510395386e-05
6.8244940421653e-05
1.77599303992706e-05
2.37986012090085e-05
2.38635464531477e-05
9.78992690795295e-05
8.95144061370956e-06
9.24788768347436e-05
5.91087082786501e-05
5.924646054896e-05
7.82080731635867e-05
3.47093765577059e-05
1.08314826562627e-05
4.44789909355568e-05
-6.72434927679754e-06
5.37980641461416e-05
1.04819164123037e-05
5.17747920461847e-05
3.8627375713465e-05
-6.7901872151738e-06
-2.80526555288156e-06
3.23481995900663e-05
4.76113528351351e-05
1.944215291137e-05
4.59813646936304e-05
5.63664659022034e-05
5.37000916831176e-05
4.6419639161527e-05
5.625588056806e-05
1.62976595377e-05
5.20219413287927e-05
6.17574632111842e-05
5.26863225323892e-05
4.34799257918215e-05
3.90997843477836e-05
5.93137876673011e-05
5.42449636452921e-05
7.45430684562776e-05
7.69610107806417e-05
4.45940524851494e-05
3.19036764732283e-05
6.10164216350318e-05
3.30723707494712e-05
2.60348709383729e-05
4.5500006075312e-05
2.13055904050626e-05
3.40321177662042e-06
9.587374524721e-06
4.52820144233725e-05
1.52126665058455e-05
7.07401396186128e-05
6.94895104645021e-05
0.000102066405523933
1.59726601424867e-05
1.94256237856824e-05
5.43043306053719e-05
3.0205548028135e-05
6.98368183721577e-05
1.95646813909275e-05
2.07528401876939e-05
-1.79891574501777e-06
3.2371463270402e-05
7.21220155115592e-05
3.76387354258082e-05
5.57121071294604e-05
5.28544748516606e-05
3.10579749781754e-05
4.38461223551456e-05
5.85408837933384e-05
3.2028700931054e-05
3.81477691938733e-05
2.86410349063424e-05
6.51493969428991e-05
2.18917918982117e-05
6.81233409480629e-05
1.40173804362927e-05
2.38102926056468e-05
-1.231556201144e-05
4.73260809902828e-05
1.62883431998744e-05
3.68502736094751e-05
6.89075482117232e-05
2.64072277888884e-07
3.95412515143868e-05
8.25806001457806e-05
4.83942532528703e-05
4.35901825877379e-05
-1.63659852894159e-07
3.06394369913292e-05
4.33929582283927e-05
7.37709611140928e-05
5.47515154822261e-05
2.53266122356013e-05
1.69263780289635e-05
5.3018621667915e-05
3.47483844085799e-05
7.53244731249027e-05
5.55579713415289e-05
5.02442884134747e-05
4.51987321470226e-05
5.99004572245842e-05
7.7862301447584e-05
5.00699455930963e-05
4.83904277092382e-05
5.72785396093117e-05
9.9020735730754e-05
5.06263349598582e-05
3.83512194628378e-05
2.03209976185441e-05
1.77600871300984e-06
4.48159226638812e-05
3.89646412101981e-05
2.95631907054849e-05
1.6584779721285e-05
0.000100524759047545
5.06490646351138e-05
3.27676113941651e-05
3.45318828871452e-05
-1.59624679206222e-06
7.2404346864409e-05
8.78888158775151e-05
8.56997599234224e-06
1.77715511785496e-05
4.47567128447932e-05
6.37026951923077e-05
1.30921541610101e-05
6.50127632919066e-05
3.38293128636957e-05
3.52555093459817e-05
-2.1817031636602e-05
4.20573835565253e-05
5.40950639398817e-05
1.49778440764803e-05
6.08660953519622e-05
7.45142362461641e-05
5.49947536340326e-05
1.39333268414146e-05
3.53197156788383e-06
5.63556624204025e-05
8.23974014017098e-05
5.61515257121938e-05
-1.00989306675211e-05
1.77097965328539e-05
5.67386439683362e-05
2.40363014364173e-05
4.79722456303429e-05
1.72350295596889e-05
7.00934830038504e-05
4.31013820619052e-05
5.13538021756959e-05
5.38091619339059e-05
3.35673692419917e-05
5.56705385953008e-06
1.9281301591925e-05
5.07485012284124e-06
1.46666588245074e-06
1.54993814508661e-05
0.000107493417851533
1.70195163415546e-05
8.20172154916654e-05
6.11300186566345e-05
4.27050335758572e-05
2.37074050310875e-05
4.83434464292831e-05
4.01428445698634e-05
3.45626523106247e-05
4.87037468625407e-05
1.43893546074721e-05
2.76455935126928e-05
1.82567590021855e-05
3.4401482600222e-05
5.0621750867259e-05
3.10408433136438e-05
7.81810315171398e-05
5.97515316375551e-05
5.35542164806455e-05
0.00010227996374141
3.15451790723063e-05
6.09340422955906e-05
5.6178650353761e-05
3.72902100607832e-05
3.22553547713987e-05
8.78632145504467e-06
6.60862687528803e-05
4.66517536094169e-05
5.16108794512523e-05
6.58838889226453e-05
3.42318847172854e-05
2.19082590380181e-05
5.32150926313283e-05
1.39310370159606e-05
6.63186558758256e-05
3.75120448053792e-05
1.47751527833747e-05
6.41233842584529e-05
4.9228650014183e-05
-8.10097078958972e-06
3.18796360422945e-05
5.18674039166124e-05
3.08464953188575e-05
5.95093150937163e-05
6.5538407737891e-05
3.2841375074847e-05
8.12101935090453e-05
5.24878148845705e-05
8.37853924114528e-05
7.816282603597e-05
4.25551882376498e-05
3.34350393961331e-05
1.35471453593846e-05
6.40318597623781e-05
7.56121755900902e-05
4.45553914053809e-05
3.42725254638338e-05
5.12371942527738e-05
8.70169496191388e-06
5.32507605247589e-05
1.640515537165e-05
4.2136959952283e-05
7.85726900456471e-05
4.33057604319127e-05
2.0272814283509e-05
4.76174160285399e-06
6.65637026550393e-06
3.82250067720243e-05
1.50853223604012e-06
2.31484614770331e-05
2.40736632990515e-05
6.83384854613443e-05
2.62849778332558e-05
8.68934202258563e-05
6.14110160090614e-05
5.58509459466653e-05
8.28046604945117e-05
9.78656008292918e-06
7.09234174622408e-05
5.75757769358561e-05
3.76275031914271e-05
4.99742327012472e-05
3.70222051518274e-05
6.26268417963731e-05
4.22790239264048e-05
9.26154294616155e-06
6.39548936717257e-05
2.47130490270222e-05
7.42330513581643e-05
6.08606801877644e-05
7.19014731981106e-05
4.01496692098277e-05
6.61273722651165e-05
4.82798716831879e-05
6.50504723187822e-05
7.17667972173389e-06
4.94160418990376e-05
5.89229050117822e-05
6.86182329283554e-05
4.79148413212058e-05
5.18167395173108e-05
2.7260021086964e-05
2.57188171161392e-05
4.50941917229218e-05
3.63268040157951e-05
7.71653867568297e-05
4.42260650980705e-05
4.46847478969335e-05
7.07127210361976e-05
4.98543242061045e-05
5.15894181876625e-05
3.81619217361735e-05
3.35343468374721e-05
3.40787808702771e-05
4.60020961879326e-05
4.68374730512089e-05
4.75034378431945e-05
3.53786417950815e-05
3.26634107438978e-05
3.4073057502315e-05
4.03726636232147e-05
4.31732455127296e-05
4.94648823010849e-05
9.93225106417466e-05
7.14210336052721e-05
4.52896351112587e-05
4.45014353710434e-05
3.46187848451591e-05
2.49123764480418e-05
6.88878728648201e-05
6.35535510470791e-05
7.23038743560732e-05
8.32458161636922e-05
6.23283753423785e-05
2.56998634697074e-05
5.1737563455821e-05
4.62603207361097e-05
2.15293299627033e-05
2.14754437176837e-05
1.51311293823053e-05
2.52259432024508e-05
-6.76140301796871e-06
4.51504279652094e-05
6.40641323337765e-05
2.94145311372863e-05
5.18581013876576e-05
2.66052607106576e-05
9.06861919040199e-05
5.51832013312762e-05
3.99637942849745e-05
6.17396294346383e-05
2.28411364817828e-05
1.39531118846689e-05
4.53861674500444e-05
4.36410747818552e-05
2.0813876300023e-05
2.6153196245867e-05
7.07893031022911e-05
-5.68650858069362e-06
3.18215968092687e-05
6.33078532614188e-05
3.56188907613388e-05
8.13485657311555e-05
3.93411168103807e-05
2.89095778429796e-05
3.84826275480312e-05
4.38983210150569e-05
1.77882227715142e-05
4.24022074803007e-05
1.08647405093949e-05
1.9849673616552e-05
3.76083203451172e-05
4.03954850977172e-05
5.04248563415382e-05
7.85873016677931e-07
4.99139353967389e-05
3.47129137552704e-05
3.37146055529012e-05
-4.71252510973941e-06
3.42384374740679e-05
2.79352579069143e-05
4.77417628966495e-05
-1.03442521659753e-05
1.10738404959175e-05
4.67692434833255e-05
6.08713447431699e-05
3.96469763118767e-05
3.59732786752493e-05
3.91626431587597e-05
5.24121116503205e-05
6.62133087934717e-05
2.71276620537485e-05
4.04352622289182e-05
3.44745849695765e-05
5.83090037597588e-05
3.71004191359459e-05
3.37983297498256e-05
7.23084147986409e-05
6.02497043095167e-05
6.66884502890415e-05
5.67859793638575e-05
8.32263108955911e-05
6.60558675156701e-05
7.96374892987429e-05
4.5279001964426e-05
7.17638451988847e-05
9.40429227629772e-06
5.60961895067107e-05
7.93908706399635e-05
7.72963458754312e-05
7.5626699943312e-05
3.29981501787033e-05
5.32112600326539e-05
3.28148078607197e-05
7.00843878341339e-05
3.56141666589502e-05
4.90746347153803e-05
4.53704913190859e-05
4.56171494231405e-05
3.42603593355764e-05
4.14570406042213e-05
1.3026302324551e-05
5.21698177120575e-05
1.20733286884918e-05
1.95684365997792e-05
1.51443509123904e-05
2.72741318736456e-05
5.15105643387253e-05
-2.41144418373966e-05
3.07974563268475e-05
3.9652919943645e-06
4.26772453167959e-05
9.88197718410915e-06
3.1992573048482e-05
4.07749446422325e-05
5.84141264366913e-05
2.63790383866008e-05
3.08137501887735e-05
0.00010746776216364
7.09298383166478e-05
5.7902093860127e-05
4.91030638307344e-05
5.31193047276388e-05
1.99401275652853e-05
6.67771442400224e-05
4.91870230322274e-05
2.33104866118532e-05
0.000109875882011909
5.50333707682164e-05
6.2300695820418e-05
5.51129173095806e-06
5.10435827545597e-05
4.70418463845617e-05
-3.06956961882529e-06
7.14485539920705e-05
7.36390934641596e-05
1.93177511514067e-05
6.13286720383264e-05
4.33264150404402e-05
2.04591036445963e-05
3.8530592489445e-05
4.83156027834729e-05
3.65296943848593e-05
6.32031838261394e-05
3.35400350001972e-05
7.89372061062177e-06
-1.55391276192472e-05
3.74720240269695e-05
-2.4782289946445e-05
1.51424716890558e-05
1.88315990300102e-05
4.15570628973242e-05
7.03430894681016e-05
4.31338360856962e-05
2.04949044120353e-05
2.72387294994741e-05
8.02766706478843e-05
5.13821956500534e-05
4.34801125994123e-05
0.000127435172590702
6.53805855758402e-05
3.80524793875808e-05
6.40086844732046e-05
5.67492164479246e-05
6.06444907362709e-05
8.89374349313905e-05
0.000105842651686437
5.91315467907274e-05
3.79735936348275e-05
6.15111855891479e-05
7.52801280825848e-05
5.91407296099074e-05
5.69623014327982e-05
6.89162840269016e-05
7.63440895708214e-05
4.62230043428246e-05
-1.52995038139247e-05
6.31683540510561e-05
2.08647842440162e-05
5.23197421973587e-05
1.74175145372197e-05
1.40442954191335e-05
3.68420656799773e-05
2.40570593879645e-05
4.69351774165002e-05
6.17276204503732e-05
2.6396044036156e-05
-1.02162317247784e-05
-4.2489758929619e-06
5.01031435600536e-05
-1.73015331590951e-05
3.62646888783263e-05
-9.70082529667866e-07
4.22328116307836e-05
4.97646716923627e-05
-1.2306250328501e-06
2.63721506624208e-05
2.45621122394101e-05
6.62478669347846e-05
9.01701142068368e-05
2.51950040492601e-05
3.48742883246976e-05
6.06642804873405e-05
6.63178648335257e-05
9.28191645839975e-05
9.57841741631884e-05
4.80099109271493e-05
5.62901939673728e-05
3.62905020662768e-05
9.36109648007082e-05
5.70401866960616e-05
4.49977630045218e-05
8.52327472476524e-05
9.31251085164776e-06
6.63520632362207e-05
1.77984633362856e-07
1.96990543725926e-05
5.27681656095561e-05
5.21323972231213e-05
2.13659847118379e-05
1.80855098927785e-05
8.35154037358825e-06
2.65931657039886e-05
7.16703224163771e-07
1.48253180761171e-05
6.92338196239124e-06
3.77971328066724e-05
5.86586357086992e-05
7.59338770230763e-06
3.65657880693474e-05
2.25314764399366e-05
4.08777195899372e-05
-1.57807343446042e-05
1.56027827383681e-05
3.54042899023488e-05
3.87088051621271e-06
4.49346327588346e-05
3.69469818577895e-05
3.7939967842896e-05
3.28528333877482e-05
4.07027934847559e-05
6.97917954797738e-05
4.29863962672813e-05
2.7685209401097e-05
7.88759458904342e-05
9.24378219267041e-05
2.53385094040039e-05
5.26778732208113e-05
7.01245415302169e-05
5.56328748545016e-05
3.27521602913559e-05
0.000102138586374971
5.43603820374469e-05
3.47262832932124e-05
3.10768992202932e-05
8.50642054504674e-05
6.99994774567849e-05
3.01734698187041e-05
3.55558535589217e-05
1.99860896897158e-05
5.52058298794108e-05
4.33313667211597e-05
6.45185192942841e-06
1.73491374875721e-05
3.92493731547891e-05
5.17640654408481e-05
2.92862106252716e-05
1.67501468596915e-05
1.96732514196705e-05
1.99069715752564e-05
3.83057550009477e-05
1.02572741875191e-05
5.56145759053136e-05
-4.60148949313978e-05
6.99855925459113e-05
5.62356995753527e-05
4.7858921007494e-05
7.27416800763868e-05
5.0586329340496e-05
7.04934408651952e-05
5.58210764805926e-05
9.77259211929825e-05
2.74721029172403e-05
1.58675917012369e-05
4.63091634071855e-05
5.9783590072072e-05
8.16138975028278e-05
5.85768501716891e-05
6.50124993303866e-05
2.10502283096672e-05
2.25877697494953e-05
5.13455129768057e-05
4.56296387416913e-05
3.68998360649794e-05
5.61610097832141e-05
2.97379223275597e-05
6.40953955865739e-05
7.75816692525179e-05
6.68388697612681e-05
8.8174957598688e-05
2.42183857436461e-05
4.85715546511415e-05
3.14037693903199e-05
2.41298832765051e-05
4.41255585286305e-05
9.20778717905748e-05
3.14452639671251e-05
6.08818285116498e-05
2.9937199716119e-05
6.87076006474764e-05
6.96549843781953e-05
6.29341601056723e-05
7.15757357767384e-06
1.07691301228694e-05
4.90636645984247e-05
7.19034466429344e-06
3.57657871963643e-05
7.93565749281964e-05
7.65882042815199e-05
8.50977924304473e-06
3.76914082448352e-05
7.02521918870959e-05
8.05343235434847e-05
5.16845084967632e-05
6.57027264531274e-07
1.1025511172011e-05
7.66859179348962e-05
3.50541303929699e-05
4.31900129233562e-05
8.05473891209492e-05
8.52429788167035e-05
1.4226394402459e-05
1.36446843258656e-05
3.12455875763199e-05
6.16540679352826e-05
6.27462500039136e-05
2.86290596737731e-05
7.23166398727204e-05
1.30818433658408e-05
9.70138632377682e-05
5.81242391367877e-05
2.53948476821704e-05
5.27638820810101e-05
1.5691131984851e-05
2.53894004340763e-05
6.47136835647265e-05
2.31720659044191e-05
5.87037917050472e-05
4.10757546554591e-05
6.1336799683043e-05
5.01699293105726e-05
3.0175763187593e-05
5.15265212636256e-05
2.71650960871278e-05
6.23637063358378e-05
1.27613524557572e-05
2.10410504635662e-05
6.9936235096587e-05
6.3475535494307e-05
6.67940168375923e-05
1.97973157960048e-05
1.20462215333418e-05
7.83303301662801e-05
4.60516085773045e-05
6.57752095481299e-05
8.46393567464704e-05
9.81133490682832e-05
4.12180413609343e-05
2.89498621616845e-05
4.65011391904095e-05
5.28350735348618e-05
8.35583291186219e-05
4.12917712353019e-05
1.63823145433032e-05
5.91179826844536e-06
2.83947336725882e-05
2.98649870537098e-05
4.52329378865988e-05
1.21162234072803e-06
4.14928553763679e-05
1.21089691104575e-05
7.31984751816479e-06
3.75686331923609e-05
-1.51236830405709e-06
1.83221022198203e-05
5.53876987009192e-06
3.11563669829395e-05
5.84669753944126e-05
2.7695713777241e-05
9.30472003155367e-05
4.28127889733892e-05
4.16784063235826e-05
6.14008143043818e-05
6.83036363218441e-05
5.15771809158922e-05
4.76377482411453e-05
7.1497466507274e-05
5.66078427072746e-05
2.03074264487938e-05
5.58566225826323e-05
0.000105845657340665
6.00771752037334e-05
8.27835861735692e-05
1.75862968999082e-05
0.000106922302353649
6.15745891489342e-05
3.58336279868502e-05
9.18585384886129e-06
0.000102948237553363
4.46433520605113e-05
8.38251110963118e-05
8.93947227323058e-06
4.86554659196886e-05
4.3981520818935e-05
1.27799254742503e-05
3.2051095007517e-05
4.86246605971199e-05
3.81467635176753e-05
3.761777299596e-05
1.82379733942013e-05
3.90798161182458e-05
1.90568495742898e-05
3.5217908281245e-06
1.90208120552546e-05
4.87944470488176e-05
5.34203522016298e-05
2.74203959315916e-07
1.79021609081716e-05
3.52972613399987e-05
6.08588157174232e-05
1.01793480171355e-05
4.50596774248506e-05
3.59182007820513e-05
7.33155136083565e-05
6.5476700308134e-05
1.78905200372425e-05
4.46635635120024e-05
3.05608930196109e-05
2.24618398669688e-05
6.88225014360588e-05
2.89048925659705e-05
9.19802529505741e-05
6.39333226063812e-05
4.62005152823344e-05
1.34071819850232e-05
7.61778432422406e-05
6.53967535654483e-05
5.39104990631712e-06
6.92085061489899e-05
9.0673977741418e-06
9.34844421760395e-05
4.66250439069491e-05
2.91726167827734e-05
5.07597670040602e-05
8.89587312372297e-05
5.51854969126125e-05
1.79026413007279e-05
3.0332876499525e-05
4.50131494725436e-05
-3.32631594503731e-05
5.0592488790078e-05
1.81643131878953e-05
1.55391521766426e-05
1.27018631912693e-05
4.19207233500382e-05
5.82144243781291e-05
-2.98756657995064e-05
9.19776591724544e-06
4.96881711617379e-05
4.57394557540787e-05
4.84865766860844e-05
6.17054368872477e-05
2.83167976565545e-05
4.5796655686892e-05
2.12115793293911e-05
7.27546363669485e-05
2.678352921306e-05
3.78942503123265e-05
4.03246209308763e-05
5.22335754229139e-05
3.1980803272763e-05
7.35743965744045e-05
5.9915082065675e-05
-1.22614062799857e-05
5.66782795491431e-05
7.64377914142929e-05
5.16729873502169e-05
2.13387514949463e-05
6.66939124271648e-05
3.80784059095976e-05
6.67256021454616e-05
5.08010942135892e-05
3.70128573243016e-05
5.65146148659254e-05
4.12386062803855e-05
7.4267045867525e-05
6.65434501617584e-05
6.5511296321461e-05
1.98935046991841e-05
6.70547817805057e-05
1.92581290683991e-05
1.453057564157e-05
2.76537085907109e-05
6.6243767150331e-05
2.72651503443678e-05
7.40918043056509e-05
4.88115260549844e-05
4.66108173192479e-05
-8.16064474065829e-06
9.59734525211506e-05
1.65392342333309e-05
8.93756265383971e-06
4.03654218048702e-05
-4.4113014628032e-06
3.34981637510188e-05
1.72913807946888e-05
8.92135911688554e-06
1.22014735755261e-05
3.00643802637809e-05
2.98614468342941e-05
1.92686972919676e-05
3.62112447686728e-05
5.88036386493345e-05
5.0598139610476e-05
5.73692564624363e-05
7.99054097662258e-05
3.92015893106052e-05
3.30986491357121e-05
6.14689675231674e-05
-5.88665244093026e-06
4.26777074054082e-05
7.05952286411373e-05
3.46384291037064e-05
6.17176485821887e-05
5.25029239720593e-05
1.97934610009036e-05
5.06028119371337e-05
4.6909282948011e-05
4.0298089471435e-05
3.44448299603225e-05
6.26069853160345e-05
5.45681021331996e-05
1.7680999953729e-05
6.73204386529627e-05
4.23658063518282e-05
0.000105692515834636
4.45032088091488e-05
3.12633839342258e-05
5.56059320118738e-05
4.91353466201385e-05
6.48807224987423e-05
2.84514940171803e-05
1.11481119789001e-05
6.32596629426159e-05
1.88805091650638e-05
2.09449555705727e-06
2.80772072549206e-05
6.22308790207935e-05
2.13317533467535e-05
-2.588769573892e-05
2.90298483419153e-05
3.15016605910599e-05
6.93251719044011e-05
3.96814580245121e-05
4.18075404462976e-05
7.1491520962659e-05
1.29710881085437e-05
-5.05754592993812e-06
2.68787819398426e-05
5.15060297894406e-06
-4.06097990851445e-06
3.25418954150526e-05
7.63210571184431e-06
2.46302804818426e-06
6.12228948161223e-05
4.22319191665528e-05
6.70381091259135e-06
2.23794223774841e-05
5.55995109918396e-05
3.2332306904554e-05
2.73961289841837e-05
4.10815459944787e-05
4.1596930229996e-05
2.64541767645811e-05
7.79655915501102e-05
9.18551229913884e-05
5.42397569176496e-05
2.27693199288309e-05
7.19852118579855e-05
5.74795554540082e-05
4.55996336499102e-05
5.29840366221014e-05
4.67942626400638e-05
9.41788449013538e-05
1.7620083296945e-05
6.93309480356755e-05
9.64166697558546e-05
4.47935522416167e-05
1.12230470669704e-05
6.81383097045458e-05
3.69291532310401e-05
5.8448590121361e-05
1.36968668618679e-05
2.7948304905208e-05
3.86489385556663e-05
4.04987040490646e-05
6.67492599916646e-05
4.52996577961298e-05
4.35712174632321e-05
2.43861058547255e-05
-9.6759485497501e-06
1.39047005076912e-05
4.50563653060378e-05
8.24011936808925e-05
1.4557173838877e-05
8.81636558592806e-06
5.88103274091944e-05
2.46487464979163e-05
6.15461393976013e-05
3.21737315972513e-05
3.88327105056517e-05
5.27482172605156e-05
2.24472572264746e-05
2.32919921957626e-05
4.58876130799742e-05
1.67107480811262e-05
4.73685853197975e-05
3.32565886336224e-05
6.14649532995276e-05
3.96322444754855e-05
5.23344956702699e-05
6.01465409639907e-05
7.23990714142361e-05
8.27695999371148e-05
3.74165806804484e-05
7.0825857582004e-05
4.40694501006855e-06
6.66447692653817e-05
6.99055029106221e-05
7.86820834158299e-05
4.87798526106895e-05
5.647571111247e-05
7.54373791854654e-05
6.15229642500003e-05
3.9823999653653e-05
9.30284870509308e-05
2.25014992283131e-05
2.90305952138651e-05
9.49450441466118e-05
4.00018871289366e-05
3.31225133988628e-05
5.30032998920286e-05
4.99506796373637e-05
3.57633945759168e-05
2.82820044063667e-05
3.95834452889121e-05
4.6664663475778e-05
5.87648019048443e-05
8.71773678761388e-05
-1.33262712386748e-05
2.39475060273011e-05
4.70242576505157e-05
3.65043206566212e-05
5.52478672108219e-05
2.88430630638335e-05
3.05321003564778e-05
5.05600580387682e-05
1.07340846874745e-05
3.93426875295385e-05
6.90967791327793e-05
5.83059963813323e-05
2.55299508930568e-05
1.19837553916647e-05
1.75763832854369e-05
7.07713076601518e-05
7.47144276393788e-05
5.44856282565267e-05
2.34470252238705e-05
2.29424649016786e-05
7.47786061204269e-05
5.24190990226511e-05
6.83113112977487e-05
6.50319875486873e-05
4.21490628064879e-05
7.01963239897407e-05
1.0135485147656e-05
3.35723935175052e-05
3.20758216279548e-05
-5.46972354119325e-07
3.90209979916856e-05
3.85951635168455e-05
3.1232700335993e-07
4.55436468980857e-05
6.56348782659889e-05
6.5113235101043e-05
3.93961088910733e-05
3.85435975676418e-05
6.33770956447932e-07
5.06319976300821e-05
3.61722739981972e-05
6.17731148722549e-05
5.1620498885669e-05
3.16101866443658e-05
2.08868018632904e-05
2.45309166281545e-05
-1.89868413631391e-06
5.25222766101255e-05
7.38534556684307e-05
7.89644063015744e-05
1.65777041830159e-05
6.96127943638432e-05
7.61373178014551e-05
4.06502791854228e-05
3.29771084136957e-05
1.33142778016495e-05
2.61894952981832e-05
8.25430254554222e-05
5.28464523989473e-05
4.21426992737454e-05
-2.23082379667602e-05
4.58730138039155e-05
5.55076091340099e-05
3.02959767343721e-05
5.92714411826107e-05
8.80105191524884e-05
5.29358327913564e-05
6.40142719272062e-05
4.85863954311137e-05
4.00888091779043e-05
2.93008425985902e-05
6.92866198543959e-05
4.73307037424284e-05
7.78339689049356e-06
5.2140958913728e-05
5.67258561827354e-05
8.62145513444977e-05
4.79657525289182e-05
3.82274053815257e-05
1.94341315188457e-05
5.79471724371584e-05
2.01124666241667e-05
3.27284673293995e-05
9.35732239841235e-06
2.28483874513026e-05
4.34459583613e-05
3.30519814000421e-05
3.45259213551569e-05
-3.25792812431509e-06
3.10055037420542e-05
-5.13050287098032e-06
5.1042514144133e-05
4.24554556658296e-05
1.62629455414449e-05
5.58587835525264e-05
3.57888159498908e-05
1.85774765152277e-05
2.31875757930425e-05
5.38457263657206e-05
9.31304682988612e-05
7.29856388324777e-05
4.70669461773795e-05
4.48711463935756e-05
2.54994025846631e-05
6.91298937650494e-05
2.88611070061006e-05
5.09985641029627e-05
2.93134878165522e-05
3.37687293756146e-05
6.78114587012126e-05
5.17298332957968e-05
-2.20511026059016e-05
3.19081178740794e-05
3.72958600604549e-05
-4.81512718440994e-06
2.73669125011558e-05
4.32435913867981e-05
1.22884027493975e-05
-2.01657284838932e-05
2.96328711666449e-05
2.57599998748044e-06
4.99016998176866e-05
4.19256953771729e-05
0.000104025340588543
9.21143325568236e-06
8.18631587660708e-05
-3.81485107246654e-06
3.39760429069836e-05
2.58437193092012e-05
4.612013143639e-05
1.45893769032611e-05
4.81645229587193e-05
2.35162347266504e-05
4.13799137541645e-05
7.21515675354448e-05
7.60378272104759e-05
3.31126150603078e-05
2.37493047827369e-05
3.71109234904446e-05
4.8009993098519e-06
4.01273117093708e-05
6.82935370309495e-05
4.71485172013575e-05
4.89718128013191e-05
3.96369377471329e-05
6.53032726679692e-05
1.26486617528405e-05
2.01935222926251e-05
1.7003767558802e-05
4.8796529834201e-05
-6.70539773727632e-06
4.00707850934505e-05
2.40603054702304e-05
3.33411430597599e-05
2.62001375984313e-05
7.11942091402359e-05
7.05032823347591e-05
4.11635929470654e-05
4.51535679783245e-05
3.18577374324032e-05
1.15833009600079e-05
3.25297019542161e-05
2.31953408023336e-05
4.50563955345117e-05
3.26190769832395e-05
9.06891438480613e-05
1.30811166501764e-05
-2.55271678695395e-06
-6.5128856221935e-06
6.26476307948532e-05
6.15835532285957e-05
1.65343802875975e-05
0.000101314505268764
3.36257569453601e-05
6.8818079879225e-05
4.58216514488626e-05
5.95258150167113e-05
4.07525793707697e-05
-4.67725350075663e-06
2.65818022539896e-05
1.64836239546943e-05
8.45801722859825e-05
8.95108051669983e-05
6.44742205317121e-05
5.8926456921643e-05
1.55994404621172e-06
4.44005717148148e-05
4.18326345983876e-05
2.57183118342132e-06
2.29390810549722e-05
2.88406732254948e-05
-4.07754727036434e-06
1.25036479583928e-05
3.75772130338743e-05
6.44969036052347e-05
6.02349524262328e-06
3.49616879630541e-05
2.56898160968846e-05
2.43493892199805e-05
3.0784735983675e-05
7.86486622997414e-05
2.5535823690965e-05
5.01531037492725e-05
4.74355410853446e-05
5.52877398717664e-05
9.27203320947074e-05
2.91559466768547e-05
2.95553113845962e-05
3.41355386553198e-05
4.86643342466608e-05
5.82918053492114e-05
3.67178950911766e-05
5.79912990918706e-05
6.27694495412426e-05
4.32513125947208e-05
-6.09548897990237e-06
5.76695769573349e-05
1.0520120036302e-05
5.05663810347285e-05
5.58987414418982e-05
2.39560417912295e-05
1.31199589169382e-05
1.90609734906464e-05
2.23830946520286e-05
2.2755263729758e-05
3.57208547384531e-05
4.02847077961528e-05
1.74553392643589e-05
6.04561677709052e-05
6.45465284759066e-05
4.0223549076008e-05
4.23983426725639e-05
3.87232498983324e-05
5.89872586298816e-05
2.76124148164476e-05
3.79576343765253e-05
1.22850104075332e-05
4.11764721275098e-05
8.97463497706423e-05
6.53147227130415e-05
9.17668181508367e-05
7.81583787918497e-05
-7.80905087837187e-06
6.65429141564286e-05
9.12908481379744e-05
2.31743729148398e-05
2.16351497993097e-05
-1.09554964280821e-06
4.2108065397223e-05
1.91725754919621e-05
-1.23774233645522e-05
3.60915060749512e-05
3.85084399143235e-05
4.65085127381461e-05
3.76990416589925e-05
5.79125020012544e-05
1.08955345199117e-05
9.76987354132847e-05
2.34845470684241e-05
2.51127023696316e-05
1.02554032682669e-05
-7.51198578277284e-06
4.99255927489785e-05
5.67789508765566e-05
2.99829367535335e-05
2.80971097404833e-05
4.9276867797479e-05
5.43279557917079e-05
8.84299247641678e-05
5.86099300543028e-05
5.49383730628273e-05
8.13942352312978e-05
4.86703177827443e-05
4.49787664064954e-05
7.00782110416737e-07
5.21805180797836e-05
7.53603968880104e-06
6.17762824904259e-05
7.21103308860802e-05
7.89429852740379e-05
7.23798438878387e-05
7.30201891093245e-05
8.15454738049867e-05
3.28302939651398e-05
4.97835223047386e-05
5.22240735631785e-05
6.54100240378784e-05
4.06704257592447e-05
4.19567560303883e-05
2.84025316447074e-05
1.08782806682625e-05
1.12093131645101e-05
3.29455583265427e-05
3.78857359244599e-05
4.56608917338036e-05
3.33594188413332e-05
2.21531865918377e-05
8.86534718277794e-06
3.27801193486788e-05
2.34561484202437e-05
5.69535485625495e-05
2.52731864349405e-05
3.77422686870422e-05
2.32766361182875e-06
6.16083406053744e-05
5.91055523532328e-05
4.3039067320398e-05
2.70032159154769e-05
4.03315926133739e-05
5.85532100731257e-05
4.0455998578119e-05
6.75957127554561e-06
3.26502240332741e-05
7.04482507190453e-05
0.000106078323394179
5.63392309231757e-05
6.52581602586077e-05
7.53271344987353e-05
6.48578943106264e-05
8.12992921107381e-05
6.43273364198029e-05
4.46677537595832e-05
4.25400391180628e-05
7.08803131676856e-05
4.90384626228905e-05
4.50365945101573e-05
3.35283281136646e-05
2.61934213718392e-05
7.16825043164876e-05
2.94241210107523e-05
-1.7473725794842e-05
2.56327003826957e-06
6.14838600811925e-05
2.011445494079e-06
-9.0337311975234e-06
1.38797167027274e-05
6.7579995400711e-05
6.45535067089866e-07
1.35288373734705e-05
-9.16504128039664e-06
2.77327459702546e-05
5.93778653230972e-05
7.97804685020507e-06
4.81136635695481e-05
3.49387247148445e-05
1.47879137916809e-05
4.97440775344319e-05
3.83953584086141e-05
3.81992808916648e-05
5.31355549755247e-05
9.1150816826523e-05
5.06866807745978e-05
2.11286603979527e-05
5.75350382287725e-05
5.18659763128197e-05
7.48534102269986e-05
6.90881399062979e-05
7.41721630993575e-05
3.04535031766592e-05
4.31138565080021e-05
8.4945032061974e-05
5.80680900358321e-05
5.58441167777657e-05
2.13197909663511e-05
7.35317193191289e-05
4.36329054888781e-05
3.67046436262647e-05
3.00936438299284e-05
-1.54879501386343e-05
3.70086552008276e-05
9.94623984059614e-05
3.62246734292641e-05
4.33291986253935e-05
2.02555936820747e-05
2.75648012506133e-05
5.75134535883187e-05
3.62291107345556e-05
6.94826648319757e-05
8.31412798034136e-05
5.45063920727179e-05
2.01757054987386e-05
3.6506118873811e-05
1.36794226311591e-05
4.14205165431204e-05
3.18661556681338e-05
4.47087805800058e-05
7.33281402880607e-05
6.24793113581225e-05
4.07993539515369e-05
5.32827161019107e-05
4.27274048250155e-05
1.63698582001234e-05
5.66691697242674e-05
4.71161324650753e-05
3.63175557165156e-05
2.7114761319881e-05
3.445431597849e-05
6.2579988989174e-06
5.55193593907064e-05
6.69643651295808e-05
1.3910097526951e-05
3.06059304315319e-05
2.93101336669704e-05
1.94919401260225e-05
4.73918192818734e-05
1.8542993621454e-05
5.00469213269537e-05
5.44854335738037e-05
-2.90674796837962e-06
4.13550472657006e-05
4.39297128787776e-05
4.80510087274582e-05
3.25110092833488e-05
2.97738563453629e-05
3.77755008233701e-05
-7.10015728432132e-06
4.65562027742142e-05
3.17674600383643e-05
2.69177002418674e-05
1.326780135516e-05
3.20808426946408e-05
5.31319702989894e-05
3.91920946312895e-05
5.23309664094243e-05
9.69439776427095e-05
4.90170113590666e-05
8.30852252963321e-05
4.63727554827048e-05
5.99092168892625e-05
5.32686520100829e-05
1.16784524376287e-05
9.01152917223062e-05
4.44007130724052e-05
4.49893363657013e-05
2.5696156245468e-05
3.60725702558678e-05
6.12179545237458e-05
9.46811112182251e-05
3.67958125215428e-05
4.2779895717017e-05
5.71800465206876e-05
-1.15529794399166e-05
-2.51858921633214e-05
8.85141740509041e-05
5.88249594730112e-05
3.38395801809277e-05
4.23195674669654e-05
1.98022990073749e-05
4.62028442165859e-05
3.52676912755818e-05
3.07667228080268e-05
6.35422997291253e-05
-5.01028471056114e-05
5.5619998869888e-05
-1.06578139014101e-06
1.68505252709469e-05
4.69746985756328e-05
1.42671550511341e-05
5.09196284044607e-05
2.89113166373586e-05
7.74582465971279e-05
5.569856911931e-05
1.83089043744587e-05
2.17613480902807e-05
4.17093976496616e-05
5.00172575163281e-05
6.26896110687805e-05
1.8819959371246e-05
0.000116248085944373
5.1022626333833e-05
5.71859130985124e-05
3.54764287633691e-05
6.33811791194979e-05
4.61763899233561e-05
6.94091260317877e-05
6.80064521114947e-05
7.39303451042325e-05
6.0627887131404e-05
3.86923540000644e-05
6.36043429600998e-05
5.53206647518913e-05
6.10719013087449e-05
3.15759447267977e-05
4.96883083006291e-05
4.44004825790189e-05
7.39137395150526e-06
4.09382183866612e-05
-4.99493077953373e-06
2.1086704897833e-05
5.6118505501065e-05
-6.4621286051324e-06
3.1609255166015e-06
-1.85116540098182e-05
4.33737412025199e-05
6.7950658239585e-05
4.17198973958632e-06
4.48722459653435e-05
2.52790583566905e-05
2.79682008419785e-05
-7.20485517734695e-06
5.15704302907047e-05
1.49790087664883e-05
8.78589232175319e-05
2.78650301078014e-05
6.23628731673744e-05
2.7910684408206e-05
1.10503665176458e-05
7.90834765387549e-05
1.48206525684173e-05
1.36062192087642e-05
3.9197008561664e-05
4.30412829575383e-05
6.63582184478327e-05
7.16581479362164e-05
8.99874548371513e-05
4.33450578254777e-05
9.32554457494544e-05
4.35655077108004e-05
7.47300078883379e-06
7.64829943650655e-05
6.59513596401515e-05
6.86320961472313e-05
6.88192499970188e-05
1.03487398707116e-05
8.31290915789894e-05
4.86815531484131e-05
6.12267919304662e-05
7.89997230876561e-05
6.06138681269474e-05
9.31412613892487e-06
2.99666347438193e-05
3.10067058839182e-05
5.08226406484794e-05
5.95811188251154e-05
5.46905817045183e-05
3.12949273139081e-05
3.36570241931719e-05
3.68071994734519e-05
1.42612025642445e-05
1.12890050022621e-05
4.65805061909602e-05
4.15788145820438e-05
3.95697055228711e-05
2.17955404194075e-05
2.44280942317901e-05
2.95973811906536e-05
2.84440693145383e-05
1.15635473935891e-05
2.37979543642021e-05
6.68403217019004e-05
2.19559935188037e-05
3.22930847812156e-05
4.97354049335532e-05
3.20117333309133e-05
1.75648157059702e-05
2.19969510649892e-05
6.76108838683981e-05
4.0576729827876e-05
-8.03055149894076e-06
1.77074764622813e-05
3.92130844025807e-05
0.000116672963152008
3.05619342348432e-05
4.87016930829471e-05
6.48780011113342e-05
5.51613874377549e-05
5.05882434809534e-05
3.00707500075513e-05
7.00408286941014e-05
4.23054347337795e-05
4.80051843262896e-05
9.8012190733473e-06
-6.0149887007851e-07
6.19066163732348e-05
7.7780905110665e-05
3.70657941293478e-05
3.49908791442036e-05
6.37540761401472e-05
5.07475841534687e-05
0.000112864761018858
3.55641982239987e-05
5.10027086190505e-05
5.1295378306019e-05
3.24758922054602e-05
1.98968636256823e-05
5.65844668035954e-05
6.37117140600748e-05
5.01378239921448e-05
6.59045136366814e-07
9.93170300855697e-06
6.47866345354965e-05
7.2081682426971e-05
5.63871735282968e-05
6.15341418106153e-05
6.07243391321375e-05
8.5027013948385e-06
9.21433521836935e-05
2.93489894779256e-05
4.21895803037351e-05
7.89795579259581e-05
1.24769986375961e-05
4.83890709267313e-05
3.04863151882946e-05
4.67799665290467e-05
6.3696550474632e-05
4.63848647704648e-05
1.63026039824229e-05
4.92568285080584e-05
4.21060901839202e-05
2.66032914736802e-05
4.20140485132223e-05
5.86208096282329e-05
4.12421481374873e-05
3.66486011885179e-05
9.12563806826259e-07
7.33931584277193e-05
1.34864406608494e-05
4.63456199443833e-05
4.95444213877669e-05
-4.20496882050166e-06
4.06679581280336e-05
7.97638115182995e-06
1.45301702704028e-05
4.37531715297094e-05
2.43883025694481e-05
2.0549039295701e-05
6.33259764319055e-05
6.07536277724629e-05
9.30338745700741e-06
4.75188582539891e-05
3.94398033658813e-05
3.89643147841715e-05
-1.45111751895045e-05
5.20129081284828e-05
4.30439593836661e-05
1.81004670245567e-05
1.39562464643938e-05
6.57516928714829e-05
2.45611598722229e-05
4.3360149058143e-05
2.54909945437629e-05
4.00789913460911e-05
-6.32629069402266e-06
6.72399909016335e-05
1.99152542605908e-05
2.75706363276993e-05
6.18871253469574e-05
8.38972760352233e-05
-9.49170410479469e-06
6.39443735007242e-05
4.63414638936435e-05
5.02345303178597e-05
7.48273469584399e-05
1.78872542986641e-05
3.69790521470969e-06
3.43363415372403e-05
1.01581567825711e-05
4.14329116261972e-05
-3.74277022343194e-06
7.25377528950668e-05
7.05177027490601e-05
3.96814527578346e-05
1.94671961481021e-05
2.7193717654979e-05
2.55192810820509e-06
6.97935000141869e-05
5.65215904656702e-05
3.43385283663858e-05
3.73321140357936e-05
8.19399868802158e-05
5.97862025209405e-05
4.3698414988408e-05
4.8030304869135e-05
6.59598592192102e-05
6.76712150194082e-05
2.05413866222633e-05
3.64361804768876e-05
8.41762732688995e-05
6.64803052444654e-05
7.63677239087282e-05
6.44281448517791e-05
3.12748085592292e-05
3.648754452214e-05
4.97092062797465e-05
-5.7957076905524e-06
5.25961865972067e-05
4.99177844245467e-05
6.00893494933683e-05
5.22723516568502e-05
5.56006755477883e-05
8.46602229996322e-05
6.82057284765287e-05
4.49717323271262e-05
5.66377544801348e-06
9.9514140705396e-07
1.19027548778704e-05
2.38310769710237e-05
5.25871064071145e-05
8.33398809493595e-05
-3.18987959024316e-05
9.54227065798261e-06
7.56820980004386e-05
5.41512827090541e-05
2.99661214388307e-05
9.56947743089154e-05
6.90183149357958e-05
8.79225911947407e-05
5.88608681155206e-05
2.08074008585827e-05
8.59163703866119e-06
5.50225048939692e-05
4.01452693175591e-05
3.88219865988221e-05
6.23752840567899e-05
3.79403801300789e-05
2.66279789060844e-05
1.46697939280854e-05
4.2379987951164e-05
2.49505943247546e-05
7.05640351676234e-05
3.56902791750502e-05
3.60363571290324e-05
5.46111872818879e-05
3.06064574310653e-05
-8.22565574518561e-06
1.29087792630991e-05
2.68120050608089e-05
3.72013345882628e-05
4.19088284394375e-05
1.88225738120883e-05
6.31216512972195e-05
6.22348772925749e-06
6.08079188458134e-05
1.85126491314346e-05
7.98517155670729e-06
2.3828889531111e-05
-1.37400817583263e-05
2.91570011691207e-05
6.28112184556042e-05
-7.99483091954702e-06
1.90331768807053e-05
4.86185403402215e-05
3.44717355260327e-05
8.26972614927552e-05
5.73032548095058e-05
-7.4370710546381e-06
6.56160120694925e-05
5.03337751139388e-05
6.15710743250421e-05
4.53117707974456e-05
5.16722122708073e-05
6.15808729690819e-05
1.72551736219312e-05
1.5306740560163e-05
0.000117120107713067
6.12409364922622e-05
5.19978588501487e-05
4.8762892078177e-05
8.55706050995461e-05
1.2275078947089e-05
1.29948360885908e-05
5.7471103246796e-05
4.71630726611807e-05
6.0588260252916e-05
3.61195137676394e-05
9.08444128999159e-05
6.24829122834634e-05
6.23431295892074e-06
6.80000901412976e-05
6.23052211217987e-05
9.6171395574624e-06
-7.88349312520072e-06
4.4571828786515e-05
3.8983097361671e-05
2.45590989214778e-05
1.04485801641003e-05
-5.09362310970089e-07
5.78584284085316e-05
2.47715140029052e-05
4.9626879996575e-06
3.80890385499887e-05
4.73171583842785e-05
6.64499998809851e-05
3.02381241903337e-05
3.93051282567743e-05
1.92243712137105e-05
7.21618185108221e-05
7.80800633785014e-05
4.88553792134933e-05
5.02297605909945e-05
2.26983021930455e-05
9.47641384781556e-05
6.56305734047554e-05
7.94208684608589e-05
7.62500993214149e-05
7.08905124769811e-05
7.92727480460868e-05
6.28327661175645e-05
4.41852525356498e-05
8.53161081643212e-05
3.36265119923969e-05
4.76046360255137e-05
4.31080815315644e-05
5.42779158732415e-06
5.08788902654575e-05
2.85913678644387e-05
5.04056097984888e-05
3.56767178067002e-05
7.20737174622964e-05
2.99845716278096e-05
8.08005363287423e-05
7.19608758839664e-05
6.35137060998803e-05
7.22665915945622e-05
8.69135235227497e-05
2.93394922088511e-05
6.88256094073096e-05
3.64639359855922e-05
4.3660719004324e-05
2.35397274714801e-05
7.76556396866846e-05
3.43687515946927e-06
1.94555849601616e-06
8.32331280874332e-05
7.07555727349416e-05
7.19752595022737e-05
2.1665047959129e-05
5.88586659099272e-05
5.57231264266383e-05
4.3073106762859e-05
3.20787862966798e-05
6.72695311923515e-05
4.0006306081829e-06
5.64069876220563e-05
1.33591197833633e-05
5.60450445552549e-05
2.66490207692125e-05
5.00764698997561e-05
4.52164936255723e-05
8.34083518070797e-05
4.50859978994856e-05
2.90984680087737e-05
2.61779852613472e-07
7.01398801015854e-05
5.66725704213794e-05
2.66571170113658e-05
3.55857416069679e-05
1.50765344602099e-05
9.17836877735245e-05
2.40377671387763e-05
4.64820262737302e-05
3.97748954637498e-05
4.65415514079903e-05
4.46550500841807e-05
-1.43884839699213e-05
3.30957512824681e-05
6.29453426861647e-05
6.05423175245532e-05
9.03667360161091e-05
2.44918924482363e-05
1.13766293306176e-05
8.30522828102866e-05
6.28070722124857e-05
4.51339296381274e-05
5.49975553613703e-05
8.4638380024895e-05
6.19750008663259e-05
8.97191287938902e-05
6.40742444729762e-05
7.7798356609179e-05
5.03393050282436e-05
1.66691878734271e-05
5.98682096149313e-05
6.87753743646829e-05
4.54660348608173e-05
2.9564813187796e-05
7.73221145140587e-05
9.78623988341183e-06
-1.78933806681486e-05
5.21083923194074e-05
1.49412613940001e-05
5.4543697054923e-05
2.87235195555938e-05
4.97952090628613e-05
4.81629681548361e-05
1.58170428016881e-05
7.19477781054975e-05
1.32384073171295e-05
6.15285310103107e-05
3.63464055408954e-05
5.7703105322351e-05
6.43394349977151e-05
8.15062084525241e-05
2.15253249535354e-05
2.38369237776124e-05
-1.68302255149696e-05
5.23966663522956e-05
3.7364178819107e-05
5.43795393575201e-05
6.47215887701882e-05
1.29167398640041e-05
4.35069864688127e-05
7.8952743964037e-05
0.000101477312758036
7.01557946622763e-05
6.8291138779904e-05
2.45031091250736e-05
2.44160519526127e-05
4.3448288286185e-05
2.31320387833069e-05
4.1105941500455e-05
8.63496457960683e-05
7.46281917804843e-05
4.49660765242127e-05
8.61430686244584e-06
0.000101763248294927
3.54926981724222e-05
7.51646129401066e-05
8.21198017514028e-05
3.26006584757848e-05
7.69317822741812e-05
4.38483626176349e-05
2.90402548628655e-06
5.24021683803121e-05
1.43341368437432e-05
2.92763794411158e-05
-1.5938919526918e-05
5.81747494820177e-05
8.13162699341477e-05
-1.3723786612529e-05
6.53324802678475e-05
-2.84918166161077e-06
1.74628493839289e-06
-9.51848661279681e-06
4.92164869742935e-05
-2.45219925614184e-06
1.58409826872824e-05
3.43167709145699e-05
6.89060005807058e-05
4.59855639064559e-05
5.93197971626748e-05
6.25001058067761e-05
4.13013132491635e-05
1.99957396629586e-05
7.25598423567624e-05
7.13960460546868e-05
4.96249455545373e-05
2.96216304991189e-05
3.13976382349589e-05
6.94471815262836e-05
8.99867925432599e-05
3.14790143940259e-05
4.03048947411458e-05
3.07958446906622e-05
4.57427380626097e-05
8.73359454531704e-06
4.88486346377812e-05
-1.96291935444666e-05
3.39119039464322e-05
5.67804113088685e-05
7.93732215341283e-05
4.22462356526005e-05
8.56060644627365e-05
3.57933201256218e-05
1.14728559020422e-06
1.70600488035274e-05
4.8069299090155e-05
1.92054060893415e-05
8.21939011654257e-05
-5.46269778251301e-06
2.45940650193026e-05
6.40459074111769e-05
8.84462302994336e-06
4.44305669809128e-05
3.54055113393526e-05
3.23714693567325e-05
3.16568936328418e-05
2.98877806268977e-05
5.89547612329661e-06
7.06196826642853e-05
4.21909122006656e-05
5.15176157451879e-05
2.83765618822362e-05
4.22489202544195e-05
-8.81156808803805e-06
3.07568673591908e-05
4.84013305134024e-05
3.29739277541829e-05
7.06208847761311e-05
8.39574615604301e-05
5.78006877593756e-05
3.35626503810764e-05
7.02822545124328e-05
4.4241981749901e-05
4.48054337396676e-05
6.11371277367232e-05
2.75844540865582e-05
4.08124756172063e-05
6.20717725915866e-05
5.3355083308399e-05
4.64927469052017e-05
6.26847550147484e-05
9.8095194012746e-05
3.75865335866502e-05
5.40096201220691e-05
8.29203928971609e-05
2.60010478154753e-05
8.5183306814647e-05
1.74301698588834e-05
6.59587991162022e-05
4.47475134442382e-05
3.55064267554539e-05
7.3515846657132e-05
6.37541703646962e-05
5.51542012227003e-05
1.91992632614468e-05
7.16020167582536e-05
2.48662473397076e-05
3.91749530028015e-05
3.21260843328831e-05
3.93654722220715e-05
6.984995330854e-05
6.36691565849829e-05
-1.18363740782093e-05
1.46027956386706e-05
2.64234010036127e-05
3.75794769740952e-05
8.01314250260882e-05
2.13903123854023e-05
7.2089060090503e-05
7.5781221820785e-06
7.00664603441314e-05
5.18212286315564e-05
4.38384990882605e-05
7.6563091334497e-06
1.56237212088087e-05
7.1115403827298e-05
2.94319205710031e-05
3.60887864631752e-05
6.28347968525674e-05
5.05744765227575e-05
3.08870962436075e-05
5.62226015583978e-05
5.14516102560389e-05
6.37761496154893e-05
2.51555919427243e-05
3.32034879059262e-05
4.71297262458884e-05
7.39416725628176e-05
1.14418987668302e-05
8.74334619604869e-06
6.30849394101186e-05
7.11648500628036e-05
1.30688073712475e-05
4.39456484059245e-05
5.94278695162204e-05
7.08528813738102e-05
3.44580750728724e-05
4.59769941065355e-05
2.75619557235362e-05
1.76150963321225e-05
1.93479255239883e-05
1.78796646548813e-05
4.20562630906521e-05
4.79111449148941e-05
5.31784874365058e-05
2.02953508840413e-05
4.8342161954059e-05
7.90921366375586e-05
4.72927914181813e-05
3.03637928440476e-06
1.47792207616754e-05
1.66955652211826e-05
2.84285888270249e-05
3.76387414136987e-05
2.24830721898512e-05
5.5229350642716e-05
1.53116102718545e-05
5.66020740999787e-05
8.32587456095779e-05
4.30091364509878e-05
6.60553599148214e-05
2.31924545239651e-05
3.08408643413289e-05
4.25733154351607e-05
5.79257885683799e-05
1.49113463269031e-05
4.31082181799496e-05
4.00471964240968e-05
4.65500649123416e-05
7.59164095226498e-05
5.15559281503219e-05
1.87695387885839e-05
6.31805440074555e-05
7.6685551015597e-05
5.79445759546021e-05
3.42376367854451e-05
6.53187154722011e-05
5.75193916050446e-05
4.86463697972767e-06
4.78999384975429e-06
6.95073003042944e-05
1.91355380078029e-06
9.39864991750258e-05
5.29101014039305e-05
-1.82555082096823e-07
-9.09549582204036e-06
3.79479058473521e-05
1.71201020714254e-05
5.79510528625193e-05
4.81397221719286e-05
5.25062370733333e-05
4.15198278187442e-05
-3.77427043403418e-06
4.42791736582983e-05
-3.77709597421503e-05
4.08164000850082e-05
5.33119731400586e-05
2.64239863439086e-05
2.7479794266244e-05
-1.52170241639222e-05
6.59526820978314e-06
5.3186692731001e-05
2.09217497005549e-06
7.71314667521293e-05
4.35283744410097e-05
5.93089722078122e-05
3.22125076185021e-05
9.69084892158094e-06
5.50670464914164e-05
5.51587706977008e-05
3.85544127743741e-05
3.79462076395989e-05
3.62402495304917e-05
5.16266044042797e-05
6.40946511258611e-05
7.75938821631255e-05
5.7892737535768e-05
9.19841490559988e-05
3.50519088065742e-05
4.63959056530001e-05
3.265102374982e-05
7.36319156939689e-05
4.36640992304721e-05
6.42645167684565e-05
4.36030620144013e-05
3.91076925399872e-05
5.3833218594114e-05
4.80065061703383e-05
6.40268242213194e-05
3.48287704178313e-05
3.53926719026262e-05
2.69228335956127e-05
3.29105195707984e-05
4.94357592402831e-05
3.50020725223111e-05
3.25988859213002e-05
7.55501916097082e-05
2.38654341453917e-05
1.22493990480223e-05
3.68280294637473e-05
3.62984816440427e-05
5.81526539644207e-05
6.05463164898499e-05
4.71677920351528e-06
5.51579685272788e-05
6.64656234134153e-05
3.31852440096033e-05
9.05478015514654e-05
7.8166214537196e-05
2.65613522068407e-05
5.50697399180556e-05
7.37243251180127e-05
5.19975470928794e-05
3.66484905387086e-05
3.47153485938609e-05
-1.62643608482055e-05
5.03344583387535e-05
3.93087021332206e-05
2.55081017376486e-05
5.7425265095791e-05
4.75917582812092e-05
6.40243345890453e-05
5.32650425490181e-05
1.64023035441866e-05
5.28197286851082e-05
4.0294646902629e-05
7.32531758036422e-05
4.91262860644692e-05
-2.27711232450027e-05
3.4181983234458e-05
2.13847781549168e-05
4.06842406562094e-05
6.44313802209952e-05
7.98705337475768e-06
3.21567069600698e-05
9.20416453422327e-05
9.98670531185758e-06
1.07344086831059e-05
6.48938942958861e-05
-5.38944883420116e-06
5.80337127751668e-05
3.08736504029427e-05
1.64978714413726e-05
3.46676140445768e-05
4.43594276589389e-05
7.78567794676825e-05
2.93776026462088e-05
5.91515292627697e-05
9.13101766949201e-05
9.72738566032859e-05
-4.4314462323758e-06
8.75813707241078e-06
3.11192368848428e-05
2.60653179128063e-05
3.04180038187365e-05
7.09850078678904e-05
-6.89246524983692e-06
2.09000237145769e-05
6.23595096028134e-05
6.1036517549323e-05
6.42205018794269e-05
8.08079006423325e-05
3.27253232680115e-05
3.23621606923995e-05
4.23098279370812e-05
2.96433830845663e-05
2.39387179681263e-05
2.71960865630082e-05
6.57167432524192e-05
7.49893255490939e-05
6.80215444536245e-05
6.04291956581824e-05
2.31458365703044e-05
8.92031507639717e-05
1.16277189868267e-05
6.63439931279294e-05
4.87213033347075e-05
3.12386781571651e-05
6.33314608899293e-05
5.33939919781922e-05
4.45535103626404e-05
2.36851474618947e-05
-8.68270890626278e-06
3.4716714259674e-05
5.53670898083281e-05
6.00358562124368e-05
5.20237627677279e-05
1.99939953093986e-05
1.85313036524599e-05
3.00627414618966e-05
2.82632148128856e-05
8.02255948120509e-06
3.67773670481262e-05
3.62880089112997e-05
5.35432091584223e-05
4.63021058771324e-05
5.17661650070778e-05
1.23120895438926e-05
-2.36499460046454e-06
3.02545088425016e-05
6.73837576796519e-05
5.52141473136788e-05
-1.11852145914094e-05
-7.01200363667131e-06
4.02022524568208e-05
2.82864672120227e-05
3.33665503779962e-05
4.45540080867943e-05
2.60026314821066e-05
0.000105164518834979
1.69150655359477e-05
7.84583682910435e-05
9.39123939362961e-05
1.93814069871787e-05
4.64102033769705e-05
5.22280359142661e-05
4.25361083067011e-05
3.76551274847807e-05
1.42145174611591e-05
7.41682482915112e-06
5.74532949023223e-05
5.33069439688019e-05
4.65997257784681e-05
8.40439772583073e-05
3.47721227390519e-05
7.23513485001313e-05
3.62813866806717e-05
6.56093197030363e-05
9.6510215092175e-05
4.70333871582476e-05
8.74719023926668e-05
5.07674124793305e-05
2.57175266006898e-05
-5.64988160040253e-06
3.48165373837161e-05
3.22409290575957e-05
1.33194461648468e-05
2.8675420055504e-05
5.43342408782194e-05
6.68880350164101e-06
5.61726778854918e-05
4.5189140324837e-05
7.31813261562283e-05
1.25778514097422e-05
6.17715889132503e-06
8.96271363400617e-06
2.65282706558357e-05
4.62542906030633e-05
2.42768426005674e-05
3.24163527954436e-05
7.10315851060249e-05
2.47211883787377e-05
1.94866847589465e-05
6.72033198533563e-05
1.39718795133724e-05
6.02834377121846e-05
3.17041390159597e-05
1.22342801623105e-05
8.07985061538161e-05
5.72085083347098e-05
6.91415347119716e-05
3.16500934789311e-05
9.0595104205504e-05
3.00594253006703e-05
4.94391824508771e-05
7.67637044090618e-05
4.81861253978086e-05
1.45601910053261e-05
5.94679224221652e-05
5.14202832787812e-05
6.49995898093915e-05
6.58652853643356e-05
5.47731693917621e-06
5.87743570449419e-05
9.414508944507e-05
3.80863312524765e-05
4.36018287912993e-05
1.90430605071865e-05
2.2469707048287e-05
4.68274328452543e-05
1.1010286381732e-05
7.89303901221576e-05
7.35378731761159e-05
2.2985076608117e-05
9.06531077635543e-06
9.40974686654996e-08
1.38035316943887e-05
4.08513686249468e-06
2.79320077184436e-06
7.83489609548191e-05
1.00867474959497e-05
3.48781472179032e-05
9.18910736205512e-06
7.47973806864683e-05
2.19337484540667e-05
3.14179725754263e-05
4.95646119360991e-05
4.54569660312637e-05
9.22807302112481e-05
1.66505892303103e-05
4.60360067657911e-05
2.41336496972497e-05
8.03531177987768e-05
5.05809734994866e-05
4.368892782632e-05
4.8514195846376e-05
3.95158541375565e-05
3.8455710038978e-05
2.36336916553278e-05
7.52022869281647e-05
3.22102276346457e-05
9.30243316282854e-05
1.25807016397563e-05
6.36173483324581e-05
2.01435125586517e-05
4.279241928962e-05
4.60282216024339e-05
2.91595725971782e-05
7.52441533021414e-05
6.79865949157386e-05
1.78772796262308e-05
2.74240116319847e-05
6.79069724349649e-05
5.89549813438888e-05
6.98887049338914e-05
9.75511853676895e-06
6.18196625838605e-05
1.82244879110093e-05
6.53199055698539e-05
4.82500068743539e-05
3.61985492047315e-05
8.76001950278738e-06
2.96276457514254e-06
1.35095206298714e-05
1.0232683418122e-05
-1.30790204872569e-05
7.5264370681425e-05
8.11509864914436e-05
1.32767544489914e-05
9.71025024648987e-06
6.39447529758528e-05
7.42347550876244e-05
2.10772303798715e-05
3.46658563311532e-05
2.60496607957063e-06
1.77357378055396e-05
1.62508183351814e-05
6.36377958604942e-05
-1.15992093699844e-05
8.46003833279984e-05
2.37186978292119e-05
8.34465499851368e-05
3.33744282298652e-05
6.63802655183191e-05
5.38400291562812e-05
8.49085065835219e-05
5.08552993456012e-05
0.00010187907399848
6.98218168547175e-05
8.64115103597658e-05
-2.28184572244264e-06
7.61489197031285e-05
4.0241753321483e-05
3.4682655290669e-05
6.10710864881202e-05
6.9210555584603e-05
3.35912220111229e-05
1.8316992782332e-05
4.66022560445353e-05
9.67929131034945e-06
5.8908500615628e-05
3.45392633744389e-05
3.53788375110591e-05
5.49624179493117e-06
9.08755318851616e-05
5.57377512911149e-05
3.62625452785236e-05
4.41476018670005e-05
-2.11371727974167e-05
4.64670366598937e-05
2.2539644151525e-05
8.79790012684631e-06
2.04102808051497e-05
7.56125415565665e-05
3.50273652001547e-05
2.29680362996411e-05
4.46598291091099e-05
-7.99670918744335e-06
1.01421473912912e-06
2.9099519468498e-05
7.16007193454458e-05
9.13076541730089e-06
8.54939806493747e-06
2.79506414586764e-05
1.87166796419371e-05
6.13844853953371e-05
4.86697991168416e-05
4.43082935358187e-05
2.26952606135924e-05
8.34075141027263e-05
6.33137562660618e-05
2.59903917642802e-05
5.47826134498577e-05
7.61275109145533e-05
3.55102422207311e-05
3.3248654367886e-05
3.86707610072043e-05
5.46731462742536e-05
4.7156228697711e-05
7.55545397247608e-05
4.67243832938767e-05
3.4704743996749e-05
4.49157157502566e-05
4.47211609223648e-05
6.07107433678716e-05
5.24669979442258e-05
5.35168512853442e-05
1.24272006583361e-05
5.8280472060558e-05
4.598855902171e-05
8.59768795202879e-05
2.7273059573198e-05
3.95328620979138e-05
3.02898734685843e-05
3.05905976338325e-05
5.35732680549796e-05
1.22232701927311e-05
9.83602855488367e-05
3.31857714166506e-06
-2.74564543073844e-06
2.93020247556004e-05
3.77867245789382e-05
2.88779047296028e-05
1.9145215229046e-05
4.36663979856739e-05
4.82043343837554e-05
4.9202137851017e-05
4.25565569832105e-05
7.68835084902149e-05
5.91484349139854e-05
4.313387516497e-05
5.52213538739536e-05
1.78921684769743e-05
9.48336344648867e-07
3.23820257894843e-05
2.69473996423817e-05
2.80012583618773e-05
3.90927532173413e-05
5.24810523359885e-06
7.93809894714027e-06
7.69685924120104e-05
5.06181440922035e-06
1.7012664262758e-05
-3.60567125279599e-06
7.75149231269164e-05
3.64190666923018e-05
2.30486939661362e-05
7.27791608110788e-05
2.19679531181861e-05
3.16201060510061e-05
6.13543671018349e-05
4.57213275783409e-05
2.47328489518089e-06
4.59179060839888e-05
5.88424310700971e-05
8.07873980364251e-05
7.0225042212978e-05
3.58856958229224e-05
2.74538023467183e-05
8.66673314699785e-05
2.25249838315048e-05
3.87299521529632e-05
-5.85742557054362e-05
5.60075897203066e-05
7.20750279368066e-05
8.59378110916927e-05
6.25272345813542e-05
3.95558752828965e-05
7.367869247686e-05
3.64289414044935e-05
4.23259190231918e-05
4.49620069856408e-05
3.80553421547733e-05
1.51396167796563e-05
3.14526834911818e-05
5.03387952366846e-05
2.60040629580736e-05
2.94140086747946e-05
4.55878529338092e-05
6.031194095373e-05
4.93081844214429e-05
-5.11385635278732e-06
2.81284862432286e-05
7.14377254063036e-05
4.60716472535145e-05
7.0456560888811e-05
8.01192693940545e-05
4.54376442685001e-05
9.42488573647796e-05
6.8207958347867e-05
6.01476720898793e-05
5.36526023735308e-05
1.88442485934948e-05
2.94601355632069e-06
5.7884634248256e-05
5.83703137425794e-05
1.86943255718485e-05
7.00888964033219e-05
8.36689819457101e-05
3.39644954737523e-05
4.15201585450191e-05
3.8376398190757e-05
5.34836367232546e-05
-5.60733306725722e-06
4.61259484334291e-05
4.98063021229412e-05
4.97934693360926e-05
5.2291758368973e-05
4.439479840039e-05
2.79971025621211e-05
-3.67871194207265e-06
9.72414254423064e-05
-2.91865715093415e-06
4.87874179712564e-05
4.15322488413359e-05
1.6744085648429e-05
5.04887547555746e-05
4.32436925960412e-05
2.32920662192507e-05
6.9396262038972e-05
3.80044158393398e-05
3.98328409552098e-05
4.71595986924343e-05
4.93995321298852e-06
1.19847559062166e-05
4.5854856151742e-05
3.29238999537304e-05
3.29202043046701e-05
1.08980713038521e-05
3.92073506426192e-05
2.32722030183002e-05
6.7299756364888e-05
1.99459513572787e-05
3.05281797005833e-05
7.44911676081117e-05
4.42383384239512e-05
5.10252501021533e-05
3.35256041936868e-05
1.1233867466849e-05
2.79866343583541e-05
3.66925799691473e-05
4.39832780863666e-05
6.48949139042324e-05
2.79657749369573e-05
2.3291881175877e-06
4.75828707240295e-05
4.94792815155867e-05
4.07833117026865e-05
3.94750981217878e-05
6.9712435467427e-05
2.99883281751096e-05
5.97626515003268e-05
-9.38409832601365e-08
5.44104320387228e-05
3.43650744187826e-05
5.71671542147942e-05
3.89709192828065e-05
6.65694023476783e-05
7.38533371121577e-05
9.50305183217793e-06
1.38403210171811e-05
5.29496490636248e-05
-2.30725319676019e-06
6.78895142140848e-05
1.21213587417026e-05
5.55170130548412e-05
6.41590079712883e-05
1.81160580100061e-05
5.03069065078312e-05
3.90038046089574e-05
-2.43834963909443e-06
6.95312451396892e-05
6.21575108008127e-05
6.73936600625043e-05
5.76961987325636e-05
3.92777793127297e-05
3.30932868757968e-05
1.10595622528097e-05
3.97873544306693e-05
4.35492040578023e-05
6.22658874015123e-05
5.38352280053505e-05
9.32566076546622e-06
4.91255148289525e-05
4.85260401191695e-05
6.20230752331015e-05
5.8136204699843e-05
1.80244061242779e-05
2.21450092593093e-05
2.36160491818291e-05
5.50544263058381e-05
3.85309653311537e-05
-4.78827011313028e-05
5.88297906282776e-05
2.61498235095596e-05
5.10068767894424e-05
0.000102717014405214
3.89525247337436e-05
5.66096633865036e-05
4.049851118301e-05
4.98583981063038e-05
1.52302880477973e-05
8.06198731070011e-05
6.70737890377524e-05
5.36295891308789e-05
2.13389141870591e-05
7.40639661910654e-05
5.11887215796619e-05
4.25190293365448e-05
6.9050574901709e-05
4.00227187033774e-05
5.37754923147046e-05
6.2906638162292e-05
5.51466945153575e-05
6.61296383978225e-07
7.06008929027962e-05
3.43329892174584e-05
8.07738907788068e-06
8.7844253770946e-05
9.67983880374183e-05
7.24185094062424e-05
4.14504955550881e-05
4.42141241901732e-05
3.90730935442023e-05
3.31395070788076e-05
4.83690538825912e-05
5.43345897848718e-05
1.57088704309245e-05
4.67980320397234e-05
7.77413665990553e-05
6.46465549166676e-05
3.81764071080128e-05
7.16278961263966e-05
-2.47020012003703e-06
9.11273648259597e-05
1.37039308723267e-05
4.46737230116857e-05
2.59874080887525e-05
5.93765164954666e-05
3.29655263706527e-05
2.3486176348041e-05
4.1895149720917e-05
6.33301895887808e-05
8.41471435705269e-05
3.21601546930642e-05
5.40402488966242e-05
5.45242596831995e-06
3.04550891676386e-05
2.80548711750831e-05
6.45447493720345e-05
3.32174897045001e-05
4.22932337137877e-05
1.25737289845416e-05
3.39899452161858e-05
-2.30785285575334e-05
1.02600250792528e-05
-2.04788734367461e-07
2.76986451189061e-05
-1.92558960038683e-07
5.92044339653662e-05
4.81686325797829e-05
2.9287327717608e-05
4.51795095153534e-05
4.32879974065655e-05
1.84618903239262e-05
5.37050331889859e-05
1.65392682872199e-05
4.11152802860022e-05
4.5383652554516e-05
1.73140424713287e-05
4.98878359730511e-05
7.83690250007948e-05
3.84357332682686e-05
2.25100998853782e-05
1.53933035764245e-05
5.70044925833533e-05
2.60163743942673e-05
7.44129538142198e-05
4.78098015454078e-05
6.36224991623429e-05
4.48681487718099e-05
3.13605433895359e-05
7.5529293036707e-05
-4.81189528390438e-06
3.80762624236876e-05
1.90961657497206e-05
6.95654439563427e-05
4.11101952152452e-05
1.95651748983668e-05
3.65907252916309e-05
4.83629553861871e-05
1.82404455304672e-05
4.67623948730829e-05
3.01196406518336e-05
8.9800857391962e-05
5.98144993593506e-05
9.47220659663028e-06
4.28694858612559e-05
2.44129566523914e-05
2.0958691195217e-05
5.35172677589846e-05
4.07147993073081e-05
3.51467168003056e-05
3.02218901214034e-05
-1.88291057065938e-05
-1.03172632867961e-06
1.76137813935973e-05
4.09852895184254e-05
2.70199868035449e-05
3.22564939731872e-05
4.65740803343061e-05
4.00371328500314e-05
8.58997129899696e-05
1.44023282595072e-05
7.10598320520358e-05
5.54863492797857e-05
4.11639313583794e-05
2.49517346237757e-05
1.56608296169729e-05
5.156566618081e-05
6.79634530274688e-05
2.21355846011629e-05
4.93519665646213e-05
3.14583900664907e-05
2.87161566956776e-05
1.91535776655592e-05
6.5247542564667e-05
4.78010798736839e-06
2.37093097149304e-05
5.17750508105968e-05
1.97894848809036e-05
4.01823124826586e-05
1.04113829127279e-05
5.38804315474545e-05
5.83378485416632e-05
4.01726025233408e-05
4.24810139574635e-05
3.11314009617356e-05
1.2854401863376e-05
4.05730600814586e-05
4.92391208693675e-05
5.7303498497176e-05
6.50216876932547e-05
2.98556285246049e-05
5.69970592994542e-05
2.65359755416589e-05
7.70093182132907e-05
3.61074209356514e-05
2.57524715451767e-05
4.34974638128299e-05
3.60729113195796e-05
3.72335394194927e-05
4.14769546231317e-06
1.53965646790382e-05
5.73745208003763e-05
3.77988184905821e-05
3.70165449350744e-05
1.00826614538333e-05
2.48341419443694e-05
1.70882526161082e-05
4.52482147646347e-05
7.51896566284346e-05
6.11828565380393e-05
5.38803415842477e-05
8.15601912054229e-05
2.82032645134644e-05
7.28128343373853e-05
6.83654022575678e-05
8.50950033026946e-05
4.21864130164445e-05
7.33220162841733e-05
5.5214264100506e-05
9.31936675691434e-06
2.45070057322003e-05
-4.3921839972192e-06
5.09159992012405e-05
7.10291485779092e-05
2.43526748751177e-05
7.60660055230622e-05
7.84308843743179e-05
3.52197610649664e-06
6.76249332181128e-05
4.15682034803014e-05
4.45267463024134e-05
3.75753108955589e-05
4.57770016465015e-05
6.28015920263082e-05
3.53389944722943e-05
5.46042296594351e-05
4.16353403600369e-05
6.56282519795095e-05
3.78250478174693e-05
5.53073942369606e-05
4.85808331775274e-05
-4.66300642294509e-06
3.6409517459874e-05
4.63568483223916e-05
4.2732382404048e-05
1.1347260213408e-05
-3.33187878290843e-05
2.76877518252658e-05
-1.70935114158407e-05
1.39502668525286e-05
4.59728389545436e-05
1.56377861703971e-05
2.68472179243813e-05
6.10880488006045e-05
2.32974793849188e-05
3.30955046178824e-05
1.77053336343575e-05
4.49752594009567e-05
6.13076703986554e-05
5.03411701153202e-05
1.6667557599221e-05
4.38582558688447e-05
4.90956665103804e-05
6.55319231461675e-05
5.89974455699392e-05
6.12181191318038e-05
5.47597379099266e-05
8.82399015698294e-06
6.4711727752995e-05
2.89641528509663e-05
8.02977989764379e-05
2.69152344079048e-05
3.06761868896223e-05
4.94222159177111e-05
4.60208886118145e-05
4.72028752881793e-05
4.36643756002197e-05
6.01263988023266e-05
2.40625233060732e-05
5.364301787313e-05
3.04497580706565e-05
7.24486895835928e-05
1.9995886885742e-05
-2.07301289748129e-05
5.63431584801455e-05
3.97900999497333e-05
3.8145710166654e-05
2.58003577437282e-05
3.50885016125421e-05
-1.35111121235136e-05
6.83859478198468e-05
4.41117369428614e-05
4.11345209250352e-05
3.12596635799007e-05
7.99485048287903e-05
4.30342167430114e-05
6.29669599788209e-05
8.07382480180896e-05
6.59397933874682e-05
3.8529378281613e-05
3.75079196478108e-05
-1.97177834998439e-06
4.65683754380947e-05
1.34137418914033e-05
6.370746157872e-05
5.07409486655999e-05
3.12568579764565e-05
5.14250164122261e-05
2.62490656904452e-05
2.22926762875118e-06
2.02660721218936e-05
1.36481306213117e-05
7.35401776501804e-05
5.23354864628633e-05
4.18944619485184e-05
1.42609307412337e-05
1.62558537902058e-05
5.12042583919537e-05
2.87083249834831e-05
1.05854041485681e-05
3.8670488658316e-05
1.95836917827724e-05
-6.63025106881733e-07
5.68552349919282e-05
7.30974035093339e-05
3.28345132591805e-07
6.16562773364334e-05
1.71938964130868e-05
9.46034879303341e-05
4.2895928541338e-05
4.2175273441957e-05
3.79083231957615e-05
6.26244776075484e-05
6.48258697435771e-06
7.17064273741178e-05
5.13752277242493e-05
6.094533673511e-05
1.74392748992741e-05
4.52664029141277e-05
3.03444386120836e-05
2.08585976620198e-05
4.381754365974e-05
3.81803075609283e-05
6.16298378873383e-05
2.32477379825353e-05
2.36383657949694e-05
2.01776201956628e-05
3.5510331362198e-07
8.15902558931446e-05
3.29447504152868e-05
2.09832582922005e-05
6.89327263140027e-05
5.52895228238604e-05
4.19156262280784e-05
-1.86546241810632e-05
3.04848828099292e-05
-1.77652355592773e-05
8.88333642996349e-05
3.05466205797609e-05
5.70851567878202e-05
3.34873737443032e-05
3.55649168361953e-05
-1.24251901990012e-05
-6.85504478286872e-06
8.4761567072299e-06
5.05684606616624e-05
4.47410053256687e-05
2.19876041870989e-05
3.26381241782261e-05
5.62295248625977e-05
3.47236072690222e-05
-3.1462906993257e-06
5.18815096389136e-05
4.08615076520599e-05
5.84841919776917e-05
6.54997214863254e-05
1.5110833598572e-05
6.33667576627349e-05
5.26237448452062e-05
1.92380395553989e-05
5.55256000097735e-05
5.0081066989026e-05
8.97038031631961e-05
0.00010430768200655
7.70339542536896e-05
0.000101772320243432
6.11889356065898e-05
9.5528419286445e-05
2.59448291094128e-06
2.39293213080853e-05
2.90619421320814e-05
4.36693854418704e-05
3.09642611274661e-05
3.39892593287059e-05
4.56058472282536e-05
8.06715086636148e-06
2.21959612432925e-05
2.337373944022e-05
6.52105641744783e-05
1.42739183299222e-05
-2.69259745399828e-06
1.28204139285213e-05
-1.05465322850957e-05
1.16323755828204e-05
2.98873160179227e-05
6.76814805507611e-05
5.61630876455675e-05
3.97898570158015e-05
4.59667691243642e-05
5.18636952696696e-05
1.67575491823041e-06
-5.78856887196399e-06
5.26355632619791e-05
2.79044795640995e-05
3.22932346306271e-05
1.18909613986146e-05
2.27381569254706e-05
2.08140986150598e-05
2.36334775028932e-06
2.4179046676456e-05
1.00923491594913e-05
4.26047443167853e-05
2.629392255642e-05
5.89694648268757e-05
6.51466765363903e-05
2.76986724911296e-05
0.000106946764630943
2.85048871787223e-05
7.25439127569612e-05
4.00125409921879e-05
3.94455942945305e-05
8.74218342478502e-05
2.36886555953786e-05
6.67912787377831e-05
1.63356272798793e-05
-1.17658835505625e-05
8.08146861338183e-05
7.7473072026311e-05
6.15698082920165e-05
7.11611771827145e-05
5.66462682290785e-05
7.93505911158723e-05
5.73755778103703e-05
8.16099549883194e-05
1.71477274365265e-05
4.11075649883e-05
6.939981326205e-05
2.85334128011988e-05
7.68201768628442e-05
2.31546339928567e-05
2.54275434462358e-05
4.33076438356786e-05
8.86009706458148e-06
7.11081184788593e-05
1.95512191550783e-05
2.94646781450525e-05
3.77469200226972e-05
3.76564934922569e-05
4.76840154008108e-05
4.75432704403729e-05
4.04680774259238e-05
8.24598868161402e-05
5.17181214956731e-05
2.07499686037833e-05
4.88745332114703e-05
6.05930911592601e-05
1.94345284240861e-05
-6.69902084137126e-06
2.92223590167447e-05
2.66316680515788e-05
5.67748421788696e-05
2.38177856798236e-05
4.07369166580223e-05
7.77737949038413e-05
5.52981963975472e-05
2.93090000488856e-06
4.56981117060838e-05
5.16994192280803e-05
5.3446678033585e-05
3.5790382103464e-05
6.30281045476102e-05
7.77912621905075e-05
2.69237991347206e-05
7.12311996423802e-05
6.58020874161309e-05
3.70086853358102e-05
5.10089943602078e-05
2.92085604563292e-05
3.54398705206421e-05
4.44742999183731e-05
2.05059180175544e-05
5.39973574115537e-05
1.99014233499148e-05
3.56955048539185e-05
2.57974031046245e-05
5.44703202890448e-06
2.43599388070755e-05
5.44813758458258e-05
9.17314337596569e-05
5.55253118763895e-05
6.0960833256513e-05
6.37976446048845e-05
2.50377624594811e-05
3.80625818097251e-05
4.17918074053889e-05
8.36770310686304e-05
6.70645214300861e-05
4.65115447806513e-05
3.94317645244773e-05
3.61159834907431e-05
6.56597762289877e-05
6.24299954556137e-05
8.61172783713009e-05
4.74556669175153e-05
2.26458069052427e-05
4.0656195224726e-06
6.4070751601661e-05
-1.04122364847157e-05
3.97164523741745e-05
3.80606036497028e-05
3.72137110040849e-05
5.07454330863666e-05
4.45835340409273e-05
6.00899383499557e-05
2.31632534613891e-05
3.31113352848975e-05
3.49644418014698e-05
3.90049055810172e-05
4.56725988867066e-05
5.3317213718177e-05
2.00793651404797e-05
4.15417363622629e-05
7.79459534184805e-05
7.24121875501036e-05
6.03581069068487e-05
4.55790129732092e-05
5.76487129434045e-05
4.44710507693227e-05
6.42776027835727e-05
6.39482083807201e-05
3.67044293651093e-05
3.87921490669387e-05
3.29279071530574e-05
-2.45258411312977e-06
7.10954765054372e-05
1.35103520626101e-05
5.22961317403961e-05
5.22389658894456e-05
7.65914087680991e-05
-1.75055813422827e-05
3.53159848539698e-05
0.000109782493981105
1.63768270963271e-06
1.7295933532552e-05
6.37171844678559e-05
5.6478115924467e-05
4.74789681815617e-05
4.57031329946227e-05
5.87027791617157e-05
6.60782671329798e-05
7.88253815723392e-05
3.90594046312308e-05
2.02837497536891e-05
2.1981578846946e-05
6.24433531089839e-05
6.19343029911411e-05
4.6043250932347e-05
5.22669527825768e-05
6.22966677307569e-05
8.9459915728313e-05
2.10605628296245e-05
3.30180095934612e-05
3.95924474315835e-05
3.33444688347724e-05
4.62279795609229e-05
7.10469451708368e-05
2.64576896507081e-05
6.03336304843132e-05
2.82903105570086e-05
6.43484189921513e-05
3.68934653645217e-05
6.09061904545969e-05
7.49974307120123e-05
4.26523841754051e-05
8.79959815245207e-05
5.16800369194058e-05
5.36290918903973e-05
6.44460748425065e-05
1.46890146635631e-05
6.63947449072109e-05
1.82091671385697e-05
8.16963749695362e-05
2.46876442029796e-05
5.05844822216497e-05
5.17909551553459e-05
2.56425479056202e-07
2.35629359645972e-05
4.00666168494865e-05
3.33457059210679e-05
4.24953797184131e-05
4.18474039008529e-05
4.80654164321759e-05
5.09707338405884e-05
4.57586325115432e-05
3.9697724274428e-05
0.000101718702154947
5.86844108797773e-06
-2.41843174704083e-06
6.88573046576037e-05
6.15179535658902e-06
4.86401999032099e-05
6.39518130032626e-05
5.933869407877e-05
4.36571488820795e-05
8.68510876982462e-05
5.55595402442189e-05
7.25620847589653e-05
9.42896952156189e-05
4.12099765126287e-05
4.90102689730797e-05
7.05713427719824e-05
1.6866063936723e-05
3.84901191403189e-05
4.87578552495898e-05
8.92403871810417e-05
7.00521165109006e-05
5.01460673650839e-05
4.9296353835499e-05
2.07210420775644e-05
1.61570285352875e-06
1.58044020170619e-05
-2.27459108086295e-05
3.33279385931504e-05
-3.48215698141126e-06
6.98001173329341e-05
-7.13827190575136e-07
4.69087169187338e-05
1.01841015319498e-05
-4.71121691723621e-06
2.67101421452446e-06
6.31855527170667e-05
0.000104379056540544
6.21416617352789e-05
5.68559887676617e-05
7.40850387989978e-06
4.61280157597815e-05
6.93784230681591e-05
6.7339937048877e-05
4.65841469375832e-05
3.80080489622278e-05
5.59646853563355e-05
2.73336407787294e-05
3.88847889250714e-05
4.97020301957858e-05
1.83208102377525e-05
2.00357265624756e-05
5.09441682156521e-05
-1.55121239130017e-06
6.24971245129412e-05
5.33749806244006e-05
9.18311839432133e-05
5.33102685533851e-05
-7.72384151499647e-06
6.96120698263205e-05
3.03217569861578e-05
6.83446203808951e-05
5.91406903706248e-05
5.71364446288039e-05
5.54103375658556e-05
2.92060412732414e-05
5.60238543807952e-05
3.93084322045285e-05
2.79586783980977e-05
8.7643406410964e-05
3.20850346728525e-05
8.99642616589457e-06
1.3315787292404e-05
4.3509803647303e-05
6.45063077645535e-05
2.78688705784629e-05
2.2566992857631e-05
2.19439093332448e-05
2.97685530327376e-05
6.96005987471873e-05
4.44738756038125e-06
4.49774157459926e-05
5.37464998723387e-05
4.70438943613248e-05
3.43502367488936e-05
1.13553433432194e-05
2.08730352021869e-05
3.94609560980781e-05
5.57841302988723e-06
5.48966955492905e-05
5.67257713165299e-05
1.45752618689359e-05
1.67353153657405e-05
2.23802630001539e-05
1.95736555536693e-05
8.80350106114426e-06
7.46069035546771e-05
4.82852573208431e-05
2.90555889655587e-05
1.09590759858713e-06
5.85894076814487e-05
6.53120298102978e-06
3.58279391745774e-05
4.20080958385066e-05
4.23478537807254e-05
5.7969458495271e-05
7.07707892195141e-05
7.26587099151954e-05
7.8198590270298e-06
3.46427080277886e-05
4.71030106281971e-05
5.17434079828255e-05
4.13133776418892e-05
1.28712154324377e-05
7.69744810369117e-05
1.0090520533303e-05
4.31207919393094e-05
5.08598264832901e-05
4.98333373566124e-05
4.077156989621e-05
4.84604984306849e-05
5.13443183725322e-05
4.48941177502829e-05
4.58921531367149e-05
3.36902875153499e-05
-6.82090591770806e-06
8.73239454208602e-05
5.37253850106763e-05
4.66384991345019e-05
2.70015432390228e-05
2.42933033879341e-05
4.80132607193343e-05
6.98847224598643e-05
7.43949569310634e-05
5.64296685016913e-05
7.90559941095266e-05
2.69651435145445e-05
1.02788067843491e-05
1.49278099064679e-07
3.33455334203829e-05
2.5049465486446e-05
4.67135778638683e-05
6.602239530121e-06
2.97549006149524e-05
1.08413902735842e-05
-5.77153229296193e-07
2.98671488319654e-05
5.01597325381826e-05
4.56650451012914e-05
1.20918670009284e-05
5.75772099929924e-05
3.67184533037493e-05
6.30920355304111e-05
-9.11211347639371e-06
4.11186813474233e-05
5.14913676247655e-05
5.85985757488681e-05
7.81580408233376e-05
2.95110559308875e-05
4.04282510074107e-05
1.56094823591974e-05
2.22260992112173e-05
6.35939901725791e-05
2.79407612378721e-05
7.96303921655541e-05
5.37951964281576e-05
6.69421482558789e-05
5.62055233818664e-05
9.88151525357691e-05
4.5117928014854e-05
3.38752647690398e-05
1.33862651718107e-05
7.45684298467643e-05
4.29279122559851e-05
3.03377364554004e-05
4.49901630217219e-05
4.7099130027853e-05
1.79353686555488e-05
-1.86119910026147e-05
1.19782577124975e-05
-1.04742828724387e-05
1.84411375074226e-05
3.70490423534577e-05
-4.85561156353418e-06
6.70489099101583e-05
1.11999451356852e-05
4.08737404620511e-05
3.68902818782087e-05
4.12419066429063e-05
5.5102461907068e-05
2.40959006237751e-05
6.00889011756247e-05
6.32459019774385e-05
2.88651006140238e-05
4.56893226539938e-05
1.35682140967535e-05
2.14914442529663e-05
9.73012669396172e-06
4.69201917678013e-05
6.1011799108669e-05
-3.38417006304083e-07
5.74957291478494e-05
0.000117960046848402
3.30971380878411e-05
5.51273401604034e-05
7.38559434532135e-05
3.54574036268628e-05
5.50735801570549e-05
1.62688054773827e-05
2.2449312794938e-05
4.78879701212305e-05
5.35531784400054e-05
1.50183005323229e-05
3.11570620115252e-05
4.35283993783825e-05
4.98107014361021e-05
1.28031129344868e-05
9.58667594236087e-06
6.81108262170096e-05
5.64159760867961e-05
4.32080119185665e-05
1.92509802912086e-05
1.289979954264e-05
5.3373967740139e-05
5.12256720580211e-05
2.84808383906062e-05
6.03467266729878e-05
2.37904455318123e-05
2.58895248947616e-05
4.81900369038684e-05
9.01451430587032e-05
5.24112719806733e-05
2.61995495981809e-05
4.86188711079377e-05
6.68295888028134e-05
5.30972631773473e-05
8.21504103197572e-05
4.10452119374176e-05
8.2350582158251e-05
4.83410608208096e-05
5.12552043524805e-05
6.62937303172947e-05
2.41712564265001e-06
9.08161875105334e-05
4.26932818256692e-05
2.21131943645781e-05
-4.8462948462771e-06
5.85601659351009e-05
3.87866892574919e-05
2.87527213353279e-05
6.88299234063356e-05
3.22219089032275e-05
2.62157607490447e-05
6.69441697131464e-06
-2.61560523582309e-05
6.80344099839647e-05
4.97325983462046e-05
6.19041147169902e-07
2.13300649209392e-05
1.06704571648138e-05
3.02866996114579e-05
5.2572185837198e-05
7.22000411770114e-05
1.01478980741561e-05
7.00903633759513e-05
5.86353814730835e-05
4.49447495192404e-05
2.88522535830624e-05
4.71235443048529e-05
3.26271774959665e-05
3.80798083936162e-05
4.98823291299693e-05
2.85632680710222e-05
3.98195219228294e-05
-4.91219432766196e-06
8.51335924670887e-05
9.38029563549233e-05
5.41301591993416e-05
7.45347329173053e-05
7.92020009665018e-05
4.70984758024474e-05
5.62445486193603e-05
5.20001501681161e-05
4.49073250290023e-05
2.29109624554783e-05
5.25146770898314e-06
5.20077274195895e-05
4.58959774677557e-05
7.38345372364547e-05
1.22537653532801e-05
5.47631173405882e-05
5.73871304391267e-05
7.35514408790174e-05
9.09649150195762e-05
4.45057212475113e-05
3.04946322504116e-05
2.70808318204051e-05
6.09868773545831e-05
1.78975749161294e-05
3.8075927247274e-05
2.70975295200479e-05
6.06701596072265e-05
5.12816687382279e-05
3.90421012355376e-06
1.16674609434111e-05
2.76900929600846e-05
4.04033579513992e-05
-3.97870647915963e-06
9.79337296770651e-05
6.95539972369474e-05
1.08857317276327e-05
2.54915379737291e-05
6.07013811038298e-05
3.02646191230417e-05
7.97524376629613e-05
5.56505761786934e-05
3.30648589164283e-05
4.34053304862146e-05
4.17526453374399e-05
8.00137778871919e-05
4.52937092320006e-05
5.91525654504852e-05
5.01842558252489e-05
2.34729529746742e-05
4.84881091672816e-05
6.90290598259467e-05
2.74862552430493e-05
5.75375014696006e-05
3.04470843209879e-05
4.91965658642357e-05
3.94349293656909e-05
6.9609194535519e-05
5.02781533735154e-05
2.44767487044086e-05
5.53712079865827e-05
8.27333334350387e-06
4.73910892142736e-05
3.91392966614423e-06
6.76886954140846e-05
3.77769653838866e-05
1.19375545114667e-05
1.45143804314536e-06
2.86515515285346e-05
1.51015467303311e-05
4.10715223380871e-05
3.35934633878063e-05
5.49432056918965e-05
3.36667985851836e-05
4.55533228283645e-05
3.40027608003546e-05
1.76486106820818e-05
4.21064274599654e-05
4.66743953840233e-05
3.8902929790437e-05
6.19432429400749e-05
6.38680982991632e-05
1.16580069663258e-06
6.42143457374985e-05
6.55767660007686e-05
7.70247699810359e-05
6.18692998440916e-05
7.36066015274748e-05
7.47117299588124e-05
4.56834637586404e-05
2.43294615271756e-05
8.05747095448277e-06
3.37582121078754e-05
7.55607757969458e-05
3.43553476573104e-05
3.91158474010872e-05
5.12047372047841e-05
5.43793988795114e-05
6.40225810944937e-05
1.90939550867232e-05
7.41038639818772e-05
5.99255366208846e-05
-5.81195540384264e-06
7.98285897854815e-05
5.69176241395212e-05
3.28977081539444e-05
3.50241533311823e-05
5.18713445551792e-05
7.28688595978962e-05
5.80227256699538e-05
2.47934432494368e-05
7.58481228897797e-05
6.39601873057241e-05
3.03252685297778e-05
4.24477556043011e-05
7.29562500005782e-05
6.15316667022548e-05
4.66783375519052e-05
5.24433898779148e-06
3.8870332018402e-05
6.82035968589965e-05
6.6726762074636e-05
6.67070622809752e-05
2.17572223146075e-05
6.13618682469514e-06
3.69909431312398e-05
4.24331568668667e-05
2.75214152378702e-05
1.65905511443374e-05
5.97450515150086e-05
5.32841700813218e-05
6.74165185145696e-05
1.4842836756758e-05
2.31305623518906e-05
2.17733127527144e-05
2.44442637688431e-05
2.86939933030731e-05
4.67889865667281e-05
4.59955458018385e-05
3.13685058349828e-05
4.09015540245041e-05
3.82437424213323e-05
2.86577822894512e-05
1.72230342604532e-05
9.76171741583287e-06
7.03924276390984e-05
3.12752309142601e-05
1.30486057554345e-05
9.72618552129651e-06
3.19286805870421e-05
5.85111384115263e-05
-1.45072687175852e-05
2.89395222242137e-05
-2.53474922183952e-06
4.37965336180282e-05
4.4194816839376e-05
7.76497412217598e-05
3.92991435630323e-05
-4.15603131936539e-06
5.02673562735462e-05
2.46016453057576e-05
3.60757571844806e-05
2.64175936012816e-05
3.8803135878123e-05
4.71899761048329e-05
5.70299539240376e-05
4.45161958364147e-05
3.01494923370768e-05
8.10689800754855e-05
2.49990581672846e-05
6.97094340069084e-05
5.65469605724681e-05
6.80039257782865e-05
8.76269584297124e-06
2.42234475040624e-06
4.2447030157539e-05
8.20777043035588e-05
2.81185564749679e-05
6.8732789251711e-05
8.40571264474981e-05
4.26148247392312e-05
9.35259023432837e-06
5.13515755238465e-05
4.98253864588721e-05
3.15874546922983e-05
6.48000581430294e-05
6.0655805830774e-05
1.53547917015136e-05
3.90709996161127e-05
6.19377008565218e-05
3.06247551411553e-05
2.14144948074534e-05
6.71215254451912e-05
5.05536084083915e-05
6.36771743159506e-05
0.000104140436282247
4.34370856219677e-05
8.98346981371073e-06
5.29681736073049e-05
-8.85542117405833e-07
5.59889509797121e-05
6.09217237278001e-05
3.07900712663667e-05
8.58746184859125e-06
5.76514897497317e-05
4.98983914662055e-05
5.39209336520785e-05
7.55040786105227e-05
3.94992495071147e-05
-3.5352333339823e-06
7.05981165017827e-05
2.8380855296783e-05
7.27218586616183e-05
4.95051410760312e-05
6.11939306312934e-05
3.08114152630379e-05
3.16044621761408e-05
4.87025473286284e-05
2.64851654734725e-05
4.29313669066187e-05
4.92871786625308e-05
2.18727740757525e-05
6.37450243280553e-05
5.44777693759591e-05
4.41514512362611e-05
6.62134045303896e-05
6.29378742740808e-05
2.0613492429774e-05
4.87446181740157e-05
7.1511130989731e-05
2.27040248129237e-05
8.79990698241279e-05
7.99272592351919e-05
4.80349139167509e-05
3.30183749258687e-05
2.1790078802534e-05
4.453012771945e-05
4.69052926129107e-06
8.99489508602984e-05
5.24296384768137e-05
6.67537581038294e-05
3.40614661280374e-05
6.9348463300605e-05
-1.08116951224059e-05
5.54645373335476e-05
5.13603846217406e-05
4.26936760376426e-05
5.22614889860543e-05
3.80004216457803e-05
2.72460971568453e-08
4.52159518540127e-06
2.98419699218389e-05
1.88266817531116e-05
1.01547828509041e-05
3.69066694859192e-05
6.50280690519283e-05
1.6138666282948e-05
1.94399749472251e-05
5.29856055879004e-05
6.43636786436615e-06
1.1171332246879e-05
5.29410672021603e-05
5.68776970831337e-05
7.77080769410371e-05
6.17466694475888e-05
5.02666202944506e-05
5.04982341623518e-05
6.431990226015e-05
4.73979541871917e-05
3.60790774504389e-05
5.2455376780079e-05
8.16035397379464e-05
4.05388079736043e-05
3.26627959696543e-05
5.54277472118513e-05
0.000100873932328939
3.33825121599969e-05
4.48954663006941e-05
1.12639559684027e-05
5.52038443672278e-05
4.03687919656958e-05
3.59943362236923e-05
1.38837378482102e-05
9.46441451687447e-06
3.74988964539025e-05
1.5618900354807e-05
6.39047703124603e-05
3.77973336466295e-05
5.45437203411904e-05
1.37497529683504e-05
4.31406477695228e-05
4.17968993634889e-05
7.38664479986538e-05
4.71693158192369e-05
3.25456284253535e-05
4.05246508105312e-05
6.24880566379266e-05
4.90404336530545e-05
5.75944991347234e-05
2.88077007068496e-05
4.42839906761678e-05
4.28724857211187e-05
5.35514979768553e-05
4.31582983638466e-05
4.62003473933235e-05
6.00886593132443e-05
-2.1443690085429e-06
5.52914587534673e-05
0.000112848916820234
6.78373742813938e-05
2.86348896414124e-05
5.26420500097401e-05
3.78883591907463e-05
6.93739035629984e-05
4.32387535513132e-05
4.93321505103528e-05
5.06488937342479e-05
5.90738070206217e-05
5.17280100600691e-05
6.45779215267813e-05
1.84431058562991e-05
4.92848279580912e-05
1.54015629778282e-05
1.91163052993075e-05
-9.14817934718359e-06
4.20502145718133e-05
4.99519760532243e-05
2.8434617833985e-05
-4.48103587816883e-06
2.62413450050431e-05
7.24761194566095e-05
5.81121880775175e-05
9.67161042887823e-05
5.51673935789378e-05
5.51386461333829e-05
1.12527307240773e-05
2.82642151367055e-05
6.33105417266451e-05
2.96036922985795e-05
6.90532716468384e-05
-3.35753358602749e-06
4.54496408253426e-05
3.83548835497582e-05
5.85110670745655e-05
4.88156473856429e-05
4.24576713405952e-05
2.08439043430217e-05
7.46412279332469e-06
5.01153819341107e-05
4.01694246150169e-05
4.07158339535354e-05
6.06192527260226e-05
4.87513030742256e-05
5.75257657281022e-05
3.37356596117094e-05
2.26474582956311e-05
6.37849049654151e-05
6.13363564032279e-05
1.55294916547857e-05
6.25008460772459e-05
6.75728049085401e-05
9.30686613980984e-05
2.38572298999193e-05
5.23485890327655e-05
1.21311850434979e-05
7.50262726687168e-05
7.40532566401178e-05
4.26060722069352e-05
4.35691163351341e-05
8.49070749087855e-05
2.73826439850079e-05
3.30598376032262e-05
1.98850339638154e-05
5.03788698521121e-05
4.12133142080278e-05
0.000121503476715689
6.33687666017053e-05
-1.09807420206732e-05
2.25756463027786e-05
1.41854131951329e-05
5.13941597160999e-05
1.32544149011615e-05
3.04822284559792e-05
5.21082190715864e-05
3.49477089957051e-05
9.71729662953768e-06
7.89096042587075e-05
3.27817434715023e-05
3.01022615821461e-05
2.87156335187476e-05
3.04607644779374e-05
7.43433981009834e-06
2.03128840823258e-05
6.82161261279504e-05
6.15286163037993e-05
6.09738983941899e-05
6.15526519815043e-05
3.25077981522455e-05
8.57163072037979e-05
5.98893545058753e-05
4.52584957178898e-05
7.71922072977215e-05
7.90713223703425e-05
5.33882655580831e-05
3.2307541749958e-05
6.29858745873259e-05
4.98559911555146e-06
5.6273697661351e-05
6.50388910367107e-05
3.21953017468044e-05
4.72726874342568e-05
2.15789345470626e-05
5.31643305458769e-06
8.62787915744756e-05
5.7095708081334e-05
3.45410454457101e-05
6.51596869281957e-05
2.31552906006234e-05
-2.02343603524906e-06
2.91695308186701e-05
5.60778413224499e-05
7.20885708617736e-05
8.39273037529404e-06
4.41668737653198e-05
1.67561890485733e-05
7.21380494868137e-05
8.27064380516981e-05
3.047095660778e-05
3.38229274759388e-05
3.89738965738424e-05
4.55880225968089e-05
5.81493409330172e-05
3.16490670751247e-05
8.88376185648669e-05
5.79161216758594e-05
4.83185417785444e-05
4.24272211948297e-05
7.38604357399849e-05
4.61783453499905e-05
6.22516638045583e-05
4.53391463449926e-05
6.10313324455323e-05
3.43980335174452e-05
9.64591536520239e-05
7.46453712237965e-05
3.40189535688275e-05
5.97720304941129e-05
4.65364403682124e-05
3.98878187786763e-05
4.19303941193449e-05
4.99548846293388e-05
4.91663437291e-05
4.32155532210823e-05
6.09398073746392e-05
1.47633202889527e-05
5.3965127684322e-05
3.02514422578154e-05
4.8109275455198e-05
4.48480475615037e-05
2.95878687938976e-05
1.75882087731986e-05
-4.75031914644378e-06
7.07593705871468e-05
3.42203630750737e-05
3.6802515769002e-05
5.34041329301587e-05
8.58445245386175e-05
4.61590463031508e-05
3.07571914007393e-05
7.2409592301603e-05
2.1960074211167e-05
2.12909095188103e-05
1.62747395615194e-06
3.05346501040537e-05
8.31944626501399e-05
3.25819116870812e-05
3.59569828740166e-05
2.71083490700486e-05
5.29530181142974e-06
2.77450331002698e-05
5.21299453662907e-05
2.83042593885311e-05
2.8270799635529e-05
5.88676204230867e-06
1.50597406993448e-05
6.31364689479119e-05
7.01569181665925e-06
6.26887769097529e-06
4.47229775073299e-05
4.90169542877336e-05
5.50146518474528e-06
5.86303577164689e-05
-1.53583682932117e-05
1.2560987842537e-05
7.0669095077615e-05
6.8218266978089e-05
5.49894827188408e-05
1.99633359551726e-05
8.71988840753161e-05
5.33596537315921e-05
4.11281146335523e-05
3.48723173036347e-05
7.34524481872322e-05
2.59953325633622e-05
2.55252704604066e-05
7.13340394891061e-05
5.73762737631143e-05
8.58481416504349e-05
6.03940773867828e-05
6.67968556092628e-05
4.49501457799623e-05
5.04851959141369e-06
2.83678706519508e-05
1.80226051835935e-05
5.57144281020913e-05
1.09471868963315e-05
6.15284571381638e-05
7.53866382593812e-05
7.38674604637089e-05
2.27783553957164e-05
4.88052564686376e-05
8.4318785834877e-05
3.69096480453967e-05
2.14904034640952e-05
3.50506375069225e-05
3.00776087313813e-05
3.34283783083853e-05
4.55679450770941e-06
9.60380938133489e-06
5.0676110317617e-05
-1.19476690198618e-05
2.08432442347346e-05
4.32948416281274e-05
6.66180763339997e-06
2.23634315595025e-05
4.78815197694944e-05
8.7963815119378e-05
1.62569260602311e-05
5.17217345384198e-05
6.47741029189744e-05
8.26707351576981e-05
4.26436902884584e-05
9.14202006921366e-05
1.14370749589331e-05
8.34138367146754e-05
8.71470155648354e-05
4.87691889334725e-05
0.000109867686400369
4.32742121684273e-05
4.68323446980142e-05
6.6987772118088e-05
5.98627405588696e-05
1.86451463540751e-05
8.93972274629431e-06
9.81632646058247e-05
1.21371727703914e-05
6.88146344052945e-05
3.81510945947078e-05
8.47316705995259e-05
3.53313577576701e-05
8.33475806589069e-05
5.83355110616667e-05
2.8968541997423e-05
-3.68539096560837e-06
6.90194922182426e-05
6.77239944623981e-05
6.9999559275688e-05
3.1273335015344e-05
5.74923903520393e-05
4.58465641056451e-05
1.51498326647673e-05
2.14457516870682e-05
1.30049743234124e-05
4.01573566032687e-05
5.42366607137341e-05
5.77515005230463e-05
2.31710105060275e-05
7.71219063102531e-05
2.18935598914382e-05
3.70975782647842e-05
6.20196181694885e-06
4.96250825367287e-05
4.92421150272298e-05
6.63400421485538e-05
-4.03400250947498e-06
6.76791183694883e-05
7.633960516538e-05
3.28532086739218e-05
3.80213426752653e-05
5.61992118592924e-05
7.20138317778645e-05
3.84095213009724e-05
5.29064286267974e-05
5.54116384279384e-05
3.0616761401103e-05
6.65097168040627e-05
3.47294691382015e-05
6.30713221713209e-05
-3.8678580452003e-06
1.01470697113329e-05
4.02286791802454e-05
1.40100271196349e-05
2.33232724616508e-05
5.99514369191782e-05
5.78934273582358e-05
-4.47010524999919e-05
5.87227830666632e-05
2.33661055954333e-05
6.15856840838666e-05
3.40357667269274e-05
4.93702801979876e-05
5.07838558355302e-05
7.84821821473247e-05
4.88614634662078e-05
1.04995739011404e-05
1.7781452197429e-05
3.03897645354146e-05
0.00010597441426624
4.39271155107643e-05
3.8189738057358e-05
5.05264677234492e-05
4.54256412301758e-05
5.24334904026605e-05
6.01593172977696e-05
2.1271976437254e-05
2.08568533692581e-05
4.48379136755654e-05
5.05983219754823e-05
6.6929213787907e-05
8.94771062869748e-06
2.41207132900665e-05
5.69303540034026e-05
4.69615157090071e-05
3.82551559949507e-05
7.33357269700122e-05
3.86064676299213e-05
2.83486314840815e-05
-2.63654561452612e-06
6.99975575089713e-05
5.81784284780998e-06
2.3281450507523e-05
5.08417113236171e-05
2.86690063950442e-05
2.92862145075593e-05
2.9028372104474e-05
1.40904002869475e-05
1.91605875318682e-05
5.82687349538485e-05
5.2642848243107e-05
4.87652409729269e-05
5.20423651015509e-05
3.12412949304847e-05
5.19336468481343e-05
4.50640507762748e-05
4.66089787628692e-05
3.41562557405394e-05
6.8618590682165e-05
1.46174538770873e-05
9.75151545405233e-05
1.78930396268746e-05
4.65256858212449e-05
6.28827759144096e-05
2.48029056199001e-05
5.01226124290719e-05
6.88401458337436e-05
3.34247069003021e-05
6.22275679616792e-05
4.91793695129841e-05
-4.99843179448427e-06
4.15366605679892e-05
5.06360691914173e-05
1.83076251923309e-05
6.6763793435572e-05
3.17629869713197e-05
2.4835260678349e-05
7.77799396052826e-05
6.63045319179364e-05
4.38564935465766e-05
3.00992703597018e-05
2.12552066358999e-05
4.55218423555625e-05
2.50770707826055e-05
2.5977113812411e-05
2.90681792419641e-05
5.28936193827784e-05
3.47004811700113e-05
2.49625274661296e-05
4.41198466531177e-05
3.16448352439004e-05
4.87214982938751e-05
3.94755690074131e-05
2.40555783955785e-05
5.27646699681256e-05
4.07364872127858e-05
1.87340813777363e-05
1.24138297793619e-05
6.7250649483954e-05
2.88257368323145e-05
4.17887698612371e-05
-4.44741384931363e-07
2.24601177327168e-05
6.03955796548734e-05
5.63529932573921e-05
5.47044703683069e-05
9.26909551359059e-08
3.58570084028654e-06
6.89696053607101e-05
4.91259069610923e-05
2.60431959221449e-05
1.6487222718585e-05
5.59935035405806e-05
5.52399075251173e-05
6.87919314093919e-05
4.71007909774212e-05
3.65758335153162e-05
2.65997735456963e-05
8.35455597173579e-05
3.89450292294536e-05
5.52106403976733e-05
6.57031973360263e-05
7.73716228938459e-05
6.47322884227513e-05
2.8377714273168e-05
7.76794047048646e-05
6.50904425337726e-05
5.11973785431513e-05
4.71171297124786e-05
6.52825299517622e-05
2.83372121626703e-05
3.89289242190475e-06
5.99136298672739e-05
8.9528890391192e-07
2.08133116088033e-07
3.21922091784565e-05
9.43331058561072e-06
2.12644104630795e-05
6.4775454679962e-05
5.53320471680031e-05
-7.49309081859449e-06
4.37637391287678e-05
2.78612408259813e-05
3.46669785827366e-05
4.11751190831104e-05
3.62298810149937e-05
4.93398836516849e-05
4.62000681785885e-05
4.70734476783312e-05
6.68495270156585e-05
1.87519865828854e-05
5.99190536708541e-05
3.57351323268919e-05
8.69632793859833e-05
3.98038651344895e-05
3.48729361971117e-05
4.09491880042005e-05
3.53759848884934e-05
3.75315709949562e-05
4.41613685839205e-05
6.15886211957958e-05
4.43867045019413e-05
3.85988045523541e-05
3.39340810498512e-05
1.73380921093002e-05
5.9207307863822e-05
6.69262175503778e-05
4.70366110625041e-05
5.10758364551174e-05
