# Supplementary material for: Research on computational propagation and identification of mine microseismic signals based on deep learning
Source: PLoS One. 2025 Oct 22;20(10):e0334641. doi: 10.1371/journal.pone.0334641 (PMC12543183; doi:10.1371/journal.pone.0334641)
Supplement: S4 Data — (ZIP) [file pone.0334641.s004.zip › 000100700000294.xlsx_0.txt_24.txt.txt]

1.83951287145009e-05
5.4393205042528e-05
4.23938729459175e-05
5.01291235696518e-05
1.54852597151034e-05
8.19864626939356e-06
2.73157917627924e-05
1.80725889525881e-05
-7.79805206694003e-06
1.92746826696116e-05
4.89629625658122e-06
4.1587928576213e-05
3.68688809993448e-05
5.70905246834927e-06
2.77683791438489e-05
5.52311655536669e-05
1.32697535898316e-05
1.012890041222e-05
4.67642886348267e-05
2.39010901698955e-05
2.85668094674066e-05
2.59471494914027e-05
3.1537935614975e-05
1.20936321093417e-05
3.41249359320084e-05
4.91364224471405e-05
4.16969439585658e-05
1.92331917193564e-06
-7.05534398529573e-07
5.10366873150612e-05
1.76041316899786e-05
3.0941515031472e-05
3.01912412739772e-05
5.32433198356454e-05
6.7608714760576e-05
3.3853702801905e-05
3.97895675674642e-05
3.27304690399806e-05
6.9399550154127e-05
1.57823259008491e-05
5.41815509047302e-06
4.54475334451863e-05
5.25531808673845e-05
3.40851944712746e-05
3.82044208135272e-05
1.73655350821214e-05
3.68054816995547e-05
4.99882788496763e-05
3.56721888823517e-05
3.18039996383708e-05
-4.40783034498474e-06
-1.28575324572674e-05
3.25763575475238e-05
2.86597752409831e-05
4.34625006026795e-05
8.73425856189366e-06
1.26386827888869e-05
2.7438487885658e-05
1.03349661752423e-05
5.49543293685567e-05
3.99242483306032e-05
2.62393297671304e-05
3.09295692165329e-05
5.98703458491335e-05
3.81266791971765e-05
4.22332905198344e-05
2.93005552860388e-05
3.35636691264236e-05
5.37822164482063e-05
4.58717703590223e-05
3.36943952019669e-05
-1.25205417837563e-05
3.12406230435304e-05
6.10339216439419e-05
3.6726929245475e-05
3.85806316077787e-05
6.52274261354173e-05
3.9046060752143e-05
7.19787470822408e-05
3.24963710383651e-06
3.74149797993012e-05
3.5856356597684e-05
5.16337111021877e-05
7.19620074489942e-05
6.85205542240234e-05
3.69448694996038e-05
1.84174682915514e-05
2.87339135396041e-06
4.03899939790171e-05
2.57348595211961e-05
3.37087607593841e-05
3.43026379641492e-05
3.0218979727458e-05
5.78730218421513e-05
3.85704562337848e-05
2.21379912243099e-05
1.68961203568763e-05
2.4602447178831e-05
5.12183592327859e-05
1.08177767620193e-05
-1.1469259160465e-06
1.52874786801037e-05
2.15855489624714e-05
-5.50510915190437e-06
5.11042019624086e-05
5.4353969346876e-05
-1.8979133023087e-06
4.20135130899968e-05
1.73656067189552e-05
6.6161317224786e-05
6.00658720859865e-05
-5.64627843425154e-06
1.70722051132381e-06
-6.3530724581631e-06
4.52211167525715e-05
5.10607601857385e-05
1.51830506111622e-05
3.55588047458288e-05
5.16498606538339e-05
4.35536598314009e-05
3.32694898814651e-05
3.57354692626383e-05
3.98830530163688e-05
3.57523180412262e-05
6.2925568021492e-05
1.72592336483131e-05
4.01903636600486e-05
5.56479271314714e-05
5.83739123648749e-05
5.2133848306275e-05
3.81919126344391e-05
3.20183220723701e-05
4.64077876346231e-05
5.9224256351687e-05
1.81037685396363e-05
4.81160064016026e-05
6.14172735802867e-05
2.77264497575267e-05
3.29264917502509e-05
4.94689066042668e-07
7.27109043331308e-05
9.08190763570152e-05
6.13136727209193e-05
-1.66076531170666e-06
5.05869924867362e-05
5.39280712711512e-05
2.39138138617771e-05
6.63001449394763e-05
6.71404586324432e-05
3.89421926543613e-05
5.95108752216852e-05
2.08605416183504e-05
3.68425985970139e-05
4.64666486567434e-05
4.16665674603552e-05
5.27686790172452e-05
5.64292409252697e-05
3.38966833046678e-05
2.31221081026436e-05
4.71452434779561e-05
-1.20095923168084e-05
-1.43584161558866e-05
6.72698221177681e-05
1.15422434916754e-05
4.31304942229787e-05
1.05070695309592e-06
5.10199777295242e-05
7.46786420078956e-07
2.19478924498972e-05
3.27676605569753e-05
3.17317291007258e-05
3.88149404436557e-05
1.58880237976139e-05
3.42441932394896e-05
1.95810194642042e-05
2.54231049411798e-05
-1.07025746228973e-05
7.94083407353949e-05
3.12946871360925e-05
6.34983128044772e-05
1.09881197282114e-05
1.09775981632283e-05
3.12203516815507e-05
3.68563423205945e-05
1.23277991026663e-05
9.26266096003485e-06
3.97175406485351e-05
3.7858684767523e-05
2.99312148332311e-05
4.84668407203101e-05
2.24133049611616e-05
1.40381248902017e-06
2.61641109135852e-05
4.21569630655534e-05
3.42540594669432e-05
1.77530570372752e-05
3.06246899689629e-05
4.49150585387872e-05
3.98725651626696e-05
5.42592526546563e-05
5.39229304155417e-05
2.23611318592106e-05
1.88741072325291e-05
1.21429072646358e-05
4.68512164533416e-05
2.30460940508203e-05
2.88720982824466e-06
4.39696777070867e-05
3.37104232723587e-05
3.71390591977778e-05
1.37908666818766e-05
3.18597362045167e-05
4.43391404484016e-05
3.38011781929184e-05
2.710910067434e-05
2.15609677654467e-05
3.21279781391373e-05
3.47059264415347e-05
1.30699279132223e-05
5.78518273954811e-05
3.15296503348711e-05
4.0951349811717e-05
6.57510939450618e-05
6.00787849803607e-05
5.54243081130445e-05
2.58842733663922e-05
2.85133541682881e-05
5.45924657008492e-05
1.41166272040388e-05
6.05990046530641e-05
1.44091189708698e-05
1.45589608435591e-05
4.40685797408152e-05
5.95365319679729e-05
6.68818548494492e-05
3.52556162330331e-05
6.89502343160639e-05
3.65296769452787e-05
6.01785970086648e-05
3.40473528264627e-05
1.36016444888945e-05
3.34080057562546e-05
1.47248907656179e-05
1.47689779516663e-05
1.80412729955196e-05
2.0464948323947e-05
3.94135541680226e-05
3.19619166547586e-05
4.81677580107391e-05
7.005782285142e-05
1.29620524843301e-05
2.61102829425406e-05
-2.36088679420005e-06
6.28255050980605e-05
5.11828403287961e-05
3.10566324026688e-05
1.42670219838861e-05
3.08955028895545e-05
2.60513941207733e-05
2.57175191044742e-05
2.52862073173153e-05
4.36266158526323e-05
2.36480768187698e-05
6.98363127206716e-05
5.93504670854873e-05
3.69876064189861e-05
6.5167556160462e-05
5.08822725579885e-05
6.34509705235403e-05
6.72445083658265e-05
4.7631576754923e-05
3.75211582530718e-05
4.00878101480035e-05
4.09597777094545e-05
3.08738113336043e-05
3.87062170042219e-05
2.53246062283952e-05
3.45850935195243e-05
8.16447167757345e-07
4.50874762260782e-05
4.99845317868564e-05
1.48747876438542e-05
2.19421008277097e-05
2.45080860985679e-05
4.04782103579637e-05
6.4504193851098e-05
2.48065159903564e-05
5.14198585414398e-05
5.09008886215527e-05
2.14092825930375e-05
4.11134987941167e-05
3.22373100677806e-05
4.33523982997489e-05
5.22807149810311e-06
3.87368113274982e-05
2.05286516584715e-05
4.3701151172603e-05
3.0999597133013e-05
1.54835189812192e-05
8.68785358443299e-06
1.87439447843883e-05
8.09298864066735e-06
5.32786705376392e-05
2.67289326743842e-05
4.34436569303037e-05
2.82683706628772e-05
1.17632022466453e-05
5.09753203142666e-05
3.02070285005918e-05
7.01901180792293e-05
6.27878570198828e-05
1.04003946571236e-06
6.38162252314402e-05
5.09314967421673e-05
1.04755835742764e-05
5.58947155244634e-05
6.94996523101822e-05
5.82664352492138e-05
5.17132471326956e-05
3.20778218658695e-05
1.099037880351e-05
8.94807159118142e-05
5.91378963930954e-05
4.52582267548947e-06
2.7462328729303e-05
3.25857251697901e-05
2.20910523866864e-05
2.60016063830625e-05
2.55330331838339e-05
3.04888620531594e-05
2.10455103558709e-05
5.3131103853718e-05
5.04659689517333e-05
4.14744915407676e-05
2.55782443036918e-05
1.68517273344602e-05
4.30754510599033e-05
2.06593610589682e-05
1.61001567515474e-05
1.42215837897578e-05
5.20201814500515e-05
4.65504264268798e-05
4.60419478060262e-05
5.43513050830916e-06
3.76308116951098e-05
5.22559159905637e-06
3.73480676677968e-05
4.24352232009874e-05
2.12047495723251e-05
6.7201408283485e-06
3.66472164537302e-05
5.99121374486353e-05
3.75888203663306e-05
2.55734803044865e-05
4.09545286172101e-05
4.35351949759577e-05
4.57667052335131e-05
5.19246733942437e-05
2.58005694866942e-05
2.56981266180438e-05
2.4315862857669e-05
1.37718606446977e-05
6.43378844641974e-05
3.62669297297137e-05
4.2716771525037e-05
8.80620606887514e-05
4.37129628507991e-05
9.53586833771106e-05
4.37445756111543e-05
2.47941841409621e-05
5.58986751443084e-05
3.03257325536934e-05
5.35016576159445e-05
-9.03855903196395e-06
3.50200285673852e-05
3.65999971095912e-05
3.46418374463272e-05
-1.05807264468276e-06
5.91542672583213e-05
3.08130220547535e-05
1.9930376678187e-05
9.77430910514877e-06
3.62939673590196e-05
3.13106764963871e-05
2.1885991600679e-06
-1.33173995677301e-05
3.31081819717451e-05
-1.80168557824191e-05
6.8182503320323e-05
6.91282125115758e-06
1.85684943199198e-05
5.19890518250697e-05
4.63238587746767e-05
3.16539310161654e-05
3.18985215546635e-05
1.39558304984891e-05
1.66777005894959e-05
6.82807418837296e-06
3.6340182065711e-05
1.24759377388675e-05
3.54983177875211e-05
5.3439564423839e-06
8.49134143984145e-06
5.71247021023326e-05
7.16184662545549e-05
7.14117743820721e-05
6.23930658914301e-06
1.9726580750308e-05
1.22545833041706e-05
5.42905587859737e-05
-6.38654220310971e-06
4.41365910152092e-05
7.40062315738669e-05
4.15181077372909e-05
4.70815586378934e-05
2.39254967742763e-05
4.96698868975869e-06
5.50184897428807e-06
3.99698677150886e-06
4.92289598312704e-05
2.253223779188e-05
2.50094054936289e-05
3.70886392126984e-05
3.23013244060042e-05
2.44356441556024e-05
-7.60641149304377e-06
3.07773560682138e-05
5.09531932938632e-05
1.04093860362327e-05
7.09330869531254e-05
-2.70665722073838e-06
1.0895881977502e-05
5.17158693602139e-05
-6.23255673591536e-06
1.7311443343647e-05
5.97543764735534e-05
-1.43140339319245e-06
3.2191688416306e-05
1.79028935224815e-05
8.42083712601458e-06
7.38474077691806e-05
6.27837967707118e-05
4.05995451050626e-05
4.46028129748985e-05
1.3447195022391e-05
6.24107636808152e-05
6.45905974740174e-05
2.6993363215884e-05
6.2749131651428e-05
2.82314311451207e-05
1.01026638079713e-05
5.31859345159364e-05
3.94339354079907e-05
8.95226376464871e-05
3.6299862386817e-05
5.5522002218677e-05
2.3415955460474e-05
3.00556787204175e-05
1.73092712964182e-05
2.11831720226949e-05
-1.31284215921845e-05
6.10464556056482e-05
2.66579313180957e-05
1.4387979686096e-05
2.02781407578861e-05
8.58339003090065e-06
3.00489093096872e-05
1.23338770487832e-05
2.43180875590222e-05
2.51989266021629e-05
4.70539094727948e-05
2.42815705565582e-05
4.79989161959036e-05
1.80759672070562e-05
4.47688551459751e-05
2.83290094663639e-05
4.98063214420837e-05
3.9879536689091e-05
4.83564995204529e-05
3.65011092650309e-05
2.45199073827093e-05
5.06232047447114e-05
3.99794756241261e-05
5.53140585258445e-05
6.6155494302946e-05
7.33403409342856e-05
4.62864872764031e-05
2.67652593693251e-05
2.55270568446963e-05
6.45315240093762e-05
3.26769849368786e-05
4.15868636485093e-05
5.87300650822485e-05
4.7863624660427e-05
2.97394673073734e-05
3.10389658544724e-05
4.31879706170455e-05
3.58919532900886e-05
7.45530227893411e-05
4.10590089798528e-05
-7.31880655703442e-07
1.97519557068482e-05
-3.17018292122957e-06
5.44625630120058e-05
5.73252279148877e-05
2.31645067712125e-05
3.72599110291622e-05
6.10127692226696e-05
8.4288469187296e-06
4.15931613087046e-05
3.98790061821214e-06
2.76609818817522e-05
3.43429253657632e-05
5.46854987032728e-05
3.40146420764871e-05
4.20115547743337e-05
2.05974217855379e-05
2.43821047051493e-05
2.6212677573227e-05
2.62482010473216e-05
4.56806460150739e-05
2.15752556832812e-05
3.85062570104782e-05
4.45372065322858e-05
1.41305105679612e-05
3.86584649996304e-05
1.90567805683665e-05
3.53878039554555e-05
7.89290041483105e-05
2.89550972514606e-05
4.56538881061407e-05
3.24654929195596e-05
3.30868869655596e-05
2.95812401788312e-05
2.93431080599495e-05
2.71787781131107e-05
5.63714788566198e-05
2.37603157061381e-05
3.50324964708049e-05
1.39112656315125e-05
2.48334931005429e-05
2.49971102417559e-05
6.72456905593176e-05
3.66389698922259e-05
3.19572407265542e-05
3.42969242127675e-05
4.16739631005325e-05
5.27342369281941e-05
9.44690787422939e-05
2.22090463245836e-05
3.05965106688495e-05
4.57549622597741e-05
4.54807613942541e-05
2.11245445932586e-05
4.07428143229955e-05
1.47785687601021e-05
4.85246777352317e-05
2.05853914792491e-06
3.39217078851128e-05
3.07619442506919e-05
2.32684557230264e-05
1.96254828575429e-05
-1.45971956175741e-05
-1.83060861181543e-05
2.13959122565919e-05
3.56503639987007e-05
9.755796273099e-06
1.30575805983369e-05
-5.82863059535736e-06
8.02598485035151e-06
3.54689352408864e-05
1.72526819313132e-05
2.22718322975515e-05
9.04152501837726e-06
4.62088610760243e-05
3.42738099816998e-05
4.20199485001902e-05
-4.51417832678824e-06
8.82407397117388e-06
1.40737838252698e-05
3.22189188683502e-05
2.77330821678564e-05
3.27121788834304e-05
4.26810392377386e-05
3.53836786646916e-05
6.68474443447818e-05
8.59115731633897e-06
3.97284830541715e-05
5.99193088731788e-05
4.31473424501853e-05
2.17340252856083e-05
7.45838666508429e-05
6.47790140766908e-05
2.31976366578018e-05
6.39783147389141e-05
2.08081593303305e-05
3.50858324526949e-05
2.94206711412532e-05
2.19173566128808e-05
5.54909705131611e-05
4.33515936227318e-05
5.36453738503296e-05
6.01895369531723e-05
5.3113662503515e-05
-8.33969982622928e-06
3.31678088052472e-05
2.12331636436837e-05
7.53679426389214e-05
1.43053468501517e-05
3.28128920896225e-05
4.7197179798404e-05
4.29194010358476e-05
3.18175524212013e-05
1.20028958953715e-05
5.47671055069058e-05
4.80850836089825e-06
2.57620186240029e-05
-1.13054391143781e-05
2.0874431519482e-06
-3.7214403268878e-08
-1.78241262907676e-05
2.65604782766752e-05
5.31886873213332e-05
2.63346750962747e-05
4.36099111574079e-05
2.73834212621108e-05
5.1421407662286e-05
2.55191946208835e-05
4.74130429741617e-05
4.96663361194648e-05
8.08294457346164e-05
-6.54463072065631e-06
5.40403763963946e-05
5.55595574550038e-05
2.24590603659995e-05
5.31134314776558e-05
5.50218050642367e-05
1.89037407026049e-05
1.26900678434491e-05
3.29016514555155e-05
4.82288739310594e-05
4.42554108931945e-05
1.15583331711253e-05
2.1071197553057e-05
2.493180078298e-05
5.98927511399688e-05
4.68512127233073e-05
6.18923876788776e-05
7.13560011827784e-05
4.14020630008644e-05
4.55731274104088e-05
6.47196987774101e-05
3.1965470155685e-05
2.52876882898485e-05
4.48181331946971e-05
2.44209806499024e-05
2.38548794047713e-05
6.57277937481002e-05
2.83561195127278e-05
4.60879225913527e-05
2.67287876917205e-05
3.78027976042666e-05
2.81901721822396e-05
1.42844544508955e-05
2.99526604642592e-05
2.44365733009372e-05
2.51717889754814e-05
2.08192154950124e-05
3.49663717123835e-05
4.2257875299399e-05
-5.38975265199374e-06
3.56486316974001e-05
5.99516531327341e-05
3.27121232004553e-06
-7.60021083375689e-06
4.7143407805792e-05
2.51979191491671e-05
6.64850592043483e-05
2.86783957353636e-05
5.61622621358186e-05
1.88622271366142e-05
2.69764399753504e-05
2.935591537136e-05
-8.82235655801281e-06
1.40645122695961e-05
4.37847182485807e-05
2.83025170283334e-05
4.81185754590405e-05
6.12991790652897e-05
2.64859091667098e-05
2.9581088630948e-05
7.98051300188864e-06
-1.61521500432728e-06
4.14387212294065e-05
1.2218889025644e-06
3.61930697619019e-05
4.28678742258043e-05
3.88759782781128e-05
5.23489185162785e-05
5.03265720612543e-05
5.90909344315751e-05
2.42736115317568e-05
1.79643856858398e-05
2.71422276477508e-05
4.39757164387083e-05
6.28972493585415e-05
4.36394376234465e-05
2.95361883076774e-05
2.52257310955749e-05
2.43199017243292e-05
7.66883541117305e-05
2.14396107689404e-05
2.94716096113835e-05
5.28549974200163e-05
4.92006875037442e-05
3.97008394067317e-05
6.41091303227784e-05
3.19159236822545e-05
3.82270771932664e-05
2.36782917176841e-05
4.02028978155592e-05
5.88847865232866e-05
4.30768364931686e-05
-7.80944219864688e-06
3.81857478710012e-05
2.98338651699491e-05
3.94844664367179e-05
2.56056474921338e-05
4.59802243731938e-05
4.03413521168412e-05
5.56100841824724e-05
1.34216844185013e-05
2.12361521083065e-05
5.11821759040876e-05
-3.04440601039773e-06
5.04549327757032e-05
3.32655407791428e-05
2.73504900198546e-05
2.65954119076279e-05
1.70151113885174e-05
3.29882357031327e-05
2.65990627122954e-05
4.11509982990971e-05
-2.29094804218499e-05
2.44347673660132e-05
5.72203475819845e-05
6.3717629185345e-05
1.13505361164079e-05
1.04950166014707e-05
2.5824579227028e-05
1.90436802667914e-05
3.9675063595276e-06
2.70775089775597e-05
3.8206049502571e-05
3.56629001392177e-05
1.00961929811102e-05
3.0753767529889e-05
5.93667630078652e-05
-1.26754194744802e-06
3.34835918205354e-05
5.53845922137246e-05
3.76443268049518e-05
3.59280678143616e-05
4.26068693321295e-05
5.86042786780568e-05
4.14953505447764e-05
1.81701935290956e-05
6.42705144551194e-05
1.93635993952637e-05
6.91624473074107e-05
5.54475908128967e-05
4.39155928609193e-05
3.66059266253865e-05
5.58449304294901e-05
3.7074856073666e-05
3.90476912021855e-05
5.81328138622918e-05
4.89404643891564e-05
6.2803555855226e-05
4.3609818092511e-05
2.61501310039388e-05
5.12923568950317e-05
3.60263855891856e-05
2.61029738967393e-05
2.48158042614423e-05
5.02555146744836e-05
4.61184432035647e-05
-7.95652292082397e-07
4.29323792481062e-05
3.59147351792473e-05
7.90934292882846e-05
3.95578594918851e-05
2.69857613679194e-05
2.34907173476805e-06
1.26237372064409e-05
7.72132393665595e-06
2.74597565519335e-06
1.40123221317466e-05
1.1629984790302e-05
-1.2683260191632e-05
8.86070359325499e-06
2.30212863660371e-05
2.89843249306574e-05
2.30778894361462e-05
2.29085893353649e-05
4.07187486825014e-06
-8.42494767675509e-06
3.14171513597571e-05
2.16815061353426e-05
5.42027598429888e-05
1.89674106182305e-05
2.1509788980621e-05
4.89259613105332e-05
4.43702976248115e-05
-4.88820984502311e-06
2.11487715584463e-05
3.58626418843801e-05
2.56956213270341e-05
5.24090978831793e-05
4.28440062235401e-05
4.38551244804585e-05
6.3313123214601e-05
1.5295638017691e-05
7.09207519874166e-05
4.05939530653583e-05
4.89978878055536e-05
6.23578023827937e-05
4.49284951981047e-05
3.4071244175385e-05
2.91129124426718e-05
6.78014892763383e-05
3.85147767474411e-05
3.58858431905965e-05
5.2872392927216e-05
1.97219495003544e-05
3.26287480669073e-05
2.85285425073073e-05
4.21903328297481e-05
1.98608733693727e-05
4.58801905634217e-05
5.482653975368e-05
2.47004167238101e-05
4.90044339171587e-05
3.6790154059854e-05
5.86860570291253e-06
2.96256774555151e-05
-1.19000412142955e-05
4.82374441443191e-05
1.80452163061557e-05
5.05120565313273e-05
5.17784064611762e-05
2.03670852678523e-05
4.35765786596864e-05
3.98283109804586e-05
5.9395890720614e-05
2.42855018825967e-05
1.22941689672907e-05
2.71666044851608e-05
2.91160217567902e-05
6.25424820939773e-05
5.70152686858234e-05
5.47685084780655e-05
3.07925978121692e-05
0.00010108043850249
8.18203289087315e-06
2.50633095994433e-05
3.78651083648906e-05
5.18418113085874e-05
3.20690830525816e-05
4.67968217452224e-05
1.39227428076641e-05
2.7116041801712e-05
2.79276011890524e-05
4.1452416129828e-05
1.44782832173726e-05
8.73814686628486e-06
4.00018188009987e-05
1.74433363674432e-05
5.72270327367107e-05
2.09157516122285e-05
3.53421191391108e-05
3.15293976642515e-05
-4.92543021424704e-06
1.34297900464211e-05
6.41428844882048e-05
3.74438833271519e-05
3.482409732052e-05
7.4500171872867e-05
3.71082537180073e-05
2.33814069837746e-05
5.71408445358105e-05
6.81952893986457e-05
4.74835431341705e-05
5.50424483062766e-05
2.79297797950608e-05
3.30531472021792e-05
9.03503264829915e-06
1.91753524365852e-05
5.17164013437541e-05
3.36776600084267e-05
2.5122280064704e-05
3.72852756518626e-05
1.09080440716382e-05
2.30834062708382e-05
2.3030545131267e-05
3.79444193910145e-05
1.41109533416869e-05
3.77458000206398e-05
-2.81565420887295e-06
8.02393469134025e-06
-2.68191610689202e-06
9.82880858471451e-05
4.71412020991179e-05
4.36091707171778e-05
7.26311174542539e-05
4.1483200075152e-05
1.47897595222469e-05
4.87875503644953e-05
3.75384990577406e-05
4.76058232274284e-05
6.16881063444459e-05
4.15840270202897e-05
4.24775406013436e-05
3.64942707223656e-05
2.78382808521388e-05
3.69920328603765e-05
2.40366472195442e-05
1.89582614035783e-05
9.20110918914529e-06
3.10861522671509e-05
4.2106091659371e-05
6.85287810714104e-05
3.99990914209311e-05
3.07133020793248e-05
-9.82577781791505e-07
5.89247664307882e-05
4.30765214740623e-06
1.0850561182135e-05
3.26544720676914e-05
2.2213178210706e-05
2.15735235681103e-05
1.08802319505028e-05
3.28082161438403e-05
5.57657608387118e-05
3.98880229824694e-05
-1.11545933372824e-06
3.51778566649645e-05
8.96277223413989e-06
5.53871228015891e-05
2.76201790380742e-05
2.90585563724503e-05
3.84258806432836e-05
4.66762377018794e-05
-3.75637953589478e-06
4.50703940698364e-05
3.36787483535839e-05
6.40109820944655e-05
2.42511857002007e-05
5.65697933777365e-05
3.65843961029377e-05
4.09708865183881e-05
9.37740649208382e-05
4.09807921730797e-05
7.16565793730967e-05
6.14538473653942e-05
4.60609153826436e-05
4.98531702520852e-05
2.92702170602847e-05
6.38718824783759e-05
6.31517501692183e-05
3.8060625508831e-06
3.08805033881818e-05
-6.70747052188854e-06
6.82740937409782e-05
3.16040741543023e-05
2.76661955328683e-05
2.77090414178885e-05
6.82082745449595e-05
3.99898775018588e-05
5.05436325385261e-05
8.29105304637632e-05
2.7551044678229e-05
-4.61884747668138e-06
4.53294657532735e-05
1.97468290917754e-05
4.7833595512639e-05
3.21326323949674e-05
4.92267252388186e-05
6.94368477836028e-06
3.66552682428036e-06
5.97259689762189e-06
-8.51910735626216e-06
2.73184384040413e-05
5.39917252512287e-05
6.15050678748132e-05
3.28057669652104e-05
5.38038520733087e-05
4.10719998797531e-05
6.41030082337211e-05
4.59819105898941e-05
2.39614206821776e-05
2.22392497344066e-05
5.82547160742364e-05
2.79973716658908e-05
6.1007220447215e-05
2.9130097154328e-05
3.68486734535892e-05
1.40400265347174e-05
1.60870775546985e-05
5.6368274827215e-05
8.01211704412703e-05
2.20192752558803e-05
5.60948848443957e-05
3.70529364849473e-05
4.43258735484766e-05
2.41661198644904e-05
3.17837780631552e-05
2.92881310460796e-05
4.43905989783681e-05
-2.71275255549917e-05
7.3793625714743e-06
4.81214803258788e-05
3.26235752063688e-06
3.35883748813425e-05
4.66872938605909e-05
3.65155951404706e-05
1.62962040663466e-06
6.47305524479485e-05
1.79387071662755e-05
2.3951597702455e-05
3.11191306371322e-05
4.84986206272559e-05
-1.17685629208758e-05
1.99388624044384e-05
3.59428693135413e-05
3.05893091699211e-05
4.56667151305504e-05
9.42053162197445e-06
3.82083951788161e-05
3.46834462804004e-05
3.20951679776435e-05
3.01445311013208e-05
5.18236622668384e-05
4.38566508785971e-05
4.90736818427449e-07
4.31342578516767e-05
5.15008033725316e-05
5.18576425769098e-05
4.13335907266726e-05
3.30147177203465e-05
2.85493946858642e-05
3.54996661237191e-05
6.38451012996622e-05
1.93316012491401e-05
1.21923026688796e-05
2.11921931208862e-05
2.86222805710501e-05
5.04124343447154e-05
2.08130806110695e-05
5.58561250878701e-05
2.56872782624029e-05
6.05104116177638e-05
9.67702491822739e-06
2.25080036054814e-05
5.62478247621212e-05
2.79530903490101e-05
1.586232277969e-05
4.12139955330301e-05
6.09637705486423e-05
3.05238665991271e-05
6.65186426275291e-05
-5.7272013142134e-06
6.38951079978563e-05
3.31057959213328e-05
2.21371352224519e-05
2.26165732082558e-05
3.07100360394801e-05
4.40104644448481e-05
1.8972995432798e-05
4.1065989727771e-05
2.99439375500802e-05
4.59190510716815e-05
1.67264711685893e-05
2.58287542294723e-05
4.28945456714547e-05
4.14105025846248e-05
-1.1298377754205e-05
-4.59805814005864e-06
1.84329993470818e-05
-1.32995606721275e-06
2.7667288894329e-05
3.66897648506696e-05
1.32033511683421e-05
1.95658440780584e-05
3.90230237180731e-05
2.79798748027196e-05
2.56039921481751e-05
3.503429376787e-05
3.45859861515955e-05
2.12823659000846e-05
1.76429085653297e-05
9.74421906526785e-06
4.2759593589202e-05
5.15633268786559e-05
2.28642106667267e-05
9.83930086226958e-06
2.28246264968145e-05
5.56010546434275e-05
2.55406519888563e-05
2.71044307166131e-05
5.77685080721381e-05
1.79803266773333e-05
6.00538629683881e-05
6.46845846025396e-05
2.78042313844311e-05
3.09396905141533e-05
4.97904677368944e-05
4.42495096507374e-05
6.16638306306456e-05
5.07060857464575e-05
1.41984863400269e-05
1.93791691657967e-05
1.64314218202985e-05
5.66756767147539e-05
5.52771660018434e-05
3.11899452727493e-05
3.32205565557435e-05
3.67383524787696e-05
1.99143062292223e-05
4.99060679586401e-05
1.57365561080731e-05
4.34045634715816e-05
7.89620828982444e-06
3.7681217379539e-05
3.53623170827711e-05
1.49378141684082e-05
2.367663557143e-05
4.50864065108346e-05
-6.42166075544808e-06
3.07301542721764e-05
4.36555052746869e-05
3.20702845463324e-05
5.62614033149794e-05
6.91024658062209e-05
5.17330099364142e-05
3.78431554919996e-05
7.56634633884244e-05
5.63611615107704e-05
4.46024780177804e-05
1.6373792131509e-05
5.44990559284247e-06
4.35986882610369e-05
2.32431868471791e-05
2.85921179626594e-05
3.71106211446782e-05
2.89089729910103e-05
3.59859934343278e-05
6.93706777658634e-05
3.57452368433938e-05
4.68166822061607e-05
4.16325469119898e-05
1.64625079824945e-05
1.22697874777039e-05
2.46377775562e-05
2.97262881701415e-05
2.97778506939907e-05
-2.2538118313813e-07
4.7795233051379e-05
1.13550388503237e-05
1.61338402738708e-05
9.35027995506193e-06
3.9600846584408e-05
2.16130481265517e-05
4.68738598793091e-05
3.23814128679078e-05
4.97328767017093e-05
3.41894593293612e-05
2.04677386289405e-05
5.50937291366538e-05
-7.16748252282837e-06
1.31585279181169e-05
2.8191803422296e-05
-3.84483828874806e-06
3.82115263880517e-05
5.47396874693755e-06
2.99155117523296e-05
1.34940884051169e-05
5.11807778492502e-05
3.02524084378334e-05
5.2629063665975e-05
3.45811600329248e-05
3.66627667753268e-05
1.45712763795504e-05
4.77777598782498e-06
5.93966736371318e-05
-5.47947412955791e-06
3.45035828739762e-05
3.94182486340412e-05
2.49022817351545e-05
5.18228123016692e-05
2.33156978251332e-05
5.09198633873379e-05
1.85252560020482e-05
2.67981603243639e-05
1.91131043359239e-05
4.37357817452963e-05
4.84386632138632e-05
6.44785553390008e-05
4.01399806712695e-06
6.78788257918125e-05
3.01063423009099e-05
5.02495663142091e-05
1.25852249171674e-06
1.03507286407412e-05
1.51505916387547e-05
1.6360865649512e-05
3.56138814594699e-05
2.78186680390553e-05
2.55108845533489e-05
6.47658126145848e-05
2.46067463238289e-05
6.94224621595257e-05
3.90674651896636e-05
-3.36682086319933e-06
6.93148452101775e-05
4.85606682865011e-05
2.42256568206982e-05
2.04495707937696e-05
1.12161606578597e-05
1.56027592711532e-05
1.52600440724889e-05
2.75436695306426e-05
3.70222555218778e-05
4.02971533337607e-05
6.93632078622438e-05
3.64084285405609e-05
1.58903203732471e-05
2.36324864094006e-05
2.90842247620789e-05
-3.18867167909653e-06
2.52298883590653e-05
3.81301497042562e-05
2.07659483394288e-05
-1.19356864495721e-05
1.76821247286674e-05
2.716348423306e-05
3.24050405260325e-05
1.41285830555934e-05
5.16437048531092e-05
4.22308155568591e-05
2.80949572383503e-05
3.29036167150564e-05
-2.65187454658127e-06
3.86464145855147e-05
3.8741877425582e-05
5.03047183045765e-05
1.57339898006739e-05
3.89267170198448e-05
4.70199932477013e-05
2.34402670580366e-05
1.5324941516641e-05
6.63283228552888e-05
2.69094094184719e-05
2.99038530061957e-05
4.41875659405132e-05
5.02986935837755e-05
5.36608756724259e-05
3.50038402616809e-06
6.12012667903478e-05
4.8145687965313e-05
2.75586988210743e-05
4.22211240923269e-05
5.38196803958245e-05
3.42713273262106e-05
7.08730186099595e-05
4.02714783604985e-05
2.07586346457392e-05
5.54080617884595e-05
4.34341520202734e-05
1.14728129754602e-05
2.77577682137314e-05
3.41883023478362e-05
2.02426912374856e-05
3.54747395782897e-05
5.88876247245742e-05
2.00035988757795e-05
4.99161467437938e-05
2.80186420190297e-05
3.41582059530722e-05
4.39323655054591e-05
1.36678641604863e-05
1.33888479863642e-05
-2.17646224626309e-06
-3.03924332275901e-06
1.23635363651948e-06
4.45098733443828e-05
2.60309946244946e-05
5.41432326984221e-05
3.80143683170451e-05
4.86361027504128e-05
6.20307001680946e-05
5.01440889007204e-05
3.10674085140355e-05
3.08333601189137e-05
1.82781002222071e-05
5.85544113664582e-05
2.0859385806477e-05
4.29651877591422e-05
6.7948666847558e-05
3.21163139375542e-05
3.0118389580284e-05
6.01882248348687e-05
3.75023196829203e-05
4.10904858862373e-05
-2.54114412006766e-08
4.04687975480267e-05
6.81508220001494e-05
4.73192206751274e-05
3.90477246259593e-05
4.68990789454371e-05
3.29904599636041e-05
4.08499913137974e-05
2.24820956029219e-05
6.94107506747839e-05
4.71814823824645e-06
5.8816495704139e-05
3.70292256065655e-05
5.11928848105118e-05
1.23459666822478e-05
2.64666447472784e-05
4.06338331606884e-05
-5.95675823930974e-06
1.25503249650113e-05
4.03593562138642e-05
4.277175135822e-05
-1.00509537343488e-05
-1.8506768319139e-06
1.47519204848532e-05
1.99810562616703e-05
4.45547058680056e-05
1.66365315994345e-05
1.25343214595937e-05
5.02190619848578e-05
4.57291670794429e-05
3.28856331104397e-05
3.25402437619265e-05
2.30569791078767e-05
1.5536701896251e-05
5.85571834823492e-05
2.95373213977772e-05
7.74686023872721e-06
5.15061016742015e-05
4.69981881016784e-05
3.68099444583208e-05
3.10007600314468e-05
6.68316661043854e-05
3.01991868592375e-05
4.0728446404113e-05
1.87307502806736e-05
7.77307758242098e-05
4.9986136678921e-05
5.759046066527e-05
6.31826674594441e-05
3.71097415907069e-05
2.97943136096765e-05
5.00499844303771e-05
3.07337918533916e-07
5.76602776665091e-05
3.30281305868502e-05
2.63811068174978e-05
3.94287951459727e-05
1.75368354328387e-05
4.11910577148281e-05
-4.30123078533488e-06
1.91826938544903e-05
8.90870560138473e-07
4.89167117363443e-05
5.19979688916795e-05
3.51214970533826e-05
-1.34867074391193e-06
3.81381739336952e-05
3.19487248305801e-05
6.97527464002791e-05
2.49246706573965e-05
8.9514720925035e-06
3.52045589846958e-05
3.59196596389241e-05
1.95359007758508e-06
1.20613731492883e-05
4.21985263215002e-05
-4.87328642652173e-06
-8.00447765446707e-06
4.45602399351758e-05
1.58762155509645e-05
3.81912178727675e-05
3.98242060910616e-05
4.93406432859859e-05
-1.3080570248962e-05
2.40578175063889e-05
1.82729252379507e-05
3.36454807654722e-05
6.27691036487493e-05
2.50269622225249e-05
6.79436564911789e-05
-9.30963341037365e-06
2.38700818059017e-05
5.6210201176607e-05
6.57945376996179e-05
3.07930211136915e-05
1.08572124119362e-05
2.15077653000463e-06
5.52006353177692e-05
2.07203529400562e-05
3.84886185455603e-05
3.97461027906143e-05
4.1191868657619e-05
5.19978160496414e-05
5.50088713689876e-06
4.31934520306783e-05
4.15657812417222e-05
1.91094457182768e-05
6.38097156394586e-05
4.34783314507104e-05
6.50398200845012e-05
5.57247440383504e-05
3.84598939986861e-05
2.77831383652244e-05
4.09106166024759e-05
4.26756562104686e-05
1.29585062728999e-05
4.57350896949936e-05
7.47749872593472e-05
2.98811431296313e-05
3.49820742221677e-05
3.67697118352974e-05
6.95824104056914e-05
-1.52408944878652e-06
2.18872996358919e-05
5.26405969449352e-05
4.59331292119473e-05
2.27060936120255e-05
2.37321221548179e-05
-5.23858405241232e-06
1.75755961592377e-05
-1.87139518647811e-06
3.14327066820496e-05
2.95142562766186e-05
1.76271627785304e-05
1.08935928657783e-05
6.04387829205539e-05
9.81714692666601e-06
1.78058729942709e-05
1.47106953929855e-05
6.61053798510489e-05
6.76369549169309e-05
9.14456633575399e-06
5.50790827770834e-05
9.99863105674144e-06
3.35259880822053e-05
1.40061679101317e-05
4.19519618052551e-05
3.69634444927301e-05
3.12550703832452e-05
4.89085751678487e-05
3.8959685152833e-05
8.04275600622992e-06
8.47180498852624e-05
3.61536001681984e-05
2.25817395383029e-05
4.36418368591317e-05
3.62068006968263e-05
-3.83886248055486e-07
5.91267694545055e-05
5.10962538872274e-05
1.61558482408423e-05
2.0022896976719e-05
4.88241320037338e-05
1.79148170749259e-05
3.09363032589791e-05
1.02644546220629e-06
4.95946251287059e-05
2.71682722509097e-05
-2.6862728824385e-05
3.02358712291516e-05
-1.22671854736081e-05
1.60141502457871e-05
2.72611852235593e-05
1.75925625920326e-05
3.23543952588379e-05
8.74295951680795e-06
3.40223534800929e-05
4.15645418178191e-05
1.83134242291722e-05
2.75234640771846e-05
1.66805050781964e-05
4.33359754261598e-05
1.74585657454716e-05
3.3447635146465e-06
1.39088141039932e-05
4.07675753548913e-05
6.36645962886482e-05
5.629653991653e-05
3.26875540434032e-05
3.78662130690251e-05
6.30678378522055e-05
3.0474617230197e-05
9.9678854773429e-06
7.96519950492137e-05
3.92250900279321e-05
1.77595365050424e-05
3.22077027137663e-05
4.85382893187009e-05
6.37021943656497e-05
4.45151131431953e-05
4.27854617963622e-05
5.16353317387774e-05
3.7020319173148e-05
8.93711738151282e-06
4.59203108891688e-05
7.71118195037932e-06
3.16240173795725e-05
-1.24526387243113e-05
4.78876835382747e-05
1.61041924483528e-05
-1.52694228654658e-06
1.94394895495562e-05
-5.15121444996216e-06
4.04755475159066e-05
-1.50021348935807e-06
3.14240173319563e-05
2.80587385782893e-05
-1.15206148948637e-05
3.60738650263944e-05
7.26060135948713e-05
4.62671414877633e-05
4.3019170498032e-05
-1.3249053600157e-07
2.25477334721384e-05
4.36065735252115e-05
4.14589504634483e-05
7.33113933369694e-05
7.6213349996437e-05
4.53208547850915e-05
3.11336494830671e-05
4.24279074673534e-05
3.44619315352696e-05
5.04812563321394e-05
5.00770503611107e-05
4.94484346794687e-05
5.73437555665359e-05
6.59747254771814e-05
6.15464965326101e-05
2.85724549486458e-05
5.15187916939135e-05
1.8746960248783e-05
7.93497295041575e-05
5.89348033180998e-05
2.75160901306408e-05
3.50530916958437e-05
1.99216738670455e-05
3.98805220677462e-05
5.8955004655455e-05
1.05485934251723e-05
3.669645004194e-06
-2.05824951182724e-05
5.50141799478156e-05
1.5590151502698e-05
4.82728132822161e-05
1.35777180947662e-05
4.03652005170457e-05
2.48424286111763e-05
5.53873491578783e-05
3.18450088723753e-05
3.10690889168767e-05
3.46837580891875e-05
-1.37869782208062e-06
3.16376595843759e-05
3.00365628907506e-05
5.10521656930053e-05
2.92384328549571e-05
5.53481972491413e-05
4.50965949737161e-05
-1.34115037337563e-06
3.51765748354968e-05
4.96958398025238e-05
3.04798051832382e-05
3.49048072674259e-05
4.14895451178097e-05
4.42687213433122e-05
2.96434898223957e-05
3.68598590492349e-05
2.54577577391454e-05
5.35629636326042e-05
5.18922811237433e-05
9.16749466832485e-06
2.47939935234715e-05
3.59539702982473e-05
5.16647908014871e-05
8.86663741203218e-05
9.08840098387385e-06
4.74500508040057e-05
3.53548286568524e-05
5.22035076453065e-05
2.35731502428592e-05
5.27936841063542e-05
2.93162786158461e-05
3.4842875473406e-05
3.99296533599007e-05
3.0296007964089e-05
1.90871594259061e-05
1.41285713338956e-05
5.99254008636457e-06
1.54874761158117e-05
2.88965502153493e-05
5.34262363150617e-05
4.71189738443233e-05
3.84824303378698e-05
3.54586481298831e-05
6.81774688926028e-07
5.23333076759493e-05
1.08200826235757e-05
3.48038859776401e-05
3.51295567998164e-05
5.14786906745442e-05
3.98641600873563e-05
-4.92407378285612e-06
2.01132271035319e-05
6.507696324711e-05
-6.93963256045619e-06
7.75178157400782e-06
7.59387507294243e-05
5.44030193873938e-05
3.7983147395519e-05
6.58350149011607e-05
3.87264740573336e-05
4.68025914302625e-05
5.98593153758477e-05
4.43864359372388e-05
2.44340644102624e-05
8.53927880522339e-06
1.98528337337069e-05
5.0219010018647e-05
1.42291035924288e-05
4.30481625962247e-05
5.29132475316547e-05
3.69973941865438e-05
3.35792369949993e-05
7.99703978997621e-06
2.56907626321102e-06
3.95503083383612e-05
2.80496349206201e-05
6.02160995226981e-06
2.09226127547551e-05
1.47772235478763e-05
3.70174606084928e-05
4.54135006060094e-06
2.50822245869686e-05
3.35817160033252e-05
5.86459707655177e-05
6.74855380956624e-06
5.93666473409225e-05
1.00654996118356e-05
1.87253364290363e-05
2.23217080381082e-05
4.62865057958822e-05
1.34386094553343e-06
3.0798461260551e-05
3.77137565547765e-05
4.98919225366978e-05
4.8576715583157e-05
4.19193139901103e-05
5.71499365900518e-05
4.54428779682576e-05
4.60137649139875e-05
7.99255242171964e-05
4.98297295272551e-05
3.76928944620834e-05
8.41571359535014e-05
5.16814656244069e-05
2.2263502737814e-07
3.81220449611971e-05
5.10386972191466e-05
4.60802960755481e-05
2.55558324722451e-05
2.00686257706625e-05
4.20174307375718e-05
-2.5820126667212e-05
1.03783102393102e-05
3.79916672782055e-05
2.50688618618559e-05
1.16344369481459e-05
3.39082381192098e-05
4.61701068602373e-05
4.09761280125989e-05
1.24137050672527e-05
6.1245510802278e-05
3.52122729803729e-05
1.28630390838303e-05
2.56971506355153e-05
4.05518200077746e-05
6.02848794141517e-05
3.00170583025855e-05
1.7414951748403e-05
5.6617209295436e-05
2.58948816455324e-05
2.97291425526382e-05
4.48197065426123e-05
7.57361766912814e-06
2.56011413399173e-05
3.59120665570484e-05
5.54378694459753e-05
5.80086738392786e-05
1.45362371337088e-05
4.10550853377226e-05
4.06650952194775e-05
1.48239746343975e-05
8.55702721147766e-06
-1.16443905235702e-06
6.70635213543456e-05
5.74192814806848e-05
2.69059794121946e-05
3.24722465742294e-05
4.45877033695703e-05
2.14563688276913e-05
4.17093188081629e-05
-3.1301301207693e-05
6.43106590566069e-07
5.95569183418284e-05
2.36387729587039e-05
3.44308646640477e-05
2.81570302142085e-05
4.7662569236145e-05
-2.45867545467404e-05
1.50222816755189e-05
3.21964374400712e-05
2.10050769852898e-05
2.80797558708033e-05
3.52864040948097e-05
7.56729783777039e-05
2.75706375744729e-05
5.25235561854992e-05
2.21946642434336e-05
2.21556360462933e-05
2.15007959925777e-05
5.32749350844987e-07
3.14403917937522e-05
4.86386128107208e-05
4.27255781898457e-05
2.89666197707327e-05
5.67444106886178e-05
1.85895879223036e-05
4.73118813296751e-05
3.62983549244722e-05
2.17243142020301e-05
1.10695730253193e-05
3.04676288634174e-06
3.15959413113237e-05
8.34378833725529e-06
2.712838120753e-05
5.13714842893972e-05
3.76288080390366e-05
3.21123776727578e-05
5.20736409924763e-05
6.45141187001233e-05
7.88403332899186e-05
1.91732942187113e-05
5.51427332429828e-05
3.56783422998964e-05
3.53543475082027e-05
5.29318041246326e-05
2.43772642042177e-05
4.70471062780877e-05
5.79614942640698e-05
4.59933445362171e-05
6.75492880718746e-05
3.64549157689906e-05
7.66505800952481e-05
6.10203582266108e-05
3.27516083052965e-05
3.70873641011999e-05
5.07049783310996e-05
4.78794692581997e-05
1.99975858991048e-06
3.31016828135518e-05
2.27859293509172e-05
2.30471190762369e-05
-1.46277803021679e-05
4.753463192222e-05
2.18558708089837e-05
-1.68428055790625e-06
4.61184951968596e-05
2.1665246128856e-05
2.85154440153495e-05
3.3911960761637e-05
2.67161687551806e-05
4.00236816543429e-05
3.35410213099829e-05
3.27437278797749e-05
3.11342480036558e-05
3.87727675691751e-06
2.15521038017702e-05
1.51237308332409e-05
4.58600982580722e-05
2.96917326748347e-05
2.68798013266948e-05
9.15684541796073e-06
3.4318879668424e-05
3.65685591791689e-05
5.06274075606299e-05
5.29333166247938e-05
3.40593162890759e-05
3.09743979050738e-05
4.05616596326352e-05
5.88534627344626e-05
5.66745986635898e-05
9.70010580273301e-06
4.64748024261738e-05
3.01339373890907e-05
4.26440243963102e-05
4.18501467322787e-05
6.7471207485238e-05
5.15536339730022e-05
-2.48767327396146e-06
5.96146505973794e-05
2.5550807697412e-05
4.49086486132545e-06
3.69745094969986e-05
4.68912166469276e-05
5.0806230500483e-05
4.30117229211065e-05
4.08667081150719e-05
6.74848428516363e-05
4.75366280266852e-05
3.74151793278926e-05
1.05631954736523e-05
3.68073160526533e-05
6.62306514576946e-05
1.13075488458501e-05
3.55767800530731e-05
6.21956160405209e-05
2.75773062594424e-06
1.32639727173201e-05
6.25629116109425e-06
4.52675735913165e-06
5.67743459781793e-05
1.35644013112456e-05
2.37320867391635e-05
5.60362551591601e-05
1.54435593318258e-05
2.7556610771231e-05
2.56288462312418e-05
3.65530975018425e-05
-8.52793448739307e-06
1.5308391112094e-05
2.5340018933607e-05
5.77128271855423e-05
4.37531840616015e-05
5.43428317392883e-05
6.66845833943839e-05
1.79776891420363e-05
2.74539632965983e-05
4.13467710846887e-05
3.08537953776763e-05
3.79532540588743e-05
5.94207117029563e-05
2.99934322591418e-05
2.08666113929177e-05
2.87087201095492e-05
3.46526875771329e-05
-3.13559144906472e-06
3.19847352071589e-05
5.01579469051094e-05
3.96861905587651e-05
4.04578091003333e-05
5.67912592012342e-05
4.16451146324858e-06
4.37157927334615e-05
2.80087458685839e-05
5.13662940093851e-05
-4.21207380117124e-06
6.59024907514602e-05
2.8686855568753e-05
1.96408458576209e-05
2.72681189092503e-05
1.86889575608921e-05
6.0282196400819e-05
3.82939592375425e-05
1.21707651876469e-06
6.12575239839975e-05
3.4790096923344e-05
3.9018501104563e-05
5.09346473862638e-05
6.86038568699153e-05
3.80662308662272e-05
6.63434630050827e-05
8.1175446429941e-06
6.57847688600282e-05
3.24824783499549e-05
4.96479354772435e-05
-2.16231122943021e-06
3.42343640290146e-05
2.20803855970673e-05
6.60995581918364e-05
1.74841101809675e-05
-6.84342260424221e-07
-8.98689941006015e-06
1.60644502214157e-05
5.61149207458281e-05
3.07572818162633e-05
7.98463542154746e-06
6.98507163092105e-06
2.80337664046095e-05
3.85229257859349e-05
2.40237648359239e-05
4.25090979487765e-05
8.99114146161266e-06
-5.13658236394292e-06
1.2640221290154e-05
4.40695248824987e-05
2.01493822344462e-05
2.10711126561728e-05
3.5067994814152e-05
2.33958079678557e-05
7.59547046160517e-06
2.09241623992138e-05
1.36583144850373e-05
1.93575548370774e-05
5.39275910392126e-05
-4.11585262563175e-06
4.44896506332182e-05
4.63841595601337e-06
1.04944036163702e-05
4.99527238517025e-05
2.92863814652048e-05
2.23083344313845e-05
4.2214970536338e-05
4.07648900791877e-05
-3.77953554752603e-06
1.03537067363049e-05
3.81051694088792e-05
2.94632618665701e-05
2.86607713649047e-05
3.14528995944115e-05
4.71761608064021e-06
3.23516355558935e-05
3.42640310471493e-05
2.79334448515072e-05
1.34917051710399e-05
4.82747196454602e-05
4.5090980187406e-05
5.61855218672685e-05
-2.009472480242e-06
-4.18374086099276e-06
3.2316873989199e-05
2.78324831916617e-05
2.89457820183335e-05
5.03706221549615e-05
2.45416145184445e-05
3.87030869784176e-05
4.57293939504422e-05
2.70417192870986e-06
6.83213997096207e-05
9.16806110182669e-06
2.53247148101384e-05
1.91030616428058e-05
4.81819726806983e-05
4.34134258390988e-05
5.02704778300918e-05
3.53712915157447e-05
4.24479419361952e-05
2.54376117969474e-05
4.63762621050554e-05
5.17899131032845e-05
1.81796789517782e-05
7.36934879068662e-05
4.09682406717002e-05
7.8397583932845e-05
-8.74328128101857e-06
2.62273056286761e-05
3.01820489398917e-05
-5.33447989703185e-06
3.35975333533023e-05
3.20035230587411e-05
4.20749858028384e-05
4.6247697613685e-05
4.18744973274223e-05
5.88096407765599e-05
3.94081739269158e-05
2.11482819997129e-05
5.9604790513349e-05
5.33742525431512e-05
1.46814756244605e-06
4.60042118790938e-05
1.66724563754206e-05
2.54322883947683e-05
5.38973300171077e-05
2.82056073560446e-05
3.77041558487533e-05
2.39075131180827e-05
6.49126851269723e-05
5.006973940484e-05
6.16141054143365e-05
8.69702938923833e-07
3.16743734194592e-05
5.13713887103759e-05
3.24176832360145e-05
4.28691406847426e-05
5.55776205468576e-05
2.09362212491233e-05
6.98954968912129e-05
7.82713135847723e-05
7.27218561395953e-06
4.55174125048668e-05
6.02086356328322e-05
3.42435099696932e-05
4.57805606108883e-05
5.5931632575825e-05
4.11485520338956e-05
3.39870586843002e-05
1.03051889307439e-05
1.26613655531302e-05
2.52653302940934e-05
5.29603917078223e-05
2.50238491967274e-05
4.03439727906186e-05
1.69840312821717e-05
0.000104038863957319
4.27492478703117e-05
6.01774269675721e-05
6.62438019077357e-05
2.23111497915854e-05
1.56296010732573e-05
3.20441232649098e-05
6.66061541668758e-06
6.07868638002142e-05
4.16413060825919e-05
4.76232355844368e-05
4.59053642401947e-05
3.88148335089083e-05
1.67769277318763e-05
5.08854309961284e-05
4.54023813275499e-05
-4.54885376910364e-06
2.98772628847879e-05
2.63551026247324e-05
3.17657481469129e-05
3.41512917022875e-05
2.19414381129393e-05
-6.32843516472853e-06
4.93149529955349e-05
3.53087289159198e-05
2.83024584848351e-05
3.96342973280804e-05
1.84190997662156e-05
4.89323952217243e-05
1.30980336863081e-05
4.9667105381861e-05
3.24135491599431e-05
4.81204050856247e-05
-4.11616694110711e-06
5.74555409445796e-05
2.85040442277032e-05
2.77377554114373e-05
4.51125930575853e-05
3.55620463543142e-05
2.34652818356261e-06
5.85360610650337e-05
5.19486093734698e-05
4.90618113635262e-05
2.44270852837191e-05
2.91884343045733e-05
2.52014005603244e-05
-6.64416686685046e-06
2.79245986557714e-05
4.08519702347975e-05
4.56127150787936e-05
1.87703915178393e-05
4.87887120315924e-05
1.13525111259044e-05
2.10186273306674e-05
3.00309894054906e-05
2.21957182896479e-05
1.85155257213316e-05
6.12208946913829e-05
5.83050917037347e-05
3.30858602915182e-05
8.6031162127269e-06
5.16723471438649e-05
5.82488814772617e-05
2.91636737811844e-06
6.00528530111288e-05
4.01444736955022e-05
2.39423383227016e-05
2.50841545032136e-05
7.3296518663727e-05
6.21175383557439e-05
5.17078939128481e-05
6.28882055116436e-05
5.10778440111009e-05
1.21541643754378e-05
3.79026600110921e-05
3.27140278108076e-05
7.0765634377432e-05
4.15963931197561e-05
5.64838341815544e-05
4.96788059750964e-05
1.47082838055039e-05
3.51896031425019e-05
2.56030220547448e-05
3.7147520433558e-05
6.74576662563232e-05
3.33158884689558e-05
1.99001987135899e-05
4.40130911268004e-05
2.17074208240826e-05
1.58234726363432e-05
2.77490878597379e-05
3.04000333003645e-05
3.68255012297429e-05
2.17015440518418e-05
3.78532139328513e-05
3.09743986727283e-05
1.72449496144725e-05
1.47379946130442e-05
5.9867014624429e-05
4.58981707118139e-05
1.30325968507956e-05
1.75755212130624e-05
3.19355938819036e-05
2.70014738693782e-05
4.10710831353694e-05
1.05817817317723e-05
5.31394447948794e-05
5.13181294907243e-06
1.73708178104928e-05
3.09533810726479e-05
3.86020017553839e-05
2.90262409949038e-05
1.93626767596939e-05
2.17001117210248e-05
8.11052408219089e-06
2.14859102910155e-05
3.15616561994859e-05
2.32515617645577e-05
1.67594979752954e-05
2.21071585606028e-06
1.52354550576069e-05
4.28407903195499e-05
9.07568830709419e-06
6.2385900695373e-05
5.81301484905175e-05
3.2261440123263e-05
4.15588370512313e-05
5.62429718032354e-05
3.3813250424881e-05
2.10436800486324e-05
4.41630751865893e-05
6.10650398375194e-05
1.0914782314866e-05
5.16273352830954e-06
5.72881522307849e-05
7.33592017114542e-05
2.22925138534431e-05
2.51354953944038e-05
2.71030368439112e-05
3.19655033458159e-05
-5.59472065001482e-06
8.56782754219384e-06
3.30253563808471e-05
3.07135193410533e-05
1.85682615406287e-05
5.36086219609849e-05
3.82855673986639e-05
2.25373800035928e-05
6.50786179286102e-05
3.78437631945314e-05
5.00337613593827e-06
4.660143702506e-05
4.41852020094912e-05
1.81828309250784e-05
-2.74112172708558e-05
3.81890385990535e-05
9.73673973477146e-06
4.49578137173208e-05
4.04278247070234e-05
8.70660245853248e-05
2.97882981583475e-05
3.0568530717133e-05
9.25652761733482e-06
2.0837083006235e-05
4.8550809786519e-05
1.1783352960131e-05
3.40317213322336e-05
-5.38217880410505e-06
1.17577297352231e-05
2.83224607340388e-05
5.46413505049622e-05
6.20242212270344e-05
4.94110724607231e-05
3.28173291034887e-05
3.65932627316047e-05
4.9638878866318e-06
4.23637708497622e-05
2.91883629423612e-05
3.98093551211246e-05
2.08250295978703e-05
3.82976106156766e-05
3.53308995709626e-05
5.17286118299098e-05
5.69855128953143e-05
3.4862614769113e-05
1.95466236353373e-05
5.38324759125012e-05
-2.07861504437473e-06
5.16056482525685e-05
7.79316823756926e-05
4.78401829326899e-05
3.45745856201306e-05
4.32935208480542e-05
6.04348547810323e-05
3.65705404450206e-05
9.51330687266309e-05
3.24179987509328e-05
5.07299564532001e-05
4.79059433383689e-05
3.934802077895e-05
3.17690072738971e-05
3.45106753541349e-05
3.99298922654858e-05
3.31811199097653e-05
1.84592143302744e-05
2.94702647883155e-05
6.32467508715717e-06
2.0750807164529e-05
3.09462396017074e-05
3.79859232974644e-06
2.79220826097936e-06
4.20881829512006e-06
2.31536461856277e-05
3.52019874893021e-06
3.57400376381533e-05
2.93820546741019e-05
1.56584309160575e-05
3.7702900349888e-05
9.30815568858898e-06
4.10634573032512e-05
9.5294538930953e-06
1.36993462597055e-05
2.52132633562883e-05
4.2972688015013e-05
2.23541356757169e-05
3.83000993554548e-05
4.6918939337163e-05
4.5084298144674e-05
4.54619263928809e-05
4.01230657169433e-05
9.90682390818184e-06
3.42772693434157e-05
5.97697923353397e-05
1.14530293069042e-05
7.72226916601654e-05
5.15453104266954e-05
4.49526325272982e-05
5.08893061621413e-05
4.25640349350393e-05
4.11984484445896e-05
3.35612361683022e-05
3.89583694531703e-05
1.83809941598213e-05
3.5602821840238e-05
1.71753470573211e-05
1.43071045560581e-05
1.80911748807991e-05
4.5122996199259e-05
2.98376942037742e-05
1.43846835367164e-05
6.22373272722141e-06
3.46372946225076e-05
6.41027145668669e-05
3.69291071778109e-05
3.41634715322268e-05
1.54753202073818e-06
2.39247603201383e-05
-4.55613783064116e-07
6.36383535552971e-05
2.95322908969828e-05
4.45641842554514e-05
8.33405105035996e-06
1.6819350264726e-05
2.05110210670324e-05
4.64860137962668e-05
3.53555136920707e-05
1.97966825265096e-05
3.63337365610607e-05
6.20356301339611e-05
3.66888859587078e-05
2.27965346677576e-05
5.32685833629817e-05
1.07659949516452e-05
3.8396771584967e-05
4.07628212211907e-05
5.1351629053218e-05
5.24341912976349e-05
6.24071335949203e-05
2.24122449026988e-05
6.48176315396659e-05
6.31748389041484e-05
2.4753900608049e-05
3.98200291158757e-05
1.86951776835553e-05
2.72719583191463e-05
4.63823983714744e-05
1.09997820508479e-05
5.7460275925029e-05
8.63959344069755e-05
3.20313482698767e-05
6.7407195227439e-05
4.13898063523289e-05
4.04085441803592e-05
2.70474755758134e-05
3.12977505627553e-05
3.43553494685675e-05
7.0502872547525e-05
6.12793627097897e-05
5.27116374554357e-06
3.38306319667767e-05
7.64907219691743e-05
1.70887381165455e-05
3.60557923701376e-05
3.77400069589862e-05
7.60998254368521e-05
1.37557435492773e-05
-1.44575494666559e-05
-1.44539803890441e-05
2.3226817387676e-05
1.31235017885081e-05
4.05411101074358e-05
4.46136567784063e-05
5.36261650139279e-05
1.18781245431041e-06
3.99765063839516e-05
3.89367165947977e-05
5.16018983945726e-05
2.7933196249542e-05
4.59990892046035e-05
2.50786042325509e-05
3.38370289720937e-05
1.97306065043138e-05
4.23049223622949e-05
2.0813047107734e-05
2.65202348274813e-05
4.58903069257589e-05
6.49396406666819e-05
3.76446396906149e-05
2.61861208502997e-05
2.95562105221768e-05
4.68298227317064e-05
7.18765059424006e-05
4.36936620861144e-05
4.60437575735442e-05
3.98541422843561e-05
3.1860186195396e-05
3.40093054959589e-05
2.09774473895869e-05
4.02058663373115e-05
2.92446925132006e-05
5.14356239813244e-05
6.53987196224925e-05
3.29333657239082e-05
1.53564744454816e-05
1.04945407216057e-05
2.47207421989446e-05
6.36242516118894e-05
7.35183152124646e-05
1.64774142139298e-05
4.49674783756052e-05
1.82090499227257e-05
2.58633982371434e-05
3.68623108208773e-05
2.69450744311241e-05
5.13066168469955e-05
6.86872670435719e-05
3.15882988172725e-05
3.66792023925561e-05
5.10019838312421e-05
6.62814910969933e-05
3.50323364031907e-05
6.40743637509951e-05
6.0614800163001e-05
3.67595356116417e-05
1.04613966287347e-05
4.50656344889038e-06
3.13792638417566e-05
3.66620070848048e-05
2.42387650075678e-05
-7.53720996910158e-06
7.91184442903531e-06
4.07011382407805e-05
-1.61698665590715e-05
7.74456146916224e-06
3.03934467033855e-05
2.17028064356011e-05
4.00146145085084e-05
3.94364960376046e-05
2.55924010169143e-05
2.75169771017097e-05
2.07306090799873e-05
3.07832745553228e-05
4.99061788357368e-05
6.30570310642858e-05
5.09858834486783e-05
1.09309533678484e-05
1.97806215839158e-05
3.62452519374117e-05
5.28218403749334e-05
5.55104227231458e-05
1.9444773087692e-05
9.0985661131585e-05
5.89475401613689e-05
4.15877166335841e-05
1.05080687495351e-05
2.86866828348908e-05
5.37068283000481e-05
5.24518160314194e-05
4.78104320830457e-05
4.40770222739293e-05
4.89424130215269e-05
9.46002575386587e-05
6.6792693575172e-05
4.93188979080857e-05
3.35333895726619e-05
6.12458163475791e-05
1.00809742488542e-05
4.03650384751332e-05
3.38483213198052e-05
1.22247958692285e-05
3.34854227924179e-05
1.50069917580206e-05
2.48259013822332e-05
1.16373347836273e-05
4.46697993128537e-05
3.96507418308149e-05
2.11960104651543e-05
1.73533108963046e-06
1.57014403415883e-05
6.60145823817452e-05
2.83636894349395e-05
-1.26901101918278e-06
6.17021743895625e-05
2.08328547435141e-05
1.95143187413e-05
5.05532812767478e-05
8.00722336979314e-05
5.57422822455512e-05
3.56674991420522e-06
4.79328513307959e-05
3.76147288356017e-05
4.60885486617113e-05
5.59658039840582e-05
5.32876241616944e-05
3.5066208331809e-05
6.79390485862522e-05
4.29530919663918e-05
5.71506243151717e-06
2.85899334823428e-05
1.64083676829272e-05
4.49667178619099e-05
2.94849150565029e-05
2.26427291416377e-05
6.02965434111937e-05
2.10774030086311e-05
3.42534372327268e-05
4.59636480058237e-05
-1.77309983917534e-05
2.39673857577314e-05
2.53971598601579e-05
2.35309005267587e-05
3.55477480427997e-05
5.43558452882402e-05
5.73944679852973e-05
3.85481876252738e-05
6.2285220845506e-05
2.3557067557759e-05
-9.34867941184606e-06
3.01049809691498e-05
1.99757263627659e-05
1.88046637218791e-05
1.07569776598932e-05
1.11381145277964e-05
2.13171742509568e-05
1.8921817999627e-05
6.30239938297623e-05
2.11444906888824e-05
2.78908418683945e-05
4.92256820244182e-05
3.21851406274174e-05
-1.42178716769713e-05
1.87439783276873e-05
3.99986806726564e-05
5.22989364232509e-05
3.56503217529308e-05
6.28456478987646e-05
4.42050186099995e-05
4.48673980918609e-05
4.79599398064248e-05
3.73845182173456e-05
3.09574916659231e-05
5.01850525616437e-05
5.00102188072416e-05
2.19789267673914e-05
6.75831583513161e-05
9.81914537511549e-06
4.60365373403088e-05
7.50708504762043e-05
3.86058239195581e-05
3.7443574764262e-05
3.00744038839034e-05
3.07447502115652e-05
3.975764719058e-05
2.09118484474076e-05
6.73900469837504e-06
3.50789816772728e-05
2.13587047157908e-05
5.64211099359757e-05
6.98545143928909e-05
-5.9720259369052e-06
1.46844442690994e-05
1.57108903685224e-05
3.10438847935986e-05
5.2965016699639e-05
3.21505166133559e-05
2.06591452958472e-05
1.25491035640988e-05
1.77791455545024e-05
6.07139993420612e-05
3.43023229580504e-05
4.28659045473176e-05
2.906705701292e-05
5.05100770114408e-05
3.16350585893557e-05
4.56016613187449e-05
4.80088324817228e-05
1.78512505652714e-05
4.09772050625455e-05
4.80408483559559e-05
3.14410860395049e-05
5.45929103282739e-05
6.25193151206366e-05
4.38649974388082e-05
2.66219660137447e-05
5.9771568522305e-05
4.2984179553649e-05
5.76842744281887e-05
4.35563243708077e-05
5.10607592776463e-05
3.97876153948969e-05
3.88655973721651e-05
5.9921429944713e-05
4.45345045178934e-05
4.01542288145351e-05
5.93067579122522e-05
1.91205975502215e-05
4.81415205304769e-05
2.35321262420638e-05
1.0272390655719e-05
2.69299067054512e-05
2.25839778751006e-05
9.50654368388663e-06
3.70712078373632e-05
1.589471104353e-05
3.05728606230082e-06
2.57767960852149e-05
2.55610372051382e-06
1.41594247969875e-05
1.70277843603376e-05
1.87814600587593e-05
1.92790525831263e-05
1.3106239548001e-05
1.88105081192737e-05
4.86158643699453e-05
2.59256128000565e-05
2.09480657564509e-05
1.31121873993973e-05
3.79467896129093e-05
5.0493357717304e-05
5.00858172877237e-05
6.55450701324307e-05
2.35349170688435e-05
2.96489609671631e-05
4.43661434139759e-05
6.77023201862387e-05
2.58821087972443e-05
4.55352395594745e-05
7.00724278323497e-05
3.86826363946358e-05
7.16190301636411e-05
6.06178551672968e-05
2.61122785826785e-05
5.56453197160814e-05
6.89804332296455e-05
5.28680094215264e-05
3.40534322493139e-05
1.36148614878579e-05
2.12674968589484e-05
6.44438995844036e-05
3.7180028288017e-05
4.78486168329298e-05
5.47764168935985e-05
3.59537083658995e-05
1.25872740784027e-05
4.36010509356556e-05
2.84498331805263e-05
1.96140294210891e-05
3.97696070190578e-05
2.00541441821723e-05
1.72719126308165e-05
1.98646859209059e-05
2.1522852520747e-05
3.05489901313356e-05
1.55957222528743e-05
2.6855084262077e-05
5.37535985956212e-05
6.41981010669808e-05
4.71055844756599e-05
1.84594461996883e-05
2.49603452141306e-05
3.03407838080429e-05
4.34143330785286e-05
5.58326034050054e-05
3.62230604762689e-06
6.84227320432888e-05
9.64685257280626e-06
5.05416168145789e-05
7.70105648940742e-05
3.56701711784235e-05
4.79411793138884e-05
9.14765709663954e-06
7.40407405574461e-05
6.76550937852871e-05
1.4223977202144e-05
3.30857151885019e-05
3.80310841492971e-05
2.67696250753398e-05
5.33025535829836e-05
2.9528057627138e-05
4.63599324381138e-05
4.46027280616769e-05
8.94070508294673e-06
3.97284679470383e-06
5.88001293720427e-05
2.30352996966763e-05
4.43560909821977e-05
5.19465358964708e-05
1.51227417265472e-05
6.11955622435576e-05
1.5179831869579e-05
4.3972035835092e-05
4.1570992185109e-05
7.23177344704161e-08
4.73949445748793e-05
4.30332245174564e-05
3.57603611396519e-05
4.91160109540577e-05
-9.48997767864487e-06
4.39568578036489e-05
-1.70413850601507e-05
2.23603343659291e-05
4.36051528841985e-05
4.57327928975517e-05
3.2272301323407e-05
7.13659172630895e-05
-3.88001789836117e-06
1.749753064686e-05
6.67240951705591e-06
3.69553885211356e-05
3.9743527011662e-05
4.62021187127798e-05
3.03204276684835e-05
4.19320978984733e-05
3.1461460509581e-05
2.96712239215365e-05
5.72577730970775e-06
-1.84332191237405e-05
2.46142659658592e-05
1.42170230718501e-05
4.42791728480709e-05
4.58311826474078e-05
3.39058880312506e-05
5.08897141451733e-05
2.06041247360259e-05
2.60376418221133e-05
2.43477190261567e-05
5.84233685701621e-05
5.27587426921473e-05
2.02793150907645e-05
8.62419095951176e-06
4.04769511325464e-05
2.54957581660464e-05
4.14352338670691e-05
4.94323102816421e-05
1.16650823946947e-05
4.98938681471842e-05
2.82769185218211e-05
4.01808016853752e-05
4.55582424660338e-06
5.0584941152531e-05
2.11853314762037e-05
3.67482623958009e-05
-1.25725934638672e-05
1.27993415598496e-05
6.66946337328824e-05
3.67216590691859e-05
7.58414267301948e-05
3.48086629789035e-05
3.36532018304798e-05
4.21064440915833e-05
3.18089880855098e-05
-1.29666237930709e-05
4.92790000008908e-05
7.57838560802713e-06
5.5307173207538e-05
1.95160321854968e-05
3.86375864933963e-05
1.83565484740157e-05
3.48953227483132e-05
2.15649818517151e-06
2.30778063966129e-05
6.96335830773433e-05
3.6694158632988e-05
8.80064846059327e-06
2.32529799905005e-05
2.05473820950924e-05
3.79192908319908e-05
4.01989144141333e-05
3.37145118692752e-05
8.46045142780117e-07
4.49052882868139e-05
2.61222602347083e-05
1.75775239609619e-05
4.70056501163101e-06
2.9344153640014e-05
1.93932095667082e-05
4.48922835030814e-05
4.74999271760631e-05
1.27023010208567e-05
6.29209126588856e-06
4.19830612019288e-05
5.59960452033814e-05
-3.40251519305391e-06
5.67714031840485e-05
5.64858281917349e-05
4.02167372599521e-05
2.118220870699e-05
6.52861333271217e-05
6.40193301222779e-05
2.09758794906536e-05
8.94003980968956e-06
1.3135972456499e-05
3.77124799480988e-05
2.21306648434765e-05
4.35418984844232e-05
3.00516780962463e-05
2.92485493754228e-05
1.92834293006243e-05
7.39312572573513e-05
1.15227688580841e-05
1.00758174113413e-05
3.13055942286271e-05
-1.136568751158e-05
7.46716072515926e-06
-9.35898864311734e-06
3.80351542162024e-05
5.35615957599167e-05
4.24138404885848e-05
2.02522035097593e-05
2.11700502148316e-05
7.66784560091246e-06
2.50000714567338e-05
4.37555642582409e-05
1.27914229928839e-05
1.92858872676911e-05
-9.92330764224669e-06
3.29293542398454e-05
2.85976767119221e-05
1.21326731793536e-05
3.69365547442706e-05
-2.88021317731172e-05
4.44750404818833e-05
1.83772531684827e-06
2.05230385023183e-05
5.82382399257716e-05
6.31000642003151e-05
2.68324379996289e-05
2.61815570904191e-05
-9.89873960253769e-06
3.58214484858811e-05
2.35371151954143e-05
3.1623853611831e-05
5.99500738609769e-05
3.27336237699168e-05
4.4343661537944e-05
2.56209094815228e-05
1.14638598827445e-05
4.20037812154219e-05
5.60127545111098e-05
1.70806173612897e-05
6.65032946238365e-05
4.52749781208997e-05
4.63765834286623e-05
3.16603796582438e-05
1.84867394390473e-05
4.63478570276966e-05
3.63920318971763e-05
3.42024173209668e-05
9.05217999929664e-05
5.18117001239338e-05
3.59776799788394e-05
6.16773107624147e-05
3.25547017026291e-05
3.33716187152858e-05
2.13369443072182e-05
2.24790215078109e-05
4.6687693551604e-05
-5.56015391026191e-06
1.74641426552629e-05
2.75482563261764e-05
2.06197223815628e-05
2.0210646469915e-05
2.92827962734921e-06
-1.08059155027144e-06
5.98150009948248e-05
4.3833551468629e-05
3.29909453180706e-05
3.27699397028706e-05
3.39792430766766e-05
3.35187044771255e-05
5.87453841111378e-05
1.45629277267178e-05
5.12095536552153e-05
2.41847962014397e-05
1.23010710171353e-05
5.03179168607369e-05
3.04821707649764e-05
9.37935359794835e-07
-3.36471795007238e-06
2.26073159145015e-05
3.24720496262654e-05
2.28267506914967e-07
4.16174032866261e-05
3.18718690634207e-05
-4.83330441117949e-06
5.91838394984762e-05
-3.74108676196598e-06
2.94012768080317e-05
5.0305195690961e-05
3.58370743903179e-05
3.41763083727285e-05
3.88480467805642e-05
5.49276891244774e-05
1.57150785428529e-05
4.1543626803298e-05
2.87792636955718e-05
1.14492798325604e-05
1.58207410542192e-05
5.72420698465258e-05
5.16014647429158e-05
3.25792890841704e-05
3.89118092490521e-05
2.57587755688618e-05
1.7753353415617e-06
1.92664366789646e-06
7.16901665961353e-06
3.9358773893135e-05
3.38922426971053e-05
1.01320947827087e-05
-2.40119207920013e-06
1.30532095421033e-05
3.94835740050126e-05
1.79812309509369e-05
-3.99972167817155e-07
1.42798320982406e-05
3.89349144072692e-05
1.46185999267464e-05
6.90533362147322e-05
4.00004961580623e-05
3.80809979883856e-05
2.60332985277466e-05
3.07395186247576e-05
-1.86566598615866e-06
1.68050184384626e-05
3.3554871525644e-05
3.34663809984554e-05
7.51166663729998e-06
2.52419290685401e-05
7.99854986988243e-05
3.04602465912619e-05
3.98381331865759e-05
2.19105889930873e-05
7.07696361496342e-05
6.71189047179793e-06
1.02499191281495e-05
2.4521898954169e-05
1.4629251001678e-05
3.62191600814807e-05
5.0423386118685e-05
4.11024696635385e-05
6.12786241643946e-05
1.69677564339309e-05
4.36410768626715e-05
3.85305715431235e-05
5.1816275336285e-05
5.14823568972655e-05
3.55264186327776e-05
3.23493226751529e-06
2.97212543353968e-05
3.22466095293241e-05
3.45840560732601e-05
1.44709855273023e-05
3.52774906170358e-05
1.09483614283301e-05
7.28942174209308e-08
8.54741087116479e-06
3.57057860860209e-05
2.79377576351459e-05
1.74455734497965e-05
2.75539212036461e-05
3.7102530992352e-05
2.13508623870492e-05
7.87238939239528e-06
-7.98528220825772e-06
2.19692821212797e-05
4.21074799874227e-05
-8.89812504856221e-06
4.80146339569596e-05
6.11045254196373e-05
5.63224255020723e-05
3.94059932363195e-05
3.70332548330355e-05
3.80322319245032e-05
2.27787697407446e-05
4.23624608105742e-05
3.55419119446999e-06
5.03369027741689e-06
4.87774608247317e-05
4.2924305437727e-05
4.72753929373038e-05
3.75663964178599e-05
2.92485907606468e-06
8.47304694541874e-06
2.28143267624669e-05
7.33664669039184e-05
2.50989142148719e-05
4.42361234633204e-05
7.45852087103483e-05
2.82470015426991e-05
4.9379205607154e-05
4.44248304888946e-05
3.92739206002946e-05
5.41818816185353e-05
1.68754396857173e-05
8.04476685610143e-05
4.90656162054022e-05
1.687273424058e-05
1.93554951328951e-05
1.34484718840466e-05
2.88785068611193e-05
4.67762895730506e-05
3.52723055114216e-05
3.82211602277135e-05
3.98981432804403e-05
3.64192644976203e-05
2.91722454796081e-05
1.0797028184289e-05
4.28122150879778e-05
5.90475534532897e-06
3.66167066170035e-05
5.63633213737216e-05
6.35310920789508e-06
4.55556893510985e-06
3.02788576365613e-05
2.33078224043988e-05
3.96585809030377e-05
7.14696974691677e-05
2.22519591508166e-05
-4.26914060560571e-06
-2.32989557972183e-06
6.57572431034924e-06
6.67103778193613e-05
4.03028361817009e-05
3.04263262331998e-05
1.21495946778036e-05
-2.36866411820106e-06
1.40871140670484e-05
7.35812966330085e-05
2.49704492260399e-05
2.20419709250457e-05
5.8551926907752e-05
3.295532816446e-05
3.88995780385021e-05
3.05589082711937e-05
3.93210140918172e-05
6.66373674438594e-05
2.45009409175711e-07
2.82515672239284e-05
3.85775708543606e-05
2.52912974320725e-05
4.7069756718664e-05
1.39177866895904e-05
1.52872480970131e-05
6.47985394925847e-05
1.21522725290993e-05
4.8365734495431e-05
6.62682442635913e-05
2.0996723280026e-05
2.9726080290185e-05
5.16172345190919e-05
6.95831740113407e-05
5.44968883321402e-05
3.43175191936574e-05
4.73086690442986e-05
2.57735500696906e-05
3.10378656455955e-05
5.83665749687529e-05
5.11771375942544e-05
2.03947148845894e-05
3.6201440648377e-05
6.17416256853965e-05
-1.30062436988552e-05
3.26588109987377e-05
4.15844485820972e-05
4.89434698907226e-05
4.38842616587364e-05
5.01627089855402e-05
3.6222983140783e-05
4.42633274079287e-06
8.07696311033474e-05
2.66635775823583e-05
2.85140452242405e-05
3.34639646399185e-05
3.69745630162976e-06
2.89100689072122e-05
1.25208554823897e-05
1.41062931590194e-05
2.72184971528213e-05
9.60185187660512e-06
1.5789858874125e-05
2.56514618468949e-05
3.69300274276346e-05
4.67316859768169e-05
7.70679442523436e-05
3.9470787441489e-06
3.47617817614217e-05
1.38938431374072e-05
3.51649687664861e-05
3.71332507201723e-05
3.55262413290018e-05
1.88679426417033e-05
4.64261976657253e-05
7.81883401995333e-05
6.02069147392403e-06
3.19263190659599e-05
3.43106921382588e-06
4.17836687064823e-05
7.0393850652198e-05
3.02957253557891e-05
9.11307643628006e-06
3.18553358574725e-05
7.63558511085134e-05
4.6488132770019e-05
1.00482472245436e-05
4.39541192213615e-05
4.65387898826261e-05
7.19477704559193e-05
5.11448463419508e-05
-9.12483620456748e-06
5.36993318080639e-05
5.49689959119578e-05
2.60595137304373e-05
5.98551928345138e-05
5.65693656902332e-05
1.35367755937025e-05
3.36802685732367e-05
2.19221184540251e-05
1.63282778729252e-05
2.97644640534174e-05
2.61128068552744e-05
4.5781774069393e-05
3.24865739635754e-05
3.47244002977712e-05
3.08149777421606e-05
-8.49159073741132e-06
2.98240602699809e-05
3.42280134850393e-05
9.75747628029065e-06
2.71306959208634e-05
4.31137064316429e-05
4.5147719960958e-05
5.15562796955631e-05
7.93022740396057e-05
5.26124709821744e-05
1.30642433481372e-05
5.39344405500359e-05
2.25165485588696e-05
4.59025662025787e-05
3.77963544166617e-05
1.76976831777028e-05
6.72404387286493e-05
4.20568059372563e-05
5.29342138126126e-05
3.1159718211751e-05
1.03204685650111e-05
1.75428659827966e-05
5.68615444117207e-05
2.90124047359484e-05
4.81247099799627e-05
9.30758717403924e-06
4.1210259832309e-05
4.58277108039992e-05
1.84593855569858e-05
1.37924328241533e-05
3.50361141176981e-05
-5.91318975570734e-06
5.60087165054396e-05
4.58288587178878e-06
2.24587014266383e-05
2.47420402934145e-05
-4.45530472725763e-06
2.97726890699656e-05
1.86280325084039e-05
2.16276405919221e-05
3.74089225776378e-05
4.01170346659996e-05
3.90768766896612e-05
2.69070601049103e-05
6.30807779082377e-05
6.41655435203155e-05
5.21730841201988e-05
7.04101478405068e-05
5.77620016297395e-05
5.57145167051288e-05
5.23648291982231e-05
2.39403596592944e-05
3.58812950127602e-05
4.27694247751937e-05
3.00149635682259e-05
2.92068269909636e-05
3.990908289483e-05
7.68264492553193e-05
3.37247922999979e-05
5.89867112020322e-05
1.57071103167402e-05
2.70325920970963e-05
5.72392626026473e-05
1.57007368031908e-05
2.72807890679113e-05
1.21496072345011e-05
4.04282307497241e-05
4.13031847167986e-05
2.51556272802726e-05
4.29533530808195e-05
2.6991435719692e-05
3.41902973349823e-05
4.17733082052578e-05
8.44729016694462e-06
1.52546134040821e-05
5.04516640522841e-05
4.53368599255384e-05
3.14974691626717e-05
4.45051859584418e-05
1.949282565947e-05
1.67687239572012e-05
3.76676036183321e-06
8.30036495188204e-06
3.70230359668044e-05
6.16746000889422e-05
5.60421611145188e-05
3.30183289193595e-05
1.4416031262053e-05
7.2371490593256e-05
5.15895347398665e-05
2.97695110194433e-05
3.78023734682681e-05
4.70695039244191e-05
5.28596659019731e-05
6.81734120474563e-05
5.22782294135898e-05
7.30149403045656e-05
1.04883941444543e-05
-5.21704932013862e-07
7.09876185604718e-05
8.04626928109244e-05
7.36500421466906e-05
5.28457313740114e-05
4.76598498080001e-05
5.84974968115096e-05
3.3349256623306e-05
2.47567708353447e-05
1.50314265323476e-05
2.18839801845565e-05
5.86331438411946e-05
-1.13025965796387e-05
1.01613027236669e-05
2.20455848294544e-05
-1.32441741103861e-05
1.20608369254889e-05
6.5123148068243e-05
8.79215605374424e-06
9.47069593519965e-06
3.00450188330164e-05
5.28882384143041e-05
1.55161547121748e-05
1.09847467758458e-05
2.71993689199016e-05
1.35904000052234e-05
6.20142733680338e-05
1.33139741618386e-05
2.07211903916455e-05
5.32621779636487e-05
3.69667005330976e-05
4.84037317750818e-05
5.25094421465774e-05
4.54830669047012e-05
5.02219314055807e-05
5.09007234459733e-05
1.47539465470296e-05
6.97046793802595e-05
5.50658890767827e-05
4.36620585746565e-05
5.19965139003437e-05
4.37640331879454e-05
7.23476992570703e-05
2.40744033186277e-05
6.51323764845378e-05
2.87827675579429e-05
5.97798767493019e-05
4.40134817265008e-05
4.45517386920115e-05
5.87151440552686e-05
1.61476432440895e-05
5.91976532077444e-05
5.62746249204011e-06
1.10464742946942e-05
5.14782544542189e-05
2.46141361065727e-05
4.48486349607265e-05
2.6018670982368e-05
2.80625537250421e-05
4.71847838994685e-05
3.03107990491908e-05
2.61862044046751e-05
-1.30412074705961e-05
7.71093210644616e-05
3.9825060865206e-05
-2.56109986179581e-05
4.08565467784046e-05
4.02373751986477e-05
3.98412934380182e-05
2.96387845688647e-05
5.53647357233812e-05
4.71115867183721e-05
3.22796744295139e-05
3.12418261890092e-05
3.38942728837231e-05
3.23786012318343e-05
9.31712099708985e-06
4.08332302737326e-05
-1.14112649291981e-06
2.65189171249325e-05
2.86093378456238e-05
3.1550845513774e-05
2.6447147730144e-05
7.2096411219415e-05
2.24041807720708e-05
3.62277259417942e-06
5.02918714500917e-05
3.32074683189131e-05
3.09514712174507e-05
4.33608279326221e-05
3.70269803485005e-05
1.39246390011551e-05
5.54356553127593e-05
5.3132089191495e-05
2.99249383618761e-05
2.0829889367968e-05
4.90770990017195e-05
-7.70545116088986e-06
3.10489870828635e-05
-1.90749777216935e-06
4.5847233519718e-05
1.8281361976171e-05
3.9341339072234e-05
1.5140844821417e-05
2.68812921552643e-05
2.23781474754258e-05
3.22161098571172e-05
4.42427638206878e-05
4.2743044085535e-05
4.34376500483938e-05
1.02591836405085e-05
3.69538987320878e-05
4.03509670912633e-05
4.01874920602448e-05
7.12801441775911e-05
3.18460631414769e-05
7.06522135343422e-05
1.64688538380513e-05
1.76689451222245e-05
4.6833472585132e-06
2.85094158320314e-05
3.51371312552648e-05
7.14422691534166e-05
1.67355608255318e-05
4.5703879987944e-06
-3.02444200658237e-05
2.47641423765385e-05
4.56406924795531e-05
2.81129726119433e-05
4.16846805072379e-05
2.19950198784762e-05
3.05901016752238e-05
7.19609151853783e-05
5.15795459619898e-05
4.53458221955944e-05
4.94832629568914e-05
2.75505300053521e-05
2.96373687864295e-05
7.89430251340096e-06
4.42411527565186e-05
3.25772489135716e-05
5.19215816448019e-05
3.49647438120832e-05
2.62363418414475e-05
3.95969305269525e-05
2.09736579288546e-05
2.62332135631963e-05
4.85884100192713e-05
4.76600395489788e-05
3.059236819538e-05
2.2505384324894e-05
2.21668069249325e-05
4.61380960794022e-05
2.68711625431667e-05
3.44311163385741e-05
3.35887101722607e-05
3.83040527980184e-05
2.98055852777625e-05
2.83567463640214e-05
5.14116868003118e-05
3.16533141313084e-05
3.12546605436984e-05
1.63972651601981e-05
4.68528549522739e-05
5.05378688934354e-05
2.29905938560307e-05
3.84004098436542e-05
6.15050407012355e-05
7.91752866674569e-05
5.36534945483087e-05
5.48164078375076e-05
3.44632977041135e-05
5.63767869098165e-05
1.29336005679565e-05
-8.66180268234041e-06
5.0585220774767e-05
6.03083921855217e-05
5.35518840266134e-05
3.81317083470846e-05
2.55838928505657e-05
2.75183281395558e-05
4.19641622917e-05
1.8440254032532e-05
3.72882781954528e-05
2.15839897045678e-05
2.53584267529607e-05
8.39133250014844e-05
6.21205678103818e-05
1.28842635173276e-05
3.15400460834506e-05
3.61666046041862e-05
3.03546696301682e-05
1.12204944251662e-07
5.41742107013938e-05
4.18411311624913e-05
3.8204125397662e-05
7.44929109377378e-06
3.31038374277486e-05
9.00337176370182e-06
5.1752845652362e-05
5.48571882826069e-05
-5.42208072036915e-07
1.18837607160743e-05
5.41605204841279e-05
1.66777986256889e-05
4.56265442043202e-05
-4.06034989362084e-06
-8.55898419598286e-06
1.56708484241882e-05
2.83909060782253e-05
1.29853309836873e-05
5.6260776922642e-05
2.01450699597974e-05
5.65629432171318e-05
2.86649173401313e-05
-1.37271796204898e-05
1.57052056575535e-05
4.58874104992277e-05
7.34142691352945e-05
4.37658289074017e-05
3.01684788303222e-05
5.74569279180603e-05
5.57676646444357e-05
1.77765337078071e-05
-1.2057081296947e-05
2.35477529272436e-05
5.25716397918918e-05
3.460729548651e-05
2.33410874688252e-05
5.35866624143562e-05
6.04623951647085e-05
5.43151891302536e-05
1.19089825902309e-05
3.61136897587994e-05
-1.411591367326e-05
3.23446620023665e-05
2.41380530894562e-05
2.24759788176313e-05
2.7908081700046e-05
4.12724980588401e-06
1.93968159732484e-05
9.11987610088105e-05
3.53353400439635e-05
6.88554433688948e-05
5.875153050394e-05
4.59513873469328e-05
6.52281271799435e-05
3.8085185910867e-05
2.86738265153649e-05
2.73710115809914e-05
2.48397344105929e-05
4.88896745112848e-05
4.26532136981553e-05
4.27819458220003e-05
5.91726370889614e-05
5.47096527524541e-05
2.38736048966374e-05
1.65569276257594e-05
1.18595420432769e-05
1.75488844058869e-05
2.8449870716303e-05
3.61135978518184e-05
1.74491698672319e-05
3.12697006717524e-05
3.91067602515878e-05
6.26454949724114e-05
3.74131445890065e-05
9.66426941465837e-06
5.97223539989622e-05
6.86012274879175e-06
2.21797772579682e-05
1.61826425891926e-05
4.89436183305443e-05
2.23967583192653e-05
4.51384894575883e-07
3.13322854178884e-05
6.62949679427323e-06
3.28485513651444e-05
2.54338489912618e-05
1.30946556192969e-05
2.25288688526645e-05
3.17087231196202e-05
6.14554977915405e-05
2.61551875143937e-06
-1.55105672012708e-06
-6.40625238553584e-06
2.89937284684258e-06
3.24427120568246e-05
6.57252495345204e-05
3.57690645010831e-05
5.60084616105153e-05
1.75516285154131e-05
5.61823117311203e-05
6.78742968293057e-05
4.33911288160355e-05
1.44053215795897e-05
1.60023398903373e-05
5.47003104494497e-05
6.46105334414808e-05
1.93712786528886e-05
3.51865795859839e-05
1.96526737256839e-05
2.83440817894715e-05
3.4937908412674e-05
4.25322209843794e-05
5.85673948282841e-05
3.22997543187302e-05
1.91692593832217e-05
2.30416865031806e-05
5.14296451899045e-06
1.75984662803435e-05
4.27163485090781e-06
1.96722947363349e-05
-2.29058036920006e-06
3.65376435996153e-05
1.93586513722328e-05
3.43393769156925e-05
2.2087986474154e-05
3.2486481099328e-05
4.70472487671952e-06
6.6071128192101e-06
2.3049547710273e-05
4.22592401563485e-05
4.63877863214552e-05
7.30852951816765e-05
3.54075941704952e-05
1.19184050995764e-05
6.72718714880347e-05
2.53079198379988e-05
2.57327330292188e-05
8.11163170443056e-05
6.25671158633043e-05
1.31335487956278e-05
4.08175962858572e-05
2.2460101916624e-05
5.21942209456528e-05
2.95629126327616e-05
4.51225333249787e-05
1.0115432921947e-05
5.06708044739251e-05
3.50399566917428e-05
2.86861162177689e-05
6.92782712215186e-05
4.5371631003473e-05
3.37213029999444e-05
4.35226981715986e-05
4.29257348674049e-05
4.45155669757773e-05
3.8386945236665e-05
2.45350971709038e-05
4.720686769989e-05
5.38784042173647e-05
1.49709371262912e-05
1.9838056542491e-05
3.14509082079474e-05
4.04382281355994e-05
3.87815985133197e-05
3.72639889617304e-05
2.3140523765316e-05
1.69756001137374e-05
2.21819883006956e-05
2.34240404838913e-05
1.58383589802512e-05
6.0362637066493e-05
-8.55628591400805e-07
6.30129908705465e-05
4.78767232633092e-05
6.04073076301877e-06
8.58473654944455e-06
3.13476386603239e-05
4.66665137360594e-05
6.25077244171392e-05
3.90610035200762e-05
2.20400868927432e-05
3.08350526133483e-05
4.98467791374134e-05
2.53643606825268e-05
9.39891848841948e-06
1.63729479247747e-05
4.30672957449846e-05
1.85461225217202e-05
-1.04216771514304e-06
3.76609903925167e-05
4.50198484915953e-05
2.39380905016914e-05
4.70536704036932e-05
4.01991100149702e-05
1.31013147148062e-05
2.07126844024309e-05
1.23945794991123e-05
3.49281238107301e-05
9.36218075274878e-06
6.07657494819869e-05
4.99328013847257e-05
4.48486343465718e-05
3.47463434297212e-05
-7.69595261456245e-07
2.8071489461752e-05
3.3856139079968e-05
1.54372698188273e-05
-8.4842592162405e-09
5.38593910921435e-05
7.2708558057282e-05
6.16799416663788e-05
3.52890362588418e-05
5.00648950014148e-05
-2.80493981334135e-06
1.9765210422724e-05
3.13734193728466e-05
2.48967213395039e-05
2.49005966406523e-05
1.34460620725345e-05
2.84100207739641e-05
6.42115501295874e-05
6.09160467846343e-05
4.24910563898484e-05
4.01386134272913e-05
4.15123570797551e-05
3.56472936803655e-05
4.3826365181848e-05
5.56875521505437e-05
8.13099101411469e-06
3.26436940404915e-05
4.64061598496012e-05
4.88854658950511e-05
4.51936210779791e-05
4.69359289142238e-06
2.03504499930016e-05
5.27838545531605e-05
3.28097665884049e-05
4.75228652211705e-05
2.75494519367106e-05
4.85543204352571e-05
2.48084390566081e-05
1.03969121366797e-05
1.18081434477035e-05
3.35808584036423e-05
5.88105270492548e-05
3.0268815919277e-05
3.66279191865277e-05
1.61030397573985e-05
2.68765576590855e-05
4.7360880988598e-05
2.95102262932181e-05
4.02440935224094e-05
2.48625827294682e-05
8.17241062607699e-06
5.77781620631266e-05
4.38461440088257e-05
7.36451031156734e-06
1.8751116696549e-05
5.17649320004228e-05
7.6636554937288e-06
5.96797959051515e-06
1.92969112218893e-05
4.21198698900213e-05
3.01160458018947e-05
2.40313536508824e-05
2.73061927889041e-05
4.36930945739142e-05
2.12219999653815e-05
4.3987719341107e-05
-1.67511539114609e-06
3.62631971523882e-05
6.56744842100619e-05
1.48659456167349e-05
4.5531026456593e-05
3.82349806102087e-05
2.50268281913881e-05
2.19589971296074e-05
2.01403548301744e-05
2.91882011023863e-05
4.91577757332116e-05
6.09316567175946e-05
1.01694078661057e-05
3.60237066485035e-05
1.65397463195703e-05
4.0641699122132e-05
4.44164785894293e-05
2.02220938895795e-05
-1.31657065666165e-05
5.9664260285122e-05
5.05915017046344e-05
3.23373846115147e-05
2.24249380391324e-05
6.6262938329458e-05
3.39882101664592e-05
3.95718333273025e-05
4.93557309205706e-05
4.34976962340081e-05
-5.90808536689401e-06
5.33420571328066e-05
-1.72402289976067e-05
2.02970443982395e-05
2.13932521586801e-05
1.73686674850726e-05
3.04390906800494e-05
1.68471663167495e-05
4.86695881008465e-05
7.34559864065387e-05
3.06876455246379e-05
4.06542600855136e-05
-4.37400409627275e-06
2.10286782357803e-05
3.76091770410004e-05
6.19193978023515e-05
2.76411751845009e-05
1.83384509982603e-05
4.29545183843756e-05
5.24471765003661e-05
1.76286854404614e-05
4.62253143077044e-05
5.23021870233986e-05
4.31742979057714e-05
5.50154003728492e-05
1.56318973307344e-06
2.51570857629152e-05
3.93199897758209e-05
1.98529143543899e-05
3.1191875319371e-05
4.71982548303675e-05
3.23748033052065e-05
3.45636919708115e-05
6.65918003195306e-05
-2.08575950422192e-06
3.7582054885343e-05
3.94187799156236e-05
5.25258281575343e-05
3.74627500801291e-05
2.12070900712954e-05
-6.67587479207241e-07
3.94374627622353e-05
7.53760667478644e-05
4.997687306557e-06
3.4075525470333e-05
2.38191060197499e-05
1.89948131694934e-05
5.78730813982679e-05
1.43658013980188e-05
4.41858523714809e-05
2.24219622743787e-05
1.12074339539341e-05
7.02512103788539e-06
3.34472689588993e-05
5.11129911578653e-05
2.9752967494858e-05
3.11108841316248e-05
-5.75888010031033e-06
4.27353323475103e-05
2.02609146605677e-05
2.36630231464004e-05
4.97333583327097e-05
2.62051582217805e-05
1.54079403666781e-05
1.87109365089877e-05
1.98042965081005e-05
-6.52913313779046e-06
6.0867177994453e-05
2.28629944045161e-05
3.12437839402835e-05
-1.18902287362596e-05
5.91779856484536e-05
3.18776666484504e-05
5.74350613786196e-05
2.078283599509e-05
3.73541466663475e-05
6.81690840353972e-05
4.79003388419704e-05
2.0670952720119e-05
3.6348174139062e-05
3.0706132324691e-05
7.1222997908238e-05
4.31926764124993e-05
7.063206900408e-05
1.93065591429283e-05
4.43780721195412e-05
3.63980389680369e-05
4.27178616089409e-05
6.41998588834969e-05
3.83209690862062e-05
6.1382084092974e-05
7.28952459517962e-05
3.75601044881555e-05
5.35642778318726e-05
5.5872462811993e-05
4.06921290802321e-05
4.98433439408824e-05
2.35612206877851e-05
3.56065561400441e-05
5.77715310054104e-05
1.81004214303496e-05
1.51363763402823e-05
3.35895459941494e-05
3.65779843070002e-05
4.06079025994027e-05
3.46667510203852e-05
4.60360371320274e-05
5.05045803373381e-05
3.80849985243134e-05
5.48943434414503e-05
5.14719534680914e-05
3.41300547450596e-05
6.09452536208397e-05
4.32145036050309e-05
1.63501617039269e-05
4.49432078243055e-05
4.47035091116893e-05
-1.31558923044121e-07
4.06111095884901e-05
8.45331197304561e-05
6.54597836149121e-05
3.65275624417938e-05
3.42428252912119e-05
2.80483414589883e-05
4.86768836372493e-05
3.91476367548452e-05
2.67939600941264e-05
1.1892583262198e-05
2.48104022716215e-05
5.05195937575996e-05
6.31329782385838e-05
-3.24804657691176e-06
8.74665171287548e-06
5.33897224604853e-05
4.31756860137383e-05
1.80190584384133e-05
4.42499182759871e-05
4.62870850521552e-05
2.06501278575939e-05
6.57127859064302e-06
8.35887635029059e-06
3.30453911835011e-05
2.97977102121596e-05
9.08742444502184e-06
3.3952189595418e-05
3.43607916223897e-05
5.40388491492692e-05
8.63825755986726e-06
2.88586088507286e-05
6.64685948834572e-05
4.05053082685508e-05
3.62049167718855e-05
6.47156375125249e-06
1.54368131340872e-05
3.28379819192285e-05
3.10119926315866e-05
1.05066723698589e-05
3.72532292789093e-05
1.00509939547601e-05
2.31284568659523e-05
2.49316570745815e-05
1.54486681616695e-05
2.75538545306075e-05
5.48288030810696e-05
4.86730448189035e-05
5.38818431834813e-05
8.66437823640316e-05
-1.65390291263423e-06
5.46707593860962e-05
1.80465142663345e-05
5.10648444734185e-06
5.00711120019443e-05
4.99822254576308e-05
6.39882074251194e-06
1.67220603189666e-05
2.2928178445102e-05
4.43592439247588e-05
3.27119368737526e-06
5.95136156585262e-05
3.37838789391802e-05
4.25257192044401e-05
4.99198735412815e-05
3.76771571347957e-05
1.37387965828782e-05
2.44071924732273e-05
4.80005583594298e-05
1.97756667637393e-05
5.4701487244199e-05
4.08480173057637e-05
4.45205194048326e-05
1.36839717951481e-05
-1.44899066234072e-05
1.23888202792724e-05
2.53057815062282e-05
2.59259689121446e-05
5.25412550650543e-05
4.34535851304687e-05
4.71176550555396e-05
1.23346697452164e-05
3.81469179643095e-05
1.08522548118523e-05
3.86746807056153e-05
2.40380680470482e-05
1.80715381151575e-05
2.25295963042433e-05
-8.17539449655255e-06
3.67772680937903e-05
5.09665853278709e-05
4.61089979038368e-05
5.38143123774768e-05
3.38837160596157e-05
1.10861777912105e-05
1.73004225763692e-05
4.99601451076414e-05
1.30874770514659e-05
3.40056200200136e-05
4.17785735787489e-05
2.58441083885531e-05
4.54405240711895e-05
3.3896525610142e-05
4.64473732098246e-05
3.16946015106426e-05
3.76067970653729e-05
3.10492059697984e-05
5.12588146252094e-05
5.21297554365696e-05
4.99071767434819e-06
3.32721120406182e-05
4.10328379577182e-05
5.6539381316504e-05
4.51677374413728e-05
3.0200664278956e-05
4.63889583161112e-05
2.19810689176766e-05
3.87762349490726e-05
3.33750100501945e-05
1.07957358979707e-05
2.03547760058639e-05
3.71965179147089e-05
1.59964262373646e-05
4.08962123973394e-05
1.844068592623e-05
4.81338689693974e-05
4.48084833378445e-05
5.20515213411246e-05
4.27608178636833e-05
6.56876366815475e-05
3.88706273387396e-05
8.96768603062145e-06
3.11134068215065e-05
3.69699233627558e-05
3.40265318043366e-05
6.24096596511141e-05
2.16265286959257e-05
2.39771541057849e-05
1.39357553320309e-05
2.73872979700639e-05
7.64631562127471e-06
2.65763017415067e-05
-6.77867598211683e-06
-1.40327257102546e-05
8.89213427523569e-06
2.22484935645611e-05
6.11218362709008e-05
4.00293418347306e-05
4.31573267593124e-05
1.78902351920394e-05
3.07747734886549e-05
5.21886472265563e-05
3.30679706484305e-05
8.07975846130684e-05
5.01296184912161e-05
6.20522663355016e-05
5.31893397570232e-05
2.41316171797041e-05
3.39001036892534e-05
3.4134958418604e-05
4.39115476478274e-05
6.47040327006159e-05
5.45308291249848e-05
2.72556603397085e-05
2.28283819858301e-05
1.84531547416967e-05
7.00036784013606e-05
4.11558876747436e-05
2.84843034892477e-05
2.3605012533317e-05
3.73205950707386e-05
5.30104000157669e-05
-5.57461650610886e-06
3.99445596366857e-05
2.40847985559884e-05
3.75573851003523e-05
1.94274356356879e-05
3.05297624240132e-05
4.35328459590122e-05
3.83836828272557e-05
4.15752098373481e-05
4.81453431242042e-05
2.07912212902129e-05
3.85384315012361e-05
6.25539553395527e-05
4.62445845126575e-05
4.57455917665912e-05
6.78368259914317e-06
-3.95961696848884e-06
4.44236527376355e-05
2.99583317404502e-05
5.39279182636532e-05
1.10961137465053e-05
3.91234257763418e-05
3.73185935359471e-05
8.71017122879478e-05
2.35274617522717e-05
-2.2840878771403e-06
3.08958377215299e-05
2.8515800235892e-05
1.47879748321144e-06
-8.83133153041719e-06
9.25301222084231e-06
2.45431184907836e-05
3.16143713940692e-05
2.8500022270938e-05
3.98416151416769e-05
3.53615581695469e-05
6.60930343370886e-05
2.94464601234768e-05
5.714557733766e-05
5.77157231700998e-05
-2.27831610127655e-06
6.20295294109028e-05
2.6373035906271e-05
3.89957600634618e-05
4.94771861812389e-05
2.23725503250677e-05
3.68556017778606e-05
1.81649547583774e-05
2.48825576078783e-06
9.08228825933819e-06
3.06185684584014e-05
2.9347232677594e-05
1.36282828782909e-05
1.50037451856119e-05
3.10579105588129e-05
6.49993068969196e-05
1.70805108075711e-05
6.4559971102193e-05
4.03228294434988e-05
4.87604911196148e-05
3.72288939932399e-05
5.19032428120671e-05
4.68176442143948e-05
5.20763912259596e-05
5.58615292220106e-06
7.64345942143651e-05
1.86164765425107e-06
6.8849288661583e-07
1.38389073115365e-05
2.21544459946224e-05
2.97157397402845e-05
4.30688064808883e-05
4.9502458088467e-05
7.48479168786061e-05
5.60109724149618e-05
4.97256705107669e-05
5.33831192291284e-05
3.14266581741405e-05
4.80448594177924e-05
1.01240646917719e-05
5.24935809205272e-05
3.61646619667075e-05
5.36620646158926e-06
1.83420263233589e-05
5.86432968145362e-05
4.70671364168798e-05
2.7567747130426e-05
3.62311375832111e-05
4.82863646196308e-05
-6.12036059072037e-06
1.51344512617823e-05
1.45217186200974e-05
3.4179690071116e-05
6.85577930001719e-05
3.27418633799035e-05
2.54012923123653e-05
2.61183860999573e-05
-6.23381356539997e-06
9.55709580859251e-06
4.45765696886641e-05
2.63504476177839e-05
5.02825909764895e-05
2.22791113850176e-05
5.41513779469329e-05
5.85299924987326e-05
2.34940289086285e-05
3.30142184693067e-05
3.0651177791059e-05
2.91545675419312e-05
5.70965668334139e-05
3.95049405455497e-05
5.10506327348255e-05
3.95074913069297e-05
8.42621162626497e-06
3.01966082056383e-05
3.93903117769323e-05
5.64956760453788e-05
2.12368486135076e-07
-7.79831947867357e-06
6.64131429647605e-05
1.21225634572173e-05
4.7558410026664e-07
5.42393989742412e-05
4.49867269994708e-05
1.83340246856364e-05
1.65003636689428e-05
4.8379205720013e-05
6.70330700707055e-05
4.76256909224372e-05
4.04933199037674e-05
6.77927366903575e-05
4.97401572221593e-05
4.08128945902479e-05
6.71164568167098e-05
1.25118717217943e-05
4.23599060288157e-05
4.13505945171456e-05
3.63075056543789e-05
3.33729280612711e-05
1.65158633098157e-05
4.69584064680874e-05
2.10567182661429e-05
4.96653308639407e-05
2.90354530821262e-05
1.05693867065158e-05
6.55060472829732e-05
2.34252078685125e-05
2.07345591079704e-05
6.63276712928498e-05
4.48431249109879e-05
4.25920839700348e-05
4.25368738058145e-05
4.78689197537579e-07
5.02223877928268e-05
1.39738903445291e-05
1.67379856025665e-05
7.64395641565298e-06
3.83458109958755e-05
4.01331316105994e-05
-8.92204756840635e-06
1.46256521121268e-05
4.61389482754729e-05
4.18716453814295e-05
3.23821436716922e-05
3.26810856012862e-05
1.97350690622541e-05
1.90230381954679e-05
2.00542474044085e-05
5.90671191864438e-05
7.64965881919138e-05
6.99134874733395e-05
6.37336444315027e-05
4.54999447513921e-05
2.65899556194452e-05
2.85758993420493e-05
2.44348335521114e-05
3.41901612316745e-05
3.73241145204157e-06
4.20234995568409e-05
4.60177590918012e-05
4.11591686459667e-05
6.25909890721849e-05
-1.3595511032539e-05
2.48112240607838e-05
4.42641351989585e-05
6.30383802846126e-05
-5.08677563211733e-06
3.07965667360185e-05
3.53601192576663e-05
2.34072825770105e-05
1.42088562966736e-05
2.44514781449247e-05
4.84316801792769e-05
2.12416797965702e-05
2.54235720692401e-05
1.17681093993254e-05
4.05486442631596e-05
2.73227489517795e-05
3.35546686969238e-05
1.61320327046461e-06
2.71909685884356e-05
8.09641417238492e-05
3.79237846996919e-06
3.54232515044806e-05
3.41314010939008e-05
5.66532076090286e-05
5.67807552398534e-05
6.72563830412176e-05
4.40739832305429e-05
3.42563835791856e-05
7.40842982464063e-05
4.46398656994473e-05
4.42217416011211e-05
7.38061503292716e-05
5.15261894573877e-05
4.59042973159192e-05
3.63698952591555e-05
2.28360703890301e-05
4.11571484262294e-05
3.49243286095569e-05
8.60573154233471e-06
2.21421118983486e-05
1.42072834047311e-05
5.38421807093284e-05
1.22282066817133e-05
4.88328972756991e-05
-3.40131010580587e-06
5.04685255557867e-06
3.30580489712862e-05
4.48889774067599e-05
2.08984124683759e-05
-2.29638084440888e-05
1.79080708695274e-05
4.71989814785539e-05
6.45492237945414e-06
4.39535961026968e-05
2.19268114450034e-05
3.48414718812995e-05
1.428260667653e-05
6.94259140696519e-05
3.46589281891068e-05
-2.17703344694647e-05
2.51810419085346e-05
2.7752500523629e-05
4.78921827179172e-05
3.96979644805321e-05
7.63055885645545e-05
3.57137515898369e-05
2.39119478799953e-05
2.56731494942355e-05
3.0719270525897e-05
6.18964964460626e-06
3.66515593706662e-05
2.26410397949507e-05
-3.64931077780534e-06
4.59326348507965e-05
2.90837593327186e-05
3.476911366818e-05
-1.7699818198469e-05
3.64932536767348e-05
2.11140258866956e-05
4.11258767168736e-05
2.1843826784876e-05
9.47211737496303e-06
2.84600443479811e-05
3.656467038352e-05
7.08669373236453e-06
3.04468082737566e-05
1.61682471395281e-05
1.07798280575943e-05
2.90866400541666e-05
1.99758564090351e-05
1.80350324153247e-05
5.68532010018126e-05
3.69214153961306e-05
4.56280530295187e-05
3.55645749876666e-05
1.73112494361846e-05
5.32933733118862e-05
2.91233147869004e-05
4.81351793155087e-05
5.45938060138835e-05
3.29439088221507e-05
4.06005392427919e-05
4.83376390840403e-05
4.00032019142279e-05
7.93073456442799e-05
8.67484267882827e-05
7.32492688651672e-05
4.5417055272166e-05
-1.34949300060722e-06
7.51148126596732e-05
6.73447814957304e-05
1.99487116290873e-05
3.79935606266596e-05
4.67671208439098e-05
6.16636394054945e-05
4.29177947579096e-05
6.18220275316741e-05
5.5502928416189e-05
4.25442336476155e-05
3.54645605647581e-05
4.2393710485552e-05
4.16784831609257e-05
2.25189395245622e-05
2.6665235188174e-05
3.87859881904043e-05
6.88343438210246e-05
1.92889048036366e-05
2.99886849060506e-05
4.60700584635152e-05
4.36582486710168e-05
5.81595307491433e-06
5.85036271715103e-05
3.66599868261555e-05
1.19066156435644e-05
-1.26312199632748e-05
1.99074701755279e-05
2.01928993919574e-05
4.05377942415426e-05
2.844807780513e-05
6.28668020180489e-05
4.19493827361585e-05
5.32188434586431e-05
2.53141127118603e-05
3.8756403375662e-05
2.32309763452275e-05
3.5008686002517e-05
4.46793479799086e-05
2.93909311503433e-05
4.78179271275363e-05
5.2361908948291e-05
4.01686717904664e-05
5.83761291341201e-05
6.82236666779064e-05
4.34107389287758e-05
3.5397675438883e-05
5.5683638652755e-05
4.20869997572809e-05
3.07961823751912e-05
2.76716674676831e-05
4.41556580200985e-05
1.88130132295252e-05
2.50206234822467e-05
3.57834648861408e-05
5.01655151034738e-05
-4.02378543486159e-06
4.15874255743523e-05
1.83173083170754e-05
4.28167956224626e-05
1.92910965050208e-05
3.86059578822623e-05
1.637866498722e-05
3.94839841160241e-06
3.80991340062933e-05
1.48652969304474e-05
2.62477218097526e-05
2.08677869896578e-05
3.31538662636467e-05
3.62531646154615e-05
2.40129146554496e-05
-2.40290076096077e-06
1.44133629519694e-05
4.58275880386517e-05
4.67498495116546e-05
1.26625649755623e-05
4.68167080056554e-05
3.69016573477388e-05
3.35209628589787e-05
2.77027025741741e-05
2.91508679861785e-05
1.15182589757368e-05
3.5424470403051e-05
2.26436502302511e-05
2.45820758882685e-05
4.42628533900491e-05
6.89152197479668e-05
3.76199946991961e-05
2.16144028615236e-05
5.45335975715809e-05
5.1280903521296e-05
3.80900353201066e-05
3.17889704921642e-06
1.39059610348816e-05
4.82444536057607e-05
4.90144358109287e-05
4.30598512243278e-05
4.13622879930478e-05
1.8077097553973e-06
7.93509473344243e-05
5.64234543437193e-05
1.78231364523498e-05
3.50115418363581e-05
1.84937486608439e-05
4.98428057331239e-05
4.38769824465001e-05
6.93353997953325e-05
2.58504365907554e-05
3.69785068227611e-05
4.7061218690563e-05
2.40400599123023e-05
9.03339591582677e-05
2.22726615237106e-05
3.20467491179989e-05
4.18615809576332e-05
2.46490029920587e-05
4.08654840626773e-05
3.22345967732273e-05
5.97005617859129e-05
4.42436691907097e-05
2.82179188491505e-05
9.81208230434319e-06
7.04631708173461e-05
4.40389035490802e-05
2.2820403401263e-05
2.53108710414178e-05
5.95194477831698e-05
2.18281130118623e-05
1.6317588720615e-05
1.73482102373456e-05
7.30459548161341e-05
4.96645088994048e-06
3.27987070146921e-05
3.94825604964342e-05
1.736361809677e-05
4.97281357460676e-05
5.90740806057219e-05
2.96787265481859e-05
3.79507266199924e-05
5.1064822075649e-05
4.98173522784004e-05
6.21950571765573e-05
-2.83630223149647e-06
4.23100241209808e-05
1.54836533786984e-05
5.27771861150641e-05
4.59982696685997e-05
3.67153052804613e-05
1.94941632914134e-05
2.30614724214062e-05
3.63488571117813e-05
5.82866337958165e-05
4.68522674758834e-05
4.41929703907075e-05
3.80884862604842e-05
4.51922545422588e-05
6.14947240901699e-05
2.91587605576787e-05
4.68686403814239e-05
4.61547152385713e-05
2.74956745716644e-05
3.31376486978506e-05
2.58602231377176e-05
3.52387101031441e-05
2.7922305166113e-05
2.61168888645036e-05
5.28735105797261e-05
3.6990785296313e-05
5.68436153685449e-05
3.72533097366438e-06
1.43383405757641e-06
4.06727492976999e-05
5.20910466127309e-05
2.42329805868802e-05
3.53447877285514e-05
5.26672145997533e-05
3.98377049244772e-05
4.15104627542174e-05
-1.10948666972203e-05
4.13997201550937e-05
7.64737348643813e-06
3.73308200326035e-05
4.3556412018e-05
2.10688500090823e-05
4.11121523043838e-05
4.23986760709847e-05
7.24643794746701e-05
5.78488986003563e-05
1.3670931459453e-05
3.65602573444662e-05
4.17259717019499e-05
2.54510543231517e-05
3.94620432689706e-05
3.26311590690322e-05
4.56539961510419e-05
4.41242926886386e-05
3.52724011332499e-05
3.29450364896892e-05
3.90419079294491e-05
1.00204197111682e-05
2.8680426426956e-05
2.69867402574796e-05
6.94714264414279e-05
4.8336401052099e-05
1.54445109113444e-05
3.59474995027761e-05
3.16005219252057e-05
5.22429407401121e-05
5.12177662328056e-05
4.80233699495679e-05
-5.04328061378234e-06
1.58927430120966e-05
4.1673692080081e-05
4.09981152029217e-05
4.09869245374705e-05
1.85137100967564e-05
4.18142909578971e-05
2.56870544501384e-06
4.19699460834801e-05
5.09016891241712e-05
1.63176741082351e-05
3.14140431755193e-05
5.25583388851137e-06
4.7586689172843e-05
3.5542905545785e-05
5.18553122928262e-05
1.75142137890166e-05
1.06067420165404e-05
1.2133328647867e-05
2.85741226436076e-05
4.56473116144545e-05
7.4396096589232e-06
4.06498965929214e-05
4.27309974644156e-05
6.60290716085828e-05
3.79714479509759e-05
3.53221716765738e-05
3.17985968468048e-05
4.25427739467915e-05
1.72669717591921e-05
5.17979954002301e-05
2.21156903216573e-05
2.09059223993278e-05
5.24700430852347e-05
2.48582807256652e-05
1.96011528281747e-05
3.45046668108554e-05
3.57526961802215e-05
1.88825894525119e-05
5.59162867350026e-05
3.1920927058056e-05
2.49613979022859e-06
6.9416874999244e-05
2.47768119625149e-08
2.69788404103499e-05
2.45495567654389e-05
3.66163903520317e-05
2.08512261562268e-05
4.03045305959533e-05
2.13739335956846e-05
6.97760619158922e-07
2.02279927301434e-05
4.64272689564702e-05
3.17894344316583e-05
4.89328933748913e-05
2.73844110203119e-05
4.42457444359515e-05
3.49698406184356e-05
1.52716223725307e-05
6.38632720685037e-05
2.77411422492752e-05
5.16281782756803e-05
5.73324400699696e-05
8.25714968056293e-05
5.35863105868766e-05
1.49920109510515e-05
5.19207686862233e-05
4.06106425786406e-05
9.10643838987527e-06
5.18608926479286e-05
4.09536223756183e-05
4.3650394879726e-05
3.18860752202845e-05
4.4661411773762e-05
7.36516343274333e-06
4.36141741421241e-05
2.98593234084261e-05
6.30529286359052e-05
4.85566575098771e-05
6.57913741975604e-05
3.06808379991998e-05
3.72004168578793e-05
2.2156704766932e-05
4.48141721971322e-05
1.83012605423717e-05
2.8566150826692e-05
4.89516947440497e-05
4.07232907155136e-05
6.68027629332028e-05
1.59201386019222e-05
3.75707854115544e-05
3.82948938813992e-05
6.23803222969824e-05
-5.83562548893947e-06
1.82381855390159e-05
2.11500588793448e-05
1.97772185348556e-05
2.01130850485689e-06
5.6602028725341e-06
3.49951489887102e-05
4.57611740491404e-05
6.83257910988916e-05
4.07782579107616e-05
4.9463046887958e-05
5.58621253050903e-05
1.11801069897465e-05
1.75267153221566e-05
2.56065145472944e-06
3.21487823076023e-05
2.89574324788922e-05
4.72293667535232e-05
3.62696003425824e-05
3.06379160279899e-05
3.38640006685367e-05
7.96234228515349e-05
2.52414303282777e-05
4.84664728972909e-05
4.81443048248158e-05
5.26253122046464e-05
9.11862178380029e-05
3.43144057652618e-05
3.99372444125479e-05
4.92508309557371e-05
3.59707323492087e-05
4.54462780103776e-05
6.05569179697051e-05
6.00548982766069e-05
8.1561238947189e-05
3.02282589436781e-05
2.55575361161622e-05
1.65259819916468e-05
3.1295847592148e-05
2.29810813010542e-05
5.74508158989779e-05
1.78761065568441e-05
5.81140704680058e-06
-2.22663798264245e-07
2.65037578215108e-05
-1.48454280821847e-05
-2.33082646321852e-06
9.8651313268744e-06
-1.73025410255483e-06
5.08320667744654e-07
1.41890054657165e-05
2.95430618264549e-05
1.61528234950805e-05
6.00831727603538e-05
1.17033466751037e-06
-1.17175181268929e-05
1.17815246532675e-05
4.64318026805969e-05
5.04860945800391e-05
8.44372520901178e-07
1.90906870324064e-05
4.84636498582763e-05
4.45849832649961e-05
3.22859656080573e-05
4.54936947495476e-05
3.02774502859805e-05
2.00685955459312e-05
4.83612164058335e-05
4.5887609439911e-05
4.28708471027294e-05
5.91716123371944e-05
7.28521260068709e-05
3.31964158082786e-05
6.19755908804619e-05
5.67590140032828e-05
4.28528332394176e-05
4.75261721084914e-05
6.98206861963417e-05
4.85436103730309e-05
1.874731599062e-05
1.78297526343382e-05
7.28008715583191e-05
2.80564254460392e-05
2.30200620607708e-05
1.24505885522223e-05
1.54683856974019e-05
1.56551142003561e-05
2.11847815306549e-05
-7.0118168364684e-06
2.26794233781829e-05
5.49062662051068e-05
5.48198388071021e-05
4.98981018821896e-05
9.05143586455672e-06
3.66764086871379e-05
3.31942001074657e-05
2.01459283204622e-05
2.09709346458991e-05
2.8102959731419e-06
8.84324171841018e-06
6.48717870280433e-05
2.90541467099365e-05
1.18234941050436e-05
5.00697485628924e-05
2.78227229041782e-05
3.4700405737438e-05
-2.25657051343104e-06
6.08075125521201e-05
3.28427282031843e-05
2.39161550175843e-05
2.8701515618734e-05
6.72477235480671e-05
5.06570309005291e-06
1.89476034323897e-05
2.98217627132839e-05
3.65657621558606e-05
4.39328775861542e-05
2.46776579006333e-05
2.89323170765573e-05
5.33529341691681e-05
5.03847643546604e-05
2.1282230784629e-05
4.54961737807939e-05
6.76098189430175e-05
3.09940966973931e-05
4.29924912529324e-05
5.1019273011531e-05
5.56280251594246e-05
1.57076311229226e-05
6.01003016959053e-05
4.45737611878803e-05
5.98659308255524e-05
3.21333354464951e-05
-1.74947649994305e-05
1.45335220816185e-05
2.73396607115037e-05
3.04979552151737e-05
6.33195332359746e-06
2.88927318579686e-05
4.73581300684727e-05
2.72233217196733e-05
5.5245518706837e-05
5.06356011405768e-05
2.06452463138025e-05
3.43457494108113e-05
1.75320397627739e-05
3.18925002646618e-05
4.61795717016749e-05
3.25451481092011e-05
8.3681199813424e-06
6.05114506809287e-05
3.69132467028516e-06
5.75110575053453e-05
1.1860653518469e-05
1.33510484986753e-06
3.10696307750892e-05
2.87905668869943e-05
2.90715290313246e-05
4.65197273150616e-05
4.4130542664739e-05
-4.43945215670793e-06
2.13763357837563e-05
7.44283505817862e-05
5.97635821047673e-05
2.58028197017525e-05
3.26264173486098e-05
1.67682146806791e-05
2.9884908989952e-05
5.50266960483038e-05
5.32090389211392e-05
5.31192236834821e-05
6.85471120471896e-05
5.68373795146724e-05
3.37315976433989e-05
7.62478123394386e-05
5.40820366550419e-05
2.61608247355782e-05
6.64517216669274e-05
4.59401299667776e-05
5.22428141834615e-05
6.20511898664977e-05
5.96374396141633e-05
5.64655488599503e-05
1.8580622526512e-05
2.31484500381778e-05
1.16423470862686e-05
2.6581996628983e-05
2.43951719996199e-05
1.78140430803881e-05
-2.33223435323772e-05
3.07177139258795e-05
1.08166248647883e-05
1.24354177229333e-05
7.3025236278981e-05
-2.4762903028338e-07
1.50234779027813e-05
-1.33141684344572e-05
4.69682704567872e-05
3.86883247114783e-05
5.20831661314942e-06
1.79280554567618e-05
2.46720315284912e-05
4.37981454756133e-05
2.60675033550548e-05
3.55046089755888e-05
5.13466223665763e-05
4.99468782524524e-05
4.64792856332093e-05
4.01080640530284e-05
7.00857661121889e-05
3.43886503142129e-05
4.47554118726917e-06
3.2318403368138e-05
4.48981595652002e-05
-9.79510212703708e-06
4.93523025305037e-05
7.01156236391419e-05
3.88559202636689e-05
2.81004084919438e-05
6.22482308795575e-06
1.14510850904226e-05
2.25157296440881e-05
3.06841632795827e-05
4.22013150852077e-05
3.31315102528835e-05
2.670361939936e-05
9.22929400532433e-06
5.13283171688511e-05
7.81501001182524e-05
7.67763844606662e-05
2.26732092181721e-05
7.84843394899548e-05
5.25259546524252e-05
3.44511957949041e-05
4.46594513621438e-05
-1.99299768469169e-05
3.28396650210049e-05
2.66042573863343e-05
3.34461751355179e-05
2.57750835081019e-05
4.44678335780731e-05
1.32972627100858e-05
1.81344088499283e-06
5.03421900955574e-05
3.98837420091352e-05
3.65684649675118e-05
4.65770253429865e-06
5.85825276009281e-05
-6.00222557150854e-06
2.35945158662589e-05
4.07918806222434e-05
4.08821206466996e-05
3.72384822572395e-05
5.82282046426689e-05
4.90624575814359e-05
-4.07099266978975e-05
5.0524706344988e-05
2.74012929634203e-05
4.30189303568676e-05
8.41368711146197e-05
3.08612299532965e-05
8.27135604164085e-05
5.38845235500608e-05
2.73773431412029e-05
5.14529622019397e-05
5.05587549976306e-05
3.16627556128961e-05
1.87459826248603e-05
3.90885503531088e-05
3.22670163974285e-05
7.33670662729192e-05
3.38210128016944e-05
2.54793478813025e-05
2.45709878146214e-05
4.61468318028562e-05
2.37298005135252e-05
4.88173978750682e-05
6.99722904745704e-05
4.84932769574621e-05
5.49914235623965e-05
5.65111539355816e-05
2.85386063098331e-05
6.51989271188877e-05
1.66534181976162e-05
1.39336003323623e-05
-2.16736318928306e-05
9.60962689280473e-06
8.03612842966987e-06
4.57121544476229e-05
3.36984508067168e-05
-1.54054157743595e-06
6.12281620468835e-05
3.60384690139663e-05
3.33318806885937e-05
2.46089765530706e-05
2.65148817105446e-05
-8.91054389202254e-06
3.57609509648895e-05
4.2600102003804e-05
5.43942261948743e-05
6.05391447268832e-05
3.2018545594948e-05
3.41076500154372e-07
5.43447267247919e-05
3.20915897007286e-05
1.12450628711975e-05
-1.71752616937036e-05
2.65520664098057e-05
5.86920536214706e-05
2.797969553283e-05
1.34914113010953e-05
4.04448722927966e-05
2.86028766280983e-05
3.67171043512658e-05
1.25392068372079e-06
4.65002927338444e-05
5.67467910090966e-05
2.78632821858099e-05
1.31040772648562e-05
2.93417561061843e-05
4.15319433161037e-05
3.90493873348223e-05
2.57052189297823e-05
5.46565067462553e-06
5.1626758917598e-05
5.31298144852378e-05
5.01418658174137e-05
5.04984789286522e-05
2.8106471670156e-05
4.62953993372793e-05
-1.64490398554452e-05
2.78201260337546e-05
5.56663684131103e-05
1.84936999574316e-05
3.22018369957021e-05
2.44569978795031e-05
5.88317521443844e-05
4.90235671042964e-05
3.15058951655419e-05
2.96118858129582e-05
7.2810683023307e-06
2.06858082772422e-05
4.37321769112437e-05
-2.08161483106601e-05
1.17315767682228e-05
3.84741172516006e-05
6.15069702806803e-05
6.53287904629911e-05
2.56242944347085e-05
2.29414423976957e-05
3.8698225352883e-05
2.74103418920633e-05
4.06387871468756e-05
1.39259348913452e-05
3.72539125413234e-05
4.29183239330245e-05
4.90159259809571e-05
4.96563362103945e-05
1.90816041879978e-05
2.96252151030774e-05
5.53643622884463e-05
-1.9085560824849e-05
4.92846877823925e-05
4.6821695126231e-05
4.02011794986592e-05
3.04996565886923e-05
5.75069450668644e-05
4.39559960346148e-05
1.70399750529528e-05
1.06262524311596e-05
5.00936803880225e-05
3.46024807253916e-05
3.11689104064549e-05
5.63027610818663e-05
6.59709889676023e-05
4.89359141457485e-05
4.73029064486008e-05
5.98636763479314e-05
5.06015438141073e-05
3.59380883700315e-05
8.38761652827679e-05
3.40015032619607e-05
3.94466365097418e-05
2.9763341054125e-05
3.82959509147769e-06
9.31366485328811e-06
7.04633038810465e-06
1.88577684398338e-05
1.89255888608642e-05
4.83315913123632e-05
4.53872273190687e-05
1.08603991752978e-05
1.99683155612349e-05
4.20118716532091e-05
1.08596211611642e-05
1.55058248977587e-05
4.81209312282758e-05
4.99884980903709e-05
3.77310724405161e-05
5.64100935997593e-05
2.86729343405255e-05
5.50939816342775e-05
3.50132288304506e-05
6.17398111722803e-05
2.23964037424203e-06
4.11128154025915e-05
5.34324349082807e-05
4.03307632883753e-05
2.16631324134954e-05
3.79134983554136e-05
2.1941774983491e-05
6.47322579261904e-05
2.13329083373765e-05
7.68635411164589e-05
4.52508659041e-05
8.28724916674706e-05
3.82110518805823e-05
9.06593339094942e-06
5.40781231310797e-05
7.50866059833971e-05
4.21411261096221e-05
3.72266222666319e-05
3.72670713961035e-05
1.96181833947352e-05
2.81872127888188e-06
-1.35800735231564e-07
4.3440343287191e-05
1.25527464377905e-05
3.51609083706709e-06
2.62013005061737e-05
4.85498241617942e-05
2.10302986152214e-05
2.66497321172884e-05
2.07401721126593e-05
1.42510280924481e-05
5.35453954364488e-05
5.64966520865481e-05
2.73794276402584e-05
4.80677162958953e-05
-3.4255542130629e-06
