# Supplementary material for: Research on computational propagation and identification of mine microseismic signals based on deep learning
Source: PLoS One. 2025 Oct 22;20(10):e0334641. doi: 10.1371/journal.pone.0334641 (PMC12543183; doi:10.1371/journal.pone.0334641)
Supplement: S4 Data — (ZIP) [file pone.0334641.s004.zip › 000100700000300.xlsx_0.txt_24.txt.txt]

4.26613092639087e-05
-1.68059788634246e-05
3.19459635890251e-05
3.40165340845785e-05
3.28631254060586e-05
1.21825716149484e-05
3.79658985216776e-05
6.24792240974025e-06
2.63701488489719e-05
4.30355442169156e-05
4.20130294309887e-05
5.87369009359017e-05
4.31169966078297e-05
5.37143978080623e-05
2.69498028512839e-05
3.50280615003072e-05
4.95230063964555e-05
2.6600682062774e-05
5.84456093537924e-05
4.50995036370092e-05
1.03769654665459e-05
5.96302357766561e-05
2.32378364531844e-05
2.36388880571034e-05
5.43778971332419e-05
5.4922992519782e-05
2.19879467709335e-05
3.95496350924776e-05
9.5830806843166e-06
1.20590150973593e-05
3.94781816100324e-05
4.18858619889185e-05
8.29525461005483e-06
2.8664398390606e-05
-1.24022600835984e-05
1.77149969556284e-05
4.09662227015182e-05
4.3350031283822e-05
1.60129997056177e-05
-3.89469766783654e-06
1.99316361424927e-05
1.52843824796315e-05
2.49831459519372e-05
-1.04595093376529e-05
1.52149791551594e-05
3.9117043704306e-05
-9.14368497443573e-06
3.67002364896995e-05
1.69881109067091e-05
2.88323933682613e-05
5.80639080229176e-05
2.5950363345242e-05
1.70935144901939e-05
4.17147363036511e-05
4.94138069632665e-05
3.40944707109369e-05
5.27979043471414e-05
1.77925888992273e-05
1.69220817731765e-05
4.36547642118287e-05
4.21646705146419e-05
6.00466976897577e-05
5.17525200488956e-05
2.40205386757293e-05
1.67974256229975e-05
6.0475112627642e-05
5.20514760576002e-05
3.14157978296739e-05
3.95320681560948e-05
2.490184796791e-05
6.34292788310384e-05
4.54995508854066e-05
3.64359615800428e-05
4.00022647058739e-05
6.80836484226268e-06
3.56668643980466e-05
8.46804270333908e-06
4.15060761467304e-05
1.9356501767355e-05
-2.26030982547395e-06
-6.03117945193813e-06
1.31067481019374e-05
2.5704185180694e-05
1.10526383821546e-05
2.3836979909081e-05
9.30529630153491e-06
4.51434498278429e-05
3.19639417349982e-05
4.11799740669512e-05
4.71480309154683e-05
2.61453839984193e-05
-1.18508871302079e-05
2.96353088494637e-05
3.51472291168284e-05
-1.31059509441541e-05
3.45511267736935e-05
2.99403960318269e-05
3.79200748579598e-05
2.05158024594824e-05
8.65270364902386e-06
1.07203891457799e-05
5.28565660826238e-05
7.50057969042399e-05
4.89099319367699e-05
4.10058294785216e-05
7.50351654128458e-05
5.70668748659303e-05
4.44543646810292e-05
4.97019321777375e-05
5.20347287388531e-05
7.29479127925474e-05
3.13517784947225e-05
2.24591555468886e-05
1.75572251245983e-05
2.490278449936e-05
2.28399666442739e-05
6.73670384604167e-06
5.16484448443635e-05
6.29588009528343e-05
1.22527026711781e-05
4.31348161634488e-05
3.30112897104487e-05
1.36100939616529e-05
2.60066137099276e-05
9.11564896188591e-06
2.98538621661513e-05
-4.35707704352438e-07
-1.56745909810691e-05
4.83338854386225e-06
3.08343240858669e-05
1.33275861187002e-05
5.2519445225838e-05
-2.9304117355522e-06
4.00684504651129e-05
2.36988237750985e-05
2.5506247629055e-05
2.06928275549034e-06
1.83624644239253e-05
4.25709390402082e-05
2.56091622385488e-05
-2.91822744622926e-05
5.47969182856676e-05
7.64082876477841e-05
2.5660422790254e-05
3.19344009781865e-05
-4.61964253419814e-06
2.13408352005497e-05
3.67870741429471e-05
5.23894422874894e-05
4.70295784494565e-06
2.40833358107138e-05
4.4333157365049e-05
3.09875106523169e-05
6.2514590139785e-06
1.42277308106849e-05
4.20235882099306e-05
3.74438277288083e-05
2.69934389865257e-05
1.93682096912489e-05
2.09823528387355e-05
1.33394775401245e-05
4.71343284039503e-05
3.81037574312285e-05
5.95553442294324e-05
1.49781003328443e-05
4.93708627660266e-05
2.5998967343954e-05
3.21134987631999e-05
3.29543904002186e-05
4.1893833700619e-05
2.41913077972743e-05
4.13816196154855e-05
4.01886774371606e-05
2.04689755543593e-05
5.80377701466162e-05
3.39579521092368e-06
2.32337688083476e-05
3.64079613844828e-05
2.9165116340377e-05
4.65908630090228e-05
1.88219422437732e-05
3.26563640604901e-05
3.01324357738523e-05
1.08367765343231e-05
1.42033042929585e-05
1.99531342213775e-05
1.45290753962269e-05
4.46341795507643e-05
1.21828338809277e-05
4.31333163823305e-05
2.33926310949553e-05
1.0752768663351e-05
2.21022560167022e-05
6.13417369036199e-05
2.26256059670164e-05
2.01900305797902e-05
2.81065445631349e-05
1.10048108546404e-05
2.33529160082074e-05
3.57942932699517e-05
-3.30921039292438e-06
2.54512332904279e-05
1.24896940832007e-05
2.59550168748543e-05
2.23923873498949e-05
1.57796336070979e-05
4.63424679257542e-05
8.13203905745666e-06
4.14029255193109e-05
4.10427509928992e-05
2.956165619548e-05
7.81978670488601e-05
6.13838312137705e-05
2.28470504117239e-05
-3.2536115720124e-07
3.09845299828292e-05
2.67645413231643e-05
2.24303129047614e-05
4.24422549578534e-05
3.61871047207963e-05
1.68685779048452e-05
4.27680029158005e-05
3.6167498318003e-06
3.74126674111243e-05
1.2488203338388e-05
2.32690113224655e-05
5.89850098078741e-05
8.61176081463684e-06
6.23372714263052e-05
3.06633203225049e-05
4.88482506598361e-05
2.20887850804588e-05
1.78374006755764e-05
1.44575596381616e-05
5.41031411143391e-05
5.0144217216346e-05
2.00797503880506e-05
4.74066411897954e-05
2.55280865392013e-05
1.31482803615417e-05
5.49825181313875e-05
2.15482648779147e-05
2.52730823472086e-05
1.5747119556505e-05
3.70984270379375e-05
3.32990596323312e-05
2.2889361013264e-05
2.36526242364926e-05
1.71460792248762e-05
2.95881886157951e-06
3.20115975514798e-05
-8.2071249362397e-06
5.96651977221802e-05
4.27444425095316e-05
5.05991913413019e-05
3.40605930530076e-05
4.03559975507201e-05
3.17988286933317e-05
1.44746589762979e-05
4.16095855179159e-05
5.35680733298982e-05
2.64367887751857e-05
1.27894450566348e-05
2.62830348678324e-05
3.86436780145089e-05
2.84905103611304e-05
4.91427303674101e-05
1.29906465593984e-05
2.19118378455036e-05
1.25385426941583e-05
2.89385471558141e-05
5.05820102407861e-05
1.45659605815914e-05
4.90124514340523e-05
2.80344294883921e-05
3.20016492654048e-05
-2.49893716400509e-06
4.69287693976126e-05
2.17341083973127e-05
-2.02874623474858e-05
4.65671825597782e-05
3.99623593616285e-05
6.21456870804171e-05
2.92594217012577e-05
2.00192836166267e-05
4.68522901161309e-05
1.33167582245047e-05
-2.17421328306289e-06
1.94906261143237e-05
2.4182903526681e-05
2.99154716067682e-05
4.64885773956305e-05
3.54709266937323e-05
2.07971844100515e-05
4.93470015478094e-05
2.57252370542634e-05
5.40419314132731e-05
6.57073398231901e-06
1.74350369575956e-05
4.09508812586907e-05
1.30971634978203e-05
5.77983659612063e-05
6.06570650622253e-05
5.80681504133352e-05
4.18850106637784e-05
5.4789042179248e-05
2.4747907124759e-05
2.28210564693843e-05
1.41370176324898e-05
1.26315767399598e-05
4.54216663060639e-05
-3.77897934462e-06
3.03549440651108e-05
5.71232605988797e-05
4.79062738665669e-05
3.69323038853644e-06
6.13415499452231e-05
1.77236338457787e-05
-2.40999488748185e-06
-2.33275037795335e-06
4.44232858869639e-05
-5.13902906110401e-06
3.1853759809729e-05
2.88575236694859e-05
1.04352303298553e-05
2.10964345324294e-05
3.53020663741432e-05
1.83968336757391e-05
2.9598495288047e-05
1.77749153816333e-05
3.78236838718267e-05
2.71562909772982e-05
2.71965321029612e-05
5.67042708459078e-05
4.19939442759526e-05
9.65595745265951e-06
1.31730102612915e-05
1.19367254764645e-05
6.01475307508256e-05
2.55004502645495e-05
5.78076992010324e-05
4.65270095551502e-05
1.19253678849919e-05
7.07470093673687e-06
3.89746773395056e-05
4.5066249480895e-05
1.44907122898021e-05
2.74294035113787e-05
2.27558722876615e-05
1.55813011681898e-05
4.12201477167689e-05
7.42464096369232e-06
3.90589918031451e-05
2.58811749106626e-05
1.50989707103003e-05
1.45458741673984e-05
1.63582010762625e-05
3.66722228871726e-05
4.35682214056746e-05
4.22874684414013e-05
3.98228488626547e-05
1.06869454422258e-06
-5.65421618422902e-06
4.4010275288613e-05
1.99461008228921e-05
-1.36292056028691e-05
1.7503078189145e-05
2.67486262219509e-05
2.59622978953157e-05
-1.80678732509024e-06
2.18571572522199e-05
2.25489744390318e-05
4.21431243028591e-05
5.72181369174481e-06
1.76907855211654e-05
4.49235848103946e-05
4.52040362387064e-05
2.892435288606e-05
3.36241151470635e-05
3.38178027917906e-05
2.60796898789864e-05
5.02133377217963e-06
5.49196095451223e-05
3.71146286211121e-05
3.89419573316686e-05
1.83042929989022e-05
6.82328527504659e-06
4.86022583874285e-05
1.83489571268714e-05
5.51951880607873e-05
2.17414995304561e-05
4.97581710264145e-05
2.03010221977054e-05
5.37159273431793e-05
2.15890870010463e-07
2.72195098729254e-05
-5.99484533157804e-06
7.89623858246262e-06
1.0067915080697e-05
3.76953591530676e-05
2.01762894833145e-05
2.77779610093534e-05
3.35603102956686e-05
1.71985663097337e-05
4.79777563473085e-05
2.51229613395433e-05
5.99601590869795e-05
1.09354880849655e-05
2.8982187351109e-05
5.2389828856088e-05
2.982111687404e-05
1.15860490930781e-05
3.61902952769475e-05
4.54303729949493e-05
4.08148350492713e-05
2.65911297603473e-05
3.38052666185416e-05
3.58880535584529e-05
2.27483663921012e-05
3.87965449079225e-05
2.07724582709241e-05
2.10628657422219e-05
1.38858725731978e-05
4.42816162974683e-05
1.91570520642434e-05
3.49670752886097e-05
3.74685874297422e-05
1.40613653026048e-05
5.69739787046636e-05
4.89686482155541e-05
1.6333628114511e-06
1.73597647289322e-05
-8.56014252080373e-06
2.75991657859593e-05
1.65371018665069e-06
4.2273981694139e-05
7.63239921045264e-06
-5.01249155125433e-06
5.06738970467149e-06
3.00948242354772e-05
1.38781084377852e-05
4.38152714599773e-05
3.85713111676804e-05
3.35235066582816e-05
3.55372350034982e-05
4.38545484161119e-05
5.05103117447146e-05
3.81102976112689e-05
2.31411584155917e-05
3.30247925744194e-05
1.68219989363891e-05
4.42251180639341e-05
3.12016535115889e-05
5.22998879568098e-05
7.74268490751308e-05
5.02735923778637e-05
4.09371522684805e-05
7.31117041738392e-05
7.16981080248192e-06
4.01568278129848e-05
3.09681540634599e-05
4.98987309656146e-05
4.15286011280546e-05
4.44721930026104e-05
3.20822922951132e-05
7.67958415302641e-06
3.78744955130027e-05
3.12792344843478e-06
1.29015568402112e-05
1.585694482637e-05
1.43428730878653e-06
1.53599886743615e-05
1.21539285641603e-05
-4.64182435383954e-06
1.1794113357519e-05
1.59006508737824e-05
2.13369253727763e-05
5.54203609028521e-05
2.74631418177016e-05
2.6632785904453e-06
2.54758641737599e-05
3.26558783811246e-05
1.89940244664625e-05
2.33725481577358e-05
9.94263726648917e-06
2.95211136836427e-05
3.7448077734208e-05
2.07591619908777e-05
4.22392109513828e-05
1.10995451935779e-05
3.86334140928566e-05
3.68770450635505e-05
4.98615758565783e-05
1.52074360930389e-05
2.4652363876552e-05
3.81013054841764e-05
3.41069004494584e-05
3.00824072388095e-05
5.46659919371927e-05
2.86184678271507e-05
3.62880781027614e-05
4.84096070524704e-05
2.79840397487422e-05
4.86280790028144e-05
3.64666097959283e-06
4.68088992412816e-05
7.1115189522883e-06
3.89064505100784e-05
5.35742699879504e-05
6.18224934540752e-05
2.44895584761657e-05
4.98343370140213e-05
3.18861337533351e-05
3.85450871141677e-06
9.84517065799908e-06
1.37709199644837e-05
4.78537980141526e-05
3.43249396827857e-05
5.13178549383762e-05
3.16029832327104e-05
5.59261284791048e-05
2.07324913796561e-05
4.6559675380241e-06
4.3114524576279e-05
1.93644813621451e-05
4.28370697571387e-05
1.34042433568128e-05
3.17913928640773e-05
3.77584452993348e-05
9.71208272477108e-06
3.59306814183745e-05
2.69310909910486e-05
4.00845659208829e-05
6.47055390375091e-05
4.31942922479774e-05
1.76859256948798e-05
2.93420129680182e-05
2.04461864361514e-05
9.93630707224198e-06
2.20962221167796e-05
1.99525245190857e-05
5.07998877644881e-05
4.74644212448356e-05
3.59205362708552e-05
5.08378773034825e-05
4.69632245190002e-05
3.67277762524227e-05
4.98568993298223e-05
2.09851762748655e-06
4.10083276848207e-05
7.16109056120238e-06
4.75881862735417e-06
3.61370982791789e-05
5.07075778376773e-05
4.45749942240506e-05
6.60083630391271e-05
4.69273453146811e-05
3.27453077859433e-05
4.71760986065399e-05
5.05375156685916e-05
3.4397411516855e-05
2.25068041916942e-05
4.23037672565662e-05
4.67070371808933e-05
3.01576759289389e-05
4.46966689876489e-05
5.5363259672588e-07
3.80351755851644e-05
3.29883776450295e-05
4.41639442015217e-05
1.82958519569609e-05
6.73530381575063e-05
2.06336298635047e-05
3.98334552042938e-05
1.6543833238109e-05
4.06796964788875e-06
5.23608262235979e-06
6.52099182541324e-05
2.77516913986966e-05
3.38086488783476e-05
3.01247534684063e-06
2.32420769492741e-05
3.44731551279161e-05
-3.7482634562551e-06
1.3235725888071e-05
3.33388419259989e-05
5.21393703469915e-05
1.1023296979794e-05
3.78499490423118e-05
4.72850214931665e-05
4.41923699034891e-05
1.86872129407502e-05
4.03269568145514e-05
2.38892926255298e-05
3.58077979183865e-05
5.26875445219153e-05
2.02057746481807e-05
6.6884801665672e-05
3.52196726532236e-05
5.47630161037142e-05
2.17322787711918e-05
3.02566082539138e-05
2.60203776753703e-05
5.43747697895137e-05
2.6264981250729e-05
4.81586715019967e-05
5.08873315410973e-05
-3.24893201597281e-06
2.16784733305942e-06
2.73250719299875e-05
-9.10225982818181e-06
5.2234551124963e-06
4.16896620057152e-05
1.99275468769857e-05
4.17165099413003e-05
1.73814048897732e-05
7.78537559811084e-06
1.29532167719578e-06
-5.92680115607464e-06
7.9518690590526e-06
2.43853894694259e-05
3.00977748444295e-05
3.55293838309773e-05
1.48433679784845e-05
1.94822611936086e-05
3.83226465076058e-05
3.29800925687807e-05
4.69998399135399e-05
3.91953530930503e-05
4.22691992176554e-05
2.97604477390372e-05
8.97046627945323e-06
2.57172878651979e-05
3.95525232045253e-05
2.55578541313002e-05
2.48022348453692e-05
1.06079514046757e-05
3.27035774337002e-05
2.62763674902111e-05
3.79164167585971e-05
1.89525176658427e-05
3.385682719554e-06
5.36296584549575e-05
2.07338651077342e-05
3.56876933324867e-05
4.41175600310963e-05
-2.78985052466408e-05
1.15356598160649e-05
-7.7556730372014e-06
5.5306286774927e-06
-1.46720003584589e-06
3.25781863324389e-05
-1.22206093922416e-06
1.62841720636693e-05
8.69265506368731e-06
1.26527245040484e-05
1.96825875473876e-05
1.36952109120937e-05
2.91982325306974e-05
2.64138836798533e-05
2.49684932676938e-05
4.3061640793749e-05
3.4569726072943e-05
2.72380095548136e-05
4.26056635025309e-05
1.64726639589354e-05
2.55017528428019e-05
2.26979258858595e-05
5.49325124540015e-05
4.33424960057184e-05
6.25198573878589e-05
6.11749482117889e-05
5.46691280622078e-05
3.72624043177581e-05
1.91845909321275e-05
1.44546833233348e-05
4.60095376191351e-05
1.8954823493093e-05
6.29942987486017e-05
2.94423694002521e-05
2.35096225901857e-05
2.44117280845622e-05
3.52635523932248e-05
4.73340167595581e-05
1.62974630448641e-05
4.24480225283795e-05
3.45251458390442e-06
9.21243342856148e-06
1.72321450409003e-05
1.62935593319055e-05
4.32023566732516e-05
3.16007236986211e-05
3.12889723470825e-05
1.73842195851585e-05
2.40860846670302e-05
-2.3676528733432e-05
9.94637272953421e-06
1.91431944556958e-05
7.69804762341765e-06
3.63272876840389e-05
1.72392712135139e-05
1.29923781726186e-05
2.3025305430764e-05
-8.18582302472647e-06
2.38153448611133e-05
1.70789003591444e-05
1.05028076538571e-05
3.72875526312087e-05
5.05968455348803e-06
6.7385443794204e-05
3.7457099188661e-05
4.11777545560455e-05
3.08949316486645e-05
7.00538472426148e-05
3.09361564104824e-05
6.94053992574912e-05
4.67501888555125e-05
3.71125541577428e-05
5.38950413084152e-05
7.10874740268738e-05
6.02500082663702e-05
3.05205020017926e-05
4.73475267454587e-05
2.39620268165235e-05
4.61373572218294e-05
1.02800193260874e-05
1.99591284892491e-05
1.90106286495768e-05
2.22975059784035e-05
2.46146340979037e-05
3.99292968852518e-05
2.3390075498407e-05
2.15303457223537e-06
3.61061949251691e-05
-3.35069286902587e-06
3.91191040106193e-05
3.06979812380204e-05
1.56519732493136e-05
2.14617570417789e-05
2.28654751418512e-06
2.96534898057635e-05
-9.90809943604978e-07
3.60038274600786e-06
-8.35818223480014e-06
1.93297792772975e-05
3.22246962694307e-05
-3.0981936840643e-06
3.88247525543036e-06
2.78512478058312e-05
2.08871942300773e-05
3.33901321025214e-05
1.36514034912248e-05
1.21531097069644e-05
6.34117081806945e-05
4.92992205993941e-05
2.93005942375545e-05
2.21439517152428e-05
2.43087272664085e-05
5.40095692478552e-05
2.43616628238021e-05
6.14390184095829e-05
3.31789004794355e-05
3.55378316998992e-05
6.26007505171896e-05
5.94887243525262e-05
4.11394372629827e-05
4.45192467679519e-05
1.40752667999985e-05
3.50965367367281e-05
4.18546598303466e-05
1.5576734346049e-05
3.53742917256475e-05
5.06607976496418e-05
3.93618085397628e-06
2.58871348333116e-05
-7.11478155533942e-06
1.9676423161851e-05
8.20154687280555e-06
-6.6085533831085e-08
3.09120479511087e-05
1.30206797094243e-05
7.79667947723701e-06
2.93498651533896e-05
4.83531653986058e-06
-1.35145661004462e-06
1.15982984272995e-05
9.595704545665e-06
8.04152331548086e-07
7.30211992237401e-06
8.36259022430664e-06
1.80786448251192e-06
-9.2514609395192e-06
6.18436194365004e-06
-9.34940930085114e-06
2.66767857484047e-05
4.18452242660425e-05
3.68431300761974e-05
6.84060663182012e-05
5.31973402075726e-05
7.37294607922344e-05
3.51210367710377e-05
4.57772205401921e-05
3.50268715064503e-05
4.36975819231416e-05
3.20733336399514e-05
5.99850788176147e-05
4.86061373017943e-05
6.18467160058999e-05
8.10881663337642e-05
1.8557874961202e-05
2.7391689567703e-05
5.46120766340915e-05
4.41032143035563e-06
3.73438621723196e-06
2.81036839348592e-05
1.54839710392505e-06
4.69909124496697e-05
1.76524454681893e-05
1.27034421626068e-05
2.48370909161601e-05
-1.81469826305585e-05
2.37626424920177e-05
5.61945472494792e-06
1.66660886220936e-05
9.06064849309838e-06
-2.1950646770996e-06
4.77601002108893e-06
1.6770478861432e-05
-1.52180707435491e-06
2.76638491766499e-05
1.2420867512056e-05
1.70600948928189e-05
2.62810201734349e-05
6.82911184058798e-06
9.90228078071768e-06
2.3670733773581e-05
3.99077748444391e-05
1.11975831216263e-05
4.20716913408434e-05
4.82499154415074e-05
5.81316090346449e-05
5.26112588788297e-05
5.90399640179015e-05
5.92539504920763e-05
2.4146228155567e-05
5.86647285426356e-05
2.13562825031892e-05
3.76009447343656e-05
6.86504047657722e-05
4.45836352336672e-05
2.22957575647158e-05
2.65137477811962e-05
2.08217273219034e-05
1.74438019085188e-05
-6.11666208473009e-06
5.89064944969705e-05
1.74141345790946e-05
2.47484021417461e-05
3.00948467491014e-05
-9.1797568510532e-07
1.91972535035092e-05
1.27019343807852e-05
1.22010386024869e-05
3.14387456934933e-05
-3.89351191891104e-06
6.19316948396091e-07
6.65301621921974e-06
2.89908318260397e-05
5.07147484750002e-05
3.49088995538484e-06
2.55293806266586e-05
8.92640088277452e-06
2.46409513283453e-05
4.37215853437092e-05
3.13026126236129e-05
1.37181149314212e-05
2.55446454417063e-05
3.56853804916643e-05
3.02268760084019e-05
2.502688785815e-05
4.15983498444198e-05
6.09035851217482e-05
3.4061453485221e-05
3.87920824024966e-05
2.73031513734522e-05
2.65256192634206e-05
2.81566890011155e-05
5.76593575114304e-05
4.78852465159681e-05
2.66051206872429e-05
4.94933994131245e-05
4.67524234530902e-05
5.7451363388082e-05
4.75428182267641e-05
4.0514925181268e-05
1.13082819734079e-05
1.70980113115923e-05
5.98204678023972e-05
1.10360437205558e-05
2.73407913898926e-05
-1.17701687270762e-05
3.22909834921889e-06
2.70381390492134e-05
2.47937508950897e-05
1.24970450473723e-05
-1.01413252121333e-05
7.96807355359888e-06
-7.69056216147575e-06
-3.27532299785268e-05
2.73212618370336e-05
3.2062373056624e-05
1.01599980807877e-05
2.77961539840659e-05
-3.35131979999894e-06
2.43802021603534e-05
-1.37907499822791e-05
-6.66643661177465e-06
3.71847490676912e-05
2.35033093503914e-05
2.15095309672077e-05
3.44398187416307e-05
1.68591381113062e-05
5.99145621950539e-05
4.99762121281988e-05
3.77780206719185e-05
3.43142072693279e-05
3.31575734023775e-05
1.9675490159765e-05
4.67848923016711e-05
4.99584624994328e-05
5.16399710159533e-05
9.19960293534256e-06
1.11935281178947e-05
1.50153703805771e-05
5.44533242098498e-05
4.12592079861208e-05
7.34943557051204e-05
1.99549389392692e-05
7.27489883043652e-05
2.60188610949361e-05
1.35117946430668e-05
3.61089067163797e-05
5.5670893683713e-06
5.56816416366304e-05
4.01632995033006e-05
1.35285303503378e-05
5.01216922079105e-05
2.74481622392428e-05
3.42137966595898e-05
3.84378119637586e-05
4.25297575710581e-05
-1.34313932379396e-06
3.09176428961223e-05
9.81892986794913e-06
1.47767987136516e-05
8.49134129318201e-06
2.84938586056614e-05
1.91808840527624e-05
3.86049511882098e-05
1.65196820003096e-05
3.82554342744434e-05
3.07952638241147e-05
5.74089646968435e-06
4.35166615265349e-05
5.01499401949562e-05
3.69257235720362e-05
4.66237923883357e-05
3.85385942057221e-05
3.63434223317857e-05
3.77295011277773e-05
1.49421951423308e-05
7.44783079833203e-05
3.02313308648118e-05
2.10795782502599e-05
1.21538236524298e-05
3.77820700836154e-05
3.05602111918493e-05
3.78249964301358e-05
5.4082491194376e-05
5.31265034827898e-05
2.80221055797162e-05
3.13078157980473e-05
7.08186178540507e-05
2.59628962383439e-05
3.29403269367662e-05
3.38064165446005e-05
1.82707058715943e-05
1.99188912456914e-05
2.92997741559482e-05
1.4182395271894e-05
3.12042727371848e-05
2.42797711983349e-05
2.67574752277634e-05
2.07155817864067e-05
2.7995024632447e-05
3.10477802713608e-05
3.14680111103502e-05
2.83871308145526e-05
3.50730849314787e-05
9.69817261587e-06
3.97217729586504e-05
-1.40958036651099e-05
3.16437209784911e-05
3.26789493640012e-05
7.35044448782689e-06
2.59424068674747e-05
4.28566598289089e-06
1.79232819251557e-06
5.30734636304809e-05
4.60730412861877e-05
3.74893659044895e-05
6.00399968738857e-05
4.6019666420458e-05
2.64340027470982e-05
3.44030148190832e-05
4.44564693892451e-05
3.55799358495869e-05
1.32319578924033e-05
4.10237033779649e-05
3.61232840473714e-05
3.66637813240936e-05
1.83813261409641e-05
7.4667795144742e-05
1.49042643317181e-05
2.16792050779944e-05
4.41154546793181e-05
4.49981227371477e-05
1.44712843731402e-05
-1.09591651067371e-06
4.25047403945384e-05
1.65592375262247e-05
3.70956131039026e-05
1.66832014647612e-05
2.87051693382023e-05
-1.25536816839809e-05
-3.97529045591947e-05
6.20875403064193e-05
1.6249268029274e-05
5.83627046238739e-05
7.12520707188914e-06
3.35975881334807e-05
3.09064711445457e-05
5.05494997212865e-05
1.39429281295533e-05
1.27489449066204e-05
4.85834565378835e-05
-3.26708234925227e-06
4.4870876069547e-05
2.54213298263702e-05
2.50642331430973e-05
2.79271543874491e-05
3.88925685382086e-05
4.40616798139122e-05
5.08774221232069e-05
5.06557572583621e-05
4.91656511374428e-05
2.10832014602492e-05
2.20997033895474e-05
3.02618576055483e-05
4.22592940393797e-05
4.94078432216706e-05
8.20967439716138e-05
1.0783469026e-05
3.72229945300443e-05
2.04704264995044e-05
9.74984021850744e-06
4.26839486168491e-05
1.29798569779985e-05
5.09099864993156e-05
2.2749784698758e-05
2.56059675429816e-05
-8.1781828615678e-07
3.84959559861766e-05
3.44894135563689e-05
4.25155138991984e-05
3.83206430346259e-05
3.0188528999894e-05
2.42474530227562e-05
2.76054556582702e-05
3.38626957645534e-05
1.85934676345645e-05
4.62984669934869e-05
1.26943848036303e-05
4.33342154043569e-05
4.21138877972951e-05
2.89393588849406e-05
2.87650860621102e-05
5.13491146293743e-05
2.65037264088212e-05
2.96701825847793e-05
3.1020585350513e-05
-3.3770681383659e-05
3.55958969743261e-05
2.09632401784742e-05
3.90859440554454e-05
2.37247709930987e-05
-1.43368152147518e-06
1.69814344886571e-05
4.30334840147477e-05
5.37527144856128e-05
4.40683018817998e-05
2.75878406060413e-05
3.98169216668117e-05
6.91961903612753e-06
7.22455402098093e-05
2.1687135745684e-05
2.06895514489162e-05
1.65337319436606e-05
4.84615942445598e-05
2.70571606668048e-05
3.3961053369289e-05
3.19328971222e-05
4.17330204367931e-05
1.60037474322727e-05
6.0356454176837e-05
7.45150815466368e-06
3.9767864205632e-05
3.88708829988376e-05
2.73092948416895e-05
5.62724345907504e-05
2.78002706582189e-05
4.27984660048457e-05
2.4789669042194e-05
2.7455658986247e-05
4.98024296297834e-05
5.07206277751748e-05
2.43612044319644e-05
-1.64223285692668e-05
2.69577017464978e-05
2.17471813413912e-05
3.86463520376264e-05
5.18613117107424e-05
2.0423353545545e-05
2.67086942381738e-05
3.44034265847306e-05
2.05516363412965e-05
2.90436690088413e-05
3.01820889014991e-05
4.04148824946065e-05
3.83560015357971e-05
-4.03811392093213e-06
2.92811829900059e-05
2.25796662597471e-05
1.46488949842734e-05
4.40096844271064e-05
1.64706364466043e-05
2.76322718894438e-05
2.09665018860836e-05
8.94002791331967e-06
5.35387499178761e-05
5.11738768920931e-05
4.51960866399119e-05
3.48384774394154e-05
1.76089785373282e-05
5.4902609248673e-05
2.45728507418514e-05
2.26327146625446e-05
6.15593148339125e-05
2.31860409263171e-05
3.39475107404387e-05
3.30115254156211e-05
2.78685081703717e-05
2.4339289860601e-05
5.33447663421056e-05
3.30781499680587e-05
2.11862059194679e-05
5.34341887952705e-05
7.47049363887743e-05
8.46982450762365e-05
6.0350652193455e-05
9.79928564444135e-06
5.26655447440359e-05
2.88786681599329e-05
5.56246808169528e-05
6.99132771545876e-05
1.10727196937473e-05
5.12259181441828e-05
4.27298694410768e-05
3.1589245165085e-06
3.87014538815225e-05
1.61453544053087e-05
2.51053610477207e-05
5.45309460561417e-05
3.01169597720536e-05
2.17872101138362e-05
3.78621889620621e-05
5.50063950083039e-06
3.86926380181302e-05
5.60572259276269e-06
1.85130109774053e-05
3.48532535154442e-05
-2.30337275102277e-05
1.5575671829958e-06
3.25326055764226e-05
4.31343894768834e-05
3.33364879006891e-05
2.74357860626457e-05
3.75671413888507e-05
1.32617015961039e-05
1.30410847855144e-05
4.51427299646005e-05
4.14429218532933e-05
4.49691268867835e-05
1.72860381478626e-05
3.52845752320771e-05
4.789046559784e-05
8.07915614425757e-05
5.73393924717636e-05
4.54845060206552e-05
5.11893282517091e-05
7.17841036174534e-05
3.48654570785265e-05
6.12491851915951e-05
2.73103197257538e-05
3.41002493315706e-05
6.79435480267991e-05
3.16740142219779e-05
3.57359092595666e-05
3.96450305107101e-06
4.42898341157866e-05
5.50824247728435e-05
-3.83072684828865e-06
3.48856308709279e-06
3.09756675868123e-05
1.54064693012433e-05
6.02634432220173e-06
1.74727801396696e-05
3.88519226089222e-05
3.66336125205654e-05
9.24140753188369e-06
5.83937136591842e-05
-9.35175917714903e-06
5.47010402770868e-05
2.07166525103675e-05
1.02542662390482e-05
2.86112775641122e-05
2.33007603471607e-05
1.88603883916537e-05
4.69837620723211e-05
7.68263594557726e-05
3.59087577621541e-05
3.0819763707723e-05
4.76224171560269e-05
4.66301184088487e-05
6.96618398133128e-05
4.88224901516422e-05
9.16396280052069e-06
3.06572351399308e-05
1.8346988840032e-05
3.45268484914342e-05
7.6811395936063e-06
7.00607953701886e-05
1.80698781977288e-05
4.38254746049621e-05
1.0924967454616e-05
1.35212925660475e-05
4.0936462985441e-05
1.17288714231421e-05
2.01381569700763e-05
4.63503962393894e-05
-3.45846135587845e-05
5.19015595312057e-05
2.50161807339538e-05
4.58370023557787e-05
1.52773549836713e-05
2.11919638605638e-06
-8.28040450857844e-06
4.1082337174611e-05
1.24002583371986e-05
1.45609079423084e-05
2.08453993140587e-05
3.90918121453283e-05
5.50652228552082e-05
2.45954638038321e-05
4.67348902107917e-05
5.21739066980649e-06
1.83588358697268e-05
1.57810484576167e-05
3.75474003682226e-05
-1.3292695679214e-05
4.73365587079861e-05
4.18863131214625e-05
1.45677361534664e-05
1.05600608183974e-05
3.82685711436439e-05
4.11937913159463e-05
1.66557017851081e-05
5.34454363470924e-06
1.81553603142006e-05
1.78400630537992e-05
2.49001014555535e-05
2.53868872825091e-05
1.56103610130452e-05
2.08966559863443e-07
-5.06104287368442e-06
-1.78253098951285e-06
1.16320595842003e-05
4.27704448711317e-05
4.52264891033347e-05
1.45107956224504e-05
3.2194670093281e-05
1.88825156803244e-05
3.12502756687031e-05
1.5960539604117e-05
1.88213535583592e-05
-2.20269515969634e-06
4.02128829549981e-05
6.38497289906128e-06
4.10513403423899e-05
2.04456125656867e-05
8.97720967486717e-06
4.54742698833317e-05
4.91656762093054e-05
3.21049957408232e-05
3.0082545230738e-05
2.73523824804608e-05
2.40926603252048e-05
1.73516045582993e-06
2.16008835686989e-05
7.78601564984994e-06
1.9299372819405e-05
5.59691725513823e-05
3.47273084846373e-05
4.14323320102377e-05
3.98746076870611e-07
4.94812147227302e-05
1.07389083325111e-05
7.94588361145438e-06
4.81924709457513e-05
1.91155345553629e-05
2.15407156799087e-05
2.86029592241769e-05
3.29653779191295e-05
3.96010683529929e-05
3.23491136443162e-05
4.38329899213571e-05
9.60114801373962e-06
-7.45438095728961e-06
4.72023475408009e-05
4.42067479224592e-05
2.04876027447885e-05
3.2092993548197e-05
2.87657558887157e-05
9.66949226336447e-06
1.80830412355038e-05
5.74928168166249e-05
4.3031518102552e-05
3.07300006994121e-05
4.22536314093415e-05
2.81540985707801e-05
4.69721287958945e-06
2.94510757304599e-05
7.48062595184304e-06
-5.13265416909979e-06
2.98995367878928e-05
1.57508123759085e-05
4.81421524266461e-05
4.15881904927391e-05
5.62309716321829e-05
6.32742489795231e-06
3.06406000847599e-05
3.4563166745878e-05
5.7777421288089e-05
3.21902234862662e-05
4.16402423282195e-05
4.49269167076762e-05
2.0751281157516e-05
5.31703455868683e-05
4.97446455500185e-05
1.44826396233486e-05
1.82435378985837e-05
4.25206586945773e-05
4.75881078169493e-05
3.87734647239081e-05
1.58903259801936e-05
3.39558354485244e-05
2.55388711345668e-05
5.16859252367433e-05
1.19688071689504e-05
2.77868245576666e-06
-4.94357709770768e-06
1.82350403136222e-05
1.48885289325731e-05
-9.793688001891e-06
9.12729683572893e-06
4.25064594797166e-05
3.04523708332668e-05
3.24457238127552e-05
4.73518569788026e-05
3.67183299870767e-05
3.72108280097851e-05
2.5331976873792e-05
4.21470062384004e-05
5.39783917087395e-05
5.1825392236767e-05
4.01182851438902e-05
6.8476601032632e-05
2.2775987837234e-05
3.33948399285863e-05
3.75622126674899e-05
4.28990278292718e-05
4.69655214959376e-05
2.34697248561608e-05
3.20350231998219e-05
2.59749727901825e-05
6.82936646294286e-05
4.95300317700073e-05
1.94431931022602e-05
2.98674107224149e-05
3.31563944239009e-05
5.77316539040756e-05
2.60642219059682e-05
4.96082777107832e-05
6.77456274284181e-05
8.37185991028412e-06
1.68018625391705e-05
2.56439794778512e-05
2.10466538863335e-05
-9.71347673840957e-06
2.17612648158195e-05
3.51189187481343e-05
2.67495397463663e-05
3.52957033716204e-05
3.31045179174411e-05
4.89764521479963e-05
3.97594357447841e-05
1.5333063401635e-05
1.0151340171364e-05
-1.59978402246248e-05
4.6375040737799e-05
7.88886209997436e-05
1.90056170380982e-05
2.55554783515364e-05
2.52716707075283e-05
2.43562758744702e-05
4.76212740579421e-05
3.6750595523595e-05
3.54521183146744e-05
6.85722096173301e-05
5.0105273789985e-05
3.12926723871388e-05
3.4707159609363e-05
2.28812235781222e-05
1.99036759193876e-05
1.56245338748447e-05
6.33017402381166e-05
3.40627997712761e-05
2.26592675835468e-05
3.827332722219e-06
2.9646281475495e-05
2.98156419996366e-05
4.50576494798521e-05
1.16328691416822e-05
3.84658609929116e-05
2.27209360802344e-05
2.34453123637214e-05
5.39714891585073e-05
3.1457693036823e-06
4.73445725447244e-05
5.35346454080044e-05
1.82288012682697e-05
5.91325356739625e-05
2.93962206805233e-05
1.96828494725341e-05
2.44648028634665e-05
3.5737394068591e-05
2.18827300841592e-05
3.48928735867978e-05
5.07380231521396e-05
6.03638029194427e-05
2.97523201058829e-05
1.34335050488195e-05
2.66133997709251e-05
6.82591896186263e-05
4.84744821540524e-05
1.54116677223728e-05
9.19521885453229e-06
4.66406638109402e-05
2.26272588231147e-05
5.45415833186403e-05
2.27395014039691e-05
3.3029364694571e-05
-5.44770387549084e-06
2.72082634929152e-05
2.25604252266787e-05
1.28194040469859e-05
2.46399991184221e-05
3.95872812626751e-05
2.3065431628997e-05
1.94446113448392e-05
3.60828853394466e-05
-2.88767715633369e-06
4.52523298936982e-06
2.60490864343998e-05
3.04286354290109e-05
1.2327695930849e-05
3.94281882221331e-05
4.11376518274292e-05
4.2320524978516e-05
9.26394118974135e-06
4.57934450478619e-05
1.55829716435281e-05
-1.14378760983354e-05
6.02359721441332e-06
2.77988732505248e-05
4.78698144458498e-05
8.33700519773899e-06
-6.14147241428144e-07
-5.42785081414598e-07
2.55742041851055e-05
1.65139223085718e-05
3.2699742868355e-05
4.10743008509444e-05
2.73082922517977e-05
4.26314047318497e-05
6.33567784347639e-05
9.13348390337934e-05
3.69198369718541e-05
5.94097059774169e-05
6.47431539256563e-05
3.87680261546666e-05
2.70611418111016e-05
3.83455882622578e-05
2.62730735881705e-05
3.08308987932923e-05
1.93315789548421e-05
2.21049306637849e-05
5.01359629482297e-05
1.25673050235957e-05
5.66389538180932e-05
3.57440591629219e-05
4.46511264063935e-05
2.40472958822214e-05
1.87590007821726e-05
2.76925974901068e-05
2.36740697404097e-05
4.30779672254782e-05
8.15688142406567e-06
1.45197965499837e-05
5.94192395913364e-06
4.87731784087703e-06
1.47397319051547e-05
3.41508729515473e-07
3.86631110516883e-06
1.30617402070501e-05
-2.54711836915229e-06
3.94120920008181e-05
2.31400959206769e-05
2.07278962482202e-05
2.08673494092711e-05
3.61209374787294e-05
1.82399740028288e-05
2.49726543493546e-05
4.21925049570786e-05
2.12618214359868e-05
4.16427998976698e-05
3.36400737740752e-05
2.29881020760123e-05
3.90403174959595e-05
1.8609115459198e-05
2.26540969665812e-05
2.42894856645866e-05
-2.59212818067797e-07
5.22442751943161e-05
2.52540330804807e-05
2.68668732288935e-05
2.78257822205602e-05
3.92391423006365e-05
1.39181663985785e-05
4.34900572692039e-05
1.99282172066945e-05
1.41217395226783e-05
2.91369778167673e-05
4.8917989415781e-05
2.10385509098542e-05
4.15031389567598e-05
3.05814311376827e-05
2.08839176696539e-05
3.70357709638362e-05
-1.13793633485153e-06
1.00365443633007e-05
2.22534435029585e-05
3.40789863905981e-05
1.96241801523504e-05
2.52323526312804e-05
1.47673699065674e-05
9.20361864840745e-06
3.14630808105417e-05
3.24229171604297e-05
2.84936094900676e-05
-3.36943534677055e-06
3.06652277587174e-05
3.50156584512834e-05
1.78246177032018e-05
1.9204729201834e-05
3.64507294220369e-05
2.7769644277681e-05
1.73273174716852e-05
3.00553785399218e-05
3.07216968018484e-05
1.3464553800574e-05
3.77865773174848e-05
2.54730280968825e-05
1.01652551910042e-06
1.00280384912515e-05
3.92243141431877e-05
3.75059599450644e-05
4.88145701819933e-05
4.8347846427047e-05
1.4681970973603e-05
4.9600482641653e-05
2.67842404100299e-05
1.23254198381883e-05
4.31016466148927e-05
5.50820289217284e-05
2.94633676675059e-05
7.25993750376379e-05
5.11887980642005e-05
2.4927400453702e-05
3.68112771678912e-05
4.57569116453947e-05
5.79592491374558e-06
3.53262033884606e-05
5.32641487788441e-05
1.40562884012099e-05
3.60166377493756e-05
6.65052547492034e-05
1.40224259187323e-05
2.50114420068706e-05
4.3740954710769e-05
4.56740605155802e-05
3.87745875170821e-05
4.31531859694536e-05
3.01082796277218e-05
1.2293732505028e-05
4.96540357488442e-05
3.8367683127034e-05
6.98944573884524e-05
1.5506940887771e-05
5.54226252394754e-05
5.03021741055172e-05
2.18295861342979e-05
2.98921923796411e-05
3.71200486499582e-05
3.54654797587942e-05
5.7837358519282e-05
5.31263028793176e-06
2.70000969813324e-05
8.67111186617923e-06
4.43648030674989e-05
2.87571287830786e-05
4.63313183949864e-05
5.20542597138909e-05
2.50607378862288e-05
4.4225154149797e-05
2.90256777917328e-05
4.58391947974849e-05
2.80330701857946e-05
8.12212487916192e-06
-1.12235011049209e-05
2.94133318179655e-05
2.89055892693137e-05
5.35721590044027e-05
2.91028230974353e-05
-1.03676733191688e-06
-7.58537850519932e-07
9.01222091191128e-06
2.01691240203972e-05
3.36211300760859e-05
2.23183545097025e-05
7.54227704195546e-06
-1.81562524146881e-05
5.00362343027007e-05
1.12787663308761e-05
2.76276696802137e-05
1.46288082057516e-05
5.14935187629491e-05
6.01295263571085e-05
3.15088647223502e-05
3.41966819892519e-05
7.74616811308819e-07
8.36447161248851e-05
3.15949177776391e-05
2.30116003727588e-05
5.15203995937812e-05
4.5123727580561e-05
5.451618159843e-05
4.95226375898446e-05
3.67713746459225e-05
2.65061110427052e-05
3.05588367478757e-05
1.73965214484159e-05
4.45170294111517e-05
2.05482005665449e-05
4.76163402049836e-05
5.40371432080318e-05
2.25584821305592e-05
1.8944487222909e-05
2.84299294120975e-05
3.20173321951688e-05
2.04294348983255e-05
2.84309999501155e-05
6.63086977905283e-05
3.73073612881758e-06
4.41436990847871e-05
3.07611723692632e-05
2.43506214251564e-05
3.62738221175305e-05
2.7241209289597e-05
2.82182471392293e-05
7.04286061620753e-05
3.8375200370048e-05
3.77188040448775e-05
-1.39909741749333e-05
5.74756830584909e-05
2.09315919083006e-05
7.29943422464057e-05
2.35538138778537e-05
-1.88086655433425e-06
1.90146469230652e-05
2.39908305472477e-05
1.81164343213381e-05
-1.09342658659421e-06
4.65258535472933e-05
3.5469002567752e-05
1.42147742185642e-05
4.23010971440785e-05
3.13868173398052e-05
4.59367754652041e-05
5.12269942750952e-05
1.37847237188784e-05
-7.08123101685508e-06
7.8356707184329e-06
3.407202805818e-05
-4.81052586306382e-06
2.82670328598981e-05
2.13706458704037e-05
-9.67811805990923e-06
3.23488071776309e-05
3.79770593869505e-05
5.74702965224695e-05
2.05887181433098e-05
1.90283373301468e-05
4.81978850963479e-05
2.98563352373042e-05
-6.52750451354569e-07
1.20846374448332e-05
3.80272203559558e-05
1.01624123216486e-05
3.90852351521478e-05
6.8325271193748e-05
3.23541675274049e-05
4.03743710017019e-05
4.09950271174273e-05
5.36353581592431e-05
2.50216030807662e-05
4.93975398635373e-05
3.50176075944646e-05
2.64646534990583e-05
3.7668304786951e-05
-8.83456441146929e-06
1.5513815008385e-05
1.11261492858751e-05
4.61563863017772e-05
4.85133344893646e-05
2.98477783257179e-05
7.10496978043779e-06
3.39195854835494e-05
3.77038548824506e-05
6.89501620198188e-06
-6.72921072183586e-06
2.81161024396683e-05
1.83993557674129e-05
6.56059069654671e-05
1.03609310947133e-05
1.8516472511653e-05
2.71601289373984e-05
4.09756607762127e-05
3.13300967995742e-05
3.2295593460283e-05
4.58895793782969e-06
3.1845507959936e-05
3.45784663564681e-05
6.14066907828925e-05
-3.14434647223054e-06
3.88639291476981e-05
1.29197599025758e-05
5.4164091640684e-05
2.94262814778929e-05
3.94739614098446e-05
3.59485152560895e-05
1.44027476523847e-05
4.33683910311259e-05
1.90658368050706e-05
4.22491110468743e-05
2.49328826564679e-05
2.78183311503102e-05
2.43195171981314e-05
5.70442447587203e-05
1.71438215024639e-05
3.89118184521653e-05
2.90962855235595e-05
2.05935278723977e-05
6.41037746521087e-05
2.6371182277413e-05
3.22606219035482e-06
4.64420179545339e-05
5.05914775597498e-05
5.65080215935279e-05
3.39627709830143e-05
3.34214759028636e-05
2.83077195836046e-05
2.1058018443043e-05
1.82269527205648e-05
5.81971100355434e-05
2.45499882569956e-05
4.23240321306027e-06
1.19666193650212e-05
2.07985428862147e-05
4.65669687872713e-05
2.10035867269856e-05
2.8835917243698e-05
1.90614379962164e-05
1.19703759742943e-05
4.3722499242116e-05
3.02362983172448e-05
3.5558758056649e-05
1.56787910461793e-05
8.99628494981507e-06
4.44308899229892e-05
4.12023034386767e-05
6.0538180308748e-05
3.27407654695397e-05
2.23620418670429e-05
1.70481688741707e-05
2.18208650632909e-05
3.70826261158448e-05
2.97516462153368e-06
5.84872424106667e-05
4.74475227381607e-05
6.28398103094004e-05
3.88819894039671e-05
2.8742226208099e-05
2.33673204120335e-05
2.63351437915019e-05
5.29105347849825e-05
7.28367157323254e-06
5.0486392740432e-05
1.62332787688462e-05
-2.04502131502804e-06
-6.87261869279042e-06
1.42360855358357e-05
2.49608701139941e-05
2.73554127879304e-05
2.77235841284587e-05
3.24423168369105e-05
-2.10698447011128e-06
1.3649438123521e-05
2.6359922338606e-05
9.90389428061458e-06
8.59930442418765e-06
5.8923283291279e-05
1.2158049946864e-05
1.67930740804925e-05
1.96519223286132e-05
1.74515320904973e-05
1.64061617868942e-06
-2.45870357602978e-06
3.07628127957276e-05
1.86814811205001e-06
1.36030472837208e-06
1.71389451946353e-05
3.12415747157036e-05
3.86280174966793e-05
4.02268042583043e-05
2.02048904332854e-05
1.33395391621009e-05
4.03042112306957e-05
2.49526692436467e-05
4.26765421153717e-05
3.02452213865356e-05
6.21111240950865e-05
1.25355594530293e-05
2.53604993794404e-05
4.54848151177689e-05
2.32779033397464e-05
3.30947399982591e-05
1.67889602017281e-05
1.50459371278059e-05
3.74526216421534e-05
3.81108986647723e-06
2.92681081867944e-05
2.21090332936505e-05
-1.25688655137739e-05
2.13392134367878e-06
5.06479977352748e-05
5.73287802535167e-05
7.63121090397046e-05
7.85290017028751e-06
4.88075205070297e-05
3.65136988196124e-05
1.28201916749091e-05
2.2609386439332e-05
9.66128818241567e-06
1.5769632868992e-05
2.38817076293019e-05
3.04286324376739e-05
3.9022461507698e-05
-1.52587146104417e-05
3.56952456513002e-05
3.8542317186692e-05
3.36166798927834e-05
2.85564921293874e-05
2.98344051770966e-05
-9.11601569602605e-06
4.37065519690691e-05
2.87686863006602e-05
4.88581412697893e-05
2.09793691453534e-05
3.52291574173405e-05
3.26845495415108e-05
2.61314866682203e-05
2.45446558183153e-05
1.90484076778457e-05
4.71641284438208e-05
2.30064170244035e-05
2.51160878801034e-05
4.10884820108512e-05
3.35005902967256e-05
2.13471975775215e-05
4.49663838889509e-05
1.71324647131466e-05
1.25056495969508e-05
1.19711634196136e-05
6.08696225178394e-05
1.49063156920421e-05
1.66173998076889e-05
3.0084539795221e-05
3.85765014826951e-05
2.08722856430243e-05
3.62838045599572e-05
4.53868037410577e-05
8.83188246810101e-06
4.21880226271444e-05
2.84339130588905e-05
5.14567827781297e-05
5.58601700961591e-05
3.95060338414865e-05
4.62637350477905e-05
2.85742484652759e-05
5.36042317723192e-05
3.69381154415351e-05
3.02343992388117e-05
2.67960344801873e-05
5.84068360697088e-05
2.21360175577273e-05
1.73999894733193e-05
5.01440494382263e-05
1.76535656017961e-06
1.21682610009664e-05
2.0400528517269e-05
2.6674870766343e-05
1.39859952822881e-05
1.80393807010411e-05
5.50693526005526e-05
7.27275653164575e-06
1.72395983198782e-05
4.12591577566591e-05
2.47970432886499e-05
4.76854229785675e-06
1.34385216470697e-05
1.96194350764367e-05
4.4436315830504e-05
1.32026355957181e-05
-6.46190583316602e-06
1.31862785225419e-05
3.71181042523511e-05
2.84922242476562e-05
4.81945357688237e-05
2.81543311075976e-05
2.05248908645609e-05
4.76729620868423e-05
4.36571700745201e-05
4.59218597831072e-05
3.68328576271598e-05
3.47864560012866e-05
2.02165698115859e-05
5.75366730108519e-05
4.34318254381256e-05
1.73868458358259e-05
5.3992830718039e-05
3.52887311392282e-05
3.80480002467911e-05
6.09459078114916e-05
2.70794305320424e-05
6.16829877529521e-06
3.43357731541527e-05
3.27329134108537e-05
4.92154054257032e-05
1.58437708452371e-05
9.34915595651856e-06
-5.33545725828811e-06
3.59248017418644e-05
1.77251096572989e-05
-3.07325261555e-06
-5.51566938184311e-06
9.28204763022221e-06
2.37828133342458e-05
2.22829310644804e-05
-1.93401292031196e-05
1.29151135981583e-05
2.5797797487453e-05
2.03766591587595e-05
2.3054930091524e-05
1.11775617701131e-05
5.98020509061963e-06
3.02382737873045e-05
-5.00618720163933e-06
2.86970598321082e-05
2.57069497748233e-05
5.72844666517421e-05
2.06853901576909e-05
-1.07819000112634e-06
2.90080580305969e-05
6.15235405897457e-05
1.76106669816412e-05
3.73743308304606e-05
3.16299763759513e-05
2.5529162379143e-05
5.05466524230182e-05
3.22712349095105e-05
4.71049320929044e-05
1.38103379490172e-05
3.69714808494837e-05
4.67710737318613e-05
6.96945457655368e-05
3.63067979752381e-05
5.59449036187489e-05
4.48069541050658e-05
2.30533716167064e-05
3.60132703899591e-05
1.85016068231436e-05
1.10662279294681e-05
1.98773188193992e-05
5.9786684412208e-05
4.29215378647067e-05
5.88673079690561e-06
4.14309132675832e-05
2.50077801157041e-05
1.6643323375738e-05
5.58272833539377e-05
1.35265096282285e-05
8.35261610105277e-06
8.33215438396923e-07
2.19900662259466e-05
1.48311219059196e-05
2.72201745013999e-05
-1.25411828749894e-05
1.90071050058261e-05
5.40325946943638e-05
1.38556655250569e-05
4.11378010618018e-05
3.31989356344038e-05
3.17684449782654e-05
3.90672606001934e-05
1.27076270836239e-05
3.47265595897051e-05
4.75571108682673e-06
5.4579412082191e-06
3.533581694975e-05
4.07257403311886e-05
4.88927970108958e-05
4.24652230941757e-05
1.60796902687784e-05
4.21154674557527e-05
1.60280906538411e-05
5.93033613422651e-05
4.43541989251928e-05
4.75875918939007e-05
2.25996982083465e-05
2.11576991013111e-05
4.25213762465068e-05
3.9937943976537e-05
3.94688005885677e-05
2.28566160742288e-05
8.81310795472748e-06
7.2038129022199e-06
1.46665323825894e-05
2.2829968187501e-05
1.59770498236654e-05
3.56032493477152e-05
4.53068046246578e-05
3.9157314197055e-05
1.50069750385596e-05
1.40368021868567e-05
1.43266047813748e-05
2.30737906174465e-05
2.87539542390683e-05
1.24857968809118e-05
6.21413200141651e-06
3.24028182567473e-05
2.53454696526534e-05
7.79722797012141e-05
1.33632320170807e-05
4.0883252805876e-06
2.75034367479385e-05
4.36238790251864e-05
5.0044782999974e-05
3.63930269320683e-05
2.39976098113839e-05
2.65728432758096e-05
3.23307673121052e-05
1.31433915997538e-05
2.91361715563018e-05
4.62351492085955e-05
6.0164022134478e-05
4.40977172406189e-05
3.93052242297822e-05
6.31894679126443e-05
9.55545325740703e-06
3.29379366352057e-05
1.85013588072423e-05
1.39208297095439e-05
4.37458928006584e-05
6.54366659036916e-05
3.91363171420307e-05
4.0618660501055e-05
1.11311138126905e-05
2.74918065970194e-05
3.95582159719361e-05
2.57363319237608e-05
1.91792764587827e-05
4.15360888720846e-05
5.65228188280455e-05
2.45328679583091e-05
6.83623183595369e-05
9.47579356151304e-06
9.7435006012907e-06
4.80706632304422e-05
1.37830219565749e-05
2.41629730928902e-05
5.31376876721012e-05
8.93331063757724e-06
1.59624144839985e-05
2.38970162270827e-05
4.0955330537765e-05
1.22586900896395e-05
1.67694410406605e-05
2.50695073524926e-05
5.05735546864904e-05
3.67816357671385e-05
2.78782706563381e-06
6.26009270887073e-05
2.03750683592832e-05
1.01775056919906e-05
3.01101106730051e-05
-3.8778209905786e-06
1.51510924092931e-05
2.50756549037068e-05
3.02680613656684e-05
2.08892166414368e-05
2.5000036479598e-05
5.09253048939008e-05
5.65145977707124e-05
-4.30130306793005e-06
1.8043300399188e-05
3.1138813310967e-05
3.41004074801655e-05
2.52104464339861e-06
3.62049593687012e-05
4.00525820392553e-05
2.5545634147646e-05
3.62944943262842e-05
3.17186326830897e-05
6.10059902200866e-05
5.27170130755152e-05
6.56471012098396e-05
3.07980939642686e-05
3.51580321639555e-05
1.81432894299527e-05
3.49443359362114e-05
4.5405684966872e-05
2.79569808083994e-05
3.43789236431078e-05
2.23010270374755e-05
3.60823400272255e-05
1.53884337897349e-05
5.32582263670388e-05
9.05412690948001e-06
8.75828954937968e-06
4.05911891490886e-05
2.01631781355362e-05
4.46536266131249e-05
1.40920169187154e-05
5.76720204540692e-05
4.99364185265502e-05
2.30144663472717e-05
2.74773573440703e-05
4.53248020674089e-05
1.92131560486377e-05
4.88040400401908e-05
3.58769674611223e-05
6.34475177136252e-05
2.77763213462855e-05
8.58160464555981e-07
2.74893396972178e-05
4.5104094396685e-05
4.41279736448379e-05
-1.67107910584342e-05
1.01035581885598e-05
4.50376463829511e-05
1.44309856323957e-06
4.63650578759429e-05
4.07881535980645e-06
4.57200858595152e-05
1.25040429765386e-05
3.08878547107485e-05
6.38606135523861e-05
1.30525485242007e-05
8.07535952611664e-06
5.41257100881882e-05
1.44466939561885e-05
2.99524553809909e-05
3.42400120358624e-05
4.26338388929235e-05
4.20286758215362e-05
4.75954674612553e-06
4.60782150655716e-05
3.97481728920185e-05
3.70587446668778e-05
3.14150942792223e-05
2.88532262685087e-05
3.18318459356692e-05
4.86362245154726e-06
1.10301179891292e-05
5.69982884662835e-05
2.05055250806962e-05
4.12127467548995e-05
4.56596291738573e-05
4.99482689738463e-05
-6.73225548309906e-06
8.95967326722281e-06
4.13422215546108e-06
2.20591759166946e-05
2.57633879479073e-05
5.04671847383884e-05
4.18854716041844e-06
1.44839032839956e-05
1.4787979404595e-05
2.52718385177253e-05
2.63661902014092e-05
5.99248535107902e-06
3.37721782628172e-05
3.41338166933277e-05
4.23547252089166e-05
2.91281811724136e-05
2.60789247609736e-05
3.23646617218325e-05
1.1221113010817e-05
7.21984576349585e-05
4.83232071035081e-06
5.21803066363721e-06
4.03365151830081e-05
6.66656329889988e-05
3.11302739445168e-05
3.58768947297603e-05
5.79389231129861e-05
4.26661946556295e-05
4.17077751393132e-05
6.13218246053842e-05
2.99918303373289e-05
1.81969687511827e-05
4.19445581785131e-05
4.38968317132912e-05
2.47023426021494e-05
1.08512899976649e-05
2.83397137117258e-05
1.49702342994839e-05
2.55110599363518e-05
2.67866196635189e-05
8.78322359396479e-06
3.92774137018461e-05
5.86014266445047e-05
3.24729705010787e-05
1.9355167582934e-05
4.35305541465155e-05
4.89014728341339e-05
2.15998260362207e-05
4.15710727588274e-05
-5.41204355231566e-06
2.89654119694571e-05
3.74912032753885e-05
4.96748699881287e-05
1.71513491163279e-05
4.09755845829091e-05
5.14479484781725e-05
5.2598238856919e-05
1.85608348488408e-05
1.85249745183127e-05
2.26491509695231e-05
2.56362707676518e-05
7.2545511661755e-07
5.3799109956932e-06
8.88794172420655e-06
3.23784992533584e-05
8.39095219946658e-06
4.52786378130982e-05
2.90140615704682e-05
-1.43738624413718e-05
6.98539924768406e-05
-1.82484460418187e-06
4.76916662537642e-05
6.1358537241416e-05
4.22455087192695e-05
9.1187693370637e-06
5.62322400216248e-05
-8.02712499631359e-06
3.53995714121604e-05
1.4727478406351e-05
2.45683454037106e-05
9.65056650276762e-06
8.25241215879297e-06
6.86746439564669e-05
3.96096102214182e-05
9.63296981851972e-06
1.12619566104911e-05
6.46206565307274e-06
1.70566322937067e-05
3.85884335294019e-05
3.55402905685304e-05
5.42409861837378e-05
3.99537493886176e-05
2.54735950572654e-05
3.90487455823555e-05
4.64367536490912e-05
2.28310242411955e-05
5.51371937241014e-05
2.12079624235176e-05
6.88463922865462e-05
4.40198309267507e-05
4.98670209924079e-05
3.80500529901878e-05
1.77139982836057e-05
3.33931084247585e-05
3.33168706534066e-05
3.51957393190991e-05
3.40359373948071e-05
1.77277838551634e-05
-1.38186795489414e-05
5.89437310950838e-05
4.75288788814644e-05
4.38464458782264e-05
2.66929794867001e-05
3.3412857326895e-05
4.26225095507884e-05
1.70765814664052e-05
4.42766614180415e-05
3.85131492352649e-05
1.01384076910016e-05
2.93132828584704e-05
3.64348726231209e-05
2.24265705811786e-05
3.7065542779749e-05
2.3557324269789e-05
1.60389816609893e-05
6.31814641403668e-05
1.41773109614789e-05
6.7534202300351e-06
3.78263378667412e-05
5.46119917116292e-05
4.18233622116645e-05
6.80643464025275e-05
6.55288740680392e-05
5.35647552447776e-05
4.60692779022355e-05
2.77862689076476e-05
2.95376648547547e-05
3.45338796205771e-05
2.25209004750591e-05
3.59458592164365e-05
3.71194708166408e-05
1.40270100253453e-05
8.78590131945065e-06
3.5507990209888e-05
4.53492301438687e-05
3.1577870848426e-05
4.60742025160686e-05
4.18349538856991e-05
4.76166542370451e-05
1.41291429687981e-06
2.78293954786096e-05
3.29788484785622e-05
5.3454569430686e-05
-2.83180104011464e-05
4.93922209803858e-05
2.80866486722015e-05
3.89657702796529e-05
3.42553331369082e-05
2.24288075238384e-05
6.44321146503394e-06
1.16913844932383e-05
2.583065150065e-05
2.28633894837285e-05
5.42943474738488e-06
1.84110261056978e-05
4.18100216648507e-05
9.36473996384913e-06
1.01783990720973e-05
4.08249319467495e-05
4.09786184331031e-05
6.3617763613193e-06
3.71325480591177e-05
1.65962591972377e-05
8.43380463851736e-05
2.87387458167736e-05
2.25647378882865e-05
4.96740319484877e-05
5.27231713224912e-05
4.4038053786165e-05
3.33784170995773e-05
6.42427262759392e-05
5.44764638035761e-05
3.23849693745788e-05
2.48495104834007e-05
6.24122732252008e-05
8.56576427014166e-07
3.904622098654e-05
2.5770017753756e-05
4.01242689967938e-05
2.25775615232941e-05
1.88322176847591e-05
2.04242643230197e-05
2.72610009746542e-05
1.40021725311128e-05
1.3460472277274e-05
4.51498763446973e-05
9.13526108518158e-06
8.44719032594762e-06
2.11306259152656e-05
2.8815707835316e-05
1.45136543214544e-05
2.0192067793073e-06
1.17267147145907e-05
1.12359497660762e-05
1.99693649998541e-05
2.28073519918075e-05
1.51928043881064e-05
9.46044915952902e-06
1.9538668299111e-05
1.57545245380005e-05
2.29379906210359e-05
2.77163914620209e-05
4.10901624109267e-05
4.47042873438145e-05
5.41484296795227e-05
2.01358335704045e-05
6.87456811855422e-05
2.48959763202304e-05
2.59629073062298e-05
2.50653959233538e-05
7.9460911760248e-05
2.30357670570141e-05
4.10269959918356e-05
4.73187718465822e-05
1.81272017390741e-05
3.45435481708823e-06
1.96970931596042e-05
4.22335155561872e-05
4.56267668957068e-05
1.10495214554251e-05
2.52247667383469e-05
4.25621393328841e-06
2.35118854320986e-05
1.38887129422384e-05
3.30928755529709e-05
2.95081489369154e-05
4.95285041049007e-05
1.43922164320731e-05
3.05602227078927e-05
2.14080953824071e-06
1.23817513470778e-05
8.30709486109782e-06
4.48857437451715e-05
2.84291902674596e-05
1.55397452499294e-05
1.90011010669148e-05
2.31752628401553e-05
3.88775318097066e-05
2.28522653671006e-05
2.99592662442512e-05
-1.16874713432112e-05
1.44327429747867e-05
-3.91483670328704e-05
2.23809789988896e-05
4.33782290139388e-05
-2.01022039701286e-06
2.09776675629732e-05
2.74482338833956e-05
1.70459510890434e-05
2.08653458243477e-05
4.25769113024553e-05
1.36816064593003e-05
1.85548108098994e-05
5.99932169402739e-05
5.71131613794997e-05
5.18815181402797e-05
4.71223094306296e-05
2.67221178002404e-05
3.89891339573655e-05
6.54545801284739e-05
4.67709616972055e-05
1.48240820930879e-05
6.09595115817765e-05
3.67108532917615e-05
3.54416143882091e-05
6.25488918297229e-05
5.88630619323481e-05
3.31981785342525e-05
5.05031434085496e-05
2.43028696882036e-05
4.02339331177083e-05
1.81841472604879e-05
-1.14426339557668e-05
3.04140085914665e-05
3.59529542515746e-05
3.23591559074591e-05
1.61206556223072e-05
3.99619521907791e-05
4.45127504726328e-06
1.6909877294277e-05
1.05439503879379e-05
3.07815839264535e-05
4.64376553436372e-06
1.03647428559221e-05
5.30195397580636e-06
7.64696404537896e-06
1.25697716684473e-05
3.22883771182963e-05
2.43526480453244e-05
1.64099819475399e-05
3.63014684942401e-05
4.21486025228472e-05
1.99924664660684e-05
5.09036028545358e-05
2.80124550201937e-05
4.16708652379829e-05
4.51197015866675e-05
5.79828281575866e-05
3.37733784648749e-05
3.38472446328677e-05
4.52407830649805e-05
6.60471110927024e-05
3.48585051462017e-05
3.48255250078671e-05
2.33932089331668e-05
4.06146327042586e-05
3.59344496690481e-05
5.16895087208699e-05
3.84203074843436e-05
6.23122394076265e-05
-2.95099961249647e-06
1.69347862783859e-05
5.86722844964942e-06
1.29048921191762e-05
2.65488195603827e-05
5.194540603544e-05
7.18811810422397e-05
3.44478139671033e-05
4.80066511119514e-05
2.19706121730619e-05
5.28110032698737e-06
2.15813746575731e-05
4.7331830193515e-05
6.43057522289899e-06
3.90541222803092e-05
1.91716416318275e-05
2.38355949201831e-05
-1.70360881150262e-05
2.84904751779949e-05
2.59709472723603e-05
3.7288385287301e-05
3.71482089181352e-05
2.8821662428125e-05
2.24590663412635e-05
3.36203552028861e-05
3.45524848201737e-05
7.53024063005659e-06
3.39617142953747e-05
3.86285540677143e-05
2.04646126135372e-05
2.95328772965503e-05
6.40866337960179e-05
4.16163949135937e-05
4.36535737004255e-05
2.73413108576051e-05
2.84075601610274e-05
2.1858719195344e-05
2.17494385635626e-05
3.26538397245734e-05
4.95467290578755e-05
1.90627709097236e-05
1.26882972491255e-05
1.38702189345079e-05
3.66012826003775e-05
4.64138908981121e-05
5.39807956971591e-05
-9.83062686239908e-06
1.99659724883678e-05
2.26617607258193e-05
2.07746808866044e-05
3.21654860928425e-05
1.96790566688008e-06
3.48359727681304e-05
7.82626496289916e-06
2.15161361179419e-05
1.09114466820283e-05
4.65850890327559e-05
5.03390137754958e-05
2.22609970303966e-06
6.50906587757186e-05
3.31802676974526e-05
4.69619295914076e-05
1.07720771840771e-05
3.79582290379375e-05
7.99584034872183e-06
3.33996994120888e-05
1.45977955482056e-05
5.20331220798168e-05
6.25821674195342e-06
1.98556991131383e-05
3.31717363860608e-05
2.00757384408312e-05
1.73395614797018e-05
2.14778341405558e-05
4.29644353500885e-05
2.50911412610036e-05
-6.44585526742859e-06
3.54857566862533e-06
2.03864569203089e-05
2.95367341969376e-06
1.3957006273726e-05
-2.24868639268118e-06
8.953616776608e-06
2.19665434260988e-05
2.82747889480011e-05
1.91217595080811e-05
3.77682203365234e-05
3.47145992090787e-05
4.44402605987978e-05
2.15696046831096e-05
5.44982132818271e-05
2.47181207342632e-05
3.79845981705713e-05
4.65681426333303e-05
2.58814006895582e-05
7.10757403849873e-05
3.35126893900919e-05
3.64222857943019e-05
4.61768040349074e-05
1.94562377425893e-05
1.2906323730751e-05
-4.1203724098211e-07
5.68826041200971e-05
-4.11847101114106e-06
1.91677688717567e-05
4.08379249035803e-05
2.48279909424844e-05
4.66079673783274e-05
2.53406195463704e-05
6.45026669389035e-05
5.66198799835313e-05
4.45738323218232e-05
1.05354029491765e-05
2.74064628464353e-05
3.53523712579356e-05
6.41265545889813e-06
4.86828151599699e-05
-2.68198560721222e-05
2.96479125829364e-05
2.8322767100324e-05
4.24197114980491e-05
6.07632502007113e-05
3.1490074473404e-05
3.93095174295139e-05
3.25617051638165e-05
3.89294153562365e-05
1.53947276082466e-05
1.88626707575985e-05
1.70939876083515e-05
5.24309819134654e-06
4.5349943278373e-05
2.47803231808576e-05
1.44504258259023e-05
3.19650850862714e-05
2.17480319387748e-05
2.57522929179755e-05
1.8138456045586e-05
4.93380072641721e-05
4.42245765544424e-05
2.65525394808004e-05
5.05025122302191e-05
2.51684931673008e-05
4.07158664963664e-05
2.06652806889438e-05
4.96674023424077e-05
7.90923327833542e-06
3.54283721509549e-05
2.41845122598622e-05
3.92974600313056e-05
1.39273498776748e-05
2.51838553408141e-05
1.89616973420627e-05
4.02769697969981e-05
1.79143327200487e-05
3.13282576283523e-05
2.52930110321613e-05
2.82044618858775e-05
7.06273194755154e-06
2.34953370443913e-05
7.59198783475042e-06
3.5461573303383e-05
-5.31735217138591e-06
1.16870839628323e-05
9.2060618123068e-06
3.14354870908168e-05
4.92921650135695e-05
3.35982504215078e-05
9.86701779238916e-06
2.5370583729744e-05
3.52034666159792e-05
1.61262330600096e-05
3.51292434737805e-05
3.57487241533233e-05
6.54755642995993e-05
5.01109439039872e-05
7.14312157568404e-06
3.32426503025797e-05
5.36038722743269e-05
3.09836746234402e-05
1.54045472037418e-05
3.31678755350433e-05
2.74413120160278e-05
4.24766786515044e-05
1.65284131805319e-05
5.96294895595769e-05
5.62545950556388e-05
5.34042633927206e-05
5.39377725253578e-05
3.21415393613258e-05
3.79763353668843e-05
1.56808845489129e-05
-1.2790046180372e-05
4.33568030362811e-05
2.59327098127071e-05
-4.03848632096352e-06
1.0163763117322e-05
7.80155668230067e-06
1.03391747261574e-05
4.31959211818756e-05
1.72219541254073e-05
-1.35944550689233e-05
3.91057354639866e-05
1.44036655992587e-05
4.96102272842003e-06
3.43314380990378e-05
2.69324896399931e-05
4.5763111001616e-05
-8.14002936031679e-06
1.29665586746152e-05
1.51697676822231e-05
3.05426459536263e-05
3.20484643902414e-05
4.68771872464557e-05
4.78560549806455e-05
6.07502413051023e-05
1.82494482816904e-05
3.11146044191764e-05
3.05261597976348e-05
3.19505731950016e-05
3.44616520869872e-05
2.04121356383433e-05
4.41964095041398e-05
5.02148366577743e-05
1.89929158455914e-05
4.53814858220118e-05
3.98131700089023e-05
5.20039406052909e-05
-9.92710138753605e-06
1.81315323824089e-05
2.09618927104242e-05
7.56040613302292e-05
4.74106790532413e-05
7.19113355450102e-05
2.87289334430491e-05
3.03672355146431e-05
2.52696248518447e-05
-3.6906731798606e-06
4.90086714604954e-05
9.72234100983359e-06
3.21101613893541e-05
-1.19052885742937e-06
1.88416254497123e-05
1.94286928800957e-05
1.07661665599236e-05
-4.13975515844616e-05
2.96593132626727e-05
-1.06580246698613e-05
2.05060819209834e-05
2.89001268207736e-05
2.33938506981713e-05
4.2057307848539e-05
-4.26038046842237e-06
4.05356369322146e-07
6.68983853168642e-06
5.13987052628219e-05
5.01027794274836e-06
5.10870595148153e-06
1.36687001247724e-05
3.01894395215512e-05
-1.57358442308024e-05
2.23091168577713e-05
1.99959361476394e-05
2.01841495046619e-05
4.95325610653597e-05
3.91031873164878e-05
2.76137232595087e-05
7.49112053353679e-05
5.84193987760509e-05
2.3187547570436e-05
5.5853590785057e-05
3.26204652564402e-05
4.33977644152482e-05
2.0409170128016e-05
5.69092091582059e-05
2.65477244032336e-05
5.38970002605309e-05
3.80348762047936e-05
4.28259977926142e-05
5.00743422754437e-05
6.25570221619206e-05
4.2543007559246e-05
3.74873463024161e-05
3.17784851810282e-05
2.35660218831235e-05
1.7111354545688e-05
-9.00859133831102e-06
4.22398826769381e-05
3.27541671727273e-05
2.48248668758869e-05
2.15955973826165e-05
4.5478666731591e-05
4.18142040765264e-05
5.37586346968393e-05
2.52903848104434e-05
-2.70837441464994e-05
5.20936659771958e-06
8.46503393244841e-06
5.55330992104703e-06
3.15178046967895e-05
2.46855789709124e-05
1.13487293746895e-05
2.63399457667498e-05
-8.76522421301171e-06
2.88839845881386e-05
5.08016086484089e-05
2.39198145526967e-05
2.27352343701141e-05
3.77597015183223e-05
9.79816114032809e-06
5.87035349047886e-05
2.08941927634767e-05
4.20502555690321e-05
4.29151815249403e-07
5.09277232117105e-05
4.02245903205704e-05
1.63881183507439e-05
3.81911972111801e-05
3.82333844587452e-05
4.96042148441539e-05
4.52225566435622e-05
1.60199503644434e-05
2.06522285064977e-05
4.93658536953796e-05
4.24758388783451e-05
5.48883605808012e-05
3.17475778573049e-05
2.74798552347007e-05
3.46221469772587e-05
1.10707306725144e-05
2.69760676317493e-05
1.32732502826364e-05
3.86836295169154e-05
-2.85380677847311e-05
2.26705292922137e-05
3.61811411892536e-05
8.21035538196685e-06
2.59332557491911e-05
2.64759630525257e-05
4.69340239484135e-05
2.48058511729179e-05
3.7514150654162e-05
3.67702014215029e-05
3.47133443411741e-05
2.06257586747924e-05
8.65537601157283e-06
4.9680001288594e-05
3.1817368647475e-05
3.14374088369868e-05
4.7103165386797e-05
6.07702121094031e-05
2.37526083361841e-05
3.3317183878188e-05
2.50045051400316e-05
4.34694929658918e-05
3.79684815876191e-05
5.77167564478674e-05
6.29683847782406e-06
2.50127782575994e-05
4.31153211889416e-05
3.14878961233503e-05
-2.36572958081827e-07
3.38835447555487e-05
-1.7149823162399e-06
5.56935797469911e-05
1.19717885217273e-06
1.09674587270244e-05
7.98001222201555e-06
1.9750132470822e-05
5.90808768156244e-05
1.44506452510864e-05
1.07704514233585e-06
1.91348459194197e-05
2.60999677996067e-05
3.98922890297794e-05
6.63273248073657e-05
5.67375809384858e-05
-5.69898266254634e-06
4.65217241065668e-05
1.55269718086552e-05
2.26042585648242e-05
5.93912391873398e-05
4.4250069044458e-05
4.77083520675909e-05
3.89879266927598e-05
2.0173442410971e-05
3.9557042873536e-05
1.85157657477062e-05
4.12589053568737e-05
4.73520785293135e-05
3.16366424304923e-05
2.35225236717324e-05
3.71577660718769e-05
3.49033358501012e-05
5.05706144184111e-05
3.90723077685194e-05
1.7627492351648e-05
2.82213800520212e-05
-5.66038764875177e-06
2.74672103832034e-05
3.18502760543631e-05
-1.35195596524453e-05
3.18883467966765e-05
-1.39057659346923e-05
1.34494631426641e-05
1.90113599911635e-05
3.16273520556103e-05
2.34852430714506e-05
1.52525757085078e-05
1.72226862277074e-06
1.40954232128413e-05
6.35009150412237e-05
3.86567151487325e-05
5.57497480218105e-05
5.61552592650581e-05
2.95658535821909e-05
4.16488088092702e-05
5.01154548962141e-05
2.70164322318802e-05
3.29417779613802e-05
4.43569084625797e-05
4.87433638022582e-05
3.32916361986116e-05
4.09880694948115e-05
3.90951685629989e-05
7.2619539120124e-05
1.66738814724858e-05
3.31529788896957e-05
2.53177150559022e-05
1.13611864689149e-05
4.82678007545956e-05
3.03058184182076e-05
3.12544031244536e-05
2.47199428840172e-05
-3.84452994129761e-06
1.10914896375565e-05
2.62914562272621e-05
2.86353656833512e-05
2.67321375620033e-05
2.16817089671548e-05
1.77264369699126e-05
2.1564484485891e-05
2.31058946553327e-05
2.66335395011192e-05
3.51695151903758e-05
-2.99970951586413e-06
1.62515957513781e-05
2.09087599988894e-05
5.18677290246108e-05
2.79486172387214e-05
2.26589295685281e-05
2.39798287767926e-05
1.49867587371523e-05
3.87363491652945e-05
5.0213936495345e-05
4.89166168975592e-05
2.28126926124624e-05
8.76395340925531e-06
1.49561262237293e-05
5.22003402621434e-05
3.91383421346872e-05
5.90538468182597e-05
2.91125491912685e-05
1.57116586746622e-05
4.3368170329471e-05
2.43963547641165e-05
3.29702122650588e-05
4.07819076674567e-05
1.51105637640945e-05
2.45443585909629e-05
3.91264079574034e-05
7.55066807488462e-05
1.93178484699483e-05
3.1991568167711e-05
2.2612077822232e-05
5.49444280144727e-05
2.72465916894948e-05
3.04283200252867e-05
2.13312974360681e-06
2.98421839723152e-05
3.66976157789393e-05
-4.41390057111842e-07
1.59758017778781e-05
-1.77912039073703e-06
2.80781098411402e-05
1.18282309984418e-05
1.69635942608791e-05
4.12663906573196e-05
1.56673735890617e-05
4.98726386719123e-06
2.13647693062448e-05
3.94862033918903e-05
7.2967813019708e-06
2.31419202376141e-05
5.32317582478724e-05
5.48362398903284e-05
5.23068351842937e-05
2.00081346397156e-05
1.892511097315e-05
2.50805123742461e-05
4.26959057634178e-05
4.59227261777783e-05
1.96010235294183e-05
5.32427414783186e-05
5.91044750687553e-05
2.48750751496391e-05
3.4840195502833e-05
5.54128797464493e-05
3.4589931965621e-05
9.25355077457637e-06
3.57113692154644e-05
5.10066397943231e-05
5.61110880370864e-05
1.16266812652502e-05
2.22425114130754e-05
6.48504034195512e-05
2.89426937223951e-05
-7.65260440868303e-06
2.18533104313203e-05
3.84563968755029e-05
1.97994178240932e-06
2.54258636896723e-05
1.06751040118384e-05
1.63687317437569e-05
1.6133484195843e-05
-1.40295112256838e-05
3.40849635220996e-05
3.17712327832125e-05
3.41507053400036e-05
1.23934327103693e-05
-2.28185378094635e-07
-1.23846180164885e-05
2.39121073736036e-05
4.26838639294126e-05
3.2169166359195e-05
3.88990685503346e-05
4.74082202703328e-05
4.86462629654189e-05
6.50568707423257e-05
3.22623481711609e-05
3.49364578666618e-05
3.0279095986922e-05
4.96197489945374e-05
5.30181057946165e-05
3.53612690800859e-05
4.36191737472851e-05
7.7068075713237e-05
8.89340829972405e-06
3.80344126323831e-05
1.76510835036735e-05
1.82422489543981e-05
4.91301153214086e-05
2.22036463102179e-05
3.13020340893098e-05
1.32943777462579e-05
2.27043517741726e-05
9.86823196313276e-06
5.28144762196035e-05
3.67315783681199e-05
9.33844264773992e-06
3.31052728499857e-05
-8.4956628315364e-06
1.80100264147603e-05
1.58110485496886e-05
2.11157320220344e-05
1.41268730523861e-05
1.71207543692258e-06
1.33606441334507e-05
2.16538181230924e-05
2.52893108982923e-05
3.61620774572008e-05
1.72205239269046e-05
1.12354700944946e-05
1.67718431641587e-05
1.05826034964341e-05
-8.80035325453306e-06
2.41001532039549e-05
8.46473744697438e-05
2.3859354938888e-05
5.91540366700856e-05
3.27252408253359e-05
2.77394788893885e-05
4.73020894479274e-05
5.93009907909794e-05
3.988399678849e-05
2.29745854220353e-05
3.23565111701815e-05
4.0687136444051e-05
7.89965808084599e-06
9.39266860709805e-07
1.65985177052209e-05
3.00936756676048e-05
2.8436077089518e-05
4.88750901036025e-05
2.71225381073368e-05
2.03257805500758e-05
2.59053208777717e-05
5.68790515834907e-05
2.86948788206531e-05
1.14937953489101e-05
1.9877982393964e-05
2.53899198837047e-05
2.61960730905016e-05
-8.69480084616705e-07
1.26709563599917e-05
4.50910186120445e-05
1.32573339783743e-05
-3.94380127460601e-06
2.3061910318729e-05
1.78027645701689e-05
2.66558609343071e-05
2.81286390073724e-05
1.42811609157332e-05
2.45126834213512e-05
2.95562699690315e-05
2.58586105357251e-05
3.28951608833002e-05
5.52504366058574e-06
1.80742427776075e-05
4.92210138148639e-05
2.54150660023208e-05
1.31015602569065e-05
1.58700743020053e-05
3.33612149181702e-05
3.30819924567583e-05
5.48880455127229e-05
5.57377413163698e-05
1.68770119952293e-05
3.50130477519826e-05
3.99773518264753e-05
2.73135467227238e-05
1.79443660546505e-05
6.25091709663884e-05
2.0603469879119e-05
1.95908796451795e-05
2.25119137487626e-05
3.31060854446142e-05
-1.11923525957342e-06
1.39427726439184e-05
1.94763152060931e-05
6.74925238971242e-06
1.11538886724303e-05
-2.55452308873302e-06
2.3898792333468e-05
7.71272921704325e-06
5.23569984717702e-05
3.4297697626668e-05
5.51846406448297e-05
2.12177345799831e-05
2.09231017613361e-05
4.27248536198671e-05
3.1409578699111e-05
4.41833054716831e-05
2.25194194906653e-05
1.23867605399893e-05
3.04115721633241e-05
2.4304337066061e-05
4.45839725720177e-05
3.38335978838187e-05
6.18500438946626e-05
4.02351575802908e-05
3.27672586011214e-05
1.2838312828792e-05
-2.23906418571935e-07
3.67459710687204e-05
2.27492299909692e-05
4.09272816877213e-05
3.11175050315114e-05
3.06721555453676e-05
9.77939102192106e-07
3.71719863426861e-05
2.39985556974295e-05
5.37218767089803e-06
3.06800581449404e-05
2.15260830818817e-05
2.06565611951843e-05
2.62169583131194e-05
3.38818894043783e-05
2.35421736587856e-05
3.52651200044776e-05
-2.25707222534928e-05
1.54432729082411e-05
5.87296840771427e-05
4.41906671448108e-05
3.35374046663318e-05
5.88015817105159e-07
4.37806281286579e-05
-5.54152606066474e-07
2.83487150331815e-06
1.29425179656207e-05
1.21413606141449e-05
2.6399862023241e-05
3.16678740788713e-06
2.48861099037835e-05
1.27668496412517e-05
1.98801362055655e-05
1.58030582411884e-05
1.25111338806639e-05
2.88229797894744e-05
4.52441509592734e-05
4.08358160096556e-05
3.09535930072287e-05
4.23239485639103e-05
4.78741284518631e-05
5.14561349502717e-05
6.68187203844138e-05
2.3701042691156e-05
8.77193926881511e-05
4.50207105032881e-05
6.77161217965489e-05
5.06175802209691e-05
3.15677439480245e-05
2.01851228598533e-05
4.03318140107441e-07
5.12041280401309e-05
3.19696281314685e-05
2.06929794460677e-05
4.53703259728529e-05
5.93858646036442e-05
1.62490760370052e-05
9.21297080741063e-06
2.75348869629499e-05
-1.03188066618434e-05
2.41941974176333e-05
4.54271000339967e-05
1.35367432735752e-05
3.36281365129781e-05
3.82031108435881e-05
7.68050109869682e-06
6.48568364322437e-05
-1.16491218416157e-06
3.67978290142527e-05
1.4571366121025e-05
1.6610400410882e-05
1.54069586200437e-06
2.6505236398895e-05
5.94772258589394e-05
1.43034304648768e-05
2.68823085147901e-05
5.33478490229721e-05
1.40174642177838e-05
2.62994965771368e-05
7.33671694880351e-06
7.4830981458585e-06
4.55716183501765e-05
6.54328319102478e-05
3.72370123817622e-05
3.70697872848146e-05
3.96213571959806e-05
6.29961284492962e-06
2.12075282145976e-05
4.82159589273087e-05
3.80556539878408e-05
3.73072654785295e-05
3.77543026140389e-05
2.07260107639453e-05
6.58409348676034e-05
3.48973016664411e-05
3.24155344114254e-05
7.50973275795398e-05
1.79579061979906e-05
5.23609696643602e-05
5.03766970652803e-05
1.93555475034124e-05
2.08714196744565e-05
2.48925516062194e-06
5.12351759797337e-05
1.76195206201159e-06
2.85233420569158e-05
1.02546952023466e-05
1.8574188431237e-05
5.41588666573905e-05
1.07891451106749e-05
1.37314509043151e-05
8.57085403134244e-06
8.59216473049082e-07
1.42258860185476e-05
3.66465955385347e-05
2.83550634028555e-05
-5.71994209625452e-06
2.02103063980109e-05
2.84653975590548e-05
2.75187601366892e-05
3.76988842136758e-05
7.87846240490464e-06
-2.42467080068271e-06
4.18336497613993e-05
4.17345459833363e-05
3.18473170915627e-05
2.31871853416278e-05
7.43243121467523e-06
5.27808282663574e-05
4.33629011154065e-05
-1.21823465139509e-05
5.71632418130036e-05
2.02275352136972e-05
5.59675574667151e-05
3.68745116525922e-05
2.54793871068379e-05
3.2847913328603e-05
3.02850494600616e-05
2.53009410115198e-05
1.37572879848627e-05
4.20610706395305e-05
4.89425075666853e-05
2.0331609087683e-05
9.79228112699915e-06
3.64181611115468e-05
3.80804237219784e-05
1.84573737258412e-05
2.69560965800922e-05
4.36271853259258e-05
4.94751591558198e-05
5.30219024770636e-05
3.5953630452076e-05
2.10460861779103e-05
2.86800253050995e-05
1.9010926641963e-05
5.12664801725321e-05
6.51439862222872e-06
1.30113133768934e-05
3.02504322286541e-05
1.69647461366376e-05
4.05280184830816e-05
1.74551911128121e-05
5.22587100589387e-06
8.40174832634017e-06
4.76019631706348e-06
3.09999482228388e-05
2.86312891683213e-05
3.51154384227292e-05
5.53382009494956e-05
2.28364359014004e-05
4.26902244508775e-05
3.08905617999874e-05
4.2270677483646e-05
1.12214540379697e-05
3.41218456891265e-05
4.85375755234092e-05
5.66918216200612e-05
5.2500937521999e-05
4.61618946510723e-05
1.62282940244714e-05
4.79675517515558e-05
3.90296253670145e-05
2.2515094620606e-05
5.23070430799214e-05
5.58029520676893e-05
5.20013598989611e-05
2.26250470500327e-05
3.40496461978256e-05
3.67739652248821e-05
2.14145407160385e-05
3.83677100068331e-06
9.73122274793063e-07
1.17986425859631e-05
4.37062530855731e-05
3.93369231325862e-06
6.24835805755514e-05
6.78761402781388e-06
6.53072899706359e-05
-2.56320639907129e-06
5.36883242226384e-05
2.77825579475318e-05
2.26317794485735e-05
4.27082194534977e-05
1.78583366404315e-05
2.65426829558183e-05
4.06330314677524e-05
2.49196937584336e-05
3.61228927114156e-05
3.85010866276569e-05
2.73110568570991e-05
3.41565011828817e-05
2.50445680444613e-05
3.69970175796972e-05
3.0295120458528e-05
4.93968744197023e-05
1.97100841278659e-05
5.85461964209706e-05
4.75868456315182e-05
3.0171927361913e-05
4.97942429465083e-05
3.72881982349741e-05
4.45013991774621e-05
3.00907162791308e-05
1.18842624767361e-05
6.50682161850633e-05
7.40979056596044e-05
1.83718014518589e-05
2.92431299292538e-05
4.92395913003127e-05
8.28514112078755e-05
5.18907456697465e-05
-6.47963715717122e-06
5.04615063948838e-05
4.37913756885188e-05
1.95163259065369e-05
1.12104849486429e-05
2.12765094483398e-05
2.33657176426614e-05
2.79315677866991e-05
8.32824680654586e-06
1.89657199384592e-05
4.04546746072699e-05
1.80333343799398e-06
-2.43485485377167e-05
4.86329104342876e-05
-1.09079405432179e-05
-6.99837470533196e-08
4.24699830554085e-06
4.37437196067875e-05
1.72099233316427e-05
4.64939228338872e-05
5.81644881030237e-05
2.67421524846453e-05
3.56000308733739e-05
3.83837963711136e-05
3.19880833662634e-05
4.20712998013366e-05
4.19851580556874e-05
1.41085680822682e-05
2.12584573040535e-05
6.85763409675188e-05
4.11732045692569e-05
5.88244737899072e-05
3.35821458516764e-05
4.969475070309e-05
3.08501947552432e-05
3.64188197121862e-05
9.74307683852623e-06
2.02275973766067e-05
2.42210706975113e-05
3.9478941760344e-05
2.06458903624602e-05
2.56051115969318e-05
2.83943743096827e-05
2.34598702489027e-05
2.08548542745387e-05
1.42395448207584e-05
1.23405564713244e-05
4.7711158784067e-06
6.22152454057212e-05
3.34500542256624e-05
-1.04111963827678e-05
4.72989056708516e-05
4.31959417087647e-05
2.67897170169818e-06
4.57515642440926e-05
2.21633048923647e-05
4.05390446642699e-05
1.885633909239e-05
5.62622224071262e-05
5.57845105371643e-05
5.91872426811305e-05
2.87264452527481e-05
3.67410171870176e-05
6.79476389468629e-05
2.63678487007677e-05
4.17808532947199e-05
3.00624691317736e-05
3.95872922292955e-05
6.22981394449372e-05
2.39884579024952e-05
1.56729592061686e-05
2.84603445299585e-05
4.03688083012538e-05
1.57394106094855e-05
4.19477069631019e-05
3.32167220687513e-05
-1.23560079561297e-05
2.79598473722326e-05
4.17368695595336e-06
2.16470601441712e-05
-8.47986924435119e-06
3.39916638462611e-05
2.40538854194956e-05
4.49908296218319e-05
5.63357695450992e-07
-2.71997686278596e-05
-1.32671449334246e-05
2.263478498861e-05
8.52682459133099e-06
5.93953012112803e-06
4.05490783581671e-05
3.45470862115553e-05
2.15756894679642e-05
2.66762057299598e-05
5.14535473991177e-05
2.33621214459749e-05
6.24366290706142e-06
4.50976691416866e-05
5.47976510410644e-05
2.6087848178652e-05
1.08101874524142e-06
3.8432876306334e-05
5.69997574723529e-05
-3.54075476273285e-06
2.22521453705009e-05
4.79907879701636e-06
3.90459753080932e-05
3.80821224194334e-05
7.0774505261851e-05
6.04042342159823e-05
6.21033044949176e-05
2.36024434476012e-05
6.67054613809675e-05
9.13830920350526e-06
2.99009306250369e-05
1.89487757233903e-05
2.21390862342803e-05
2.26500121976954e-05
5.32809561204289e-05
2.51684920237601e-05
3.52929435175246e-05
4.59597410258612e-05
1.17896377813549e-05
4.75926613133076e-05
1.52811267299194e-05
3.09305567473909e-05
3.19291048901928e-05
3.08439788948007e-05
-2.10260724236623e-07
1.8510256458327e-05
1.91040475427993e-05
3.52780603563569e-05
1.05769498499219e-05
-3.79568384757856e-06
-1.4709331697627e-05
1.49568212717874e-05
3.43130532499833e-05
5.18142786968901e-05
2.19545858889625e-05
6.15168143112559e-06
5.66025842111156e-05
2.78672273526954e-05
4.58885093642187e-05
2.94879295541482e-05
2.06530314154129e-05
1.96677969239837e-05
2.3347054416351e-05
4.18745189636193e-05
1.34036168228121e-05
3.21689723760701e-05
5.70063841357263e-05
4.08765438089511e-05
2.5110081699814e-05
3.3580097245458e-05
5.37050456846522e-05
4.6180752583486e-05
5.39548280279605e-05
7.14788175477882e-05
4.07254063912875e-05
6.98889468626929e-05
6.85266713013383e-05
4.8618544170937e-05
4.47547004779361e-05
2.36312888156469e-05
1.63934485395922e-05
3.581180396499e-05
2.60101522778204e-05
3.16172638892126e-05
1.02142032648704e-05
1.02663255611791e-05
3.34529194802409e-05
1.14005884096388e-05
2.14040371008732e-05
1.24021486195478e-05
-1.44499829034112e-05
2.85708119829382e-05
1.32646151170499e-05
3.64951115132231e-05
1.57571756791974e-05
6.70383824540947e-05
4.75450485838913e-05
3.52760267724826e-05
4.5565515687929e-05
-1.56456424285136e-07
2.08355485602315e-05
3.53877220658791e-05
4.39004486335034e-05
4.9371606413559e-06
2.83972822167115e-05
9.79256166023611e-06
2.33371779989198e-05
4.6803233215307e-05
4.55744044941506e-05
4.05307700243657e-05
4.75212461110095e-05
4.38058012628406e-05
3.326837917446e-05
4.61980297604321e-05
3.72483163255002e-05
2.64709688788019e-05
5.22162375465249e-05
3.35791895792085e-05
4.60209955409935e-05
1.42962470294624e-05
3.08533472013548e-05
3.7298391265192e-05
2.98674353261646e-05
-5.95283198034041e-06
3.02640623396774e-05
8.96159063610674e-06
1.30537916340973e-05
4.00967774209798e-05
3.25111100131886e-05
-2.28863710313549e-05
-4.04663676400409e-06
2.01373808191357e-05
4.12326133081756e-05
3.86177323459778e-05
3.92598255047251e-05
2.06844601293995e-05
1.97272868656829e-05
2.07330739786597e-05
6.75686953381982e-05
2.22981767986494e-05
4.1944627936346e-05
3.67663852003662e-05
3.78116217602869e-05
3.899920505116e-05
2.61581625057269e-05
1.56146157854541e-05
5.1565963106853e-05
6.22444440277582e-05
3.03972989721749e-05
1.87931609355076e-05
3.55218974774634e-05
5.23047003397024e-05
8.48094711714103e-06
2.45223952997418e-05
3.80807667453015e-05
6.70587686231802e-06
7.2281016798797e-06
3.16333570375889e-05
4.13610681915379e-05
2.06587713729566e-05
3.10752088032862e-05
2.00921039784231e-05
1.64782754756494e-05
1.52637110619725e-05
4.34914070824097e-05
1.42255846571119e-05
3.08449180382039e-05
2.1119355844e-05
8.49246286329457e-06
3.11334425548092e-05
6.28107037146007e-05
1.85634000964274e-05
1.4337263385174e-05
4.96119588301867e-05
2.95572168543913e-05
3.74065477188531e-05
2.33766155523403e-05
3.87341195286811e-05
2.32810258738639e-05
2.74902119045938e-05
2.9111175913797e-05
3.53253232131067e-05
2.0996782371216e-05
2.73271823981538e-05
3.43284263408077e-05
2.31745141668432e-05
3.41239837813452e-05
1.09807545660982e-05
5.50861004745173e-05
4.58825633736171e-05
-7.3458999189276e-07
1.25087737853823e-05
-2.49185694242081e-06
2.17939376766652e-05
4.68783015403259e-05
2.69070762744388e-05
2.87953920966675e-05
2.67606611764162e-05
3.99813651350053e-05
2.75609646503058e-05
7.87268956922121e-05
4.64945732656486e-05
3.59659229423433e-05
4.4665720546889e-05
1.14389951422256e-05
5.66516723508238e-05
2.91455335049272e-05
3.14084385974643e-05
1.43817316192099e-05
4.3435017278523e-05
1.63327570449679e-05
3.49991518656432e-06
8.51543573194862e-06
3.67480220354799e-05
3.36555900344956e-05
2.83946312860839e-05
4.46609509217697e-05
7.2681848373449e-05
8.367782380828e-05
3.50824745635142e-05
5.26066492018954e-05
2.1247240822535e-05
-1.27620113802193e-05
3.80164073498746e-05
5.61120765956918e-06
-9.50304075122768e-06
9.68024538123886e-06
2.88363017142496e-05
5.83353402195007e-05
3.34116551535511e-05
-1.34289207344014e-05
2.02592462469166e-05
4.65761128129432e-06
-1.33135368858337e-05
1.84268286788947e-05
4.5115475415399e-05
4.40568869407474e-05
3.32966589384215e-05
3.83981379795579e-05
2.89629026404065e-05
4.65219451671894e-05
1.8471565756417e-05
5.24110230450926e-05
3.44762446282497e-05
4.60411299975167e-06
-1.15406488355039e-06
1.34995962548681e-05
4.2143427538809e-05
2.50776835200934e-05
5.00613663040573e-05
4.62576558523649e-05
3.56590328987698e-05
2.84618192466469e-05
2.84075343063408e-05
4.97709179586686e-05
3.16453289146545e-05
4.50615323069863e-05
3.27004987428836e-05
3.28523413663239e-05
1.89004781507106e-05
1.72619058366061e-05
4.90937694526059e-05
6.77485349623154e-05
3.84071878018391e-05
2.18611848602177e-05
1.60018424189421e-05
2.89812856603626e-05
3.07354544683609e-05
1.84004077868369e-05
6.3720819088797e-05
1.56453962758859e-05
2.96263168455871e-05
1.6559747782303e-05
3.17652122593915e-05
1.87624163825639e-05
1.58876284352669e-05
3.72441647141034e-05
3.51076965817405e-05
4.6302240194001e-05
4.5980416527295e-07
1.34269792333004e-05
-5.5994993636594e-06
6.26648107849086e-06
1.06632480589217e-05
1.08752260866112e-05
2.4420800384506e-05
5.00097777900309e-05
5.60180261411281e-05
3.35695716127547e-05
4.95745829873598e-05
7.3653940816423e-06
3.28466298565408e-05
2.46444318138685e-05
9.03737687227658e-06
5.26966702074346e-05
1.78367182223647e-05
2.22657838304659e-05
6.21409453946053e-05
4.07987327028005e-05
4.1614227682304e-05
2.40593947243301e-05
3.55712928270753e-05
3.62187369468337e-05
2.18274527147363e-05
1.1378404408257e-05
3.20112594289234e-05
4.71644972283368e-05
6.15354110415393e-05
3.53836732556735e-05
1.38669074585459e-05
3.7149370122052e-05
3.23234260667003e-05
1.42658122628003e-05
3.38986351062101e-05
2.57076690630633e-05
4.14910142231615e-05
3.64560880998761e-05
5.0566408785761e-05
4.19964900085269e-06
1.79511767089424e-05
3.25746821292082e-05
1.98261142969072e-05
2.73543361522327e-06
-9.99871676302268e-06
1.12364861004377e-05
9.44555301905865e-06
3.35773825965578e-06
1.04742594142866e-05
2.37925151539958e-05
2.49916276946582e-05
2.52664931423163e-05
5.71919791710902e-05
1.75922715062272e-05
2.46097359404079e-05
5.25064292890284e-05
1.01701284725119e-05
4.20806544645128e-05
4.10262765184875e-05
3.99897040633923e-05
6.05039937990494e-05
5.65775499749532e-05
2.68526015091302e-05
2.96334571416114e-05
5.88683102716624e-05
4.52540491615715e-05
3.29286374100009e-05
3.84069111352945e-05
6.73681108904854e-05
3.58935418879947e-05
3.57787091591933e-05
4.19822356955322e-05
1.07005753249915e-05
3.29897004271211e-05
5.0294494170061e-05
4.62494190869969e-05
3.54780321318125e-05
2.27642553015841e-05
8.02429640628285e-06
1.93324622235853e-05
-1.35227627364025e-05
6.93545957834838e-06
1.96996963091255e-05
2.99414383624502e-05
1.43005057155739e-05
7.97722617708491e-06
4.26434465118598e-05
4.96575598578837e-06
1.97553828638085e-05
2.64907550953464e-05
-2.33343538883977e-05
2.77082661116078e-05
1.37823258298013e-05
7.70935552309496e-06
7.40262813732967e-06
4.04821401849849e-06
1.85455805549726e-05
3.29270467753801e-05
5.81542463325701e-05
5.91906196073309e-06
1.73716297163573e-05
2.65599999585343e-05
3.62711609986996e-05
3.17759973835747e-05
3.76322719433524e-05
4.33593171899915e-05
2.58452952249548e-05
2.31593013402997e-05
6.62889251911457e-05
2.70423785320096e-05
3.32530342202758e-05
2.16314681691186e-05
2.85611242061426e-05
3.91593118472069e-05
4.05178060989362e-05
1.78098391626954e-05
2.44151685798705e-05
2.0024000829895e-05
2.1930769710803e-05
6.76770446133369e-06
8.17028701739854e-06
1.14108900901017e-05
2.17599894382153e-05
-1.96318668011439e-05
1.62911943782345e-05
-1.65543822434039e-06
2.67578583568164e-05
-3.1484096129308e-06
-5.23035028523293e-06
3.38322394470179e-05
2.61148770374227e-05
7.57739718580692e-06
3.13626214816636e-05
1.35665412471241e-05
2.42042837295351e-05
3.71070487858626e-05
2.99659469483318e-05
4.54400694078551e-05
4.07404195255466e-05
2.81012859921861e-05
4.12361342067291e-05
4.58553997451743e-05
4.7776049609848e-05
5.16157895605172e-05
5.67101067339188e-05
3.30755282187735e-05
4.35464709282962e-05
4.53130158086626e-05
3.01911699000606e-05
7.8622652980805e-05
3.14022930917306e-05
4.12926945945774e-05
4.02864074548115e-05
5.68880110385868e-05
4.80727753388591e-05
3.27907960586054e-05
4.66654915272865e-06
3.80507329812632e-05
4.61363311825117e-05
4.38249574145191e-05
3.40802295932749e-05
2.69973320872313e-05
1.14667417480506e-05
-5.43256902409441e-06
2.94380443490725e-06
3.14443903962528e-05
3.73725951961879e-06
4.51953413061144e-05
2.58720635264244e-05
2.61492970870283e-05
4.95456823588856e-07
1.17309314296249e-06
4.27186608782855e-06
1.94324453156578e-05
2.37336886787486e-05
5.10605668107146e-05
4.46724696642493e-05
1.46745505572013e-05
1.16807211455941e-05
5.92636376671688e-05
5.39998918616621e-05
3.86879306773723e-05
5.88466942648098e-06
4.17102769229693e-05
3.4612233447697e-05
3.76235392058142e-05
2.87034209944213e-05
3.40316914401438e-05
1.42273742997516e-05
1.24633947566139e-05
2.85826033284307e-05
5.84682894149249e-06
5.24358467187282e-05
3.34699197819733e-05
1.25304009547739e-05
4.52939090793719e-05
1.88031730563522e-05
2.24708910535454e-05
4.27383390290271e-05
2.96926184833375e-05
2.19849578308154e-05
3.62825846139769e-05
3.55401167667741e-05
3.79096231300706e-05
2.65137871850419e-05
2.52956331955642e-05
3.71127713630025e-05
1.86617799447844e-05
4.25195257555176e-05
5.91189698897215e-05
5.80968769238031e-05
5.48080024786231e-05
4.94108605606166e-05
3.89551647710765e-05
1.29611294660783e-05
2.79713812530626e-05
5.44009598643156e-05
2.63388979534474e-05
7.486568633694e-05
1.1475808521685e-05
3.24397183114822e-05
4.27116240448553e-05
5.93895547024937e-05
4.53151228752047e-06
3.32364055522217e-05
4.0099611288526e-05
-1.17046328008254e-06
2.56530709844124e-05
8.59445625135863e-06
3.51446648161583e-05
-1.71669294414351e-05
1.2466869095174e-05
1.19637266850764e-05
1.62362495601543e-05
1.18671510929711e-05
1.67399571138473e-05
-1.8285962275966e-06
2.87194312288197e-05
1.29222927683965e-05
2.02409171124413e-05
2.01086606247249e-05
7.03951857073144e-06
3.49599741158338e-05
2.59142504753453e-05
2.77775509952869e-05
4.44121256409009e-05
1.36320753120114e-05
3.86500544676003e-05
3.43103409073428e-05
1.84683982573226e-05
3.73043382961422e-05
2.86563316760497e-05
2.5071537411512e-05
2.90006294980262e-05
5.07060638279427e-05
5.08264565507645e-05
1.35879434432205e-05
3.63686090635335e-05
5.03409769715835e-05
2.28765873116827e-05
5.93312804918269e-05
2.5598886074663e-05
2.54602478026906e-05
4.89261232574236e-05
2.34434220495275e-05
1.25290553977334e-05
3.74339917027365e-05
4.09617557698335e-05
4.34914955061966e-05
1.25546181377064e-05
3.13425701452378e-05
1.61758478668008e-05
3.41864960779639e-05
3.36883881539931e-05
1.31177392044444e-05
1.10421924730124e-05
3.04589084369567e-05
2.51530317041977e-05
1.79286399138399e-05
7.44298906501173e-06
3.01411715260078e-05
-1.87995369839133e-06
3.26295287626048e-05
2.28352074282901e-06
2.55043374211056e-05
1.35304527772967e-05
1.19865682624546e-05
1.42084105127309e-05
5.49797075837765e-07
2.82599079589209e-05
2.16102008431977e-05
-1.32688022517829e-05
4.55622507303488e-05
4.72985709948259e-05
5.09468779099051e-05
5.66914845406567e-05
3.24308807885895e-05
5.76603525879247e-05
5.44274429254989e-05
2.34579228884864e-05
7.92942911681972e-05
4.18071049466115e-05
8.60270773011083e-05
4.99797660292755e-05
4.03116346992224e-05
3.9968118192469e-05
1.76637454474912e-05
5.78033037649745e-05
2.97813901290619e-05
4.33105845794327e-06
5.24481165590159e-05
3.46982982700534e-05
4.53033810747991e-05
5.62323899774196e-05
5.55502145990725e-05
4.2651127326526e-05
1.39895325858846e-05
3.40486641246118e-05
4.20166128638262e-06
4.50626584084069e-06
-1.66800188781679e-07
9.17630935780931e-06
1.69472476562537e-05
1.52646512265446e-05
1.39689897118286e-05
-1.51313295427491e-05
-8.31584698677459e-06
6.30593985235026e-06
8.69365806554358e-06
2.90569088296243e-05
4.10528496515006e-05
2.55147257368174e-05
2.58972587983248e-05
2.5907438417113e-05
2.42964300733319e-05
1.71947377663176e-05
2.90135056422686e-05
2.98121686634498e-05
2.38861431149565e-05
4.19525370691172e-05
2.53723469556528e-05
1.77641159842688e-05
6.09398545274999e-05
5.02198433499144e-05
4.10535960745785e-05
2.42452418755397e-05
3.35200023587429e-05
3.35582211728465e-05
4.90457185732208e-05
2.30408187961847e-05
2.94103781358054e-05
4.39449819263142e-05
1.54802632496323e-05
-4.32385224706072e-06
4.06633201161232e-05
3.17047473875407e-05
5.54975114111416e-05
4.12261844409017e-05
3.07073086293595e-05
6.58593321182275e-05
4.07951394122362e-05
1.26111779963623e-05
1.08662372067875e-05
3.73773276576637e-05
4.47521616670769e-05
-1.3815704678024e-05
2.23424438636763e-05
1.31770207385648e-05
3.26988692600796e-05
2.09064640374863e-05
1.25739305453681e-05
1.76136718866446e-05
4.54504772685103e-05
1.08959775448428e-05
-4.81846164972354e-06
3.34771048542999e-05
-2.06058881981242e-05
4.00094238027021e-05
1.76052383192056e-05
5.38857473274502e-06
2.52024178206902e-05
1.52035111083325e-05
-3.04564720686646e-06
-7.82392934148437e-06
1.28745478932357e-05
7.04711016126147e-06
5.03724166655942e-05
6.46895694187985e-05
2.32555576427273e-05
5.84506798027948e-06
6.04552226377581e-05
3.34859109021427e-05
1.70359396787941e-05
2.3634486941286e-05
7.30596493510285e-05
4.59087610225608e-05
3.41284897699927e-05
1.64009049631299e-05
2.87578905334708e-05
1.50969238945984e-05
3.17024997794119e-06
5.43463693876289e-05
2.72360177182859e-05
2.73226786347454e-05
4.89181994062272e-05
2.80789010108217e-05
4.79882090058215e-05
1.98181563782385e-05
1.63553982655058e-05
4.42519920835942e-05
4.74640869836836e-05
2.82147473823931e-05
5.29002107429758e-05
8.63969377495173e-06
1.83058321891494e-05
3.55182424417395e-05
2.24670913675062e-05
1.34160099607706e-05
2.81683538329393e-05
3.05746901224039e-05
-5.04201937758286e-06
2.53708573596733e-05
3.42922969422109e-05
8.78068092705732e-06
1.73514490102267e-05
2.09827894352549e-05
4.34081357623682e-05
-2.34000537317435e-06
1.97952498825503e-05
5.63873646800138e-06
1.54991433060605e-05
2.26263932837013e-05
1.74706699897473e-05
2.15409366983053e-05
1.4675608398654e-05
4.93385812613024e-05
2.7015557505283e-05
2.45305050346999e-05
3.64861265978814e-05
4.99108391668947e-05
5.18891913612791e-05
5.44073778971221e-05
3.12752319489335e-05
5.04663476437714e-06
3.38842073052874e-05
1.08354124324772e-06
5.1979773000115e-05
4.16198426577526e-05
2.09961928894694e-05
6.85181971481043e-05
4.59593684916735e-05
4.45281847140028e-05
4.89306912927018e-05
5.02124947748381e-05
2.16605270394932e-05
2.75042265952986e-05
3.62842618912702e-05
3.13160703569561e-05
4.04142236422403e-05
2.78730003404775e-05
2.80597085357518e-05
5.77615527650995e-05
3.14410895649992e-05
2.22710371793412e-05
2.96885304049773e-05
1.57422855573524e-05
4.03533018957039e-05
6.94087663367161e-06
-4.12220312678861e-06
8.79619729887444e-06
3.35306555355978e-05
1.51594386074691e-05
3.84193511735292e-05
2.95912464497319e-05
1.68084315805567e-05
4.36676379546489e-05
3.13138658808214e-05
1.22896939062072e-05
4.70272276445519e-05
4.422141336957e-05
5.26016103586381e-05
3.12633557348442e-05
3.9199949689965e-05
3.27231165417474e-05
3.73498461695523e-05
2.35767720183025e-06
4.6917490132384e-05
4.20328218714664e-05
1.79009100942628e-05
2.82831648588883e-05
3.5321685341204e-05
3.75157043320077e-05
2.68152315848367e-05
2.86847007463538e-05
2.30107020069451e-05
1.85400724692819e-05
6.20115835182121e-05
3.49496192730513e-05
2.00884636924333e-05
6.98281136158368e-05
1.52567496408701e-05
3.43936310558463e-05
1.69531503589001e-05
2.78124695136503e-05
2.17779600004932e-05
2.43593997764259e-05
5.86276846006046e-05
4.6037347431079e-05
1.2996110952219e-05
4.14845141959188e-05
5.37789342610289e-05
1.26937904773814e-05
1.82990188624818e-05
3.7575163091641e-05
1.96982404990327e-05
1.09723905690362e-05
1.52164821870783e-05
3.30148128549447e-05
4.04537230962393e-05
2.12273897634078e-05
3.04502907375488e-05
-2.01570367146914e-06
2.00783351373933e-05
2.05374730490831e-05
1.91094580754894e-05
1.51161442080541e-05
4.60309922585008e-05
4.80834644688651e-05
1.44886662734713e-05
1.59168744040476e-05
2.43491352014536e-05
1.99431640783983e-05
4.99475749393531e-05
2.90999992351558e-05
5.71329275229659e-05
1.85121180105692e-05
2.97754387788619e-05
6.11633980819326e-05
3.78643856428394e-05
4.37162107988931e-05
4.81813268371091e-05
1.63042962247618e-05
5.84235907437684e-05
6.10351868839504e-05
2.60899787877592e-05
6.39990607927374e-05
3.22358969776991e-05
4.46774853247435e-05
2.47997705624674e-05
2.59490560668673e-05
4.86430743843254e-05
2.29851671723439e-05
2.79550132597304e-05
2.50966895481455e-05
4.30584004720769e-05
2.64469642158819e-05
2.63703249842939e-05
2.88332869317832e-05
3.39989759800066e-05
2.22001699373819e-05
3.68845366602795e-05
3.39128901668843e-05
-2.03143079068381e-05
-1.76940165119418e-08
2.7552937539927e-06
1.61172598260566e-05
-2.52054143741297e-05
1.39424339148343e-05
9.18899286649221e-06
2.84177273165331e-05
3.81743530919151e-05
6.94320492210078e-06
1.72685983982025e-05
3.12879382596954e-05
2.3520341066796e-05
4.6827743210102e-05
2.87616088699061e-05
1.2378916930326e-05
4.99891127810352e-05
4.63110159985459e-05
5.02219784778293e-05
2.35000418607592e-05
1.76585798826772e-05
3.39477795333324e-05
4.71488941045555e-05
4.37507553094046e-05
5.43206962128798e-05
3.52003370606375e-05
5.02540582291579e-05
1.27386968100144e-05
5.51828508243609e-05
4.73597467296142e-05
4.74187124405179e-05
3.47223578542474e-05
3.56827954490461e-05
3.99918218557862e-05
2.13214550745355e-05
1.74182921223122e-05
1.8172328733322e-05
3.20792886575006e-05
4.24985657182401e-05
1.81233047508632e-05
5.44485731354092e-05
3.82943540797009e-06
4.93386595679409e-06
3.48726250516654e-05
2.14187931565443e-05
1.7265058307414e-05
1.59682571036033e-05
-9.51981561036324e-06
2.34056985733316e-05
3.76824184537855e-06
1.44249730638392e-05
1.53135897655955e-07
4.46543603052843e-05
1.36798121117399e-05
5.76357811746198e-05
3.33558119080908e-05
2.26216115157128e-05
2.71883263823198e-05
2.35145422504082e-05
2.1926963354871e-05
3.27797925603946e-05
3.43331442169954e-05
9.7352500455286e-06
2.65826690249698e-05
5.85669567778147e-05
2.96448671984869e-05
7.36830296047921e-05
4.04972089322657e-05
4.38520579761347e-05
4.8462715143358e-05
2.12759516492231e-05
4.06201112671496e-05
3.78541775687247e-05
4.87038416278689e-05
4.80838461658928e-05
4.57572567119815e-05
5.01121294109383e-05
3.76481524677371e-05
1.02816433380796e-05
6.00351801188336e-05
7.5097456261269e-06
5.34813427972325e-06
-3.41326477645101e-05
3.15821002655389e-05
-1.00438079932291e-05
4.07903162445008e-05
1.26473732102118e-05
1.80985820060436e-05
6.60045967561959e-06
-9.52157199539753e-07
4.04598203777067e-05
5.2129197126739e-05
1.66251392050323e-05
2.61291753834801e-05
2.69477211017745e-05
3.60495763870495e-05
8.58412272070676e-06
9.52275521970928e-06
2.32658411049325e-05
-4.34943574453103e-06
3.20443527895981e-05
4.67277691008772e-05
2.62495852952461e-05
2.34523040792783e-05
3.98471488085998e-05
1.95173287096482e-06
2.86461066369118e-05
3.22292986680767e-05
1.79735757056793e-05
4.20554731354536e-06
5.31476434928382e-05
4.20877553924672e-05
1.89502003420285e-05
2.55381379051243e-05
1.52024677606963e-05
3.76756526022934e-05
4.81277927660356e-05
2.41538142403679e-05
4.67912312918438e-05
3.57930112838057e-05
3.93327807118728e-05
3.34162660621487e-05
3.98902964899339e-05
3.36361461103055e-05
4.13574309152363e-05
4.09441715643525e-05
2.05502175310316e-05
5.8881656528268e-05
4.15171512847546e-05
3.1103279389505e-05
-1.53424653267056e-08
3.8757532758289e-05
9.29584383016925e-06
2.11890572967336e-05
2.16316707464367e-05
1.79767047708733e-05
1.64600775321777e-05
1.16624827603426e-05
2.07117679091643e-05
1.88059201947977e-05
1.99898123850092e-05
4.21966263897185e-05
2.78521663609678e-06
1.1540902640563e-05
1.65410701671828e-05
2.6039711056614e-05
1.04588128404332e-05
2.67838121675188e-06
3.84980443568792e-05
8.98137370357367e-06
1.32434531734166e-05
2.09522693630187e-05
1.02620788848286e-05
2.13945932521012e-05
4.70697632686703e-05
1.34019068285146e-05
1.07354310579261e-05
2.51661282109031e-05
4.76599475214252e-05
1.64933268510112e-05
2.059145304373e-05
4.74391541702786e-05
4.00078490638041e-05
3.33576622940403e-05
5.2831891783709e-05
3.80874106678747e-05
2.14436748142795e-05
3.69329776808011e-05
2.88793762061238e-05
3.99189847991396e-05
3.42311185027528e-05
7.0547508945312e-05
2.88423573275112e-05
1.75104557632951e-05
1.48853908858076e-05
2.408009212195e-05
3.06725036277428e-05
2.50351625492945e-05
3.02067114352123e-05
1.21621548215473e-06
9.57833928791516e-06
3.05437576664838e-05
2.20040257818121e-05
4.28107793188223e-05
9.79994321837468e-06
3.63296433816649e-05
-2.06599325746105e-06
1.64412866014946e-05
4.93336426079814e-05
1.74381513565428e-05
3.77633645118775e-05
2.96472093594951e-05
6.04800144715083e-05
1.57489059400553e-05
2.0216764772718e-05
3.95131960459059e-05
1.504624616696e-05
4.96620239691974e-06
-2.96708491329255e-05
2.95420148585088e-05
3.88149647865281e-05
2.01647399637952e-05
4.41067977832256e-05
-1.90177838987956e-05
9.29363791685554e-06
1.11279845312349e-05
1.0089259615178e-05
1.68324719757637e-05
1.93960375161713e-05
2.22440798780349e-05
3.17867931365453e-05
2.66539151398102e-05
3.66100002534233e-05
1.7556547003068e-05
1.77357622037935e-05
4.91089744319318e-05
4.08379728290524e-05
6.31158063165689e-05
2.6628917825784e-05
5.21326790483903e-05
3.7175761255437e-05
6.13247883004392e-05
3.88447130667471e-05
3.64483412930132e-05
5.35477835454802e-05
6.08099088061462e-05
2.25248073615897e-05
3.75609134977519e-05
2.51589706805244e-05
2.95940923614695e-05
5.08778511092329e-05
1.02300031940975e-05
3.66169091745511e-05
1.81915059772108e-05
1.98232690403574e-05
1.97361360109311e-05
1.44827926212981e-05
-1.9473439876013e-06
8.34326724541205e-06
1.1056085125209e-06
2.00177894944731e-05
2.34319503341639e-05
1.28973202051646e-05
1.50758186501347e-05
1.16772847191298e-05
3.53029691964413e-05
4.3482018202382e-06
-7.39462677656408e-06
2.13748127611048e-05
1.9546706215036e-05
2.10091078101904e-06
5.22971952157343e-05
1.70894056060493e-05
3.57349281010231e-05
4.33222565309415e-05
5.84590150661729e-05
2.54362917050665e-05
4.18182656159873e-05
2.23456374349764e-05
5.47729376785977e-05
4.31648226595189e-05
5.71755580360498e-05
3.92787058274949e-05
5.19296189981562e-05
2.32122302611232e-05
2.63544027035806e-05
5.14013545435095e-05
1.94023195575666e-05
4.73257719643299e-05
4.81779230201159e-05
1.98604715705119e-05
1.15608996493104e-05
3.99749319988142e-05
1.6749729230092e-05
6.15324615956158e-05
2.80397529513689e-05
1.51159040116978e-05
1.91233915712774e-05
2.19698254778704e-05
2.16858722300962e-05
2.59579410518483e-05
2.22519828073446e-05
2.10088928541506e-05
9.62245262569869e-06
4.47752983104866e-05
2.54367522382244e-05
-2.49600441757959e-05
6.10158591672526e-06
3.21765760621645e-05
1.80106484362296e-05
-1.29042095120964e-05
1.48827799476609e-05
-8.06336361565831e-06
2.46835275558496e-05
2.63144441927298e-05
-3.56313676134167e-06
4.08021503694834e-05
3.16664179316055e-05
3.7383768632475e-05
3.81733744359189e-05
4.23411606904363e-05
4.60888258751702e-05
3.47126182387576e-05
2.51012062363606e-06
6.23885683431575e-05
2.6439961980239e-05
5.94161873890408e-05
3.60689517810563e-05
3.66114503797347e-05
2.89356290080846e-05
3.20055752027999e-05
6.46644013860662e-05
2.43384697401234e-05
1.53921298172727e-05
4.94412886085386e-05
1.83752238453072e-05
4.0049288105941e-05
2.06430441290173e-05
9.81173568396547e-06
4.85101303553256e-05
3.06409670708631e-05
4.01499306253089e-05
4.01023416382822e-05
4.41380272326337e-05
2.35238783628571e-05
1.36501051834857e-05
-1.27728639682268e-05
1.95324802139442e-05
4.68820243852346e-05
2.3903361651434e-05
1.35731168373996e-05
1.03339393971145e-05
1.29360209449693e-05
6.80583296207103e-06
4.96581565025733e-05
2.10915450599064e-05
3.43200857035368e-05
-4.18953224065467e-06
-2.17958602757716e-06
2.48172758737075e-05
1.35457610647289e-05
8.36516672059484e-06
-1.7601881835144e-06
-5.25794977156213e-06
2.45783747010036e-05
-5.67212445106479e-07
3.36303865155186e-05
1.11510693901735e-05
2.92557498817347e-05
2.99605375514711e-05
1.95916334184558e-05
3.81853161570993e-05
4.49411381871333e-05
2.28103142828181e-05
4.65130075085461e-05
7.51116629128363e-06
5.15616011839029e-05
5.52897605466913e-06
6.70796372512421e-05
2.05980269083649e-05
2.28977919280623e-05
5.67902118282262e-05
5.70531504105408e-05
4.46595433719821e-05
2.69937698422472e-05
4.74566215913183e-05
4.64643040564451e-05
3.4024873652782e-05
4.14101510664455e-05
1.93787837981778e-05
2.01794119338306e-05
2.3073971994465e-05
1.31611824843423e-06
1.5074810236164e-05
5.38768354695519e-05
1.98426051191459e-05
3.25510291800818e-05
1.38728505045553e-05
2.81998775629444e-05
1.95052356629297e-05
2.58145193556376e-05
3.71335416922109e-05
4.1137745064174e-05
1.48961338353042e-05
2.73171856206557e-06
3.64727827983807e-05
1.87076334519172e-05
4.03920911893506e-05
2.13493625696422e-05
3.86358449214904e-05
1.29393670742485e-05
2.33087278700143e-05
1.25912250927928e-05
2.53073331077502e-05
2.95621405904281e-05
3.50794275859537e-05
1.23051763539809e-05
6.38457507747275e-05
5.02498878359542e-05
4.0622461872004e-05
3.93661690011351e-05
3.86509312696939e-05
2.90233285337199e-05
5.42499355935759e-05
4.19900877949075e-05
5.81065974468799e-05
4.38694785512781e-05
5.07893986474447e-05
5.8220042858501e-05
3.09773882950989e-05
2.81014407712353e-05
4.01793556038358e-05
1.34645408943686e-05
9.8260536837279e-06
1.14348761143581e-05
3.01220622943558e-05
1.82554090498697e-05
3.85380547888664e-05
1.72235578815848e-05
4.26203735404554e-06
-5.32919287849756e-06
2.23341128437607e-05
2.99557201049322e-06
-3.07324343109124e-06
9.23726413401343e-06
3.45084079467901e-05
6.08313588500679e-06
1.46682090554118e-05
2.07199550513874e-06
-9.77273136267335e-08
3.91374608891638e-05
1.7532446199722e-05
-8.20593512211397e-06
2.2027562611945e-05
8.18506142493611e-06
7.22997421141838e-05
3.80731575997723e-05
-4.62385833936252e-06
4.36105893701258e-05
5.12976653468039e-05
-1.14489143764361e-05
4.04736276363781e-05
4.78847827292964e-05
4.94302583752858e-06
4.48401343178959e-05
1.7252022510415e-05
-2.06678466587688e-06
7.95737257204441e-06
4.16594901173639e-05
5.85432502536009e-05
3.56406767044724e-05
5.88185732466433e-05
2.97357404460207e-05
5.37230855741947e-05
5.28324552139622e-05
5.80226178245994e-05
3.64351735622748e-05
6.00877497236557e-05
5.90093873803434e-05
2.97270022531979e-05
3.72110874144182e-05
4.39417223190569e-05
2.15287859582541e-05
4.11993907626178e-05
5.35174360555804e-05
3.19789353273948e-05
8.92616189698701e-06
3.18368728458353e-05
4.30628807530972e-05
2.55315392179361e-05
1.12201485587753e-05
1.75636239356378e-05
1.28794655536827e-05
1.05666864641891e-05
1.95168738827901e-05
2.32081898615447e-05
3.66811274166677e-05
8.20673526040925e-06
2.12109875244201e-05
2.57497802751382e-05
1.52564582152586e-05
1.19475518585558e-05
-7.63774062229676e-06
-5.59644463858802e-06
5.66628582090653e-06
1.47555212472163e-05
2.50919904260882e-05
2.88247180708336e-05
2.33110998491709e-05
6.43167870112905e-06
3.73008945839763e-05
7.3129395811453e-05
3.01283134665667e-05
2.69137737634788e-05
4.99228295337287e-05
4.44405928413251e-05
1.51175278879692e-05
4.43853982212139e-05
3.28576385524998e-05
7.05151274250874e-05
2.51096313473115e-05
7.9335578925841e-05
1.94830471364483e-05
4.15334667683746e-05
5.39907473270127e-05
1.61983269929833e-05
6.41582058222549e-05
4.47656147659787e-05
3.7458819623056e-05
3.10802860371196e-05
3.13565462683333e-05
4.22631307668631e-05
3.34565237084073e-05
2.13368111849303e-05
4.34384863647168e-05
3.02213854046701e-05
5.33744898587978e-05
3.6523616082875e-05
1.26615049427636e-05
1.69210687913774e-05
3.0026223054269e-05
1.44449744887851e-05
2.31563683354222e-05
7.21892502675479e-06
2.78911745651768e-05
-5.38680717434649e-06
8.52450843840472e-06
-1.04723342299647e-05
1.58856501856259e-05
-1.38788025416335e-05
8.65458534734443e-06
3.20515661193432e-05
3.38470539990715e-05
-1.71683800386164e-05
2.56608310131474e-05
2.44483399952006e-05
4.49932996472098e-05
4.66786136677384e-05
5.65093035999639e-05
4.58027588796652e-05
4.33042397576724e-05
3.00107339330848e-05
5.5735897034227e-05
5.53148901199473e-05
6.6652288622767e-05
4.4489510459391e-05
3.51823040703884e-05
9.82702454360334e-05
4.75428693974126e-05
8.25409323961266e-06
4.05913332554788e-05
7.07389288871229e-05
1.69130016597292e-05
4.14021187569279e-05
4.7842137542957e-05
2.71229190692012e-05
2.0328749945971e-05
2.76660309407447e-05
7.18206547145036e-06
1.0084487672375e-05
-6.77939327768579e-06
-2.93284790147692e-05
2.08662094205273e-05
-1.38863049430972e-05
5.8994316611613e-06
-5.02800808296972e-06
2.03540202143695e-05
-1.55595680172945e-05
1.29486354506502e-05
1.36344209689947e-05
6.64337950221496e-06
-1.32126707380532e-05
4.79558995132836e-06
5.28479371619539e-05
1.45428550733551e-06
1.61211626904724e-05
2.83967477931083e-05
5.79951773986966e-05
4.94954922796771e-05
7.32679154729207e-05
5.82149126973593e-05
2.50964100611824e-05
2.60413334875374e-05
6.63391577478213e-05
3.81706089683415e-05
7.15714993434515e-05
5.37854559629745e-05
5.00915814472467e-05
4.56418985950632e-05
3.65576207996414e-05
3.88264798158785e-05
5.83929711902712e-05
5.47511903884973e-05
2.23150758485404e-05
2.40555816380451e-05
4.18990797825799e-05
9.77714859397259e-06
3.50510004126222e-05
2.60508856055505e-05
1.01435925029351e-05
7.01352510532465e-06
1.64838060915118e-05
1.45110957512612e-05
2.58151673570494e-05
1.82423284151494e-05
2.69817023862511e-05
-6.59701086406673e-06
8.15656193202614e-06
1.65025062156635e-05
8.90269244740758e-06
2.57558804179141e-05
3.73539319233212e-05
6.21513382462949e-05
1.56691247684042e-05
2.80657065097074e-05
1.32691973700397e-05
2.00810356351041e-05
4.26943565857305e-05
2.157359215458e-05
3.3876145613905e-05
2.15929236379671e-05
1.77560075734395e-05
