# Supplementary material for: Research on computational propagation and identification of mine microseismic signals based on deep learning
Source: PLoS One. 2025 Oct 22;20(10):e0334641. doi: 10.1371/journal.pone.0334641 (PMC12543183; doi:10.1371/journal.pone.0334641)
Supplement: S4 Data — (ZIP) [file pone.0334641.s004.zip › 000100700000314.xlsx_0.txt_24.txt.txt]

3.6753807178961e-05
1.71837954382426e-05
-1.73949337727672e-05
2.0053952192305e-05
1.47243881201816e-05
3.87955699699788e-05
4.90550421665314e-05
3.4502097671357e-05
7.17918072746526e-05
6.75074782470542e-05
6.74407131807931e-05
2.26804083391597e-05
6.44959854836924e-05
3.25335475370224e-05
3.48469925883817e-05
6.23114112849009e-05
1.98926942153578e-05
3.88844889094413e-05
3.57324906814037e-05
5.87410280895689e-05
1.47510075926164e-06
2.80307442748741e-05
1.12475632672391e-05
8.508398811893e-06
5.40960867705738e-05
-2.19625281890602e-05
-3.1189961750657e-06
1.16820950575788e-05
2.82399643151167e-06
5.73980643263702e-07
2.85419832631471e-05
-2.27898876678376e-06
6.45699535000681e-05
1.07581714129632e-05
3.84512071636332e-05
3.35574055647512e-05
3.78382607863668e-05
2.2088876100153e-05
3.76386172631229e-06
1.91817654232161e-05
3.42020551245083e-05
4.42431728054446e-05
3.52501073634804e-05
-1.33633225527364e-05
2.73744760035177e-05
1.31668105788313e-05
5.92523817642396e-05
7.50269215253757e-05
2.4618882725259e-05
4.12332689701537e-05
4.19003248682023e-05
-1.07604948698148e-07
9.99950495675252e-07
5.46755092415618e-05
4.58277720828933e-05
5.65812395887396e-05
5.45662337244191e-05
5.65976031502141e-05
1.28494218751738e-05
5.22023754870003e-05
1.21407720140934e-05
6.42804132270789e-05
4.31505597943501e-05
2.80175119533458e-05
3.39133499031511e-05
4.19699290674419e-05
3.39327037613363e-05
8.34679451860932e-06
9.90904919620939e-06
4.15700484766217e-05
2.6658888532856e-05
2.65848566618345e-05
3.4954582309938e-05
8.26035402855354e-05
3.86366538980254e-05
6.30178866361561e-05
1.32999383037507e-05
1.74767781884044e-05
4.18492682296406e-05
4.52271940930905e-05
2.95610815899869e-05
3.73563284933312e-05
5.71258482001745e-05
2.72133562411825e-05
2.35483722335921e-05
6.90015975061439e-05
2.10955885024267e-05
4.81235925342351e-05
3.20100982940257e-05
6.20125454578286e-05
1.35666839483656e-05
5.25310369046398e-06
2.52989435827066e-06
7.54345810178346e-05
1.52608069094279e-05
3.24795258269814e-05
4.09352733936321e-05
3.61060658710214e-05
3.88967485796928e-05
1.93608015510905e-05
1.74645271609491e-05
6.19953082698617e-05
3.46340042888086e-05
3.97237171881488e-05
5.67376124420176e-05
1.64636583383155e-05
1.28286107805426e-05
3.84503639545502e-05
4.46222565405973e-05
6.38443305682983e-05
4.11167971474997e-05
4.71273188686791e-05
4.82898756800744e-05
2.38516875960896e-05
3.01741098956841e-05
2.98862714950537e-05
2.62651115131476e-05
4.13526979667955e-05
1.35773045267553e-05
2.46999524742234e-05
3.65799812381087e-05
6.70966691843433e-05
9.80352923052803e-06
3.15092154136863e-05
2.76677854584572e-05
2.92846981932847e-05
4.94675465279822e-05
4.381534059765e-05
2.46458610359625e-05
2.391235364403e-05
3.39036652588977e-05
1.91159028013229e-05
3.34374678472741e-05
5.74660066815265e-05
1.85822053770495e-05
3.09154200163737e-05
6.4552430369562e-05
2.36347211256949e-05
3.87846709401729e-05
2.8132766637356e-05
3.885742702726e-05
5.50832682833986e-05
1.6791837395613e-05
5.48580911767093e-05
1.63315129224816e-05
2.91327434973042e-05
1.04318903912873e-05
4.19021405721729e-07
-1.12543993259978e-05
7.74182567411447e-06
2.68539812040069e-05
2.46909396654026e-05
3.98860090363239e-05
1.73679170095591e-05
3.85221400578856e-05
1.05110937951072e-05
3.69434045557485e-05
7.86314790109397e-06
2.75627780098697e-05
2.82047791632223e-05
2.31211614940215e-05
5.76584595263543e-05
2.56548188041385e-05
2.91267991156035e-05
-7.29028694846642e-07
1.11786060814421e-05
4.40650775205155e-05
3.45004566645172e-05
5.09912892261858e-05
8.60166801318816e-06
3.58659719134611e-05
4.51036695784979e-05
3.41054053962446e-05
2.69171841502805e-05
4.7912424296133e-05
3.94307108492135e-05
3.7627544278647e-05
4.82483531346369e-05
2.62812979434637e-05
5.77285372145834e-05
2.92062416751725e-05
3.91983553121776e-05
5.91836459722272e-05
4.63993327600018e-05
5.41958001169243e-05
3.17479207453836e-05
1.7715396271391e-05
4.25225417171886e-05
2.02224358434012e-05
2.03876839883401e-05
3.52457720434702e-05
1.38666196466734e-05
4.32399019696898e-05
3.9787070868328e-05
4.69323502268585e-05
1.05270226952253e-05
2.86226386898523e-05
2.25073411216503e-05
3.56102337739363e-05
2.96163289551535e-05
3.02787824599635e-05
4.70428336115442e-05
3.84332501632399e-05
6.01028113416097e-05
6.0639661884371e-05
3.60513265576621e-05
1.21187681221824e-05
3.43086881404906e-05
2.69880360671171e-05
3.33900938808207e-05
1.50669580556074e-05
4.7103460300187e-05
1.09243843543272e-05
3.05713339169262e-05
3.11122333840299e-05
1.06726695940202e-05
5.01836525637599e-05
5.37629351722937e-05
3.36932788165413e-05
-7.47439996921601e-06
2.74170486095538e-05
5.22547990754258e-05
6.54538155185268e-05
1.72407068019394e-05
4.18281829990764e-05
6.66429970394068e-05
1.83551902999987e-05
2.7047722420666e-05
2.36379550836821e-05
2.03039128287317e-05
4.25137338358142e-05
1.50177495487576e-05
2.11448329359076e-05
2.1490821349528e-05
6.02187695351487e-05
2.8653336793629e-05
1.95327072062017e-05
-1.06899537676493e-05
5.44934521906899e-05
3.95619110565186e-05
4.93898675980689e-05
1.38995649336811e-05
2.78787745785432e-06
4.26067492369424e-05
3.10949284203536e-05
4.11396487782738e-05
5.50372562442291e-05
3.17636282580476e-05
3.65930751193316e-05
2.98786584979669e-05
3.49454353437335e-05
4.15429411004599e-05
7.97787132027517e-06
3.21157416183999e-05
4.83451517901293e-05
3.55669878447514e-05
3.03169408250619e-05
1.1381869178515e-05
3.3817155220332e-05
2.93668144923565e-05
2.22164360523474e-05
1.21966975189284e-05
2.04056963701751e-05
1.47665937983234e-05
3.23049699127752e-05
4.12224867137537e-05
4.20828751045935e-05
1.69759999069892e-05
1.36791780348182e-05
6.01676278438721e-05
5.67532447215129e-05
2.4414382190712e-05
3.86355220424864e-05
2.58162557154277e-05
2.82659660193286e-05
1.47276815053804e-05
5.18832315864285e-05
2.42714466846741e-05
3.47492909650787e-05
4.04425173010731e-05
3.88745267643726e-05
3.39408469838284e-05
9.57291384083524e-06
3.03934710550332e-05
4.35965220253011e-06
5.72775723157398e-05
3.20830368951976e-05
4.17329206749993e-05
5.48582449906602e-06
4.48819268882414e-05
5.17490024769025e-05
5.226269670805e-05
5.29879575371127e-05
5.23431686408111e-05
3.01696507522883e-05
3.3135069914681e-05
3.2532468422184e-05
2.21279055084802e-05
7.07552827442885e-05
5.66143528069861e-05
8.73132132420513e-06
4.70786137806429e-05
4.5396434089284e-05
4.04556795601572e-05
1.32792839361888e-05
4.75992357610407e-05
7.03985493936505e-05
4.23524472266519e-05
3.26669384353987e-05
2.1058673282663e-05
4.03795920791525e-05
3.92241137268214e-05
-2.30507659308301e-06
4.54703149375906e-05
5.25637252183237e-05
1.71104814325116e-05
1.06856362797083e-05
2.1048131450556e-05
1.91421445451248e-05
7.35612103596303e-07
6.57201931388875e-05
6.59004539474805e-05
2.59969700522932e-05
3.73597718658093e-05
4.26353699032102e-05
2.36057191336328e-05
6.35197899457743e-05
2.26656881435894e-05
4.53159678256663e-05
1.95343147086318e-05
6.07854734142221e-05
4.10361733528848e-05
4.06183963822029e-05
6.12750065971317e-05
3.49784345411012e-06
4.25986091921572e-05
3.29771135776351e-06
2.11692898464511e-05
2.27950697063478e-05
3.63844757262294e-05
4.42707915322887e-05
5.28286807146082e-05
5.823254986859e-05
7.20225080280253e-05
5.32732439035672e-05
3.65951781298761e-05
2.19155289150067e-05
5.75983316915755e-05
4.41925805150677e-05
2.23029870999814e-05
7.01451686179953e-05
6.05524990441805e-05
3.2094494250506e-05
3.85585088254705e-05
7.23814254308109e-06
4.68692052547641e-05
1.13783948536101e-05
2.4746433698066e-05
3.28095781635257e-05
1.50503504903795e-05
4.98708057009598e-05
1.66521837253361e-05
1.77990567034468e-05
3.89087803731391e-05
1.39710515913749e-06
4.38727172593688e-05
4.59215655496481e-05
2.35804041225571e-05
3.45006829246047e-05
-1.13965162936208e-05
3.81236372335651e-06
2.38362945569859e-05
3.63498142375045e-05
3.34217573771343e-05
2.16523333882605e-05
2.40948412681543e-05
2.41592446773683e-05
3.71207883684896e-05
1.34880259035093e-05
3.21607171611468e-05
3.3045073020307e-05
3.40461675138823e-05
6.40074137696941e-05
2.48729620014084e-05
3.53321883183835e-05
9.19969871864915e-06
3.3011473330765e-05
4.73512752641169e-05
2.04570947481904e-05
4.29897601744095e-05
5.37252048306199e-05
3.61845546039885e-05
6.15559674133358e-05
4.42320602156402e-05
6.68077132797544e-05
1.9636249369421e-05
4.79291892996999e-05
1.07505247213178e-05
2.88432292683879e-05
7.89155050616752e-05
2.2607740088852e-05
5.60798284184493e-05
4.35711611032039e-05
5.11028106803155e-05
3.25560153287342e-05
2.07345689915672e-05
5.95612743197303e-05
4.78871507188313e-05
-1.15820742874327e-06
9.32547386759214e-05
-7.82547284327849e-06
6.95711370394952e-05
1.68325586381587e-05
1.06420950417843e-05
4.2449158952227e-05
3.59799186393622e-05
-2.98760029074884e-06
4.15601457560485e-05
3.09170204649793e-05
2.35897421107703e-05
1.37674790345753e-05
5.60409396708676e-05
-1.58358839914743e-05
3.82417098442578e-05
1.17526791025709e-05
1.16635538873791e-05
1.13200282431079e-05
2.95526433046347e-05
6.7877902996224e-05
3.71289674747252e-05
4.21699126972382e-05
2.46953978529692e-05
7.37220851257295e-05
2.28366636530602e-05
3.40306113945403e-05
9.61292252416995e-06
3.65563540851041e-05
5.30616769430253e-05
1.28632279188441e-05
4.12649086367159e-05
2.12153673780431e-05
2.08427430024606e-05
4.7316755265629e-05
3.06470523846591e-05
3.6932159761228e-05
1.92166946095263e-05
8.14653862711459e-05
2.50261401653402e-05
1.88953780294751e-05
7.36673167731047e-05
3.41269043484277e-05
6.00405464949581e-05
5.68044351895145e-05
2.43896426543181e-05
5.06123735611156e-05
4.73923128662676e-05
4.81610616729603e-05
4.01286761890944e-05
3.43924845541285e-05
5.13299985687113e-05
-1.94097509676712e-05
2.32170883975607e-05
3.28193833634699e-05
2.98139941309276e-05
5.05343516713128e-05
3.46695042691084e-05
4.82667784630158e-05
2.49234795433905e-05
4.1300094194812e-05
6.11738785412192e-05
1.75152786672853e-05
5.3255276943727e-05
3.61211910060401e-05
5.55096302692693e-05
9.92054087432817e-06
7.19894423717302e-05
4.17884299685075e-05
2.48041969241277e-05
3.67109627642444e-05
6.15957898338921e-05
6.04651951550993e-05
4.7534945119714e-05
9.54917968778522e-06
1.87316009963707e-05
1.49075347999998e-05
-1.42636702353568e-05
1.44596474733173e-05
4.48982561977401e-05
5.07417616887501e-05
4.94282645608697e-05
6.83601093929201e-05
4.08407878414297e-05
6.20556345099813e-05
3.47169617372189e-05
2.39404876617282e-05
3.03808476508834e-05
3.13368367422412e-05
1.29301548836138e-05
3.95975638851299e-05
1.67263232805662e-05
4.77514299082683e-05
-4.30460856185975e-06
7.88986866031464e-06
3.87667852179478e-05
1.91909885815941e-05
8.18216144328515e-06
2.32588472483866e-05
1.08043411488921e-05
4.82758933186541e-05
3.1591764627002e-05
2.43927533682612e-05
4.86131541235587e-05
4.70821816931642e-05
2.66694809742922e-05
4.6735056289116e-06
3.3547260328014e-05
1.77096516925894e-06
2.76854174499026e-05
2.3300876822207e-05
3.93589039786e-05
2.64199829943012e-05
3.81614697453537e-05
4.63762650273399e-05
1.66511662638453e-05
4.62653905293471e-05
5.58825599078485e-05
4.69989521219667e-05
8.29525392286484e-05
3.52614691856826e-05
6.51552833271823e-05
5.26475928245425e-05
3.64040732135148e-05
1.907549797816e-05
3.03908371630293e-05
5.36365121881742e-05
5.3674855283442e-05
2.11059132171112e-06
4.12635270682544e-05
4.9927272717182e-05
-2.98172780656736e-06
5.59753792358842e-05
6.38344115668427e-05
1.93048358890167e-05
5.49605440195637e-06
4.69483885659433e-05
3.2105845209039e-05
-2.25818970819016e-06
3.80573117976553e-05
8.95650139774559e-06
3.18533013324534e-05
2.08971821270547e-05
1.88390051232548e-06
4.76166846798752e-05
-1.53081406950469e-05
1.62194562509917e-05
3.47153593201241e-06
4.91845148396541e-05
2.02473633698291e-05
4.18164695811781e-05
6.80737186200463e-05
-6.31440739455811e-06
5.68277833883315e-05
3.99265558671916e-05
3.14198190836257e-05
3.16519617043678e-05
4.96811639748822e-05
2.45187867976249e-05
5.42803752182412e-05
3.88205842151366e-05
3.53362962908572e-05
2.75509825160173e-05
1.37669061676007e-05
4.52010288656932e-05
5.71246002447948e-06
6.19544664665996e-06
2.28535474488649e-05
5.54195818345544e-05
3.65629220893438e-05
3.08406813922736e-05
-1.77110860186889e-06
3.13546270486219e-05
2.36636659924208e-05
4.79963246057282e-05
1.85349408703667e-05
5.43147847364185e-05
5.66885107441958e-05
6.61693871407362e-05
3.63907874733324e-05
-1.02941719649786e-05
5.34083104396061e-05
0.000107216576190313
2.23806126759383e-05
3.08313457708578e-05
2.2270178815332e-05
4.28442133527165e-05
2.67374565177594e-05
-1.38189247767297e-06
5.32314753385206e-05
4.65301025582718e-05
3.73123245459441e-05
3.28816952233161e-05
-3.38351644643507e-06
1.68599188271274e-05
7.57271081739684e-06
2.68374842170251e-05
1.9923106430307e-05
-2.79708598515912e-07
5.81598656000587e-05
7.36565286531923e-06
2.4686274056165e-05
5.1344865429149e-05
5.5720613435604e-05
3.48837963027352e-05
3.85498108467543e-05
-1.22650993377671e-05
6.45338121058662e-05
-2.38179788407474e-05
2.0807352321285e-05
3.24162834314018e-05
-1.80395540162212e-05
4.6715878297522e-05
9.54867694896814e-06
2.94225270696408e-05
6.19845048480999e-05
7.09867237400212e-05
3.06116687095252e-05
2.35934035571185e-05
1.57720046282414e-05
5.82068747018859e-05
3.59153508985785e-05
1.50146980971558e-05
5.00617030227847e-05
7.63342258777988e-05
3.98602578405092e-05
3.19269644720016e-05
5.02798808729038e-05
2.31025447500634e-05
4.14984066224583e-05
7.57216878513336e-06
5.00671556050035e-05
4.38870754437609e-05
1.49354316263424e-05
7.00502451279169e-05
4.65549828724872e-05
7.16825144995446e-05
1.46096710894272e-05
3.43146139523593e-05
1.74461475450751e-05
4.27755523879968e-05
3.10630717407722e-05
3.40758584496927e-05
1.40687241755175e-05
3.77763653267686e-05
6.24919584161556e-05
1.97662903729598e-05
1.82722881197333e-05
-2.78255600409356e-05
3.93705251745063e-05
4.66207649160931e-05
2.19506168483225e-05
1.07920525089162e-05
2.3486749687197e-05
3.12107473606023e-05
9.18523533865176e-06
1.41506585318008e-06
1.35143438040506e-05
3.83785166369139e-05
2.52478605305905e-05
1.65132532599029e-05
4.003136380528e-05
3.15390848292164e-05
6.7387769348862e-06
2.65449997838996e-05
2.96945868965063e-05
5.0374882817455e-05
5.08796767059785e-05
3.78485766418758e-05
2.25469349991447e-06
3.9701841233338e-05
3.68690834470234e-05
5.14508267843894e-05
1.99180930882841e-05
3.49462085537689e-05
6.53963129838085e-05
1.57195425729481e-05
3.37265446183276e-05
4.60462599750872e-05
4.6143723494338e-05
5.51075560455478e-05
2.23535609792903e-05
7.08041346755203e-05
1.75264503136746e-05
5.43111164970914e-05
2.50945529325828e-05
4.44456532738225e-05
-1.30932398640426e-05
2.22668017111096e-05
2.91843058483091e-05
1.34132709821941e-06
-1.7081389468075e-07
7.97379185634472e-06
2.444681539137e-05
6.92078572924525e-06
2.64056104350965e-05
3.94502213616129e-05
-1.03583662457175e-05
-2.54589564996232e-06
1.68156499115192e-05
6.87345478900523e-05
2.43662392090354e-05
2.60305109971823e-05
2.50963700480229e-05
5.49907925108288e-05
1.92283265665697e-05
1.34561214899394e-05
7.28393783617279e-05
3.23811306751193e-05
3.74230894320256e-05
2.91977161022196e-05
3.28517820184307e-05
1.15051598364089e-05
6.64761109745727e-05
3.74381913559207e-05
2.21806095597622e-05
1.74390121351622e-05
6.97032378991842e-05
7.19274608342936e-05
4.90811044568186e-05
1.20981995687481e-05
4.99123119560568e-05
-2.10452270869398e-06
5.45638225362359e-05
3.44151050531157e-05
5.09375474860798e-05
4.65318149109711e-05
3.97194243981892e-05
2.1855450119465e-05
8.35509583598503e-06
2.93767465249427e-05
4.22647917435845e-05
-1.73021833228828e-05
3.18426696609133e-05
3.88072670744583e-05
1.87216622847475e-05
-1.00925944937992e-05
5.6679474904901e-05
5.65659579424427e-05
8.10808056288636e-06
2.11730061948407e-05
3.9012886355311e-05
4.1016556357645e-05
-9.7568984115442e-06
2.64621676492036e-05
7.7034242360241e-06
7.11845297954158e-05
7.00371937822143e-05
2.26349886395076e-05
1.29563511150466e-05
-2.36436865641733e-05
1.43238077900358e-05
5.61559738212812e-05
3.40383783791824e-05
4.92443306345627e-05
2.39872934717137e-05
5.79500224745479e-05
3.72502601027045e-05
4.39518739386135e-05
5.22973387643445e-05
3.22628940152968e-05
3.31447028882789e-05
6.3675754472858e-05
8.6117359306281e-06
2.80775227066538e-05
4.90614335914721e-05
2.71359678444489e-05
2.85455477943786e-05
5.67623441700892e-05
4.63124002450621e-05
-6.7732286410116e-06
1.11739726805437e-05
3.03081339595637e-05
1.27855645785058e-05
5.19042866215455e-05
2.75760104701224e-06
1.96471694437588e-05
2.69131985564077e-05
2.93326594585347e-05
2.4373652269912e-05
1.35385881874866e-05
4.93444210720875e-05
3.84923001593428e-05
1.99437248966638e-05
7.42507020124667e-05
2.4636346768498e-05
3.53271082820671e-05
3.40824121773085e-05
1.40199189338949e-05
1.22350851929481e-05
5.40651697352525e-06
5.04361787910745e-05
7.87983887704243e-06
3.89341225727585e-05
1.37952274426462e-05
-1.80269544991857e-05
3.18294469390545e-05
2.00695662927513e-05
2.06934183827222e-05
4.17390570520641e-05
6.77590186774836e-05
4.64749422388547e-05
5.35795643577794e-05
2.26345025343649e-05
2.58794029188799e-05
8.84945059618227e-06
3.4208677810002e-05
4.46782344216286e-05
4.22609124174656e-05
3.88077734630898e-05
2.83306631341877e-05
4.5713603739945e-05
9.25375491728961e-06
3.55074589389672e-05
2.08244663400939e-05
6.41197093582928e-05
3.59765373486796e-05
7.32342148870726e-05
3.92103536811654e-05
4.69227247896017e-05
4.21259012004013e-05
4.99784409840803e-05
2.84327983447949e-05
2.98970343082261e-05
5.09509931368544e-05
5.3451453210707e-05
1.02449023803005e-05
3.35580571620932e-05
5.95547282549885e-05
2.65276908120085e-05
2.4650460103066e-05
4.7258979286446e-05
1.07271416862734e-05
-1.70139738436424e-05
2.91323603785784e-06
2.98746363132112e-05
2.92814675551229e-05
3.58328182722024e-05
4.03991188194504e-05
1.37167290767608e-05
-3.70661730749158e-06
3.86862176039011e-05
2.36678675824456e-05
2.84750876897025e-05
1.47230817926181e-05
4.69270009153444e-05
4.15760993320069e-05
3.29694817145234e-05
1.3606447996084e-05
4.13852085627194e-05
1.16532000599078e-05
8.25790729656695e-06
6.26840906247952e-05
2.3045098188874e-05
3.62010927676816e-05
6.00471275416613e-05
3.38923033882356e-06
3.71526495288991e-05
5.71895161567264e-05
4.46558779936058e-05
3.69507586310142e-05
5.76334762243698e-05
4.79404343355284e-05
5.66246812806083e-05
4.249606581187e-05
-4.456652841003e-06
2.99598305215176e-06
1.74662487645443e-05
6.83021370460368e-05
1.12474114342645e-05
2.45191860357994e-05
4.05193614551107e-05
4.19878261265985e-05
5.30672673285798e-05
2.63184700385004e-05
6.92325260961041e-05
6.1272114981551e-05
4.62024698464566e-05
2.86988666751979e-05
1.81355634427221e-05
1.58056940782812e-05
2.73781718794571e-05
5.62135431883299e-05
5.63965493728169e-06
3.42377705399452e-05
1.11012526760628e-05
2.64045855927994e-05
4.23073926364425e-05
2.46305483734119e-05
2.35926957853714e-05
5.17424824088675e-05
1.94380035690446e-05
5.50325818402834e-05
5.30909432180022e-06
4.22042268316967e-05
5.57196666172863e-05
3.90741937461892e-05
4.34500159370724e-05
6.63001965697084e-05
5.84265443592269e-05
3.42053685192765e-05
4.53795251863164e-05
2.23158293994192e-05
6.26300311133939e-05
3.63509596521415e-05
2.82015702815208e-05
3.75187480772184e-05
4.97093787192579e-05
3.51722330004779e-05
1.45400007691096e-05
1.81038382289146e-05
4.80466128735523e-05
4.8409419338632e-05
4.85752098101244e-05
2.25164325845522e-05
5.04681729578798e-05
4.62052014031839e-05
4.1827269040479e-05
5.82946376287603e-05
1.21744766403165e-05
4.86022458981182e-05
8.31465742537315e-06
2.11844671776419e-05
4.11836228516612e-05
8.57444377630473e-06
4.72993651741007e-05
-1.27933421443863e-06
3.33669467022578e-06
2.90619154657437e-05
1.73713502166459e-05
7.51543874466068e-06
2.70592982850867e-05
1.66728969007839e-05
3.06678929773284e-05
2.18328320465203e-07
2.42729733641492e-05
3.18953280660487e-05
3.45398646984447e-05
5.43007806969944e-06
3.95110368626315e-05
1.47442667779659e-05
3.44462263514909e-05
1.3262356455232e-05
2.9943149909535e-05
3.49445635598707e-05
5.06103593749001e-05
1.09282634725696e-05
1.68045872828323e-05
3.62834016467403e-05
6.48158952247385e-05
3.69424645477743e-05
5.42266663242817e-05
6.68593813303433e-05
7.81609719984896e-05
6.0123536896687e-05
3.55962961008393e-05
3.40278065468414e-05
3.58440393939873e-05
6.77562774910339e-05
2.73161920385819e-05
4.15552796428799e-05
3.06197287255511e-05
6.26832374740506e-05
2.75873328400942e-05
3.86949160593349e-05
5.87754927597468e-05
2.89384892750229e-06
2.1590020052275e-05
3.53654705384826e-05
2.05845249219621e-05
4.3614657087254e-05
-1.42375524455031e-07
1.56254394267e-05
3.93309658362769e-05
4.47102963159967e-05
5.11964096759664e-05
3.89580956103471e-05
3.62658779000076e-05
4.57819946885183e-05
3.93437217557008e-05
4.14854494247509e-05
2.04412105500942e-05
6.51023441591285e-05
2.03511591855817e-05
-1.86585615991984e-05
2.88057057411349e-05
4.46319547207566e-05
4.46147804403265e-05
5.17516063848239e-05
6.62098808198322e-05
3.43098889696435e-05
2.46673205753079e-05
2.43071953877472e-05
1.61171025086511e-05
1.74005894993679e-05
3.06660773165534e-05
2.69261010298878e-05
4.25633876066085e-05
5.34111770731902e-05
2.86966636812932e-05
5.94416335401638e-05
5.0315070009943e-05
3.88379869106996e-05
1.481577186719e-05
5.87482596562405e-05
2.57172141461004e-05
1.36385022512727e-05
-1.84974175819644e-06
4.06512678627637e-05
2.67018097224401e-05
1.10494366619416e-05
2.194322100647e-05
1.50905286719326e-05
2.3525121514798e-05
1.80942685946085e-05
1.71370789139138e-05
2.57640711991898e-05
2.84009226865609e-05
3.90143777463772e-05
2.21255425687621e-05
8.88139641780124e-06
3.51334156687939e-05
6.15948689537063e-05
2.85285242268005e-05
4.02196331301287e-05
2.41010815128328e-05
5.10410696600238e-05
2.63792978103274e-05
1.46374413455908e-05
6.75866021749762e-05
3.86025727249721e-05
6.73698623053202e-05
3.94981988866486e-05
3.41972150686707e-05
1.85205482483669e-05
4.14424686775963e-05
3.3053254632587e-05
2.84719134847052e-05
4.15436985216137e-05
6.14259087456623e-05
1.69063599134725e-05
6.58473505202522e-05
9.28494028734872e-06
1.65227391637956e-05
4.10724436841275e-05
6.61186110448393e-05
5.69335092032e-05
4.95845780676263e-05
7.00139918633774e-05
3.7694026437243e-05
2.60804414644548e-05
4.12053317451388e-05
2.19736814921353e-05
3.53709966077716e-05
1.36497065286016e-05
2.88918853160991e-05
5.26752361978354e-05
1.32201495316419e-05
4.33880910027844e-05
6.84732835651182e-05
2.99402790807421e-05
2.78062729979298e-05
4.48900193110805e-05
1.59036471435617e-05
1.64236335720894e-05
2.82486494536639e-05
4.18255356316424e-05
4.36043262245917e-05
5.02746834728145e-05
1.8132883228646e-05
1.27667025025794e-05
4.89110324151123e-05
9.40351030035968e-06
5.53606238319814e-05
1.40812010100866e-05
1.31229036002408e-05
2.86904009796672e-05
7.08758204371763e-05
1.1582785683154e-05
2.19679941672637e-05
3.52727706678369e-05
5.02687745145537e-05
-3.564978070021e-06
6.32713426810411e-05
3.35499415769572e-05
2.26578934249703e-05
4.21164530134022e-05
6.48760448152056e-05
4.38772444252314e-05
1.42524067165184e-05
2.49751983217433e-05
6.56704422181379e-06
2.00437633042472e-05
4.49092576413103e-05
3.19167681326188e-05
4.71332807532394e-05
-1.09502884364094e-05
5.24769693597281e-05
7.57880948161969e-05
5.43061832623703e-05
3.14319079857852e-05
4.07303547888367e-05
5.68582515430464e-05
5.11963015177074e-05
5.84733363365652e-05
6.71802994604532e-06
3.85291019837759e-05
4.85662085941929e-05
2.54687085418489e-05
4.04461957657061e-05
4.69845279710065e-05
2.28022759287578e-05
6.51722144865915e-05
4.2483991277247e-05
4.7667054001038e-06
1.0224613541737e-05
2.54489365063682e-05
3.2165462153518e-05
2.49714182548982e-05
4.02916827660854e-05
3.91106010047538e-05
1.27072719539058e-06
-2.41556601488883e-05
1.85254605351364e-06
3.49488670735564e-05
3.61211148497238e-05
5.12188816400485e-05
2.9500652081971e-05
5.18291647982801e-05
4.79350757554304e-05
4.02000775988789e-05
4.19808595658598e-05
2.41573912896522e-05
5.64180463623116e-05
5.3557833763721e-05
5.27135679531258e-05
3.35498891971559e-05
6.10724650820853e-05
5.20509072711643e-05
3.85734633984226e-05
5.38868431082797e-05
6.84461970489147e-05
3.91197605384839e-05
3.37314821303981e-05
3.01695870131075e-05
3.5942289772902e-05
6.9404132195263e-05
6.65901132931644e-05
-2.72416741716401e-06
2.50887825665161e-05
1.63802445011463e-05
2.85153395678598e-05
2.25233673502876e-05
5.60767181325077e-05
2.77582739815033e-05
1.22288550205166e-05
1.11689095183454e-05
1.18528600105122e-05
3.40589990779511e-05
2.61729662434181e-05
2.31341193888689e-05
3.0302502881996e-05
5.26727167228546e-05
4.48865218172071e-05
3.53675591612206e-05
1.62084415424188e-05
6.96606865198271e-05
9.43193134694417e-06
2.34779970487191e-05
3.58491500006409e-05
2.70864508366575e-05
8.13463756477322e-06
2.46141922390757e-05
2.54196441502422e-05
3.97028776083968e-05
3.3708049914702e-05
2.81277373809047e-05
5.21196376029954e-05
2.07455570502823e-05
7.74348592372378e-05
-6.63836139574935e-06
2.15768249270889e-05
-4.14695319823195e-06
8.42853153984092e-06
5.49874669858138e-06
4.94974474912334e-05
5.57211978968745e-05
-9.29647677694778e-06
6.01534731849978e-05
9.81905401265793e-06
6.36719647566093e-05
3.20882872032788e-05
2.39775003058622e-05
6.15099872888661e-05
4.4285481096649e-05
7.87773597184526e-06
3.23912973773301e-05
3.45970179930422e-05
8.03357759252092e-05
6.64832877249233e-05
3.67210507712333e-05
4.78931619159801e-05
3.37839106093332e-05
2.60118177054556e-06
3.48950766940891e-05
5.01115345180136e-05
9.63217639515624e-06
1.00093964812624e-05
4.40651047424474e-05
6.36936659384181e-05
4.15762726461115e-05
4.1803254821657e-05
6.78391366249721e-05
3.38490697229275e-05
3.18335020817824e-05
8.37312487269177e-06
5.60831750398721e-05
2.79874164902755e-05
4.30968071897397e-05
1.55036422755873e-05
1.90086667179812e-05
3.36634946287034e-05
1.9599713180138e-05
3.80440773930031e-05
2.2351846874421e-05
4.08035106577708e-05
4.93166916880445e-05
2.0776896609831e-05
2.78924501035647e-05
6.25749964012252e-05
1.35188658329268e-05
1.61941386035316e-05
4.03240817375768e-05
1.84445230646861e-05
1.74019676723507e-05
6.47023976784584e-05
3.9913718878556e-05
4.49736759606901e-05
1.90460373938723e-05
5.27168570809063e-06
2.33367503189538e-05
3.59769249981428e-05
3.63661832931509e-05
1.05532587050382e-05
3.72746131451287e-05
4.65514889874257e-05
4.74568978576401e-05
1.89519930245518e-05
8.22248820126787e-05
3.98280418843035e-05
5.27387141660752e-05
4.15917592018463e-05
2.38042111410456e-05
3.26250462335633e-05
1.91409123584171e-05
4.82573190953766e-05
2.69158196667584e-05
3.48197681598868e-05
2.69452429562814e-05
1.43120532534224e-05
2.71666143864496e-05
2.92737770840249e-05
6.59921548989637e-05
7.76684739446159e-05
2.9284556131287e-05
1.37269442533568e-05
2.86587989564434e-05
3.01723105140085e-05
2.98214433582967e-05
5.06379891579627e-05
3.9194471585601e-05
1.1466196402242e-05
4.92190072402045e-05
7.84101787829697e-06
4.87534266239912e-05
5.59686658200043e-05
2.14873084287155e-05
4.14651393195574e-05
2.33832469239261e-05
3.86521010862261e-05
5.60268754083888e-06
3.51806852397538e-05
4.00289069753881e-05
3.73811354879684e-05
4.37524561337545e-05
6.95580825777002e-05
2.54370893460507e-05
6.6657460479221e-06
2.77445946095052e-05
2.14322558090048e-05
5.81205504893833e-05
2.213571772728e-05
4.52009691797275e-05
2.78144280012893e-05
3.54073685183627e-05
7.15251251062162e-06
4.2664159327855e-05
2.58159759648917e-05
1.86037675572752e-05
3.91202049746304e-05
3.45800509235437e-05
3.44209599157005e-05
5.84981624438644e-05
3.37548916838156e-05
2.34890022370368e-05
5.02767685730665e-06
7.31709949505024e-06
-4.98604541690993e-06
1.42632976394956e-05
2.6316930018663e-05
4.10745303473763e-05
6.01906982447311e-05
4.90157632035484e-05
2.30731947864937e-05
1.51510967889251e-06
2.11654030269204e-05
4.86339583475299e-05
2.17509808069482e-05
-1.70799651434627e-05
3.35727292172059e-05
1.96613354456462e-05
2.35233987956979e-05
3.90372868297404e-05
2.01618540698178e-05
2.03649971464948e-05
1.77172214450939e-05
5.03585505021214e-05
2.381750678358e-05
3.19566806147072e-05
1.47677876863131e-05
9.65379980217674e-06
1.80854753088407e-05
2.64805753131023e-05
4.36417409397879e-05
2.74615377051398e-05
2.17254057170259e-05
1.39405688884838e-06
2.5667323310938e-05
3.65098609169541e-05
3.489919237807e-05
4.97147624521114e-06
1.78152955830683e-05
-1.34930265347214e-05
3.56820245241847e-05
3.59512670706132e-05
2.99023854735934e-05
4.02909094845341e-05
5.85505746222786e-05
3.2912239180077e-05
3.88317960768618e-05
4.40184226028236e-05
4.3128159224774e-05
4.8957373110178e-05
2.41042834165958e-05
3.35163296323816e-05
2.81170929819572e-05
2.65918012970019e-05
1.1611517064692e-05
3.32648717822454e-05
9.22728963112746e-06
1.14967484369186e-05
7.66206980587394e-05
2.47124941734677e-05
5.63096846256595e-05
5.60107216276029e-06
1.4812032712378e-05
7.31756170277704e-06
1.67051509491225e-05
5.26755283683833e-05
5.05281595841294e-05
5.23346444770769e-05
2.68123191674824e-05
6.18786415428942e-05
1.37670172793813e-05
3.74490161090624e-05
2.70001317935959e-05
5.07711787492127e-05
2.34488531679382e-05
5.10860461166076e-05
1.7097704822077e-05
6.10801735595806e-05
5.68025949121055e-05
4.55497479387742e-05
-1.06253355442737e-05
5.09050868960555e-05
2.34092675477311e-06
3.01221498049407e-05
1.66622479165053e-05
5.48888468082718e-05
4.01177218967615e-05
4.57706550943222e-05
-1.94404791879365e-05
2.5590523675331e-05
5.59995094102631e-05
4.63745354645831e-05
2.05569431564883e-05
2.12929191723823e-05
1.31607961471959e-05
3.56838768145792e-05
5.31416451647342e-05
3.07573279697219e-05
1.36846818959361e-05
4.46629548836707e-05
5.01677711888966e-05
2.60593805853717e-05
2.12431842539936e-05
5.8956887276872e-05
-3.56187313492173e-06
5.16936093764695e-05
3.52030657050961e-05
2.42237556110401e-05
3.72095253988036e-05
4.4711898294393e-05
1.5357928330668e-05
4.02677098874425e-05
1.29922569127985e-05
2.90726669321558e-05
6.52905383769763e-05
3.96734539131732e-05
3.61030936402166e-05
1.5496891560899e-05
-6.75689960254353e-06
1.79416309309861e-05
5.19359242996676e-05
4.15314553373845e-05
5.07105203369634e-05
2.69359309170426e-05
4.47455007078508e-05
3.46656889208428e-05
2.67752175539027e-05
5.27465444622632e-06
2.9946212534657e-05
2.33292901148625e-05
1.08275815166179e-05
3.67554794894953e-05
-5.09444696818649e-06
2.90823587176865e-05
1.19949360685301e-05
2.6082206501019e-05
5.10485292716866e-05
-1.44230988088303e-06
3.70715508528509e-05
-3.06610053690107e-06
3.37948707605552e-05
6.12266424212363e-07
2.93208843418568e-05
3.26433712101293e-05
3.80146237367299e-05
3.89524960917473e-05
1.74776869567188e-05
5.96850062881547e-05
4.39456011748804e-05
5.93760784538717e-05
5.56224055111542e-05
2.64693168768006e-05
-3.85052828733568e-06
1.77992564313418e-05
1.60042012302599e-05
5.74751844533182e-05
4.63050885990223e-05
2.59004960449459e-05
4.4358243185944e-05
2.32394126785834e-05
2.41986113415256e-05
2.07773308046831e-05
6.41680578798247e-05
3.75825806430455e-05
3.24628266979085e-05
-8.96407427132363e-06
2.61459364188178e-05
2.71356220962069e-05
1.54584596458218e-05
2.27689796065051e-05
3.28134675186977e-05
3.06701690944667e-05
3.79053129993041e-05
-7.12582277223601e-06
6.17229632188656e-06
4.99528735187465e-05
3.39838004029861e-05
1.72189769652367e-05
2.93307169412508e-05
2.87777764954464e-05
8.89688494673624e-06
6.27548780288281e-06
3.72418322100448e-05
1.79985310953399e-05
1.94221835988076e-05
5.71249619995927e-05
2.03781485817497e-05
5.83208110116564e-05
4.05740497496047e-05
2.99049695991205e-05
3.86012018499717e-05
3.90147524478649e-05
4.51259465352247e-05
3.83322874824135e-05
1.35477993469117e-05
2.21895965711841e-05
6.96271834317849e-05
1.89285265514825e-05
1.83232702943817e-05
6.00295922635426e-05
2.12659639618898e-05
1.75789208583776e-05
3.56042154306694e-05
4.64044525703799e-05
3.41483012026803e-05
3.74430337279151e-05
4.92395752436046e-05
4.32281628834576e-05
2.82321987256144e-05
4.77090154518404e-05
3.60448758737454e-05
2.42740544239568e-05
1.91109139102025e-05
-1.05969884423088e-05
2.86365790968304e-05
4.32928291436343e-05
1.19311227417992e-05
-2.18718681423446e-05
7.54621739697758e-06
2.30710387201587e-05
8.34861462503864e-06
1.21778980080187e-05
1.4411225407782e-05
1.66807903871231e-05
3.57177284270366e-05
4.58330035032705e-06
1.22848012254002e-05
2.88770459948976e-05
3.02878516734282e-05
1.48627186621656e-05
4.62677793025454e-05
1.64267621836893e-05
5.50923679803461e-06
3.03555480443445e-05
5.45461793929211e-05
3.97625990235007e-05
-1.88186370489673e-05
5.68751550465714e-05
5.21064266200852e-05
4.95209353500939e-05
2.98099570637957e-05
1.99588061265897e-05
3.20793189618098e-05
4.8333873253822e-05
5.74858202380172e-05
6.99329073572989e-05
2.86898801164978e-05
2.84530328489123e-05
3.65784136336633e-05
3.24148758531978e-05
4.98013344943941e-05
7.80205858243791e-05
3.70850671557278e-05
4.45474480108484e-05
3.80410188049018e-05
4.25798660057245e-05
3.43132030152851e-05
4.55528370362892e-05
-1.59638306680783e-05
5.2279161504756e-05
2.86185642323307e-05
4.78798788259131e-05
3.48485285105822e-05
7.18246341227303e-05
3.96626971458023e-05
4.10121519991159e-05
1.32743529635599e-05
1.15436177132286e-05
5.34175319222969e-05
3.65611839576461e-05
5.37635803416325e-05
4.17994066126167e-05
1.96107287329745e-05
1.09667135282969e-05
7.44638295690181e-06
2.37704842434086e-05
2.45911959325143e-05
3.60744370183894e-05
6.05891093449069e-05
1.44432783488746e-05
3.59830919748929e-05
4.40482850060071e-05
2.45563529034484e-05
5.81617881401565e-05
5.3039770496915e-05
7.01107302401428e-05
2.93488522833687e-05
4.21145001945787e-05
5.11168731205733e-05
4.32511483558318e-05
4.11708545613446e-05
6.33057837083057e-05
4.29681069052259e-05
4.11605688744062e-05
5.42027389453054e-05
3.35115821291044e-05
5.14341545731016e-05
5.09277646761883e-05
2.20321788551569e-05
6.58543151385323e-05
7.20613485177604e-05
2.25994533914685e-05
4.41659753383598e-05
2.37232902806299e-05
2.84820810304953e-05
3.41596490237911e-05
2.88731867694087e-05
5.19290720846348e-06
-3.90215751749415e-06
5.41892747715152e-05
2.1786505984891e-05
6.7158879659423e-05
3.1597276388208e-05
8.76777126457921e-06
5.14514437999356e-05
2.70618423196459e-05
4.19552175649527e-05
3.49506621896091e-05
7.50545238369494e-05
2.97707234363364e-05
1.91129972852807e-05
2.76690660561794e-05
4.80817667518325e-05
-4.10259981346549e-06
8.77499998262452e-06
6.22488473798721e-05
4.78382433333386e-05
4.12954230938107e-05
3.94323263688917e-05
5.03602395713245e-05
5.65956759679515e-05
3.69418582266565e-05
1.0522959198902e-05
4.92831060515932e-05
3.26082826234951e-05
4.16654778628635e-05
5.87406127948711e-05
5.62758062827754e-05
3.70958202404894e-05
1.53528716491375e-07
4.23176456046483e-05
5.53004942545507e-05
1.70019377756583e-05
2.63485857234109e-05
3.12771047194795e-05
3.97531231770969e-05
1.61767091443139e-05
4.01218132068865e-05
4.54144801335435e-05
3.2345682812678e-05
5.42991614349485e-06
2.69095100762232e-05
4.18907238500221e-05
2.81447484572635e-05
1.4475627959669e-05
5.62727238427649e-05
5.69113862930854e-05
3.40643822079334e-05
4.39576025458182e-05
-9.00828154679783e-08
3.87026081377312e-05
1.08669487895621e-05
2.30720261820188e-05
2.48192171647057e-05
4.82760953767284e-05
8.37068550424171e-06
3.77062956572185e-05
2.88419497310294e-05
2.96668055063646e-05
4.6487300933233e-05
5.68915832192325e-05
2.604342751091e-05
3.8705109103705e-05
4.14021771875985e-05
4.37790097442725e-05
3.82134832966035e-05
6.27719507192525e-05
3.7012392965305e-05
5.96820074013675e-05
2.25936518679801e-05
5.2348546334572e-05
8.82838204340413e-06
5.32691250505327e-05
1.980882349366e-05
3.86326018085767e-05
6.43805652511786e-05
2.45632484917218e-05
8.02467555930144e-05
3.82514777978552e-05
7.37464085924278e-06
4.00395639729139e-05
5.53210227317318e-05
8.56816427935211e-05
1.70075391486993e-05
2.99210024288502e-05
1.88650018830152e-05
3.09482848723301e-05
6.40419078734546e-05
-7.72762734632509e-06
2.77349385519965e-05
2.31123516984378e-05
4.88962348304171e-05
2.73342264643328e-05
4.57460170316643e-06
4.93420508097913e-05
3.53579386472286e-05
6.06787399359262e-05
3.64111631577349e-05
1.57433741542331e-06
2.5963004537099e-05
3.13994209081197e-05
1.82867947578927e-05
1.34106709933171e-05
3.42340397122408e-05
3.27751341882358e-05
4.97733756686778e-05
3.66809476737452e-05
4.02879591359084e-05
6.16958365234188e-05
2.16815772373398e-05
5.15745190623172e-05
6.20116104486745e-05
3.70263122684893e-05
4.67563296654036e-05
5.41218649877005e-05
6.0605014967041e-05
6.62732057123637e-05
3.6880949510503e-05
4.44709883528775e-05
2.65546258782621e-05
-2.41535464676024e-05
9.20703953709195e-05
2.06494477802341e-05
3.41182423543542e-05
7.86982939322753e-05
4.52704723479193e-05
5.90003985002218e-05
4.4646825007818e-05
2.13978135941071e-05
3.50234741544065e-05
1.72894945817813e-05
5.01883891804019e-05
2.56072111327886e-05
2.16924660541551e-05
1.1939189640894e-05
1.94541325574367e-05
2.57509239126824e-05
-2.56867302218387e-06
4.23932231691407e-05
6.28446479044577e-06
2.91979871762362e-05
2.61586682887709e-05
3.65534111451431e-05
3.80376526979141e-05
3.4749837426654e-05
5.26896528663062e-05
3.04102637785137e-05
-1.31485172162738e-05
1.1357685613272e-05
3.39472295485699e-05
6.01753172714974e-05
3.94716573478205e-05
5.66325412642649e-05
3.04960093693666e-05
3.54125702085306e-05
1.41125953172232e-05
3.73552091346004e-05
2.15638059288473e-05
3.19059085351852e-05
4.49202019493803e-05
4.33007050372561e-05
3.29826431372608e-05
1.26634670944107e-05
4.11389943020595e-05
3.56669114748224e-05
3.12622602677906e-05
2.33295138286732e-05
2.05726619795632e-05
1.06678741792682e-05
3.30530611397919e-05
2.16714463940011e-05
7.1541857937986e-06
4.28012739890876e-05
-4.18453885420037e-06
4.03239485313738e-05
2.45018620231839e-05
1.7285337140977e-05
2.59644020831579e-05
2.52430692448726e-05
1.45035546403654e-05
4.24334775800305e-05
1.8823448365825e-05
6.50053509065854e-05
2.85083923630355e-05
-6.89396237679263e-06
1.56100432623456e-05
5.51085327281783e-05
-6.77938786491649e-06
1.68541929982714e-05
1.50112113824112e-05
5.38329560289234e-05
3.21923750880565e-05
2.3255231388272e-05
2.02949066927873e-05
3.94505175558381e-05
1.21023318297324e-05
2.12098357966484e-05
6.09740159560453e-05
3.65880924721067e-05
4.55279021690237e-05
2.99737959032351e-05
3.22075636652506e-05
5.96926716275873e-05
4.67640605804318e-05
3.31873329542472e-05
4.12858760831007e-05
6.63441201707228e-05
1.67295420158177e-05
3.81015930809131e-05
2.30621372469808e-05
3.69233577552207e-05
-2.25677481580393e-07
1.73582686564922e-05
1.11130176196657e-05
4.98396894293927e-05
3.98743538071096e-05
3.83429898520079e-05
2.63143766354316e-05
3.36578914232483e-05
2.46882652861237e-05
2.87130543316711e-05
1.61947418863129e-06
6.41762215991328e-05
2.7478214327113e-06
4.68888162703382e-05
1.65783427816616e-05
4.04069558594517e-05
3.06348554339586e-05
7.05696249498052e-05
1.46073040752339e-05
2.37068617235408e-05
2.07775363989904e-05
-1.11304021539106e-06
4.25199604159011e-05
1.46897067457134e-05
5.8418602125354e-06
5.19966135490921e-05
2.94710605559486e-05
9.45715995574361e-06
5.84301323577526e-05
3.65675705121652e-05
7.06839149246226e-05
4.95022678646291e-05
4.34598844298769e-05
5.74438998247e-05
2.11317804738678e-05
6.36186921637216e-05
4.56033634737907e-05
5.13179000569631e-05
4.71142850059425e-05
9.5230138988341e-06
3.09506313050728e-05
5.59749490825809e-05
5.69281699353804e-05
4.67125168764004e-05
1.020647067004e-05
3.6851282843885e-05
3.74381177581387e-05
1.12556407707366e-05
4.67146101937207e-05
3.54164219206511e-06
3.35174472990674e-05
3.17883604831435e-05
2.12244835849801e-05
2.4823494447416e-05
2.28643970984665e-05
3.45871033898773e-05
2.60201160229673e-05
3.10173996897152e-05
1.32647600941742e-05
3.86025546510988e-05
1.85236501864504e-05
2.97707810105059e-06
4.00561784276003e-05
4.51270743829571e-05
4.54504183794193e-05
5.46748841970589e-05
3.16516164339924e-05
4.17763898963143e-05
4.80950203981261e-05
1.41665011531299e-05
2.20849015574863e-05
3.24758258180929e-05
2.6263325924164e-05
1.48566184519963e-05
1.47528075821894e-05
1.89750619816481e-05
7.63339483983517e-06
1.21356805404462e-05
2.86395877870575e-05
3.00445884376617e-05
3.32933014967383e-05
1.24013987864858e-05
1.33283044774912e-05
2.45362488678948e-05
5.57848476278233e-05
3.81670770953392e-05
6.01177082165285e-05
6.52766657507371e-05
9.82277275128953e-06
6.93060200825236e-05
1.44970487219992e-05
2.89999806937418e-05
6.51771285070982e-05
5.18853993845836e-05
6.59492723313193e-05
2.84269123346914e-05
3.48271675045762e-05
3.81415592014666e-05
2.30775765348407e-05
2.827580184119e-05
2.48977874828597e-05
5.60319014332275e-05
3.25585532515974e-05
1.40111675446118e-05
1.24327336572138e-05
5.9403296656263e-05
6.81613471562766e-05
4.93736088379994e-05
8.7793601011393e-06
6.22088157360577e-06
4.66874467423266e-05
4.7989728146883e-05
1.23781478102966e-05
3.87802369979333e-05
7.28320557536622e-05
3.34771011088316e-05
3.97754072086305e-05
2.76790863897031e-06
3.664506192e-05
4.86840255673136e-05
2.77899965860992e-05
1.48858112854119e-05
5.26325647986695e-06
1.80163807303789e-05
3.00622572170517e-05
4.31624030476796e-05
6.91150035720125e-05
3.62332738393461e-05
-2.62796875664648e-06
3.82981416584282e-05
1.02168704395416e-05
3.45982613100955e-05
3.61064608393723e-05
3.57615159884611e-05
3.53128266571232e-05
2.46198898346825e-05
1.15445738301729e-05
5.0328172218199e-05
7.15595020130432e-05
4.33906704122474e-05
2.41550091998637e-05
2.89560502710977e-05
3.39506123844357e-05
2.94554133059339e-05
1.46397577113299e-05
3.8916219293136e-05
1.0400787367232e-05
1.74796169860515e-05
-1.06409349749297e-07
8.51210648028875e-06
1.77820489848395e-05
7.0253876083814e-05
3.19265661970448e-05
3.53668279312847e-05
3.14071617702913e-05
8.49516289324808e-07
1.34254940437654e-05
5.55712799696973e-05
3.12883077963796e-05
5.73620649705845e-05
-1.68145842962867e-06
1.14476244605975e-05
5.57721694263152e-05
5.21470209654221e-05
1.52889404102927e-05
2.4647209882802e-05
1.88399918868806e-05
3.87893266570478e-05
6.91747759498927e-05
3.3774762683201e-05
1.3839882749931e-05
2.86278763005718e-05
3.52562781029996e-05
6.84840099581643e-05
6.90217046535287e-05
2.37800601867965e-05
7.39128839854923e-05
4.35029762780399e-05
3.36109284586e-05
6.5461629658544e-05
2.06757110139799e-05
2.90706932340419e-05
1.51724405386711e-05
1.96605602755815e-05
4.64140619187633e-05
5.92036796291157e-05
4.38584539386382e-05
3.33797374815341e-05
4.09881955021423e-05
5.39428392047441e-05
1.73595787624857e-05
6.28738670519188e-06
7.70444423978356e-06
1.70340765368745e-05
3.48409528693658e-05
1.25151204742287e-05
1.45576731127992e-05
2.65293902930681e-05
5.51135631928911e-05
3.47378204151131e-05
4.99771966443739e-05
3.45148047248437e-05
6.70912070666733e-05
2.46328971710311e-05
3.30236742228306e-05
4.21261157743924e-05
3.96884467545069e-05
2.10159060802748e-05
5.54774979056852e-05
5.15518064271856e-05
4.67384766431437e-05
5.33606410932135e-05
5.08956769543833e-05
2.74149480932547e-05
1.83812715724793e-05
5.64728998313422e-05
4.06791752891517e-05
5.809672291584e-05
1.85648697335692e-05
4.90773351801319e-06
4.48947801555282e-05
5.25821170053074e-05
1.9556386768436e-05
3.53339204890209e-05
1.23530169903154e-06
4.94269087095523e-06
1.81765805243155e-05
2.79347117331625e-05
-9.29720803539061e-06
4.69665778295315e-05
7.63866241472454e-06
3.30541477962753e-05
4.53242346220118e-06
2.34642572944411e-05
1.50900433682088e-05
-1.18217567252517e-05
3.15160690617139e-05
2.67050118578537e-05
3.59549228410921e-05
4.87442815864079e-05
1.45863665636491e-05
6.06634120010022e-05
2.59844157701601e-05
4.64699520635702e-05
4.94230399836569e-05
3.6696273831416e-05
3.58858339207333e-05
6.75779816199317e-05
2.49106906446412e-05
4.27900072236473e-05
2.17109782368275e-05
2.86639538512032e-05
3.09353281930547e-06
8.15502919980535e-05
2.518628395077e-05
2.68579516427083e-05
4.1383344434212e-05
2.41102201266804e-05
3.89450564630355e-05
4.68991788837496e-05
-1.14472695539384e-05
2.66032883176804e-05
6.94293567713129e-05
1.46786355519638e-06
4.95821966327598e-05
9.8318891172668e-06
-8.01001260787327e-07
1.87867576978709e-05
-1.01576410385047e-05
2.74988637225948e-05
2.27645483746168e-05
5.58568598486044e-05
4.0815274745324e-05
3.09115948639955e-05
3.49557107545715e-05
4.94176172467118e-05
6.24763371667906e-05
4.90836038609233e-05
3.1672270596572e-05
4.54280428911773e-05
3.31595301226945e-05
3.71289646531695e-05
5.35611138739261e-05
4.54153460164339e-06
4.68014181747657e-05
5.1847897856898e-05
2.97281670497631e-05
2.15180107107419e-05
3.39789467528389e-05
4.56921986645432e-05
5.22600272912847e-05
9.86913058117158e-07
1.33051093427208e-05
-2.70002478246282e-06
2.45471231374918e-05
1.97967329177389e-05
1.29650952681189e-06
5.59173457976822e-05
4.44309259386802e-05
-6.51743214083983e-07
1.88132654084845e-05
3.40899252101302e-05
3.605794344839e-05
1.43330055138393e-05
3.64719223451904e-05
2.62110709167217e-05
7.70189660675545e-05
2.59949006183125e-05
3.72784503313198e-05
5.87753561234493e-05
2.14766283984873e-05
2.47827586556669e-05
1.24740771831356e-05
2.85381273438075e-05
5.13987540853833e-05
8.37497293352354e-06
4.01947076903045e-05
6.28180924981887e-07
2.50818855083898e-05
1.4135222462486e-05
2.82580123469779e-05
2.89923492707902e-05
5.77190669377019e-05
6.26478809620365e-05
3.59676295984878e-05
3.76907997837268e-05
4.6774243214773e-05
3.02558189479194e-05
4.39537083866575e-05
2.17658555382296e-05
4.71654505924041e-05
4.56300084383582e-05
1.799205984016e-05
4.38581492796065e-05
4.72204912973429e-05
3.00376309666862e-05
4.58286730541934e-05
4.35939193941978e-05
1.65763490620401e-05
5.90306497151098e-05
5.45209265627079e-05
2.76083298295417e-05
5.7734605186561e-05
2.68908439295436e-05
-5.58440609907118e-07
2.70061587682359e-05
1.25197415728008e-05
1.93950904464632e-05
3.01997267576986e-05
4.35361909055085e-05
5.35747080761874e-05
3.55138282255213e-05
4.7024866840073e-05
4.2509381572476e-05
2.25027677653335e-05
1.10644811433789e-05
4.3277221668516e-05
2.5107429815925e-05
3.04557245254152e-05
3.39768874985302e-05
5.72182006848439e-05
3.40398989253804e-05
1.60907145760924e-05
5.10809044506795e-05
2.77355084416336e-05
3.51894505400528e-05
1.73505660444711e-05
6.62132965709484e-05
8.19493895324567e-05
1.90760176388305e-05
-7.58522667603325e-07
5.4702820869118e-05
7.83318025445179e-05
5.16763857461816e-05
6.03908777663822e-05
6.20654843605264e-05
4.05898113848131e-05
4.18000272015081e-05
5.51686799738957e-05
4.21825770209375e-05
3.24714973267795e-05
2.10947368707017e-05
5.0805891832502e-05
4.69121184964785e-05
8.4614896899304e-06
4.25773751577418e-05
3.98351081036201e-05
1.37428635413688e-05
3.92558586214912e-05
2.28995265619211e-05
4.64140686075793e-06
-1.92765089980267e-05
2.1773230963079e-05
3.66769406230511e-05
-1.20437152272273e-05
3.37043670712375e-05
3.68524328914589e-05
3.43603262394748e-05
3.05828331089948e-05
4.62790740200954e-05
3.1714495882329e-05
5.38668767673831e-05
4.27262572889908e-05
3.78845054044375e-05
-1.10154103748387e-06
3.57335061973623e-05
2.31816377857617e-05
4.37191605408124e-05
2.03408866051949e-05
2.40022811461624e-05
3.16760129667902e-05
6.29218152106303e-05
3.26818143153763e-05
5.46734627854469e-05
1.4067496458011e-05
1.90085515822785e-05
1.03980602696425e-05
6.32610753331174e-05
1.92896306862738e-05
3.09589548664094e-05
0.000105378200961069
3.8120835817176e-05
5.24775770809473e-05
4.71725199434907e-05
4.50048430580042e-05
9.11958408888919e-06
2.59785605416021e-05
4.50688849383819e-05
1.75031635209602e-05
2.29428285644276e-05
-3.91055592612148e-07
2.3628935272031e-05
3.19397313816311e-05
8.7319098501864e-06
2.89941263108007e-05
1.38061063907037e-05
5.76904620489891e-05
5.98407197771503e-05
2.70003329914521e-05
3.91283178353185e-05
3.98678061457292e-05
4.37082343123947e-05
1.99066922866175e-05
2.84289628864211e-05
1.69028494629778e-05
6.03641892975303e-05
4.40142839175953e-05
1.25727982665912e-05
5.17646344796755e-05
1.8586811928928e-06
1.34075287244359e-05
3.29791603657523e-05
5.19712142761722e-05
4.35955444368412e-05
5.21992859876441e-05
3.70241306585053e-05
5.19056183891964e-05
6.12480395012764e-05
2.19064287512393e-05
4.36226894389865e-06
2.41135380413516e-05
5.32481305905507e-05
7.3938621940508e-05
2.23946740643848e-05
3.24946719427671e-05
5.659489573939e-05
4.84038590370421e-05
3.84602116319625e-05
3.94855160116508e-05
3.22487073022187e-05
6.89384831003515e-05
5.04279797728542e-05
1.29584215531832e-05
5.80513114474704e-05
2.71593403028498e-05
3.30346854572388e-05
1.0375345406382e-05
8.64337167716109e-06
3.28897899356647e-05
2.34390771468171e-05
6.55268123096853e-06
2.18597736649332e-05
4.13105099984098e-05
5.02983313549211e-05
2.78328240820157e-05
8.07676583386176e-06
3.20751247330874e-05
1.33053883932872e-05
3.48520083578086e-05
2.78175212669983e-05
3.00296270795114e-05
3.90948797476072e-05
3.32552338767363e-05
3.91020370380828e-05
3.83237747825651e-05
3.58710682212103e-05
6.14043914445758e-05
3.04314993939259e-05
3.47716870282367e-05
-1.41966905731228e-05
3.28262366868146e-05
3.25951546710426e-05
2.2899794413694e-05
2.01459752634241e-05
4.26530996719653e-05
1.38335834043498e-05
9.58940879037349e-06
4.69166739602127e-05
2.92046897319308e-05
3.49198576235404e-05
2.55181078746147e-05
6.22557548962725e-05
4.09536772013021e-06
-5.80780953639788e-06
3.20738895402492e-06
4.21909683904826e-05
8.88164098220098e-06
4.37612049298297e-05
5.06347049445763e-06
1.27605433407799e-05
4.1581296650061e-05
4.30844877358002e-05
2.12462929898684e-05
9.01335740384573e-06
3.4227027080848e-05
1.54925550426893e-05
4.96152197633377e-05
7.42546819211999e-05
5.9419961135457e-05
4.5561301942026e-05
3.23062049544077e-05
3.87544926741443e-05
3.92641352953764e-05
4.28385944012532e-05
8.6745754423255e-06
4.36634676547717e-05
3.90850733846321e-05
3.17761729818806e-05
2.48265304763069e-05
8.16670585194866e-06
3.66907056166277e-06
4.59952222746274e-05
-5.77415100473209e-06
3.72731095350008e-05
2.14531968718381e-05
1.59453076474338e-05
4.1706408463539e-05
4.68162868470336e-05
1.06477141464664e-05
4.90792234616053e-05
8.95046710794161e-05
2.40379920345766e-05
3.50337354463798e-05
-1.62185437928249e-05
2.68231338379339e-05
3.35351563851822e-05
4.19766582609703e-05
1.51101354884219e-05
2.64983768500612e-05
2.94306614140992e-05
2.15928827074764e-05
1.53060642680676e-05
4.27186409572063e-05
3.35229121623546e-05
5.73669041842461e-05
2.31886537358416e-05
6.24615616919319e-05
1.04313158837817e-05
1.50699234617044e-05
3.22901806239461e-05
3.10810075082661e-05
3.2453211742125e-05
6.67933168758824e-05
6.75003591744277e-05
2.50194360499328e-05
5.34492259656171e-05
-5.03645186094072e-06
3.28363130317675e-05
4.08125171280547e-05
9.00914690885334e-06
7.01046585018452e-05
2.87426966359028e-05
7.38422499601094e-06
4.09603220259357e-05
2.04498083542516e-05
3.97495863182882e-05
5.28366536520244e-05
3.52298390059221e-05
3.45811378600869e-06
5.87783845770556e-06
2.42397138038134e-05
1.14771844642715e-05
1.94700022417439e-05
3.88333569513915e-05
6.31468617968797e-06
1.83054811319315e-05
3.23856183320192e-05
-3.7328193672892e-05
2.88772285148215e-05
2.74199814751319e-05
4.06389296508329e-05
3.27792721418415e-05
2.04835548341151e-05
5.26579043327204e-06
2.62802611116427e-05
4.50848010886131e-05
2.54456891338935e-05
1.77436667193243e-05
6.11093559910534e-05
5.84849876570286e-05
4.77001991896449e-05
5.89005693684227e-05
5.02535134414173e-05
3.92250378284497e-05
2.59913308954812e-05
6.0879336440495e-05
3.39439075072078e-05
6.70465331464175e-05
6.05768108211131e-05
5.08415714514538e-05
4.07087556693989e-05
1.7794586380776e-05
3.86841211346383e-05
6.27985154569137e-05
4.83591793032177e-05
1.36642851085648e-05
5.99004441982912e-05
4.31599655318707e-05
2.98052046246548e-05
2.81455091295595e-05
2.29070717578903e-05
2.81422477534953e-05
6.34218718537047e-05
9.87082649320831e-06
4.43629799180275e-05
2.78422528672913e-05
7.29260675053475e-06
2.3236051107585e-05
2.59947299941285e-05
5.07836085446767e-06
4.85821869863013e-05
1.98566762440601e-05
4.35046718801084e-05
3.21553837488979e-06
1.25249261901751e-05
4.27556165765096e-05
3.51206377394531e-05
1.50719252960697e-05
2.50377009036967e-05
1.20739103262322e-05
1.92589569747828e-05
4.28147095601033e-07
1.028069652323e-05
2.34892434530776e-05
5.97522538669276e-05
8.7465473394161e-06
4.6763436613914e-05
4.96140174558107e-05
1.79937833984947e-05
3.70562715810181e-05
2.04742870511313e-05
2.25573482778856e-05
2.27162661455857e-05
4.44689825058693e-05
6.31926862171674e-05
3.82723987597958e-05
3.34120739443941e-05
3.32020988526237e-05
4.33447803532917e-05
4.58135073141483e-05
9.71734011334405e-06
4.63819410665985e-05
2.93802182756058e-05
7.1098956928084e-05
3.5497440693912e-05
4.64286751649444e-05
3.27362723023888e-05
3.89943302383721e-05
6.29790026509246e-05
3.1916459587591e-05
1.66238511993303e-05
3.43583759193754e-05
4.53476649894465e-05
2.92192699232625e-07
6.55624062746221e-06
8.41667525846559e-06
2.30605064706728e-05
5.23461028371763e-05
5.53708971831595e-05
7.16662162627648e-05
-6.16550973384181e-06
2.53716076437884e-05
3.96896706142994e-05
2.93189747180866e-05
6.29644709298888e-05
4.39315571391844e-05
4.9883696459445e-05
3.71260675267491e-05
1.72904054828407e-05
3.91490720990037e-05
6.62382998523363e-05
2.45531478407984e-05
3.96433320415974e-05
5.73036605686336e-05
3.05830540828878e-05
1.21608623628876e-05
5.19798766236895e-05
-4.47912770742966e-06
3.33439900515845e-05
1.32284653046105e-05
4.87439538893051e-05
5.84555534103918e-05
1.97141194323629e-05
4.56758468584857e-05
3.63105540130813e-05
4.10358831122525e-05
6.04334627791802e-05
4.52530750261818e-05
1.64027345014371e-05
-3.48409251407839e-06
3.6419856528914e-05
5.18814023200543e-05
3.8379038782961e-05
2.56184819878467e-05
3.66250710068822e-05
3.08219341585013e-05
2.53575448150868e-05
2.8097007231831e-05
5.94210427130147e-05
7.18914496721383e-05
-8.79719532141247e-06
2.17061556152844e-05
1.52294194219278e-05
5.03448355397434e-06
5.904492263086e-05
2.42392340446669e-05
-9.46262476527054e-06
6.53226813092789e-05
3.47417523439393e-05
3.42825386114813e-05
3.07640538760419e-05
1.810349028262e-05
1.06144224682525e-05
1.06172531900436e-05
5.95922963984269e-05
-5.31746622791457e-07
1.48064566519241e-05
5.41817554609278e-05
4.82721425155859e-05
5.21976608753131e-05
1.14354408215007e-05
2.10743660313733e-05
4.86746413627489e-05
6.30025608085471e-05
3.82296545581468e-05
5.18222625742389e-05
4.81706275762441e-05
5.16330985309952e-05
5.74297149720496e-05
7.26033322993435e-05
5.70818427908477e-05
2.07135313242681e-05
2.55573659032726e-05
3.00713955124491e-05
4.79484894589194e-05
1.65002709108375e-05
5.08573348433009e-05
3.99666258302845e-05
2.04769924142137e-05
4.87909351118204e-06
1.34482159101488e-05
3.11856714810158e-05
1.38051882408455e-06
4.00855770642936e-05
2.13117695295997e-05
1.08752458067835e-05
4.43889657321175e-05
3.55129377575386e-05
2.98023697677717e-05
3.37423968055052e-05
2.31642000017714e-05
2.09311118915409e-05
5.53512740338249e-05
1.4337793655044e-05
5.18116997175525e-05
1.18115888685486e-05
1.28187274121719e-05
4.03762179382319e-05
1.83936690535234e-05
3.09139313167198e-05
6.70011680424446e-05
3.88497751462517e-05
1.81808658721799e-05
4.23107782736653e-05
6.17095254501589e-05
4.79419243840051e-05
1.89934222297331e-05
2.708271434653e-05
1.37903548960292e-06
5.73124737553446e-05
2.16268510714569e-05
6.1008607395003e-05
1.88257205934864e-05
9.31185469111968e-06
3.33078593745869e-05
5.29937451544401e-05
6.22290766813309e-05
7.20097452757289e-05
5.18012909309473e-05
2.422482906018e-05
4.42076898979384e-05
5.62878153609597e-05
4.21466043027412e-06
4.60183273318814e-05
2.7245253365782e-05
3.02455941446737e-05
2.0827780705514e-05
2.09343867884589e-05
8.5926920352083e-06
3.60209479564889e-05
1.23201153302383e-05
4.25664289743862e-05
3.75306610662456e-05
4.83524577195276e-05
1.87800257584723e-05
2.20226432053305e-05
3.57589822406457e-05
2.07241260865335e-05
3.08541938583453e-05
3.54916888019882e-05
2.61387879096914e-05
4.15033874079162e-05
1.89049121601111e-05
4.51145260575363e-05
2.78355165971953e-05
2.02397066937898e-05
5.24722592461351e-05
1.958107063235e-05
4.98438428230276e-05
4.05975270992105e-05
2.04673566683409e-05
2.46764862752226e-05
4.77675678710525e-05
5.2341449829526e-05
5.71554701696392e-05
3.8001863189647e-05
5.00737465334782e-05
6.06046525829383e-06
5.65744287735717e-05
5.73146434785076e-05
3.10599902573305e-05
2.82828229763123e-05
4.95306561930893e-05
6.13202471019547e-05
3.1180933228957e-05
9.60391876872508e-06
3.64931565726484e-05
4.62472014097704e-05
5.57333338995906e-05
3.90695816970899e-05
4.17711799283088e-05
3.3746825182109e-05
-8.21607979733674e-07
4.57002987285792e-05
5.41082799959269e-05
2.65556035360032e-05
4.68900290054783e-05
3.98427235067936e-05
2.88853549698844e-05
5.57631125460924e-06
4.58687887644713e-06
4.90225248307982e-05
2.34276854059303e-05
2.17340073912827e-05
4.01397478357709e-05
2.46334264773994e-05
2.14635595858627e-05
2.64030364952186e-05
5.01781757322243e-05
3.94372566050427e-05
-1.35113088321623e-07
3.53787753136355e-05
9.07330127965117e-06
2.5026245105018e-05
1.39308299649053e-05
3.1464194889788e-05
3.27577371147984e-05
4.78411589005859e-05
2.16952563140658e-05
3.65167130467449e-05
3.06865259189249e-05
6.3608410619178e-05
5.43581771332099e-05
2.54993059763929e-05
7.56797088852646e-05
3.04772203837436e-05
2.87469814131119e-05
1.55258945461279e-05
4.5762242404071e-05
1.26441398739715e-05
4.21405046676313e-05
3.35425546526958e-05
2.70664901405333e-05
1.86302761772867e-05
4.21496607363695e-05
1.72770237128317e-05
3.08437489384647e-05
4.43016637925674e-05
4.82820167376087e-05
6.25063513232214e-05
5.79509029069419e-05
3.77655691473613e-05
2.99957551849775e-05
3.84190008905333e-05
6.16465365236778e-05
2.54781310616961e-05
5.13567651970864e-05
6.80986793210512e-05
2.19219744899357e-05
3.19791350866752e-05
4.13153205984918e-05
2.53092616856385e-05
-1.4322755449387e-05
3.49158703402583e-05
2.33198531399956e-05
4.41023109906566e-05
2.74020561682877e-05
2.34406784024912e-05
3.11529324194064e-05
3.05381593029135e-05
2.49462461737104e-05
3.59676433037647e-05
5.23261817788698e-05
5.32586288114972e-06
2.18356949601121e-05
3.42244681405652e-05
-2.14848827655032e-06
6.26074073860577e-06
3.30345449769499e-05
4.00021759783926e-05
3.07459078331098e-05
1.87021461462893e-05
2.98967296414169e-05
2.52768000000952e-05
2.86640087387947e-06
4.96014757187961e-05
1.58358404227866e-05
2.11263321121111e-05
4.79092571373298e-05
1.84734531527773e-05
5.20112440582044e-05
3.86198109560031e-05
9.22550295219173e-06
5.77778628418977e-05
5.10841725926664e-05
1.13795435183262e-05
4.56409099022451e-05
1.05842687739145e-05
5.11621468699622e-05
5.68528595841072e-05
3.39413753648278e-05
5.12350748983346e-05
8.49023357346243e-05
5.1760506612825e-05
5.15769964586968e-05
2.20500263002818e-05
2.86556784285621e-05
3.39368080572946e-05
3.69222391347302e-05
3.0068212751088e-05
2.69210767001624e-05
2.37192896997071e-05
-1.04862306938181e-05
5.05808147193044e-05
1.54398798224641e-05
1.15438308552438e-05
5.43899305674322e-05
4.49550057456288e-05
-1.58799006666269e-05
1.24374610382897e-05
3.15466452868996e-05
5.52606519994762e-05
3.02299095743041e-05
1.98184211408201e-05
3.23869045716334e-05
4.26795097734666e-05
2.44079137402959e-05
-4.67431773634933e-06
1.43294865745416e-05
1.04016471245659e-05
2.53728151527245e-05
3.09064112185271e-05
3.93039754070479e-05
2.2001657268218e-05
3.84795899798462e-06
2.31160545943421e-05
6.81456559223948e-05
3.64375223144764e-05
4.58923209453425e-05
1.44733134346666e-05
4.86962754258418e-05
7.58222409752408e-05
-4.26362354514152e-06
2.90200981958422e-05
3.09726185142677e-05
6.22045534738186e-05
2.8507816585329e-05
2.74964622522658e-05
4.38882282655645e-05
1.85849484985132e-05
4.22302477946779e-05
5.40924023073748e-05
1.61279494941474e-06
3.7248672270631e-05
5.65324613477405e-05
5.01395527143974e-05
8.38398786538092e-06
1.41720172097628e-05
4.45130837671749e-05
1.510993447348e-05
2.98824198935918e-05
2.91251357140291e-05
4.29246745999314e-05
1.36288060233541e-05
5.12016599517118e-05
4.36688928669733e-05
4.0860928424624e-05
4.21356404302723e-07
8.43164334908278e-05
8.06784024516054e-07
2.18070066754534e-05
1.46348414939857e-05
4.57870120507679e-05
1.24406008592942e-05
4.66985272355664e-06
5.11398600718899e-05
3.32296367526146e-05
4.62819751102752e-05
3.10681479326453e-05
3.17776183254714e-05
2.63424752335754e-05
3.07322454053623e-05
6.90325567671744e-05
4.33876654110301e-05
1.8090367926424e-05
4.17276741903506e-05
3.04752484339539e-05
1.80267278585369e-05
1.69890898784128e-05
2.37947996882165e-05
5.24743935990598e-05
5.74668259836181e-05
1.5168670723453e-05
4.0072015360366e-05
3.97633984237431e-05
5.58817328354054e-05
5.6195176080407e-05
1.82372684944787e-05
3.44209467428422e-05
5.36659028739787e-05
4.03196497765053e-05
2.53075157380452e-05
2.45752796864968e-05
3.43265591601224e-05
2.00161943919778e-05
2.18797862357701e-06
1.7468653721659e-05
1.68778646674345e-05
5.75858018442611e-05
2.6943195407789e-05
3.41941305829828e-05
5.19780580553901e-05
2.54906504261386e-05
3.17252840199518e-05
4.33084562662889e-05
1.80550929100936e-05
4.31163596124087e-05
7.6881866921266e-05
6.90312285040446e-05
5.12928114810623e-05
1.03915380337194e-05
4.29688741638476e-05
4.58680123891874e-05
4.27401642446699e-05
3.05178274335566e-05
3.98882379930056e-05
2.84538452216151e-05
5.73232400665543e-05
4.46257596341334e-05
-6.36210804141844e-06
2.22880660619366e-05
2.58599502224562e-05
2.00586271197976e-05
2.03300615707244e-05
4.65192152835203e-05
-3.05075073419769e-06
1.59044126254477e-05
7.57758645689095e-06
4.19754057946078e-05
2.6467409904277e-05
3.92595363353996e-05
0.000100835757180369
2.6141181039394e-05
6.49099584666811e-05
2.70981409400134e-05
1.63649785612222e-05
5.33095332800213e-05
3.34949226624686e-05
3.22654335140263e-05
8.67235151194842e-06
3.34624508434673e-05
3.15491643726982e-05
1.47939887232978e-05
3.45914715054976e-05
4.44599973493547e-05
1.9383372206324e-05
3.07533569688415e-05
1.99494854002196e-05
5.23300638334264e-05
1.88403808346106e-05
4.04509595991595e-05
1.88959466615998e-05
1.33240351957235e-05
-8.31444735333865e-06
1.51650863316926e-05
4.29169061698426e-05
2.62696671626544e-05
5.76422660191865e-05
7.15026453363945e-05
4.94874601090408e-05
3.0416906627891e-05
2.94705043750726e-06
1.56704646556209e-05
2.98853007874728e-05
7.12384143344212e-05
5.43522933885327e-05
5.33745548120195e-05
2.23727478964155e-05
2.98263013976797e-05
3.33795810914482e-06
3.97207839812325e-05
5.03828438535366e-05
3.06064400583912e-05
5.37614234619333e-05
6.53473256900637e-06
7.42573426841039e-05
3.18489611642553e-05
1.31788964028346e-05
-1.28795139008767e-05
6.20100144542546e-05
3.74793320443982e-05
3.42625286898483e-05
1.62835319353954e-05
7.29840938510562e-05
5.20291599707599e-05
3.03682857955445e-05
5.49724075531338e-05
1.17435417365537e-05
2.40240322944248e-05
9.78119584639279e-06
1.69426572345459e-06
3.43229530043351e-05
1.42368355453682e-05
5.4363937719599e-05
5.06231746710438e-05
7.67678507746734e-06
2.98380628587492e-05
4.88710047501324e-05
-2.60730819708167e-06
1.53241390536965e-05
1.04160449744188e-05
2.65060128953912e-05
1.9807002237325e-05
4.07185806624461e-05
2.24692737246984e-05
2.04503448023429e-05
-6.14057986924904e-06
4.08276442868565e-05
4.07080553207135e-05
3.16371424440355e-05
5.66397484095698e-05
2.09816943616628e-05
6.39738085293571e-05
2.6032843178493e-05
3.15608822269095e-05
7.22280770931935e-06
2.08333926907889e-05
6.13485031068758e-05
5.56014619303821e-05
6.339672452225e-05
3.17048998373167e-05
5.09671713099136e-05
4.23352859324075e-05
3.01380165564323e-05
5.84485038477961e-05
4.1834727311537e-05
5.85560329892237e-05
4.68125158238876e-05
5.64975294630567e-05
3.8903911285591e-05
4.05172778160329e-05
1.36382424093775e-05
5.14750231730678e-05
4.24110437506816e-05
4.87123973083258e-05
4.84216611706493e-05
3.84348925619522e-05
4.23717364147083e-05
2.44902201601874e-05
6.38088786340658e-05
4.10494724279721e-05
4.22971324999514e-05
2.11309620663783e-05
4.19152437090635e-05
7.65977401218626e-06
3.10028431393641e-05
4.10740642894184e-05
4.36834048802727e-05
4.02425771778792e-05
1.59066977745241e-05
2.14374574474437e-05
2.84646638960305e-05
-9.72931521771584e-06
4.46571416002927e-05
7.82006550333269e-05
5.52625905512274e-06
1.25370164253672e-05
2.63044609375625e-05
3.24935176696904e-06
3.57296136192572e-05
5.27392951348514e-05
3.00174779208679e-05
2.36603610904483e-05
2.33893072374686e-05
3.75990149673249e-05
7.44266049093673e-05
2.19310172616544e-05
4.23028512462579e-05
4.82591723935796e-05
1.97348180920388e-05
3.91331762617379e-06
5.63112633734472e-05
5.62947553480229e-05
2.28016608684046e-05
2.0745188967734e-05
1.15363922094856e-06
5.75869078908719e-05
2.64063251110092e-05
1.47976901351736e-05
-8.00814664718856e-06
2.26981176853586e-05
1.77315833611854e-05
1.08303420330815e-05
1.31757393138255e-05
6.22672171600966e-05
3.77448392440735e-05
4.48263446769783e-05
1.3622306089352e-05
1.4170504233168e-05
4.67974525734575e-05
1.2102761234928e-05
-9.80702395089409e-07
5.50897386917369e-05
-3.4888057653046e-06
2.54905654355957e-05
1.10379103925823e-05
2.36562196669521e-05
2.87761020547117e-05
3.06259459246516e-05
4.19023962895066e-05
3.97712671123392e-05
4.11245711406834e-05
8.63350598214146e-06
7.11264655761596e-05
1.28510154896098e-05
1.98989625090786e-05
3.58150286598036e-05
4.88876942862296e-05
-2.42132288355588e-05
5.40594636944474e-05
5.27305947575967e-05
6.04962994577865e-05
4.1461019319799e-05
5.16633237778127e-06
5.90404768613e-05
3.61354865463461e-05
7.96337044784572e-05
4.46543563424472e-05
4.26724448776128e-05
1.09735472532067e-07
4.14836628229696e-05
4.48995360044452e-05
4.77423803073838e-05
1.18937559988919e-05
3.71152006074532e-05
1.48188405601034e-05
4.97543557338636e-05
2.8417245656654e-05
4.08569913163889e-05
3.36795248222801e-05
5.4321704899088e-05
3.2295536556887e-05
2.26898814699945e-05
4.81386175393586e-05
2.64161257925267e-05
2.08761234732191e-05
3.86909970802178e-05
2.43412788652319e-05
2.78495490265255e-05
2.9414861737168e-05
1.12596374895855e-05
1.18395242960921e-05
2.3999341559253e-05
3.8760615055389e-05
5.49573404860856e-05
2.93136475339255e-05
4.47632957096536e-05
4.71519552498283e-05
3.27338990783661e-05
1.62166843494818e-05
4.63179793078434e-05
2.82876233215269e-05
5.32837665412867e-05
7.71155325787145e-05
6.06521288219724e-05
6.56602510220933e-05
3.93090019446283e-05
1.06056972063599e-05
7.43999229722981e-05
7.07349746989557e-05
4.3934505931536e-05
4.47677531285045e-05
2.33310139026847e-05
6.1025133159114e-05
2.91070258790945e-05
2.15850994361929e-05
9.0818183335284e-05
6.49677608967305e-05
8.8368070348017e-05
4.92454576847604e-05
2.27590357298374e-05
4.30479170575148e-05
1.4787651615561e-05
6.285774750537e-05
5.12081234377793e-05
2.03214008569724e-05
6.19919650186102e-05
1.66205081628181e-05
2.3743240127187e-05
-2.19185370033651e-05
3.42247401747096e-05
5.75352178111471e-06
3.06932577480313e-05
-5.8872907163731e-06
-1.03471272237367e-05
2.33004623419621e-05
3.01043205508301e-05
1.76460513985127e-05
3.82464408451433e-05
3.463543038239e-05
2.39324593269763e-05
3.52831469659799e-05
2.51999471416699e-05
3.00001143396283e-05
3.54359546333522e-05
5.14911361399418e-05
3.81966242942451e-05
4.85587239962489e-05
5.36737038614721e-05
3.95106410878557e-05
3.87312770971439e-05
4.71966897708274e-05
4.98776728015022e-05
4.42385368248246e-05
1.43815663069715e-05
4.44680138186269e-05
6.44956874152877e-05
4.90384238445528e-05
5.71624349865502e-05
2.79436368648178e-05
5.6704362787201e-05
2.68773189666318e-05
2.76442826292045e-05
2.25430478563544e-05
5.30243809482394e-05
3.28619037393953e-05
6.02698795502708e-05
2.93893689030421e-05
4.21646091206134e-05
3.66174070624408e-05
1.77175699786821e-05
2.52541534951497e-05
3.70155698901408e-05
4.0962310332675e-05
3.92188409429365e-05
6.36252191291634e-05
5.14487732924559e-05
6.05592552649531e-05
1.99708708817725e-05
3.38076162822571e-05
2.41838739318298e-05
2.82161405362335e-05
2.63485375412765e-05
1.89299000249132e-05
2.39982210101986e-05
6.80443692114216e-05
1.09633600472207e-05
2.92480239321961e-05
4.06876709537391e-05
4.01521645736342e-05
1.76642870459907e-05
4.68835140050723e-05
4.48084428168625e-05
5.4882064892354e-05
2.05324146449156e-05
1.5656142978098e-05
6.11540228371841e-05
9.61372750889926e-06
4.20624373520802e-05
4.1316031397759e-05
2.31629937651452e-05
5.99014571900847e-05
6.96341274003619e-05
7.10600437263479e-05
4.51210621909215e-05
-2.11509930728931e-07
5.66867691325775e-05
3.36619668048789e-05
5.14988220270891e-05
6.61398127836826e-05
4.87804494252069e-05
5.48027654735314e-05
-9.6267904899805e-07
3.12215186043854e-05
4.42588164728748e-05
3.48284381008634e-05
1.40868579778271e-05
2.53010199370112e-05
2.08282708210927e-05
6.83320370652309e-05
1.50233673020516e-05
5.19822676094367e-05
2.68749649819788e-05
1.8964791117269e-05
2.8644204913775e-05
6.13110959450699e-05
4.98972772706951e-05
2.54017063098215e-05
5.89857170548553e-05
3.57240870064586e-05
4.64307669486431e-05
3.32622104891955e-05
7.98759176975437e-06
2.65087108967999e-05
2.68012739082063e-05
4.47032778297972e-05
2.10378348785561e-05
4.46475604489227e-05
3.56743185343609e-05
6.00071742563714e-05
5.10564152694383e-05
7.23499560628315e-05
2.70391066849659e-05
2.66199520888266e-05
3.7194661392444e-05
1.50948649697645e-05
6.0465327750271e-05
5.81398944905956e-05
3.25857224613659e-05
2.97150575890773e-05
5.59607884749139e-05
5.87953075589616e-05
4.62094873206826e-05
4.0971464872707e-05
1.23940981185006e-05
2.3310165530886e-05
6.19429725665686e-05
2.1356681520796e-06
1.08900034383461e-05
4.86152698661682e-05
2.90051006762577e-05
4.14529268863817e-05
5.42341418439437e-05
5.7359470930153e-05
8.04448205502652e-05
5.25203780462218e-05
5.34095246933254e-05
2.96179842799394e-05
4.20426798123316e-05
6.59907569005002e-05
4.9204374364652e-05
4.0888503695863e-05
6.49512837265547e-06
4.65589903434074e-05
4.23863282482693e-05
2.76552563240657e-05
2.48007216785702e-05
3.27708182086151e-05
1.95808445737272e-05
2.11535048905787e-05
3.96411687375237e-05
5.02074349615423e-05
5.58501670253863e-06
3.16256165068068e-05
3.54732270002303e-05
6.2446421346716e-06
2.50943437294576e-06
3.57391903729001e-05
4.44931892912539e-05
9.03993826992975e-06
3.77347349763201e-05
9.19844704631264e-06
3.0085695945349e-06
2.52890886829731e-05
3.13466138499817e-05
2.15561588994088e-05
5.15196996978526e-05
9.17921822231487e-06
1.83224560951541e-05
-1.21340418696235e-05
4.8574944336168e-05
1.89678978327307e-05
1.48132797346815e-05
1.19666665335988e-05
5.25463027614233e-05
-6.28064268511712e-06
3.38805944506513e-05
3.15165805053279e-05
2.32579113156527e-05
3.63945269321404e-05
5.48193534861612e-05
3.40475022464825e-05
3.89760188435481e-05
2.13157854185099e-05
3.39344183347939e-05
5.50836371287745e-05
2.97423301232909e-05
3.65969644790551e-05
4.92543370105554e-05
4.47485004167672e-05
8.03340315810519e-05
5.12263887690239e-05
6.44993081982597e-05
3.79083380965889e-05
4.68109823683137e-05
4.69506854678266e-05
1.02287228927063e-05
5.3342429554718e-05
2.86575636820417e-05
6.21109565841705e-05
7.68005119026606e-06
5.18385619713557e-05
3.5355129891079e-05
1.74941018728442e-05
3.25516426455653e-05
2.69436269801591e-05
7.47767201831695e-07
1.76103366723607e-05
2.90530013998711e-05
4.49442526424354e-05
7.71965382260632e-06
2.55549796176088e-05
4.71205615517798e-05
9.06249141354e-06
2.66121173444384e-05
4.79490086355973e-05
4.11379583206133e-05
3.68373538770745e-05
4.56945858298331e-05
4.02231144652453e-05
4.47648012502391e-05
2.82502889325256e-05
2.3494177735149e-05
2.88416878576376e-05
2.27713577501409e-05
4.88628786637079e-05
2.28175245997342e-05
2.70526378777395e-05
2.26641087159927e-05
3.08585868718604e-05
5.16861330454673e-05
5.74836983247564e-05
1.69147529402033e-05
1.75529341625044e-05
2.82461892983521e-05
4.49343720394404e-05
3.52753961206516e-05
4.57299101546858e-05
1.0684500886985e-05
4.25954945523348e-05
1.97765345418339e-05
1.04063743069121e-05
5.48361809085325e-05
2.955126594971e-05
2.94364947139882e-06
3.65343762540364e-05
1.69187899070334e-05
3.25192079806077e-05
4.63445786529217e-05
1.79397722080051e-06
4.53405375319501e-07
4.86466237831876e-05
6.228087643681e-06
-1.11432841632124e-05
3.26935598532054e-05
-1.79422260983523e-08
1.45203091003614e-05
2.67296962865994e-05
3.60669576065524e-05
2.47939036604415e-08
1.07769835043098e-05
4.60769889099943e-06
-4.18847132085858e-06
1.85866102802397e-05
4.00373362814152e-05
5.3406168325066e-05
2.69641984970751e-05
4.49591643130294e-05
3.40067301078815e-05
1.94709658699241e-05
4.52880639504166e-05
4.49427363496336e-05
7.42704854324068e-06
3.46185217338608e-05
1.36403299770543e-05
9.80214215290245e-06
4.42352135696511e-05
1.88627262133124e-05
4.41490473356654e-05
6.86645283004198e-05
7.34716683599758e-05
5.09617913584757e-05
4.83792369833678e-05
2.83078117494978e-05
5.21233260764758e-05
3.93014481667858e-05
2.45002367144728e-05
-4.15891854271564e-06
2.66598971925566e-05
3.97901402162776e-05
-1.53185959379965e-05
2.18470450554047e-05
3.60332229705795e-05
1.20578410845761e-05
1.91556558083122e-05
2.61556534573485e-05
-5.64893574373082e-06
2.24980936973508e-05
-5.0022254377763e-06
6.31073462768851e-05
2.19591362746174e-05
3.19335949661475e-05
-6.16408338530947e-06
2.66391729295664e-05
2.23584368489941e-05
4.57953174296417e-05
3.42159788518226e-05
2.20968783579462e-05
1.943689694607e-05
6.00184174086439e-05
2.73115841369289e-05
5.02061302014587e-05
5.94209727378987e-05
3.1309198981088e-05
4.33728375597042e-05
-1.64542841322159e-05
6.43478441725877e-05
3.5644935645538e-05
1.36413133577238e-05
5.81618871588457e-05
4.92337965982358e-05
5.79247955024091e-05
1.71517889432091e-05
2.34729907079782e-05
8.17884605058795e-06
1.54480535570647e-05
5.33726078511509e-05
2.14412319851063e-05
3.69832253451501e-05
6.39740567262404e-05
5.40583430333355e-05
1.05741563726046e-06
2.46556982278915e-05
2.40099035941024e-05
3.58402517717549e-05
3.78372332790637e-05
1.35246027704009e-05
1.58520628804385e-05
1.96376948127022e-05
2.93336772856466e-05
6.57580145405188e-06
1.68804125965878e-06
8.18004438612723e-06
4.56498252934202e-05
1.07894114919235e-05
1.57773805582491e-05
4.33145732219047e-05
1.4266197694743e-05
1.85932687750267e-05
2.9773329580965e-05
1.64324402426868e-05
2.11723697876197e-05
3.1749882314028e-05
3.04816062754312e-05
2.55979428837671e-05
1.24047190792131e-05
2.58711007760665e-05
5.72707458707982e-05
2.91595436424225e-05
2.32023771823643e-05
1.2532855830841e-06
5.88938729932037e-05
5.53231591714672e-05
5.4208411717107e-05
-2.11594288980322e-06
2.07017696208817e-05
5.97094005460065e-05
6.84230287815431e-05
2.71978519165701e-05
3.62414800626956e-05
2.15231433903741e-05
2.36878709233556e-05
7.80807512469431e-05
3.3908536185889e-05
3.22835612951964e-05
4.34214730297613e-05
4.11294769916039e-05
3.57017650902363e-05
2.92580129396961e-05
4.43044450486609e-05
1.59990272028267e-05
3.52679642835835e-05
3.94161287916759e-05
-1.476449769471e-06
1.77583993769382e-05
2.84566803198286e-05
3.17399425734212e-05
-1.41317746541675e-05
8.63317963174062e-06
5.23784354903829e-05
5.68147297302837e-05
5.80075881424092e-06
2.2529583073575e-05
5.8436915929846e-05
5.01303101328732e-05
-1.15580767554973e-05
4.55505766445758e-05
6.00701606786902e-05
2.73446419842278e-05
2.83628572527943e-05
2.47864278100224e-05
3.52966579285352e-05
1.70090778438443e-05
2.6992084032772e-05
2.60167478535849e-05
4.72358374684979e-05
6.69952056294654e-05
3.75010540101761e-05
4.19947932822242e-05
1.1617603678207e-05
1.27957748860022e-05
3.67896856248462e-05
4.91392237494102e-05
1.99836688624487e-05
3.39668443817218e-05
5.16353228596305e-05
3.91031238216927e-05
3.39247631222746e-05
3.76918796565578e-05
6.05841761267614e-05
4.95226353861721e-05
1.68163906940106e-05
4.66194201321499e-05
4.75504753691012e-05
4.02302824162454e-05
6.97700182568014e-06
4.73825345010397e-05
3.48267656693824e-05
6.92972277284934e-05
2.19687189137114e-05
3.07877879778525e-05
4.36578134317187e-06
3.00228443818611e-06
2.62918773508742e-05
4.87273739038771e-05
-3.04797580306445e-06
3.54986392372564e-05
1.23204703817281e-05
2.80719332736044e-05
3.98634049507853e-05
3.2020861283495e-05
3.19896260767089e-05
2.74344223620935e-05
4.10630533005691e-05
5.34356849150695e-05
5.4508183566185e-05
2.20873824020571e-05
3.56008983863922e-05
4.79862284787761e-05
-1.06546009803376e-05
4.55741282768861e-05
3.67419014769816e-05
1.56537793836899e-05
1.04307105990225e-05
1.87751757543253e-05
2.31471110822987e-05
2.9652339530118e-06
1.69244635769441e-05
4.99930647235941e-06
1.4461039521686e-05
2.67392359286467e-05
1.49045891222667e-05
4.71003077694189e-05
5.08437615826343e-05
4.37761115210879e-05
6.33214989561931e-06
1.67967102609377e-05
3.15160354271494e-05
1.4692642689519e-05
5.43076019172807e-07
4.78859735681986e-05
9.35025906325825e-06
5.38133002374631e-05
2.55222453459824e-05
5.86252522900172e-05
3.33281493152262e-05
1.66772108122386e-05
9.97878957628779e-06
3.73483228783627e-05
4.29048271961626e-05
4.78891450027768e-05
2.36362180370554e-06
2.91767906863546e-05
3.29373270914225e-05
-2.03536250435502e-05
2.83653076347185e-05
4.42303084321427e-05
4.42958496354721e-07
4.81880226846687e-05
-2.4577414882951e-06
3.08329804536236e-06
9.01194892106883e-06
3.30028583857996e-05
2.92394674474756e-05
3.4948702239364e-05
3.51756396227398e-05
7.0954079755368e-05
1.24247766454343e-05
-2.34055240571787e-05
2.11750475460282e-05
3.62460565334154e-05
3.42963494629197e-05
3.81392706011507e-05
3.13726954309427e-05
5.59292405577216e-05
5.24097780704339e-05
3.39303199249555e-05
4.24341966534414e-05
2.21974783240459e-05
3.93285335657983e-05
5.91769960420687e-05
4.52365296194929e-05
4.06695828061522e-05
4.39750022288851e-05
5.54525776313025e-05
5.9244433697282e-05
3.50415030984e-05
1.28539728134829e-05
2.98645649579191e-05
2.02144776849019e-05
5.34439973859976e-05
2.11616890316726e-05
1.56073573983794e-05
4.71173227771582e-05
4.69854831884626e-05
4.27161082702589e-05
-9.30434519323828e-07
2.98718693777986e-05
-2.09683397196406e-05
3.07296959446027e-05
6.87774813086973e-05
2.5561780987128e-05
1.71130023901622e-05
4.5202929703333e-05
4.1994244737101e-05
2.54337942947786e-05
2.8519479531148e-05
1.88838254234214e-05
9.75940791404324e-06
-3.40927509905179e-06
1.53814075422343e-05
6.69633716162993e-05
4.77187424859787e-05
5.89553675947889e-05
2.74033317528821e-05
1.07731401449634e-05
1.66619992536861e-05
3.61240108532172e-05
3.83088249973101e-05
4.71363863995492e-05
3.329578573019e-05
3.87187987648157e-05
4.56376152826703e-05
2.77477139025098e-05
3.51608735328354e-05
5.731780862908e-05
4.68635713132311e-05
5.28688279497387e-05
1.98815096134403e-05
2.62662616374434e-05
4.51410827324566e-05
5.69029009165151e-05
7.30494514956344e-05
5.64738055402912e-05
1.5611087313554e-05
4.87198033551641e-05
4.44458376574091e-05
4.33159029436663e-05
5.57989786653634e-05
5.92352806399593e-05
1.46982524583002e-05
4.18403462726985e-05
2.96649267310653e-05
4.45010775623952e-05
1.62848458229664e-05
4.6726355386032e-05
2.19535303775412e-06
4.88819240669177e-06
4.39032016847649e-07
4.07183290713586e-05
1.08738880062857e-06
2.03211943601831e-05
3.1892792040819e-05
5.90402387210478e-05
5.53915535365759e-06
3.29220539862093e-05
2.9298511955232e-05
3.81347989805534e-05
2.4794961454082e-05
3.12516758416124e-05
3.55558392585285e-05
2.11645550615724e-06
2.72226604185405e-05
3.8935386304388e-05
2.91907068194768e-05
8.71175779398715e-06
4.53123786419041e-05
5.16034224331988e-05
3.24222237958391e-05
7.18255612364861e-05
4.86934433714347e-05
3.96786153827303e-05
4.68869982740834e-05
3.297759040396e-05
4.98810724764807e-05
3.04846640249639e-05
6.97323384564854e-05
1.02943685728953e-05
4.92732759033694e-05
-3.09465911390384e-06
-1.89800864610203e-05
3.93594577562561e-05
3.00887993619988e-05
1.95696750237931e-05
5.56476146733502e-05
2.953482032518e-05
2.69162708590685e-05
4.01728868572018e-05
3.02317908300509e-05
3.4448525101931e-05
2.73719088332077e-05
5.32166897692527e-06
9.77257197031388e-06
4.16531575492599e-05
3.58533379547455e-05
4.19632542214945e-05
3.60174553739733e-05
3.961319026451e-05
5.55276232829507e-05
4.87446284543146e-06
4.61855842882774e-05
4.06039027036524e-05
2.06739642619535e-05
3.86555651629503e-05
3.70272565512584e-05
4.17068127432957e-05
3.00345908473019e-05
5.19316846053374e-05
1.9769401399052e-05
2.63502685882379e-05
3.9312221026262e-05
1.73921678596264e-05
2.93727222594515e-05
-1.7997857683166e-05
1.87334132582038e-05
3.81549090914455e-05
2.07022591000089e-05
5.85729436409842e-05
3.78101242600992e-05
6.13958093683888e-05
5.484126157642e-05
6.04356764033194e-05
6.46684808826474e-05
4.64431500614524e-05
1.54775030269805e-05
3.50672302615622e-05
2.37581143162776e-05
1.97231610667862e-05
5.61685841514235e-05
2.96396578817884e-05
5.20200859489268e-05
1.36001949938694e-05
5.48861293011071e-05
1.59103343338178e-05
7.18981395336349e-06
2.03225106960765e-05
4.40446799597492e-05
3.38895795114552e-05
3.44238542595013e-05
3.82664488707142e-05
6.51558577373554e-05
6.04410431611058e-05
1.82072241345483e-05
4.17579996418764e-05
4.51320541804394e-05
3.54407472548077e-05
6.41023096872295e-05
4.06471341220796e-05
4.97082112609906e-06
1.62758901680886e-05
1.29742935381703e-05
6.04175256401652e-05
1.28029249594077e-05
3.81587344486753e-05
4.90383334051467e-05
3.22656473070118e-05
-1.10354573849897e-05
1.41303194108456e-05
-7.79402490475151e-06
3.4609813992854e-05
1.62853818017439e-05
4.6444285740871e-05
2.38739389897834e-05
4.92653164824827e-05
6.99755180497153e-06
2.45917094553437e-05
4.84582536115948e-05
6.50796534603853e-05
5.37550257807734e-05
1.1070517448595e-05
3.56121500696938e-05
1.42499654535058e-05
2.87290267451741e-05
4.6801650917672e-05
3.84035364315305e-05
2.54632358384775e-05
2.87044236428633e-05
4.82811487965245e-05
3.56064151701168e-05
1.21585809645566e-05
2.85859408888368e-05
4.2315776304351e-05
1.04660658288228e-05
4.38794890535066e-05
4.67959595481527e-05
7.34881806133709e-05
4.29552384761229e-05
2.80402502160399e-05
6.33653640263562e-05
7.94039058539324e-05
2.98330600966207e-05
3.90262306927207e-05
3.53116185237099e-05
7.35416148887043e-05
1.33136513492878e-05
4.84551851860205e-05
1.40117649071147e-05
5.76512650365103e-05
1.411454275818e-05
6.85944092929227e-05
2.57538265227143e-05
2.66926253625876e-05
2.28967569013431e-07
5.56181202818433e-05
2.35631784315789e-05
2.01575270986546e-05
3.04873979384555e-05
4.4144087933041e-05
2.71276414164223e-05
1.95687705248224e-05
2.06587673942925e-05
3.9883053085199e-06
-1.72762376692765e-06
3.14745276567732e-05
1.76260353656237e-05
7.0488500976062e-06
3.91786985654709e-05
-1.67546870810717e-05
2.99201086601834e-05
1.2429853500976e-05
2.09630088508265e-05
-8.21465179892189e-06
6.64154576152486e-06
2.92832976911371e-05
2.54760357401634e-05
4.31896548524759e-05
4.00932654444121e-05
3.39311028932084e-05
5.66358583456052e-05
4.61344555039093e-05
2.67293317799535e-05
4.55296643760537e-05
2.43412808926369e-05
8.01242457473125e-05
5.57809234215764e-05
2.57908288144015e-05
5.05821153889192e-05
1.18435115295043e-05
4.29000790785849e-05
2.2751671335814e-05
3.05883089748325e-05
3.10349083104691e-05
7.94622594202884e-06
5.59516636017739e-05
3.54517906349597e-06
-5.29343316512505e-06
4.08437291948304e-06
1.01560641729642e-05
2.69504199197315e-05
1.77632633337128e-05
-8.0726797572788e-06
5.84621785365621e-05
1.79610052026438e-05
4.04266256140302e-06
4.14806697113596e-05
2.97273140905724e-05
1.09862890636019e-06
4.21123417577774e-05
8.77827259402384e-07
-2.90100018530826e-06
4.68012580011259e-05
2.81831628618275e-05
8.34457032550403e-05
3.05698468549629e-05
1.1636402291056e-05
6.10067554701458e-05
3.81606099837411e-05
7.89533373692839e-05
-1.5801119960172e-06
4.5486769027058e-05
2.46426550717832e-05
5.60045180724016e-05
2.48190581307542e-05
1.47867676654401e-05
5.03020058071391e-05
4.71262873648833e-05
4.17183065132439e-05
6.03567483067053e-05
3.36493206262669e-05
3.45286206594253e-05
6.22586935987808e-05
3.83865165511473e-05
4.32021477534628e-05
2.53266347012716e-05
2.52570941313513e-05
4.88601690063935e-05
1.93807786323127e-05
3.54433802685785e-05
3.87631088063591e-05
3.7786145000024e-05
-6.05196567274817e-06
7.54015196754487e-05
3.66039797765542e-05
3.38980983163154e-05
8.7176949630763e-06
4.5737829925862e-05
4.81049986920818e-05
9.18551084079282e-06
4.61912310939577e-05
1.90881589175487e-05
3.03156448960213e-05
4.16907920593952e-05
2.53645261210111e-05
2.73663631973177e-05
2.35995017625341e-05
1.14744528060766e-05
7.66413324467108e-05
1.51927522978919e-05
5.58497847633719e-05
3.44376857831843e-05
8.90665129912377e-05
5.72123474637451e-05
3.70537329916997e-05
1.59745363402146e-05
3.95231766091048e-06
3.15340011495426e-05
6.86922973589943e-05
-3.40717149677899e-06
6.30753024485449e-05
1.19136404878078e-05
2.30018519885241e-05
5.1931959079325e-05
6.20730227788559e-06
2.58464408886303e-05
4.62215242908231e-05
3.20538453051212e-05
2.78956455990961e-05
2.79279952615516e-05
3.77987834744644e-05
3.08634264351959e-05
3.00198645114565e-05
4.11385874980865e-05
3.06683350133941e-05
6.50010844337311e-05
5.8325905509855e-05
4.11258406507618e-05
1.06310999371913e-05
1.01463568858659e-05
3.62282357254595e-05
7.46848272468214e-05
4.55850868184677e-06
3.48449930370441e-05
3.25705037143999e-05
3.51077089161236e-05
1.15320627159991e-05
6.58951551079336e-05
3.48745251543461e-05
4.15868471522164e-05
3.75753204452082e-05
2.14331244402501e-05
6.62151404425993e-05
7.54016128213815e-05
1.15038417665447e-06
6.54004356160895e-06
-2.78396220529669e-05
4.56935116872604e-05
3.92394140627956e-05
-1.68341961812092e-05
7.36558580803404e-05
4.48855338542583e-05
4.10155977765612e-05
5.43779556862576e-06
4.09642301881975e-06
8.45333594211582e-05
7.56658992605596e-05
1.75617361951007e-05
3.44858365382745e-06
9.18568535696018e-06
4.95130041441932e-05
1.25913383919676e-05
4.91033283585754e-05
3.02053327554413e-05
9.45387121673802e-06
-7.77277911498857e-07
2.26130384293381e-05
4.76549540247969e-05
3.6140870277608e-05
4.44276841519293e-05
6.80232008562902e-05
5.73720727196526e-05
2.43171661666744e-05
3.10629522872833e-05
1.75307230624034e-05
5.01432821426993e-05
1.76890378357982e-05
7.01495094410593e-05
2.96410275485561e-05
1.61795039994047e-05
3.62154412707146e-05
3.29989700329258e-05
2.99760053242901e-05
5.50499532743142e-05
2.99297714367389e-05
3.07068534977511e-05
4.73742964441358e-05
1.48173640503251e-05
3.09015660421038e-05
4.53587491210965e-05
2.83863605844942e-05
3.12373863239705e-05
1.56975669520795e-05
3.08980890700481e-05
2.72966206360905e-05
1.52044973243651e-05
9.01400530145691e-06
3.56095147926078e-05
4.39669215508055e-05
5.50597120167874e-05
2.28114900576234e-05
1.84611743148698e-05
1.00895430238949e-05
6.14918411697556e-05
3.36215894277465e-05
1.0489035007251e-05
3.64443928000795e-05
2.55931133574238e-05
4.39697289045767e-06
5.22136726009e-05
1.83322030876802e-05
3.29884171510271e-05
2.1410046919777e-05
2.67278539248537e-05
7.38421970640859e-07
2.23152600352255e-05
2.39319415470225e-05
2.55239179605275e-05
2.20143311528917e-05
4.66010443673491e-05
3.24836257802906e-05
2.42238183059886e-05
5.2016910597846e-05
1.72419460216079e-05
4.41349240058456e-05
2.71129887086814e-05
3.80522142522891e-05
3.71733022499261e-05
2.13202363242434e-05
1.83474433719939e-05
1.99433092406952e-05
3.1938908688055e-05
2.49449718877346e-05
2.07409226455765e-05
2.38205770234218e-05
8.42982629369162e-06
3.80887496109323e-05
3.17184040754838e-05
4.30949152544027e-05
1.25846980355363e-05
4.05766034328412e-05
4.60744145731451e-05
4.25224688587332e-05
1.1751486067171e-05
-4.95068129620411e-06
3.74100522061744e-06
3.72399061999957e-05
1.43011949932834e-05
6.68389713809889e-05
3.50633348359275e-05
3.4833536871935e-05
6.56428350795085e-05
3.86016327636752e-05
2.84263980948502e-05
5.53219298496419e-05
6.20514674636143e-05
6.78321110680566e-05
4.05958758749384e-05
6.39398785136513e-05
3.56534118687737e-05
2.13215614328479e-05
2.70738335411433e-05
-3.4108425759347e-06
4.02502285440532e-05
3.47936971867297e-05
5.37200515593582e-06
1.01893825891059e-05
1.97826159568752e-05
6.31421092088538e-05
3.92365599987788e-05
5.26005969015832e-05
3.79638733167049e-05
2.60839150128544e-05
4.46962300385474e-05
7.50022000806538e-05
-6.80503537646726e-06
5.54731262281374e-06
5.63747512849771e-05
1.84515223728132e-05
4.69835765779507e-05
2.47902574877245e-05
2.27560748508505e-05
1.93297365654917e-05
1.35724314021625e-05
1.62707937051668e-05
3.56365831551151e-05
6.33692575931367e-05
2.84395592257061e-05
8.86602687921048e-06
1.66418972925159e-05
3.16841130767989e-05
-3.26217088494952e-06
4.39264203797163e-05
2.36599008395347e-05
1.05921123175074e-05
6.70959923987161e-05
1.86113874560044e-05
3.88308586224091e-05
3.1412633160484e-05
4.10225421250072e-05
2.93836765867088e-05
3.33230086450944e-05
3.68135983649156e-05
2.63448953974668e-05
5.31255321923832e-05
3.31905455303727e-05
1.42497302796229e-05
2.45889962575964e-05
4.63891852038077e-05
6.70262816647637e-06
2.51721433051395e-05
5.22124014826146e-05
1.25897131763744e-05
7.34599538099759e-05
4.43478000888151e-05
2.34847052918283e-05
-2.87689316906052e-06
2.65339278740532e-05
7.02305747656759e-05
2.44914226807492e-05
6.04308890792567e-05
1.94130568717168e-05
5.23877454322096e-05
3.74576519152123e-06
5.44059614686291e-05
4.83254801714646e-05
3.06355857145261e-05
1.26510056479696e-05
3.64308107016465e-05
7.41589499820493e-05
4.66192972083006e-05
4.44917931214514e-05
9.09879588412149e-06
2.68767288622337e-05
2.70653952584297e-05
6.72439245385664e-06
3.07177170563648e-05
6.40987428755768e-05
4.9095786794105e-05
3.6195959128301e-05
5.29783443333258e-05
5.73276338280017e-05
6.86037401416354e-05
2.4881219069459e-05
1.13101912120255e-05
1.52473871703836e-05
3.94882920276063e-05
1.52849433072517e-05
3.89583443506892e-05
4.10659320271641e-05
8.32880555832516e-07
2.46665061896066e-05
3.34745434567938e-05
7.10410886406783e-05
3.29150883990174e-05
5.74863473625991e-05
5.55305932444738e-05
4.40330000562253e-05
4.13744699052733e-05
2.68509094079912e-05
2.41136416482223e-06
4.61482002169563e-05
6.84086005512468e-06
6.73014882769923e-06
3.76253240475805e-05
3.36732105421702e-05
5.73067206056755e-05
4.08620810711853e-05
2.74373383008863e-05
4.10478364795486e-05
3.33705545328644e-05
3.40223435814213e-05
1.78629364093144e-05
-4.23443561447446e-06
-1.00071716640784e-05
4.58561240993734e-05
1.40786931540428e-05
1.6148897282534e-05
-1.07343285900199e-06
9.9093258737652e-06
4.96782775705916e-05
2.64101211076539e-06
2.58884862048953e-05
3.89981678483372e-05
3.17260478178694e-05
3.54097842817008e-05
3.42631794585833e-05
3.31275277134686e-05
-4.26503995640929e-06
1.59665600370766e-05
1.03583015212073e-05
3.19095587220736e-05
3.13253109719857e-05
2.88545750095527e-05
1.48122944452136e-05
6.35691625108028e-05
2.98107540156379e-05
2.79574821526082e-05
3.60539362262996e-05
5.62917272153724e-05
1.63996398369361e-05
2.27672219347509e-05
2.33549724244121e-05
3.51270808249974e-05
4.98520546165018e-06
3.80756353521419e-05
6.01961513021944e-05
4.54861307982531e-05
1.07495958920507e-05
5.64902964531205e-05
2.27732781693084e-05
2.77200321618411e-05
3.01007910870385e-05
6.76885066642092e-05
4.21358907124406e-05
4.88168400969756e-05
9.88560224492166e-06
1.99020943728162e-05
2.48910453397355e-05
3.12885742975034e-05
2.17574481151938e-05
6.62842798090708e-05
5.51971937503262e-05
4.47266980266361e-06
2.59032350603407e-05
3.61908175466925e-05
2.80035044218213e-05
5.05361648303766e-05
7.05439860956821e-05
3.6959498917189e-05
3.91877912292934e-05
3.15939929424934e-05
2.84393157189082e-05
1.62016470552599e-05
5.67636913207126e-05
3.47667198809495e-05
1.53757296118483e-05
1.0237937458485e-05
2.22225135427502e-05
8.50371639373075e-06
1.86889265144244e-05
6.12690028231116e-05
4.51532506124123e-05
2.24443603368257e-05
3.53496302805258e-05
3.83171858000967e-05
2.74120954870394e-05
6.14055980197565e-05
5.5071013439138e-06
4.6043895196189e-05
1.10890538858023e-05
2.11921585650178e-06
2.83122716572239e-05
5.27134004270264e-05
1.89400154149095e-05
3.83859054416862e-05
4.80824149750258e-05
4.51468261537881e-05
2.98744893437569e-05
3.74092471549395e-05
2.37490018842232e-05
5.00137218895716e-05
7.94002833907362e-06
5.85895243894432e-05
2.97236615258301e-05
-7.65566170919834e-06
4.76272934694664e-05
2.12374905555893e-05
4.45017481787182e-05
1.58910865748543e-05
4.61309142985591e-05
4.9690677569953e-05
3.29930940435351e-05
4.84615220756999e-05
3.95110404319401e-05
6.44197473829893e-05
3.87330777544298e-05
5.48503790954352e-05
1.60539699365419e-05
4.52229470377857e-05
9.67726468758336e-06
-7.35921566195316e-07
2.34898099129015e-05
4.10827620572496e-05
6.34685591991021e-05
-1.08569123862686e-05
1.43036452764613e-05
1.35780171340433e-05
5.67227633795635e-05
5.91478550129454e-06
4.64860736212401e-05
6.08172043333263e-05
1.47243441529934e-05
1.11091910627379e-05
1.97755605382107e-06
3.10933520334018e-05
6.90205765262984e-05
5.09200398063881e-05
2.9063393694784e-05
7.50263817544084e-06
2.91812233968904e-05
6.72097382452325e-05
7.27405261961487e-05
1.95015678004677e-05
2.87289563212104e-05
9.02673800121509e-06
2.53710555176582e-05
1.21478162069336e-05
3.6004288915238e-05
4.07246874665377e-05
-2.06586108043101e-05
5.0538092217225e-05
6.89593153102119e-06
-1.37971985078164e-05
1.31465163552374e-05
3.32216727371216e-05
3.16014115197686e-05
9.44980190507309e-06
3.16228063733499e-05
4.46371734506987e-06
3.46198222226116e-05
4.1681539761718e-05
2.22025875723174e-05
3.24390751978623e-05
2.69715264114085e-05
4.61561325321141e-05
5.37772957479789e-05
2.04670457445369e-05
7.22204626882573e-05
-2.35390612908126e-06
1.07280690798833e-05
9.77313827483279e-05
1.56156492049936e-05
-1.10120770187621e-06
4.31723577765296e-06
2.76667884043671e-05
2.08604983877542e-05
1.54574153901084e-05
4.70858274133314e-05
4.26062853316071e-05
1.61834559022356e-05
6.74902224188557e-05
3.62682198688252e-05
2.41904069884839e-05
5.49615305764138e-05
3.56264639670829e-05
2.54867991217262e-05
2.96927469598064e-05
3.52242969374696e-05
-9.38137792037021e-07
1.71785257505471e-05
2.13632783320745e-05
4.17003818816101e-05
7.17396298443189e-05
3.25805000537241e-05
2.17384622804187e-05
4.09604847610606e-05
1.43849753707574e-05
4.11585557663264e-07
3.39871446468212e-05
3.55556360914982e-05
5.34633624000586e-05
9.2572674176865e-06
6.19815660772757e-05
3.68152028037909e-05
5.47315535825706e-05
3.32563347502762e-05
3.49558865560821e-05
4.57678442402101e-05
2.80023886375931e-05
3.06181857592861e-05
2.11561212466815e-05
2.35894681964482e-05
5.4451276938608e-05
4.91485383763743e-05
6.4949735980141e-05
3.20493517960661e-05
4.08224532853589e-05
1.74365525324235e-05
5.98660339816494e-06
2.90858615410595e-05
2.93562456856506e-05
5.33262506569422e-05
4.36131460182246e-05
3.94903958031951e-05
5.01972768277811e-05
5.7134248285412e-05
4.2931057284353e-05
3.70922653945179e-05
3.69092984561795e-05
5.17335261051159e-05
4.25840980413216e-05
5.18000676733934e-05
3.54164310193169e-05
2.75476338916738e-05
7.36828209618597e-05
6.16252907953083e-05
5.96006076629357e-05
8.36680512965455e-05
9.08599413671001e-05
5.88118328707909e-05
2.74880729997477e-05
3.99828628790021e-05
-1.59195553908921e-05
4.66155527123643e-05
3.09370050434181e-05
5.99978625753214e-05
6.46337984494246e-05
4.37595366512351e-06
7.26233316696759e-05
1.86030858628166e-05
3.91776603909048e-05
3.96628041479884e-05
5.25362833112319e-05
4.47658453319229e-05
3.29163601347583e-05
4.91027773333116e-05
2.0703565259204e-05
6.45809159715522e-05
3.48514904252607e-05
4.69309620975411e-05
3.17859370621967e-05
1.00071412586835e-05
1.10268640935722e-05
7.12868743011583e-05
6.14204209756335e-05
1.76393903427729e-05
6.87224607848164e-06
3.01942553329271e-05
2.74931756182045e-05
2.88227363723887e-05
5.44654428400883e-05
2.64065821067744e-05
3.78471403328328e-05
4.59396281895178e-05
4.5354368155971e-05
1.33187409586794e-05
4.36559065562888e-05
3.7964971403266e-05
8.0855014536436e-05
7.30480541413885e-05
6.17160985360737e-05
6.91112067462394e-05
-1.72141441643411e-06
3.80017633365683e-05
5.49394695790298e-05
1.90565550805153e-05
1.72645778005468e-06
3.2624451210499e-05
1.79304693148384e-05
6.2391340437978e-05
3.46698419665205e-05
1.49508454708939e-05
4.41486807060147e-05
-2.88140116781952e-06
3.97195995707995e-06
-9.24860214718483e-06
-2.13620169521765e-05
4.92871168639362e-05
4.83029987707091e-06
9.54492044781918e-06
2.87093600591427e-05
-2.57213066124082e-06
3.62866701910616e-05
3.91250213989143e-05
1.25717753886597e-05
3.06211435418917e-05
-8.8906900697145e-07
6.56236684777559e-06
5.94580883993666e-05
4.67576630370354e-05
2.68801725886188e-05
1.48895629197666e-05
3.81505840643769e-05
3.01587288779315e-05
3.4935447459275e-05
5.96680477015326e-05
2.60398057150337e-05
6.49504018138066e-05
6.11418522188708e-05
7.13577117151148e-05
2.38009497038513e-05
4.5712980232059e-05
3.03106912598083e-05
4.12909991901787e-07
7.08498983362346e-06
3.80440384667486e-05
1.82306270014641e-05
3.47908647815499e-05
2.14912938703988e-05
2.15723632387581e-05
8.24596406327571e-06
-1.25065163878486e-05
3.6972219825548e-05
5.69968417735426e-05
4.54555401532509e-05
4.14617426926898e-05
3.56930244374519e-05
5.26231930099213e-05
4.07282783615412e-05
3.54034706067239e-05
6.88788682131436e-05
5.14926735078813e-05
6.60363485871656e-05
6.11290933418227e-05
3.00736878453693e-05
7.57225603996673e-05
2.509669489234e-05
5.93141088209781e-05
3.78983375764167e-05
4.16126050048136e-05
6.50158820374556e-05
1.9699244529929e-05
2.49947383047608e-05
6.98886264231476e-05
3.66548038803394e-05
4.1947083369854e-05
7.73766613657502e-05
2.98099725330975e-05
-1.35250960858382e-05
5.33440170605061e-05
3.20251077335073e-05
3.78050664817334e-05
4.12475464376289e-06
2.56260390537329e-05
1.62052020908667e-05
5.42298873009475e-05
5.28555745133523e-05
5.04532455083251e-05
3.33462917980375e-05
5.37558920876086e-05
2.78444018663264e-05
3.08418558052456e-05
1.52679140989607e-05
2.19374457288613e-05
1.95581967957148e-05
3.18855296286665e-05
4.0076943677804e-05
3.62677096798564e-05
3.73721049097637e-05
4.84572743114156e-05
3.77802185607958e-05
3.00593284071664e-05
3.81031808862003e-05
4.67434829688748e-05
-1.70471238784435e-06
6.2861160868296e-06
4.67971209382512e-05
3.29824288854238e-05
5.91850207201985e-05
3.82144745014667e-05
3.6093222658982e-05
4.41568386928417e-05
3.35947141001886e-05
3.5091745687483e-05
3.49102378109651e-05
1.75466577045139e-05
5.52761228201656e-05
2.00610590790908e-05
1.46433466089363e-05
1.90737581690902e-05
5.42450547165553e-05
3.61092601319168e-05
4.21513417201865e-05
1.95986578682149e-05
4.76377815977963e-05
6.1885585067525e-06
-1.42473641648735e-05
4.62985739361252e-06
1.05394897346984e-05
3.58529416677589e-05
2.18799641830049e-05
2.70984863284349e-05
1.32613901508509e-05
-1.37913838274754e-05
4.97547050236963e-05
3.80699045267171e-06
5.07858460176513e-05
2.61083745952118e-05
4.14994404213392e-05
4.32559421360963e-05
4.41862759463224e-05
2.25090666595653e-05
3.74703283623099e-05
2.61813931017313e-05
2.33960144249986e-05
6.54607440959824e-05
2.89492358672507e-05
4.0148402195421e-05
2.72790295420528e-05
2.28085075001473e-05
2.51906720207886e-05
2.36384571455008e-05
2.62101056049649e-05
3.41199016472287e-05
2.21343400021304e-05
3.07677240330397e-05
4.0879206478808e-05
2.51690632905102e-05
1.96864990300187e-05
4.79132923481485e-05
3.68113821268301e-05
3.78465051037821e-05
2.34511793695296e-05
5.47563685019728e-05
2.95078949272321e-05
4.75866231401114e-05
6.68019356622164e-05
3.74620665301426e-05
7.45084785378279e-05
4.7232242862107e-05
2.7290554108583e-05
5.4659126871306e-05
1.5128388016622e-05
2.56529315239507e-05
5.03471239429917e-05
-8.49122173312884e-06
2.32158279328351e-05
2.99366889139087e-05
2.73559849290169e-05
3.76564297636881e-05
3.14455819584715e-05
1.29853304310474e-05
3.40306578844652e-05
3.57931567494411e-05
1.887029447988e-05
3.52896015327435e-05
3.3500988090397e-05
4.66379851661501e-05
3.11425743269115e-05
2.01210755560981e-05
4.34843571311471e-05
-5.96883625186655e-06
3.969755918983e-05
2.01864392379524e-05
2.12626023277483e-05
3.26729961737856e-05
2.20736513507794e-05
9.22577105202341e-06
1.09739809714179e-05
3.04642307178334e-05
4.12811031715183e-05
7.49726901023648e-06
5.71893328298239e-05
3.67801351778958e-05
3.00888220644478e-05
1.48570368674768e-05
9.12693517146129e-06
2.69732059538981e-05
2.91698861876299e-05
3.38074817719284e-05
1.72729755606431e-05
6.17844293726985e-05
2.38482084524057e-05
5.43607162900599e-05
4.10681603065433e-05
4.78418974054793e-05
3.61855273148455e-05
2.57577890193545e-05
2.57284841186539e-05
6.59977606642811e-05
1.82368098300033e-05
5.88784420305911e-05
2.97156487302948e-05
1.21353442142615e-05
6.38480696108513e-05
3.50146261851489e-05
1.83996981011352e-05
5.36408788279073e-06
7.35494974481504e-05
1.59583224586443e-05
9.78414392741508e-06
4.89715547584133e-05
5.74874870041382e-05
2.84389391686799e-05
3.0922502209853e-05
3.75390594884974e-05
2.31431275546595e-05
2.62276890345813e-05
4.18619832464002e-05
5.14578718995731e-05
1.4010000817647e-05
1.3732604732011e-05
4.30233350019543e-05
5.58335937773508e-05
3.76336357126647e-05
3.25706708645225e-05
5.79550538256014e-05
4.83915411159534e-05
5.13894639059947e-05
4.33413765896662e-05
3.05988611577636e-05
5.09535359395059e-05
5.38419011491767e-05
1.72793956561771e-05
2.99776981654783e-05
3.98193147053057e-05
5.06424824022609e-05
2.07415859797516e-05
5.34901182804649e-05
2.48083700373461e-05
3.88542243811572e-05
4.93134721660591e-06
4.7086942970802e-05
5.51136600880834e-05
4.69325734172637e-05
1.51339708821314e-06
3.69642785330449e-05
4.62615035624705e-05
3.61045512689265e-05
1.94999285322722e-05
4.06380382029924e-05
2.47964734115042e-05
3.84429626375877e-05
1.79331907218658e-05
-1.35631923761754e-05
3.82982961388972e-05
6.11156234942668e-05
6.55344736987791e-05
4.87172879642512e-05
2.52090039423465e-05
2.51794357493771e-05
5.48748728628634e-05
-5.53429595742561e-06
4.98906324224144e-05
2.21428241786954e-05
4.87746558582623e-05
3.54034582932322e-05
2.35381902511819e-05
5.09811219114981e-05
4.29210409362072e-05
3.97612567587285e-05
2.67319272527893e-05
1.88084903731204e-05
2.43648147474168e-05
1.25022842109425e-05
2.8016072036054e-05
2.637445291949e-05
4.53779876443305e-05
3.29250497757063e-05
5.78249051818186e-05
1.85167263633083e-05
2.10872653171598e-05
3.5620802100141e-05
-4.02264024411586e-06
3.58825114949664e-05
2.71309445254507e-07
2.40260569727449e-05
3.86326317710773e-05
2.4176766217815e-05
4.98035071419984e-05
2.9943016683672e-05
5.98793400712786e-05
4.95931486021246e-05
3.03128590423835e-05
3.32302144537537e-05
1.8516208167332e-05
6.24347183338508e-05
3.32189259608836e-05
5.76675451677217e-05
2.18528505237037e-05
2.59865768106334e-05
4.1374306070352e-05
4.63882116495251e-05
1.40764350383889e-05
1.83755121833353e-05
2.68499117562316e-05
-2.05345338288861e-06
3.00307651237238e-05
3.31808224970201e-06
1.59386089795767e-05
-5.90771452564714e-06
1.64636884780919e-05
3.06572275491541e-05
1.04998818394355e-05
2.95726662434236e-05
1.4055405565111e-05
1.33749025730039e-05
-2.12937207094812e-06
2.60704090274688e-06
2.81437398438577e-06
3.87220817439522e-05
2.61412901244978e-05
2.72420024270071e-05
5.27797199364227e-05
3.31383601488555e-05
5.22313783990579e-05
4.03421066826823e-05
1.76140358834574e-05
4.14133883252341e-05
1.23768353142048e-05
3.65281695843623e-05
7.01770952259268e-05
5.74388848479055e-05
3.51919333391113e-05
5.76941340897865e-05
5.78460243275848e-05
3.81472596916269e-05
3.8311220022362e-05
5.45706381430053e-05
1.88770542238287e-05
3.97939236085552e-05
5.80682206750102e-05
5.51415109334544e-05
-3.38598711950645e-06
3.71363046830248e-05
5.08396890934979e-05
1.5132490361178e-05
6.1986995797932e-05
3.08204452515515e-05
3.60668532924971e-05
1.84153681854955e-05
1.75997512450232e-05
4.5090491458472e-05
5.38636773052471e-06
4.85466702706098e-05
1.79867298229173e-05
4.84965721992673e-06
8.13986054035524e-06
5.37783717492178e-05
5.46942815386778e-05
1.27601850052037e-05
2.01618825473367e-05
3.29056980577186e-05
-3.75151585355984e-06
3.77264204716408e-05
3.45140543203454e-05
3.02243106368837e-05
3.39812649193669e-05
4.7360290910016e-05
1.5268083056664e-05
1.26931567955729e-05
6.49179201704393e-05
4.69305581544532e-05
1.89703031923098e-05
5.42661699109136e-05
3.12554427867853e-05
9.23745940453246e-06
3.80573470972906e-05
7.0037503045114e-05
8.03041357215589e-05
5.4575181582206e-05
-2.64885114931611e-06
-5.72232514796579e-06
3.67995662572599e-05
5.08695338381122e-05
4.62527742359748e-05
3.40889833490827e-05
1.70737959152076e-05
6.2046759117619e-05
2.20118307611017e-05
1.77959142107839e-05
3.79746566722966e-05
4.03366868892635e-05
6.5783258068139e-05
2.82426408897586e-05
4.51256387210477e-06
3.55147276103744e-05
4.15027617530151e-05
5.30019826739723e-05
4.68216117955296e-05
-1.30730025141942e-05
2.95095820842536e-05
-1.43476319902627e-05
3.39935874330209e-05
3.16978369263313e-05
3.21121328141751e-05
3.10231847966524e-05
3.41198328168447e-05
1.07615419036931e-05
3.56227890585422e-05
3.93246373591489e-05
2.72359262060792e-05
2.20032965665327e-05
2.52965085757008e-05
-1.06184203832625e-05
1.80838894093641e-05
3.78901109324584e-05
3.1467502375608e-05
1.45282842766691e-05
