# Supplementary material for: Research on computational propagation and identification of mine microseismic signals based on deep learning
Source: PLoS One. 2025 Oct 22;20(10):e0334641. doi: 10.1371/journal.pone.0334641 (PMC12543183; doi:10.1371/journal.pone.0334641)
Supplement: S4 Data — (ZIP) [file pone.0334641.s004.zip › 000100700000318.xlsx_0.txt_24.txt.txt]

6.69272323285244e-05
9.4222772596629e-05
2.96191002941148e-05
7.09186478872587e-05
5.4833114889799e-05
6.23374920176319e-05
2.70581689227252e-05
5.97351308120958e-05
8.29093860352194e-05
7.06700737522057e-05
5.58078073952436e-05
7.31135490763204e-05
6.68208482945323e-05
2.395919767568e-06
6.46414296092772e-05
6.28448885967588e-05
2.70757668182351e-05
4.60957706172621e-05
5.5818501801055e-05
3.27017498922216e-05
5.49016010552239e-05
3.39679873891704e-05
3.10416521693218e-05
9.59972538496587e-05
2.94949128981026e-05
2.14925352868114e-05
3.6972092288949e-05
1.22259519582471e-05
1.28399947020881e-05
5.95008563870214e-05
3.49224718110311e-05
5.00153638007181e-05
9.12011967730873e-06
8.08229701638286e-05
4.69815665427205e-05
5.22579122487065e-05
6.57438352692765e-05
5.14902454839247e-05
3.99062273345764e-05
4.06113390254696e-05
3.02793709567492e-05
2.7441361432114e-05
1.91417595296058e-05
5.40101216061662e-05
5.78737551217151e-05
3.93530595375737e-05
1.37520880489677e-05
3.85448280658274e-05
3.64575281889674e-05
2.89963963406705e-05
5.45479268398882e-05
1.0712835209616e-05
3.94909677022721e-05
3.89317065222387e-05
2.76216550221554e-05
3.89889384249967e-05
6.58781879589542e-05
7.01939365045918e-06
2.94267120995881e-05
7.35608478796821e-05
4.9947465998805e-05
6.41756930452501e-05
3.60427930274298e-05
2.05310465272961e-05
4.02772016631252e-05
3.12447931947533e-05
7.71030675805629e-05
1.26873749261429e-05
4.86637155530454e-05
4.85656166519703e-05
4.8941660107065e-05
1.55564227756322e-05
9.55296526457183e-05
2.4997884261781e-05
4.28792173270387e-05
5.19338398997753e-05
4.70808927999553e-05
7.67789947491966e-05
3.48229263235058e-05
2.48422081853464e-05
5.53224343676245e-05
4.97714834698808e-05
3.93524205511636e-05
8.30421424819653e-05
4.11440526369042e-05
3.79974933047137e-05
5.51045694456733e-05
8.78523834853728e-05
3.05706400834068e-05
4.69572127181981e-05
5.30623162877493e-05
-1.91948863853952e-05
6.66853459427116e-05
7.97980075072273e-05
3.01372148448528e-05
9.26206549528702e-05
3.03059564337171e-05
8.64310292535642e-05
6.44377320198917e-05
4.24621552088825e-05
3.20119837654695e-05
4.54344857716927e-05
8.71920016305039e-06
1.11357877867644e-05
1.06246956346924e-05
3.7613801430774e-05
4.84659546509982e-05
8.06325757217027e-05
7.07320713967073e-05
3.14034850731501e-05
2.99302465276206e-05
3.67759799198488e-05
1.11773447756305e-05
3.19989167844143e-05
3.94664314727487e-05
6.3419416212721e-06
2.89289039188853e-05
5.01328186562415e-05
6.50297167602777e-05
3.35528606763879e-05
6.9544274806848e-05
5.42506399966727e-05
0.000105311953973959
4.72268336581292e-05
4.01666498490414e-05
4.0340334934332e-05
5.20912392998389e-05
3.74969981270948e-05
1.88570229155385e-05
3.765521710662e-05
3.99049264132694e-05
0.000115737286719815
0.000102279470992324
2.45025202237063e-05
3.57079063130575e-05
-4.42499056572667e-06
2.3661692749407e-05
5.61374540346714e-05
3.78031388694473e-05
2.9046839029364e-05
3.74236254147677e-05
7.1825332327408e-06
-5.42441310324987e-06
4.22395609504307e-05
6.45964453786218e-05
4.45051067262756e-05
-1.35415499309429e-05
3.21996933928996e-05
6.20343211766613e-05
3.61822912341693e-05
6.43775608910757e-05
2.85767246884111e-05
5.91410454726924e-05
4.80013437015695e-05
2.50526165336681e-06
3.66633726791353e-05
2.18642963139578e-05
3.57017705473198e-05
3.52431236814737e-05
8.23880418798372e-05
5.11403171371615e-05
5.93544019674962e-05
1.71014422750577e-05
6.70056550031399e-05
5.64233183123088e-05
9.5888090555558e-05
9.92113206646986e-05
8.52120079133655e-05
6.81457369557144e-05
2.71094314123503e-05
4.14411545286518e-05
5.47228903242056e-05
9.24335103004893e-05
1.10918458898705e-05
6.74068882449203e-05
6.70932647540626e-05
2.748211707705e-05
1.82854193100132e-05
6.2521923111479e-05
-6.64219352975805e-06
1.71587508239416e-05
4.14424810934314e-05
6.15485521337739e-05
8.24459740869974e-05
4.95619055673177e-05
5.05895963003633e-05
2.63809382433553e-05
3.66441880276072e-05
5.3513020929085e-05
2.57951605240119e-05
-2.05369723044653e-05
3.37894106744392e-05
-8.63720141656789e-06
1.3956936736082e-05
2.46821085294784e-05
2.55085955154887e-05
5.41125999219671e-06
5.01743277947121e-05
1.26816495917307e-05
3.21014064812057e-05
6.28367295062259e-05
4.08288673030772e-06
4.66403428938092e-05
4.64933916895544e-05
3.31093979437846e-05
1.46537068794713e-05
3.79927899564652e-05
4.61412343125386e-06
1.99571914356597e-05
4.1150316053146e-05
4.98920242021418e-05
3.19775533756307e-05
2.98564174717609e-05
5.81007191316541e-05
5.5457547397606e-05
3.09513661786328e-05
2.49458406062377e-05
4.5827483211175e-05
5.37039393219103e-05
5.64456096504288e-05
2.90844952091714e-05
6.22454771675525e-05
7.42624627673097e-05
4.6345233079115e-05
4.9837100387511e-05
6.26632571727836e-05
3.37761982193189e-05
5.53151600477328e-05
5.40231301000666e-05
9.00813989357375e-05
5.8177104014949e-05
3.66561264124373e-05
8.01165086577714e-05
6.46482767787972e-05
7.21287835522417e-05
5.07600677739788e-05
4.28988789594511e-05
4.04475188037786e-05
4.12526434989271e-05
3.53599718542484e-05
6.02945885094591e-05
2.28993267846925e-05
5.49936822596298e-05
7.07261659954097e-05
8.0552379331868e-06
7.26971699349966e-05
1.89622077310129e-05
2.07374079383925e-05
1.25017708572528e-05
4.77682545379126e-05
3.02384311924316e-05
8.32900977822885e-05
5.16791571148933e-05
2.7571878680137e-05
2.23841789786676e-05
4.49945851468307e-05
4.18371264473593e-05
3.5479412495984e-05
6.93118739749368e-05
9.39084817532e-05
2.45015672891598e-06
1.44241806338374e-05
4.84037702661535e-05
0.000104601620535585
3.10793528913783e-05
3.95607337793153e-05
6.62498111244181e-06
6.47635253808427e-05
4.62917163308299e-05
5.64803184599222e-05
1.83050060888238e-05
7.23468310896641e-05
4.03782406505454e-05
3.8070410839475e-06
6.49397857076864e-05
6.01490443268692e-05
4.24959002418387e-05
1.81232800103685e-05
3.93495918066301e-05
-1.55362199367616e-05
3.92612082140294e-05
6.68966753079427e-05
7.11670545377827e-05
1.83781688615673e-05
5.93383204728651e-05
2.33323182108636e-05
6.76762210619955e-05
4.78422632562045e-05
5.82823735701716e-05
-8.64889605140039e-06
-1.13153075651014e-05
5.13451113426808e-05
4.52943172209057e-05
6.09019268738841e-05
4.88086730841041e-05
5.49138056354e-05
4.0222295854424e-05
6.86047806299276e-05
3.73272308859102e-05
5.67188554665058e-05
-1.76782070993655e-05
5.57191195734799e-05
3.50289041267011e-05
3.80783347620168e-05
-2.08276379247244e-06
1.47957200565858e-05
7.68612345907482e-06
3.24264125254491e-05
3.35657159925316e-05
6.29102878437868e-05
6.69724550740911e-05
5.32256498761451e-05
2.99824926593518e-05
4.73688718708509e-05
8.69723907867944e-06
4.65077473462515e-05
2.92728314178666e-05
4.2245716896605e-05
-1.18668298763033e-06
6.67313985805224e-05
3.96005448885165e-05
3.81674884151106e-05
2.62477370358904e-05
3.63981052904387e-05
7.50958247477704e-05
7.41098651241423e-05
3.30515936228169e-05
4.39029590169451e-05
9.50051575683159e-05
3.57354773591849e-05
3.55140062803301e-05
2.14177666945273e-05
4.81180905587288e-05
8.33040747840828e-05
4.58550962043844e-05
5.39254848606961e-05
3.60588691554619e-05
3.65093449909989e-05
3.75489965932303e-05
5.43102717438949e-05
-1.1249453949647e-05
3.92226834729633e-05
6.03912220595605e-05
2.06659997611249e-05
4.1433256836242e-05
2.20225850659701e-05
2.05150252644476e-05
3.83104155630209e-05
5.36197079409229e-05
1.6174364278192e-05
4.70322617517142e-05
2.59935253481256e-05
3.01911688719536e-05
7.16669919216511e-05
6.26348954752333e-05
6.3812346988956e-05
8.29176961677972e-05
6.1462253812105e-05
5.2289807913435e-05
8.5733804852065e-05
2.60669870482362e-05
3.68179789888603e-05
6.78872988762835e-06
9.39833875712904e-05
2.29912333190272e-05
3.84521772242026e-05
6.38710119645123e-05
7.42458178949087e-05
5.87096800739528e-05
2.39776381285434e-05
4.70386062748997e-05
4.80238572769686e-05
3.2077051384399e-05
1.47299248371775e-05
6.80916517593855e-05
4.77665746962558e-05
5.80764927155557e-05
4.01758869493176e-05
8.50661145575496e-05
5.40509649022221e-05
5.98690553387791e-05
5.22251516353428e-05
4.85208596191924e-05
1.18679248536318e-05
5.16940988323928e-05
3.60444007866102e-05
6.3298067398807e-05
2.51078784424016e-05
6.28077728007344e-05
8.09107862267261e-05
4.9092901740999e-05
1.64796713835785e-05
3.56401239884825e-05
8.74072989022206e-05
5.35400525502292e-05
8.34960390165255e-07
5.09851404252075e-05
2.25514163868924e-05
7.34502717508207e-05
6.86522910181988e-05
4.98483673144301e-05
-1.83212835436882e-05
1.7571766744197e-05
5.68770651209e-05
4.70111975774856e-05
-7.99524624646072e-06
1.51669789368997e-05
6.2547744908643e-05
7.63144596895518e-05
1.89693742520482e-05
4.84708181210037e-05
8.88413238272083e-05
2.75951905856307e-05
4.34353827726466e-05
3.74351604685011e-05
9.54773243521537e-05
3.72181351126368e-05
2.17880222493364e-05
5.43221301378699e-05
5.09434870451443e-05
4.25093341434521e-05
3.3057776268983e-05
6.1740005556853e-05
1.10108160316847e-05
5.12418667615937e-05
7.09284340523075e-05
6.03349151590108e-05
3.41322969639782e-05
2.54445388407934e-05
6.36324678362305e-05
2.86403665459229e-05
4.71221202298743e-05
4.32482587419238e-05
3.5527923332684e-05
3.47375633381623e-05
6.59261761058354e-05
2.61720475074351e-05
-2.89754190883902e-07
3.17628265535114e-05
6.79543352231468e-07
3.37406542280049e-05
3.86617198294453e-05
6.31624550580486e-05
1.36088109590592e-05
3.75439732812935e-05
4.09865917423395e-05
7.51274144512009e-05
6.4433271403338e-05
1.39352478711121e-05
2.51143871625174e-05
3.58916882286733e-05
6.4545632316858e-06
7.77695703653379e-05
2.78396619108313e-05
2.05458735588546e-05
4.22576859400113e-05
8.19319340206867e-05
6.62727711386293e-05
7.12095666796975e-05
5.60480547943248e-05
4.18299532106179e-05
4.72870622566896e-05
4.9885166377955e-05
7.38764523589742e-05
6.05927234534894e-05
2.4434674964437e-05
2.36334575138376e-05
-7.04632412705603e-06
7.11154646979965e-05
3.64600713690408e-05
6.36175844679582e-05
9.58745785734918e-06
6.09490687002056e-05
1.75818734281054e-05
4.90581664081031e-05
8.23746048051712e-05
3.57134639109033e-05
5.36410054733029e-05
3.78986388477491e-05
3.66849199163119e-05
5.66391602505913e-05
2.80424197515774e-05
1.63090839689272e-05
5.82335933824232e-05
1.80994721722187e-05
3.52930094398019e-05
4.86938468243961e-05
1.85494004713614e-05
5.54911825787926e-05
2.37893055867131e-05
6.09026474673318e-05
-4.51874503239613e-06
4.57472003128313e-05
4.41233867057305e-05
3.71496606974213e-05
5.66507794171744e-05
4.11131804336894e-05
3.36866327725795e-05
-6.52512945466084e-07
4.69565465687994e-05
5.6403916483881e-05
3.72766903948814e-05
1.96894946868102e-05
9.25253841566256e-05
5.91063145802185e-05
2.8408042798844e-05
5.92846974050194e-05
4.73996796694824e-05
3.07054324775295e-05
7.31005998046211e-05
5.30547642554916e-05
3.7740182180474e-05
6.40917525270779e-05
6.56585990196822e-05
6.56687884501948e-05
8.66312502714255e-05
8.98403096391446e-05
5.05668178058136e-05
0.000121479556376409
0.000112460025009379
3.58968560173331e-05
6.90331929675883e-05
9.78916322888637e-05
3.44641214652486e-06
4.47207259987718e-05
5.32580735992079e-06
6.06344127449177e-05
5.28907281204899e-05
7.06961439954318e-05
8.42756032963014e-05
4.71594677370068e-05
4.65696120757832e-05
2.51621972796576e-05
5.54757415505686e-05
3.85879556615846e-05
6.19976734327233e-05
4.10086525157482e-05
1.30002297800809e-05
5.33053904553465e-05
8.25018290553504e-06
2.69896662767878e-05
5.80500717603919e-05
9.68911937375897e-05
8.74103193064675e-05
5.06619855910213e-05
2.25122853801084e-05
3.67387887258701e-05
3.8587647174008e-05
1.00820777354635e-05
2.41271124113426e-05
5.03350846855628e-05
4.25707351330646e-06
3.53166285474529e-05
7.09853079400559e-05
5.04206565996368e-05
1.16071445753759e-05
6.33548817138786e-05
2.49835570896292e-05
4.89433199418282e-05
6.78797420149296e-05
1.10330768609376e-05
3.35194958292325e-05
6.41298474701909e-05
-4.46116439351158e-07
4.7560041830436e-05
4.83241719095921e-05
6.80150978715961e-05
4.18393760930861e-06
1.16212945500237e-05
6.42446328196608e-05
3.10043082393304e-05
8.21890064939439e-05
7.61122291580136e-05
2.6583208303499e-05
1.20684408383549e-05
5.30356406829719e-05
6.39494135275132e-05
5.56735933361579e-05
7.65096194957379e-05
4.5123881517739e-05
6.11009718761103e-05
0.00011024227181346
7.26089386033636e-05
3.70921102056285e-05
4.20953048155227e-05
2.71316701501705e-05
1.32779218221405e-05
3.71945098474911e-05
3.04438560442448e-05
-3.13812545433188e-07
4.21891544969087e-05
6.80791263473955e-06
4.64295767554312e-05
9.6595171109766e-06
3.5535444608709e-05
4.14621681967551e-05
5.32986767051991e-06
2.54253603127415e-05
7.60319623445671e-05
5.46489571223872e-05
7.96935989459167e-05
3.25888659862334e-05
8.5163130932022e-05
8.83414871774057e-05
-3.94761934771045e-06
2.97527552594839e-05
3.62131858408876e-05
-5.63577079608115e-06
7.13223380185631e-06
7.08265256817934e-05
2.1404803399712e-05
2.99893309121569e-05
6.86638269194914e-05
1.50317065092719e-05
2.00977517192618e-05
7.34689440169389e-05
6.8089227305614e-05
5.90341474784241e-05
2.73852807916823e-05
5.29991642018682e-05
6.23092763672658e-05
8.47750783471549e-05
5.07353310246265e-05
4.98158631203529e-05
4.2116385575348e-05
4.32973052852436e-05
2.69582642684436e-05
6.14477899482704e-05
1.92684220123387e-05
3.65163201486646e-05
4.08211040637628e-05
3.68455788625435e-05
5.05808434934575e-05
2.77285050750362e-05
4.89295331093918e-05
6.74952577270902e-05
1.98769907073349e-05
3.75227509917902e-05
-1.26629987354604e-06
2.85717647752606e-05
4.06655091280908e-05
5.65134197334692e-05
4.80221191782772e-05
4.68572805143898e-05
2.90317470637111e-05
1.20629551768204e-05
1.52692955187378e-05
3.33738916413081e-05
2.81861563434103e-05
2.04833928662491e-05
2.5247101243093e-05
4.08857696059264e-05
4.98005956339515e-05
6.08594479592008e-05
5.69688664774546e-05
6.02153913016856e-05
3.32436085515804e-05
3.8266462194165e-05
5.31587967441896e-05
5.53953002651294e-05
1.2892792519815e-05
6.31616273048828e-05
1.52337649473039e-05
4.60512925881338e-05
4.85961157588091e-05
4.94134654452682e-05
3.54324754971547e-05
4.95075960878207e-05
9.9654209546251e-05
6.89490355678234e-05
4.72031125312509e-05
3.66074833407592e-05
6.70026651649629e-05
1.9222533322743e-05
0.000106040226093946
4.10218979342177e-05
5.69728161417848e-05
7.45201118381983e-05
-1.55092970674347e-06
6.00905187353526e-05
6.09747086185758e-05
3.00122348347036e-05
4.67021696852911e-05
1.69024449045223e-05
4.38421496498615e-05
1.5312074712306e-05
-6.59830359392433e-07
2.65386906050121e-05
1.14076361205304e-05
-2.57161109106075e-05
2.25718260177311e-05
6.44157510639642e-05
1.96504941798192e-05
4.29206202652021e-05
7.11991468125199e-05
7.87716784607787e-05
2.92031213763333e-05
3.57272253001355e-05
1.2598094956677e-05
0.000110333873780407
5.75030687992273e-05
2.78191123937469e-05
4.17920346905769e-05
4.94644668036631e-05
2.96507815344828e-05
3.20905767327386e-05
4.58086066023262e-05
6.7301917057157e-05
4.8824674326727e-05
-8.09536748872371e-07
7.37159291309922e-05
5.42247362283666e-05
6.10561432507141e-05
3.05744295579722e-05
3.66883464810378e-05
5.60215357054912e-05
4.68108271242428e-05
2.7166013135024e-05
5.17747438116244e-05
2.57686500529864e-05
3.42463312121843e-05
-1.36870845961659e-06
3.91803255256718e-05
4.35222866891614e-05
4.67600482430383e-05
6.19789898250402e-05
4.74244682349015e-05
4.62685729162373e-05
2.81370910636472e-05
7.98504934509715e-06
5.90854440140465e-06
4.28476074674187e-05
5.66963549686562e-05
-4.77542563576988e-07
2.02359022329998e-05
6.68892528726809e-05
-4.61255684125185e-06
4.6746358826066e-05
4.854216190283e-05
7.13400290518787e-05
1.41392245574582e-05
3.81249890156873e-05
0.000118682392744252
4.71902727267676e-05
5.89513478389235e-05
5.35571188480894e-05
7.09899587364207e-05
5.17968607498552e-05
3.63535457863225e-05
2.69866384135542e-05
2.30736178175964e-05
2.22376739004062e-05
3.43382063302791e-05
7.64864673928386e-05
9.85787369647181e-06
5.81901705512794e-05
2.16162079164761e-05
3.96736322021147e-05
1.45789198830298e-05
3.08021447220163e-05
5.91194622112284e-05
4.42520139753071e-05
1.50277286237987e-05
-9.06742055430118e-07
6.11332716787047e-05
0.000103735899801413
3.99751168048362e-05
5.17641532038998e-05
3.31309859980274e-05
6.48742039800013e-05
0.000120133291521004
6.75735189308741e-05
4.45965896240927e-05
1.72755312904151e-05
3.38519980284775e-05
4.70539965795015e-05
5.56447510411436e-05
1.30743841681197e-05
7.14720541193498e-05
4.83003814143182e-05
6.79763069714374e-05
2.57861535117845e-05
7.01962944989199e-05
6.20594743559882e-05
1.976791125751e-05
6.14083858072674e-05
4.15787883012042e-05
4.97921715399052e-06
5.34331487574886e-05
1.9690348582573e-05
1.82825187352658e-05
7.87396814338991e-05
6.15470625337026e-05
4.61312018538585e-05
3.01553517151708e-05
-3.05207703961924e-06
3.43036203422596e-05
3.09759562309025e-05
4.44115225876284e-05
3.31122854650055e-05
6.73617959933275e-05
4.83781728093508e-05
8.00651541417678e-05
1.03344494546016e-05
4.36712864430483e-05
4.29273051267828e-05
-1.10249946888865e-05
5.47617205559772e-06
4.28352800845992e-05
3.95849456611103e-05
2.75832987793075e-05
4.81236107625512e-05
7.19503857312538e-05
6.52474914292849e-05
4.6760448460034e-05
7.48598855387498e-05
4.43615771234172e-05
3.54438193765482e-05
-1.90907196879982e-06
3.48140861216466e-06
2.98365485552569e-05
3.73386269732998e-05
9.30202627902648e-05
7.06491378694999e-05
4.14902322776076e-05
5.02276954143974e-05
2.37934934900308e-05
3.69985695317127e-05
4.61443292349898e-05
2.48582734916808e-05
4.47392874391491e-05
3.52355319624513e-05
1.16917386052757e-05
-8.47875732538321e-06
8.03499853019188e-05
2.51096756058699e-05
4.70862701314776e-05
9.04860590756919e-05
5.06599887185772e-05
4.59777952532561e-05
1.64113212763665e-05
5.16619019510885e-05
-2.08210633470577e-06
6.03844075838854e-05
2.13468273815646e-05
3.25458269467296e-05
5.7725883749648e-05
3.662404682465e-05
5.04499566291953e-05
1.48267776152168e-05
5.84547572355841e-05
4.61840517266335e-05
5.94411422207387e-05
-1.14357589172064e-05
7.00202203231432e-05
5.1367130516693e-05
2.25864631207308e-05
5.76861028515383e-05
5.29736831580129e-05
4.8633499983526e-05
2.67432985922261e-05
6.11185037869422e-05
3.88041404019932e-05
-2.42478243208217e-05
6.62526635486401e-05
4.79527006418621e-05
1.41159553057408e-06
5.01108218493086e-05
7.07670294273379e-05
4.49494893539113e-05
6.33806787339881e-05
1.6647191096075e-05
5.76534628030242e-05
2.63835700737117e-05
3.28014186528244e-05
1.24975593559275e-05
1.02622537974255e-05
4.37949502670873e-05
3.25931567785663e-05
5.34755268591436e-05
3.03562068841055e-05
4.27652389787692e-05
2.45332485085569e-05
7.2992581556665e-05
2.56705999213852e-05
4.66550322100265e-05
1.69246935397983e-05
2.67733562043924e-05
3.47622859331978e-05
1.04356052542668e-05
3.31349911985502e-05
4.39912618698883e-05
6.92821838717698e-05
2.15431641352056e-05
4.48735659944293e-05
3.4315638525073e-05
2.12522807150411e-05
6.02764142540457e-05
7.93959108321779e-05
5.27826987197324e-05
5.04765085057515e-05
7.44321520190915e-05
3.25169646917956e-05
3.42595277990221e-05
3.83288785302203e-05
4.77267591160189e-05
6.342207513639e-05
4.06764756801376e-06
6.58763856473174e-05
4.73507091345022e-05
5.09067151314313e-05
2.13957336018325e-05
4.69010267800215e-05
3.09385174868146e-05
8.88666844514641e-05
3.72228970262719e-05
5.17629572219932e-05
3.72349751682143e-05
3.88931325978505e-05
2.8125003853432e-05
3.07309600835944e-05
9.80371743112158e-05
4.41308192799638e-05
6.14275882457489e-05
6.42603064326219e-05
-8.12006007518887e-06
3.59436387444585e-05
4.0575223097516e-05
8.45140462623491e-05
6.97834123201854e-05
4.89107290513936e-05
2.59179970013527e-05
3.45028980161682e-05
7.44967993959973e-05
2.5448061969296e-05
8.86280108611762e-05
4.03219504716326e-05
7.31580110562231e-05
6.12194892588135e-05
3.0029723591769e-05
6.30644668083322e-05
5.21763524241637e-05
4.1905496965997e-05
1.860406397655e-05
4.4744059248139e-05
3.56264494310718e-05
-1.99083485857083e-05
2.5040667596097e-05
2.26429163111436e-05
1.21940036670285e-05
3.4497154894781e-05
8.25617581332838e-05
5.49177345141414e-05
6.64251182715466e-05
2.9172577885043e-05
-6.00531583844572e-06
4.36197915441039e-05
5.89611344011126e-05
4.82551469309836e-06
4.12338897033802e-05
7.66911762404966e-05
7.01789281516642e-05
4.12312197601431e-05
3.71081662681295e-05
3.08488293193754e-05
5.20358052494942e-05
6.6691158550252e-05
4.09228994404534e-05
2.90598101037422e-05
7.32681025595755e-05
3.37738811704678e-05
5.75253164854208e-05
6.91326715100092e-05
4.46069687554031e-05
2.94472320436093e-05
2.66286479088863e-05
1.1649002961726e-05
2.07978041940103e-05
3.29656635718818e-05
2.29248310146393e-05
8.32816172914994e-05
4.63802406077178e-05
5.80047717862716e-05
5.29110821142652e-05
4.40845818741463e-05
4.09413204882992e-05
2.42296466533267e-05
3.53656115086498e-05
1.46621512957499e-05
2.28510576784237e-05
5.18370000025954e-05
7.93413542914303e-05
7.33986306632262e-05
1.02062918387051e-05
3.83034200841139e-05
-1.17638491715052e-06
2.52186322032604e-05
9.57645951876516e-05
5.00278868879826e-05
5.65389954868074e-05
7.63614383122582e-05
-1.49748568625357e-05
2.56687367341175e-05
6.14112057957109e-06
3.17701588555816e-05
5.92163685100022e-05
8.1595797916922e-05
5.98724548361168e-05
2.73789169723575e-05
3.98522349971203e-05
6.64205752329122e-05
5.87903681824381e-05
2.27470153198784e-05
2.64673464310584e-05
4.23016278395546e-05
2.57644901078174e-05
9.1156923937746e-05
5.64110764766671e-05
3.31444132230933e-05
4.6892662801995e-05
7.91859407949929e-07
7.73627325206724e-06
1.78016118630042e-05
5.27685136739528e-05
8.07725981989544e-05
8.31889950520146e-05
2.89269372266236e-07
2.22936738873659e-05
6.52189917463975e-05
4.34767040768016e-05
2.72840615051982e-05
6.42374936890847e-05
1.66131577821779e-05
1.07572775197622e-05
5.62358987324091e-05
6.01245127078457e-05
7.84754511959701e-05
4.52243195998191e-05
5.0414419232062e-05
2.67642002900254e-05
7.69340987751821e-05
4.79741278254379e-05
3.49342333237437e-05
1.84645117059877e-05
1.30615776697518e-05
5.25216474600984e-05
3.42202868440744e-05
7.57624639085763e-05
4.92157579832364e-05
-1.32879496929594e-06
2.33521471389e-05
-3.06148538286604e-07
4.38183204831433e-05
1.01346271897402e-05
7.91081428615493e-05
8.13637256740496e-05
4.95587186752703e-05
4.46641749004894e-05
7.29907521260238e-05
4.46928904390739e-05
7.39103749248948e-06
7.52614640692416e-05
5.06900243875018e-05
2.90299683989942e-05
9.64958315321709e-05
3.47661268134545e-05
-1.20999180850596e-05
3.59804833585293e-06
5.60234858231606e-05
1.09539037264971e-06
2.8250783816182e-05
3.84791623341616e-05
4.20016101291963e-05
4.02159137391815e-05
7.07974543241853e-05
3.33253017780398e-05
3.12242718088335e-05
5.75287083459986e-05
7.56258366708176e-05
9.88412572535227e-05
3.08391320214687e-05
2.3251669692605e-05
8.41586885906951e-05
5.25178145303107e-05
1.97840862391323e-05
6.95604430982704e-05
1.52871585199141e-05
-3.28532171346718e-07
4.93872633335302e-05
3.00061193369216e-05
5.34260747864649e-05
-1.01948647826555e-05
6.99201773970383e-05
2.95072578793544e-05
3.61695002957731e-06
3.66901772150893e-05
3.05897356540939e-05
9.32385225659648e-05
4.34896662690294e-05
4.71212896085631e-05
2.70223249586538e-05
2.46905993853028e-05
0.00010133084885668
2.91721001552866e-05
1.12936009102664e-05
-4.65194794077914e-05
5.58563114626574e-05
-6.60292293750565e-06
1.24193565766094e-05
4.36537071577334e-06
7.66876785257614e-05
-2.14546289936487e-05
5.08268756116276e-05
3.61508953956118e-05
1.49303576039458e-05
6.71495340736415e-05
7.44958969894034e-05
3.64851209656248e-05
3.68430429011973e-06
3.89146770580661e-05
4.49730802342241e-05
5.04051576165385e-05
1.73625255451481e-05
4.98601941191994e-05
1.85545704863151e-05
5.57124572237591e-05
6.18666865406339e-05
1.29220442752287e-05
5.54838794617194e-05
1.26118485337559e-05
6.01196198510947e-05
4.44885381103852e-05
4.02531661136384e-05
7.06987509039164e-05
4.78506452424383e-05
6.34176039293947e-05
9.85392829268777e-05
3.95515794309712e-05
4.43884076025594e-05
2.34854536020084e-05
5.58297390745149e-05
2.80467789254627e-05
6.19174775727842e-05
2.91610056088874e-05
4.47754234552592e-05
1.68249563629361e-05
7.42150950914816e-05
4.43039906288108e-05
3.82971268917027e-05
2.12413842143801e-05
5.55169242156905e-05
1.55073363998762e-05
4.2434329873844e-05
9.25523936323743e-05
3.95523360060828e-05
3.82776471967462e-05
4.94927800793368e-05
2.28435370951222e-05
3.15305522373793e-05
3.18200320006241e-05
2.69091096503842e-05
4.66164400642079e-05
2.00053988041523e-05
4.57502898859412e-05
-1.91142079856932e-05
9.20873329897421e-06
5.10806361327382e-05
2.08444493598339e-05
-3.59359146863423e-06
4.51451223748964e-05
4.35032322937787e-05
2.84104793451353e-05
2.64737539918295e-05
4.25043051462115e-05
5.84049335676912e-05
5.48227169316874e-05
4.11231197861617e-05
3.82570158352833e-05
5.08658736431206e-05
7.15973338359886e-05
8.93342485279569e-05
1.09919246952385e-05
4.43884093081076e-06
5.4573711041874e-05
4.27466600478888e-05
5.3819032866869e-05
1.37108930096567e-05
5.90894410789426e-05
-3.67755365731089e-06
5.57428071497672e-05
6.71333420732979e-07
1.67956839338642e-05
6.51883102383094e-05
4.39105496845233e-05
1.38691569663858e-05
4.37167683359979e-05
3.29276696753869e-05
3.09660589368962e-05
6.60606846087163e-05
6.58174776157566e-05
8.23333141927882e-05
6.01684937534174e-05
4.3667845118701e-05
4.22660752813401e-05
7.44196948935653e-05
6.52413790465606e-05
5.36176471689483e-05
2.52439079234461e-05
8.88011600825121e-05
5.99837787796046e-05
4.6472371938138e-05
4.78020088894454e-05
-2.10557439802057e-05
5.28469972700019e-05
3.24914168606045e-05
0.000100567292566114
3.75826068230633e-05
4.13033347958948e-05
6.22521237547439e-05
7.10689529736338e-05
2.68588603027642e-05
9.1240571302437e-05
4.50359868967484e-05
8.4643802373879e-06
4.8121734031966e-05
4.28437827432651e-05
3.09805462329563e-05
6.53003669181632e-05
3.48607047599398e-05
3.11789776027602e-05
8.42814684147727e-05
6.40174840955074e-05
8.5522170582099e-05
2.77279764326165e-05
7.10401764069237e-05
5.07653247309452e-05
6.29170765368753e-05
3.69446737302183e-05
4.85508111863894e-05
6.90494309029331e-05
3.429089531588e-05
9.09337467661546e-05
1.95203256105199e-05
4.69831822658752e-05
1.89107465935017e-06
1.23890720161937e-05
5.99027761725502e-05
7.72626988015813e-05
1.93041207203591e-05
7.1012015506998e-05
2.95800738743273e-05
5.35027636260818e-06
6.45811622191046e-05
3.40042816437355e-05
3.41623424127927e-05
2.47115583357276e-05
7.19024267480339e-05
5.68275114844018e-05
4.98819901194667e-05
2.87958134029948e-05
8.17120372252336e-06
4.87039976545454e-05
3.12527327876604e-05
4.67690922687624e-05
5.91817849031505e-05
8.76890771950139e-06
2.9992712682155e-05
4.01862504436009e-05
4.42103016652416e-05
2.39367027513549e-05
4.08279987979396e-05
5.4709275932445e-05
3.70424155265135e-05
1.9084472933219e-05
1.04880411605613e-05
5.79918504643989e-05
6.7214294156965e-05
3.59472073248668e-05
3.34556947159305e-05
-3.16800778232302e-06
3.27393801057015e-05
7.5362888627267e-05
5.65209527158591e-05
7.26487099378383e-05
3.05677475703168e-05
4.60288402484608e-05
4.56668036465335e-06
6.72681555397645e-05
8.64364006416018e-05
5.37925731560303e-06
3.66843229070342e-05
3.18454318389181e-05
1.53619406304553e-05
9.51777252660083e-05
4.78988713353294e-05
-1.44992555893798e-05
2.88823462394807e-05
2.83400753324743e-05
1.08083561801988e-05
7.20499112477082e-05
3.9905213203806e-05
-9.04363210834758e-06
4.73584556444571e-05
1.98744446790817e-05
3.60883619887671e-05
1.21838126356486e-05
4.73416168552795e-05
7.2680704585346e-05
2.84434693672496e-05
4.19479951433187e-05
6.37832617578349e-05
6.61808416323935e-05
4.13447782596514e-05
7.57763961007135e-06
5.14099501665045e-05
5.91597324223472e-05
4.94741456466212e-05
3.10911936379485e-05
4.82614363937936e-06
3.95494874534191e-05
8.51506579403213e-05
6.71040163784948e-05
0.000111148737255971
0.000125023356308499
3.64159567465856e-05
5.38826159974018e-05
5.19561613918796e-05
6.17855867032915e-05
3.32429860298238e-05
3.35645385287205e-05
3.23010156858637e-05
2.96060172096872e-05
1.16374059249712e-05
3.83055874893205e-06
3.06084222121938e-05
-2.68176740858568e-05
4.28675706782555e-05
4.81234451828641e-05
8.04105720039238e-06
4.6645249150772e-05
5.25336838100047e-06
4.65440824485831e-05
2.96730467612489e-05
1.44080729377843e-05
3.93453983260086e-05
4.53832721443502e-05
1.34394745451624e-05
4.08500423002653e-05
4.58553744626214e-05
3.15586370898506e-05
5.10022581740306e-05
5.02835761661392e-05
7.05713642659936e-05
4.44344614844595e-05
6.80782180549642e-05
5.24873468493778e-05
2.95334073836514e-05
7.17107530420379e-05
0.00010556838551075
7.89531195588012e-05
7.4586758819632e-05
-9.45404534032485e-07
4.61949156004968e-05
1.97144209343889e-05
1.54989328100161e-05
7.12680842799204e-05
5.60491087811018e-05
6.37551340810534e-05
-1.93014965585631e-05
3.25463033917241e-05
3.71085227478261e-05
1.08596306086737e-05
4.65417747612459e-05
2.62980747803791e-05
1.799999016087e-05
3.30090122014384e-05
2.92060152641453e-05
4.11789863876625e-05
4.95946906040286e-05
3.22168107048632e-05
3.66044176011675e-05
2.94172323342717e-05
5.2106437625324e-05
5.19585647028449e-05
4.51142545772055e-05
3.77674359398662e-05
2.91383602528919e-05
3.5109557418423e-05
3.26285233710816e-05
2.23189324240034e-05
4.34284141809576e-05
2.4292654426829e-05
3.24320126986509e-05
2.73088806976992e-05
3.86132507240634e-05
2.69209836210657e-05
1.6797618803636e-05
3.22637357964927e-05
2.75677740037809e-05
2.60066093099477e-05
2.13754468433358e-05
3.6437112560585e-05
7.90791964889287e-05
3.98780461552761e-05
6.29816450943873e-05
5.32998608592472e-05
6.66990425242482e-05
-4.80597267913931e-06
4.04325021343748e-05
2.1725866555172e-05
4.08723806266443e-05
4.03481419796359e-05
3.71143212680893e-05
0.000111137201174902
4.52109428103254e-05
6.7693405170145e-05
2.68991455649479e-05
1.40888610158464e-05
-2.55527048591982e-06
1.91934499941237e-05
3.87777863472801e-05
3.51457437098974e-05
7.85341659612721e-05
6.71567916683783e-05
6.83650314645856e-05
3.08086702737399e-05
6.35163358011178e-05
1.72846764380528e-05
2.84252357682756e-05
6.57198072666232e-05
5.42337367600082e-05
6.74693623536198e-05
5.723754451562e-05
5.83364759028246e-05
2.88527660433575e-06
5.45426935148645e-05
3.83471669249187e-05
4.11092290583967e-05
4.68934007607984e-05
4.05998889847363e-05
8.0066501525277e-06
4.10693979564341e-05
7.69894296796179e-05
4.75026474165544e-05
5.89190932713602e-05
2.44621584775355e-05
1.26035421712989e-05
6.12463407528234e-05
3.21875127229346e-05
5.30492885070272e-05
5.12910172109337e-05
4.02511027110553e-05
1.06607659297264e-05
4.13388044534593e-05
7.54296134886217e-05
6.51895138707975e-05
5.35562228919102e-05
7.76285308488908e-05
5.07938279032413e-05
3.01299848885529e-05
6.79503194523272e-05
2.7491074945551e-05
8.87757827205955e-05
2.76269249665927e-05
3.71721471053175e-05
1.45954165408934e-05
3.7483734640976e-05
6.34952148473834e-05
4.40192163096785e-05
5.95494439065726e-05
3.37086854499902e-05
1.25824645889825e-05
6.42699077364297e-05
8.66962235440591e-05
4.16334191190013e-05
3.87703628000902e-05
2.07373615451786e-05
4.24319248491377e-05
-2.5054490280602e-06
6.14063186337652e-05
4.78351742592836e-05
5.87898959022641e-05
2.56033522487785e-05
2.61791306485056e-05
-5.28528549439822e-06
6.05387329011778e-05
1.43594977093886e-05
4.99025512270181e-05
2.44947312648108e-05
5.55516254903456e-05
8.14298288791961e-05
3.40611668331223e-05
2.66211245523081e-05
6.77307906210302e-05
1.80903211933738e-05
2.75236609153565e-05
1.57023327015003e-05
5.55534320603954e-05
3.37162939836515e-05
4.10868250466181e-05
1.62181469534293e-05
5.41464497345389e-05
1.17841882151201e-05
1.05509224940961e-05
5.18327748624391e-05
4.01238656404544e-05
0.000114903113231551
2.511570061556e-05
5.35626771260316e-05
2.30972454425418e-05
2.08342766190848e-05
6.75854746203742e-05
4.73026027457109e-05
6.70202050741928e-05
-9.60376124664405e-06
6.20499698881415e-05
5.61229896815527e-05
5.12447294926261e-05
4.19646137816139e-05
5.9749251510268e-05
6.78183670560164e-05
3.65035929804907e-06
4.32675222018957e-05
3.13758908491542e-05
5.5770789972828e-05
5.89349064305627e-05
2.48048816183861e-05
7.4432891121285e-05
3.82605755656677e-05
4.45648310822679e-05
4.43774077225939e-05
2.76472513404845e-05
5.35015452071853e-05
4.92910057573933e-05
5.36250167209451e-05
2.8199837885393e-05
5.85757321424375e-05
3.363664821826e-05
7.90134343127506e-05
4.76383970257892e-05
7.58280219561654e-05
6.99241218605849e-05
5.75098806783823e-05
2.7475154711014e-05
6.48176064697794e-05
4.89968664219791e-05
-3.11244343714282e-05
6.2544741659752e-07
1.60021291220714e-05
2.13675532492743e-05
1.58188659549663e-05
7.44990351596312e-05
0.000104855468557856
1.63994626637025e-05
2.4000755908282e-05
5.01494907996279e-05
5.66004437116554e-05
1.74116240363894e-05
4.54449288250042e-05
1.24597000481826e-05
3.09159200651502e-05
7.15391440748235e-06
1.35438473700436e-05
5.95037633992737e-05
4.19174662636502e-05
-2.02943341354524e-05
3.64592037948134e-05
6.61826044085921e-05
3.09547516324948e-05
7.46047160580162e-05
4.55171057517871e-05
2.75190053985524e-05
7.4567903724121e-05
5.10987703096318e-05
3.48015196657818e-05
8.80166690989252e-05
3.41533429198281e-05
4.2243738649909e-05
4.49865915922712e-05
4.16899223589142e-05
9.31986936030325e-05
4.75194679058571e-05
6.58674980659047e-05
2.5537823451014e-05
-5.32797650245692e-06
5.79175251136273e-05
2.51865375518633e-05
4.87418733018381e-05
3.23900258682493e-05
8.27258431087683e-05
0.000110112794737263
7.60380767105785e-05
-2.98582371927757e-07
9.80484545950718e-06
4.78841577387288e-05
2.32549923433255e-05
2.99811648328497e-05
3.58380490962343e-05
5.06265566264385e-05
1.08936277779034e-05
4.13887838951297e-05
5.96387296388337e-05
4.03835756576588e-05
6.49260160912224e-05
4.15347048432913e-05
2.20079334864475e-05
3.33096397624028e-05
4.86320484725644e-05
2.35672946719991e-05
3.87096449601793e-05
4.50991056598883e-05
1.46981385224989e-05
7.02200810245846e-05
5.98598389828951e-05
-5.21060092304046e-06
8.04348847677884e-05
3.51486393000317e-05
2.12360435068343e-05
2.44356532661572e-05
5.54094053295274e-05
6.66561876098905e-05
6.49520237057359e-05
1.60131686155882e-05
7.84913939585511e-05
6.2008807424099e-05
1.54133656037984e-05
6.67706927303058e-05
5.53950509647662e-05
8.23644086569014e-05
5.82203002278744e-05
1.6840459179718e-05
1.94238520665197e-05
8.0855768223969e-05
3.33736466252789e-05
8.03573039531875e-05
8.44253683277302e-05
6.20301290335903e-05
-2.70774379837634e-05
8.27518924220791e-05
3.72282237274433e-05
2.99560819154976e-05
1.21029282969392e-05
2.29257294410025e-05
6.36775863202138e-06
2.39078157143659e-05
-2.18009653191261e-06
6.27356635031391e-05
3.75823499613425e-05
-2.56222810596743e-06
4.05621107777314e-05
1.09995923666986e-05
3.69757161957534e-06
4.90952801844073e-05
7.65152815641659e-05
2.41046254346025e-05
4.73961755197623e-05
3.1309865724883e-05
6.75288272905267e-05
3.91002688617701e-05
5.13280983779854e-05
4.16032099760994e-05
3.02255787612076e-05
6.09837410223281e-05
2.60896792267374e-05
6.4281196514038e-05
7.14235581713306e-05
8.91322116612913e-06
3.19700911123538e-05
3.6205781272027e-05
4.80283390995295e-05
3.70813504152226e-05
1.01076241960768e-07
2.84361814143488e-05
3.03407359321312e-05
3.79082753600237e-05
6.26841302601217e-05
4.79502652019743e-05
5.45596094244733e-05
7.80242081300968e-05
8.72371205459075e-05
4.10019268797134e-05
7.31014215836417e-05
6.99695723788564e-05
6.24003548326888e-05
5.04214281160321e-05
5.26026346756163e-05
4.57692107576578e-05
-1.57239344903868e-05
2.60827170419072e-05
3.98563058074555e-05
5.14581329817917e-05
2.42773214147964e-05
3.59745826343154e-05
6.1682799242065e-05
3.97577876681007e-05
5.72212996628398e-05
5.50487197728922e-05
5.48139893485836e-05
1.28388976056642e-05
2.84944566423266e-05
2.76817288649435e-05
1.12651744864341e-05
3.91713804068854e-05
4.82743759929436e-06
1.37568667764121e-05
4.30542572144212e-05
5.39235915414937e-05
3.41187738956848e-05
1.33242809425935e-05
4.52708727381318e-05
3.59562192889509e-05
4.13301093749603e-05
4.25082443871147e-05
6.64161150458974e-05
4.47354943794727e-05
7.33753172051191e-05
4.67069477981078e-05
1.62304240764282e-05
5.7990613211919e-05
4.18685194591527e-05
-5.18190890397533e-06
5.1667512152725e-05
-4.00645586536414e-06
7.08164406372822e-05
5.13350507558733e-05
6.64650753236207e-05
-1.69211056823924e-05
1.32031727796783e-05
3.62379913697867e-07
1.94503985650302e-05
1.78869767182088e-05
3.82840240809988e-05
4.69550679642254e-05
3.70699679023968e-05
3.49036820873407e-05
2.8191515429791e-05
-2.48833649264836e-06
4.81326562737887e-05
6.84672527509394e-06
-5.756275481138e-06
7.29686264748528e-05
4.71874580233074e-05
3.7888098982547e-05
5.32580393202877e-05
-6.49474657542078e-06
4.09434402083394e-05
4.41443405201994e-05
4.36708135251801e-05
2.42350986202479e-05
8.58403518814349e-05
6.95426729124972e-05
5.97950132312272e-05
3.08032311214307e-05
2.87575341501664e-05
4.82356442725833e-05
3.40030845848938e-05
2.53717123616549e-05
1.46835960242114e-05
4.55223893511831e-05
5.95547566539937e-05
5.03029051531565e-05
3.21033911205753e-05
4.04863014579295e-05
1.50188284742198e-05
4.09086160814761e-05
4.78856523531224e-05
6.88828328179771e-05
4.00742372352361e-05
2.0233259019762e-05
4.10472757289879e-05
6.05395336550846e-05
2.58304962880444e-05
2.22823126189217e-07
-1.9153363933229e-05
1.8430971698989e-05
3.42072769645468e-05
0.00011828053562623
6.38029582729143e-05
8.61138425711976e-05
6.12151091492227e-05
3.85496189085192e-05
4.49287276040659e-05
4.68203682115336e-05
1.88023453061459e-05
2.75444587434276e-05
9.90884339461134e-05
2.97602679713352e-05
8.51519251092176e-05
4.04645898030523e-05
6.46245779803461e-05
3.85663450284857e-05
1.35074899842047e-05
9.95669956510673e-06
2.17037485329256e-05
8.91209292313205e-07
1.5441794373701e-05
1.98701867951854e-05
3.3303879710997e-05
1.1969841416319e-05
2.06261103590555e-05
4.39467877277813e-05
5.05767096401401e-05
2.87374640926005e-06
6.04731081178909e-05
-3.11813290519962e-06
7.7521951150682e-05
6.05460049720098e-05
4.61074679012354e-05
6.88559229145674e-05
4.28171307532442e-05
4.19764101127367e-05
2.5803794557767e-06
6.03063809034098e-05
1.73786302488657e-05
8.04239818699037e-05
6.21023873988257e-05
4.70531257863844e-05
7.01804117613616e-05
1.32271534698884e-05
6.89365772209493e-05
6.45622852662461e-05
7.32425239881472e-05
4.99904368599637e-05
8.1988320269809e-05
8.46192264909806e-05
4.09363119315808e-05
4.61018117696161e-05
3.55203591961566e-05
8.64403663026926e-05
1.39172860191497e-05
8.48067986376308e-05
6.63819801681824e-05
4.52395115631037e-05
4.88805334562143e-05
6.38937980135245e-05
3.80869305801113e-05
3.36843189900755e-05
1.91134927334186e-05
8.10757072306715e-05
4.59205846947982e-05
2.51982636648295e-05
6.26227959949056e-05
1.96838605486769e-05
4.34744929683667e-05
4.26202336780174e-05
4.91582347541849e-05
5.61114001559359e-05
5.61760457387046e-05
4.5461753185689e-05
5.47260588368849e-05
5.42297647273565e-05
3.12508390915789e-05
1.79026133745177e-06
4.79679158283574e-05
8.49096032553661e-05
4.27306708729729e-05
6.67823421588115e-05
-3.53059942532892e-05
6.37785403321181e-05
2.92307256686051e-05
5.60460479045834e-05
1.9148227807731e-05
5.56636242707242e-05
4.41496504030617e-05
6.65949067721893e-05
7.27299336442104e-05
4.39733737635898e-05
4.65589848395139e-05
3.62050102805571e-05
7.14553444915818e-05
7.69641279959501e-05
4.53347317126175e-05
2.57194113188791e-05
6.70934813506654e-05
5.80497998472576e-05
6.4459124250256e-05
5.99629355041342e-06
7.7951466196079e-05
3.53747668454179e-05
3.88045663564959e-05
3.76535380714808e-05
2.99932830092727e-05
5.45114001979835e-05
-2.41917597670015e-06
-1.013335696095e-05
5.83274800098752e-05
-2.8127673682152e-05
4.06318406276617e-05
7.90055695137145e-06
2.52695014757254e-05
5.77576895728634e-05
3.77993872029874e-05
9.37882220790892e-06
2.87068425168476e-05
1.6164463262862e-05
5.03440346605963e-05
2.72697932100781e-05
7.25491669903208e-05
2.52666069470203e-05
2.91756637796816e-05
8.94446923422822e-06
3.86220394348424e-05
1.2881157917002e-05
4.00117556347866e-05
0.000102219716358659
5.3204495730543e-05
1.54214695243286e-05
4.49620953917022e-05
7.31945453141797e-05
2.0747080694082e-05
3.11885618247573e-05
7.75680367549275e-05
8.07412918934886e-05
3.86892580062887e-05
4.98266426899947e-05
2.59372841486049e-05
7.23608273886648e-05
2.28182369762767e-05
1.87983019722661e-05
4.32919003082875e-05
7.66071949372103e-05
5.51330623418015e-05
7.39732504240532e-05
2.96455103971936e-05
6.10438208673553e-05
2.15837323399235e-06
3.3125267301051e-05
7.16988029188356e-05
3.3775873009891e-05
6.56855957267924e-05
4.6959446245569e-05
4.18124558146049e-05
8.86217358299606e-06
3.10952385981282e-05
6.4717865089661e-05
5.73646615746068e-06
3.15214623024122e-05
1.46104051803564e-05
-7.16833592077567e-06
2.58737499170403e-05
2.83765092552429e-05
2.75647301654489e-05
6.70058913439896e-05
5.28493868343878e-05
-4.40621909075394e-06
2.24391636685537e-05
1.55262741272358e-05
2.62748846500233e-05
5.26271100413918e-05
4.41753848817133e-05
4.43442126770502e-05
5.2805394542139e-05
7.00896944274852e-05
8.26210409100819e-05
4.37482825205921e-05
3.61169896506876e-05
7.27810664130156e-05
8.08777710180809e-05
5.9839987197574e-05
4.64593110177898e-05
6.07227997711273e-05
2.89750148288613e-05
2.98541767892999e-05
3.02715949899527e-05
6.93964197669104e-05
5.4997806116085e-05
3.60370855808622e-05
5.99293266949058e-05
5.2350052921339e-05
6.11370455105818e-05
6.67821159571204e-06
2.99411097659097e-05
8.43724371260038e-05
6.70402529108692e-05
5.88182773731715e-06
2.47845392347361e-05
2.87870034055128e-05
1.9390490329505e-05
4.48974852712064e-05
1.66057577457715e-05
8.94193690012425e-05
5.90135293967623e-05
9.07585352298604e-07
4.76805952519472e-05
6.00188669197168e-05
5.41190313355971e-05
4.94055058777788e-05
3.21757530699172e-05
-1.36652832871413e-05
6.67433710801597e-05
1.16391757951877e-05
1.09503761898399e-05
4.10845616060725e-05
5.9327293278936e-05
6.17989103013178e-05
4.07585623190887e-05
5.32160986025712e-05
8.07987157833746e-05
3.11973025907487e-05
8.66871108528042e-05
-2.71295671951485e-05
3.60064114160151e-05
7.77506979744686e-05
6.02417872768493e-05
7.02998960273705e-05
8.52368431272993e-05
2.3525356879741e-05
6.12600449510329e-05
5.85577829625501e-05
3.07456918204879e-05
-1.46136636915357e-05
2.23034404541803e-06
4.78949493972383e-05
5.53978703212242e-05
3.17604308407653e-05
6.2790794173369e-05
4.55249033500797e-05
6.44154330087813e-05
1.72957781164683e-05
-6.13969341254443e-07
5.30624508285325e-05
8.74262405217741e-05
1.80839236026716e-05
2.72981686093417e-05
6.05719208928488e-05
8.35588858301436e-05
3.20520610015964e-05
3.17400314059132e-05
2.43382589709296e-05
6.93598277204385e-05
5.53148251674739e-05
6.28511180429719e-05
3.1903118895434e-05
5.45191951322578e-05
8.26066976849086e-05
8.31498463213921e-05
5.40529606127881e-05
1.01130977219211e-05
5.18603282286501e-05
3.04430809805858e-05
6.5793070249651e-05
3.51898730615859e-05
3.22563046599508e-05
8.86422460670721e-05
9.76870626746949e-05
4.38375528272007e-05
4.31259778107639e-05
4.80138594351998e-05
5.88919342930051e-05
2.73437657574578e-05
1.33825775225413e-05
4.43963646846482e-05
4.52491939377546e-05
3.35442703870382e-05
1.97194409287057e-05
5.98618890743726e-05
3.20358613280188e-05
8.54065158191871e-05
2.62148528834769e-05
2.3932521772496e-05
3.13518807209933e-05
5.32131259247448e-05
3.39553642902095e-05
3.85448599438913e-05
5.99843022264994e-05
1.52895717774713e-05
2.86198153319493e-05
3.16158693891093e-05
9.31536971971124e-05
3.29481882346186e-05
3.25168315443444e-05
4.06561207501779e-06
4.61894017555979e-05
-1.38359508061035e-06
3.76315775710842e-05
3.77876437059307e-05
3.03480791002985e-05
2.48079608255922e-05
1.54177403295048e-05
1.37972448052886e-05
4.24136502252267e-05
-1.21776798652102e-05
8.28666448178324e-05
2.60249465227163e-05
1.09219152646941e-05
4.78537219847152e-05
3.09110956221724e-05
4.80593674052098e-05
5.73751905465868e-05
3.35571614892982e-05
1.51809208962411e-05
5.41552648507792e-05
7.21382130056381e-05
4.28384869590944e-05
2.29254575792032e-05
1.93387280340358e-05
2.45483767325887e-05
3.44101982368952e-05
2.28708828204912e-05
1.49590921899444e-05
2.50941887537227e-05
8.24903893619821e-06
2.96402735385438e-05
5.58854599145219e-05
4.8499649973605e-05
6.47437015319658e-05
3.50729850264644e-05
1.81101503032476e-05
6.36258714984003e-05
4.16917759756662e-05
2.2231402529136e-05
-4.56917642712174e-06
2.54978645608889e-05
4.81944890687164e-05
5.2696881845431e-05
-3.41034968637181e-06
4.69111769399263e-05
7.28218312125013e-05
7.14253088650511e-05
4.07044472432726e-05
5.19696206781995e-05
3.23361555270375e-05
3.05650593417878e-05
5.02105145228183e-05
1.60347729395389e-05
8.10971775466312e-05
5.04052933896116e-05
1.81318087157948e-05
3.95283326234568e-06
-3.91566391663938e-06
2.53833021696503e-05
4.82689028697112e-05
3.85474786333673e-05
5.89932624101102e-05
4.73167516244969e-05
2.412128871242e-06
1.94804712947218e-05
6.8286098267131e-05
5.65109190097841e-05
2.59623699937261e-06
3.91213721771977e-05
4.73673101460746e-05
3.26908005206202e-05
3.61385650185296e-05
1.03242563658897e-05
3.02434850222321e-05
1.25623521887777e-05
3.58433633986091e-05
1.42078170706994e-05
5.4655169734407e-05
8.30718278889888e-05
3.32347861818746e-05
5.88741872877626e-05
3.73510665317941e-05
8.30899996255088e-05
3.47818284536546e-05
5.96669891100514e-05
5.36062442589366e-05
3.1223260534014e-05
3.61687678340293e-05
4.37525530212207e-05
8.53233969236119e-05
6.1472251244909e-05
4.66626556317377e-05
5.08083626228674e-05
5.08850945370626e-05
3.18950629710332e-05
3.14545208718936e-05
3.96088610637332e-05
5.63348739601491e-05
3.81402008084555e-05
1.96909686024884e-05
1.5659067272713e-05
-6.44233402133801e-07
1.87842939476214e-05
6.21214947464871e-05
7.12384759056142e-05
3.08195642594651e-05
5.14913647674484e-05
8.69086504934737e-05
1.95219302999986e-05
4.42643013427437e-05
2.78178561228436e-05
-2.04377681572007e-05
4.63301689334384e-05
3.70785588433177e-05
7.95727191006108e-05
6.26687776887792e-05
6.56509471867243e-05
1.91190161849942e-05
5.0858576292453e-05
7.19029978917569e-05
3.93527245593641e-05
6.74144065612615e-05
3.9021959442834e-05
8.2365701079176e-05
5.73179434404919e-05
6.75288930479635e-05
2.71116451900937e-05
3.93187937727455e-05
5.39286538819289e-05
7.48035132934612e-05
6.92156338535376e-05
4.92279104236068e-05
2.65109048687172e-05
1.25442679399307e-05
-3.52422841279286e-06
8.97220147261003e-06
4.83359623620589e-05
1.21489510474209e-05
2.77854181518179e-05
6.68124229867512e-05
3.48003258813707e-05
3.62222882565578e-05
-1.88958965385593e-05
7.13633985682693e-05
-4.24676293027581e-06
2.30399897334007e-05
1.64886073972406e-05
7.06409872999124e-05
4.83398328186158e-05
4.57507726998843e-05
3.47960374351869e-05
6.09312380940344e-05
1.20523955372323e-05
7.25695311083746e-05
6.90421508326388e-05
-2.8662450946917e-06
5.07730973536731e-05
4.59172050736091e-05
4.99629639964082e-05
5.46170268350267e-05
7.99612653994663e-05
7.28183889132209e-05
5.65433524402774e-05
1.19574130975709e-05
4.43807043025024e-05
7.01016579038562e-05
3.69283415322085e-05
5.32322155813811e-05
7.14699405307624e-05
2.25418826074759e-05
5.89673144839457e-05
3.51712593007393e-05
1.12856795466964e-05
6.28317952610753e-05
4.55691754981486e-05
8.64307142552987e-05
3.47161530258224e-05
7.0720845235026e-05
3.05000482604326e-05
2.36959213627891e-05
3.43320497079957e-05
5.70924850135925e-06
-3.25117147672826e-05
6.30172112924455e-05
5.3162217074695e-05
2.67160399490506e-05
1.38255277488483e-05
6.54777236446002e-05
2.64689041350624e-05
9.91107961146227e-06
1.83476639802835e-05
4.64167988326043e-05
1.90245666101346e-05
4.18570675828064e-05
1.38298885068902e-05
4.05736570087467e-05
9.9623216646506e-06
5.3388364534784e-05
6.97419755588328e-05
5.44742271253777e-05
4.46471507753216e-05
2.1853140465473e-05
2.59233797337534e-05
4.35684871629306e-05
4.43545966028383e-05
4.52927808297748e-05
4.43901378605767e-05
3.65723214086458e-05
5.27879522869192e-05
1.42357659579926e-05
3.18155893210453e-05
4.61576935876432e-05
6.16969358482131e-05
4.23788384311106e-05
5.15990888951216e-05
1.50498759843032e-05
6.11270743859999e-05
4.41872856007905e-05
6.26511510567953e-05
5.79520099403271e-05
1.57881373059151e-05
3.01171449319427e-05
1.6729524296398e-05
-3.84471486850862e-05
5.15975778449142e-05
3.20453846505216e-05
8.41401521571081e-06
3.70826268691488e-05
5.97936224712601e-05
-3.25106912916124e-06
3.9375017481932e-05
3.11870550967149e-05
3.71645497971845e-05
2.91363460492732e-05
3.4506209718841e-05
9.47883173955185e-05
9.1816209478563e-06
3.73507990729719e-05
1.74041637610154e-05
0.000117001716886091
7.43381543110631e-05
5.94351776585885e-05
5.86611777750427e-05
6.02561329769101e-05
7.19040277779516e-05
1.73798749966816e-05
4.36318853528773e-05
9.6999560378182e-05
5.21568804104771e-05
1.45087509018078e-05
3.36534084546016e-05
1.86172179139029e-05
5.46371276322731e-05
1.58738283365053e-06
3.59188457430084e-05
3.98177714627482e-05
7.16082638491349e-05
5.47571326925407e-05
2.21834139137227e-05
5.56994951544005e-05
1.68812464492756e-05
2.13971768840677e-05
-1.09880920542604e-05
3.59961915849644e-05
1.2211901752553e-06
-1.47040525875539e-05
3.24933386578134e-05
8.19249884368366e-05
3.92970608700207e-05
5.93974442742607e-05
3.18178637759502e-05
4.9170286839206e-05
3.15855084897907e-05
4.05760829365064e-05
1.94254329867508e-05
4.77060740862445e-06
8.09827357067466e-05
7.14266122969881e-05
8.02772885198438e-05
5.32642795912805e-05
4.94471439478039e-05
3.64026192147573e-05
7.30172890995579e-05
6.70649281755062e-05
5.21670764091831e-05
6.24658524608625e-05
8.01615478136244e-05
4.12100630623219e-05
-9.92376030911852e-06
4.31600326904572e-05
4.12098489003409e-05
2.66289860422755e-05
3.27455398637959e-05
4.68824066849862e-05
1.35939778417851e-05
4.86973209102493e-05
4.64207465651128e-05
3.46818122953323e-05
2.70410285132672e-05
6.4107845059961e-05
4.69314721738639e-05
2.3366654011681e-05
9.03472803610476e-05
3.037759207714e-05
7.7369399621371e-05
-3.81971672908312e-06
2.12782573210984e-05
6.39695629691651e-05
7.21722183657309e-05
1.77570936240552e-05
6.21356346361007e-05
2.64956261169991e-05
4.22088533193313e-05
4.05311814956687e-05
6.4279467318807e-05
1.19125991991296e-05
3.23123719361089e-05
3.41983615750204e-05
1.32072047265735e-05
5.20218716792281e-05
6.51773221561301e-05
8.35980474722968e-05
6.63417090753978e-05
3.82588301172687e-05
5.21582889504088e-05
4.45666659241006e-05
5.30984074714357e-05
6.22215838606285e-06
6.63031721444951e-05
4.46964133227127e-05
2.92448873669295e-05
5.92759919542944e-05
4.21517287129484e-05
5.10501443706694e-05
6.63995760499849e-05
7.90664351661559e-05
1.7899647384253e-05
1.37090175201193e-05
5.23471281068805e-05
3.34817963129902e-05
5.43316490769636e-05
6.44299083733593e-05
6.66410155668838e-06
6.00327267372928e-05
1.44911153617733e-05
2.1940031786902e-05
1.30925890771154e-05
5.59284806489475e-05
1.28424233032393e-06
3.9925006981382e-05
4.31931294237883e-05
3.26371659638201e-05
-2.21334971751725e-06
1.6802005732538e-05
2.50046237984604e-05
1.0125813128837e-05
3.49687659140297e-05
6.53623922143715e-05
8.27525951412781e-05
2.57978045831522e-05
5.43587030164703e-06
6.03747535252103e-05
8.40775131268061e-05
3.35825438632654e-05
5.22516520704176e-05
4.08429055580132e-05
4.88001462463858e-05
1.23292661728923e-05
6.69649310826042e-05
6.07790878310631e-05
6.61875602102531e-05
3.61792861762326e-05
4.54760448570377e-05
5.50914959449848e-05
5.39147733400029e-05
2.85947034484976e-05
5.33929202175365e-05
2.23901373542034e-05
3.67351461054828e-05
2.49556248829906e-05
6.72465145409209e-05
1.35416321908558e-05
1.05438527852732e-05
2.70086693405515e-05
2.29664912013109e-05
5.6268974015194e-05
4.14764273312149e-05
1.24296090210405e-05
1.66710683539371e-05
9.98173630841555e-05
4.99070564645597e-05
5.11413228253499e-05
3.70513668232796e-05
5.41205609616128e-05
5.63250258579416e-05
2.96185554751099e-05
4.37867364247713e-06
6.12171238732915e-05
1.00099676532427e-05
7.03486745644096e-05
5.46388920837641e-05
6.77683657187045e-05
2.21984591713526e-05
6.10499892293825e-05
4.49443737984732e-05
5.70352016087561e-05
4.08254913222222e-05
1.9416352168028e-05
3.01119866532926e-05
4.2760571900239e-05
1.94069532859134e-05
4.41335748025973e-05
3.31874835699259e-05
2.157047572383e-05
4.89884306729444e-05
2.40693228240796e-05
5.22672284823691e-05
2.29582077681997e-05
5.73451339407667e-05
5.586015664494e-05
9.7941348776299e-05
-2.18165796864496e-05
6.5903986560016e-05
4.95979254349314e-05
6.81229615385074e-05
2.88797663844059e-05
3.91349622694728e-05
2.53894926896412e-05
5.54378991193486e-05
3.02274547303786e-05
8.55571285402917e-05
-2.42686717194612e-05
2.85298278757885e-05
9.15645855157423e-05
3.35775126917562e-05
2.75450545217688e-05
1.12246962324327e-05
6.12628880138679e-05
-2.2145567969545e-05
4.31166775803338e-05
2.3025390736974e-05
2.8621431415856e-05
5.77114909612982e-05
3.44144366772085e-05
7.55729221035321e-05
5.62672774890889e-05
3.03785174581936e-05
3.42920491740726e-05
5.96676377358901e-05
1.03220327546479e-05
2.23085595064072e-05
5.88123331450801e-05
4.52004583486757e-05
6.74687453313989e-05
5.26518559134472e-05
5.07181260895928e-05
6.67402447974301e-05
6.08228278793913e-05
4.77673632454208e-05
7.21712464666684e-05
4.26968773151404e-05
0.000109866432451479
9.49603603318743e-05
4.08172004249749e-05
2.54622686148043e-05
3.59493885131638e-05
4.59491036029289e-05
6.32115994088206e-05
1.10853436390096e-05
7.36537745698819e-05
-2.31024398971428e-05
5.30128390311159e-05
-1.7067885476957e-06
3.16089386433666e-05
3.77607081333462e-05
5.5890273184824e-05
6.71411720543268e-05
3.43521332117896e-06
3.60207180634353e-05
4.38091672373146e-06
4.89014504476467e-05
2.28124404638952e-05
4.46629912592607e-05
3.68763676569812e-05
3.51669016440853e-05
3.49896726521786e-05
3.19659683767534e-05
2.63634442369483e-05
5.23984361607298e-05
5.88372603307067e-05
8.72057604046869e-05
4.19550327731638e-05
4.36986824096474e-05
-2.28500311335901e-05
5.8866551764964e-05
6.05104951973943e-05
5.95689420566353e-05
3.21374242690233e-05
-1.09922727678802e-05
4.29083924002178e-05
7.48874393618773e-05
3.83064778626553e-05
5.47477865313245e-06
3.31065478513844e-05
7.61442141722271e-05
5.84703179912398e-05
5.82337721258253e-05
2.93060561815103e-05
5.93666034988259e-05
6.68759888173871e-05
3.5118278793527e-05
7.69637220908634e-05
4.78371715279607e-05
3.23176402500525e-05
2.39710960826615e-05
3.05559667940299e-05
9.85825425157957e-05
5.45527044437301e-05
7.18194529786876e-05
3.15443211633204e-05
3.82530003090818e-05
-9.22318198612257e-07
3.74327605871102e-05
2.70492644617658e-05
5.47402505286981e-05
2.95312181138172e-05
3.57754731778218e-05
1.46274555030063e-05
2.88632641551365e-05
3.82048537948123e-05
4.79254393782086e-05
2.00398434173381e-05
2.57622401436691e-06
1.57620429068996e-05
1.54027979217286e-05
8.98426552387417e-05
4.88456253042055e-05
2.89357478992649e-05
3.96602831360427e-05
7.27542646296726e-05
1.62634487060613e-05
1.58019289267931e-05
5.10835622620664e-05
8.27177120732066e-05
1.61937269614139e-05
1.97125662749246e-05
6.08329743242699e-05
2.72687536837338e-05
2.87089097803564e-05
5.44708501060419e-05
4.41098542998086e-05
7.24243591388142e-05
1.09902290927137e-05
3.74105719838846e-05
2.34874365184074e-05
4.11940691911661e-05
2.37439853513084e-05
4.93480578247994e-05
3.35735124927414e-05
4.37406568525834e-05
-8.98190901587857e-06
8.63945103237635e-06
1.73162154353235e-05
5.45919040224927e-06
2.84229933489421e-05
5.74246509307371e-05
5.341854236071e-05
-1.27321667977918e-06
3.72345571129877e-05
-3.36761465801879e-06
5.18387140540531e-05
3.95362544183754e-05
8.44105971586627e-05
7.32463896585769e-05
4.71300466861577e-05
1.3853560474473e-05
2.03413794712228e-05
6.11195964607537e-05
4.10278787509836e-05
3.61580209554025e-05
4.17964510806275e-05
3.926783871947e-05
-1.31655092774702e-06
6.0252510038531e-05
4.66019278541929e-05
6.1108249507473e-05
5.02073129058163e-05
8.53124439642555e-05
3.75083557153825e-05
3.72289248572728e-05
4.10856867593862e-05
5.72683035517735e-05
2.65910698205191e-06
3.68310165121794e-05
4.92145279003145e-05
4.03962857558485e-05
5.21551550275734e-05
5.62829176696147e-05
1.14723540976494e-05
2.87641220257951e-05
7.07182549294463e-05
3.08927901581483e-05
3.44658032486588e-05
2.69622261139427e-05
1.74342723536761e-05
3.52983402972281e-05
3.52416554903479e-05
-1.09582552016857e-05
5.35661960464289e-05
7.68200752896917e-05
2.33436625170423e-06
3.40146196553023e-05
1.62092098447655e-05
7.91498309580406e-05
4.89596238449423e-05
4.13746556585534e-05
1.10539485581106e-05
5.6073142751802e-05
2.12424705504402e-05
6.60579631911938e-05
4.88992969458159e-05
5.02736101471344e-05
2.18208161914859e-06
3.13451510626145e-05
7.91374427626606e-05
3.10554497795053e-05
7.85796451467028e-05
3.56179359774755e-05
3.70014479552683e-05
4.39504205088915e-05
8.48048951402897e-05
5.84976088467287e-05
7.55252494198333e-05
1.7441264382406e-05
3.87839906309376e-05
3.06947982049264e-05
4.60243027406085e-05
6.55004903728228e-06
6.27818304624302e-05
4.7634415691733e-05
9.37110418259733e-06
6.28558812676154e-05
2.9138509757316e-05
6.22177106414707e-05
2.6409872559347e-05
5.22928102134245e-05
4.79473008317718e-05
0.00012645959506846
2.40609434434359e-05
3.08721098286614e-05
7.57676769624756e-05
7.65890766441687e-05
6.56459925734188e-05
5.63150561304429e-05
5.29294409266018e-05
4.27383588077006e-05
4.76203501727255e-05
5.80990136256976e-05
4.17200300489398e-05
3.60057134898178e-05
1.73179911777758e-05
7.50024024611159e-05
5.05097645710943e-05
5.40262894673333e-05
5.70605947496074e-05
1.11994026713662e-05
4.53557410490673e-05
9.37623330629597e-05
2.99246611771433e-05
6.25920319546377e-06
-6.65398441129128e-06
4.6105916422014e-05
3.51063311849913e-05
1.98329197286367e-05
3.627774160233e-05
2.66794201948993e-05
5.3718859054916e-05
-1.21549027746665e-05
-2.39991330053083e-05
7.34728837471055e-05
5.18709888894407e-05
2.190297920004e-05
4.021676222705e-05
7.78252719100503e-05
3.36950774459845e-05
1.52356465092124e-05
2.73897350268176e-05
7.08281356731134e-06
2.27613108401683e-05
4.28860260788408e-05
5.46668304771379e-05
6.13892387892805e-05
9.60353271700979e-05
3.56949012887023e-05
3.60066886322086e-05
2.48867526526382e-05
3.75146524737761e-05
7.0662286160555e-05
4.46186139482033e-05
-2.89007042472805e-05
2.6680225946142e-05
3.09812991397932e-05
1.24562053337155e-05
3.56772953615969e-05
5.5205774771101e-06
4.80703245447393e-05
8.92000248339964e-05
-2.51917345924328e-05
1.92909432492842e-05
4.07289676735646e-05
6.09174823897926e-05
3.70865383729938e-05
3.31080267979344e-05
6.41046226073211e-06
8.49636599607648e-05
7.87436889464324e-05
3.35719095966122e-05
4.84941037101589e-05
3.61026509159172e-05
2.84301125858494e-05
4.96915428299509e-05
-2.01240065224246e-06
5.43886717351575e-05
3.07481095263195e-05
7.7672573125464e-05
3.70858735839938e-05
2.87449685749086e-05
4.51634288992049e-05
9.32533338118474e-06
1.33140373467745e-05
6.67452952455652e-05
5.53900025475393e-05
8.47435505022561e-05
0.000108235590158801
7.05228404047278e-06
7.68661573601721e-05
3.98844911097466e-05
3.89475531399656e-05
4.29206327356417e-05
4.1989525221397e-05
6.29339967217344e-05
4.06385891097949e-05
6.25783538706509e-05
4.94764919154573e-05
5.62204437934284e-05
6.72669583379613e-05
7.34059101518026e-05
3.59412704748115e-05
5.29542242882112e-05
4.04183125220715e-05
6.99939987349394e-05
2.49218243167258e-05
2.32406667507941e-05
6.11007324190722e-05
2.75728350969366e-05
6.44974723961787e-05
1.86966452679713e-05
3.11534579040908e-05
4.74729700268923e-05
2.44605408574636e-05
7.92959683057627e-06
6.5135985311068e-05
2.04825449085211e-05
1.18120962250412e-05
-2.6414255522172e-06
6.69403099876556e-05
3.52305897123669e-05
2.71275764545998e-05
4.02334084351156e-05
-1.06903948721705e-05
9.70252442673423e-06
9.7838484196858e-05
6.81892381095487e-05
3.81878380139938e-05
2.96013605967044e-05
3.97784110143543e-05
2.80716500487482e-05
5.2815775300439e-05
7.09400273549756e-05
9.81059006465302e-05
5.47514899562333e-05
7.34964397970949e-05
8.9737255406155e-05
5.46231634078832e-05
7.81732953323519e-05
1.44576890553487e-05
5.46025155687465e-05
7.81610050388079e-05
4.20454605938857e-05
5.41804945216335e-05
3.80818737544763e-05
7.05204667904103e-05
1.14348292466967e-05
8.65307727561664e-05
4.71483267885243e-05
3.10014105356928e-05
5.92343125437344e-05
6.10224320362635e-05
2.81463442294669e-05
5.81069388549054e-05
2.51371039922018e-05
-2.53245361623179e-05
2.24371443107768e-05
-6.58331224800612e-06
4.66462810741776e-05
1.39722172500678e-05
2.58728053363507e-05
2.21932059713008e-05
6.00737119946297e-05
3.48952794283331e-05
1.2268443417983e-05
3.51222115289404e-05
3.48038709409843e-06
3.39710870489905e-06
4.87897459326067e-05
3.62449214278758e-05
2.81011737599401e-05
3.61811656198113e-05
8.75675511582487e-05
6.55651045667849e-05
6.12548738063126e-05
5.84741147273346e-05
4.24070685516513e-05
7.52665859098218e-05
7.85426144538631e-05
6.54553684319626e-05
3.83431212414138e-05
4.34072869298335e-05
4.22463471626218e-05
8.68375247154894e-05
4.17233515155635e-05
4.55981067945615e-05
5.32383774217334e-05
1.98159047553509e-05
8.97250974730402e-05
2.34804349642696e-05
5.61839436700735e-05
4.03604628252115e-05
5.24733710888532e-05
5.88854732676246e-05
4.98199152182618e-05
1.19041220043385e-05
6.62343096985371e-05
4.90049758255308e-05
3.99593539546508e-05
3.43833708676729e-05
7.5213177980624e-05
8.65764430862123e-06
3.13932406568997e-05
4.48934409525262e-05
3.77413078852455e-05
5.24391733828431e-05
1.21005225329787e-05
6.28039123049478e-05
-1.143364047083e-05
3.80444799427158e-05
2.83904844264804e-05
-2.32554548494264e-05
2.88981992225497e-06
3.00922569139259e-05
4.00253625837722e-05
8.10044956205605e-05
5.41970798610172e-05
1.13042952141944e-05
3.88174790443024e-05
6.74121278056632e-05
3.83619922548401e-05
4.69563367745433e-05
2.85115849137387e-05
3.46071032422013e-05
3.9585147246657e-05
1.85503919660661e-05
7.33608486240863e-05
2.6118785395675e-05
3.92494877773988e-05
5.71163439355886e-05
7.06417952376546e-05
7.63712203481699e-05
3.31606887179572e-05
2.3459209395027e-05
1.14280297316999e-05
5.9762769825043e-05
3.01831708359603e-05
5.44885019249173e-05
7.28300511885222e-05
8.93446437032467e-06
4.55205233141778e-05
2.96584359683641e-05
5.22071725923152e-05
4.30699292602058e-05
2.64688413957213e-05
7.401721647626e-05
2.74903981193855e-05
7.89500936848895e-05
5.81443140790796e-05
3.47160248007839e-05
2.78725404452886e-05
-2.49456311863301e-05
4.11769461076024e-05
4.83046974533789e-05
6.0509508797667e-05
-2.10961188046972e-06
3.48878441575653e-05
2.79217677917868e-05
1.63215238740349e-05
4.29983537212234e-05
3.99004029252819e-05
4.42164014869048e-05
2.17914240420704e-05
5.09364188937269e-05
3.66267037910087e-05
4.30106800435441e-05
5.48293574324314e-05
3.78255850843152e-05
2.41529081629212e-05
2.47485095535326e-05
7.63101445129447e-05
6.29301885592613e-05
2.33518201773765e-05
3.16503174417625e-05
4.81337033182886e-05
8.30378634936372e-05
1.38614519109328e-05
3.4848566533104e-05
7.59423984234905e-05
5.2412895908525e-05
3.25722595225888e-05
6.1344787312898e-05
8.6888638179066e-05
5.38406929885132e-06
5.21801416149654e-05
6.12667402352e-05
4.04762892798904e-05
2.07992322746416e-05
6.92881645259848e-05
4.36351845542071e-05
7.3887843601145e-05
5.62491870630189e-06
5.76045366484935e-05
4.87480367747922e-05
4.52167088088932e-05
5.79826733309035e-05
3.29723788081037e-05
4.65690435431112e-05
6.93253908625667e-05
4.55956469976069e-06
0.00010464833787672
5.33033853327545e-06
1.20839429471685e-05
3.3868796690815e-05
-2.10913500969175e-05
3.43199396883766e-05
4.90190226443581e-05
4.70125726906358e-07
4.76693385868467e-05
2.43961545324634e-05
2.50507293350909e-05
6.29273135970128e-05
7.41446382158413e-05
4.87785407728624e-05
6.03745885518222e-05
5.77679725864547e-05
3.14495971532518e-05
7.69863795690648e-05
6.4960618672522e-05
5.63559795178587e-05
7.13431395961373e-05
2.9071069856739e-05
1.77024364531574e-05
2.85269185260776e-05
-7.95463554964001e-06
4.11113696876366e-05
5.99255257382737e-05
8.12209776142343e-05
5.0262595067507e-05
4.26106055300117e-05
1.85084808198963e-05
3.44362865404094e-05
4.67674790049785e-05
6.97442689988128e-05
2.07558111785243e-05
4.75972351525232e-05
4.2126253976156e-05
4.88918546916326e-05
7.49198835700874e-05
2.66106463866527e-05
1.81114730505671e-05
8.09327677267222e-06
4.13570191566111e-05
4.0133715006234e-05
7.13300744220029e-05
3.84046088456076e-05
3.38613790877414e-05
3.52719970755405e-05
2.66621242755322e-05
2.77871505670732e-05
4.08483830452669e-05
2.25364455224225e-05
4.13867372165282e-05
2.75417202351786e-05
9.23958719049047e-06
2.63718864215608e-05
4.70249566102107e-05
-5.76537127985663e-06
2.98933065496293e-05
5.08853990988292e-05
7.48125119471771e-05
3.19768948216228e-05
2.21365660529071e-05
3.53372157811188e-05
6.6863286909682e-05
6.59061798784016e-05
4.57705718945933e-05
7.94891090765897e-05
3.02395068254546e-05
4.78202318095947e-06
4.84317492361492e-05
-5.69967663964898e-06
8.00034440971616e-05
7.51095306645573e-05
6.61853906794286e-05
5.32743151074805e-05
9.24120107500523e-05
5.09739614381034e-05
5.12839502249215e-05
2.93624942006717e-05
2.36832287397979e-05
6.6031450336588e-05
3.84360257354464e-05
6.21190471661952e-05
3.72039961534212e-05
2.05692289891779e-05
4.53392153370596e-05
5.46888581871926e-05
2.43783015499233e-05
3.13762013055875e-05
4.43785415893421e-05
3.48094833591966e-05
9.10101168960426e-05
2.10111212814942e-05
5.68773083518417e-05
1.59483254367846e-05
-8.98635549354932e-07
2.38064177359576e-05
3.50195518579153e-06
5.85389954260206e-05
-6.51495046130721e-07
7.56711395513839e-05
2.93891047987468e-05
6.26785764733465e-05
2.4883856934935e-05
5.69511329203875e-05
3.26470812988756e-05
7.65945890180753e-06
5.43368875259339e-05
4.16741894136194e-05
6.32334638447313e-05
5.76502993112287e-05
3.27199577806656e-05
4.34513043678435e-05
4.17301477104133e-05
7.67196834816918e-05
1.00171526732289e-05
5.68009899425042e-05
1.26061318220248e-05
5.96000703847931e-05
7.11633882039193e-05
5.15145208509013e-05
5.07497861324664e-06
3.46691377266893e-05
8.91014092975392e-05
4.23657321951622e-05
3.10218671789608e-05
4.3692706599992e-05
5.88253703628531e-05
1.16540461967822e-05
1.47021088067051e-05
6.60691798279863e-05
6.30797151077555e-05
1.5792618868596e-05
4.712740683369e-05
6.0440702203811e-05
3.26476456289672e-05
4.94362706219721e-05
3.49796889547782e-05
7.46623560495375e-05
5.52444813355517e-05
6.44243165478834e-05
2.56942693726558e-05
2.49846165332525e-05
6.32389836388518e-05
9.54617481870011e-06
4.7089051700496e-05
8.84692379098099e-06
-6.78567851509803e-06
2.70513553569064e-05
3.88867315431743e-05
4.55114349823588e-05
-2.74379146973551e-06
1.99594341649981e-05
2.28437893004011e-05
7.26303748374724e-05
6.6561122589985e-05
5.22642527614227e-05
2.95373433604756e-05
4.44469831708607e-05
1.45299845751266e-05
6.93517096534987e-05
6.69248400705075e-05
3.52055523127167e-05
4.79113412427011e-05
7.331764762029e-05
4.07209311103862e-05
5.81017631992e-05
5.25077169268512e-05
4.64270468444432e-05
2.13057621427975e-05
4.18168692465175e-05
8.09454782395571e-05
7.26130082160808e-05
5.72842281689946e-05
5.22226416273066e-05
6.48511737258368e-05
-1.95175652763314e-05
5.27048228451886e-05
5.00875690810843e-05
4.28196368754699e-05
5.67760383576582e-06
2.85768463269899e-05
4.90428343602474e-05
1.3516787254667e-05
1.92279466650435e-05
6.39247088544801e-05
2.09585871354805e-05
3.97231682392502e-05
1.55301833504781e-05
7.27808516244165e-05
1.1916537772888e-05
8.17148133288147e-05
4.33495017487466e-05
3.15725476856477e-05
3.05667811881805e-05
2.06702009698782e-05
3.88864205014109e-06
3.35595588315742e-05
5.28295181696419e-05
3.44013384852156e-05
3.64847986857966e-05
5.34307644057427e-05
5.32138258178729e-05
5.74599949298043e-05
2.95652208708885e-05
4.6597607086121e-05
-1.45647320256969e-05
4.00338287381848e-05
5.11947320645596e-05
7.33743956632007e-06
1.48104630107095e-05
2.93940150547626e-05
9.69316179415618e-05
3.48198264269118e-05
3.18269094864274e-05
2.67746448965561e-05
5.02168188057598e-05
3.27371051617363e-05
3.82672072986557e-05
2.75908803371562e-05
1.95093518202735e-05
4.35139933029021e-06
6.62923964053258e-05
2.20550242705774e-05
3.83063955562964e-05
7.91987965314562e-06
-1.02776017375079e-05
4.42645066260278e-05
1.81406420162374e-05
3.66204973564229e-05
3.10669559121881e-05
1.71236302416932e-05
4.89530712782574e-05
1.78184490493684e-05
1.33973829730535e-05
4.65941839484971e-05
7.3577189677487e-05
2.00971528072925e-05
5.6455306869627e-05
8.52446102515645e-05
5.36178596504811e-05
6.246374526325e-05
6.11948393669923e-05
5.45198445819493e-05
6.91106984271727e-05
4.25638761883035e-05
4.01304170277436e-05
4.89903708761058e-05
3.89100427485669e-05
7.37634343031651e-06
1.02096077835456e-05
4.23068104221412e-05
5.10830693409866e-05
4.57095147516813e-05
2.74439764124367e-05
5.28423131853073e-05
3.47654962294903e-05
1.57507596912888e-05
6.01489321652328e-05
7.89309030804063e-06
4.06873081414879e-05
2.45552083548539e-05
2.86248456440365e-05
1.08944221003407e-05
6.53827667077667e-05
2.80571167304219e-05
7.54061660347007e-05
4.15110968518418e-05
3.47089275676205e-05
3.94858851413946e-05
5.92737117580321e-05
5.12134143393685e-05
2.15800748551987e-05
-1.30913074922269e-05
4.61528625502298e-05
5.30070327167236e-05
2.73521777979399e-05
4.10543929356862e-05
6.692720330894e-05
3.27724850809919e-05
5.31437659472672e-05
2.46754084055435e-05
3.81310672953948e-05
1.79353028331862e-05
3.1908443768135e-05
4.39389652664479e-05
6.59954152179595e-05
6.1252750839514e-05
2.18524436073359e-05
6.97291143998679e-05
6.13229065084647e-05
6.36689193603734e-05
6.58505524999023e-06
2.97918987068707e-05
1.67493745243387e-06
5.92150462261968e-05
3.12988397613555e-05
1.6578992673029e-05
5.86932667254276e-05
-1.44583258243343e-05
2.82884827832917e-05
9.07321537463578e-06
1.33113950278246e-05
4.65518486583552e-05
4.52559294627896e-05
4.39465603883828e-06
3.65176078489255e-05
5.83722433180672e-05
7.18208484203795e-05
7.97475646354277e-05
2.63066328309801e-05
4.6196665994515e-05
8.06026284342574e-05
3.73746867641168e-05
1.6375216882597e-05
5.49742792721531e-05
7.39527842133382e-05
2.44224988422324e-05
-5.6242164284265e-06
6.63512725986784e-05
5.5108966458879e-05
3.67611499617806e-05
3.88134561435597e-05
4.30344604304712e-05
5.77818466141653e-05
3.30878713672588e-05
4.26727850339759e-05
6.40590251811101e-05
3.5731557041432e-05
4.54904416525952e-05
7.75757698611898e-05
3.55672479120298e-05
3.57762556166671e-05
3.42226013788703e-05
2.21298887123701e-05
3.90339540290952e-06
2.67944559340741e-05
3.43929127102907e-05
5.77428373870916e-05
3.59722994555308e-05
6.33326880149722e-05
2.26332801812966e-05
4.38897364107652e-05
1.25556085925056e-05
9.64311363917569e-05
3.55777579491976e-05
1.82199040667525e-06
7.94991616837107e-05
4.03030682652009e-05
6.74579736334307e-05
6.37028399148881e-05
3.68082656036739e-05
4.66158156013009e-05
6.35073928617592e-05
2.04642086018018e-05
8.93916736031913e-05
1.78512925960042e-05
7.04606405734425e-05
4.13413279596632e-05
1.62810944768867e-05
1.84026692433021e-05
1.76467969315139e-05
-5.75670838725614e-06
6.50034201158954e-06
5.05544332731301e-05
5.24323413095137e-05
7.02103298690764e-05
6.26732205002001e-05
7.46199492666587e-05
3.3544851313337e-05
4.04037484235052e-05
9.06281515059827e-05
4.4245319389527e-05
3.37436844002255e-05
5.84695782269154e-05
5.87778237682966e-05
2.83084872788244e-05
5.22266237819493e-05
3.1590960568775e-05
4.98243507481142e-05
6.66454294297348e-05
6.32467122449706e-05
6.01999725754298e-05
7.27369566404488e-05
3.50845546733346e-05
7.70777131606509e-05
2.68452410796732e-05
4.41407358749287e-05
4.95679770784958e-05
6.35089077907357e-05
3.34487030597887e-05
4.67372000210925e-05
2.62729842015548e-05
7.98655901705374e-06
5.83850936245293e-05
7.31153641547329e-05
5.36815706409316e-05
3.35485083597275e-05
0.000105110119022986
6.28346895145841e-05
3.71774939359423e-05
1.23971575089469e-05
5.44340637686592e-05
5.9647820628327e-05
6.24707907317347e-05
4.72324815784536e-05
7.26357072149527e-05
5.02436014950725e-05
8.29597289372165e-05
3.46914208299361e-05
8.94134045110191e-05
4.26664175601821e-05
4.71841262958247e-05
6.66078739265353e-05
1.65736443537516e-05
5.87037591136909e-05
2.1143714275445e-05
4.36704687684441e-05
4.05617674783168e-05
2.22200265331542e-05
1.18086741225684e-05
2.01695637874399e-05
2.67478943025595e-05
4.43704457622917e-05
1.30790298144015e-06
1.73225070819152e-05
1.96576133300698e-05
2.67849802928252e-05
4.1660858071843e-05
5.01829313118416e-05
6.95833079789794e-06
3.44351586665237e-05
2.70102443690246e-05
4.97488006171153e-05
4.93407117151795e-05
3.36625115826051e-05
8.05076211655227e-05
6.41796551830742e-05
3.5289128314805e-05
4.70852019809975e-05
8.85597755558908e-05
7.22417667841177e-05
2.21435392233869e-05
-2.11315596486059e-05
1.55644128542403e-05
5.8398843543721e-05
3.64343068347313e-05
7.0315406928512e-05
4.87340513504381e-05
4.83198282963393e-05
2.84275006942391e-05
1.20037720591465e-05
4.77324145429941e-05
7.84075526439234e-05
0.000109509364686146
2.5483260088811e-05
3.77730930589903e-05
9.23068257113441e-06
5.03734160621596e-05
3.71755152992601e-05
7.02981417519504e-05
6.56887529997696e-05
2.09625987955579e-05
5.09925611020722e-05
1.14199834073689e-05
7.46811528045509e-05
3.70478621419777e-05
-4.12143829053768e-05
-9.60983329942094e-06
6.45547099908326e-05
4.37516174230047e-05
3.03979034335972e-05
1.48198646123009e-05
1.03456888496137e-05
5.74494345140391e-05
7.74156036763931e-05
4.75585231519347e-05
2.35701293549728e-05
4.42707529367282e-05
4.21562623066175e-05
4.23037712788453e-05
3.35482359378835e-05
4.97436708190297e-05
7.23950218676044e-05
7.3855297592445e-05
2.67284943759056e-05
2.66333657872986e-05
7.95737693335251e-05
7.09393423295329e-05
4.21362761455853e-05
-3.21487738010953e-06
1.93369635766781e-05
2.53306103653527e-05
5.58503172183749e-05
5.88942723034414e-05
6.56343823504771e-05
5.16810712290859e-06
5.94062494878306e-06
5.48022496256011e-05
6.36593078905314e-06
5.92421356441974e-05
4.01556199701662e-05
7.99674044164658e-05
7.23605400990241e-05
4.55674487730727e-05
3.41592668111129e-05
5.00056435950929e-05
4.24619418387359e-05
6.48509058444251e-05
3.58122833814892e-05
5.19999863947509e-05
2.58871555079137e-05
7.21160308183219e-05
5.18548800564121e-05
4.2346220967953e-05
3.63873225248323e-05
2.23399309201023e-05
2.56559740552174e-05
8.92930596837192e-05
1.10489438886043e-06
4.18547094735956e-05
7.01272382002836e-05
2.81022615697079e-05
3.10488217243935e-05
4.31022690364331e-05
4.21436247875381e-05
5.2300330236766e-05
4.63199017005544e-06
-1.70713047318031e-05
6.22338211178423e-05
5.28585231599312e-05
6.62326942305631e-05
1.52178451900697e-05
5.34066792127415e-05
1.64957813862891e-05
6.6131881323354e-05
6.94822166971221e-05
5.48246207489556e-05
7.97337659772305e-05
5.50901482138045e-05
5.17557912144527e-05
7.79468612544565e-05
2.94771940726651e-05
0.000112928289038812
5.05633830219353e-05
3.80831428912717e-05
4.6953670327877e-05
6.26355306437892e-05
5.31733110928333e-06
2.01536530528339e-05
-2.99385240678479e-05
3.53670076781299e-05
2.26793740017024e-05
5.08235024112574e-05
1.12475862351114e-05
1.62406406385113e-05
6.31176598714193e-05
3.49170570003033e-05
3.75932050933171e-05
2.81004366430544e-05
8.01670895548497e-05
3.57763003184954e-05
4.20393416097777e-05
5.17507308993843e-05
6.25372412475898e-05
4.93857965099294e-05
3.69219835872183e-05
5.92250245565408e-05
7.66697988758483e-05
4.61194636807194e-05
6.21107882976809e-05
6.29113495125467e-05
3.48784958134176e-05
5.53092022666845e-05
4.27439871259776e-05
4.27638219476084e-05
7.46070855114114e-05
5.72753488904649e-05
6.81485463610235e-05
6.44736010960376e-05
1.63213652631969e-05
9.41995302253493e-05
8.32828239851431e-05
9.23304920650271e-05
7.18374908579126e-05
6.52811113121731e-05
4.4473383396061e-05
6.18397735040258e-05
6.73825959213738e-05
4.43319917949673e-05
1.74923172677716e-05
7.14157727153535e-05
4.26665408949173e-05
4.07786539825261e-05
5.60332477671648e-05
4.34428980641748e-05
8.50576855730936e-06
6.42978991201781e-05
5.19063999435039e-05
3.74487171333551e-05
5.21127228274692e-05
-1.35575526623436e-05
2.86811150840094e-05
3.2701260609782e-05
3.54506808843619e-05
1.7383434237595e-05
3.03778658203806e-06
7.70170585319468e-05
3.51155613533084e-05
6.36030770974934e-05
5.84116616175735e-06
-2.80445799845175e-06
0.000105842534570992
8.25953468029813e-05
8.36304871659036e-05
5.74117070854559e-05
6.93343309016914e-05
3.98668486162312e-05
2.67632996798642e-05
0.000108858219957312
4.93071319325648e-05
4.53540113539278e-05
4.15229593553202e-05
3.23190184244836e-05
2.53378347072998e-05
8.38465180854768e-05
2.7622226258128e-05
3.47991138135163e-05
1.99557003231277e-05
5.93356011155593e-05
1.78576876325553e-05
5.60650058932545e-05
3.8557076608151e-05
3.77004271905162e-05
4.49115508533561e-05
5.01975686925152e-05
2.25467290585973e-05
4.82387007629351e-05
6.01187844297499e-05
3.04455288778929e-05
2.80588066786979e-05
4.97338132034926e-05
3.99086524650394e-05
6.86484064404156e-05
7.40422749238925e-05
4.90994443356756e-05
4.69207556712522e-05
5.20335130646659e-05
5.9340456598469e-05
5.55897416925214e-05
5.34459744960305e-05
-6.9289498893563e-07
2.51563376616399e-05
-1.23172799397226e-05
5.26718118330158e-05
1.21826981666283e-05
3.638033869336e-05
3.34518256136853e-05
7.2573244550312e-05
5.59903471629974e-05
8.19428382590066e-05
6.37027039917771e-05
4.02724501983851e-05
7.89739729523493e-05
4.44878003556751e-05
0.000102181550500858
7.01893083602103e-05
6.00080095223848e-05
9.25574687051794e-05
2.74252960308048e-05
5.144571721553e-05
3.84872676663207e-05
3.5143943225038e-05
7.63204408168271e-05
-2.50340767496631e-07
4.0122433149081e-05
2.67253449146434e-05
2.71262055508383e-05
5.18933826762395e-06
4.66302724469202e-05
2.54171485861024e-05
3.76243884501817e-05
2.06367919601135e-05
3.43253372949714e-05
5.28107977415515e-05
5.93902328132664e-05
3.67404945953337e-05
3.59115462581093e-05
6.32180505207404e-05
6.13742675289444e-05
6.17335491082591e-05
3.39463718040867e-05
5.82088261982896e-05
4.95315771998485e-05
5.17238929561629e-05
6.44899750534153e-05
6.33487577623911e-05
6.37624661376491e-05
1.42900911247725e-05
3.0277328246295e-05
9.09423711584418e-05
-9.74220320522855e-06
7.00706232976649e-05
4.00303727448242e-05
1.51292800391911e-05
7.8023473160433e-05
-3.82730786674266e-05
5.94224580082313e-05
-9.34291799133793e-06
9.1628812056369e-05
9.89932408461064e-06
5.80090826915636e-05
4.25078429467544e-05
1.60296711343544e-05
2.61466241153252e-05
6.91187756427166e-05
-5.38291512366703e-06
5.09757198556356e-05
1.61235273236676e-05
3.1835958500974e-05
7.85572961010665e-05
3.1981995258554e-05
3.85390648475301e-05
8.82614737718483e-05
-6.63881000497934e-07
4.78325737345242e-05
4.36517888893658e-05
7.74289165800032e-05
5.45849844303711e-05
2.2356849216141e-05
1.45682297870747e-05
4.41099862836329e-05
2.88906765288274e-05
2.75261235515788e-05
8.97573346447461e-05
3.70491018423971e-05
4.8651952908497e-05
4.38477280292995e-05
2.95949958087554e-05
7.40789859217693e-05
3.98040010063764e-05
5.54189778264859e-05
5.58587826364928e-05
2.60776568703594e-05
6.39781423646553e-05
1.12569588495535e-05
-4.40997861187171e-06
6.09247489688343e-05
3.76343090531954e-05
1.98830258520021e-05
1.5523671269591e-05
-6.82518010082515e-06
5.74076423341814e-05
5.63242731939844e-05
4.07206296452719e-05
6.08167980762193e-05
2.82084249013e-05
3.87351652663231e-05
6.69045183484402e-05
8.193077273449e-05
5.54995604774905e-05
8.52457624149747e-06
2.20932666970992e-05
6.13671848915607e-05
9.62454847853402e-05
1.00881165603106e-05
6.37652224762604e-05
6.3465342147484e-05
5.06962652535072e-05
5.45742122591209e-05
6.01278240213256e-05
5.28547010805287e-05
3.82492586144664e-05
-8.04840781472357e-06
4.41906657245744e-05
6.29073691687104e-05
6.5186855797297e-05
6.67287110012512e-05
2.90367308795101e-05
2.78200100789581e-05
4.09884436714934e-05
1.97399915899956e-05
5.59454256012288e-05
9.63696612919704e-06
8.81932818828412e-06
6.06272582194818e-05
7.29870987349838e-05
5.52375003417707e-05
6.85527959927944e-05
5.06040461059099e-05
4.06129547126965e-05
4.21737751223192e-05
-1.62045858636716e-05
6.20543357888643e-05
3.34068681089605e-05
2.83171407131533e-05
2.50019663463078e-05
3.4097931282784e-05
4.72616542969686e-05
7.96056285032247e-05
3.32425412416248e-05
4.49904589334865e-05
8.45289221543462e-05
2.79900525101893e-05
3.4979908965652e-05
5.27423703835214e-05
2.5801993576168e-05
8.58849375017778e-05
4.08622633566429e-05
1.038458048717e-05
2.06317310187217e-05
9.31889921920813e-05
6.999569100835e-05
4.74489065958635e-05
6.48259471950865e-05
5.0378222351786e-05
4.81916366969711e-05
3.91785713859353e-05
7.9507421523318e-05
4.93058296588171e-05
5.65423914081087e-05
2.92831027112581e-05
5.09039963011813e-05
2.22561550351164e-05
6.23434425999443e-05
7.57426954700267e-05
5.50355762225526e-05
2.68946552047955e-05
2.09160760577715e-05
3.1965759701558e-05
4.25786758565128e-05
2.72276277868598e-05
3.7582748667426e-05
5.55592059521109e-05
2.11055296066279e-05
8.70957162558143e-06
6.95465002513643e-05
-1.30273671327718e-05
4.50694083589489e-05
3.34432286849293e-06
4.34887749427595e-05
4.20633714643398e-05
1.10516998284398e-05
8.21507475381264e-05
4.76864161294339e-05
2.84730657388475e-05
6.24816315669555e-05
9.2605945522004e-06
1.89669407979136e-05
1.71172488098779e-05
3.22607878345377e-05
4.44191387686926e-05
3.8656720536375e-05
8.62809461781222e-06
6.49154895989761e-05
6.03591974096966e-05
2.36952262413038e-05
3.16609370579848e-05
8.89299422699016e-05
1.31012422594112e-06
3.87619989491005e-05
1.34874608027701e-05
2.63347667195429e-05
1.80400003863579e-05
4.65736324236122e-05
2.70889196425431e-05
7.46606152074183e-05
6.84595125981457e-05
2.85857785377141e-05
4.64682483259443e-05
5.99937173115066e-05
2.77746990616319e-05
5.53643737496355e-05
2.9986535441526e-05
5.29584836404703e-05
3.75155874214867e-06
2.803956860335e-05
4.85593870241877e-05
3.08397495510446e-05
3.93874900516871e-05
5.0462563838418e-05
2.04793882130365e-05
1.47006973265816e-05
2.24508528837125e-05
2.41717875361352e-05
2.54242817068592e-05
4.33189401764659e-05
3.1634864076315e-05
3.46263468575084e-05
5.07559104982659e-05
6.14261692180687e-05
1.59360861564907e-05
1.81182215074835e-05
8.14369596348105e-05
3.7004805335398e-05
1.10856508469704e-05
3.87899137275857e-05
0.000108006236853541
3.34993132376561e-05
1.30056853432303e-05
4.90782641048133e-05
4.63940712508974e-05
4.60717633971522e-05
6.43313651657783e-05
2.03232169888136e-05
8.20293028596392e-06
4.13331930127204e-05
4.65743382352941e-05
6.93453869907758e-05
3.62483190177114e-05
3.78226237537448e-05
2.52875751660533e-05
5.59876353988819e-05
1.59826569708804e-05
4.50875218810889e-05
2.67587156753018e-05
4.00351423357589e-05
-6.5378007638972e-06
8.17649500889683e-06
4.59173485653872e-05
0.000106711709893686
2.97655683325366e-05
3.27337506253522e-05
-1.31793529940373e-05
4.06261461888542e-05
4.28659755228652e-06
4.29982534105321e-05
6.2148147523278e-05
4.73224311328186e-05
7.60262469999662e-05
9.4125142540087e-05
5.53656811315265e-05
1.99941904382935e-05
2.72754589123045e-05
2.89249495797235e-05
3.95294873010845e-05
1.59234179097762e-05
8.634361565948e-06
3.78205844696596e-05
2.55706742934486e-05
7.63806033554805e-05
4.68839012789654e-05
2.95728990805011e-05
4.97094257258109e-05
5.04348333171778e-05
5.21337178162391e-05
8.60013186231547e-05
4.45847226227395e-05
2.70998483646856e-05
3.04986183618227e-05
6.82554161811855e-05
7.18539097550408e-05
3.90708842644114e-05
4.8898883959703e-05
5.50409089441227e-05
3.07111794306336e-05
6.55822540263888e-06
7.57752172971938e-05
2.15603000213657e-05
6.12081685468652e-05
3.68067212830548e-05
4.55402728813133e-05
1.67511169806275e-05
6.0863019777397e-05
3.21807681380195e-05
4.29419762693028e-05
-9.13759082938083e-06
6.77614786224418e-05
1.95248732111524e-05
5.1810117050138e-05
5.21776205096131e-05
-4.03068417688632e-06
9.54508286381785e-05
3.54455018488592e-05
6.07085011751375e-05
-1.91964869682035e-05
6.77134423072205e-05
2.29122741670627e-05
7.94945669684716e-05
5.75976364459302e-05
5.11234004466836e-05
2.24109852753397e-05
5.71207621967541e-05
3.88800838754788e-05
5.3296129464218e-05
1.24406391162207e-05
-2.15123083706924e-05
2.42258668387221e-05
1.68197665090916e-05
9.84669734566969e-06
5.04710807538829e-05
2.82204183450352e-05
4.66102667953687e-05
5.58529191348876e-05
8.43389739749735e-05
-2.76245546877585e-07
4.28257618716497e-05
3.88982965109466e-05
3.06780670009751e-05
0.000102619756954661
5.16223871781701e-05
8.0727174446404e-05
5.75637777656193e-05
7.15663568473415e-05
7.19780374121882e-05
6.1248262277755e-05
7.20528488796241e-05
8.73258690977315e-05
3.83970928456344e-05
1.79790800317651e-05
7.92546415591326e-05
4.58934858559997e-05
4.28354617474257e-05
7.99760831393547e-05
4.84567688185309e-05
3.25968411127303e-05
2.40817098101298e-05
8.62828087758948e-06
9.81235063704956e-05
4.62524838116838e-05
4.95535352637348e-05
5.71792414997148e-05
4.54234894781098e-05
2.63913916792634e-05
5.61906803782864e-05
2.97300315728052e-05
3.20299083906713e-05
3.24194409270392e-05
5.78741269096303e-05
4.16939981275588e-05
3.34693495832956e-05
6.71065019808962e-05
0.000110698345277509
6.67523404172119e-05
2.07093763114507e-05
3.25570912910814e-05
1.25694575049587e-05
4.25017559249668e-05
1.46614841639415e-05
4.22652895121551e-06
4.62967231385538e-05
4.6984558074288e-05
4.38644867333445e-05
8.23860473259091e-05
2.83144493706924e-05
6.18675867400087e-05
8.58346408775956e-06
2.64117260715841e-05
2.69119947041434e-05
2.07191183246457e-05
7.63661916367639e-05
5.66858958676329e-05
5.27342485952067e-05
5.13910572120573e-05
5.35700725457282e-05
4.1429511996954e-05
5.81277272261522e-05
2.88335443667879e-05
4.59055099748671e-05
7.7942620641116e-05
5.08015196106988e-05
4.32346491505084e-05
5.85547236598601e-05
2.22391237379345e-05
2.84832890987515e-05
3.02744615662361e-05
4.10118989290366e-05
1.37013846880663e-05
7.50385764526894e-05
3.05314735860326e-05
1.16173916990099e-05
4.18202268978742e-05
3.07800389125915e-05
5.923533771915e-06
3.04206397105992e-05
4.49937143136742e-05
4.08020265690592e-05
7.22340914084444e-05
3.67766967508044e-05
3.60842316533861e-05
9.5905803961191e-07
6.69456695513336e-05
4.26013042877356e-05
2.91359139118889e-05
4.88411771342442e-05
1.36336107418374e-05
6.64264674551515e-05
6.33213103190032e-05
-5.2572847488539e-05
0.000100534945775945
3.0684415747717e-05
9.98407439146984e-05
7.76055488591686e-05
1.44209684034605e-05
-1.99383445834236e-05
5.89781246780979e-05
8.36173425132149e-05
5.90710556978525e-05
6.25159014087028e-05
6.00464753271159e-05
5.52643489903809e-05
7.0674092668488e-05
4.34437049400034e-05
5.30818488349398e-05
4.9914311084514e-05
0.000102878946496115
0.000101304602859692
4.59065630342327e-05
3.60408054392767e-05
8.15757652535915e-05
5.92723484436409e-05
4.25846906115934e-05
1.26211619704147e-05
2.80966730395283e-05
5.19144258349198e-05
6.86240160016053e-05
2.41472990969494e-05
2.6618833320638e-05
2.25276351330003e-05
5.16610199421221e-05
1.34018361704388e-05
2.20669955244552e-05
5.73629443769403e-05
5.09642455031382e-05
4.2390519617871e-05
3.03009540294847e-05
2.70953540766911e-05
5.78758245549044e-05
2.57107496000793e-05
4.2943929511739e-05
3.43625009480092e-05
3.47050719664811e-05
6.78432221465734e-05
4.31825480836304e-05
6.06771345547059e-05
2.65390526782379e-05
1.13484403077744e-05
1.52051104672057e-05
9.40311688431174e-06
2.24357662837413e-05
4.068179066209e-05
5.98358776065478e-05
7.46803049453798e-05
4.7746161370564e-05
5.41262632898266e-05
3.99181047847403e-05
2.03019905798914e-05
3.98064289534347e-05
8.72235184822058e-07
5.05807205319741e-05
6.87125175569034e-05
9.87104680540936e-05
4.08858289684887e-05
2.84758841624989e-05
4.81149026446267e-05
5.938717006176e-05
6.46763714546311e-05
3.44011333538365e-05
1.59270961481369e-05
-3.87757994810004e-05
2.40283969074711e-05
-3.00703845671179e-06
7.21543016403871e-05
2.05753713867419e-05
7.81993185872674e-05
1.15179909013984e-05
4.69456277006461e-05
5.2656602111454e-05
3.85671934333952e-05
-1.16273575029854e-05
7.60095708584916e-05
1.23649895118089e-05
5.92596196245867e-05
4.56851748969494e-05
3.51505974604123e-05
9.9664262928624e-05
3.90903709320215e-06
4.78877425915013e-05
6.91973962475027e-05
4.67325016857806e-05
3.54710499038763e-05
1.2057015320897e-05
3.67959351544514e-05
7.3156348990736e-05
6.05048430364096e-05
9.11956273147556e-05
9.63793551167276e-05
7.42526062306726e-05
5.75688352580649e-05
3.9530838763868e-05
5.90600074133722e-05
5.77394742365193e-05
5.67164265553987e-05
7.66899623637463e-05
7.50758056355955e-05
5.46517121477835e-05
4.33645679460088e-06
2.50691964955626e-05
4.6576348627428e-05
5.39819460863518e-05
4.51513512812725e-05
3.81115006726531e-05
2.85902805623159e-05
2.16230508632394e-05
4.49056962618711e-05
3.35766758995835e-06
9.77578465385718e-06
2.37582986356722e-05
1.92164874628327e-05
8.14859022472515e-05
1.65460393982528e-06
5.50650942643072e-05
5.57596206509534e-05
6.18977460704806e-05
6.29754729032891e-05
5.96821611965183e-05
3.31722981886221e-05
1.04501872471833e-05
3.96388911796846e-05
7.44834036835582e-05
3.20454107483224e-05
1.2368788765396e-05
3.84886026360319e-05
3.10558105400889e-05
1.13557097085421e-05
3.10697911566383e-05
3.93422258769224e-05
4.57711329434163e-07
3.75649973266464e-05
7.32776152278937e-05
6.04779863473034e-05
5.52964671170184e-05
4.65973707932312e-05
7.86268007973776e-05
4.15932216823567e-05
8.02255260023334e-05
3.88910766843224e-05
5.47944921102082e-06
-4.84475976950805e-06
7.67599329669451e-05
7.44183291477001e-05
3.39292897228489e-05
1.7451418971829e-05
2.03161962188596e-05
4.9996165632335e-05
4.30340025233697e-05
1.27358204931092e-06
6.22219854175466e-05
5.1965346575094e-05
8.32276857260434e-06
2.07965726630916e-05
7.3492345204567e-05
1.39452095559141e-05
3.67562907809328e-05
1.76373402326728e-05
4.67821769027646e-05
3.97368259779003e-06
1.35915081196826e-05
1.93125192882887e-05
1.72105170591844e-05
-1.07971738220997e-05
8.17354689223621e-05
3.33490503764298e-05
3.15523667840245e-05
4.94331188306447e-05
2.02679464575958e-05
3.11275245116041e-05
-4.36959366327025e-06
6.17011044792452e-05
3.90116411713182e-05
2.98111152577553e-05
7.32071924078379e-05
6.9953560853613e-05
3.62983614110075e-05
2.52977006884946e-05
1.67871600519913e-05
2.26056383286262e-05
6.44049421517844e-05
7.17938945710692e-05
9.58262756830005e-05
6.13046220973548e-05
2.91778165716539e-05
3.46165071451878e-05
4.79795087224202e-05
7.4624239732596e-05
6.32654530390979e-05
7.16623673311624e-05
7.93376919003141e-05
2.14185537633303e-05
4.57213552939818e-05
-1.47928808154431e-05
4.80704973139038e-05
6.13717760457887e-05
-1.24863232138825e-05
3.57197388739815e-05
2.57233843269737e-05
-3.56836711188843e-06
6.63628539268006e-05
-4.02978928818753e-06
-5.36232244717526e-10
1.2633190699298e-05
4.36775974942611e-05
2.13348918505224e-05
3.96077714014724e-05
5.73549030799246e-05
6.81696612032054e-05
6.8762446372571e-05
1.75057670139427e-05
3.9490355606762e-05
4.29743617214144e-05
8.36240079720956e-05
4.96524150797675e-05
6.77493174989121e-05
5.56058882038084e-05
6.39113236014319e-05
3.36371166319762e-05
5.92554966493195e-05
4.66569118482327e-05
6.61748284995731e-05
-1.49088174707124e-05
8.39629999564424e-05
3.70400787139719e-05
5.24452114526219e-05
2.67757247137825e-05
4.64189529746143e-05
4.78505329490907e-05
9.39606449539015e-06
6.05029356737855e-05
2.25351289717073e-05
5.94826878399468e-05
6.06633997545768e-05
3.1587528509119e-05
3.09199721646013e-05
7.5158994696129e-05
5.45776841191322e-05
2.83467330490392e-05
2.73364553155088e-05
8.56114085302635e-05
5.21558372761588e-05
8.52288448523765e-05
4.26928961127043e-05
3.47942625039569e-05
1.58623424008378e-05
2.07985958955237e-05
3.81058673857896e-05
3.49565747393584e-05
6.15148466834674e-05
4.08070801832549e-05
2.80489065080122e-05
5.80788027294058e-05
5.5303631933001e-05
1.36431233249503e-05
-4.99521872510413e-06
5.39620837418841e-05
2.19661564100257e-05
5.02284471057039e-05
2.56161525335382e-05
0.000103991035720528
7.99220278735243e-05
5.86992139724961e-05
-6.01947280639142e-06
1.55610902761513e-05
5.95629485900771e-06
3.16848796234915e-05
4.80146900812531e-05
6.30811221028855e-05
5.32467961441332e-05
7.53790219825358e-05
4.37052346075164e-05
2.19683008158522e-05
5.0263158281094e-05
3.5750343271558e-05
5.15691720240064e-05
4.7945028197873e-05
2.31022018450411e-05
4.46063070843917e-05
4.40111878795044e-05
2.80662590094043e-05
5.38837398200452e-05
3.00058535729906e-05
5.31237731286525e-05
6.94209436697567e-05
6.93223344631217e-05
3.86463294310469e-05
8.16560964849042e-05
2.30008522900371e-05
9.35034317660117e-05
1.40503013783712e-05
6.67771953746646e-05
4.16179313303411e-05
3.84320354574312e-05
2.26379387223048e-05
3.3143646443775e-05
-2.75700180290825e-06
3.01900005576161e-05
2.70800369227997e-05
-7.47848679868547e-07
2.21136092435735e-05
2.02731070996932e-06
5.69335255984912e-05
8.35075681251404e-06
9.0167531168209e-06
9.45949000067076e-06
1.74446153238407e-05
4.12728067921197e-05
8.10952267585209e-06
3.83933066604121e-05
9.54115174645848e-05
-2.60345802805514e-05
7.19355561707971e-05
5.02371380852125e-05
3.1026479319663e-05
3.53981915263453e-05
1.65730762757439e-05
4.49742465339939e-05
5.67037800727509e-05
4.58623429347792e-05
5.49472850131529e-05
6.73962069340572e-05
4.97386126130541e-05
3.52004572466229e-05
2.69425775637711e-05
4.61846680687423e-05
4.88275987325756e-05
2.81492000069384e-05
7.66317116427481e-05
9.74065013977064e-05
4.48151791240523e-05
7.3331681186315e-05
3.51094450375622e-05
3.64401970559889e-05
5.98861153839325e-05
2.79227732160411e-05
4.61060777706553e-05
6.88642514537766e-05
2.07688166675952e-05
4.25723433162052e-05
7.84568089016449e-05
8.56361851073968e-05
9.38060637455939e-05
4.68786876243055e-05
5.30125311896558e-05
4.5988795849888e-05
1.43459986548048e-05
3.58863134405408e-05
5.9242312738601e-05
5.14547653339944e-05
4.92006130234434e-05
1.6828336895666e-05
5.45155280735177e-05
4.01233504014337e-05
3.78012660469478e-05
1.69718079098536e-05
5.17905050734108e-05
3.72063986447728e-05
4.13093667381278e-05
2.22946450946101e-05
3.48647809840203e-05
8.53599678289156e-05
2.02146136747819e-05
4.4590133236802e-05
0.000108051669622165
4.77131731114173e-05
9.30564526192063e-05
5.72119102170753e-05
1.77318919689413e-05
4.17249228179205e-05
2.92509004077279e-05
-4.82753692101976e-06
5.44017201069537e-05
3.97338765708154e-05
6.12039954507017e-05
9.4975665534281e-05
8.47065725432827e-05
5.4882263928648e-05
5.24366486315388e-05
6.91086332447846e-05
6.43370559256716e-05
8.00999760610932e-05
6.99841070098265e-05
7.64362034919782e-06
5.83589780191662e-05
6.37464092551156e-05
4.12935866395467e-05
4.07383056166698e-05
6.81857717561657e-05
5.28537244662483e-05
0.000122023458032332
1.28861388232632e-05
-9.0929600769312e-06
7.50334352208127e-05
5.3975331391941e-05
5.17857483017546e-05
2.08489743721214e-05
6.3428602180009e-05
7.11764206811422e-05
6.58565729589545e-05
3.4806665835714e-05
-1.80416524601786e-06
5.57977400223185e-05
2.34273100290568e-05
3.23110265958694e-05
8.49783165758818e-05
-2.58966361467719e-05
2.99344155593552e-05
4.750297682191e-05
3.48425089316808e-05
4.34664033896576e-05
7.59278142514761e-05
5.71964304264512e-05
9.33653800831331e-05
3.01055164898383e-05
2.32628760071527e-05
3.29266025153226e-05
7.24673294865788e-05
6.93116795713021e-05
5.17248756164372e-05
6.86526501805466e-05
6.09149504344975e-05
3.34734174141169e-05
4.77579736282059e-05
7.98138207346057e-05
6.64974524388592e-05
4.99932477361134e-05
5.46317739220782e-05
8.52748849510462e-05
1.86002315834905e-05
7.64238804670945e-05
3.1878869425394e-05
7.89367638163373e-05
6.94391260541435e-05
-3.31931734447822e-07
5.60640243506862e-05
2.31603821188192e-05
3.34646906439902e-05
7.4624149544357e-05
6.36291992064308e-05
5.77246603940531e-05
6.9688015975001e-05
5.072509555466e-05
2.87394580870258e-05
4.72527646749777e-05
1.67088294901372e-05
5.56400304359839e-05
4.92458940217506e-05
1.64640173970781e-05
3.8859545780466e-05
4.12071784244196e-05
2.22996984543187e-05
2.13712167984771e-05
2.68920967766124e-05
5.57079364129528e-05
2.8482444604196e-05
3.89863437186658e-05
3.3427874919131e-06
1.01901905439683e-05
3.54547822048243e-05
6.48246503663531e-05
5.73625203172565e-05
5.6137281063949e-05
4.96808155219212e-05
1.77206559914694e-05
3.08260267460816e-05
1.24916453346473e-05
2.87077039368647e-05
-1.8392382352009e-05
2.62236860435414e-05
1.25295389207649e-05
6.06971478796007e-05
6.36185527474688e-05
3.96594704194776e-05
3.32734967200071e-05
4.10925712921063e-05
1.59467075411451e-05
6.14478355417092e-05
2.5049680361356e-05
7.33608616159368e-05
-8.76039896794225e-07
6.51821911221459e-05
5.63496749131861e-05
3.30851112144494e-05
-8.98091634991285e-06
3.05280218775018e-05
5.00128264438899e-05
6.47117522837256e-05
5.50758376777539e-05
6.00111632212456e-05
7.74632036919936e-06
3.21648965537143e-05
4.32122038243177e-05
-1.19291618985797e-05
6.19316066129046e-05
9.53913046709229e-06
2.5322818565972e-06
1.97101888016316e-05
3.35755014521742e-05
4.91958205659483e-05
-5.52830128806632e-06
2.40439259807104e-05
-1.63104192346837e-05
4.89545396889752e-05
5.77705329140094e-05
1.86287351464604e-05
6.1532915202442e-05
-1.72293422167171e-05
5.51885000517618e-05
7.40880292230149e-05
7.76571753820772e-05
6.30047912757537e-05
-3.41880139946259e-06
4.90373526448105e-05
2.98768760678096e-05
7.351474370306e-05
8.47786659019687e-05
7.24237679119677e-05
4.49296330931868e-05
0.000116104221929551
4.30635213773172e-05
5.15440064595405e-05
5.70669537132593e-05
7.82892726960163e-05
2.29129934774445e-05
4.21763279358213e-05
1.4991267498376e-07
7.29726459647048e-05
2.71981499674548e-05
2.63386708912771e-05
6.08716930272695e-05
7.47883111117601e-05
1.39198115718899e-05
5.29399850833146e-05
8.9409199378382e-06
7.39093481032077e-05
4.52757313723828e-05
1.9104008478734e-05
6.05941409019981e-05
2.46502259405541e-05
1.41028039382848e-06
5.09097752806591e-05
4.40481891202911e-05
4.11330929564731e-05
4.69865269346186e-05
6.34375627197506e-05
4.43364601622849e-05
4.19231248397389e-05
5.70455345538475e-05
3.91165219241139e-05
4.27262636250469e-05
2.25803287759329e-05
-5.64318957235602e-06
-1.77112228209357e-05
5.09800102532399e-05
3.4373835651327e-05
9.2668187060939e-05
8.61846389023458e-05
4.33404026934632e-05
8.38078044238075e-05
-1.12696875374175e-05
4.28923299222584e-05
4.64874902886409e-05
6.70473424720243e-05
8.16071993633386e-05
6.40560607151086e-05
4.76291380497359e-05
5.00456580331995e-05
4.2393583793249e-05
5.14808221891762e-05
7.97868698616753e-05
7.95108757337725e-05
3.68851779643514e-05
3.50543373647442e-05
4.0456272014141e-05
3.10630573015676e-05
8.25937050830258e-05
2.21306159817973e-05
4.7880590499067e-05
7.54108693775553e-05
6.25347291025587e-05
6.93505170143137e-05
2.41941350371049e-05
2.04702727414966e-05
8.98368267648094e-06
2.60220472251002e-05
9.21990976781805e-06
3.81799688222447e-05
1.3109033824692e-05
2.99779203971638e-05
-2.69444290415476e-05
6.15641658424501e-05
5.92226423873563e-05
3.73715884032269e-05
6.6977513088438e-05
2.86771425170538e-05
3.61574821829944e-05
7.29430668943111e-05
2.71129862697712e-05
3.0635130644398e-05
2.74824600841474e-05
4.30062048942474e-05
5.06337364468598e-05
5.1324610049587e-05
4.08178484071938e-05
-1.46650147305043e-05
-2.46780666659679e-05
4.78551314613333e-05
8.49568403745434e-05
2.57968418276711e-05
3.42936228543743e-05
6.98303621678419e-05
-2.68405782331742e-06
4.6369140779913e-05
4.26679618583793e-05
4.21597633667733e-05
1.61739465851475e-05
3.5329713884145e-05
7.09409240378103e-06
9.15919022294644e-05
6.11419588084436e-05
5.48308279633892e-07
9.99837028459927e-06
4.99251250511833e-05
1.2914459166016e-05
1.77810891534382e-05
3.82005862887969e-05
3.80536648508094e-05
2.00119674242217e-05
1.75544981266705e-05
3.62576547559129e-05
4.93844414930506e-05
3.95698956280105e-05
7.47624228583729e-05
6.68417158524859e-05
3.32143623871364e-05
4.2123483055565e-05
1.38034449262051e-05
7.26164828622441e-05
6.6159495150146e-05
2.9841767076411e-05
6.51764337455332e-05
8.5947037895657e-05
3.00504265217125e-05
4.53352560203251e-05
5.51007642788646e-05
5.49974421538288e-05
1.13735399825517e-05
4.03079649205653e-05
2.8297502763511e-05
7.46279807915611e-05
5.10276707538251e-05
6.65214664888948e-05
9.10742076032668e-05
4.6604588300112e-05
8.44951546935607e-05
8.19457978254806e-05
2.46818455446451e-05
4.21939683121416e-05
2.47648717676852e-05
7.64463592588369e-05
4.36361106300878e-05
3.23706171314621e-05
2.22185728057944e-05
2.11201619016118e-05
6.47927714871961e-05
5.39763522318107e-05
2.97935341983172e-06
1.01237386708527e-05
-4.96432280701174e-06
5.88359132766704e-05
8.84527024711319e-06
7.41629166056503e-05
4.46771777771813e-05
1.69351516765056e-05
2.00982280809174e-05
5.44557459566495e-05
2.918794766367e-06
8.69026968927718e-05
-1.53716202664171e-05
1.45220646982353e-05
-1.0968230028657e-05
5.56681090942936e-05
1.78527888326536e-05
8.35943326528995e-06
5.5321603732277e-05
4.2590591146799e-05
3.96031515017847e-05
7.0309853709068e-05
6.39718646540791e-05
7.18731294098258e-05
4.31164679571621e-05
3.24834497493203e-05
6.11858106753911e-05
5.94288984820695e-05
3.58419438595545e-05
9.15095821384271e-05
5.54446750250298e-05
4.61578436432561e-05
4.99287574215023e-05
3.11627395206827e-05
3.43510979408773e-05
3.14997316761417e-05
3.03475077897367e-05
5.733383096219e-05
1.78379788169591e-05
4.7217595701172e-05
1.89904773195745e-05
8.87396300798801e-05
7.63960607847459e-05
7.57218494349529e-05
4.03580840678849e-05
6.27014516957198e-05
1.5731518891987e-05
8.32637827398719e-05
6.52650883691631e-05
1.36602531354511e-05
4.49247261350349e-06
3.71893083599436e-05
4.27690756312119e-05
4.42137608981905e-05
7.44033585569466e-05
3.01157657945246e-05
8.15114294237303e-05
7.89918239936978e-05
6.88393315008903e-05
9.75429434075725e-06
3.33838297973506e-05
9.35842629168531e-05
5.31026889637971e-05
4.69166827356246e-05
6.17595461270252e-05
7.13165135015056e-05
4.45896329675896e-05
4.35835376016148e-05
5.69637052903643e-05
6.55320112035916e-05
7.5357795292683e-05
5.14745289210743e-05
1.65837911511383e-05
5.06699351015307e-05
2.46434158753488e-05
4.72010150625583e-05
4.95247710603829e-05
3.14833267417025e-05
3.59162791338497e-05
9.50397572357791e-05
4.12245128468972e-05
4.08634336750644e-05
1.32803068538362e-05
6.38270318999643e-05
6.26284200007298e-05
3.50125790029388e-05
1.94121545623492e-05
6.17434420786882e-06
4.57885977051313e-05
5.63328285018226e-05
4.09212598962461e-05
3.01893855875334e-05
3.5658851294027e-05
4.88325389856607e-05
8.59594638169681e-05
5.25420676763903e-05
8.04148827282554e-05
2.58304869616389e-05
3.17423535974209e-05
3.08401607853975e-05
4.86732154042305e-05
4.75549706068919e-05
3.97770392423818e-05
1.77142709612046e-05
2.60318519552575e-05
5.41592382088853e-05
5.18464861729643e-05
3.63733264342753e-05
1.60224643184325e-05
2.25080304251823e-05
1.14836614220152e-05
2.19371231133116e-05
4.09347090723585e-05
6.7136786554837e-05
-1.06781953873279e-05
3.60169009853178e-05
3.73565481457685e-05
1.32546457574031e-05
3.10993162594175e-05
7.63638650948751e-05
4.18935372664467e-05
4.61908578051448e-05
1.98837824462909e-05
1.49999479209156e-06
5.64671279851236e-05
7.07384125663239e-05
8.72863753115822e-05
-1.42541049152274e-05
5.53149439147404e-05
6.73790731858701e-05
6.55710608202295e-06
0.000110019102549122
5.84453525171623e-05
3.88487492649881e-05
-6.50668158216223e-06
3.05417283087522e-05
2.36969033870765e-05
4.51884640031209e-05
3.00041865972687e-05
6.74730004244505e-05
6.1762167044726e-05
6.37038859658082e-05
5.58413024107847e-05
3.59374882576633e-05
2.42729743299641e-05
4.61165834441331e-05
7.33585452334996e-07
3.94063449508583e-05
1.81793144185145e-05
3.75535451583476e-05
1.51109316426506e-05
3.36821944554292e-05
2.93452656154315e-05
4.08231695313208e-05
4.06627091831206e-05
4.68853590954608e-05
2.04393614251875e-05
4.80562682950437e-05
5.35234243952528e-05
1.68565428171836e-05
3.36617597258432e-06
5.38664305317319e-05
3.07450845741117e-05
7.65632488811261e-05
5.27638115729865e-05
7.30622450873605e-05
2.08296629089655e-05
7.00136730246581e-05
3.82476337919171e-05
3.66717115185693e-05
5.02748159752507e-05
3.91618180126622e-05
7.47251664141304e-05
7.7218169344085e-05
4.61831641337598e-05
8.08486842731733e-05
7.59689899703184e-05
1.86793520880514e-05
5.52959719143127e-05
4.38413891362866e-05
7.07204918405798e-05
3.17452237756426e-05
3.74592589900903e-05
5.8147211888413e-05
7.34332500383855e-05
6.63204433208255e-05
4.40399812636006e-05
5.85996910390265e-05
3.9181082436972e-05
3.17790874180194e-05
4.78628719798236e-05
8.6573526377177e-05
3.52126669885193e-05
2.39175243578287e-05
0.000104908619857673
6.66735989506439e-05
5.72745971428525e-05
9.24954618839399e-06
-1.60247139928968e-06
2.31941374300372e-05
3.31971049873818e-05
3.34612728191347e-05
5.76192835830509e-05
3.22359524745769e-05
2.08734819754775e-05
4.55830663289567e-05
2.41889959764672e-05
5.77962361374595e-05
1.49698120655067e-05
4.13934570100032e-05
-1.74955629857659e-06
1.76617488227952e-05
3.5936825720386e-05
-1.72381010071651e-05
3.9913527829333e-05
5.50603583487344e-05
-8.66842657923291e-06
