# Supplementary material for: Research on computational propagation and identification of mine microseismic signals based on deep learning
Source: PLoS One. 2025 Oct 22;20(10):e0334641. doi: 10.1371/journal.pone.0334641 (PMC12543183; doi:10.1371/journal.pone.0334641)
Supplement: S4 Data — (ZIP) [file pone.0334641.s004.zip › 000100700000319.xlsx_0.txt_24.txt.txt]

3.89364205795024e-05
5.15654878663799e-05
4.88670526296048e-05
2.29426567911021e-05
5.17398377268368e-05
2.15257741026096e-05
2.58703037468733e-05
1.48381220873216e-05
7.72390804519904e-05
6.56109530829856e-05
9.48571926554202e-05
0.000106735528708726
-9.25250202928186e-06
2.00617896430943e-05
1.1637679559698e-05
3.25299710796244e-05
2.72116930450597e-05
3.34900872094882e-05
0.00010027933416317
3.79466086434281e-05
5.08991304135675e-05
4.43701644004288e-05
6.03198565059357e-05
6.35938914388605e-05
5.79032209524129e-05
4.71905893268088e-05
9.16120791666841e-06
5.47018619827095e-05
5.61044262877411e-05
4.62309812829634e-05
3.30120776699323e-05
0.000102263187309082
7.00046936796637e-05
5.68690028205926e-05
5.82664496909572e-05
4.68934775412853e-05
5.69303252876774e-05
2.89424235230842e-05
-1.64933030916021e-05
1.99169964643113e-05
3.10661601986175e-05
6.9609558673121e-05
1.81916325205241e-05
7.36781322828093e-05
3.26627786439547e-05
2.84058242651066e-05
2.47748722999227e-05
7.17820549369102e-05
5.24795304586154e-05
1.02209759868418e-05
5.94804938458566e-05
1.02371072073868e-05
5.38229913456343e-05
4.22891928521889e-05
5.05731357230989e-05
4.75796372818767e-05
1.6115480492532e-05
6.41884933743487e-05
7.00048253581466e-05
3.55564066816314e-05
3.66145734687613e-05
1.99371011658167e-05
7.09806901258052e-05
3.819628772486e-05
4.3340357808375e-05
5.9346267728621e-05
3.96743504848369e-05
-1.41927922732121e-05
-8.00587983414728e-06
3.96269807120492e-05
3.137031029064e-05
5.79767222186208e-05
-7.58880971421518e-06
3.38157014600341e-05
2.70845962635584e-05
1.93409973682541e-05
2.52580695300009e-05
3.46384926153247e-05
3.88309917166315e-05
2.31452659734017e-05
7.80321666216889e-05
3.40663386785146e-05
4.89918623373719e-05
5.43330769526387e-05
2.15833676934043e-05
6.89074260630296e-05
4.8497953612484e-05
4.32236925539111e-05
3.58076067795033e-05
4.48350668065362e-05
7.24123187059506e-05
2.64482044498995e-05
4.20543517593083e-05
5.7290454915937e-05
3.1172317906405e-05
4.48749525836406e-05
4.19001586773726e-05
2.92724324000478e-05
5.70178538442324e-05
4.69737461637493e-05
5.38747030850723e-05
2.99621730983821e-05
1.19979172914301e-05
3.55513805015465e-05
7.49466882617965e-05
4.49604302989261e-05
0.000112423469052957
3.64636794431121e-05
6.42921685303851e-05
6.02117734055561e-05
6.03617745931786e-06
5.14368852554734e-05
7.17651253188181e-05
4.22350070896032e-05
3.14792062014768e-05
4.05906446621671e-05
6.00322860433798e-05
5.63322604809619e-05
5.6654585378232e-05
9.26944527329896e-05
9.26960477432294e-05
6.78681062932496e-05
3.33674551160025e-05
3.2830919097197e-05
4.8948418874166e-05
6.57424562402394e-05
6.50744853930555e-05
6.63180678786493e-05
9.26399499085832e-06
2.90737485941509e-05
3.19150360932706e-05
6.6947840034387e-05
3.9282421853887e-05
4.77940653098054e-05
7.56170807396062e-05
5.37477931161358e-05
3.04610117568732e-05
3.87809675260039e-05
3.19463969772937e-05
5.17098867801933e-05
2.00614496558892e-05
3.30462260207239e-05
6.06610052361438e-05
5.59759535796273e-05
6.2556897035737e-05
8.05778527149365e-05
3.6321494843906e-05
5.93880169119717e-05
2.58682326161038e-05
3.63879247872481e-05
7.07036602392308e-05
7.10446214112337e-05
5.53302396256506e-05
2.28686027189487e-05
-1.81032418371133e-06
7.678037009253e-05
2.96365925282919e-05
1.29819241509619e-05
1.8502924345782e-05
5.71081543793118e-05
4.08481589963471e-05
3.42089897895978e-05
5.88947481054932e-05
6.09085430114894e-05
-2.49447676504074e-06
7.56708474205953e-05
9.31338795306365e-06
5.57337526357861e-05
2.01168858999976e-05
5.15520011473111e-06
1.74343529914754e-05
5.91446186858728e-05
5.44764166942601e-05
6.01313474477227e-05
4.43802738249075e-05
2.16012122876875e-05
2.75915540141667e-05
5.39408359709222e-05
3.56780953583177e-05
3.74308658503245e-05
6.37028033441094e-05
6.41776850994705e-05
1.54362286818639e-05
3.08000270655699e-05
4.21271007719685e-05
5.35695593171943e-05
3.35518331792897e-05
8.27332457466037e-05
7.58110383522179e-05
3.23249029487679e-05
6.29494311617587e-05
4.13983315140482e-05
7.58776223135724e-05
7.42431398775385e-05
8.20234574213675e-05
6.78663243118059e-05
5.34992668722332e-05
4.33632936043458e-06
6.26872606191374e-05
2.32731617429466e-05
5.58331099662977e-05
5.22307799816533e-05
3.01575960025324e-05
1.70794882965476e-05
2.94717422491898e-05
8.21915402868296e-05
2.21333199718895e-05
1.33364511711991e-05
4.71789985829801e-05
3.72057907708444e-05
5.71322458436503e-05
8.9225935294413e-05
7.77582476567267e-05
3.00954987533242e-05
4.57309815201229e-05
5.25652654873212e-05
1.38272365892135e-05
3.02418239884119e-05
9.51643653834661e-05
1.95080558538946e-05
5.59369552340789e-05
7.00506259720626e-05
3.58788086297097e-05
1.90171147510798e-05
2.93542831648061e-05
6.99469665483617e-05
9.21724999278441e-05
4.21700271945603e-05
4.14317278606552e-05
-8.41803575016426e-06
9.33223224008255e-06
1.55697616056555e-05
2.80665639616315e-05
9.24804683181087e-06
7.02910738110739e-05
4.36686695141446e-05
9.89766513161715e-05
3.69501918261294e-05
5.77485951857525e-05
4.9430240121662e-05
6.39489653086249e-05
3.32478167884906e-05
5.39651532606116e-05
5.20962294359755e-05
4.9842392365192e-05
7.04325424559197e-05
3.161825756529e-05
6.63989949159486e-05
4.79254064844557e-05
9.23213286838767e-06
7.56976893638051e-05
4.34561396486733e-05
5.02013263666996e-05
5.03776394256008e-05
9.70012379119577e-05
5.28721191339806e-05
4.10759937997843e-05
1.18624736698173e-05
1.86568551985592e-05
2.89199431248693e-05
5.49428477879045e-05
0.000105320140776023
4.36540371877968e-05
4.24145192284705e-05
6.40496772097067e-05
5.22279521923169e-05
3.49134767684558e-05
2.35215857213327e-05
2.52242161591366e-05
5.93909066645928e-05
3.281764954772e-05
6.12432529003286e-05
5.33888589544232e-06
5.23384372132749e-05
3.28103412999903e-05
5.82067948998121e-05
-2.15440703216698e-05
3.62199421563806e-05
1.2013508811874e-05
1.18848000766636e-05
8.02860684412587e-05
3.2519488156177e-05
8.46647738339926e-05
3.9372924578225e-05
8.3248903716895e-05
2.27099522440345e-05
7.75937511600787e-05
4.0768736270316e-05
3.91616060611494e-05
1.65087627973291e-05
7.70858870734171e-05
9.01153145310659e-05
5.49285011688645e-05
8.49747197601336e-05
4.22480447712828e-05
4.94586946121463e-05
7.21378149343039e-05
5.85917741470105e-05
6.66666765764106e-05
9.98117405430235e-05
2.03117354397707e-05
4.21523543175902e-05
2.96542065531568e-05
3.21904284317298e-05
7.44845743121863e-05
4.5933714708003e-05
3.89328100640191e-05
3.76931385135626e-05
2.69444877075465e-05
4.47231511418413e-05
3.31275735613775e-05
2.79628900008631e-05
2.47178424116225e-05
2.19422671999706e-05
1.30973183467674e-05
1.96473801324198e-05
1.26485005820713e-05
5.73172321927412e-05
6.79885448153047e-05
3.07789900694964e-05
4.93463546449013e-05
2.17994037207872e-05
1.81260254857251e-05
4.77200028090462e-05
3.13065873803081e-05
4.11632750517023e-05
5.22071380922816e-05
6.81516619814352e-05
8.36070871325708e-05
6.35169074923725e-05
3.14876899737503e-05
5.50695114548208e-05
1.34097470832856e-05
6.09750763946857e-05
5.25813155898642e-05
3.4124038423027e-05
8.98228513716088e-05
1.79926238350203e-05
1.99572683480998e-05
6.70879752647313e-05
3.82609105475509e-05
4.66710503331303e-05
2.84536231395636e-05
6.03476792044203e-05
5.78441966396269e-05
5.62772493086801e-05
3.61288816456497e-05
2.36913647143916e-05
8.28250977199548e-05
3.38153782380369e-05
3.05687145740183e-05
7.92883736181179e-05
6.30958503277315e-06
4.36492967157073e-05
1.67202659651064e-05
5.20084496519099e-05
2.42072923370782e-05
3.31089587717794e-05
2.55423610099903e-05
4.48694006516031e-05
1.47708545871316e-05
2.87323128460422e-05
-1.53283485481906e-05
2.02358800047572e-05
4.2478386582647e-05
5.93074484966431e-05
3.44388051867974e-05
3.16173129611068e-05
2.38889241372495e-05
9.36809344772424e-05
5.71065327215719e-05
6.74950094847942e-05
2.24253716764957e-05
3.66700607832712e-05
-1.76211724328067e-05
3.793610927129e-05
3.28139915117653e-05
2.0079690444918e-05
6.28225051607073e-05
2.92495859243195e-05
1.52253571402813e-05
2.52251190926225e-05
6.59197768189092e-05
3.64602110211666e-05
6.28342869768832e-05
1.91878437849177e-05
5.97180252867949e-05
4.27358849602295e-05
7.21494322540445e-05
6.37415720010455e-05
6.96087394826779e-05
1.73148280384721e-05
1.31103409541429e-05
8.88299531802571e-06
8.83488888068837e-05
5.62893454906687e-05
6.32440899757703e-05
-9.68434612944887e-06
5.50859486854034e-05
1.6470957462816e-05
6.6127033331202e-05
4.94263044195238e-05
1.64539713285521e-05
2.45761644394015e-05
7.39081250601782e-05
-1.21141563363021e-05
1.25107222422022e-05
2.36702569600211e-05
2.3693912648479e-05
5.89617463666875e-05
-4.13411153783772e-06
1.3304004274722e-05
8.70076288280913e-05
2.0751061562726e-05
8.99259182134149e-05
-1.83340260472786e-05
4.03052998598304e-05
2.94663449345469e-05
8.15195620002175e-05
1.34577290998374e-05
5.32389333745891e-05
6.20347860727302e-05
1.48239838499063e-05
6.75411821238402e-05
6.23004738132775e-05
2.28252277574125e-05
4.0747616239894e-05
0.000106260958335017
1.95433208446799e-05
4.24982423759472e-05
5.31188422824959e-05
7.28272117915215e-05
2.59600320543688e-05
6.24867602498799e-05
2.30888540461317e-05
1.3896170509361e-05
6.61177799779126e-05
3.03518155477092e-05
5.62830098750274e-05
6.17071740128319e-05
6.74302310815973e-05
3.17845141220279e-05
6.46781364477248e-05
7.85194423672926e-05
5.69793246136919e-05
1.90994248192389e-05
3.91388186992894e-05
6.17566915195086e-05
3.10094592090728e-05
1.54521953779694e-05
4.59896053017628e-05
4.75519026496526e-05
5.81682284472882e-05
3.80439234018604e-05
3.2818583213797e-05
5.87348360197756e-05
9.54483610074113e-05
2.32607238712234e-05
3.93995575211222e-05
3.62271814941366e-05
5.32379204456788e-06
4.32837408555861e-05
5.07773157909458e-05
4.97411014376941e-05
-1.58474492603056e-05
4.49555778898413e-05
2.77729858979875e-05
6.27357100853613e-05
3.46693808186971e-05
4.29094826820247e-05
4.59306281602584e-05
2.50367271404445e-05
1.99270438925653e-05
6.74198776536963e-05
3.3539174160278e-05
3.51381308056864e-05
5.4850806551104e-05
8.57713436182335e-05
1.13026986902847e-05
2.61010155282565e-05
1.37090739163034e-05
3.88187932903895e-05
4.51307392598156e-05
1.3052221956899e-05
8.04678694976826e-05
7.04751266542327e-05
3.55240018513605e-05
3.86945000730126e-05
1.95705193454991e-05
9.08430122167868e-05
5.1776652074418e-05
6.07560663281205e-05
6.56934263589788e-05
3.31965983786976e-05
9.3766054275965e-05
2.08169331794013e-05
7.33820679093538e-05
4.730920768785e-05
5.46858482763757e-05
4.14531955595132e-05
6.10045541163775e-05
1.40122248687946e-05
7.38747685783017e-05
3.56782129844858e-05
-5.7973298819614e-06
1.5215022683548e-05
-2.05767920483787e-06
5.79112216651352e-05
9.00028921681233e-06
3.85956385832554e-05
5.14171085511691e-05
3.17366545200597e-05
2.57221137565501e-05
4.10709525036716e-05
3.44669954662097e-05
6.68718923421305e-05
6.91949389363885e-05
-5.64991051763777e-06
4.32788540089805e-05
2.03633722655467e-05
4.14894857442684e-05
6.27752543630525e-05
4.04441426363325e-05
4.29073103394951e-05
4.47576430921288e-05
6.9945421481869e-05
2.58335538560136e-05
3.00688540835317e-05
6.84329213141217e-05
8.83707871160618e-05
4.5808816864088e-05
5.36792275573445e-05
5.79938198513884e-05
8.02056411188077e-05
5.85445674000082e-05
6.1228085219005e-05
4.09017256605893e-05
4.00620968201949e-05
6.70240008993912e-05
3.93450661271919e-05
2.55328884370272e-05
4.16517230854211e-05
9.03597506355455e-05
3.2387798655043e-05
3.24938918584219e-05
6.23493896101495e-05
5.25064161140084e-05
-6.4625135667719e-06
1.05911670165751e-05
5.66170749853006e-05
7.11140959455857e-05
2.93656000938831e-05
3.38122436658917e-05
3.51159033880977e-05
4.18729956636525e-05
4.32479664170312e-05
6.30882560620066e-05
4.28935462363504e-05
3.52110623012814e-05
2.74642251586157e-05
5.07764319999994e-05
2.83751111447492e-05
5.19612335072933e-05
0.000100561645144509
2.60832961562352e-05
0.000101644253854151
6.28662607624954e-05
0.000100153629653625
7.53780270216088e-05
6.17243586558587e-05
2.63820791691506e-05
7.69873938689153e-05
7.14038825623252e-05
6.87483601258392e-05
4.62146334272825e-05
5.3815114566703e-05
2.66331988083871e-05
1.78579263074729e-05
6.89261029608129e-05
2.90343483252572e-05
2.36664911479153e-05
-2.11085652808252e-05
4.49009049019252e-05
5.90626320029613e-06
4.18064858493486e-05
5.35900087437947e-06
7.69334121725112e-05
5.47160218333769e-05
4.89361292177639e-05
2.85332462948877e-05
2.01709367427102e-05
2.90290580803959e-05
5.80055362697815e-05
4.44938338769426e-05
4.6523714948494e-05
4.0058932540376e-05
3.46009167158936e-05
6.51163455566075e-05
5.75585937798854e-05
6.83756956492982e-06
4.84676148244914e-05
5.56141101856334e-05
7.75258803828616e-05
3.13336305966213e-05
5.7678759127291e-05
7.43316174314571e-06
2.71691112498795e-05
-4.6274555892077e-06
8.38596646589613e-05
3.56287560066454e-06
4.74793600302681e-05
6.64915963241713e-05
2.77762977013886e-05
5.95926931060388e-05
5.00369541303449e-06
4.41122855445921e-05
2.2572117464362e-05
3.66739525618267e-05
9.10569854921147e-05
9.85667428669041e-05
6.13663154398821e-05
8.56974744871041e-05
9.04330561867726e-05
1.49393084093973e-05
2.52710383952176e-05
4.93226536741405e-05
8.78174506852249e-05
2.83440810943026e-05
2.77850623010561e-05
5.52721701838427e-05
6.71253871350336e-05
6.58822540805628e-05
3.29598335473731e-05
7.79206593477005e-05
5.27748550638338e-05
4.44664212026253e-05
4.36316584951957e-06
8.96663194455657e-05
3.33556362703628e-05
6.67440324048064e-05
8.94570900622597e-05
1.89559522591912e-05
8.47143795598259e-07
4.17205418243959e-05
4.03115121221796e-05
6.88333734109592e-05
3.64156249883988e-05
9.75988635534015e-05
1.23374891082109e-05
3.15368970729812e-05
7.71146904658705e-05
2.32932280856784e-05
3.58246408036055e-05
5.18304675203677e-05
-1.09434188937148e-05
2.79170199022671e-05
2.61273572198038e-05
3.88297148329364e-05
4.26857577936813e-06
5.30491183590888e-06
5.3673051225179e-05
3.68623017067842e-05
3.61433754451018e-05
6.30835471363516e-05
4.74076462041374e-05
2.74667662608316e-05
3.62751527900463e-05
7.6297950268437e-05
6.91984352381816e-05
5.27215853974942e-05
3.06517253075858e-05
5.04353741815586e-05
2.32099339769779e-05
8.6399129920967e-05
2.53388460344831e-05
8.21872409514813e-05
6.57273193522668e-05
7.75425435535319e-05
3.42742497829021e-05
4.83777747988198e-05
0.00010970789284358
5.76992770457095e-05
7.02470182953458e-05
1.96400548358836e-05
6.24023036293178e-05
8.33791415041707e-05
5.44933536646493e-05
9.40004647555692e-05
6.53671308136111e-05
4.8501637207551e-05
8.67308646499624e-05
5.24852407912048e-05
7.42619946352959e-05
4.54921903983348e-05
2.63009975844066e-05
3.20733846308945e-05
3.90834795066632e-05
2.81691486043547e-05
2.63261880832214e-05
5.84570845705453e-05
2.30132404133217e-05
7.54248799516079e-05
1.91173020305493e-05
5.72168223236507e-05
-4.42079788162312e-06
1.43195965094335e-06
7.69018230525417e-06
3.53910430243057e-05
9.46614852658375e-06
4.60794054061376e-05
-4.4944093802441e-05
4.29736764950982e-05
3.65822982548574e-05
2.38876505349888e-05
2.97297715806914e-05
5.77216047955175e-05
2.45938535024308e-05
5.08697409420241e-05
1.8384213320906e-05
6.10808439943343e-05
5.1712509299513e-05
5.97925757723513e-05
2.54399264341182e-05
6.64680184006142e-05
8.71678296155373e-05
5.68153013273785e-05
4.73413611917399e-05
3.34533477154462e-05
6.98741984784652e-05
7.03723328335578e-05
4.70251409364782e-05
1.43766944039476e-05
4.40950626069337e-05
4.69817353649657e-05
4.24420324055555e-05
2.90279868120867e-05
7.5807967396862e-05
6.33095500046409e-05
4.19799021935915e-05
3.87871492833719e-05
2.55855686490188e-05
-5.60445829622144e-06
5.31386937740861e-05
3.81712998975434e-05
6.49005529347558e-05
4.73312081155049e-05
2.97397200059326e-05
2.09875792873175e-05
2.22095761087955e-05
3.33528371172202e-05
2.65473969481147e-05
1.90739825961523e-05
5.31029447929375e-05
3.90378700852437e-05
1.760278737607e-06
1.42775995904492e-05
1.79827648745557e-05
3.56351301049052e-05
-1.64960855859688e-05
3.35460935592623e-05
5.13818352522704e-05
5.1443766262283e-05
9.00002256690972e-06
2.35026595028615e-05
6.87584584255649e-05
4.39180272050462e-05
3.42126320523147e-05
7.55055664030355e-05
9.34906033637471e-05
5.79960577591032e-05
7.243214902393e-05
0.000109947138214146
3.2762708206703e-05
5.41134087377638e-05
6.86358266654234e-05
5.28445926484687e-05
6.83952375531659e-05
4.99046677776972e-05
7.49171539725939e-05
4.31084249718851e-05
5.68553844402854e-05
6.00163499386064e-05
9.33827287126454e-05
8.8012188453909e-05
4.42400082022937e-05
3.99856967469202e-05
4.55044810344963e-05
9.61280835320097e-05
2.76699097543628e-05
3.94576851616175e-05
4.9609418596301e-05
2.7294012371335e-05
2.38458861879596e-05
4.01539556874315e-05
9.41143170555425e-05
7.3063009292379e-06
5.70926088943406e-05
3.43613349578339e-05
3.46045303682461e-05
6.75189891384312e-05
3.84877728513914e-05
1.43036633481523e-05
2.83358680615282e-05
3.36363476752234e-05
4.43455682234711e-05
2.68755756935407e-05
4.95375648743517e-05
4.86961405586824e-05
9.09772188885613e-05
3.00008415486848e-05
0.000112821660574996
3.44496801515111e-05
4.03293128134252e-06
6.13978712079133e-05
5.86023337310248e-06
4.38423137735898e-05
3.82593593328237e-05
8.11505505719857e-05
3.11928210408457e-05
5.22728209286913e-05
6.79569350468458e-05
5.22727398093039e-05
3.20886022313562e-05
8.56885724484964e-06
2.86537685606822e-05
4.17065521279256e-05
6.22727045883186e-05
5.14589063311058e-05
5.7488536646046e-05
1.90620455075188e-05
2.77739725288e-07
6.00297430796149e-05
3.71408762791758e-05
2.01744616966547e-05
2.03946527698497e-05
1.5851720930402e-05
1.00195606488695e-05
3.4443663772424e-05
1.82331687226389e-05
3.24415645822492e-05
-3.94693162234273e-06
1.79993687716707e-05
3.66610202038452e-05
4.1364121907231e-05
4.57167207517482e-05
3.6620926819267e-05
3.4355896428968e-05
4.18299874289414e-05
6.78810430563617e-05
1.1714546173037e-05
6.27366611724055e-05
6.88355305454223e-05
3.65745367288742e-05
1.97506438349969e-05
5.74761334077916e-05
2.38181949368376e-05
2.38944163274648e-05
8.11132639837245e-05
6.69721043224248e-05
8.14770053047302e-05
6.09518732741036e-05
2.501786319428e-05
3.26226471110397e-05
6.78176902018398e-05
6.59568246734333e-05
1.02062654348232e-05
2.89310679707289e-05
5.32050844022682e-05
-8.44096179445486e-06
2.951438536723e-05
3.24452275923968e-06
-1.61761686765509e-05
5.74358408957187e-05
5.47357129627283e-05
5.82192873372642e-05
1.37904128996377e-05
5.12189175114466e-05
4.02317828940984e-05
5.85544796029195e-05
7.29737559487173e-05
6.74411716200966e-05
3.06514366197482e-05
1.69824815598344e-05
7.5772148109743e-05
3.61806337180244e-05
2.98844204916782e-05
1.48442481745201e-05
7.20792486109795e-05
3.09399264804219e-05
4.49451438658965e-06
2.70766803384443e-05
7.29398112632207e-05
5.07902310448973e-05
3.55236873106055e-05
6.94196070931009e-05
2.66549970533688e-05
3.62564513343585e-05
7.17509248703893e-05
6.28200368202918e-05
3.53920637817022e-05
-8.63373376142339e-06
4.50908217881815e-05
2.31722791260303e-05
4.60420896220315e-05
5.84883916646532e-05
9.72809829142547e-06
6.41549918703335e-05
3.7874926066541e-05
7.28739260669155e-06
2.52080326260867e-05
6.72589664439476e-05
1.93371106340614e-05
5.97721900338703e-05
2.51399977222385e-05
4.94328514070227e-05
4.91832641522881e-05
3.90547756312632e-05
3.94449706268701e-05
3.83266843011432e-05
3.15455540288346e-05
5.50163709843172e-05
9.26142639166869e-05
5.87210967940225e-05
1.50651455425705e-05
8.15849951340563e-05
5.9416355814144e-05
2.90730445208317e-05
3.07507236019237e-05
1.72346398698991e-05
3.55077741652345e-05
4.70515691812356e-05
4.81839927702835e-05
2.33957609590097e-05
3.91160106926862e-05
9.87711153394311e-06
5.64156868546247e-05
8.28605911290337e-06
4.66212593814115e-05
6.21836183506974e-05
5.17315277855036e-06
-5.42231262716567e-07
4.78248298962834e-05
5.63986421278967e-05
3.73183629620024e-05
1.45884336809573e-05
5.92187377427069e-05
6.58148777193549e-05
5.74811256176208e-05
2.24995992344945e-05
2.78553155381458e-05
1.2121757627926e-05
2.56506594580251e-05
1.37716659285297e-05
6.40802342123633e-05
2.26084422898446e-05
3.84479262010508e-05
6.65608367879761e-05
7.96878080075488e-05
2.32207432508822e-05
5.64886698946114e-05
2.68743481658526e-05
5.6083007730628e-05
3.84831792542279e-05
4.4641403085186e-05
9.91561899118623e-05
5.78509842532472e-05
4.00311998384182e-05
1.65977065436795e-05
6.95615542388977e-06
7.31922011655382e-05
7.73408168978379e-06
2.16841499499267e-05
2.04243739655941e-05
1.03413978067491e-06
6.63172614052319e-05
3.17030386560113e-05
2.91425162591637e-05
-1.24060853514752e-06
5.20043992545518e-05
2.88342275308536e-05
9.93319656505505e-06
9.05909009482816e-06
1.56489575801258e-05
7.86731439312567e-05
1.45714884628398e-05
3.16831796843101e-05
3.2668101217631e-05
0.00011011238072139
5.14958035698783e-05
1.99592540127997e-05
6.35970004038234e-05
4.82922217794056e-05
5.06747620906525e-05
9.61741105189304e-05
-1.88654211214477e-06
5.57574944440504e-05
7.8030232366027e-05
8.19317518009266e-05
6.47839333100354e-05
5.00699012271725e-05
1.29130946193389e-05
3.65670514125914e-05
8.14811787546086e-05
-5.17076141687753e-06
3.8134658440406e-05
6.06846499865568e-05
4.5945882186137e-05
4.87836622245062e-05
2.82948819021445e-06
3.61186093946145e-05
6.7356488172157e-05
6.36015709891963e-05
2.4179000317685e-05
9.9428354670433e-05
4.90537438928796e-05
6.09267351539369e-06
2.97260057891936e-05
5.49548246494774e-05
2.20494072167793e-05
1.17000910637002e-05
5.26217355985248e-05
5.93391146987759e-05
7.48795585478829e-05
8.28296067546389e-05
9.95123774003525e-06
-7.90337390856609e-06
6.30102821298298e-05
2.05021845993478e-05
4.83144024787774e-05
4.72568392885213e-05
8.24682910448518e-05
7.46260586235686e-05
1.79649543184692e-05
4.821472317038e-05
7.97791888081958e-05
6.6946311728825e-05
2.51378231989021e-05
3.67786920162862e-05
-1.92374467285168e-05
5.21365193516595e-05
5.67159039944335e-05
4.86575037678572e-05
4.43312730630148e-05
4.5468039955878e-05
3.48812527961656e-05
6.92476367983628e-05
5.43345664352777e-05
4.96885017751321e-05
6.60651548420204e-05
6.43235009126196e-05
1.98806708605505e-05
6.64077636007464e-05
3.68699245161056e-05
5.72209915811214e-05
6.6716402027135e-05
5.87763163871088e-05
5.86054194066399e-05
4.19533621053369e-05
2.97912206682392e-05
4.83483757120879e-05
3.69874679960892e-05
4.29921764735123e-05
3.16557679280013e-05
3.65089708585864e-05
1.92750162805907e-05
1.97298924410929e-05
2.55953997878335e-05
1.04541704283277e-05
8.51907166921757e-05
4.08932026562274e-05
3.39697315076513e-05
8.39188042429166e-06
5.50352429411e-05
4.59567965811879e-05
2.03557816789104e-05
1.97032755972801e-05
4.21382534372479e-05
8.27395220493448e-05
3.66976620019282e-05
3.04527779766404e-05
4.13239462705683e-05
4.02931982223668e-05
4.39555420714326e-05
3.55779064775045e-05
3.89762228437601e-05
8.13486495118793e-05
8.18039903389954e-05
6.85286863878552e-05
6.26366763289253e-05
2.51818935130724e-05
5.33656184832477e-05
0.000102408386394397
5.49044798568243e-05
2.6860848103948e-05
6.57452020366443e-05
5.35390849813007e-05
8.34497482375675e-05
6.41421043157014e-05
3.71623237797877e-05
-1.70855509949318e-05
2.565518547156e-05
8.26719893742948e-05
5.84499651750821e-05
8.18525874457247e-05
5.71267513237559e-05
3.27502279593419e-05
3.77341802277498e-05
4.56106193445498e-05
6.24688634640737e-05
1.83978053377517e-05
5.30115791459716e-05
1.00341149197875e-05
4.92280861601056e-05
-2.58673572279155e-06
1.59157035181564e-05
4.00889388190528e-05
5.27496598781344e-05
5.88397281830388e-05
2.48675256940089e-05
3.19508610425256e-05
0.000101658659234011
1.77120028401058e-06
2.35251401064037e-05
1.44879058976467e-05
3.27774421002145e-05
5.27034213360832e-05
2.9386047915963e-05
5.52418318539079e-05
8.18109558621145e-05
1.32742392515176e-05
5.30070517306908e-05
5.60467404792096e-05
3.10111325149246e-05
4.20176358723436e-05
6.87426407920884e-05
4.41016372711655e-05
3.88789923288729e-05
3.90451494971043e-05
3.74023865028708e-05
0.000106109921834597
2.9231425165836e-05
2.93211486999607e-06
4.30623381630332e-05
3.03973182214831e-05
6.06005739787187e-05
6.53071415986504e-05
6.51349948433113e-05
2.93668120048115e-05
3.60165024540432e-05
6.07509651044875e-05
4.13648174307654e-05
1.69883315107786e-05
2.12053018932463e-05
6.33808112511356e-05
3.7116384382985e-05
6.12388736464721e-05
5.48773449269736e-05
4.28110529075131e-05
2.89724170707961e-05
5.07104379780873e-06
5.99294672154702e-05
2.36923513096531e-05
9.41112880719719e-06
7.28050978170551e-06
3.19916792036581e-05
4.01570197334608e-05
6.24000300027936e-05
3.27542494840706e-05
4.77969197319652e-05
4.92351730243974e-05
6.2024792169273e-05
3.10956627841488e-05
3.28117833292733e-05
7.47134306015424e-05
5.12161184708055e-05
3.23467583086074e-05
5.53459635399099e-05
4.26829036103247e-05
6.36875680886206e-05
5.76518009522398e-05
4.74202006241847e-05
3.34315786118456e-05
2.37840056867635e-05
3.46544742575516e-05
7.5285555352022e-05
7.95864260197237e-05
6.22897372352467e-05
4.3350260489294e-05
8.28729228035087e-06
5.21838243873981e-05
6.75400807543059e-05
3.25588396044506e-05
6.17265623806782e-05
4.90002065053666e-05
3.60790913955139e-05
7.71019917015102e-05
2.57882883083062e-05
-7.18274464902282e-06
8.98614477272027e-05
5.40437123749845e-05
5.45434968181671e-05
3.5294005327136e-05
2.31942287043497e-05
7.48692903499893e-05
2.0995571942956e-05
1.67227362610589e-05
3.66018268834321e-06
5.85407301777889e-05
5.21363592994257e-05
3.37461786719166e-05
7.90924072553027e-06
4.6305874066375e-05
4.57454225007669e-05
6.70225040274709e-05
7.78723427553924e-05
1.26751602453351e-05
8.61644236553275e-06
7.04098162645255e-05
5.59045208052068e-05
3.58834498489454e-05
3.86987948567626e-05
5.67886142694385e-05
6.76983153878357e-05
2.3544694636047e-05
2.1630143172043e-05
-5.58417158761329e-06
4.0837657381744e-05
1.64798325822138e-05
4.41035658806066e-05
2.81819876012128e-05
7.97937480839177e-05
1.4576302063129e-05
2.83977299204074e-05
3.65835462778171e-05
4.40820119108501e-05
5.33814123742514e-05
1.91881076552653e-05
2.82820591721275e-05
4.67024033809933e-05
4.49193612253683e-05
6.7588518733374e-05
3.47502812240864e-05
3.17544116870063e-05
7.62673586755375e-05
-1.50322655476504e-06
3.26218610040196e-05
7.17405555806663e-05
7.73090293489083e-05
1.39564423028184e-05
8.68185240921034e-05
4.60988789656316e-05
4.55029426551357e-05
2.59577544912333e-05
3.17061514506302e-05
7.02649704743028e-05
4.54100919359786e-05
6.74711570827402e-05
8.70125626603829e-06
7.32439871180612e-06
2.12972317897725e-05
3.2489296483931e-05
5.11389122829619e-05
4.06633498851138e-05
9.69676852637018e-07
3.98540482999348e-05
9.04810032749017e-05
4.34234186659585e-05
1.35793288109182e-05
3.05296167390573e-05
1.78700631605668e-05
7.22566985617937e-05
3.37163769611572e-05
6.89838369591901e-05
2.90218168077414e-05
6.96409502804679e-05
5.96021568697398e-05
5.00561781666414e-05
2.41986789695505e-05
5.75392072730443e-05
1.91594883114968e-05
5.47769966398911e-06
5.10206864741565e-05
6.61675114728641e-05
6.93786488067533e-05
2.3715982214952e-06
2.22759370811534e-05
3.41829406080468e-05
9.54425398965148e-05
-1.46224525883546e-06
4.55461826823276e-05
5.90428271661428e-05
4.33334481064529e-05
4.08218377118833e-05
1.38989294137003e-05
7.1425756429127e-05
3.42843553236899e-05
8.72625422048019e-05
3.61872437691059e-05
0.000101630699906368
6.81485540729989e-05
4.13783353426085e-05
0.000109203848902594
5.94443926197979e-05
3.80292016740032e-05
4.71916235598825e-05
4.78035429958815e-05
6.75837895948581e-05
1.76899872951655e-05
2.41436886878644e-06
5.33675104932267e-05
5.70942780896322e-05
4.98278262842969e-05
5.28536190862697e-05
2.08697531495263e-06
9.91776361453081e-05
3.79622162730093e-05
7.65811969938007e-05
3.40814154121269e-05
1.36429137449686e-05
5.54567839454569e-05
5.07420492033483e-05
3.65278103244537e-05
3.24748029971936e-05
5.04094535574346e-05
6.65809518202279e-05
4.47528047882668e-05
6.91661114078031e-05
2.62855247590839e-05
4.64985060624114e-05
6.90414987723207e-05
3.8387314257073e-05
4.26889052786864e-05
2.71679837916397e-05
1.63015310821805e-05
6.10279197438889e-05
1.26905721396892e-05
7.45751629033794e-06
2.73528454630799e-05
-8.80156150793195e-07
8.08755871788112e-05
9.78695665212587e-06
8.53143083538732e-05
3.19888549402721e-05
3.25782916783384e-05
6.26268291214502e-05
1.63939617387928e-05
1.21085763943352e-05
5.34889304092015e-05
5.8662446953402e-05
-3.23565332158484e-07
7.9965398951536e-05
4.55572386570687e-05
7.22667048290578e-05
4.54190149041262e-05
2.87852300388396e-05
2.87819528586551e-05
7.34338729257005e-05
6.21175427125122e-05
0.000101322668721839
7.13312677016452e-05
5.42482422639104e-05
2.62957383665269e-05
1.31679702957883e-05
1.28441035325865e-05
9.90018975264279e-06
6.31384130452099e-05
4.18773940678556e-05
6.18224292103006e-05
3.07124301401638e-05
1.94495020537805e-05
1.63644704934992e-05
5.10840907138562e-05
-2.15290363301699e-06
5.23706605701829e-05
3.37603002767619e-05
4.3877135975397e-05
8.28100391403812e-05
2.52447766279365e-05
1.66065205135851e-05
0.000112439322327795
2.60606297905807e-05
3.29696446333381e-05
2.79925592359175e-05
3.00590233678332e-05
-4.84975091547658e-06
3.32445138601945e-05
1.45108121231957e-05
7.8957914781334e-05
4.23323258577047e-05
5.69293839964689e-05
3.69346674361913e-05
5.51800095318529e-05
1.53653861703516e-05
5.4628947764595e-05
9.52959435499305e-06
6.38530936493691e-05
3.38794340611263e-05
4.4349832510178e-05
6.63141442653792e-05
6.31255159321088e-05
8.57356901401162e-05
4.82583477053421e-05
6.0985215288658e-05
2.43500604683504e-05
5.27797781844134e-05
2.43707441928489e-05
1.04631783030514e-05
-1.37340994293857e-05
3.23208376365156e-05
5.70181398981801e-05
2.59597548568422e-05
4.31504033940921e-05
5.30482412628355e-05
5.64734025003181e-05
5.9098516380115e-05
8.06746126805961e-05
4.06112987055386e-05
3.63909657379406e-05
5.82166522090764e-05
4.73615780412511e-05
7.87975222783169e-05
5.92606146930311e-05
7.93285495555028e-05
1.52439893156726e-05
5.64423138915382e-05
5.53405624013939e-05
-3.42243279324438e-06
3.20441955719655e-05
-5.64835551219655e-06
-4.65937806535594e-06
0.000110690558095914
3.28175270701467e-05
7.76260457713116e-05
3.19021580763877e-05
7.79947922906722e-05
5.07448100649945e-05
3.87622847875137e-05
-1.46210788200865e-05
2.45698472953037e-05
5.11995404402412e-05
5.98638410028238e-05
4.78550656850273e-05
4.54378545477935e-05
3.37020429801421e-05
2.29500089884951e-05
-3.19036267673899e-05
6.29736114617748e-05
4.05713448979945e-05
-1.47785470123907e-06
8.96018475084418e-05
3.59867163785207e-05
1.78072102018782e-05
3.07030617799201e-05
4.19816799158398e-05
5.21219260802983e-05
4.45678777500101e-05
4.52008713602836e-05
3.85947261961755e-05
5.51068642912459e-05
4.10010039109099e-05
5.13129402662907e-05
7.77238969133682e-05
6.09094661348199e-05
5.35674493163048e-05
3.31590862311769e-05
5.17584498506955e-05
3.90323632957933e-05
7.36802363009407e-05
2.83597526138178e-05
2.20954753838179e-05
8.63652630949952e-05
4.49990236796456e-05
7.03163079869078e-05
8.16026345930933e-05
5.39744521505891e-05
2.63725938431037e-05
6.91612294200822e-05
1.79734332781778e-05
6.1941790341437e-05
3.60397982880807e-05
6.22751340387757e-05
6.41079735703782e-05
3.49460913717966e-05
4.74897088280346e-05
4.81474219506959e-05
6.07597620900148e-05
9.85335854055923e-06
5.1138984228793e-05
2.90328379785279e-05
6.68063273542819e-05
6.05509056250806e-05
3.45068777045366e-05
7.988625143799e-05
5.59350294085222e-05
8.38505676646423e-05
5.47912816703449e-05
-3.18635740762318e-05
2.75948669278507e-05
4.37151522192541e-05
6.0768997308062e-05
5.32453386074067e-05
6.45579749837809e-05
2.95984796944965e-06
7.17347536200777e-05
5.44550224905727e-05
4.71895657105857e-05
2.25772277910027e-05
6.18926425240749e-05
2.29151425713256e-05
6.81406669051162e-05
4.65529869267053e-05
3.96577652095237e-05
6.9928065531169e-05
5.72019541536289e-06
4.99405584001015e-05
4.1951677668355e-05
6.63253428229793e-05
3.95780083891793e-05
5.50280234175859e-05
4.51232766181069e-05
2.33260548192907e-05
4.71758446967304e-05
1.1544354449884e-05
7.55591795051195e-05
4.840076413502e-05
1.44669355386977e-05
6.24712253959123e-05
3.518309142306e-05
2.64487503480684e-05
4.8808620553234e-05
2.6062813489102e-05
5.39183650667447e-05
3.36862744848861e-05
-3.25986669076766e-06
4.28987727364843e-05
3.47519755983727e-05
5.89008463925351e-05
4.70377341643677e-05
2.2823341898007e-05
5.39198210568892e-05
5.65063101257601e-05
-7.16554695650709e-06
1.45184186473704e-05
1.00388393023535e-05
6.41957113169738e-05
2.71061803188744e-05
1.98762053211631e-05
2.57471137775385e-05
2.98509602556726e-06
3.81453331330468e-05
4.12176641196965e-05
2.15200968155815e-05
5.61319849027969e-05
2.50012530054731e-05
5.16669105354642e-05
8.19816875218559e-05
6.62809054094185e-05
6.8885455512663e-05
4.14088044658226e-05
2.59923652346049e-05
5.84712906707384e-05
3.6620862290015e-05
5.72398706159178e-05
6.83979675884687e-05
4.04242226138817e-05
1.48708251745106e-05
7.46121193570365e-05
4.56122487885587e-05
5.39946492654092e-05
3.36972988465934e-05
3.15333543135034e-05
6.27722034640368e-05
2.66826341061511e-05
3.99034719747665e-05
4.85026650721309e-05
2.42319742687248e-05
1.40283460605635e-06
-2.16150141191756e-06
1.58198330921652e-05
4.87646218914356e-05
3.13182843398937e-05
5.0835910811537e-05
4.93401588633508e-05
1.84560272507717e-05
1.98794939116488e-05
2.69500430303983e-05
1.4539349500607e-05
3.79592769504379e-05
2.40379567213414e-05
6.62722026620854e-05
-1.47453317247716e-06
5.51000450699045e-05
4.21504534294503e-05
8.54203988796274e-05
6.34603917086237e-05
5.81252123461139e-05
5.39723341271506e-05
3.70350869429106e-05
7.53703748747886e-05
4.15381138346434e-05
5.19967851616478e-05
1.90011921929997e-05
4.26150150348798e-05
1.98394050236337e-05
6.74704243421999e-05
2.69627023831874e-05
4.86098940872369e-05
6.07480470480106e-05
9.8035464153336e-06
1.48362069644867e-05
3.16498906936567e-05
2.6757731140684e-05
2.65950019776759e-05
-1.17920832023122e-05
3.80492822456272e-05
4.41410241520404e-05
6.19427689455233e-05
3.56965734301216e-05
8.44074665377688e-05
5.79604606523456e-05
4.41100185742178e-05
2.5072429896918e-05
7.18480162347028e-05
3.63118338973793e-05
4.71446752646995e-05
7.11586787183453e-05
3.93688101427609e-05
8.0884431142425e-05
9.27369128934824e-05
6.6310124519954e-05
2.9153477292006e-05
3.99089803108537e-05
9.88483281615783e-06
4.11525541646327e-05
4.26580574177352e-05
3.00230016103764e-05
8.64779097999481e-05
2.86856280056235e-05
6.21099151015221e-05
1.7895340596962e-05
5.83243039875122e-05
5.4227759917627e-05
5.10531514683992e-05
5.27808842242552e-05
7.04836911336976e-05
2.28954430524938e-05
3.6245656149019e-05
4.88821935975598e-05
3.27066989677537e-05
7.42372570972848e-05
9.16225921672199e-06
-1.91143487620296e-05
3.05153601693881e-05
6.38860763813777e-05
5.35791077737026e-05
4.41995160259241e-05
5.72061846741454e-05
2.15743295583925e-05
-3.68868627634443e-05
2.02608918205421e-05
5.05926056927223e-05
7.60595667905195e-05
2.82580391780953e-05
8.88145029091242e-05
3.82716172100159e-05
1.47411576560441e-09
-5.36642527840686e-06
3.55888216380672e-05
8.2650036959139e-05
2.32475726015776e-05
7.11290988898512e-05
3.64553260356592e-05
5.85514481296871e-05
5.57940041835699e-05
5.72943887061129e-05
1.42664400541049e-05
7.53508197421605e-05
3.52258542837105e-05
7.57192400554056e-05
1.59298878398739e-05
2.40661163892952e-05
2.76505255678146e-05
5.31632942927283e-05
5.04443677224745e-05
2.35034458034108e-05
4.74068069383042e-05
2.67525067929084e-05
1.09739676331212e-05
1.54501829473517e-05
3.93670385751271e-05
4.78614589575264e-05
4.26803002596529e-05
2.99301586338742e-05
1.81693476688292e-05
2.25752275293229e-05
6.14970103825416e-05
6.08433699450433e-06
5.53722882283482e-05
9.6338861051413e-06
4.29762182584867e-05
3.26919634966522e-05
5.08508570706456e-05
6.98651925637064e-05
0.000112679681648936
1.03537042594059e-05
4.27981602232486e-05
5.62210157935788e-05
6.39087044387175e-05
2.82974973392472e-05
1.88422640642126e-05
9.31943018996076e-05
4.07556382598941e-05
3.60527979143511e-05
5.7131109920984e-05
3.93733605533683e-05
9.23074186161683e-05
5.17481197726684e-05
3.87555236252874e-05
4.72156486623292e-05
3.84398498869961e-05
3.19204024147293e-05
6.83046684773174e-05
3.60390634772759e-05
5.54688190918436e-05
4.17045748997074e-05
7.09108528258971e-06
4.39999941760097e-05
6.49924150093679e-05
-1.93382520211032e-05
2.62774829512396e-05
4.34343963403727e-05
4.23827453408004e-05
7.23702818084442e-05
5.07723812446073e-05
-1.18459480196991e-05
4.64166946938158e-05
1.42628027087659e-05
4.99108763236481e-05
4.07746910831043e-05
2.96760504434437e-07
4.01683380396563e-05
1.05225311457066e-05
1.65887405053152e-05
3.91826688183902e-05
2.85092536114082e-05
2.78456952809728e-05
3.71152624748639e-05
5.26849856577299e-06
4.23425295101972e-05
3.96215128498794e-05
3.36577513708682e-05
7.75919305069566e-05
2.49520312041664e-05
3.87169300644783e-05
5.15079373986764e-05
5.63586918679881e-05
1.65462745335904e-05
8.76577494829375e-05
4.54862233287313e-05
9.11044043087409e-05
7.42538921933653e-05
5.72297858760486e-05
9.29464261232201e-05
4.90825659527946e-05
3.14007354568729e-05
4.15515690821218e-05
2.96284569077594e-05
7.7372975706198e-05
5.93607112651661e-05
5.1378578330255e-05
3.96006906006388e-05
9.68876437318543e-06
5.10747444726661e-05
2.46085602684952e-05
4.26070003526432e-05
3.26714529160262e-05
3.04823591088596e-05
5.2399184700902e-05
2.18980189346397e-05
3.61440787382902e-05
1.78428235124498e-05
1.42459911936689e-05
3.67779010360877e-05
5.76671678423306e-05
6.12131216801571e-05
4.21399670665036e-05
2.69317686566901e-05
4.5483495103749e-05
3.67587204974014e-05
3.89209041084255e-05
-8.81145334053039e-06
6.13971170240542e-05
9.18123613405301e-06
4.10840667639517e-05
2.03477606832615e-05
2.25088755206233e-05
4.75323880951481e-05
2.85184735872817e-05
5.68292077709069e-05
3.95229366313558e-05
6.09079482347837e-05
7.17080230202725e-05
5.21387047003095e-05
8.84060255247091e-06
4.23269887303526e-05
5.80936066028143e-05
6.2704255084697e-05
-1.49417126398832e-05
3.51388456830547e-05
4.23690787142371e-05
4.74256634411405e-05
9.50314419832483e-05
4.05450586348482e-05
3.56638232966323e-05
1.29467603954727e-05
-7.03654785708915e-06
4.42188346462722e-06
6.85179268752869e-05
2.68378307690525e-05
-2.34239771931138e-06
2.0450421600788e-05
1.01111537287224e-05
4.02779404739897e-05
1.69585731924374e-05
6.06352845344992e-05
9.60296001619314e-05
7.18081253320379e-05
3.0277774419461e-05
2.56543302789298e-05
4.39048937891633e-05
3.24274484970997e-05
6.59784340839939e-05
4.75934797854733e-05
2.76493411743778e-05
2.63831547469011e-05
8.36897245666608e-05
3.31726449680078e-05
-2.26652902956432e-07
4.538114986585e-05
5.22112053965698e-05
5.28492315652553e-05
6.08443572043861e-05
8.87795257942469e-05
7.6581397230676e-05
5.94488660385986e-05
3.36438842429266e-05
5.19440298990855e-05
9.51033169675288e-05
6.5943508796086e-05
1.92453593488886e-05
3.45606445677291e-05
4.66597343676033e-05
3.12692508482107e-05
4.69234320265623e-05
2.05560884042655e-05
6.04248397804872e-05
3.37776735621373e-05
6.05999439932514e-05
1.74762627767155e-05
5.37267701089058e-05
5.95526703658709e-05
7.5989577378455e-05
3.59698610455642e-05
5.1844761071735e-05
-6.20813432053916e-06
4.17639865071889e-05
4.84840100645655e-05
6.99242202399426e-05
3.91383155696079e-05
4.01379859940183e-05
4.79350232279451e-05
2.96272079940133e-05
4.70471011082816e-05
2.44132634414376e-05
5.12267773752326e-05
-6.28856189719521e-06
5.33162396601993e-05
5.05058610449214e-05
1.15029345770809e-05
4.78873623586316e-05
5.80007240008387e-05
2.67360337819597e-05
4.13530888119972e-06
6.52837814941618e-05
7.78107848559209e-05
1.49862797097488e-05
3.46443455627145e-05
7.65558462787971e-05
4.09419831063784e-05
6.80481499483825e-05
3.15008975215686e-05
6.15393864978326e-05
6.79511832299657e-05
-3.07421789867883e-06
2.99567846942116e-05
3.74019373927665e-05
6.89133031203479e-05
7.26235185461515e-05
5.13466577776424e-05
-5.84714595866945e-06
3.59590563987219e-05
3.91855365999471e-05
6.62689405924854e-05
3.19507860165004e-05
5.94762788643438e-05
5.97862537267937e-05
2.93725833698041e-05
2.93695330976412e-05
5.68921729182294e-05
5.8000409704762e-05
7.64158332439363e-05
5.45137742511776e-05
4.78664013232099e-07
3.70730460320649e-05
2.37399702882178e-05
1.80007323847358e-05
-2.90027244529486e-06
1.41528669067315e-05
1.5959523337566e-05
7.30163277383229e-05
2.72649889458074e-05
5.71288293703982e-05
3.96630816811568e-05
2.81098881923818e-05
7.37788860734406e-05
3.40745226162508e-05
4.7725181439695e-05
-1.63633131168994e-05
6.4603148792546e-05
3.05463222316032e-05
1.10360855228609e-05
5.78597732560974e-05
2.18663390733901e-05
2.58281761290654e-05
2.69053696702502e-05
4.00347516382505e-06
2.32642242783994e-05
3.62517283360899e-05
3.49663457022613e-05
5.8611927177695e-05
5.24521417313081e-05
7.15460581755806e-05
2.31260049423792e-05
4.39823401418362e-05
3.75976521605133e-05
2.47572599061794e-05
6.04618352601391e-05
4.45800372471963e-05
7.85469230184706e-05
6.13289849513187e-05
5.51806676042985e-05
4.72672837710953e-05
3.92482902418133e-05
1.37095694971629e-05
5.61033970948208e-05
4.81334639545217e-05
5.34901607143882e-05
2.56991719731878e-05
1.3623171162256e-05
4.32725688785837e-05
8.18342477985906e-05
4.53656150205725e-05
6.10595814549632e-05
2.3605621699439e-05
4.55022751096587e-05
3.37511231401303e-05
4.05711731123889e-05
4.88817114032935e-05
3.89854826260491e-05
4.23908311182355e-05
1.75400685760158e-05
8.91463892732704e-05
3.40481999920406e-05
3.24745446932308e-05
1.96696871898507e-05
5.75272359774474e-05
5.64163001230901e-05
6.41864661997031e-05
6.80994750027603e-06
1.42164130882202e-05
1.45650964102252e-05
2.86610223103685e-05
1.29850741540015e-05
7.30341317720913e-05
1.84054489925219e-05
2.66225260125177e-05
1.91051909872787e-05
6.94832652419175e-05
5.61020067954002e-05
9.04022428484815e-05
3.74596944368036e-05
6.52605472820256e-05
6.13112820900822e-05
1.15619648732413e-05
4.12807027192747e-05
1.30828381551696e-05
4.86831261598865e-05
2.69277791235664e-05
3.54234052824094e-05
3.98976971205988e-05
4.0957323788152e-05
4.78848231912481e-05
4.27256778090527e-05
7.13412710540734e-05
3.84692943875384e-05
6.52492483320767e-05
9.0844797724078e-05
8.315272237059e-05
8.25415827502648e-05
3.95277807893472e-05
6.03511047572125e-05
6.81960806977455e-05
5.08369087849325e-05
5.67153812203376e-05
4.89647590944707e-05
4.29882387682019e-05
-2.72352596766998e-05
6.44588480281317e-05
1.05817477965351e-05
5.34741350620982e-05
2.96242452124622e-05
4.04731624606827e-05
1.89022361419226e-05
2.74209860143666e-05
-2.1736571485032e-05
6.76615086308549e-05
3.69778321434626e-05
-2.68957155574834e-05
3.04475985540325e-05
-8.38929037610945e-06
5.15649263728813e-06
4.68590966963273e-05
2.24818871250252e-05
4.15350598836405e-05
2.48582400167348e-05
5.94427956137337e-05
4.63694471430774e-05
5.58937525703597e-05
3.69584199243957e-05
6.06120134177286e-05
9.09932720735304e-05
2.8599505192872e-05
5.10200602284424e-05
6.19388599326253e-05
3.98701611948399e-05
6.1393710349617e-05
7.75167664610229e-05
5.83377345161455e-05
3.92895312893634e-05
5.33270721802911e-05
4.60323501401989e-05
6.67202159069877e-05
8.42996129525474e-05
4.67554756802721e-05
2.56712035146786e-05
3.04255143014623e-05
6.38834055311594e-05
-3.53568740866834e-06
8.19661926974887e-05
1.46601873267069e-05
2.20903125109669e-05
4.82517073868897e-05
5.17539013120972e-05
2.81079148851876e-05
3.31248873857271e-05
2.57613630361503e-05
3.92528947240274e-05
1.8749543872941e-05
6.36068339238314e-05
2.28458916626649e-05
6.90652187234053e-05
7.41267194377002e-06
2.02179887259805e-05
3.54540353700212e-06
5.16288973611798e-05
8.27754433916901e-05
3.53943047401416e-05
-9.82425546727669e-06
4.30430487886789e-05
5.31577291343632e-06
5.82744713974454e-05
2.11532804214322e-05
5.10372367276326e-05
4.66272741173305e-05
4.0126640448578e-05
6.98846164886441e-06
4.70920336124868e-05
3.86766585282761e-05
3.54677813303017e-05
4.3061603914553e-05
5.50075764671872e-05
3.17816482696122e-05
3.96202516286615e-06
6.56807865490181e-05
4.47287291865385e-05
2.4738961261802e-05
6.81962594224369e-05
6.32960802267422e-06
8.28359867211604e-06
3.36202604142623e-05
2.26976786464179e-06
7.87403298664e-05
3.18468393999502e-05
-1.8174516527109e-05
6.43991048782841e-05
4.16315492367576e-05
7.56105946643195e-05
3.44196023190355e-05
3.43494805710003e-05
1.00324120152117e-05
3.44466980209592e-05
4.22929518723751e-05
7.52016829031936e-06
2.86200544606738e-05
2.83201723220513e-05
3.81898892137669e-05
3.38443644616548e-05
2.1176965016749e-05
7.42673783817481e-05
2.21321898084488e-06
3.33519407864831e-05
6.16784691692304e-05
5.2813529039085e-05
4.69787342214081e-05
3.81823204242096e-06
4.86717496699237e-05
6.68634113899075e-05
1.57022766483315e-05
5.82739782185851e-05
1.29990165462153e-05
2.18481116559229e-05
8.05218330704939e-05
5.84756405478721e-05
4.22700893748269e-05
4.58253294972665e-05
2.38856838569911e-05
6.36557405266284e-05
1.36430710164564e-05
7.60021466662728e-05
7.76394750892146e-05
5.77008107276277e-05
3.21514480019239e-05
7.97642222554495e-05
1.9454308685898e-05
7.83664654205247e-05
3.95279261897825e-05
4.00022453642043e-05
1.91477782875309e-05
5.60382585949201e-05
4.8074379502588e-05
6.66349538377e-05
9.23323344433274e-05
6.4731443692571e-05
7.70124787735015e-05
1.34215186673805e-06
4.85820721255788e-05
1.21975531337637e-05
4.03020963995307e-05
5.33272678934956e-05
1.10509215564894e-07
5.16373900770223e-05
4.87512480381516e-05
1.05228313657878e-05
1.32414737556218e-05
2.45463276382023e-05
7.63108269574087e-05
7.72324952655451e-05
3.33952246112688e-05
-2.70327112064325e-06
3.7733907313328e-05
4.91519321490147e-05
2.09286952469699e-05
4.06202095070807e-05
2.6652656330007e-05
-1.27325979457848e-05
1.12194563047463e-05
4.83131471516261e-05
5.4003215073469e-05
4.22806220893452e-05
5.66107188825238e-05
4.70057063811085e-05
5.07626697508296e-05
5.17065846767518e-05
7.87208658694111e-05
7.32284318721534e-05
4.10699478874727e-05
5.09556145306934e-05
3.82797257453512e-05
8.8099221937855e-05
4.24676042072671e-05
8.07991565598554e-05
-2.47142588530459e-06
4.6833981400553e-05
3.30574841754875e-05
8.01096880693515e-05
3.67444609440267e-05
4.90789332932991e-05
4.64247743782773e-05
1.96421501409225e-05
3.37380177941263e-05
2.57064619807125e-05
2.17177113100716e-05
7.37498811235196e-05
3.4775666297699e-05
1.70385101550404e-05
6.64565217272666e-05
3.99816572853392e-05
3.49295871222896e-05
3.2046632042253e-05
3.82934498001004e-05
4.06235390328372e-05
4.54976521380882e-05
2.63785019016895e-06
6.57762865767236e-05
2.7549383679976e-05
2.70405719774027e-05
4.02409493552907e-05
3.10474074935085e-05
2.35461279802669e-05
1.12485593568577e-05
4.01757611178562e-05
4.37702652965531e-05
-3.20626067982274e-05
2.99225477063006e-05
5.5775943028205e-05
2.94606845058428e-05
-1.59577715627655e-06
1.39691826882133e-05
3.35160933773603e-05
2.45760871821486e-05
6.71771400029989e-05
3.9177372480784e-05
5.0490425548442e-05
2.8642716376686e-05
3.84062750570401e-05
2.04250339388194e-05
4.07618351802836e-05
3.42791074919795e-05
4.09826412241864e-05
7.37837339586303e-05
4.84947425957994e-05
6.800696973812e-05
5.85511571100323e-05
-2.52021413294318e-06
4.91258915218213e-05
6.94043868992142e-05
3.73369863147985e-05
-2.52624586004617e-05
3.51488507773005e-05
1.61713513922404e-05
6.28201517234044e-05
1.71610716076916e-05
8.96857020730028e-05
1.46652979226293e-05
3.09821736370241e-05
5.84548935738831e-05
4.70575444274873e-05
2.27191911405917e-05
6.94386309247932e-05
5.67187260745005e-05
5.41645815163816e-05
2.45159706369192e-05
4.34075241294642e-05
4.26546331984149e-05
4.53566959455792e-05
0.000104476723853312
7.60882554331167e-05
2.04632641738728e-05
3.87788574859767e-05
3.32083440683773e-05
3.47426848411544e-05
2.58182026379613e-05
6.01643351001423e-05
5.70530044751856e-05
3.7307209349539e-05
4.5582467014308e-05
2.5165917528052e-05
3.89839533843267e-05
5.38966389436342e-05
5.8042921841903e-05
8.52043996286147e-05
5.08080337103841e-05
3.78651269528741e-05
3.8678150795348e-05
1.11562110691512e-05
4.616399101808e-05
5.70426713664298e-05
1.64087173208774e-05
2.8054763424951e-05
2.50025624848372e-05
2.26294735460404e-05
6.53369863715211e-05
3.84193733686456e-05
9.25690396755055e-06
4.47421522746544e-05
4.34084271455876e-05
7.44109708841147e-05
2.50139898077289e-06
5.34556497619164e-05
4.66086031231483e-05
1.67989191603901e-05
4.57818668453822e-05
6.65995211564474e-05
4.26433514879384e-05
3.52893599377664e-05
4.61919481319603e-05
5.08609233242389e-05
7.67633815890529e-05
6.31651346448468e-05
3.28498994715257e-05
5.10722986275753e-05
6.86912720154481e-05
5.09345888673014e-05
2.65538822815229e-05
6.7501473058103e-05
4.95358496935131e-05
3.31927289663443e-05
4.08591615652296e-05
4.43293287892677e-05
7.01579821773837e-05
1.43838489019177e-05
4.25228748292584e-05
6.01691922816705e-05
3.05735165313363e-05
-8.37566070697797e-06
6.33178466639964e-05
6.41710106186252e-05
2.16000868347869e-05
4.15773053659949e-05
2.47428803901193e-05
4.77345773937856e-05
1.60692422935356e-05
7.79223160574852e-05
3.84907262434725e-05
2.67430833382863e-05
-2.49889343442975e-06
2.82416488306275e-05
3.13218802069181e-05
5.73916489757952e-05
-1.19270948869859e-05
-4.8863146293059e-06
7.77062808502432e-05
9.13234268426438e-05
3.71606625812529e-05
6.37022217757782e-05
1.92133304645506e-05
5.59538879012927e-05
4.29186811644044e-05
1.0399836380923e-05
4.05448211045592e-05
4.0958960946658e-05
5.19434719528002e-05
2.81715322336283e-05
5.197445240838e-05
4.98765991431618e-05
4.57015629140881e-05
2.35328756388398e-05
5.32679084168719e-05
6.13463766421452e-05
6.68100826245588e-05
5.85750105663633e-05
3.34466237790352e-05
6.10630489979427e-05
3.13730012158402e-05
4.11674276759612e-05
4.22581515330539e-05
3.48366542032855e-06
4.87049580773741e-05
2.45152659186704e-05
4.77686072881657e-05
4.26622525852286e-05
5.85379686090819e-05
2.70972030207203e-05
4.10701723590848e-05
2.64439758897582e-05
7.62241626620373e-05
9.4658465095562e-05
6.34418751699995e-05
0.000100008177035428
7.02239553598781e-05
9.23535803271272e-05
-6.27147830229942e-06
3.31798167352265e-05
7.51751851736502e-05
6.32583589357641e-05
6.06933338785378e-05
5.75204295591172e-05
8.06529469661948e-05
5.91008315066095e-05
3.9265222967719e-05
7.55794748376497e-05
-1.11604133111681e-05
7.28334527362842e-05
4.58614149012444e-05
8.45526399941548e-05
4.37588985095744e-05
5.56484568690489e-05
-7.31716805001895e-06
6.53747377079094e-05
5.50990144406156e-05
5.42295578773784e-06
3.94525307701803e-05
4.0961230694232e-05
1.78036059380817e-05
4.05446995435904e-05
4.68522983361815e-05
6.23989600160854e-05
5.37004481092255e-05
3.8187485308946e-05
6.91296041994663e-06
3.94500731442062e-05
6.0901857375599e-05
4.80328578069248e-05
5.18553575166058e-05
4.04745559845081e-05
6.81985336626371e-05
6.6592736092135e-05
7.78853880332878e-05
1.72550023911226e-05
2.23638838877436e-05
6.13320362730088e-05
3.6828743873463e-05
3.08095452301736e-05
7.0364589747918e-05
3.9952451528469e-06
7.61619783382674e-06
2.7546144649492e-05
2.13928544296223e-05
4.3890520710992e-05
3.49536768052658e-05
7.09078277012735e-05
-2.58779439734457e-06
7.98201477093239e-05
8.03825662015319e-05
1.98652741783091e-05
-1.16756546001174e-06
4.4033140589031e-05
7.15672915758583e-05
1.38607350556574e-05
2.79638977842422e-05
7.92582596618038e-05
5.14514544407462e-05
8.22049803379701e-05
5.08174869257458e-05
1.46827213187041e-05
5.90276116472921e-05
2.27746105936056e-05
2.23286899410416e-05
3.60413678965224e-05
2.87404293913522e-05
4.9711005348677e-05
8.21575235850039e-05
-1.59483095743966e-05
4.03689768960538e-06
4.18794678868454e-05
2.87099774716927e-05
4.57051329969612e-05
3.59047303006548e-05
4.50023980571521e-05
2.19121092837272e-05
3.47125775326183e-05
6.34814497411274e-05
1.06623388133755e-05
4.13050403122885e-05
-8.01854272422032e-06
5.02751748330705e-06
4.9935212536856e-05
2.6855830292464e-05
4.54008782611139e-05
2.59985929251871e-05
6.89056793051886e-05
7.35024624324248e-05
5.24701160345547e-05
2.93051617351156e-05
3.83123753909047e-05
1.0567150388946e-05
8.53624687734132e-05
3.97001381985685e-05
2.37927546014744e-05
4.56446436243358e-05
6.87102893848776e-05
3.87328579827733e-05
8.91523556688738e-05
4.69155294773347e-05
6.93494852759288e-05
4.20705343389103e-05
2.48761101990386e-05
2.46119285565133e-05
1.42501974845619e-05
5.03551554066095e-05
3.61792671044842e-05
5.66207538787928e-05
6.43805295778782e-05
9.37974655170914e-05
-2.90732120228478e-05
1.48115007786009e-05
6.68372632536337e-05
4.91094835820089e-05
3.08452519327155e-05
5.80764267294829e-05
-1.62690451524282e-05
4.25796745812518e-07
5.03589831275288e-05
3.62782469951676e-05
1.78724684080461e-05
2.48000646582796e-05
2.93327172786084e-05
2.77569565762438e-05
3.62951822109481e-05
2.87194883852873e-05
-1.17629627164247e-05
3.16979827850984e-05
3.39711155500344e-05
9.90405176268135e-05
4.37201364074187e-05
8.05752177875524e-05
2.6495979750207e-05
-4.11008979771145e-06
4.04260606697549e-05
4.22452337411652e-05
3.55038166540839e-05
8.15966772114168e-05
7.15856263346963e-05
1.66146086946499e-05
9.16737878919518e-05
1.87284051017988e-05
6.39755255985486e-05
2.15681270924064e-05
3.95450924374873e-05
1.10820382088419e-05
4.50962418081805e-05
2.47246993146413e-05
8.4343780879834e-05
4.85713148552499e-05
5.66635653852938e-05
3.45337139705753e-05
2.58204409101343e-05
9.61635348910802e-05
5.83277826371266e-05
4.52604118466783e-05
7.0162011229143e-05
3.65003773158554e-05
5.22842114980203e-05
4.82117260957273e-05
4.92286566405927e-05
6.49416547212587e-05
7.37531366987082e-05
1.57415345500628e-05
-2.78569569540288e-05
1.42716115379697e-05
1.55477335727856e-05
7.95624875604752e-05
6.02722776078512e-05
6.98739308429575e-05
2.93502361652446e-06
2.22563398782451e-05
4.59511765841832e-05
3.87705615044965e-05
1.09658487272536e-05
9.11012613085781e-06
4.97012154671229e-05
6.55800994905221e-05
7.96572846041096e-05
4.18333800650988e-05
-1.42160108128055e-05
6.57188616462259e-06
4.60280578845239e-05
7.40045126735165e-06
3.59904528583559e-05
5.26270637105747e-05
4.76182875526601e-05
6.16877874083562e-05
5.07453858733965e-05
3.31206887459109e-05
7.36674872291004e-06
3.95915661393292e-05
5.63130352383876e-05
6.28227829997209e-06
5.00497240780336e-05
2.06449304410762e-05
3.77422766684781e-05
4.47641680825174e-05
5.41699404046208e-05
4.25627454692389e-05
4.25771681340453e-05
3.41303628667444e-05
2.1440040905792e-05
3.5221845117602e-05
5.06118408664828e-05
6.52482890310131e-05
2.04193410210074e-05
5.41653191706871e-05
-1.08173470781556e-05
5.50097668890387e-05
6.74784284010792e-05
7.5642127150535e-05
2.64084064155814e-05
4.28154753506731e-05
-1.55608326497797e-05
3.31301981974785e-05
-2.20507616444763e-07
2.51311722389612e-05
7.10441212500441e-05
4.98475937058266e-05
3.03264459802889e-05
1.10196423008243e-05
5.32774744760827e-05
4.30492834839478e-05
2.27880797978623e-05
8.45419330708762e-05
3.78718455451872e-05
3.2124145631681e-05
3.27929462122705e-05
2.96677269794681e-05
4.36612129526612e-06
5.16787197780396e-05
3.10348059000724e-05
4.59806067711626e-07
6.16087400902711e-05
-7.76056224239683e-06
5.24940842542535e-05
3.28927581268749e-05
3.28751933086337e-05
6.57613270185905e-05
5.28490267612023e-05
4.38306186820954e-05
7.5959501944324e-05
3.85360991279637e-05
8.11983401320338e-05
2.98970599970294e-05
1.19514773096421e-05
2.93797422975072e-05
6.69245388909632e-05
2.6845741459572e-05
3.61311641427594e-05
6.29901498778967e-05
4.40800559187819e-05
8.14656712812469e-05
5.57531351977329e-05
3.84886924172122e-05
6.69804980112688e-05
4.255946044518e-05
4.83072908713999e-05
3.04976125417261e-05
6.60059990657628e-05
3.54384370739537e-05
5.50083318588596e-05
1.25208573887292e-05
5.92690850303805e-05
1.97580181854396e-05
4.56079510921804e-05
-1.05025690123743e-05
8.25050714081875e-05
5.89525217986719e-05
4.34970305801962e-05
6.6060025201865e-05
3.20639193747137e-05
2.2344577365341e-05
4.63657026498387e-05
1.58189381860475e-06
4.61527353287798e-05
1.05646675436477e-05
4.70179038853498e-05
1.20639982166004e-05
4.12055203792097e-05
8.69384179245872e-07
2.39045409012101e-05
6.24626027369999e-05
1.41521786242089e-05
2.22775283621615e-05
3.19359882108401e-05
6.62361536515536e-05
4.77971239857884e-05
4.29562231129193e-05
2.63372477677209e-05
7.17744658442508e-05
6.19579415552826e-05
3.03890150646511e-05
3.3664894713606e-05
7.64492163070697e-05
2.21004995202421e-05
3.56937598695763e-05
6.41768799866321e-05
3.08410240448748e-05
1.65633951470374e-05
2.62721053106384e-05
3.57317266907737e-05
9.51057029054392e-05
3.45868646060665e-05
7.03944082625368e-05
7.63966947014664e-05
9.10026958674344e-05
1.65493968812677e-05
-4.61159530065443e-06
0.000102584070162921
5.30106700778325e-05
7.11245521987682e-05
5.72419764345826e-05
4.33959415541916e-05
5.8415318648086e-05
4.0812812525614e-05
3.59134477705338e-05
3.53253336413141e-05
2.30281948525173e-05
3.08606701597749e-05
1.83017809306269e-05
7.01463276435904e-05
-1.27904517311373e-06
3.65471582083053e-05
4.14863263471781e-05
1.82399205872402e-05
4.42129395066179e-05
1.46800592928127e-05
4.65318413388972e-05
2.41283674055086e-05
1.34018145089614e-05
-7.85293300188311e-06
4.35064781754957e-05
5.67890332333252e-05
6.4283098510928e-05
-1.04358409050961e-05
1.41671158513273e-05
2.29407883108402e-05
3.52568259405652e-05
5.02287749585666e-05
4.4027332501611e-05
3.17525566253251e-05
4.09369799827153e-05
9.78768774296242e-05
4.89647594577645e-05
7.098390962887e-05
4.38388881220397e-05
6.26446656372491e-05
5.8901842889782e-05
8.84170605086635e-05
5.33942539303602e-05
5.74433620745113e-06
5.68499639774891e-05
4.1650657440163e-05
1.85478622357718e-05
9.40459752550328e-05
3.38704376197493e-05
6.50208651662363e-05
3.77142784444573e-05
1.65814649083853e-05
3.37802656626557e-05
8.14399521321928e-05
2.46447079627439e-05
1.84715929008535e-05
4.56806323984268e-05
-1.1269233975628e-05
2.28632213054617e-05
2.98071119638346e-05
3.17216914772824e-05
2.10102886468716e-05
2.50871448606788e-05
5.65057303547502e-05
1.8511876569453e-05
1.50917244232927e-05
3.63456974403578e-05
2.84287054106572e-05
3.99554796772058e-05
3.32807948226373e-05
5.33941923503461e-05
1.93823982797356e-05
4.13854409211091e-05
2.28152067435977e-05
4.49967341662793e-05
3.85965696052875e-05
7.2675894480813e-05
3.29212392308421e-05
3.19414537599462e-05
8.59583320960764e-05
5.3498126448444e-05
2.53694537349712e-05
2.73421699318026e-05
7.86346704366136e-05
8.76356580173448e-05
1.31540390037416e-05
7.03490741391181e-05
4.93336284178316e-05
4.02713550688957e-05
0.000111587476194712
2.3762184871433e-05
3.1998937948261e-05
5.28852151720913e-05
4.75093679942001e-05
2.92007480612222e-05
4.85513597909493e-05
2.88340352374243e-05
3.95442435800186e-05
4.51936633519589e-05
4.54014346572294e-05
5.501426826733e-05
2.30665442720374e-05
5.93397842349005e-05
5.01964123844183e-05
6.34180195914975e-06
4.38669475996777e-05
1.91254142139975e-05
5.243427149292e-05
4.9668431739439e-06
1.84755076204277e-05
1.95076749661884e-06
7.43139158133314e-05
6.60359489555071e-05
7.02563578600199e-05
2.5237380645652e-05
2.27627342369292e-05
1.38864631682384e-05
5.58431613201745e-05
1.30972761005294e-05
6.93804663529136e-05
6.85876908338438e-05
6.69719040353518e-05
3.34010212107382e-05
3.05090964748634e-05
9.31718406373254e-05
4.74220600166207e-05
1.73680095210364e-05
7.27863229901954e-05
5.94994956750848e-05
8.69887639508228e-06
3.01857069337563e-05
-2.77475719339568e-05
1.60481964967594e-05
2.42359870861252e-05
4.50804646638194e-05
3.76150342536898e-05
1.02962132325178e-05
4.03582151220336e-05
4.90983935699508e-05
2.02405280277658e-05
6.32861486351687e-05
2.44426448358356e-05
-3.69874576301733e-05
8.67342250455024e-05
7.51066040944437e-05
4.99406520799794e-05
3.32382766229705e-05
1.75745384992974e-05
6.50735975149208e-05
2.79547702997864e-05
3.40253057938105e-05
4.54346532809803e-05
4.24046606685087e-05
8.47555079378397e-05
5.22509395060204e-05
2.24354443114603e-05
7.32133322344946e-05
2.68447881128939e-05
1.14721931633535e-05
5.19255936403032e-05
2.4468615054823e-05
-7.52305473988778e-06
3.5067157353966e-05
6.0110387708125e-05
4.95714808140124e-05
4.78835547015039e-05
8.82184690731012e-05
4.70910707439537e-05
1.81356116275696e-05
5.80769658200124e-05
2.75966367201146e-05
6.72959976291862e-05
4.39057639938833e-05
8.67793325862935e-06
6.70623319323667e-05
3.86322464318068e-05
6.6437406634953e-05
4.07680559075612e-05
2.32263580334173e-05
7.27009866852463e-05
5.59561805537007e-05
2.11128704635707e-05
9.65821439090526e-06
9.55105822345148e-06
2.42610832577502e-05
5.24091308954395e-05
1.98659317296535e-05
4.41417950716369e-05
8.53071320233739e-05
3.34331514111569e-05
5.71064664700904e-05
4.81845232192805e-05
5.55924779608337e-05
5.25830243063176e-05
6.09877363868357e-05
4.75615731517042e-05
6.50462373922152e-05
7.3325558654164e-05
7.31806273158982e-05
4.63086455065951e-05
3.30099021017456e-05
9.14900204633206e-05
6.25452980670186e-05
4.13421363165451e-05
3.4395179816186e-05
5.5074284249239e-05
5.3902015591371e-05
3.22243254322018e-05
3.81697002418977e-06
-3.10001808870636e-05
5.07150580996206e-05
4.62228693564213e-05
2.1989866800049e-05
3.28667796908616e-05
3.32093631089896e-05
-1.58464923703455e-05
-1.75489624969589e-05
6.39342390074555e-05
1.6676841091293e-05
4.02268310927505e-05
8.61506892672709e-05
1.77588309263008e-05
3.37002591607073e-05
6.4032025153607e-05
7.36032591082469e-05
9.44293165876231e-05
-2.85566736789308e-07
8.22822145878273e-05
2.93163242842203e-05
7.77324764146193e-05
6.84651601044949e-05
4.3602498783055e-05
2.22279479053826e-05
0.000101651335457514
1.25156289445739e-05
8.59801405064197e-05
4.56360567676405e-05
4.04801232416327e-05
5.60863007314957e-05
3.8578412258945e-05
-1.46105733200182e-05
5.91180026076495e-05
5.29546693634861e-05
4.85226832720226e-05
3.3628508572668e-05
4.36932986894104e-05
1.5117109343523e-05
2.89025619916474e-05
4.55105500226329e-05
3.39719263976027e-05
2.35139669095533e-05
3.18676261689015e-05
2.81697050886378e-05
5.37776390334489e-05
2.20900208253177e-05
3.29287895906464e-05
3.90522863133041e-05
1.97498071748708e-05
6.48896723561815e-05
0.000110447943836487
4.77115197443138e-05
8.24500433574881e-05
2.84129860838726e-05
6.18504620262321e-05
5.32108197782473e-05
1.20836189532543e-05
7.04451626024238e-06
-2.45449037400899e-07
7.11409905395075e-05
1.97111622329497e-05
1.78777785198859e-06
4.15224040518018e-05
4.56021337690886e-05
5.01300531355273e-05
2.5258264426499e-05
3.90762996009994e-05
4.79440764701229e-05
2.61442642410141e-05
6.49043874971152e-05
1.73088953027941e-06
5.00558799184218e-05
2.57248176704355e-05
2.90881397841713e-05
3.73892722286185e-05
3.26273849444068e-05
7.06788909355004e-05
7.35309748797364e-05
5.00856721759938e-06
3.47980556749363e-05
4.11347574421442e-05
5.34773362273877e-05
6.55158630844889e-05
4.32158171491804e-05
6.60120358406807e-05
6.97247909129299e-05
2.5154847469131e-05
4.41264095583189e-05
4.16093779970953e-05
8.40212850826794e-05
6.10007060922579e-05
2.05393610189061e-05
-1.32374543016946e-06
4.38249191038188e-05
-2.12543813296559e-06
1.12318997896411e-05
1.95115963846923e-05
-6.32900453117197e-07
2.84997120218519e-05
1.96866203740733e-05
9.73979287898676e-05
4.37008904732824e-05
7.29142994766931e-05
4.07029176113433e-05
3.76008489168171e-05
3.0988929496489e-05
3.03158816144161e-05
5.30565203156346e-05
1.35033199094354e-05
4.57019996697032e-06
4.01687984037002e-05
3.45560136561614e-05
3.71091843732463e-05
6.4711722182518e-05
6.97074806671251e-05
5.49048467053403e-05
7.6626794487005e-05
5.62721961578884e-05
3.53493469650375e-05
5.4900488891977e-05
5.43940334277897e-05
8.1584752981502e-06
4.35160176706567e-05
6.44178161283711e-05
2.4271701495586e-05
4.17282574213518e-05
-8.92558819526315e-07
6.67075199223848e-05
1.48619867691621e-05
2.91560934121051e-05
5.15332066580399e-05
4.14204604376469e-05
6.26110099478687e-05
4.45904452471245e-05
5.20969398111651e-05
1.79737213951248e-05
3.94947790702652e-05
3.27574900333369e-05
5.12542293340304e-07
7.21580820277972e-05
4.20672633254336e-05
6.25736136355568e-05
8.16823552986666e-06
2.02888233166458e-05
4.46454131815955e-05
4.18121641022791e-05
7.16026280894005e-05
2.96161082939631e-05
6.52802383725314e-05
7.80031831815929e-05
2.10999442312748e-05
5.28353974914459e-05
6.95715899568419e-05
3.83912397177608e-05
4.58789291281652e-05
5.97044611390335e-05
5.18297110325594e-05
7.70615674055954e-05
2.09174427733669e-05
3.69398999291436e-05
4.00316293426918e-05
4.38812345212837e-05
8.78114712697906e-05
4.39503354221146e-05
8.62871132401821e-05
9.45768905158932e-05
6.82129987904258e-05
4.9101878031113e-05
3.47263048748098e-05
8.91806094909715e-05
1.36442138133309e-05
2.4070711383066e-05
5.81369595584146e-05
1.18757918123182e-05
1.81076388694439e-05
2.57195905756318e-05
8.31188621071734e-05
3.18485105610791e-05
7.32787411738309e-05
3.70373762513388e-05
1.6740983112595e-05
4.81085648315502e-05
-2.40536489048004e-06
7.49220874966457e-05
6.12428095468618e-05
3.903972247455e-05
5.11935365707866e-05
4.28482504256824e-05
4.20835600686006e-05
3.07219435357575e-05
1.59048216772753e-05
5.9858219755665e-05
4.03596067474323e-05
4.20273859525564e-06
4.45852244648785e-05
4.34685682963747e-05
2.75741059479509e-05
3.17319071577448e-05
-1.82051439330538e-05
-6.61127915056024e-06
8.03536648393441e-05
4.17316033942752e-05
5.63895176250082e-05
2.68349618237662e-05
2.30173536149629e-05
2.14840631043564e-05
5.05771497941947e-05
4.2310743824853e-05
3.54059486437614e-05
2.64620203781729e-05
6.39614497495258e-05
3.79085159954916e-05
3.91711041252588e-05
8.03667229501194e-06
7.09245039250194e-05
4.54969280241064e-05
4.75591057845141e-05
9.10457540789027e-05
7.22846061538165e-06
6.74596286514927e-05
8.9557524125932e-05
7.67937912078263e-05
5.88559241531085e-05
3.85894356845134e-05
8.26414690763508e-05
4.12456002616241e-05
9.3607942566878e-05
3.54919148457307e-05
6.20443395094677e-05
2.5556750035968e-05
1.38170399732256e-05
1.54491006810347e-05
3.01019232070599e-05
9.0001641854185e-06
1.39631767358657e-05
2.99442350131849e-05
1.27210016404181e-05
-3.12884825250588e-06
3.94344745702829e-05
6.12647205400975e-05
3.05047005915076e-05
6.66315595165929e-05
6.01321568755554e-05
3.24356080367446e-05
3.78071317753748e-05
4.306006080364e-05
-2.44434813579841e-05
5.27562560570136e-05
2.72230169428229e-05
4.91926743603169e-05
8.48233163898094e-06
4.73060071571743e-05
6.8200188130006e-05
3.16912446198882e-05
5.62742809903753e-05
5.04073088231402e-05
3.53886599112763e-05
8.43968934809384e-05
2.94996744142963e-05
4.52028252941767e-05
5.73154764579153e-06
3.73329855771281e-05
-1.11690606779041e-06
6.10532798356097e-05
4.25151455715075e-05
6.09751644569863e-05
7.10359918696026e-06
4.88522500623017e-05
1.23799769109625e-05
4.36662931283833e-05
4.8527697501822e-05
5.92028208626511e-05
6.71045314239664e-05
2.67019458432063e-05
3.7395960936718e-05
3.63335282111412e-06
2.98892305363794e-05
9.78252132909761e-05
5.62360976425865e-05
8.09880773049816e-05
9.18831778995747e-06
3.83504855769699e-05
3.28902076657843e-05
3.65963971192988e-05
6.36557276078265e-05
3.17147631843469e-05
2.36097497033956e-05
5.62941198679099e-07
6.49687086637037e-05
-5.49405297738521e-06
2.21984266613565e-05
1.35501069119056e-05
4.68489564989407e-05
2.54027122714632e-05
5.10785607417658e-05
3.28828003454784e-05
3.16554968825309e-05
2.11130412288263e-05
2.03043027010892e-05
1.63028099458901e-05
4.46511592423361e-05
4.31001942773859e-05
4.03534342736767e-05
4.06106949871212e-05
7.11174429408721e-05
1.01357979699106e-05
3.02818163362294e-05
5.44687745157226e-05
6.30008369005842e-05
7.28483083527245e-05
5.61691618490371e-05
6.28861163666373e-05
7.71295697638972e-05
2.47042552819977e-05
1.13063923627842e-05
2.33997701266573e-05
4.2848040679451e-05
0.000107225542265325
-4.47013555988178e-06
3.82046111286299e-05
9.7947741118416e-05
5.46295679429098e-05
-1.03807153779422e-05
2.9160681089452e-05
5.08878343608257e-06
3.58745232857887e-05
-1.71123416570267e-07
8.25157097773403e-05
3.86393878941379e-05
1.14371896054448e-05
1.28542234257111e-05
5.13772321839946e-05
3.37768886200616e-05
3.39505512172731e-05
3.62730974638566e-05
7.36310515555865e-05
-2.56733104200297e-06
5.24684741167906e-05
8.27529555234345e-05
5.35839318923493e-07
5.81921419421786e-06
5.30663249449611e-05
7.85910714733499e-05
1.8546155933813e-05
5.3937504020857e-05
3.14967477294064e-05
3.05275005173886e-05
5.56322214767179e-05
5.99588107841546e-05
3.58150149758357e-05
3.3321879934198e-05
9.19709691225692e-05
4.48307268751243e-05
4.12978485899268e-05
6.07424658684556e-05
-2.000484977328e-06
2.53612601729597e-05
3.52389556838636e-05
4.82556965524494e-05
7.09811714175453e-05
2.65417930150291e-05
1.61765869477528e-06
5.576075960745e-05
1.99269200911015e-05
5.63930171325139e-05
2.05596182960572e-05
8.12030986049054e-05
5.51507296202306e-05
2.83152419710991e-05
8.17352428153958e-05
4.55513264770052e-05
2.30867291252417e-05
-2.15245396579461e-06
5.17375172458461e-05
2.67597123289366e-05
4.74102068796159e-05
7.28348332917854e-05
8.13339216392434e-05
4.20485139351905e-05
5.47295881844774e-05
1.93889799539887e-05
5.64572150939477e-05
6.44974537440973e-05
1.50188268456005e-05
5.81361243876419e-05
7.17200609298314e-05
3.41153003927648e-05
5.42433743508343e-05
5.34877118565196e-05
1.02059970084748e-05
-2.63342348818939e-06
1.27180227738107e-05
-5.33903494294011e-06
3.62872890388897e-05
-2.22817211139742e-06
2.3915338411373e-06
5.21314300440826e-05
5.30985575194143e-05
3.44171740169705e-05
3.65086617570323e-05
1.78530116099414e-05
-1.22931712623805e-05
3.52007745059674e-05
5.56756061584077e-05
5.31957304881115e-05
4.38301360016404e-05
8.94335189847279e-06
7.70646337063528e-05
6.24458716921613e-05
5.03007847085859e-05
7.98835578376169e-05
1.70290214878419e-05
2.36663258800267e-05
2.12830907638055e-05
4.81190616098867e-05
4.04258605839996e-05
3.34607410747749e-05
2.97864106749889e-05
2.33945510566261e-05
4.04486059919e-05
1.57524033465795e-05
0.000102367540600503
2.04757969204813e-05
3.99087257457939e-05
3.0753431016654e-05
5.03326812237095e-05
1.89753349702097e-05
-5.70405091527199e-06
1.04357065096185e-05
1.42915156017516e-05
6.67434799883162e-06
4.69138012644786e-05
5.02019498619318e-06
2.78895822411159e-05
2.94602182029019e-05
6.67569718125871e-05
4.57719762308656e-05
2.47248018789133e-05
6.35687034875842e-05
1.92564692480343e-05
8.48986615784757e-05
6.58836755708739e-05
5.19800405423785e-05
-7.38869740826375e-06
1.76028513738064e-06
7.71541807679736e-05
9.94780025026474e-05
3.40520615124922e-05
5.07794220256986e-05
8.22205886392504e-05
6.62209653523314e-05
4.69929900929633e-05
3.82329167848433e-05
4.83427197024038e-05
8.85747855643736e-05
6.82442254644253e-05
2.1062729182881e-05
1.88379879998159e-06
4.02662984426036e-05
1.2886995255712e-05
2.63385766887909e-05
5.30198396708606e-05
5.01096560826664e-06
2.60344779957868e-05
5.64335557185792e-05
4.13177617210764e-05
1.06772636916097e-05
3.94734400620098e-05
6.41270367125152e-05
-1.90988656325798e-06
3.95093300541785e-05
-3.25756010319845e-06
2.49783423121827e-05
1.32307018600709e-05
3.47678333330657e-05
5.46707536594128e-05
6.85447330827282e-05
5.15109278148914e-05
-1.65423269773969e-05
1.22305997241285e-05
3.82895761450193e-05
3.51575024454917e-05
5.00684787664094e-05
8.76066329907371e-06
-1.71893519905889e-05
7.41933668809855e-05
6.52885602932878e-05
3.19237793329388e-05
1.49516342338886e-05
2.20278675868481e-05
4.45239408733826e-05
5.10295518084615e-05
2.48440434377194e-05
2.22947239386218e-05
7.07381363911945e-05
7.97792297328679e-06
2.20692488397499e-05
1.82421570449993e-05
9.39173421205069e-06
7.11763646740682e-05
8.94989351455199e-05
4.59989850357669e-05
3.60173818898531e-05
7.33544970880267e-05
-1.26760547659065e-05
4.54817252370579e-05
4.714373870116e-05
9.71762936149944e-05
3.38835550112527e-05
6.07975004128453e-05
8.39203196480076e-05
6.31485761205116e-05
4.00747685898479e-05
5.36094267131915e-05
-4.49934712915705e-06
2.41121923704535e-05
5.19864470790427e-05
2.75911756767756e-05
1.3859117088407e-05
1.43460512502733e-05
4.52845246661367e-05
3.73081431103056e-05
3.72211861784888e-05
1.83165223978684e-05
2.37147979123998e-05
3.96244680350522e-06
1.30011918455979e-05
3.76151046896414e-05
4.46902968457088e-05
5.56460117855588e-05
3.70650389753185e-05
3.60798445303429e-05
2.94614716565069e-05
3.14414180169773e-05
3.15339613437263e-05
4.11991524965619e-05
4.37824595808969e-07
2.50355296238497e-05
6.32480656303778e-05
4.70275227343734e-05
3.110003953634e-05
8.53470997034669e-05
5.21896965356683e-05
3.24993891258629e-05
7.2787383174324e-05
4.87293120127312e-05
5.65461405266069e-06
7.78584309766544e-05
1.18292589324548e-05
5.47989725695758e-05
4.52933851736895e-05
8.19704635357969e-05
8.91647749005543e-05
3.14357593713791e-05
7.93311678069125e-05
4.26156003902012e-05
5.00130029829915e-05
7.02679813997717e-05
3.29553680408319e-05
2.90512742616136e-05
1.717645652539e-05
2.42188743384681e-05
3.59308288688571e-05
8.64677803203243e-05
6.54765700781871e-05
6.07752487143341e-05
3.76051122090848e-05
6.41130900015805e-05
5.00491028901754e-05
5.00378582999573e-05
4.33487853773746e-05
6.64040307358714e-05
7.02981684011089e-05
4.2118154746073e-05
1.3487959897178e-06
5.6098251121236e-06
3.84703613882802e-05
5.06403839588593e-05
8.20853205172776e-05
4.55404524271621e-05
4.39200424178761e-05
7.67104815455387e-05
5.81681245161482e-05
3.76115370926848e-05
5.46270938859018e-05
6.36187956821901e-05
7.19125723586552e-05
4.67849690451226e-05
5.02174839394326e-05
5.41760953476794e-05
5.79468366604737e-05
4.60108732020093e-05
3.17597370127507e-05
8.1994180288562e-05
4.75244576269394e-05
8.41073952312332e-05
6.06912476393859e-05
8.07493777294304e-05
5.69062459587127e-05
3.63754495064606e-05
1.57104494334113e-05
4.05426596278386e-05
5.70249460396365e-05
1.92742416155415e-05
4.84520720822808e-05
6.10810903944398e-05
7.04256846441668e-05
4.60045573853465e-05
6.06542714760146e-05
3.91766372397071e-05
8.30904832858179e-05
5.23236621559875e-05
1.47593645051346e-05
5.24140433288348e-05
8.78190204486233e-06
-1.66826407037888e-05
8.14281604347009e-05
-7.48634968603273e-06
3.23395013536814e-05
6.11687181887597e-05
2.73013528555956e-05
2.13580892818189e-05
5.26772176088786e-05
5.08806819620187e-05
5.5014511668963e-05
8.21915135042656e-05
4.87067536905682e-05
2.39663805152099e-05
2.04234458960155e-05
-5.84198737377086e-06
9.27256605652802e-06
3.55729002050763e-05
5.86582475625613e-05
4.8950334564128e-05
6.91031795124963e-05
6.10157495154521e-05
2.52553628093257e-05
5.04154206245236e-05
3.30285123225169e-05
6.48145369670195e-05
8.24453782474368e-05
5.43711093245141e-05
9.21461771707149e-06
2.36854583730747e-05
7.40975267869082e-05
8.33047999984977e-05
4.56908667513822e-05
5.7652067475918e-05
4.13200928427035e-05
2.31728924947032e-05
5.84092171705996e-05
3.52417017266213e-05
4.80699791806091e-05
1.04383380583024e-05
5.83522028388664e-05
2.49656685313448e-05
8.24170358529738e-06
3.43023636564009e-05
2.78912377781961e-05
3.62530023936616e-05
-1.14247220876028e-05
3.57437421882675e-08
6.76444087515165e-05
6.25388508080846e-06
4.08894536471442e-05
6.04832858267446e-05
2.44951613147538e-05
3.29608639282514e-05
-2.11150399854991e-05
4.78809151045177e-05
7.63712973109945e-05
5.4585126607808e-05
6.07471816531306e-05
2.9757755040578e-05
0.000101556250541773
4.05196009935987e-05
2.10211751367109e-05
6.51067420993132e-05
6.121937830793e-05
6.05407211737991e-05
6.74792197279806e-05
5.57998263988446e-06
6.08449679616713e-05
6.22814023803061e-05
4.46533362762336e-05
7.32755374632107e-05
4.88749292323263e-05
4.38434564380724e-05
5.51321531430624e-05
5.53960877509473e-05
3.89853124989214e-05
5.05851743565279e-05
2.8349007466285e-05
1.98271096606591e-05
4.42546669861063e-05
1.68542892865716e-05
4.27975174958019e-05
4.16299714943817e-05
3.79508483203449e-05
2.21866681709906e-05
6.14951696915001e-05
-1.8626330297631e-05
2.8704988008432e-05
5.27250287018788e-05
5.63972939178447e-05
2.31206650238207e-05
1.33577842729216e-05
8.74366905201769e-05
6.09369852972677e-05
6.28620064296881e-05
1.380323792679e-05
3.70408401839704e-05
3.14677276100233e-05
3.2104256472822e-05
4.10258555682975e-05
6.58123388019674e-05
1.59229626885571e-05
8.41362538525531e-05
7.45130062066446e-05
2.71711564103926e-05
6.44171039922852e-05
2.0284417349053e-05
1.43373146572567e-05
7.70698415924052e-06
3.59621672186425e-05
5.4364790923908e-05
3.36836702873875e-05
2.51403815436617e-05
4.96773437037844e-05
7.69592052417985e-05
4.6833457200056e-05
7.12289799480699e-05
5.36524572307105e-05
5.24770080987635e-05
6.47910578126845e-05
5.82873518723646e-05
5.45849715421136e-05
4.34308911737202e-05
5.20157634639926e-06
4.46853394409145e-05
4.12735993022369e-05
3.62026853372154e-05
1.98331373190891e-05
3.86297692818765e-05
2.0053958524557e-05
7.43031684733067e-05
1.64098936359437e-05
3.132644802462e-05
3.60934069008473e-05
4.80524257345754e-05
3.90990305046819e-05
2.44813051699516e-05
5.43176195934459e-05
5.87573463565442e-05
4.90679061902734e-05
2.00336811015023e-05
4.5060498050364e-05
-2.58736015066225e-05
3.38925718170723e-05
-1.41656898846245e-06
3.66509077138282e-05
4.33949266923719e-05
2.73359961509139e-05
1.57722167735126e-05
1.22195694430338e-05
5.01420015392511e-05
1.40617324088156e-05
6.51148359775245e-05
5.90261767144109e-05
7.58078915599956e-05
5.29526193509658e-05
3.16034576635885e-05
4.45614953271997e-05
6.44580718529162e-05
9.50545351707768e-06
5.41994462787824e-05
8.62346539081047e-06
7.49880904608958e-05
2.7140506797586e-05
1.32145003332412e-05
5.44329564358774e-05
1.83180249370529e-05
1.02961487296259e-05
4.72674798796191e-05
6.11960919143981e-05
5.39829486835176e-05
6.46377033466994e-05
4.01039210256469e-05
5.90841023709557e-05
4.6020886182402e-05
6.76760602371477e-05
2.15459202933866e-05
3.87235051998525e-05
5.38466921817025e-05
3.36940092126657e-05
5.36611564523423e-05
-1.24184960204347e-06
5.05498598812441e-05
5.9341803375348e-05
2.20274176535064e-05
1.95789246722703e-05
3.26174659684236e-05
2.46185427048089e-05
3.38000669164921e-05
2.53909950825003e-05
4.38365607574186e-05
2.20920371154999e-05
3.11675364776735e-05
1.84417339220133e-05
3.82561407896626e-05
6.34741723345042e-05
6.61613530291886e-05
5.33019332277417e-05
2.91754067223625e-05
6.46718353630976e-05
-1.11168392389147e-05
6.91456015491048e-05
4.30170664277226e-05
4.82029178358745e-05
9.95664971432375e-05
4.32908972048592e-05
4.79326194405574e-05
8.03182038886331e-05
3.93462224132479e-05
9.21194060280928e-05
4.18325957759567e-05
7.66036912419748e-05
5.98773898355314e-05
7.04853114473762e-05
5.54339773793265e-05
7.28357311532931e-05
5.00799708046689e-05
3.8995208024192e-05
3.75766491180833e-05
4.11945845754036e-05
4.9482446282969e-05
3.30697820516622e-05
3.966689368877e-05
3.11958307154192e-05
2.18921403041253e-05
6.05904384477282e-05
2.33924768649949e-05
3.50125302382723e-05
4.68338463579741e-05
3.40348062846389e-05
4.46120514075078e-05
-2.21540827435622e-05
0.000104132716096931
4.23118518680544e-05
4.48673407727856e-05
3.38901114206591e-05
4.86008462871178e-05
-1.30835570588214e-05
2.68973550011933e-05
6.47635565737401e-05
-5.61841398510631e-06
1.10666170224167e-05
4.26471370156341e-05
8.43378804948374e-05
6.59935024463601e-05
5.11723999173347e-05
1.40575883614496e-05
4.53329203213511e-05
7.85126911391387e-06
6.11663481247553e-05
5.71095079372575e-05
6.49896264366283e-05
5.61871948110568e-05
8.68517202152745e-05
6.99616164087347e-05
4.24560524312952e-05
2.90790758596129e-05
2.40728010041281e-05
1.51048226149439e-05
3.73027058672648e-05
6.061905105227e-05
3.81109626577007e-05
5.1190183703577e-05
4.57861794878214e-06
2.70374520879715e-05
2.21445766565903e-05
1.91938993656787e-05
4.77797244226924e-05
3.98232025573974e-05
1.99904145904754e-05
2.44917674601289e-05
2.1664912033191e-05
1.4931647578012e-05
4.06772706820732e-05
5.93915105180549e-05
5.69525982173543e-05
1.60403325517219e-05
2.07620211370773e-05
1.11146433151346e-05
5.62534038826874e-05
4.27881385527048e-05
6.2117029410362e-05
-2.70368925783157e-05
6.27046380259742e-05
6.57594711221241e-05
4.39081419122526e-05
8.14369927127456e-05
3.99296257340889e-05
3.88645986395977e-05
4.89543313670846e-05
6.6845732619256e-05
4.37542830342016e-05
6.81006269377537e-05
6.28031360285963e-05
2.12935450898182e-05
4.16102405864764e-06
9.08929961957936e-05
2.95021621906644e-05
4.14219714510634e-05
7.50219752279705e-05
1.23575681634843e-05
5.97054087695229e-06
-1.87608061994468e-05
6.32181324612928e-05
2.15654113932484e-05
0.000106566672272175
5.43209383169068e-05
5.41441761356605e-05
2.54848940094151e-05
3.16427521734601e-06
4.16428356513093e-05
7.36684788618373e-05
7.04795487388382e-05
3.34759676786064e-05
5.55199244920161e-05
3.65613528038522e-05
9.21381672285698e-05
6.59342443175254e-05
-7.61328304167342e-08
3.75683730566831e-05
7.00040622749963e-05
4.15220415016978e-05
7.47386858984733e-05
4.95212471450698e-05
6.75048538689632e-05
3.46128632414916e-05
1.14960676052855e-05
5.19781956674135e-06
5.00557540949593e-05
4.60047115530439e-05
5.86303980290373e-05
6.89195238410543e-05
3.40300129483852e-05
2.7299022716425e-05
4.76052214091719e-06
1.71385805132175e-05
3.32529547782339e-05
1.76597650144642e-05
3.05994970162701e-05
-5.05871173191224e-06
5.30130868039391e-05
6.5206386418527e-05
1.00273222602033e-05
2.71287695724606e-05
-1.64374910322066e-05
4.81111970534161e-05
5.73559870032893e-05
2.51541901232133e-05
5.77286064333315e-05
2.7197021439057e-05
7.37956091922986e-05
4.41441577593608e-05
1.84372510221412e-05
4.93619275244312e-05
6.47210939290587e-05
3.36179399721024e-05
4.72284776310279e-05
3.00255643186825e-05
3.81692508158067e-05
2.6820150635505e-05
4.03533587922263e-05
2.36996308043339e-05
7.72439139476432e-05
6.64880047546259e-05
4.70729754917731e-05
5.27401110882858e-05
9.10224665033276e-05
9.8376773427202e-05
-9.51229953700698e-06
2.65505036667799e-05
7.27757361094923e-05
1.88063470859176e-05
5.90721821300621e-05
6.78032089399293e-05
7.45551817355456e-05
4.16505412236797e-05
-1.91321491208539e-05
4.66422839521152e-05
2.66344827133102e-07
4.11699854232679e-05
3.01030265247629e-05
2.81093189490148e-05
0.000103973187931698
4.50212269786809e-05
4.25157491833853e-05
3.74298157091996e-05
2.25732729714327e-05
7.63333093485186e-05
1.60637821500311e-05
3.65420210956179e-05
-1.12189746150267e-05
4.99473191873474e-05
2.10574331722759e-05
5.4246083958046e-06
5.16470198820622e-05
5.59007243918912e-05
4.0526981816671e-05
2.55024622609515e-05
0.00011313767704201
3.47051474226502e-05
3.04346207591351e-05
8.88757255463131e-05
-2.47783954248939e-06
2.79581969489271e-05
1.38935502992771e-05
4.88480319331954e-05
5.4794832320267e-05
3.5615084514867e-05
4.3521808609084e-05
-7.66967499922096e-07
7.74479121056272e-05
3.09191382798229e-05
1.05437478033606e-05
7.3990479924199e-05
4.24644156030362e-05
3.21416159805243e-05
3.3746476144237e-05
3.87691363132866e-05
2.36909034937076e-05
8.78165647944424e-05
1.18000890298773e-05
3.32152585244588e-05
5.40555189190355e-05
4.81400597168647e-05
8.02058841153118e-07
2.28719678146947e-05
9.60116136990077e-06
2.51790669556713e-05
5.50694208625358e-05
3.90210810810254e-05
2.63666794485067e-05
7.51414014803562e-05
-1.03986374274469e-05
4.71914736259792e-05
5.634560526327e-06
3.48847448353002e-05
2.51613344485862e-05
2.46152406534499e-05
2.5210825634818e-05
5.20470645510497e-05
3.80948112391126e-06
2.6659227997082e-05
6.44154299214266e-05
3.74078124848288e-06
1.86918888029891e-05
1.81093594733231e-05
1.51617334557208e-05
1.76093028120634e-05
5.04678268243131e-05
4.71181231975083e-05
3.46852323131965e-05
4.21693530345806e-05
7.24605015158157e-05
6.20335600615139e-05
4.51106474361931e-05
0.000102156300607383
3.2988181676615e-05
2.3895810522049e-05
5.91021785781037e-05
6.89349581239422e-05
4.05715777229976e-05
4.14043123892055e-05
-3.1344675913828e-06
7.70800982836753e-05
1.27847515493428e-05
5.45229489827247e-05
5.48972274521883e-05
5.15134602534911e-05
6.63263271888659e-06
4.09228948272886e-05
4.53951928114233e-05
5.36763939874238e-06
7.82177423704927e-05
3.7810605983255e-05
2.69657867937139e-05
6.71170376336984e-05
1.76280820927606e-05
2.70151839947177e-05
2.61881020400299e-05
2.62870222524109e-05
5.17609767908289e-05
8.23817286419504e-05
7.75553448653708e-05
3.77854608469687e-05
6.32949987088549e-05
2.44246179926502e-05
4.93060926342613e-05
3.00962268873767e-06
-1.76514092380542e-05
5.18686293951221e-05
1.9338965918419e-05
0.000122083027812653
7.03406429663558e-05
1.59080687584125e-05
5.78033483911303e-05
3.5975767928763e-05
1.73981281616996e-05
5.2505295090456e-05
3.27599624971299e-05
4.28526195616567e-05
4.10500688283583e-05
1.13834334178623e-05
6.90369699873451e-05
6.56438574020332e-05
3.06873568764197e-05
0.000104679003008289
4.93366427829719e-05
2.06752855342725e-05
1.02856457320313e-05
1.61842026026236e-05
2.13882541104934e-05
2.49772612514287e-05
2.0444907385006e-05
7.31267116895914e-06
2.28898894099563e-05
9.95093398518243e-05
4.53225129173717e-05
4.56985519499093e-05
3.86960977826769e-05
1.72728436573484e-05
9.1167214819527e-05
3.57100509971403e-05
1.43172376699621e-05
2.21117832924469e-05
2.29194364273861e-05
7.6346097976515e-06
4.36336042842864e-05
5.06924181419919e-05
6.12575667764672e-05
3.98633163340485e-05
5.99147605274341e-05
3.7584555190214e-05
2.72486940157891e-05
5.11927115088883e-05
9.14326359735337e-05
3.47151479300331e-05
2.53523817367365e-05
6.33804628341126e-05
5.1243955877877e-05
5.10268091508344e-05
2.00979523572625e-06
8.21846777913656e-05
6.30970167040864e-05
2.40230697361373e-05
5.91936268017224e-05
4.92913922828161e-05
2.87720650171109e-05
6.17878189823147e-05
2.78248662418681e-05
5.71204264971271e-05
0.000101950542432673
1.23338598747473e-05
6.66505260955115e-05
1.19538560817107e-05
4.17192796137343e-05
4.53730040449737e-05
3.41245342919964e-05
6.8012676641548e-05
1.05924521792887e-05
3.28375372337548e-06
1.92225422464774e-05
8.02221480475407e-05
1.40982543405673e-05
-4.40278596803546e-06
1.8783236765496e-05
5.0431527978019e-05
3.57367236159183e-05
1.64961888309066e-05
4.51146974673628e-05
8.05804615388485e-05
8.91107274932745e-06
4.18243568112363e-05
4.15401593640285e-05
7.12655004345414e-05
-4.01741621246631e-07
6.02409428073748e-05
3.22842456789358e-05
7.31277812144371e-05
2.96422145000429e-05
7.32123353931103e-06
2.68024310334209e-05
6.61952719880285e-05
8.08489635690141e-05
7.67149640463604e-05
8.93325138320779e-05
7.13525102946819e-05
7.61848672020101e-05
2.53455642491322e-05
8.93490749164007e-05
1.40001460333412e-05
6.74654778178957e-05
5.8621132078428e-05
9.39773871384104e-05
1.6154940772265e-05
5.7374130690713e-05
4.64399810920957e-05
6.44026124338404e-05
6.11941690052553e-05
4.33226981882282e-05
5.53976881126825e-05
4.21339909711338e-05
2.85439480796564e-05
2.944479175168e-05
3.17740820305198e-05
3.61450368576527e-05
2.55513203976461e-05
4.26014860791932e-05
4.11061667671545e-05
4.08411664438282e-05
7.03427351035258e-06
4.33471665937985e-05
4.75736575439237e-05
-1.86651083976237e-05
4.81387317416653e-05
3.49553871865639e-05
-7.37366217835024e-06
3.84821238828093e-05
1.63508332711836e-05
4.25940360429606e-05
4.93096461109105e-05
2.13295724278426e-05
6.30716098363446e-06
-1.02942743122708e-05
6.30269889146866e-05
5.00389487162253e-05
5.4762856326169e-05
7.60371852255047e-05
3.71148846852691e-06
6.62163117155166e-05
1.87235020946003e-05
8.69249785093819e-05
2.9850427769615e-05
6.31175300116026e-05
4.35580264730573e-05
5.53006034163421e-05
3.35447136057949e-05
5.47856755858315e-05
6.88665517256288e-06
2.69051382532265e-05
5.42710782009531e-05
6.40431525537128e-05
4.93620830017541e-05
7.66798209810276e-05
6.12284679172361e-05
3.375434205377e-05
5.2699018314552e-05
7.19108402511773e-05
4.72278395732896e-05
5.34364840093926e-05
7.12814391766385e-05
4.1510766312458e-05
6.66745983517003e-05
6.96140426564712e-05
2.8244513693371e-05
3.42592360826654e-05
6.52842141712556e-05
9.0735561262135e-05
5.03775038925806e-05
6.27187127612044e-05
2.19696649281015e-05
4.57299708796435e-05
7.07919044214166e-05
5.89862081958526e-05
4.65460421659738e-05
3.814960940916e-05
5.53870384619987e-05
5.23846904105778e-05
4.22737134045478e-05
2.98385915157826e-05
1.63410226773426e-05
9.02947037944852e-05
3.68860682291436e-05
1.08378045378036e-05
1.18626676273891e-05
-2.19246502568701e-05
8.65162790031727e-05
6.76819347236747e-05
7.85124386238356e-05
2.09112642693376e-05
7.85411495143947e-05
5.62442924793945e-05
4.37792329915539e-05
9.81670788675251e-05
7.34219320562647e-05
3.75259223741146e-05
6.80272113797455e-05
3.16569624406188e-05
6.56487442757404e-05
2.78325928892097e-05
4.63266775417749e-05
3.23003742845697e-05
6.39372590244856e-05
1.62138962900062e-05
7.62590052965648e-05
6.47182139977182e-05
2.81548395986417e-05
1.6023306696626e-05
5.0226800802191e-05
3.50383185875102e-05
1.49265120077182e-05
2.89961349446881e-05
3.11893771746048e-05
7.34817373042989e-05
4.3378426528625e-05
1.57197840006123e-05
1.39337839233726e-05
9.14949938421796e-05
5.12591563716237e-05
3.05818019960793e-05
1.98405035703442e-05
2.58224005157419e-05
4.30698662290566e-05
5.22263584221684e-05
3.69324791896154e-05
7.86617127436085e-05
2.122680232603e-05
3.03745871911979e-05
2.10543546343323e-05
3.83956187369325e-05
1.05272728506642e-06
5.64059515514737e-05
6.10761865025402e-05
4.69813528850968e-05
2.32739439794612e-05
4.33800672861745e-05
1.35974754740827e-05
4.09695094285355e-05
-5.68212649065839e-06
5.60922882104823e-05
7.19337509204743e-05
5.43571531523699e-05
9.55463861527826e-05
7.39616224740525e-05
3.97931058554914e-05
3.81132349898114e-05
2.48740030952193e-05
1.10226704303137e-05
2.38037369618741e-05
8.24733479589945e-05
2.99419184257017e-05
6.41816443373612e-05
-2.47180458017858e-05
8.50196216895402e-05
4.23366554750874e-05
8.16090476222571e-05
7.35029938944891e-05
3.98874965608148e-05
8.24076410447862e-06
-3.41474832012682e-06
8.41953579984701e-05
4.44202258991542e-05
8.67395149452987e-05
6.13126745216311e-05
3.79881799355981e-05
1.37574072711216e-05
6.36109240624796e-05
-1.23374525788407e-05
6.67994735595354e-05
5.7797692416781e-05
1.56589021756923e-05
-9.81109246383595e-06
3.24757859282673e-05
6.04316006852716e-05
5.61750702748071e-05
7.01035556477254e-05
8.3714964536457e-06
1.77415718982262e-05
6.4621843076066e-06
-5.6143480208266e-06
-2.14726299914313e-06
1.64790378218698e-05
1.4315297005684e-05
5.02450935539355e-05
7.61844087997099e-05
5.7715138361608e-05
-1.28920708250078e-05
4.81245717701938e-05
6.28749625415916e-05
2.14387505252782e-05
6.52847624515879e-05
6.02610903624498e-05
4.32359062285797e-05
2.74692947563905e-05
3.91542456577502e-05
-1.95041551640352e-05
4.66516860999578e-05
-7.88151112059606e-07
6.19356563382245e-05
5.48717009961033e-06
9.10268579352856e-05
4.93896927895415e-05
-7.79746526453356e-06
6.31731258670154e-05
5.04612406254353e-05
5.15961350920361e-05
2.13332770610253e-05
2.33823841128814e-05
2.43955572053512e-05
3.57611190286486e-05
4.57265795815114e-05
4.30517774225012e-05
4.80009182578629e-05
6.66948265197501e-05
5.79166716820444e-05
4.19334422401287e-05
5.02839135634381e-05
3.31266033732891e-05
3.46411943061518e-05
4.88512049055051e-05
5.39637765607036e-05
2.74165905258346e-05
-6.90546192472117e-06
2.38979505023427e-05
4.90296015982965e-05
3.98108144948391e-05
8.05680492669457e-05
4.08513427842079e-05
5.12611356444672e-05
-1.86593405883928e-06
2.24236630997796e-05
4.48823165207879e-05
4.20554081753584e-05
3.009587019787e-05
1.5853838290711e-05
5.61928960811497e-05
0.00010299367916562
7.56571843036237e-05
7.49230665289812e-05
5.92004571885033e-05
6.66863049710324e-05
4.67376138801262e-05
8.24364039251653e-05
7.91663032995861e-05
4.92876202296556e-05
5.22019239711677e-05
4.61054195871525e-05
0.000101206008319638
2.25671449251048e-05
2.56534742420574e-05
3.77287992802936e-05
4.23467637104355e-05
3.9778499992321e-05
2.24590327368598e-05
8.74992983017833e-06
5.64504364578968e-05
-5.02964841200827e-06
3.75719001065817e-05
1.94300620344152e-05
-1.52897216466462e-05
2.05535736700692e-05
1.76096568689371e-05
-1.15746964878677e-05
4.1025063132909e-05
4.16471655160027e-05
1.54503151885217e-05
4.65510276443941e-05
9.43655403409617e-05
5.14975749967302e-05
-1.23167921311468e-05
4.87837872374198e-05
4.40471104421818e-05
3.86859669684516e-05
1.35547523823285e-05
2.42836438760836e-05
3.40489543306204e-05
5.53630288244568e-05
5.27607497002155e-05
8.84516172680412e-05
4.96930482277338e-05
1.60332740676e-05
5.33559594337563e-05
6.23027181669196e-05
3.68724503845275e-05
3.27295793835884e-05
7.68572624542713e-05
7.05098099385935e-05
6.65920805070022e-05
3.68932436339378e-05
6.86574282000363e-05
5.14715365319e-05
6.68215393481966e-05
1.97046674439914e-05
-2.62692882346e-06
5.63054887999776e-05
9.22935677855415e-05
3.08209535205339e-05
2.79040915009547e-05
3.3985905022942e-05
5.09365655243273e-05
2.95645751499941e-05
3.99548081770541e-05
1.2450950362524e-05
3.10408777883574e-05
4.34537973774381e-05
6.55898739442447e-05
-2.15191776191441e-06
1.6443905156272e-05
2.15489339147776e-05
5.58049356100002e-05
4.03488929571977e-05
5.56655514622498e-05
1.712770814477e-05
6.89606673688663e-05
5.18947879753859e-05
2.73753019058364e-05
4.38401257013677e-05
2.79019015071435e-05
1.84360216301303e-05
3.91886006920561e-05
-2.66626045938724e-05
1.00757916654286e-05
6.98672304632528e-05
2.90665185754612e-05
7.00362080069686e-05
8.83493411347368e-05
3.90139839034162e-05
4.3857482626334e-05
6.11982397504942e-05
0.000102145515309148
1.13911807830059e-05
4.04537161780127e-05
7.23217124740378e-05
7.01285161464593e-05
3.52515733599587e-05
4.80128982567437e-05
8.30251446543363e-05
3.51882322686747e-05
1.83169450074174e-05
7.1270103570552e-05
1.97166335565652e-05
5.2241760442294e-05
3.93824696047989e-05
3.47626815694357e-05
2.44592360564639e-05
2.19947162492865e-05
1.82963502141763e-05
4.71910608905028e-05
1.95139671672662e-05
4.03899160872949e-05
2.38915462451847e-05
2.50648001764229e-05
2.5064504907699e-05
4.96685720286626e-05
1.52338219240923e-05
2.76799207152319e-05
2.45521976726965e-05
2.7363327132768e-05
7.75404870066969e-05
5.86861885370459e-05
2.94351470545317e-05
3.50504937052534e-05
2.85116109383277e-05
4.57875313352407e-05
7.49338677065852e-05
2.89701994321365e-05
6.31675426026472e-05
4.68383019183751e-05
5.53418066407075e-05
9.57362931844519e-05
4.02514572548641e-05
6.26564550281427e-05
2.58306151471729e-05
7.26761994802636e-05
3.13349693335274e-05
4.50746412901636e-05
1.0163993595525e-05
2.38325096239246e-05
2.68235215443741e-05
5.63791614727119e-05
2.08242882878664e-05
0.000114081219354093
2.54123377739567e-05
7.96520913129376e-05
3.44496979790344e-05
5.25713951953998e-05
5.69982675515979e-05
7.44404544305945e-05
5.19509938276444e-05
2.72317457652313e-05
1.35969541639173e-05
3.0163800659579e-05
4.77024744015445e-05
7.08487334275447e-05
-2.95934356326316e-05
5.94244443650082e-05
6.4706727637e-05
7.96237591161737e-05
1.66703689438037e-05
-1.54198006676391e-05
1.11833323794933e-05
-2.38862162290772e-05
4.63998687263824e-05
4.86162194389502e-05
5.65921640645968e-05
2.27379265154385e-05
6.26399789280756e-05
3.49552942839856e-05
5.25170399655269e-05
1.01108772644694e-05
7.26401173885037e-05
8.91765388005307e-05
7.69745310150663e-05
7.856938779158e-05
3.94298240850065e-05
4.1526532003617e-05
5.17876871037219e-05
2.18472823956675e-05
2.24414581793549e-05
3.6930783078411e-05
3.1976097748781e-05
4.06570264165797e-06
1.51474772312283e-05
9.70730610805643e-05
7.92490921225837e-05
4.13397848476574e-05
4.60703483918243e-05
8.68689678422468e-05
0.000120714508003741
4.05716999528089e-05
2.01302046562933e-05
6.05466155759238e-05
4.43950298745291e-05
2.44343597863054e-05
6.92465591133648e-05
7.30072080968337e-05
6.36987054701518e-05
5.13949162736273e-05
9.31232753002474e-06
8.29963207247448e-05
7.6644254142306e-06
4.06031979701633e-05
5.92097365123238e-05
6.89015316840289e-05
3.80083593671314e-05
4.87123475565396e-05
2.90766007031468e-05
5.24454848860524e-05
4.35744906812513e-05
-1.05421467622726e-05
3.26873115249344e-05
1.55009611954973e-05
2.34512240811525e-05
2.87357909288802e-05
4.28773733651267e-05
4.17322374006937e-05
2.05236038087223e-05
9.14335009425532e-05
8.11803231203253e-05
5.88766877758647e-05
6.61910663999295e-05
3.74262969753994e-05
-4.50543826616465e-06
5.30409989345997e-05
3.24166077501944e-06
3.78372856471707e-05
4.26552683167245e-05
3.59861898843344e-05
-6.12530833887401e-06
2.06022716391817e-05
6.34959160032031e-05
3.99604987527603e-05
3.32897127473439e-05
4.16943260839801e-05
7.64219395785571e-05
3.88435505486506e-05
4.14469223207615e-05
6.98077956686198e-05
4.15562887617905e-05
3.45641753701215e-05
4.67881284423832e-05
2.57049991695209e-05
5.33858358500515e-05
2.03437158258201e-05
4.89926431092148e-05
6.01475173288228e-05
-1.09166124154167e-05
1.35665305099516e-05
4.14790557693071e-05
4.16972094312357e-05
4.58320186491399e-06
5.43918846362393e-05
3.41971557258326e-05
4.92904713457082e-05
5.65649732824948e-05
3.2940553927736e-06
5.06174346914252e-05
3.09302424397713e-07
8.98727090670793e-05
2.34429955599867e-05
5.31681984285692e-05
6.70720713004237e-05
5.61130450666945e-05
3.933196381968e-05
7.52700114710754e-05
1.65040605417914e-05
6.74660261976351e-05
6.14358227160814e-05
2.57412172834942e-05
2.57805132435087e-05
4.79321841157735e-05
9.65714709482242e-05
3.87861832728112e-05
9.72294184062537e-07
4.89374105450815e-05
8.44798193789405e-05
2.71096986698903e-05
-4.31476633795838e-06
1.3978779081792e-05
4.48198547125681e-05
4.65458163656345e-05
4.64048042264491e-05
4.78369032792827e-05
3.98858492096551e-05
7.50078904205154e-05
3.38668913039055e-05
3.09086734902448e-05
2.86972401607029e-05
5.73556359368166e-05
4.62039416799778e-05
4.52369315452284e-05
5.01628635638801e-05
3.93212118797038e-06
2.1789182582179e-05
1.47762542688279e-05
2.79419122735672e-05
9.39524476385699e-06
5.01247502982596e-05
8.70176596499101e-06
4.0199640195924e-05
3.5447630137541e-05
4.55285760479971e-05
6.59748216010425e-05
3.5426617295427e-05
5.02306469917453e-05
1.21335191110476e-05
7.29490486763293e-05
5.26136607444379e-05
1.64931175561962e-05
8.2690471009712e-05
4.22688650737812e-05
3.52521394097841e-05
2.60608851049602e-05
7.44363269000103e-05
5.98418101738716e-05
4.86920493924493e-05
6.33425958646167e-05
6.98858863105522e-05
4.57418346064145e-05
5.30837499219931e-05
9.85150942616808e-06
7.61806290221633e-05
3.4321112932339e-05
2.16710217464366e-05
3.79989887653746e-05
5.22522757618381e-05
6.80641755477582e-06
1.77526294630329e-05
3.27716856590479e-05
5.64026812886737e-05
5.40801939291741e-05
3.60507929416302e-05
4.88274128165932e-05
3.97889598612017e-05
2.34833976756082e-05
3.33422801101901e-05
-1.58210686354586e-05
1.85401480646044e-05
2.51567368455075e-05
1.95683438525167e-05
1.19175579648669e-05
4.91329864750556e-05
5.12438048649198e-05
7.77698445863091e-05
5.35850291457534e-05
1.15556057357803e-05
7.7604450395546e-05
0.000120156050010416
0.000100817188262706
-1.74560140155416e-05
7.4329083237094e-05
9.44747493828123e-05
9.72262711099646e-05
6.8223510827356e-05
3.4836352674425e-05
9.94297035649324e-05
5.678857828891e-05
2.69211730227135e-05
8.97329922099348e-05
4.38987642498604e-05
4.14151041895377e-05
8.19650081966923e-05
4.25430892710167e-05
8.96179510908714e-05
2.78994782926512e-05
5.72182977930646e-05
1.64301988664181e-05
2.10970393051465e-05
3.67163059793894e-05
2.69294375731855e-05
9.52453903688317e-06
-4.20300911939933e-06
3.06461721541229e-05
4.44904164962994e-05
4.49236630559707e-05
2.49783501724726e-05
3.32899764871524e-05
5.09769676340069e-05
5.78001098086013e-05
3.91621339780118e-05
1.44678902175653e-05
6.78903271163925e-05
3.50255065610203e-05
3.83847962280095e-05
5.74982776260416e-05
6.14876152556618e-05
4.70575520376891e-05
4.06305866700919e-05
4.26505562108226e-05
2.41624863413835e-05
4.12598522360071e-05
4.00325138931376e-05
5.55159201647748e-05
5.96367389110589e-05
1.09637783042327e-05
5.94933946830454e-05
5.07997956279331e-05
5.00709327844518e-05
1.88232979394403e-05
-1.52203288310262e-05
5.35416398227861e-05
4.02473985280626e-05
4.99330835695552e-05
1.44460078844024e-05
5.03556748635929e-05
3.06700573738496e-05
8.9861497704377e-05
1.58336464241285e-05
2.97729343595176e-05
8.50965273747715e-05
-5.84674655740355e-06
2.42595845811156e-05
-8.77639399967663e-08
-5.99137846094413e-06
-1.16997134647447e-05
4.60673024602434e-05
5.51415261863134e-05
4.60818595159822e-05
3.60251011370313e-05
2.55749475299329e-05
6.42447548011497e-05
5.50730625270555e-05
7.68443008871393e-05
4.28895806740978e-05
4.4543807535943e-05
3.35680275295776e-06
4.2193008278618e-05
4.06137439865343e-05
1.00851109350617e-05
6.04258943811411e-05
1.36412103619382e-05
-5.8502141826897e-06
2.52910510044951e-05
-6.18440300942732e-06
6.76019244689806e-05
5.59962984969063e-05
8.50527523348931e-05
7.62906970026138e-06
2.783195855041e-05
4.42761966208004e-05
5.02361491694786e-05
2.8562406633023e-05
5.79171708136276e-05
6.93720828230262e-05
6.53016475135467e-05
2.83899336026549e-05
5.75544243151607e-05
3.94442440344386e-05
6.34826955784138e-05
3.0920012147162e-05
1.37169705669756e-05
3.03596744689091e-05
1.17623312127468e-05
3.86841274660279e-05
1.51240795932878e-05
8.00171933004671e-05
1.01462726026128e-05
2.11716527671399e-05
2.35038438275804e-05
6.78928123894512e-05
4.18957677857729e-05
4.80714592497343e-05
4.91645342655519e-05
5.37482213236733e-05
1.12965748072321e-05
5.5866141093618e-05
5.91069585126268e-05
4.00657368434045e-05
2.88515753762554e-05
4.94165649518234e-06
-3.31708930942929e-05
5.65844016281234e-05
1.89002022362149e-05
3.32806394332279e-05
4.55526946792069e-05
8.29173149401086e-05
3.58484219417457e-05
2.2506985289519e-05
3.46309325964127e-05
8.05880436034667e-05
5.07489153811827e-05
2.50493953919872e-05
7.91609653370425e-05
8.10688321751204e-05
2.03135457070095e-05
4.38240937572026e-05
7.48766177680159e-05
4.10198986089942e-05
-1.04615764522643e-05
1.05289062497481e-05
3.47276632558108e-05
5.54724759446106e-05
8.71233589468616e-05
3.15181130543985e-05
1.67472412142024e-05
3.32990177754941e-05
2.85430019541284e-05
6.24307135548334e-05
4.62144123484469e-05
4.19428533201341e-05
4.42585058927351e-05
3.55565935392006e-05
3.16686022254799e-05
5.4160738621596e-05
6.36441622074612e-05
3.91586920647355e-05
7.44548626517348e-05
7.0778332181007e-05
2.15426279398611e-05
3.59662892777452e-05
2.51989232176159e-05
4.36080394882629e-05
4.4871062220495e-05
3.64614074777391e-05
1.3202998012299e-05
1.76061724998323e-05
2.21176538571089e-05
4.32981515541905e-05
4.4275003029731e-05
1.75321470123862e-05
4.20163771745317e-05
6.6240770261598e-05
4.69929545578868e-05
6.65856076031281e-05
8.04604138184764e-05
-3.96632447833119e-07
9.19977284087885e-06
3.74289856661195e-05
1.79283123141578e-05
5.46554799102793e-05
-9.47578104799169e-07
1.85980837022454e-05
5.74870874707162e-05
5.08202361294464e-05
9.77755720105415e-05
9.96038851912515e-05
4.62070699929515e-05
5.12895006863945e-05
5.30067563761386e-05
0.000103648039966194
9.14220057789496e-05
3.17749578997213e-05
2.28646698479948e-05
4.65125823932699e-05
3.71064379951462e-05
7.56073515191466e-05
9.13559099836379e-05
6.58907372835763e-05
6.68964959164873e-05
2.44653626988566e-07
3.19826846708168e-05
4.37743523302215e-05
4.09696209993625e-05
3.25088050768089e-05
7.35812787712574e-05
6.25215445196342e-05
3.50529982791428e-05
-2.5187267023118e-05
6.0484611871197e-05
4.96366128452055e-05
4.80123079421946e-05
7.222393535605e-05
3.77490179186522e-05
3.67584077087272e-05
3.44201954482041e-05
2.39615960761383e-05
1.10429432484471e-05
3.88561342554283e-05
3.4470979802111e-05
4.4918806206956e-05
3.12650332712661e-05
4.24525731740269e-05
5.04656012042652e-05
8.02543606653813e-05
2.24011432617944e-05
2.45992156221315e-05
4.33915246743303e-05
5.15688202638711e-05
5.44194579718645e-05
1.46545158046561e-05
6.97239052345981e-05
1.74251068458402e-05
9.36633373043696e-05
3.29813653048812e-05
4.82597481155121e-05
4.28189289970582e-05
1.71270640868386e-05
6.85476226906785e-05
2.77806509767572e-05
4.99136655354161e-05
7.55095647164501e-05
6.81465328905145e-05
2.04405789255462e-05
6.52642359906908e-05
3.69186015615639e-05
7.0609978270505e-05
5.82180140619307e-05
2.85755413645632e-05
5.9148274979325e-05
5.97547522964606e-05
4.43659130007315e-05
3.1434714620758e-05
5.20581513240654e-05
2.79158322979282e-05
-1.28148902662934e-06
1.17880169511952e-05
3.84808189232576e-05
3.53767760356911e-05
1.89588657052785e-05
3.93750244777389e-05
7.87003416457634e-06
3.03516863081608e-05
2.03085083746673e-05
3.84750789548412e-05
5.79286693873238e-05
5.41602532496557e-05
6.3434574822251e-05
3.89596436457942e-05
4.91387436888521e-05
4.3438006870471e-05
-2.07257563674519e-06
2.86338322283875e-05
4.54791909807929e-05
4.17612242799906e-05
6.17170701629159e-05
3.60844138896845e-05
2.68478781296201e-05
4.50616364226638e-06
2.95378985694766e-05
2.04043731092629e-05
3.08914382518321e-05
4.07494471581461e-05
4.4320402275854e-05
3.98239669982167e-05
4.52573636886019e-05
-7.61403316343879e-06
9.32665262501882e-05
0.00010030425331363
4.98177145282215e-05
0.000113956172823637
6.17971328362572e-06
8.10856424043192e-05
6.52526184302092e-05
8.12313518122201e-05
5.96535528506099e-05
7.67043772011664e-05
2.13220415426529e-05
5.74870022746605e-05
2.76813028024684e-05
6.89808898546005e-05
3.51380998785899e-05
1.75522719394708e-05
7.85853414722021e-06
5.8858285939445e-05
