# Supplementary material for: Research on computational propagation and identification of mine microseismic signals based on deep learning
Source: PLoS One. 2025 Oct 22;20(10):e0334641. doi: 10.1371/journal.pone.0334641 (PMC12543183; doi:10.1371/journal.pone.0334641)
Supplement: S4 Data — (ZIP) [file pone.0334641.s004.zip › 000100700000321.xlsx_0.txt_24.txt.txt]

1.0982472728858e-05
-2.50883002391675e-05
3.89576823486881e-06
3.03612896748702e-05
4.11126342009379e-05
1.39892022082826e-05
3.56280713042887e-05
1.41504511401985e-05
1.52785598850322e-05
1.50411151245466e-05
3.28416280783623e-06
3.54468961010589e-05
2.60484209891005e-05
1.28242730419327e-06
1.30871499753067e-05
2.03775967065644e-05
4.38597473021088e-05
4.3977405442083e-05
5.67504013956399e-05
2.61573482669527e-05
1.22100526579904e-05
4.04185623576829e-05
1.4322435565124e-05
1.81140748435025e-05
4.87837795119251e-05
5.33188431896468e-05
3.89604125234607e-05
5.34320109309166e-05
5.55655366888393e-05
1.39992467672084e-05
3.50308632263286e-05
5.86118374442634e-05
6.29205697985152e-05
2.7564866743886e-05
-3.0536514007459e-05
6.09085647816437e-05
-1.2172193742309e-06
3.69982575953873e-05
4.52797075768222e-05
5.71155573120443e-05
2.72795807371693e-05
4.77382646995075e-05
5.22483640489645e-05
4.4439493847698e-05
8.53087323067995e-05
4.33771353812514e-05
1.65566025065993e-05
2.71569495921553e-05
5.02917656178561e-05
2.19143110415614e-05
4.30249249487302e-05
3.42303232300483e-05
5.36269464975288e-05
2.32463666787231e-05
4.8879686673238e-05
3.42739942742017e-05
6.23966114153665e-06
5.71065016990626e-05
4.65509937011245e-05
4.44758754451737e-05
2.22840180476548e-05
5.99204084654005e-05
2.72876370044368e-05
1.72234337879579e-06
3.35326317026645e-06
1.3706011179838e-05
3.15987806622895e-05
2.48598211380266e-05
6.6640942903437e-06
1.55944693671466e-06
1.91803498919359e-05
1.31301679765968e-05
4.97851443355276e-05
1.15173798922775e-05
3.79101469551566e-06
1.81532384273722e-05
1.87678754587432e-05
2.3347652697741e-05
1.55050342924466e-05
3.76753319683664e-05
1.66517942617365e-05
2.27060409346672e-05
2.48671585335294e-05
2.28112669208333e-05
3.24127389437878e-05
4.67517305526188e-05
4.41118476974341e-06
9.2839100213229e-06
3.21794715543414e-05
6.81851051730094e-05
2.66554001659247e-06
4.61344390529339e-05
2.45178870806515e-05
6.42556317683287e-05
5.32991955252269e-05
1.09053211828503e-05
5.65881762259602e-05
3.4603617282132e-05
4.34586513866329e-05
3.49327474198864e-06
5.44268586380524e-05
3.07930670061914e-05
4.4888429788612e-05
7.30025075507362e-05
5.3862257881165e-05
4.88546422849314e-05
8.50290654692779e-05
4.13982655181156e-05
4.00319969394682e-05
3.73806145931435e-05
3.18846047814603e-05
1.93406915030563e-05
3.92472952465207e-05
2.31988262486184e-05
2.97860112651592e-05
-2.52523998541692e-06
4.20832080356333e-05
3.66826538680228e-05
1.27656670521544e-05
2.33666623401509e-05
2.58934723516105e-05
2.83130249973203e-05
2.02509254654249e-05
3.64897879660352e-05
2.60654216556405e-05
6.55522455265681e-06
2.84150927168954e-05
4.81659368506742e-05
2.36093566723672e-06
3.73537956680919e-05
1.61638971946026e-05
3.01763648804618e-06
1.41141395710461e-05
5.68342361319517e-05
3.90558068602688e-05
6.45174664236873e-05
4.1009399952669e-05
6.96314805247953e-05
3.2324395587254e-06
2.51406940710759e-06
1.47192295389068e-05
4.06936107322587e-05
1.21321887805914e-05
1.20589276742008e-05
9.29382105844306e-05
1.82094246882794e-05
3.44531573090652e-05
8.66636091085646e-05
7.42161558028861e-05
2.34505631901508e-05
3.64476981750351e-05
3.7980523321159e-05
6.90166512834414e-05
1.31661737115446e-05
5.13987081839436e-05
3.73437804593763e-05
1.097720155179e-05
2.49056838246116e-05
8.59249260806351e-06
3.5976775193187e-05
3.24625659390308e-05
-1.66112435276384e-05
1.56568490212927e-05
5.02137559759238e-06
5.55946633301412e-06
5.00583728630509e-06
5.48221577510219e-06
6.90249188193007e-05
2.57936325539524e-05
4.53361765788526e-06
4.24633138361749e-05
-2.21942839440226e-05
2.84024724997776e-05
6.5313906881933e-05
2.44143805642421e-05
6.9085782524156e-05
3.66129201346677e-05
3.01008229166949e-05
4.45372610340572e-05
1.97211324280741e-05
2.19260613972026e-05
3.77018262131306e-05
7.13792806343452e-05
4.48464190751689e-05
-1.01435407481221e-05
4.01585669459959e-05
2.72559035078994e-05
1.02552281082556e-05
2.88120896813249e-05
6.40066979835885e-05
2.86919634553869e-05
3.27447928794447e-05
3.71152688634727e-05
6.17285380941409e-05
1.027405492192e-05
2.41497674159585e-05
2.4800992120584e-05
2.29801936832093e-05
2.38373803519156e-05
2.33313007764388e-05
2.9786433184219e-05
1.82514172216594e-05
2.42858725270906e-05
2.21262701485485e-05
3.49871212618994e-05
3.2352952122046e-05
9.39690169218474e-06
2.81418427060823e-05
4.79405949074135e-05
2.56846509224165e-05
6.09088511877291e-05
5.84477017386709e-05
5.30753543443622e-05
1.3265131467503e-05
1.57460418527533e-05
4.2219358485974e-05
2.36322774896486e-05
1.42578220167475e-05
3.6959866684247e-05
9.78677906144594e-06
2.29622390095549e-05
4.49048093254977e-05
2.02273286923357e-05
3.71310315194534e-05
2.8153842661593e-05
1.29922105553247e-06
3.53759998606936e-05
3.27437534943582e-05
4.469087680416e-06
5.75373177637667e-05
5.18954996488769e-05
2.88607616835418e-05
1.88248279489793e-05
5.06059205604407e-05
3.99909880159041e-05
3.08149222183509e-05
3.71742566076149e-06
5.29076061615744e-06
3.12603572393148e-05
1.48343965422512e-05
2.70739870560046e-05
4.41404212975021e-05
2.36328909946446e-05
1.73163509590525e-06
3.06975796241095e-05
5.351172832824e-06
1.70266920087258e-05
3.98461819435983e-05
1.7266520322864e-05
3.20665545226635e-05
1.35979362809466e-06
2.08545582065224e-05
4.33582042339543e-05
6.01569865015478e-05
6.54351290975864e-05
1.18946993905673e-05
2.537034726764e-05
5.6019105810514e-05
3.83086045329932e-05
2.61038825141386e-05
2.41990050627938e-05
6.8932661543894e-05
2.96132086978525e-05
1.57286561056981e-05
7.57729875098753e-05
1.44094759584074e-05
1.50101379682709e-05
5.15353936583539e-05
6.95994307881688e-05
2.73090607598741e-05
6.94467888153076e-05
4.00004792084882e-05
2.3788094755135e-05
1.10336325962508e-05
2.95233600337628e-05
3.69215612968389e-05
2.60228759788322e-06
2.09528355847661e-05
4.33593515494807e-05
1.43708042581541e-05
-4.58419601024064e-06
7.00326397481107e-06
3.30371231692517e-05
4.87268875135567e-05
6.3196088993869e-05
3.35099025563101e-05
9.35668555707502e-06
4.59331130151273e-05
2.31312025547786e-05
1.55652281477557e-05
1.29962712727039e-05
4.10678929987033e-05
4.72633497281216e-05
5.11750165306804e-05
2.54900522749796e-06
5.36321023619683e-05
5.07498846070143e-05
4.27469161533104e-05
6.20378477598759e-05
4.74940350726059e-05
4.28351716310652e-05
3.94421163278569e-05
5.3806177413993e-05
3.43962153900131e-05
4.58886475942153e-05
6.6923805381834e-05
1.06909769617207e-05
4.04647641931385e-05
4.95563510217124e-05
5.7787104136963e-05
5.66298565006319e-05
6.28693973023376e-05
2.45138846473209e-05
2.76434789678338e-05
2.7021405022156e-05
2.09148671726406e-05
5.52287801561636e-05
1.46741567444631e-05
5.69624972931836e-05
1.45569936510413e-05
2.37635965832141e-05
3.90144707780333e-05
3.36179016727943e-05
3.6858622039893e-05
3.89676175195864e-05
2.87300486064285e-05
4.53520378777497e-06
-1.73757416411479e-05
2.28282903930414e-05
2.01435344007506e-05
2.6747932111266e-05
3.92774845616909e-05
-7.99025392652227e-06
2.24886383467894e-05
2.84330101032605e-05
2.30155294238404e-05
1.97660382804577e-05
6.16600046308704e-05
6.42505712589085e-05
3.55234186178163e-05
2.91939879729157e-05
4.11516913085634e-05
1.61393571333648e-05
4.80337613188574e-05
4.83592515577624e-05
4.95452524806948e-05
2.63455948752466e-05
4.23132300725208e-05
1.24719110264641e-05
-6.01458786210489e-06
3.52412999802182e-05
4.11817938704527e-05
3.26824607404646e-05
6.05007982772663e-05
5.87694142953424e-05
2.21619282328198e-05
2.61313990261342e-05
2.71697182594067e-05
5.92946197625955e-05
3.31805585432496e-05
3.12594616391824e-05
2.3999876358835e-05
2.2765417149606e-05
1.90397575731629e-05
3.18427252570185e-05
5.17977056596978e-05
5.66928357887222e-05
5.62919776625707e-06
5.73946166756181e-05
1.83698454450291e-05
1.93370386231388e-05
2.15690236431715e-05
3.15909171842929e-05
1.89990962568776e-05
8.97816459185803e-06
4.05975404922236e-05
1.09046642729121e-05
6.77402597834892e-05
5.10226497046014e-05
6.17507709981212e-05
3.34287368100177e-05
5.88707276152402e-05
3.53857633087288e-05
8.04578008344387e-05
3.58241906154529e-05
3.70429781193571e-05
3.72291190406083e-05
3.0254183525622e-05
2.96256384963767e-05
7.82348509171577e-06
1.20543357298278e-05
3.85496799412002e-05
5.33010885193945e-05
4.05390415986873e-05
5.80687291993085e-06
2.32228785938475e-05
4.94156866329445e-05
5.43966972526195e-05
5.39794924136082e-05
2.25796478345709e-05
3.61997190500692e-05
5.40896251367568e-05
3.49604143900483e-05
3.92158265836117e-05
1.58027281196817e-05
5.53447996411318e-05
3.84137001520329e-05
2.19905033018299e-05
2.36884444139013e-05
3.48136183387281e-05
5.40767963109699e-05
4.01205784613118e-05
3.65261675998004e-05
6.22612936007913e-05
4.35437514355675e-05
5.57779144711003e-05
5.11738202594401e-05
3.54101699550224e-05
1.89634955629878e-05
2.16870131812828e-05
-1.95195422810442e-08
4.39174952895776e-05
4.8989129207202e-05
5.52811089711667e-05
6.17277822922167e-05
3.44581773601067e-05
1.49153707893605e-05
-2.44357647673873e-06
3.59939815391383e-05
1.11952032765553e-05
5.47926130255591e-05
-1.21765992459746e-07
2.43454751408994e-05
3.50772538194843e-05
3.97795805712358e-05
1.69129039057097e-05
1.37968428891443e-05
-2.48234173414292e-05
-1.22397217279531e-05
2.40974092572075e-05
-1.45734261007585e-05
9.97407653113313e-06
2.18472764411427e-05
2.4796801047856e-05
8.25647822831449e-06
3.78798261702209e-05
2.1864168798128e-05
3.6629195692771e-05
2.87487797303724e-05
6.19087712283245e-05
2.33760151743715e-05
1.50659359032684e-05
3.92387376545207e-05
2.10924593094733e-05
3.84883644087104e-05
4.04007632767197e-05
2.01292814007158e-05
3.65268337157339e-05
5.48750437967253e-05
6.55584424399984e-05
2.90250431051936e-05
5.16039265115674e-05
4.6762521196972e-05
2.27398983623458e-05
3.81419867684046e-05
4.58315525912655e-05
5.8558925900801e-05
6.40305281844371e-06
6.3729572897803e-05
5.13433492671592e-05
1.64595214508118e-05
4.21686875974349e-05
4.08596253368887e-05
2.51888471068861e-05
9.79181354791945e-06
3.90787761034815e-05
4.38706790083058e-05
3.63848590854943e-05
5.33714993556107e-05
4.83955384764001e-05
2.76184769584653e-05
6.54276688452164e-05
2.25760108224544e-05
2.18671292898404e-06
1.41205013521435e-05
1.47948376667286e-05
4.04738176723698e-05
4.31167142163775e-05
7.0269550314076e-05
-9.90880402237773e-06
2.3067217008601e-05
4.79668761711767e-05
1.854902685236e-05
4.95049929877936e-05
-8.44773959335737e-06
2.02979830353197e-05
1.2260555166265e-06
-4.48187874467739e-06
5.48184437667495e-05
3.69655416917859e-05
1.56809372641964e-05
3.95603298887327e-05
3.02390921769921e-05
1.21839106780599e-05
5.35187095489096e-05
3.31789844368309e-05
3.47638272214154e-06
3.85205508585141e-05
5.42782157300137e-05
3.68136983145723e-05
3.33564800036116e-05
3.87336834867215e-05
1.45643640056475e-05
6.02461806001991e-05
4.85371369485814e-05
5.56108567745095e-06
1.94971429030541e-05
4.69962632189772e-05
7.32130437876667e-05
3.89272784688816e-05
5.01271251413334e-05
1.38278996622764e-05
3.42127241510765e-05
5.19533647236179e-05
4.57875129588935e-05
4.24276598703102e-05
2.59459813718393e-05
5.0744472898961e-05
3.03533730227868e-05
3.39222693299047e-05
5.18296393760959e-05
1.54403807622713e-05
4.52353068876991e-05
2.26636164685851e-05
4.13310737817349e-05
3.74253328492226e-05
-2.35591153390207e-06
3.40434568398271e-05
1.08405601511972e-05
6.01874067864477e-05
6.42135998118918e-06
3.02891325314746e-05
1.99516385030792e-05
4.25617084963986e-05
1.49253668666682e-05
3.39981516357148e-05
2.57557946557734e-05
4.62552349868735e-05
2.52496397996039e-05
1.80960234313993e-05
2.50071702865452e-05
2.6717680054448e-05
1.98371804629976e-05
4.72084073268337e-05
3.56663203564592e-05
6.92591146867242e-05
4.14055253009783e-05
5.80424056271575e-05
8.3602520991205e-05
3.44149547562909e-05
5.84672982646511e-05
6.63348599207527e-05
4.85760822794479e-05
6.14135144798323e-06
2.59825752177075e-05
2.85312469124007e-05
6.00961882385242e-05
1.44501695375058e-05
8.89699165500351e-06
3.92957566279458e-06
3.21448244742557e-05
4.34404342142134e-05
4.19896811684887e-05
2.65695503585975e-05
-4.89447604903354e-06
2.31990746110535e-05
1.97134042530745e-05
2.00354763882105e-05
2.76185938668137e-05
-3.42787381218502e-07
3.89202616189784e-05
5.24484234023289e-05
5.01326453935729e-06
4.10467917340768e-05
3.38017175263844e-05
1.20947431013288e-05
4.29349201428859e-05
4.03197201647432e-05
2.90236783325374e-05
2.54705977439118e-05
2.76091803707223e-05
2.65366010684887e-05
2.31418686956391e-05
3.96268748404544e-05
5.67203303145575e-06
1.88020634128924e-05
4.61303127158646e-05
3.75995691892727e-05
1.9247707420079e-05
4.58288675079984e-05
4.8775002846421e-05
3.34148027412464e-05
9.21029372987789e-06
5.5847343251855e-05
3.45306633702269e-05
6.67153612299627e-05
3.29453146234164e-05
5.39168773435723e-06
5.05131940664417e-05
6.02747455191554e-05
3.52622608255801e-05
4.96481442388902e-05
1.51708134982554e-05
2.00605259512581e-05
8.86682390047883e-05
1.52610352059117e-05
1.36117405424314e-06
1.83055087033074e-05
4.36060882969323e-05
5.50594934613289e-05
1.16704069887832e-05
2.07442995678004e-05
-5.21884720470979e-06
1.35271268980467e-05
2.20136881742709e-05
1.06406920971671e-05
1.22401504066283e-05
1.03485278285347e-05
4.92590934198333e-05
9.10723608986987e-06
9.88993034753657e-06
3.80873825583146e-05
2.28647486813859e-05
2.23881277279443e-05
3.42335706710284e-05
5.78284865050616e-05
4.83722285987103e-05
2.50238635288766e-05
6.05188293753955e-05
2.90490766955487e-05
1.7767497660922e-05
2.73642245261132e-05
-1.44618436191195e-05
2.7493505241769e-05
3.22509350054866e-05
-1.42367637068645e-05
3.82848106419653e-05
4.97703340303197e-05
4.87001174920117e-05
4.50406052157481e-05
2.03144157449928e-05
2.7590070846919e-05
4.76647031863684e-05
4.64086208608114e-05
5.64403900092409e-05
5.73811318159643e-05
4.19981555406229e-05
1.76088714682513e-05
5.73564929391059e-05
6.04788739540877e-06
5.28260938180007e-05
1.58410579647936e-05
3.85862491370876e-05
7.11164715919676e-06
4.36301640274611e-05
3.68288929728879e-05
6.35240612358756e-05
-1.28549424900489e-05
3.96558676062895e-05
3.83231812539425e-05
2.83412650727452e-05
1.13889483395417e-05
-1.09108181665903e-05
3.09990416161841e-05
2.7923900645447e-05
3.57187847524863e-06
4.36869476636677e-05
1.99499180009098e-05
2.35962285408607e-05
3.5384903802739e-05
2.2345406931474e-06
3.86161310710352e-05
3.95083655994377e-05
9.49578237226892e-06
2.5409959254793e-05
2.99722679802664e-05
2.33813700070571e-06
4.25112429871595e-05
6.01783679253387e-05
4.3178761240683e-05
3.39119750477469e-05
4.74831576982294e-05
1.95162467483212e-05
5.66295496359838e-05
4.4814513653783e-05
2.61773318220733e-05
2.35312152158028e-05
3.42712567698445e-05
4.69751378014969e-05
2.32994536611006e-05
3.55923197942118e-05
2.64681971107804e-05
9.22014267169436e-06
9.99316430131324e-06
3.21424735669537e-05
2.85580792129499e-05
4.60739039758078e-06
1.54184210767477e-05
3.32263856725499e-05
6.09415540191089e-05
2.85200298894868e-05
3.91804594034593e-05
2.52757039737267e-05
-2.37613930266895e-06
3.82497068457329e-05
4.50819053918478e-05
1.33886873156408e-05
2.91632548911625e-05
2.39744046834619e-05
4.03003682754518e-05
5.81508484768607e-05
4.69302172580772e-05
4.31307170308272e-05
9.41936136471333e-06
-2.30896827952161e-06
3.41886364259358e-05
1.43180559620637e-05
4.84139499023105e-05
2.60463562162306e-05
4.5488323085501e-05
5.55562848295593e-05
4.24971422038422e-05
5.16423721207205e-05
1.74531612776988e-05
7.19622095012182e-06
1.26066198742602e-05
4.58321122958319e-06
5.63396806925594e-05
2.73556880990297e-05
1.97849008616644e-05
-6.28195443427084e-06
8.05753336793043e-05
3.08053544064366e-05
3.08477623015985e-05
5.64407127709837e-05
1.88521833275626e-05
3.54540373273611e-05
2.7016030276542e-05
4.79579117097492e-05
6.11307106897452e-05
2.56696943810999e-05
3.34130202259794e-05
2.52835308799984e-05
1.40566012155692e-05
4.1584479930506e-05
1.88185307726872e-05
4.27816349833244e-05
6.34517565300489e-05
3.96293017020057e-05
3.35459429452357e-06
3.203924399624e-05
4.17485084248714e-05
3.68692026720416e-05
4.55264136766243e-05
6.18109652778035e-05
2.01284399094399e-05
1.48826782723284e-05
-2.63798074211457e-05
1.64865380909018e-05
7.21661869257523e-07
-1.31860183078577e-05
4.23979181443724e-05
3.39112110259622e-05
-3.8778022401614e-06
1.11989331443158e-05
7.82731647735909e-06
4.2295737531993e-05
4.84835611097822e-06
2.5247150915828e-05
5.91247714568891e-07
3.22240749684212e-05
6.05901464629248e-05
4.56998683902519e-05
5.02010869040163e-05
4.25179049570283e-05
6.18608847228932e-05
2.91125722895294e-05
8.99010179331786e-05
7.97069805368165e-05
3.9684583589388e-05
4.96279724928782e-05
5.69281909221329e-05
5.0668634970592e-05
1.20595038362648e-05
5.52542296449844e-06
2.24522622001366e-05
3.85250593566388e-06
6.29313994041932e-05
5.88582518748721e-05
6.1442652525104e-05
2.98155520657023e-05
1.93021850753424e-05
1.8134141018197e-05
3.2046371209709e-05
-7.82918442329061e-06
5.48806290481027e-05
3.65955114061848e-05
-1.03314015837063e-05
-8.51351962177181e-06
1.80121431071579e-05
3.2815664359116e-05
2.11763056331467e-05
3.18659434519419e-05
5.04739852730927e-05
2.40632955198359e-05
1.20670421968456e-05
4.12997467016911e-05
5.39662067385795e-05
-2.37352773433179e-06
-3.17067564809345e-06
5.32681215807963e-06
-1.45959282188594e-06
2.77303927941809e-05
5.62685394903608e-05
1.80785741966042e-05
5.76784913111655e-05
4.68259578109611e-05
2.81155041337337e-05
6.86436927747138e-06
2.60442042699982e-05
7.94184515425853e-05
3.60551637161418e-05
2.21125545563949e-05
2.6378103873993e-05
5.70636393245481e-05
4.89266872281127e-05
2.79014645160474e-05
3.59967249034788e-05
4.54966915482706e-05
5.04446178137631e-05
3.9107075214001e-05
3.90357992139755e-05
8.48733067928283e-06
2.3144507182834e-05
5.59115135497952e-05
4.93266724472351e-05
4.00393026390961e-05
3.72729927787827e-05
1.54846377871882e-05
-1.12357433476054e-05
4.35306039815505e-06
3.12035221024122e-05
1.85596028893205e-05
2.09606114796986e-06
1.54960134986568e-05
1.69924947979882e-06
-2.27898019423525e-05
3.60678524401158e-05
2.15305157945546e-05
3.07514503871263e-05
3.51823283436165e-05
5.44820979698183e-05
2.48873469497845e-05
6.6132697451148e-05
3.90656445712697e-05
3.74074695705745e-05
1.13728268462472e-05
3.52579625709038e-05
7.33914060299637e-05
5.00139359429251e-05
2.8812675113431e-05
1.72549581060059e-05
5.9693151974775e-05
-2.94991671976939e-06
2.73685377346537e-05
1.77247985134066e-05
1.39400473028345e-06
7.02581461014503e-05
8.30990923781238e-05
1.59412132514303e-05
3.62788931936025e-05
-1.01154787099325e-05
7.525117187048e-06
7.8691430355708e-05
1.85827290300012e-05
1.81001021298312e-05
1.54449700489837e-05
2.96503086472437e-05
4.31664681549635e-05
4.59027409148917e-05
6.68142850775274e-05
4.08439620235535e-05
4.36362232065734e-06
2.98060750451667e-05
5.59091600180786e-05
2.52926832468397e-05
2.24962012735873e-05
3.05327931452755e-06
4.65246715576844e-05
3.71262517267177e-05
3.74487395957595e-05
1.54770239274229e-05
2.74070550575324e-05
4.74349461251425e-05
1.90358986599815e-05
2.85391531161831e-05
4.59919049811128e-05
3.5351039044829e-05
1.38269328942334e-05
5.08755415606743e-05
2.13282401580397e-05
5.38786690427918e-05
2.59203000265884e-05
2.63857904887155e-05
-1.15124559214143e-05
5.02485704765559e-05
3.5811104818091e-05
5.49673169735806e-05
2.45653645190197e-05
3.8453044352933e-05
2.23124861262868e-05
3.83299626255965e-05
1.13227668176896e-05
6.04574341729179e-05
5.29353068378914e-05
5.42114354645332e-05
5.20524902084264e-05
3.96355264216379e-05
3.03169362105263e-05
9.35966939242148e-06
1.99838242535028e-05
-6.9247131343656e-06
5.41792806748423e-05
3.73715781063062e-05
2.63428995157216e-05
3.32096117491811e-05
1.74077262254921e-05
3.12000482131032e-05
3.48627192994498e-05
1.66158928041689e-05
1.04241379325544e-05
8.16308459685033e-06
2.1638792475917e-05
2.60790054856638e-05
1.65283877673029e-05
4.96011891774959e-05
3.12567169099746e-05
2.97935064069214e-05
2.25497847789491e-05
3.34344363706176e-05
8.30924017221311e-06
2.80709971244869e-05
9.99536062380268e-06
6.37999547945091e-05
1.5144936450623e-05
1.96296162918362e-05
1.68062975809565e-05
6.42285753311536e-06
9.75302776189611e-06
3.77542609954098e-05
4.55455245199708e-05
2.6818482176631e-05
3.47639304474781e-05
2.57975458948992e-05
4.32192703730553e-05
5.06705363151824e-05
3.31832589076206e-05
1.34027324516342e-05
2.58976931466996e-05
5.43944279582735e-05
6.12293610671633e-05
6.0996526521422e-05
4.18047959914873e-05
5.81789498369644e-05
4.93852071467426e-05
6.54309435006876e-05
6.02503118568769e-05
2.00276983155348e-05
3.09580173731146e-05
5.43463071963838e-05
1.86851015241801e-05
4.94432684403503e-05
6.14847420450682e-05
7.10809722187331e-05
3.283276368095e-05
1.16810872214286e-05
6.85748627426895e-06
2.45369157356609e-05
3.408359996128e-05
2.92455829633034e-05
7.40906996267622e-05
8.95219428921604e-07
5.9151783754154e-05
2.27212157568988e-05
4.72288210620162e-05
4.45723849726956e-05
3.01802113956224e-05
3.1449491518294e-05
9.25920651699424e-06
2.96047871465534e-05
3.88206816705526e-05
1.09701794383338e-05
2.33509570824447e-05
1.11937359145353e-05
6.75888072861262e-05
2.00559167102545e-05
1.80371311384325e-05
4.69255396326388e-05
-5.46447160717586e-06
2.27412453154272e-05
6.79084844917951e-05
2.3583990563098e-05
3.30754790618331e-05
9.21941766352295e-05
-1.04922762963708e-06
5.53661486950175e-05
6.67662797565048e-05
2.94145799260914e-05
1.77102851662082e-05
7.26787619731215e-05
9.89426537649961e-07
5.55996569388472e-05
2.16281088447833e-05
1.26271010429284e-05
1.60760810381968e-06
5.92421976321129e-05
1.05733639338136e-05
2.7142394401268e-05
-3.46699697464694e-06
6.72753651585809e-06
3.89374795996594e-06
6.30273431205218e-05
3.16584665478363e-05
2.43819213130854e-05
4.80340147148936e-05
1.89392548154805e-05
7.34404521402082e-05
2.98676373299251e-05
1.13216957333768e-05
5.31433088635813e-05
1.60522418606223e-05
6.45089814315227e-05
7.4093372085711e-05
4.66193110926021e-05
4.39554485373984e-05
4.49550737237746e-05
-6.65409981663667e-06
5.76554559953882e-06
4.17448345321874e-05
4.17552313483006e-05
3.45171189621368e-05
-4.845166271682e-06
4.6641523940784e-05
5.1901940719916e-05
3.29317782541238e-05
4.87763408958568e-05
3.2417104476219e-05
6.14369384596213e-05
5.12832511363418e-05
2.08151581663334e-05
1.84914193023027e-05
4.87538223152055e-05
4.1640485165565e-05
6.17943722760397e-05
9.84317965066307e-06
2.73234795352156e-05
2.23599125483774e-05
4.31884676873685e-05
4.94530517577817e-05
1.94731561438963e-05
5.14312157929968e-05
6.50787598009519e-05
5.68220132600674e-05
6.2799812900934e-06
8.33496538474815e-05
2.12915419723447e-05
3.98117088552346e-05
6.89046848401032e-05
5.01931053972776e-05
5.58200376048096e-05
4.02961454683201e-05
4.33298878871806e-05
1.96049127684081e-05
1.88470616611434e-05
3.07123554631097e-05
5.58139448325415e-05
6.61637478649133e-05
3.58010625636448e-05
3.77217977924159e-05
2.220939297272e-05
2.3963649100891e-05
3.11226511682097e-05
4.92565984476349e-05
3.87067741770957e-05
4.82456142129399e-05
7.10966145577738e-05
1.79849613412875e-05
3.64029531273507e-05
2.43602290018737e-05
1.15343983099131e-05
7.68778465037103e-05
4.4560310364597e-05
3.42327116086103e-05
4.12943441124013e-05
2.70377789098443e-05
1.81921388884013e-05
2.71333166478764e-05
2.5016464354415e-05
-1.95223027932806e-07
2.69078262353257e-05
1.51844694850524e-05
4.59105476590547e-05
1.14592991024295e-05
3.18664761854991e-05
3.96951679302762e-05
3.36222711847278e-05
3.04681539692746e-05
1.46004835668181e-05
5.33708445834474e-05
4.73021641188546e-05
1.40815358822358e-05
2.16684858887213e-05
1.18745317149396e-05
6.20694367475689e-05
3.78018989013653e-05
3.56175853023355e-05
1.64294831299042e-05
1.70505166457895e-05
1.73741001129984e-05
3.89513515957741e-05
1.27333165270706e-05
2.01704991332609e-05
2.90390307669517e-05
3.1324183518084e-05
4.71758516729088e-05
5.2083864368956e-05
4.8900326221054e-05
3.59734582606694e-05
3.12162766057482e-05
4.03924409414794e-05
4.35993237457024e-05
2.71078066394368e-05
6.06873967113815e-05
4.77825922969829e-05
1.75912189829765e-05
5.75576863621757e-06
4.68607493713617e-05
-2.01182671051559e-05
3.28605992940647e-05
5.51857863073937e-05
-1.94776898249826e-06
2.8583470629001e-05
4.72638446876671e-05
1.02710383756634e-05
3.4966769087787e-05
2.23652408665045e-05
3.02538910817903e-06
5.28783419419566e-05
6.97681053173011e-05
2.05830038858249e-05
2.94884792597534e-05
6.19212118213914e-06
4.72258028992397e-05
2.27783180036013e-05
3.60438268976388e-05
1.35241757724563e-05
2.21617038864012e-05
4.0872022455239e-05
5.44159717488603e-05
5.49492349172615e-05
6.06081078808345e-05
5.46716375488039e-05
3.93822891932603e-05
1.49916731659023e-05
1.93513842940767e-05
5.43491254446021e-05
8.18628708733789e-05
7.48984473868355e-05
3.78903237148726e-05
4.83322730050271e-05
5.75260761529088e-05
1.63566817269394e-05
6.85168094083066e-05
6.82911190936207e-05
5.66273883134485e-05
3.20714896175658e-05
-1.03275973214577e-06
4.74777412562752e-05
2.47749703426906e-05
-5.25041634033839e-07
5.03845189084531e-05
7.11010531371336e-05
3.37253594831776e-06
1.47306933177585e-05
3.57637983323629e-05
4.72017222163378e-05
-4.3105427418031e-06
4.29332332671019e-05
-3.91614278833844e-06
3.72524633809818e-05
2.12716497742292e-05
3.78348893220601e-05
1.77647344274894e-05
5.42093900949455e-05
2.24742749261574e-05
6.04898901520744e-05
1.64415414774123e-05
1.78711500514135e-05
7.09223039151241e-05
2.67498859195958e-05
4.80082689896089e-05
6.04118115214384e-05
5.67691427077885e-05
2.82350236357817e-05
4.35003204087978e-05
3.641164891034e-05
1.85534247073705e-05
8.67103672052507e-06
5.55389267319687e-05
-9.43006665774785e-07
3.26810367125593e-05
-1.16735275271615e-05
1.86123503611961e-05
4.78104393609232e-05
2.10301492765953e-05
2.7713250692089e-05
3.00195473806355e-05
2.70791225405372e-05
7.69518804109143e-06
2.92912766633005e-05
2.01599270377753e-05
2.56588535339698e-05
1.56980573908064e-05
6.18608243208823e-05
3.36867906389477e-05
5.41279621767875e-05
1.36617015797188e-05
3.10836377635542e-05
6.08025931903527e-06
1.76383851483395e-05
2.74092669713486e-05
3.91422283807398e-05
1.71066913865985e-05
5.32345576505999e-05
5.03346268940084e-05
5.70291150470504e-05
3.11693265405861e-05
4.18242759090352e-05
3.50768738784101e-05
1.49944636059228e-05
5.95889234968544e-05
3.93336836111172e-05
4.29143792740932e-05
3.08698224943779e-05
4.43887734208938e-05
1.98972767259259e-05
2.453997125054e-05
4.60760689397284e-05
2.40900387336982e-05
1.33803761424594e-05
3.98738346272113e-05
3.41472532788572e-05
4.16779236199871e-05
1.98565042950705e-05
6.04737282679515e-05
1.64530749320294e-05
4.84285316235094e-05
2.54133832591221e-05
2.18319941871711e-05
2.19010040240683e-05
1.57046487296349e-05
6.49413378627478e-05
2.97757138330822e-05
3.75223414834304e-05
1.37620677441343e-05
2.14822704759216e-05
2.71770852290378e-05
1.39577625290763e-05
2.22056800946724e-05
2.06425762105678e-05
5.38884856785282e-05
3.02726184991649e-05
3.58402997894665e-05
3.04631137707901e-05
3.12278372695206e-05
7.12456977217733e-05
2.77823979931529e-05
1.43549239883025e-05
2.05169497314455e-05
1.79327977152234e-05
3.5892125644213e-05
2.36834196214729e-05
3.86074239644014e-05
2.53002822827429e-05
2.82109461021076e-05
4.3826098233852e-05
2.38392004098082e-05
3.99165283601188e-05
2.8131184145098e-05
3.49798845657942e-05
3.25728574389588e-05
6.29757381612272e-06
4.15087457401599e-05
2.92343681038976e-05
2.92350031767734e-05
2.81588272721112e-05
2.81313878735788e-05
3.08041276397815e-05
4.16251228268307e-05
4.45911954708528e-05
-4.8659061779118e-07
5.63789736605349e-05
1.58150623179474e-05
2.36975630842338e-05
6.26894029397102e-05
3.81204474466098e-05
6.97910117317914e-06
3.04120983828608e-05
3.16203375337431e-05
4.44300463762104e-05
4.59953408960565e-05
2.79296182930386e-05
3.37154778021542e-05
3.18064391936066e-05
4.12642628383861e-05
6.71463227088216e-05
4.65375134786908e-05
2.84705538093577e-05
4.1508827990084e-05
4.26235650927171e-05
3.81342425144463e-05
5.63689390593381e-05
6.90673010229291e-05
3.412550950361e-05
2.88548089012963e-05
-7.88632730219942e-06
1.27428501815943e-05
1.85482469956994e-05
9.78514220573672e-06
3.64465851482441e-05
1.29367769806192e-05
-1.17806283684488e-06
7.25069026413254e-05
3.63389988338603e-05
5.5788323122562e-05
4.64005333496944e-05
1.08168840688343e-05
2.73662560493709e-05
6.97637111394196e-05
5.5633840057595e-06
3.69179026336915e-05
1.77300381754689e-05
1.38779257008711e-05
7.07646952989714e-06
4.68930190251969e-05
4.30118722335456e-05
5.93711183729441e-05
5.21059422034745e-05
2.6728680974717e-05
3.02177473418106e-05
2.02317163415523e-05
2.58279851057424e-05
2.85605332872799e-05
4.51862568389265e-05
6.06875021286688e-05
3.05233600638185e-05
4.52492335024128e-05
3.8412734673268e-05
3.81334305898948e-05
3.004309794647e-05
2.59258880299031e-05
2.18259627642438e-05
2.6499747257794e-05
4.35367699239488e-05
5.34589246424409e-05
3.99103315506412e-05
3.41938744760305e-05
4.77846052091742e-05
1.2889510419873e-05
5.95792633318633e-05
1.58788136875922e-05
1.53746495412384e-05
8.60192160613235e-05
4.37967064540095e-05
2.62036893117691e-05
4.14820891413357e-05
4.30117534444912e-05
7.17490500428216e-06
2.0727702103972e-05
3.09182295200984e-05
1.71582416634827e-05
7.4259313347971e-05
2.08147067292914e-05
4.56259584425184e-05
3.12237726875257e-05
2.33520225404747e-05
4.53905839049482e-05
8.2029780845583e-05
3.26301388222529e-05
3.95154497037076e-05
2.63967565164946e-05
4.83661909076877e-05
2.86662685901505e-05
2.6399997109244e-05
3.36708361029859e-05
5.61658296688578e-05
3.21405853375699e-05
5.24255052734337e-05
5.44872595056361e-05
2.99234799602e-05
5.34657577665941e-05
2.68592491802618e-05
4.44522241544974e-05
3.6634773976375e-05
5.82306346023004e-05
5.75837780661522e-05
1.35017886518397e-05
4.15980900622678e-05
5.44118296148561e-05
4.14584082354616e-05
4.00714580145635e-05
4.86568908588074e-05
3.47054067533093e-05
2.32828056600173e-05
1.3957315630205e-05
6.55447847013103e-05
1.12420809363634e-05
6.14711219649257e-05
4.13199724354391e-06
5.80419322545349e-05
3.45147331952586e-05
3.06120174156077e-05
4.84174210568612e-05
4.2515628123311e-05
5.04171996254229e-05
1.83665190433492e-05
7.990707748454e-06
4.18079987014619e-05
2.44188830900887e-05
4.56724807431611e-05
1.87040101542243e-05
1.57305469395439e-05
4.04122410382446e-05
3.57609151293567e-05
1.86339039171825e-05
1.18783112245735e-05
5.63390951967128e-05
3.49301019605169e-05
1.81898800334113e-05
1.86642596253216e-06
4.13613556855697e-05
6.75102360105114e-05
4.95188941978142e-05
3.83386740815773e-05
2.62925106848352e-05
3.68506308026251e-05
5.07563868753696e-05
6.82778963330563e-05
7.40229686612904e-05
3.02474063068985e-05
3.75056840332656e-05
2.68156528746804e-05
3.08915944128028e-05
4.82935588386414e-05
6.24487399547583e-05
5.62252403475154e-05
4.99405021102325e-05
2.50418444583787e-05
2.79043026290584e-05
3.87901661038954e-05
2.89538750740402e-05
2.8362992790839e-05
1.37682747622904e-05
5.49298031745406e-05
2.22914466278881e-05
4.66596819476041e-05
3.31175449200663e-05
3.43357731512315e-05
2.62849847180564e-05
3.64187901783687e-05
1.53295978231112e-05
4.73404909058113e-05
5.0680330619352e-06
3.18613855514809e-05
3.00198255246552e-05
3.11276387106543e-05
2.96057837721475e-05
6.44544526642514e-05
5.40204082395152e-05
9.07287359158937e-06
3.16807414204241e-05
1.80818402659412e-05
7.45363857272356e-07
1.18130663580556e-05
4.69380341835263e-05
5.30937556341551e-05
4.25225718050197e-05
8.49356543164198e-06
3.50160275925959e-05
7.41488400127354e-05
3.54962377536611e-05
-7.7686532984762e-06
9.51918705846681e-05
1.47554402502085e-05
2.7216123223372e-05
2.63481677972826e-05
4.20272812012722e-05
6.15587347545028e-06
3.95083777144978e-05
4.93538043293508e-05
2.76328500591633e-05
2.98418392568214e-05
-2.09282880177671e-05
4.0296318031866e-05
2.78888044588971e-05
3.19600613575648e-05
1.51606893265657e-05
2.87245183912355e-05
3.39124013647535e-05
2.94268802520761e-05
4.81920163216981e-05
2.30942260537338e-05
2.96506985421786e-05
4.98712063015295e-05
4.8082843242448e-05
3.68107177905066e-05
5.29884666074887e-05
2.9717556513732e-05
5.2887513635714e-05
1.1791855644304e-05
2.53997789978566e-05
1.99879004378039e-05
5.26588482988878e-06
1.5360145036916e-05
1.42476217314092e-05
7.03268075444811e-05
3.09446014741855e-05
3.67198690690398e-05
4.32027945699746e-05
2.48261961624353e-05
5.48191353852097e-05
3.84830382319885e-05
-5.32939811721379e-06
3.26874723108561e-05
5.81031262171716e-05
3.45218319311287e-05
1.77377366353274e-05
3.43339151839144e-05
3.86865888519249e-05
3.39325871986356e-05
3.20318931101879e-05
7.32122538293138e-06
2.6505247815172e-05
4.05693125498009e-05
3.072298706502e-05
8.36883262418961e-07
4.19413999520045e-05
2.36046921505201e-05
5.3722338483488e-05
2.2338664902294e-05
2.10979687213719e-06
1.88022414455086e-05
4.81746678649369e-05
3.28734664458777e-05
4.47706515838197e-05
1.87331276435033e-05
5.33500651267887e-05
2.96654923068681e-05
5.14210958296363e-05
2.68859580028859e-05
7.18659805785733e-05
5.12613863212034e-05
6.69482609032796e-05
9.0497190810841e-06
5.66031483563604e-05
7.52262668600267e-05
3.73229455161529e-05
4.8711186195848e-05
8.60450902728447e-06
1.40732074227219e-05
3.02796960221078e-05
5.23905001074299e-05
2.0215454003389e-05
3.65501737202591e-05
3.26795268452137e-05
3.36194660040943e-05
3.62213548699393e-05
5.14978358595956e-05
4.23682612929929e-05
2.41792502629662e-05
2.89037601841021e-05
5.09016585732723e-05
2.66015520821928e-05
6.92141036653684e-05
4.35961217142798e-05
3.0708688159393e-05
4.85148868907857e-05
3.33876906544459e-05
6.5770901831185e-05
-2.63303179917078e-06
1.73061678936035e-05
4.44122026608858e-05
3.4529998095343e-05
4.88099176285626e-05
4.80678789021391e-05
3.99667542690687e-05
3.74055477071533e-05
4.00963661681579e-05
3.48372442734998e-06
4.48436276941116e-05
4.96867252432657e-05
9.3800747615312e-06
3.84670733706511e-05
-9.09260764531394e-06
-2.97975673093685e-05
2.0992754507445e-05
2.7026261849707e-05
3.41322443238179e-05
-2.8859153762081e-06
4.80120900173858e-05
3.44957028973278e-05
3.52994301226345e-05
4.70221116652436e-05
2.64507586102673e-05
5.46402370949124e-05
1.41085829776475e-06
6.46382943431296e-05
-1.4373684283665e-05
2.02717328612564e-05
3.74098478478579e-05
5.17468546419734e-05
6.08026475942257e-05
4.8844911020245e-05
5.56218476336539e-05
5.24643358310753e-05
1.70120250102904e-05
1.01044822528498e-05
5.65278587177227e-05
6.54741834579258e-06
5.71282691177426e-05
4.1410300217096e-05
5.41880503280493e-05
1.81527073525746e-05
3.6683167883485e-05
6.43777610155578e-05
6.68072986998403e-05
6.30718126106624e-05
2.03586182333478e-05
5.74859388174692e-05
3.43018759349943e-05
4.98344807890681e-05
2.70552038987041e-05
2.14050680669039e-05
7.05213456527227e-05
2.19554804754151e-05
3.99650801610535e-05
4.19346261582158e-05
3.66111049737572e-05
7.25031279982148e-05
2.60085430635802e-05
-6.92377169816497e-06
2.74416781802752e-05
5.03391274294733e-05
-4.1788748042231e-06
1.65807534008561e-05
1.04776169609376e-05
1.49096993861072e-05
2.3846423564589e-05
1.61831656491309e-05
1.86319352148238e-05
4.66346762013407e-05
4.18023737389168e-05
2.54614381263746e-05
3.64554375160366e-05
3.94825826655507e-05
1.07780337319986e-05
1.98782730254022e-05
4.3917103948216e-05
3.24978773430484e-05
5.33014883000124e-05
5.52378876050024e-05
3.16552981389557e-05
4.59928241422634e-05
1.2956631339685e-05
3.21697228742917e-05
8.44370975802128e-05
7.8960509773629e-06
3.94874869952062e-05
3.00100621266885e-05
5.82429467885119e-05
4.17947833014232e-05
4.32386954919746e-05
6.42233019754472e-05
3.05075751176134e-05
-8.79301720922446e-07
3.24811673072603e-05
5.1317287115477e-05
1.34321803420989e-05
3.46572025209414e-05
1.03001760246779e-05
2.15928564907462e-05
3.36171202010787e-05
3.12877130141963e-05
5.04134113717461e-05
2.0732013916882e-05
4.69539192140339e-05
4.59362520831846e-05
3.48550386722821e-05
1.37784243785305e-05
1.18064331198059e-05
3.26971391759755e-05
1.88062665983473e-05
3.48057594610457e-05
1.72318574922099e-05
6.19118115589612e-05
1.15610981589276e-05
2.53777138354775e-05
-2.8657506230493e-06
2.43239970468974e-05
3.87092058604891e-05
8.59439607869508e-06
5.82886043419478e-05
6.52449012396656e-05
3.65437584920078e-05
3.5584444210807e-05
2.42844274059679e-05
4.96160072649183e-05
5.16103691144203e-05
1.98223075284824e-05
3.94404168875207e-05
3.52696362802121e-05
2.14705824237787e-05
3.84543278487862e-05
4.65496149562355e-05
5.65562456475037e-05
-3.07839377997902e-06
-1.49546977425932e-05
3.54120894488732e-05
5.55737179760436e-05
3.46564121490802e-05
3.2275639331597e-05
7.03503530590686e-05
4.26432103918013e-05
3.71814786577346e-05
5.54856298636066e-05
-3.03316286520712e-06
1.66860983424139e-05
1.76965829313034e-05
5.65198682812597e-05
4.50882419925332e-05
4.57297114722379e-05
2.90270464919054e-05
9.16444737709689e-06
3.80892048218357e-05
3.56548634225343e-06
1.67865157873538e-05
5.376351557878e-05
3.94162788147015e-05
2.33071322927835e-05
2.07264155195717e-05
2.7259360659749e-05
5.95181120274927e-05
6.02176593153409e-07
2.82452273849961e-05
3.30996081046947e-05
1.20371018213572e-05
3.37759469147275e-05
3.2552261070891e-05
3.66253217660056e-05
2.39901591993222e-05
4.62576831700453e-05
1.93613117619112e-05
1.17880708738396e-05
3.9224330462511e-05
4.32442018381794e-05
4.37102166478048e-06
2.52020128582333e-05
2.23498313382159e-05
2.63275836951486e-05
5.37352179337276e-05
2.40238800555721e-05
3.92923620326295e-05
4.22132154294875e-05
5.90700528547967e-05
4.09040343335653e-05
2.68422523693876e-05
2.00518596898539e-05
3.3714069012049e-05
4.19959070364658e-05
4.40388293369483e-05
-1.37420109731015e-07
1.42818693062672e-05
2.14697509932296e-05
7.55563564306454e-06
1.47782542294485e-05
9.08720179318369e-06
3.3594698688646e-05
1.82045311635746e-05
9.1722402134522e-05
1.46825278430249e-05
6.28843826114541e-05
3.42828844112208e-05
4.79930176029999e-05
4.12647641076306e-05
5.59143337631028e-05
3.81680816223506e-05
3.51433484050819e-05
1.84800038150864e-05
1.98639555390218e-05
2.43611512144448e-05
2.64895058329531e-05
2.0881138998866e-05
1.90456439245042e-05
5.89456542622087e-05
2.02686176174313e-05
2.05695091698109e-05
3.12456842285048e-06
3.35490327518034e-05
3.47275237755592e-05
8.91256452049676e-06
3.56158393350311e-05
1.11823552087607e-05
1.19901462815608e-05
2.25224781887855e-05
2.7570293926326e-05
-5.20263511574933e-06
1.48077425423202e-05
3.13232443998624e-05
2.82992013968065e-05
4.85471919691808e-05
3.38595448436287e-05
5.02801951507673e-05
1.99377891118585e-05
5.29279127975497e-05
1.22520418092236e-05
1.1236440219282e-05
4.53541963668714e-05
2.63815858835691e-05
3.07737208015953e-05
4.31544428430296e-05
3.14721185366873e-05
-1.06697390393746e-06
1.35851743557514e-05
3.03757085553173e-05
5.46841417860093e-05
3.33049611045392e-05
4.35026448417328e-05
6.11318082426522e-05
2.87084046263931e-05
3.13102988739429e-05
4.41628820845441e-05
3.05220447053147e-05
4.55190529695139e-05
3.86786482188515e-05
5.02807124139824e-05
1.56342917152267e-05
5.44915592578218e-05
2.45268927780519e-05
3.5743268157096e-05
4.13503650984113e-05
2.36663352323741e-05
2.39199877519737e-05
1.44430744115898e-05
4.29610667902623e-05
1.62997619173464e-05
-2.68531167500719e-06
2.51896307033467e-05
3.90344148346822e-05
2.03307237071297e-05
2.23647051048378e-05
1.3481555521128e-05
3.27872343055963e-05
-1.34031859581102e-06
2.6061232219209e-05
4.70898191933859e-05
2.65254324243134e-05
2.30269040984611e-05
3.1738430098204e-05
2.23603333084346e-05
5.2270087735365e-05
2.49643553553265e-05
6.13994465567896e-05
5.12839953852713e-05
1.82063059703212e-05
1.43200307938138e-05
3.26257498608575e-05
2.92759567807353e-05
6.15188266240559e-05
4.79238187531313e-05
3.22488493227662e-05
3.1050782696772e-05
5.13920281352324e-05
6.04148591849994e-05
3.72614957480473e-05
1.65437280283265e-05
2.36655826303021e-05
1.09802672072343e-05
9.51564271166298e-06
2.61493674406328e-05
7.41663094612067e-06
1.46710399974329e-05
3.03567052158847e-05
5.32463306015072e-05
1.64709705057872e-05
2.70053786559961e-05
1.73043282497409e-05
2.53247480031538e-05
5.49319074674861e-06
1.37706738351298e-05
4.66899800626115e-05
2.60955742704938e-05
7.32304377315928e-06
1.46761867613863e-05
2.33785560641666e-05
3.95177441185678e-05
-4.02256628087495e-06
-1.13617325721023e-05
6.33432111890836e-05
4.06340143980435e-05
2.52049315281366e-05
1.38424766502911e-05
1.02698473226498e-05
3.22133092009358e-05
6.05126253864793e-05
3.82834163577253e-05
4.86583165960824e-05
3.04818342284862e-05
6.48682899407531e-05
3.80288377466091e-05
4.46248220596677e-05
2.03800684151811e-05
4.60530985092859e-05
3.99659317380337e-05
7.10724111938044e-05
2.92261551634057e-05
5.57207655794119e-05
1.45961928174244e-05
1.63160534533174e-05
1.96135178874859e-05
9.82590441863808e-06
1.60609153273395e-05
5.76166627840902e-05
1.72594379006227e-05
5.63267856270824e-05
8.05239212969606e-06
3.48470510252355e-05
2.38616954148407e-05
6.10087155177385e-06
3.79587721282646e-05
2.82031618184764e-05
2.57166614065182e-05
2.34222901026175e-05
1.07446095873974e-05
6.08864269094039e-05
3.24315502416503e-05
5.06104532415011e-05
1.70096442630018e-05
6.85353936232899e-05
2.32585912542115e-05
2.86710358454104e-05
4.07106055339137e-05
7.54667817980768e-05
6.38232850932659e-05
6.30499081011829e-05
3.7780513555531e-05
6.61041016671173e-05
1.4890504485996e-05
2.85816588936183e-05
2.57564260005494e-05
4.37701064344526e-05
4.96822085185951e-05
3.04621574425541e-05
2.1886902601935e-05
6.09066559178193e-05
4.76494685046709e-05
1.90245046430961e-05
2.14878030512227e-05
1.74180586661699e-05
4.97838301954622e-05
1.85598813624975e-05
2.22907329271445e-05
2.20857498503061e-05
3.6371222232055e-05
7.61174207759558e-06
3.46995454439635e-05
1.85173294344137e-05
2.43506249194389e-05
1.28585780269002e-06
2.86322686143238e-05
-4.36440754274712e-07
3.05812552131695e-05
2.06040763146102e-05
2.56012007469686e-05
3.08307604439048e-05
5.18694376450366e-05
3.37344366460422e-05
2.40323169490386e-05
-4.37487263349373e-06
3.97534438357643e-05
2.80044621105282e-05
3.94176977091557e-05
-2.24668525769457e-06
3.87183588869997e-05
4.13553584388606e-05
4.81933843743741e-05
4.18877464283384e-05
1.42802555832848e-05
1.42587932226515e-05
4.63458824345026e-05
3.83264467989463e-05
3.46707139470808e-05
4.6790229387347e-05
2.17533325938669e-05
2.34088177904395e-05
2.23168048156268e-05
3.42180440993573e-05
1.25147635119078e-06
3.30485378174208e-05
2.34845240719263e-05
3.98344605004039e-05
4.29210499701546e-05
4.86780253118626e-05
-1.33046490320193e-06
3.60848224828708e-05
2.97797290093542e-05
4.21153418945648e-05
3.14942829168647e-05
5.94256269129948e-05
2.97651708898412e-05
2.14199100369905e-05
2.10245743905394e-05
8.41804504703922e-05
8.060624227686e-05
3.07687767121499e-05
8.54263400829231e-05
2.83172478541379e-05
3.58439062572834e-05
4.25722417833046e-05
5.52009184858021e-05
4.11312140586979e-05
4.93078246810927e-05
2.02932315541651e-05
7.88470333718846e-06
2.99068542752679e-05
2.88361145421423e-05
2.02991989410586e-05
4.67766356377133e-05
2.16031394070735e-05
-1.25968474344987e-06
5.05262271024451e-05
2.73763888373276e-05
3.06548954557968e-05
2.44047223508207e-06
3.25626952335171e-05
4.58377833974938e-05
2.93331150222563e-05
5.23230937341558e-05
3.01670119796286e-05
3.17280805737255e-05
1.82948848620567e-05
6.13201038912037e-05
-1.42514813420023e-06
2.15803362289785e-05
4.58797495916297e-05
6.86127912323465e-05
2.62906016383612e-05
2.35623523929781e-05
3.00083289572246e-05
3.84717660842873e-05
5.36187343895757e-05
5.33317788858626e-05
4.22509845932538e-05
5.27480416112679e-05
3.78649439728948e-05
3.3826876153659e-05
5.03524598908303e-05
1.46474788219036e-05
5.21692741633683e-05
1.76010392834099e-05
4.21784917638594e-05
5.19028839285817e-05
2.80525931799513e-05
5.58115049497911e-05
1.57050309869336e-05
3.25641471647512e-05
4.54211396990856e-05
4.9381004712433e-05
3.0850523773927e-05
3.30654904411733e-05
4.23013896899274e-05
4.37703467705783e-05
2.9599302087174e-05
1.70880597843821e-05
3.410643926081e-05
5.72315433630407e-05
2.34691163116728e-05
5.49480501808861e-05
7.24827402823727e-05
6.97471053496901e-06
4.38871004790252e-05
1.95046377598567e-05
4.76926468006955e-05
3.76105381140019e-06
3.63166424596373e-05
4.09657072250741e-05
2.17061162044668e-05
3.13873789972367e-05
4.30528253865911e-05
1.66635409376116e-05
0.000107833310983889
1.25243035237149e-05
2.43299131186006e-05
-1.38048784921941e-05
1.31204376856985e-05
7.82498694522685e-06
1.08318193765502e-05
5.69371258044487e-05
-8.22228275126094e-06
4.8935228871436e-05
5.94419531461536e-05
7.47479822360448e-05
4.46188728426949e-05
4.74692652799277e-05
4.63946783141398e-05
3.48496756928783e-05
2.1608080309969e-05
1.11103933817812e-05
1.08345724607589e-05
5.7988201462857e-05
5.43269965615739e-05
2.99944808573838e-05
2.09143135063503e-05
2.52479771239027e-05
2.94309454315607e-05
7.08749872565323e-05
4.3421939980428e-05
1.77366702743763e-05
6.08473509466569e-05
4.95611931867329e-05
4.78203482758708e-05
-1.83619141010635e-05
3.60023424912343e-05
1.62756078199865e-05
2.50550904995645e-05
6.32309280538591e-05
3.96117906762445e-05
4.65323199312833e-05
2.6452033780502e-05
1.95419247624389e-05
1.70611515511679e-05
1.0282588408634e-05
1.9842589688403e-05
3.26567737145048e-05
2.27753824988938e-05
1.65849007624334e-05
4.55443455842569e-05
3.80706347458056e-06
1.30426982099652e-05
-1.37186877256347e-05
3.15517715535202e-05
4.26969767971802e-05
1.06731592307315e-05
1.91752579075119e-05
1.67722823791932e-05
7.00941481285845e-05
7.8368686583493e-07
1.27162899107223e-05
3.60272764057347e-05
6.31047633987583e-05
1.96780154955188e-05
3.68626182680536e-05
4.95951372481937e-05
2.83005506540838e-05
6.60053576396559e-05
5.70376088405665e-05
2.5710776134252e-05
5.30616403565955e-05
7.61066391794107e-06
2.42256610986904e-05
1.07979917636078e-05
5.91686993656237e-05
4.29643248135055e-05
3.44055358239516e-05
4.32349437581514e-05
8.38095602995757e-06
5.97112175837107e-05
3.85314107941986e-05
3.80106318791049e-05
3.91986960607081e-05
5.42590332361293e-05
1.14440759224952e-05
4.720199653824e-05
1.08058027411479e-05
5.30839460958012e-05
2.66334112111077e-05
4.8258241791615e-05
3.2652251850816e-05
8.06601838774218e-06
5.22497395212234e-06
5.12233193063787e-05
1.04771475063948e-05
4.21513690053518e-05
3.70741401704198e-05
5.08903337149903e-06
4.85885409596562e-05
2.55955265303094e-05
1.46990475419377e-05
4.39980782757338e-05
2.94230544421618e-05
-4.33782903262671e-06
3.73013112633375e-05
2.76960047644643e-05
5.29358940663234e-05
2.80834173115567e-05
2.40702644749445e-05
2.64077575776125e-05
1.25615996347978e-05
3.74351831049382e-05
1.09789011831736e-05
2.81513316051046e-05
1.92314298593044e-05
3.80059380806429e-05
4.91770161444047e-05
2.49566066111829e-05
6.22158287826265e-05
-9.41868300957855e-06
-1.06354806903996e-05
3.15416590719268e-05
-4.31096090996706e-06
2.74446756312023e-05
4.69702850762803e-05
5.38207589284314e-05
4.25548607229419e-05
2.59479913342965e-05
3.9278373835312e-05
1.07659694333284e-05
4.15525957759658e-05
5.37146245267191e-05
3.35717860666848e-05
7.03564939972444e-05
5.30154819793344e-05
5.42355625542115e-05
3.63156944209952e-05
1.83995387878725e-05
2.48505917902175e-05
4.10597125198241e-05
9.16018733729859e-06
4.00448956632525e-05
4.14454578241073e-05
6.91184862470719e-05
5.34625622403328e-05
1.63352378891848e-05
4.75256374722558e-05
6.49535286502135e-05
8.81881942510254e-06
1.33683712646922e-05
2.00395860149841e-05
-8.98026438268938e-06
2.67876509631721e-05
3.87650967441044e-05
4.01060797162499e-05
1.40648675235501e-05
4.35302796173267e-05
5.02363331059991e-05
5.09583264630868e-05
5.26062731907338e-05
1.76968089751421e-05
4.05778043575769e-05
4.00158207882717e-05
2.07820840798085e-05
1.26258212411086e-05
2.32728075310599e-05
2.32737594505576e-05
1.07020771275041e-05
3.87446757744304e-05
5.07687775702222e-05
3.8312129802263e-05
3.83026636065393e-05
3.67358206067855e-05
4.44067547786172e-05
3.01907138036109e-05
5.86639460628014e-05
5.17196673398475e-05
2.20882031020827e-05
7.49348821675033e-05
6.80378054374825e-05
7.31584073550025e-05
2.95648950328866e-05
5.05275235814804e-05
7.29028245308209e-05
2.40916929402686e-05
4.28813009492419e-05
3.56910506457442e-05
5.75747252003817e-05
3.20433258801035e-05
3.69234377278363e-05
1.34552453079197e-05
2.23254766827256e-05
3.67944806655499e-05
5.02151383655251e-05
4.06498233803732e-05
5.50230912441207e-05
1.68036494927371e-05
7.27035791256137e-07
8.41773991043282e-06
2.78961039864254e-05
-3.42522049187474e-06
3.03976495233099e-05
3.70306715576256e-05
4.04633406144091e-05
2.0270008499895e-05
2.65475943708772e-05
-4.6016533402577e-06
6.9568138695975e-05
-1.8691577902722e-05
9.81885890054524e-06
2.81681267108054e-05
9.03265471021027e-06
3.09562742068847e-05
1.73934721251977e-05
2.81708408658717e-05
2.58784301899605e-05
4.0697754078043e-05
2.28631280057763e-05
1.24079131897534e-05
1.42160525916341e-05
3.37858427740571e-05
5.19973733305649e-05
4.64069605109982e-05
6.53123237839606e-05
4.83089444451558e-05
2.01395608293014e-05
2.02032493826851e-05
9.08104287046022e-05
3.48792280146358e-05
4.82987484849761e-05
3.92587014166342e-05
5.32290056104648e-05
4.71203806927533e-05
3.01421164813079e-05
5.07272923508466e-05
1.62594989400151e-05
2.74264866953637e-05
2.81458265764568e-05
3.75351171179997e-05
4.26898146919839e-05
4.96593224836533e-05
2.32448300223453e-05
2.71091735753607e-05
1.27498105987346e-05
4.26165296063631e-05
5.05774090841873e-05
4.08199342054973e-05
4.31878069366866e-05
5.85132857541173e-05
4.31551399226792e-05
2.50368957978634e-05
1.60220858299598e-05
4.96102583501725e-05
4.74928334891866e-05
6.79328721090938e-05
1.24826577197972e-05
2.08027933173146e-05
3.35447188189562e-05
3.93540668957165e-06
3.24047610549456e-05
4.25191139163636e-05
1.13515308476819e-05
8.18898914260452e-05
2.33749947135183e-05
4.87161053037146e-05
3.31101688955266e-05
5.96756401019047e-05
4.02050930960587e-05
2.29762219058683e-07
3.69621749514745e-05
3.13889377235355e-05
4.29632302492916e-05
4.18666408772454e-05
6.21920619685565e-06
5.36902112417645e-05
8.0950346142309e-05
2.92511371216567e-05
2.13447908227634e-05
4.12645197371307e-05
4.33202159309995e-05
5.19591538425814e-05
-1.32442506180696e-05
1.89729149415394e-05
8.87181526524258e-06
2.11138058050242e-05
2.51641518531461e-05
2.6697310349194e-05
1.63288878682838e-05
4.2863920142819e-05
3.08361835584389e-05
6.28328441510574e-05
6.75297211621362e-07
2.40732420639675e-05
1.96971726374635e-05
4.46834952076425e-05
1.60015741778444e-05
1.87155015634104e-05
2.33805118881867e-05
2.16523182956259e-05
1.32739668607498e-05
1.59786354898771e-05
1.69535110863708e-05
3.78919425124653e-05
1.49811416046416e-05
6.25965445390057e-05
4.40262184826742e-05
6.02810145285872e-05
4.9673033917086e-05
3.16096744499856e-05
5.09317736920281e-05
6.87157885998512e-05
4.01652388459367e-05
5.39959154155796e-05
2.95004501639021e-05
5.97277290646719e-05
3.77460413517645e-05
2.24961307309091e-05
3.22801919307063e-05
7.14268741444631e-06
1.04074169359261e-05
4.27510354693053e-05
2.49936464277559e-05
5.24421523366016e-05
1.67727700569693e-05
3.3751921615485e-05
5.54038052097631e-05
1.03740758052374e-05
5.07493999885135e-06
4.68251220348042e-05
-3.9788085819231e-06
-1.59617369603326e-06
8.83930606121419e-06
3.57169170440778e-05
2.49414000184247e-06
2.25721391666079e-05
2.39020575663617e-05
8.86142371493613e-06
5.67393331481834e-06
4.65877024442875e-05
6.12446782466819e-05
5.68443860471922e-05
3.56877198425869e-05
4.86319627025629e-05
3.91452212455099e-05
4.9187536981584e-05
5.09659243833053e-05
5.96594751623527e-05
4.68621112754568e-05
5.70312092564521e-05
3.84346267666538e-05
3.94676323250576e-05
3.23861797653772e-05
9.13405191686496e-05
3.02080642568923e-05
4.71023756163729e-05
1.61470625981997e-05
3.51372761520979e-05
5.76161025442755e-05
4.79188215428381e-05
5.79864870696673e-05
-3.31981028621825e-06
4.9787606602255e-05
2.50816534849354e-05
1.16327671006869e-05
5.44345810628095e-05
1.57171330357797e-05
4.08904159099292e-05
6.48748256863466e-05
4.42269707906808e-06
4.97463432847122e-05
6.10343517146874e-05
9.46608086898505e-05
2.61403619469602e-05
1.0422775200797e-05
6.69423266131905e-05
5.78935478045988e-05
3.52576363338672e-05
-4.087479206582e-06
2.6579985730653e-05
5.35092839648504e-05
2.36558545409867e-05
-1.2640391828495e-05
2.94704113049455e-05
4.50222340196961e-05
4.10171728586625e-05
4.86469681068242e-05
1.72665805766258e-05
1.42917848203287e-05
2.23781399181987e-07
2.903694479876e-05
5.75827506447561e-05
3.87189057250046e-05
3.24650057083223e-05
2.56584219918952e-05
2.9854578676801e-05
3.67701203106495e-05
4.77577093546343e-05
4.0107160364403e-05
7.6307057329234e-06
2.87622872958087e-05
2.6242489577884e-05
3.5179084378426e-05
4.79751512028914e-05
2.65085892702192e-06
8.64690710330595e-06
5.25613275390659e-05
3.21908946367436e-05
2.50312589012379e-05
7.65278712021631e-06
1.65882122442696e-05
3.49489247786684e-05
8.96070073988186e-05
7.09218636178279e-05
2.91796210902348e-05
1.33349469247052e-05
1.82017736006693e-05
3.33696368621433e-05
8.95756210932153e-06
3.09523090114687e-05
5.44516018950158e-05
1.15772454870607e-05
4.43059940308761e-05
4.35923641091027e-05
2.23782643503062e-05
3.21967249831823e-05
3.35246060474708e-05
2.02709061980138e-05
2.51981376383946e-05
6.09215807112762e-05
1.57277935085699e-05
1.95110948108243e-05
1.49658691994877e-05
1.00289597368699e-05
3.15785022235197e-05
8.52894719632461e-06
2.37662977617443e-05
1.08551806419082e-05
7.11122390042212e-06
1.29135456778359e-05
1.09742326357686e-05
2.49160843604984e-05
6.99148625588596e-05
5.82119991919783e-05
-1.38227976870419e-06
4.09805497863109e-05
7.05436661960898e-06
3.49833336000136e-05
2.6619714397906e-05
9.59121848842831e-06
3.09160579342374e-05
5.28993777207644e-05
1.50610475653217e-05
5.25226993953898e-05
1.74136241515769e-05
1.30359676302008e-05
4.73005707244789e-06
3.23243096705806e-05
3.22076356703008e-05
4.88091958186204e-05
4.30735267610795e-05
1.15660958533431e-05
8.06342125645839e-05
3.99179350611804e-05
6.55367190808402e-05
2.31507800698425e-05
4.18512147708518e-05
5.57645724381237e-05
2.36361817935023e-05
4.41760735739371e-05
7.69817901142713e-05
3.48698317800044e-05
3.73450377329143e-05
5.6187655176064e-05
3.25076552855737e-05
5.46285198405966e-05
4.3358711444222e-05
3.4097494570848e-05
1.38872563078251e-05
1.11437296072696e-05
3.0763804697905e-05
2.88987651635401e-06
4.37748690693205e-05
-5.17522330539137e-07
7.7242394961828e-06
1.711929620632e-05
4.57917229992385e-05
3.52138728749066e-05
5.79129553315734e-06
1.36999159658896e-05
2.99792874881844e-05
2.32516393845116e-05
-1.33070832854237e-05
-3.10283378048106e-06
5.16898808076031e-05
4.10552065344909e-05
2.20777424690911e-05
1.58469227460766e-05
4.57156777693002e-05
2.18551717512219e-05
2.58542089734158e-05
2.6476625754184e-05
2.99076656840714e-05
4.08212886293161e-05
4.14373633098448e-05
1.3017985185067e-05
6.36274222746674e-05
5.00524414157891e-05
9.38583789276611e-06
1.96861161813168e-05
3.95393764857873e-05
9.10606111369359e-05
5.8679784351358e-05
5.04162587239911e-05
2.27168619660692e-05
4.73716260695924e-05
2.1050385237448e-05
3.59109726187151e-05
1.36726209311824e-05
2.93764836443147e-05
5.14639331432376e-05
4.02361280094395e-05
2.43404002420428e-05
4.84055661665613e-05
3.54789402172529e-05
3.12828918145842e-05
2.5421952366184e-05
3.84911885531031e-05
5.30171789553098e-05
4.93958320712496e-05
6.41000609127479e-05
2.36910886792785e-05
3.67516807312942e-05
5.98468016586091e-06
1.03545181138413e-05
5.53268742718765e-05
6.37242529286776e-05
3.85571083875193e-05
2.31712344310271e-05
2.51636494857749e-05
3.99410619458479e-05
3.93911523766435e-05
3.96174213245061e-05
3.2960254503841e-05
3.40106416146344e-05
5.35578709739521e-05
4.14352233583258e-05
2.0166305495926e-05
5.13166017980643e-05
4.0346759179958e-05
4.22703775155198e-05
1.9100097700778e-05
2.97154702951439e-05
1.15348297208853e-05
3.59853864406611e-05
6.74044540942916e-05
1.09470137547256e-05
2.14401684425128e-05
5.01211620116294e-05
2.87513316525758e-05
2.54980849741862e-05
5.67343954680436e-05
4.77100870208272e-05
4.53020346964895e-05
5.0870211026566e-05
1.35941648378484e-05
1.61227349249742e-05
5.05796829881703e-05
6.08107525777311e-05
8.44409637226824e-06
-1.54102983603267e-05
2.18451064568608e-05
2.90285541192619e-05
4.37788128784839e-05
4.45535849946567e-05
3.19401743792493e-05
-3.57741696386419e-06
4.31546611872262e-05
3.46149964436719e-05
2.65502588026475e-05
9.11664259170427e-06
2.31619436844598e-05
2.16992873687297e-05
-1.41290959726327e-06
-5.44081469481376e-06
3.1483495391139e-05
2.4864522402131e-05
2.33177409099328e-06
6.0467470196003e-05
5.16412060387905e-05
4.49444683081754e-05
4.58509498308532e-05
3.70892434144948e-05
3.82944341351924e-05
3.09832499842089e-05
1.81625251497952e-05
2.12742370218624e-05
5.04363923759305e-05
5.0446341083055e-05
4.30240273192751e-05
2.67910385767454e-05
2.58118285179301e-05
4.57393256816343e-05
4.37901980141866e-05
6.60107459350902e-05
5.17647161577472e-05
2.76222338172355e-05
1.0962369626465e-05
2.95789865547554e-06
3.76701206666523e-05
1.62368078752665e-06
5.81992651231855e-05
3.78369249022877e-05
6.01668426008236e-05
4.42135952293899e-05
2.48182526142677e-05
4.98898030814326e-06
2.63055090915809e-05
2.23032415303335e-05
1.98574359069804e-05
1.04741678573873e-05
1.95673610151972e-05
4.81104564896974e-05
4.75048100579116e-05
5.26521946736662e-05
6.1176219123971e-05
5.17762014027593e-05
4.66556981988981e-06
5.86885585429502e-05
3.30295108503988e-05
2.77755599695481e-05
4.54746871091155e-05
5.1123258567691e-05
7.00318906528873e-06
-1.10183317168109e-06
3.40815151866655e-05
3.50685774380901e-05
5.24664015675341e-05
2.97790246325473e-05
1.67325201543045e-05
2.1281780844553e-05
2.49114204336641e-05
6.74493170559713e-05
3.41259805115363e-05
5.54829216695122e-06
3.64530241059792e-05
2.30630493249725e-05
2.95312922347454e-05
8.94875886901754e-06
9.20568050067784e-06
3.62397385826285e-05
3.38807002255801e-05
1.38467423425615e-05
5.27704700190642e-05
3.00014948564871e-05
7.60395031998924e-05
1.38828975946734e-05
3.20074664092677e-05
1.85874564276746e-05
3.55304373982887e-05
3.25028874096981e-05
4.17744548184673e-05
4.79006281075839e-05
4.68853638075295e-05
1.31116737129121e-05
2.77130431943827e-05
4.28499316986412e-05
3.71580408258992e-05
2.25382050380539e-05
3.40886047661829e-05
3.71034316451451e-05
6.63331525729473e-05
5.70695115308912e-05
6.56575071441371e-05
3.19021998834505e-05
5.34709074693799e-05
3.6324699070339e-05
3.65407000730813e-05
3.55749349667394e-05
6.10658121201885e-05
4.42439824981491e-05
3.91458343991373e-05
2.67632797341832e-05
2.84383627768127e-05
3.21793141182566e-05
4.17995301648829e-05
1.43914797464754e-05
2.56792110284883e-05
4.73562574674567e-05
3.67211165858787e-05
-1.51119495851633e-05
1.999848000942e-05
2.47211652253289e-05
-9.30972715574411e-06
6.32332549189811e-05
2.32524484735624e-05
4.76398131440045e-05
5.05986172926728e-05
2.32396218486292e-05
2.39132632428609e-05
6.54889003382928e-05
2.8990699490393e-05
2.81805072899733e-05
4.32060154920287e-05
2.85477074499052e-05
7.10473017346412e-05
3.43465252440886e-05
5.16493980174799e-05
5.37670043676756e-05
8.89629011270395e-07
5.02232647860863e-05
4.33544919538861e-05
-1.01915115081381e-06
2.87239004223898e-05
1.74738854465566e-05
2.17724445959054e-05
4.98112358395881e-05
2.18133468823469e-05
-9.50220029148341e-06
3.17204470845485e-05
-2.65780298975108e-05
-6.0313196032499e-06
5.41620457727427e-06
1.42092788924086e-05
4.3451610777769e-05
3.87802114771711e-05
1.19503325971044e-05
1.60911222521802e-05
3.58495119469768e-05
2.78101808852224e-05
4.53474120980032e-05
7.56713513060845e-06
-2.56269503292566e-05
3.39618498751615e-05
1.91370393028532e-05
2.36236876762028e-05
3.63632084779822e-05
4.13358859671543e-06
3.27291720210028e-05
6.82337079016394e-05
6.15595196161172e-05
5.43754926098633e-05
4.63208228562806e-05
3.09039294986288e-05
5.19217242634944e-05
2.88409643356589e-05
4.75786899970294e-05
2.10715467942314e-05
3.02206451129312e-05
3.64447436441858e-05
2.45844508318424e-05
4.94387691637249e-05
2.51045423070636e-05
7.45831750550566e-05
4.49335774745478e-05
5.0637878261626e-05
4.20241396432243e-05
4.50367174795779e-05
-2.39062158382843e-06
4.1441954613311e-05
4.82159166713747e-06
9.14861361311583e-06
9.13917489117971e-06
1.16439393318832e-05
3.24068496669273e-05
2.95311950111941e-05
2.46556666129217e-05
3.47547326583845e-05
5.04628152713525e-05
2.49276044567106e-05
2.94901595868867e-05
5.61756324624343e-05
2.45453613760673e-05
4.30399426571114e-05
7.45790540611484e-05
2.85215047309845e-05
1.78921469581534e-05
5.88209715942525e-05
4.06670460029878e-05
2.30417814725028e-05
3.5328371328961e-05
1.56427610773554e-05
3.89358017938369e-05
6.58304346733545e-05
7.30939214384132e-05
4.86319127092687e-05
7.00934646030799e-05
4.08681761030879e-05
6.83037411705596e-05
1.13011608980966e-05
1.01279517557611e-05
1.12334516846825e-05
4.36107228920613e-05
7.17138780589681e-05
2.7615581306408e-05
5.8511642643218e-05
3.51764216022011e-05
1.75982318953689e-05
2.36138087695645e-05
3.16029893372076e-05
8.56967175787098e-06
6.41060429895394e-05
6.77777914706024e-05
6.37728435078879e-06
3.56474372733002e-05
2.45374288299978e-05
3.9628628850549e-05
5.26638599888738e-05
2.79819697977571e-05
8.78387572152987e-06
3.6886277381493e-05
4.13145525186183e-05
3.21961729606578e-05
1.92323324493514e-05
1.95320362655188e-05
-2.13822320671599e-05
-9.47751900597207e-06
2.81184556163637e-05
8.68437589198701e-06
7.45740704193493e-06
3.16511373365e-05
4.06685242305177e-05
2.34037105114696e-05
1.79988772758141e-05
9.627459249824e-05
4.95928766281073e-05
-3.13113397747028e-06
4.35321813537549e-05
5.03559231630458e-05
5.70211382964304e-05
6.8962029940844e-06
5.36180847164486e-05
3.91972817146412e-05
8.24091394772759e-06
6.41148419794147e-05
1.24278806652748e-05
5.95391112635993e-05
2.13580479485833e-05
2.83569081856034e-05
5.00617993649393e-05
5.31340771119584e-05
3.76127516277195e-05
3.27933216251351e-05
2.7806824184377e-05
4.2588101893992e-05
4.03475357193019e-05
4.23607337842447e-05
3.23749263022071e-05
2.57213975547837e-05
2.04575764253648e-05
4.10187377539096e-05
1.47645008350939e-05
2.51565709026568e-05
6.54884345413594e-05
4.30000421246615e-05
2.75835448899307e-05
4.59626841215755e-05
9.25245193773903e-06
6.51307371468523e-05
2.02231493203109e-05
1.87394488623787e-06
9.47138539349918e-06
1.98470300160245e-05
1.78026573976922e-05
3.54989437698458e-05
1.54916941370816e-05
2.32718741522167e-05
4.18621717901566e-05
5.77100355357164e-05
3.84258167862531e-05
4.48768840013415e-05
6.70632740768741e-05
-2.65143842077772e-06
5.83358897481554e-05
4.77129088623605e-05
2.96908847342521e-05
1.04992403490717e-05
1.77157499532534e-05
-1.40506310848561e-06
4.2120402449704e-05
2.44367640520429e-05
3.6402007357438e-05
4.67700869053164e-05
3.53332777072728e-05
4.29641785571211e-05
4.28416366703783e-05
1.62739403954807e-05
2.80128079368906e-05
4.10231811714137e-05
3.31453470283571e-05
1.38644249361533e-05
6.8473380374996e-05
3.42889850457476e-05
4.51439549816207e-05
1.33143249661758e-05
3.76852776966677e-05
4.02041125513215e-05
4.55555086915742e-05
4.05567429544649e-05
3.03542253158259e-05
2.47651490125005e-05
4.00243831077218e-05
4.31218199099521e-05
1.12980585072532e-05
-5.55309476480342e-07
4.94550795563789e-05
2.18266599599673e-06
7.53259875705016e-05
-2.36251549234897e-05
2.02120486371425e-05
4.94395857361808e-05
4.04076802833317e-05
4.96934753242138e-06
1.51997339539322e-05
-2.05509251869646e-06
-1.23665614100303e-05
1.58527585615966e-05
1.17159778018033e-05
3.18767142046947e-05
5.6008546595396e-05
3.96123185687901e-06
3.30160727651267e-05
1.95368754036079e-05
4.38676794944791e-05
3.6280900764391e-05
1.81213056996292e-05
2.89377010911489e-05
4.95780381774667e-05
2.21258176477365e-05
2.72788364617457e-05
3.69873618462248e-05
5.10399006336208e-05
4.89605749947827e-05
2.58368458808663e-05
6.87149544483857e-06
2.44622162051246e-05
3.10717038710973e-05
4.48477403802093e-05
4.67817749523684e-05
4.69969587545917e-05
5.33062307010023e-05
6.21037972267594e-05
2.92103476333973e-05
4.22470676994909e-05
5.58583455445682e-05
3.75166356725446e-05
6.55523718292482e-05
-1.56463813797474e-06
-5.81810899021971e-06
6.66182115473077e-05
4.16341082727352e-05
2.4502629019728e-05
2.66083843594793e-05
2.80941028480753e-05
3.02939754587539e-05
2.44317960322949e-05
3.88595013967813e-05
1.14827198352319e-05
3.3224846345315e-05
1.51604084466148e-05
1.57029487980482e-05
3.70164759323567e-05
4.22032355684735e-05
5.69647448690114e-05
2.09009653099998e-05
6.53165633807566e-05
5.07008316829906e-05
1.81350886327377e-05
4.14784744079653e-05
2.41441078027167e-05
4.32952562839097e-05
3.19258079851324e-05
3.07154497536325e-05
2.71247905068183e-05
2.84435127458955e-05
2.93194779975674e-05
5.43948576982219e-05
4.17358583555259e-05
3.33199425139013e-05
6.43900712577373e-05
1.6654306854698e-05
6.07621337224328e-05
3.67722501147583e-05
3.39769122027519e-05
3.55195759029503e-05
2.29340470381847e-05
-7.36754426167333e-06
3.00297476922906e-05
3.48218522148149e-05
5.00251727208099e-05
6.21291056326721e-05
4.85308730329239e-05
4.02292078341906e-05
3.51974862926696e-05
2.78870762274117e-05
3.05298864336306e-06
3.70485385978575e-05
1.543392470256e-05
6.484857865618e-05
1.88728176014372e-07
1.31791729209956e-05
2.9285987626249e-05
-2.44305077032352e-05
-1.01516217990225e-05
1.78162477011719e-05
2.46582094234731e-05
5.40996899598604e-05
2.24974531567353e-05
3.60985790234517e-05
-2.38741700209767e-06
1.70411883261714e-05
3.58392243515234e-06
8.4050903077734e-06
1.01309798538297e-05
3.01066658592266e-05
5.24545440643664e-05
4.64155697897059e-05
2.56366440782814e-05
8.6365313231892e-05
2.92973978582462e-05
3.16019902629408e-05
1.85496795712988e-06
2.43105910194516e-05
1.97161986647238e-05
9.47221552616028e-06
1.59658061165982e-05
4.80700019250329e-05
2.94347673167532e-05
3.83806214646922e-05
6.98284522867573e-06
3.7801988174986e-05
1.52681223888019e-05
3.07074541226989e-05
8.01377985593134e-05
-3.69865910656749e-06
3.43556533013428e-05
2.85854042425331e-05
5.5559670973005e-05
2.18651552994666e-05
5.94584082149945e-05
3.22237028533084e-05
4.93417052462697e-05
5.70815342706954e-05
5.22718933187175e-05
7.73304284203002e-06
2.10328192056149e-05
4.75488945418371e-05
2.11124345971762e-05
2.28797682484133e-05
3.83655679141388e-05
2.92015201479882e-05
5.13255029892145e-05
3.8903591984277e-05
-1.05555909031408e-06
6.74678364022745e-05
2.64792127982756e-05
3.72047138503432e-05
1.06838973971102e-05
1.54704947698775e-05
4.53805313986511e-05
3.72638974207673e-05
4.45312022460107e-05
1.21934435736886e-05
6.56364050604037e-05
5.46894101167744e-05
3.70142399969937e-05
1.47377258551311e-05
6.48143477544155e-05
1.57692231598109e-05
7.12253135726046e-05
3.54470183361116e-05
2.3832639063895e-05
4.17575811687842e-05
4.28550979383242e-05
3.19891461480332e-05
5.22139026642155e-05
3.89303406982779e-05
2.00923850892152e-05
4.00196531394826e-05
4.24867039693519e-05
3.26136338089534e-05
6.1275817925474e-05
1.88009164949958e-05
6.40924670058504e-05
4.50880072612686e-05
1.23585154072292e-05
1.66541029013436e-05
3.36965543098676e-05
3.15814806375805e-05
3.94889449162314e-05
5.7853566748328e-05
5.0843552303132e-05
2.51642695082559e-05
4.51899002982761e-05
3.73101744522286e-05
1.32492140941545e-05
4.16057495650955e-05
6.07599278668889e-05
4.91459645825698e-05
3.51735847496687e-05
7.75995102185586e-05
2.12626986699248e-05
7.79213012574791e-06
5.71565749311092e-05
1.88632936538475e-05
2.86974272765894e-05
2.68890882054394e-05
1.67435748368763e-05
5.50297021269784e-05
2.7610426187233e-05
2.6735396331374e-05
2.37577788435614e-05
2.25260190244509e-05
1.28580097177058e-05
3.22235682551778e-06
5.8282625461101e-05
-1.48539518324596e-06
3.87145884797247e-05
3.50280073413033e-05
2.31614807712318e-05
2.29241673296198e-05
2.39881779140828e-05
4.39664328732193e-05
4.96191892053901e-05
1.45474876909342e-05
8.02104243747591e-06
2.44593080379433e-05
3.93868306878683e-05
4.22781172478838e-05
7.2668414674368e-05
2.59684923809077e-05
7.16246554117656e-05
3.54946710171688e-05
2.13606832191412e-05
2.35007505759322e-05
8.22953838507357e-05
5.152049644793e-05
5.02767652982475e-06
2.42376702250263e-05
5.53401374286893e-05
3.85012824864325e-05
1.96928298030967e-05
3.5569636205005e-05
3.55291628214662e-05
6.14304037155853e-05
1.07953607023175e-05
3.61252374616703e-05
2.11933143942366e-05
1.81433045544941e-05
7.252017051339e-06
1.28236315173913e-05
1.58906754760486e-05
2.86072688396945e-05
4.45728352984004e-05
5.071387567314e-05
2.23727731217255e-05
7.61712015279374e-06
4.83326254080866e-05
4.6704423177764e-05
5.12882560790499e-05
4.69373656747813e-05
4.01220601502989e-05
6.49884954497079e-05
4.81556234786369e-05
5.01623068423917e-05
3.21307370086072e-05
5.00797898723687e-05
6.11140584807147e-05
6.02787506136643e-05
5.98802091691945e-05
4.80060072200851e-05
3.95935897769255e-05
7.81145788777895e-05
3.77362008303062e-05
4.42201876109353e-05
3.69042741344147e-05
2.47106018589079e-05
5.74193112140232e-05
5.16289264174218e-05
4.74053554639612e-05
5.50797573604759e-05
4.13362697976376e-05
1.78447876110594e-05
4.69690690357452e-05
3.24710586822821e-05
-7.15309986811526e-06
4.53324075220103e-05
1.32757288123667e-05
2.1595793664341e-05
5.26644337668719e-05
1.02217762079089e-05
1.99182896088378e-05
4.11367722129377e-05
1.85385535884397e-05
2.22539773923225e-05
2.72203567464137e-05
7.66903809004691e-06
1.7732809626032e-05
4.79546456926936e-05
3.54032384536439e-06
4.08125409294486e-05
2.33980686492678e-05
-1.07275208337587e-05
3.83472237603828e-05
5.17611679773124e-05
3.40402067199734e-05
5.05887887996319e-05
7.00963041453391e-05
3.46709653277098e-05
3.39635203660065e-05
5.85854067759804e-05
3.69048443658196e-05
8.03967843230234e-05
6.21766373019224e-05
3.35968730970583e-05
6.38102974271435e-05
2.52596945201063e-05
4.63727299226218e-05
1.50478552371006e-05
3.51159496850988e-05
3.66365220059228e-05
4.4417818761728e-05
5.21730492598031e-05
4.8508799882846e-05
1.75345338475809e-05
1.69437621759571e-05
3.49591786993071e-05
8.78610919549576e-06
4.55821586384074e-05
4.06025397112988e-05
2.38807559014224e-05
2.31904239813973e-05
1.29372418058941e-05
4.34992908622461e-05
9.03087744195048e-06
-1.06638782221752e-05
3.21833838350896e-05
5.09709786739685e-06
1.94952579701508e-06
1.73963094226069e-05
4.35992259098836e-05
2.90569589840164e-05
2.50175911866128e-05
1.01746978658952e-05
3.59954969682123e-05
2.03022649444527e-05
4.60820986672777e-05
7.06806447446274e-05
4.08254670938209e-05
3.46589383565512e-05
4.57272057145816e-05
7.18922741641773e-05
5.34485429611967e-05
4.56889270146461e-05
2.64233467241571e-05
6.11066940838467e-05
3.96464817321901e-05
5.44134220539222e-05
6.79867413981654e-05
1.43201610109848e-05
1.15951431285417e-05
3.35818836258575e-05
4.0729315025231e-05
2.17500778727353e-05
1.85890569722187e-05
3.45228195828073e-05
3.94289973493177e-05
4.9556164868193e-05
1.39335271689674e-05
4.20781170694792e-05
5.88969992029974e-05
4.15121129839616e-05
4.94857315027448e-05
-9.64276240221084e-06
6.1969041488393e-06
1.77471884954583e-05
3.10112733965532e-05
4.0853128571766e-05
8.47832956668518e-06
1.87755830103122e-05
4.48129786808885e-05
4.23043408759384e-05
3.68895543257309e-06
-2.90237465874326e-06
3.08291968215022e-05
4.49209989442827e-05
-1.78552150108835e-07
1.95488350659252e-05
1.67645404505065e-05
6.58735914939524e-06
2.36232826005147e-05
5.32406294812292e-05
4.38252977704035e-05
1.81054211861395e-05
4.41789769619474e-05
2.15099175220412e-05
4.40253536756057e-05
2.27359378987923e-05
4.30450067544996e-05
2.43193484505542e-05
3.43003778772205e-05
4.45716019830477e-05
4.51151060779593e-05
5.86578569849573e-05
8.75039473406973e-06
2.08326691861932e-05
1.21620473611836e-05
4.89686439046508e-06
3.31156844122344e-05
3.14219261797143e-05
1.11801909385077e-05
4.9907170561064e-05
3.85230100542447e-05
5.08988146518935e-05
3.30727508548945e-05
2.99261970640953e-05
2.99590621211937e-05
2.20527012918998e-05
6.49469701395289e-05
7.01483433432452e-05
4.04463434867647e-05
5.5512619179747e-06
1.92538536343508e-05
4.71753441526915e-05
4.31742240794258e-05
2.43780443460046e-05
3.77456450294944e-05
1.54212496076542e-05
5.99464006933785e-05
5.48167060346502e-05
4.3193494195353e-05
2.1190042986573e-05
5.68569231238791e-05
3.42311820238711e-06
5.82074500403136e-05
2.45007708913012e-05
2.60938244659123e-05
2.40477090376506e-05
2.35036623135005e-05
9.08667440792664e-06
5.62150052678187e-05
3.57523442871058e-05
8.25225724095696e-06
5.50570723721419e-05
7.66421910873862e-05
3.48324150282096e-05
1.92701697917802e-06
4.46057617593879e-05
2.1225730745472e-05
3.96964777880791e-05
5.03524364624818e-06
2.73054905584548e-05
2.82681970517088e-05
4.17542211327004e-05
7.63313604986007e-05
6.81295561050225e-05
1.33245847131915e-05
2.77483612666732e-05
2.46447213071876e-05
4.56787030936424e-06
1.25176600425108e-05
4.05504918538666e-05
3.60188966199639e-05
2.90185238467844e-05
7.86534039010553e-07
6.74876931108492e-05
1.71300909894028e-05
7.70755128249475e-05
5.55938437623874e-05
7.04530407444803e-05
4.15509647357261e-05
1.05224141401517e-05
4.0308601366152e-05
2.24424699587964e-05
3.56980755758988e-05
2.66563504397158e-05
7.29742428799733e-05
4.01234839288072e-05
1.82293932282028e-05
3.85922273620161e-05
1.47896668130106e-05
1.78877250760038e-05
4.9809448613489e-05
6.31012992224002e-05
7.22476524621542e-05
3.07205527049783e-05
2.4826771643429e-05
4.79116006191016e-05
4.32454923115891e-05
4.85020550110149e-05
2.85258663436957e-05
7.00389949069453e-05
-3.64181772797226e-06
1.59770519763574e-05
4.07581215253648e-05
5.04686086827025e-06
2.32159296601164e-05
5.25212080141772e-05
-1.55745386904849e-05
3.39450490884017e-05
5.08204994422839e-05
3.34090297981752e-05
2.90952040074229e-05
1.68480237784857e-05
1.46558760704604e-05
7.3575923567788e-05
-3.22937504123455e-06
-2.0374982252203e-06
5.58166214559124e-05
3.52478595065753e-05
4.67979728212972e-05
-5.08963365035019e-08
1.51618261077288e-05
4.78817978433884e-05
6.7616816204839e-05
3.61650292328195e-06
2.56098710515935e-06
3.81631223003946e-05
2.03392153988189e-05
3.44132568864481e-05
4.01836576830323e-05
3.08394050920384e-05
2.52734236816408e-05
4.59380617448981e-05
4.37804931656938e-05
-3.38664701445221e-06
6.70614275272761e-05
4.21741595455054e-05
4.01994744211824e-05
2.42874044490479e-06
2.05459629249553e-05
3.97113644354114e-05
1.83124810537191e-05
2.10443113826544e-05
1.77503461327304e-05
3.2086810118986e-05
-8.78006118651437e-06
5.26310138335331e-05
3.44570067696885e-05
2.87914636720996e-05
2.07286664048442e-05
1.58775941796128e-05
4.03432868872096e-05
4.23375087453825e-05
2.1994717874426e-05
1.65851552617471e-05
5.23981017005436e-05
4.37379431659813e-05
3.00222894521818e-05
1.01864125022619e-05
5.43518700889172e-05
4.23394332700853e-05
5.18347092634928e-06
1.36995937377748e-07
6.08288894365802e-05
5.05310969832531e-05
3.69312246604333e-05
4.12588891323984e-05
2.71674154315604e-05
3.26362122367114e-05
4.39581070806366e-05
7.03660685049692e-06
1.43638457230985e-05
4.97139060449987e-05
2.4775106343044e-05
4.23355220564649e-05
4.27227161836328e-05
2.94946340134909e-05
3.32319668450698e-05
1.82252812510656e-05
4.36209336440835e-05
2.59069502871757e-05
2.89990237728072e-05
2.61616986766551e-05
2.86495261387604e-05
4.51783207162422e-05
4.88310859105265e-05
3.13491216091886e-05
1.43543048281147e-05
7.24436268391252e-05
3.94917385494386e-05
3.78090548467606e-05
6.85379775093198e-05
3.22355687903902e-05
4.13960713893203e-05
2.18841672544324e-05
3.59035490397528e-05
5.00598239950738e-06
3.08320822342162e-05
3.71942268595312e-05
8.19115550083906e-05
5.97364333787679e-05
7.66571237053315e-05
5.26412173165549e-05
2.9891912672348e-05
3.28637651185492e-05
4.52538639414837e-05
4.94390707759741e-05
3.38616385533554e-05
5.48233209103291e-05
2.28144539491402e-05
3.62450865205917e-05
2.59569428372126e-05
2.10522731518693e-05
1.28377146671224e-05
6.24655406739757e-05
2.82808285778549e-05
3.35303642066845e-05
4.83094038034281e-05
2.72329041178978e-05
1.02461834645294e-05
7.54092005345873e-06
-1.52136459414415e-05
6.69961166796971e-05
-1.1862973847433e-05
4.56849818803858e-05
1.67039445857058e-05
2.4527365142518e-05
1.75111831171562e-05
2.9713619923124e-05
5.30360774306094e-06
7.66144050805113e-06
1.6813139346204e-05
3.8083183423839e-05
5.27763353541959e-05
-2.70634196286044e-06
3.86351593717672e-05
2.03642411549107e-05
2.77771950019276e-05
3.11699695590279e-05
3.01732278456875e-05
1.84669328336947e-05
1.41736996875048e-05
3.45031753213004e-05
3.46068156574525e-05
6.86122833628668e-05
6.86309607222073e-05
3.35038629514675e-05
4.02752441247946e-05
4.40945753302921e-05
2.09663930870271e-05
7.05542877156066e-05
2.1501253893199e-05
5.84933059711751e-05
5.42935609114812e-05
6.03274392373643e-05
3.83751260673931e-05
6.08839473893906e-05
2.77862900681317e-05
1.93773401933609e-05
3.15825871066328e-05
2.92139276894464e-05
5.52039263404738e-05
3.33094907468716e-05
4.39602321661449e-05
4.6145129509517e-05
2.11598773106335e-05
3.45519194514543e-05
1.43586852752799e-05
2.49773168990897e-05
4.6576269538614e-05
1.52518856797281e-05
6.85919671185514e-06
2.65095739022738e-05
2.32046013035579e-05
2.20853421195443e-05
3.7334739203952e-06
2.46128246655036e-05
2.5029584899689e-06
3.94611149561777e-05
-2.4145705699418e-06
2.60570082970752e-05
2.76587708986979e-05
5.51217718326766e-05
2.50273297838843e-05
4.87890497965032e-05
4.2896209390083e-05
2.0278183531228e-05
5.51871956595293e-05
3.62616379987984e-05
4.45262996689087e-06
5.78199916381135e-05
5.82545739218569e-05
9.14703280074731e-06
2.17546293342474e-05
4.47949748826213e-05
5.72094342038795e-05
2.50777217203327e-05
4.51686983004109e-05
3.27500829017415e-05
3.16121205672842e-05
7.75009303925649e-05
5.82448243070428e-05
7.03195143113093e-05
2.21154778166105e-05
6.05268442163823e-05
3.98555414385712e-05
4.80955815817103e-05
4.24665035891557e-05
3.8152289383136e-05
7.2637264907282e-08
5.40077143994764e-05
3.95725406576136e-05
4.71639381125238e-05
3.75791612329188e-05
2.66086544130393e-05
3.97465448179608e-05
4.20095189657438e-05
6.06435067114052e-05
2.40888780871755e-05
2.60912649483249e-05
2.43898243236518e-05
2.70746307032905e-06
-3.55304186765657e-06
1.95791999432067e-05
3.7205255990594e-05
2.82725174615129e-05
1.17509498895883e-05
1.37380246561522e-05
6.65361786507875e-07
3.9271000935013e-05
2.24926882887562e-05
2.28150430159507e-05
1.1508506266874e-05
3.15411778089992e-07
3.33083188862271e-05
5.70120388791621e-05
4.03226028004877e-05
1.89582557105263e-05
3.51766953562204e-05
4.08736565695053e-05
6.34149117016339e-05
6.36197995790494e-05
7.12316192800211e-05
7.12781094804596e-05
6.4641482809495e-05
8.03884889285051e-05
3.82795044091467e-05
4.78708326957463e-05
2.3172840933187e-05
2.6252229448901e-05
6.40932035589028e-05
2.11894188326591e-05
5.21970108557961e-05
9.07294009336113e-07
1.89444126485634e-05
6.41054052664028e-05
3.34282043050774e-05
4.84902813049553e-05
3.77284869037923e-05
3.30260656557119e-05
1.30462530222818e-05
5.18066297303883e-05
9.66119450408345e-06
-1.1162335151505e-06
3.75720502044823e-05
4.54785546724998e-05
3.3696416759537e-05
9.23029042680407e-06
6.87807862423437e-05
2.50696238658013e-06
2.62806607036791e-05
2.26727560108502e-05
1.61868143573074e-05
1.35003525984446e-05
2.63845036061579e-05
2.84036615643489e-05
4.18046636144325e-05
6.54798054672124e-05
1.72120227216505e-05
5.76650712174982e-05
3.81892196110172e-05
4.0577049106084e-05
1.60115344397848e-05
-9.76710593422576e-06
4.40485725458787e-05
3.42775176887233e-05
2.26009839772923e-05
4.65919126535325e-05
6.96554737644957e-05
4.02686426532369e-05
2.88764166241616e-05
3.55475883636485e-05
3.73303625735045e-05
6.10603578839294e-05
4.80972164195325e-05
2.15736769709642e-05
2.24845386931068e-05
-4.95307302830003e-06
4.37749765674146e-05
4.9911077123586e-05
3.8424016948528e-05
5.2845707872382e-05
3.26235051458649e-05
3.02100728470551e-05
-2.42644756984015e-06
3.72384995881059e-05
5.78784692969987e-05
2.44048428606739e-05
2.58091509190105e-05
2.56882328955017e-05
-1.0998882563617e-05
3.08770054611025e-05
2.04026558037476e-05
8.93085278559174e-05
2.27745630855646e-05
2.09082278469208e-05
1.57578565352872e-05
2.10533020541748e-06
6.0824806372279e-05
3.19477741676294e-05
1.6085714722193e-05
5.63380991099817e-05
3.95020284671816e-05
1.24420763694195e-05
6.39311732627303e-05
4.59017311648472e-05
3.63091464006798e-05
3.83919012252744e-05
3.44034521882945e-05
3.53545346853075e-05
3.24394346708819e-05
5.40123363372032e-05
4.41020697598897e-05
5.3199284067035e-05
6.48260261315106e-05
2.13840005532138e-05
2.72018315145333e-06
3.63004947337746e-06
3.94236327119873e-05
1.26365339064554e-05
4.27545035356665e-05
1.60391650242691e-05
3.35763022376183e-05
1.08601760797122e-05
7.47206280655682e-06
1.57999877970157e-05
4.04336958553987e-05
-3.66778971038351e-05
1.91134130505949e-05
4.48666023937561e-05
2.94679096102647e-05
3.89422034162888e-05
3.19567228631755e-05
1.07331244001496e-05
1.05974216860939e-05
5.06125254972376e-05
4.11822918648406e-05
-4.66894482041889e-06
3.63895671525626e-06
4.56347511840441e-05
5.29711411962067e-05
2.68710822683214e-05
4.90954342096826e-05
5.18023375925917e-05
6.4081921989305e-05
3.69108482121271e-05
2.12291896515e-05
7.52807140394869e-05
2.67105849843658e-05
5.03145646433518e-05
5.63066562522729e-05
2.68027098097277e-05
2.65265889103596e-05
5.62370210004913e-05
5.03239698418261e-05
5.60174808282269e-05
3.56279801070778e-05
3.44102100877223e-05
3.05240839546001e-05
1.76304074915459e-05
7.55753335012961e-05
-7.86766289638414e-06
-8.95720346917437e-06
3.42337347018477e-05
2.48577826062675e-05
3.64843146034767e-05
9.67562180277018e-06
1.43741049909179e-05
9.05886348551804e-06
3.86436478280529e-05
2.15716011686705e-05
4.21619927198892e-05
3.66747399035776e-05
2.55831932318772e-05
3.86173503604119e-05
9.78313742712009e-06
3.20311254363154e-05
2.27479326066264e-05
4.9614401981136e-05
3.082366554227e-05
3.97033470833864e-05
6.02725122701131e-06
4.09161593236553e-05
1.37489706630624e-05
3.98734957551799e-05
4.49863308542646e-05
4.20256347717914e-05
4.3971976663136e-05
9.73586135717773e-06
1.83356486682733e-05
3.90139046156372e-05
6.57281157536037e-05
4.20224252887179e-05
2.24540925424439e-05
2.74977727463731e-05
-2.69319928283623e-06
3.42836912420449e-05
3.10895764323367e-05
7.62797298146196e-05
3.79599350967897e-05
5.05055408287388e-05
6.68965841749725e-05
6.54358694839425e-05
9.24077942091438e-05
2.81949954675466e-05
-3.41682606828107e-06
3.86995641565276e-05
1.484041878533e-06
-1.72750333460577e-05
4.74153388258819e-05
2.09164790425649e-05
3.26829810454779e-05
3.63273445250795e-05
5.20715464743058e-05
1.02936504889273e-07
5.08022409400453e-05
3.78104298785783e-06
1.63463780224514e-06
3.39206330014496e-05
3.05299289318137e-05
4.23549630124233e-05
2.18266415120743e-05
4.35318466616221e-05
5.30392273871715e-05
3.78678471830527e-05
5.09114582266584e-05
2.38236735308676e-05
1.03427537661831e-05
5.78320742857147e-05
2.77987031583856e-05
5.26704146883005e-05
-5.96698475036297e-06
2.74810778933536e-05
1.20753535351715e-05
3.14735367174526e-05
5.93825701906468e-05
1.0959176275027e-05
5.72157536718727e-05
5.03684547066064e-05
2.54364883808828e-05
4.64519647656563e-05
3.42260868597032e-05
5.43940825098413e-05
5.69409302501884e-05
4.9941122955169e-05
1.90745061767164e-05
-8.39767068479226e-06
3.13468860216932e-05
4.43297925248246e-05
5.11643654308996e-05
2.34618300394562e-05
2.96668058180012e-05
2.79040354762878e-05
3.90129757987911e-05
1.54015318071766e-05
4.04025130249502e-05
2.91963933945401e-05
3.48803450081189e-05
-8.97684916795489e-06
6.00881411525652e-05
2.40940900606332e-05
3.8084322218882e-05
1.37788526959244e-05
1.29069701396263e-05
2.59086872528433e-05
2.21865056446794e-05
5.83098835136603e-05
3.60708100595931e-05
9.07770274693065e-06
2.89840751751543e-05
2.73067605724933e-05
5.49833182674485e-05
5.43298346773217e-05
6.66875875684539e-05
7.25352804673513e-05
3.41098601369614e-05
1.71723604569092e-05
3.04745937937891e-05
3.43941848878067e-05
3.42234740231961e-05
1.44574638494401e-05
7.16590043513088e-05
3.20923796700662e-05
3.22113458442254e-05
-3.42780636847214e-06
3.40153173480441e-05
5.39780496249771e-05
3.92398195892307e-05
2.16770786822303e-05
1.61327980486272e-05
4.22590886766366e-05
4.23115707104041e-05
5.67910738559084e-05
7.54142080369729e-05
4.92902862550469e-05
3.82204712626737e-05
2.68503462944548e-05
1.9547344962647e-05
3.17741115200459e-05
5.90809981709254e-05
4.72963413754355e-05
5.40282469418558e-05
6.80446198752349e-05
5.3870892084545e-05
6.27480551642929e-05
5.43874468547272e-05
2.88549163918481e-05
3.14680257370771e-05
5.69691683178249e-05
1.48352407946719e-05
4.24827276197474e-05
3.00610161057855e-05
4.80132908905969e-05
2.38045673223132e-06
2.80516837260122e-05
1.20993057503513e-05
5.34133049601801e-05
3.46969792162533e-05
2.30338466540708e-05
2.4507430868742e-05
4.45117331516826e-05
4.11239854849162e-05
2.09930682113391e-05
6.23477249450382e-06
3.07424862310844e-05
2.87897590725677e-05
-1.17053079709499e-05
1.89555928487678e-05
8.67776076979537e-06
1.67295490409984e-05
3.0712030172049e-05
4.08925636575354e-05
4.28117111964235e-05
1.91611746199319e-05
5.11138533968382e-05
6.51149224527379e-05
4.90817772561543e-05
5.03230255266171e-05
3.38504034141746e-05
7.78494993032411e-06
7.45778279183736e-05
6.35016819855879e-05
4.49799011045434e-05
5.87865605397266e-05
4.80234087348464e-05
2.64665724870766e-05
3.12530874590466e-05
2.62177197335791e-05
3.53263303106003e-05
4.66255729165282e-05
5.31710710594627e-05
4.04056790903131e-06
2.91877064211053e-05
4.25975553774576e-05
4.252612130738e-05
5.01642593950675e-05
4.21260258347834e-05
-4.65230033302447e-06
2.57278474213293e-05
2.16660312112098e-05
2.92880049059977e-05
4.19309033391519e-05
3.76623622204785e-05
2.15084313108703e-05
1.92300232842024e-05
1.94628535032647e-05
1.72359496603569e-05
2.25578206137416e-05
4.66176274450155e-05
1.66611743733514e-05
2.65952263415836e-05
5.28762293472581e-06
1.62443924640744e-05
2.56553866477358e-05
3.2124084290868e-05
2.57886348672577e-05
1.62722429010984e-05
4.87070926760301e-05
-1.81358929697986e-06
-1.95849903204125e-05
5.30106476456228e-05
3.71191993415593e-05
1.89602022923846e-05
6.6730199102033e-05
2.63582574307295e-05
3.7831757652743e-05
2.75822144838257e-05
4.96001617467794e-05
5.60922293200244e-05
4.49215501962802e-05
4.76278123105492e-05
5.61864503844058e-05
5.31944890246976e-05
3.54274303897963e-05
3.22054079651311e-05
-9.99492817567923e-06
2.29989497377808e-05
4.77396665418634e-05
4.29333548957891e-05
1.61100516851062e-05
9.70013145004578e-06
4.89299680788199e-05
1.87005066308272e-05
1.75599806529602e-05
2.02553274859564e-05
1.89109657132812e-05
4.18911174123803e-05
3.74848802997193e-05
9.44939866978839e-06
2.72606167068624e-05
-8.15310048665547e-06
2.56035540426565e-05
1.64559810772781e-05
7.24880325722412e-05
3.94619956227444e-05
3.70797169839837e-05
4.06029221267878e-05
1.85419761833752e-05
2.67972459786443e-05
-3.99785045029171e-05
5.78758714904904e-05
2.34108311616987e-05
3.36827930017232e-05
2.77313212752914e-05
-4.57948935702048e-06
3.22866535185013e-05
1.77235318159234e-05
2.15354121003194e-05
7.80018750856211e-05
2.72265529910313e-05
3.91392175194622e-05
5.7930283942584e-05
5.34414080720347e-05
4.13446338622672e-05
6.84215983615982e-05
3.76203496218976e-05
1.58963432180109e-05
2.74016405456113e-06
7.10260290410822e-05
4.96642275699135e-05
1.80237720690797e-05
1.59181051590119e-05
6.08883904642717e-05
3.62298530258173e-05
4.03145197795383e-05
6.89834265565767e-05
3.45823367308593e-05
7.78780641784462e-06
3.50523490385494e-05
5.46555272587897e-05
4.21905614105185e-05
2.6807119074091e-05
2.80892968558948e-05
2.00758951425069e-05
2.61664694882558e-05
4.31169762505199e-05
5.67347310127788e-05
2.83123157941732e-05
1.88690343640035e-05
3.65852372767336e-06
6.45414081310094e-05
3.21623382499376e-05
-1.0177119995474e-05
4.96580727020716e-06
5.10302938075568e-05
2.13553690635597e-05
4.40340903971874e-05
2.2784436402012e-05
5.80987856816234e-05
2.82163595008763e-05
2.78764018250306e-05
1.05703989302005e-05
5.15605411285736e-05
1.87796821978781e-05
1.66623616423818e-05
2.57984841332421e-05
2.97950149413755e-05
2.1308501377551e-05
4.61389091593442e-05
6.68427988236069e-05
5.71247708771354e-05
3.47387478116618e-05
3.04845941243105e-05
7.33373770666664e-05
4.23306091061213e-05
4.26155349519625e-05
2.34724958203376e-05
6.62210523843928e-05
6.54590850526631e-05
4.37088934765215e-05
1.81163411510808e-05
6.77947012988921e-05
6.09479436354269e-05
3.90233047668193e-05
5.01174264002686e-05
3.32455775373239e-05
2.69313441767289e-05
4.32664603019885e-05
3.22033066279126e-05
8.35766324789863e-05
5.10809818131139e-05
4.10812924657279e-05
5.98442608967666e-05
1.65606965313652e-05
4.14957817156896e-05
1.25691957384456e-06
-1.40120933170699e-06
2.56682982706309e-05
8.93021811476602e-06
4.57315934689016e-05
2.7408278876296e-05
4.05458844860824e-05
1.68939616316899e-05
-1.54654297375871e-05
5.45152370739788e-06
6.17784034872831e-05
-1.23160143872695e-06
-1.48213651103971e-05
1.84452323483327e-05
2.51302055700276e-05
5.89758927137974e-05
5.98708648614366e-05
2.93017072815974e-05
2.97142297157736e-05
-7.86283006639352e-07
8.80622338325234e-05
4.71008631735686e-05
4.71747349163311e-05
5.62283495494103e-05
5.95395588563821e-05
5.66290787748704e-05
4.13841052331782e-05
5.52655079236982e-05
5.01918850600216e-05
2.47230541931249e-06
3.56466817786106e-05
1.95949027340969e-05
3.49984276481651e-05
4.95248076724754e-05
4.55457070907497e-05
5.03985636994786e-05
3.68471814440136e-05
3.99937091766134e-05
2.41730636942883e-05
3.48322706276125e-05
1.68910737098092e-05
-4.61093332961244e-06
2.38482955454722e-05
1.67649283847052e-05
3.42713150382535e-05
1.5866226946068e-05
3.60713024220053e-05
3.31255146464304e-05
-8.75016652133405e-06
2.58199506007109e-05
5.02529920106097e-05
5.44423438433092e-05
2.57278336480262e-05
4.32046552402134e-05
1.15459797386052e-05
3.93263114541193e-05
2.69582708544287e-05
1.95331156588508e-05
1.66536310770769e-05
6.79109312015718e-05
2.89613863092333e-05
5.88159796074164e-05
3.28544650456366e-05
2.92226968873927e-05
3.42893726920189e-05
3.73533010805827e-05
1.77293988411876e-05
5.26884657284152e-05
5.4322705992119e-05
3.27226869183339e-05
1.18105610211394e-05
4.30116442183638e-05
2.30925130750099e-05
4.6026342047251e-05
6.73130562598837e-05
1.21111054067779e-05
2.15204189966193e-05
2.13686395123825e-05
7.22613290084113e-05
2.16154183523843e-05
5.27218622577942e-06
5.50119426803462e-05
3.48547882360519e-05
6.61179331527361e-05
5.19219305925706e-05
2.27079686663827e-05
7.02189493329284e-06
7.11314099838356e-05
1.56183870610816e-05
1.09315181867018e-05
1.69948191846511e-05
-4.08380762746339e-06
1.9378231623771e-05
7.14662977355957e-05
1.31967554851341e-05
4.34364678296924e-05
2.84214796148432e-05
2.92363090384997e-05
1.31771699680172e-05
5.24184872662258e-05
1.72054663131857e-05
8.33990664528135e-06
5.25426116795672e-05
2.81348018136031e-05
2.71282462712727e-05
2.96866498874633e-05
5.58911543956598e-05
1.06636480335575e-05
1.63391223408533e-05
1.49098987010376e-05
4.19946826326157e-05
4.41586848739618e-05
5.27228090597578e-05
5.56497156159423e-05
1.41330173296282e-05
5.7361355758629e-05
5.11424713055629e-05
2.12031594522367e-05
4.18893053658877e-05
2.06963971233012e-05
5.79757160046929e-05
4.69134131611326e-05
3.35834882823619e-05
9.12915936236988e-05
4.90968070813253e-05
7.14882286053489e-05
3.86348529661449e-05
2.90141610081813e-05
9.02895471258222e-05
3.3545855625398e-05
9.7814589106772e-06
3.51193414443072e-05
4.31345275090109e-05
5.22513436199823e-05
3.68568168278437e-05
1.00877235785004e-05
4.75946751661544e-05
2.23166305282562e-05
7.21213027815233e-05
5.56092985951996e-05
3.59375611382384e-05
2.15715504640987e-05
4.240044268064e-05
3.21940455699592e-05
2.90366927534206e-05
1.56284289781072e-05
8.90394507491218e-06
5.36682452008576e-05
2.33477308465449e-05
4.17235605733967e-05
3.9287534583179e-05
7.26911269645009e-05
4.60163161459451e-05
2.5912898216468e-05
4.56022166762488e-05
1.85816244440488e-05
1.67765112983835e-05
5.33809447249395e-05
-1.47530370336843e-06
1.88565399579956e-05
1.82895424396561e-05
3.65918492983485e-05
5.34949172352898e-05
4.48180799640194e-05
3.7518946714343e-05
1.71592400978053e-05
5.40708905925189e-05
2.64376501331364e-05
-2.25129641554015e-06
4.34762087885036e-05
3.79844796339083e-05
1.9660634793573e-05
4.30103329203029e-06
2.55030605557876e-05
2.37361430053251e-05
3.97758952141851e-05
3.29032111244191e-05
8.30526851074195e-05
4.26484172450546e-05
1.98944020000287e-05
3.89517196766798e-05
3.5283320017421e-05
-1.86989568253581e-05
7.35528442782421e-05
6.37651451498227e-05
6.61251072277522e-05
7.55367814687982e-05
3.10279191671969e-05
6.83485565523716e-05
5.52187046230477e-05
2.56369925496587e-05
3.11871664789526e-05
2.94746076499383e-05
4.05849103016269e-05
-6.77462336930561e-06
4.73739973501528e-06
4.21901926918816e-05
4.16789618288776e-05
2.89538118884216e-05
-1.36461624312698e-06
4.41041967369304e-05
2.49306858854236e-05
3.23238366431108e-05
-1.47813233885306e-05
8.25799165911693e-06
4.14957497703144e-05
2.63826360242147e-05
1.64796414782869e-05
4.16488864069688e-05
4.73029053919867e-05
2.41905428562817e-05
1.77890549198357e-05
2.43201554389551e-05
5.07660366918645e-05
4.03647715714171e-05
2.35871126903246e-05
1.87084177094764e-05
1.01830854961844e-05
2.60551992326935e-05
2.11138946272177e-05
7.52722784511214e-05
3.02926929966367e-05
5.50698546692067e-05
1.67145375459183e-05
2.93212782121234e-05
4.65782114925097e-06
4.80341475715334e-05
4.78680471379241e-05
1.70481271885005e-05
8.46124167665664e-06
2.93198786860992e-05
2.88922529125943e-05
3.89052333839066e-05
5.10812499721404e-05
-1.48096230988519e-06
-8.48291761455825e-07
5.79154965317848e-05
4.94282287298544e-05
-3.13773882865504e-07
7.13043367474316e-05
3.76062291165654e-05
-1.796319676025e-06
2.65922196319914e-05
1.4923984603652e-05
1.62005733146585e-05
3.89196868372234e-05
2.65306482809011e-05
1.60646214221686e-05
3.75392203516074e-05
3.6988835095164e-05
4.00304123002641e-05
-5.28374995983024e-06
6.64038763621034e-05
6.89111996416872e-06
4.08820953201147e-05
5.42959930221373e-06
7.21637072623063e-05
1.60704035649822e-05
4.73365343955234e-05
1.76672069023167e-05
1.26244458520656e-05
3.41098393712759e-05
5.42349882006311e-05
8.788349950055e-06
3.8173109404621e-05
3.01865450817686e-05
3.807088429972e-05
3.97666888376503e-05
-1.39511785713267e-05
2.76992310855741e-05
4.01728726550522e-05
2.19930865931561e-05
-4.47128712636409e-06
4.62511785960088e-05
1.59415676492858e-05
7.35069363374496e-05
1.25444315895367e-05
3.71025120423225e-05
4.03424478979608e-05
4.60431057593341e-05
4.55451408257767e-05
4.6271581525727e-05
1.73713245487105e-05
3.74246683861727e-05
6.95061416820986e-05
3.61860316550991e-05
4.87717925137556e-05
2.2580086414505e-05
2.79219234325553e-05
4.79512696172399e-05
3.79981605059623e-05
6.83182793803498e-05
6.97248637073339e-05
3.49747822685671e-05
-9.38850957794858e-06
4.68980849190213e-05
3.9676292682274e-05
2.24459675795513e-05
4.96653959279153e-05
2.96772003782866e-05
1.38146048426646e-05
5.38256354916502e-05
5.91421051431234e-05
1.66889309849452e-05
2.3731362118079e-05
5.19359244245554e-05
5.27657479000279e-05
7.42734805614602e-05
5.14788108098109e-05
2.69154365344059e-05
4.93085207832405e-06
5.06061336269253e-05
3.97195522701322e-05
2.38587317526058e-05
3.05495737740036e-05
7.20328191828107e-05
4.04811646862704e-05
3.27280541842267e-05
1.86627491003211e-06
4.26637320388232e-05
-1.72361864968388e-05
1.07263739900257e-05
-2.17041934507455e-06
2.4034046725562e-05
3.41444099960671e-05
1.01944302293262e-05
3.26375966183951e-05
3.60420249136533e-05
2.15014400251714e-05
4.03302348953538e-05
3.31082689725627e-05
4.24380578740933e-05
1.28199494109871e-05
1.0478599077985e-05
5.18245978761314e-05
4.15771425099805e-05
4.96014769684314e-05
2.30591529596185e-05
1.3071871432884e-05
3.12118847862697e-05
1.38735567012375e-05
3.49196812827406e-05
2.53140684689046e-06
1.32611178816494e-05
6.35595675486197e-05
4.90285398769437e-05
5.3404004228152e-05
3.53859937136872e-05
3.22178422200931e-05
2.02466052289034e-06
6.93148788841328e-05
3.05548119199319e-05
1.73465628439695e-05
1.59905797241821e-05
5.82564728147076e-05
2.90602157802067e-05
1.82498784297083e-05
4.9195109405971e-05
1.91136797972747e-05
3.22838204365404e-05
3.79416023228363e-05
4.2376332595328e-06
1.92406171466071e-05
5.21816630647184e-05
4.18751706619171e-05
3.31582936446343e-05
7.17673499559592e-05
3.10845538080292e-05
-1.96512637306862e-06
1.27140755377357e-05
-1.71536215886793e-06
2.81019113464795e-05
5.51477585609131e-05
2.19207722620032e-05
3.16827421618639e-05
5.01527614695421e-05
3.62093681508419e-05
5.03537740592105e-05
2.37451411341092e-05
3.82388022397341e-05
2.54575579687593e-05
7.16155207072961e-05
7.57971909961932e-06
3.67869376788123e-05
4.51261055752717e-05
2.00253720125566e-05
3.86859856086926e-05
-3.89246888030642e-07
5.02108825156817e-05
5.29091642291566e-05
4.45264619327306e-05
6.39551937775065e-05
4.16834298498647e-05
1.18417731741344e-05
4.95987787319666e-06
3.40323186585951e-05
3.46467900518119e-05
3.68350231944624e-05
2.42932939158614e-05
5.09706992120489e-05
6.13518457764578e-05
4.41425546242622e-05
4.26321172244701e-05
5.36514627048582e-05
2.2879975798882e-05
1.83724923606095e-05
6.41121418560596e-05
3.07252550586395e-05
2.34731316981218e-05
6.93493850099996e-05
1.505131414726e-05
9.04316700473477e-07
8.6666408594753e-06
5.04060040071778e-06
2.72656908755401e-05
1.69552457100308e-05
4.83633999446587e-05
2.11693427293467e-05
2.62939751395474e-05
2.39284344048446e-05
3.13460397595043e-05
2.27369985808909e-05
4.18916238324437e-05
-1.24972667087938e-05
4.83124217362278e-06
1.9019613503094e-06
5.85829294755996e-05
9.65356663720284e-06
5.04631251684587e-05
2.97543116206526e-05
1.96741265707483e-05
2.85898560933423e-05
1.75072204861994e-05
5.82299524927083e-05
4.11797061416955e-05
4.52150827008924e-06
3.84129321866736e-05
6.21995057816539e-05
4.45172280284444e-05
2.75291386060018e-05
2.96405023418199e-05
4.5519602472291e-05
4.38147872010154e-05
1.51273266413909e-05
4.19798422498344e-05
5.72007149735053e-05
5.88332784135051e-05
5.8796727763054e-05
3.92996363432487e-05
4.79739082482695e-05
2.46634330431236e-05
6.26862265655076e-05
4.72438104427262e-06
3.14090408334508e-05
6.30661651544549e-05
3.71547375727156e-05
1.48137818624224e-05
5.77878733935535e-05
3.01560615764654e-05
5.60616099429901e-05
1.88016461741769e-05
2.73882023646501e-05
8.76694975167446e-05
3.11744205062353e-05
3.42471590464496e-05
1.49731278874696e-05
3.20890012159879e-05
4.80358580386894e-05
2.0988856951639e-05
2.26042946550266e-05
6.27776531158904e-05
-4.56591832054504e-06
5.56237250635612e-05
4.97361634051341e-05
2.06965131344802e-05
4.09606803196541e-05
4.25516955696693e-06
1.9929929541718e-05
5.54564407852307e-06
3.61545705575951e-05
6.43307440814554e-06
1.23593341738483e-05
1.42656046147964e-05
-4.37252008249609e-06
2.60336811045641e-05
3.95015576419237e-05
4.32978058840424e-05
1.58227316552521e-05
3.7634540771686e-05
2.76996073176739e-05
2.01132968268119e-05
2.99031554053487e-05
2.54783876113912e-05
4.30520030803336e-05
1.22182869419933e-05
1.70263295279651e-05
2.75869983804238e-05
1.96186379108571e-05
2.37201965691834e-05
5.3121472005691e-05
3.31653131131436e-05
1.49597147138449e-05
4.98466019737618e-05
2.15496431039568e-05
-1.72740118111835e-06
6.70555710180569e-05
2.77117911649374e-05
1.25833838835726e-06
6.75846354200032e-05
-2.42113130592059e-06
4.31310032646532e-05
4.83762452927048e-05
6.51571824202839e-05
5.07935805526385e-05
7.03813604512832e-06
3.17438515473989e-05
6.09000274849842e-06
6.93346741131588e-05
1.46270493880517e-05
-3.7509507453754e-06
4.04922141831634e-05
3.2887747825597e-05
3.85693747291603e-05
3.62496335604791e-05
2.35941174984143e-05
5.10997886492353e-05
3.57256571044193e-05
6.60014187514503e-05
1.97429632591685e-05
-3.40988966873751e-06
3.42136401542137e-05
4.73260957899385e-05
3.10831320084385e-05
3.08350236718052e-05
1.82635494332091e-05
2.08494364892008e-05
2.85195506734914e-05
1.78765364540253e-05
3.8266548257156e-05
2.7246944621091e-05
1.9122757422984e-05
7.05324720061901e-06
3.97151565083843e-05
6.16999213237138e-05
2.97127318656323e-05
7.34700542167217e-05
7.10778138722076e-05
3.06569648627155e-05
4.03990402625162e-05
4.55179953392189e-05
3.15975234337753e-05
3.0724781108324e-06
2.85333031110546e-05
1.52755657527516e-05
5.94608700507729e-05
2.4679638475771e-05
4.43204355500162e-05
1.44299715562541e-05
3.94760423647861e-05
3.86228360505751e-05
4.46746934403034e-05
9.74096670054358e-06
3.40736724838146e-05
1.27788851260328e-05
3.12426534855691e-05
3.05748117339084e-05
2.59776798779112e-05
9.06387696358614e-05
4.17068225596918e-05
1.95094975386379e-05
2.93361712825895e-05
2.84786345825827e-05
7.94625449187604e-06
5.93129030267591e-05
6.21927160317161e-05
6.48784968332639e-05
1.62671952461566e-05
1.75331246477635e-05
2.4732856969325e-05
5.56028364297584e-05
3.24997264969214e-05
1.49682950508246e-05
4.50194924384443e-05
6.1063872150389e-05
6.12445552010438e-05
4.01766275109189e-05
6.14906493057377e-05
2.85646259185991e-05
4.96268771715898e-05
4.95141423787348e-05
2.15559539347604e-05
6.21800988332784e-05
3.29737936450981e-05
1.66046562179507e-05
4.28994507703028e-05
3.1261337175619e-05
6.95132581910109e-05
6.48829917342996e-06
3.06514975381177e-05
4.73703799196653e-05
2.35495925808992e-05
1.5696350778434e-05
-2.63787979579914e-06
1.77299125738825e-05
6.28643668706748e-05
4.98217091128674e-05
2.07371989659661e-05
7.50227919279061e-05
3.10908581249823e-05
5.52905363434057e-05
5.62230974380685e-05
9.31986448658168e-06
5.22296685020279e-05
2.14986489247988e-05
1.48765280661592e-05
3.54958712450794e-05
3.89450279965246e-05
3.90945191961186e-05
-1.15677262553478e-05
2.44469492334401e-05
5.89923642328763e-06
2.76603903337644e-05
4.6304888157065e-05
4.01840294472876e-05
3.46601784447282e-05
2.83683810500559e-05
5.55965145149525e-05
5.5345331140318e-05
2.28845615616713e-05
2.48159640151152e-05
5.59650955479919e-05
7.90585492824055e-05
3.91749241882659e-05
2.08216337238886e-05
2.6068739209391e-05
1.05959800647503e-05
7.15962244093896e-06
2.54832722984162e-05
7.79356048148291e-05
1.9268554601836e-05
3.76203922743936e-05
3.91083133181844e-05
2.37762834967217e-05
2.99846257528085e-05
7.20315117054468e-05
2.05722702240857e-05
5.45927679262884e-05
6.17069290753084e-05
3.87430604859216e-05
-9.19605466355148e-06
3.896783040268e-05
-2.02008151508913e-06
1.10784799660418e-06
1.19811748844754e-06
2.14896531394461e-05
3.61847570222278e-05
3.94804922018907e-05
2.96254809161025e-05
3.53073562837932e-05
2.74291229415898e-05
3.10085283297056e-05
1.99078501285502e-05
3.9339338017853e-05
2.48712957901171e-05
2.91583158616681e-05
3.75620443587666e-05
6.75905828412836e-05
1.45943530358022e-05
7.06903388286796e-05
1.39002426150951e-05
5.78041811313427e-05
1.30747051682716e-05
2.2862878024831e-05
4.1833536822405e-05
3.83102784787666e-05
-6.54736450005861e-06
3.85980049433838e-05
7.84607263734535e-05
3.96119016550502e-05
3.67557864000646e-05
4.52586992460644e-05
4.3542532757771e-05
1.58533807488373e-05
3.46341372481023e-05
4.25904683615125e-05
3.44845115920023e-05
1.67669123800553e-05
5.54484214241717e-06
1.14899573834657e-05
3.86134046336579e-05
3.3236470094409e-05
1.12572715952404e-05
1.84779508462645e-05
1.33074396289982e-05
5.22966523251479e-05
3.68350181938359e-05
3.82262208009386e-05
2.8588552779773e-05
1.7695744304582e-05
3.97064093344693e-05
2.83751860483696e-05
3.49370972513159e-05
4.58054604947647e-05
4.1687199075365e-05
4.88099044078064e-05
5.04832845778814e-05
2.38570816093556e-05
1.93514118857272e-05
4.56713646578842e-05
3.30716838264822e-05
3.83030466611573e-05
6.76414293767263e-05
5.16578718279689e-05
3.19781980621188e-05
3.89432217295111e-05
1.48152580148776e-06
1.73105585871111e-05
6.99995350371785e-05
3.27488544799109e-05
-4.16845103388305e-05
4.33645436644861e-05
1.66494587792726e-05
1.82249864722303e-05
3.87927686274775e-05
5.37183961223259e-05
1.10951842902407e-05
3.92854436593059e-05
3.32814125598333e-05
3.36549346540065e-05
3.96662851707848e-05
3.82200271401145e-05
1.12858075995007e-05
8.2901618268869e-06
3.35759642467413e-05
6.3506053779348e-06
7.99228467693549e-06
8.82324727988683e-05
7.60158348760819e-05
6.81871952096708e-05
5.56391303370755e-05
4.14985429589422e-06
6.36773102348422e-05
3.99037082256348e-05
6.38599030939012e-05
2.68576952334872e-05
3.13071989351472e-05
3.18958402437456e-05
5.10217521763822e-05
3.97102554166836e-05
6.03284603865642e-05
4.83799930370224e-05
6.00787809361587e-05
4.17289661745939e-05
7.86714583983224e-06
6.63578779999119e-05
5.78114424275606e-05
4.28507797715052e-05
2.96512380831893e-05
2.85518490279891e-05
7.78869747373358e-05
2.02494704852632e-05
1.97931381179075e-05
4.31141531567927e-05
2.1030516019879e-05
9.14343547345853e-06
3.10542383825985e-05
7.41187501548008e-07
2.05073916495149e-05
3.88319515404837e-05
3.64063583780584e-06
2.38557358937913e-05
4.61788807577458e-05
4.81802351045836e-05
6.24716186324167e-05
2.37081543764579e-05
8.47570493140707e-06
2.22794933472816e-05
1.09996820479278e-05
2.27447600071282e-05
