# Supplementary material for: Research on computational propagation and identification of mine microseismic signals based on deep learning
Source: PLoS One. 2025 Oct 22;20(10):e0334641. doi: 10.1371/journal.pone.0334641 (PMC12543183; doi:10.1371/journal.pone.0334641)
Supplement: S4 Data — (ZIP) [file pone.0334641.s004.zip › 000100700000331.xlsx_0.txt_24.txt.txt]

5.51220781325971e-05
1.96133022011992e-05
4.72846599903196e-05
2.49493221037307e-05
2.80195055144659e-05
5.15776350104354e-05
3.34190805421589e-05
8.2232774906433e-06
3.8478524564221e-05
2.64790413016979e-05
1.88772279932255e-05
2.78113744777236e-05
6.69787950393639e-06
1.57934988583256e-05
2.81215719466369e-05
4.43489357340642e-05
1.23640905703738e-05
9.86495554678564e-06
3.21981284025542e-05
-3.61002334655628e-06
1.6833295117074e-05
7.64025282851355e-07
6.77578260598898e-06
2.73029016642924e-05
8.6846127525169e-06
4.52507009311715e-05
2.595944075689e-05
2.1907916861407e-05
3.92821940532494e-05
5.18011706285364e-05
5.08979272071591e-05
3.57763073879508e-05
3.97090198257871e-05
3.09512102686595e-05
6.86549507305918e-05
4.37119961622348e-05
3.15915455692243e-05
2.24866008734177e-05
4.94945680085294e-05
2.7096261882361e-05
2.77893486050032e-05
6.49852871523209e-05
4.00765609097864e-05
5.9303893365544e-06
1.93563182421032e-05
7.93098164352913e-06
4.12125222769307e-06
-6.65811038632313e-06
5.06411249218988e-06
2.0172905798795e-05
-6.29603927835084e-06
2.95764922766679e-05
2.04300048474117e-05
2.88475687654601e-05
-4.37715113001661e-06
2.43615467843245e-05
-1.48771920669182e-05
2.7083928506194e-05
1.42897788769248e-05
5.38738311544983e-06
2.6897612842306e-05
1.76729235522648e-05
1.89691938266572e-05
2.35458287314501e-06
1.89945656212907e-05
7.26377510044068e-06
3.54551865469524e-06
4.64966333293945e-05
9.21931043898535e-06
4.28311311050489e-05
4.27458578418578e-05
4.63096271192694e-05
5.62969593427332e-05
3.11049825618772e-05
3.46972718889556e-05
5.36504934780017e-05
3.87270029079347e-05
3.58009813798367e-05
5.60924731765188e-05
4.89165524340562e-05
6.02186580491282e-05
3.74192318415668e-05
1.90829420386276e-05
3.40559108235615e-05
2.54802092875004e-05
2.64906728736692e-05
5.9084197268443e-06
9.51647553786857e-06
4.03469679353518e-05
8.58768229949974e-06
1.78478390834098e-05
1.41939620455384e-05
5.86747592071091e-06
2.5357998458089e-05
2.36002556619587e-05
2.69677727250657e-05
-1.51504145666769e-05
2.33295194083703e-05
2.65208691485003e-05
2.00380097267401e-05
2.38858058668137e-05
-1.25977050273757e-06
2.74392182331454e-06
4.1866218659673e-05
3.82671997963553e-05
3.23614194287714e-06
3.6603469880273e-05
9.37185517339158e-06
4.12533987579549e-05
4.54733297818009e-05
4.3442217153529e-05
3.70111752523156e-05
2.2615413535323e-05
2.79849618303504e-05
1.39892174689058e-05
-3.52493814194604e-06
2.12353806604494e-05
4.63134920554952e-05
2.63608778837365e-05
1.93325159253117e-05
6.07919065224186e-05
2.4251720579415e-05
3.47935936371284e-05
1.26474186881678e-05
-1.51994348719933e-05
2.12148152380457e-05
2.10059532108714e-05
2.19910398346329e-05
4.00814032593139e-05
3.6543591190301e-05
2.30527329681078e-05
3.2629074988081e-05
1.38255685765848e-06
3.0645791021513e-05
2.45036817695273e-05
2.63278053201987e-05
4.38338182734732e-05
4.17649409096799e-05
1.75436493235964e-06
4.76400099296649e-06
1.31073453644706e-05
8.82047010362244e-06
1.06444517668744e-05
2.73505157851594e-05
1.22239052131021e-05
2.90732045497033e-05
3.89955328578773e-05
2.57869174074241e-05
4.45656646720078e-05
3.08820225964505e-05
2.12989986448e-05
1.96615272294254e-05
3.35040205883146e-05
4.0564700976855e-05
1.15878187373341e-05
4.69826290746452e-05
1.17960313140445e-05
5.12843850738744e-05
5.02154031245032e-05
2.63441494776725e-05
3.46473244580018e-05
1.72937991289591e-05
2.50986723318592e-05
-2.92721647229899e-06
-7.44949616139282e-07
1.90347154127827e-05
6.11843331177046e-07
3.27946680286642e-05
9.31389898992414e-06
1.10107973220412e-05
1.0926400318567e-05
2.13923965424031e-05
1.08197943765365e-05
2.36551126059777e-05
1.60238552507243e-05
5.9358447777224e-05
2.36650374640161e-05
2.46601501497775e-05
3.01181032538992e-05
5.82657704802944e-05
3.6555489716866e-06
3.83574798478283e-05
5.00995898580279e-05
4.25949170699956e-05
3.71874891194418e-05
1.64115910499553e-05
3.30377063713443e-05
3.80531536820035e-05
3.24976715398644e-05
3.2258347488071e-05
1.70725437612169e-05
4.19909152961805e-05
1.5532581224931e-05
2.81651949562177e-05
3.44650677157337e-05
2.70175246955958e-05
1.72213157510021e-05
1.32787701302591e-05
2.46710917789802e-05
2.34053205618671e-05
4.77302866148759e-05
3.08992776292966e-05
6.03282933008369e-06
-1.18083962009305e-05
1.04791831989008e-05
2.03203164857631e-05
1.49603046466409e-05
1.52315175386119e-05
3.20835966233706e-05
2.64380410503702e-05
5.98427180547759e-05
2.2797718274432e-05
-1.33990904493545e-05
2.75347080262822e-05
1.84528557850334e-05
1.47438528506968e-05
1.21486952705611e-05
5.16451278128918e-05
2.5486135969301e-05
-1.17748888350799e-05
4.33731697155792e-05
1.45835723913904e-05
2.85383021230648e-05
2.39645114538998e-05
2.0044611444596e-05
3.32717576092748e-05
2.82170446652882e-05
3.24259156867502e-05
4.54365990937979e-05
2.76329313700009e-05
2.47389311616873e-05
3.79254472154424e-05
4.60142894658701e-05
3.79712224057064e-05
8.95980170387181e-06
3.89675471876712e-05
2.63956137289668e-05
2.40777206748003e-05
4.87633225408233e-05
2.00632716200569e-05
7.15493144766325e-06
2.47283486110129e-05
4.97467275967842e-05
5.39160328396341e-05
3.86717533119608e-05
1.17765081010389e-05
3.47301317777387e-05
-5.75917408053541e-06
2.99151752046733e-05
1.63028315251324e-05
8.76793332898479e-06
2.17132713151052e-05
2.78101016397156e-05
3.7466839647788e-05
-1.60454619437223e-06
2.30179037284043e-05
2.66872418944909e-05
3.56734051930089e-05
2.47911633727853e-05
3.82488048643576e-05
2.48921714090928e-05
3.50575969752812e-05
3.55647812151496e-05
2.88030089067408e-05
6.21327606075678e-05
4.63803833706427e-05
3.642426569253e-05
4.80272100068898e-05
2.43075117276938e-05
2.28393839819616e-05
3.01817728767833e-05
2.93453091954991e-05
4.62685695777415e-05
3.87010884147898e-05
2.53360154696499e-06
-5.24290483887465e-06
3.26306879800849e-05
3.8093442085886e-05
6.3728655644731e-07
1.31293530515527e-05
2.66112777519233e-05
2.46251650174625e-05
2.30257146436204e-05
1.27925418126204e-05
1.83675678535321e-05
3.17251283190742e-05
5.23745632710789e-06
8.61646813697548e-06
2.25591579560479e-06
3.49017370653317e-05
6.73950282432664e-07
2.37117521172124e-05
1.71739457292972e-05
3.28802695965788e-05
5.01438653154068e-05
1.05045322980562e-05
1.36803921961815e-06
1.4038694425652e-05
1.08053772829636e-05
3.25123838364068e-05
5.09508887938652e-05
5.56021579418126e-05
5.57859692417049e-05
1.78957089836539e-05
5.78905338367604e-05
2.61781273836368e-05
1.43780840923563e-05
3.8526710971466e-05
4.57019601623356e-05
2.00223463556586e-05
3.93985401705211e-05
3.69286932230966e-05
4.56611185398288e-05
3.31012209384848e-05
7.02795706073661e-06
3.33516608096039e-05
4.6659776083879e-06
2.28432716855861e-05
-3.56967755792943e-06
3.07508366531292e-05
8.42306665772503e-06
-1.88340417687394e-06
2.68315130457083e-05
1.89038104964794e-05
5.14653286359145e-06
3.91610531128692e-06
1.57279334404487e-05
-9.3247659204502e-06
3.4576767513416e-05
1.02641401440184e-05
1.08789419141857e-06
1.68429409697012e-05
2.18617436390993e-05
4.39463899621119e-05
2.50155610014888e-05
2.37114947429207e-05
8.8253187645589e-06
3.05498012357838e-05
2.59274108316125e-05
3.31069583144858e-05
1.91336669364184e-05
4.46120304369563e-05
2.16775901247435e-05
1.35446650763014e-05
4.71225665444916e-05
4.31521118680294e-05
4.29108061403407e-05
4.01677531890357e-05
2.64160507048342e-05
2.53609815375356e-05
6.21465645929684e-05
1.8831850209866e-05
1.80467612241406e-05
4.36949381428677e-05
-2.40637881349376e-07
3.48923231536058e-05
1.90731882424672e-05
2.26371213012839e-05
2.34203378683591e-05
1.22245571722898e-05
-1.1299502298228e-05
3.20885364299868e-05
4.07413631568339e-05
5.13070801273837e-06
-1.80972958065945e-05
1.40379427214217e-05
3.78165427642418e-05
2.1696634764689e-05
3.35633223987893e-05
3.74307521692629e-05
4.09215665834829e-05
1.1908768747468e-05
3.55818593334903e-05
3.65417149258191e-05
8.249227674999e-06
1.65455984650265e-05
3.60217831305982e-05
3.64817395062581e-05
1.40897459492914e-05
3.77434764616727e-05
2.43879999807247e-06
4.80357949916809e-05
1.63016788558658e-05
3.17598700618996e-05
2.59702216328172e-05
4.68413268811709e-05
6.85516148939658e-06
8.62834227902193e-06
4.49372930415645e-05
7.12815036989093e-06
1.75877653358488e-05
2.51178913933146e-05
7.05241053560505e-06
5.04297704315926e-05
1.50333157194704e-05
3.40153036261171e-05
3.80649825916757e-06
3.50162246680459e-05
2.80506042709395e-05
4.18692374072e-05
3.33295533029966e-05
3.89323325561692e-05
1.8294796720867e-05
4.33296666385883e-05
2.85369943053356e-05
4.37532270351739e-05
4.47129597045853e-05
5.99767868932706e-05
1.86715745887644e-05
3.34841167327303e-05
3.85567696610722e-05
2.31572103940584e-05
4.01155400015704e-05
-6.53364488495812e-06
2.85003903648316e-05
8.03511283518503e-06
1.05619436218195e-05
-1.49426062211355e-05
3.45839441591562e-05
2.08494444842359e-05
-7.28780965803084e-06
2.48630270636167e-05
2.15314702456213e-05
4.18053904454796e-05
-8.10949228886883e-06
2.36811989316786e-05
1.57763560510486e-05
-4.7704457850693e-06
2.50366360204308e-05
3.12625867200289e-06
-1.04224227731688e-05
6.33012648587035e-06
-2.72387627825798e-06
1.93649534739173e-05
-2.64760529528694e-05
3.34410748589578e-06
3.70053161292593e-05
4.0516325493331e-05
1.92200851273462e-05
-1.36912770598057e-05
2.42900842903283e-05
5.12162632211201e-05
6.35606813230791e-05
5.76542029735476e-05
5.16597961631402e-05
1.53699586676636e-05
1.57884694717337e-05
2.98877734678488e-05
4.06462200851281e-05
1.71668748319928e-05
2.13220210348274e-05
4.22462652240265e-05
4.58124227538717e-05
2.736619261045e-05
2.73077976205578e-05
1.28870575277878e-05
9.91408233883445e-06
1.07107490594089e-05
3.17506266624392e-05
-3.62950867757689e-06
4.05340039810371e-06
2.85506551855279e-05
4.01086218410196e-05
7.41569119545472e-07
-4.79471173020824e-06
3.64426959341735e-06
-1.21330795846483e-05
-1.03003869748115e-05
3.90584946587772e-05
1.52804813303948e-05
3.80551233756877e-06
2.41959709047154e-05
3.03425351624427e-05
2.28219710475362e-05
2.07143901895455e-05
1.08174135719933e-05
2.16197249985215e-05
-3.0525350511436e-06
4.54988001288786e-05
2.12365348148856e-05
6.02332901988329e-05
5.58790893092761e-06
2.85365184452069e-05
1.21785132330613e-05
8.88299562237226e-06
2.31077412069185e-05
1.97964762256487e-05
1.66438854514694e-05
2.07862480042568e-05
2.57280429530404e-05
2.73781941458088e-05
2.31520778476645e-05
4.04496857398028e-05
1.51633092532548e-05
2.57272368180288e-05
3.85393294044084e-05
2.59593229621101e-05
3.19612278980193e-05
5.84070082526816e-05
-5.25011584891945e-06
4.4269030267434e-06
1.86829361034253e-06
3.47558521274181e-05
3.17773384988501e-05
2.12888394594532e-05
3.49990699579591e-05
3.81075911091741e-05
3.91749917094806e-05
-1.86482512448549e-06
1.60844583483498e-05
3.79542683076356e-05
4.15591154426301e-05
8.77366171886514e-06
1.92292986744719e-05
2.49904040915517e-05
2.84674558373378e-05
3.80004440844136e-05
9.67640067154404e-06
2.50595137354598e-05
1.71116194871924e-05
4.4179771317464e-06
2.40541154748266e-05
2.76464470528699e-05
1.0306461648206e-05
3.18408410527167e-05
4.2988302261008e-05
-5.8058470742816e-06
2.20702375896749e-05
1.13330810481395e-05
6.2124712813289e-06
2.6083194491648e-05
1.25172583390319e-05
4.80226738555412e-05
1.73849785022363e-05
5.95388322415447e-06
1.85277335921844e-05
1.92273849205466e-05
2.56324014096056e-05
4.66145853257357e-05
4.37042323614203e-05
7.06728644873601e-06
4.2940193449079e-05
4.21623074677306e-05
3.65593680276553e-05
1.54478231490837e-05
2.83234959481842e-05
3.50986878234675e-06
1.39876235725672e-05
4.09133331183965e-05
-9.63422722870485e-06
7.87821151910017e-06
9.63416676996294e-06
3.60524063020079e-05
-1.6405140340482e-06
2.53950907035068e-05
2.09607382381603e-05
1.41115210941105e-05
-1.89819604929139e-06
2.80913496609432e-06
-2.70650997700908e-05
3.05125096709383e-05
-4.3760001165808e-06
3.38750057898962e-05
-1.78764257066872e-05
1.59735701472803e-05
3.3837858573473e-05
-1.60867737823563e-05
8.5699196662703e-06
1.71174112126028e-05
4.63382387984028e-05
2.26445182918583e-05
3.02759579720261e-05
1.95840123149435e-05
2.53074867185426e-05
2.13070126030464e-05
5.97225029330088e-06
3.81455912399384e-05
3.73802695381778e-05
2.58050686763137e-05
2.00943943033632e-05
2.7841554483723e-05
3.5586463957847e-05
1.72071753547675e-05
2.64538507653224e-05
9.9624786406644e-06
4.01452942930462e-05
2.38069282901104e-05
4.88008203308695e-05
2.43939939956964e-05
3.92138302815924e-06
3.26223518363053e-05
7.55139586874714e-06
1.26257321155647e-05
1.48408468383337e-05
3.10243338345303e-05
2.97475004535179e-05
1.45187920113584e-05
2.45171912243869e-05
2.35263909120827e-05
1.36437255754261e-05
3.83189517692319e-05
1.32436747563089e-05
4.80128065413255e-05
2.48705750362528e-05
3.16617755464579e-05
3.61545416582729e-05
1.23482225734664e-05
4.00743304387355e-05
4.59289938626702e-05
3.89588432179138e-05
3.05980788103162e-05
1.74827106745652e-05
1.43963200265018e-05
4.58187964318128e-05
2.2775521883045e-05
2.43668300346048e-05
4.21665399709149e-05
-1.59383953787351e-05
1.09405998122364e-05
3.16565597686957e-05
2.50843625828245e-06
1.87409502894067e-05
1.7160299554153e-05
1.16274087410778e-05
5.44931858869363e-06
2.31984725235331e-05
-1.63602258586167e-05
4.64286207497768e-06
-6.32289414785617e-06
3.75440453068073e-05
-4.5098140899329e-05
-1.12449959465555e-05
3.80964693540223e-05
2.35889627489325e-05
3.28507354169627e-05
2.59493385855436e-05
7.28588066536769e-06
4.40065727310112e-05
4.76377814016402e-05
4.59879435168145e-05
6.10000712949814e-05
2.43150633641798e-05
6.14657392771089e-05
2.85913426385555e-05
5.26801611690167e-05
3.33602363166183e-05
3.57464752453979e-05
3.08458405387848e-05
2.76767481367838e-05
4.30765095477921e-05
2.30848215363233e-05
1.5918414935061e-05
3.35247242198937e-05
1.69952039546542e-05
2.63660731060583e-05
1.27965170259273e-05
2.57309274604827e-05
6.08836837048379e-06
1.73115474159228e-05
3.1444870281628e-05
-6.55273130852809e-06
4.42585163274602e-06
1.90184911635374e-05
5.14832972211913e-06
-3.00571111232112e-06
-1.21916044295447e-05
4.59061266496397e-05
1.25482801631509e-05
9.58725342955907e-06
3.36509630254331e-06
1.41662351546729e-05
7.60258491177969e-06
3.33058288730272e-06
2.2054829790632e-05
3.16441638835633e-05
3.07200736100023e-05
1.07120053617354e-05
5.15529532503512e-05
2.05106896509905e-05
4.02999642087921e-05
2.9370399853349e-05
2.62497064726418e-05
6.14949375139054e-05
5.42799342769167e-05
5.25834285084799e-05
7.64776951564783e-05
4.98509702405588e-05
2.43600647587213e-05
5.2898623422699e-05
4.16012928483643e-05
2.43244373708554e-05
5.42038432468452e-05
1.76543849027379e-05
2.06660019206951e-05
2.77941616066008e-05
1.65451656921652e-05
2.8674697216886e-05
3.1758291195381e-05
-4.46402945359891e-06
1.77899899801339e-05
3.19177487545033e-06
2.24968161187909e-05
-4.41705922300573e-06
3.74899238774058e-06
2.18158959104751e-06
1.26034493545371e-05
3.97462359705806e-05
3.0731990548916e-05
1.25896756818376e-05
1.46769755137221e-05
1.06772913909801e-05
2.4047852398852e-05
1.33977777650444e-05
4.07430254882762e-05
1.97530594011287e-05
1.77309450552699e-05
3.99957807466356e-05
2.22217644138499e-05
2.29689097068429e-05
3.93208470337091e-05
2.35417208934284e-05
3.80684983769428e-05
5.95372777977488e-05
4.45376770391288e-05
4.66211874413898e-05
3.58469478657188e-05
2.46185060441204e-05
6.25833466598214e-05
6.41325669585203e-05
4.63008567315451e-05
1.7395538524877e-05
3.47433203141363e-05
4.42251228553873e-05
8.00719793421938e-06
2.83748627602153e-05
8.0034450971739e-06
4.59410429468051e-05
2.00994759119907e-05
1.34223053456063e-05
1.6195192706521e-05
6.53421127780188e-06
7.08077604297889e-06
1.81275063266683e-05
5.24028324736158e-06
8.61029505251971e-06
1.46112119074358e-05
2.93556721625904e-05
-6.16338384327813e-06
-3.39139575616738e-06
6.00877135717057e-06
1.03259250993573e-05
1.94335987100664e-05
-1.99999389120939e-06
2.93576312954155e-05
-4.54653504601232e-07
1.08318948206216e-05
2.42083274478144e-05
3.93823824497552e-06
5.15214916778748e-06
3.43491589284544e-05
2.63102429290526e-05
1.86227012791981e-05
5.47339841120503e-05
3.29415097945349e-05
2.7710631388969e-05
1.77603061210019e-05
3.36696164764133e-05
3.38618512485111e-05
2.59344005047113e-05
2.80339902071383e-05
5.97965321860889e-05
3.75033485060305e-05
6.9950109167151e-06
2.03270547785194e-05
2.68543139789121e-05
5.77574774939052e-05
4.42897056584312e-05
3.84813068509096e-05
1.85673280807741e-05
3.44993000893601e-05
2.39343354212327e-05
1.50669758905046e-05
4.09649385415945e-05
4.2278231581686e-06
1.3046398545902e-05
3.57151936302928e-05
1.13933762340719e-05
1.46019369362436e-05
4.392863869706e-05
4.417373392336e-05
4.83252861767833e-06
-1.67302611540628e-06
2.06314908294925e-05
2.28017220116244e-05
1.09738182666092e-05
1.08967529178765e-05
1.644401712682e-05
2.04113333885131e-05
7.69019261698661e-06
2.46993567695948e-05
4.06677727674962e-05
5.16729989960364e-05
-4.9354140360565e-07
-3.51051168476024e-05
1.71552245640049e-05
-2.75536558064155e-05
-1.04092388347429e-05
-7.62261073171305e-06
-1.43913814495236e-05
1.33715833881346e-05
3.00752458389348e-05
1.27732166327615e-05
3.73737896841459e-05
3.53647983595666e-05
4.39915036510242e-05
2.6859021099999e-05
4.02691897779718e-05
2.20005503387975e-05
4.74777880994802e-05
4.00820017103532e-05
5.0917781225953e-05
3.74284522844589e-05
4.08439102584139e-05
4.67487279698069e-05
4.4976313510121e-05
3.93099698389849e-05
3.58525122687894e-05
3.13220412523432e-05
3.98737748430214e-05
6.34911299726903e-05
2.7378745573157e-05
8.50819852685934e-06
3.86522173081047e-05
2.69065063282249e-05
-4.69839062701904e-06
2.8374362858839e-05
1.7001952159309e-05
8.92021890832986e-06
-1.39234759813634e-07
-9.82057900616752e-06
3.13192303384445e-05
-1.36030070564048e-05
-1.30274772689949e-05
-5.5608614483508e-06
-3.33917186161853e-06
-5.65141689732471e-06
3.76215389085685e-08
-2.54592979889292e-05
2.01813869437265e-05
1.69568198410756e-05
1.69631271938972e-06
1.92559257782468e-05
1.30542746227791e-05
2.40710404799412e-05
4.74920406255623e-05
3.38918247966852e-05
3.58537172564757e-05
2.27379701897106e-05
6.50373905840388e-05
4.14498265648952e-05
5.83479683195115e-05
2.63179652659946e-05
5.51622300038612e-05
7.20241941352238e-06
1.1029217117208e-05
2.11898821790641e-05
3.61107658260053e-05
3.07104169263641e-05
4.17011476734009e-05
3.50607411458019e-05
3.4793285318528e-05
2.18987936663813e-05
2.30624502066311e-05
1.28318128734206e-05
3.33728482824106e-05
-4.29701369544017e-06
1.07642184460156e-05
2.95393868715411e-05
2.81602483057621e-05
3.45619646764967e-05
-5.06758463462923e-06
1.17200554098984e-05
1.88608739307581e-05
2.54328547190779e-05
1.43862468667378e-05
2.26529852018114e-05
3.4279406164197e-05
6.41338320011207e-06
7.13258794560631e-05
3.8011929279277e-05
6.54591833694534e-05
3.47486389380368e-05
3.18852474128841e-05
-5.70171927825568e-06
-1.04140447064623e-05
4.43651197221805e-05
1.99318706430544e-05
2.36871009699128e-05
1.91570908193442e-05
1.86439928551752e-05
2.63490313093529e-05
2.87827086033494e-05
3.36222347264312e-05
9.32762056588998e-06
7.44893346378835e-06
1.3175549837017e-05
1.25468974643836e-05
3.52661424706632e-07
2.39079150088639e-05
-3.01507390657673e-07
2.67234053100805e-05
2.68610374335585e-05
7.97290305288848e-06
1.4572990455293e-05
3.48835030454637e-05
3.20176524989026e-06
2.61889790045013e-05
9.6067933458561e-06
3.68398996747256e-05
3.95050315484182e-05
4.40501546632804e-05
2.85828968866231e-05
4.10937436053724e-05
3.78689526342732e-05
2.62479181654463e-05
4.06533757964964e-05
3.25515103057736e-05
2.97281464984325e-05
1.57317019228918e-05
3.37085356588041e-05
3.50821477091984e-05
1.79893383041054e-05
4.37795969703809e-05
3.0321858584914e-05
4.07136931079534e-05
9.80580248214972e-06
3.79148984184908e-05
3.19245907901464e-05
1.75622066037463e-05
1.9219810399603e-05
2.55107723592803e-05
-8.00160175174309e-06
2.32459507733505e-05
-1.70663607493783e-05
1.62849577544079e-05
3.34344191857244e-05
2.8303335712475e-06
2.51158603974514e-05
7.26051858214714e-06
-1.17395404208375e-05
2.19845748089181e-05
1.40272802605623e-05
1.70008050679325e-05
1.8386575142348e-05
1.32095113153826e-05
-2.05192623315672e-05
2.61622196011989e-05
4.65242007450192e-07
1.79630708920648e-05
3.73873495449335e-05
2.12237109046898e-05
1.84532021962909e-05
2.5295258406086e-05
2.81775344612498e-05
2.70930298242029e-05
3.94411840622309e-05
4.90976647932284e-05
6.13014256807971e-05
2.43813614841309e-05
2.67038326786811e-05
3.7885837309882e-05
2.43070312290903e-05
4.62997599050171e-05
4.67883754384727e-05
1.75734392269952e-05
2.81077914013505e-05
2.44577466435607e-05
1.45225208791088e-05
1.44350729562107e-05
3.69381594853984e-05
1.59672677051838e-05
1.00295450976404e-05
2.73314554137484e-05
2.65962615565209e-05
2.89714096007619e-06
1.37072213084803e-06
8.12056287394213e-06
1.62721231534313e-05
4.79935319483908e-05
1.32169656508148e-05
-5.48033850708279e-06
7.15871526201794e-06
2.35403987104386e-05
5.7066480272727e-06
8.39944325831686e-06
4.30028902569596e-05
3.76329699951008e-05
1.91650507502487e-07
-2.15651676031717e-06
3.84458024536712e-05
2.02838192455037e-06
2.3381476253493e-05
3.30981145619603e-05
3.34889050420627e-05
2.95695005000155e-05
2.89587465816099e-05
2.78635108958431e-05
2.14763682920203e-05
4.33683509772337e-05
3.08230645396711e-05
4.74879015806293e-05
1.86766520140689e-05
2.93199520011028e-05
1.85149616457812e-05
3.81797897337584e-05
4.48122905332583e-05
8.08695232220282e-06
2.78748470017369e-05
3.77949242812909e-05
1.69824020518393e-05
3.20837514695309e-05
4.54344063587867e-05
4.11476903336338e-05
3.44117207678983e-05
3.96548875894632e-05
1.87494347631284e-05
9.38006241856723e-06
5.76678544763359e-06
3.93272083412565e-05
1.05407510346771e-05
1.23687730998227e-05
2.60969291651174e-05
3.52965588827592e-05
1.78945708915e-05
1.71934830480037e-05
3.20560031964014e-05
3.46446296660031e-05
1.6488274977758e-05
2.01768457322987e-05
1.47331524228615e-05
1.13183673798006e-05
2.43293329763447e-05
1.81504928752711e-05
4.14934955265464e-06
-8.19262601201118e-06
2.15585740506888e-05
4.20172456155333e-06
6.68386411381897e-06
-3.40604577651435e-06
1.666611340034e-05
3.97142364775612e-05
3.89063603497371e-05
1.20101203325136e-05
4.33015189988276e-05
4.03393015331828e-05
3.88376530800398e-05
1.78295125049024e-05
2.63307307156019e-05
4.14642175198528e-05
2.44725569907909e-05
-1.2727264315752e-06
4.27567395979324e-05
3.14953187805526e-05
3.68587314377222e-05
3.07525516164085e-05
2.7247320594038e-05
2.03032305029722e-05
3.48923759119874e-05
1.27952851314391e-05
1.7730457583809e-05
4.15642692765681e-06
2.03097870721582e-05
1.33330243298318e-06
1.36433441709197e-05
1.76734742216968e-05
-9.97058067631843e-07
4.25212777260975e-05
1.67293530742555e-05
1.72532101706339e-05
1.25734509751267e-05
3.18115373470788e-05
2.93400482639518e-05
1.97820445684886e-05
1.21134398260049e-05
2.13528836970216e-05
5.06026523902187e-05
1.61986345332061e-05
1.76014921106484e-05
4.61468988224301e-05
2.36845174198707e-06
3.85010549939958e-05
2.75784872228401e-05
4.38462758966197e-05
2.07905050578563e-05
2.78234302723323e-05
3.65330162612478e-05
3.92197494914322e-05
1.81167024326648e-05
3.57673635446079e-05
3.62952106894116e-05
1.53598147496875e-05
2.2045311364454e-05
3.993940628219e-05
3.86078787905877e-05
-6.05762329191596e-06
7.43386892515574e-06
3.29917508166932e-05
2.71239417715097e-05
2.99726724156488e-05
1.02135885688947e-05
1.28015310488783e-05
6.26070373925678e-05
2.31895290164605e-05
5.23938271954258e-06
2.86048501765831e-05
2.62797160933516e-05
2.40341512631347e-05
4.0369300736916e-05
7.93581658964507e-06
3.55377606273889e-05
3.06767739344759e-05
1.27503572148468e-05
3.75753245680962e-05
7.89868229860925e-06
7.42311724014517e-06
-4.52188144594354e-07
5.83094672993283e-06
-2.49285475712572e-05
1.83036967162643e-05
2.85404496773703e-05
7.07812159136274e-06
1.5892848290212e-05
3.36638959247221e-05
2.90690654658169e-05
2.55488462331955e-05
3.4149614650004e-05
-9.25775027163304e-06
5.41652734982796e-05
2.92312889195411e-05
2.65958991057274e-05
2.19194111418508e-05
6.10740305038005e-05
4.07333092497781e-05
3.95383407800867e-05
3.88589461463587e-05
2.41824566299102e-05
2.70240777110722e-05
4.80671435775462e-05
5.15323292841867e-05
5.61295875534745e-05
6.75097921534843e-05
3.34688617325269e-05
3.90557808531719e-05
2.44826833968292e-05
-3.43231414684964e-07
1.91551822647147e-05
-6.80217123168016e-06
-6.6622714480229e-06
3.05379209242599e-05
8.66203128319326e-06
3.7588392288625e-06
3.89029377768264e-06
-1.83630683494773e-06
9.44743849364392e-06
8.41620184141779e-06
-2.57642237601516e-05
1.4344475282498e-05
9.43005418466529e-09
1.73889384037761e-05
-7.24471109653299e-06
-5.49293074133942e-06
2.16121913744868e-06
1.63033056636169e-05
2.52365992565019e-06
-1.21899426896293e-05
-6.1066817594862e-06
3.2999400379867e-05
3.94726755659314e-06
2.79055334351149e-05
6.50596478207335e-06
2.16637297898065e-05
1.03301186069712e-05
6.77600060269452e-05
4.46007387139895e-05
3.32680322222881e-05
3.92737268531696e-05
6.16034820128753e-05
4.33176325579623e-05
2.42570901297554e-05
3.83624783767084e-05
2.80092231223482e-05
1.22270333111132e-05
6.05325237118391e-05
3.7994142026304e-05
3.33006954892865e-05
3.10576440199186e-05
3.92687388938975e-05
2.38743597044859e-05
3.51144073069858e-05
3.3959182684509e-05
2.08619480006725e-05
2.47019386065892e-05
2.41317581061889e-05
-4.82646550388253e-06
5.13877850001157e-05
2.5529878056943e-05
1.13664150681006e-06
-7.55705767579116e-06
5.8152192506119e-06
-1.94865838276741e-05
-9.08842200866637e-06
2.3358296550121e-05
2.24150025204064e-05
-5.39514360080422e-06
5.4372673993782e-06
1.74493795103265e-05
3.80026723672034e-05
2.2941815668215e-05
1.52810117348225e-05
2.15955119037218e-05
7.77633202849529e-06
4.43846061812382e-06
1.98230170368447e-05
2.03938626644544e-05
3.01295088412162e-05
2.95140487382587e-05
2.47275774554419e-05
-1.15421645002745e-06
3.06519571809972e-05
5.57776443418455e-05
4.64005009881745e-05
2.12383590064006e-05
2.71880499865099e-05
5.14476193606918e-05
2.69679201948864e-05
2.02700432790242e-05
1.79996020241564e-05
4.64044121788701e-05
2.99716099522972e-05
4.12248485663827e-05
2.28953686863045e-05
2.77364178931953e-05
2.83429700993495e-05
5.09849973859628e-05
3.20845088536341e-05
1.17821240076104e-05
1.57178206341181e-05
-1.44674702808111e-06
1.23955773736195e-06
5.81703863812692e-05
4.11926143743695e-05
1.39463267952289e-05
3.4517649761967e-05
4.12236779357218e-06
9.39950700110563e-06
3.90120649548877e-05
2.14782595037212e-05
3.94058770447358e-05
9.74060741164104e-06
2.86838225881896e-05
2.93043829586507e-05
-1.22859427204049e-05
1.19895006037089e-05
1.67608248617414e-05
-1.30382372737849e-05
2.37957241441172e-05
2.19583237301511e-05
3.21666330546557e-05
3.62103254121523e-05
2.11272559711492e-05
3.89455140912177e-05
1.67104218349124e-05
3.60251119615226e-05
1.73244902687895e-05
5.03671707357266e-05
2.13377612588768e-05
2.03312009094637e-05
1.71312432894705e-05
3.78872068274694e-05
1.54356953161818e-05
2.50678860903383e-05
4.46350949768904e-05
1.40489341927619e-05
4.91054360045787e-05
2.27459792702159e-05
2.65505207234539e-05
4.86965210228646e-05
3.18188498157433e-05
2.34519379780618e-05
2.94023083004516e-05
2.38786256694131e-05
1.76220276376825e-05
2.74680464755312e-05
1.25964849202039e-05
1.70341864828318e-05
3.25177283195494e-05
1.2620629296941e-05
4.66462840762768e-05
2.0788444286547e-05
4.53733801216256e-05
3.57118829009969e-05
1.54147331394792e-05
4.97580293983234e-05
2.23202042417306e-05
2.67113660674638e-05
1.06174742057194e-05
2.997095714132e-05
2.43353928296242e-05
2.27482531275867e-05
4.70832372881438e-05
1.96503116823765e-05
1.12187761975303e-05
1.03037710701165e-05
2.24602642310638e-05
2.75262093308025e-05
1.28476025948689e-05
3.55620682698813e-05
1.76180022961062e-05
4.95063775836415e-05
2.44747181378311e-05
7.68847036628252e-06
1.08191185940319e-05
4.35341085442512e-05
1.49857195582016e-05
2.97371216065802e-05
5.65638422006966e-05
1.78436011050886e-05
9.7500688266351e-06
3.79593111920348e-05
1.29212450604043e-05
3.75251479022544e-05
2.52464028974982e-05
3.45695102151244e-05
2.44802752713543e-05
4.20743067410445e-05
1.92755893917749e-05
5.88051457011128e-06
7.34724240244764e-06
3.1619008890146e-05
1.08720706465055e-05
1.05734258953853e-05
2.62388266608864e-05
2.20130769498993e-05
1.40764511126714e-05
1.3054413517458e-05
2.08494240854682e-05
7.93391912055219e-06
3.56969835430858e-05
-3.09894670064504e-06
4.19059649156101e-05
1.28428055704045e-06
7.90601586484446e-06
2.22760377810229e-05
4.49419780827199e-05
-2.70346626731804e-06
1.82371747103843e-05
3.64181384242654e-05
1.87486939652855e-05
3.7171513228013e-05
1.60269313582575e-05
4.50714111560951e-05
5.25253719228997e-05
3.69684229230649e-05
4.63849799715068e-05
3.85360930039452e-05
2.34927504141574e-05
2.74451619417044e-05
6.08779895409948e-05
5.2499855450955e-05
2.22863438922919e-05
4.56942537292606e-05
4.69855552573048e-05
2.28057039964107e-05
4.19616915321937e-05
2.09830993414793e-05
3.62350492890715e-05
1.73163582093411e-05
1.39446536412389e-05
4.18378094956807e-05
4.92114753929849e-05
4.10040088656162e-05
-1.11802322156294e-05
3.09251430805746e-06
2.21863935790969e-05
6.08406991497472e-06
2.89688204728677e-05
4.25137093492413e-05
3.09434031412496e-05
2.89322175858625e-05
1.17378390072912e-05
5.31659790480676e-05
2.23197324644077e-05
2.24989093797092e-05
4.71154375258717e-06
1.18981010720339e-05
2.52659510669678e-05
1.3632872641792e-05
3.99636127586905e-05
5.84248175416889e-05
6.29712945642412e-06
5.52035566282399e-05
-1.00519859943783e-05
-1.36395052266656e-05
1.72635150472692e-05
2.97738398673727e-06
-1.14664086526334e-06
8.21444024701974e-06
9.76435017369373e-06
1.87671849438906e-05
-3.14202122835906e-06
1.65163934929055e-05
4.15540637399896e-05
2.4393021238521e-05
2.51377056734577e-05
1.13082145139859e-05
3.8659455280581e-05
3.38955430339092e-05
1.56023095189865e-05
8.45918489644426e-06
3.13085314563404e-05
1.68947712237694e-05
4.75691855343589e-05
4.06249610890955e-05
3.75179962651063e-05
2.52739724653284e-05
2.69904105265626e-05
-1.34670468119629e-06
2.23636965101419e-05
2.36540975662836e-05
2.34425119259942e-05
3.20804448215731e-05
3.46987711808669e-05
1.04429267138683e-05
2.59740271221874e-05
4.36978752992465e-05
2.96639044160365e-05
1.15574383103469e-05
1.54300368647447e-05
2.28258788539198e-05
5.78651621922489e-05
3.54904209575204e-05
4.44978603265684e-05
1.71993906937352e-05
2.88454598786293e-05
4.36287496437869e-06
-7.50154709744153e-06
1.62565321869889e-05
1.60138823088139e-05
1.17710853336036e-05
-2.44730290351983e-05
3.76549715123422e-06
2.91322117874745e-05
5.50053110569099e-07
3.71333447435447e-05
4.15377409078233e-05
2.0297087538181e-05
1.94442022840375e-05
2.55144394801979e-05
6.7347765225027e-06
3.51272863406766e-05
1.87483048994541e-05
3.47355293156907e-05
2.59320851120412e-05
3.37474067204065e-05
5.45628397548533e-05
1.67089611325645e-05
4.6394258462934e-05
2.72347918335414e-05
-7.80521491889257e-06
2.37428358727679e-05
2.23017007985534e-05
4.20851122423868e-05
4.81545811728879e-05
3.39477683818531e-05
1.95671263634027e-05
2.73646996513477e-05
1.35646323984637e-05
1.07527148695126e-05
3.15148245862069e-05
2.81472768485055e-05
2.85984966147186e-05
9.34552119742587e-06
1.19452774742595e-05
1.00080998558174e-05
4.50794375333021e-06
5.25509030779283e-06
1.3754788892039e-05
2.13353199198829e-06
7.13630104745688e-07
3.90901998357575e-05
-1.14365272582236e-06
-3.88092508823997e-06
-1.99691357240974e-05
3.669518680716e-05
-1.77686722688817e-05
3.94148219987623e-05
2.62454564915887e-05
1.91481458524024e-05
1.19173916479262e-06
-3.00162365193373e-07
1.95628022722336e-05
2.3040084070605e-05
3.62813783319777e-05
1.61218176803106e-05
1.8279432543301e-05
3.23022978876381e-05
2.5534946900991e-05
3.26707100230934e-05
9.90320256243942e-06
3.81922958954933e-05
2.16417051599434e-05
2.38877478750929e-05
7.75107248053645e-06
3.26123700395467e-05
1.17608915639756e-05
1.64660547081948e-05
6.15607433894261e-05
8.11485572615475e-06
3.07823984802686e-05
2.20474831268806e-05
5.1128424348748e-05
5.53565462395869e-05
2.50604213695013e-07
5.09734415936205e-05
5.07201890430784e-05
6.52513460490813e-05
3.97016589155796e-05
1.80975220979816e-05
2.76275333840494e-05
3.45393454662495e-05
2.87836276538324e-05
3.19951078350288e-05
-1.22378462862198e-05
1.53026134169366e-05
1.48729864229036e-05
9.07844491887396e-06
2.13346608260292e-05
6.64675673634352e-05
3.38935211724917e-05
1.36009199980927e-05
2.41541535520931e-05
3.12928253192364e-05
4.07651806123718e-05
4.23064185821933e-07
-7.07153513449422e-06
1.47516204207009e-05
2.82800032755196e-05
8.40492250545808e-06
3.98692809574772e-05
2.1919111971049e-05
6.30555070424361e-06
3.68723967501045e-05
2.52150693734959e-05
-6.42315961677521e-06
1.73142733909693e-05
3.75341264599677e-05
4.1275596982638e-05
3.22272237022204e-05
8.13915700907641e-06
3.1505205926286e-05
4.98062797189572e-05
2.93790904619836e-05
-2.98478120704955e-06
3.28440906337498e-05
2.08982381732418e-05
1.06719793528521e-05
4.65723659619871e-05
3.88139896246028e-05
3.09081500621236e-05
3.97441962231841e-05
2.19663409192511e-05
3.38343549648954e-05
2.53470672765108e-05
1.42914465485612e-05
3.35656261054474e-05
2.97634705894527e-05
3.93413166698557e-05
2.47360062172117e-05
2.09014477943653e-05
2.29115697381783e-05
1.5503884872227e-05
2.25072439932233e-05
1.20012303752076e-05
5.63605856437103e-05
3.63034723852232e-05
1.41288082482882e-05
2.98885562496775e-05
2.66350168188864e-05
-3.94940359131041e-07
3.11613504713428e-05
4.4817515620726e-05
2.5529108452724e-05
-2.63265657149479e-05
1.99799165762662e-05
8.61280782146003e-06
-1.61975233259026e-05
4.36126466932758e-05
4.031430453941e-06
1.49823708235465e-05
2.98287149364721e-05
2.02617100144204e-05
6.78934810280687e-06
2.23805219169237e-05
1.40113910078693e-05
2.50494218022319e-06
3.6849941588502e-05
2.10510610467223e-05
1.03277224925822e-05
5.17921964812013e-07
2.94667143132929e-05
4.60274631093051e-05
3.56106660448144e-05
2.43363816335592e-05
4.01204575221736e-05
2.98866023487982e-05
1.41545883828194e-05
2.72575705054598e-05
4.11058515443206e-05
3.70872458342388e-05
4.58327372705505e-05
5.57383288895183e-05
6.23509904351938e-05
4.57552850402353e-05
4.58637143072854e-05
2.29666627550687e-05
3.04147416475921e-05
3.77131093759709e-05
5.16717150693109e-05
4.53420606008419e-05
1.85632192347739e-06
1.21884554890287e-05
4.43379102156303e-05
1.39464782108908e-05
3.69795564440806e-05
2.93772479396216e-05
4.29268717431783e-05
1.42840670632283e-05
-6.66674291464126e-06
1.34711440370105e-05
2.06068623460729e-05
4.68686366039685e-06
6.80749445952984e-06
1.94470337914969e-05
-1.51567090812863e-05
-5.55011811803978e-06
2.90268798070689e-06
-4.28063662005612e-06
3.71786529551073e-06
1.46471290430699e-05
1.27781640897523e-05
7.87130421401134e-06
1.1514841384539e-05
1.59523311523653e-05
2.28321339580757e-05
2.68412610231471e-05
2.41766539951673e-05
5.89699424824687e-05
4.45986236067047e-05
4.48148797117024e-05
1.51894223347193e-06
2.893406601515e-05
4.07186717953931e-05
3.17437379670991e-05
9.35241853787883e-06
3.41767803355022e-05
4.29292278501435e-05
4.70675675250548e-05
3.39181692064859e-05
4.94516219654123e-05
2.13375399862705e-05
3.16476822935362e-05
3.98390837450686e-05
2.34821364173705e-05
4.6709668233983e-05
4.37885337935135e-05
2.32826634003157e-05
5.64015503565186e-05
2.65413168467846e-05
1.41043714463784e-05
2.44420501930145e-05
3.22257799997306e-05
3.21059506337792e-05
-3.06159662642124e-06
4.96399016881446e-05
1.47856065284458e-05
1.92439629284689e-06
-7.49241308072385e-06
-6.34151986798446e-06
-5.02720676965899e-06
3.15505133757215e-05
2.31328844226395e-05
-8.1429320518198e-06
2.93087366411554e-05
3.0639731268689e-05
1.7345581516807e-05
1.32041852798632e-05
1.9150783203031e-05
-3.77902783875069e-06
2.95435733483018e-06
3.19020759798289e-05
3.92143692939287e-05
4.61776864732319e-05
2.90115521055717e-05
3.026122484343e-05
3.42498499931168e-05
5.22200814523308e-05
4.2714792060428e-05
4.29666257241291e-05
4.51987695535856e-05
4.84342178592247e-05
2.05501515710324e-05
1.64962905061939e-05
4.31171803300468e-05
5.17478140772748e-05
5.6542866098463e-05
2.00642593744976e-05
3.73368966060519e-06
3.97687956705336e-05
3.08340007314433e-05
2.34930102387419e-05
3.5887204818619e-06
3.68892881833393e-05
4.07791273185228e-05
1.64447335476287e-05
3.10857754402581e-05
2.29293096667925e-05
2.63528553038344e-05
1.84024801551312e-05
1.45644318609936e-05
8.80975026518205e-06
6.28644872615275e-06
3.79931795625798e-05
4.26399365953224e-06
-4.55001450804715e-06
-6.95239087437823e-06
7.7017449695344e-06
6.38649343219945e-06
-8.54848362231378e-06
4.16917584078298e-06
7.22648908963066e-06
2.58725358335791e-05
-5.4705608719645e-06
2.32864028250127e-06
2.3191054724147e-05
1.69891819405161e-05
4.9991083176333e-05
2.04220155970402e-05
1.8723203570745e-05
5.21872684223882e-05
3.5589433773479e-05
4.4297793141209e-05
3.49234301139179e-05
3.946015258317e-05
3.31300948921073e-05
3.03999026120554e-05
3.41003719482714e-05
5.97707896817844e-05
2.44921745333585e-05
3.56251518164684e-05
2.52145867369559e-05
4.30998924219444e-05
4.94887249169167e-05
3.93555809334863e-05
1.54070886423069e-05
7.20776172188451e-05
4.06052361833011e-05
8.85582260904479e-06
3.93588156921531e-05
2.31910782315709e-05
1.54329710927829e-06
1.55371085124596e-06
2.11650228854849e-06
3.24089456239056e-05
2.89163271013665e-05
1.92756458074578e-05
-1.65819494878857e-05
-2.40267181987696e-06
-3.07856345321111e-06
-8.02012956138537e-08
2.5520586838402e-06
-1.85839068353912e-05
-1.49121447574654e-05
2.03632378218037e-05
2.47417813010198e-05
1.91664858131456e-05
9.04014707413801e-06
4.03542425448119e-05
2.97253029986789e-05
3.69738753764169e-05
2.84624643760157e-05
2.6896240132808e-05
2.72293585703857e-05
1.02657621825456e-05
3.91752586232616e-05
4.5947250191551e-05
1.58052650429497e-05
2.50966161193737e-05
1.35870415409735e-05
4.40143126110342e-05
5.01152082444306e-05
3.82616033643616e-05
4.04866393905262e-05
2.20688363862605e-05
1.19490044193894e-06
4.77607047140286e-05
4.42150743156605e-05
1.73572196290677e-05
3.53106667036232e-05
-2.05847656118059e-05
4.92561090611808e-05
2.84623362786058e-05
2.83148966977965e-05
1.50533685513868e-05
7.68960842797195e-06
4.98590137169645e-07
-7.66500079638821e-07
2.14328258332955e-05
-5.06219506751992e-06
1.12704551979383e-05
1.95255499476854e-05
9.23419541525012e-06
2.75778120634335e-05
1.69178110051798e-05
2.04385727979823e-05
2.13873713524745e-05
1.48016454309988e-05
2.17403575118475e-05
3.87383990388168e-05
1.64476521984583e-05
-2.30727644293078e-06
-3.27305276677635e-06
2.61681226277853e-05
3.19716965849256e-05
-5.16534552495349e-06
1.98648880118248e-05
2.71414467116306e-05
2.34823544056085e-05
2.14877220483352e-05
-3.11056925107352e-06
2.47708548358495e-05
3.49124246357536e-05
-1.25407207535193e-06
2.30841189350092e-05
3.01842198397286e-05
3.40046001126341e-05
3.43471693566408e-08
2.67962664509732e-05
2.25698520242468e-05
-5.91636161432146e-06
1.96729763365501e-05
1.70709384074976e-05
3.95282164114012e-05
1.5996816953009e-05
2.22343564952378e-05
2.60219673014233e-05
2.58428575730806e-05
3.93386086659681e-05
2.66734968701232e-05
1.40736830890103e-05
3.39136619706875e-05
4.64532163341371e-05
2.62499053494545e-05
3.2211950416681e-05
5.1959744419799e-05
3.1170398661141e-05
4.94888826067356e-05
3.01261171929379e-05
2.89899515971273e-05
4.09997696002172e-05
2.0310461685264e-05
4.14163385775477e-05
3.86634682773205e-05
4.5328143009805e-05
-1.08892915418584e-05
4.06931765536988e-05
1.12967652977984e-05
1.35247245035728e-06
2.78106436850855e-05
1.77936902028849e-05
1.18530244247474e-05
4.14272412587654e-05
9.18893435093955e-07
2.01846595746322e-05
1.06920189556628e-05
3.86330857797592e-05
4.57332766424278e-06
4.23356560270998e-05
2.64752778929491e-05
1.62239734935304e-07
5.05861845068931e-05
2.43509800029028e-06
2.87160079550735e-05
1.92626978550751e-05
1.8159969430537e-05
7.30282064025792e-06
1.56510295544054e-05
2.84648417362465e-05
3.07776593632515e-05
1.36558189518209e-05
3.11495973376543e-05
2.71045073792923e-05
5.17701939989892e-05
4.20569843855404e-05
4.20759729806582e-05
3.20669118585256e-05
4.2008270637944e-05
3.12557431031704e-05
2.32457239376878e-05
4.08746321112269e-05
5.4562571107652e-05
2.55724553980829e-05
2.82771981760118e-05
2.50026031695908e-05
1.64481240174533e-05
5.81894101030247e-08
6.46104101485529e-06
5.14978143950926e-05
3.80856694071687e-05
1.59194080930167e-05
2.74842978018299e-05
1.63740293030208e-05
3.79871131478446e-05
1.13422842806553e-05
2.60420135809126e-05
3.25203491934813e-05
5.32428862135748e-05
3.67510390221091e-06
1.38980345667508e-05
1.6685773027365e-05
3.81054474553239e-05
2.92037721467401e-05
6.57107798748661e-06
3.38276914468398e-05
8.94490671488175e-06
3.06260709785867e-05
3.76357592014625e-05
1.26166852654053e-05
3.9431618975828e-05
2.69901578495459e-05
3.57436414114845e-05
2.03565300413161e-05
3.48036157026333e-05
5.2318576597642e-05
4.65857023731433e-05
3.85736739563008e-05
1.09507699124235e-05
3.19329688872597e-05
8.40421015560847e-06
1.0782662634041e-05
1.59845397854317e-05
4.87039063367489e-05
1.34207582618115e-05
2.66457688899932e-05
1.328628951118e-05
1.69843239246169e-05
9.14855533226372e-06
1.16222668683368e-05
2.15143759405004e-06
-1.11887288362128e-05
2.68433773621574e-05
1.3646238237167e-05
4.57676589489532e-05
1.77712662985158e-05
-2.23036299600628e-06
1.68499625527243e-05
5.1313894657357e-05
2.09000615486165e-05
8.91205255955231e-06
3.81155869769003e-05
1.70335324116023e-05
5.47976686279515e-05
7.33761444778246e-05
3.69454950472508e-05
3.26147748103476e-05
4.71934068914504e-06
3.53654502909692e-05
3.49323759710299e-05
1.92088328645644e-05
4.73182716489109e-05
2.83836102967579e-05
2.29964877508061e-05
5.6277419335616e-05
3.38588603935767e-05
2.51842700949268e-05
-1.54957741506345e-05
1.11106096269459e-05
4.13275249947978e-05
8.51418344429732e-06
2.35088762263758e-05
1.36410343266071e-05
5.07663514471526e-06
6.84284414704154e-06
-5.97258461656705e-06
-8.04265462183595e-06
2.91973458270264e-05
2.12714734698354e-05
6.24543176540609e-06
6.0135768252963e-06
3.09523799741507e-05
2.33459390432942e-05
2.27135563619762e-05
2.7535683219993e-05
2.67447550880794e-05
1.95019566479187e-05
4.47955319936814e-05
2.26410374828294e-05
6.12468790431186e-05
2.50300295458812e-05
1.21818392847445e-05
3.42962670902504e-05
3.16449691530538e-05
4.35131724883899e-05
4.27889048775655e-05
2.89873954220396e-05
4.32807862745516e-05
1.7908003800469e-05
2.95855727613019e-05
5.30334870729569e-06
2.11218918374326e-05
3.64590064447188e-05
3.07021590898906e-05
1.10659156584693e-05
3.20482833183164e-05
3.57814850934195e-07
4.12718556989845e-05
2.52876839832365e-05
2.71569206807819e-05
2.77111954466731e-05
1.55587534685958e-05
2.78156912565026e-06
1.8072263677104e-05
1.2613252664204e-05
1.13504595488988e-05
1.84975636359593e-06
5.38356577410979e-06
2.62252120170631e-05
2.19554883021546e-05
2.02620573210645e-05
-1.23192536752617e-05
7.07701608754477e-06
4.13823174278222e-05
5.01562402446647e-05
5.63194779390404e-05
2.46155069768558e-05
2.42385479295089e-05
4.84958476938582e-05
1.91207979420643e-05
1.29950882358586e-05
3.69289691586597e-05
3.70299138022512e-05
3.95830523049595e-05
6.1838442983823e-05
3.97295554323245e-05
5.13828151000391e-05
6.46754150370647e-05
1.71274526676544e-05
2.21734587074128e-05
5.54605467912495e-05
3.7482254049348e-05
4.76252991666294e-05
4.29429170277876e-05
6.77477441282459e-05
1.29616981368983e-05
6.29751772065117e-06
1.94489236339799e-05
1.81909858360572e-05
1.59472758108094e-05
3.54083162924169e-05
1.09035811308433e-05
3.12828397728318e-05
3.60046528255481e-05
9.44567911913235e-06
4.4349518879919e-06
2.22122074126864e-05
1.26224107808961e-05
8.86268911539227e-06
-1.88279170721634e-05
4.08329365272948e-05
1.78430845136092e-05
3.91693681899697e-06
8.22526391905899e-06
1.91143799015523e-05
1.40792112138864e-05
2.21412299532383e-06
3.27720455959897e-05
2.45371029173033e-05
3.84188488732182e-05
2.65172369486636e-05
9.07311224430226e-06
4.42075097329485e-05
4.52511506636662e-05
4.84096865468267e-05
4.38460695151595e-05
2.82855815063767e-05
3.49249780231666e-05
5.074420408751e-05
3.98841412086943e-05
4.51648071164012e-05
2.7805421301748e-05
4.71130484744353e-05
2.23510371486696e-05
8.44539376784526e-06
1.20522964319237e-05
2.2557761311953e-05
3.35084449871614e-05
-9.7344031177469e-07
3.23261931354988e-06
2.52420762051934e-05
1.85980370988664e-07
2.82488740889876e-05
1.3003277658186e-06
2.43723066279932e-05
3.66872788888934e-05
2.48356605266304e-05
1.28629759956854e-05
9.11152833659578e-06
2.26121406375425e-05
1.56359281735061e-05
3.67418117063187e-05
3.04604100140362e-05
4.19041890791239e-05
1.877668789104e-05
4.6460645016345e-05
1.14030462578082e-05
8.09642196579111e-06
4.78659570972995e-05
3.5051472555139e-05
4.4210002996092e-05
1.5537080588057e-05
5.52611344275702e-05
6.31419069187177e-05
1.25965168713906e-05
5.72509951353994e-05
5.882920308717e-05
2.59699338774643e-05
4.94024435903117e-05
4.88672747375828e-05
3.60509275719524e-05
6.26163576756788e-05
8.73623217390503e-06
2.57121273808478e-05
3.27256018347008e-05
2.59385841344351e-05
5.42218956994439e-05
4.86957234399256e-05
3.51741881537371e-05
-5.5900515891902e-06
5.72783091669448e-05
3.65870618879784e-05
2.46353738704705e-05
2.68592295106062e-06
8.17395139277684e-06
1.66801338948703e-05
1.56601619703223e-05
-1.2756215408692e-06
3.38779832429068e-05
6.84374690008141e-06
-1.55163660985857e-05
3.44159377318756e-05
1.93685814009095e-06
4.04931775855768e-05
4.12062899325113e-05
4.0387380851706e-05
1.90582964297731e-05
2.49149927790685e-05
2.26207320069854e-05
1.35123312730226e-05
2.58275033847644e-05
1.42809826321853e-05
2.5835035329113e-05
2.63512116177482e-05
3.19566960725823e-05
3.56605753777333e-05
3.50804636044843e-05
3.91515619360933e-05
2.21739019755718e-05
3.20608179814136e-05
4.56793907231062e-05
4.69829216340069e-05
5.59980640336459e-06
2.05139889813013e-05
4.57142690659839e-05
3.24186541770418e-05
1.8782787347738e-05
4.04105362470209e-05
4.47019952433183e-05
3.2345138512272e-05
4.43556672818689e-05
1.97806903719983e-05
1.24138423601777e-05
-1.29842762282123e-05
2.59423287319169e-07
5.07507699159306e-05
8.26780897484808e-06
-6.15323394401596e-06
1.81953530830095e-05
-1.12711559141647e-06
-2.28705694713321e-05
-1.46262358471852e-06
4.27321838569283e-05
1.16331024671887e-06
3.14620893426237e-05
-4.31764792987213e-06
3.80453256835085e-05
-4.79381722325342e-07
-6.86397874894415e-06
3.39834911230881e-05
1.33659743427522e-05
2.96271248831602e-05
4.80318853464244e-05
9.06732954672415e-06
6.45806073544368e-05
3.65817411264326e-05
3.44363356762399e-05
5.28973532788925e-05
5.61890022373193e-05
3.48844137602763e-05
3.74619682960345e-05
4.35042912011985e-05
1.59274578637166e-05
2.88010874781268e-05
3.37215517063151e-05
2.66337361496865e-05
1.40546956500582e-05
-5.1114931742626e-06
1.62089606502126e-06
-8.20081062397208e-07
2.07306600649321e-06
1.87372058856113e-05
1.8152560406533e-05
-3.27714085457427e-06
6.48651330592959e-06
-1.55964877453021e-05
-1.31988296321828e-05
-3.59913509202e-06
1.86387068064998e-05
3.71438697424741e-06
2.07771537473123e-05
1.88997701954412e-05
4.1122122186546e-05
6.64908994040825e-05
1.50591093649938e-05
3.37814312378352e-05
5.68679166497835e-05
5.48918511424259e-05
3.80958740788476e-05
4.75452608031352e-05
6.26191528824469e-05
1.28144137532748e-05
5.71743823823056e-05
2.76410467012888e-05
2.56947354910621e-05
3.97863379049986e-05
4.90635634272292e-05
9.55649415001826e-06
3.83179639513382e-05
4.24480439296037e-05
1.16005771925125e-05
2.67826127250502e-05
2.92215630891474e-05
4.10782387667908e-05
2.639420418593e-05
2.03056563979777e-05
5.33987951084632e-07
1.48854092807379e-05
-4.61078378984422e-06
-3.45923397311364e-05
-2.08289614429466e-05
1.68690935980991e-06
-1.42935546546646e-05
-1.94818025380532e-05
2.86468159596542e-05
-1.47406195208721e-05
-1.86179538495873e-05
1.30434466820892e-05
3.59789471407056e-05
-8.42026086999341e-06
2.38663726036675e-05
2.32110937618449e-05
2.9495629024947e-05
2.55650636894096e-05
2.28807134729876e-05
3.69773029081039e-05
3.04106283201056e-05
3.53228308821599e-05
-2.62359726960984e-06
5.41952355934683e-05
7.04668630993933e-05
6.75966768556517e-05
3.09827197202178e-05
4.31691083434795e-05
5.17647247305026e-05
4.48894428956324e-05
3.12854259073947e-05
3.67789537968985e-05
7.78383873896075e-07
8.7959298840401e-06
5.16351005496479e-05
7.05857150000552e-06
2.55609017821309e-05
-7.34028144013523e-07
1.8885827754478e-05
1.7765537079915e-05
1.13544031655e-05
1.85523530889895e-05
-1.72075388661492e-06
3.51838914521546e-06
3.21383001041268e-06
-8.53923440966856e-06
2.56670826881281e-05
2.74317705212193e-05
1.28733178056576e-07
-8.35579819281906e-06
1.77776486691591e-05
-2.31512450443533e-06
-6.73076852477354e-06
1.99633961453859e-05
2.69202003196044e-05
2.74559373068311e-05
2.94133739953048e-05
2.0581415054683e-05
4.08642406434845e-05
3.44613793675508e-05
2.33000253725446e-05
3.31580743452465e-05
2.94833417019276e-06
3.19556855470921e-05
7.36619501967987e-05
5.86258904143979e-05
5.42165528592891e-05
1.65433569231927e-05
3.5332621654555e-05
1.6892047883458e-05
1.12756046625656e-05
1.61230460394654e-05
3.65903668325603e-05
3.75789108537704e-05
1.53212993170532e-05
4.81667403499435e-05
3.73617404860007e-05
1.9763320731685e-05
3.54431697978861e-05
2.03132241911118e-05
3.72124655192308e-05
3.07354842053413e-05
4.54797965054466e-05
1.70921108529253e-05
1.54480553865901e-05
2.30531565893675e-05
-1.36684266809424e-05
1.2026198876798e-05
1.97892705041473e-05
3.0221527986714e-05
8.07077865438424e-06
2.6605093584152e-05
2.80327755826591e-05
-9.32008205333196e-07
-3.85871773516546e-06
-1.31896374074096e-06
6.48058068978948e-06
8.5193943795487e-06
-4.00301508919706e-06
2.63635283510001e-05
1.77384066151271e-05
4.26966239860577e-06
1.55251735542644e-05
2.36115845745416e-05
1.8383331776415e-05
1.34344779185074e-05
3.70553291056599e-05
2.43843352714987e-05
6.718432854341e-05
3.20882102898382e-05
3.89822495280723e-05
5.06906554640335e-05
3.35734077965579e-05
5.6770847414937e-05
3.54494969314779e-05
3.70695034586527e-05
3.56875098997792e-05
5.74762761323705e-05
3.80185320484265e-05
4.17768701239634e-05
5.1605970406531e-05
2.75267788416783e-05
5.05637225683254e-05
1.73156510133308e-05
2.03296138662594e-05
2.9409925928389e-05
3.03024366168675e-05
3.18257787423879e-05
1.48359696848333e-05
5.38043567620535e-06
4.26297249790824e-07
8.19263288166842e-06
-1.12986167127486e-05
-4.6760030113835e-06
-1.81028607472871e-06
-1.72924345602979e-05
-3.49777841537319e-05
-1.27824660256197e-05
-2.15703590635459e-05
-1.16946594286368e-05
-1.15412139544279e-05
5.20025721359336e-05
-6.24880419565004e-06
4.79889141657076e-05
2.63589191032807e-05
3.15615347963028e-05
4.33869957900269e-05
5.71560191830999e-05
4.27966857479868e-05
7.11464775468388e-05
1.90815263655164e-05
6.62480675005109e-05
2.34859788276364e-05
3.97671273680314e-05
5.50050436600168e-05
4.46295000439778e-05
6.81357772135468e-05
4.6496902755587e-05
6.43796947645509e-05
4.8955276395598e-05
3.72067463161556e-05
4.40368991671304e-05
7.06430544497893e-05
9.19263151275251e-07
3.78248828133018e-05
7.15173563178494e-06
9.90729893757705e-06
-5.18060467524255e-07
-4.71219984670076e-06
1.99714269454363e-05
-7.90878275541527e-06
-3.85542646714614e-06
-6.47149898592618e-06
-3.25329835075208e-05
-6.94279751850974e-06
-5.59965088335259e-06
2.07669827991465e-05
9.82385798491534e-06
-1.6744041540727e-05
2.42906540207395e-05
-2.1868297060871e-06
3.0114109738604e-05
1.0657115735495e-05
1.57741737728858e-05
1.68254418003243e-05
2.9033447874228e-05
2.09436044342337e-05
4.94866260678065e-05
2.54161604997532e-05
3.2946300547887e-05
3.73375512196257e-05
4.60260127050086e-05
3.62858418287202e-05
3.55567025589378e-05
6.68917460367041e-05
4.39763572366615e-05
3.42502769567116e-05
5.9688804340943e-05
2.06817359087434e-05
5.59151681300968e-05
3.17472494899337e-05
3.87591182790797e-05
1.41180059536066e-05
2.39977434028962e-05
3.26622502612589e-05
1.8146401381935e-05
2.25577937507938e-05
4.18081456116027e-05
-9.63610769768196e-06
1.65158812043034e-05
2.03338960407631e-05
-1.52044417807017e-05
4.38836503967739e-06
7.64120864879294e-07
-2.21594695183577e-05
3.28418189273668e-06
1.92454093903707e-06
-1.43058108279978e-07
2.56791761670594e-05
3.48852445690773e-05
-1.05094734778159e-06
1.14615015167412e-05
1.69374204775691e-05
-1.09483749349578e-05
9.71340190512271e-06
5.03292169082681e-05
4.91060537219669e-05
4.96423682274376e-06
6.28030924335168e-05
3.777747025501e-05
3.28525036713388e-05
3.92777362141439e-05
3.82308687728356e-05
1.54974256320328e-05
5.53054715841962e-06
3.00645375142974e-05
1.48008840569523e-05
4.93874710488206e-05
1.42571995936353e-05
1.81267859224321e-05
3.99782157201905e-05
1.34248075785194e-05
-1.57308917071861e-05
5.15992451886463e-06
2.05856005638096e-05
9.52176187666131e-06
2.12894401229989e-05
-4.68096715791363e-06
-2.67923276178817e-06
1.89769485377791e-05
-1.91968829081732e-06
1.77854497053928e-05
5.7797584163037e-06
5.44505808908255e-06
1.85079307147537e-05
1.08675200660877e-05
2.91280581819754e-05
3.84935605019074e-05
9.11642712420031e-06
3.02732291380499e-05
2.51737912093572e-05
2.76367650783714e-05
3.64665085955017e-05
-6.19449164994122e-06
2.56571973178201e-05
2.25957926305303e-05
4.86053029364961e-05
6.02423901791454e-05
1.26259657775183e-05
4.7679758467718e-05
3.79097172995177e-05
2.53882507136829e-05
3.93514651001376e-05
4.70439191278411e-05
3.65656981183479e-05
4.6030524822644e-05
3.78095036437424e-05
3.16977398918566e-05
3.13606820795664e-05
3.26017630950719e-05
3.20508531018537e-05
2.8452573694991e-05
2.00940839673948e-05
2.08728463567063e-05
-2.19259973905681e-05
2.93727384215526e-06
5.86161095367809e-06
1.69174735337615e-05
-1.73781815816372e-05
-2.08102712716917e-05
-3.63294002663465e-06
5.26441048053844e-06
9.74021704557842e-07
9.37916064792732e-06
2.8382430397017e-05
5.02327471939488e-06
1.78953189426724e-05
3.60134360768478e-05
-8.96553127159561e-06
4.83431010232862e-05
2.83837749700092e-05
4.9088945403942e-05
4.62847293443901e-05
2.86948672936182e-05
1.9059937018537e-05
5.00240837825666e-05
4.83451687405514e-05
6.41201274817714e-05
3.13785897495594e-05
6.89834202454338e-05
4.11161850569636e-05
1.32156129252458e-05
4.36270430938771e-05
5.11907975466008e-05
6.09172694860551e-05
1.63217063570071e-05
1.98767508224408e-05
2.09730777094893e-05
4.2679449964651e-05
5.90536313893906e-05
6.53293016567427e-06
2.67055074994944e-05
1.36191388622817e-05
4.33929127952437e-05
-7.91824023392535e-06
1.64406329373138e-05
2.70108488073916e-06
-1.77930798223629e-06
-2.33943508627147e-06
1.45871829038569e-05
-1.36068348447425e-05
3.72050931048322e-05
1.31592868452826e-05
1.74840503077287e-05
4.7343869297107e-05
4.46010187480796e-05
2.16880621716809e-06
4.79521783046146e-05
9.83330033511134e-06
3.26020585202055e-05
5.13915120407626e-05
2.63874615014661e-05
3.93583761053929e-05
1.55920896067692e-05
3.38285522943803e-05
3.86490772641818e-05
3.66638728566751e-05
3.63013698866873e-05
3.00107757094638e-05
5.96307330416038e-05
1.96471322097222e-05
2.47214561467469e-05
3.58796996821793e-05
5.51806385320773e-05
2.39663113295643e-05
2.85472845572916e-05
1.13766164629504e-05
1.67186701135829e-05
1.93829094007304e-05
2.75796514718823e-05
2.09944878043461e-05
3.53174032961757e-05
-2.71512197236156e-06
-6.63036605515936e-06
1.22609671585411e-05
2.60319764822366e-05
1.70796751069567e-05
-3.45302404796885e-06
-2.35805104411057e-06
2.49957510662743e-05
1.04959638183469e-05
7.56551199149309e-06
1.47847224290364e-05
1.59580865162177e-05
9.52719837507367e-06
8.86282776221786e-06
6.20234597178162e-06
1.92829718118171e-05
-3.90795183180249e-06
1.46377628178325e-05
6.06400694741161e-05
3.45179300686759e-05
3.90160166827711e-05
2.7585245989896e-05
1.60208598851846e-05
1.74865761839713e-05
5.97100002179315e-05
6.25711578828387e-05
6.15613665346675e-05
2.11806356947516e-05
1.88440188178237e-05
5.33185924646946e-05
4.17039972010084e-05
2.60364553812325e-05
3.12269258245159e-05
4.18926650489691e-05
2.39109755019963e-05
3.16987295540806e-05
2.30357794466256e-05
3.76136752672656e-05
2.14438799996094e-05
3.35702387364059e-05
2.935166030403e-05
2.22739926193894e-05
-1.39044645643002e-06
1.05517702653878e-05
1.42317439841217e-05
3.19014709633209e-05
8.06740396440296e-06
-1.86943485085151e-06
-9.1353693834927e-06
6.21247882985039e-06
1.42147469671349e-05
-2.40846142581399e-05
3.01983386098737e-05
5.67203884900089e-06
1.06763157856469e-05
2.2515663143149e-05
1.44209795244305e-05
2.75758936727137e-05
2.13738752738206e-05
5.1779457628799e-05
2.10050093485327e-05
1.58435213552357e-05
2.90718382222489e-05
1.50008114598915e-05
3.63627200374579e-06
4.18890509374738e-05
5.3898128075633e-05
2.36060919449863e-05
3.7278359063839e-05
3.71092580763156e-05
4.52308558753548e-05
5.72177134327797e-05
5.5891751596136e-05
5.21569042040347e-05
3.62577366297806e-05
4.44661768998654e-05
5.37260255926987e-05
1.83358887642433e-05
3.60798609323344e-05
1.18330523970935e-05
6.57635190016428e-06
1.04416504573941e-05
2.1559833837773e-05
1.23851694550869e-05
1.18657093289178e-07
2.9982428599017e-05
2.69807352105702e-05
1.89451904804035e-05
-1.5860279947069e-06
-5.96990492961793e-06
-4.60909756720788e-06
1.8235949145471e-05
-1.92614203564107e-05
2.12538953440886e-05
4.56307514599793e-07
1.12304406633064e-05
-1.50804944542458e-05
2.08221103523636e-05
-1.56985601761042e-06
4.82411420552239e-05
4.35935639551172e-05
2.46615604904914e-05
2.90152376251864e-05
2.73090588113998e-05
3.20384442472573e-05
2.46317986226743e-05
3.78831619184744e-05
4.74400697704416e-05
3.59201503266365e-05
2.84251625737973e-05
7.57003027756453e-05
5.96152796931031e-05
6.51195568200867e-05
3.29663887160409e-05
5.28445328482218e-05
6.23665006398309e-05
5.81698643749928e-05
2.39685660951089e-05
9.1610319511942e-06
2.67578048936823e-05
3.11782884137982e-05
4.63636434358317e-05
8.91710604607473e-06
2.44323781410207e-05
4.14127109762553e-05
3.79966450603198e-05
-1.72081752135259e-06
1.45350364731036e-05
1.8472570846501e-05
1.61807420941502e-06
5.46945408448861e-06
-4.63305579388474e-06
6.66769720390594e-06
2.22539716571169e-06
1.41507063700155e-05
1.33594403694502e-05
8.77134240491075e-06
3.08819018761718e-05
1.87284893719519e-05
3.4838875530748e-06
2.33689102550998e-05
2.02678489066392e-05
3.57345665240209e-05
4.42036739173601e-05
-1.1445157739875e-06
4.1377865846886e-05
3.59817127721042e-05
2.40525309164917e-05
2.96731508403208e-05
-3.29791547533393e-06
2.48094209033764e-05
2.40209154654783e-05
2.96177994002319e-05
1.97609495284059e-05
3.95090207164739e-05
4.84936443971942e-05
5.17064105411965e-05
1.55275556687314e-05
3.85602962650105e-05
1.96397275503527e-05
4.77418208723144e-05
5.75199271370518e-05
3.78946385136079e-05
4.70799290129572e-05
1.92096455760034e-05
2.22087819999649e-05
2.18098110934491e-05
1.52026956857953e-05
5.47581299347931e-06
4.93892469197152e-05
2.28618756333778e-05
3.13549358303326e-05
3.43617908867212e-05
1.79375899000458e-05
3.11445021451658e-05
4.40255612393096e-06
-2.37067522772929e-05
3.88175604069761e-06
2.66547474297129e-05
2.51319370239837e-05
3.04243061470628e-05
3.55611980794559e-05
4.9561843267967e-05
4.78313308290099e-05
1.96000662127568e-05
3.04600100508414e-05
3.40002452227573e-05
1.40603940018735e-05
5.01483001336245e-05
4.43443344775134e-05
4.9008150282179e-05
2.81066136545028e-05
4.73053770011835e-05
4.44843058166078e-05
3.56131666477196e-05
3.52512483401271e-05
2.53412854467061e-05
1.12507146619112e-05
8.87277266962921e-06
6.86533479857761e-06
6.91231949170264e-06
2.75269683056674e-05
5.11745174116947e-05
-2.90749337159674e-06
1.4458312240851e-05
1.47879476326437e-06
8.12855902170788e-06
8.72248888753159e-06
1.2886961121506e-05
2.55985534406202e-05
2.96957005675874e-05
-4.35904231372628e-06
4.25347788776063e-05
2.57600307004143e-05
2.77638311512435e-05
2.74130098899038e-05
1.77844018575252e-05
4.46541025990725e-05
-2.86910898574135e-05
1.1972585009766e-05
4.02221824073119e-05
3.5620057584016e-05
3.46313625928689e-05
3.27378524965115e-05
4.44497939628651e-05
1.77779025934521e-05
9.81471788190394e-06
2.9144949192033e-05
4.50979782581045e-05
3.89664948087478e-05
5.69524314100119e-05
4.90271213271101e-05
4.32165196424921e-05
1.65994830153173e-06
1.58953242353857e-05
-8.81192367983454e-08
2.19019106789154e-05
2.57130098327397e-05
1.38226253255134e-05
9.12818901732123e-06
2.19431826217778e-05
3.16649893700038e-05
3.02345928579069e-05
3.45658830976028e-05
-1.05317934238708e-05
3.6758995805673e-05
7.64358949342286e-06
3.10444395313472e-05
2.491413102914e-05
2.05671489301639e-05
2.98943257469575e-06
1.65970469575328e-06
2.26012549342072e-05
1.85688642334887e-05
5.76069637285091e-06
9.50749556143228e-06
-2.60716640493041e-06
3.51586722495387e-05
4.55516348236707e-05
2.7317748362955e-05
4.09779740835186e-05
1.70429620614744e-05
6.83692102323281e-06
2.70276653878374e-05
3.90633456612627e-05
1.71944361789996e-05
1.71395389857989e-05
1.06736118384192e-05
1.80570210421156e-05
3.4779110266097e-05
2.07050677938856e-06
2.85150158408378e-05
2.09492396754824e-05
4.18155359247283e-05
3.70691618029883e-05
1.47799682514733e-06
4.59266622310049e-05
3.03003360756698e-05
5.19126387561096e-05
1.82526678992654e-05
2.71378425133288e-05
3.37504384685172e-05
4.16670434589464e-06
5.66621565979595e-05
6.73017599239161e-06
4.12508830535237e-06
-1.42816163860183e-06
4.59740514663695e-05
1.22452404017882e-05
-1.15795778414994e-06
2.5391610599029e-05
3.55797079321072e-05
1.37474819817924e-05
3.79296965952309e-05
2.8823168579598e-05
3.11741983488703e-05
2.03943398269903e-05
-3.78961987523572e-06
5.92280099390625e-06
3.65712622143123e-05
4.36119729803724e-05
3.67108227587731e-05
3.71890609964121e-05
3.80340062407229e-05
3.74747248705217e-05
3.51816708507772e-05
4.23155264928776e-05
3.70703214732269e-05
-9.73776506962638e-07
4.69277211013137e-05
4.27328138470139e-05
3.56726191652013e-05
3.56475023342362e-05
3.63973665568521e-05
2.9210673950503e-05
3.47285452020187e-05
3.76984688309746e-05
4.74559096941306e-05
2.31772475830858e-05
2.43396581990187e-05
1.67794295438553e-05
2.15996853565457e-05
2.52994976034563e-05
1.44275727518164e-05
1.74359333959427e-05
2.39394265676137e-05
5.17505722364594e-06
1.75196981884994e-05
1.07432535659448e-05
3.97476883424582e-05
3.73729436615734e-06
1.95846046940912e-05
1.23835351091896e-05
3.53510219306965e-05
3.33056651640355e-05
7.15637466062745e-06
3.30991933754164e-05
4.04218572140711e-05
2.43400483922066e-05
-5.74242271228547e-06
2.24374032585996e-05
3.1352812615333e-05
1.79561764832784e-05
2.1240477375783e-05
3.63672106573651e-05
4.01139607716423e-05
5.26350973317029e-05
5.21208837428414e-05
4.70587027470621e-05
2.29232678929085e-05
8.08523461640585e-06
3.6282223593746e-05
3.50577702850359e-05
2.85761576273877e-05
6.87783141456963e-07
4.8709223557037e-05
1.1279327089876e-05
2.42968975762561e-05
2.86339668464988e-05
2.25273908491092e-05
-8.03330765000701e-07
2.47102674189723e-07
3.00277012327586e-05
1.10863464960571e-05
3.33163976387967e-05
2.05025113083159e-05
1.65696543171263e-05
3.68254756909955e-05
3.53527611506902e-05
7.30276736698657e-06
4.82671192149454e-05
1.47033587570892e-05
2.79791561845219e-05
1.03601919245015e-05
4.83571647537949e-05
1.56377200538086e-05
2.38207038917626e-05
2.16109615440528e-05
7.73543923917647e-06
2.2059332345718e-05
3.70785366899064e-05
1.86077826546436e-06
1.156485452697e-06
2.74556783364989e-05
3.20421661742835e-05
3.31019548338661e-05
7.15347247850163e-06
8.93165012032441e-06
8.29923401769087e-07
-4.13322145834718e-06
2.20688781869502e-05
1.64608169315501e-05
1.20387642732031e-05
2.54688758668179e-05
2.74550932342386e-05
4.66003740211602e-05
1.04331502365877e-05
3.2867000964062e-05
3.10943570390505e-05
5.96621805156243e-05
3.44497509690569e-05
2.89400404331248e-05
4.42246997481729e-05
4.28260297857538e-05
4.55651585710533e-05
1.6307278734194e-05
3.65769687193223e-05
3.98774414556514e-06
8.97626691089877e-06
5.91409070217155e-05
1.49311788022042e-05
3.86307290280788e-05
1.21301659918394e-05
2.95763169789787e-05
1.79235620235673e-05
2.30915042134437e-05
3.04746413538964e-05
2.69293673084035e-05
9.31989945059444e-06
2.79362525742623e-05
1.89022627454679e-05
1.37150025553338e-05
1.52595212003476e-05
2.76379877779007e-05
3.00499099715117e-05
9.05224133567129e-06
-5.77443773929936e-06
3.83709553875057e-05
2.24893079517369e-05
3.0025892612863e-05
2.25160690039681e-05
3.37720262974924e-05
2.32242503738972e-05
5.56214545133706e-05
4.33220618491692e-05
2.24215253792006e-05
1.91225562094492e-05
1.43694613245692e-05
1.39751181041414e-05
2.8366767977478e-05
4.0041294657442e-05
3.35626721953418e-05
2.80357383815597e-05
2.61145018065793e-05
2.52092905323518e-05
1.82429834108539e-06
1.13968665122973e-05
3.72955317299951e-05
3.46895992134364e-05
1.71097531445245e-05
2.7925026014789e-05
2.16227923523612e-05
3.1282782610217e-06
2.75011149822732e-05
2.13407720463343e-05
9.08925990337036e-06
4.66890018067764e-05
2.07770491702942e-05
-1.38432259057612e-06
2.04295421017891e-05
3.65610290764704e-06
2.85980801598181e-05
1.62799885303198e-05
2.83010156805704e-05
4.63232275278677e-05
2.63609695191055e-05
-3.94525836869516e-06
4.55348921627603e-05
3.66217951821931e-05
1.6353092203723e-05
2.41987574373373e-05
3.08587552443435e-05
2.3434465934129e-05
1.7357482836341e-06
1.76255961922765e-05
2.600478966163e-05
8.21425321697603e-06
2.62152904128326e-05
1.81543255008347e-05
2.65258717196474e-05
2.3290930518367e-05
3.0103668072122e-05
1.73332411602356e-05
3.04215662479965e-05
3.96624770591583e-06
4.03408363766437e-05
7.81487017065514e-06
1.52874387721362e-05
9.39533413679116e-06
1.89239096925884e-05
2.25365975801041e-07
-2.93950082231586e-06
4.54068424974227e-05
2.81482354770449e-05
-4.95425054188648e-06
1.5895323978325e-05
3.02828172029346e-05
2.68819793030673e-05
2.37168617079633e-05
3.59656792544411e-07
2.51503635960884e-05
1.02425115995703e-05
5.0873476506224e-05
2.42629441900675e-05
2.42879824196968e-05
3.81284259451273e-05
2.94055154416518e-05
2.33342833849603e-05
4.38510222911443e-05
3.37054825037512e-05
1.11934208489995e-05
3.54781673277076e-05
4.0928119677445e-05
2.73170409592348e-05
1.81452982719168e-05
2.82855266264637e-05
2.82995685825943e-05
3.29522872948843e-05
4.85573061347261e-05
4.94504030319998e-06
1.5576233966562e-05
2.78101726235793e-05
2.38738133557509e-05
2.27898826908027e-05
2.86995331250042e-05
5.54256093864422e-08
1.92484406245928e-05
3.70195293611845e-05
7.03765425798816e-06
-1.0018117038933e-05
1.9731027995914e-05
1.49111297504035e-05
9.3415876339916e-06
4.20933834947951e-05
3.57212191524311e-05
5.67080761483695e-05
1.68910795135527e-05
8.36096804489283e-06
2.02191028222811e-05
-1.13108023711548e-06
3.24338983508298e-05
1.66062247823987e-05
7.20337693256904e-06
5.07577173411177e-05
3.00750345101336e-05
1.91735029643527e-05
7.31673475099377e-05
1.17552491010985e-05
5.01793546056978e-05
6.10504302058239e-05
2.03428757591068e-05
6.90757957180803e-05
5.26092279646557e-05
4.11467292899148e-05
3.97917286480874e-05
3.59570968209998e-05
6.73531494356945e-05
4.76759134422362e-05
6.09963972361982e-05
5.18646594983012e-05
4.07432187185649e-05
1.85435802153322e-05
1.44554153926587e-06
2.99419242051904e-05
2.58096153411399e-05
-8.97331601590526e-06
1.78932399314374e-05
3.52840439411314e-05
1.04587222702119e-06
1.53104156395331e-05
1.41391162054431e-06
-2.52415320530306e-06
2.6027643963914e-06
-3.19268520032405e-05
7.41153708302362e-06
9.1762793900504e-06
-5.2267006788462e-06
5.87601068878104e-06
2.26390994121578e-05
4.33171532014557e-05
1.97667243553707e-05
1.33456848508385e-05
2.90489515215676e-05
1.10280322243251e-05
3.1914954360753e-05
3.9425958182721e-05
2.80837619548661e-05
4.58633470006891e-06
8.78394855064433e-06
6.16292088617971e-05
2.24145593282489e-05
1.18452119193018e-05
3.76103827350156e-05
3.17873831764585e-05
6.37219875161049e-05
3.4223185282007e-05
3.03151232768166e-05
3.62184103213595e-05
3.8524951821182e-05
4.26568454744933e-05
2.71163641100966e-05
1.20203827042389e-05
2.47468985876666e-05
2.35481062959577e-05
4.3719571755588e-05
1.9017140772683e-05
2.31193354995729e-05
-9.56965766281199e-09
2.08311339293557e-05
-1.03263055219894e-05
1.94652414606862e-05
2.32203022480579e-05
1.5926688292794e-05
1.92912407675601e-05
8.13029723962262e-06
-3.98709571190184e-07
-8.51453622506778e-06
3.86208114000034e-05
7.18791450116436e-06
1.56383296939097e-05
4.2324723506003e-05
3.14094912007946e-05
2.78852434421885e-05
4.09863972776661e-05
3.97597779930889e-05
3.26237233928844e-05
4.06750438739732e-05
3.11379037257735e-05
3.56924411224899e-05
3.89741916505742e-05
5.07647295288306e-05
5.64543246613817e-05
5.04525366929032e-05
2.17296567554895e-05
6.75498199566344e-05
5.12713823182229e-05
3.47546933879609e-05
2.80889625030134e-05
2.58769337887629e-05
2.69877180473559e-05
3.1213313832757e-05
2.53369998894811e-05
2.15096251485889e-05
3.14903972303123e-05
7.18062179176304e-06
1.83448383169184e-05
-2.35186385790429e-05
3.98310374239883e-07
7.61404629477086e-06
1.82515399212952e-06
2.23676224272478e-05
3.95948968824395e-05
1.09341412052435e-05
8.88032473221816e-06
-1.70986999705695e-05
3.24356484728438e-05
7.22190730995313e-06
2.03060727294151e-05
-1.82731804568671e-07
-1.25977993322184e-05
2.23174089736761e-05
2.17746471974443e-05
5.44419709384055e-05
4.41498647326247e-05
2.55387450028363e-05
3.30693970835633e-05
3.67516005897269e-05
4.78189450204252e-05
4.14348957968155e-05
4.49982855823128e-05
4.00843373609721e-05
2.38658836610121e-05
2.19314999911356e-05
2.21356020299038e-05
2.23754015116737e-05
2.51939729497043e-05
5.2456948906712e-05
3.45422266543168e-05
3.7054095040411e-05
3.49394602205542e-05
1.48645866735214e-05
4.18378995678498e-05
6.12028593100547e-06
4.81446213270371e-06
1.28380521427471e-05
2.11029491328018e-05
4.71123112672055e-06
4.99862073532583e-05
2.27689978014153e-05
1.72622465221295e-05
7.41420649422482e-06
4.8579587986943e-06
1.54911893684349e-05
1.77622040520786e-05
1.82075448064663e-06
3.74860584756276e-05
2.38053009396535e-05
2.23747697411204e-05
-4.20072284896712e-06
-3.67075530570474e-06
2.96409633480834e-05
4.36632017135354e-05
3.16177904181979e-05
3.06241662146562e-05
9.87611606149294e-06
1.71853356609754e-05
2.23870740677773e-05
4.92346639935623e-05
4.55766060330111e-05
4.98997643514836e-05
-1.79205980177956e-06
3.34080843896269e-05
1.65465101067342e-06
1.94006238487006e-05
6.32294833615388e-05
3.00975578334882e-05
3.81373794916632e-05
4.79862945109645e-05
1.84463075289028e-05
3.5955012650215e-05
5.42084540008217e-05
2.21483396379245e-05
9.13459975273878e-06
-1.16030994341403e-05
1.52368129933647e-05
3.01211279200284e-05
4.6996637514946e-05
4.99480639717755e-05
4.67241117419779e-05
9.38250513810224e-06
5.00946251067881e-06
1.73541728700734e-05
3.593855583369e-05
1.34944067216831e-05
3.46532013286798e-05
2.96769202623266e-05
1.48858215257626e-05
5.42047130915539e-05
4.63352128806096e-05
2.91504337392484e-05
-5.76842068184604e-06
2.08540589453717e-05
2.18346599227142e-05
1.44375130937312e-05
4.71382185593887e-05
2.69698991651047e-05
4.0907048144766e-05
3.84782649751695e-05
3.76288751209566e-06
3.72629116512886e-05
2.21757770511392e-05
6.31847904395664e-06
1.99119533484038e-05
2.93537278334744e-05
-5.01700345505534e-07
1.67869547229009e-05
2.07861011034113e-05
4.3125178136839e-05
-7.45263119030462e-06
1.58918696842339e-05
1.48850519386539e-05
2.34259015584691e-05
1.13660815677836e-05
6.81405266632686e-07
3.30884364676706e-05
7.15671317374217e-06
1.18730158391794e-05
-2.55032403179344e-05
3.05489647897594e-05
1.01107205968923e-05
1.74616249826373e-06
2.28650097340347e-05
-3.07286811720715e-06
5.11417616583241e-07
1.38784465980517e-05
5.79795612829198e-05
2.95335414742281e-05
3.7848645737913e-05
2.31260878547935e-05
5.23801329470176e-05
4.65883873067991e-05
2.84750249271112e-05
1.71703372315117e-05
2.73786617838807e-05
4.06768605252247e-05
5.99823139989791e-05
5.28779130567834e-05
5.14547538308461e-05
3.7447680030596e-05
6.5153506223311e-05
4.47377943065899e-05
3.30725967587199e-05
2.42907055341521e-05
6.10798851565637e-05
3.52351661515262e-07
3.16204275243903e-05
2.95574556284961e-05
1.81058917675884e-05
2.13676966645092e-05
1.18312504349293e-05
3.4265786168586e-05
1.71360027004107e-05
-1.10834109559926e-06
-1.30448989032183e-06
1.32652494820518e-05
7.87058652038559e-06
-6.35518783764834e-06
1.80061603939741e-05
1.18197862086366e-05
-1.24875579174573e-05
-9.04045421111109e-06
-1.52196071382569e-05
1.24868217269165e-05
5.28792947246831e-06
2.50837283742308e-05
4.46724632996822e-05
3.05002774414259e-05
2.60502010517211e-05
2.60580489456879e-05
2.47832159829029e-05
3.06511479750044e-05
2.00034411976504e-05
3.79086350285679e-05
3.46152731908315e-05
3.87990184745678e-06
5.49004460497973e-05
3.31375057464662e-05
5.64571081688466e-05
2.66714133180671e-05
4.76149460768565e-05
2.81134376634002e-05
3.4653910317828e-05
5.01152732755066e-05
5.09660672403387e-05
3.58544309251535e-05
1.7325355275199e-05
8.66464812824697e-06
2.92343458840787e-05
2.7113932240876e-05
2.73670389414443e-05
-1.30871555305187e-06
1.96772890145342e-05
-1.24825339711607e-05
1.09254202904681e-05
3.76269929963673e-05
-5.16213223254586e-06
-9.98904806921394e-06
2.16093877315275e-05
-4.5380768239685e-06
-8.01035803841449e-07
1.67859036527772e-05
-3.2810961492533e-06
-2.05918160373548e-06
3.31561809688605e-05
1.49925140205832e-05
9.74080311160951e-06
2.9180704872616e-05
9.73375881550433e-06
2.45113550828635e-05
4.25304686171144e-05
1.37442420014685e-06
3.05505485391766e-05
2.12154102998749e-05
3.48456350386007e-05
4.8261046373067e-05
3.67929970195786e-05
6.14145392542004e-05
4.94015351868009e-05
2.82903069828014e-05
4.05745163065899e-05
4.55164694430259e-05
4.44199613164649e-05
2.51543036889475e-05
5.01400349349611e-05
5.28111381879815e-05
3.42096281102816e-05
2.53567048736155e-05
4.18230875318938e-05
3.07658699588128e-05
2.53724959287653e-05
3.79195848057733e-05
7.34991230386347e-07
1.36107779300357e-05
-5.18428582109393e-06
-7.25610316576662e-06
2.57804909674909e-05
2.52602925876499e-05
-4.65291634087698e-06
-4.27052648946611e-06
-1.4581427840911e-05
-1.97339603958526e-06
5.20544124483772e-06
-6.3299323504696e-06
1.02439744860364e-06
-1.2572386786676e-06
-8.89496557463496e-06
3.65371872778997e-05
-6.51543846888596e-06
1.65910753991497e-06
1.59492368535175e-05
-9.67868731352568e-06
2.63990446223393e-05
9.58835677131109e-06
3.63605368519335e-05
5.52767738163654e-05
3.65542153352795e-05
4.52452950620645e-06
5.13164541316695e-05
3.47319778171247e-05
4.73073925431258e-05
3.51462818317702e-05
5.36845641343889e-05
1.87638582521816e-05
5.78568141797838e-05
2.27682316564476e-05
6.01931955742089e-05
7.24446557073119e-05
5.06620847454635e-05
5.85678031429383e-05
2.46989954803986e-05
2.6983614430081e-05
4.72625940123581e-05
7.13404658839223e-06
2.97809122848089e-05
5.43361905429918e-07
9.87241670205217e-06
3.81256014030677e-05
-1.54101903868589e-05
3.61440951912311e-05
6.57092554053079e-06
1.40432451164917e-05
7.10922374142124e-06
3.37492906131709e-06
5.64870583864281e-06
-6.63703431617694e-06
3.17489771846605e-05
1.54453002155995e-05
1.76196776337004e-05
2.38859229212934e-05
2.67895765393454e-05
2.24308224100786e-05
1.40990797962142e-05
3.22835713134069e-05
2.48666919033662e-05
3.38691333541944e-05
8.31839448635066e-06
2.41167185664824e-05
1.58843112434628e-05
1.45291685928267e-05
2.32815777447386e-05
1.70829004479161e-05
5.22199865575815e-05
3.52580683119126e-05
3.57696414713058e-05
-3.12518191970032e-06
4.29841777554497e-05
4.89605724015814e-05
2.62439720197328e-05
2.8368763515482e-05
9.55172966538882e-07
3.62331054351623e-05
1.61196287122019e-05
1.71760785785966e-05
-1.31309829550236e-05
1.9813687608885e-05
4.83324317150389e-05
2.08123625936232e-05
2.47730746435511e-06
2.04368640603865e-05
3.4325780641802e-05
4.41899296409566e-05
4.1241780680436e-05
4.20245685081598e-05
2.25048151159201e-05
3.48369360358203e-05
2.3132107959886e-05
7.23962518753694e-06
2.90133452014141e-05
5.11466761559205e-05
4.00942024796842e-05
3.40441294928e-05
1.7049344372887e-05
4.3880791175765e-05
2.24581876101502e-05
5.1885613974856e-05
2.26293317417894e-05
1.72466124203531e-05
3.23158726578287e-05
1.15101942500016e-05
6.16071008880057e-06
5.31386282596238e-05
3.00948708209747e-05
2.66546963819428e-05
2.57313678728311e-05
2.62312173293202e-05
1.08465396245785e-05
-6.15836007808177e-06
1.47540273667814e-05
-7.39364366055198e-06
2.74442076128303e-05
1.12596305622723e-05
2.30767034961849e-05
2.22438490888126e-05
2.96179678537632e-05
-4.60809992969069e-07
1.13837807421386e-05
2.161400278092e-05
9.26108017525027e-06
2.60201028237643e-05
5.82270332976144e-07
4.75561777355878e-06
2.58129672210692e-05
-9.29322784144116e-06
4.26612587327327e-05
4.52070663682161e-05
3.62587047305337e-05
1.27886149889843e-05
2.58635845785952e-05
5.51298403181881e-05
4.9023160690512e-05
5.81484954998849e-05
4.37032602933555e-05
5.84197702206599e-05
3.41583506407685e-05
1.49980361191603e-05
5.71329045472815e-05
2.96440531422179e-05
5.50454945205572e-05
5.14394167617643e-05
2.55219682477792e-05
4.17497404213912e-05
2.67059990670228e-05
2.09824802892955e-05
4.0771284056636e-05
1.22691485986048e-05
3.52821904083915e-05
3.88151695718594e-05
3.69206301669806e-05
2.83433848056095e-05
1.36902689744646e-05
4.12654945678949e-05
4.00723062496443e-05
1.84072039263231e-06
2.55425287372327e-05
2.23033706922281e-05
-3.06767647770105e-06
1.99411466962293e-05
1.46335931137173e-05
4.00722218251943e-06
3.25209241456616e-05
7.06913349180376e-06
1.38512044966929e-05
1.57768991222404e-05
4.04032009921209e-05
2.67309092239283e-05
7.23632382581761e-06
2.02650014301054e-05
4.83193586779114e-05
7.78980753301392e-08
2.46670728357825e-05
8.69592540724016e-06
-1.88298437085234e-05
4.03780453327596e-05
1.00290994308672e-05
3.9170291415384e-05
2.85328199732491e-05
5.60317296815403e-05
2.38895295717121e-05
3.29494042619999e-05
2.16538265266386e-05
3.06761871478659e-05
2.48780736709019e-05
2.97943236006549e-05
1.68925321179871e-05
2.78571791422827e-05
5.67288149117401e-06
6.66242849059209e-05
3.50069900685936e-05
1.55715630623956e-05
5.40759941156556e-05
1.51033724982321e-05
2.72170241631816e-05
2.63003954803351e-05
1.63681465051375e-05
3.02010237820637e-05
1.38914319731501e-05
1.39083580863541e-05
-4.02643295567931e-06
5.41138738608549e-06
1.63671751369639e-05
1.28591032954301e-05
5.82855237051027e-06
1.39769729294349e-05
1.7868555692219e-05
1.14968990789377e-05
6.02101833349793e-05
2.5195499638333e-05
3.23193240984811e-05
1.92436493489339e-05
4.11507228529189e-05
2.43117291046431e-05
3.40562677074611e-05
3.37246183337785e-05
4.51001126220518e-05
2.91129350586359e-05
4.38178769148549e-05
4.39451526720317e-05
4.01153525750252e-05
2.52593827131918e-05
2.1536316553778e-05
1.73211473930854e-05
2.9826989595531e-05
1.53911164348976e-05
2.46250155310646e-05
-4.43059252471004e-06
3.0290161494661e-05
1.10635624976942e-05
-9.4778270869108e-07
-1.22510315850005e-05
3.52957416714645e-06
2.87430850850996e-06
3.60753513079875e-05
-2.24297175934448e-06
-1.00018861762906e-05
1.3323624070046e-05
-7.23475507630294e-06
1.57975850732177e-05
3.581878119665e-06
1.30878486057678e-05
1.09212471393854e-05
2.04740954557551e-05
1.32321726276067e-05
2.80021261770507e-05
1.09009773087442e-05
1.92736751327333e-05
5.46193520146614e-05
4.50674516903619e-05
2.89539920381597e-05
3.06878084970676e-05
3.5513286265502e-05
2.76490897979462e-05
1.72764896893261e-05
2.07738063418724e-05
2.62725267306713e-05
2.67318576353038e-05
3.63198944129863e-05
3.68246057918551e-05
3.74234774358949e-05
1.75451896952853e-05
1.13103238687599e-05
3.92614416655375e-05
5.4676453852947e-05
1.88407577935367e-05
4.83660601103349e-05
4.5830191130388e-05
5.18300580778066e-07
4.44026090363099e-05
1.48332349560298e-05
-8.51185818158583e-06
2.92276711825701e-05
2.72725317706997e-05
-4.17444668479541e-06
1.26537113842598e-05
2.80859753114315e-05
1.7114428057109e-06
1.54485344816596e-05
1.06226855289379e-05
3.28194479072476e-05
6.99443180821457e-06
1.51313948060906e-05
-9.84247428719449e-06
1.45866881504253e-05
1.98198770643523e-05
3.50036929088531e-05
1.26362940321268e-05
-2.85406422298371e-07
1.89469641562186e-05
8.34426656840824e-07
3.10844350326578e-05
3.53105084484872e-05
2.58591587909681e-05
1.30622029685173e-05
3.53670166817238e-05
4.42200311004921e-05
3.19030629268611e-05
4.51625059011922e-05
2.72851742725663e-05
6.3442199113281e-05
3.07794882800504e-05
3.11345211893062e-05
4.90304492602182e-05
6.78145790851388e-05
3.04193195664618e-05
2.79993063197553e-05
5.1606622733311e-05
2.77698495045548e-05
2.38509089623106e-05
1.42337311754337e-05
2.78753917927143e-05
1.62358505422083e-05
3.61892861534609e-05
2.56250298447285e-05
3.27822236805077e-06
-1.03229505309767e-05
7.45879771479331e-06
1.14235792335515e-05
1.46835470974784e-05
1.98102589737839e-05
9.8475370106879e-06
-4.67833032209453e-06
1.12409391448091e-05
9.90331367457934e-06
-1.58800189410845e-05
2.10602530493834e-05
1.53318910178205e-05
1.66070715916922e-05
-4.39153354793313e-07
1.76493950509517e-05
2.15927625690894e-05
1.60707916774312e-05
2.56928203041059e-05
4.4102494105197e-05
2.28537374721858e-05
3.86281150315386e-05
1.29191257381454e-05
7.55936292040893e-06
5.05921873195425e-05
2.8507309674162e-05
1.42684422200352e-05
2.84231620032098e-05
4.44652881227321e-05
5.96816680152416e-06
2.04170455572206e-05
2.05490510580649e-05
5.18540277567565e-05
4.29456612734325e-05
2.75727514427678e-05
1.52951823333803e-05
4.14208563265153e-05
4.33718759654601e-06
2.78713077709165e-05
2.9303958691053e-05
3.26422408262914e-05
1.50545867539862e-05
4.21348165968707e-05
-1.37153743977022e-05
1.884764085943e-05
3.36059689803406e-05
1.26846749328309e-05
3.2960687617938e-05
-2.64339064653646e-07
1.39967654641659e-05
2.5388545399068e-05
6.74430333168166e-06
1.20318154576625e-05
1.09042559036678e-05
1.45105419726262e-05
1.24137266676409e-05
6.94674481715911e-06
2.09219798165103e-06
4.56158046711566e-05
1.09194229015312e-05
2.15897887586728e-05
3.89220440481933e-05
2.74817808045849e-05
4.17455332386476e-05
1.93827409239853e-05
5.18792332473098e-05
5.62892189546958e-05
4.31027012404421e-05
2.63584701621143e-05
3.693495051437e-05
4.53427368526969e-05
3.54249769943957e-05
6.88809565383628e-06
4.43040940808203e-06
2.39508428347991e-05
2.33204541539429e-05
3.4028190889309e-05
5.00792550086804e-05
6.30920639070768e-06
2.81899827040316e-05
1.90587566377372e-05
6.54528547494145e-06
3.08413864504064e-05
2.32523771625537e-05
1.25790152281735e-05
4.69251745295717e-06
9.33473376961851e-06
2.92743098266803e-05
7.48482274050099e-07
3.15773391977778e-05
8.96150079214016e-06
2.94484199846276e-05
1.16684709458372e-05
2.42929354288241e-05
3.09572934138337e-05
3.40217838436473e-05
2.32216829357028e-05
2.86837552858568e-05
2.17531023661206e-05
4.54376717670095e-05
1.39533299279627e-05
3.85703762052753e-05
3.31919077614368e-05
6.07815064991639e-05
1.91687583389691e-05
2.35266880368007e-05
3.54132293431303e-05
1.10011021749905e-05
2.19032358411081e-05
1.81425498143578e-05
3.35150290241566e-05
-1.52378795882633e-06
1.68004588202676e-05
-5.18506900414711e-06
3.53199115919703e-05
7.7637116636669e-06
1.4255857143579e-05
-2.67432337527292e-06
-7.23997890290316e-06
1.01634927337935e-05
1.39584501233713e-05
1.35138339513316e-05
3.58338055901654e-05
1.02758726753561e-05
-4.83797843421022e-06
2.69727986188511e-05
-1.16486941209076e-05
9.29338830227316e-06
3.89456106364459e-05
2.14583229304462e-05
3.15004200118112e-05
2.63108799954569e-05
5.1452514112374e-05
1.63099333920681e-05
-5.65882121955226e-07
3.82115281096691e-05
1.57779270014707e-05
4.21112686059503e-05
2.723453455971e-05
4.83789916357034e-05
2.15727435921066e-05
2.97455767955881e-05
3.23797389180282e-05
4.23766961134673e-05
5.08653367805628e-05
2.71442911897069e-05
2.24630616891917e-05
3.03376633929286e-05
2.14036755152195e-05
3.02166484425884e-05
5.39602344961772e-05
1.87255858005292e-05
-1.17190288107739e-05
2.2684937723426e-05
2.30304708664615e-05
3.84522568481143e-06
-1.26605434864961e-05
2.79277857615877e-06
1.47342339935947e-05
2.20872876870022e-05
2.52446251760739e-05
9.78623309762935e-06
2.23841955339488e-05
2.21253635867938e-05
1.1938332328086e-05
-3.32401451757102e-06
7.13111095876312e-06
1.90173924347368e-05
6.53302396598713e-07
2.45956860668865e-05
4.03793893771587e-06
-8.62597680991191e-06
2.04079470864524e-05
2.87206324582933e-05
2.44577344913697e-05
2.75948419574535e-05
4.77477125575509e-05
3.20466867423406e-05
6.31516066610232e-05
6.13200099075488e-05
6.35901289359309e-05
5.61266157937372e-05
3.92118511253394e-05
5.42021171683361e-05
4.59559750520228e-05
5.69147975529922e-05
2.24505598532268e-06
5.04057069618118e-05
3.89502733440503e-05
4.05114494716235e-05
1.10457986798061e-05
2.71207229710816e-05
1.74246976629246e-05
5.85928822133678e-06
2.720161464409e-05
8.88789044768526e-06
1.65592871667346e-06
2.69385521220405e-05
-5.60034926715333e-07
6.78556069445314e-06
-1.05519804683112e-05
-1.0808991162293e-05
1.17320478633665e-05
-7.18247549128162e-06
8.2651330134283e-06
2.91523120273921e-05
2.9966599697651e-06
1.5149303281836e-05
3.23297069218949e-05
3.80463673556061e-05
2.41398870402062e-05
1.74479651661127e-05
2.60943285447687e-05
1.81986143282206e-05
2.59844433122367e-05
1.7063404633459e-05
1.76650360608222e-06
2.63540194708788e-05
4.77555227780491e-05
6.46472985612031e-05
4.46532824072951e-05
4.52780721813065e-05
4.08342922443678e-05
4.41895085549057e-05
3.55317440528825e-05
3.84217741955368e-05
5.67167172273232e-05
1.51438408365762e-05
4.6258996594354e-05
2.43049081873807e-05
4.19104628998018e-05
2.60303826914384e-05
2.86495203233796e-05
1.98878007628656e-05
1.4296282484194e-05
2.15099078023397e-05
1.95378033651265e-05
2.66423000152935e-05
-8.66142271599544e-07
3.42488197193172e-05
1.37082962874758e-05
2.4530151220518e-05
6.85260153407386e-06
1.99154035020604e-05
1.64758678725785e-05
1.48837123382571e-05
8.51520691993553e-06
3.19798367550622e-05
2.77771432331277e-05
3.59698604001319e-05
3.4566227139213e-05
2.99705467127744e-05
1.71972763778648e-05
2.83654248713287e-05
6.37868480471492e-06
1.52635371245969e-05
1.21807059465346e-05
2.6851690270098e-05
2.88512110732348e-05
2.583915396599e-05
4.51307309512494e-05
4.09464562852384e-05
1.77812635814341e-05
5.18619687425525e-05
6.24542049419302e-05
3.07629271261367e-05
4.48812908135688e-05
1.54791858166173e-05
2.84242061350662e-05
4.03957090617737e-05
5.11268969262684e-05
4.51972414250524e-05
1.4470730598259e-05
1.50046484740361e-05
3.943887790059e-05
3.22630236876241e-05
2.92571369001465e-05
7.30399208798122e-05
1.51561690015623e-05
7.25470086948097e-06
3.3311212200145e-05
4.28429001024747e-05
5.21853457960931e-05
4.65917099992532e-05
2.1990672032074e-06
4.69971012935529e-05
1.27571461623205e-05
4.13867215589763e-05
-4.0079696364623e-08
1.72425279073305e-05
-9.95379699946844e-06
1.96429816332481e-05
1.83479298883941e-05
2.51240275165472e-05
1.41744149251822e-06
5.28080697555997e-06
2.49841403707217e-05
2.49210033299367e-05
9.17828686629388e-06
4.44310686817985e-05
1.11399650132439e-05
3.46141525077575e-05
3.8925025325863e-05
7.48372943948454e-06
-9.92352493927655e-06
2.58373849571367e-05
4.65372010413495e-05
1.31039836348625e-05
3.84492138907171e-05
4.44165215831295e-05
3.59239930503199e-05
2.33457822812389e-05
4.35774587648526e-05
4.29721669716181e-05
2.72002407460445e-05
2.57660311687332e-05
2.93758672033041e-05
3.98228393326907e-05
2.82940889953642e-05
4.90889114316204e-05
2.1571857844226e-05
1.05794910367488e-05
2.98159209119596e-05
3.94417018787584e-05
4.52627461510323e-05
1.29296422378081e-05
1.70651804930284e-05
6.30672899487101e-06
2.17757304688422e-05
2.77895723735076e-05
1.84826608049014e-05
2.38513806934478e-05
3.70967554554324e-05
1.34029072996104e-05
2.57467453787405e-05
1.43172105458032e-05
3.74893499551857e-05
1.76475895090085e-05
2.16650874603336e-05
3.38992798039831e-05
3.77089990057493e-05
2.37255972498557e-05
1.2141507934079e-05
4.50675857503793e-06
2.94468318052748e-05
1.05435623862008e-05
2.30221587204153e-05
2.73816656515003e-05
9.14808990627942e-06
-4.46823578537286e-06
3.57460088920216e-05
-4.26821664420584e-06
1.31260348079716e-05
2.04138847347633e-05
-1.184984670811e-05
-1.5687340376984e-05
1.277583775676e-05
-1.20264022136905e-06
3.19186360939294e-05
9.13132824812631e-06
1.69365673316019e-05
-2.11248264804359e-06
8.53150140004625e-06
4.11838896688601e-05
3.61125455864116e-05
-9.923536733182e-06
1.02234455196955e-05
3.2197097846838e-05
1.5759117381221e-05
1.18276869677711e-06
4.81556295546923e-05
3.39260214727874e-05
3.63507050382954e-05
1.42408107855389e-05
7.47476570068833e-05
3.45254748824659e-05
5.74802238299694e-05
1.28501561803516e-05
4.39848811139356e-05
4.08787157081159e-05
4.33482738415977e-05
3.39589185856045e-05
1.63535940761788e-05
2.95976371090346e-06
4.71372974577151e-05
5.26663705103751e-05
1.49521309146198e-05
1.08117942532344e-05
4.80815110896265e-05
1.60697904394235e-05
1.35279382357236e-05
3.64016508123812e-05
3.62973340022474e-05
2.0808044263576e-05
6.39039745736126e-06
-1.09911730061322e-05
2.46649257388054e-05
3.13583757221489e-05
2.56027246900438e-05
1.41679249459029e-05
-1.52447257995812e-05
3.00980758612845e-05
-2.13273772530934e-05
4.69895265755737e-06
8.35895599552452e-06
1.76153851842633e-05
2.58052411119571e-05
1.33134741873718e-05
-2.27672049059042e-06
2.74270850409962e-05
2.92961464493981e-05
3.5861070263541e-05
2.18276157464232e-05
3.11831688413159e-05
4.02651972398752e-05
3.87472824625602e-05
3.70207509714426e-05
5.30883009287606e-05
2.62770469509436e-05
5.83761416804575e-05
4.52460135239619e-05
6.30547302512937e-05
3.47463638691142e-05
1.61059450356967e-05
1.48453304264369e-05
3.85363858196153e-05
2.93629070045859e-05
4.69813025742439e-05
1.03434184077016e-05
2.45323927900718e-05
4.67845238655098e-05
4.47558733568725e-05
1.49312860439638e-06
1.84850284804619e-06
-1.2303787702048e-05
1.08695041345275e-05
1.71843958645536e-05
-2.14787395424278e-05
-2.61483158865624e-06
-5.90493945855124e-06
-9.90971176173388e-06
-1.87192278461067e-05
9.0663507730462e-06
1.24754428805102e-05
-4.62195324530064e-06
2.45380367841885e-05
-1.27166968936185e-06
3.59835248943941e-05
2.21856407857579e-05
2.32979331758028e-05
4.8451037111618e-05
2.59020945365271e-05
3.40269873030427e-05
2.05436840071914e-05
1.36683675647548e-05
4.25480472247637e-05
4.0840657006014e-05
4.11872297277195e-05
2.95927932473401e-05
1.63386836322074e-05
2.66921483150059e-05
1.7083394013757e-05
3.56491093557212e-05
5.04159507205169e-05
4.88645253262126e-05
6.4630023985563e-05
4.4576860789275e-05
1.22602209911348e-05
4.70240919912665e-05
1.73172333226526e-05
2.4902044791722e-05
2.15936100306264e-05
9.87851459541e-06
3.53497785121224e-05
-1.88467274714397e-05
2.2835770663395e-05
2.61149384200807e-05
2.74247098984155e-05
6.80175560257388e-06
1.44167737214744e-05
-4.64938763129827e-06
1.75364605629199e-05
3.96771019428745e-06
1.97460668846592e-05
1.0901862408641e-05
1.48708358209183e-05
1.99590797447425e-05
3.00171846347944e-05
2.90938848695153e-05
3.60069311587082e-05
4.02259118099092e-05
9.42029249182647e-06
2.04643362955143e-05
5.85776927407306e-06
2.73429114004998e-05
3.94921630062329e-05
3.62179002045929e-05
3.0002965739928e-05
1.45627056154588e-05
2.63551340569695e-05
3.29225428512697e-05
2.61766144499866e-05
2.05490754081182e-05
3.23612386179193e-05
3.62078343472531e-05
1.19664055974036e-06
4.86178806873086e-05
1.80727101504402e-06
4.19370949518571e-05
2.64819261494959e-05
2.38294442666087e-05
4.26358650307813e-05
5.07874521974286e-05
7.23167865240077e-06
1.0705323402226e-05
2.36767374472488e-05
-1.96070296143051e-06
2.9376251470585e-05
2.63467249319636e-05
2.35650136371114e-05
4.41840633585326e-05
-6.06628482837629e-06
1.89783832873773e-05
2.2810218345151e-05
2.53999770673094e-05
3.4262965177581e-05
1.7343495831918e-05
4.18212621202283e-05
2.74975214979226e-05
-4.95990004937436e-06
4.14862018511218e-05
-1.84727461097117e-06
3.15480048627271e-05
4.01038855225507e-05
2.28313838878608e-05
1.6911059562634e-06
3.53465664734117e-05
1.99430408707585e-05
4.74130445738131e-05
2.5970524633152e-05
2.23183220160523e-05
3.1756756996993e-05
3.452749754033e-05
2.79989878305942e-05
3.89828835192824e-05
3.22610750176941e-05
2.96044907662865e-05
3.1553064034472e-05
2.12598584271959e-05
2.87611248787001e-05
3.56117600276687e-05
2.73006548682745e-05
3.67227502357073e-05
2.44119290110535e-05
2.8937066304694e-05
2.59065082792478e-05
4.01413388433929e-05
4.65516308682609e-05
3.02084729379528e-05
2.66312200945629e-05
2.12650944667848e-05
-1.76579415102318e-06
1.78400724833454e-05
4.15324758531416e-05
2.47613990181353e-05
1.81393400787308e-05
1.51767612733535e-05
2.44030405270476e-05
3.03313471025301e-05
6.13088320940494e-06
2.74863386948812e-05
2.03846295072175e-05
1.52326023471106e-05
2.91581418312248e-05
3.27449852468443e-05
2.55634039968022e-05
1.01458119277878e-05
1.89563502133298e-05
7.72973689594422e-06
3.43838960832735e-05
7.25716803755061e-06
4.84933314288193e-05
2.71997496717597e-05
2.92675675675266e-05
1.14357482327619e-05
2.97053385114632e-05
3.24815763664463e-05
1.15218183847474e-05
2.29943920825388e-05
1.70188862780525e-05
2.77955817541051e-05
3.08979136370694e-05
8.35264558960415e-06
3.85532417973513e-05
2.38624958597329e-05
-5.28769092501473e-06
1.74468870210602e-05
2.55115723406936e-05
4.74284444036864e-05
5.27471230395422e-05
6.25677660606729e-06
7.42047889503651e-06
3.59194650686872e-05
7.2139900712422e-06
2.00669565427414e-05
4.14643740537451e-05
5.11455040332051e-05
2.74594841083139e-05
2.5973083564388e-05
3.81093337048242e-06
1.85888526418442e-05
3.17786767563978e-05
2.53862903754911e-05
4.24408472873087e-05
1.44132206308313e-05
1.99530778120415e-05
1.54545513799103e-05
2.7201712638729e-05
3.11578967326268e-05
1.25156497560143e-05
1.00872660331763e-05
5.45320265840341e-05
2.29679910702443e-05
3.1304577121065e-05
4.28788933955662e-05
4.60750715250137e-05
3.54503916131106e-05
4.72449635154002e-05
1.67262815413518e-05
3.14848212617023e-05
3.46133336141076e-05
2.40370285254814e-05
2.64117532293629e-05
2.13927585000093e-06
1.61260939198842e-05
1.87316349804452e-05
5.42116001828785e-06
2.28348779757591e-05
2.4657621974466e-05
-7.35369588734854e-06
9.52699319195459e-06
6.01079781895085e-06
1.44100462713114e-05
7.34518454530312e-06
3.90452547415609e-05
2.79658798912514e-05
3.96817325344834e-05
3.23389354863093e-05
2.87474249334131e-05
1.7353444251853e-05
2.65786847110336e-05
5.03614797301127e-05
1.72069396260379e-05
1.35230288385002e-05
-1.16106258115021e-05
3.56735974678552e-05
7.69867325810746e-06
3.83354870064706e-06
3.64767491869317e-05
4.43444721858103e-05
3.28264653139676e-05
3.32688512051819e-05
8.27562253291325e-06
2.84736347918281e-05
5.08151871010496e-05
2.17508585073969e-05
2.83782375698428e-05
3.34075629989723e-05
3.92289940463827e-05
2.1412984351725e-05
8.88620743631404e-06
5.12052148757801e-05
2.88254617751297e-05
4.89948233002917e-05
1.11239114470917e-05
2.92740046934024e-05
1.66278282791693e-05
3.81412826203253e-05
4.05606743079714e-05
3.58647328784134e-05
4.3808653028128e-05
3.9195585122235e-05
6.60914779945613e-06
3.27770579283459e-05
-1.05410810407838e-05
2.54513872778068e-05
3.15888094964954e-05
2.76561322403431e-05
7.54329703206485e-06
4.1436905193423e-05
1.25826005781599e-05
3.79447452002214e-05
3.28721916687941e-05
1.37671286910647e-05
2.88751936878658e-05
-4.07607845274276e-07
1.74462037665294e-07
3.65198381440099e-05
3.52031038313337e-05
3.0851368090053e-05
2.65027309468824e-05
3.47169447074032e-05
3.64395140541296e-05
4.45921331286083e-06
4.03224100549202e-05
4.75053443674572e-05
5.00045494253091e-05
1.68373666490057e-05
5.80357312019026e-05
3.08245149015089e-05
4.23338568287008e-05
5.48029651639368e-05
3.98931098891892e-05
3.09669858844118e-05
3.72015442822084e-05
3.87465159996133e-05
3.57590101575246e-05
1.07726986308022e-05
5.41362228265512e-05
3.85590289738152e-05
2.28304721864461e-05
1.40312207849555e-06
2.22331635333715e-06
7.52404775965648e-06
2.68762073254993e-05
4.79138838321606e-05
2.46842104803364e-05
-5.87374080418433e-06
-3.32348592494829e-06
1.55366950715751e-05
3.10308549305108e-05
-2.23028540212601e-05
5.00898079308507e-06
-2.4950065086329e-08
-9.59167939876051e-06
3.32514226799726e-05
1.60153638273908e-05
2.38447870760653e-05
2.59113819369631e-05
3.10232784317879e-05
2.01079325154884e-05
1.56510679509487e-05
2.57220206019842e-05
3.35864601947813e-05
3.5084024034209e-05
4.90084403542124e-05
5.51712737572125e-05
2.87025397188335e-05
3.15305604542982e-05
3.3383398640469e-05
4.80503980790035e-05
7.18092510878433e-05
4.26622026508747e-05
3.821593013399e-05
3.76027851588504e-05
3.45292841461411e-05
2.98581336108032e-05
2.86185454687135e-05
4.56372151814676e-05
1.88871009047982e-05
2.12012264623336e-05
4.25913084779536e-05
3.16065547374738e-05
2.80459325798376e-05
3.91168514983852e-06
3.94314527311411e-05
1.23752072192193e-05
1.86457416187783e-06
1.4676668374781e-05
6.51853403642877e-06
7.26456778565894e-06
1.58267329229708e-05
2.16616773550282e-05
1.85320009672619e-05
1.27615761036438e-05
2.28715995348342e-05
1.31570853974184e-05
7.97058462916102e-06
4.10636011853872e-05
3.93672487030889e-05
2.33723871724728e-06
3.56559927681258e-05
5.89226335848158e-06
3.17299016287742e-05
3.71085410838491e-05
2.97763578947342e-05
2.37308484912612e-05
7.59798274064026e-05
7.51682705566266e-06
3.05239257141029e-05
5.02665432536411e-05
2.61173874696651e-05
5.58413071348402e-05
5.47569959780784e-05
3.8589703276321e-05
3.94173005893411e-05
2.56635301047017e-05
4.2194879975072e-05
2.79093486263931e-05
3.00639422293517e-05
-2.3076333242252e-06
1.59808653088382e-05
1.89499515432058e-05
3.7977235983198e-05
-1.30940471453571e-05
3.19191600493912e-05
2.75694783764121e-05
2.89499302456626e-05
-2.41238588558669e-06
2.22442504683766e-05
6.00007838020088e-06
2.24948687528021e-05
3.61986309212229e-05
1.17474072018552e-05
4.47469348405402e-06
2.36726091038388e-07
3.1226673669136e-05
5.50589109142151e-05
1.89901455391229e-05
3.30629106115784e-05
1.13980376515118e-05
7.03943625124061e-06
1.91605094106953e-05
2.40916466574821e-05
3.47471653012772e-05
3.01161486473101e-05
5.15256739933251e-05
2.41701467885029e-05
4.71406102140123e-05
2.82303445395394e-05
3.44054742000062e-05
5.00941880559383e-05
-1.68493989119865e-05
3.85964604746337e-05
1.66367800361113e-05
3.96132738530985e-05
1.80348950216187e-05
5.32792303078795e-06
2.68987800379868e-05
1.44822283412768e-05
4.77502665511711e-06
2.89658406051908e-05
2.16402935662682e-05
2.90964708411118e-05
2.23766210900398e-05
2.4408129715107e-05
-7.3456329647226e-06
4.11998081675795e-05
1.67866187367448e-05
-1.82036427123496e-05
-3.16513030369622e-06
6.33752974774364e-06
2.39211272159699e-05
4.46953406957116e-05
1.47982620533305e-05
7.52377969689563e-06
2.21102315528994e-05
3.64649713030531e-05
2.0887935145169e-05
1.1314636551089e-05
4.25929690271868e-05
6.23206252401122e-06
2.65297481272227e-05
5.42590165742528e-05
3.70085130884216e-05
2.41927887496741e-05
1.43794648575575e-05
2.89710941900982e-05
7.19852220241439e-05
1.78690881559182e-05
2.21202511638158e-05
4.61828235898229e-05
3.53914704111266e-05
3.6022182457846e-05
4.41475884831856e-05
4.19982841103234e-05
4.8607710421079e-05
3.93131824469696e-05
1.6530909231897e-05
2.43711175319809e-05
1.5635509861063e-05
3.14127680039067e-05
1.8413987986949e-05
3.37924724649773e-05
3.29892640197367e-05
2.78128055664494e-05
2.82560896941256e-05
1.23309389281841e-05
-1.38190614251214e-06
3.37488544740603e-05
5.73097693670068e-06
-7.97536766255936e-06
1.83293660135043e-05
1.99760562941385e-05
-4.59543013304682e-06
1.50406833644792e-05
9.44747250770191e-06
-6.0769733494596e-06
4.27145141139642e-05
1.58535596768905e-05
3.65238487615319e-05
6.84464441326593e-06
1.78672301928043e-05
1.86682816057369e-05
1.56533953893382e-06
2.91777571951292e-05
1.4574768747937e-05
3.88518777270057e-06
6.39474833403354e-06
2.72987304020558e-05
1.20767383552034e-05
2.7461840706771e-05
6.41489309119992e-05
3.03876745527879e-05
4.78415115312751e-05
2.68099354056624e-05
2.37920791159574e-05
2.51461799494253e-05
3.7702582395119e-05
2.78666191298032e-05
4.12458023072249e-05
2.34701599141735e-05
2.3706627545873e-05
3.34971592575897e-05
1.74766743892058e-05
2.58554462034526e-05
2.00855135038171e-05
1.23963666453483e-05
4.2261750367767e-05
3.99791013497306e-05
3.40812713774404e-05
1.22382725768468e-06
7.59555759031888e-06
7.52777010789539e-06
2.22067169621226e-05
3.60476950470544e-05
-1.13792565144011e-05
-2.65220049284526e-05
2.178637782764e-05
2.92834241564483e-05
1.07595141328494e-05
1.18251591670855e-05
2.63096510359643e-05
4.22958800319591e-05
5.27497753977377e-05
3.78728329261196e-05
3.33127836728523e-05
4.83188336586612e-05
6.11914201814047e-05
7.34962802055291e-05
4.55840691211832e-05
4.2278321663441e-05
4.94582116016702e-05
2.81389409286824e-05
3.86767676723207e-05
3.64574932567315e-05
1.47049116347284e-05
2.94929545569656e-05
-6.55395822009954e-06
3.27102358846188e-05
4.13790340117604e-06
4.85842736967621e-05
-6.46017947069475e-06
6.74847425826849e-06
-5.94632027364203e-07
2.00910766833799e-05
-1.745862951442e-05
7.48834421754185e-06
3.33536835020613e-05
2.24527845002463e-06
2.27920686189937e-05
-9.89055825359707e-06
1.60000281210902e-05
2.6270809368362e-05
2.27814103915869e-05
3.21648756647185e-06
5.92992645583713e-05
1.22781616503579e-05
3.4327867976142e-05
2.35557421117688e-05
3.06445065774744e-05
5.63429350236937e-05
5.819977804244e-05
5.7580428199077e-05
2.80045693811897e-05
3.63002964275247e-05
5.52899111387505e-05
5.98437352439702e-05
5.31023946519999e-05
5.01430466433356e-05
5.16082816271626e-05
4.56941054920648e-05
4.64336940485332e-05
1.94258260702892e-05
4.56809398863877e-05
3.6822297848783e-05
2.65299380321291e-05
2.99932135166095e-05
3.09796890376724e-05
1.41947512005193e-05
2.20511519212556e-05
9.18718905821041e-06
3.31349839737693e-06
4.09102379583445e-06
1.24654926378616e-05
1.51117650975745e-05
2.16313569815456e-06
1.40287089818065e-05
1.82755609369875e-05
-8.07643078589126e-06
2.3283017693048e-05
2.49728157562696e-05
-4.61939641337941e-07
-1.92762704684941e-05
1.50488751293776e-05
2.20049694724293e-05
2.67568688859319e-05
1.59727818446047e-05
1.70020279085341e-06
2.30349628176827e-06
4.94601357156575e-05
3.3737810071602e-05
3.12419638823575e-05
1.93219343346708e-05
2.2954513467569e-05
2.85030470010382e-05
6.37283903900794e-05
3.872152784537e-05
2.52073412848938e-05
5.31030244742263e-05
3.9199464887773e-05
3.76601933712374e-05
3.27875556913752e-05
7.15247987806079e-05
3.01129273388277e-05
4.29256808884203e-05
2.3468328668404e-05
4.82100604016684e-05
4.25455137875599e-05
1.76216845436049e-05
4.04438883259851e-05
2.23857130465293e-05
3.21116576858188e-05
1.86745891429766e-05
2.32718861444427e-05
6.07699122847738e-06
3.24706459717236e-05
5.39030277280663e-06
3.07383681164083e-05
-7.58956831922561e-06
1.13742597922789e-05
-7.36392667603832e-06
8.76838999064539e-06
9.69863456767927e-06
4.17021255173877e-05
5.51459169193032e-06
-3.95406281412555e-06
1.7685039089976e-06
-4.39458587806794e-06
1.82029711863889e-05
6.65389758558671e-06
2.77386544873418e-05
2.18064847637957e-05
1.58290552814669e-05
3.85846843597536e-05
1.00857465103227e-05
4.97987368660789e-05
3.14176841239353e-05
1.99289849831826e-05
3.93638546992917e-05
4.14455779167824e-05
4.55387942264833e-05
4.11213631780604e-05
4.70801870197815e-05
1.7166546484933e-05
4.31489371576132e-05
4.02334325604425e-05
2.11865828275601e-05
1.40836920108283e-05
2.00349199498627e-05
4.47900115757442e-05
2.88699752646123e-05
2.34200406905077e-05
1.74067968411152e-05
2.95200252171884e-05
4.16544920394587e-05
4.77025141216525e-05
4.42429690106273e-06
3.2071234654466e-05
1.58583818254292e-05
1.0904371547643e-05
2.6108458058091e-07
2.46360825454256e-05
2.31222028450016e-05
4.15345197855484e-05
2.22140069886755e-05
3.25128657719001e-05
2.64635494917606e-05
-1.86683327076742e-06
-1.67455744594155e-06
-1.17105645672345e-05
1.59679648058202e-05
2.58097766965753e-05
6.55595777549471e-06
1.83587953933215e-05
3.6480941740239e-06
4.62002424528458e-05
3.90754975685576e-05
1.01682095341806e-05
2.57123215139861e-05
4.40808205094038e-05
1.34814563712864e-05
1.58323613880489e-05
4.67612465004059e-05
5.3673935182182e-05
7.83240773966571e-06
7.63859745914068e-05
2.69705967494021e-05
8.33434483015005e-06
4.40408378970129e-05
2.02325848430036e-05
3.70142605153242e-05
3.62103329335449e-05
4.07731574489001e-05
5.0287066491831e-05
2.69755675605834e-07
1.91212817361171e-05
2.06637190838132e-05
1.76676473991776e-05
9.73420525072917e-06
2.66619488870737e-05
3.08533923921876e-05
3.17995923898222e-05
1.57943490205688e-06
1.53952772970626e-05
5.02278456672653e-05
1.17616288591207e-05
4.95926834616705e-06
2.14452572870612e-05
1.17202307127203e-05
1.26135713906476e-05
4.22417262946229e-06
7.56787193273729e-06
3.36513520853217e-05
4.04158578863646e-05
2.93913988135133e-05
3.62052253627122e-05
5.2936869877527e-05
6.07174018332406e-05
2.5317657779665e-05
2.20162603842582e-05
1.03501487970757e-05
1.57194653778007e-05
1.35898748234874e-05
3.35160724541439e-05
3.52409455196214e-05
2.70284199091111e-05
1.38331714893324e-05
5.20222300232872e-05
1.71743741768456e-05
2.23304436100729e-05
3.31294552820063e-05
2.08395272216623e-05
1.41256550434345e-05
-8.73185785267419e-07
2.82399616056182e-05
9.19784469115557e-06
3.02481897995988e-05
3.5956828502236e-05
-6.15692573513215e-07
2.0963141290772e-05
1.63564732846683e-05
-4.89198196104722e-06
