# Supplementary material for: Research on computational propagation and identification of mine microseismic signals based on deep learning
Source: PLoS One. 2025 Oct 22;20(10):e0334641. doi: 10.1371/journal.pone.0334641 (PMC12543183; doi:10.1371/journal.pone.0334641)
Supplement: S4 Data — (ZIP) [file pone.0334641.s004.zip › 000100700000336.xlsx_0.txt_24.txt.txt]

6.04537661780096e-05
3.5897652172601e-05
9.97638841278184e-06
3.13021380635248e-05
2.4474153291003e-05
3.93191010564984e-05
2.65579007578389e-05
1.22609056731009e-05
2.60533771869814e-05
3.30422378677518e-05
1.10996671203843e-05
5.05749231990974e-05
5.67990386861959e-05
4.35447152197726e-05
5.69831280391068e-05
6.36385259600863e-05
4.21797497975795e-05
1.60743028125714e-06
5.87446763931259e-05
6.27938518140442e-05
5.6507646656374e-05
3.73807308434846e-05
2.67060712097793e-05
6.26086703295347e-05
2.63214607496708e-05
5.1608136957565e-05
4.8012012386062e-05
3.68677348912822e-05
7.8137927766428e-05
3.48848250273791e-05
6.44655142549017e-05
2.99093927886312e-05
-1.04884913477853e-05
3.88278956834481e-05
3.10031410839909e-05
-2.24468721205489e-06
3.72328917577792e-05
3.94233859364742e-05
1.12581536516179e-05
3.55634113257381e-06
5.83872727877052e-05
4.69417035444285e-05
4.52479008280906e-05
5.69729265663208e-05
1.16310625722075e-05
-1.26043831926655e-05
2.16381051774558e-05
-7.95233743510343e-06
-1.22621813809857e-05
2.04328401073771e-05
4.52955285872177e-05
3.50868618393108e-05
1.20743007306333e-05
3.79638977561233e-05
1.23243847278109e-05
2.57546881585821e-05
4.88624078658264e-05
1.84090498493288e-05
3.27364008501255e-05
2.52977031467069e-05
4.8528452699436e-05
7.58271487239235e-05
3.07181033654654e-05
-8.21414567455717e-06
6.05674518386406e-05
4.36831594549541e-05
4.53697613028789e-05
2.96677965131519e-05
8.85543757647442e-06
2.75675626055443e-05
3.79183952205002e-05
2.60927788897938e-05
1.94986816642873e-05
5.59638440274198e-05
1.64244759011012e-05
1.19467395792977e-05
6.12919916604463e-05
2.71159253011077e-05
5.83215181037071e-05
5.65325527805304e-05
3.51351983603624e-05
1.50810818203744e-05
-2.96797324535838e-06
6.14944957506107e-05
6.04085880304625e-05
2.45738791330289e-05
3.17555828606088e-05
7.33099041391596e-05
1.68058515461465e-05
2.92733872122123e-05
3.99765264080503e-05
4.84678921636852e-05
5.70621823299807e-05
2.41728934789978e-05
2.55365512558695e-05
-2.49060540130535e-06
6.00867856526465e-05
4.45520229788121e-05
2.51847254192997e-05
2.44967600878531e-06
3.52874056749181e-05
3.68738756715934e-05
1.7416958318023e-05
3.34526616223353e-05
5.02231737370779e-05
1.14697472973238e-05
4.23272005096599e-05
3.60403549771908e-05
2.56155388878189e-09
2.40038806707358e-05
3.31202657401994e-05
8.3053351772586e-06
2.00693904680753e-06
2.58364847576014e-05
4.049425289782e-05
3.77248470237509e-06
4.44161724008637e-05
1.30346247424988e-05
-2.00287304053636e-05
3.53071743281846e-05
6.35439108337647e-05
5.27776093200638e-05
1.35460254402887e-05
8.40594651443064e-05
4.33777144327604e-05
1.98825404681678e-05
3.72764923010494e-05
4.1024719140594e-05
6.61419584575496e-05
3.78986877986317e-05
3.29708349155868e-05
4.5706712583062e-05
5.40498225870871e-06
3.35192484705014e-05
4.27952261289771e-05
5.97094330852761e-05
3.8749559310672e-05
8.17520596970679e-06
5.55171634021271e-05
5.21694052808542e-05
6.37273264844286e-06
9.02426736747906e-06
4.13109201344669e-05
5.62355101368361e-05
1.06062630841578e-05
1.94838137065417e-05
-1.35384965021148e-05
7.58969783097793e-05
2.47969285882741e-05
2.24359841215932e-05
1.97068020188247e-05
3.05582234558492e-05
2.4549815342787e-05
1.29043058697154e-05
4.17869024957831e-05
2.20553940728193e-05
2.70941860285999e-05
3.93588878018188e-05
8.40755537835589e-06
4.04715156319543e-05
5.06545869369597e-05
3.59049002030866e-05
5.63314114482982e-05
4.896253814673e-05
4.8288203914427e-05
5.45436412696428e-05
7.65314404074861e-06
2.15300587542595e-05
5.7566233558018e-05
1.26193994786595e-05
1.23970103328912e-05
5.13097370179009e-05
-5.79470821455629e-06
3.53205569222137e-05
2.69192733205531e-05
4.01800167612118e-05
3.99016175617541e-05
6.2904795701593e-05
2.68601149358542e-05
6.28809508138058e-06
2.1652771959624e-05
-4.28351451378356e-06
6.00983593620747e-05
3.44358164988889e-05
6.07116768961659e-05
1.8255569771878e-05
3.38974066313295e-05
3.66932024088685e-06
7.47152965167153e-05
2.28229977202886e-05
1.79114210345421e-05
7.36464416741585e-05
8.89753666457528e-07
4.28214188856955e-06
6.62919598870997e-05
1.29235578523297e-05
1.18510365721703e-05
6.31717926730912e-06
4.52070871324086e-06
1.76028476680806e-05
7.96971977410523e-06
2.49617181727758e-05
4.04500420973372e-05
1.20077107943167e-05
2.533984117069e-05
1.1328893940727e-05
3.40151332195905e-05
5.01878249999007e-05
2.55135633301952e-05
6.55247632012218e-05
5.87048303937222e-05
2.06249302335746e-05
5.76719081900625e-05
2.69190924621268e-05
4.89830733564833e-05
1.81082936063664e-05
4.36558783442483e-05
2.57731981377562e-05
5.72347215794418e-06
6.12272863897075e-05
3.16284996302346e-05
5.34008667402242e-05
3.59402117030722e-05
2.23088172600726e-05
2.14478959046096e-05
2.72601267160475e-05
8.05067111287097e-06
2.64337970834535e-05
4.89154663033013e-05
-1.1646149757926e-05
4.64649999689755e-05
5.24372923126813e-05
4.02526516847511e-05
-8.54551991390365e-06
4.76954743876038e-05
2.14307658121477e-05
2.53549899214212e-05
3.78091994043817e-05
3.34368751786254e-05
-2.36626502225545e-05
2.04926443938985e-05
1.65101946270377e-05
5.06618489079329e-05
1.5912561444567e-05
3.65842616477236e-05
-2.41802916084354e-06
1.96753846355077e-05
5.6273530891925e-05
1.38275357002195e-05
3.42240676675942e-06
3.30843307356813e-05
2.84340912781604e-05
2.22088079760301e-05
4.39771726966359e-06
2.73433111200914e-05
3.75238421625281e-05
2.62818682752048e-05
3.61627070739355e-05
5.85656920192543e-05
3.81142855118456e-05
5.00121418178539e-05
7.85257233959613e-05
3.22548872195259e-05
3.26016066228567e-05
1.35423398236982e-05
2.57368364359259e-05
7.08583847176909e-05
2.38251180767663e-05
3.01087239460806e-05
2.9822090816393e-06
3.6070677811983e-05
3.70431948521533e-05
1.96445678980868e-05
1.91923182993041e-05
2.17861530190728e-05
1.8921848052099e-05
4.18556174488245e-06
5.73310240900837e-05
5.18684133419245e-05
5.22121858499355e-05
1.19222324135257e-05
2.0398313103233e-05
3.16969286893068e-05
3.9933472375611e-05
1.48015020348013e-05
5.06028735274045e-05
1.30907693205681e-05
3.66811025538282e-05
3.59273097331086e-05
5.24186817708476e-05
7.09093849645535e-05
4.15557807205247e-05
2.98180953588372e-05
2.96980506602336e-05
6.82436180577623e-05
1.09552782341037e-06
3.56424107065399e-05
2.51039934766794e-05
2.85843031565404e-05
2.64473942191603e-05
2.18318663563125e-05
6.8239682348931e-05
5.54079317545783e-05
2.72758745027168e-05
4.62541235509908e-05
2.92169347514383e-05
4.38269221801434e-05
4.29644440793331e-05
4.03913678287859e-05
5.75146866653345e-05
5.74987919142806e-05
3.35289606210901e-05
2.12348369367861e-05
2.78744621371959e-05
4.06162515967228e-05
5.18059772551641e-05
3.86965129453689e-05
5.42909919875325e-05
4.03421864862027e-05
2.90644490870842e-05
3.00574470397782e-05
2.35022643208097e-05
1.54537390133195e-05
4.07508183379202e-05
3.69817827310244e-05
7.26261334229812e-06
1.08480809245929e-05
1.96007688572425e-05
2.75695351260223e-05
1.8617596880681e-05
4.18172847026116e-05
6.61128523201714e-05
2.12322162194133e-05
4.02167006966904e-05
2.46525708860122e-05
3.2772773663096e-05
2.08734324844165e-05
2.6958393052506e-05
2.7972652023135e-05
6.0381247125893e-05
3.26559130399339e-06
1.53970843635283e-05
7.60189288436918e-05
4.62075347537647e-05
5.16490110607423e-05
2.98815231450941e-05
2.22828928671401e-05
-3.35165609232338e-06
5.49010835495804e-05
5.40523276851802e-05
3.23106406152749e-05
2.69818361380899e-05
2.74337149040298e-05
4.73295945395831e-05
2.48839204239741e-05
2.32293401790484e-05
4.65555560446361e-05
3.77111437833091e-05
4.69116301095579e-05
1.64869849254162e-05
-6.30470529727044e-07
2.19249022829324e-05
6.08592418446098e-05
3.3883230867614e-05
5.42161788413901e-06
5.28508685764392e-05
5.951858764146e-05
5.06900944414935e-05
5.1971854302413e-05
4.05031275365962e-05
4.39501911590241e-05
3.19036649297177e-05
4.55509664536838e-05
5.95261398089205e-05
5.17525056912441e-05
3.19764598375571e-05
3.26802345716031e-05
7.03224830723357e-06
2.54341371472147e-05
5.95542651379752e-05
4.36009167652887e-05
-3.29050973029291e-07
4.58477735947993e-05
1.54270324269831e-06
5.64848069413981e-05
7.881742715542e-05
3.30393568977911e-05
2.22762962992613e-05
3.19862102010749e-05
1.19076302392071e-05
3.30578987172667e-05
8.0321513301645e-05
2.28040742875511e-05
4.39537789670077e-05
2.9275842898184e-05
2.31149170157479e-05
4.91074374005074e-05
4.41052399612134e-05
1.60184139621416e-05
2.41565807819231e-05
3.57492352092686e-05
2.99922312366721e-05
3.14660450433544e-05
4.81048838669239e-05
4.16520715484025e-05
5.99277932377068e-05
3.1095117089181e-05
1.98438418312922e-05
2.13810443614434e-05
2.55732024028128e-05
1.42589936351306e-05
5.6974258413662e-05
4.65629511891597e-06
-6.45832436576373e-06
4.93616088140653e-05
1.63524311104944e-05
1.94706107718623e-05
7.53384491788849e-05
5.26087827154681e-05
2.88389917968081e-05
2.91536475146844e-05
7.74055386321542e-05
2.55254405249821e-05
2.09363049639854e-05
8.30812472317599e-06
1.16332664694002e-05
3.4659402095489e-05
2.39196546501255e-05
2.47415439715302e-05
9.61255420232786e-05
5.94666726622772e-07
2.14287204431272e-05
1.42962080079579e-06
2.40865042043598e-05
3.15732902061709e-05
1.89191958048887e-05
4.39656577934954e-05
2.18134358433042e-05
5.63847558595829e-05
-8.49595144908488e-06
2.0974992452579e-05
4.52614453323154e-05
2.81645986171852e-05
4.91179944275956e-05
3.11098492962111e-05
2.35649586936065e-05
8.39037736798773e-05
5.48505730415366e-05
4.67528431582028e-05
2.97217953283324e-05
6.42967692789314e-05
8.89410668422134e-05
4.32824877654185e-05
2.65764861622422e-05
1.13478568205268e-05
4.41734830634887e-05
3.16492387678357e-05
4.79884771176145e-05
-5.57542854332408e-06
2.59782346327785e-05
5.63985386517075e-05
4.57491305016957e-05
3.24798960109801e-05
3.92769857423297e-05
-1.76120645738428e-07
2.0107373469247e-05
3.10624204089917e-05
6.00444121678855e-05
6.45638099521209e-05
5.69583645451074e-05
7.26605304744683e-06
9.33287572647096e-05
2.55789632459221e-05
7.05871609501305e-05
5.07305004815284e-06
2.27906768044396e-06
3.92992731253412e-06
2.87377769063448e-05
5.5388515452568e-05
4.56329870380296e-05
1.90141764087356e-05
6.80215561076839e-05
5.61408482471066e-05
5.17978028097475e-05
3.32296343799462e-05
3.01482375391003e-05
7.29719956777944e-05
1.26736346749935e-05
5.45605118247735e-05
2.66928747798595e-05
5.52742348250639e-05
2.65261445253781e-05
4.29441726486507e-05
3.96704453807281e-05
4.28880429100273e-05
4.37786187020234e-05
4.18265559935625e-05
2.66537599105254e-06
3.23046830559484e-05
2.2442983756017e-05
3.27521275834017e-05
2.6054663747834e-05
1.95244664486314e-05
4.34199819397827e-05
3.13155341476598e-05
1.88743919576467e-05
1.44651808361855e-05
-1.93708432353904e-07
1.64481556185994e-05
6.46286797663093e-05
6.53058847971702e-05
3.66252136938145e-05
3.95123581776611e-05
4.57101290214316e-05
7.90222721869048e-05
3.1460255567278e-05
4.49722153629064e-05
1.64069673310864e-05
2.57490424005304e-05
2.75149527250233e-05
3.35426060003641e-05
3.91843518906139e-06
7.23589238191935e-05
3.70438241952571e-05
6.2654988558801e-05
3.57878389352005e-05
5.58778160979119e-05
2.35246553650852e-05
6.82116727974261e-05
1.50006582763539e-05
3.25075498813524e-05
5.8314805869269e-05
4.32694080664213e-06
3.38830984089016e-06
4.05766659673795e-05
2.64609117582656e-05
3.15504207826387e-05
3.18108559968296e-05
2.46662442108473e-05
2.39949137546689e-05
2.88270887506848e-05
5.61258442445908e-05
7.34836652997577e-05
1.37167437749001e-05
2.34248798805581e-05
3.32582841298786e-05
2.36478765526445e-05
7.69969847966553e-05
3.52189865489117e-05
2.36972311593457e-05
-3.46217767716371e-06
3.43651542347697e-05
8.00179499551335e-05
5.75302785301816e-05
3.97271400609073e-05
2.63139198837015e-05
4.39962667982733e-05
6.27402689847042e-05
3.73496997197443e-05
1.61278004391212e-05
2.82216906215344e-05
5.77876863258483e-05
6.19359252750668e-05
5.35876275265807e-05
1.69107777035068e-05
5.25169132054509e-05
2.51602446540589e-05
1.79294878995768e-05
6.23891152869489e-05
3.93235304339593e-05
4.60268066647762e-05
2.98267470279844e-05
1.98138339407902e-05
1.93626615117264e-06
5.54655190230619e-05
3.31571647070055e-05
2.97386482065118e-05
2.46065983880014e-05
2.5277950400893e-05
6.56622819839029e-05
5.3330794856243e-05
2.59337400712576e-05
4.21295455655025e-05
4.42739567639627e-05
7.02092206575834e-05
1.77251657375513e-05
9.49782564115376e-06
3.72864247527352e-06
3.65840018589717e-05
6.4763720473188e-05
4.14119490888746e-05
5.06223957153085e-05
7.64393367499436e-05
6.31442093514371e-05
9.01543155771658e-05
4.1359861192053e-05
3.29307962741539e-05
5.31750363031298e-05
1.96511663909154e-05
5.32554902269216e-05
1.8605582377422e-06
4.08636250100212e-05
3.78880878864538e-05
5.02000446058198e-05
3.98748728922156e-05
2.93374451560509e-05
6.88441467051786e-05
3.02066459916381e-05
6.20739244911244e-05
3.12665850615714e-05
3.579808518492e-05
3.40272031897837e-05
5.6822554160248e-05
2.21410936133812e-05
5.03333255375601e-05
-4.16577717525933e-06
3.97991999768345e-05
2.49549846732944e-05
3.5329495820598e-05
-1.88417945202525e-06
2.70886414150604e-05
2.35979692223017e-05
4.13151363520307e-05
3.78015259548091e-05
-1.65784371525444e-05
1.57404078105353e-05
9.57517066625786e-05
1.99929801625324e-05
3.22603842452383e-05
1.9169363004725e-05
3.66239433086867e-05
3.79094484831814e-05
6.54625372081031e-05
2.95806519621091e-05
5.51290851356492e-05
5.72116989292304e-05
7.89780564362479e-05
3.61059806062083e-05
6.17898203829754e-05
-2.04437218570174e-05
5.69446311011158e-05
5.85975359582274e-05
1.46903902651574e-05
3.49175695519408e-05
3.6746891951267e-05
5.6613980218073e-05
2.56994286922847e-05
2.56384268482451e-05
6.83888267989809e-05
2.63652742548118e-05
1.32896967165844e-05
7.06470283608518e-05
7.25429601383598e-05
4.57436407073885e-05
4.29038543118339e-05
3.17445786482895e-05
4.27197934237958e-05
3.01902262690215e-05
5.73522065150269e-05
6.92694247247896e-05
5.16396653162902e-05
-6.93316312513205e-07
1.4827446133042e-05
2.64445456473547e-05
4.44347697503052e-05
5.02206691291198e-06
2.86699108632201e-05
2.86239833478866e-05
1.35016267337942e-05
2.76667463820819e-05
3.92389221536911e-05
3.23898316923163e-05
1.87509865805755e-05
2.16866378114823e-05
1.1009904415654e-05
3.97064372978135e-05
4.95138122428105e-05
-3.66409574394653e-06
3.67381530112629e-05
4.39413318642988e-05
5.26135821764871e-05
3.43136689336103e-05
3.55308487331171e-05
1.95781983425501e-05
4.99014687580922e-05
7.94598305680289e-05
7.53633746694899e-05
2.16747756031635e-05
5.63612257551736e-05
6.34777332561838e-05
3.72743538563857e-05
4.7179689350117e-06
3.95607278249429e-05
4.98395213052808e-05
4.43791553509303e-05
2.11126864892211e-05
3.11200883808748e-05
-3.53616095133494e-06
7.38516278348157e-06
3.6324590084566e-05
2.45569166474849e-05
4.04261137799457e-05
2.00257299848754e-05
4.90303465644151e-05
7.11532034887701e-05
8.81795289223244e-06
2.29846475046289e-05
2.28523970191728e-05
3.55555032473398e-05
4.45666377121467e-05
3.85912587384173e-05
4.03881718602041e-05
5.88316559012145e-06
3.90345081671875e-05
3.59562423897581e-05
1.59089469132336e-05
4.69124441513104e-05
1.85226444941919e-05
3.10357705854446e-05
4.38570175605642e-05
3.98829789500097e-05
2.1269445364893e-05
-1.23783735612318e-06
4.57754008813494e-05
4.82626618404266e-05
4.64718432585961e-05
5.65412450625686e-05
4.31454088397266e-05
1.95096562201929e-05
-7.61191573244511e-06
4.59747324827193e-05
-2.75012705860567e-07
4.16707060789736e-05
3.38927095989508e-05
3.76479605568856e-05
1.13905062896569e-05
5.23539039171512e-05
2.98219477849259e-05
2.39270232285078e-05
2.2389025187501e-05
4.2887506405786e-05
6.90280596676733e-05
5.46107717312623e-05
4.74952059325066e-05
2.93484407087433e-05
1.63376117257898e-05
1.37391053611373e-05
3.90149234745915e-05
1.38794998912179e-06
4.22851953086769e-05
1.82438005040291e-05
1.0254708701272e-05
2.55454415737368e-05
3.61497493814115e-05
1.85083692269547e-05
1.19140445573862e-05
4.90465028363859e-05
1.0702246882337e-05
3.75671337889303e-05
8.18993200028789e-06
3.61282390797108e-05
2.78259531245217e-05
3.07517358786446e-05
3.6772434943063e-05
4.2990502636258e-07
3.3657404427911e-05
6.17081087673417e-05
3.53214054147372e-05
1.75197653129644e-05
1.76875897248312e-05
5.86896445614193e-05
3.79554996415311e-05
4.02746951924732e-05
9.73429995392832e-06
3.98422961487941e-05
2.57411059001897e-05
2.81692956338499e-05
4.52454385799672e-05
7.07237141615203e-05
8.07267881465061e-05
2.43443591120465e-06
-1.51149044373193e-05
3.54072314863234e-05
1.68863443154887e-05
3.50451746587974e-05
2.31091484324747e-05
3.64749694534049e-05
9.885828500495e-06
1.36654327988345e-05
5.23641022123891e-05
4.18643598999987e-05
1.26914022204635e-06
3.1890837733725e-05
5.02172642835922e-05
5.4074256268138e-05
1.55733817911416e-05
7.50193653820191e-06
4.01741360782503e-05
2.28274806765463e-05
7.57924593167461e-05
-2.71055680204963e-05
1.56571126924896e-05
4.2964376728005e-05
7.39145780545588e-05
8.52087397881239e-05
4.70758007189025e-05
1.95168226224921e-06
1.36442676438519e-05
6.09526900310538e-05
1.35289208337239e-05
4.45135352034205e-05
4.11579729023761e-05
3.77872332326189e-05
4.76261877998624e-05
7.94384757995571e-08
4.4095741521227e-05
2.08964861815512e-05
2.64533675023272e-05
5.20291202715828e-05
4.03445230374376e-05
4.17425706271489e-05
3.87326729909809e-05
-1.57915777503983e-06
6.44601328158156e-05
4.06592160244385e-05
6.77626238840793e-06
3.79790391953506e-05
1.75903804123265e-05
1.49263245019447e-05
4.76561588339077e-05
5.53084648299139e-05
6.60698619342868e-06
1.1629644940992e-05
6.70879762954432e-05
1.37302366420269e-05
3.9603206991256e-05
3.27156436625779e-05
2.51395654252686e-06
2.97440772514178e-05
5.57937652393388e-05
4.70040023197564e-05
5.96829061934011e-05
2.05025735024213e-05
3.55378105345212e-05
5.71368389457592e-05
4.1108273678504e-05
1.34649610615674e-05
2.15295202851134e-05
3.88973977452217e-05
4.69837240158208e-05
3.1882223526095e-05
3.39869614918564e-05
4.02534648730768e-06
9.13882971158185e-06
2.66540010075584e-05
1.4463612190135e-05
4.92188214358158e-05
3.69060101618532e-05
4.041955959899e-05
2.12034904955854e-05
7.63124171220449e-05
3.43404857396441e-05
5.99582751629356e-05
3.02749383384417e-05
4.75849712061525e-05
4.07095607387707e-05
3.62351277350325e-05
1.72094339417571e-05
5.19709442586048e-05
4.12691066501507e-05
2.91566865148989e-05
6.14256955580257e-05
1.5467757360451e-05
3.35118094618207e-05
6.15402380997549e-05
2.22298693266861e-05
2.69386517382161e-05
5.55592524714549e-05
-1.41819467501026e-05
7.91230821205695e-05
2.08081700661163e-05
4.61923308145136e-05
3.41921626328653e-05
4.46980374168932e-05
2.7515413896048e-05
8.00085342813659e-06
5.6410920357162e-05
2.00757163776438e-05
1.86701528001111e-05
3.43971373081811e-05
4.55413461688995e-05
6.54751243697417e-05
5.68990408954134e-05
-2.11718201554081e-05
2.10256669366468e-05
3.04911185353762e-05
5.61747325811263e-05
2.62496563697367e-05
6.42803669313151e-05
6.46680069119282e-05
6.43729876386325e-05
2.62728753481845e-05
2.6803918149706e-05
1.62666992231021e-05
4.49605019594198e-05
1.60282904989487e-05
3.45611242651349e-05
3.52504847738959e-05
3.45003565950929e-05
1.72604923777854e-05
3.25661840642717e-05
6.9744015037712e-05
3.22294538225103e-05
3.42803325596407e-05
1.57942529150947e-05
5.3316437858275e-05
1.9864984194815e-05
4.06945452454326e-05
-1.94935228204967e-06
5.01118890854001e-05
5.46166496580905e-05
1.44488517021477e-05
3.34341427023307e-05
6.18677817538067e-05
-7.18255782170632e-06
4.16051440462838e-05
7.08011876563491e-05
2.71747184307152e-05
1.63320575933606e-05
1.28148449072889e-05
3.71307357318803e-05
1.26294947548104e-05
3.5075494655679e-05
3.32673301902587e-05
2.92829810478667e-05
4.31022182373325e-05
5.29076919964692e-05
-2.70879757791216e-06
4.11805376625781e-05
2.13485337832878e-05
3.06406352488011e-05
2.72807473047352e-05
3.50376353162878e-06
4.51156652883718e-05
2.4648350296665e-05
3.53802938457197e-05
4.05812251401444e-05
3.67810048986391e-05
8.68376733540418e-06
2.91968959028596e-05
2.47015023719834e-05
4.26558709494571e-05
2.24897091322356e-05
7.76526948087696e-05
1.13159830232794e-05
2.68891247169246e-05
5.70839207899351e-05
3.80037229815617e-05
3.0217802663911e-05
4.00742632593599e-05
1.33185116734365e-06
-1.25394135955034e-06
4.37320726614633e-05
3.50253433376821e-05
4.26351880440195e-05
2.22594394335638e-05
4.02303702442968e-05
8.49860842978029e-06
5.62328770164299e-05
4.72444816317728e-05
3.38831145954373e-05
1.24498762731117e-05
2.08250951540437e-05
1.91618307160387e-05
5.27781589703545e-05
8.95897670085633e-05
5.04520435132698e-05
4.31290300741108e-05
2.12596414258148e-05
3.43999378091741e-05
6.30853238482104e-05
3.64399744670266e-05
4.24157741109603e-05
2.04374317149436e-05
2.75270631511259e-05
4.00706179011339e-05
2.28314926674867e-05
2.63039521427542e-05
5.9435513749725e-05
2.85462280881449e-05
1.6604996745788e-06
1.40942654526168e-05
1.98150059574179e-05
2.84900992859472e-05
-2.04654814253469e-06
2.85394291132861e-05
1.99639674791986e-05
7.3955402765027e-05
3.5309557551039e-05
-6.18973410558131e-06
3.29966292432369e-05
3.2511903640147e-05
5.48086556587704e-05
6.8933724008639e-05
3.07835717428467e-05
2.26520123215003e-05
2.96553172633029e-05
1.16426101871974e-05
1.72710239050546e-05
2.58900391786667e-05
3.52995871873898e-05
1.72876130746318e-05
5.73098351438994e-05
4.14101095422867e-05
5.13561758107536e-05
5.77837780955127e-05
4.28744592417907e-05
3.01475773982575e-05
3.92627737619305e-05
6.17774242950874e-05
-5.22161450576544e-07
-1.15091209739276e-05
2.38809351176735e-05
4.5847849019145e-05
2.47467317942898e-05
2.67571732557779e-05
5.80652102183985e-05
4.40835699180316e-05
3.81810800159088e-05
2.96322709865139e-05
1.38053655260902e-05
4.75955558478081e-05
6.6574139730247e-05
1.8310811168739e-05
2.65209252010466e-05
3.28928619988507e-05
6.03303521762891e-06
6.10016514160735e-05
2.82036668256737e-05
5.75335238577053e-05
2.9873853778329e-05
4.7724495277021e-05
4.11655726088304e-05
3.02816126806224e-05
2.68745692976629e-05
3.6522150722358e-05
3.00402285774669e-05
3.95975781593106e-05
3.40909493371505e-05
6.07690972934971e-06
2.94363132839012e-05
9.60553594756744e-06
-1.56878394657327e-05
4.09107009088499e-05
4.53694024603948e-05
2.51901682763872e-05
-1.93313955607196e-05
-1.13063350043097e-08
3.79717701760073e-05
2.16003700449791e-05
3.03126161939451e-06
1.57769670185252e-05
3.34499776757813e-05
6.23423539947166e-05
3.04176156124978e-05
3.92902430489316e-05
2.21848806553332e-05
2.61510135693108e-05
2.1495091007456e-05
3.12320764625503e-05
-3.9748407760814e-06
7.38649241041813e-06
2.35265942520388e-05
2.58539346266864e-05
7.19333779086348e-05
3.01328305412755e-05
2.98923842949437e-05
6.97244457290901e-05
1.77668827564636e-05
2.70903283321257e-05
4.13666110417896e-06
4.18273404750675e-05
4.30859365153623e-06
4.70672157024879e-05
9.62331740470281e-06
4.15652317239003e-06
6.68415804775966e-05
3.71903969450728e-05
5.56548423175297e-05
5.0184158089451e-05
4.53048968026855e-05
2.4323717761251e-05
3.4114391809134e-05
5.73087782146687e-05
2.13457862601128e-05
-2.51409170300454e-05
3.97751645667549e-05
5.68318816379347e-05
3.47198893700339e-05
4.23593701793156e-05
2.92579868476065e-05
-9.38749358491794e-06
1.95263001174169e-05
1.6458959155599e-05
6.39285314837243e-05
5.43774985125254e-05
-4.1830558099675e-06
3.69577718725272e-05
2.78760443490309e-05
2.3118959290193e-05
2.75118528419474e-05
4.53952692192958e-05
4.2439407536279e-05
4.93290700200373e-05
2.27503490368587e-05
2.92999921256106e-05
3.40755366854184e-05
3.92788467961069e-05
1.09515353317857e-05
1.90318569693948e-05
2.57583996906262e-05
5.36751766052239e-05
6.69616777361881e-06
2.78707515794707e-05
6.29720320701171e-05
1.49660952990959e-05
7.0615406431629e-05
1.59016788778298e-05
2.35150509184296e-05
2.85791108770168e-05
6.15229350306905e-05
1.55032920310298e-05
4.50341313370296e-05
4.45536300155455e-05
6.0053797242529e-05
6.27512990493292e-05
3.83642476902195e-05
5.58155729814996e-05
-1.35175644437053e-06
1.16836426502117e-05
4.50472042922577e-05
2.32809646116328e-05
3.9205457537001e-05
8.36645721964996e-06
4.89008328546603e-05
3.5625486776332e-05
5.18574780183246e-05
-7.69504008598992e-06
1.42156006136709e-05
2.74213735705017e-06
2.35387907535946e-05
3.34847123416765e-05
-4.14575543038973e-06
3.96923548620801e-05
4.17451564251176e-05
6.52427580949151e-05
1.52694050229784e-05
5.94021381537528e-05
5.30383399056932e-05
7.09708963734402e-05
3.85510555547581e-05
1.81261998982152e-05
4.33430996332706e-05
5.88584527721255e-05
1.53334611252504e-05
6.6157076965926e-05
4.64062313266396e-05
4.17633479374089e-05
4.74971803177926e-05
3.41987125040283e-05
7.16216166000175e-06
6.49249693126328e-05
1.62993980816649e-05
6.96378497088949e-06
1.58397663136191e-05
5.10161528578186e-05
2.2197104181091e-05
9.64256704999018e-06
2.24569748000094e-05
2.29361906838854e-05
3.14705675765452e-05
4.21768245709234e-05
-1.18511967828857e-05
1.43772593269038e-05
1.84879062254804e-05
1.52307839841225e-05
1.65655486956037e-05
3.44964377841721e-05
2.68649885043916e-05
5.25644147206889e-05
1.3948939071107e-05
3.16544989023251e-05
3.79896636633101e-05
5.78941472355092e-05
2.53938135701347e-05
3.6505448901932e-05
4.93451674404934e-06
4.2451021575969e-05
5.91367926579575e-06
1.71077573452807e-05
2.06769581323557e-05
3.1409961887346e-05
2.46702413899636e-05
-1.81489347166043e-06
4.19929204288697e-05
3.93465273728464e-05
2.32908972691811e-05
3.22699959948223e-05
5.36388536858557e-05
5.45903208610078e-05
4.42904325144231e-05
4.72783574600797e-05
3.39286669723645e-05
3.71053451718355e-05
3.58494622052521e-05
2.5810736206911e-05
1.10359079632717e-05
2.25591699046978e-05
5.50479540309428e-05
-1.38587406987847e-05
4.69548203877803e-05
3.6690155823316e-05
4.29544732978112e-05
3.93305475790606e-05
1.99868062849297e-05
4.05574845821353e-06
1.86702461795229e-05
2.16702782433387e-06
2.03472996126809e-05
3.49808326681126e-05
5.27035744300707e-05
3.66606395932111e-05
4.99772898788449e-05
-6.86096180255675e-06
2.48020862809023e-05
1.62954090698327e-05
6.36367496126108e-05
2.53960240784755e-05
1.21545409682129e-05
4.42572479369078e-05
3.66797570968734e-05
4.25986821234541e-05
4.56626305479854e-05
4.41449490736867e-05
5.5708627112155e-05
2.67269402585518e-05
6.97637502344929e-05
4.53350214048915e-05
2.92671813550883e-05
1.64341873768357e-05
2.2093641736958e-05
4.15473996505384e-05
-3.54337109698556e-06
2.99099105642401e-05
4.79076799363724e-05
8.71389645203444e-06
3.16972310876814e-05
5.78033052104608e-05
1.86722221069443e-05
2.91573617005095e-05
3.46199668716504e-05
7.71981071148143e-05
4.75593080380104e-05
5.05509073793986e-05
5.13936435048951e-05
4.40398651068556e-05
4.56095637783254e-05
1.99508139345696e-05
-1.74125667957737e-05
2.40990557384586e-05
4.58397067456659e-05
1.3644013505406e-05
4.84262420558944e-07
6.14031777907336e-05
3.25168418511952e-05
3.16803818772272e-05
7.23692449195366e-05
4.36891546877053e-05
3.13274536728979e-05
4.36946436243708e-05
1.65014624816122e-05
2.90327969030005e-05
4.11984437278036e-05
2.6852184459985e-05
5.72798949753901e-05
5.38528632490677e-05
1.83320828387406e-05
5.207287181033e-05
1.90532478274579e-05
7.92334259416689e-06
3.80568317562982e-05
1.52929927024743e-05
5.27968175599677e-05
3.71279684794608e-05
2.54321853188031e-05
3.09248459301101e-05
3.70536126621589e-05
3.87637032415235e-05
7.54892808096037e-05
1.49099353343373e-05
1.25497119026036e-05
2.84672955941773e-05
2.75403164462882e-05
4.05282722051719e-05
4.16195640420273e-05
1.06657494033895e-05
2.75412448079325e-05
8.14078201395082e-06
1.73124850321618e-05
4.95141584151073e-05
2.769228708186e-05
3.06322880731523e-05
2.88859186335459e-05
3.20553849552853e-05
4.17026625745357e-05
3.52485294356056e-05
2.81890731484794e-05
2.10422297503276e-05
2.85888216628578e-05
5.37840731465982e-06
2.95297382520878e-05
4.05910216216844e-05
6.59194523830528e-05
-7.97550781280033e-07
2.31574969179469e-05
-4.36018169048567e-06
2.56046837607945e-05
2.95556639155683e-05
4.12462990132966e-05
1.42340384227139e-05
3.01827136340013e-05
4.59446946332524e-05
5.94424704051825e-05
6.43112596266902e-06
-8.10334179796781e-06
1.47740896114059e-05
2.65975981386005e-05
1.08513055624958e-05
3.68052793999529e-05
3.5714693973231e-05
1.49739415504215e-05
1.71733504666396e-05
6.9627564128645e-05
2.40418774237809e-05
2.42563204785812e-05
8.47250092351736e-05
3.46425474323903e-05
2.77335252209487e-05
5.21859982131545e-05
8.42777151076019e-06
3.69749809538996e-05
2.59589942316565e-05
3.99118737154811e-05
4.20627429715293e-05
3.03367080452563e-05
4.38302131604011e-05
2.4979283750479e-05
2.44376126858566e-05
5.41913452909935e-05
4.51114838024265e-05
1.72252728457462e-05
2.70609495920415e-05
3.22412315863153e-05
1.77624308570936e-05
8.36805236246683e-06
4.52134857457317e-05
1.69261255587439e-05
2.02165978500931e-05
6.34059787600127e-05
1.67806435154291e-05
2.76536355741344e-05
4.55270349764961e-05
1.18458556589589e-05
1.76809013641489e-05
3.49283948169716e-05
2.42446126322511e-05
5.56260975101439e-05
6.67158290244258e-05
4.50855052941948e-05
8.35305391031436e-06
4.57512207240165e-05
3.49815611932236e-05
7.15139169556237e-06
3.04628360449145e-05
5.68312233177157e-05
5.09046913557306e-05
5.75162327935557e-05
3.31019330813193e-05
8.75820742549929e-05
5.93531537213261e-05
1.8435233932877e-05
6.79912690977132e-05
6.13768999274957e-05
4.61897035866265e-05
-1.45022465884319e-05
3.27054720384714e-05
-4.08680310436679e-06
2.48369896506657e-05
-2.7881596265194e-06
5.98397214476296e-05
3.6644428372294e-05
1.23757559865945e-05
3.15970183058168e-05
1.80531162609671e-05
1.60338799538935e-05
-2.48461636888485e-05
3.25826675088256e-05
3.43111305152447e-05
3.61583637610908e-05
3.43581340103203e-05
3.13986399533087e-05
1.58555367357286e-05
2.80845890444966e-05
2.6292486885726e-05
2.70813814890362e-05
1.11782907974667e-05
8.10875517638408e-05
1.27753807358182e-05
9.21348413550423e-06
7.77808704642697e-06
9.86158167503362e-06
3.21390170472501e-05
1.87587896441457e-05
1.90681378352132e-05
5.99417438883162e-05
4.03856097093631e-05
4.2983039308922e-05
2.56289884121017e-05
-2.88335471121956e-05
1.67920527154872e-05
-7.36898781160157e-06
1.6026710018896e-05
1.71928398431428e-05
3.13495510757866e-05
2.83107363096597e-05
3.17093369067403e-05
3.18600453421745e-06
1.48140193775798e-05
2.81515100255338e-05
1.48754877352192e-05
5.43191930329348e-06
3.75043973258793e-05
5.22073923385102e-05
2.63537047273264e-05
2.63435535212599e-05
3.52425325671528e-05
8.60733665367302e-06
2.17370934685739e-05
4.13312122204986e-05
2.36527140420423e-05
2.70786542866945e-05
3.34797750701338e-05
4.61467250803762e-05
3.4719479361659e-05
2.78651392053406e-05
4.78678793256266e-05
2.80829602029869e-05
4.74300280541764e-05
5.95443649303749e-05
1.13174372173904e-05
1.75624649817521e-06
3.76170047109345e-05
6.21376234885246e-05
3.52201691582653e-05
4.17179793609803e-05
1.50379123253239e-05
4.68622794883073e-05
4.25105187487188e-05
1.88469165307166e-05
9.2728979169589e-06
2.93208608716589e-05
2.37824098379497e-05
1.91098701798698e-05
6.81605862521741e-05
2.5428087975664e-05
2.97490423682586e-05
2.77969055927232e-05
2.40528612612435e-05
6.17720289121401e-05
4.42519191437396e-05
3.23860634945697e-05
6.05315048561321e-05
4.4633841776917e-05
1.99825580454899e-05
3.58974104517761e-05
2.59913318985289e-05
5.55869735942971e-06
5.62021642047774e-05
3.5793089330641e-05
4.76038826806452e-05
7.48191892343622e-05
1.9447339389824e-05
2.52437237049451e-05
2.50367915335671e-05
5.03386922457634e-05
4.80235766711056e-05
4.10366275846666e-05
4.45005479933111e-05
5.12672364454893e-05
2.7091402415729e-05
5.07818055322955e-05
5.13866162106418e-05
-1.31666178088337e-05
9.89942933639547e-06
4.02005911411952e-05
4.93913925429838e-05
4.94798712622322e-05
1.83168885361386e-05
4.36427215967223e-05
5.5106021966679e-05
2.07174591296845e-05
5.44559989715594e-05
7.62562387014905e-06
-1.1328604212346e-05
1.90804193894215e-05
3.43054951696082e-05
3.44486467546728e-05
9.6140064559166e-06
4.71679601658898e-05
1.8445901335667e-05
6.13323158703682e-05
4.53769205951356e-05
5.19416607608707e-05
4.08887817190341e-05
3.60570213466691e-05
2.90923447618701e-05
3.96295498802688e-05
4.64315907725982e-05
1.81602285543871e-05
2.26234228993298e-05
5.31814227257038e-05
4.80491500127234e-05
5.36061465202875e-05
4.98499982894461e-05
9.48241276388725e-06
3.57282876154177e-05
3.38698419255967e-05
5.82004256789996e-05
6.52995711441509e-05
3.63011003324492e-05
4.65343272504618e-05
6.22892057442956e-05
8.5975960167322e-05
3.73393657127987e-05
5.0598483657441e-05
5.24366858489028e-05
1.7299553043502e-05
2.0691218735673e-05
5.07090077149923e-05
4.87487179843341e-05
4.75000428064814e-05
3.1726605350848e-05
4.8306311715789e-05
8.17167390734352e-05
4.77655531956684e-05
3.93899451703446e-05
4.10203169852096e-05
6.14734373600235e-05
5.56269115907905e-05
6.30967162649263e-05
4.2134357457612e-05
3.65271966597231e-05
2.48577572156859e-05
5.02801503800342e-05
7.88689660695804e-05
6.06341190341977e-05
2.7611753722432e-05
3.07122716965555e-05
5.75166465655715e-05
5.50687309748785e-05
4.81147427417987e-05
4.32569002668205e-05
1.66119299136496e-05
1.70973488170644e-05
6.62246516015281e-05
5.92351440359882e-05
3.9483386357425e-05
2.98608013371797e-05
5.01528700235099e-07
3.39285847635023e-05
3.98751034040435e-05
3.68015721648285e-05
-7.23609233030692e-06
3.09323531497002e-05
3.16427282065917e-05
3.26047385950491e-05
2.81580575393167e-05
1.50021173013383e-05
4.56378323235201e-05
3.72428051374969e-05
3.2444628012629e-05
4.13081815707719e-05
2.61775152346959e-05
3.61805512027163e-05
1.45747812435107e-05
2.65998964539278e-05
3.12106968288863e-05
3.1953560823947e-05
5.10259944379496e-05
3.4930802450635e-05
2.16758913091715e-05
3.31175687474473e-05
5.12417978132965e-05
5.35650990265271e-05
-5.50582355191752e-07
-2.07608204837699e-06
3.85805640955074e-05
3.10095457518483e-05
2.85791248169481e-05
9.38729082600945e-06
6.28370995453958e-05
3.26021643330101e-05
4.10465977943834e-05
6.21099234324646e-05
6.02606765108235e-05
2.68896207263306e-05
3.19333907165386e-05
1.68372997316364e-05
4.94473866093864e-05
3.91081958892749e-05
6.89827185878145e-05
4.81653380027139e-05
1.96601344074516e-05
7.17632048354593e-06
2.27399472110414e-05
1.23209624201661e-05
1.76641573785759e-05
2.99889085116338e-05
5.63351944197259e-05
3.11534860328332e-05
3.03594449790889e-05
1.14826871196103e-05
2.5089901688223e-05
1.53793371895673e-05
2.27421840729743e-05
5.58045213146703e-05
2.27299931371545e-05
5.41527482290704e-05
2.38633049581018e-05
-4.01607375721166e-06
-9.34665666514748e-06
1.29876048800662e-05
1.14597609033509e-05
4.09866434912133e-05
3.93015010975826e-05
2.47583140775347e-05
2.03697320859972e-05
2.72254358563799e-05
4.48458804714029e-05
4.30577255365695e-05
3.78858823040885e-05
6.23575941841229e-05
2.79224555144171e-05
7.64853017157742e-05
6.01903907873647e-05
3.38583043335077e-05
5.99638206032998e-05
2.5461815484806e-05
8.46325277311129e-05
4.25862045595183e-05
2.66832254405746e-05
5.02459997169002e-05
6.6848775109488e-05
5.12338277087357e-05
7.69320715313601e-05
1.58075518939625e-05
3.44566702453562e-05
5.15120059956926e-05
1.93063941356219e-05
4.70672603981789e-05
2.32952566203557e-05
5.30485376846759e-05
6.05419018559298e-05
4.49552017431987e-05
2.70935039845003e-05
1.8530943357796e-05
2.07908143546425e-06
1.51130171045764e-05
3.05220022251267e-06
2.76390339036821e-06
3.67150512246482e-05
1.27601107778308e-05
4.01021904006237e-05
4.45191837871184e-05
4.30661790263415e-05
5.24467339750067e-05
1.06589536091212e-05
4.90137139541847e-05
2.61620612047297e-05
4.53706865978538e-05
-3.24700978316135e-06
2.51530876159157e-06
1.57013874405765e-05
4.52785503899406e-05
2.14915615811248e-05
6.38478910891364e-05
5.19736568785737e-05
4.47879415776582e-05
9.28081689861631e-05
4.70042849781151e-05
8.30261741492078e-05
3.5391242671583e-05
5.5928112217531e-05
3.87049275418589e-05
2.81527887581905e-05
2.19822559012209e-05
3.9760589775761e-05
6.74712443835292e-05
4.89534310023027e-05
7.08701931213718e-05
3.10940864573226e-05
4.26932615586419e-05
5.89234510105943e-05
5.96438531585315e-05
1.06749744254807e-05
2.47845590889366e-05
5.50424683490074e-05
1.94483443861009e-05
2.56001619226379e-05
8.72435053786156e-06
2.47660588590081e-05
1.27498380367665e-05
3.95870349502289e-05
3.02160785011593e-05
4.43977795528293e-05
1.32761451128817e-05
4.58835545564043e-05
-4.71137515847414e-06
-7.41251148341431e-06
1.1146048216354e-06
4.3952980125363e-05
4.14606480875929e-05
2.74404200905132e-05
-1.31597865831172e-05
3.43366032286271e-05
2.83524359617418e-05
3.09020504128992e-05
4.63190529632368e-05
4.26664766810126e-05
3.68778160043177e-05
4.3511344329932e-05
7.69276858989644e-05
1.38976341094722e-05
3.00839772259498e-05
1.85440221703056e-05
2.76618412713505e-05
6.15066122062657e-05
6.73965573687107e-05
7.83280466637532e-05
5.57686188325249e-05
8.95627480280948e-05
5.99923796247603e-05
8.7536705687483e-05
4.88737545398096e-05
7.98217413771079e-05
3.60235409034055e-05
4.06969636911688e-05
2.54369299726631e-05
4.26121577751627e-05
5.70640530024202e-06
2.27520642862295e-05
-5.48712090597785e-06
2.79908833024839e-05
3.43626641867293e-05
9.01429158948026e-06
2.59756829266486e-05
-3.4286532126303e-06
1.9576715293722e-05
3.56584044309794e-05
-1.61395444313781e-05
3.77717540516766e-05
3.27832195536061e-05
5.34241424791822e-05
2.85374903754912e-05
5.12130902104764e-05
2.77548396218662e-05
9.26929557365611e-05
2.97492082358015e-05
4.24257875525037e-05
4.18613591313452e-05
4.38548018352885e-06
2.81704515241168e-05
3.50934670369809e-05
4.09021141997947e-05
2.40245584649239e-05
6.21012815487345e-05
4.24493214055764e-05
4.58767929555247e-05
2.14771793752116e-05
7.59621843027403e-05
2.27308133038294e-05
3.54136431901233e-05
4.4037279267113e-05
4.09522689491402e-05
1.51618006589065e-05
2.84815618715576e-05
3.36836657125819e-05
5.29421142311895e-05
5.87177513791471e-05
3.75216911919643e-05
1.65803320572793e-05
1.68559037378708e-05
4.91403865564564e-05
5.06809212560241e-05
2.6393269392231e-05
1.55167341342926e-05
3.89583340124971e-05
4.12133052655709e-05
4.74519845913111e-05
-1.16697916189099e-06
4.73870871248702e-05
2.38329153332529e-05
1.56919756601478e-05
5.82305411197099e-05
1.36373549173105e-05
-1.4023407295151e-05
7.04810758470826e-05
-5.1225413861478e-06
2.55452493124775e-05
5.47283554654362e-05
6.40101006127415e-05
3.31189735850783e-05
5.05691229758376e-05
8.17767792795004e-06
9.6940914667787e-06
7.58339107651215e-05
4.41649395318031e-05
2.22725885398008e-05
-1.47510659611938e-07
3.80252580754612e-05
4.69670464947239e-05
3.09857541236681e-05
3.68604539099643e-05
4.23040574146597e-05
1.97836268744379e-05
5.32003426191647e-05
2.80569818750754e-05
4.06346654939387e-05
1.96033949401707e-05
4.75123497412464e-05
3.69274722781824e-05
5.44618299461468e-05
3.40811487174098e-05
7.29099892616688e-05
3.99239011545576e-05
2.50369384408311e-05
4.39543889589378e-05
2.65834444816668e-05
6.37579714173724e-05
2.35635306363441e-05
4.55206548033235e-05
3.04522532364989e-05
3.91502621572482e-05
2.36438447679221e-05
1.93554611249543e-05
2.61516985731561e-05
5.27869366808385e-05
1.95560720979153e-05
6.25873069695551e-05
2.46363485419827e-05
5.54428277156831e-05
4.46327865200994e-05
2.78688710306135e-05
3.21436368326798e-06
4.71047462595311e-05
1.7069585667854e-05
2.4978241644247e-05
1.68173408091198e-05
5.1547284975446e-05
2.13411863998174e-05
2.92601899875936e-05
4.38207197441013e-05
9.56883591446084e-06
3.57719553544483e-05
6.85793233822687e-05
3.65777255054339e-05
4.85590681923479e-05
5.01526895748447e-05
-2.41190486222709e-06
2.46282856767911e-05
5.6543591800739e-05
1.76453230276734e-05
2.13016155676626e-05
4.31319170959417e-05
1.87166803138884e-05
1.97465927847476e-05
5.79733861988565e-05
4.04559376003402e-05
5.06359464270592e-05
6.77516912520175e-06
-3.96235472104568e-06
1.21628476700448e-05
-1.41503067952791e-07
3.71067823850075e-05
4.38079861959085e-05
6.83283502282373e-05
4.74280843720596e-05
4.48884658002618e-05
1.90884271901681e-05
4.46156269628153e-05
4.34072987372032e-05
4.31263827279348e-05
4.013777854431e-05
1.37184148115808e-05
4.32286479401511e-05
3.22960308420535e-05
2.64925422494749e-05
3.56606655887478e-05
7.16077146507671e-05
1.94371871336791e-05
3.47119669065387e-05
2.56624223018152e-05
2.29213661499416e-05
2.39703251899272e-05
8.2243740194689e-06
5.15827323730385e-05
3.54729806046882e-05
1.95335028867367e-05
3.1661828749469e-05
-1.2556063831451e-06
4.69182751635474e-05
2.86247993501573e-05
3.13541955164868e-05
2.86791610453959e-05
1.72628181207918e-06
3.01401322544172e-05
2.03763150086893e-05
1.55344358885186e-05
3.72144301422404e-05
1.83081934816004e-05
1.27926731769344e-05
6.15731584782382e-05
3.8172119607343e-06
4.45108233403378e-05
6.58044881487523e-05
5.31086568990936e-05
4.77081395059474e-05
-7.37363352984625e-06
4.70521576217787e-05
2.76268811109049e-05
6.95681837647765e-05
2.824866286716e-05
5.42772198105831e-06
5.53970702034554e-05
3.91966685255409e-05
4.19609927761804e-05
5.86612746254953e-06
3.42279928691309e-05
6.34531047430191e-05
3.30931172947333e-05
3.76451073960593e-05
4.73488165682711e-05
2.97542247494753e-05
5.7202984030489e-05
5.35715932931075e-05
4.89463604046899e-05
7.17098710437183e-07
2.29118126957405e-05
1.9223999517128e-05
1.74330989517792e-05
8.39151911475211e-06
1.97424579868636e-05
3.38569975511938e-05
4.74216657621822e-05
1.97994939227901e-05
8.18347553418827e-06
2.72999353843192e-05
5.56295298867765e-05
4.83746554040928e-05
2.93618669654925e-05
1.37106245524879e-05
2.69339625763204e-05
2.49158202435428e-05
4.87173301903296e-05
5.36707043470491e-05
3.69034057964564e-05
3.65006348092436e-05
2.04188565118278e-05
3.92618959808772e-05
2.31928543325767e-06
4.40782518158526e-05
4.62859552864857e-05
6.01705305098588e-05
4.43659939517627e-05
5.01739646944441e-05
4.93013242407464e-05
-1.92430098518022e-06
3.79737897333661e-05
2.85770979955271e-05
3.85728514062729e-05
6.02075276024073e-05
5.51858159830558e-05
1.61236868555331e-05
2.39837798882676e-05
6.19211978301558e-05
3.61363241156111e-06
6.08024791409086e-05
3.08276865458074e-05
4.40206297266416e-05
4.45625488083301e-05
3.89148185698976e-05
1.76610109271423e-05
4.68085673109933e-05
6.07122240009955e-05
-3.42589580671331e-06
4.58312455671809e-05
1.92198823058448e-05
-1.24023219151666e-05
1.46380248326187e-06
2.24483578013641e-05
2.16871820017868e-05
1.98662604143402e-05
5.30005469901676e-05
2.52434733091034e-05
1.68250396396406e-05
6.51122486574268e-05
6.89496298463114e-05
1.35331069156221e-05
5.37017147300762e-05
3.44411827455088e-05
1.24395660466233e-05
2.61881282150617e-05
2.10477389886886e-05
-1.63773666504172e-05
5.91548153165243e-05
5.67130281571674e-05
2.27030977138425e-05
5.09118400842548e-05
3.26643857797149e-05
2.98523122262963e-05
4.71345903785637e-05
3.33550600407076e-05
1.51096870161179e-05
7.02078669901887e-05
1.58203287342786e-05
4.1798366072721e-05
1.32459278127007e-05
2.95684190282976e-05
4.75750094694227e-05
2.87552729297582e-05
3.53311058685129e-05
5.14468249415952e-05
4.2667626213908e-05
-4.0422990625322e-07
1.76847225056339e-05
2.67951656131382e-05
5.53645110642558e-05
1.2324947119742e-05
3.5502697252274e-05
5.24231437380831e-05
2.05779798308846e-05
4.31712566918036e-05
4.30512499476853e-05
4.36917584140398e-05
2.92202778952014e-05
6.08066252992179e-05
3.37292938316229e-05
5.53411377811058e-05
4.13555851885394e-05
1.78984095101451e-05
2.2573380133171e-05
2.89200968407764e-05
2.80409245775018e-05
3.08664947986114e-05
4.85158300934097e-05
1.22688166723676e-06
3.77312580695925e-05
4.0116982690762e-05
1.92072018356118e-05
4.43639940647607e-05
1.47163115261502e-05
2.89742293725647e-05
5.01399577961984e-05
7.32462677370141e-05
1.13179174710545e-05
3.37807084228845e-05
6.76453090285716e-05
1.90288136905473e-05
3.47449623609086e-05
6.15051271495614e-05
2.64121051429105e-05
1.91007539993072e-06
5.37039186351397e-05
6.07981166181873e-05
2.63302381341936e-05
4.63558648811712e-05
-6.07921481087604e-06
8.92876735772052e-05
4.59291876092065e-05
4.42781388948577e-05
4.24656753275702e-05
6.23481885887748e-05
2.73319828635432e-05
3.07495200600898e-05
3.17231193639575e-05
4.62654257878184e-05
1.44414522492328e-05
8.04175935767218e-05
4.00424322339569e-05
4.43539130496608e-05
2.87894024662297e-05
2.20082096036497e-05
2.37292542947059e-05
5.73194870984614e-05
2.81219871492665e-05
4.38793287910675e-05
4.55557498136933e-05
2.34932843537244e-05
4.24675109606777e-05
2.37303359007389e-05
6.26149346594517e-05
1.82603030815129e-05
-3.93906400962908e-06
4.18772438585906e-06
4.38781500434758e-05
4.53110413252578e-05
5.7716686314359e-05
3.6033334768808e-05
2.29732569828647e-05
3.07368909235453e-05
1.77579506332684e-05
3.03909046637331e-05
3.85148376306031e-05
3.60312011081418e-05
1.52529230910283e-05
5.84816363585652e-05
8.00220710195501e-05
4.33876958420301e-05
3.1664339919748e-05
5.55503966331878e-05
3.05409925738706e-05
3.39785099119527e-05
2.59135111538785e-05
1.62178680756105e-05
2.26818069008001e-05
4.91587329146251e-05
6.17455701243958e-05
4.16648510406824e-05
2.91649832069606e-05
3.37975914939551e-05
3.40877920455608e-05
4.52922983124319e-05
4.72543782388689e-05
-6.2941724976823e-06
3.73216026488569e-05
6.2255992656657e-05
2.16354857964807e-05
1.20424915933158e-05
1.20660663524266e-06
2.13373335174489e-05
4.7380370542879e-05
2.22259395178214e-05
4.33033602341264e-06
5.54479947431128e-05
4.10401036755907e-05
1.80987378502938e-05
3.45794081679087e-05
3.37847436783612e-05
1.90739767331541e-06
4.43605314694258e-05
2.10347018942294e-05
4.04368941673009e-05
5.46131367336611e-05
4.23018771404509e-05
1.79583254277564e-05
1.23786172347122e-05
2.87794304267011e-05
2.17979657897208e-05
2.25275137210122e-05
3.6963074989525e-05
7.83426615300977e-06
3.11625658735769e-05
4.46096333215011e-05
2.61808696899926e-05
9.37246394935599e-06
3.22068208368581e-05
2.77165471913762e-05
5.62952050115964e-05
4.48795904446257e-05
4.15468502211171e-05
1.71072392734542e-05
2.02376020989742e-05
4.63113631650571e-05
3.00719616055979e-05
4.47129843513467e-05
2.59703674884446e-05
4.25055313990277e-05
2.22937830733741e-05
3.2715948424461e-05
-2.69421785484037e-06
1.75192921974684e-05
3.99612312398971e-05
1.08091994505803e-05
2.66911429215948e-05
3.82050435253033e-05
4.94032439427068e-05
5.4967497026347e-05
1.16439458134463e-05
7.30331329224067e-05
3.28619114597378e-05
4.83827755038499e-05
2.54619448297705e-05
-6.09184585348498e-06
3.52806879177048e-05
5.49391660048111e-05
9.58114719535447e-06
1.86830144292222e-05
4.52288229466418e-05
6.2192266043253e-05
2.45973713856451e-05
2.84510133833661e-05
5.5022720125974e-05
6.63384218139568e-05
4.04275031626839e-05
4.99003067375001e-05
2.06123024712991e-05
3.63806223029833e-05
2.82373211650487e-05
6.14995264622969e-05
4.11585421869439e-05
5.30795155354347e-05
1.27918015900552e-05
1.3342295314291e-05
1.83569053799211e-06
3.81972267904274e-05
1.222975289432e-05
2.87397372693011e-05
4.83235849622277e-05
4.12422622417354e-05
2.24491028593095e-05
3.37047969945028e-05
1.45533738053615e-05
5.53827053842932e-05
3.02027039843357e-05
3.74665051262097e-05
7.78639547241065e-05
3.16321855586178e-05
5.40396890712333e-05
3.55353598662213e-05
7.60426038808091e-05
1.66892121504528e-05
2.61162823299864e-05
3.31206606838856e-05
2.93907472313614e-05
2.63083971279038e-05
7.8097185886359e-05
5.3054187913036e-05
1.56066177224995e-05
6.14668117288625e-05
3.40822229344255e-05
4.20135034784126e-05
2.48624293966477e-05
1.98183448479237e-05
2.13361273687983e-05
5.61613599748343e-05
3.06716741708127e-05
2.08990261246528e-05
1.2210482852001e-05
1.5441282141329e-05
3.85913886009644e-05
5.29449013469104e-05
1.50422976808112e-05
1.19985043395043e-05
2.12454600866584e-05
9.93584080193508e-06
4.60723560695389e-05
1.90112071757737e-05
5.15151222321476e-05
1.78336115756676e-05
1.20484832096749e-05
6.03964277758699e-05
4.67445113950507e-05
1.82494084163955e-05
6.97869884123549e-05
5.42148802789657e-05
6.50030786687433e-05
4.60644308594626e-05
1.82352834382349e-05
4.01478092915933e-05
3.1627838481592e-05
1.54830913540526e-05
5.31795093421953e-05
5.17472182523814e-05
5.8130726422154e-05
7.46408498867498e-05
4.11865397085105e-05
2.36074072349228e-05
5.32294670511851e-05
1.06037063168457e-05
4.29304824224302e-05
1.39499449562848e-05
4.11276802329507e-05
6.21289598420824e-05
4.06289261582172e-05
3.16184469919064e-05
1.50024089481548e-05
5.71157525735814e-05
3.69269358548025e-05
4.21831466074262e-05
7.42666233544209e-05
7.96863130582876e-05
-1.14222826945672e-05
3.04419825034395e-05
8.67386410995963e-06
1.96675383110108e-05
3.15470961739429e-05
2.88775809998865e-05
1.42585201810951e-05
5.94762792119957e-05
6.18268557100578e-05
1.52581971977347e-05
3.34418184306428e-05
4.99488992882861e-05
2.54772887032724e-05
2.03074486500697e-05
3.31186202496206e-05
-1.1570738084839e-07
1.31833882414897e-05
2.65105036567571e-05
4.10951701875327e-05
5.19462651402723e-05
3.96738218228542e-05
1.97735638487372e-05
4.22913164687383e-05
4.05498500244327e-05
5.77580745433024e-05
3.90478127857761e-05
4.32418868224428e-05
1.99722960204517e-05
1.56373718751351e-05
-1.73406279721501e-05
6.79876106014852e-05
1.39107568310091e-05
-7.63158656323396e-08
2.91706931906198e-05
-6.25918784811012e-06
4.98759660962392e-05
4.33023751067659e-05
1.73519054159286e-05
3.76581059465395e-05
3.38305402966448e-05
-5.97247911338377e-06
-4.74668677872865e-06
7.69346204400905e-05
2.35117381743416e-05
5.50704755795169e-05
1.18430058289174e-05
1.21482199221811e-05
3.0756118893603e-05
6.77128012404768e-05
2.87724214704696e-05
7.09969986615866e-05
3.48277257709286e-05
5.28222149073168e-05
4.22315240253951e-05
3.85082169287955e-05
3.81819936626104e-05
4.8823422292968e-05
3.30442564626736e-05
4.80685577435602e-05
6.36805592472274e-05
4.6767377571752e-05
4.46392530249888e-05
4.64679528497572e-05
4.7703548723246e-05
7.44683807007388e-06
3.88480330965635e-05
4.45221467723115e-05
-2.47564602564383e-05
4.11835330188172e-05
1.42526737711824e-05
4.12612914001441e-05
1.29756937455903e-05
5.6528436547966e-05
-1.05970867185205e-05
2.03709138918136e-05
4.98455535030027e-07
2.11023262767157e-05
3.85769619022411e-05
4.09271383554942e-05
2.7092482255412e-05
8.86113999724874e-06
2.54409420856085e-05
4.36152165329058e-05
3.39722113428211e-05
5.55222068705716e-05
3.27004205759431e-05
5.25967284726681e-05
4.39828428907136e-05
3.69646305745334e-05
1.62054358010259e-05
4.88179121445887e-05
3.48802200259713e-05
5.6312666895231e-05
1.65405135853264e-05
3.58340296932098e-05
3.03168461534003e-05
4.67027886018803e-05
3.38025476425706e-05
6.68258497184841e-05
5.64133161001793e-05
4.08217839019939e-05
3.62254769083835e-05
6.49443619232581e-05
4.06067785378975e-05
3.05114535200139e-05
5.18006408238602e-05
-1.97646195612102e-06
5.35942588899116e-05
4.28807524181347e-05
3.64881526656241e-05
2.2160983008141e-05
2.3824760083486e-05
-1.74975840061611e-05
2.54090045122326e-05
-9.23586262320092e-06
3.96678231275448e-05
3.99668145886146e-05
4.00526625779399e-05
3.65599306258157e-06
1.67215666248719e-05
3.12628038762706e-05
4.12408257734329e-05
1.592846623155e-05
5.78522724971459e-05
2.57678787866564e-05
5.75984798772439e-05
-4.64411771534297e-07
2.75224634936301e-05
5.39971191031963e-05
2.40739624382161e-05
3.68520703177671e-05
4.90837961309221e-05
1.82182432122744e-05
2.84741637284456e-05
3.1242885815653e-05
1.03456305032115e-05
3.17474341614208e-05
2.61618553094532e-06
8.39818208107665e-06
1.58767786326852e-05
5.40227641387742e-05
3.46669937091169e-05
5.83094754770031e-05
2.39044435435595e-05
4.14061704618584e-05
6.44219195588024e-05
-4.27933287165966e-06
5.41156783267778e-05
4.09086834445232e-05
-9.52793102814354e-06
2.98892080619698e-05
3.15460551148121e-05
6.33066706752087e-05
2.19652520670669e-05
2.87479577611379e-05
7.26808278143073e-05
5.53810205741989e-05
6.21883291794111e-05
2.86908426567554e-05
3.49395526167104e-05
4.35415805689332e-05
5.43638737973762e-05
3.17097960916989e-05
2.18370671633069e-05
5.0901140300257e-05
3.87677580443102e-05
5.80587710170557e-05
2.38182722996129e-06
3.40454585758434e-05
4.85518851236975e-05
1.92658360837304e-05
5.2602060893282e-05
3.11931737963599e-05
3.49262180271235e-06
4.06539157644627e-05
1.42152923195481e-05
6.95742710833791e-06
2.76523354497264e-05
4.56822758467898e-05
2.41915169875053e-05
4.38044596608209e-05
3.76451489120444e-05
3.0965182975489e-05
4.91311707524877e-05
5.21771124702256e-05
3.13568547478547e-05
5.41426868472312e-07
2.70532661966594e-06
3.65404113080352e-05
1.42218120286922e-05
1.47337792064871e-05
4.92813078183694e-05
1.93126987282837e-05
2.37740423398823e-05
1.39453518791743e-05
7.13505069283202e-05
2.79105108205645e-05
5.47150363719878e-05
6.8768774019019e-05
2.20582911359588e-05
3.53731596645721e-05
2.6981522115102e-05
7.60342375143008e-05
1.28687683312533e-05
4.97177194843587e-05
3.97707732783416e-05
4.56211008952748e-05
3.75779263752935e-05
4.76943342907918e-05
5.74674577961091e-05
1.19544913622428e-05
1.96700902643792e-05
2.15386523337885e-05
6.72055500847638e-05
3.50943034641232e-05
5.22934585430254e-05
4.57100151272213e-05
1.84903384880749e-05
3.7604739522995e-05
1.35041214853281e-05
3.80173468085555e-05
1.31290498513383e-05
1.52418022435355e-05
3.0064265952515e-05
3.6011927936272e-05
2.1570545240903e-05
1.96060387872345e-05
8.60779914689445e-06
4.69005508730272e-05
1.05567744292488e-05
4.52818330328039e-05
2.06703018264205e-05
3.99368833658433e-05
1.28701497398236e-05
2.93110022558943e-05
3.66233370717963e-05
1.92347975947453e-05
2.29123692773673e-05
5.51926371570135e-05
2.59017314908577e-06
3.58155175078815e-05
3.2097410573908e-05
5.33633413127619e-05
3.84712327909332e-05
5.76218796921561e-05
3.23918927689476e-05
5.10955915681037e-05
9.91665949683715e-07
1.14661194077793e-05
-2.16183415646382e-06
2.34669594848836e-05
4.65770087000486e-05
6.26211639298133e-05
1.00777429566733e-05
3.62711246795717e-05
9.4309264689496e-06
3.68393456251534e-05
3.34887825285704e-05
6.49530807261437e-05
3.81731508000102e-06
3.21444006903136e-05
4.47928016642118e-05
-1.11906421978181e-05
4.18587714959043e-05
3.93667155592968e-05
7.78069478801559e-05
6.06604937802355e-05
4.30753958131482e-05
1.06768780019422e-05
4.20874471702071e-05
3.58629802128493e-05
4.18721557590541e-05
3.90746462226811e-05
2.31045482808018e-05
1.12046476802268e-05
1.08858638470875e-05
1.62599018382226e-05
9.3765011429493e-06
4.45911273138572e-05
2.09822618907323e-05
6.16181165305143e-06
4.98952585573232e-05
3.9305884894335e-05
1.83500680955268e-05
4.72766009166273e-05
1.14338894311363e-05
4.06487275177184e-05
4.54923456601903e-06
2.7500571865115e-05
4.90460628311455e-05
-9.77653264000587e-06
2.57854258477141e-05
5.84942579146748e-05
4.99622475296583e-05
2.05776139550364e-05
3.84776629470377e-05
4.38223705039751e-05
2.87177282113947e-05
6.21612281258665e-05
4.62429154293419e-05
8.29440272841216e-05
7.80949040474965e-05
3.71182524270351e-05
6.56439827519689e-05
3.72417516546628e-05
6.25774094907079e-05
4.96658610643834e-05
5.03525469510945e-05
4.52390420200499e-05
5.56659806370161e-05
5.09480949200101e-05
1.65228234874543e-05
1.86295203715606e-05
4.76659299854842e-05
3.2849122441256e-05
2.49282726312917e-05
3.81776263541041e-05
3.58650782802371e-05
3.29888846002084e-05
1.85312450728887e-05
1.8951584440832e-05
2.26155821799706e-05
2.92820324690418e-05
2.79255341880114e-05
3.84160256176907e-05
2.10585098601742e-05
1.18098488211896e-05
-6.29979180590214e-06
-7.16166709779239e-07
6.81389236017336e-06
2.05293240299976e-05
5.92592254201344e-05
3.13495862489144e-05
5.41753690723783e-05
3.35259196772781e-05
4.57152666087154e-05
2.65407761443131e-05
1.90267168650176e-05
8.69058156646738e-06
3.50751971556602e-06
2.50397432913677e-05
5.75614562467207e-05
3.52597718896851e-05
2.72701017143157e-05
1.97468574330822e-05
3.22918302784302e-05
3.22151808896944e-05
7.07909330318244e-05
7.37549489289357e-05
7.41019140569762e-05
4.2358734174166e-05
3.71456890970584e-05
3.49357522356088e-05
3.48778015754012e-05
2.78848470711593e-05
2.93910609038648e-05
6.0733287441607e-05
3.37468995494414e-05
2.94024498807666e-05
5.54207742686496e-05
3.78573097051451e-05
1.33414293009677e-05
1.71404133609584e-05
2.33734111432436e-05
3.08713428442688e-05
2.42635886739108e-05
3.27199229961598e-05
6.93920590314566e-05
3.61148772247234e-05
6.20895827982283e-05
2.31036515856892e-05
2.24910914687187e-05
3.88896241166336e-05
6.84627340264474e-06
3.86443712984901e-05
3.48364100743052e-05
2.94768308600025e-05
3.2787985158528e-05
2.23043768633827e-05
2.87831345211279e-05
9.76316383608771e-06
5.79451496529791e-05
5.18837506686016e-05
-9.69465132103254e-06
1.26199618663394e-05
3.45912351967143e-05
4.30806944695512e-05
5.49907240985248e-05
4.83628879293716e-05
3.63073239296757e-05
2.2077450571317e-05
4.29978502235166e-05
3.12223328896481e-05
8.0860328196753e-06
4.89001283673425e-05
3.7215425286539e-05
4.89155348333986e-06
4.43070543347684e-05
4.33338135660176e-05
1.26330456663584e-05
2.49864849770234e-05
2.5026151743014e-05
4.40291105981022e-05
1.52321993159876e-05
-1.79386534809502e-06
-2.38642740222379e-06
1.57422989582381e-05
5.09316304985735e-05
1.04838238401223e-05
2.34254788324261e-05
5.23094818223584e-05
5.23123385423545e-05
2.4852988061683e-05
3.91453086164027e-05
7.63069109443709e-06
3.11002395331222e-05
8.36897409036507e-06
-1.17991219071439e-06
6.7285820049962e-05
6.41335524638668e-06
3.04293338488379e-05
9.26093847698493e-06
2.67977787290798e-05
-9.94204257661414e-07
2.80332449335781e-05
4.64396360858878e-05
4.46322421402013e-05
2.76093809210939e-05
5.17217565814067e-05
3.66253623445315e-05
4.36898162243703e-05
2.12360972740231e-05
8.68001913630869e-05
-3.85558599857084e-06
4.17629293390516e-05
-1.10763419922285e-05
4.03101971846289e-05
5.16726675546171e-05
4.16513026620418e-05
2.19914993469499e-05
2.62803784202679e-05
2.66587654903355e-05
4.8143568606034e-05
2.81194047016582e-05
4.60378858637669e-05
3.46118721575293e-05
3.96900015829894e-05
2.97646012587313e-05
6.5311044284489e-05
2.47966892318955e-06
4.46030911553947e-05
4.15756961906867e-05
4.400780990521e-05
5.81790467946203e-05
7.29364535424444e-06
5.04113365985117e-05
3.05718093303779e-05
3.27341773490615e-05
7.33650986261396e-05
3.66536579802935e-05
1.21546438843678e-07
6.4794324497453e-05
1.85637678256462e-05
1.95489614773439e-05
1.97637664418527e-05
3.86458483720001e-05
2.88476280556913e-05
3.42716877513135e-05
1.40315634745337e-05
5.37731614547329e-05
-1.85710320214891e-06
1.51367711268221e-05
4.13860560741346e-05
2.59573511751404e-05
-7.63992929190407e-06
5.5804177675446e-05
2.3947306490563e-05
2.0186400612392e-05
6.52862476260833e-05
1.77469577305777e-05
8.61969131839827e-05
4.85742428327203e-05
3.04998744800794e-05
1.8995800999454e-05
4.65865914970327e-05
3.41669766305331e-05
3.87545803412012e-06
3.3008202465476e-05
8.23472664557473e-05
6.09318354029631e-05
3.38616925678974e-05
-1.19895519995052e-05
4.87965036416937e-05
3.21749709491655e-05
4.10385553574952e-05
4.31523139745613e-05
5.72260185221163e-05
1.20370697878238e-05
1.91125778150937e-05
2.33780152133357e-05
7.82003846144187e-05
5.95171172786099e-05
3.73615678925285e-05
5.45916776468336e-05
2.03502494101185e-05
1.26204986615436e-05
1.5619558101491e-05
4.76009244920543e-05
3.40063093507303e-05
4.42908472002707e-05
4.23258128466114e-05
3.62142541219503e-05
1.80153705585036e-05
2.98689459938206e-05
3.05229854571581e-05
6.16499812406888e-05
5.40482674537772e-05
3.20469297072686e-05
2.20414489844563e-05
1.54437833466136e-05
3.82899680994561e-05
4.98190179117917e-05
2.32958975757181e-05
2.9600846733637e-05
3.83044765266569e-06
7.20722655032425e-06
4.32071906726575e-05
2.69771422989646e-05
3.72931792349756e-05
2.47676288656773e-05
-3.49334429266843e-06
5.92035023262277e-05
4.50770115289547e-05
1.19587717147394e-05
3.53925384456584e-05
3.00609138458976e-05
3.60713154660882e-05
-6.88842871354981e-06
2.66691619068327e-05
5.62739120005425e-05
1.37749185124435e-05
1.99503815251399e-06
4.81023582331309e-05
4.02296968245503e-05
2.14666735823399e-05
1.88542780789638e-05
5.49283822688489e-05
1.35499338298585e-05
2.06271579360226e-05
4.78708783075777e-05
6.33110693766997e-05
3.18076501568576e-05
5.62226339875638e-05
2.38923329725453e-05
3.64281920125175e-05
5.81620628986662e-05
5.36632383211492e-05
3.15056213648793e-05
1.79088045613141e-05
3.56605119737372e-05
3.53150661006995e-05
4.12005555157415e-05
2.37139838475146e-05
4.77048907012467e-06
-3.35750336486606e-06
7.97528311792743e-06
6.37451679251169e-06
4.33070068689932e-05
1.4263664608257e-05
5.04240274503269e-05
2.22609355094364e-05
3.52962087391471e-05
-8.54884939051652e-06
3.51095953911283e-05
1.12724003400719e-05
3.22716983994799e-05
1.1084319221308e-05
5.50599875209691e-05
-9.43377093574732e-06
2.696965791746e-05
3.68351129747713e-05
4.08698681916597e-05
3.27988566488014e-05
8.79147126657405e-05
4.919949537452e-05
4.36548632445073e-05
5.89355832558055e-05
5.75685831534333e-05
5.06306016813078e-05
7.20498824831077e-05
2.54127814443041e-05
5.48124065032045e-05
4.74373315444334e-05
5.65701260653801e-05
5.55841068804597e-05
6.72334260670559e-05
2.17870109039628e-05
1.85396847184115e-05
1.72320262818995e-05
6.74207091834756e-05
4.01950452637123e-05
5.82600258990603e-05
-2.05440058766159e-05
6.05618764926001e-05
4.46148485902484e-05
3.55011321153545e-05
3.13408561127405e-05
1.73968675025879e-05
2.22555794530163e-05
4.41980654328943e-05
3.44528646485516e-05
3.04918466570563e-05
2.8509381619575e-05
3.35045261638107e-05
2.16720888792271e-05
2.65647027241115e-05
1.41232392354332e-05
8.90293440801273e-06
-1.39947193662838e-06
2.56655278406392e-05
1.21644812779532e-05
2.52936159965508e-05
1.68970722707094e-05
1.14540861291132e-05
3.92655681765579e-05
3.12419607639365e-05
2.83930189927852e-05
4.94530289016885e-05
3.21827340539299e-05
6.30162902370483e-05
3.10739183346024e-05
7.36921041266565e-05
3.41770614006482e-05
8.05815095059735e-05
4.10215216504982e-05
5.37534151799986e-05
3.22399235288009e-05
5.07574538237709e-05
5.14786876696353e-05
5.70111084469756e-05
5.16652011373167e-05
4.72798846653753e-05
2.50052372680481e-05
3.12833249769108e-05
4.2141097952361e-05
5.97611471957305e-05
4.3946472172216e-05
5.60806061869499e-05
6.2200729086063e-05
2.68449787492853e-05
3.22967801863513e-05
5.02972661197066e-05
4.92375662599176e-05
4.55070475568795e-05
4.71197990842099e-05
-4.5428453778644e-05
3.66100380896056e-05
2.47765200465826e-05
1.94174474481468e-07
9.16430910774784e-05
2.38103511327163e-05
3.36586060354234e-05
3.5168409997109e-05
4.11079510476523e-05
8.24566714139076e-06
1.50710885491689e-05
1.99860845335949e-05
2.80526368761343e-05
4.08033121939704e-05
-5.79293073136269e-06
1.24837639499143e-06
4.25122374853293e-05
2.2068161039512e-05
3.74069157400236e-05
1.6134351893999e-05
3.92538566109547e-05
4.07180362324237e-05
3.73124616917929e-05
6.11814852921411e-05
5.68321127782891e-05
3.74931273902768e-05
3.25300774296551e-05
5.1102634355408e-05
5.96598444301788e-05
2.84617727670596e-05
3.77026293655505e-05
2.89932956391336e-05
5.81233770694278e-05
4.27596787328777e-05
2.00466035303106e-05
3.16329247773424e-05
6.08861267536818e-05
5.70579302013421e-05
2.58249551594726e-05
1.40663460839542e-05
5.70277300443798e-05
2.01532795828073e-05
1.86568502132875e-05
4.19753948960623e-05
5.18939297877192e-05
5.9198473446281e-06
9.14603580356079e-06
2.29259201572345e-05
2.85474874946541e-05
5.11204153476132e-05
6.19371931475757e-05
3.16671361197544e-05
2.29708174947978e-05
1.97090396930699e-05
3.03537799698614e-05
2.55173199334299e-05
9.98557096525473e-06
8.78829310389593e-06
1.91163550330544e-05
9.32815622876095e-06
3.63076524164306e-05
5.80555406428186e-05
7.7283744605563e-05
2.20320959590196e-05
6.52934660456305e-05
-1.00951496703849e-05
1.44266561436782e-05
4.87155706184707e-05
1.86165341708818e-05
1.69734287648105e-05
4.57425609147715e-05
4.52533033087532e-05
5.00706263856173e-05
4.56069911733667e-05
6.86794640711955e-05
2.07675670334353e-05
1.07495944628508e-05
6.2467782111307e-05
4.4929612557661e-05
2.98053232021769e-05
5.36614580928095e-05
6.5660028227424e-05
3.27711266848382e-05
7.70584292492828e-06
1.76534238263008e-05
4.62239483475984e-05
4.56364204569023e-06
-2.49574454690902e-05
4.64462772215499e-05
4.88702635835254e-05
1.55625899510274e-05
2.7444491368039e-06
2.29431948042974e-05
-6.93026516184665e-06
2.48770395952825e-05
1.6195929055199e-05
6.10244620974722e-05
1.97156654156618e-05
-1.49424958635556e-06
2.80526192040459e-05
4.71387759628094e-05
2.26718148344697e-05
1.72966051737974e-05
3.83951245710971e-05
-4.12889845743426e-06
1.94913161450843e-05
2.13869817817232e-07
4.90421049652409e-05
5.11166305951825e-05
4.09324871312971e-05
5.52015463805776e-05
2.61614116875019e-05
-1.64872311137447e-05
8.11661898538732e-05
6.61000031598399e-05
4.00595843065538e-05
1.19407894894823e-05
1.28550150334097e-05
5.02533793107528e-05
-2.47418605684142e-06
2.34279473104608e-05
6.05186115578533e-05
9.81673907213328e-05
4.39550708924737e-05
5.51265135333493e-05
5.06491460092808e-05
6.18308932410885e-05
3.55988040290562e-05
1.36080772108216e-05
4.93580130743512e-05
2.58362619750556e-05
1.3707382538044e-06
-1.38382196667718e-05
3.02091309589469e-05
4.06388096060331e-05
3.93737176883691e-05
5.40875715764349e-06
3.72469741407614e-05
3.63430129366343e-05
9.56056442712225e-05
2.09289788900764e-05
1.22691361691142e-05
1.31533933792929e-05
3.22069745524044e-05
2.62652680492999e-05
3.3000966409684e-05
-2.3843313746939e-05
2.06509906844835e-05
6.11745951643882e-06
-1.7539004847346e-05
6.47135755188565e-06
7.67508678238875e-05
3.89171369479592e-05
3.66826732476883e-05
7.22171585868501e-05
1.60334682012949e-05
3.74655547327159e-05
3.4949266812591e-05
2.71877095718581e-05
4.8746364500761e-05
4.26290564797257e-05
2.83211096589268e-05
5.12173509723002e-05
2.66768754213591e-05
3.25399041456311e-05
8.48790006874612e-06
2.70878660081134e-05
6.28085003103043e-05
1.5049634152261e-05
1.96507263054089e-05
6.7328974416535e-05
-5.8438465291139e-08
3.11455178439682e-05
1.21516095151333e-05
3.62095210750553e-05
1.15802542307716e-05
2.29842399334534e-05
3.11938067324839e-05
1.38586068593889e-05
4.91463529109432e-05
3.34955022948239e-05
2.72933249834295e-05
1.60355279946633e-05
1.5846920617168e-05
5.15044277848535e-05
2.69419027059875e-05
2.12737313976941e-05
5.49931898563494e-05
2.55836400006858e-05
7.086225140466e-05
3.30317834204488e-05
6.7758411572286e-05
7.20373186153163e-06
1.53257644298574e-05
4.16275174445715e-05
5.74515680582752e-05
4.51195351691816e-05
2.69614183004171e-05
3.96803718148053e-05
1.84019606786398e-05
2.5867559357751e-05
2.5087568475759e-05
4.208643010402e-05
4.27023299673225e-05
4.53493959880732e-05
1.40576649399029e-05
5.4664438662688e-05
4.70394569984667e-05
3.0798122125291e-05
5.33339459092569e-05
4.2707011420203e-05
5.57010990653458e-05
1.47000482276548e-05
3.07667387237324e-05
9.18837733859843e-06
4.75667466613801e-06
3.20849582193879e-05
5.02825750932293e-05
1.35613201925305e-05
1.9553376747022e-05
5.61651048332509e-05
2.06560626624779e-05
3.86045667804165e-05
9.44798413513583e-05
5.4919948605434e-05
1.96770062412274e-05
2.26020912685681e-05
4.50363332811004e-05
6.42691993173954e-05
5.76335999288684e-05
2.03456743261831e-05
4.93734494829519e-05
2.94668549565212e-05
6.25359450134901e-05
2.86582054796478e-05
5.98714666978893e-05
2.58482389536354e-05
2.47407888649291e-05
-2.14279484438622e-05
1.67228703870529e-05
2.95270578913656e-05
4.62977107117421e-05
1.37124329981358e-05
2.42463430935735e-05
4.09223740510476e-05
3.18283613788149e-05
3.78597268036529e-05
5.56524853099011e-05
7.66339957534069e-06
4.62974908804896e-05
1.13937558524131e-05
-1.51388558422219e-05
1.76395113251146e-05
2.10498455480425e-05
4.37150614883197e-05
5.26768864991605e-05
2.95677323013369e-05
1.15610238927093e-05
2.57580501058099e-05
6.62803732622575e-05
-1.54295663360475e-05
3.86060181745602e-05
7.88727364358095e-05
6.26689688179867e-05
3.17339969416876e-05
3.59286534831544e-05
3.07918410184515e-06
6.11748752411021e-05
3.01064172131782e-05
2.1837536433715e-05
3.44906655050519e-05
2.66840475426348e-05
4.27995498583468e-05
4.57491731079983e-05
2.04445893390901e-05
1.98246076262211e-05
5.52803362051576e-06
6.39241992404855e-05
1.5996406366503e-05
3.28671640704854e-05
5.06005157456589e-05
2.08479786315619e-05
2.83395888020515e-05
5.9323067602232e-05
6.39633085730008e-05
3.90854308034715e-05
3.27489296878472e-05
1.30664441350454e-05
4.18895224582641e-05
1.41762359943851e-05
-2.20453747003663e-06
4.74035354394259e-05
9.42311156637228e-05
2.80576479216416e-05
5.12976027728849e-05
1.90230639307742e-05
2.85139654438931e-05
-4.01251780900272e-09
2.28819034719876e-05
5.74160441858526e-05
5.3801279079293e-05
2.70925807430794e-05
3.91955463783272e-05
2.4114970512183e-05
4.15622548479451e-05
2.0354052476178e-05
2.08203130320851e-05
5.98311893019649e-06
1.22347152309229e-05
5.20777346425813e-05
4.08057236021639e-05
2.50966985925534e-05
3.4104329950517e-05
3.30381498738002e-05
3.93469244546722e-05
6.47234253551393e-05
1.95356965704415e-05
4.38489063870408e-05
2.94434904716979e-05
5.29451338710213e-05
4.13919616649248e-05
6.94822348729607e-05
2.75598876831137e-05
1.78682679260757e-05
4.8883856530959e-05
1.78466234807873e-05
6.30284387654157e-05
4.78421203711339e-05
4.64051907490215e-05
1.52071422302918e-05
2.03067616580092e-05
-1.64259403798328e-07
2.32121688093159e-05
3.69180621269265e-05
2.17607946680978e-05
3.29470651237759e-05
4.63340324856664e-05
3.83707745773346e-05
5.03726001156364e-05
6.62663876123073e-06
3.87730081141255e-05
3.38415342786773e-06
3.10434805806823e-05
3.78768918638922e-05
4.81658129001143e-05
1.96365318351584e-05
4.59567339102518e-05
3.85095822002784e-05
3.05055080924532e-05
4.00423573948879e-05
3.62031924792117e-05
3.86784229144843e-05
2.11948203619834e-05
2.17239677019919e-05
4.07051632229723e-05
6.48143085331608e-05
-1.00519387937963e-06
3.30737860161941e-05
4.86549136327156e-05
5.46546281238932e-05
2.58273581949421e-06
3.77451030559118e-05
2.90843152266167e-05
4.51673274370585e-05
2.68851289759625e-05
3.78814032866902e-05
2.525015353511e-05
3.5405191563558e-05
2.38602461321449e-05
6.10240891791774e-05
6.89258403150208e-05
7.9963400951766e-05
4.56793403600264e-05
4.87680968542271e-05
4.58955103575634e-05
4.23480880280207e-05
4.64762775294086e-05
2.39603112780599e-05
2.23885406979919e-05
4.22074324664423e-05
3.05630897583727e-05
-5.8088154150497e-06
3.36579709840457e-05
1.79665166436626e-08
3.21614621062073e-05
9.9428231997568e-06
1.66656945234803e-05
2.42460015241015e-05
4.21112951924011e-05
1.98433028100807e-05
4.69844036514074e-05
4.40107697162068e-05
4.97884631935839e-05
3.70724340604172e-05
1.5657678166909e-05
3.05896752778747e-05
3.98572217161047e-05
3.2344362153666e-05
5.54187263690124e-05
1.71742262388477e-05
2.7061013514991e-05
3.14694810992583e-05
4.23118488491727e-05
7.49805392215325e-05
2.06131355138638e-05
5.33365446274417e-05
5.34846450938709e-05
6.95247940408975e-05
1.10279990560571e-05
5.23397443170187e-05
1.94112744148528e-05
2.08900535540914e-05
5.11838151954555e-05
8.61009925085085e-06
4.75998508263393e-05
5.95276296639931e-06
4.02177737276355e-05
2.49822101833577e-05
4.08590193207829e-05
5.72807236616131e-05
2.51031492167177e-05
1.26730627511526e-05
5.56632321701293e-05
1.25440582630637e-05
6.07926359256865e-05
3.66824515601166e-05
5.57076239508358e-05
5.02633604946385e-05
2.16201295955393e-05
3.31476638101488e-05
4.39625515211995e-05
3.45499536069994e-06
3.97720624759201e-05
5.2576910055342e-05
1.20691438714611e-05
4.43048459169982e-05
3.88446036218269e-05
3.16217210534443e-05
3.38566765185295e-05
3.88755451673059e-05
2.0535828128922e-05
3.17491549987157e-05
5.41130620904068e-05
9.15968595697317e-05
-1.64949920860068e-05
4.93220633390097e-05
6.32572705244442e-05
3.6702771545191e-06
4.53298913376053e-05
4.33189566923689e-05
4.61200457917682e-05
1.56594423448186e-05
4.60339894017999e-05
3.34289277428963e-05
5.50864535652529e-05
2.4887663282694e-05
2.38899195688367e-05
1.47289040126185e-05
4.56990669162501e-05
4.614749453251e-05
3.49518164226638e-05
1.88943849254388e-05
4.38214949824114e-05
3.16603275386288e-05
4.90033072059729e-05
9.60781969438414e-06
-2.69432557712337e-06
4.34832906303178e-05
5.51355941865882e-05
1.72771353355164e-05
1.14319762066069e-05
3.58061152253804e-05
3.61019316809644e-05
2.4727010247939e-05
-2.21317608278029e-05
2.60085956382185e-05
3.79682055634639e-05
2.12406406474529e-05
4.48989482417266e-05
2.54040839142763e-05
-7.60581213709058e-07
4.65912376102253e-05
1.43399724347202e-05
2.71971933076836e-05
5.69312777560552e-05
3.74081189194925e-05
-5.76422462588746e-06
1.54346202859765e-05
2.78524965950749e-05
5.96753934169488e-05
3.97818268740913e-05
3.40871107480936e-05
1.39931081833238e-05
4.64364885077356e-05
1.48910387937145e-05
4.11947802552777e-05
3.79770624651083e-05
6.79845452610774e-05
4.45663495751321e-05
2.81445261014855e-05
5.31259915499179e-05
6.52158542951027e-05
4.64707755975778e-05
3.89298401473531e-05
6.53694456552205e-05
4.5259484478655e-05
6.50122807143838e-05
2.4457515905686e-05
2.51504697215923e-05
1.60251516905848e-05
5.25346975235946e-05
2.27785091406553e-05
2.41550166069672e-05
1.52682322056141e-05
3.45918436842868e-05
5.37377629093071e-05
7.16788174966589e-05
4.93873381885776e-05
3.98818115245521e-05
2.82001368348689e-05
1.74561937684964e-05
2.87776510182127e-05
3.51257835760535e-05
-1.10590079325842e-06
2.86081188292345e-05
1.95358264342849e-05
4.96160574035329e-05
3.49926549614424e-05
1.32935385415079e-05
3.8788841442742e-05
1.16983000801993e-05
4.52657002970339e-05
7.21073687183366e-05
4.68965644453026e-05
1.24561921052661e-06
4.43986573694218e-05
4.18688041930834e-05
6.25582266786677e-05
4.7661715725887e-05
3.12233891521018e-05
4.77193459649775e-05
4.71486741068063e-05
2.92891473251984e-05
2.86757628378004e-05
2.37461440624582e-05
2.78033060289646e-05
4.99082614791151e-05
5.68886138300506e-05
3.42002326395615e-05
6.39316511493103e-05
4.42616774905654e-05
4.26643548262374e-05
2.5319028558554e-05
5.40717608663481e-05
3.74035473435605e-05
3.44282477600118e-05
2.8257589846682e-05
3.26331323926462e-05
-3.13187776188123e-06
3.07748249704057e-05
4.36277999636875e-05
1.74632285728344e-05
3.34316016292242e-06
2.976369742434e-05
5.56533476317905e-06
2.29550172868255e-05
1.72171228457508e-05
2.87962500520553e-05
5.32912310978061e-05
-1.01747574931622e-05
1.85694725036304e-06
8.77495431358734e-06
2.51565179222628e-05
2.77933216933235e-05
3.50264171783136e-05
3.43242563927922e-05
4.50293718035214e-05
1.05681439503185e-05
6.70552683510253e-05
4.58199978931032e-05
3.71609475358529e-05
3.12042395866867e-05
2.50410623574871e-05
3.08394339692547e-05
5.24104774261872e-05
1.16736356833475e-05
2.62186837418168e-05
3.53792637060136e-05
7.11645192472429e-06
4.52316055820585e-06
1.63986620468593e-05
1.31807530320283e-05
2.33256320127557e-05
1.05196351972111e-05
5.54411249189232e-05
2.13508751550233e-05
1.57031642935455e-05
2.8741614228483e-05
4.39448224963882e-05
6.45968466471069e-06
3.3839127333768e-05
5.49792625178304e-05
5.950078055461e-05
2.55999412826197e-05
3.3219399187916e-05
2.79388881827864e-05
3.71614660048237e-05
3.25191231699263e-05
7.56147207321254e-05
6.84275928198802e-05
3.77384727645352e-05
3.32493897154326e-05
6.46026695606976e-05
5.7716867861223e-05
2.80759259572804e-05
1.68025556116584e-05
2.99273321617828e-05
3.86320208701672e-05
3.52122043654322e-05
5.92787240100875e-05
3.11251354992877e-05
2.28619698544774e-05
5.95288183667835e-05
4.38132018053191e-05
2.6249619973577e-05
2.64853535166181e-05
3.89018024531103e-05
1.26189762030181e-05
1.05668331822273e-05
5.48655356498771e-05
3.71268483214774e-05
3.74730337964134e-05
4.80702744432906e-05
4.62903698941584e-05
5.33597342981138e-05
6.71728250655926e-05
3.87018552249935e-05
3.05064076054156e-05
4.04619119284611e-05
3.84641667841987e-05
4.74996773038308e-05
1.71908079791997e-05
3.32557007625462e-05
5.26924592321739e-05
2.83184321948e-05
3.23073282958569e-05
2.25616744515877e-05
2.66223629126654e-05
2.20863736728081e-05
2.11421150806735e-05
5.75698800763132e-05
3.85143204735247e-05
3.53005845021482e-05
5.66932708992139e-05
1.85702392480062e-05
2.92499554334316e-05
4.48789776247679e-05
2.86069818819788e-05
2.16087098871912e-05
6.01344488237572e-05
3.89665190238802e-05
1.61586473341866e-05
4.45731851594996e-05
2.03298370331595e-05
4.12497363049541e-05
-7.64802285311229e-06
5.16062456711586e-05
2.0625786724211e-05
5.34234651314668e-05
7.66614863211406e-05
3.90594471222823e-05
5.08190586510986e-05
5.48672378407255e-06
5.74659724843702e-05
1.44587137161105e-06
4.35711820104075e-05
4.5842833950891e-05
4.33130734321833e-05
2.6870895435021e-05
3.57361383377561e-05
4.42689457837517e-05
-2.75489929914624e-07
3.30401236625175e-05
3.02241728003118e-05
2.78585083757579e-05
6.5168495598609e-05
2.16985348621923e-05
2.01232740187685e-05
2.99810803983596e-05
3.7972158988942e-05
4.2381200714084e-05
3.15810946435864e-07
7.34077831817463e-05
4.91620583081886e-05
5.64434413227022e-05
1.18083614587108e-05
3.67000657518726e-05
2.38552221501278e-05
3.7839823316592e-06
-3.41915892159218e-06
1.04412203584082e-05
3.63079853946852e-05
6.53909281214395e-05
3.20830169238059e-05
1.70140830023414e-05
1.66993176568812e-05
2.44027983413973e-05
3.73465043596983e-05
-4.70255336889405e-06
4.2688228157144e-05
2.7907488552212e-05
5.6277122992164e-05
3.54981980716462e-05
5.43350472388816e-05
3.32910939253338e-06
7.27125364432581e-05
3.29247184990111e-05
3.76359567747825e-05
4.30613399337432e-05
8.46750276853443e-05
6.63691440058551e-05
1.31692208899966e-05
6.66618440298715e-05
6.32200799497806e-05
5.34051406536347e-05
3.46592915490901e-05
4.59795057723099e-05
2.68059782127037e-05
0.000116891640742239
3.51127730485478e-05
4.75524294467735e-05
8.20094666464191e-05
5.18278854070792e-05
2.89476430191005e-05
6.15929182133501e-05
1.35637718532806e-05
2.09104566647933e-05
4.06731880495196e-05
2.76134556251884e-05
4.43216434432362e-05
5.30473475960667e-05
1.30678860197099e-05
8.13693154791152e-05
1.36852007862523e-05
4.00736975077201e-05
4.152216814015e-05
2.40032681058859e-05
-8.69718537779404e-06
5.32494797733624e-05
2.04753935306407e-05
2.30335852627926e-05
6.25325951215609e-05
-2.56689624208203e-05
2.04299196982501e-05
-9.40092884141646e-06
2.18028912955212e-05
4.91677568225728e-05
1.63319963320722e-05
1.98111183659361e-05
4.58562181977243e-05
3.9499701809967e-05
1.10723026195116e-05
3.22043421846152e-05
2.59337608597049e-05
1.62760108423668e-05
2.91844436077772e-05
5.98697963102584e-05
2.98578781706317e-05
1.60786102510057e-05
4.13761648583022e-05
-7.14751855053427e-06
3.73772169049127e-06
9.85680352995886e-06
4.4987913794984e-05
2.46870704179864e-05
3.58897210122393e-05
7.03098650343817e-05
3.60222987223611e-05
2.67629747711631e-05
3.22383510371036e-05
3.44312911895752e-05
1.12112690179121e-06
2.23905487448687e-05
3.75950383159262e-05
3.23508725863005e-05
6.22868783346264e-05
2.42762684544075e-05
-1.28077080924154e-05
2.96104911088721e-05
4.39505338509082e-05
3.35899337622755e-05
3.15781332190391e-05
1.90948534526315e-05
3.54433865278996e-05
2.0297350182425e-05
5.10041739026885e-05
5.7253061085156e-05
1.30745907098439e-06
2.56680452343076e-05
-5.90685578575977e-06
6.14543438917513e-05
4.82128102780197e-05
3.02496058210528e-05
2.70208230592963e-05
2.19428868662767e-05
3.39647358300551e-05
1.06060195856043e-05
2.73676473225817e-05
2.18180351788648e-05
4.13607839280105e-05
2.22322426744189e-05
1.9064852328206e-05
3.606103753712e-05
3.4847102640344e-05
4.8582217391163e-05
3.1520728412082e-05
3.24117767604318e-05
1.46126861173404e-05
3.88892621808057e-05
1.96482418406022e-05
4.51006764258104e-05
3.07026619314836e-05
6.89908034929275e-05
4.65962409245613e-05
3.40674215497566e-05
4.47640746737647e-05
6.71369119461887e-05
-6.44190427546123e-07
2.13792894007395e-05
7.92704013896257e-05
4.71418141192511e-05
2.96991974043446e-05
1.70018421560344e-05
-7.19471102154993e-06
3.33159294053967e-05
6.52443927528526e-05
1.31034390972216e-06
3.93243955026696e-05
3.37627940688233e-05
4.86022632121295e-05
5.73620936621009e-06
2.22681325787742e-05
5.8969515056848e-05
5.38410471488585e-05
1.45987132034419e-05
1.19579967402826e-05
-1.75480700745603e-06
3.4718383072664e-05
1.79518326480147e-06
2.77795547720717e-05
-2.55613695314235e-05
2.78339467561944e-05
1.19958238595949e-05
2.87440874893649e-05
1.85246493095034e-05
5.2186662831058e-05
3.0870944496113e-05
2.87932496488267e-05
5.44294307147262e-05
2.90106060227074e-05
3.61000958343769e-05
-5.66836426337019e-06
4.34168394266532e-05
5.399799195124e-06
1.59896616608827e-05
2.23060989503792e-05
4.57352707466299e-05
4.89706558075601e-06
5.69956274147159e-05
4.36952033743118e-05
2.4219860933925e-05
8.17995847683865e-05
4.24666764207656e-05
2.11914350471002e-05
5.70310412362882e-05
3.82718781696963e-05
3.21670446982969e-05
1.38543583796845e-05
3.52162745054185e-05
1.98582659699331e-05
4.28772945313014e-05
9.28640827340034e-06
7.98739378054892e-05
3.62057124649268e-05
6.64894729639279e-05
2.551327375638e-05
2.81970103884378e-05
2.56234843935692e-05
4.94969052450297e-05
3.13361336205448e-05
1.28360767164605e-05
4.03203345552034e-05
2.92206458473793e-05
1.6339818916491e-05
6.28805606948558e-05
4.49063610652975e-05
8.68345461313159e-06
3.25912736572609e-05
-5.07576857578189e-06
2.86542138631098e-05
4.43767092836986e-05
2.54196699696593e-05
1.10911696493874e-05
2.71549887473699e-05
5.64910353174361e-05
4.0018809106805e-05
2.71070191747412e-05
5.51274068356345e-05
-7.40112754147081e-06
5.98261445501958e-05
4.8845574495154e-05
6.64294455570045e-05
3.50547994544805e-05
3.60552910099377e-05
2.64143467938551e-05
4.46712804339822e-05
6.24689420063564e-05
3.90855090577321e-05
1.65633176671084e-05
1.39887352077246e-05
2.22484319533025e-05
5.94133316325803e-05
2.86433826721432e-05
4.9570377490814e-05
3.51771924739402e-06
4.74341066728952e-05
3.47118691127374e-05
7.13808135966225e-05
2.21895886351254e-05
4.30925538418065e-05
4.19175509077814e-05
1.61661545295986e-05
7.85620318880483e-05
2.29396803698743e-05
1.98507178008662e-05
1.02808161133534e-05
9.12705765169724e-06
-1.30132322110723e-05
3.18350462336198e-05
2.10123137995584e-05
3.37294563135904e-05
1.00502055930114e-05
4.92864466386722e-05
1.92541344374018e-05
3.16567259037408e-05
3.08942160893812e-05
5.25229138455935e-05
4.3884897228907e-05
7.05242541465055e-05
5.02682735780704e-05
5.02254652865803e-05
4.50179344734208e-05
6.03403026966153e-05
6.65975726860927e-05
2.76535338983397e-05
1.55079685462447e-05
2.46585083940704e-05
7.65907238935387e-05
5.44446173640973e-05
-1.32584771067866e-06
6.02075619956073e-05
6.1101161152525e-05
3.55861546694554e-05
4.2651184758426e-05
5.51831608642777e-05
6.40755604673966e-05
4.69147461469274e-05
2.59516183374615e-05
4.41015157207657e-05
4.28453783228179e-05
5.63261319206683e-05
4.33604629050227e-05
3.64626525132262e-05
4.82653412413248e-05
6.50011818783385e-05
4.56098456218501e-05
3.01087715413023e-05
2.1508595132316e-05
1.89251884027246e-05
2.00317018624752e-05
4.27199149309525e-05
5.44659435459212e-05
4.39700914874314e-05
2.9998721031943e-05
5.10271361344447e-05
2.85505229851309e-05
1.20177926170174e-05
6.64226536631588e-05
2.50762345064446e-05
-1.16022165146323e-05
2.81875154104546e-05
2.85436088025704e-05
3.25038935674355e-05
3.84220011992635e-05
4.80741350831361e-05
1.70805037093188e-05
2.86898572625804e-05
4.6148012515132e-05
2.97086148254006e-06
-5.49478176288534e-06
3.67519758480104e-05
3.36592511389902e-05
6.57217840558397e-05
2.14487372037007e-05
2.96492738889227e-05
2.1481169770671e-05
5.97525907256137e-05
6.26776557557891e-05
2.4272776844651e-05
5.46829320415443e-05
5.24784681436962e-05
6.57363997535308e-05
1.54468321089116e-05
1.43000612739009e-06
5.14099264773893e-05
2.78590381905007e-05
1.47490872909134e-05
2.14238832926237e-06
5.49134543384533e-05
4.33138224765312e-05
4.63699429480997e-05
4.37136904479543e-05
4.49600084944145e-05
1.3902666072265e-05
4.52687884866445e-06
2.50306359909249e-05
1.01534106893329e-05
5.70210723451335e-05
3.17109983602515e-05
3.99251043069529e-05
2.84734353983172e-05
1.13685491295145e-06
7.97222420482811e-06
4.0515532744275e-05
2.76426041592155e-05
-6.36656763823241e-06
2.9430968054005e-05
1.26736137400795e-05
1.53271338913424e-05
9.73323801546325e-06
3.52158783387389e-05
3.77046919470279e-06
7.65361180849866e-05
2.9728605711214e-05
4.76544039119424e-05
2.63253515842844e-05
2.89854321146519e-05
6.32348520819122e-05
3.63883613383409e-05
4.57044876285659e-05
6.103235865752e-06
4.16394188246451e-05
4.00283332470423e-05
6.76869996705758e-05
-8.54559153293995e-07
1.93045230389177e-05
5.27086321901179e-05
3.80596773978363e-05
1.45063070396514e-05
7.0680347937221e-05
5.7037260398188e-05
3.25687831226926e-05
2.28361406159622e-05
5.5450174780398e-05
3.18811776341401e-05
7.07596176523222e-05
-8.41359892597238e-08
4.10814588486389e-05
4.17308432415885e-05
4.27519810632831e-05
5.0516397233627e-05
2.88534541161669e-05
-2.47015207935473e-07
1.22974373136856e-05
9.68249815560922e-06
4.02598343912596e-05
2.9972797205242e-05
2.29506046199578e-05
3.12456704298661e-06
3.43048181240698e-05
1.89932474119881e-06
2.89532223561101e-05
4.31476613562756e-05
4.09797323911813e-05
3.33441644714665e-05
-9.95270421387413e-06
3.93733215012694e-05
2.42372412825359e-05
2.04616727695432e-05
2.55146575702137e-05
3.53789923661113e-05
1.02130999233373e-05
3.0592778021772e-05
2.85692464149424e-05
2.05197961647692e-05
1.46614452132771e-05
5.30631058824104e-05
-9.75591633895721e-06
5.74197828734332e-05
3.63068426144529e-05
-1.29711429444207e-05
7.4346499348898e-05
4.85779821093221e-06
4.02352725270699e-05
9.64594966314057e-05
3.46308175926292e-05
6.37896763875659e-05
3.58646984560167e-05
3.16187304407477e-05
7.16469787819612e-05
6.29552966348834e-05
7.26148419146425e-05
4.06962192326617e-05
2.19899406849867e-06
5.57519279548e-06
2.62562865418087e-05
4.03233106103531e-05
5.33484559554171e-05
3.31883459915514e-05
8.55245898955905e-06
3.74158887833632e-05
5.27915360971944e-05
4.50096378447162e-05
5.40595294685288e-05
2.96406896744803e-05
6.89887155518492e-05
2.02511886445544e-05
6.02049793755927e-05
3.48734301256942e-05
2.18720243153903e-05
4.20326634962022e-05
4.81371838027745e-05
1.76115358326473e-05
5.18396254472998e-07
2.78303631798899e-05
4.10464501820761e-05
2.60404380044203e-05
1.79288088817016e-05
3.66474188335956e-05
1.54294604366584e-05
4.73480504338757e-05
5.97700490099113e-05
1.81479640960359e-05
7.1380347679733e-06
3.23277499011958e-05
4.88969710168867e-05
3.3652011257416e-05
1.07012843360224e-05
1.59653054835198e-05
3.59411887444091e-05
3.86017436153464e-05
2.97972351811258e-05
4.46596947347255e-06
4.86004012864882e-05
2.29109439339147e-05
3.25410398409349e-05
1.61399899113438e-05
2.92764893141271e-05
2.85384866824361e-05
2.58132447372337e-05
2.19406111218124e-05
1.18076400954799e-05
4.14888294679901e-05
2.42757593710662e-05
4.81618912318775e-05
1.00177735796329e-05
4.50509673007288e-05
4.51415987827948e-05
4.30630842234631e-06
3.1962494436393e-05
5.22902434058027e-05
2.55726130562156e-05
5.07322346029086e-05
4.17630048876358e-05
5.3700179579022e-05
2.15884451545962e-05
2.04235788792275e-05
4.53039885957419e-05
5.40393120148763e-05
4.20877040872734e-05
4.21384826947779e-05
9.84896765928841e-06
3.84117780160571e-05
3.15576558579494e-05
3.45793269871633e-05
3.96781248914049e-05
3.42986378200598e-05
1.38562146029271e-06
5.51513374069861e-05
8.59025360060572e-05
3.22309460603793e-05
1.81305334103255e-05
5.21756522293622e-05
2.79620371100755e-05
3.51541091945743e-05
-4.8657721822345e-06
2.48340773074961e-05
4.96233998908183e-05
2.39495975478952e-05
2.8499794387666e-05
2.12402833931351e-05
1.23890037397288e-05
4.2232553935696e-05
4.75577586615475e-05
7.2313199381279e-05
3.8087264566973e-05
1.84953219801971e-05
5.71838394216761e-05
5.85652949279407e-05
4.40264710800348e-05
1.95125495074905e-05
3.37404172660451e-05
8.53154335305494e-05
4.68624808142364e-05
2.21281178130994e-05
5.69627069439156e-05
6.29937555032129e-05
4.33683728596456e-05
-3.06266488256599e-07
7.13471186874713e-06
1.45641525608622e-05
-3.8005005935965e-06
5.30512339377445e-05
7.83571598351208e-05
2.51451298306925e-05
4.9030351705818e-05
-5.98277561473814e-06
2.91269865497456e-05
1.97529809328813e-05
1.5085085341641e-05
5.17251819841133e-05
3.7980478838289e-05
-7.55105875101001e-06
8.25729584163801e-05
3.57910570988387e-06
3.10995351677664e-05
4.27182521373902e-05
1.19595087084406e-05
2.38094129007962e-05
5.52626167769157e-05
4.70233978280959e-05
6.35886085287517e-05
3.07142886385146e-05
-1.640640117321e-05
6.27419895037265e-05
4.44090273384405e-05
5.24340807988426e-05
3.99176781784866e-05
5.19117426864951e-05
3.89194030688312e-05
3.15453944262012e-05
4.10933966914597e-05
4.03867136299229e-05
4.60262397055451e-05
3.01703978591062e-05
2.32098661438272e-05
5.74132381255593e-05
4.67599124901346e-05
1.93638963684326e-05
3.74655349271933e-05
1.3386863125719e-05
3.97403871282614e-05
3.36410195983068e-05
3.58341680726018e-05
4.21685737088334e-05
5.12504401793243e-05
2.45536094478097e-05
4.1305234354969e-05
1.79809153521673e-05
2.38579075888803e-05
3.04165905970626e-05
4.42126568717742e-05
6.89466028551338e-06
4.97875760378975e-05
3.00305379515761e-05
3.02930795070667e-05
3.00116789230734e-05
2.88127713848584e-05
4.14091162181101e-05
5.35094259761219e-05
4.1694528120438e-05
6.09826828262189e-05
1.16549454757393e-05
2.65396463274539e-05
1.51507087293625e-05
2.0759101551033e-05
1.52364436695517e-05
3.54948453105531e-05
4.94416054788925e-05
4.29702385551736e-05
5.07591828834957e-05
4.02220478682473e-05
2.56337839855875e-05
1.38707875470611e-05
-3.91471081927424e-07
1.90554032828377e-05
2.91095983489384e-05
3.05054779648318e-05
2.85099102538196e-05
5.49143425196419e-05
2.81342242868841e-05
3.3730230155512e-05
3.42335303780694e-05
2.6668555465845e-05
2.92260835259039e-05
-6.53934095765335e-07
2.82835296040498e-05
5.41978636155429e-05
5.08675223042156e-05
1.81016716580991e-05
7.53661147031959e-06
2.70121138810413e-05
4.25945375715422e-05
4.00866029811786e-05
1.68375605407252e-05
4.00756477867473e-05
3.80588332686744e-05
3.63087618990388e-05
3.22646956721153e-05
1.70944491217564e-05
4.17003097871488e-05
4.38362084749712e-05
4.74366655989351e-06
2.16700828912843e-05
5.02308812541462e-05
3.26772532446803e-05
6.57416168815503e-06
3.35399470220507e-05
6.80672453308701e-05
4.1643794696889e-05
2.39379839898348e-05
2.74008690935598e-05
4.1236833556027e-05
5.02612799808895e-05
7.84358965461914e-05
2.8325535322815e-05
2.98781095402277e-05
4.25353456575589e-05
1.45268842160782e-05
1.42390302551105e-05
3.18320095850556e-05
3.62113502317296e-05
3.42378625128971e-05
3.36840653468528e-05
1.37223694434899e-05
5.4402094324361e-05
1.58604330238402e-05
7.23594342200791e-05
2.74609451929853e-05
-3.34691574372185e-05
2.3168237151138e-05
9.54194347480066e-06
3.83209059989754e-05
5.08141852924447e-05
3.44626029071251e-05
3.19445613001008e-05
3.24812392279e-05
3.92664139591161e-05
2.06504880049686e-05
2.06803261559607e-05
5.02872978164223e-05
3.48894031240686e-05
1.39671252238614e-05
1.42513460707918e-05
4.10259638670703e-05
6.48870999296992e-05
6.28032994759155e-07
5.45823552088264e-05
3.92515004839269e-05
6.3196912640857e-05
2.89471432218899e-05
3.33119245043112e-05
4.24589962969152e-05
3.04366771078978e-05
4.028256344299e-05
5.61733631451719e-05
1.33074849179063e-05
3.19371887463473e-05
-1.66846621898226e-05
3.08202361077562e-05
4.24234285381298e-05
3.90660253632943e-05
6.33756074353519e-05
2.71357101379434e-05
2.44135660859858e-05
1.79543376620577e-05
4.06539235120435e-05
2.87708193893134e-05
3.15979698585847e-05
5.72792191403184e-05
5.45691228892698e-05
2.40864960904582e-05
2.40615177673715e-05
6.89121519007232e-05
1.33407896797743e-05
1.33118911953836e-05
2.75220439555507e-05
4.30687045992353e-05
1.02124507734577e-05
3.90227449352271e-05
-8.33355081375694e-06
7.38379900706242e-06
3.40200085636777e-05
1.79257393555304e-05
2.770920140358e-05
6.0116864724587e-05
1.34794839044405e-05
1.2302010721614e-05
2.74951266876257e-05
3.78968793563517e-05
3.927504514609e-05
4.29665648586076e-05
2.5803286983735e-05
1.924151038834e-05
3.82471351988225e-05
2.24918250714713e-05
2.63174306280791e-05
2.3243866261724e-06
3.8113682449309e-05
2.44903075432762e-05
5.74760661320764e-05
3.57505413301369e-05
5.6981428905104e-05
3.80996529193476e-05
4.01646544289815e-05
2.62964624292774e-05
3.67638962114746e-05
1.541999470434e-05
3.01829111312693e-05
4.28738935238218e-05
-4.73575924393788e-06
3.82287839547325e-05
3.65161094620152e-05
5.37796762586383e-05
1.78862875308878e-05
2.4656654937093e-05
5.70145332525964e-05
3.57065431524642e-06
3.27541288571947e-05
7.7238119919466e-05
4.73886342831318e-05
1.98943289624942e-05
5.26734122870977e-05
5.20692936151805e-05
9.75250783834654e-06
7.17638667396563e-05
4.60265571399072e-05
1.57275464941251e-05
3.59407706750876e-05
2.86721966432096e-05
5.46919596038841e-05
2.84241766890595e-05
2.50475344998119e-05
6.29029887598188e-05
6.1509287240764e-05
-1.90186965382976e-05
6.52370465979836e-05
2.88600134659932e-05
2.63638847849747e-05
1.78419029279067e-05
1.01613220812291e-05
2.3699967039596e-05
3.98633772292607e-05
2.52908670461986e-05
1.36541122421246e-05
5.85453557252528e-06
4.04142807699841e-05
3.40772871682325e-06
2.87863118932528e-05
3.16527416753272e-05
2.0216441523658e-05
2.68190648429841e-05
2.98007009733588e-05
3.13261793731537e-05
3.49016462894992e-06
3.04006044444351e-05
4.18271276059258e-05
4.48074133786778e-05
4.44668138853993e-05
5.67761496045582e-05
4.87189015905368e-05
4.39585747912014e-05
6.30406277260355e-05
4.90501538226781e-05
4.01181871243588e-05
3.15683601650353e-05
3.62333657526651e-05
3.48762861708657e-05
8.39096996083311e-06
4.51233089355811e-05
5.393381369186e-05
4.91922006222137e-05
6.24154850616564e-05
6.16564495561031e-05
4.33995952411446e-05
1.58395550575973e-05
5.06423355773749e-05
3.79419096568737e-06
1.00485573322803e-05
1.78300880005961e-05
9.49336476160322e-06
4.25758707465614e-05
1.07265108626647e-06
1.58856098126951e-05
3.40971068940829e-05
2.42516298910903e-05
-3.62571384859661e-07
3.2234051872155e-05
3.8895054883718e-05
1.6030773887324e-06
7.57527182060208e-06
5.03485922979531e-05
2.54372053628898e-05
3.4505031281198e-05
4.45814176142639e-05
1.51751071764434e-05
5.68740047675202e-05
2.10955810204523e-05
6.1377458524328e-05
5.32583091176724e-05
4.40560691894122e-05
4.32133047203124e-05
-2.54432203549557e-06
3.62761943194692e-05
4.07041033914777e-05
4.39616129206154e-05
4.60096164294184e-05
6.3084067255179e-05
6.39195920113377e-05
7.45889167608674e-05
4.90345374052922e-05
5.79529573480396e-05
4.29259629009243e-05
4.19528274246833e-05
6.02607852927925e-05
5.20639196004324e-05
4.82609217357728e-05
2.6483755829225e-05
4.65728808173822e-05
3.17922574848691e-05
3.86961701839035e-05
3.12719204758994e-05
1.94871131083997e-05
1.66029443616979e-05
4.09589346047273e-05
4.56967237888655e-05
3.84970877742669e-05
1.16439489442461e-05
3.74581683253812e-05
4.1882460378675e-05
1.79088213307764e-05
-1.06656268378958e-05
3.07795850173124e-05
2.78894451810908e-05
2.81549210582281e-05
-1.21595954174034e-05
2.61465177021409e-05
1.18999707338285e-05
4.22906863592277e-05
3.97751059260431e-05
7.41366443504137e-05
4.01272887734393e-05
2.24548901677334e-05
1.01958314592048e-05
2.82577715327799e-05
2.89280766292042e-05
2.90078762264127e-05
4.10132681540556e-05
4.51721192183914e-06
6.23135392323526e-05
5.74986538108657e-05
3.15671148585055e-05
8.73746654461813e-05
6.21409263208375e-05
5.25244430645033e-05
5.90076987426376e-05
3.93479171949927e-05
4.62068205531269e-05
5.27293938187809e-05
3.64931897886842e-05
3.05624853346227e-05
5.84904288114528e-05
6.38305912071693e-05
2.18782578255747e-05
3.38329663220266e-05
3.4000070169015e-05
1.14814275467036e-05
5.60342033451193e-05
-1.3361028560178e-05
8.33962582904327e-05
3.78538180741846e-05
5.61246833111164e-05
3.44203091687448e-05
2.82400045791441e-05
2.10035065485012e-05
2.58497507161453e-05
9.67936048371286e-06
1.23444485962504e-05
6.07789628738133e-05
2.74946572516251e-05
1.58172612824238e-05
7.76417669369561e-05
4.16220177544981e-05
2.26559119826877e-05
-2.91137513830273e-07
6.16408864117789e-05
5.73141341469562e-05
6.60843786051419e-05
4.99337021124301e-05
-3.38721638207992e-06
2.64325406967455e-05
6.17710520893632e-05
4.6027904412399e-05
4.33501780657328e-05
2.59694649949049e-05
4.22695907749761e-05
2.74931550957571e-05
7.59550110146688e-05
2.47760134166626e-05
2.67872300347721e-05
4.57994453048738e-05
2.38046083305471e-05
2.81759252254575e-05
1.69160927814324e-05
4.00428773231845e-06
3.27727024185708e-05
4.53716846417689e-05
6.43880377675913e-05
3.91596210605873e-05
3.05362425830731e-05
3.68998698561208e-05
4.92871331949657e-05
2.91797448824355e-05
2.90229985551451e-05
3.17855309353383e-05
1.20480243812075e-05
1.98044496472229e-05
-1.35373548702545e-06
1.76931279045823e-05
-2.70579103393014e-05
2.7544151232039e-05
6.28066699780055e-05
1.28990958820544e-05
6.1201208140059e-05
4.26984536883077e-05
1.60719635893514e-05
4.76082447412683e-05
4.59242710766811e-06
4.03397156445086e-05
5.60971190952115e-05
4.48344692825645e-06
4.14237970100308e-05
4.25795387511929e-05
4.79396517009204e-05
5.0977820745227e-05
4.86468455289821e-05
5.3791706111436e-05
4.37340446002367e-05
4.52992778007514e-05
2.91393215947389e-05
7.35569699312543e-05
7.98562763315622e-05
4.80769404039959e-05
4.15164254838386e-05
3.02311629112091e-05
2.28573860241305e-05
6.90969322815281e-05
5.17089649175748e-05
2.329287435156e-05
3.26860292244624e-05
6.62561877013452e-05
5.71594552657212e-05
1.27303078908073e-05
4.76847547981824e-05
6.33470492042723e-05
6.03398110592537e-05
3.13902169976534e-05
-2.4652767242376e-06
3.39051932398895e-05
3.35143270432447e-06
1.2757556814243e-05
3.76491718542516e-05
5.04118854831224e-05
-9.53383841751808e-06
3.40297832421149e-05
-5.01861648639156e-06
5.15425754789318e-05
1.46190784368239e-05
3.68938205128031e-05
1.83384371660375e-05
-2.77456331023188e-07
3.20328932328253e-05
-3.04847467682557e-06
9.94948325159389e-06
3.50741720735179e-05
3.3166842067341e-05
3.25070907674537e-05
2.47560123275455e-05
2.72168295455049e-05
3.46579478282156e-05
6.70385442358245e-05
4.0505042957916e-05
8.35558453091665e-05
4.49457567376309e-05
2.47172186271298e-05
2.66853088535559e-05
5.63720167352736e-05
4.52595071337647e-05
2.73287275778543e-05
2.27786365995997e-05
1.05602034147703e-05
4.52619726156061e-05
1.84176313150491e-05
1.71969776240576e-05
4.44445532027576e-05
-8.47707707540936e-06
4.53185728343946e-05
1.38904759524266e-05
7.32221351651155e-05
2.72902716560468e-05
3.46207455831985e-05
2.42901650006223e-05
5.49282476084034e-05
2.35021834432601e-05
6.24063743502022e-05
2.52317072675727e-05
2.05795473035416e-05
4.97121508426605e-05
1.30149985092362e-05
6.25090272045295e-05
2.6502688294537e-05
4.56569016192571e-05
2.19846096981784e-05
9.62926928993341e-06
7.94516890173565e-05
4.11593575120833e-05
5.37883060969518e-05
6.4345445597199e-05
2.43490450401035e-05
4.59822777392458e-05
7.03749050512888e-05
3.52231396979251e-05
1.74741236568862e-05
4.18158851227874e-05
4.27832080394052e-06
2.82198441617006e-05
-4.61514355408402e-06
1.34623546502729e-05
2.97781301276322e-05
1.54003953210371e-05
3.73675674923557e-05
1.10194367244268e-05
4.86894447322126e-05
1.92252431674768e-05
2.85722851361516e-05
4.86933633477674e-05
4.39330384942448e-05
2.79134844796954e-05
-3.90020855600844e-07
4.58855186860189e-05
3.78310169914853e-05
9.39929340900431e-07
4.70242547471221e-05
3.65031268591123e-05
3.00487742020644e-05
4.20189873093424e-05
4.02041447953844e-05
4.51708856486895e-05
3.39863308381964e-05
4.11751101698011e-05
3.45764023487121e-05
6.90062534498669e-05
8.09554092200872e-07
5.57547913134615e-05
1.99055008190087e-05
4.86773622562476e-05
1.41431241794905e-05
5.42528003222715e-05
2.67118970662081e-05
3.77503781214231e-05
5.36795715785067e-05
2.37883150832155e-05
3.61218127443848e-05
-7.14958796371406e-06
3.3531076646713e-05
1.33304475353417e-05
1.29424030314506e-05
1.31278610710065e-05
1.60532226652413e-05
3.65510280755764e-05
3.41326900771414e-05
1.39343577101628e-05
4.06129998607321e-06
3.4985829131036e-05
3.28402352163299e-05
2.60982029686619e-05
-2.48672774090557e-05
3.15384968841373e-05
1.10666097237041e-05
-2.77274850844859e-06
-1.70905035576951e-06
4.52382675714538e-05
3.18707070983808e-05
2.59384579337321e-05
5.31641106573701e-05
2.04040857960618e-05
3.97704264805933e-05
1.99250427091547e-05
5.05620268978805e-05
6.94098596009811e-05
1.77859763490936e-05
3.69184480087254e-05
3.35062953452179e-05
1.4524937094449e-05
5.26109659878751e-05
3.09751452422737e-05
3.08052999133344e-05
5.49498468109546e-05
5.46609654616088e-05
8.0284057595719e-05
3.27680899863258e-05
1.08476291308302e-05
4.34696278021821e-05
3.86197117546355e-05
4.33735243308423e-05
4.35455205798656e-05
-5.96980388686393e-06
2.10035788231247e-05
2.25170848954779e-06
5.55547947787362e-05
2.77592353599264e-05
1.03266899424973e-05
2.96432052080728e-05
4.70795351447824e-05
5.0749269305264e-05
6.92898175419506e-05
1.32888368055367e-05
5.31881881993726e-05
3.86366815228549e-05
3.16487730861645e-05
3.13454332454772e-05
3.08080371051253e-06
4.97950745022635e-05
7.16341987957398e-05
5.8348069073323e-05
3.21769280158893e-05
2.95889433229931e-05
2.00848762299494e-05
-7.24202301554371e-06
1.35742103287431e-05
1.86251242485173e-05
3.36809442352611e-05
3.15509660286601e-05
7.88007902882974e-05
4.18153233551033e-05
2.93736056526297e-05
6.57624238019338e-05
5.45150514244661e-05
3.95338671950798e-05
1.25402751759785e-05
1.81473759357535e-05
3.95316918392914e-05
5.32984323420508e-05
2.58598600124058e-05
3.27489209730594e-05
4.85040615945606e-05
4.09929153654508e-05
1.61090816748116e-05
5.09231899170184e-06
2.8695419298103e-05
2.70002162819965e-05
3.92075701723672e-05
2.97841869334427e-05
6.69954167639211e-05
-6.6443370774856e-06
1.4678401495064e-05
4.80731664481076e-06
1.72936931782783e-05
6.52451538736727e-05
1.71471576244126e-05
3.08345295559544e-05
5.00389544246119e-06
3.92570836569141e-05
6.15503650704378e-05
4.19521396925039e-05
1.39632761301527e-05
6.00904710793175e-06
2.46207010779708e-05
2.65904493016331e-05
3.08530556745834e-05
1.54469802474742e-05
5.27878291660284e-05
3.68849855896512e-05
3.69293475027963e-05
4.85958622942803e-05
4.44046962020718e-05
1.75267184986067e-05
6.02857335600316e-05
1.36468080164509e-05
6.10413867230298e-05
5.62944786242258e-05
6.34855237614996e-05
5.43717480945612e-05
1.50002504301016e-05
2.92703933538263e-05
2.69883971395445e-05
3.37377157524476e-05
6.30695625868742e-05
1.96602530167702e-05
4.39662875786291e-05
1.85216167149302e-05
3.53974697643107e-05
4.84027311329204e-05
3.5079632976796e-05
1.64604040040565e-05
7.12700169218754e-05
1.82343426926819e-05
3.05406214921448e-05
4.11910848576963e-05
6.10478977647066e-05
1.66257082423623e-05
2.19976664767668e-05
2.35361219007274e-05
3.02685619447762e-05
4.35336963636522e-05
2.86299937295061e-05
3.65821851303004e-05
1.83985895535448e-05
3.41851369404356e-05
2.90950881121504e-05
6.2048710989474e-05
1.63080738035419e-05
4.91244658695231e-05
5.77295017707433e-05
5.3964631975414e-05
5.02260358583883e-05
4.76810163792789e-05
3.8973768104526e-05
4.61058324510089e-05
4.15498140035135e-05
4.30762659479201e-06
9.61765043439073e-06
6.04622460003708e-05
3.48421290055172e-05
2.32118460260181e-05
5.91372164223555e-05
2.34366469592798e-05
3.75715223245938e-05
6.127970251133e-05
3.6690518101757e-05
2.1298136730391e-05
6.72035028255244e-05
8.30687699082702e-06
1.6438822676755e-05
5.99085752520381e-05
4.82055864407326e-05
5.40702227477742e-05
5.8020489152295e-05
1.42727742203212e-05
1.37148041403905e-05
4.29142660502102e-05
2.36631344932963e-05
1.0341470123923e-06
3.90049350953528e-05
-7.13079185769041e-07
1.78640545785127e-05
5.5469104300152e-05
3.63903736899802e-05
3.46651090060681e-05
-7.24504648026806e-06
3.76450374748819e-05
3.6152910216819e-05
2.71117886946408e-05
6.24150088230172e-05
3.28700365899362e-05
1.87829498087018e-05
3.6888314304243e-05
3.38856850391562e-05
3.64293241948394e-05
4.01663880350927e-05
6.80079387377649e-05
5.52803224217057e-05
3.83419592483975e-05
3.80365954111466e-05
4.19088977126483e-05
3.36986463307618e-05
4.96374143598885e-05
8.46183793330588e-05
2.15184283058632e-05
5.03773999893542e-05
2.74942411991932e-05
1.01481375047764e-05
5.11617744197933e-05
3.50718631728599e-05
4.59005831496926e-05
4.34837443377249e-05
1.92933089404242e-05
1.80973848235958e-05
4.62049788020874e-05
-7.57979437180277e-06
2.26819659051182e-05
1.8986390616875e-05
2.09752360318645e-05
1.60269524780751e-05
3.0663733199212e-05
3.06969833274029e-07
9.17974102179802e-06
3.58907106996187e-05
5.21184136437897e-05
2.19447700974102e-05
1.25891370760542e-05
4.16536244801521e-05
7.32920397471043e-05
9.37802325950606e-07
3.17956349342794e-05
2.25233596330244e-06
1.95455759115599e-05
1.25572521074823e-05
7.18421959248959e-05
4.40099848585209e-05
1.67689658535005e-05
-5.62119600057758e-06
3.04411796759511e-05
2.30915920444707e-05
7.49094626891385e-05
3.26990166347614e-05
3.96705566582466e-05
2.09607451588673e-05
1.38677486522237e-05
4.02785968282455e-05
6.31078023761475e-05
3.77840869670211e-05
4.00009323224174e-05
-1.15153435140659e-05
2.44911724172874e-05
2.26941494946099e-05
4.89809687550153e-05
3.38961333050256e-06
2.65615906099724e-05
2.80778923456807e-05
5.26372075288706e-05
1.4065800207915e-05
1.53449734753252e-05
3.33683953971107e-05
