# Supplementary material for: Research on computational propagation and identification of mine microseismic signals based on deep learning
Source: PLoS One. 2025 Oct 22;20(10):e0334641. doi: 10.1371/journal.pone.0334641 (PMC12543183; doi:10.1371/journal.pone.0334641)
Supplement: S4 Data — (ZIP) [file pone.0334641.s004.zip › 000100700000337.xlsx_0.txt_24.txt.txt]

4.90999311976535e-05
4.06470294309231e-05
2.57269092918433e-05
1.02652038919924e-05
7.35981152047951e-05
5.79430532532197e-05
1.92018371618828e-05
3.0416191422082e-05
2.86133470520199e-05
3.35435254952786e-05
1.22790523707004e-05
8.30259502157653e-05
2.61574849810228e-05
5.22839132370282e-05
3.16160427595566e-05
4.37191172733105e-05
5.21811223612123e-05
6.30934253857034e-05
6.97373221995564e-05
3.77364018481014e-05
3.57655702352878e-05
3.80709473441414e-05
3.09808684678631e-05
4.99903948989666e-05
3.20920862474587e-05
2.71331112636393e-05
2.07646599385897e-06
2.03970782426316e-05
5.83426274579478e-05
3.48215580455566e-05
4.13001217893088e-05
4.35862742459488e-05
7.34245571888936e-05
7.9522659707151e-06
1.43445630491597e-05
3.15281838792538e-05
1.10380505611445e-05
8.71108520448283e-06
4.84860297876831e-05
4.33217834144327e-05
4.32668904661992e-05
4.89415676922424e-05
4.79061874481715e-05
4.01597422835934e-05
2.27565148892346e-05
2.03749431277153e-05
5.85964165406615e-05
-3.05573402163936e-06
7.02354077753632e-05
1.71980179301434e-05
1.17488856067734e-05
4.92471261963071e-05
2.66980573013272e-05
2.64191854949463e-05
3.24918510815699e-05
2.63696333348193e-05
7.95227949085961e-05
5.09994911598949e-05
-5.46928464952767e-06
4.14277939547098e-05
4.28522689336141e-05
3.42206037552822e-05
3.04721950784836e-05
6.09024261513012e-05
5.84152907201572e-05
8.73576527059305e-05
3.46813246475934e-05
4.4987968355228e-05
4.70855703647457e-05
2.62191020711629e-05
1.90544557613725e-05
4.21127562403669e-05
1.07693912913845e-05
1.50823377460071e-05
4.76154475248587e-05
2.21780490865508e-05
3.65384717944513e-05
1.95001202328709e-05
9.80957942571999e-06
5.40178804891566e-06
3.02877538026559e-06
3.47694135519172e-05
2.06170501880668e-05
3.46503367939727e-05
-3.70663523627222e-06
4.09425974194798e-05
6.7248595095016e-05
3.9903090415042e-05
6.92991926496605e-05
4.8324427952189e-05
6.8430544099765e-05
3.68962649916219e-05
8.52576489535206e-05
4.13610791266437e-05
4.14688214935636e-05
5.38370195418493e-05
7.68630615320878e-05
4.79926320172e-05
-3.43149289428626e-06
3.90618765528109e-05
6.09565975690688e-05
2.55599121967621e-05
1.28185589248275e-05
2.46505774014055e-05
2.45398956018017e-05
-2.87737216209527e-06
3.07031254265189e-05
1.99328432684373e-05
3.15446429212663e-05
4.65639747487999e-05
8.02954785950724e-06
3.49356049688288e-05
-1.31559855983998e-05
1.31418252797151e-05
-1.07211848740819e-05
-9.3270758042881e-07
5.02133865232637e-05
1.16315182458233e-05
3.64444153558023e-05
4.69178662687847e-05
3.16008929968984e-05
1.68265389128164e-05
6.20207870823032e-05
3.902495371658e-05
4.76783659478884e-05
3.92649232047741e-05
5.52106951217146e-05
2.28224417404216e-05
2.73626882333271e-05
4.81891506035134e-05
4.83939124020151e-05
3.71133457808183e-05
3.80065004466506e-05
3.45003371373831e-05
3.70464769008903e-05
4.67398216446515e-05
5.17158782202307e-05
3.64986263957126e-05
2.63403221599153e-05
7.00183932503269e-05
5.54747769485305e-05
3.78548467443335e-05
3.06743265999263e-05
3.03030167433634e-05
5.89269380879794e-05
2.37989007482464e-05
1.78451969425488e-05
3.99309251072024e-05
2.89973895064296e-05
4.00544640264489e-05
2.49050358499165e-05
4.54486876316337e-05
5.19811447187285e-05
3.20025551602664e-05
1.32129623793119e-05
3.52594252803292e-05
4.33292899814385e-05
3.40023098194098e-05
5.38632945544285e-05
3.03578910683315e-05
2.98954007930208e-05
2.29323392552158e-06
2.6172589343679e-05
6.01804591709281e-06
4.40093603961078e-05
4.27091412559091e-05
2.60976577800159e-05
1.19862742306235e-05
2.85372682075366e-05
2.5284586420623e-05
5.05326654103354e-05
1.37935660055197e-05
2.43960452901781e-05
2.27869792829647e-05
5.50293679167581e-05
2.59094987863254e-05
7.7424615407545e-06
1.85288103564506e-05
2.94722665031126e-05
3.82372164345174e-05
3.2492458934301e-05
4.63428609790882e-05
4.519681150075e-05
4.44936391632641e-05
3.61543506786934e-05
3.66797630792703e-06
8.07027230700457e-05
5.24771993806829e-05
6.1474124351458e-05
1.2054311965614e-05
5.17522861617065e-05
2.73822150381134e-05
4.65640769632506e-05
5.31264942627189e-05
2.18648102083762e-05
5.21223472264197e-05
5.86266111969339e-05
5.80015089094407e-05
4.24178901659452e-05
4.47550490494085e-05
3.2963033183182e-05
4.328405591435e-05
2.0370528028224e-05
3.21575655113828e-06
4.70852926226232e-05
3.73187788657208e-05
3.53499304127145e-05
4.24895635244365e-05
3.41254976979077e-05
2.40159822180962e-05
4.16774104982633e-05
7.52916615110712e-05
9.05655210958677e-05
2.39090090371977e-05
5.23091867472e-05
1.42641593493288e-05
3.04799860042449e-05
1.15503399436375e-05
3.27111250384799e-05
5.00603118301099e-05
4.6200643408705e-05
2.60369588084024e-05
2.91906681110793e-05
3.14525555900887e-05
2.18068213283523e-05
3.28316978272171e-05
1.53601297409304e-05
5.49514165478386e-05
4.74739836505367e-06
2.39056225124905e-05
5.01622611136154e-05
2.64802484989203e-05
3.04616019829584e-06
4.43471855979156e-05
2.21750461208543e-05
8.26469676068434e-05
6.18539385280613e-06
3.25798196640812e-06
5.06094136505584e-05
3.48751831862966e-05
4.02339122306578e-05
4.49167257369139e-05
2.5882458466815e-05
2.44578409367138e-05
4.35411240375206e-05
7.24998034503954e-06
3.65085463567072e-05
2.59503337263413e-05
3.15938422567171e-05
6.1214876051374e-05
6.2130464091487e-07
5.80377168025678e-05
5.98868707767948e-05
2.61766327857451e-05
3.02933721773332e-05
6.20561002074532e-05
4.48219907232363e-05
6.3614698582545e-05
4.60139870920259e-05
6.67345823626542e-06
1.64086442342936e-05
3.62530668349661e-05
3.30885254070077e-05
6.63516916641924e-05
1.753445109574e-05
5.7017234699646e-05
5.80745017871674e-05
7.37376091578847e-05
-9.19214586772397e-06
3.55337477374087e-05
2.19801764019307e-05
3.46165519535662e-05
2.90680514630552e-05
2.22966381222565e-05
3.84599730392322e-05
4.39979031692848e-05
3.00984532556923e-05
1.53492360134722e-05
2.95354009424205e-05
2.95560232625935e-05
4.17186009470916e-05
5.6507250189043e-05
1.13719311513679e-05
4.38963150267543e-05
4.54215599750235e-06
3.91121456103113e-05
4.55406439547857e-05
5.66335316774091e-05
-3.6433941047342e-06
3.71063878768256e-05
4.91576876510543e-05
2.55487766207922e-05
4.41855834129004e-05
7.04975550927854e-05
2.05472434014224e-05
4.41218169432543e-05
3.95440366334854e-05
5.39971431944861e-05
3.63600489579969e-05
2.94124718727715e-05
6.93699987855671e-05
4.75029672226461e-05
2.2907716925685e-05
8.34431549069315e-05
1.14916003023996e-05
4.48714707290339e-05
3.42152930989367e-05
4.64525020671303e-05
1.85105649797984e-05
7.84710079009167e-06
3.9965716160791e-05
3.44398737760885e-05
5.30688954848674e-05
7.25441284039187e-05
7.6766781981228e-05
1.39535171158183e-05
4.90676776213453e-05
4.19478804097504e-05
3.05122016522002e-05
2.03096719491154e-05
5.0936588572189e-05
3.66625294781688e-06
5.30061229349116e-06
2.4631270060155e-05
1.49968073610902e-05
1.56556768218026e-05
2.73671074518027e-05
2.53436064641177e-05
2.44506415780628e-05
3.43912950801836e-05
2.33388859339264e-05
2.09610448823029e-05
3.50665378650762e-05
1.52833204813832e-05
3.97699506407235e-05
5.27894863448088e-05
4.52600672498081e-05
4.41839522443292e-05
3.81056911034706e-05
2.74010312597783e-05
2.58432636481457e-05
3.7845820034579e-05
1.88738707168327e-05
5.05466827540171e-06
3.98100577819972e-05
5.3680346137633e-05
4.01030829018907e-05
3.03928604474455e-05
2.25976328833282e-05
1.93028235995624e-05
2.97968059984649e-05
5.84792096376401e-05
3.43204113773776e-05
4.7289265181888e-05
5.0574880528253e-06
3.15869994835736e-05
2.76107405587567e-05
1.13002441814748e-05
2.52190726106024e-05
4.53472827624836e-05
3.70477771685172e-05
8.79723272099998e-06
3.8802971055487e-05
1.07881769001108e-05
4.92154741957261e-05
4.14223821898573e-05
2.94479280491065e-05
2.19638194956181e-05
1.80824551142752e-05
1.34054260879002e-05
3.29505809828837e-05
1.10102417384083e-05
1.28442359556053e-05
1.73443349815189e-05
4.44251548503683e-05
3.485520573201e-05
3.92808866871014e-05
3.32221580302934e-05
4.16350468830311e-05
-1.46175282152882e-05
5.24034353761358e-05
1.98924553643456e-05
5.1796905296014e-05
5.12764683782376e-05
3.67236418279578e-05
3.10749713746663e-05
2.46491536319125e-05
4.72176345746833e-05
6.0946799066551e-05
3.61413161747403e-05
4.40812862899901e-05
4.29826321536797e-05
2.17566647894031e-05
5.80224801597536e-05
6.20857197179013e-05
6.07945286321863e-05
-9.48366482734606e-06
6.00642815873621e-06
5.16938380341721e-05
5.18356948336989e-05
2.53317757975062e-05
4.82177981056295e-05
2.46225108452104e-05
2.67386189303335e-05
4.02867678024498e-05
9.4440118070462e-05
4.03587330633195e-05
1.9846032725089e-05
3.57822993210671e-05
4.8990402910502e-05
2.09735700524731e-05
4.24281701405001e-05
4.60520950893688e-05
5.39236828276956e-05
1.77205873927577e-05
1.09742018519524e-05
1.05437636516445e-05
5.97842943589662e-05
-1.00178996194528e-05
8.18894285646125e-06
3.25930703018901e-05
2.63730967951467e-06
1.69227881882858e-05
2.87356597613083e-05
2.04600359270604e-05
3.07007329176236e-05
1.3581827473867e-05
3.18029816914739e-05
4.61945986284347e-05
2.8724598887601e-05
5.6037227796676e-05
2.57830753631265e-05
5.27698955644607e-05
5.54368909666564e-06
4.07311150032843e-05
6.07250870337051e-05
3.8020081196544e-05
3.74540443911577e-05
3.49679114560701e-05
1.99608364277643e-05
7.03570942309485e-05
3.25387073647342e-05
4.01845831639814e-05
2.71713460569572e-05
3.10390691528948e-05
5.86739492545678e-05
1.5631025874856e-05
6.60220573241047e-05
6.16113229856364e-05
4.80520566297647e-05
3.73446971873429e-05
1.59739430198181e-05
-1.59184582466753e-07
4.37594719545912e-05
9.21957886073332e-05
6.7031224411639e-05
4.95252863281404e-05
4.97056447400206e-05
2.88943916861225e-05
2.35643474317407e-05
5.16787972234141e-05
9.44243414179201e-06
2.66163683555024e-05
4.06573168669053e-05
3.49181345331875e-05
1.89056731868948e-05
1.34867443786515e-05
4.13443477942689e-05
7.00870150825817e-06
3.73334125320315e-05
6.51317208795706e-05
2.63385296528957e-05
3.24806298049503e-05
2.03819889928133e-05
3.51345230306155e-05
5.3610290139615e-05
3.49098706078272e-05
-1.37634406204448e-05
-6.62363697180021e-06
4.17567964959892e-05
2.58169860404107e-05
7.44614687512882e-06
3.19200196157854e-05
3.40793787813302e-05
1.72627376923706e-05
5.18550547372471e-05
3.10641900723369e-05
-2.55606644515152e-06
7.23013046905447e-05
6.36322879054393e-05
7.25308146605707e-05
5.34566477841519e-05
4.36235554957706e-05
6.58255864476618e-05
6.38165517282614e-05
6.46604188597949e-05
4.47210200900905e-05
3.39392159546079e-05
5.66029076935021e-05
4.84119282248188e-05
4.05441311347316e-05
2.05325916101533e-05
2.4247950847936e-05
2.8936162628813e-05
3.58041007423597e-05
4.22814389809504e-05
3.31750206073651e-05
6.60075261055337e-05
2.27708682399775e-05
4.3842355355441e-05
2.27356162679367e-05
1.91012688725168e-06
2.38460453827893e-05
-2.6149649011038e-05
1.81513148529509e-05
3.68342984111909e-05
3.82179866166488e-05
1.90950354111878e-05
3.2148778065772e-05
5.30371853280674e-05
2.0918946864501e-05
-1.10229560451248e-05
1.0398112408317e-05
1.25943188117843e-05
2.51531956757928e-05
7.81058943520858e-06
-3.56411210648624e-05
3.50837415242813e-05
3.98780822107491e-05
2.19184464699413e-05
2.520033370677e-05
4.79025017777367e-05
9.49405010828641e-06
6.08592589312596e-06
3.84907073814387e-05
4.6322300993823e-05
6.83018684491691e-05
1.73518988899106e-05
7.26839904820478e-05
4.71528120551043e-05
2.76556308243291e-05
4.23101836234447e-05
2.66483497568821e-05
2.88988608935249e-05
6.68432711996623e-05
3.67755784930715e-05
2.93713692182722e-05
2.24579658253006e-05
2.83520616991067e-05
7.10814175674544e-05
4.4729722614972e-05
3.58217123923806e-05
4.41357906966116e-05
7.02666483573552e-05
3.47337684799342e-05
4.16998800437847e-05
3.00883275564442e-05
3.81750066446104e-05
3.73529176983801e-05
2.5271573847624e-05
4.06842502989367e-05
3.45378435854503e-05
4.34645509416875e-05
1.11875992958347e-05
4.54785229376618e-05
4.32305065917704e-05
2.13808177775686e-05
3.18431356200958e-05
3.11808111788276e-05
1.3480541096622e-05
1.79379393548924e-05
3.82104879295508e-05
2.5847068102638e-05
2.30301698122119e-05
4.47318879416636e-05
5.89947455659015e-05
3.07431509166264e-05
4.42069849631134e-05
3.07684947933099e-05
2.78180726088768e-06
3.46078601411306e-05
3.16099777350461e-05
4.0947091706774e-05
5.34918835101298e-05
1.64864391350783e-05
2.50371318008894e-05
8.08374020900547e-06
1.49339840974496e-05
2.51042725303653e-05
3.76021085598733e-05
4.87805675919527e-05
1.4430152185896e-05
2.36499017903365e-05
2.71617792418192e-05
3.99166479851565e-05
3.3842188375833e-05
3.8839064532706e-05
3.68775757272417e-05
2.18114359087821e-05
-3.79744609458901e-07
4.15292686385596e-05
5.53370632065132e-05
3.94134556455738e-05
3.21281020665756e-05
2.09340248111587e-05
1.57819748348068e-05
4.27566750131283e-05
1.84510705298046e-05
4.72802395604414e-05
2.6436148454376e-05
1.74650097727442e-06
1.0105030381993e-05
3.09123647787205e-05
5.53235777403377e-05
2.33330869372672e-05
7.24470116302266e-06
3.30175582669446e-05
4.09560061367691e-05
3.02318390690349e-05
3.10376941343536e-05
4.6808923916209e-05
2.08797718395011e-05
3.55923789221819e-05
4.46717181337892e-05
3.10933951680958e-05
7.32275569148407e-05
3.42455232461944e-05
3.97545345688507e-05
3.28158102558632e-05
1.08109151208981e-05
8.79448498393239e-05
3.61154041582324e-05
1.83248729962367e-05
4.04673015384638e-05
3.90954553049956e-05
2.2711981493456e-05
3.72963558838511e-05
8.01760100242091e-05
4.26938215234416e-05
1.74794000874416e-05
1.22550454563577e-05
4.99666011165058e-05
3.24036867130269e-05
1.26811674901119e-05
2.57892430892006e-05
3.18180473297052e-05
4.71980184470793e-05
7.42356647181863e-06
3.32920183797463e-05
4.45989132908346e-05
4.07037531826973e-05
4.40221403567308e-05
3.03311811232919e-05
3.57400107127872e-05
1.74705000558466e-05
1.41731126719877e-05
5.1426094065416e-05
6.58249015819375e-05
5.84384002199493e-05
-1.01717009695362e-06
2.59239578032245e-05
-1.02517140933e-05
8.37090481071093e-06
1.63675848015287e-06
6.17918501573746e-06
3.67885421193693e-05
2.33969439935727e-05
3.01644106445762e-05
2.87596471087435e-05
1.2197008238832e-05
7.34927206153815e-05
3.52243526388913e-05
3.3133560624914e-05
2.72121893599947e-05
3.99009772756793e-05
4.42421271029675e-05
5.07399300294197e-05
4.74098675352689e-05
1.57766694960602e-05
1.60570942368972e-05
3.12236079738912e-05
2.13897860275824e-05
3.99204422166058e-05
3.21305823459224e-05
4.19081963791036e-05
2.58918122069258e-05
8.62425372458325e-05
5.85205970046603e-07
5.11430851087434e-05
3.25692075987588e-05
-1.65323600103025e-06
4.76766449451493e-05
1.49142364990255e-05
2.03350608426597e-05
1.61299930306093e-05
2.69069696820237e-05
3.31913643634294e-05
2.99395873029721e-05
2.83719163655615e-05
2.69804378742291e-05
1.36287759792093e-05
2.14079238813168e-05
5.82639257146955e-05
1.87331663937178e-05
5.61875934861077e-05
6.3355974361812e-05
4.33255513390145e-05
1.51838489497257e-05
6.80301526917576e-05
4.40359465945556e-05
1.3177963334398e-05
5.77634394284668e-05
2.64638074136172e-05
6.8838353984771e-05
2.94270453503962e-05
5.68451566748101e-06
-2.11887210298246e-05
1.21744954811954e-05
3.02863807483698e-05
7.65269051517217e-05
4.27875734570976e-05
2.96778739565046e-05
-8.64919317774897e-06
1.30412746124012e-05
5.77789136743481e-05
5.1334838297963e-05
1.82414392984049e-05
1.35321303776229e-05
3.8132641212184e-05
4.6562448400131e-05
2.54974782381123e-05
2.49340263239931e-05
6.21356043634444e-05
4.07847922104086e-05
2.85408873080867e-05
6.8237759522035e-05
4.66718177329412e-05
3.05041695043374e-05
2.70992983788917e-05
7.44789447957494e-05
5.07123326378173e-05
5.32731379625442e-05
1.55570741624505e-05
4.26802204020715e-05
6.81214226917299e-05
3.96916005690511e-05
3.29749818492263e-05
5.49808425635839e-05
2.1712754966143e-05
4.26110041546651e-05
7.3470666557677e-05
6.57945767119566e-05
1.80973397503553e-06
1.73595326906077e-05
3.18566317452363e-05
1.63565155176243e-05
3.52857110730523e-05
6.7870229250461e-05
6.70274742099744e-05
3.4307591500392e-05
3.78803436088254e-05
3.47114490190308e-06
4.20327988756746e-05
1.47964819138425e-05
1.04751205009807e-05
1.94983430574719e-05
2.81445974323052e-05
1.10468659119187e-05
-1.02444158537905e-05
5.10305691495392e-05
4.14121531148431e-05
2.30945686811069e-05
-2.08413182157314e-05
5.26760271927108e-05
8.8490772875773e-05
5.33411119410063e-05
1.73803939330352e-05
1.11048976681449e-05
6.74735740057353e-06
2.59005032627278e-05
3.78686683898462e-05
6.7893142543388e-05
3.29211423923511e-05
4.37852610516721e-05
1.7501631954229e-05
4.12738470517429e-05
3.31508162906624e-05
4.47052988193953e-05
3.73176633874482e-05
6.70204610788482e-05
3.36963968207096e-05
5.6456509906133e-05
5.90592061484409e-05
2.97863686396175e-05
8.563371329818e-05
3.26963285097397e-05
4.09836179567095e-05
4.07165093427829e-05
3.87397343618145e-05
2.35621811113074e-05
4.34123595564989e-06
4.57900529361e-05
3.87088836786711e-05
6.65909858414232e-06
6.18722681494599e-05
5.47148475994097e-05
4.33400896034255e-05
3.86956774339859e-05
4.10417379691913e-05
3.49229164076458e-05
4.12261851362342e-05
2.76868452588169e-05
4.30411741408846e-05
3.47969260692044e-05
4.67284219718281e-05
2.58760018664738e-05
8.25994400587965e-06
1.25188388013788e-05
4.42085281892057e-05
2.05863736283878e-05
3.01936145782355e-05
6.40690480264684e-05
2.05776483306187e-05
3.35752346347828e-05
4.50275328206903e-05
-1.9417997393421e-06
3.56163603096266e-05
2.71793487623718e-05
1.08901213189273e-05
2.25269535065165e-05
4.72890212864092e-05
1.36140048455852e-05
1.62404169942602e-05
4.60966253936673e-05
3.30224795912722e-05
4.53772938580409e-05
6.67800712124867e-05
4.35190663762162e-05
2.92955505278088e-05
4.5817191389336e-05
1.86863358856767e-05
6.1513345733069e-05
3.25258249201612e-05
2.97143548283615e-05
3.97420518753302e-05
4.73360316081626e-05
3.78349807224536e-05
4.33170484984854e-05
4.04926725687665e-05
3.71924507896962e-05
3.69358292536337e-05
5.79136097526455e-05
3.79396643158167e-05
5.57967752833039e-05
1.49533932276688e-05
6.88585295977525e-05
3.3075820890273e-05
-1.16957903559544e-06
2.40357757217408e-05
2.49927835973684e-06
4.87486694914101e-05
7.73665119894699e-06
3.22270156708536e-05
-1.78207276035694e-05
1.78411206658861e-05
4.07105643785237e-05
2.2639000424969e-05
2.86903279217567e-05
2.12281310733482e-05
2.4137972895322e-05
4.58242779465536e-05
5.59356450635041e-05
2.96549365890618e-05
3.76709787902469e-05
3.74672286299064e-05
3.46020304645219e-05
1.4185242033963e-05
3.45711391651943e-05
7.72760425028873e-05
3.27479785518728e-05
2.35604063876593e-05
7.4623079649573e-05
3.27029425167476e-05
2.30688993684178e-05
5.36327397388655e-05
2.66227249816376e-05
2.86200129184019e-05
5.105583577646e-05
4.23336847835408e-05
2.33406674007616e-05
1.01343976171512e-07
7.38548911933383e-05
3.7063267396913e-05
3.04074309341555e-05
5.52648567399531e-05
4.03477890103602e-05
6.31507485813843e-05
6.83988316835554e-06
4.86447253936785e-05
2.68769501332619e-05
1.81686331688567e-05
3.4922267138598e-05
5.88493915351676e-06
7.48722434659444e-05
1.49413239523856e-05
5.84851332592504e-05
5.51629407792755e-05
8.83436003361457e-05
2.63325726906705e-05
1.1513952932933e-05
3.67412545165833e-05
5.48614344941147e-05
1.52734601250996e-05
3.0456758968862e-05
1.38778338995581e-05
4.88349755510166e-05
2.12831031334345e-05
6.85318825460234e-06
5.89805032476328e-05
-9.84851355243732e-07
3.61422317761553e-05
6.75701036845929e-05
9.35724094568232e-05
3.56623816616174e-05
-1.72448807419997e-05
3.44424516934917e-05
3.54210479246984e-05
6.91209103806294e-05
3.56547664402642e-05
6.66978244019032e-05
2.66862339692157e-05
5.10457059040627e-05
7.58816223901283e-05
1.2038928344135e-05
5.0180593212147e-05
8.01937529258839e-05
4.37279604271159e-05
2.37626271292196e-05
4.6439613329875e-05
6.32171020796856e-05
-1.10822190415428e-06
9.37640818486495e-06
3.97339671938306e-05
4.17174653169021e-05
4.59883957757251e-05
6.73960846305397e-05
3.67119119917083e-05
3.09163525604117e-05
4.24684470658307e-05
4.43651598414822e-05
3.02504322788319e-05
6.73392586878425e-06
2.22045630041862e-05
4.16112956425676e-05
5.18565289898836e-06
3.71161584133324e-05
2.93237110415493e-05
5.43324266195376e-05
1.5631434281734e-05
3.40865859740894e-05
1.90329671498835e-05
1.4495193398065e-05
2.8798350737609e-05
8.86466028899358e-06
3.94993109264964e-05
-1.46751344537578e-05
7.55582218958145e-06
3.01114203894854e-05
-1.61436612458051e-05
2.88555958940073e-05
1.35713676020476e-05
2.80928519008399e-05
5.3376871286897e-05
3.4089648453717e-05
2.95975678060201e-05
5.14900911957853e-05
4.86112292365097e-05
2.20502625672789e-05
3.75892139680091e-05
3.47750219069139e-05
5.49465815300731e-05
6.54855452044029e-05
7.60445085204317e-05
3.59050590884208e-05
6.95139896607818e-05
2.54836570776534e-05
5.9104844023887e-05
4.35297561780299e-05
3.12146982620216e-05
3.57610030879747e-06
5.34975614219576e-05
8.78194902747949e-05
-5.97772215802538e-06
2.99992667523022e-05
5.13982516364731e-05
4.19020887456762e-05
1.03720811474602e-05
-2.43187827763805e-06
5.07712480560742e-05
3.28822703882769e-05
7.9455179906635e-05
1.54798122846413e-05
3.78517002287461e-05
-8.90917873375037e-06
4.63362008363145e-07
6.13299916853784e-05
4.15230157808461e-05
3.60928534673399e-05
3.58432689939037e-05
5.5687993736386e-05
3.96539602026033e-05
4.289885262809e-05
8.78764929799981e-06
2.35552515307244e-05
1.84957906006087e-05
8.68348722870768e-05
3.6438701244145e-05
5.14955246707732e-05
3.08525614132507e-05
2.50964837833407e-05
4.53514287040072e-05
3.72217053239513e-05
5.88296010825886e-05
1.12966270250756e-05
5.14012856146094e-05
2.10878176313215e-05
4.93143314967438e-05
3.2849042346828e-05
2.40550071307396e-05
5.07779852326334e-05
6.51618191555856e-05
5.01298554352012e-05
2.55382508930241e-05
6.81879600822545e-05
3.86279904547277e-05
3.04362438945179e-05
2.24252581995863e-05
1.30440253645505e-05
4.1882289794898e-05
1.41973444279805e-05
4.62742566282367e-05
1.13979474996034e-05
3.22488796853513e-05
5.67461429243417e-06
3.51423222063324e-05
2.20598631445363e-05
4.80358570471794e-05
5.99264489635712e-05
2.22420467335852e-05
2.03192718648451e-05
3.67033654588933e-06
-1.61439078084733e-05
1.40529407133382e-05
5.91580282432854e-05
5.43687676408963e-05
4.43510243373923e-05
5.13712037708614e-05
2.0933680630868e-05
2.61455899215762e-05
1.81440121391797e-05
6.38691587901535e-05
3.09988021372527e-05
1.74743993338554e-05
5.2209242213332e-05
1.02295762859258e-05
3.31326553790272e-05
2.2805863254524e-05
7.55535139211105e-05
1.90130460208564e-05
1.51710766203277e-05
5.0791394154767e-05
2.63602345551118e-05
4.57173550956164e-05
2.69135978797751e-05
4.60004230097643e-05
7.01282585969842e-05
3.06549814420064e-05
2.02720321248385e-05
-2.52966095360553e-06
6.04898242076248e-05
1.8882171130563e-05
1.72606154823631e-05
-9.49146885726229e-06
4.72387483830392e-05
5.03938907168127e-05
1.3323253455551e-05
8.2531044514574e-06
4.43511601060648e-07
3.07800215085878e-05
4.60739168700989e-05
5.09265409105744e-05
7.30465225835046e-06
3.29361034199304e-06
4.22339750217539e-05
3.65930930458683e-05
4.10958970460362e-05
3.68549399972101e-05
2.79336259106656e-05
5.04866862840038e-05
4.51504834904569e-05
2.07124920759718e-05
4.46927054853589e-05
3.39545653547529e-05
-7.03048576526571e-06
5.81955636791016e-06
7.68217136803137e-05
-2.27810559611444e-05
3.55321363726948e-05
2.6515893669518e-05
6.30373688989432e-06
2.55866270344604e-05
4.87878230861031e-05
4.1159766721975e-05
1.45511810775212e-05
2.02296022688048e-05
1.47233977321814e-05
4.96429516131335e-05
1.51507647747773e-05
2.64768853225742e-05
6.4222360992318e-05
5.28607503536145e-05
5.82594235649608e-06
2.86328084524614e-05
5.42518375117044e-05
-8.05961632402901e-06
6.51525015521756e-05
6.26370587556987e-05
8.13818904404687e-05
4.9479472201024e-05
3.12340184206409e-05
2.5472477102085e-05
1.9928893412158e-05
2.31248106637885e-05
1.91986711485788e-05
1.81365782249858e-05
2.18237591422358e-05
1.59327726570839e-05
2.87763898894221e-05
2.22430176613712e-05
5.19784682848575e-05
3.64218477046251e-05
3.14326185398476e-05
2.40699173629849e-05
4.52396609073745e-05
3.47735203653746e-05
3.79196790983531e-05
2.78596187982726e-05
8.35033263578282e-06
1.87435995805777e-05
2.31387130051913e-05
-1.2560209260166e-05
1.75034510186887e-05
3.77709032511604e-05
1.90192321078026e-05
5.72679641374179e-05
5.18685636315578e-05
3.98438355716121e-05
3.31796429639372e-05
4.64689081823243e-05
3.52734769443168e-05
3.31280858722443e-06
3.60786013212938e-05
2.71597602031195e-05
3.10759833398653e-05
3.73241867779391e-05
4.37573542131544e-05
5.04785173519944e-05
3.6457532027158e-05
2.65870698490083e-05
1.84004039185343e-05
1.38931506116363e-05
5.49611131194882e-05
6.46987281878655e-05
1.05668973123985e-05
2.9311165978472e-05
-1.22894342550628e-06
1.83740595220766e-05
4.87714132763548e-05
-3.3955735482287e-06
4.10512769026252e-05
-5.90354821347897e-07
2.33873474230645e-05
1.95532038680868e-05
6.82203460385968e-05
4.99792246698412e-05
7.34871692824843e-06
1.92632807748027e-05
2.66851613477827e-05
4.86602441849841e-05
4.00453087095371e-05
6.6734689189854e-05
2.41724713478351e-05
3.56611397114179e-05
4.1056274988121e-05
5.24550253248964e-05
6.06182817265175e-05
5.93867089938155e-05
8.34765732812537e-05
2.83583580057321e-05
2.16218328989554e-05
5.10385618802401e-05
3.37499310022741e-05
4.19777296295383e-05
6.55283500092281e-05
3.65970574162874e-05
2.24010286403856e-05
5.16536292969396e-05
7.94037215800459e-06
4.09027642874059e-05
-2.5736187301837e-06
2.83587671156674e-05
4.78724621851082e-05
4.62643255945244e-05
5.01957448733965e-05
1.38373268031043e-05
4.24271269935571e-05
4.75296518735024e-05
3.34007835658231e-05
4.47145837122963e-05
8.32929621169772e-06
4.81066643370178e-05
4.92845715672291e-05
5.81088796722695e-05
-1.38536738301821e-05
2.6563724835987e-05
1.9438660051747e-05
4.30685917571438e-05
4.83536974274654e-05
4.16189432594692e-05
4.53045662145552e-05
6.68272566710039e-05
4.5757053785837e-05
4.95465813858047e-05
6.6671966921192e-05
2.25311812597538e-05
1.1592876069984e-05
-4.08582603570893e-05
4.86478461664189e-05
4.05281969006047e-05
4.80247400093413e-05
2.57955668755922e-05
7.89038630464653e-05
5.20762976575107e-05
2.18686177591237e-05
2.18884173072991e-05
1.4409194526311e-05
1.62422534677868e-05
2.30915071369913e-05
4.1283441834233e-05
4.29826430383103e-05
2.55340187060791e-05
4.69136507452243e-05
4.21129896810223e-05
2.5716955842695e-05
5.80279807178248e-05
3.28215415024464e-05
6.51522717054039e-05
4.78445541697122e-05
6.3422680793376e-05
3.19564887588564e-05
2.87781205266447e-05
2.19211920476048e-05
4.17165018256871e-05
5.49482940147027e-05
5.63796389727001e-05
3.43004106252818e-05
5.55370268374833e-05
4.42561380688287e-05
2.03619821878971e-05
2.33881049020664e-05
3.35390743449764e-05
3.63653838341067e-06
-1.14078878105614e-05
5.17627166111431e-05
-2.18265686742603e-05
7.34712163110361e-06
5.05291488223501e-05
4.71428709950039e-05
1.68383250513952e-05
4.00569313388494e-05
5.31882493624706e-06
-6.42865124844187e-06
7.4988637124714e-06
2.21968301078929e-05
1.57790635582722e-05
3.94744764576001e-05
4.77513827349662e-05
1.845094530853e-05
1.31106187330027e-05
4.24865500157314e-05
3.80332042807321e-05
4.63585711502914e-05
3.93713719847815e-05
3.10549341072232e-05
1.85993664624883e-05
3.98768548103895e-05
2.85280964939316e-05
3.17226683879428e-05
1.2814141977205e-05
4.79864195551994e-05
5.58402463787275e-05
-1.82364571481453e-05
2.87312568241418e-05
2.69248118563644e-05
3.93910372311669e-05
3.93124148409612e-05
6.51473386868924e-05
5.07205035742476e-05
7.75286870857229e-05
4.66355504628663e-05
7.77298598118308e-05
5.29127576126426e-05
5.25841271313845e-05
3.05766779072404e-05
3.1579920204562e-05
2.43593353419064e-05
7.42613017584916e-05
1.94117213855015e-05
4.4687410909e-05
2.9119776637244e-05
3.45011465293115e-05
4.3548361195199e-05
3.13185083528524e-05
4.94328524726995e-05
4.11060937901982e-05
2.58791285618636e-05
4.54254931177878e-05
4.06463461235351e-06
6.25789139559872e-05
2.35130302294546e-05
2.05420788459208e-06
2.53659321741694e-05
6.09838846592403e-05
3.91640261523353e-05
2.87989229331584e-05
4.77937226836342e-05
-1.48431093019743e-05
3.72037201342003e-05
5.22501916209446e-05
1.02045410953553e-05
9.64251838848001e-06
5.74959417126146e-05
1.78628693026776e-05
3.34960731499627e-05
5.9173864303018e-05
2.48964445156924e-05
2.34892806069286e-05
2.56565956202409e-05
1.54466080198687e-05
2.8969074543321e-05
4.6432868058277e-05
5.69472525570734e-05
2.35803102049196e-05
7.42077495144865e-05
5.68659760322265e-05
2.92628072726894e-05
4.22045613611728e-05
2.94142328104804e-05
2.8974487662246e-05
3.02630096695881e-05
7.05409295811541e-05
4.89000080837184e-05
4.64087309596988e-05
3.8461596050193e-05
3.60424709935599e-05
2.44376110616298e-05
4.63402179691736e-05
1.96869079366895e-05
3.54064671442397e-05
5.4199097466044e-06
3.90404615633447e-05
5.19596178926222e-05
2.74295715643755e-05
5.57949200428005e-06
5.07172538053374e-05
4.06274269597816e-05
1.14440735720159e-05
3.862882928247e-05
2.39979662130963e-05
1.94148337059567e-05
-3.3071126216679e-06
-1.90530202827841e-05
5.73908188279755e-05
2.91781759030037e-05
5.58818952057541e-05
5.43046201637231e-06
-1.14467061512303e-05
-2.48627478218348e-06
4.4131625155448e-05
4.34087254855528e-05
4.68738564718697e-05
2.77108068435919e-05
1.25024857282912e-05
2.18177250295284e-05
1.37928991795269e-05
7.17817044569624e-05
4.57840884871959e-05
3.66287842323506e-05
1.98250951305119e-05
5.85304427297107e-05
2.75376897536679e-05
3.68080921175095e-05
2.59429744807782e-05
5.68534905187694e-05
3.99283486178706e-05
5.0902790057843e-05
3.01165901788299e-05
2.02595164644335e-05
1.42140738019432e-05
3.08367836188731e-05
2.77402203611447e-05
4.90801546895095e-05
4.85269305838434e-05
4.35104271433492e-06
3.20462875061158e-05
6.67488981233707e-05
3.92855618767506e-05
5.07575360221436e-05
1.25385073569312e-05
3.51304175872194e-05
4.13314740839118e-05
2.74165936815702e-06
5.96693769912888e-05
3.4758655173593e-05
1.78556712452733e-05
-5.92194016596748e-06
4.09742219921854e-05
3.1990284884663e-05
4.95183389822474e-05
6.68453205631595e-05
5.04514458265264e-05
6.31019134840372e-06
2.35081720985934e-05
6.06043550173646e-05
4.07908494210057e-05
4.97225073172451e-05
1.13515582505911e-05
2.25340353332796e-05
6.69889264334009e-05
5.75936981216853e-05
3.56889508864271e-05
1.05845450992791e-05
1.98830213348805e-05
2.85749291717332e-05
-1.16457153312508e-05
2.16758474185165e-05
2.42343688589221e-05
6.70621226902213e-06
2.64529498544889e-05
6.39560281907472e-05
2.96146772414048e-05
3.18366537232722e-05
3.41152264744247e-05
5.13063916031919e-05
3.2092322667122e-05
-5.50220149291496e-06
4.14987427633102e-05
4.34034202544106e-05
9.5284687510188e-06
6.67422278003576e-06
5.42720292926794e-05
5.34392657894498e-05
3.28307956988393e-05
3.98493477456261e-05
3.20046652905975e-05
7.65639518482932e-05
4.98093511428962e-05
3.88729508645635e-05
6.39065067036118e-05
2.8686393129196e-05
3.11120647311819e-05
3.28124183171381e-05
1.53309451389651e-05
4.27414011941235e-05
4.25139983468637e-05
1.93002968357433e-05
4.47065701284951e-05
4.10712371306044e-05
2.52767125908634e-05
3.04302905533813e-05
2.16140327787394e-05
2.9065120315464e-05
1.48070312923456e-05
5.15234067836924e-05
5.53802255969024e-05
2.5285781544901e-05
-5.84902574978979e-06
2.53841611654949e-05
7.15598123751106e-05
4.96438215912718e-05
3.80735032179474e-05
3.87209808965511e-05
3.62330336044246e-05
5.8552738038047e-05
4.49234289858007e-05
3.99719966959744e-05
3.99696415304466e-05
4.73025994394797e-05
5.93373461868977e-05
2.57087540584281e-05
-2.47767677237781e-06
3.83500445535463e-05
3.0374231334755e-05
4.57063782455339e-05
7.35839540393027e-05
9.30734018996366e-06
4.51668328516803e-05
1.49925404985196e-05
6.64188765402545e-05
8.69725021647259e-05
5.18604320079345e-05
4.04884540437303e-05
2.21695714020216e-05
3.3684181794008e-05
3.08590188155946e-05
4.1696440982156e-05
5.19518004514004e-05
1.79597475652445e-05
3.34488441651547e-05
2.15357345357563e-05
1.63863190744135e-05
3.74124950047977e-05
5.05240606596847e-05
9.49946568226629e-06
5.36030355418434e-05
5.54986313668371e-06
2.93560559718199e-05
1.92403359388097e-05
1.81557146481459e-06
4.76234490840001e-05
2.29428443286915e-05
2.32757422226827e-05
7.38549521040087e-06
7.94072420936343e-06
2.26414200517635e-05
2.72196916394631e-05
6.83330484441731e-05
5.91986101471251e-05
2.52373964618993e-05
1.49247137558668e-05
5.42790196172419e-05
3.86147220765506e-05
3.71374723335677e-05
7.15709592599882e-05
1.9968270003736e-05
4.54247488552428e-05
6.76520625100274e-05
4.48799547382146e-05
3.67469037304698e-05
2.97675476456313e-05
5.47342715462341e-05
5.08457399662148e-05
2.64304824123878e-05
2.28121427089056e-05
5.18093573364926e-05
2.8118457581762e-05
1.02650839246413e-05
4.20379981200796e-05
4.8797694729937e-05
5.03071591080621e-05
-9.18023765052518e-06
1.67686974442006e-05
2.89518768557289e-05
1.63729674672175e-05
2.11598461063052e-05
3.82146573615557e-05
1.5488041193646e-05
1.31591222942739e-05
2.38155453009244e-05
4.39210844489796e-05
2.15558834477491e-05
2.87896792238467e-05
5.80762173761769e-05
-1.4415212436351e-06
1.03519019931372e-05
3.1724375717703e-05
1.61589924031208e-05
4.20509312061875e-05
4.55153193675453e-05
4.5107301973288e-05
3.44568133800637e-05
1.93453032413943e-05
1.43067873849433e-05
5.96754696987768e-05
3.24378266024623e-05
4.95628600123862e-05
1.67316225232297e-05
5.6052298080002e-05
3.73794488755678e-05
5.31208009208328e-05
1.58454962271786e-05
6.21486766786385e-05
4.2174666939902e-05
4.319144946014e-05
4.76907555660091e-05
8.09924892453612e-05
6.51867528899965e-05
3.66392652597395e-05
2.27794010210614e-05
4.55134259021909e-05
6.3768890382777e-06
4.67140843296023e-05
1.78371959154491e-05
4.33141348040475e-05
4.30034253933063e-05
4.03774183826877e-05
6.91550087785307e-06
1.02342955068825e-05
2.86163821263294e-05
3.60110532166177e-05
3.72254291785639e-05
2.03507018920071e-05
4.78080810155964e-05
3.2002147575619e-05
2.02787225455884e-05
7.19077970537516e-06
-8.44198718432608e-06
4.63940334192495e-05
4.5382143526917e-05
3.48962565517465e-05
4.80480000834799e-05
1.95183409550747e-05
3.59572981815805e-05
6.07598164464744e-05
1.99147553023557e-05
6.18554035456532e-05
5.03034583546347e-05
5.22842764873616e-05
2.09002570648407e-05
-3.79742622154092e-06
1.79244311399525e-05
5.21358241605275e-05
3.83948607705017e-05
2.42973791424531e-05
6.02996221029419e-05
3.09010897750553e-05
2.25356674264421e-05
5.89283112118586e-05
2.51278709578546e-05
3.6175816038671e-05
5.09030527622974e-05
3.83422244843475e-05
7.93275513871682e-05
4.8872812368991e-05
8.64268771632901e-05
1.72828250820721e-05
4.37060794638285e-05
1.50050158296809e-05
1.83184217200869e-05
2.74376577991598e-05
3.23679181789462e-05
3.85674767073348e-05
2.38865291011432e-05
1.05781314192269e-05
7.44245456183597e-05
2.9703341115519e-05
-1.5033274940448e-06
3.14117542884124e-05
2.59759584701179e-05
1.64607350542303e-05
1.37302028331557e-05
1.34464045552479e-05
3.82743753660292e-05
4.64434790062409e-05
1.5328567864046e-05
2.94684613188046e-05
2.44610246895352e-05
6.01813487406136e-05
5.54534423094317e-06
7.52589864584567e-05
6.26399303942314e-05
4.44363918870469e-05
4.47470484058536e-05
3.66376095719418e-05
1.07844607586196e-05
4.96465132253699e-05
3.40701984729529e-05
6.09739933994597e-05
1.75879221726466e-05
1.81992814966044e-05
6.34873512641886e-06
2.64404710237769e-05
6.58632994551972e-05
3.99589358445116e-05
3.30098725565629e-05
1.4112540381741e-05
3.71127626099091e-05
1.8630149061453e-05
3.06880382957619e-05
2.72763591274721e-05
1.292747466246e-05
5.61963774656805e-06
2.14943087324905e-05
2.86313926826701e-05
-2.28868259498191e-06
2.2311566120572e-05
1.27068447075393e-05
2.8662140371531e-05
4.72091529357779e-05
4.22363188519479e-05
7.35463770942451e-06
1.11634395908235e-05
2.11532048990003e-05
1.21382238752994e-05
-1.01131911787828e-05
4.04805994310942e-05
7.98659629301879e-05
5.33744821846197e-05
5.21582811282965e-05
3.76380381260798e-05
4.86038687911898e-05
3.38077687531323e-05
1.19089867146726e-05
1.71761227999398e-05
2.91414476170876e-05
5.81921097999526e-05
6.58620371531917e-05
3.06570165551171e-05
7.59227545624757e-05
7.01988244713951e-05
4.03565656422708e-05
4.65216867703138e-05
6.0620354754009e-05
4.88978193774088e-05
5.24874063777388e-05
3.624016908518e-05
2.80432024723617e-05
4.23300594516871e-05
2.12799907719316e-05
3.49210783838217e-05
4.27677124553741e-05
1.35802052176618e-05
8.49033726218983e-06
2.85710214918988e-05
3.01133944614618e-05
8.53537745544892e-06
1.606455274224e-05
1.4016230226126e-05
1.72361487307884e-06
1.38352482825661e-05
-2.80713381876951e-05
4.79084060708508e-05
-1.78823955907263e-05
4.52378217077065e-05
2.09614174339808e-05
2.10098250614008e-05
-1.30013411827823e-06
5.36699479228806e-05
3.29103714964311e-05
4.72455883146961e-05
6.20099978820763e-05
5.49876705094598e-05
2.99337022961807e-05
2.0277609425098e-05
6.09803526556516e-05
3.10130727131712e-05
1.13594613967039e-05
1.35804489405011e-05
5.28788996376325e-05
3.36152860664055e-05
2.23655988851026e-05
3.57637023778205e-05
5.16053642789588e-05
4.81326489396388e-05
1.78971592959876e-05
7.98858805805539e-05
4.62767871257754e-05
6.26959366210994e-06
4.23394519058997e-05
2.67463487814901e-05
4.80235261938325e-05
2.21717643416364e-05
3.46017982557007e-05
-7.15000081477809e-07
8.09325741464263e-06
2.22294784716671e-05
2.57120727509922e-05
2.22863364638488e-05
5.11551417488978e-06
3.1162912257516e-05
5.24797491204841e-05
1.33594733859192e-05
2.42401757153462e-05
4.79875657638801e-06
2.04397726460322e-05
1.73961598245366e-05
4.68043228766472e-05
4.67352262180401e-05
3.17977327378004e-06
2.36088250242064e-05
6.49793555108814e-05
3.3514049731478e-05
5.16063356911111e-05
2.79147979760825e-05
3.17166440099398e-05
3.38142513892005e-05
2.34276499099217e-05
5.82743831199622e-05
3.5815037663786e-05
5.83945268489041e-05
1.596233255564e-05
1.50351285696336e-05
2.48270128980056e-05
4.57508722195693e-05
4.65661923730714e-05
2.12759270951418e-05
2.78691193468363e-05
4.8694148276819e-05
3.8729587958543e-05
6.75977990362842e-05
1.65486691894799e-05
2.5897620546892e-05
4.86619071872286e-05
1.75170885299598e-05
1.37653653418607e-05
4.36219824198858e-05
4.52130216724026e-05
3.57415454316118e-05
9.62897501391251e-06
2.02294755158425e-05
5.13408768872404e-05
2.1924999487002e-05
5.06864435135573e-05
6.78848538801777e-06
4.70716919648941e-05
3.64387578085506e-05
6.77511739228186e-05
-6.83841853464031e-06
4.70336614178856e-05
4.93096108080438e-05
1.6532780847382e-05
3.40009680385408e-06
2.00537163827902e-05
3.67821889541515e-05
8.998320849139e-06
-1.75590277009445e-05
2.4145156238343e-05
4.13242619725069e-05
1.5347231840607e-06
4.23125374256149e-05
5.45744824726251e-05
2.04161607361957e-05
6.73465748190947e-06
3.1175815760429e-05
7.99977075914467e-05
3.55249070815431e-05
5.60457666870847e-05
3.25520784142841e-05
3.36159367340403e-05
4.85742460297834e-05
7.86766195329064e-06
4.98019885253036e-06
3.44124468185699e-05
4.1024156088384e-05
3.36588436428906e-05
2.5178781608631e-05
1.80313164157425e-05
-1.21650453498338e-06
3.77259468870098e-05
3.95418371909306e-05
2.27634078708751e-05
2.10070430617337e-05
5.26906222003141e-06
4.79913205212326e-05
8.0396640180055e-06
4.50297602063403e-05
1.29973014302852e-05
6.18007601035745e-05
5.10300299688896e-05
5.25982515036603e-05
2.02191597686267e-05
4.84158709736043e-05
5.5912270198024e-05
3.23414156341411e-05
5.2741248559373e-05
5.05388229345325e-05
4.51144743959382e-05
1.39637521569403e-05
5.07189584042509e-05
1.8383800888107e-05
3.28558601001534e-05
2.61457790815948e-05
3.21766405460814e-05
7.15441435045692e-05
3.6499529931031e-05
5.76659192581e-05
6.76649418747866e-05
2.18999396968314e-05
1.47075270249791e-05
1.40402775819883e-05
-1.82188574463926e-05
5.37862392071677e-05
2.18359688492975e-05
2.86717824071217e-05
2.17680324890364e-05
2.84586302262582e-05
4.03380667158118e-06
3.53564529842457e-05
2.41390032339332e-05
1.23178381824508e-05
1.56777328361388e-05
2.79115053723916e-05
1.84013940969671e-05
-4.20737031652756e-06
5.93895608292366e-05
7.82911550775692e-05
3.34433662803783e-05
5.71357857959206e-05
3.63007395274099e-05
4.49166829412123e-06
1.04566701082121e-05
6.73448123995531e-05
5.87226936176694e-05
1.87715553479072e-05
3.72500676195245e-05
4.0860972477251e-05
1.45448175130122e-05
4.1655881391036e-05
4.91514256131564e-05
4.59981917593844e-05
2.39995043936434e-05
2.19088235277439e-05
3.31838695016712e-05
2.35683345024452e-05
3.2023039567623e-05
3.34001530296373e-05
6.96674440159241e-05
2.87343765662956e-05
2.60273523788941e-05
1.85169310357395e-05
3.73707185312077e-05
5.24880918907402e-05
3.21218152170059e-05
5.3143400805937e-05
4.7333935617034e-05
2.24599013135707e-05
3.51627624401107e-05
1.43432077029803e-05
5.97782372821798e-05
1.98544476502605e-05
2.21680999646691e-05
1.37581598330558e-05
1.87226874672557e-05
5.98497258354947e-05
5.38454761619489e-05
2.54498312298081e-05
1.54175547246005e-05
2.93314965362661e-05
5.53343917064166e-05
3.01051494655529e-05
6.8631334129178e-05
3.66526261850952e-05
5.08045130241578e-05
3.78915444443937e-05
7.60394067693545e-06
3.60946862652475e-05
3.41839826245603e-05
4.67636642701757e-05
3.12968667573378e-05
5.14405688073549e-05
6.46068821028111e-05
4.40358330014721e-05
7.62463107198485e-05
6.02877917293964e-05
2.68814233034003e-05
3.21324369133707e-05
-9.6324726862076e-06
3.09614636286359e-05
2.91204923199697e-05
1.62145513296892e-05
1.17231491386406e-05
5.1069737058014e-05
4.14648474942464e-05
7.66365687709305e-05
1.72717832218464e-05
6.33157071287893e-05
2.75199182800888e-05
7.41201450108208e-05
1.32409507935078e-05
5.7302035643106e-05
1.21452767251937e-05
2.33055154517107e-05
1.29894762411861e-05
3.69431190548131e-05
1.77223233183971e-05
4.65310262650959e-05
2.18615583193698e-05
1.37686834300903e-05
1.52673250436045e-05
5.11158346182775e-05
5.6906135189381e-05
4.25340728475001e-05
3.1510688554548e-05
3.21735352778837e-05
3.18002966775035e-05
5.40228903235184e-05
3.89102436519707e-05
1.60099812509461e-05
-2.22451471770286e-05
2.06079378777157e-05
-2.30818976830393e-07
2.83245486362722e-05
3.32683870744088e-05
2.68303733452987e-05
4.98204165611524e-05
5.71421020720581e-05
1.93845851468386e-05
-1.77932534300601e-05
1.04672435101096e-05
1.69636107964444e-05
1.14119128353807e-05
5.87817783239181e-05
3.76069894545858e-05
3.10765290129733e-06
4.94781123403447e-06
8.52388177022751e-05
2.92778009809904e-05
3.63456286241091e-05
-1.44600708463195e-05
1.90581042040415e-05
4.25068428259159e-05
9.78970688669558e-06
-1.24544619012708e-05
6.69993178452884e-05
-4.41521161579189e-06
5.14586494771068e-05
4.19091798431609e-05
6.97277064865561e-05
2.31752980317187e-05
3.79539982316132e-05
-1.05725272919286e-05
1.62491739150505e-05
4.07132603452558e-05
3.16910299069198e-05
4.00463895398309e-05
-1.19600153511282e-05
1.48018777851306e-05
-1.07807044293245e-06
1.86291226921454e-05
5.36821411786519e-05
4.67634781585757e-05
8.83261403234105e-06
-1.594641148399e-05
6.61957114565336e-05
5.36105206042219e-05
1.88343265259062e-05
5.73055139681754e-05
1.29926046567964e-05
2.45761347749308e-05
3.65021032980435e-05
5.02454579933502e-05
4.52157336793405e-05
1.94204134498031e-05
1.64515527190882e-05
4.418445918475e-05
3.09047535435494e-05
2.39118942604384e-05
1.85455852847978e-05
3.12050829271029e-05
2.61937940545962e-05
1.62964858372618e-05
3.00431239658351e-05
4.42163208404109e-05
2.68102920469812e-05
6.47025346569715e-05
3.72547770302428e-05
4.41372159031613e-05
2.5534365526468e-05
2.56689259061248e-05
1.82926845941245e-05
5.26194099123119e-05
5.7013386612989e-05
4.96722323627657e-05
1.84303605452551e-05
3.89917491338074e-05
3.15211365267975e-05
-7.99883252974022e-06
2.37331448257062e-05
2.19581730000136e-06
1.51868397052242e-05
6.22035658228135e-05
2.19098900159453e-05
3.42198332568857e-05
1.81387598764374e-05
1.72368743278363e-06
5.12470947589834e-05
7.43918523698926e-05
6.17738641315896e-05
4.38138288244842e-05
2.67526764309672e-05
1.62016745215546e-05
2.92966018287706e-05
4.87958651074714e-05
-1.90699144096238e-05
2.10617211430339e-05
8.01254286122371e-06
1.82163941519908e-05
3.53609117305727e-05
2.21120694384496e-05
1.36995671871987e-05
4.58736017782408e-05
3.29915911651911e-05
5.58389375145972e-05
3.19021210809461e-05
-6.37006065674771e-07
1.25566973514308e-05
3.10558849068501e-05
4.61493521506448e-06
6.18103713873943e-05
2.161667589626e-05
6.233626331791e-05
4.46568377842914e-05
3.22764435354369e-05
5.87853749245979e-05
3.21376889748907e-05
3.14828855177953e-05
3.89395504479521e-05
6.87954419169407e-05
9.81631152910604e-06
3.83057289231826e-05
6.61590507727511e-05
9.45674689494557e-06
2.93053056497881e-05
3.43881534327621e-05
2.70125022516939e-05
5.66669588471227e-05
1.98383859462018e-05
3.08435122695705e-05
4.86260254584106e-05
2.74813370312322e-05
-1.08000868151262e-05
5.97247238016759e-05
5.83852111604084e-05
4.88383008188446e-05
3.27080436324506e-05
8.42712384103569e-06
3.15235298951139e-05
4.676149042342e-05
9.54075243316893e-06
1.56555741928036e-05
5.70280146690905e-06
3.42065128901918e-05
-8.93396487319104e-06
6.62520163162696e-06
3.99418823455635e-05
-1.51140274603688e-05
1.7228652694931e-05
1.55958772707837e-05
1.80547776197468e-05
1.05772161383138e-05
4.56362355242716e-05
2.8036888702679e-05
5.55940982922467e-05
4.19309152844353e-05
5.09487191272414e-05
4.29033819682546e-05
7.67228331172616e-05
5.27688122804698e-05
4.94985641848713e-06
6.52619376219511e-05
5.38640603040021e-05
3.31788772763803e-05
4.18291005951673e-05
2.15541152810531e-05
1.63669685879372e-05
2.12631244745384e-05
5.4456518547059e-05
4.40239205159171e-05
2.02505393706045e-05
3.06988097127237e-05
3.78330637418097e-05
6.44367546968347e-06
3.10522260303887e-05
1.73122388279725e-05
3.2457654326905e-05
6.82372100104384e-05
2.85654732414265e-05
2.98795890116129e-05
4.72186593952594e-05
-7.65526273003093e-06
1.23622267447076e-05
1.57454464329121e-05
3.85337381110752e-05
2.73010495659167e-05
5.74216134247873e-05
1.94864755821535e-05
6.54703802548264e-05
3.45994914215884e-05
3.4808977553148e-05
-7.08180064000732e-07
2.34287243844016e-05
2.22709774521925e-05
3.00451763325045e-05
8.48320564387612e-06
2.43123513496273e-05
-1.9460098409256e-05
2.94188990071181e-05
3.70539619811168e-05
4.70446748319523e-05
4.10862780737812e-05
6.44150871164764e-05
6.09324759593222e-05
3.43513594296658e-05
5.73088014935228e-06
3.047052097685e-05
5.27586741992857e-05
4.68349969145797e-05
6.07342177720386e-06
1.94844712397233e-05
1.91160122912302e-05
4.64954640424526e-05
3.83609531618063e-05
6.38970407539214e-06
3.25017099316672e-05
6.29890732390654e-05
3.80901843564506e-05
3.82448654740914e-05
4.21717607839176e-05
2.12266265656492e-05
2.165767552399e-05
1.63862425300428e-05
3.25397299623222e-05
6.11601364680741e-05
8.23322931980627e-07
5.46978763935552e-05
5.6666219438582e-05
1.48515763514869e-05
4.26566366756725e-05
4.02378330275822e-05
5.55373911559195e-05
2.3402670146463e-05
4.14289880317145e-05
3.15953508763483e-05
3.20577388704471e-05
3.99806903156998e-05
3.60244731367209e-05
5.04023862517024e-05
3.35074558940856e-05
-8.77718257158296e-06
4.56313422987111e-05
1.74722397074577e-05
1.40479538556215e-05
4.92740665942354e-05
4.05013396939713e-05
6.52386532714987e-05
7.87615014577372e-05
4.49801726330177e-05
2.99098709292207e-05
3.84701155542265e-05
7.36837526930371e-06
1.23800662406144e-05
4.40805263262385e-05
6.98524158692449e-05
2.22261251956229e-05
5.31709529667214e-05
1.0144709330446e-05
-1.49058611081495e-05
2.50880315305019e-05
2.01933716207766e-07
2.04512294186256e-07
1.83998507139887e-05
2.24036767217414e-05
2.77734279211683e-05
4.71009513617367e-05
3.60553060361203e-05
-2.11588311431826e-07
5.00248406529462e-05
2.35311235974195e-07
-2.17638560019161e-05
1.35524806393754e-05
1.23920330413527e-05
1.31714891409628e-05
5.25709826598964e-05
1.91537126261104e-05
-1.10967523014649e-05
1.6268882061371e-05
1.29341607863281e-05
3.81448959651351e-05
3.96851862022067e-05
4.04172630342835e-05
4.1930516460507e-05
3.62085914599212e-05
5.57736124369409e-05
4.37726432206051e-05
3.53964437105906e-05
6.05393505202304e-05
2.14935291484088e-06
4.03911063516125e-05
4.50355147883199e-05
3.00526738365436e-05
1.79406226169124e-05
7.42835188817227e-05
3.20352682441786e-05
9.51933787886342e-06
4.70714979965118e-05
1.23238194137407e-05
1.34379142784915e-05
-3.16347455312854e-06
5.02762615330629e-05
6.2924094602778e-05
8.1006870106635e-06
3.87761284646435e-05
6.67703212882423e-05
2.70450087416411e-05
1.83663601124153e-05
4.33121511609906e-05
2.68135502001388e-05
5.21292282001155e-06
4.94693749144845e-05
2.06607520925345e-05
4.11482680454873e-05
3.36617787100824e-05
-2.96205689849459e-06
4.60281988537658e-05
2.53720291141785e-05
7.32427112986599e-05
2.73576285697318e-05
1.24324702192342e-05
2.26438298173935e-05
1.9391431425072e-05
2.25365107549525e-05
4.44568657527713e-05
5.63096562685486e-05
3.8730411643841e-05
4.36069909445082e-05
2.88825508691076e-05
6.29861707315273e-05
4.56970374675648e-05
2.00795509733577e-05
5.22473364130024e-05
5.81276863598414e-06
1.7324194640517e-05
5.49205754637026e-05
2.421593287858e-05
4.53957326996381e-05
-1.02019991013764e-05
2.60756385383814e-05
-1.0121810012632e-05
1.97344680234582e-05
1.99162886423805e-06
1.51465343113683e-05
1.96327556182663e-05
-1.829297079195e-05
6.28374623320877e-06
3.80714019398944e-05
-6.06260761622045e-06
2.24023886294161e-05
1.78947532725915e-05
3.45364972941859e-05
2.29449240222268e-05
2.43299304713988e-06
4.11633159421657e-05
5.43775254713467e-05
3.38964629497267e-05
7.58246759840495e-05
2.96758314412528e-05
3.29475335376933e-05
8.08043101294561e-05
5.28140506702443e-05
4.94156219553035e-05
1.93518159781671e-05
4.53711164307736e-05
6.87441585924503e-05
4.96930302307792e-05
4.48877665195565e-05
3.44781882966823e-05
4.01236797343652e-05
1.38277943818874e-05
5.73379940479985e-05
5.99438216682674e-05
4.3336355088817e-05
3.2448074694066e-05
6.2248442653452e-05
6.11605883844644e-05
4.38035092970856e-05
3.19409668993368e-05
5.01217156544208e-05
-1.1830699798443e-06
3.61837594099386e-05
1.03053448658065e-06
4.96269084507621e-05
3.52588117639273e-05
2.97774892085527e-05
4.0454030032163e-06
1.60816064094167e-05
3.08229195657745e-05
8.11134818870112e-06
9.98105883315309e-07
3.74773027535959e-05
6.58879320694568e-06
2.12801700550295e-05
4.24647945554052e-05
3.70445484340172e-05
2.18757682941341e-05
3.4763495042715e-05
3.94965561362502e-05
5.30659571073305e-05
3.67820905169207e-05
3.6698346878357e-05
5.23632318654676e-05
3.103164989329e-05
2.32356649594142e-05
3.6048163401311e-05
3.20983786311921e-05
2.82101020388649e-05
1.61111904811774e-05
2.53671571395233e-05
1.08834914247624e-05
3.87655670865394e-05
5.77843782805015e-05
3.86960516313502e-05
7.32129521141441e-06
8.43191140972986e-06
3.49772452525022e-05
2.74531081122809e-05
3.89452470910337e-05
7.36051384059679e-06
8.17393339070282e-06
1.39117349860425e-05
7.5085567400474e-06
2.85894910038638e-05
1.36509825683233e-05
3.03105653166014e-05
3.35342555982853e-05
4.05533095068725e-05
4.89308161410072e-05
2.64017820193846e-06
4.02708558744519e-05
5.05281414358736e-05
5.12389659426476e-05
7.02700930892978e-05
6.30956270844196e-05
2.08962507591685e-05
5.17513407520785e-05
2.35592688069555e-05
1.60575453583764e-05
-1.04797127257103e-05
2.62460613687883e-05
3.57702227865262e-05
5.52832264851041e-05
3.32730443082738e-05
2.5918172608572e-05
4.56382332383667e-05
6.96178832355773e-05
6.12561017897952e-05
3.19693476376162e-05
2.13362303481026e-05
3.52542623375794e-05
3.33142930449439e-05
6.40040812264564e-05
2.23277032098501e-05
2.01929483667146e-06
5.47135353221621e-05
5.79900326991272e-05
3.26536595495157e-05
3.38442764994074e-05
1.22500511354157e-05
1.76447985256091e-05
3.33027678281911e-05
3.45099323454858e-05
2.78071573018914e-05
4.55750175246859e-05
3.85205643385493e-05
6.51804954153698e-06
2.51331742455221e-05
3.75829882844241e-05
4.16119369600422e-05
5.26958790253609e-05
7.90176223454086e-06
2.13168877797738e-05
3.3193488324339e-05
6.92406842178226e-05
4.22115907216092e-06
2.22959725200583e-05
3.05690744752208e-05
2.44856279871424e-05
1.70878163006802e-05
1.09384472937117e-06
6.98996461682044e-05
4.41751345613234e-05
7.65711644991326e-05
3.19864528283668e-05
1.13848235912979e-05
4.95432200645351e-05
1.715081490036e-05
4.63132448733331e-05
8.09171016293097e-05
5.1891579760568e-06
4.32545184606459e-06
1.95984745653314e-06
5.59399172661627e-05
2.99017149066117e-05
-8.65543892616538e-06
5.96089508919716e-05
2.23097947694362e-05
4.95471517805425e-05
6.88400024936802e-06
1.84400345381003e-05
4.19466159232277e-05
3.44093186159989e-05
4.16156791717116e-05
1.52124157892836e-05
2.94196872922152e-05
6.86273920489242e-06
1.26251977650374e-05
2.36686933906593e-05
3.90335277655609e-05
5.73527729627047e-05
1.87331142840153e-05
2.06068223139903e-05
2.5537869941625e-05
3.79165311478676e-05
1.98005685949251e-05
1.13478043426279e-05
5.81340432580338e-05
1.68075466187447e-05
4.16956019998293e-05
4.84085710886166e-05
6.56588505034835e-05
4.63418348874745e-05
6.8316308490464e-05
5.18138821038371e-05
6.14258454533797e-05
-2.74970243201508e-06
5.98428820258573e-05
2.4638998895109e-05
3.34474964114633e-05
3.76813038870964e-05
2.05770849823109e-05
4.82094685553913e-05
3.80416699454016e-05
2.76474305113491e-05
2.82167037746278e-05
4.81069643623648e-05
6.35629912667591e-05
5.63875546580105e-05
4.15499905368153e-05
1.88983637708806e-05
6.01670694896068e-05
3.02946139642108e-05
-4.51857488045848e-06
3.91680530560812e-05
4.54481694449821e-05
3.92189440117952e-05
3.02060622708431e-05
5.75318023592124e-05
3.56274163732566e-05
3.77357429077859e-05
3.12663028406736e-05
1.99442743000521e-05
5.02783613017792e-05
2.72123306065093e-05
5.54624196528339e-05
2.3066311862743e-05
3.68661835148008e-05
1.73016814222261e-05
5.75317683854585e-05
1.38031489053795e-05
-1.34231054947483e-06
6.03029957030543e-05
5.22309173533499e-05
4.41990700802279e-05
3.60399145357406e-05
4.69114052859665e-05
4.50229256102925e-05
3.63148099587964e-05
-1.52965998297318e-05
3.89517733848268e-05
5.58210742612254e-05
2.15584598479807e-05
1.87374698085289e-05
2.54232418424765e-05
4.08247799152689e-05
5.29310124747614e-05
2.46362696420046e-05
4.85090619714159e-05
3.1025527010378e-05
2.90684968741915e-07
3.19638307815071e-05
1.87410014764678e-05
5.61666611237623e-05
6.01706724114819e-05
3.59218898206105e-05
4.61149736554637e-05
3.17958650438286e-05
7.17147972007631e-05
1.36822385451857e-05
5.12942940368768e-05
2.74411516311424e-05
2.307815954553e-05
3.76397574140689e-05
4.22328441489909e-05
3.57906370237151e-05
4.50387327293736e-06
4.20015713016135e-05
5.35124248594444e-05
4.03162720029394e-05
5.043189306357e-05
3.75469610083304e-05
4.67540455921533e-05
1.97052014715348e-05
5.33134892808051e-05
2.57838602588941e-05
4.51238607850254e-05
7.58703541985983e-05
6.26378416596226e-05
4.43111280115061e-05
4.41315912404259e-05
3.78471593551994e-05
5.95807915945685e-05
3.47392703340146e-05
4.44416865670588e-05
4.22927639800249e-05
1.37011397307182e-05
2.59897953734886e-05
2.34615911721522e-05
3.17840208848269e-05
6.96933496517484e-05
1.35210690759783e-05
5.20336554214902e-05
2.74117295680691e-05
7.37736227877585e-05
4.81577353920502e-05
-7.24814972008097e-06
3.49338418801028e-05
1.78077585045514e-05
3.2477407525303e-05
-2.59116080802147e-06
3.78336919872754e-05
9.27614021696715e-06
2.10505556495844e-05
3.18784955116076e-05
2.79687790269175e-05
5.30426226755286e-05
4.59917011645179e-05
5.93652360418243e-05
6.17763505172265e-05
2.4780938124809e-05
2.83554613899005e-05
5.45832573423462e-05
5.51172736418813e-05
3.70960603121138e-05
4.8048749904984e-05
6.9148165011658e-05
1.7849988264621e-05
6.70483915739126e-05
4.00595521059606e-05
3.18573742202129e-05
1.3601817866653e-05
3.0754154243762e-05
6.37099394294002e-06
1.93105093574018e-05
4.12465587974465e-05
4.33296689209767e-05
-3.41982640760775e-06
3.01455563546626e-05
2.54123920513695e-05
3.48731783776442e-05
2.00673129909632e-05
3.72612145645286e-05
2.29892974228587e-05
3.14558905333098e-05
4.91136242762142e-05
4.3249442957857e-05
1.98649982874755e-05
3.16974759002667e-05
4.52395310795853e-05
8.29369189522027e-06
4.13466720886778e-05
3.7470469841556e-05
3.59388141639828e-05
1.84466808013305e-05
1.30563276467354e-05
5.37296323655912e-05
1.37434563835803e-06
2.24691900812353e-05
4.56900348181197e-05
5.50467425900431e-05
-1.28324862899443e-05
-4.63470976298586e-06
4.12967383531485e-05
6.18292543771825e-05
5.06933078877779e-05
5.36369616534535e-05
5.37006273640878e-06
5.24926093834861e-05
6.32050557852399e-05
1.39612794565875e-05
7.13902290156507e-05
4.72547028846444e-05
3.64251860127744e-05
3.7596053049648e-05
6.31530137233376e-06
3.86982930667933e-05
3.83887133006527e-05
5.73721396596324e-05
3.56214518703719e-05
1.27474963393645e-05
6.424178473364e-05
7.02145931710214e-05
1.96964337152553e-05
4.13671593611305e-05
3.27017718901986e-05
3.45688707988287e-05
4.16676237414704e-05
6.56037147730104e-05
4.45968534476468e-05
2.13852548937308e-05
3.66808668117545e-05
6.14221082644043e-05
2.13539019928211e-05
4.08229912906624e-05
4.31377233237677e-05
-1.61275199387218e-05
7.43991448788197e-05
2.23335107791223e-05
8.15373301265057e-06
2.7007844113407e-05
6.33363101816457e-05
3.90989023181667e-05
5.49192259765023e-05
4.09353688443074e-05
3.66933416515902e-05
6.94875530354718e-05
8.33177386515702e-05
3.3991974287338e-05
5.49403984204799e-05
4.10870184717268e-05
5.85906716781913e-05
2.13473376107808e-05
1.35743666072683e-05
2.6410969110022e-05
-2.32075837906875e-05
2.98855131497453e-05
5.37491093336535e-05
1.54179143674637e-05
5.5344127082826e-05
6.06373564524489e-05
6.47901380269113e-05
9.01758310329342e-06
2.53663448160367e-05
8.09437190328902e-06
5.89414794468142e-05
3.11897457395697e-05
3.79969800735401e-05
3.39116662599317e-05
6.72781622124827e-05
2.66970718101773e-05
5.40798708802419e-05
2.4712489872919e-05
3.16115669124288e-05
2.41312528415369e-05
1.98756185591009e-05
4.80329297365562e-05
4.27108440363487e-05
4.43616880876275e-05
2.78150445084335e-06
2.31795401359718e-05
3.30743269116969e-05
7.45166102264123e-06
8.57067825834415e-05
3.75936831485454e-05
4.73465994731117e-05
5.61665336444462e-05
3.45292622636482e-05
1.3824253981511e-05
6.77524880557113e-05
4.48601219180972e-05
3.46458935111724e-05
5.96935056745499e-05
5.3238934090788e-05
3.41064688811489e-05
1.25900653967108e-05
6.65610600999813e-05
3.6856108711635e-05
5.83084472327917e-06
3.81511654186138e-05
2.7726196288148e-05
2.72677951049802e-05
-4.06120019584701e-06
4.13783512711589e-05
3.060555093534e-05
2.90356410878499e-05
4.53048245494482e-05
4.62739963758939e-05
3.56577699132404e-05
5.30016387380691e-05
2.54534284417837e-05
3.57316745349998e-05
8.73981161697315e-06
2.47294063338772e-05
2.26760431148371e-05
4.73970924833485e-05
5.4286102843475e-05
3.13107834027483e-05
4.49868957830069e-05
2.09518790833556e-05
3.99160699585554e-05
1.63673095815089e-05
6.54030410887098e-05
2.96063479379403e-05
4.16122119311817e-05
5.02293571848777e-05
7.10357478529853e-05
4.44267318549292e-05
4.63195294753206e-05
1.17317760436743e-05
3.16064590691387e-05
6.27440867188164e-05
5.2183322901694e-05
5.43119847542968e-05
4.26446155196798e-05
3.71495035888151e-05
4.66250727792886e-05
3.70003246359946e-05
5.23805441611763e-05
2.76761815385959e-05
5.87563161667737e-06
5.12321700120098e-06
2.98983653977052e-05
3.14754810306071e-05
3.13839973334111e-05
3.46803610855581e-05
4.10707752780519e-05
2.08740400847254e-05
1.71619870289038e-05
3.47426695994025e-05
2.48098895327081e-05
1.42642999296046e-05
1.27852639798986e-05
2.47296026566665e-05
5.95164621264266e-06
4.447430458749e-05
5.28869071167898e-06
-6.56746857328807e-06
1.10927570609857e-05
3.44720618821727e-05
3.30727730212813e-05
4.29402278799934e-05
3.27395578313133e-05
1.52354024795803e-05
2.25123908048162e-05
1.52454318725532e-05
-1.47496286847921e-05
1.7355247169264e-05
2.72733373218626e-05
3.15902512321201e-05
4.86310973026943e-05
1.10229350496373e-05
4.07764581901893e-05
3.63861868262706e-05
2.3018389344368e-05
5.43527748115834e-05
1.50265164452151e-05
1.93767864906901e-05
3.57706283827917e-05
6.14563256156481e-05
4.50416305468128e-05
7.30525368281462e-05
1.00212320525199e-05
5.23913106074191e-06
5.37681029895333e-05
7.38611110972046e-05
4.34327373495202e-05
3.30379602381961e-05
6.14382649844476e-05
2.38274600985257e-05
3.95276709840498e-05
6.58589876593581e-05
3.51584524450744e-05
4.49884921338353e-05
3.06014704485399e-05
6.31317957392525e-05
3.32151485166464e-05
4.06625996680177e-05
5.16490352227059e-05
3.97156373111397e-05
4.0685722899598e-05
2.04698391909156e-05
1.80823800663256e-05
-1.39857074411407e-06
1.55151757932838e-05
2.84316816692984e-05
2.33380678923992e-05
1.66574954815826e-05
3.20501383624456e-05
3.43566416325196e-05
3.34207469154903e-05
4.11016808063237e-05
2.57177499528122e-05
2.53186643013379e-05
5.48091178433196e-05
4.70167066550037e-05
4.77727847451889e-05
4.52799059982552e-05
4.59656732091363e-05
4.03651080583511e-05
2.76966066120532e-05
4.0104458737701e-05
2.36058609824875e-05
4.4570531649556e-05
-1.55424381323362e-05
4.22272234556776e-05
4.85064999332281e-05
4.63812956307298e-05
6.8981904804273e-05
6.15414613467254e-05
6.2831830266193e-05
3.8660252220353e-05
2.56512102397337e-05
2.77408711842066e-05
2.91400174347647e-05
4.93229461576471e-05
5.14027574808382e-05
3.44339404987627e-05
4.87840612915803e-05
-3.53452337320665e-06
6.20244542492587e-05
2.94236609084239e-05
2.66773346836823e-05
-1.17643233064045e-06
-8.96559765590991e-06
4.69844674258269e-05
-3.69912543466538e-06
8.3038644700818e-06
2.23461584068822e-05
4.80075924958757e-05
9.36292530866031e-06
3.69374152764969e-05
5.42812583431565e-05
5.55444932479171e-05
8.47006541508326e-06
1.85764083643258e-05
2.30560642902232e-05
5.09033004570659e-05
4.51102419776921e-05
3.45940782631867e-05
3.22594161028143e-05
4.69308786004523e-05
4.13111312038435e-05
1.95318258833408e-05
5.0023844276696e-05
2.45888365610355e-05
1.5388636309728e-05
2.40993736812019e-05
4.90380753435927e-05
4.79918783739403e-05
4.97136621700775e-05
4.54880317780903e-05
1.69898677339905e-05
2.59700303122678e-05
1.79581184737882e-05
1.22230187760444e-05
4.24132826724885e-05
2.00498969748268e-05
5.07836824816805e-05
3.24230603647337e-05
3.70834988801589e-05
3.05037702163628e-05
-1.32354666043167e-06
3.74478736814636e-05
5.75562946424479e-05
4.76642026332961e-05
2.68411317485333e-05
2.03219609085158e-05
4.10603943573741e-05
3.02419816948686e-05
-2.87770438306168e-05
3.31624161863558e-05
6.94075871653289e-05
1.29991796224348e-05
2.20202564593816e-05
2.64888677348191e-05
3.18509413671596e-05
2.22359762942525e-05
3.06225220818655e-05
4.22489763918038e-05
3.33251923834941e-05
2.49930060583065e-05
4.9289514101194e-05
5.59698161662662e-05
3.89129275429835e-05
3.26789707170771e-05
3.70995322439079e-05
4.14515607900287e-05
4.7230934148476e-05
6.36959907304411e-05
7.61922044097533e-05
2.03681292076781e-05
1.9448172734726e-05
4.11521843011606e-05
3.32663846809326e-05
-1.18445348240042e-05
2.32101216096223e-05
4.93090938262012e-06
2.37422799722138e-05
2.77959707690687e-05
2.18012885543203e-05
3.99202362373258e-05
1.04606849832841e-05
1.2143848325793e-05
7.02201100584912e-05
8.35969408404564e-05
1.53418073456684e-05
5.53053440510298e-05
4.69957762685751e-06
3.9002989443305e-06
3.3996689386746e-05
4.35880775060556e-05
4.89036527027687e-05
2.25302955135009e-05
3.76006636633846e-05
3.35429175835717e-05
1.90177280441718e-05
1.12114748456599e-05
-1.06022449180785e-05
-1.76342449341365e-05
4.29788073312902e-05
1.98148815083569e-05
4.51948946199829e-05
4.19345952336549e-05
4.89898500609529e-05
2.67701782231576e-05
3.62623591212769e-05
2.89228011631127e-05
1.88630062787024e-05
1.28416518013405e-05
2.71951234765892e-05
1.74317196671407e-05
5.01149032690517e-06
1.22640673634902e-05
3.86928949224305e-05
4.10394900848585e-05
2.11100703143102e-05
3.61210106203398e-05
2.65279043120591e-05
6.12917871908861e-05
5.3122448095495e-05
2.39858037001482e-05
4.99470238148574e-05
4.42161063505456e-05
6.09207716576911e-05
4.71605980549505e-05
7.39227295841858e-05
9.98919790682911e-06
2.48951356085951e-05
3.81988894421579e-05
2.44362840989772e-05
2.78653956788875e-05
3.4643146958114e-05
4.12423343477015e-06
2.8022648406113e-05
5.98268518067959e-05
1.38214490725357e-05
5.05799577768484e-05
5.41033952486753e-05
4.91926360799088e-05
2.69893943566304e-05
4.67325547510622e-05
4.83654560579436e-05
3.83588456003515e-05
2.59607440418108e-05
2.51150031615643e-05
4.56730345111134e-05
5.17213695696314e-05
3.58046626393511e-05
4.84911734752628e-05
3.80489136948299e-05
6.36059392941598e-06
2.86337634267802e-05
8.41001772988753e-07
3.99397869597523e-06
3.69337340831556e-05
4.32348881369939e-05
5.8152057019169e-05
2.95435683332527e-05
4.4257669309872e-05
3.23366950000719e-05
1.8682342600671e-05
4.29733389001567e-05
3.80193746855785e-05
9.19305095148529e-06
1.436902744857e-05
9.59402626087447e-07
4.69369901536847e-05
3.96687115371725e-05
6.11675251078885e-05
2.94180596762209e-05
3.16614571620127e-05
5.20496264302502e-05
2.63019440533168e-05
2.3497436239291e-05
3.03881416033261e-05
5.58847316379231e-05
7.61425234451407e-05
2.95270115299144e-05
3.55206177403494e-05
2.64582223600279e-05
5.17086477997019e-05
4.46235524324425e-05
-1.53229849633322e-05
4.36654590351745e-05
3.49737828007743e-05
3.71996992546148e-05
2.05352145341628e-05
7.18085483508308e-05
4.30351009153176e-05
3.6217487353795e-05
3.36567603697047e-05
5.9334036058109e-05
1.01966819080348e-05
8.38120620193563e-05
4.88284391610172e-05
2.28900333442111e-05
1.84819817418488e-05
3.66652209998931e-05
3.07267043401566e-05
3.64241933243759e-05
7.28329410773483e-05
5.1974205902474e-05
4.35891204077225e-05
-1.12107487560598e-05
3.3842058189999e-05
5.20545851593652e-05
3.52943520770865e-05
1.33447493295088e-05
3.54648204072395e-05
-1.2495753055684e-06
2.1910250793439e-05
-5.80499616627493e-07
3.21144086201825e-05
1.88544146285596e-05
4.27108484588077e-05
4.40693992064834e-05
2.03990692363558e-05
4.8715750561224e-05
3.81684775790551e-05
1.99941139165699e-05
2.29568755738418e-05
5.04419495115005e-05
4.10448727358651e-05
2.1530885586465e-05
-6.57559213390038e-06
6.45451586731858e-05
4.86808923204904e-05
3.62645118029208e-05
2.2083364470044e-05
3.98933499222685e-05
5.71504287035125e-06
2.99964785066451e-05
8.81573780580976e-06
8.55248916951658e-05
2.92627690959043e-05
8.91699778373113e-05
4.7439071993093e-05
2.4946203072465e-05
3.99342205850055e-05
1.29943094346433e-05
3.41860672583395e-05
9.79532603392128e-06
3.89666093905045e-05
7.10806580521352e-05
2.7230157076886e-05
5.66960503825147e-06
1.54189862144963e-05
3.25104799923897e-05
5.89221954735309e-05
2.76419178249879e-05
4.61089875192986e-05
2.83738808907363e-05
7.23983176339754e-06
4.25175651340682e-05
6.6276835345021e-05
2.25802917567608e-05
5.34989946587648e-05
3.72834894205266e-05
5.53981057040334e-05
6.30420611199601e-05
5.43850763748653e-05
4.24109908530098e-05
3.65901134298323e-05
-1.10640994851919e-05
2.91160557330122e-05
3.54539167649374e-05
1.99076346505433e-05
4.67133252421375e-05
4.94650286273e-05
2.24978395631074e-05
2.82498238239649e-05
1.50326176971935e-05
4.96913524340141e-07
3.93861727519275e-05
5.62488366653663e-05
3.47442033811617e-05
1.48318327014789e-05
2.49927337134078e-05
2.29066199875253e-05
3.28712289951656e-05
3.90039675862978e-05
3.84738787087223e-05
1.77430927071952e-05
-3.40196844002824e-05
2.74812703155563e-05
4.25717653555878e-05
7.87575630213166e-05
4.26578952856467e-05
3.1112171126805e-05
2.57219153094932e-05
7.08654975727999e-05
2.90459023975328e-05
4.33325089371162e-05
5.83276215460132e-05
1.44241040553622e-05
3.06862133808422e-05
3.57084664581587e-05
1.33364641452163e-05
1.2228871732503e-05
1.81051226127349e-05
1.78146258126016e-05
5.04834858086867e-05
1.0597679010979e-05
1.72287495323307e-05
5.94671038189555e-05
3.79652442399059e-05
4.14454999287407e-05
2.19952841267805e-05
5.54228205004334e-05
2.59302385294359e-05
4.2147494334022e-05
4.57234323017259e-05
-1.94883530975085e-05
2.06805972370511e-05
4.35149707260442e-05
3.8227119226679e-05
5.1670585495435e-05
1.68833443560974e-06
3.98196550367818e-06
3.85477353983108e-05
2.26254699128322e-05
5.43045002687651e-05
2.88587428775629e-05
3.33783956355824e-05
1.16225625728398e-05
2.94703615791995e-05
3.08868722628823e-05
6.02214511471519e-06
4.27553149535613e-05
6.24380699716539e-05
8.44899104947427e-05
2.32671742563524e-05
5.07232689906469e-05
3.43112097602698e-05
5.36246737607035e-05
5.73614061509989e-05
2.59679446657757e-05
5.57096549200326e-05
7.04145671262812e-05
2.81600197502679e-05
2.26939247628672e-05
2.70751941382028e-05
4.94846840978878e-05
1.05254167670647e-05
2.88957605887541e-05
1.38534720813173e-06
5.07794936118278e-05
1.74981043583249e-05
-5.56884479481879e-06
2.46636555920367e-05
3.27459713954894e-05
1.22378231255502e-05
1.0227815367926e-05
7.08264669116064e-06
3.04263078212216e-06
4.23348973998771e-05
5.37547762791366e-05
2.62026615362553e-05
1.64283744226662e-05
2.89662184101304e-05
1.88548384510237e-05
-4.65898109480141e-06
2.16607538380393e-05
6.62637651569058e-05
4.65124231861463e-05
2.40593135745153e-05
2.83272456819091e-05
4.60721833577157e-05
3.24404230928937e-05
5.99199512452407e-05
2.0931382423604e-05
2.78812564201382e-05
5.22778624639275e-05
4.77375755919573e-05
5.12522801674663e-05
4.24590590414196e-05
4.11821525666086e-05
1.97290790736026e-05
4.22191796564902e-05
6.39010050253483e-05
5.95229853712162e-05
6.22890771967927e-05
2.78516235001966e-05
2.58808912745479e-05
1.5625347659745e-05
3.20366383052496e-05
8.57527938355547e-05
2.2334902597392e-05
6.10603611173295e-05
3.05539672865529e-05
1.31928310776372e-05
5.7204353671557e-05
4.52515065134354e-05
3.30703542375127e-05
3.46529742848614e-05
4.18474313957601e-05
4.64656595123746e-05
3.85015972033907e-05
3.91503173352069e-05
2.21945461767355e-05
1.55453835685734e-05
3.24668358078287e-05
3.51733843847628e-05
2.33928551511515e-05
2.73092873224853e-05
9.14256318839868e-05
5.76666414752019e-05
4.53766886859049e-05
1.4659262398117e-05
4.79483094019263e-05
4.96577151826265e-05
4.22605761360215e-05
2.42576710259656e-06
2.17968333012922e-05
6.12924601772202e-06
1.47531221860656e-05
6.34932333094023e-05
2.65224061695991e-05
4.18206858405591e-05
5.11156990663922e-05
8.85803839085464e-06
5.20966356660979e-05
8.74347501189423e-06
5.40496428403984e-05
3.32843196354607e-05
6.3891374304285e-05
2.69454571799188e-05
4.75036687828494e-05
2.50745356051012e-05
2.59420714044851e-05
5.01231722997504e-05
3.10164088710808e-05
6.89088963474164e-05
6.97149477812408e-05
1.03230671658398e-05
1.92436726913769e-05
6.88798213999889e-05
4.72762448886871e-05
4.64159349606268e-05
5.54513556034614e-05
2.61962810105997e-05
2.68971137266397e-05
4.27274771843267e-05
-1.6743606565448e-05
3.9983636485523e-05
2.99500772253025e-05
2.39302119184478e-05
5.63567134093449e-05
-7.03179510257417e-07
5.44413381039529e-05
3.9080338152516e-05
2.95056431639604e-05
1.59361210387017e-06
2.64803398371142e-05
2.28497237358114e-05
6.23214750149572e-05
2.39879285649405e-05
1.29810622299745e-05
2.06315965287813e-05
5.71123697667602e-05
-9.2030769980027e-06
2.53924016135079e-06
7.34549735172256e-05
-8.52373914043695e-06
2.37495255605516e-05
4.55786051954797e-05
2.77990711997379e-05
2.30292792901997e-05
5.86661718082708e-05
5.17296631177401e-05
3.90639435049908e-05
3.19027945032759e-05
6.77160152054674e-05
3.6914587711183e-05
5.52928691442629e-05
4.09033410710306e-05
3.69316526333985e-05
4.10398296993549e-05
6.79461311854235e-05
1.84563680786369e-05
6.04113523521918e-05
5.57266391592619e-05
6.26579152811005e-05
-1.8496202744163e-06
3.75932258367019e-05
4.20285141614775e-05
4.02420912471919e-05
7.07347860045607e-05
5.54585995931508e-05
4.3722279739255e-05
3.76832951165141e-05
4.38235208154045e-05
4.10184793062548e-06
1.08187116439293e-06
2.58457449244453e-05
-7.70281774838848e-07
5.54498028488804e-05
3.35543286961588e-05
1.86197471697084e-05
4.35530097623734e-05
5.25540615820755e-05
4.23707725718189e-05
5.52753225040287e-05
3.12009590017803e-05
1.80475209197473e-05
2.29033814389925e-05
4.76157204573566e-05
2.11208226900132e-05
-3.10318086584657e-05
1.59249814514412e-05
1.75294293259875e-05
3.64555064507127e-05
4.73187352596493e-06
3.17065285283874e-05
5.58477413029181e-05
3.89134478697852e-05
2.85429170057028e-05
3.3427348704417e-05
4.59607285690618e-05
3.92536652646968e-05
1.55046734194449e-05
6.47597508221199e-05
1.95105289387794e-05
2.75909133031035e-05
1.30277642503318e-05
2.46514767997915e-05
2.49916725847459e-05
5.27669054172273e-05
1.86962542028804e-05
7.15239938005048e-05
3.75240549647769e-05
4.44327314217495e-06
5.76847697492358e-05
-1.81344474238892e-06
5.68478041701025e-05
2.72528107306551e-05
4.82435527340631e-05
5.28841032725663e-05
2.11639420698138e-05
9.79299282368288e-06
6.33736503326986e-05
5.83153536764532e-05
4.68371136362216e-05
1.17773098018593e-05
-3.50057970617438e-06
2.26693028019443e-05
3.75810690103326e-05
1.66648978268808e-05
2.39729669031498e-05
3.21478494364204e-05
1.10887077730404e-05
1.00351066987389e-05
6.70002240984853e-05
3.89679239783834e-05
4.44731915784574e-05
2.64089207528178e-05
4.53075215102658e-05
4.78325227769012e-05
1.75734589730245e-05
-3.28364786207232e-06
5.81803504012897e-05
1.90846696907748e-05
4.7924015107867e-05
1.97800489578756e-05
2.7797857713858e-05
2.48993791538466e-05
5.93983457019048e-05
2.81330259138281e-05
7.51204025293754e-05
4.1374522450722e-05
2.16115453549138e-05
4.14447298451248e-05
3.98822751430583e-05
3.2960772057427e-05
3.2567619759521e-05
5.24285298285753e-05
5.8907898328385e-05
2.91446134341726e-05
6.50663927068165e-05
6.2207733854101e-05
2.77460067412733e-05
2.64223755533413e-05
6.75508549440599e-05
5.99631364380939e-05
2.18221790312652e-05
1.24639216642294e-05
1.21253407534491e-05
1.52662821334929e-07
-4.17752411320556e-06
3.11308895677342e-05
4.0403930984411e-05
3.60034448798596e-05
2.75199613737389e-05
2.43716773063002e-05
2.92773946091424e-05
4.51415517428178e-05
2.31076530051019e-05
4.23556251104916e-05
1.74444192054138e-05
4.64896602552609e-06
-3.08958130845207e-06
2.19064082190907e-05
5.20033167698401e-05
4.04631101793973e-05
-1.38456907111e-06
3.77947439862226e-05
1.73713736695172e-05
3.51317910010885e-05
2.86315987655838e-05
5.15563439679459e-05
6.14490679520235e-05
2.82778641306175e-05
4.85556955624677e-05
2.11280178008153e-05
4.82606132032832e-05
8.17338393184041e-06
3.71030171208581e-05
5.45915029940775e-05
5.85679271322079e-05
5.11208393173258e-05
4.15033644329226e-05
2.46652484909553e-05
3.74386491902393e-05
2.01484781784664e-05
1.55040345172474e-05
2.07966937035212e-05
5.10718764032569e-05
2.90171208603618e-05
1.22683378065991e-05
4.44963211724305e-05
5.31931662771367e-05
3.11549508488789e-05
3.81036598378242e-05
3.64726054103074e-05
5.16212942590359e-05
4.28222101812693e-05
5.47936315947538e-05
3.98919546540663e-05
5.23034547736983e-06
4.39738020298285e-05
1.47849903669943e-05
2.45977996662013e-05
1.96175406715454e-05
3.3602953502192e-05
7.11636190802457e-05
-9.7014265455598e-07
3.23071090193932e-05
7.53072378975756e-06
3.20240470594508e-05
4.33454277065374e-05
-8.17630699347188e-06
2.20997177331426e-05
2.1235734120377e-05
3.6821966124508e-05
6.10881979557484e-05
2.90511646264142e-05
1.18199636829007e-05
8.51153372643762e-05
6.89728523180405e-05
4.36776227359373e-05
3.70893985529801e-05
3.6822793038593e-05
3.99241358610768e-05
4.23485254606653e-05
4.75593420061148e-05
6.04689373976611e-05
3.7557897295735e-05
1.89985723018352e-05
7.27297838554879e-06
4.03786582882829e-05
3.047253996528e-05
4.59041503188269e-05
3.52826118787581e-05
2.48923319277075e-05
4.58970164707943e-05
5.74476394474238e-05
8.2570471768435e-05
3.42005036549153e-05
2.71020396715548e-05
4.70950262932342e-05
3.30522855276815e-05
4.32483924530297e-05
5.61172065201962e-05
2.29928858213393e-05
2.13482665734344e-05
5.74928983443692e-05
6.11424146756823e-05
3.8533072229427e-05
2.76546430139961e-05
7.49448700973341e-05
3.6982721752759e-05
2.00003917244628e-05
-2.07321307160664e-05
1.83405235265403e-05
-3.2405588107372e-06
3.00303465496344e-05
2.02803467075199e-05
1.57746053692331e-05
2.35172959608095e-05
4.45970634451581e-05
3.93825980371337e-05
2.41120496815247e-05
7.73235575113668e-06
4.17743741612544e-05
5.76368498465826e-05
9.35118551982016e-06
-5.34170423573039e-07
1.86507940096918e-06
-5.57403534453163e-06
3.39973757830361e-05
2.00865353518043e-05
3.16438367182858e-05
2.01414865998376e-05
2.81892829692761e-05
6.5391857759941e-07
4.88897672312886e-05
1.45827123365723e-05
4.40735819020433e-05
3.91107924998622e-05
4.36710724143851e-05
4.93299204943616e-05
4.11943718030845e-05
4.22277394699073e-05
2.78567863938051e-05
4.91891860492287e-05
5.3403860938661e-05
5.08007061534787e-05
6.21925791988355e-05
6.55303896046408e-05
4.81295488255416e-05
3.82272156092555e-05
3.02392297193107e-05
4.89470755607935e-05
1.2531104008228e-05
4.63956014579848e-05
-6.76438925986342e-08
3.83934761421839e-05
3.30299219054733e-05
2.7502217147881e-05
1.58826206843289e-05
1.84271458894635e-05
4.31002330007879e-05
3.14436920860686e-05
3.45226538000349e-05
3.2550482654784e-05
4.61401965764705e-06
3.61151899574917e-05
3.30783891195377e-05
1.6292895361284e-05
2.31597860539184e-06
4.01576218445272e-05
2.81902843855103e-05
1.91545279698303e-05
2.23705108400762e-05
2.05152578136594e-05
3.00966293041727e-05
-2.81117954998489e-06
3.12842191413797e-05
4.49392048488098e-05
4.23269671653316e-05
6.26055712434304e-06
3.9124555125973e-05
5.5980981993696e-05
4.74145441733276e-05
3.70875495092299e-05
3.908076138732e-05
4.89981966041145e-05
2.94422211892683e-05
3.50376475982422e-05
3.53499351116468e-05
5.40251845557021e-05
4.25075621014083e-05
3.6701094272971e-05
6.88807914780031e-05
1.04545029295573e-05
2.87781442147965e-05
4.10412289073798e-05
1.24435105384033e-05
5.60660304275875e-05
2.74012191333906e-05
4.00248858720138e-05
3.03094219032507e-05
2.95259263048369e-05
2.84523652858395e-05
-1.56675257113497e-05
1.15328546183873e-05
4.15879093412914e-05
5.09073284753387e-06
1.38132788681073e-05
3.91465426946135e-05
4.08120021620712e-05
2.90218238375947e-05
8.33714684271766e-05
1.39864219829643e-05
2.98864937144462e-05
5.75154150006372e-05
6.53874024539598e-06
2.73397654700979e-05
2.36599237794149e-05
8.13080780166011e-05
2.99111090374802e-05
5.00941271258547e-05
4.77708386224951e-05
1.12003685407743e-05
1.95658821111115e-05
5.01651796980377e-05
4.22889806777096e-05
3.51869326582696e-05
5.96936298934576e-05
6.63820642933064e-05
4.32087941065514e-05
4.00070407180965e-05
4.95904806686088e-05
5.5264075000708e-05
5.22417412825403e-05
5.15835275740767e-05
3.19758491753359e-05
6.33421954437024e-05
1.35270958105344e-05
-6.23651277504498e-06
2.39977467662246e-05
2.65443057276911e-05
3.01569455586895e-05
5.28333860713591e-05
4.26310888527453e-05
3.11321693063583e-05
2.98180852777024e-05
2.79523356783461e-05
3.03960383802306e-05
4.45013458448411e-05
3.49753780430586e-05
2.54474490998817e-05
1.30061819147538e-05
7.82494780510163e-07
1.02694180459237e-05
-7.00597395256042e-06
2.812256155445e-05
6.32260615630227e-06
-3.40953020644993e-06
5.56138423563512e-05
3.8274816812166e-05
2.82160271429186e-05
3.23979120302979e-05
5.54133450717429e-05
3.54763227291886e-05
1.79848143325757e-05
1.2977371786088e-05
6.21405811895667e-06
1.4000081676704e-05
3.32518761342786e-05
4.08378026394372e-05
4.28426067745577e-05
2.93870614512025e-05
3.28800937817488e-05
3.18889579898017e-05
6.32950578776005e-05
-1.8265025530392e-07
3.29885610578955e-05
1.81598228955081e-05
2.59365254858022e-05
4.97672699403619e-06
3.26915519034113e-05
4.4193628842225e-05
3.51491331956775e-05
1.88196078383763e-05
3.73526576679524e-05
7.79008548689455e-05
2.31264800320004e-05
5.73834101267678e-05
1.67041104616307e-05
4.08946846097239e-05
3.88108349127285e-05
5.42243866886553e-05
3.33910583182064e-05
5.93586063140223e-05
2.06918648907789e-05
4.81975546270279e-05
3.85917423894979e-05
3.99502979857293e-05
5.25799608901282e-05
4.71623220248408e-05
5.36376800453847e-06
2.97417804201587e-05
7.1786473359077e-05
5.22483479162294e-05
2.72453462285024e-05
4.48153627373139e-05
3.59274641574201e-05
2.38147723179447e-05
2.15280347945792e-05
3.90023667909405e-05
4.24913466424944e-06
5.79343759891017e-05
-9.84695308634288e-06
-1.24849702623616e-05
4.94834204361796e-05
4.0912218394067e-05
2.9887745284724e-05
-1.62217478443478e-05
4.34244753423876e-05
2.88701948380243e-05
5.76572698135665e-05
3.97156706742625e-06
3.54755067334985e-05
3.58693410804343e-06
3.76588002692165e-05
2.40731678210288e-05
5.74966197541003e-05
6.12476646626903e-05
1.78641171370288e-05
2.68678382909618e-05
2.88163129456257e-05
6.31788200019605e-05
4.57823381888828e-05
3.83515583055929e-05
3.3694639676123e-05
7.70363365057051e-05
3.35847658740701e-05
3.7701561332812e-05
5.23132882249108e-05
3.97975067462107e-05
7.99932162839196e-06
4.06674031757509e-05
2.63960989639553e-05
2.1325375212913e-05
5.55830038032738e-05
3.67152845638142e-05
4.19405605427543e-05
1.59221042282878e-05
4.73610699602465e-05
2.5361998209342e-05
-4.38545034812111e-07
2.88273519482413e-05
3.18790670490498e-05
-7.62035881387617e-06
4.33878331432285e-05
4.29553944484032e-05
3.53430433960156e-05
2.80821466237252e-05
1.53050421710227e-05
2.7824658153722e-05
5.13982255723131e-05
3.22814845205528e-05
3.16312442015553e-05
-3.73174752539558e-07
4.67289718882268e-05
9.55601504789202e-06
1.2483644966374e-05
4.09577449677804e-05
3.99489230416169e-05
5.49541991728605e-05
3.28845130153799e-05
2.38854102117544e-05
7.15341578519436e-05
4.55507522779915e-05
3.64394685631421e-05
2.7463810848628e-05
7.70117185878944e-05
0.000101609473662414
1.42751223961935e-05
2.94093375887696e-05
1.42727809567194e-05
4.67090973368078e-05
2.67203884638207e-05
1.40116373449896e-05
3.65207851335552e-05
2.59578350683476e-05
3.49786475751013e-05
1.0798970642474e-05
8.00164062226127e-05
3.92717256985857e-05
2.54201450592518e-05
8.49171847286116e-05
4.1706103576335e-05
4.7072572505964e-05
3.97275486386713e-05
2.5962909228058e-05
-1.34768339744951e-05
2.45201934551321e-05
2.79118718040199e-05
4.37164299320262e-05
4.39741898632258e-05
-3.99547774838004e-06
2.20475002745341e-06
3.90325622368018e-05
3.57979291231902e-05
-2.99972346068804e-05
-4.87128990713558e-06
2.5110316457679e-05
-5.77982936061217e-08
5.13953381090783e-05
4.7284845928805e-05
2.27060295679207e-05
4.60983241477703e-05
2.84704459711315e-05
2.63488913793805e-05
7.23815885873912e-05
3.06111298262251e-05
6.33537905587452e-05
4.63514099550083e-05
5.56684880470856e-05
3.12234990621729e-05
4.84904539537662e-05
1.58213327047739e-05
4.34557785946444e-05
5.07685510943699e-05
-2.28233253864891e-05
3.11369363044401e-05
5.8424303842365e-05
3.8979364637792e-05
4.29674136992711e-05
4.04554402170812e-05
2.50322604424379e-05
-2.23017184180408e-05
3.61915006310193e-05
2.7506964393666e-05
1.96647002534412e-05
5.50992825062229e-05
-8.96580741769242e-07
-1.54379354072632e-05
6.60513950192429e-05
3.28658528596902e-05
6.65018494487144e-06
3.03376485990886e-05
4.50888437205436e-05
1.47795388067236e-05
6.41237640756696e-05
1.59357243014006e-05
5.08473108289195e-05
2.87847473735131e-05
1.93805664196173e-05
1.69320231925035e-05
3.81419029724444e-05
5.89419162977161e-05
3.22967991326322e-05
2.66443307721661e-05
1.92831068714922e-05
6.72376398762937e-05
1.41219626790538e-05
1.88499849243432e-05
2.973089674532e-05
5.62585935294287e-05
2.02821678173768e-05
4.09328505390285e-05
2.92520599361975e-05
6.57714035111366e-05
6.14766487275168e-05
2.02768415354055e-05
1.68927127130457e-05
2.05152518091448e-05
2.61512380116313e-05
4.20283321405427e-05
2.78247397723995e-05
2.2348339963178e-05
1.0763944593389e-05
3.13515465628596e-05
4.41061739320258e-05
2.46775662352901e-05
3.78838520893487e-05
1.49843371931928e-05
1.61220826255112e-05
4.99471759046038e-06
1.7861405756886e-05
2.94193046756671e-05
4.18526477516077e-05
1.93337582300169e-05
1.78610366222128e-06
1.04001964555305e-05
3.93793170483466e-06
-2.63775269317419e-06
2.43605879390735e-05
-9.04759831948624e-06
2.12599670304225e-05
3.39728177072599e-05
6.10764911502432e-05
4.47983268271689e-05
2.66819153008699e-05
2.19569334664358e-05
6.53851644132451e-05
3.83998686805539e-05
1.82529115926286e-05
6.44373663621901e-06
7.51171146976396e-05
5.12861645136918e-05
3.34169467056958e-05
3.42236179600401e-05
1.68818592403295e-05
3.9101105008678e-05
2.12625491411912e-05
6.00320081848536e-05
8.30588235529218e-06
6.75209381079462e-05
-3.20406323315051e-06
4.4163234737092e-05
9.44111439625904e-06
5.31908355242882e-05
3.81847835057294e-05
3.65032728937749e-05
5.12099728414657e-05
1.54659306379835e-05
6.08771270988354e-05
2.99840358124634e-05
3.51646414950101e-05
4.33658300784283e-05
4.52525238790644e-05
3.5142063260582e-05
3.93047639118011e-05
2.36127596949786e-05
7.56381519879649e-05
2.79800581014277e-05
2.41795800165368e-05
1.62159962138558e-06
9.06645284050019e-06
2.78166963008225e-05
1.93899873051574e-05
1.73147199429241e-05
8.09894221757358e-06
6.70066778636305e-05
4.63030000936732e-05
7.48508365250886e-05
-3.68804196258081e-06
5.76224926191934e-05
4.21046661449697e-05
-6.21595347768052e-06
6.00794144766123e-05
3.21777662574727e-05
1.48006146586651e-06
6.75140650131824e-05
3.44614628690159e-05
4.43973008877929e-05
4.25754043299715e-05
4.77125454258061e-06
4.36355490127247e-05
3.33036412738382e-05
1.06039170511923e-05
1.2143024760542e-05
4.87826489933432e-05
1.71062456877509e-05
5.38742685288805e-05
4.46367934474597e-05
3.26637975272167e-05
4.44904118693598e-05
1.42520071189964e-05
-7.22144408368013e-06
7.2639292729459e-05
4.23748460274176e-05
2.75194293957708e-05
4.76545241733558e-05
-1.4460303999193e-05
6.17376799208112e-05
9.50078269682197e-06
4.55310286391323e-05
-2.4232982855575e-06
3.15031096452082e-05
3.69834577809626e-05
3.36270582337511e-05
4.57610265486778e-05
2.35971070841026e-05
5.61263417966065e-05
5.94345540579991e-05
5.35337253107261e-05
3.22618644062258e-05
7.00152604598661e-05
2.77278978530217e-05
2.08294405144742e-05
2.75499394487915e-05
7.06189066448789e-06
5.59141202854972e-05
2.89241484815714e-06
8.15355235716878e-05
6.5390485917302e-05
4.92294092601668e-05
3.46449674279162e-05
6.12106119285905e-05
2.18705899363737e-05
3.03506237461944e-05
7.43458407838214e-05
1.65003157128694e-05
4.44624561930964e-05
7.06127371456271e-05
4.68346809350004e-05
5.09910813810639e-05
6.32495050630332e-05
2.24414128416269e-05
8.13069695368996e-06
2.48878462378521e-05
3.98692762966841e-05
3.35600231359473e-05
8.00233941332912e-06
3.51548805417661e-05
1.63566806271453e-05
3.72447518989299e-05
1.63799580887288e-05
3.17744885545095e-05
1.46845985215275e-05
3.8904253656296e-05
2.75069725417845e-05
3.78733303744131e-05
3.47434500798287e-05
3.4059939002337e-05
6.19466738601828e-05
2.14298404287034e-07
2.93702790736608e-05
2.60140378917016e-05
3.58032720884866e-05
5.80178556776023e-06
3.53129764548618e-05
2.66844104938769e-05
3.99880549421474e-05
1.78865939520093e-05
3.60829930776021e-05
6.24617632270846e-05
3.95676222738156e-05
2.77798072419603e-05
4.36792306290068e-05
2.71580371893215e-06
1.38485401593852e-05
4.37274293717152e-05
4.52820707366802e-05
4.02495932177735e-05
3.86453373809851e-05
3.45466140310265e-05
4.04497566863086e-05
2.36273001846139e-05
2.28624130375189e-05
3.0219694806983e-05
3.38087798944717e-05
3.19064660895651e-05
3.47766075415894e-05
4.24965790966663e-05
3.35376141117627e-05
4.51849506418147e-05
3.22203892440136e-05
4.73900547349313e-05
3.59457488469895e-05
-1.36762826016396e-05
4.33942453070656e-05
1.74003638842032e-05
2.2012510357327e-05
7.86375648227403e-05
-1.71451405602687e-05
2.33420842155839e-05
8.97932782100449e-05
3.21088555692092e-05
5.93320974962436e-05
5.34437625098563e-05
5.5488124254937e-05
3.30293100928686e-05
3.6742887708128e-05
2.00179786733164e-05
9.64599485581362e-05
3.42556194013638e-05
7.48623187741702e-05
6.68576298472129e-05
1.2177769876127e-05
3.52889648721639e-05
2.96694248540354e-05
1.71038905062016e-05
7.02526427654026e-06
1.47301795856909e-05
-1.73430877824418e-06
1.38350550506335e-05
7.84352885388056e-06
2.93556583866029e-05
2.39223040245922e-05
2.6681912556158e-05
2.46192556051624e-05
3.30614627096954e-05
3.7534900135024e-05
1.82404409795614e-05
1.40482734182744e-06
6.92371719448357e-05
4.33427674595609e-05
1.50854182594791e-05
4.93979214060641e-05
3.85116535436591e-05
2.75063214644149e-05
3.28891402700448e-05
5.79134402414116e-05
6.15041500139752e-05
6.68442454280235e-05
3.52297748938394e-05
5.64705273679138e-05
3.47894695862007e-05
7.42797083761306e-05
4.28366553769032e-05
7.91293919168249e-05
6.96319351910455e-05
5.63118224961814e-05
3.55610121744449e-05
7.81405098968265e-05
6.2695565540411e-05
2.99204204608081e-05
6.88396938836253e-05
3.29146335960879e-05
4.54941550150272e-05
6.54068590697001e-05
2.31760840522166e-05
1.21684479154425e-05
1.49421820361611e-05
5.0502960817099e-05
5.10188089827821e-05
1.91827733496802e-05
1.66047166722506e-05
8.7405790022257e-06
2.85202764190029e-05
1.84908545918408e-05
2.55548344575761e-05
1.30335923882344e-05
1.70353148367336e-05
2.90083202168496e-05
1.85933492165695e-05
-1.6382217058294e-05
2.75599194561565e-05
2.83584694631281e-05
6.09683486950695e-05
2.45256844769153e-05
6.07212614347059e-05
3.56364252178092e-05
3.75108572288542e-05
2.83877022648033e-05
1.41088203532777e-05
5.49268015239207e-05
5.56498915174978e-05
4.68178879899563e-05
3.38342810238771e-05
-1.85197991548007e-06
3.36963429617966e-05
6.63061541197343e-05
7.65605426039057e-05
4.73492271736558e-05
6.21262311614796e-05
6.04050172922058e-05
4.15365847918623e-05
2.82942475699681e-05
2.98634421108103e-05
1.74877143989892e-05
2.42516237227566e-05
2.17036183095014e-05
2.83650721924532e-05
-2.3450738587285e-06
4.46652174256962e-05
3.98295837936463e-05
6.03388234967662e-05
5.71236451010429e-06
2.98075393627095e-05
2.85994914126749e-05
5.14003477716474e-05
1.13973222580432e-05
2.3115976597271e-05
2.82318377295076e-05
2.74012435665897e-05
2.44933863847483e-05
3.49667143763086e-05
6.46728835754238e-05
3.69184021674977e-05
5.81504181317966e-05
4.40186068988186e-05
-5.67232526117816e-06
2.42337358320426e-05
5.62646602612441e-05
9.75915777934353e-06
6.52620931349184e-05
5.26308505378422e-05
2.51231828130646e-05
5.61937426583501e-05
2.54868690074652e-05
4.78446387649174e-05
4.69375600509619e-05
1.96770725645383e-05
3.31751989426255e-05
1.70542953529969e-05
3.76025317572786e-05
1.8987200077525e-05
4.60828935273718e-05
2.88069688566835e-05
2.55806756515397e-05
7.2059260499422e-06
2.25214065248657e-05
3.77852788074e-05
1.6208248659646e-05
2.53599562417962e-05
5.36125359684775e-06
5.25242856296311e-05
4.52737350788591e-05
5.45732515727448e-05
1.81832876984914e-05
2.50829702860451e-05
2.45093825418605e-05
2.99429527485049e-05
4.39705390201864e-05
9.86781558732909e-06
-1.47109794682738e-05
2.04465729844479e-05
3.50273460939611e-05
1.97870662512999e-05
2.85614662264109e-05
6.2790326549377e-05
4.87590127270817e-05
2.53526441120426e-05
4.79603021515549e-05
1.0376280432381e-05
2.2139075712336e-05
5.23779294001443e-05
4.47006904695024e-05
5.98455034679608e-05
6.47917479886255e-05
4.96715437599508e-05
1.91876476128561e-05
2.75551873403166e-05
6.24977031865589e-05
2.8051596058973e-05
1.31940426412833e-05
7.91514762715169e-06
3.68594497518632e-05
1.82540781028154e-05
-1.00248425467705e-05
7.02918016338659e-05
5.94278378331527e-05
7.03988632827752e-05
1.26137453189237e-05
2.20794372026468e-05
1.64130792755161e-05
5.48102673661398e-05
-6.39291868680988e-06
4.66446160815097e-05
3.97542707836811e-05
5.3492403559009e-05
1.04546775360778e-05
-2.2303692296369e-06
2.71064785016831e-05
5.03108455982311e-05
7.69600971499585e-06
5.69846918681585e-05
6.86743087337852e-06
1.99227324241064e-05
3.88419014155298e-05
3.61442153181908e-05
5.61854757128193e-05
3.17144515288744e-05
6.53589631714258e-05
-2.50977068312369e-06
1.82361294017366e-05
1.75657318626734e-05
2.20577694900208e-05
2.59293808837735e-05
1.93068239640369e-05
3.27457974579138e-05
4.9179904170564e-05
1.06620610377528e-05
1.96301274035133e-05
1.11364708771894e-05
2.17646581665998e-05
3.20295189612255e-05
2.84924084297688e-05
2.75220467633997e-05
1.40245815219364e-05
7.69337070517072e-06
1.60533509685675e-05
-9.62503244176012e-07
3.26276298672655e-05
3.40417922905519e-05
5.04124841650207e-06
2.42293273973794e-05
2.49848574029657e-05
1.47579642342441e-05
3.77550884604982e-05
7.42980389854847e-05
4.274190584244e-05
5.2434375143921e-05
4.6169239647222e-05
5.88187041836449e-05
6.22037814014696e-05
5.2503555771882e-05
5.24152662190793e-05
7.09224041217458e-05
5.43386264824899e-05
7.40170997569617e-05
4.29223948684328e-05
3.90443216617736e-05
1.92384511247819e-05
2.66596090997076e-05
4.44062342148821e-05
6.08818926495357e-05
8.51361339266053e-05
1.26727361018994e-05
4.23250348474959e-05
4.57623490686372e-05
2.4007649729097e-05
1.75240700492175e-05
2.2763206399319e-05
4.60322449105622e-05
4.77185488729299e-05
1.90116877732728e-05
2.71191883073948e-05
1.74769818318837e-05
5.71889200844598e-05
1.62848707066717e-05
4.82920689344407e-05
2.34778392377654e-05
1.3545393615164e-05
2.39253832950363e-05
3.68420573783604e-05
4.03373847967647e-05
4.38823288068525e-05
3.07221971263594e-05
4.07796665700241e-05
1.75993707972844e-05
4.99503237242251e-05
1.72827788340859e-05
9.98881618527119e-06
1.89679400497018e-05
3.12032401887967e-05
6.87425218390679e-05
3.47154486158437e-05
1.07520009339233e-05
4.77514644664523e-05
4.22720086566403e-05
2.98437220316809e-05
5.31604979999655e-05
5.96561205036269e-05
6.52903486099305e-05
2.40000004316408e-05
7.14000590964794e-05
1.62461687387747e-05
2.08145956485586e-05
1.6489734863198e-05
2.23378983174554e-05
6.38509619696002e-05
4.2566949444683e-05
1.68710862131045e-05
6.16275203594494e-07
4.83629560384768e-05
2.79559594502836e-05
3.50249314197684e-05
4.01907588633948e-05
2.51974766664007e-05
2.06734247201856e-05
1.48182497743813e-05
4.68452590470029e-05
-1.1936512750011e-05
4.21330930829119e-06
3.21903411489345e-05
2.14154441206145e-05
1.89933327269081e-05
2.25584765771294e-05
4.36986548522101e-05
1.67394737436105e-05
6.20213824716371e-05
3.57961737323825e-05
8.35060941214231e-06
2.82093007507304e-05
5.62312163772715e-05
2.24183333837879e-05
6.12078900231755e-05
2.86488880607862e-05
6.51942199181839e-05
7.86937149060055e-06
4.16096687911542e-05
6.38068790086255e-05
3.65005195072384e-05
4.21787314234147e-05
3.68578338506446e-05
2.52158811186883e-05
1.33393953496532e-05
1.03450949303795e-05
6.63490028672817e-06
3.88264488165255e-05
4.81474722337624e-05
2.71233813142396e-05
7.4167665021546e-05
3.92011301831802e-05
8.07423551219515e-05
4.72400440817056e-05
2.64433070581708e-05
2.17803570327636e-05
2.52061456134024e-06
3.45046131799132e-05
4.06644875506482e-05
4.50875948122267e-05
2.5919785204269e-05
2.10661434920008e-05
3.05619189673535e-05
4.00561573624684e-05
3.79127879956605e-06
3.94999111104813e-05
4.69691827932099e-05
4.11285470161838e-05
5.53980905859242e-05
4.41208420579707e-05
1.62500926019169e-05
2.94747753569836e-05
3.98405063245307e-06
2.09901206434099e-05
4.6364060745512e-05
5.44429446821664e-06
3.07915539709136e-05
4.70060975155369e-05
3.64833464999932e-05
4.43317526257115e-05
2.63028242696494e-05
5.43295944025027e-05
5.43093665888055e-05
-7.02504384800371e-06
1.04235739146507e-05
-3.21162399569933e-08
4.1699884800177e-05
2.39529551159795e-05
3.05120182173222e-05
1.35392991490815e-05
5.32472860894674e-05
2.42837361167565e-05
2.40885464193599e-05
3.53844849984786e-05
3.44952986047017e-05
5.44070459394193e-05
2.29557100165706e-05
4.94290654359838e-05
2.0865604665766e-05
4.0562028916461e-05
4.82037669986794e-05
3.46697228696721e-05
2.36576382234724e-06
1.71729450684731e-05
2.3730344765764e-05
5.23123602153797e-05
2.21662090748627e-05
3.99177191947345e-05
5.14150969780963e-07
3.57053454541247e-05
2.5195608886292e-05
3.2889499014277e-05
3.50599087557318e-05
2.64011510977088e-05
7.60709147884942e-06
8.29565635190994e-06
3.73833313239876e-06
1.07762378395649e-05
-1.31485540021176e-05
2.22309437585963e-05
3.28092081537894e-05
1.93387851026674e-05
3.99659076049235e-05
5.94504989283684e-05
4.79724470290368e-05
6.07359944531092e-05
5.02730605763839e-05
1.98128483664533e-05
2.74797667174368e-05
5.63009808607713e-05
-1.17221301416525e-06
2.79758487359791e-06
4.07129993290831e-05
6.55213108256427e-05
1.40078923522361e-05
4.14236487785186e-05
1.8829889294e-05
2.28395146848998e-05
1.48075848667627e-05
1.90303257907015e-05
3.07225824083909e-05
1.02541776563527e-05
1.25893050135012e-05
1.96582476650177e-05
4.59228720766781e-05
2.08438835923617e-05
5.62610530902148e-05
5.13616158525657e-05
1.74018576347863e-05
1.03020135399012e-06
2.06760887383673e-05
6.55637757649367e-05
5.33687804674821e-06
4.10602200463116e-05
2.56194392297379e-05
-1.26749143430797e-05
3.50200343614941e-05
6.35059620591023e-05
2.35562073350325e-05
3.06662017361683e-05
3.41735588311989e-05
5.09254101020103e-05
1.02904925631907e-05
5.22406869899804e-05
2.51881768040215e-05
2.64389206750563e-05
5.01373799029094e-05
5.73229202174832e-05
2.30653202851819e-05
-9.42951152852561e-06
4.91384175259635e-05
6.53813983253642e-05
5.12489874621124e-06
4.71300722610857e-05
3.22840279969395e-05
2.31184596493481e-05
3.33459586325765e-05
5.04921443058047e-05
3.83979272240285e-05
4.23749682389882e-05
4.8190269251704e-05
4.31377337440715e-05
1.44885964404536e-05
6.56893432692596e-05
9.97573057734437e-06
1.98575593482561e-05
1.54754612143145e-05
3.93485107180701e-05
3.45804445701029e-05
5.34481894159165e-05
2.79545725115712e-05
1.4385360603859e-05
2.48351845287469e-05
4.93871564468312e-05
1.47801740558267e-05
4.98858498316598e-05
4.69577645721227e-05
5.84004296594674e-05
6.03804351605072e-05
6.21647211546865e-05
3.49070267753982e-05
2.00616198902474e-05
4.32274791967667e-05
1.5168069596017e-05
7.19213673843618e-06
-2.3961585943668e-05
-7.46626671047724e-06
6.65603016437242e-06
4.06636818791566e-05
-1.19661135303234e-05
-4.74584554728313e-06
1.64704257586195e-05
2.44932767407033e-05
2.68906900393924e-05
2.97849303584739e-05
3.44492879231339e-05
1.68888821267078e-05
3.94337530672062e-05
2.97165881187086e-05
2.34205888904402e-05
6.80477476187775e-05
4.87207132787234e-05
5.65361555803179e-05
3.06139810689166e-05
7.43281674424118e-05
1.71134872263331e-05
4.04890712310553e-05
1.41381042666264e-05
2.91626458330947e-05
4.02406229149345e-05
1.93200373947707e-05
3.77198190026506e-05
1.9163980821656e-05
-1.17387962671202e-05
6.18539915728347e-06
2.0354654960296e-05
9.50396531502927e-06
2.3242880841486e-05
3.86400724106839e-05
4.87252036479538e-05
6.8193582624243e-05
3.36061805539429e-05
4.45522830876209e-06
3.40993631969234e-05
2.696848820952e-05
3.63427339808296e-05
1.9785521861928e-05
3.29609672752963e-05
5.10433246508156e-06
-2.37987638918122e-05
3.97177374371715e-05
3.76459208064485e-05
1.96616236634687e-05
5.53873910227599e-05
2.74960782703114e-05
1.83329792581991e-05
3.3339673402383e-05
2.52416127604961e-05
2.91149794237847e-05
3.77734083268787e-05
1.7910717562033e-05
1.38952554896466e-05
3.81321794398948e-05
5.50587332919992e-05
1.51221347434915e-05
4.26626516332777e-07
2.58339512265715e-05
5.03217734368924e-05
1.94493771923672e-05
7.95360653536978e-06
3.35405873471604e-05
4.70264165285055e-05
6.083593574966e-05
1.0949224469737e-05
3.62748897188005e-05
1.93032751910676e-05
4.36883568493864e-05
3.12431887859272e-05
3.74452993219206e-05
3.17854800412004e-05
1.94589103809663e-05
2.79918305031333e-05
6.09656155140536e-05
4.75041020552614e-05
2.53965044246451e-05
2.5743957391255e-05
4.10708483920132e-05
5.44219108963252e-05
4.61262570462642e-06
5.20469250396403e-05
-2.3526769528584e-06
3.0714826676113e-05
4.46845823249364e-05
2.13117915104282e-05
3.70853995263609e-05
1.73340344384866e-05
5.19953461628944e-05
1.50312709592606e-05
3.58835407552168e-06
3.62265908930309e-05
6.60624313007864e-05
3.73289965512074e-05
5.20690805784384e-05
3.44142515170981e-05
3.76373850940166e-05
1.25613548345313e-05
3.89703453102847e-05
1.34694605756588e-05
3.05763415498123e-05
1.40342416847927e-05
4.07539352664483e-05
3.27130470297947e-05
4.88194423082828e-05
2.31029294309141e-05
7.28252556708094e-05
7.20930379826424e-05
4.41494254145821e-05
4.48554213876314e-06
-1.04500944679429e-06
4.2287792482971e-05
1.43900989030225e-05
4.06385781588906e-05
1.74892084451846e-05
2.53699130191658e-05
6.18851462161775e-05
4.09560560923443e-05
6.49323662906233e-05
3.99934961668742e-05
4.53189605966401e-05
2.65971981652743e-05
4.74703590983816e-05
2.74910578588227e-06
3.85278067012626e-05
2.83725271974524e-05
4.62170185461268e-05
5.35636169698078e-05
5.30532881766318e-05
6.38333059058953e-05
4.7778230616362e-05
2.88096462539494e-05
7.86983446653293e-05
2.61448344346893e-05
3.65925481556204e-05
2.13136925735123e-05
6.15986190687136e-05
1.87889741461932e-05
3.86805950412454e-05
2.16512752541564e-05
7.10148679907195e-05
6.3846833956732e-05
9.04167496651892e-06
2.77324704341145e-05
2.75313920701594e-05
3.04264599668643e-06
1.96533058367386e-05
3.01089422197382e-05
6.51289101324168e-05
-5.46599472151374e-07
4.33926301994262e-05
2.60739326040496e-05
1.30786479085487e-05
3.39356244480096e-05
3.78696816563417e-05
3.29223430453123e-05
1.36860619693236e-05
5.62054372163923e-05
4.27886412064352e-05
1.31732291243945e-05
1.06261276076812e-05
2.13410503029972e-05
3.93339947634269e-05
2.13569597216628e-05
1.80233038023244e-05
1.61896103347745e-05
4.1470524519286e-05
6.8289732607582e-05
5.30700658340269e-05
4.40195356978399e-05
3.34707191381996e-05
4.75935407429399e-05
4.77389104939362e-05
5.38028857082723e-05
5.50523716976688e-05
3.54848833295771e-05
1.7565915627423e-05
2.66922222284979e-05
4.26499000616708e-05
4.24884005884315e-05
1.83380179504391e-05
1.03076231627298e-05
3.5232987815242e-05
1.96995904705693e-05
5.9107433296005e-05
4.66782780024689e-05
2.82083290107217e-05
4.38740987213211e-05
3.95434713659146e-05
2.62439913190853e-05
3.94421477368544e-05
2.92533750799069e-05
5.27879192729596e-06
-6.82464584456824e-06
9.02747208959233e-06
3.58478497158961e-05
3.28780825025418e-05
8.23046872097367e-06
9.95544728258078e-06
4.52248538763016e-05
2.27303706319663e-05
4.77796913110414e-05
2.58768032701733e-05
3.14058741911852e-05
3.17371956146245e-05
4.5896239678942e-05
3.82761562596609e-05
4.02145799588089e-05
2.61880898625449e-06
1.20452320973349e-05
5.61566699948771e-05
5.74299846225326e-05
5.57714013644714e-05
1.90280374938389e-05
5.34699479318988e-05
5.63410863802948e-05
3.07855224681249e-05
8.413191918995e-05
1.24986020675974e-05
3.01230373466343e-05
5.58950877047925e-05
6.04390982421426e-05
3.26361584302544e-05
4.19655498761963e-05
3.61861029734501e-05
3.61813475812242e-05
6.10428705224153e-05
4.67126865446711e-05
4.4065107130631e-05
2.02107476579286e-05
6.82567700019965e-06
4.18206869071114e-05
1.45486254406601e-05
3.14371079398071e-05
2.34952389609272e-05
4.4729192864086e-05
3.1113373688391e-05
4.83261026960144e-05
6.0936281346347e-05
1.90882225719117e-05
2.83016128865726e-05
2.85764726136943e-05
5.04847102773028e-05
2.81814222730191e-05
3.30655147360167e-05
3.06755101844216e-05
4.0015205815951e-05
2.3776155812355e-05
3.56330471189934e-05
4.54360773021612e-05
5.98147219974726e-05
5.31772035123668e-05
5.51321394443361e-05
7.18924041457331e-05
5.00364574676995e-05
2.20563070672923e-05
2.71072764519932e-05
5.93423989160357e-05
3.1173671192012e-05
4.50204500237074e-05
4.76973356634973e-05
3.03859128762197e-05
4.18226680203966e-05
5.07415284702673e-05
3.3879925576348e-05
3.2605514480892e-05
3.01818488151068e-05
1.93431904221332e-06
4.4155396633405e-05
1.15288859771145e-06
1.88361254394251e-05
7.94481165650425e-06
3.44798850625085e-05
3.26942354151304e-05
2.65546002646899e-05
1.02822069833913e-05
2.17533184150763e-05
4.72496733576591e-05
4.65642439389599e-05
2.28379397098892e-05
1.26845364347732e-05
-2.57344799243229e-06
2.34136224682946e-05
5.63291374638385e-05
2.77040141798506e-05
1.65206465541085e-05
3.90789518345986e-05
5.02766415936341e-05
1.262701263672e-05
1.21633142461673e-05
9.46398269909782e-06
4.5684646002366e-05
7.57428262016718e-05
6.60666851366068e-05
8.23312764650874e-06
5.81421747847997e-05
4.26826354489347e-05
6.25752505473184e-05
5.58819213005782e-05
4.22060361069254e-05
3.83433050041882e-05
2.1158386342273e-05
8.60337156756611e-05
4.43376000389036e-05
3.02052798762132e-05
6.35624084725776e-05
5.86734682973225e-05
2.31039584617711e-05
1.22472599990438e-05
1.00450361755854e-05
1.73907588258603e-05
3.64813384356828e-05
1.29920847721923e-05
1.40627137721255e-05
2.76466748197675e-05
1.38744447763021e-05
7.6966956979033e-06
5.97914107805408e-05
5.48848367269907e-05
9.86388728456353e-06
3.68285703006224e-05
1.25704881615888e-05
4.13474755524861e-05
4.89093443908313e-05
3.60145167032131e-05
5.49378444311727e-05
4.05234414865448e-05
4.58635147095152e-05
2.65629674407051e-05
3.42212813491255e-05
3.68100006700706e-05
3.70611403673809e-05
8.08214807043408e-06
2.91407674926126e-05
6.97628250007299e-07
4.27489895523598e-05
5.00565474652803e-05
2.72026993987259e-05
5.83861337152847e-05
2.12175935926734e-05
1.34091815178399e-05
5.34707346046721e-05
4.79123671966739e-05
1.88996847684477e-05
3.84211781956481e-05
5.23979628765862e-05
5.02167628060364e-05
3.81543365189719e-05
5.20593699150644e-05
2.91090221969056e-05
2.27918264349213e-05
7.73573403404911e-07
3.78239580279037e-06
-5.98084256126866e-06
