# Supplementary material for: Research on computational propagation and identification of mine microseismic signals based on deep learning
Source: PLoS One. 2025 Oct 22;20(10):e0334641. doi: 10.1371/journal.pone.0334641 (PMC12543183; doi:10.1371/journal.pone.0334641)
Supplement: S4 Data — (ZIP) [file pone.0334641.s004.zip › 000100700000341.xlsx_0.txt_24.txt.txt]

7.45595787832524e-06
2.13213983888037e-06
2.99099958693925e-05
2.00165872500787e-05
2.46389256000869e-05
-1.46114424130146e-05
-2.04622367410344e-07
4.74390553198116e-05
1.3990027244405e-05
3.13166386886297e-05
4.45959401689131e-05
5.97103758167615e-05
2.31272579518952e-05
-1.44019931966834e-05
1.84197519609705e-05
-2.29618911121525e-06
3.96019102555372e-05
1.50104394315684e-05
1.4639087513986e-05
2.99456025345792e-05
7.15756836460458e-05
4.05253270643747e-05
6.50506682186348e-05
6.07409449164476e-05
2.62231533609815e-05
4.69619850592751e-05
3.21943743379281e-05
6.31272360634442e-05
5.98127339579463e-05
3.77796460482179e-05
7.25455316339244e-05
1.94835711551984e-05
4.68235282437759e-05
6.35799709251952e-05
4.05705388211217e-05
2.26489255084878e-05
5.33159404509949e-05
1.53568292066375e-05
6.33069356770269e-05
2.87557963596288e-05
2.01220326206896e-05
7.06199427142874e-06
-6.06081737545308e-06
2.87064648408052e-05
1.81756746862763e-05
5.83744003114851e-06
2.86810997906522e-05
5.81162002968475e-05
4.31152001033787e-06
-2.72822445153872e-06
3.79818002823882e-05
3.96839071109911e-05
4.66693921976972e-05
2.08597680827211e-05
2.13322265887597e-05
5.55930417449712e-05
4.93609258560925e-05
3.37840747417546e-05
6.36127726159684e-06
4.53487964455762e-05
6.14695409228203e-05
8.36576166802281e-05
5.72671517021228e-06
2.81770576846125e-05
4.52356724871639e-05
3.83431452951847e-05
3.51669754109521e-05
3.61399469805328e-05
2.96087202387175e-05
2.24885915013458e-06
3.67229178043002e-05
5.95245716471847e-05
2.9194588534983e-06
6.62867454581496e-05
3.72878431876327e-05
4.01890862251994e-05
3.46007649607863e-05
4.79908363892572e-05
2.07809996472924e-05
2.60066707796558e-05
2.13595414879829e-05
1.01042764791868e-08
2.01442163896344e-05
1.68449275830497e-05
4.93138292830335e-05
5.61705282857078e-05
4.0138208246328e-05
3.93464964946334e-05
-7.41942346699513e-06
4.8147764542183e-05
3.64711002898904e-05
4.94210926831935e-06
3.95798412959425e-05
1.26456059449283e-05
1.24797586701335e-05
-1.63318590194318e-05
2.74232704701426e-05
-3.27004436190377e-06
4.21689055032762e-05
7.51053987542391e-05
5.99448998719595e-05
2.88973884586796e-05
2.74901692544458e-05
4.04897695444612e-05
3.37661379984224e-05
3.87082241420964e-05
9.88804090078989e-06
4.4549519475926e-05
5.01586312298344e-05
6.69797893112224e-05
6.49502112187018e-05
1.83730071167764e-05
3.10248548696557e-05
3.48100582955338e-05
2.26704215227167e-05
2.01530810802724e-05
2.00979525984242e-05
3.64115621871047e-05
3.54377505612756e-05
2.65870529788627e-05
-2.18269826079493e-06
2.24891364620522e-05
4.06679217205605e-05
2.55750768992681e-05
1.7603291839046e-05
5.0105741525803e-05
2.0654889204271e-05
1.18852397078167e-05
-5.79786714399879e-06
3.68421844244143e-05
2.71117355210932e-05
3.86073347350219e-05
3.4274501506345e-05
4.99144457410771e-05
1.4346894013354e-05
7.49645490114869e-06
4.8700330658238e-05
6.08738286356486e-05
3.23408115312942e-05
3.60718126540472e-05
6.21131690766291e-05
6.14745657008727e-05
3.75559430457164e-05
4.02480548772942e-05
6.94889442459952e-05
5.12943048591928e-05
3.35738605849613e-05
1.87406929017037e-05
3.89986888759172e-05
4.11294309338559e-05
3.75583986526177e-05
1.9939178053999e-05
-3.00302306275505e-06
6.44485735679572e-05
2.73139095215656e-05
3.47266519957143e-05
4.01364776656484e-05
3.65719219969545e-05
6.92120385902971e-06
7.33817146653788e-05
7.60651446526779e-05
3.13201087933853e-05
1.32352252464932e-05
-4.36505931231034e-06
2.24476101499051e-05
2.57864587938833e-05
3.59298654366298e-05
1.52019225581995e-05
-9.53168344685159e-06
1.64756132286607e-05
1.64492944350852e-05
2.96101948106266e-05
5.86532398403104e-05
2.31170192036753e-05
6.35417572808229e-05
2.92527586836451e-05
3.21234437015762e-05
8.41018462235972e-06
5.31927488344613e-05
1.36524797321824e-06
3.9366448143713e-06
2.7489997175165e-05
5.04133254086235e-05
5.45446285054394e-05
4.40119409798256e-05
3.76238800285295e-05
5.82492489381403e-05
8.13505759946315e-06
3.73974859751654e-05
2.95017904957382e-05
1.59400107474879e-05
-1.99746069538217e-06
3.36802106717961e-05
3.02052355270811e-05
-3.89309018966067e-06
4.069893356432e-05
4.00705602802667e-05
2.95573814866018e-05
1.2299037298889e-05
2.77135830275639e-05
5.5563003806446e-06
-7.14795300602232e-06
3.71812296825839e-05
1.64515644195563e-05
1.18173579793093e-05
1.16069291688492e-05
2.85090205903484e-05
1.60400679416541e-05
3.90679908641312e-05
1.33001049761598e-05
4.18101300996335e-05
5.76623174470624e-05
3.7448758686206e-05
5.5056614952427e-05
2.49815889792597e-05
1.81892947853306e-05
2.7277362923911e-05
3.03461891675592e-05
3.96395994898855e-05
4.27704595446982e-05
4.39160768443961e-05
1.18707515967497e-05
3.70228998286671e-05
2.49490082963114e-05
5.00108476317524e-05
4.90978780537147e-05
3.52388041390457e-05
5.09516886956016e-05
2.56676731385742e-05
3.07502101897023e-05
2.26444087982398e-05
1.71359802648121e-05
2.6708640761718e-05
4.10298384515225e-05
2.77233213962939e-06
2.00527684187903e-05
1.1782129648777e-05
4.77288732684401e-05
1.80419204899433e-05
3.40279590561577e-05
-1.72079758693337e-05
2.33165720797815e-05
4.5688310279637e-05
3.90499098682593e-05
1.87343798361002e-05
2.92330592739655e-05
4.02187472779182e-05
-1.18378651842824e-05
4.16287111239528e-05
9.02225414389251e-06
4.35500216816228e-05
7.23095817096691e-05
7.73607323995402e-05
2.86211924384092e-05
3.71436381770958e-05
4.14663751517985e-05
3.27866007264867e-05
7.46667171594717e-05
5.07710564265845e-05
6.40349111531884e-05
1.26333684193827e-05
5.19499660673833e-05
3.70805262787035e-05
3.5247866224369e-05
-1.09969967093685e-06
4.63755633677003e-05
6.37774271541009e-05
2.88207652363016e-05
-5.03338808318836e-06
1.7079060740462e-05
2.39042133426269e-05
5.06877040826467e-05
2.37502018474813e-05
3.11945825751987e-05
5.03060037640695e-05
2.99644057320816e-05
3.58802860305602e-05
1.35874901938052e-05
4.8972533005457e-06
2.95708792912038e-05
2.20830431156777e-05
5.14906235000849e-05
2.49111094885516e-05
3.33303711967385e-05
3.94780230093717e-05
4.26704623757448e-05
2.01697033255644e-05
5.68857052159978e-05
5.78557629062709e-05
5.49726939380069e-05
1.2658816537467e-05
-1.21119492782505e-05
5.41601492137257e-06
3.34173303781746e-05
5.15445448422849e-05
1.27230535352507e-05
3.53732204619277e-05
1.1336565715866e-05
6.5745610341405e-05
5.03140910908194e-05
3.35311971014879e-06
4.87168868110934e-05
2.80431376499915e-05
3.85957194050815e-05
4.83879821052656e-05
3.54654418160593e-05
7.39788912990027e-05
1.54059251672233e-05
4.62481569105093e-05
1.15967750048623e-05
3.28433297946202e-05
7.77828965357785e-06
3.61777621515295e-05
4.68969888563546e-05
2.76425676215433e-05
1.65235178250339e-05
4.11923287483698e-05
4.36443072102062e-05
2.47772307539327e-05
7.60389019199446e-06
2.7168171418727e-05
5.39033983771162e-05
4.01000046099613e-05
2.13478673366434e-05
3.35371684316795e-05
2.49384022381652e-05
2.64875863252488e-05
2.07321646837318e-05
2.23709285057645e-05
1.84762573180266e-05
3.02882054396603e-05
3.54922758983835e-05
2.16029799412973e-05
2.36810460431527e-05
1.14325192946967e-05
6.0181953044716e-06
4.58648986500452e-05
2.50074893085175e-05
2.86543317844126e-05
3.88124995780162e-05
2.73348153324956e-05
3.2118502583295e-05
3.73714102710139e-05
5.5722125479322e-05
1.23802788657624e-05
2.33646846487722e-05
7.56300278185588e-05
2.27064194500947e-05
3.99714190683881e-05
3.54786029657686e-05
3.11250018781231e-05
5.05662311129487e-05
4.07107384050925e-05
8.95634520924432e-05
2.71199390377752e-05
1.75423255509983e-05
4.79728372968188e-05
3.01070434572326e-05
3.10944987491622e-05
5.2241911867762e-05
4.48489399941683e-05
3.00977961170017e-05
7.85209857843881e-06
2.6226718088572e-05
2.46379843469941e-05
1.2525425267232e-06
4.88231619803498e-05
2.00439118895089e-05
7.4276549898141e-05
6.35706983292036e-05
5.31894474347629e-06
1.68077500207302e-05
3.4328904751783e-05
1.27115644851069e-05
2.17401759873745e-05
3.89146263542466e-05
2.54856721964687e-05
6.52907351163002e-05
4.89941926376185e-05
1.56933278214261e-05
4.20127562583684e-05
4.73504566194038e-05
2.17201853907565e-05
2.26393690128052e-05
5.86707246645164e-05
2.31584681298701e-05
4.07557245843294e-05
3.50832442228423e-05
1.99037887649025e-05
3.26603425439976e-05
4.24908828607227e-05
1.5738998009565e-05
4.56771177201375e-05
4.81304353016568e-05
3.25055519219998e-05
2.63713226709374e-05
4.45566853490502e-05
3.96250243994639e-05
2.92079474846312e-05
1.41302466930707e-05
1.7922824555184e-05
2.05077580330231e-05
3.30613215288437e-05
-2.05467936226639e-06
-6.70416014982108e-06
3.02386619752341e-05
5.64620284174375e-05
4.54999368151483e-05
4.50740888634657e-05
4.31666004791645e-05
-4.6925207500967e-06
3.20034451969689e-05
5.77875994826432e-05
4.52506437461742e-05
3.91318247312591e-05
4.73764968268393e-06
4.47923821157569e-05
5.23740934187427e-05
4.42993017077391e-05
-3.28697040956505e-06
4.08715487898513e-05
3.14199853861998e-05
4.53156431499433e-05
2.93137647280787e-05
-2.76145513182583e-06
3.21098852188606e-05
3.84953100140029e-05
1.12321013886319e-06
2.76071085120591e-05
2.16201109671148e-05
2.77254734433935e-05
4.51140579295771e-06
1.69584623994618e-05
5.14811031325999e-06
-7.00988693517472e-06
3.10173656584217e-05
1.5682988526102e-05
5.29090316456488e-05
2.53405257782402e-05
6.6377741004639e-05
9.69674465830432e-06
3.82748166358269e-05
2.51631995966819e-05
2.92589775351625e-05
8.12131599974576e-05
1.37061564245943e-05
5.76089867625831e-05
4.75364457599146e-05
1.69723771560759e-05
7.16634122948252e-05
3.45090753035429e-05
4.93963782491693e-05
4.64282869419293e-05
8.13912799340138e-05
4.60266750572166e-05
-8.80303638075137e-08
4.37361844857782e-05
2.78064429730624e-05
4.26842955326836e-05
2.12871445965564e-05
3.97740185558452e-05
2.79343179998845e-05
1.56717407194949e-05
-2.28008727949801e-06
4.06852158002685e-05
2.950402930019e-05
2.43378223426457e-05
7.3377645836906e-06
4.86029977455257e-05
-6.45013430629952e-06
2.08513088332452e-05
3.27709884963604e-05
1.21232791097708e-05
2.63305559901375e-05
9.06743516377658e-05
3.59682514855464e-05
6.72301807312807e-05
1.97348334962847e-05
3.60270211472745e-05
2.54006547934138e-05
-1.14552591648749e-05
2.63414152476793e-05
5.35162825482659e-05
2.56794281847199e-05
5.91441250637241e-05
2.65909947793678e-05
2.51486345672134e-05
4.39289885093566e-05
5.99495579737058e-05
5.47958367890888e-05
2.88373052156324e-05
1.9006238704115e-05
4.46232100851596e-05
3.33236382742193e-05
6.2087615157865e-05
1.86263249043169e-05
5.29113199451059e-05
3.64381511179733e-05
6.54425961170275e-05
3.27608217366181e-05
5.08357724480535e-05
1.11517987016665e-05
3.81432461910737e-05
3.37891692671875e-05
5.39100326090385e-05
2.5816789197083e-05
1.55000209353318e-05
7.59424556579259e-05
7.13769766682834e-05
5.19414731193703e-05
1.32512434011687e-05
-1.13101160976284e-05
2.76756671661972e-05
4.57420663928972e-05
3.65709727558679e-05
3.76812865434733e-06
1.37352901049866e-05
2.64560743571509e-05
2.53615231287738e-05
3.03220013097546e-05
2.44046512322218e-05
4.03734266762042e-05
-2.33324245932747e-06
3.94444504233179e-05
2.28813559999647e-05
6.6383574059337e-05
4.08208545921109e-05
3.14236840250803e-05
5.60718933140767e-05
3.99872976077173e-05
4.68726049891031e-05
3.29934814881057e-05
2.62177320864269e-05
5.83486370967269e-05
3.02648306572653e-05
2.73387108247307e-05
3.32517405097837e-05
3.28438842576232e-05
5.09808684876024e-05
4.71471051102545e-05
5.90614019237922e-05
4.03724583055384e-05
6.80129211545234e-05
2.82511420493548e-05
4.06950991558076e-05
2.27645210087109e-05
-6.27482012662226e-06
3.36723744406763e-05
4.00205072891035e-05
2.6247647781342e-05
6.10552450798877e-05
3.2027518172576e-05
2.64702284933759e-05
3.80647198901074e-05
9.1668124166511e-06
-2.02740419416213e-06
4.03029842775325e-05
3.78643638817792e-05
3.68928427054307e-05
2.21128795979713e-05
5.82579167703963e-05
4.17846381457461e-05
2.55781818426443e-05
8.97864843901973e-06
-3.25819354478818e-06
6.11795933663646e-05
6.64154890246693e-05
1.37808546746974e-05
6.18232070997644e-06
5.24801186659367e-06
3.58120924648783e-05
6.21289114909572e-05
2.16946554435268e-05
3.34639599569502e-05
2.46359911340169e-05
5.95796941551204e-05
2.11455976436156e-05
5.88452882928312e-05
2.00134676819765e-05
3.22879400400396e-05
2.67703979957126e-05
3.99504639690163e-05
-8.10279362324646e-06
5.73317211004132e-05
5.67768276707924e-05
2.73740022681054e-05
2.0041286797633e-05
2.4368950507045e-05
3.59987227082121e-05
4.41983276636577e-05
3.0027711167483e-05
3.04374492391976e-05
3.9079981273256e-05
3.91582873245739e-05
3.54553707745949e-05
2.64136066466523e-05
3.10738389443757e-05
3.87657088832969e-05
6.29201988791412e-05
4.69281733477235e-05
3.3575155921352e-05
4.35590087918227e-05
3.62248332475476e-05
3.68700217763849e-05
3.5598218914003e-05
2.45294146625735e-05
4.74678238459742e-05
2.40666113088574e-05
3.58545275257102e-05
4.08657630429019e-05
1.3943406274934e-05
2.28904406153321e-05
2.24957304896557e-05
1.38055383697574e-05
5.36564484154044e-05
4.36783606099353e-05
2.97746202987269e-05
3.06958660123705e-05
2.11962408541332e-05
2.45534568582051e-05
4.00630857074495e-05
1.57189378017596e-05
6.19909520817336e-05
3.03614542725124e-05
1.44021037889717e-05
4.52450214892572e-05
5.22021959975661e-05
3.22871949320007e-06
4.95022455850748e-05
3.18911067807041e-05
4.79679544304909e-05
3.86054158637814e-05
3.2985304259526e-05
3.21243862656793e-05
5.27275639678888e-05
1.4350185789059e-05
7.79842057698862e-06
2.58504577938655e-05
2.66219048875618e-05
2.47137734380585e-05
1.50633851913056e-05
3.1643258566169e-05
4.23373755053227e-05
4.35210826544056e-05
6.04702227509204e-07
1.6054827077074e-05
3.77081687434584e-05
1.86673139602704e-05
1.8731597563355e-05
4.35305065528514e-05
3.95445743719992e-05
3.83709707026645e-05
1.35755983182723e-05
2.62169066174133e-05
2.61287754894876e-05
7.4239451487216e-05
2.78181693197353e-05
2.00431039025128e-05
3.5076045107877e-05
2.02534398517147e-05
3.04202864180805e-05
2.86110772889467e-05
3.62308019218939e-05
3.58102338006625e-05
2.419842674172e-05
6.68379439299533e-05
-1.56521990914996e-06
3.17851246513871e-05
6.02718883936883e-05
4.36823851927456e-05
7.42206821958513e-05
2.81618083728048e-05
3.84496948175838e-05
2.94413273309419e-05
5.07820568461835e-05
2.80828575967379e-06
5.64124113634595e-05
3.80807223362513e-05
3.43168887113106e-05
4.93741638838956e-05
5.83878092619901e-05
6.5702560249942e-05
4.45303009054387e-05
3.15817252203518e-05
4.40860350926039e-05
4.75325803880366e-07
5.08339950594991e-05
3.94508865536716e-05
3.04986127550189e-05
-7.73338607120798e-06
5.51100684536014e-06
-3.10584402398764e-05
2.64476786999183e-05
2.61837908456135e-05
3.0970058126631e-05
4.67039145089864e-05
-2.29204877001838e-05
5.69402295700979e-05
-7.91121830776157e-06
2.9044058076837e-05
2.31270341306333e-05
2.40431353621807e-05
6.80960789875686e-05
2.66169763729758e-05
4.42999127608022e-05
1.94132778033364e-05
1.49296640608516e-05
4.27758460194235e-05
3.77494758551412e-05
1.08384546900452e-05
1.49880058581578e-05
-4.35882273621839e-06
2.37582855749095e-05
5.90153757549633e-05
4.60634297905484e-05
7.04478372466211e-05
4.47343044203265e-05
6.31230808228778e-05
8.0072023059378e-05
7.70287968444019e-05
3.81753198216766e-05
5.9048178808768e-05
4.03829223360504e-05
5.83982727095652e-05
1.63991836575859e-05
-8.08720942702495e-06
3.72777663741466e-05
4.00123232388459e-05
3.39586273498078e-05
3.94327469482159e-05
4.07760474670999e-05
7.30339227141108e-06
2.600420879188e-05
3.94582335571762e-05
2.25148428466632e-05
3.65131228449165e-05
3.22578944734205e-05
-4.547134117087e-06
4.03508511001733e-05
2.75068859998982e-05
3.85748917791684e-05
2.78089020140719e-05
2.40850622038046e-05
3.11999513958882e-05
9.7879271225317e-06
3.05884134441122e-05
2.33336336565643e-05
1.85080580287072e-05
9.97726927408719e-06
3.66671979459131e-05
4.47619853782583e-05
2.7202091783239e-05
4.03450210122942e-05
2.41700335275572e-05
5.78203760217737e-05
8.06151382824469e-05
3.99662549252512e-05
3.08828990689751e-05
9.74602537012616e-06
3.1743193240204e-05
2.69827678025406e-05
6.32080571101926e-05
4.69294555815091e-05
2.99467001672846e-05
2.94204315692689e-05
4.31991938484073e-05
3.83562604664726e-05
3.72755036672343e-05
6.64472977794415e-05
2.83889128195155e-05
2.50900126483207e-05
3.38972285580209e-05
5.06588933437109e-05
2.51704528311193e-05
7.36397084739428e-06
4.36604470364329e-05
4.53113166183589e-05
2.57801495640906e-05
1.85381250845389e-05
4.3155899019314e-05
-8.0805905433446e-06
1.76331693006458e-05
-3.45563662236874e-06
4.09024896205273e-05
3.2179935455901e-05
6.02747560686007e-05
3.31557782395339e-05
1.84793195479034e-05
2.16378839901617e-05
1.94826248058688e-05
7.40113121304714e-05
5.22360869024271e-05
2.3021763587283e-05
-2.03492716383189e-06
1.71693569109368e-05
5.55225163651196e-05
3.90098892180149e-05
3.25864412876996e-05
1.00582173743252e-05
3.7902696996848e-05
6.29471416852426e-05
1.78234348780658e-05
5.43268137011686e-05
3.45200570413634e-05
4.4830400962276e-05
-7.16932850350803e-06
2.78335193763197e-05
1.20404605813146e-05
1.00715379842492e-05
7.6148063534158e-06
2.19007670002587e-05
1.11618641706511e-05
5.82154844017208e-05
-1.15902512280287e-05
2.97334779351032e-05
6.68690005237624e-05
3.92783723118523e-05
1.1689649931172e-05
6.65515208637235e-05
-1.11378443202858e-05
5.94942474358954e-05
-1.93107964136371e-06
1.67066474652436e-05
3.26129549427557e-05
5.05158072551939e-05
4.52061778846299e-05
3.17807087232986e-05
7.48046595305611e-05
-3.67824341770246e-06
6.85646425598796e-05
5.11628136088009e-05
2.58223064692419e-05
6.941307887782e-05
6.58317980653777e-05
3.40897945516941e-05
7.75502645940085e-05
6.52465572483963e-05
4.78584882447325e-05
2.09774776501696e-05
3.1312352742226e-05
5.17211633670926e-05
4.15430429158263e-05
3.43573006794541e-05
3.5236481259312e-05
4.33122231361908e-05
2.91206089787142e-05
3.13369549716483e-05
5.18396904792734e-05
1.40454735800886e-05
5.9721923608595e-06
3.95825679868929e-05
2.75257543876465e-05
1.87972230579016e-05
1.41895949138446e-05
3.90758580375169e-05
3.0293087165021e-05
2.38474404070634e-05
5.32472425110832e-05
2.81659597503301e-05
1.79965128321114e-05
1.12244453793658e-05
4.32188551723027e-05
3.39736032906753e-05
7.64755378043899e-05
3.96302889967011e-05
-3.50874428623072e-07
2.89057842089991e-05
4.84806672531168e-05
3.40333103210263e-05
4.22951223509868e-05
7.88346228515685e-05
0.00010092037502588
5.36770337523225e-05
7.34839033264145e-05
4.7800810165383e-05
9.08333109160245e-05
4.51119155280937e-05
5.42746675082234e-05
8.0605567638045e-05
1.56803688956373e-05
2.58922522992377e-05
2.86038105636978e-05
3.60905811468416e-05
1.54852970267118e-05
4.20037029878398e-05
4.97573888129757e-05
2.99509949955061e-05
4.60481029167504e-05
5.9780052068223e-05
2.71109828462839e-05
1.42245793262561e-05
3.99875780815185e-05
3.28200947389579e-05
3.08253149965202e-05
2.58331639736936e-05
5.83790315012382e-05
-2.49049130877784e-05
2.13137927556579e-05
9.41704202515591e-06
-1.93469573185822e-06
3.30906728610435e-05
1.00269017872621e-05
4.3502876562922e-07
2.64807785410715e-05
-5.22211164124801e-06
2.83680001514452e-05
1.2795987854095e-05
4.95573448018097e-05
8.57521184763535e-06
3.31703952951304e-05
3.60312951336924e-05
2.41770486853695e-05
1.75689521448803e-05
2.47938144233944e-05
5.46789408392235e-05
3.1822985319349e-05
4.65028764125205e-05
6.36122718540594e-05
3.28403428714423e-05
1.00634891791706e-05
3.73797872120652e-06
6.49552384936437e-06
6.42500314442253e-05
3.39028269216463e-05
3.92778451535425e-05
2.87348132143194e-05
5.82927567750737e-05
3.88315890405691e-05
3.04357867639823e-05
4.98599620128439e-05
5.06519737577506e-05
1.90726310052419e-05
2.84245920084497e-05
4.00292840292715e-05
4.8816042792143e-05
-1.75857141238442e-05
4.10755460918316e-06
1.53498479976151e-05
5.68375484742053e-05
6.29880365273805e-05
3.50459867383995e-05
3.40225193261697e-05
-1.37044749613131e-05
-4.918067395791e-06
3.65111804587077e-05
3.08293900186829e-05
2.69994063671732e-05
3.35239600570004e-05
2.77325391367051e-05
2.39519225100611e-05
5.72151752561718e-05
2.69153230305063e-05
4.75623706365339e-05
3.86027606360803e-05
2.62259421268174e-05
5.33050305932648e-06
7.08359534478424e-05
-8.40823779533166e-06
1.21775096987896e-05
2.94224072286452e-05
5.43054587853505e-05
3.35964660032731e-05
3.58578447669071e-05
3.70358237487938e-05
3.10667332184055e-05
2.97782089959909e-05
2.31865742575572e-05
2.94464825897107e-05
2.15658849586383e-05
1.84651773414627e-05
3.1489404555753e-05
5.24071573456412e-05
2.9034041221969e-05
2.52258267398623e-05
-7.27295852780322e-07
6.44306067268364e-05
4.51762288695289e-05
2.59343149457352e-05
3.65645002397183e-05
3.41270725430976e-05
3.35996357214413e-06
6.36136069966999e-05
1.58711694112275e-05
2.57642775696014e-05
2.84961057796933e-05
3.82323422545986e-05
1.97678170927011e-05
3.32595081474498e-05
3.47755721405361e-05
6.07384414451315e-05
2.04376912804812e-05
4.52321429006923e-05
3.60931815756409e-05
1.99538886773681e-05
7.28645857802234e-06
4.91704656024917e-05
3.16998414242382e-05
5.03117995829017e-05
3.98965844522132e-05
2.38273162439888e-05
1.9582059257022e-05
2.75961088057011e-05
4.03756968525662e-05
-1.20147670537511e-05
4.47977405553231e-05
3.24295506386741e-07
2.33038607568221e-05
6.29135987882036e-05
5.63628348431862e-05
1.32254030036545e-05
2.45744854447543e-05
4.06036893254815e-05
4.66021854776399e-05
3.79439077350091e-05
3.51486500205285e-05
2.21957210905901e-05
2.14047848223869e-05
3.58107296462665e-05
4.40240232201352e-05
5.67699885324266e-05
3.3319708899235e-05
3.73859875338911e-05
1.70048766640424e-05
2.77306386879692e-05
4.2859535090965e-05
4.2787328118992e-05
6.13714762991881e-05
7.75543803795346e-05
7.73013883308894e-06
2.19787738553389e-05
3.37249279551911e-05
2.12733604616252e-05
1.34805651099858e-05
4.77020844054498e-05
1.91767203570974e-05
6.23414442996259e-05
2.5127067477257e-05
5.65464165858419e-05
2.00487180429932e-05
4.42227532365079e-05
1.92018951956896e-05
3.53900116669874e-05
4.06173540173164e-05
2.17038309483531e-05
3.32123543743314e-05
5.61594727608828e-05
3.42841744854238e-05
3.32012314900425e-05
3.63887492369425e-05
5.18999519425203e-05
2.23194856408045e-05
-4.01251480192808e-07
3.09606749657661e-05
2.77667390628942e-05
3.81191460901332e-05
2.85978138162051e-05
-1.14208464450484e-05
3.70785150096599e-05
1.02940577088243e-05
9.85279476461705e-06
2.82495525100723e-05
3.35710240272559e-05
1.65729225373909e-05
1.27464209046158e-05
3.13633852283323e-05
4.12767834659184e-05
3.78254581926666e-05
5.11025636558915e-05
3.03967420927684e-05
1.07282654078067e-05
3.667265471426e-05
2.41362053929299e-05
2.28881092129044e-05
2.6982807831745e-05
2.09780982630116e-05
3.15806609329024e-05
2.83509436553888e-05
3.78221604327554e-05
4.88814027978499e-05
3.79607455567346e-05
4.35169513836134e-05
4.3604096464232e-05
4.30381116704565e-06
4.69197546601712e-05
5.44580199526943e-05
1.59221611352558e-05
6.05787928226363e-05
3.68802390916521e-05
4.24472418909471e-05
2.60380485979931e-05
3.46215175320162e-05
1.36070693284067e-05
2.39649545825085e-05
3.34148218632926e-05
-2.32730968127257e-05
4.89321462968335e-05
9.42789431086264e-06
4.27932174492477e-05
2.42146300649142e-05
1.08581361296164e-05
9.04534680041857e-06
3.85232541668919e-05
7.74167489039826e-06
-1.05843032074267e-05
1.45175314802708e-05
4.80306158471887e-05
6.44153648157161e-05
6.1279523675308e-05
2.64103893863257e-05
3.88077771102649e-05
6.07609551247861e-05
1.98425687151111e-05
4.21913589325935e-05
2.61519537086868e-05
7.44993611099331e-05
8.49239014417459e-05
2.63041224091407e-05
6.59515846341077e-05
3.28623544382393e-05
3.5328742111273e-05
4.73605313828213e-05
5.28653673086001e-05
3.8158041043245e-05
4.81607664586634e-05
4.94230423470141e-05
1.08498546450867e-05
2.82306715602915e-05
2.91605018322298e-05
1.95165132998369e-05
5.47373207645819e-05
-2.45310567331837e-06
2.87593719679417e-05
3.28450185260754e-06
5.7478924172736e-05
5.77135745174536e-05
3.43585607478508e-05
4.34454988832857e-06
2.17717660259037e-06
3.57926666147568e-05
-1.31365669248024e-05
2.20560300385516e-05
4.98557195866537e-05
1.16854949556513e-05
3.08249656557163e-05
6.47034951730375e-07
3.54017809186001e-05
-1.23498028307479e-05
1.4145436082979e-05
2.00444149672851e-05
4.40734050263301e-05
1.62126104471661e-05
2.24640944892826e-05
4.95137458084395e-05
6.09965513388979e-05
5.96359993927495e-05
3.96425324422084e-05
3.11259779219977e-05
2.10991861263412e-05
2.52061010193864e-05
4.81033530731683e-05
4.91590509109812e-05
3.19774417730524e-05
5.47272668997566e-05
5.81822243784517e-05
6.11187971444753e-05
8.48659385465948e-05
2.53452696851523e-05
2.98773283734869e-05
3.1057063195795e-05
1.50574575533229e-05
2.79874405874296e-05
2.64968100715844e-06
3.03669363558009e-05
1.02597357941902e-05
6.34355222962099e-05
1.06248052847761e-05
5.8812175734143e-05
-1.5695878301164e-05
4.01648198030995e-06
2.30155851405642e-05
5.49190118851906e-05
4.49815246612938e-05
1.81812446434155e-07
2.82901442957746e-05
4.28219152383612e-05
1.9420404309803e-05
2.1909299030052e-05
2.06210068579488e-05
1.97593794321407e-05
4.24423611931473e-05
8.14841571371565e-06
7.34527829393598e-06
1.81734224185075e-05
2.79995154762483e-05
2.63466346613225e-05
1.98412005925119e-05
5.3401947573965e-05
4.38259467837832e-05
3.14805131689954e-05
6.80038607413114e-05
6.38367352823162e-05
7.47034727419758e-05
6.08511159232963e-05
5.79343580785719e-05
2.53461266864494e-05
3.37882554970859e-05
6.31951672723901e-05
6.31544955811432e-05
2.42509457969214e-05
5.0748356947341e-05
2.44760883234267e-05
3.69984643642054e-05
4.31089138746459e-05
4.93777297766497e-05
1.36933401923865e-06
2.99720889854157e-05
4.16742677725619e-05
3.69398861761392e-05
-3.35674721826915e-06
2.99376273936109e-05
1.04429016895499e-05
7.59774429621979e-06
1.01976121301514e-06
3.71807108771312e-05
2.9183307469678e-05
2.98900613581511e-05
4.84811292353147e-05
3.8988674168412e-05
1.31781816092541e-05
9.72155857240036e-06
3.27578977081143e-05
6.3286103102477e-05
7.31788407736399e-05
4.31301579390853e-05
2.13276840690605e-05
3.00527017294636e-05
4.30246787871362e-05
5.33805381348166e-05
2.75502942567545e-05
1.51905554410686e-05
4.34459518256355e-05
1.52846659203649e-05
4.45857697130762e-05
4.36546514819596e-05
8.08763829930786e-05
9.08368848418323e-06
1.72274366451837e-05
2.63937787166385e-05
5.67575098018382e-05
1.59612963953282e-05
2.95796205023797e-06
4.78574263285258e-05
3.48490135791171e-05
-2.92805083902767e-05
4.73085357734654e-05
2.89173101909362e-05
3.31848399247768e-05
2.28671307690127e-05
9.28005807673517e-06
3.54462363747926e-05
4.14159279703795e-05
2.81545030679506e-05
3.65354816296106e-05
3.15332397646937e-05
5.92185509949094e-05
1.64043103225506e-05
2.89360383854904e-05
4.38178648214025e-05
4.7661593582408e-06
6.16389353143671e-05
4.00402126320514e-05
4.99794350202686e-05
2.80250072208786e-05
6.24213569860368e-05
2.08778788756086e-05
5.7655847140671e-05
2.05919543606308e-05
2.83749947179254e-05
2.43914408003877e-05
4.55134301015292e-05
3.14457546030956e-05
3.25985584587895e-05
2.38059728479289e-05
2.84178015974935e-05
4.06921544182415e-05
3.8537450803674e-05
3.25434689501704e-05
-1.73192474806692e-05
3.59185016406668e-06
3.86213874937336e-05
5.54774573075827e-05
6.05589004011503e-06
-3.66495139894605e-06
3.99156696242686e-05
1.60394471764747e-05
1.66968744015299e-05
2.02506498589431e-05
4.64604786501185e-05
1.37401802688709e-05
9.73116456996001e-06
5.29051108132487e-05
6.09942144022458e-05
4.26049883798772e-05
4.80538064646296e-05
4.90029525662395e-05
3.11125761329398e-05
3.82634508911689e-05
6.24603641533096e-05
5.21610988227297e-05
4.04677251585542e-05
1.39803012576309e-05
6.38757052155392e-05
1.89147035091377e-05
2.26884118970843e-05
2.70072182994891e-05
5.34472192126711e-05
2.11742639690298e-05
5.14674171677148e-05
2.67701017335158e-05
6.29704132986842e-05
3.95907169889153e-05
2.6150420742151e-05
4.06730563957174e-05
6.07132475953752e-05
3.74724087372011e-05
5.69457188037439e-05
1.45630487947602e-06
1.63875925576378e-05
4.28070629481663e-06
3.45449570598182e-05
1.99076616969833e-05
7.11015134885385e-05
3.58590704235116e-05
1.03203722271746e-05
3.87736106544314e-05
5.97860772737807e-05
7.02474585434693e-05
1.38095420071165e-05
2.39089331735081e-05
1.78660800098787e-05
1.58172943623229e-05
6.67645636971453e-05
3.36094190424393e-05
3.54743798925998e-05
7.78653228206702e-05
1.27331338187566e-05
1.88430153455657e-05
3.30811426141392e-05
1.10314397778899e-05
-1.70906413462549e-05
4.73362755441623e-05
3.9699498640894e-05
3.40858052960535e-06
8.64912123791554e-06
4.42854192825843e-05
3.6686610211735e-05
3.50571022982478e-05
5.9050449402018e-05
-4.3960642432607e-06
4.08221742403165e-06
2.71857196848357e-05
1.51104493834942e-05
8.58173575704987e-05
5.59184931410407e-05
4.9532480166399e-05
9.76578178559255e-06
2.80040126564079e-05
2.6667662143267e-05
2.55677613538127e-05
2.99796766269677e-05
3.40632227665084e-05
5.04956184259775e-05
3.41975956148194e-05
3.73672954999392e-05
1.50565199625478e-05
1.54671797306355e-05
3.52897946402429e-05
4.05337519981579e-05
3.37939476275705e-05
1.57428094021138e-06
2.1264640112636e-06
2.97720139759152e-05
2.89061382255998e-05
2.93144108644881e-05
2.1780782884453e-05
1.42206375145267e-05
-1.1345577757908e-08
-6.49635345291833e-06
3.57829758277536e-05
8.19964620877965e-06
8.46206088962309e-06
2.77438859255026e-05
2.8631386577884e-05
5.97822476427754e-05
4.11870572781898e-05
1.68879199279679e-06
2.01845896170021e-05
3.4813229035199e-05
1.65586881800955e-05
2.55154480337585e-05
3.16088198262884e-05
4.26304022574247e-05
3.89218776103347e-05
3.71696081445849e-05
2.62427808653426e-05
6.09076128872707e-05
4.41884713048692e-05
4.2444945122737e-05
3.90735546960952e-05
3.03397417189002e-05
3.20509447399348e-05
3.28637234149554e-05
3.00459654663388e-05
2.93440025603913e-05
5.68261097491953e-05
2.86264735649896e-05
6.24375435353075e-05
2.54006039548738e-05
4.08884168345173e-05
4.4473132763854e-05
2.18156124743194e-06
4.12443271744963e-05
4.62185840035648e-05
1.56954334277293e-05
3.30730835634219e-05
4.51354247415638e-05
-1.48285741144051e-05
7.14110217329467e-05
1.47759779076092e-05
-7.62938398024453e-06
1.66081502256536e-05
5.74181186381732e-05
-1.92011224271283e-05
1.78604396416533e-05
1.66146550487547e-05
5.72812248294552e-05
2.9702547387512e-05
2.03818236327412e-05
1.38724392431594e-05
4.8603044033689e-05
-3.0719029156898e-06
2.62458985272573e-05
7.55949996844997e-06
2.94752265275622e-05
4.84835063762819e-05
1.30736599157018e-05
5.81254193877566e-05
5.22849707709684e-05
4.22750526752071e-05
5.21986063277825e-06
1.30093200163607e-05
3.0158432154402e-05
6.99716970495449e-05
2.07083746475759e-05
3.79431384355444e-05
5.34678150997739e-05
2.76331700990967e-05
4.71590793572589e-05
5.79704339058827e-05
1.89780567203998e-05
4.04322597163235e-05
6.28225140827611e-05
7.09862747593227e-05
3.82541747518433e-05
2.19699885536719e-05
2.51948185664979e-05
4.90189822997122e-05
6.51311650543981e-05
5.31407265941483e-05
4.58327471955119e-05
3.87351082863858e-05
3.40134070223438e-05
3.83473946144711e-05
1.36968691008491e-05
3.50138828253185e-05
1.43536878994813e-05
6.36410542134408e-05
7.41900369769252e-05
5.2867788102181e-05
6.55567711663469e-05
2.54591915048277e-05
8.24441279652768e-06
5.92348227633386e-05
-1.04063040923113e-05
6.90320816689327e-05
4.28563838157119e-07
1.93113493725737e-05
4.91951311394081e-05
1.55812615503853e-05
2.18589427792866e-05
3.77389653318531e-05
1.59033305096008e-05
4.40873830318795e-05
-2.97454926838713e-05
3.66015808061549e-05
1.73142148531931e-05
5.4971003307141e-05
-1.70590509692799e-05
-5.08641064963134e-07
4.30058346748035e-05
5.62934065330364e-05
2.67983374972761e-05
6.37501777932517e-05
5.1519017686315e-05
5.19757019433489e-06
5.78697932764669e-05
1.63647618987552e-05
2.57323861541905e-05
3.33641273739175e-05
4.73676578184967e-05
5.136955432803e-05
1.30636262283607e-05
1.1486040132201e-05
3.99463869038216e-05
4.42688774836738e-05
2.43024245879179e-05
1.94118278945072e-06
3.85453975168836e-05
5.29209895015293e-05
5.20216715854239e-05
3.51059583910706e-05
3.61035335740919e-05
2.73208353688465e-05
6.42455531494324e-05
2.14564640426891e-07
4.03300425375097e-05
4.95760651016366e-05
1.90097337004932e-05
5.51482734146395e-05
-2.13129291467464e-05
6.89503366269717e-05
3.33546768003617e-05
3.06991552993617e-05
3.21882604587e-05
6.79666659971144e-05
2.35918114630491e-05
2.57217841956311e-05
1.98388138004341e-05
5.94125098143284e-06
2.13822882172266e-05
2.37429411917478e-05
6.40954999268193e-06
1.03171406649885e-05
5.57078956025824e-05
3.32592575779457e-05
1.55875963943671e-05
3.32261856738859e-05
2.455652026604e-06
2.14799724274843e-05
-2.78894937712364e-06
5.39114449355147e-05
1.56471056088933e-05
5.11899444644676e-05
1.15816231892961e-06
3.15181116630329e-05
5.2173830509854e-05
2.97207744389489e-05
8.40612947684281e-06
1.75203770924296e-05
3.74454620883913e-05
2.39691003446813e-05
5.74048689644571e-05
1.16423465632104e-05
5.12153411276483e-05
6.50576613872977e-05
4.00115803305134e-05
4.12800189470157e-05
5.42939978143148e-05
4.12792893496152e-05
3.08110966249274e-05
3.37532959149505e-05
3.88373378436337e-05
2.26917196673704e-05
4.50739856605943e-05
2.95033928274014e-06
3.78423031214898e-05
3.09954962765666e-05
4.39381266034598e-05
8.43293069352161e-05
2.3684872904159e-05
3.2093052106028e-05
3.15139317778789e-05
5.03520923132281e-05
2.75009174533194e-05
4.34718854701781e-05
2.2783684812714e-05
4.33517491455652e-05
2.64770020697122e-06
5.26612311215434e-05
2.76245660660664e-05
2.02089401634067e-05
4.76966908560399e-05
1.85918157318139e-05
4.07200202830785e-05
3.74919430892977e-05
6.62015547365096e-05
3.22195325108236e-05
4.41503364643103e-05
1.08423396294666e-05
3.8046941158896e-06
-8.28484737322527e-06
9.32142590458834e-06
3.97108391971356e-05
4.42768124509893e-05
3.06462963365335e-05
4.89167365410543e-05
2.43963869500452e-05
2.79057388789155e-05
4.73706360331737e-05
1.82535870438302e-05
3.64473331827403e-05
4.67711659438751e-05
3.610908145546e-05
3.00316667206987e-05
4.29763131081494e-05
1.91804072137883e-05
3.7698911491209e-05
4.05104349845718e-05
5.23692983876341e-05
8.32202690788398e-06
3.76194140509244e-05
7.92171157784317e-06
1.71076524340443e-05
1.07079144696245e-05
2.3162046448928e-05
6.1692541970722e-05
3.05302954628729e-05
4.84888125791433e-05
3.8009074703764e-05
5.04679025404688e-05
7.34780210368567e-05
5.33437583555641e-05
4.86320374568208e-06
2.87033280033685e-05
3.02805153214769e-05
6.79461065299921e-07
3.96486828346093e-05
4.06060797045306e-05
4.57923097020813e-05
7.28246314068296e-05
4.89199884092923e-05
4.47004385565024e-05
1.92460120947677e-05
5.67823965323453e-06
3.89282194116019e-05
2.00903590142856e-05
2.80400445801685e-05
2.96731584630044e-05
4.86840929110399e-05
2.83940100422799e-05
4.7322687071442e-05
4.05025018344556e-05
1.92546832347738e-06
9.20683220637486e-06
4.4111117789067e-05
3.26888523409423e-05
6.13109277259635e-05
1.76898602492198e-05
2.24183724838743e-05
2.57071641124269e-05
2.45395965087823e-05
3.19829711845767e-05
1.12396288595704e-05
2.4437025718064e-06
-1.154958860339e-05
2.37531240330808e-05
-2.27012164936249e-06
5.00255336652749e-05
2.43315364502889e-05
3.74402621494374e-05
4.53587801933998e-05
4.27801263995412e-05
1.478911162995e-05
2.71290291779189e-05
3.11872554448627e-05
2.54585741323385e-05
2.80266110039209e-05
2.62312501988219e-05
7.75790226486119e-05
1.65924125498921e-05
1.93394339824928e-05
6.19191048691235e-05
2.93313631563117e-05
6.11842809339595e-05
2.46299986995214e-05
4.48793821897685e-05
4.52480868513158e-05
4.01731714263971e-05
4.66525236842151e-05
4.51435624992271e-05
3.97352333537972e-05
4.40027534713038e-05
3.80310144218393e-05
4.05922484434132e-05
4.05448996669017e-05
7.5769804957992e-05
7.87482548642022e-05
7.68934696133462e-06
4.45501875754341e-07
1.00470503689119e-05
4.31899696889616e-05
7.4718254077712e-06
5.30860834792774e-05
1.87563233766511e-05
5.88916296757571e-06
1.45388534977372e-05
7.56107040338192e-06
4.13895723006734e-05
2.00984050777371e-05
2.8362249795609e-05
2.25293854592742e-05
2.61817421525991e-05
4.51929756336079e-05
1.1385124903025e-05
7.3152765298334e-06
2.92860549792259e-05
5.54881633431665e-05
5.00091060727939e-06
5.0002426955309e-05
4.1119416535601e-05
7.07302893475273e-06
3.4820765739782e-05
2.85252284271973e-05
2.90859732001998e-05
3.79181734902918e-05
1.14318088174655e-07
4.00709527185885e-05
4.96157899385223e-05
6.52168582380275e-05
3.27348509897048e-05
4.72984333617115e-05
3.01993806946597e-05
3.98445603727066e-05
3.17958234784047e-05
2.99683687326973e-05
5.67465577240992e-05
4.48512028630312e-05
5.67298441135304e-05
2.66616356018596e-05
1.25728653901707e-05
1.97365319602015e-05
3.66336962449219e-05
1.05739103946548e-05
3.6402997712352e-05
5.04005010208794e-05
4.56252479077984e-05
2.89226682172288e-05
5.53584462373564e-05
3.98500664571099e-05
1.93682793249667e-05
5.85170958141811e-05
6.17522725300352e-06
1.64078500441017e-05
2.775572947969e-05
3.19659905171153e-05
1.93441996692543e-05
5.52124900715754e-05
2.89934799889939e-05
-1.57023039426052e-05
9.72554299819023e-06
2.2206908985719e-05
2.44722996872134e-05
1.53432231518605e-05
3.75713003287517e-05
-2.47889804349092e-06
2.02224420593287e-05
1.05319190853204e-05
5.71404299288756e-05
6.18967976914088e-05
3.48499352751403e-05
5.28579377531344e-05
8.09511391264837e-06
8.11539109503133e-06
3.32660921667017e-05
3.72776711760037e-05
5.86659762103045e-05
8.03095541295088e-05
3.4369628385249e-05
1.93896321702091e-05
5.31032080398792e-05
2.85933318242321e-05
2.89726918326371e-05
6.17804542643303e-05
2.20071689042608e-05
3.54870698425383e-05
1.52352897783713e-05
4.25815678181805e-05
1.8291984904549e-05
7.15142204580123e-05
2.85114840742495e-05
3.6367762525931e-05
1.08904251534387e-05
3.03877773785815e-05
6.43752050736837e-05
4.30653118683238e-05
2.21120448680112e-05
3.80071955641404e-05
2.80095743112618e-05
1.88703819231676e-05
1.21191345763228e-05
3.51345491809226e-05
3.30362141844094e-05
6.6303878848486e-05
5.20925308272546e-05
7.94193756651873e-06
6.41551180147983e-05
4.45838518192542e-05
2.49412208686526e-05
2.51251669524865e-05
4.45101476189593e-05
7.20258929806343e-06
3.11577090547442e-05
5.22016986111765e-05
5.39698253314554e-05
4.19234334935457e-05
4.4592227131006e-05
5.9011280457781e-05
5.87291071688691e-05
4.98956123220638e-05
4.54181030481329e-05
5.65716016221404e-05
3.17309972731179e-05
2.90790892303451e-05
6.69106386719575e-05
1.91860170053233e-05
4.81956099061302e-05
6.18966934193111e-05
3.29573945026845e-05
8.33025982280656e-05
2.39719784431355e-05
6.36256021330422e-05
5.70266715320872e-05
5.14054944081121e-05
4.26560516475387e-05
5.51828707345677e-05
4.45600696149639e-06
6.21194963265564e-05
1.91452032853669e-05
4.00152516649064e-05
4.83139888227206e-05
5.1363777942825e-05
4.96601850450278e-05
7.05150853502741e-05
3.18426962694597e-05
1.69827098716498e-05
6.39962939485595e-05
3.33082872864208e-05
3.2366113644546e-05
3.02680959615171e-05
5.02566791750518e-05
3.31485118850538e-05
5.12995990857892e-05
1.23848945727687e-05
5.68413707336411e-06
2.2722975361223e-05
-8.79004357546601e-07
2.71988001586243e-05
2.62858618819541e-05
4.25136431021717e-05
6.40844635834351e-05
-3.74378896457441e-06
2.51962974326711e-05
2.02796859471858e-05
4.55260409057664e-05
1.80132823080207e-05
4.74332180369167e-05
3.05397964308658e-05
3.26214489403992e-05
5.50653269954101e-05
3.84819545956953e-05
1.78859937936684e-05
7.84778288602472e-05
5.79698368159981e-05
-5.95304109923762e-06
8.37109853631711e-05
5.62801530166418e-05
4.32349935709935e-05
4.43617081404607e-05
4.80873896212758e-05
7.18338441119793e-05
6.56481888109963e-06
5.33058255980516e-05
3.38941742570929e-05
2.4865119934169e-05
2.91190708592638e-05
4.05100560104617e-05
5.9191433370843e-05
2.6999492704405e-05
4.79597287224125e-05
3.90438813973792e-05
5.1255802241878e-05
4.7988969413476e-05
4.09120395421012e-05
1.39124403441945e-05
5.8596916146885e-05
6.92506623326211e-05
3.43186966283306e-05
4.77745589436504e-05
1.84891523937942e-05
3.64761650357761e-05
4.95328312117097e-05
3.44013215025945e-05
3.15427159556509e-06
2.61632643405062e-05
1.77433233747256e-05
3.5486368872935e-05
2.61739835603917e-05
1.28343712035366e-05
4.2047971913482e-05
4.37631581069778e-05
-4.55102565695335e-06
1.24643327141968e-05
3.66855827318059e-05
2.48261240276248e-05
3.35314056402509e-05
4.31711256822048e-05
1.52269099792204e-05
3.87799740647421e-05
3.93579238670412e-05
4.89424390942969e-05
1.68542714301407e-05
1.64434374189721e-05
3.46798771826114e-05
7.21175919168158e-06
2.48976020626805e-05
6.19977842610835e-05
6.45730059103132e-05
3.10592597206499e-05
4.05953153665187e-05
3.99008844661787e-05
8.08461496471372e-05
3.77208638322679e-05
4.25379150683505e-05
4.13983996659498e-05
3.61294022771531e-05
5.08369734895701e-05
2.17084170054234e-05
2.0351424410397e-05
5.25054498096926e-05
2.15708014023191e-05
7.42550827858298e-05
4.85993711566369e-05
2.04796184732303e-05
4.2472985452236e-05
3.32602573437641e-05
2.32939495354676e-05
6.08618982063698e-05
4.83587021919969e-05
1.21759949791151e-05
2.75334099354693e-05
2.80334853908896e-05
3.79182355177936e-05
-2.37484605185425e-06
4.0717217581513e-05
4.9633376277491e-05
4.45016238716943e-05
5.66912627513093e-05
4.18436517677373e-05
5.99935183525023e-05
2.0626266232217e-05
6.43634285466387e-05
3.51065673680165e-05
2.24028081641691e-05
2.36287419679855e-05
4.89337649694962e-05
3.31799487635724e-05
6.153519470127e-05
1.56619106975996e-05
2.36003664523157e-05
4.24682225737416e-05
3.59204876100631e-05
7.54979276927391e-05
3.35615064468843e-05
3.61721919974196e-05
3.87331084651293e-05
7.38230796204339e-05
4.41168640822377e-05
3.27132398472981e-05
3.60825160901195e-05
5.11960379024338e-05
2.07898872361443e-05
4.53661627410286e-05
6.83742365644605e-06
2.7210951882688e-05
1.39082532751205e-05
3.47959036634251e-05
5.21958720438794e-05
2.20813074377197e-05
2.95603036901469e-05
4.08211734246827e-05
6.78076138854025e-06
4.79985859628703e-05
2.7554129454452e-05
1.91698308275833e-05
6.41392936413597e-05
3.28626063914235e-05
2.77568515103457e-05
1.05783095066294e-06
6.7264813020932e-05
2.20570431811684e-05
7.22110307906731e-05
1.94865579574183e-05
1.4886659124672e-05
5.94987365539245e-05
4.30602981679419e-05
3.53924442664562e-05
5.54613737236051e-05
2.70340171754317e-05
5.4171780236346e-05
3.73396257629197e-05
2.70611343001049e-05
1.43559985768325e-05
3.85760043479431e-05
3.97371366297132e-05
4.18737735571217e-05
6.56291316077152e-05
3.51675962585463e-05
4.7705767916667e-05
4.88523054756285e-05
5.99149989879948e-05
3.11162964268904e-05
2.01154726099149e-05
4.48466388896617e-05
-1.32966812346888e-08
1.03676639216137e-05
4.61797764848959e-05
5.58092704327482e-05
5.35728174440521e-05
5.63472847037673e-05
1.1581563821412e-05
-7.3477567583931e-06
3.03290458111912e-05
3.48211665379658e-05
4.03176593875568e-05
4.02711484782342e-06
-2.52827148261356e-05
6.17174367171799e-05
2.81161046120659e-07
3.06451797473064e-05
2.06173159299733e-05
6.62971195431192e-05
3.6335094238065e-06
7.29996765456491e-06
4.28309975978087e-05
6.35795514603806e-05
3.75624112495265e-05
3.79034500992161e-05
1.6395043455897e-05
2.96189005433644e-05
4.01858520636385e-05
2.57320452272842e-05
1.80192240869453e-05
3.563052877161e-05
9.52318758076865e-06
5.09520141992529e-05
3.85614948206796e-05
3.60671669698261e-05
5.56591963773134e-05
9.97068933828763e-06
4.64804638276544e-05
2.72765493996869e-05
2.46183327525787e-05
7.74903394437788e-06
8.55942218814594e-06
7.88837019153464e-05
5.53918318384244e-05
1.91890503226453e-05
3.56711975202415e-05
3.47603605930442e-05
2.84541546954388e-05
3.61674944651876e-05
3.1032112382631e-05
3.57302852685125e-05
1.35656726286396e-05
4.51643906237047e-05
3.82276534966139e-05
1.57370222036145e-05
2.49114250678979e-05
0.000100193948993018
6.41552136294944e-05
4.65496805331361e-05
1.9953109582775e-05
5.65272064237901e-05
2.04632063466147e-05
3.28901783857259e-05
2.49542319285786e-05
3.47828108263221e-05
2.76374481657551e-05
2.30038602714865e-05
6.7774339906806e-05
3.49409449046902e-05
3.93482662599659e-06
3.49010377768529e-05
5.50570771994807e-05
2.55611951332019e-05
3.08537327090639e-05
5.01826944558501e-05
2.30111422291518e-05
1.78538236284453e-05
4.84246969904016e-05
6.7316443980206e-05
-1.48942132029634e-05
1.70272322457415e-05
3.06486953683458e-05
5.5127280458074e-05
3.79309043406378e-05
-2.39395273734756e-05
7.06294297857152e-05
6.75277376153368e-05
4.00507738792637e-05
9.39097786891412e-06
6.34750894002972e-05
7.50524029231249e-06
2.28877322615872e-05
3.75121306990141e-05
5.63199563911231e-05
2.32328730240983e-05
4.14465886913894e-05
7.03931561722701e-05
3.98874977243984e-05
3.91639051139038e-05
2.73638074821248e-05
2.80278520586682e-05
7.1366618433551e-05
6.75273179964534e-05
3.58278261465038e-05
6.11251468996547e-05
4.85611852583084e-05
2.7654426856025e-05
4.60129404851288e-05
6.48310691504267e-05
3.91572629392032e-05
3.5604518030667e-05
6.4926812824862e-05
3.70540749460798e-05
8.60991590783068e-06
1.36093456929927e-05
-2.69536201855676e-07
8.78959708904169e-06
4.82308143061866e-05
2.08878947831478e-05
1.44909984083078e-05
4.20082010821332e-05
2.75162257896717e-05
2.31462833388018e-05
5.51907486459843e-05
3.51263979905425e-05
3.2391712372375e-05
3.57793244442258e-05
7.01927723931e-06
1.09015560091699e-05
4.41748303252078e-05
1.84543231972605e-05
4.32863229502705e-05
4.1835588389162e-05
5.18968937473135e-05
1.75407817432245e-05
3.15483884892062e-05
4.23885465480101e-05
7.83504789414783e-05
3.90151816479097e-05
8.28791706979621e-05
2.70466063260948e-05
4.15777919430343e-05
4.55494927069435e-05
4.98870147696237e-05
5.07817239157983e-05
3.97386650639523e-05
4.18125702306499e-05
5.8752857674698e-05
3.10262811431564e-05
3.3994038018651e-05
6.92661881168648e-06
4.42543662075326e-05
4.90860717345682e-05
3.25131964642416e-05
1.8472473840129e-05
2.88653231331201e-05
9.44744509358366e-06
6.12950464639351e-05
-2.37050119210711e-06
2.5755148339729e-05
6.31596906978707e-05
4.09663138308368e-05
3.30238695437129e-05
3.29582187360369e-05
2.89205169860391e-05
4.26627867130813e-05
2.01784025252919e-05
2.59710572039088e-05
2.21464892676954e-05
-2.61680160949318e-06
2.54603548325664e-05
2.98507879075596e-05
3.82387559838356e-05
4.41719104214197e-05
3.78905196103419e-05
4.30574672010646e-05
-9.13645000027602e-06
3.43950755977866e-05
7.68834759017664e-06
5.85780881747649e-05
8.8615648527154e-07
4.75137996113026e-06
-3.94320900733312e-06
6.03766230176402e-05
5.6441951639561e-05
1.4364576870483e-05
2.22524291419294e-05
5.84928383961212e-05
4.31839213119768e-05
5.13394220642061e-05
2.9863588166626e-05
1.44459782703166e-05
3.79205883542606e-05
2.12111210807781e-05
4.51427437495264e-05
8.63427550202922e-06
4.22106327078822e-05
3.31467051437056e-05
3.10493291532969e-05
3.45756277600298e-05
3.10787927133224e-05
5.01033981173344e-05
3.45314731505535e-05
2.05347944064416e-05
3.7866002081887e-05
4.6714692654305e-05
-8.09799543513932e-06
5.32430895482081e-05
6.45562582251838e-05
2.19598526073161e-05
5.84840689383159e-05
5.01605468209369e-05
-1.17687235408211e-05
6.13801078559967e-05
5.00808552715809e-05
8.30596714094938e-06
3.29153941334252e-05
5.71401563215402e-05
1.56921332491221e-05
3.00606000472966e-05
1.52913569337114e-05
3.19098000444736e-05
6.42834727325951e-05
4.58983906773732e-05
2.76818285389313e-05
1.26723078804897e-05
4.25467551139234e-05
5.8098673415345e-05
1.5812507655799e-05
2.55508855326365e-05
4.38857009134985e-05
5.16387178327786e-06
2.53302664504349e-05
1.6594542727221e-05
4.59542139612044e-05
5.90478786883815e-05
2.84406801215293e-05
2.45777078512179e-05
3.63688075317768e-05
3.55626787756003e-05
4.05317173039537e-06
3.74602018425253e-05
5.73907278226116e-05
3.74918921536607e-05
2.79265580696465e-05
6.24378989527832e-05
8.99705617218487e-06
6.48135913358601e-05
4.03891406422482e-05
2.28298338023086e-05
4.38972345771425e-05
7.95975260077511e-06
2.71210909049106e-05
1.87173229862942e-05
3.17907339274862e-05
4.97775639293386e-05
4.56053777965444e-05
5.6168689270019e-05
5.73647020704461e-05
4.71008059573235e-05
2.48291523313149e-05
3.6208156617566e-05
4.25410381490829e-05
4.66013685725992e-05
6.50741006380869e-05
4.78812037607889e-05
4.2732595587281e-05
2.86196756039717e-05
2.40840180832922e-05
2.035009554877e-05
3.07858371540124e-05
6.69384208275878e-06
4.55680867643724e-05
3.87504658227375e-05
1.03620243156845e-05
-1.63156755038753e-05
2.02473300779502e-05
1.68722440006661e-05
3.19085572243476e-05
1.89188710073878e-05
-2.47816371862622e-05
2.6565983639628e-05
8.21258673565855e-06
4.85286447924363e-05
-4.8931236562846e-06
-6.50712109505385e-07
4.84718913649496e-05
4.80233205578376e-05
5.53161177898584e-05
3.2137090974006e-05
4.72294806541163e-05
3.08933769005968e-05
4.43583309452281e-05
2.75689236561743e-05
9.59434188975407e-05
2.50899455435881e-05
5.31409930291804e-05
3.11385158618882e-05
4.07987129896143e-06
2.8649609237802e-05
-1.45641742832594e-06
1.7261447476882e-05
5.43553526200164e-06
2.18895294680627e-05
3.06596561497308e-05
2.12672033831003e-05
3.72053631667212e-05
6.68157826577819e-05
-1.61408397697872e-06
5.16847483072655e-05
5.01613112242519e-06
8.90230790665682e-05
4.19942986503066e-05
5.70641068678806e-05
1.11196839943692e-05
3.77027729671221e-05
3.56167808268028e-05
2.16169078482016e-05
3.76568322818974e-05
-7.02527021413892e-06
3.13314784499167e-05
3.52872856189973e-05
1.26706354976929e-05
4.15891471207736e-05
5.21057087528308e-05
2.68134427193695e-05
3.00790424611278e-05
5.63270497830315e-05
2.14494219801772e-05
3.39858608661149e-05
4.14151819328791e-05
8.34941283973796e-06
3.64349482328658e-05
4.65845963960988e-05
4.55552770939105e-05
3.76139128015096e-05
4.14771782173266e-05
7.29084080059316e-05
3.36463210231396e-05
3.66598270163455e-05
1.09557573880593e-05
3.78187096231935e-05
3.12555698167373e-05
7.85248797731568e-05
3.8615913278622e-05
5.62530711663659e-05
2.36490513245963e-05
6.67862407785943e-05
4.49992995256193e-05
5.57356172896343e-05
3.23010480268426e-05
6.79357556987117e-05
5.7657503367376e-05
3.17517865937383e-05
4.89251010569436e-05
4.64462156721416e-05
3.90960509276252e-05
2.92325261395111e-05
5.00791219764999e-05
4.24503833668173e-05
6.09995582097978e-05
3.33985343465796e-05
2.54190944430204e-05
2.61510551924485e-05
2.84313732362378e-05
2.94692883268424e-05
6.75459391820814e-05
1.82806162718695e-05
2.21376314000456e-05
4.05065547892045e-05
1.54352564214893e-05
1.1857932305627e-05
-3.24777944400938e-05
2.36141939414864e-05
-1.19822173853731e-05
7.02682438104933e-05
3.67800874813669e-05
5.85361414566231e-05
6.07578594018318e-05
6.08712834944544e-05
3.45905389273457e-05
1.80157998910275e-05
6.29667484521327e-05
5.43630886885483e-05
2.88817630637699e-05
3.26796153020683e-05
1.92088092747256e-05
2.04165894991761e-05
4.3478072129541e-05
3.20069282459084e-05
3.43023928553707e-05
3.49463586813789e-05
4.03002641542384e-05
4.13892653021682e-05
1.70173168289433e-05
1.17115240848446e-05
4.78236826831768e-05
5.01330754773029e-05
6.22942503184908e-05
3.51673754361037e-05
4.78898707215447e-05
4.16685808631543e-05
-9.11220268484423e-06
6.0320192352873e-05
4.00272620138556e-05
4.74489750419882e-05
2.58133461486317e-05
4.03669228996224e-05
4.11683419475696e-05
5.32886663134663e-05
6.12703988306436e-05
3.7760195278857e-05
5.43680043479171e-05
8.42278812623572e-09
3.03091188238297e-05
3.92832154254641e-05
1.86499120271483e-05
4.62015471277364e-05
1.92868267433026e-05
2.02429580214442e-05
4.63634847112863e-05
5.39891190679965e-05
1.26749437103007e-05
3.80962212985402e-05
4.87950775398914e-05
9.90517051133614e-07
1.39832274435324e-05
1.14635901520245e-05
6.55353446285783e-05
3.39809609298485e-05
2.03351634413031e-05
1.64522084079471e-05
2.43665173045037e-05
7.54565622459391e-05
5.36973523627167e-05
3.84731051003502e-05
3.67729107496324e-05
2.42103001865728e-05
3.87685158513573e-05
2.69963274501553e-05
4.52367849219891e-05
6.56404248265805e-05
4.11514762044818e-05
9.52571726661232e-05
4.30468254822823e-05
3.15906130882581e-05
3.94588190614363e-05
3.19386475136134e-05
6.24558798250391e-05
2.03597004576183e-05
4.60658543634951e-05
4.34446302164162e-05
2.45933685267564e-06
4.16247821108745e-05
1.66587653755666e-05
-2.6291769077191e-07
1.73857902856349e-05
4.3782289151135e-07
1.71445480928101e-05
5.84111691328899e-05
5.3633213370065e-05
5.09478847590974e-05
9.82417535312347e-06
2.54142713206211e-05
7.01262021665183e-05
3.53821012324604e-05
3.86713678604886e-05
3.09039978524283e-05
3.64574438337908e-05
1.35704142463254e-05
5.47363116050547e-05
5.87072519375855e-05
-2.63094546616241e-06
4.64107342854037e-05
7.79498918884906e-05
4.11514927518657e-05
1.32122592448212e-05
6.38539238041793e-05
4.3283950168223e-05
4.28503031298662e-05
-1.27479111760041e-06
6.35854910410978e-05
4.33580163315364e-05
1.04863562367414e-05
1.40984960298411e-05
6.40218219256209e-06
3.39252374479549e-05
3.46234589768782e-05
4.19345820862007e-05
4.40362892139141e-05
4.01117672823177e-05
2.81647797552815e-05
6.27154999351681e-05
-5.77670203008871e-06
3.88811517748431e-05
4.23940751832e-05
-3.38339737320151e-06
2.29261448787862e-05
-2.08568044684304e-07
1.9896845338885e-05
4.15188440999813e-05
3.35706606185305e-05
4.08464568544909e-05
3.58248079432139e-05
6.71628227066406e-05
1.66217669123788e-05
3.76326243522801e-05
1.28429343864137e-05
2.47858518862326e-05
2.3564235831955e-05
1.79664719597683e-05
2.68833262300672e-05
4.18531601093767e-05
3.3703340316048e-05
5.51829385689283e-06
6.21502039448905e-06
3.96056308281626e-05
4.25118636854706e-05
7.91278446228067e-06
3.29872803158637e-05
-6.28797804365244e-06
5.02658955780431e-05
4.8413461003764e-05
7.25994553011449e-05
2.43136542429282e-05
8.24347298132169e-05
5.56692017317324e-05
9.25479927613295e-05
6.62399208255391e-05
1.2245591716607e-05
7.01103750218404e-05
7.73566651129207e-06
3.94346699129995e-05
3.37291077170706e-05
1.85241534325991e-06
1.65012899345017e-05
4.46405343682352e-05
6.02289878774667e-06
4.48553489449648e-05
-8.38379937052849e-06
1.76546858652976e-05
5.27455861961962e-05
3.68359845179215e-05
4.72696971033874e-05
3.64149128582238e-05
1.93305404980147e-05
2.46740056168586e-05
4.95023623244196e-05
5.39598715674634e-05
4.26623236450382e-05
3.51333327091797e-05
-6.12068628430193e-06
4.20724184803457e-05
4.4109814091646e-05
5.98720221664475e-05
5.26901009678402e-05
4.10615804878995e-05
2.66772350720666e-05
2.94597453206959e-05
5.05228252128757e-05
3.17980064206612e-05
1.01846383859347e-05
5.00963350093598e-05
5.24703829612463e-05
3.33119162962392e-05
2.62440470675254e-05
3.4607636767997e-05
-2.31519258727354e-05
3.29972017394092e-05
2.2067766907578e-05
4.47538167318062e-05
2.78755132644166e-05
3.5933654318445e-05
5.90186004431547e-05
9.87920352748467e-06
4.83258591254136e-06
3.24016628717968e-05
1.86202271045054e-05
2.54910344725709e-05
2.93358732698917e-05
5.3389300088033e-06
2.4527887265505e-05
1.502374214522e-05
4.72032222769024e-05
5.60482910606256e-05
4.36307363390282e-05
6.24129058035853e-05
2.943462760125e-05
4.46711468311689e-05
2.73955536808114e-05
6.87165830970101e-05
3.83927132924743e-05
4.61480434361838e-05
6.90889652086635e-05
1.80740210045155e-05
5.80673944779284e-05
5.18572283581334e-05
6.60449976069389e-05
5.80809909722194e-05
2.23114817077067e-05
3.97155254769208e-05
4.37796987570236e-05
2.3191676574692e-05
3.07871694159281e-05
3.78005015138929e-05
4.80607414502622e-05
4.12980164197206e-05
5.78213428872601e-05
5.23812520192347e-05
2.82944857811946e-05
3.55982559123848e-05
3.61271864135838e-05
2.87537721447001e-05
3.69455804184415e-05
3.80004989542623e-05
3.69957886148113e-05
2.64268197164781e-05
2.92858561147445e-05
6.68591230963776e-05
8.09390818836621e-06
-1.92913811925164e-06
4.30307986125492e-05
4.45462881971254e-05
3.91558030364052e-05
3.33477448527976e-05
3.58121162339536e-05
2.69998703672542e-05
8.78156782695944e-06
4.60180293238549e-05
4.37130984390555e-05
1.64000689296573e-06
4.79679327075282e-05
3.6019112111449e-05
6.06765842623028e-05
4.64397980699597e-05
4.1043737962516e-05
4.60890428429064e-05
3.37438313649065e-05
4.06017964919224e-05
2.30523085805163e-05
5.15682739662135e-05
3.21238175462051e-05
4.94809649378208e-05
5.43817519900698e-05
2.39616828392727e-05
4.13378087869935e-05
6.82147479790106e-05
6.15253163959192e-05
2.86585123849753e-05
2.72922307402483e-05
1.7918379167885e-07
-3.49652542575318e-06
3.78042591029091e-05
2.72009007492795e-05
3.11579225102907e-05
-4.46104971052963e-06
6.47396113589541e-05
-3.8841692531929e-06
3.14320008091021e-05
-5.21621307566336e-06
1.61590144531296e-05
5.20911080230443e-05
1.75887359517781e-05
1.94636803171952e-05
2.26936903413293e-05
3.59324995017243e-05
4.52832076546625e-05
8.50881556130227e-06
2.98123919661508e-05
2.38778004944363e-05
4.44369246369963e-05
3.58385853508938e-05
3.97948469254755e-05
2.02378658142882e-05
4.02327234737992e-05
6.27361372624148e-05
3.24551723307363e-05
6.25842413648474e-05
6.48279402305836e-05
4.31724355403154e-05
4.02538252755302e-05
5.55404658656832e-05
7.5401252428895e-05
3.29758604575872e-05
3.75017060300718e-06
5.1339288643937e-05
8.89072499796659e-05
2.90786083031429e-05
1.64349164049791e-05
4.28301257620873e-05
-1.60870751300491e-06
1.96197154541006e-05
6.08642959588787e-05
2.65229782324513e-05
2.84595009915414e-05
4.94165926582372e-05
6.56151102213774e-05
-1.75459064645695e-06
7.53112831588194e-06
2.22007476512524e-05
2.40530191620482e-05
4.37204080318987e-05
6.23337099724026e-05
3.88773006552574e-05
-2.14033306826382e-06
3.40709770923297e-05
4.7040217096924e-05
-2.31122388301087e-05
4.0981885122891e-05
3.35420507028297e-05
3.97085992236064e-05
5.36947393234306e-05
3.39685563019076e-05
3.49599375691858e-05
3.85854166529815e-05
1.81239315637304e-05
3.91016775866611e-06
6.11355068032853e-05
2.60689529311055e-05
4.47370895859149e-05
2.12773181432649e-05
6.33113235325718e-05
2.84030423251748e-05
6.66860864853142e-05
2.20276133625977e-05
1.1835669392331e-05
5.45519992824846e-05
4.93537788762981e-05
5.65008213835089e-05
4.16767055898762e-05
2.09130426958469e-05
5.45974120232182e-05
1.24276639739065e-05
3.27409182574599e-05
-3.20996543371926e-06
3.96838421260961e-05
5.77607013814468e-05
3.12604442433277e-05
3.44184534048359e-05
2.92017998057211e-05
5.23994489439701e-05
5.47463802561188e-05
5.65607966722624e-05
3.14942679516469e-05
9.66023763889757e-06
7.15477265232033e-05
-5.99339575563854e-07
7.06103743969522e-05
1.34778287499958e-05
-1.53436234920066e-05
4.91136841890279e-05
1.74940059083528e-05
7.70165460144848e-06
2.1804413701383e-05
5.14275629253852e-05
3.7009445604544e-05
-7.12802720777971e-06
-1.34226335052279e-05
1.72366414117008e-05
3.65761357707592e-05
3.24524232536283e-05
2.06124302797258e-05
3.88813098567585e-05
3.11416639866776e-05
4.31426439400856e-05
2.06160472235613e-05
4.33805921841685e-05
2.70516617054489e-05
4.69399746480731e-05
4.61626582075145e-05
5.93579948830736e-05
4.98279593782303e-05
6.63801533754922e-05
4.10484732582604e-05
7.52153977083811e-05
6.58887559901595e-05
4.31232923859899e-05
3.52830579747234e-05
6.05334810532687e-05
6.38012300929629e-05
5.48451878333186e-05
5.11576910256697e-05
4.71116746201828e-06
3.42806452080566e-05
1.87725057953855e-05
5.41214324057943e-05
4.45955989199403e-05
4.17356184837173e-06
5.51759399122946e-05
1.04409599649397e-05
3.09946366081007e-05
3.92604937525877e-05
-3.58303247467151e-06
1.31052847561464e-06
1.48037142477119e-06
4.2523533106414e-05
2.4005451373514e-05
2.57830189812776e-05
-1.89337594454067e-06
2.74610142071786e-05
3.95073484660911e-05
3.63932887223512e-05
7.85674664620934e-06
1.0616162352555e-05
6.4707860918261e-05
5.40787881425826e-05
4.53758681756222e-05
3.70140862168403e-05
4.36473164607157e-05
1.89979335680329e-05
1.96734047022657e-05
2.46666899610716e-05
3.8538415499757e-05
2.52878420715203e-05
5.64216764851462e-05
5.96196882476343e-05
5.65004449974654e-05
6.2340352075053e-05
3.328360544093e-05
3.55943846307228e-05
3.68094623430734e-05
1.19773630961956e-05
3.15580955329095e-05
5.26886643516316e-05
3.65491295346338e-05
4.61786018705956e-05
2.69276244013802e-05
5.39328874975101e-05
-8.14443087733952e-06
5.53133526247321e-05
3.61840831056592e-05
5.20257590535069e-05
-1.18958887918861e-05
1.06493361509735e-05
2.04754026608051e-05
1.94360212498219e-05
4.45401348188363e-06
3.18518822411084e-05
3.59336955668278e-05
7.34565374893745e-05
1.22456035717232e-05
2.06558950897603e-05
3.58417904255699e-05
-1.60687803888686e-05
1.13078838318496e-05
4.31733219309645e-05
7.85917735150772e-06
3.06393706542612e-05
5.27390331958672e-05
3.54120186692439e-05
5.19434280445974e-05
3.56832646047932e-05
3.4691515885077e-05
2.36173609268798e-05
4.54661869916352e-05
3.75946045900776e-05
5.56545001405789e-05
4.17072886403188e-05
2.44686577942881e-05
4.1219617736532e-05
2.56170287068816e-05
4.70259642759244e-05
5.65704508452072e-05
1.76616562286494e-05
2.36527457533484e-05
4.05269590213571e-05
5.34926730323162e-05
4.92359199492799e-05
1.2654560143713e-05
4.00320988816584e-05
5.93939859197651e-05
9.48776972619364e-05
3.90509139806666e-05
3.89557900333295e-05
4.96156268519755e-05
4.27767431605031e-05
3.63152360629096e-05
2.34097332253399e-05
6.18453302812986e-05
3.24100841915726e-05
4.76516047997203e-05
1.24617824023452e-05
4.45905698932121e-05
4.89664608169085e-05
3.8285667989512e-05
6.89552324540838e-05
-3.8007056250974e-06
3.81314014305494e-05
1.56906090466143e-05
2.09586878377274e-05
4.54101338857748e-05
5.94775069699461e-05
4.28377131598528e-05
4.90653411869013e-05
1.95026244127995e-05
3.83880354298099e-05
3.27363546565762e-05
2.78681881481517e-05
6.10672021889228e-05
3.59649574867374e-05
2.67094440886129e-05
5.40746432050673e-05
4.98203396608291e-05
1.16285744375603e-05
5.6400136871194e-05
2.91721706412334e-05
4.70931402128185e-05
2.56237556240401e-05
6.9837356822618e-05
7.87428074675165e-05
1.67360088410273e-05
-6.62263609709924e-06
-2.1530274964529e-06
1.64743283294775e-05
7.1454207503485e-05
3.9363920525463e-05
6.2464331829527e-05
-1.90631297878773e-05
4.56127875004678e-05
3.05518661660591e-05
2.4223527716563e-05
5.24430723557271e-05
3.01282593148277e-05
5.32135356415877e-05
-8.52705713021622e-07
4.30174638975835e-05
2.82481281458716e-05
4.14483517286461e-05
3.4480086651818e-05
6.60625291760212e-05
4.4489373734928e-05
-1.72857185528328e-06
3.03088660191953e-05
8.18084110173589e-06
5.7344507037794e-05
7.60924524382356e-05
5.85310471823183e-05
4.29339781458942e-05
4.44869790193004e-05
8.10385136592392e-05
5.72583116700323e-05
4.96847675035474e-05
9.19417710997205e-06
1.5757448038709e-05
1.63375464993418e-05
5.13818104315927e-05
3.44553699796689e-05
3.56407755844819e-05
2.2085631524104e-05
6.43761520745145e-05
2.88803539846436e-05
7.07539805069071e-06
2.20197283340398e-05
-1.25032451253565e-05
3.90852907933107e-05
4.34268082796668e-05
2.28322957392932e-05
4.44866004198342e-05
3.69098626574831e-05
2.52036085710306e-05
1.70811207973797e-05
3.97136787475524e-05
3.47937737366303e-05
2.07894683285046e-05
2.09591670795992e-05
3.87388085965189e-05
5.26649326078192e-05
3.16697050317372e-05
2.19873561484787e-05
1.89986997682182e-05
3.93652120758132e-05
6.42444355269077e-05
4.57349250302141e-05
1.60525144209982e-05
2.57305928067288e-05
4.96661371897474e-05
1.90886232321452e-05
4.24087500814444e-05
5.32485857202281e-05
3.38369565402542e-05
3.23523744429183e-05
5.95091342342167e-05
6.95781189430561e-06
2.48353418973369e-06
3.02040997915559e-05
1.28732163064324e-05
3.51138017609701e-05
2.14670393713089e-05
4.80185475108858e-05
2.19423936658195e-05
3.77388084737552e-05
2.73716105749591e-05
4.82552028747719e-05
-1.48130385466877e-06
1.3863942183644e-05
2.42629575776396e-05
5.75649588139099e-05
6.45602186332627e-05
2.56724784542692e-05
5.60289453430641e-05
8.54108347861545e-06
1.21126613398658e-05
8.06884101378778e-06
-1.86323994111999e-06
7.61365541025298e-06
3.76660925709858e-05
-1.33489801596272e-05
2.99438128947367e-05
1.58178481302766e-05
1.6701070803173e-05
4.83368105960652e-06
2.49571326581946e-05
2.39241876550539e-05
1.21635310726395e-05
3.32933852335152e-05
3.40778125010809e-05
4.66845817636172e-05
3.83645042513338e-05
4.10134867653244e-05
7.26168946881636e-05
6.39701893278315e-05
4.22057016593111e-05
2.91546788052379e-05
5.13265387523966e-05
4.28049034463977e-05
3.92945741031871e-05
3.02697274033882e-05
6.22357443851772e-05
3.33479971468843e-05
3.12741422141555e-05
2.82068143762218e-05
1.46028646591629e-05
6.35520603501845e-05
-1.12601878563181e-05
2.29290570251354e-05
7.57783788083768e-06
2.05037971149594e-05
3.59514771623387e-05
3.67244521963135e-05
1.41869344869312e-05
1.45813710752679e-05
1.23894833469149e-05
4.95810327414107e-05
2.39602267336113e-06
5.79564709550915e-05
3.89821826948133e-05
2.6922116262077e-05
-7.4664003118097e-06
3.70241841258386e-05
2.31593584954618e-05
-2.5643873083432e-06
2.1406145579682e-05
3.51002149457493e-05
4.65987627650039e-05
3.95600607202292e-05
6.41496929416051e-05
1.98551471049791e-05
5.454281679975e-05
8.03966915196102e-06
2.28513190405938e-05
6.82636236788217e-05
6.19689794626246e-05
8.0348243817586e-05
-1.84545225365763e-05
2.38424961939995e-05
1.87914423389663e-05
2.5666850787859e-05
1.81896662411507e-05
5.35742441997012e-05
-5.7355693665308e-06
3.59336833667242e-05
4.70503704451122e-05
5.51721927205882e-05
3.02314412338896e-05
4.04639724841796e-05
6.8906458303851e-05
-1.5334473882218e-05
2.56201727443244e-05
2.86249758682439e-05
3.78006578473243e-05
-6.23406490165509e-06
2.23531248105929e-05
3.52802827680845e-05
3.38687865648739e-05
4.40656868339065e-07
4.1640583065222e-05
1.00956987569606e-05
2.93230763902129e-05
-5.84922686248091e-07
5.37731525317867e-05
1.5727820214642e-05
1.05032978873859e-05
-1.26519261894038e-05
5.42929726722912e-06
6.92960329793246e-05
2.22461521309521e-06
3.38862986362676e-05
3.53080205987691e-05
6.51312656158678e-05
4.04584853479743e-05
1.62940014913415e-05
3.00386131973489e-05
3.18451309255558e-05
1.19361985385075e-05
5.97161928356326e-05
5.01131441192825e-05
2.64799283349848e-05
0.000101803345670255
4.3395033365154e-05
5.14759055814763e-05
4.89258463740335e-05
-1.20360391339996e-05
9.82379280088041e-07
-3.8029684409027e-06
1.2987849352903e-05
-3.03547821855255e-06
2.26512232371886e-05
2.39842393289427e-05
2.28392094454185e-05
5.58865544377669e-05
2.79175520685904e-05
4.38971346367327e-05
8.8671357269233e-06
2.97396825059737e-05
7.00186745193572e-05
9.60513422584123e-06
3.05823448370163e-05
3.79289860653405e-05
3.28747972605146e-05
2.17124321713529e-05
3.25639149748819e-05
1.98926354637508e-05
3.39263228737726e-05
2.69397815935144e-05
3.33519447533481e-05
-9.67712521920053e-06
5.98028936204339e-06
4.60839783243617e-05
5.04172287545373e-06
3.10076738270588e-05
2.25729023265603e-05
1.96723981429124e-07
5.01072723117767e-05
4.27111840906211e-05
4.31556098626719e-05
1.94059800771345e-05
2.6986795087638e-05
4.90935081777313e-05
4.22260721974432e-05
4.32334592068907e-05
3.43439832721988e-05
3.74098188105134e-05
3.30963405046797e-05
4.31811262228299e-05
6.00847331263599e-05
4.01628076920769e-05
4.51691659600942e-05
6.76015090870367e-05
2.42448025141048e-05
2.46753845781476e-05
6.22948506122833e-05
3.74713211209377e-05
3.31370418361106e-05
6.38739334658705e-05
5.91403609111988e-05
5.20267382687321e-05
-1.0492742126148e-05
2.42232702041232e-05
5.12354687647808e-05
6.14190371234289e-05
2.81048741623133e-05
3.020944044692e-05
4.79076058008119e-05
1.92760744789999e-05
2.59930006490715e-05
3.116047456766e-05
5.4881186875e-05
2.21593228875911e-05
1.37066296222014e-05
3.10526024190967e-05
2.69950690369489e-05
2.33260507617104e-05
4.62974425684847e-05
4.88806281892747e-06
7.172199839637e-05
-2.32969553135515e-06
2.90302164918558e-05
2.81828002280084e-05
3.35261782806889e-05
3.01553389555185e-05
6.54538151620972e-05
4.83716334550081e-05
3.90412453920699e-06
2.90538267287364e-05
2.78947318748044e-05
3.46770277626768e-05
2.4513558557038e-05
2.11583111470428e-05
4.06122676372335e-05
4.92800784566086e-05
4.36249083337662e-07
4.82269423115682e-05
4.28077256942869e-05
4.39376129617565e-05
5.85751224750744e-05
2.24592156941614e-05
6.04731985968742e-05
3.15097028129048e-05
2.58395146839211e-05
5.0705822156897e-05
3.7841768769068e-05
4.92467073153013e-05
5.3292229613583e-05
1.89816427320753e-05
4.00810144746822e-05
1.29986882828046e-05
3.47802011056435e-05
3.68276162987121e-05
2.94389475033922e-05
-9.25580112782924e-06
1.9256503732019e-05
6.10695628586801e-05
2.14440408630581e-05
2.63773005477158e-05
-2.7139119051452e-05
3.3968319366648e-05
2.05217110406948e-05
3.8750581099267e-06
3.92860277863428e-05
2.70363061206923e-05
-1.08540738845038e-06
4.04248080870483e-05
3.09916993092243e-05
5.87081597606372e-05
5.12949952612005e-05
2.65221027901067e-05
3.51435446473443e-05
3.99281971492272e-05
1.40247110256477e-05
1.34248582331405e-05
1.95990518072854e-05
2.08387759493092e-05
4.76512418892889e-05
1.81163367216805e-05
2.344107514445e-05
2.26644362625814e-05
4.66847262138492e-05
1.70581097175913e-05
-1.17048849305025e-05
4.92086937042551e-05
4.70130304104617e-05
4.74368076479078e-05
5.48697156398021e-05
1.03483617979895e-05
1.17020349107358e-06
7.22604915292576e-05
2.5196447199189e-05
1.7509200195439e-05
5.29156242996703e-05
4.76393829433024e-05
3.16221087329013e-05
2.60805991914692e-05
4.25116723774655e-05
3.32000465894868e-05
4.85769700674455e-05
7.25748483038023e-05
2.28231655362076e-05
3.14074806346557e-05
2.11970545015784e-05
5.89487525838036e-05
2.45915768647045e-05
2.71536421396174e-05
1.70450371413901e-05
1.03819657715521e-05
3.85557730577829e-05
3.40011539776581e-05
4.16010959551171e-05
1.79626513111145e-05
1.93957100242986e-05
1.18324051541449e-05
3.80675632714817e-05
6.80101911876047e-07
4.57112956123792e-05
6.54831619552043e-06
9.42324038831482e-06
5.44957927642879e-06
-2.51850132843369e-05
1.03720072491619e-05
2.00130676389891e-05
3.48196525105466e-05
2.65712135370704e-05
1.32927238236496e-05
7.07286830619115e-06
2.10695424705137e-05
1.62384460896241e-05
5.95037862080604e-05
4.34417065703891e-06
4.46413068077707e-05
8.26684276615182e-05
8.84421872691364e-05
3.08517939943898e-05
4.40967423727128e-05
6.69671462315208e-05
4.71316643466313e-05
7.2498893494193e-05
6.72205922745439e-05
5.58931057995584e-05
6.07277071697483e-05
5.44127526184301e-05
2.31582563886083e-05
2.3023288485219e-05
3.96855527778036e-05
3.06715551362361e-05
3.77634779611695e-06
3.70245571614189e-05
-1.23122236407062e-05
3.0846749027969e-05
4.59785342719663e-05
-8.66708280323731e-06
1.19411321955508e-05
6.99892211860412e-05
-8.74551838083201e-06
5.46240312395652e-05
3.20047800155071e-05
1.94964545764548e-05
2.11750324428331e-05
1.4356355594535e-06
5.91855577135246e-05
1.83237036033902e-05
8.47663096639032e-06
2.93740047169543e-05
2.66019491866848e-05
4.44099074057385e-05
2.31866856661975e-05
1.00778675065856e-05
-1.50819064112629e-05
4.3449950200405e-05
4.29483746100108e-05
4.32341476256663e-05
5.32960028444742e-05
4.42337961382837e-05
0.000101479275934369
6.59194904617771e-05
7.19201048309542e-05
3.84133110793423e-05
3.67392163312087e-05
4.41917514727407e-05
6.82449481572073e-05
2.51998983246853e-06
5.24555686395795e-05
4.59916083409261e-05
4.98567441185669e-05
2.4086244804111e-05
4.85691924022835e-05
3.53474622609808e-05
5.06044675321472e-05
7.68480290645128e-05
3.16114822670816e-05
4.61531351046018e-05
3.77436547209757e-05
-2.28815446241825e-06
1.84608384972911e-06
1.44889026036485e-05
1.84352773831072e-05
4.03006069448268e-05
4.25285320141834e-05
4.29580444422603e-05
3.80369861958465e-05
3.83882444013422e-05
1.66754071323968e-05
5.44709062440771e-06
4.3963592239943e-05
2.31729611806773e-05
-1.77446600849436e-05
7.88623624549476e-06
2.06988502809691e-05
1.28246060576612e-05
-2.88036335587678e-06
1.71545296419617e-05
3.45594381168742e-05
3.56577702904406e-05
4.53422133263758e-05
1.45562312749905e-05
2.4764547684997e-05
4.99264291239531e-05
1.41837531615844e-05
2.66780173483379e-05
1.30207332817239e-05
5.18638504874905e-05
5.07348249901497e-05
1.97937087807118e-05
7.91424663930706e-05
2.60605012058714e-05
3.2125772396395e-05
4.63732335052539e-05
2.32430277382155e-05
7.35821577875394e-05
5.8347279522023e-05
3.54674568810557e-05
6.64048286571659e-05
4.33860361518209e-05
5.43914068025026e-05
1.62300837192607e-05
5.42711174683807e-05
3.06866811955919e-05
2.86856975036433e-05
1.02201238335179e-05
2.92762612641669e-05
3.16807269184768e-05
5.0064063749551e-05
1.21696490499653e-05
4.19850453370021e-05
5.30912368502868e-05
5.80647311258515e-05
1.79830250453287e-05
2.20791265391493e-05
4.41402208560165e-05
1.25283640263994e-05
5.97518219361217e-05
3.6192903508585e-05
3.63827909004056e-05
4.69189540138562e-05
1.4716296520091e-05
4.10579826877557e-05
2.63926255664913e-05
1.25597027623996e-05
5.50849745356797e-06
3.49986814813802e-05
5.62609803995768e-05
1.44095417153811e-05
5.69083829205226e-05
2.88886342104103e-05
2.64889378555116e-05
4.24186876468328e-05
2.86565437949217e-05
3.89180385951161e-05
5.04483321600569e-05
3.30725574804947e-05
4.03333521246613e-05
2.96113506765576e-05
1.98111615318062e-05
5.60695655899825e-05
3.92585728499175e-05
3.40091547779329e-05
6.03613581869388e-05
5.30456891914841e-05
3.31957718070707e-05
2.81685012262403e-05
2.76720070745696e-05
5.60962278326478e-05
6.30250081866911e-05
1.32318987398001e-05
3.55374704070225e-05
4.58258964720977e-05
7.5067053404032e-05
4.16438781988849e-05
3.69947363077757e-05
3.76119827956721e-05
5.03845634277959e-05
-9.05624909942988e-07
8.91517583288327e-07
6.90059611682665e-05
9.11905446344156e-06
6.22004936562591e-06
2.5486056719336e-05
-5.95232488077305e-06
2.57814438826628e-05
3.03003625518375e-05
2.75637241447931e-05
3.24656670521648e-05
2.17377798085614e-05
5.276222091857e-06
3.15681331348127e-05
1.17010148225859e-05
3.44470537529586e-05
3.96073954743415e-05
5.83856264252942e-05
3.39454137330861e-05
6.95085262063906e-05
1.5315498167612e-05
3.28455388697923e-05
4.40766622641073e-05
4.04871069937803e-05
4.03335703065014e-05
2.52426498433458e-05
3.57800831259276e-05
4.77995982698791e-05
6.85070978947527e-05
4.21837791493251e-05
5.00010190965525e-05
4.36816812696092e-05
4.12696533614549e-05
6.1215705275093e-05
1.50820483820779e-05
4.38690392316946e-05
4.43097865990821e-05
2.98500441017341e-05
2.40089482577154e-05
2.77789958590545e-05
3.69085486825813e-05
3.14136477305229e-05
4.44400359082088e-05
2.27270960269111e-05
2.94004776011021e-05
-5.90468517673172e-06
2.44449549337124e-05
1.16451987793057e-05
5.55255103498128e-05
-1.72655995324411e-07
5.06713464276798e-05
8.0901071970765e-05
6.78233157281368e-05
3.17841359199202e-05
2.10847535249704e-05
1.26046169333e-05
4.32399041964422e-05
1.42629306450647e-05
4.78430865819668e-05
4.08814710523831e-05
2.60394496748376e-05
3.64014019558598e-05
2.78629689885457e-05
3.77979408829192e-05
4.29571428632157e-05
4.10669358339273e-05
3.67818982643702e-05
3.80402588558168e-05
1.58836661844396e-05
1.28019706589709e-05
3.73319855655935e-05
9.52234915462519e-06
8.54595408873684e-06
2.61926651274074e-05
1.48034414374927e-06
1.14833440855933e-05
1.17865627963852e-05
4.63257442086342e-05
4.76078095087703e-05
6.89429482858386e-05
4.0723511654594e-05
-4.54401635176577e-06
1.96756394665055e-05
4.7208016945397e-05
2.88408842872431e-05
7.28520876456501e-05
5.0103101309617e-05
2.06509803823863e-05
4.03693443020767e-05
3.10942580888806e-05
2.73720862254027e-05
5.30129961543116e-05
3.19565341532751e-05
5.58708743363639e-05
8.4704202282803e-05
5.40494210371203e-05
2.70058258398863e-05
1.80620090618525e-05
6.52049381151482e-06
3.38495611547665e-05
3.90861883981295e-05
2.89286251381485e-05
4.02828836645544e-05
1.43784084021113e-05
6.43485955261066e-05
5.09167336095688e-05
1.75779495120744e-05
2.39741641827605e-05
1.85764346099734e-05
6.60173683994915e-06
-4.38530265453127e-06
2.60986265912442e-05
2.63239636406778e-05
5.07159065238939e-06
2.64488843762899e-05
1.87048604977403e-05
3.19238828253623e-05
3.63465147826968e-05
3.73462639206952e-05
4.97913897730186e-05
2.34609892239193e-05
9.91690748218172e-06
2.67755709863426e-05
3.2978472522486e-05
4.34621833113809e-05
4.10791219673217e-05
4.2076001902513e-05
5.88141862487076e-05
1.39032016284692e-05
4.33112473937046e-05
1.78492949307138e-05
1.71650916422298e-05
-2.12853501039278e-07
5.06073527181178e-05
6.84246603816984e-05
3.38946282348794e-05
4.17178585145076e-05
2.39679912997536e-05
2.1408271162993e-05
2.97440417115654e-05
5.85067805416404e-05
4.34904770174714e-05
2.7103038920893e-05
6.8754795330667e-05
1.73598457140602e-05
4.6055146055739e-05
5.10897480593335e-05
3.76467304599858e-05
1.25932318979706e-05
9.53133999507186e-06
1.20867291840449e-05
4.64772230190925e-05
7.41803540665759e-06
6.1726582008942e-05
3.0395253960708e-05
1.22406117927495e-05
1.19520701801177e-05
6.24746443581228e-05
3.24458777746735e-05
4.3803681455819e-05
2.69092535528737e-05
3.84052927839425e-05
8.20755303530585e-06
3.24148973797101e-05
2.71104096439659e-05
4.58265186752151e-05
5.54275934708255e-05
3.40046044355629e-06
3.59181567910061e-05
2.69464616899132e-05
4.29823459709064e-05
8.50659210676462e-05
6.33355785510941e-05
2.56053913789296e-05
2.51545264039815e-05
4.59611672424178e-05
4.18606464792338e-05
2.84124179252994e-05
3.16974202965354e-05
6.00259344720624e-05
-1.74217040955054e-05
4.92132871820567e-05
3.44280759839667e-05
4.09864767835471e-05
3.60121032783682e-05
2.43108940546005e-05
5.14027728162402e-05
4.03074675748016e-05
2.87334842884992e-05
4.80953534915161e-05
3.98469364452854e-05
4.83641515565377e-05
6.5975972377933e-05
3.23435388822867e-05
3.18211034367266e-05
4.1662763789885e-05
3.00967307896317e-05
4.89054470481417e-05
4.31770945250504e-05
4.81962679128004e-05
1.14254807543339e-05
7.11317839278744e-05
1.80568069958381e-05
5.79941378443019e-05
4.89353460127367e-05
4.36696354696849e-05
5.7472709804664e-05
7.80055295725088e-05
4.03128060187366e-06
1.608820481693e-05
1.69727234028002e-06
5.03174360249219e-05
6.0650227508768e-05
5.32047195505533e-05
1.68727196308077e-05
4.33991229982524e-05
6.57807326090996e-05
2.7078838006238e-05
8.8633702184288e-06
4.19922220755971e-05
3.08322392465058e-05
4.37451602952029e-05
1.63479930202457e-05
2.00309833561782e-05
2.54004198288783e-05
2.35845760306246e-05
-1.42898339516183e-05
3.72922758547932e-05
1.14369101707102e-05
6.5618690728553e-05
5.60863748031577e-05
-5.76773001106525e-06
3.97565084849733e-05
7.53325811930932e-05
4.1630152821937e-05
1.32932446796951e-05
5.35237066482684e-05
3.39902973468043e-05
5.5180553879596e-06
4.80988030347634e-05
1.68731432421871e-06
6.22383474847706e-05
5.67987154756712e-05
5.15469065535422e-05
2.05323391862434e-05
3.00791809824862e-05
6.94636547203914e-05
6.88191414435127e-05
5.59521165395085e-05
3.34803576207938e-05
3.78870560944754e-05
3.67293864345987e-05
4.96658824837761e-05
1.59768257490057e-05
2.74791448194356e-05
-1.45285959964054e-07
2.92065113148349e-05
3.82095961401974e-05
6.05851195836148e-05
2.11519627204079e-05
5.76509600581873e-06
2.10787119068952e-05
2.43038436822569e-05
1.64041077392866e-05
1.93579581367239e-05
2.06138139715185e-05
2.06757851468765e-05
2.44609277155583e-05
5.40647158450329e-05
5.65135602789027e-05
3.78168869384763e-05
5.02366637182028e-05
2.22337975673022e-05
2.53976952295876e-05
3.02348759581208e-05
6.17509307126196e-05
6.43358377927444e-05
1.45448767618404e-05
1.33392166481786e-05
4.30737733345082e-06
3.34634839345495e-05
4.62633228683467e-05
2.59607789801155e-05
4.93890648489094e-05
6.78995416153594e-05
5.20686120548655e-05
3.2733227589725e-05
4.91159627334597e-05
3.82885893419436e-05
3.89807153590661e-05
7.69789581264154e-05
6.28730871241106e-05
5.514542609808e-05
2.15426056850571e-05
2.95196230671388e-05
2.42685691930999e-05
1.28823852969018e-05
3.96921440309158e-05
3.38670649079702e-05
1.5014440637381e-05
4.49276398131548e-05
6.01816756687014e-05
-1.20039282024506e-05
-1.61735715304732e-05
5.17908433837532e-05
1.77448191647127e-05
4.37886406011714e-05
2.97356956466859e-05
4.19090796516994e-05
-1.23050829286806e-05
3.60037330488976e-05
9.57779700237677e-06
4.13905786755338e-05
5.48723089449515e-05
5.50128601566382e-05
1.57654115755199e-05
2.4133004474243e-05
5.0853028480953e-05
3.19735569552372e-05
2.05357340439915e-05
1.52238935122321e-05
-1.13484793340722e-06
1.32030296130943e-05
4.51482010435465e-05
5.63908066858844e-05
4.12885582291781e-05
3.37200995382924e-05
5.18767210428602e-05
6.67483020195158e-05
2.01040260011791e-05
4.20518178487474e-05
4.43298299072103e-05
3.90437859043455e-05
2.33981139312957e-05
4.7279653014328e-05
2.62255243213604e-05
7.53356453536783e-06
3.26708724337808e-05
2.32338736305613e-05
6.12054124567546e-06
4.29386623962523e-05
4.53687782419881e-05
1.06535061301519e-05
2.3071627904579e-05
3.33757524603298e-05
1.14984293690637e-05
1.44135971853284e-05
7.0712594354145e-05
2.56443802996978e-05
3.42679175115737e-05
3.14318435688676e-06
3.03804860200934e-06
7.77558356761328e-06
2.40259510400194e-05
2.33682318476625e-05
-9.21687880244775e-06
1.32935989263054e-05
1.82287832757217e-05
3.55406734323385e-05
4.5180369724594e-05
1.37513106518154e-05
-1.009413958075e-05
1.07813570179777e-05
1.87707428440346e-05
2.79198828495394e-05
1.71864697900189e-05
1.65959461513566e-05
3.74564712926212e-05
3.20403425934484e-05
2.51530951719262e-05
4.61355808222575e-05
6.34250299970377e-05
5.62677386631293e-05
5.87118546820592e-05
6.66062715892651e-05
3.53399425886797e-05
3.58024539368534e-05
3.49310977860993e-05
7.73906796181888e-05
5.71129968005437e-05
4.6502500135652e-05
1.08287272106978e-05
7.20544870774671e-05
-7.1139473573601e-06
5.55416788072359e-05
7.19051576221485e-05
7.35355627674864e-06
-2.35665882405415e-05
3.35446324189247e-05
6.23122417648082e-06
2.52097574199972e-05
3.20950485264026e-05
-8.9302063033037e-07
3.36779029140671e-05
3.26996842457193e-05
1.1767411242262e-05
1.48845286292898e-05
5.6051979285975e-06
3.31625625693664e-05
2.59732513684877e-05
6.38312861910221e-05
3.17329545518449e-05
2.92886741693627e-05
4.15732536253166e-05
3.74218104422861e-05
4.77610241973109e-07
5.85098758202706e-05
1.56105162881263e-05
3.02502112688964e-05
4.69654381877527e-05
5.63894174744337e-05
4.52627074846913e-05
3.71927491775035e-05
3.15042610618015e-05
7.71898249063721e-05
4.25460293618234e-05
6.75397824333919e-05
3.1298424461212e-05
5.50861979116714e-05
6.70443762658747e-05
7.09723043386029e-05
3.54482104540171e-05
4.38003028164671e-05
2.65924428388785e-05
1.94957680089035e-06
5.61434182956524e-05
7.79962386958866e-05
1.0320981806313e-05
2.26057820109545e-05
3.47571142190205e-05
2.92949181951058e-05
5.63909939157259e-05
1.40203859206498e-05
2.41358022802068e-05
2.44635603797856e-05
8.02321551840506e-06
1.28944462773581e-05
2.32751522751434e-05
2.93843224564703e-05
4.57011641353509e-05
-5.48726301185725e-06
1.39700281851996e-05
2.93770435677394e-05
3.84332438523455e-06
-3.33650926920507e-05
-1.96932511662223e-06
2.93507795642423e-05
1.67782692280505e-05
7.82343573600035e-06
4.28400545380517e-05
4.81505507337358e-05
2.62355343028524e-05
5.97815829863367e-05
1.19811778421279e-05
3.59277533213385e-05
3.78376137004866e-05
4.21247605980031e-05
3.81064578244947e-05
2.12380796099007e-05
4.66612548061349e-05
5.84021474123615e-05
4.22049450062637e-05
2.92277805822169e-05
5.24368661812999e-05
6.69297054862511e-05
5.21523914086485e-05
6.48241468285728e-05
4.70730741082351e-05
5.78838021821741e-05
5.44368941894126e-05
3.64762397802448e-05
5.45590336461163e-05
2.82565805024181e-05
6.48802543912637e-05
7.77187504343901e-05
9.29581847475087e-05
4.1127576256922e-05
5.13087610693938e-05
4.76419975038525e-05
4.62151462986162e-05
1.71965454256195e-06
2.9474556214872e-05
6.04382950475596e-05
5.60887103017262e-05
7.2016981075058e-05
2.55229075860351e-05
2.20885081920864e-05
4.44497106215785e-05
-1.23585352744563e-05
8.83501303684338e-06
5.17688703050336e-05
1.9198368831386e-05
3.21616415267044e-05
1.62440558445156e-05
3.28841126961531e-05
-2.14024822157302e-05
4.12391043854898e-06
1.868459384271e-05
4.46203712676833e-05
1.9185270230244e-05
4.00925331968723e-05
-3.40519605478705e-06
4.96601011878935e-06
3.29609307481078e-05
1.70675431952597e-05
3.727127841268e-05
2.09516922904658e-05
2.02674441301837e-05
1.19096631986928e-05
2.23690602670972e-05
3.1579548588863e-05
1.48301978326814e-05
7.24697524489959e-05
4.46435974418894e-05
6.34328608345586e-05
4.55732840823422e-05
5.72803153593484e-05
3.63770114744293e-05
4.69318024337105e-05
4.96105012348944e-05
5.36487508250375e-05
1.36358261516663e-05
3.99910815104905e-05
4.59030550106231e-05
5.23599337193138e-05
4.89809330792196e-05
3.33792009678222e-05
0.00010867169590983
3.21884460697482e-05
2.76444909146184e-05
5.06033315684496e-05
6.21488586228003e-05
4.17900600960576e-05
4.2088815981615e-05
3.98869200392527e-05
4.17150813955453e-05
1.58555275399248e-05
2.61865077212901e-06
2.28622926583806e-05
3.59349501748113e-05
3.74456503831369e-05
2.17346241331191e-05
5.44326572279107e-05
-1.70525408339381e-07
-1.16762654190983e-05
4.16684982179498e-05
1.11941340692437e-05
2.14368784502391e-05
-2.08623838339628e-05
5.41518780601674e-05
4.00763534862583e-05
1.22087805191413e-05
4.03870291927932e-05
4.54155020578489e-05
3.62071955055293e-05
3.74549729571795e-05
1.09140682162341e-05
6.28541142234057e-05
2.55026200217295e-05
4.31554422025096e-05
-1.80015793586587e-08
2.02076301093946e-05
1.38262584938768e-05
5.53271732989922e-05
3.32371428038576e-05
-1.10888344032694e-05
6.4013492225911e-05
4.00466064761883e-05
3.09406954792287e-05
2.40933072764909e-05
3.59030585179052e-05
3.51521681720611e-05
4.28119039095306e-05
5.48576371260946e-05
7.22231597614976e-05
3.01147059770161e-05
3.63720342847886e-05
5.92590740417137e-05
5.9174968245473e-05
1.83719402362137e-05
4.46989917870797e-05
1.89168603982089e-05
2.96110236607324e-05
2.43448106425869e-05
5.51181762628518e-05
8.64964248755904e-06
1.32742627466242e-05
1.39849959023555e-05
6.23195831148555e-06
3.35394264810918e-05
3.0566088277101e-05
1.8128980138919e-05
4.88364722229621e-05
2.48440493855405e-05
5.35232820465459e-05
5.76431886290785e-05
3.43320307239396e-05
1.68372614446191e-06
1.69308520696736e-05
3.79708126987452e-05
3.21633929852674e-05
2.99385881572158e-05
5.00540164142168e-05
1.06363815010849e-05
4.34328171148008e-05
2.20013115581374e-06
1.91543293447901e-05
7.7214105758702e-06
1.59904715116862e-05
3.23559335679076e-05
2.65288112255546e-05
2.37531583394385e-05
3.24255611912413e-05
3.27402842141468e-05
4.63940936283626e-05
5.85098298628605e-05
1.3440180544146e-05
-1.25176978381052e-05
3.49607152631422e-05
3.33799988910986e-05
5.19401322376123e-05
1.66322515497187e-05
3.85357656240103e-05
3.7797791376187e-06
2.08767605751006e-05
7.34003533141741e-05
4.22996071949357e-05
2.16069173092529e-05
2.52113484562587e-05
4.6762930469861e-05
4.8690614512271e-05
3.39397956806171e-05
8.50334153033508e-06
5.16114433468094e-05
5.30833149149286e-05
2.53311019621459e-05
3.56963550178195e-05
4.75576773805903e-05
6.27865115337473e-05
5.11388689872038e-05
3.99530321041173e-05
4.82499611138621e-05
7.72932914416895e-05
5.79814080313972e-05
4.1570665979806e-05
1.55608460969687e-05
2.25064819360529e-05
2.94997080652549e-05
2.89929046340853e-05
-4.80738849754546e-07
2.588161412176e-05
1.59522690865363e-05
-1.40075329666744e-05
3.56546590971952e-05
4.79475800352659e-05
1.98256999102235e-05
6.84578690611525e-05
2.79233597904059e-05
3.43489219731016e-05
3.33314595923723e-05
4.63737029935462e-05
4.46157901406915e-05
4.10073398074002e-05
3.94803352807137e-05
5.40549089992635e-06
1.16671906934496e-05
5.52869608983674e-05
3.11198464899038e-05
3.45877952785731e-05
7.13463233522171e-06
4.3074697492466e-05
5.33798779641892e-05
6.65549462405196e-05
3.84759725877624e-05
-2.66300294186944e-06
2.15258206728775e-06
1.84879434923154e-05
4.66975697627659e-05
1.60080684129853e-05
2.41738796448065e-05
3.19882969564779e-06
5.91487676543134e-05
3.07326208531541e-05
2.45800904039495e-05
1.73552530092668e-05
1.36058488156576e-05
3.54432285542766e-05
4.21686176381328e-05
3.20371208019802e-05
1.69531310291275e-05
2.66876725474992e-05
2.34389885898519e-05
6.62142151210445e-05
2.58595897681177e-05
3.58593198514004e-05
1.90735445075613e-05
5.27091347590947e-05
1.68097603777919e-05
2.07839355052832e-05
3.77795149058675e-05
5.20059571349448e-05
2.10483710825205e-05
4.32618967395552e-05
1.1775334885515e-05
1.78363252925682e-05
3.78658692009989e-05
2.64945876274638e-05
4.01006727522367e-05
3.159369307506e-06
5.08518722612537e-05
1.56049503763923e-05
4.26511179520865e-05
2.14354100976899e-05
2.7023018567584e-05
2.34746537072411e-05
2.1320651534699e-05
3.77819312139841e-05
2.28574958903626e-05
9.5350951657226e-06
2.42880617107778e-05
3.75912811661997e-05
5.52331701178767e-05
1.86233874597066e-05
2.7092158718184e-05
4.53516783335478e-06
5.66082511462364e-05
6.36498753526086e-05
1.71522198225483e-05
-1.00137091572553e-05
1.80782018003808e-05
4.77505408249626e-05
2.25264382999157e-05
3.61727579458719e-05
8.95954874094855e-06
2.56077722694721e-05
7.10096801189171e-05
2.98432370450644e-05
3.77096926293376e-05
1.07910777079338e-05
5.73006935174281e-05
2.66331499378831e-05
4.41722637577612e-05
4.17351143728542e-05
1.86994459325333e-05
4.2678005064909e-05
5.53974430331119e-05
1.30779762828163e-05
7.57967547884474e-05
7.20143499961655e-05
2.69362628384412e-05
2.92559646884846e-05
5.14145942606156e-05
5.55720122073076e-05
6.72834573828143e-05
3.13049112492637e-05
3.74360756411373e-05
5.67185617096498e-05
2.94383188086821e-05
2.0991150016967e-05
5.0658250547875e-05
1.76813387535663e-05
8.20455990376626e-05
5.67427586976897e-06
6.49845386901268e-06
4.77566793598553e-05
7.41017878136197e-05
2.69170022013147e-05
2.87937141182805e-05
3.31363180627299e-05
1.1151253709887e-05
6.65058036868477e-05
6.10666087156569e-05
2.83597567697471e-05
2.69552990497097e-05
1.54990094239984e-05
1.52455317915261e-05
1.14753462191063e-05
7.54989588116092e-05
7.27995955507399e-05
-1.41671907423147e-06
1.5984554776481e-05
3.64579225580608e-05
-1.14184308868087e-05
2.34159117320748e-05
2.62927790253379e-05
5.01387708547788e-05
3.79073667890848e-05
4.90329786745483e-05
4.75975860127735e-05
3.93387905166343e-05
4.29386535229646e-05
3.06941220522486e-05
5.39974720404545e-05
5.79026177200161e-06
2.01345104969672e-05
5.84584419678553e-05
5.68358998159662e-05
7.377036599667e-05
2.73835190829342e-05
3.16347415297112e-05
4.21209671859965e-05
2.96191902839155e-05
4.20018524980769e-05
6.28953628528704e-05
3.6972157348868e-05
2.74291625460598e-05
5.54697026312542e-05
3.26629510061592e-05
2.94104759861861e-05
3.77854562055658e-05
3.04837793397396e-05
3.32343899914769e-05
3.66167034929004e-05
4.86627853656602e-05
4.36341558288862e-05
5.1607012796339e-06
3.95039452946569e-05
1.65132148287282e-05
-5.82556814875283e-06
4.2203123869073e-05
4.4906993494701e-05
4.641115366937e-05
3.47397849260869e-05
5.50183896506592e-05
2.16749320132617e-05
3.56123751790998e-05
3.12940492311386e-05
1.70746408608343e-05
-1.04356711474909e-06
3.64150548805237e-05
3.5971677162268e-05
3.11828751200217e-05
4.04999961213082e-05
4.09822901576679e-06
-7.28165982348866e-06
4.97867449518844e-05
5.84361972281468e-05
-1.06835591604778e-05
1.5866355161338e-05
4.86473704938156e-05
4.01631770212303e-05
3.37826142309658e-05
3.73044081903093e-05
5.67865312976731e-05
5.34317748055545e-05
4.56782902025418e-05
5.6622203366355e-05
5.74375855754233e-05
2.1971233351044e-05
4.40832213274196e-05
5.81728620631214e-05
1.59400163570581e-05
1.59507835174264e-05
1.82787454590981e-05
7.94838589769991e-05
1.68785161948596e-05
3.20738179140594e-05
2.27859202187529e-05
2.2234325769609e-05
3.63672027547664e-05
1.42390562194433e-05
1.94922549947306e-05
3.81251104838583e-05
-1.2735110061331e-06
1.04688824938098e-05
1.38833906284303e-05
2.29247349699446e-05
5.33790801604166e-05
2.59835359600279e-05
2.29423893973334e-05
-2.8797445458635e-06
4.48213080039326e-05
3.65412726945313e-05
3.86606147946153e-05
4.50868892010284e-05
5.62596320646289e-05
1.50048236134721e-05
3.75924806822248e-05
4.34765064706428e-05
4.77113549651078e-05
1.05267093709796e-05
2.89076388666086e-05
5.22978875450282e-05
1.62530711662833e-05
5.04020626384404e-05
4.34241693009898e-05
5.13648108120607e-05
7.05492313710882e-05
2.87756112490108e-05
2.99168708448216e-05
7.25361424230567e-05
1.07533031016404e-05
4.27388051024201e-05
7.80695786084458e-05
3.73213113605379e-06
4.65276232142599e-05
9.67892775332924e-06
2.87017077050184e-05
2.87306416887902e-07
4.22202342036052e-05
6.80515675967532e-06
5.9877595002461e-05
5.26288294272853e-05
3.00455752201182e-05
4.39567754599861e-05
-1.08747365463022e-05
1.96973768563662e-05
4.26561880845716e-05
7.66547366034021e-05
8.76213421944354e-06
2.29013851260252e-05
1.77810389265883e-05
6.91828822050458e-05
5.18002607921355e-05
8.87393362751586e-06
4.43786491253073e-05
4.69609761793662e-05
2.3721797697322e-06
1.44052630891932e-05
3.88113385152994e-05
4.60298218408972e-05
9.60369212003819e-06
3.99673548966795e-05
2.05237360322057e-05
2.47511747397456e-05
6.90423734704316e-05
1.84964060621681e-05
3.34081139513826e-05
4.60439251616281e-05
2.97475110491548e-05
2.46934676810712e-05
-3.4244008393899e-06
3.65289332183741e-05
7.13345728517492e-05
3.336467919022e-05
4.63664446269343e-05
5.30585273172268e-05
3.76841241350152e-05
3.52934866405709e-05
6.21301935252167e-05
2.37233880080871e-05
3.62372287656765e-05
4.70753388029219e-05
1.79407258590011e-05
4.04614240398078e-05
-1.36793111469931e-05
2.19787230532461e-05
2.78405639495227e-05
1.95497022592677e-05
1.2110103374832e-05
1.90342680846757e-05
7.09308567083833e-05
4.6498573636053e-05
3.51096790839505e-05
3.81384003838114e-05
4.8686822881874e-05
2.93559698673834e-05
2.81291630605014e-05
3.88393009841856e-05
2.15943318939968e-05
4.33918209841392e-05
6.39953349512411e-05
4.53696378904533e-05
5.17982671500258e-05
1.99619431087087e-05
1.62157077144701e-05
2.70789576371076e-05
3.21632321500695e-05
4.66939483013531e-05
5.37502434349765e-05
5.81159063440495e-05
6.06649677908061e-05
2.88861997789247e-05
3.75954570536489e-05
2.32138024057233e-05
4.22602514553612e-05
5.4905133927436e-05
3.32006122038778e-05
7.14411833456229e-06
3.74950533240442e-05
6.27321126961842e-05
7.11265998139738e-05
7.24893096706761e-05
4.23239097228949e-05
7.60644621406363e-05
2.97866739188105e-06
7.06043593617861e-05
2.45307693360195e-05
6.84584641593898e-06
1.61619562103596e-06
3.70125029406053e-05
6.17208132611893e-06
1.91515392660178e-06
4.71070283316938e-05
3.65964187658402e-05
2.97520849997098e-05
4.05973135625884e-05
2.25980463830335e-07
4.56579342209055e-05
6.6688918815809e-05
2.65048762377156e-05
4.14835137844604e-05
2.15692252281678e-05
1.95717008232784e-05
2.07854480656629e-05
7.27688822945287e-06
3.0171544899941e-05
5.81025385294901e-05
-1.29742199038033e-05
5.17352987900073e-05
5.98051597564492e-05
2.40151183106488e-05
4.32762614587602e-05
4.59959168329314e-05
6.90679523224227e-05
5.41919105824775e-05
3.50175290399049e-05
7.69145979480309e-05
2.17575559888589e-05
3.16193790366036e-05
5.25740036532156e-05
2.55069410617589e-05
3.58183484158689e-05
5.01281908894753e-05
2.22261319300858e-06
2.98263691116299e-05
4.28455110459252e-05
3.04729899189846e-05
1.43945638110383e-05
1.6615541974096e-05
3.23457891882123e-05
5.5260925416996e-05
5.02236774982116e-05
2.85101870505407e-05
5.76578346339153e-05
3.2765181930479e-05
6.8648261057205e-05
4.84013681124946e-05
3.87968593126066e-05
3.17287022826645e-05
3.79272525733433e-05
2.74986960530593e-05
2.98907096343165e-06
-6.90357144015684e-08
5.45172249758484e-05
3.3983359257358e-05
2.88914840248824e-05
-6.98650477957674e-06
2.52707106054971e-05
2.86378507348962e-05
-2.10690601101628e-05
7.98780844366069e-05
4.30725127809582e-05
1.34787876716115e-05
5.81197896539079e-05
2.19969858529839e-05
2.25552395462985e-05
-1.16857884208212e-06
5.80300717018003e-05
3.25876753665332e-05
1.81002646216773e-05
3.49698654648349e-05
2.7641388111386e-05
2.31335582998983e-05
4.08110646664715e-05
2.2141022462389e-05
3.92557724680222e-05
3.35462066607606e-05
5.40841993044101e-05
4.23178093575016e-05
3.72867040659837e-05
4.05744959883198e-05
4.27851754951396e-05
1.31745879473988e-05
1.82469875326892e-05
4.87762850534909e-05
1.6847236037454e-05
2.97539170521328e-05
4.68517734359029e-05
7.18994274195438e-05
-2.33858664234743e-07
6.42626429625356e-05
1.83812485120387e-05
6.91824813975261e-05
6.06315494165289e-05
3.69167431983828e-05
4.5604532992451e-05
3.70819404283187e-06
1.65059928451987e-05
3.42713175359653e-05
3.15427322109807e-05
3.89086837603512e-05
5.41549443676506e-05
2.65708188333493e-05
3.85623581586909e-05
1.23077284617388e-05
4.35489988851449e-05
4.66325037685044e-05
5.85935427637939e-06
6.87791099810117e-05
2.47026120173657e-05
5.81714831965934e-05
6.23156494574559e-05
4.82944889093236e-05
3.06712733832691e-05
4.39626400314774e-05
2.9259564034588e-05
4.97851337787068e-05
4.35129784305475e-05
7.74649069940313e-05
5.50368801869442e-05
1.61624310358334e-06
1.45335664864007e-05
3.57137936527912e-05
5.82670966990171e-05
2.85315597438349e-05
-2.51936081375749e-05
3.74953277687914e-05
4.36182808634299e-05
4.85265563849269e-06
5.10638518615446e-05
1.05479613251742e-05
6.429189952023e-05
1.41849504666902e-05
4.1540633866075e-05
3.35292788845904e-05
-2.92315807004747e-06
3.04062970082709e-05
1.40486463544612e-05
1.27692646098284e-05
3.3569415415687e-05
4.29998106565164e-05
5.78077013254349e-05
2.3619086183353e-05
3.58023626433252e-05
4.54105925980267e-05
5.52666329655672e-05
1.66011298816912e-05
5.51880887878598e-05
2.44545730580502e-05
5.17441140015806e-05
4.50598023345993e-05
1.8555366504055e-05
3.64166485829675e-05
3.67098803254822e-05
5.46719207496969e-05
3.50958639423264e-05
1.73064574746847e-05
4.22053753158003e-05
1.52064773760582e-05
4.22288464065681e-05
-1.24136514199042e-05
2.98759140961992e-05
2.14141642373939e-05
4.16537922207455e-05
-3.1082164103169e-06
2.50515579636347e-05
6.22378512650065e-07
5.66456916624253e-05
4.03166001054369e-05
-9.06720685899125e-06
1.36209340347109e-05
5.11334939477039e-05
2.49605110292372e-05
2.59773106848128e-05
4.69625908077965e-05
3.30447206995321e-05
1.42457353046418e-05
4.26850491890928e-05
3.93808346206813e-05
3.61129175447071e-05
6.05218191739271e-05
3.02771278453677e-05
4.06250834635637e-05
1.83758614861934e-05
4.64627099469312e-05
6.00555513284357e-05
5.90831569144664e-05
4.63282497254329e-05
3.95686054918295e-05
6.27023138159433e-06
3.1059369056341e-05
5.74469122192266e-05
4.59902281563611e-05
3.254415134842e-05
2.71942189261259e-05
2.94847094711175e-05
1.09337452085529e-05
6.26642510481002e-05
2.23132404962917e-05
5.40717547658978e-05
5.76541721579795e-05
3.61047474657603e-06
2.08912328785274e-05
2.71505671907061e-05
2.76270970739766e-05
1.4102736317156e-05
2.96675759154301e-05
3.40471606573552e-05
2.17109635800433e-05
1.61218150539404e-05
2.7430713774113e-05
3.98288576111244e-05
1.95214325010525e-05
5.36794738015241e-05
5.10787023412237e-05
3.87503613653999e-05
2.71110270774638e-05
4.75172976918772e-05
5.11802323643969e-05
3.59275240638722e-05
2.68614530171041e-05
5.61111741273727e-05
2.4746008826295e-05
4.20005151600911e-05
5.88417554767304e-05
5.26212668678217e-05
2.42009385258596e-05
3.57386699101446e-05
4.50850583618406e-06
4.15537227631181e-05
4.55441903967255e-05
3.19853407447495e-05
6.25740322874669e-05
3.19928853963414e-05
2.49647240418115e-05
6.52410797311512e-06
2.53551555428187e-05
3.99738595198628e-05
1.42826584088431e-05
4.26675553828007e-06
4.64934395708481e-05
5.16805132015939e-05
1.5311270215289e-05
3.0650548558205e-06
3.32919759188816e-05
6.01741417468356e-05
3.0969748872876e-05
2.67836825842123e-05
4.03486339286278e-05
-9.33275575256944e-06
-5.66144228245235e-06
3.72566530736479e-05
4.37693467982724e-05
3.35314934427591e-06
4.59875372302061e-06
1.22142476976887e-05
3.25028766238579e-05
1.57669373963837e-05
5.7753520391784e-05
3.58509822202316e-05
3.91706240857678e-06
5.00772541044601e-05
2.92420196878264e-05
4.95601243224042e-05
-3.23516914291282e-08
2.81868865205882e-05
6.491173296668e-05
5.23986031148392e-05
1.13677144038964e-05
4.71248390425725e-05
2.19577162755403e-05
2.5553301921887e-05
3.23103933926582e-05
8.56984568951288e-06
7.82624674479355e-05
4.72848183917308e-05
3.81525402668962e-06
6.30236455561648e-05
4.51041790651011e-05
2.68471434812351e-05
1.22682662784885e-05
6.75930261281677e-05
3.00216063926046e-05
7.77786064017527e-05
2.69371214414444e-05
2.14066037709909e-05
9.79860238207733e-06
7.18417310682287e-05
8.06823307417627e-06
7.13206669064962e-05
2.85299614629362e-05
3.31066459193919e-05
4.68778201103335e-05
4.62409062894219e-05
8.2044474234268e-06
3.61922478970254e-05
2.97161643518453e-05
3.99037838809502e-05
4.10886721220067e-05
4.67224573612497e-05
2.60413958958499e-05
1.13371493500585e-05
2.2553441019605e-05
8.995591698334e-06
4.21078207148677e-05
2.28195986728946e-05
6.82665693798664e-06
4.1697098359898e-05
1.61221153739667e-05
2.3856964384376e-05
2.25203726456487e-05
4.70365033479026e-05
1.31166167615767e-05
4.30569453305501e-05
4.98269469623212e-05
3.90396006392257e-05
4.19533417835478e-05
4.61314646162997e-05
7.31518326812271e-06
3.68928956253849e-05
5.31905953741843e-05
-8.32584939626366e-06
2.60837299205768e-05
2.27012501906119e-05
2.17685690600951e-05
-9.69158311154681e-06
1.46249600774438e-05
3.74731436513453e-05
7.69739785252788e-05
6.48228872986009e-05
3.31914146668811e-05
5.23288973490556e-05
7.25349866020377e-05
2.86994992299304e-05
-1.25267340312206e-05
2.10316229067647e-05
2.80052311190226e-05
2.80153833923865e-05
1.49638708840264e-05
7.65951850163374e-05
2.63688726487525e-05
3.53961159191795e-05
2.24874025261815e-05
2.59707271498318e-05
3.26239193354962e-05
3.25352929167207e-05
4.6470708543831e-05
2.67983620786033e-05
2.94685724075657e-05
3.40286949922965e-05
3.81289988948911e-05
3.36686713930673e-05
3.57402179059984e-05
6.08134203887476e-06
-5.64859599573491e-07
1.00133092306871e-05
4.65829079557163e-05
2.65177655987661e-05
6.81042202139836e-05
-1.78657403413863e-06
2.15662514488497e-05
4.82842757374287e-05
3.62147597508333e-05
2.1250099636891e-05
-1.79042731200089e-06
1.54073724005798e-07
1.73683204388479e-05
5.27621754969533e-05
4.02457984483452e-05
2.32271170629877e-05
4.82395308066655e-05
5.21610210361319e-05
5.01181717587404e-05
-1.88656973629267e-05
2.86180966828184e-05
7.27095316197096e-05
5.44681393277877e-05
4.72546948873247e-05
5.63972574605282e-05
2.7368983105691e-05
2.5630145720647e-05
1.49661926018616e-05
8.05030974584279e-05
-7.39509374053455e-06
2.72351043825262e-05
2.65448296577313e-05
2.63419857156634e-05
6.51291307520208e-05
3.56457030928268e-05
3.71483419686512e-05
4.18648533387373e-05
3.24616305712207e-05
4.56457445005257e-05
4.30402719044149e-07
-9.92718698148731e-06
6.44234103133437e-05
4.60632086867352e-05
3.43910034160674e-05
3.05318312923922e-05
4.65891413410713e-05
4.12559961355112e-05
3.11284603416155e-05
4.13903166756843e-05
6.65422298768577e-05
-1.66574926230197e-05
2.69588194510727e-05
2.45910641075566e-05
7.21748868462466e-06
1.24528550804997e-05
4.80676822260096e-05
5.22206204347606e-05
1.62621518244719e-05
2.54808419430622e-05
1.82072249595148e-05
3.2216507305769e-05
2.73364622090236e-05
8.49578530760451e-06
3.52179374226153e-05
5.26760979485882e-05
4.91810703747021e-05
7.7888902401404e-05
5.11519888105815e-05
2.74604595057367e-05
3.7176384507932e-05
2.22879687988455e-05
5.04220589807428e-05
7.04347918284024e-06
4.53714441323516e-05
1.15405700733176e-05
4.82037826639121e-05
3.92806485255112e-05
5.6784245115449e-05
4.14734156183064e-05
4.06335839949224e-05
4.4025630338827e-05
3.79556838062621e-05
5.72491214429709e-05
1.72953826821807e-05
-3.81815676819079e-07
-9.13136999127527e-07
7.83367174974977e-07
-9.41905454400796e-06
4.26109379690249e-05
3.04569191190302e-05
2.20479733732092e-05
1.70292211883047e-05
-2.0365726266253e-06
4.45601057977233e-05
-2.04515910471826e-06
2.14872869638232e-05
1.5749081343451e-05
4.47975395512211e-05
1.42895855791077e-05
4.30511467050149e-05
6.59810861528574e-05
6.64707239640872e-05
2.37848230708075e-05
2.75889273625221e-05
4.00729330143365e-05
2.47841926011335e-05
3.29569906042134e-05
5.00488160093615e-05
4.01097591794624e-05
4.10912243490431e-05
2.80441412832464e-05
2.53313115655747e-05
5.86081138554044e-05
2.50847624971689e-05
4.13939679262475e-06
5.75624602859285e-05
6.60111653168466e-05
1.29663851604682e-05
5.56856124941372e-06
4.21467059083566e-05
5.04000960915959e-05
2.19195898158818e-05
4.99353249520509e-05
5.97647220110853e-05
2.73155614483541e-05
2.36405531864036e-05
3.75428697159292e-05
1.78477840492356e-05
3.05242333286804e-05
3.08204034110079e-05
3.40491198675478e-05
3.87649285310646e-05
3.02419957902937e-05
2.27589642613827e-05
2.23800948271362e-05
1.30957102808105e-05
1.25947038671475e-05
1.84329687158318e-05
5.98684683386309e-05
4.48206941342348e-05
4.2925842386446e-05
2.40890866862794e-05
2.11025837446632e-05
3.70579733835433e-05
3.73213038748352e-05
3.4439692167979e-05
3.47063954170247e-05
4.19340918128872e-05
5.64847278308824e-05
5.7284009941695e-05
2.18175121695874e-05
6.61708643379058e-05
5.83712687607223e-05
4.54442306629317e-05
4.38134623515281e-05
6.64038548442573e-05
4.99419569752723e-05
2.97016657289408e-05
1.73665589467169e-05
6.25234280602532e-05
6.37678367365237e-05
7.04107283696307e-05
4.03060121898365e-05
5.4739684704695e-05
2.08929534890318e-05
2.43527711057841e-05
3.33279137281917e-05
9.55684578915677e-06
4.99112904716481e-06
9.35279752507727e-06
1.35783297180099e-05
1.6607466334414e-05
4.34789169361687e-05
3.63950039539703e-05
