# Supplementary material for: Research on computational propagation and identification of mine microseismic signals based on deep learning
Source: PLoS One. 2025 Oct 22;20(10):e0334641. doi: 10.1371/journal.pone.0334641 (PMC12543183; doi:10.1371/journal.pone.0334641)
Supplement: S4 Data — (ZIP) [file pone.0334641.s004.zip › 000100700000347.xlsx_0.txt_24.txt.txt]

6.11212502503227e-05
3.34559164545294e-05
1.26780560657995e-05
4.10281414040234e-05
3.11485177285885e-05
8.88552476290282e-05
4.77805004327413e-05
0.000114854545480724
8.10050432704591e-05
5.22895209151608e-05
6.61474782299749e-05
3.43967355833121e-05
9.6017644979776e-05
6.33162859230696e-05
4.99077910545584e-05
6.94278811733389e-05
5.97547528130957e-05
4.71886824548503e-05
4.78735014851005e-06
1.54687633285027e-05
5.48724004640414e-05
1.478931997363e-05
3.54843611671316e-05
5.40634703176894e-05
-2.50735135373961e-05
7.67085099486907e-05
3.56532106440204e-05
1.24382336854794e-05
7.14099673205983e-06
1.48632007601473e-05
5.08004833711752e-05
6.30502831422181e-05
7.40994793865783e-05
3.46980987929631e-05
8.62938714364887e-05
2.8132659650611e-05
4.96203870644294e-05
4.3852800909051e-05
6.84122658312909e-05
4.34625517023805e-05
3.96683802502821e-05
7.50700028853549e-05
7.43378839311349e-05
9.98334315346988e-05
7.48064962798103e-05
9.84147389526324e-05
6.64264280817718e-05
8.78411404334789e-05
9.89846784337826e-05
3.58720998868785e-05
1.81157540984406e-05
2.83036616098167e-05
4.45919818116428e-05
2.7812550983311e-05
1.18091919449895e-05
3.40260525150224e-05
6.04050499068557e-05
3.78179195008738e-05
3.03183868686283e-05
3.35756900627727e-05
9.44078628151457e-06
2.89018572768543e-05
1.60485867180748e-05
3.60942770073474e-05
4.92529371922361e-05
-6.88313271303762e-06
3.26459614416395e-05
4.00158868968906e-05
6.10123642231833e-05
-1.02345384145518e-05
3.42521888129079e-06
2.63197587284815e-05
4.14216236646521e-05
-3.27025076210314e-05
6.88106790506374e-05
4.91398469434815e-05
1.73509889950575e-05
3.49630858657498e-05
1.4789708008783e-05
4.84558105957183e-05
2.28578743671912e-05
5.52337511849383e-05
8.55345918372999e-05
8.53026445416556e-05
4.75054642977275e-05
2.86569665310154e-05
7.50281620695514e-05
4.61108583020839e-05
0.00010060521853264
7.46874017441076e-05
5.60029710071113e-05
8.61284397121287e-05
4.34769850775088e-05
5.95811021356711e-05
5.40250455900453e-05
3.6348283695155e-05
3.31664231686186e-05
3.99542585346918e-05
9.32139719187508e-05
4.22928470021195e-05
6.23535419898033e-05
3.96215759876126e-05
6.62902176391745e-05
2.17447673371495e-05
1.65025941763433e-05
-5.42165272542682e-06
5.71979660462065e-05
5.74967199191539e-05
5.29375009439786e-05
1.49667388011055e-06
2.12636194967729e-05
2.16821034195183e-05
4.24048181095834e-05
5.15328161203938e-05
2.66928771711304e-05
0.000106518096800828
3.44894951906843e-05
9.13834339888431e-05
3.71783531876258e-05
2.88594031219686e-05
7.74862939356708e-05
2.17250439959556e-05
4.86724543655681e-05
9.53287002881994e-05
4.84779631346691e-05
5.22175666292356e-05
7.17931184789282e-05
5.04994225243845e-05
4.17781563179265e-05
7.20396559586686e-05
3.36493073956196e-05
2.52561945474014e-05
1.93577022381258e-05
6.65871830452356e-05
5.34826075588004e-05
5.10168353786038e-05
8.13239968691063e-05
4.96903085197573e-05
7.36772679524221e-05
3.30876368158338e-05
-2.43081811136687e-05
4.29900379792168e-05
0.000106464945452003
5.33136533760455e-05
1.3810299134802e-05
3.85921652052141e-05
8.42004895518868e-05
1.0066790734234e-05
4.24543472086387e-05
5.05878459957157e-05
4.01165547430308e-05
9.58192201487805e-07
3.72420074085791e-05
3.38799375022914e-05
3.94539792164407e-05
7.41954340976542e-05
4.6391365496022e-05
6.88644348912448e-05
5.55835875352855e-05
4.33247703411166e-05
5.53249023241269e-05
3.64698862405498e-05
6.49359985031498e-05
3.32035547630551e-05
7.25796934120531e-05
4.46042536427439e-05
3.5476022980146e-05
7.9785442188106e-05
4.40897865502602e-05
-2.05985963003511e-05
1.36285790393578e-05
3.6161718604813e-05
2.39040194942618e-05
2.3428524598571e-05
6.14757226755778e-05
5.19597710275925e-05
7.80901863760203e-05
4.30191829036964e-05
1.84531072198519e-05
5.53130136488538e-05
3.38933474486356e-05
9.65433548061105e-05
6.98987573298109e-05
4.42169259111329e-05
5.41569553803361e-05
6.38171464259852e-05
8.45606178330761e-05
8.9090943475034e-05
7.02548372938985e-06
5.38721263961921e-05
6.71837340046382e-05
-7.76787294741842e-06
7.14654518423077e-05
2.20223073872678e-05
6.94120027193121e-05
5.36226066100634e-05
6.84740658876939e-06
9.00616569601985e-05
5.25517138415036e-05
6.5223701551699e-05
6.64709533529301e-05
4.6267225541478e-05
2.64984530121116e-06
4.78390423137579e-05
7.20568091735516e-05
6.23058215649642e-05
5.72666564981592e-05
3.9884302093845e-05
4.67911132119868e-05
5.5389377221773e-05
3.2152372724382e-05
3.72278391326912e-05
5.58355625088717e-05
6.88206646162354e-05
2.34177304011319e-05
2.16072752737345e-05
-7.94811823096484e-06
6.41016393577716e-05
5.84026702188091e-05
5.42437278147244e-05
2.66374552663169e-05
1.71904074019909e-05
6.49243417752575e-05
5.50461897264043e-05
4.35069629784271e-05
7.0571752532702e-06
5.31777456205362e-05
6.36399892400337e-05
5.13729854549245e-05
4.47706699330994e-05
3.96735410742669e-05
2.15537117311479e-05
3.06339544944161e-05
5.83768207044318e-05
2.48379891349008e-05
3.7680667542392e-05
5.6230927875923e-05
6.62037288202193e-05
1.87365939506384e-05
4.23357140681525e-05
2.58327319581047e-05
3.22759981665678e-05
-1.34828226174887e-06
1.97761803398399e-05
5.15481790371887e-05
-5.78201348698974e-06
7.87279908655002e-06
1.82997157288228e-05
5.37610944565157e-05
2.6524809132246e-05
6.10770389597746e-05
3.91190059032979e-05
5.0746434389658e-05
2.0757919277104e-05
1.6277983345711e-06
6.46602692556213e-05
4.87184048975283e-05
3.10829052156723e-05
4.4584532141349e-05
4.31681557003962e-05
6.78907517981419e-05
3.72462102783258e-05
6.67385836846668e-06
4.22438386183865e-05
3.07876287782491e-05
7.23964395289508e-05
5.54844028343746e-05
1.4779109668609e-05
5.1078323293875e-05
5.20513599016706e-05
5.34252093132342e-05
5.2596092530681e-05
6.68987231955507e-05
-6.64194456329529e-06
4.07764094685034e-05
1.98848646745332e-05
2.59574387099525e-05
8.88835453433748e-05
5.13205354115672e-05
1.324952654533e-05
3.33164090537499e-05
5.39821489449649e-05
2.2236460620415e-05
2.17446888055753e-05
4.48868815236447e-05
6.01710450327751e-05
1.83433346842998e-05
2.33055411598903e-05
5.16040045637612e-05
3.4452591519004e-05
3.16229145396538e-05
-7.27944643924147e-06
6.83657153323382e-05
-5.35017755035431e-06
1.54932002917438e-05
4.17131350152332e-05
3.53047647392852e-05
7.07430755809847e-05
8.09929320309476e-05
1.29234073093434e-05
4.31397885867706e-05
2.13717833068221e-05
2.30496396916977e-05
5.70992434569752e-05
5.63249181219535e-05
-4.84180205157823e-06
6.86009209935724e-05
2.38903155994878e-05
5.34314225710752e-05
4.65215324549551e-05
5.35880327667635e-05
6.75426902882921e-05
-2.00882240695941e-05
5.22361517552332e-05
7.33353056030559e-07
2.306631859775e-05
5.66962151993016e-05
5.72618498434891e-05
3.66753846037392e-05
8.19398879370646e-05
8.179379566263e-05
6.21232751709684e-05
9.07058905506802e-05
7.27151242357686e-05
4.59078518415705e-05
3.46283768656774e-05
3.52925966569835e-05
1.36733450357925e-05
6.47330064831947e-05
3.01118503240027e-05
3.43778672080417e-06
2.44387572343038e-05
1.47503921457975e-05
6.00594195692763e-05
5.52291671845314e-05
2.381640104698e-05
5.99904360316642e-05
3.43649786282831e-05
2.64021694115028e-05
2.65645448872648e-05
3.18881715824322e-05
6.98367417600425e-05
3.45642185152945e-05
5.35104353772245e-05
2.87487525349493e-05
3.1648467341952e-05
5.42475424711777e-05
1.62880170135946e-06
6.66895274654253e-05
2.98430738089829e-05
3.85526668054209e-05
3.15608441754073e-05
4.35826570890302e-05
5.25253048180011e-05
6.17863124726562e-05
2.45610776981909e-05
2.95804585864848e-05
7.64705493642923e-05
6.12074086593773e-05
2.48291984713306e-05
5.73887671716403e-05
6.73021737906377e-05
8.11561926028035e-05
5.3358069627663e-05
8.15398947395571e-07
7.37747849330005e-05
3.55555961692533e-05
2.49820714270369e-05
8.50987143440547e-06
5.08118540811427e-05
4.96538837918302e-05
0.000100960746098059
5.44083323228417e-05
2.47476538301363e-05
2.89484462103118e-05
6.51988619751703e-05
4.54820667372432e-05
6.89961028643222e-06
1.87935862542804e-05
1.13792348352438e-05
5.97091661388525e-05
4.42259097394364e-05
2.39628470013207e-05
6.75187786140285e-05
3.13791387164637e-07
3.87748153730483e-05
6.04956916064802e-05
8.58119257840609e-05
3.58316219316638e-05
4.69210533916508e-05
5.31205414956879e-05
4.2583631929266e-05
5.25691631727015e-05
2.61268563351286e-05
5.24816171681887e-05
9.30031810810566e-05
9.71406712270643e-05
4.62308952631515e-05
2.52272690751758e-05
3.00161287483908e-05
1.22787589739351e-05
4.06641190454216e-05
2.38377028977308e-05
1.78243225262245e-05
8.03170368540521e-05
6.86207679949664e-06
1.42800609904608e-05
-2.14502284846728e-06
3.79045983263992e-05
2.06239176112194e-05
3.74169758117761e-05
6.60483048020854e-05
-1.16258074602047e-05
3.70172286015014e-05
1.6674165568992e-06
2.71569911388646e-05
1.38255101382558e-05
6.23460445117161e-05
6.57494865377235e-05
-1.40616983288834e-05
4.65041654449243e-05
7.22406245213347e-05
8.1089850970543e-05
2.0962473032531e-05
8.03833306553427e-05
1.62023203568321e-05
8.00511011513878e-06
6.79164275160612e-05
5.68353548019976e-05
7.4904699390999e-05
3.97273047240528e-05
5.77391082667456e-05
8.67394053563634e-05
4.67934848078832e-05
5.57048170382332e-05
5.2194169990587e-05
2.95037228996649e-05
3.70527204378483e-05
4.23077841317408e-05
2.23995642376156e-05
2.57024618551202e-05
3.89146166843269e-05
2.58079489567566e-05
9.33740786327625e-06
6.11202644675916e-05
8.62375159065881e-06
2.88175417530534e-05
8.26963017600635e-06
1.4264816619857e-05
-2.48469829239164e-06
5.2882850392159e-05
1.06745753860276e-05
-1.22490856979584e-06
5.01646701907122e-05
4.3085473386249e-05
6.54668419042146e-05
1.42589372896863e-05
3.69789153334652e-05
5.00416340348198e-05
2.54763162300591e-05
3.73042165649276e-05
4.96598379296459e-05
3.90380146270548e-05
2.8819337107786e-05
2.14091590515723e-05
7.16890248585303e-05
6.05875899389587e-05
5.43769746077797e-05
4.89294978073921e-05
2.96696014041942e-05
4.09383521758204e-05
8.99067691948587e-05
6.71665527406669e-05
6.15250639997193e-05
5.79485478670535e-05
5.59480126312157e-05
0.000104289690479213
6.85596327495756e-05
4.34131727887344e-05
4.75767940494443e-05
5.68646558925574e-05
-1.63174767040421e-05
1.31186259950224e-06
1.48875309956626e-05
7.07269838546198e-05
2.26282963697741e-05
1.62563745372138e-05
2.46898584544738e-05
4.85380667460663e-05
1.08124344185595e-06
6.04525109538686e-05
5.61476007719039e-05
7.13389790857932e-05
3.44828503653581e-05
3.25850251292653e-05
3.38108031419329e-05
1.08965542454758e-05
4.7135231299084e-05
4.68947485443152e-05
6.928874435995e-05
3.53630492962057e-05
5.91977839026465e-05
4.52039464344945e-05
0.000106880633081194
1.74876786929642e-05
1.41888046922519e-05
4.25818680881221e-05
4.82563217192717e-05
1.73489479399375e-07
1.9193434310965e-05
8.48489948835611e-05
5.76888813207665e-05
8.28111244897874e-06
2.16254973602549e-05
2.8981144322605e-05
4.42949168188746e-05
3.88416362827912e-05
5.45204447141131e-05
8.60486014415395e-05
4.58546801313978e-05
4.13218784277691e-05
5.36321261817366e-05
6.05779603435933e-05
4.97027003805041e-05
2.44627578895701e-05
2.21150787981639e-05
2.44746046543641e-05
1.38920839194037e-05
5.68550710601758e-05
1.72323810652778e-05
6.8354014213845e-05
4.75306112973771e-05
6.48376302189847e-05
3.65808574075319e-05
-4.28584319716337e-06
4.64830602505167e-05
2.39847004189652e-05
3.0180578965292e-05
7.72077456304096e-05
2.73919022055249e-06
6.04409223038827e-05
2.39223825426092e-05
6.84922536024654e-05
5.21462769726007e-05
4.03216535208455e-05
8.06525828617521e-05
2.04735926811631e-05
5.51264251424805e-05
7.65145790743305e-05
-6.51614128632039e-06
3.69786475443849e-05
7.12359505845368e-05
1.14738699455155e-05
2.74315170592624e-05
6.26399155192628e-05
5.2267643839217e-05
3.03607032479975e-05
2.32358778327746e-05
4.39149728960892e-05
3.20690607767231e-05
2.84082542436393e-05
7.35296888826662e-06
4.20134909855045e-05
1.51613551377473e-05
5.24733118719999e-05
2.31463617691381e-05
3.1861654282524e-05
2.60672987509029e-05
4.46528028226263e-05
5.24553706214541e-05
2.26885560547634e-05
2.15040402600864e-05
5.15518274967235e-05
5.2273908797503e-05
3.83382957402123e-05
6.23543176425214e-05
2.85694844968687e-05
4.71732771910848e-05
2.72168351033448e-05
4.98930530062845e-05
5.73890871825981e-05
3.40310191669321e-05
0.000107532156731982
6.26715667377534e-05
-1.20800326935961e-05
6.4929409394768e-05
6.34642848837039e-05
5.35153313476061e-05
3.99083633016593e-05
4.3274550015615e-05
4.76434945183634e-05
4.80729856727467e-05
3.83271661866689e-05
1.37374675577055e-05
4.68092348842285e-05
1.48504743782176e-05
6.28402892791391e-05
2.21598480125933e-05
9.69757593506659e-05
8.7164283090001e-06
2.86473763190892e-05
1.83197169634257e-05
2.40289512488054e-05
1.98148997055883e-05
-1.00333815117528e-05
5.31397718074399e-05
2.13026140965014e-05
4.25276259557632e-05
5.20051502689545e-05
3.25539951626631e-05
4.88358246830388e-05
3.52604254139766e-05
8.23874045447721e-05
-1.78857959313236e-05
2.68314074552271e-05
8.19011959906794e-05
6.11244616197606e-05
2.90354720878299e-05
3.71336512513772e-05
5.99426519838525e-05
2.31221576106244e-05
3.94995165061209e-05
4.58032635131921e-05
2.64851421726229e-05
2.33751485407683e-05
4.94071357861209e-05
4.54237062136988e-05
5.54996195469854e-05
4.58355230977762e-05
4.49099422790507e-05
4.5873895061725e-05
4.57441540514467e-05
7.39831665524533e-05
4.99108807948678e-05
3.64644186802432e-05
5.75416830554775e-05
2.17835223557597e-05
7.99061520609788e-05
5.32495389906584e-05
7.22241876234785e-05
7.79730493002387e-05
4.1940520481338e-05
2.98318972625957e-05
0.000100606600154997
4.79674987540161e-06
3.11618445245032e-05
3.13498119901587e-05
0.000118472127181653
5.40895349405984e-05
6.05312787540891e-05
3.06421081185976e-05
9.88525103977915e-06
3.13877225248476e-05
3.72269606717465e-05
3.91018955125588e-05
2.67172119639484e-05
4.08210406335457e-05
2.99304300601162e-05
2.22085758830746e-05
2.79033103747546e-05
1.60690416054874e-05
3.08621351312882e-05
5.1897766051888e-05
5.71360080657964e-05
6.28089529787153e-05
3.84632919519875e-05
1.45102200709572e-05
4.1357823274953e-05
3.83567295395778e-05
7.74276655997036e-05
6.28572481964052e-06
2.87017458881786e-05
8.67618008032191e-05
4.17827361275061e-05
6.03331396892629e-05
3.16931431245238e-05
4.57069695145835e-05
3.48066954885448e-05
2.38214557424693e-05
5.10436719467868e-05
9.66318692436459e-05
3.93676256129046e-05
6.27273636682893e-05
2.07409823975899e-05
4.78633330494139e-05
7.24700854225018e-05
3.60598364931866e-05
4.99561202878278e-05
9.63762043842668e-06
6.47425849559979e-05
6.68828517180083e-05
5.11933379524148e-05
2.95986314239395e-05
7.44490481110031e-05
5.51427741935113e-05
7.54509356566814e-05
7.76552989773082e-06
4.44948646922645e-05
5.67275192491934e-05
2.65466645115262e-05
2.60715413459816e-05
7.92362693744208e-05
4.82436422453047e-05
3.48546779712956e-05
1.27143144453468e-05
4.48318734380936e-05
2.55189950160399e-05
0.000100324355343377
1.5282917169004e-05
7.09100186748136e-05
4.63780654159166e-05
2.90846942203118e-05
3.45219948883711e-05
2.29453309138695e-05
2.97131314994425e-05
8.62090758282621e-05
5.36225328933731e-05
2.79584112052123e-05
5.79759398078027e-05
2.76893394366541e-05
4.81521314311694e-05
1.98168631212565e-05
6.13706973706003e-05
9.44605670563683e-05
5.4485136436667e-05
7.46656739784802e-05
5.08859592640193e-05
1.71445419783682e-05
6.96113242247651e-05
3.28845277347388e-05
1.52794501484611e-05
2.27588058014852e-05
3.9638910539933e-05
2.03484756318628e-05
4.47061517476639e-05
3.66799637498784e-05
-3.43654448291397e-06
2.10173670141613e-05
6.99583210806016e-05
1.76753035681138e-05
5.95500378572289e-05
6.61782636975591e-05
2.96822106859011e-05
5.00999614148305e-05
-1.12844345686502e-05
8.21406056841249e-05
4.45728173187107e-05
1.69154236480569e-06
7.2797321070466e-06
3.46445605592986e-05
4.26124075391599e-05
8.72778362566203e-05
3.58022859259502e-05
4.54409510206537e-05
2.12373327511919e-05
5.08588748196191e-05
3.21271264211053e-05
7.2763966703477e-05
1.5010636441997e-05
8.05114237718768e-05
2.46684476839815e-05
0.000106918527793458
5.54478100187697e-05
6.57248650132573e-05
3.58104519270813e-05
2.22555240182659e-05
5.55686549560854e-05
2.22646574338167e-05
-1.64905517903599e-06
6.12905981163569e-05
5.43639770396007e-05
8.94637741615276e-05
2.15037384157555e-05
5.2646323578299e-05
6.49134922355463e-05
5.92195895596955e-05
4.45968401952077e-05
5.86434223962617e-05
7.80796755545891e-05
1.27549798153235e-05
3.49805284655437e-05
2.78393019699655e-05
7.23474446908147e-05
4.29013609291656e-05
-8.4280935700775e-06
2.52768057337188e-05
3.95629231024388e-05
7.68475208327061e-06
8.2062894791213e-05
1.91512797806439e-05
6.30924766535096e-05
6.15932472814926e-05
1.68403342821139e-05
3.31260112431398e-05
6.52553734120109e-05
-9.09818144502949e-06
4.05351018212838e-05
6.45123657343842e-06
-1.30469762190531e-05
-4.4208502232191e-06
1.79009141988471e-05
4.31443652718816e-05
3.2394525265523e-05
1.19094312708314e-05
2.24900827991738e-05
2.95078330159265e-05
4.67752403387647e-05
2.23094652423948e-05
3.98841995912979e-05
1.96702528775527e-05
6.28782775788575e-05
2.23130320947105e-05
3.34380511983973e-05
7.4940160622646e-05
1.50604266786162e-07
2.63624370805974e-05
6.08001641417885e-05
7.7979147398328e-05
3.3301919874383e-05
5.59485655199346e-05
5.05793650592034e-05
0.00011443488589183
3.67801315296961e-05
5.26643402266429e-05
7.01303966241891e-05
1.64387681211574e-05
0.000100056274813189
5.24530533769612e-05
3.63456019031193e-05
5.25283992439766e-05
4.95947680745906e-05
4.92585049129899e-05
1.33205760131572e-05
3.35516234345402e-05
3.57415808467314e-05
9.9835947241606e-07
6.4322440979595e-05
8.76116704616406e-05
4.25680696534705e-05
6.43327646016809e-05
4.77704524138526e-05
4.45242434175965e-05
3.66426560023417e-05
4.09431671222288e-05
4.48099238657432e-05
-5.62357773688282e-06
4.51091494742231e-05
5.04875111830331e-05
4.18949734047953e-05
4.72170525224588e-05
6.35333372118532e-05
8.49908623555189e-05
6.93567645549641e-05
1.75368162223158e-05
4.59090938541547e-05
6.45286636158776e-05
9.85905640054794e-05
-8.28893042928764e-07
4.14098927207231e-05
1.14203363096109e-05
5.32152443175955e-05
9.07204794601242e-05
6.2594037586066e-05
3.07062137295981e-05
8.07462338752092e-06
4.45591027920912e-05
1.28856823257619e-05
2.08882363362326e-05
9.05361682927936e-05
7.46814780222546e-05
5.05460782442105e-05
5.03967841129352e-05
4.5245862280732e-05
-2.79082923278704e-05
6.37684740491331e-05
2.06192026611213e-05
3.30262254106848e-05
3.71669781309647e-05
2.85821159136863e-05
7.68148744630021e-05
4.69788407411545e-05
5.23825130211973e-05
3.82125099710293e-05
4.87601933975082e-05
4.73682465894912e-05
5.79091144004741e-05
3.30641095025633e-05
5.42170317739122e-05
5.34744924457736e-05
3.98618127353156e-05
7.16341254384559e-05
6.38686180887268e-05
4.69131723081799e-05
6.81666970806106e-05
4.26229123792902e-05
4.67098213894615e-05
5.43793180527649e-05
5.65538337861881e-05
2.77057852972836e-05
6.49257830593272e-05
7.80991548678584e-05
2.91239306573562e-05
4.86062796153977e-05
-1.76038801543158e-06
5.32811110186e-05
-2.53198957331052e-05
1.22111929587947e-05
2.68933488074179e-05
3.22565279133711e-05
1.80784496935952e-05
4.21150585263405e-05
-4.06746099893607e-08
1.29028334127822e-05
-8.09049691020833e-06
3.6970583502674e-05
6.0218425709474e-06
2.38845809860441e-06
2.91022917763166e-05
2.17867802329066e-05
5.43316200705858e-05
3.0478684848217e-05
4.95958395563933e-05
2.24478890717137e-05
2.46322105395198e-05
4.55016625624578e-05
3.64752532683587e-05
1.82595497012599e-05
2.09070100344595e-05
2.53617478002478e-05
5.64707071895558e-05
4.33630246323876e-05
5.9051072992716e-05
2.94498968592421e-05
3.30889691794286e-05
7.37354448273784e-05
7.44488270514792e-05
8.04834709852153e-05
6.71329762749799e-05
6.76349888137142e-05
5.16682940271208e-05
6.96362252932712e-05
8.00620884223944e-05
5.15707928712988e-05
7.62865980005472e-06
4.69309142835029e-05
4.03807057347392e-05
3.46414919725221e-05
4.2469856770155e-06
-1.32980573858898e-05
4.99496216196873e-05
6.27625414146607e-05
3.67505102598991e-05
6.29213637937858e-05
4.13517223805568e-05
4.38520044232042e-05
2.38102023358773e-05
6.79203165847428e-05
5.08758473789039e-05
5.14710627781486e-05
6.41272949598682e-05
4.50436137194169e-05
4.75492476392299e-05
2.84763715606949e-05
3.16414921121514e-05
4.28657178348977e-05
6.15582586956557e-05
4.3555230608916e-05
7.15453824358247e-05
8.64693180868016e-05
6.94270435600431e-05
5.2650924752561e-05
6.78668897203577e-05
4.11253403547409e-05
7.4099854492303e-05
0.000127716750755352
2.91978418084709e-05
9.81218587035404e-05
5.87978341221718e-05
6.94000652528562e-05
1.84936427785681e-05
1.57706658345916e-05
5.06961308949716e-05
4.03120199595759e-05
2.40014996126946e-05
6.52627749439918e-05
3.66280637468568e-05
2.2861422456446e-06
3.56209180597969e-05
5.91962862504924e-05
3.59878193264638e-05
7.43505230332096e-05
1.66815545389116e-05
-1.071374720015e-05
3.12567142115697e-05
4.12769489573685e-05
2.68002564501183e-05
3.86540058880069e-05
2.63949915311386e-06
3.99165011852053e-05
2.73624525962316e-05
6.29401002912425e-05
2.24022922959355e-05
2.44465050573155e-05
4.18905948832707e-05
6.66822452400718e-05
-2.89376649902175e-06
4.38311408853501e-05
5.6452445579814e-05
2.95571234251602e-05
6.70570754179013e-05
3.07790503370403e-05
1.38100441721046e-05
1.57162801648163e-05
8.3558752057252e-06
4.94096158887105e-05
3.26460832683571e-05
2.09536287673856e-05
1.90142183123526e-05
7.30205306614779e-05
2.68928118023424e-05
7.20987175512974e-05
5.85894305629933e-05
3.37910174281782e-05
3.61894861703631e-05
4.61009081961965e-05
3.2470139216167e-05
3.40298899441191e-05
3.83711878775054e-05
1.09409621340737e-05
5.13398139186944e-06
3.5255854078044e-05
4.85092365037357e-05
5.82108033894106e-05
6.2470378458794e-05
3.39273041138589e-05
4.44452998831875e-05
5.90146419707641e-05
2.86785244120032e-05
2.06598164473615e-05
2.80947636396352e-05
5.34387432067999e-05
5.03811238445692e-05
5.39809499243503e-05
1.92893182090542e-05
7.30298284044756e-06
5.9404966448505e-05
4.12218595780909e-05
0.000106831008799814
5.18571650619397e-05
4.65022086324963e-05
2.49198843236275e-05
2.4242617071323e-05
5.82823436904198e-05
5.50189722995598e-05
2.12336021215079e-05
5.88431625055529e-05
4.66475693368544e-05
2.317903285893e-05
2.5005690100951e-06
5.12348802699605e-05
3.54413904397461e-05
1.69387207036562e-06
1.22530538577316e-05
4.12413449050292e-05
0.000101900094582598
6.16803481635395e-05
8.85924914060405e-05
4.84590693174198e-05
5.3575978213153e-05
8.36034651906436e-05
7.19935224130102e-05
5.13218612610836e-05
4.6426542927758e-05
2.66312978028916e-05
2.5477945668974e-05
1.60467032792768e-05
7.97415742701329e-05
4.806779810787e-05
6.87564692607509e-05
4.35835759386781e-05
6.209388243475e-05
5.86757586500521e-05
5.25438012258606e-05
5.00621431897032e-05
4.48575770881592e-05
5.2281339022126e-05
3.03346175250986e-05
6.13941844998837e-05
1.24214137524012e-05
6.07419057708363e-05
7.76695549069711e-05
3.15814443990952e-05
2.80493844369758e-05
3.8036715502995e-05
4.05871586024708e-05
5.3301585306183e-05
4.63807956323371e-05
-3.60679523459265e-06
3.85491761857702e-05
3.13608703708461e-05
5.71067287476758e-05
2.41597363095088e-06
1.37076595948008e-05
1.87171237700903e-05
3.61454381341567e-05
4.07618625521354e-05
-1.79845575919198e-05
4.18841932653577e-05
3.82391484782411e-05
9.69845901579572e-05
1.66170786452092e-05
3.97239587074187e-05
3.88362940848841e-05
5.28294894756325e-05
2.50196945836758e-05
4.68255930010573e-05
5.72921895966973e-05
6.13896013081942e-05
7.64394255526091e-05
4.51083362857476e-05
2.70408899076725e-05
5.95235807715244e-05
7.41727852574837e-05
4.47149352864777e-05
2.14403458664966e-05
7.26355110689727e-06
2.66659036870331e-05
2.97694724231657e-05
4.90148536575104e-05
2.49318069404551e-05
5.8582139774946e-05
4.21395315475541e-05
3.89701499469796e-05
3.12395412324394e-05
6.46273846821783e-05
1.43622909705119e-05
3.11398933551384e-05
4.72605736031564e-05
2.25062045127281e-05
1.78050807387095e-05
7.54525980632829e-05
7.81201481450354e-05
2.30834905565061e-05
6.41703701950292e-05
-7.94256566418888e-06
4.14651878687017e-05
6.0619659756764e-05
2.40436658873921e-05
2.36593099083337e-05
4.5770343511027e-05
4.93880465302381e-05
6.24100956377856e-05
6.53906735988981e-05
1.97281355072982e-05
2.7066408195683e-05
3.25405534625465e-05
7.53985380801426e-05
7.89798555002043e-05
4.76483660521811e-05
3.18664815912235e-05
8.28698574770824e-05
4.11325385434283e-05
3.84638805998948e-05
4.21577707629772e-05
4.14314070395368e-05
2.38007964900771e-05
-8.39846431925053e-06
-1.07869511937221e-05
5.35660836000741e-05
5.09796459940112e-05
2.89568649738243e-05
7.14526810841491e-05
3.65041770864503e-05
1.26095618436404e-06
1.02807649120753e-05
2.31680792928564e-05
5.04572124185578e-05
7.85446733857388e-05
1.07583726593932e-05
-1.0228048102459e-05
4.36664507700241e-05
7.44889148003203e-06
3.88310401316558e-05
4.69726075853237e-05
2.15953205139155e-05
1.3735172908808e-05
8.0222011822905e-05
5.02931584778252e-05
3.72090622430041e-05
7.50656277715681e-05
1.88534006220148e-05
5.84066972500735e-05
5.70420695093873e-05
5.09798910249425e-05
4.88829688154994e-05
2.74318260067246e-05
3.3883918574762e-05
5.95414500755029e-05
5.36478900236075e-05
1.07562917572906e-05
1.80757018322626e-05
1.64725851191504e-05
7.20835147349687e-05
5.73497596912636e-05
-3.50018122421907e-07
1.41344493348187e-05
2.78124653618627e-05
3.04689000870828e-05
2.22783906443261e-05
5.25556634776482e-06
1.37581839831381e-05
3.14070517905921e-06
-1.0093562392643e-05
9.50531576047766e-06
1.77105374836479e-05
6.8624796710096e-05
1.27302366670534e-05
3.33179339925478e-05
6.98464270061751e-05
3.08432074513281e-05
4.81829486868873e-05
4.87640323109871e-05
1.22530055489311e-05
5.39218349048355e-05
1.04187866505356e-05
1.11984116874225e-05
4.51443549532915e-05
-1.84894660138683e-05
5.17961161669518e-05
4.79527079087714e-05
0.000114530427731791
7.24322829243187e-05
4.57338270091152e-05
7.39288752029273e-05
3.92528132056856e-05
1.73898943183654e-05
5.90586344993843e-05
2.06253354023453e-05
3.907844993001e-05
2.40390583603729e-05
2.82322008006874e-05
4.87360826700123e-05
3.63984319439235e-05
7.0898594743319e-05
1.90701748369875e-06
1.63524732572471e-05
2.10595023526361e-05
2.95728846119702e-05
8.007835956771e-06
7.28271812806194e-05
1.81442988509194e-05
3.64039523625134e-05
2.168634994846e-05
7.06929135369853e-05
5.17989824344641e-05
3.87296045038278e-05
5.20081716440735e-05
7.63317129030282e-05
4.26176249064683e-05
4.36808800122098e-05
5.7949095287426e-05
4.09463815469923e-05
5.76951379773923e-05
2.59030434695534e-05
5.1447721885575e-05
4.84863484620378e-05
1.66423820648046e-05
8.10668011100989e-05
6.7687041107955e-05
7.74901541421765e-05
6.9618319176266e-05
3.44627362380965e-05
2.39312087103807e-05
3.43502384101045e-05
7.62727402759187e-05
5.42265900128225e-05
4.91739524764253e-05
3.30800402194523e-05
1.50674895943745e-05
7.76734207999839e-05
7.15807263299823e-05
7.01776087063714e-05
-5.06798621483321e-07
4.01902126537073e-05
3.81445208962005e-05
5.50074212735887e-05
2.75450107835053e-05
3.44639547862207e-05
5.25997623288176e-05
5.52129340759261e-05
4.16146243097923e-05
-4.43744495854485e-06
-2.87497076739759e-06
5.42389376445728e-05
-3.62515588355421e-06
3.32434352983678e-05
4.11622751498707e-05
8.19540288390299e-05
3.56166164380549e-05
2.5713001742296e-06
9.93507043606736e-06
-9.18451347602308e-06
6.08113048035941e-05
4.00547776322408e-05
2.33165551433114e-05
2.86501644508164e-05
5.50613189651525e-05
4.15307164052114e-05
5.63107662264249e-05
6.71982849086155e-05
0.000119129337498838
-4.52874362888952e-05
2.67738067812403e-05
2.3646821556129e-05
3.12922823178787e-05
4.41782019689641e-05
3.882648238284e-05
8.29199445526528e-05
7.60218954989384e-05
5.64032867086434e-05
2.0467894503594e-05
6.81703388208546e-05
9.02948047441575e-06
0.000115523488013239
4.12544532882193e-05
9.11090806663208e-05
1.09663009041325e-05
5.13907641052842e-05
6.65164072266953e-05
3.97622725183435e-05
5.81990167770124e-05
1.98740722001426e-05
6.54826802571098e-05
3.06513172318117e-06
6.90471016983506e-05
5.08993251694625e-05
4.83395973519438e-05
6.79877920343806e-05
2.43973251726624e-05
6.79831548282274e-05
6.49752194429903e-05
2.21730694150963e-05
8.68724359278699e-06
4.69792079536933e-05
2.87059019518288e-05
1.40595914424933e-05
3.07077857246694e-05
1.82423508510633e-05
7.33561131263477e-06
6.01285007297773e-05
-1.81348672301518e-06
6.37190125816163e-06
-1.71366196763698e-05
3.2448284459876e-05
4.94298606616461e-05
5.56962363409499e-06
-1.82103130878613e-07
7.89131356981995e-05
5.71014754039575e-05
4.77881995104629e-05
1.00588265703614e-05
3.26512926590973e-05
5.71179475586602e-05
5.56083817841156e-05
6.67234210885298e-06
2.45693115774697e-05
2.09457788168779e-05
4.07043908089986e-05
5.93979077702986e-05
5.80118925782307e-05
4.3506515978807e-05
7.04003199417683e-05
5.34521966204717e-05
5.84532247730847e-05
3.81871332145505e-05
8.2202222209546e-05
3.29037894227704e-05
4.37082752911446e-05
4.78938560314214e-05
2.6516863431268e-05
1.87296696460416e-05
3.83597806249462e-05
4.17355923366781e-05
3.8224230712807e-05
4.20681976617081e-05
1.70802414499119e-05
4.04444728367827e-05
2.66165582470468e-05
3.8859585162409e-05
-3.44007216864773e-06
2.77225962649127e-05
6.70256415986063e-05
4.17314637338272e-05
7.79754207831832e-06
6.307866271469e-05
5.65946847293234e-05
5.97692416852013e-05
5.57536941507091e-05
1.02164918991618e-05
5.56146895538585e-05
8.50245225394826e-05
6.45569580355992e-05
3.29347569641225e-05
6.95917575896448e-05
6.84643297625878e-05
9.00805827952644e-05
6.54881366125871e-05
4.56968120699926e-05
6.55393164924037e-05
4.39107803563543e-05
2.58420645820127e-05
9.43053901894171e-05
3.62791983800135e-05
5.20561789263898e-05
7.34940372923601e-05
3.81963066841952e-05
6.02755139055588e-05
4.34846943971908e-05
6.69914876745788e-05
4.07584953789721e-05
4.31305590074681e-05
2.97110862374132e-05
9.74980312549861e-05
4.49574314643088e-05
4.99626310588081e-05
1.13786819698959e-05
2.18203773504041e-05
2.69172857864925e-05
3.33757576944065e-05
9.72944040541619e-05
7.65722910988786e-05
4.27473836892556e-05
3.88205313557476e-05
8.06933633616648e-05
4.02520301713905e-05
5.49758493653782e-05
3.26909576614403e-05
2.32022812003761e-05
3.86849982089256e-05
-2.11844977102658e-06
2.6334466215263e-05
4.70208611512701e-05
4.63876631661501e-05
3.83705137466501e-05
3.71657093800752e-05
1.67940874797462e-06
2.07133071686418e-05
2.97540159784964e-05
0.000106006266531438
4.7456084559502e-05
5.39103201690679e-05
-1.80561856916319e-06
5.11772704997162e-05
1.96497031262765e-05
4.81500601085063e-05
2.13876441544116e-05
6.72108288372328e-05
2.77369261279879e-05
3.44495326430249e-05
-1.1297156602663e-05
5.59605648799045e-05
1.80113178124545e-05
6.86225461575995e-05
7.79081894699251e-06
1.85866352187743e-05
-4.69725659523882e-06
2.52404042517047e-05
4.08328042321074e-05
5.23719195859377e-05
8.95523280741878e-05
7.55367353194999e-05
5.52652886134919e-05
2.981944218747e-05
5.335296950531e-05
6.64384243750445e-05
7.77297149092811e-05
6.21409602285498e-05
5.48921831637031e-05
6.93474692683473e-05
5.29949714668488e-05
2.51335259526012e-05
4.11308784873784e-05
4.64387315596382e-05
1.70636267676365e-05
2.96281275380528e-05
-7.74785655126459e-06
4.83669585262879e-05
5.30938996399685e-05
-1.37322367392406e-05
1.94383137588459e-05
2.750758338531e-06
7.44227125220023e-05
1.86751052980737e-05
-1.99468530104432e-05
4.99701965688691e-05
3.94451608800337e-06
4.29911007637718e-05
-8.96963526899027e-07
3.76173643629892e-05
5.15595623058254e-05
5.8237380673434e-05
3.8661740376265e-05
1.65517182466359e-05
1.81873363046668e-05
6.73115049624714e-05
5.88103217479032e-05
5.78553836444808e-05
3.39643220829154e-05
0.000106163953160747
7.27167258377833e-05
4.3194632529803e-05
7.50172306673146e-05
2.15593808846949e-05
5.85347250419606e-05
6.38483325249977e-05
6.12415219662801e-05
-5.74266996498346e-06
5.55622418766878e-05
4.24112173524142e-05
6.89115110206736e-05
5.35376476244095e-05
7.18890767433035e-05
6.89981243621012e-05
2.22113969546816e-05
5.17702901137219e-05
3.48257437899721e-05
7.33013494358767e-05
1.27806394057362e-05
2.23057198097322e-05
3.69188607870157e-05
1.91794076867918e-05
4.0275283062866e-05
2.2892465924391e-05
7.78137165078413e-06
-3.40964422555002e-06
3.87421051447529e-05
4.67203892905513e-05
2.14871539835408e-05
2.8871768790169e-05
2.74651364081597e-05
4.45364577817944e-05
1.64881447045169e-05
8.03780827277566e-05
1.55645909968285e-05
2.83180997405221e-05
5.43719702158413e-05
2.59574305495846e-05
5.10129508340314e-05
2.16831339325138e-05
9.02480417983458e-05
3.37069813975981e-05
3.85613653030748e-05
9.78507124357169e-05
6.82658552752208e-06
9.53137058979737e-05
1.63882189612215e-05
6.39683910027788e-05
1.25478183717603e-05
1.89898463903383e-05
6.4252366361485e-05
7.69239938052454e-05
3.24649880618347e-05
6.61959028965098e-05
1.42840888472382e-05
3.06392779291495e-05
3.27243034449001e-05
-1.73939451553227e-05
8.59973671974487e-06
3.11443814144967e-05
5.85368203662729e-05
2.65144565514878e-05
3.05269472001475e-05
2.01328631546642e-05
5.99893073137169e-05
3.74906191447154e-05
7.24345323259409e-05
4.6148160119606e-05
4.81353288793736e-05
7.46306630199512e-05
2.19884007077493e-05
4.3281523825563e-05
2.7154175774911e-05
4.08018703836894e-05
6.14312715266079e-05
5.73381652215119e-05
7.8232694570784e-05
6.27903861983171e-05
6.1096751095821e-05
-1.67844299879724e-05
3.85518338547944e-05
1.24849299485815e-05
3.45593611613066e-05
3.8261961400878e-05
3.02766133326686e-05
7.15200929290746e-05
6.10675511303153e-05
1.84102193221453e-05
4.1387762121147e-05
-1.92261727965659e-05
4.62548731722381e-05
-1.85025425617182e-06
2.47274692633025e-05
5.81277175715728e-05
9.44911756864385e-05
1.36497426937706e-05
2.42941190667408e-05
3.83115250693117e-05
6.95351337251887e-06
-2.61465993743334e-06
8.70145023715439e-05
2.42961572699867e-05
5.40676432581139e-05
5.32667835437385e-05
5.25861822854563e-05
6.44141013409366e-05
7.23693532856901e-05
8.69793932363643e-05
6.9530978600932e-05
9.72217358968205e-05
1.65211297822978e-05
2.58441125796882e-05
3.60798153096887e-05
8.92856735779052e-05
5.99418138400888e-05
6.96537411761291e-05
5.1078691734746e-05
1.02285187127205e-05
7.68783872388541e-05
2.64893648746351e-05
5.54905587783939e-05
1.88477535031595e-05
6.20375420959916e-05
5.37772341411777e-05
3.52709509952189e-05
4.16314700977623e-05
3.88901090814489e-05
6.22917032355469e-05
1.42046276341909e-05
8.44714919641891e-05
5.5348206518444e-05
4.0142883981082e-05
4.09928021378453e-05
2.21958909818348e-05
1.80671487588762e-05
2.37568414631386e-05
2.33061957182933e-05
3.49231652297211e-05
1.80288295602956e-05
3.6740531904543e-05
6.88922889866591e-05
3.19275207731744e-05
6.50895884175363e-05
4.50035222356271e-05
4.12679548524827e-05
2.8689878914315e-05
2.44307138397821e-05
7.23851427689347e-05
7.92571930014985e-05
5.82329414740781e-05
8.96294683170998e-05
8.25694806979804e-05
4.83745689792493e-05
2.08814793248184e-05
7.33644023089354e-05
8.47138778055697e-05
5.54799882533977e-05
4.2275608376532e-05
1.1198240005433e-05
3.91248041499344e-05
3.69410312355999e-05
2.8709861280002e-05
4.68913259499178e-05
3.30413365817527e-05
8.16955033839817e-05
3.22022604614448e-05
2.59982603382319e-06
4.1264691852844e-05
4.52997544122414e-05
4.82810698478281e-05
3.01081876790925e-05
3.9693797341662e-05
2.06871141354271e-05
5.74760363726846e-05
-5.96085319531934e-06
-1.46204328460884e-05
6.93735271235429e-07
1.06809680821966e-05
5.06512613885108e-05
6.29684567074379e-05
5.16736427652153e-05
2.08221415672969e-05
2.5005217499494e-05
-1.63728577615216e-06
2.79192763540467e-06
7.53797072170904e-05
3.04391752647951e-05
5.45561664033649e-05
3.02235712328883e-05
9.28982268876654e-05
5.92737565807626e-05
6.26639989233461e-05
6.47824021103449e-05
4.4654573250748e-05
9.27398312500723e-05
5.3043202495182e-05
4.79697955985522e-05
7.95215434894163e-05
5.77743190397575e-05
6.30799149720992e-05
3.37702069358924e-05
5.6914635930627e-05
3.99081130146947e-05
2.95066361916128e-05
6.46847334943025e-05
4.9978828457053e-05
4.31065142695542e-05
5.97100812268146e-05
3.45187367161201e-05
3.69135949689923e-05
4.49984752586693e-05
8.30430341470176e-05
8.18127087264002e-05
5.7255818860421e-05
8.64093838207673e-05
4.54425117736902e-05
2.76094705528111e-05
2.90850838520875e-05
2.11572211001168e-05
3.20876800190172e-05
7.19163507791817e-05
2.33054201213298e-05
5.90613707106479e-06
1.99683885679105e-05
2.01644665681533e-05
4.53331248134668e-05
3.69811923465644e-05
5.79374668713173e-05
7.26976052729359e-05
1.99221636545931e-05
2.04763651029368e-05
4.5071907894247e-05
3.91660235140016e-05
2.51893211227602e-05
6.02426628934327e-05
5.74023378403326e-05
2.97702064300473e-05
7.26228070934364e-05
6.47684717268893e-05
6.94907148598263e-05
9.83609361279374e-05
6.01198086692245e-05
7.97511993653364e-05
2.67961288732916e-05
3.56459680978535e-05
6.22357117673122e-05
7.94587775001917e-05
0.00010091536381821
5.94836434865558e-05
5.8909170296567e-05
3.04666657446466e-05
3.90822122263518e-05
3.19079664226191e-05
2.95069965854063e-05
4.19413668199754e-05
7.62956027288493e-05
2.5628475767655e-05
5.366880435808e-05
2.68657574564498e-05
3.03598689984164e-05
6.23423306662153e-05
1.07334023218593e-05
3.95458141888837e-05
5.66667376318848e-05
7.30314511586227e-05
4.14406328899147e-06
3.31043205631531e-05
4.14624256561858e-06
2.1356110857938e-05
3.93281305440398e-05
2.31986636587058e-05
4.78334543338003e-05
1.75383014014195e-05
7.75702628803791e-05
4.00969235899322e-06
3.48996006258899e-06
6.8209025702947e-05
2.68713698081624e-05
4.83325147034136e-05
1.39747416210846e-05
1.72831231650461e-05
5.3591371260108e-05
3.3324631035534e-05
6.02005463191105e-05
8.35465814359648e-05
3.5991058780876e-05
5.86267053101057e-05
4.7350649646932e-05
5.0137039232924e-05
-2.06791538418708e-05
-1.4979296295891e-06
7.11043275201241e-05
6.39459007780176e-05
1.88611215027101e-05
3.69427664991189e-05
1.45207838262056e-05
-7.08537471407279e-06
6.81674817765641e-05
3.0734475505898e-05
2.19202826338319e-05
2.20973272198998e-05
3.97695958156028e-05
8.37275216928775e-05
5.24824613780016e-05
2.30755577513587e-05
4.72410898064667e-05
3.04489935150991e-05
1.64322760831215e-05
5.76600973505806e-05
-2.07739666467742e-05
1.10241740267408e-05
3.33433979272493e-05
4.86656549477623e-05
3.79444172781678e-05
1.83878363317779e-05
6.65886045353979e-05
-1.03476221999865e-05
2.32032327688926e-05
6.95134537521104e-05
2.23454360026283e-05
-1.86127639952304e-05
6.42659231660519e-05
-1.98572848765547e-05
1.34772452915402e-05
4.0156457183941e-05
3.13544540486818e-05
5.73306338906203e-05
5.69482807419802e-05
5.69204078577132e-05
5.0524798900493e-05
5.75252342357602e-05
2.74146214644861e-05
1.93926540536204e-06
7.03766848538972e-05
3.74466220557548e-05
5.34619904109972e-05
0.000104455586040791
4.39641019645636e-05
7.39749299025853e-05
4.35856614462342e-05
3.87240809482963e-05
4.22492981537309e-05
2.15689901894378e-05
1.38305214022303e-05
8.66753595573042e-05
3.65282489257882e-05
3.35915275907222e-05
6.43429291194397e-05
6.60816217315442e-05
1.76726501233945e-05
8.40548348824465e-05
4.15965742845257e-05
4.8099937794981e-05
6.85765810599294e-05
4.81522568146332e-05
2.06131085315659e-05
4.01903777966274e-05
1.5148777762184e-05
9.96172538896794e-06
4.38694293349289e-06
5.53132010753885e-05
0.000115433386716032
8.358982460406e-05
7.6545195823929e-06
7.68848998395634e-05
3.0059337948867e-05
3.32738286101375e-05
3.05029213270807e-05
6.10535140552915e-05
3.4727611103516e-05
4.35434130402461e-05
7.93661833349601e-05
4.61829735923437e-05
3.76464865164771e-05
7.74580576484372e-05
6.25265696001577e-05
5.05173157051992e-05
3.16922776194307e-05
-1.45911993331968e-07
3.4859410858663e-05
7.41877574509627e-05
5.374458094664e-05
-1.9226133321659e-05
4.05913138808756e-05
2.15653128102679e-05
2.94562051907532e-05
3.57266174268164e-05
3.04639149660431e-05
4.11017597384884e-05
5.28997708199295e-05
8.62840094633372e-05
5.960340858445e-05
4.95007775833242e-05
3.62143280093596e-05
3.68262001427487e-05
4.31754397450275e-05
4.72394924590837e-05
4.69996769186405e-05
2.06238984966118e-05
2.25011244449798e-05
4.2970545452133e-05
6.57581162126149e-05
1.74940142308797e-05
1.94851225018639e-05
0.000107845790750426
5.34985789284289e-05
5.16729631261731e-05
9.40377837485613e-05
2.96117464550205e-05
6.45054025647638e-05
-1.99625020846758e-05
6.66014408064188e-05
4.43652944078276e-05
2.82906598519577e-05
3.84509014881403e-05
4.14506472985626e-05
4.06086874631825e-05
3.48482704896687e-05
3.57400261248466e-05
3.44986424678641e-05
1.13778826802599e-06
5.81995298688411e-05
-1.15925034606297e-05
4.06656190367629e-05
1.04859326854093e-05
3.60889088065401e-05
3.71044717480653e-05
5.43216197885976e-05
4.32580164185046e-05
5.94681054230506e-05
4.70621659624358e-05
8.59962638259319e-05
6.28515202881941e-05
3.62362481614896e-05
4.09928396219107e-05
8.89997999711873e-05
5.57717446055579e-05
0.000103969933067408
5.91156301322708e-05
5.46984187499431e-05
6.97425084588177e-05
7.24566833822512e-05
4.86758375632624e-05
3.95007005649722e-05
3.71229411654021e-05
4.97020643464013e-05
9.23533418686694e-06
5.73801381403752e-05
4.89929541193355e-05
-3.69944115498579e-06
3.4970936233347e-05
5.76357612490584e-05
1.2699090451456e-05
3.02506591588764e-05
4.32558032186048e-05
5.40478225966682e-05
7.87572002306157e-06
4.08391875056095e-05
3.57591303661045e-05
3.92078863267029e-05
3.59019304987436e-05
-2.20413120603358e-05
3.5870346829736e-05
9.70190287882283e-07
6.49511177290766e-05
7.50258895827862e-06
2.82868534910437e-05
4.77065195392396e-05
2.15885599017011e-05
5.77048349008698e-05
4.23751276035589e-05
1.74791586917551e-05
2.78327251429192e-05
5.2011462597222e-05
4.06567511110998e-05
8.98425648075914e-05
4.76098683391855e-05
7.22855780777077e-05
2.73572431108789e-05
3.92701849588705e-05
4.91195222517224e-05
6.02548260578057e-05
5.46645917942832e-05
6.65886027463545e-05
3.13581918818902e-05
7.66985073140476e-05
7.93293128935417e-05
1.23569339424553e-05
4.42765009718862e-06
1.50175599983842e-06
5.96996915980001e-05
6.01967688826815e-05
3.58757168674752e-05
4.45235176220814e-05
9.01889492856047e-06
5.68615007496212e-05
-2.59619176651908e-06
6.53130530997316e-05
4.07965343676226e-05
-1.19260738792692e-06
4.38416216322936e-05
5.05373585836086e-05
7.02024473427718e-05
4.43759712715129e-05
5.76371145252115e-05
1.07737503721628e-05
5.710114494915e-05
5.27720756897172e-05
2.0142241678194e-06
5.34566153183901e-05
6.9521248860717e-05
6.45010703040195e-05
2.33444855974108e-05
6.78246388032391e-06
7.42835766775464e-05
4.05549597016114e-05
6.88694536202418e-05
1.57145222057592e-05
-6.07982276504801e-07
8.32280126160877e-06
4.33962552122279e-05
2.96505675294957e-07
2.69394303957424e-05
3.71213967135595e-05
5.01527042107225e-05
3.99646983328984e-05
3.15794314124022e-05
2.69294673391054e-05
9.11960184078899e-06
6.2459441697889e-05
6.52405484013467e-05
1.77991983232554e-05
2.19540184613801e-05
5.95893451017638e-05
-2.28738181559046e-06
2.57009745784141e-05
3.35244957365798e-05
2.2125635850972e-05
1.97373930645778e-05
3.6164906521914e-05
6.61567914245021e-05
5.5960050657349e-05
3.5200580558059e-05
8.83251301777796e-05
5.36774849930671e-05
3.92725384886555e-05
1.47735174378561e-05
7.99825352367588e-05
4.64697952932472e-05
2.84702383214642e-05
9.69056905420158e-05
0.000103448163717474
6.12443516279761e-05
3.78818425137037e-05
7.30466525991961e-05
5.55544485428149e-05
3.36015856032883e-05
5.54744239404897e-05
2.65231672260417e-05
5.24731863709892e-05
6.1720414447565e-05
2.51702595852409e-05
8.83855516586249e-06
2.82772351649574e-05
0.000100447676384476
-8.5077074961996e-06
2.55282299733893e-05
8.24684856283685e-05
3.40609530053309e-07
7.45358759495389e-05
1.59975730541111e-05
3.36588063930153e-05
2.41416812876047e-05
7.87055567754896e-06
7.44390067162333e-06
5.0456670815789e-05
-5.90476388597263e-06
2.12560197259393e-05
4.33513737135323e-05
3.17947172858318e-05
4.97700485972748e-05
3.91615312371056e-05
6.09617753163131e-05
5.32473310844088e-05
6.12827015155066e-05
8.19528535730736e-05
7.11693450071752e-05
6.11920124051342e-05
5.55032076733155e-05
5.16650721243828e-05
3.64043664410124e-05
4.90699537791418e-05
8.0451332972845e-05
3.40793411360089e-05
5.64236396078901e-05
4.43458761831929e-05
5.96977816911324e-05
6.31469921114584e-05
3.64867031845815e-05
3.2695233948399e-05
7.26831817288611e-05
5.01373634748705e-05
1.97387647575162e-05
4.78289356754113e-05
4.29712784446872e-06
5.6457898750412e-05
4.59648449809621e-05
1.24685759886727e-05
3.50419058013853e-06
2.34478310232395e-05
3.52479185432858e-05
1.04065885141927e-05
5.18165455449419e-05
5.08881246992358e-05
2.15669618909702e-05
-4.11838490665086e-05
3.80523375958858e-05
1.64692870495777e-05
1.12508257046066e-05
-6.5395893375303e-06
3.28204096839975e-06
2.01421661325531e-05
3.32277726926835e-05
4.59662968927666e-05
4.56867109449283e-05
6.67312472744323e-05
4.40231515419415e-05
4.81137631790674e-05
6.15968479888845e-05
4.12244269882889e-05
5.84466943225604e-05
4.35838473260878e-05
8.59743100750975e-05
8.73948503463961e-05
5.37242867914146e-05
5.17412025623393e-05
2.24013156181761e-05
5.65188520940901e-05
5.85469048994487e-05
2.75810920496922e-05
6.04520834860024e-05
3.96629428835945e-05
9.92377192059338e-05
4.92644827978893e-05
-1.27494667954678e-05
4.06321994929215e-05
-1.4773124679651e-07
3.59610363609115e-05
7.61083015346174e-06
7.11736078799337e-05
3.25586389605924e-05
2.790213312505e-05
-4.9721770616013e-06
1.50266824288093e-05
4.82388674486581e-05
9.76709927357092e-06
1.26546071181791e-05
3.29215275562359e-05
3.77233789017032e-05
2.40049125055747e-05
3.66914886992547e-05
3.22851139157579e-05
4.34309790057495e-05
1.57605835992409e-05
6.88974243919764e-05
5.46784007055784e-05
8.7880848785762e-05
7.07681860698972e-05
4.47197035676455e-05
6.46254203806908e-05
8.6912474652293e-05
0.000131064443141837
4.92381265408006e-05
9.60009973011375e-05
9.97149264006949e-05
5.84944350901937e-05
5.26527497499589e-05
5.03280291219746e-05
7.23537707459781e-05
6.5674341134384e-05
6.19955626829812e-05
3.55680711098816e-05
1.73267178915457e-05
5.67114828463564e-05
3.73192838941242e-05
3.71626892282079e-05
3.56582743337827e-05
2.34430830027412e-05
5.83918880730705e-05
-1.44462984842407e-05
5.32455696890675e-05
5.92045257346561e-05
3.44532500024246e-05
1.51379529310715e-05
-1.80493578382411e-05
4.52078780381651e-05
4.56819677693647e-05
2.33127767092289e-05
7.93914319004623e-06
1.64546398773431e-05
-4.38025924767932e-06
5.13800088202436e-05
3.67590934710268e-05
2.09299690798823e-05
6.54078903238279e-05
4.87722481077524e-05
5.1263237516167e-05
4.76566046722898e-05
4.82517764876313e-05
7.89934744352871e-05
5.38184194787236e-05
4.85755500936768e-05
4.68818154967098e-05
3.88142685729237e-05
9.04465522440333e-05
7.47517777047799e-05
0.000107538556706285
4.91422384927794e-05
2.25512869836917e-05
7.4534604320831e-05
4.92451003333946e-05
2.1640059662975e-05
5.15828441025054e-05
4.65937755266629e-05
5.56082922633524e-05
6.10572378345427e-05
5.29689242884921e-05
2.78699226835217e-05
7.96140644452593e-05
4.45371263648629e-05
-1.23887276297511e-05
8.32455789548184e-05
8.72079808935119e-06
4.69188658063456e-05
1.38874493239362e-05
7.52323630210899e-05
2.10366050368593e-05
3.75226115789877e-05
2.08403878490987e-05
3.80195612580817e-05
3.56658816903054e-05
3.49868763242253e-05
5.15700252709228e-05
4.17763689413503e-05
5.41168534758294e-05
2.61419307950105e-05
5.11377160948212e-05
8.92233924704911e-05
8.23937776610311e-05
5.06183433861625e-05
3.08116573742082e-05
4.2701116340004e-05
9.15601182604868e-05
5.40430719043628e-05
3.76137247189788e-05
5.20027287863004e-05
4.43638479554926e-05
6.9636957953552e-05
6.78678922397808e-05
6.35764192889914e-05
3.43716007046638e-05
2.32787979736566e-05
6.12877446077036e-05
8.90498498437803e-06
7.30283140483357e-05
3.86540702129844e-05
6.82131963601837e-05
8.71620319221529e-05
4.4684234527695e-05
7.1744271862531e-05
-1.35719611659967e-06
5.20050167189048e-05
1.98784194731151e-05
1.58991541407028e-05
2.01959190481611e-05
1.89406430119343e-06
8.00781968910016e-05
5.47561934966777e-05
0.000102635322769942
4.3793153342524e-05
4.16014551720144e-05
2.66138797414155e-05
5.3533845567475e-05
3.39972067395858e-05
3.89638359186148e-05
1.1348149170755e-05
9.60200923775562e-05
5.14380120191498e-05
4.46725619525104e-05
9.7569815604079e-06
0.000120500656380351
1.37632856667114e-05
6.61860822173909e-05
2.71033280684102e-05
8.27942900426247e-05
3.78325628634902e-05
3.03828896770269e-05
5.90654542709716e-05
7.37272090538773e-05
7.18731110060315e-05
3.77245649055096e-05
5.5383803208976e-05
4.07911428849475e-05
2.66659128023923e-05
1.32280337332226e-05
5.38589469689649e-05
4.32051887172987e-05
5.73366918440061e-05
1.9437078131559e-05
2.50234170731314e-05
5.6412725660364e-05
5.06616891643213e-05
-4.87580456033544e-05
2.37433927636277e-06
3.82307811714616e-05
7.79628125628219e-05
4.63592246901191e-05
3.38303383265725e-06
4.28813263839199e-05
5.08685877462976e-05
5.90718991242574e-05
3.69744964569803e-05
7.94521716702755e-06
4.55088721275796e-05
1.76704510442843e-05
4.65327787302903e-05
6.08528098577151e-05
9.27218438330788e-05
7.50445345196972e-05
6.46571604717191e-05
6.96577088904998e-05
3.46303133451736e-05
3.95983959869852e-05
7.25882557222276e-05
6.89698198429918e-05
6.19162160486642e-05
7.46090415154979e-05
6.35119186568228e-05
6.55889962880481e-05
4.29527181629411e-05
1.89300093438317e-05
4.83345360966476e-05
2.77410801578826e-05
8.25474867201484e-05
3.78771325853142e-05
2.02684819780684e-05
4.50815965177017e-05
5.40152420555575e-05
7.97625927396758e-05
1.78446327959048e-05
6.89405052056286e-05
-4.97269446561166e-06
-3.4484154518994e-05
2.84558803243265e-05
2.99009449743372e-05
1.44025869351733e-05
2.21534130260367e-05
-3.05634931581155e-05
1.40804927999877e-05
5.72217585046982e-05
2.6730181815571e-05
6.02901178936263e-05
1.85342599383828e-05
6.78924535473573e-05
4.27091962381214e-05
2.41880882654823e-05
9.11656832217376e-05
6.33551912764089e-05
4.47777010354365e-05
5.69094941311426e-05
8.81150576249522e-05
5.92397091199055e-05
9.51937078959404e-05
4.76142213087568e-05
3.90483803615119e-05
1.7605661984659e-05
5.87220339250237e-05
6.44462571073136e-05
4.59438009168731e-05
2.54814663302882e-05
6.19794365358234e-05
2.33444060818272e-05
5.49723236231515e-05
1.64491952961279e-05
2.97290403221023e-05
1.08907173862566e-05
7.61445538393416e-05
5.86240742114201e-05
1.79510391096845e-05
3.09462433844467e-06
5.13143300173454e-05
1.32165144620301e-05
-6.54121509919982e-06
2.1371589461765e-05
2.10764761183952e-05
3.09996628756958e-05
-1.32205206441998e-05
1.47832143523631e-06
2.41539726430128e-05
-1.82436086653274e-06
2.8556523477715e-05
2.69910339290732e-05
4.86397023276043e-05
5.95885811319932e-05
9.6579277733734e-05
1.90254416427758e-05
4.07733243572578e-05
6.58945341488134e-05
6.25519642427968e-05
3.72972505124558e-05
2.89210264414336e-05
4.9431891456304e-05
9.47148922471655e-05
6.82835636531621e-05
5.56299043700719e-05
5.22645884917887e-05
6.06745387914535e-05
4.6858544787189e-05
3.63833929130185e-05
6.7088059657389e-05
5.92633220171753e-05
2.61863917706028e-05
8.42903107867611e-05
9.46521625613754e-05
1.11207148736953e-05
7.46353634723117e-05
6.90092981343913e-05
5.29488825321425e-05
5.34068025881882e-05
5.83834497945191e-05
4.85350475866896e-06
-3.66154388349069e-05
2.19357822646721e-05
5.41810199530677e-05
4.03654210354813e-05
1.33629246230809e-05
2.92339251861991e-05
1.53965400159114e-05
1.28982629444065e-05
1.87241558916016e-05
5.68346133731444e-05
3.63802903310065e-05
2.20048846510397e-05
1.80243248794148e-05
1.79991955337721e-05
3.85513810532399e-05
5.78952501458638e-05
4.52320391274033e-05
2.9610388793359e-05
8.15920166172219e-05
2.30330071138873e-05
1.78150630071905e-05
5.61237936585743e-05
6.53874615417319e-05
7.82349492754385e-05
5.42611162438834e-05
2.11156462848909e-05
6.19677707033026e-05
3.87488871688592e-05
5.01321376275346e-05
1.62339682364214e-05
3.5983690939881e-05
6.38040089528711e-05
4.6935292742334e-05
8.26621103977302e-05
4.59255796892465e-05
4.73171596366887e-05
5.34868005374417e-05
5.26738705816216e-05
5.91194133990014e-05
2.38445277650345e-05
5.17399165219472e-05
3.38461886266332e-05
4.47160169953669e-05
2.50093631242398e-05
3.37087156428304e-06
6.80357867157704e-05
1.23103068750517e-05
2.81828436139442e-06
6.64872375210716e-05
2.300731264804e-05
5.9232770731446e-05
5.67398724653611e-05
5.53568284720361e-05
2.98547995331371e-05
8.11205661105888e-05
2.43770512043414e-05
1.46009867501227e-05
9.97473604990163e-05
3.45055141318642e-05
8.2568481999833e-05
4.66321678962027e-05
3.75372053162046e-05
4.98901686658604e-06
2.83657013570401e-05
1.17922294792023e-05
3.08309752024954e-05
5.88343430087593e-05
3.70436377933316e-05
5.2312548029501e-05
3.62215144529966e-05
2.31984836076571e-05
3.65415571692938e-05
2.10495644750505e-05
5.21162149766336e-05
3.37827404222444e-05
4.93253442512848e-05
1.74758559735967e-05
1.24336324350677e-05
6.03242591337806e-05
6.54196119345228e-05
2.91514950216872e-05
1.45327948151729e-05
6.82565851566668e-05
5.66505087049812e-05
7.04040480152069e-05
6.85198094429182e-05
3.35874014091683e-05
2.15660338167263e-05
-9.77115183410066e-06
2.75156555938062e-05
2.98619996141913e-05
6.49114299878891e-05
8.11440199375566e-05
3.32552343647054e-05
7.23992779466488e-05
1.37631494301661e-05
5.23360423996239e-05
4.03644839888824e-05
2.90712795021066e-05
0.000121082668595898
8.75233514770219e-05
3.32542640854905e-05
2.64096214491083e-05
8.14852194948723e-05
2.53849300842772e-05
5.14464601479273e-06
9.55442412580009e-05
8.79277912955326e-06
2.11130836206967e-05
2.89244036795532e-05
1.44824613739555e-05
2.03287229669606e-05
-4.32187797844049e-06
4.92991961613599e-05
3.61127752707285e-05
3.85144547361326e-05
6.4430843983209e-05
2.80928103454452e-05
3.19183824520927e-05
-3.3638560943962e-06
4.39772106263156e-05
4.28308804575714e-05
4.60987181969701e-05
4.32359420958173e-05
2.09171033909033e-05
-9.04666065121646e-06
6.90668740346604e-05
5.45405553056089e-05
9.33859949895432e-05
4.74526973172059e-05
8.6169886601973e-05
5.29602338469246e-05
1.02201083446941e-05
3.75631123369772e-05
5.513630610381e-05
6.79884647347776e-05
3.52854805331058e-05
2.33657123932768e-05
5.72278610632596e-05
3.11656186131199e-05
4.04411975644193e-05
2.93431205521131e-05
3.92588771593893e-05
7.88362374161039e-05
3.33796679172047e-05
2.07080827290313e-05
-1.42003642392741e-05
1.14845263388298e-06
3.74503058993924e-05
2.42670628026373e-05
7.31011016193882e-05
8.95433044659922e-05
5.32692306603875e-05
7.77269045873491e-05
1.56545715730937e-05
3.66242598509267e-05
3.91768121359817e-06
1.34989404462402e-05
2.61348255686963e-05
7.20099363994475e-05
5.0152008313849e-05
2.47199974111543e-05
6.41803447586984e-05
3.73952563229836e-05
3.50153863742641e-05
1.43997929228556e-05
7.56678236328558e-05
5.29381986075732e-06
4.2663359720357e-05
6.72033815206688e-05
3.98731306452654e-05
6.37336225633301e-05
3.83106182796447e-05
4.55571196949356e-06
7.92802981954985e-05
5.55835817045136e-05
7.06513936040333e-05
8.93363510473559e-05
3.87572864820534e-05
3.97668415415814e-05
8.99392711370014e-05
9.37488038297211e-05
5.29461465544187e-06
4.60230079897315e-05
3.69659484069526e-05
4.00708528560723e-06
1.9311760396254e-05
1.91253172170868e-05
1.89044562052829e-05
4.43272476171394e-05
7.4882442847052e-05
-2.09823029667264e-05
3.94116111687053e-05
2.81477401534473e-05
4.35337272985962e-05
4.64968774135938e-05
3.79285990661425e-06
4.35367079354049e-05
5.23226642414339e-05
5.0515378339408e-05
1.74326949696999e-05
3.3706020524905e-05
2.28118261973317e-05
6.57721312314094e-05
3.0329878268867e-05
3.46796957152571e-05
5.40211659831312e-05
1.19241682532403e-05
8.17998943081489e-05
1.62612581688315e-06
2.68426419579168e-05
6.67372403503819e-05
6.50041085733524e-05
3.51306399762973e-05
4.34013154559595e-05
1.24688937312114e-05
3.60596693632201e-05
3.77159125626433e-05
6.58337817750516e-05
8.81672734105721e-05
6.41495144794264e-05
4.93374317639346e-05
5.63808437666151e-05
-2.36993338467256e-05
5.4578464566572e-05
3.14990152013733e-05
7.09295543516847e-05
-5.27588574285326e-06
4.90487119229274e-05
3.42747783973371e-05
3.34494844360275e-05
3.92531693762683e-05
-1.63449029600298e-05
4.45338297935011e-05
-1.44281823117735e-05
6.073211022613e-05
4.43312215812067e-06
6.87856926017914e-05
-2.14899430813251e-05
2.22214923826594e-05
-9.09882210174299e-06
2.56309736539189e-05
-1.74178265634522e-05
4.02270239772941e-05
1.71854787575238e-05
2.24655099118816e-05
3.95550581112996e-05
5.8490277889866e-05
5.31034142232088e-05
4.31311544175772e-05
3.51769248144922e-05
8.15346754340236e-05
5.37782389668721e-05
5.19611271457974e-05
1.37532300948023e-05
5.52438702435617e-05
7.54297306587395e-05
1.07952082417462e-05
1.79046769588623e-05
5.22005069066829e-05
-2.36220178537831e-06
7.5894857057589e-06
2.67713726578039e-05
2.35722733344933e-05
4.05275206407915e-06
3.31332221284323e-05
6.99288227542564e-05
6.27547698854378e-05
6.970770636379e-05
5.77541563195592e-05
2.75354380029651e-05
4.47243417419111e-05
2.41165293031779e-05
5.81799966563983e-05
5.79969031918771e-05
-1.2259426199738e-05
2.8370851690346e-05
2.07653378460929e-05
-7.66500869762182e-07
1.98249936934857e-05
4.57575236830663e-05
1.29596954421599e-05
8.58595319670124e-05
5.07097092562049e-05
1.99768191054815e-05
4.20153983305405e-05
5.12214690088541e-05
5.16611443403108e-05
2.94655237514603e-05
4.98465228785754e-05
3.65797601422663e-05
6.98170806940071e-05
1.55025769558467e-05
3.82020325090519e-05
5.9852994666577e-05
6.85328909028941e-05
8.47245232151568e-05
2.28646221390635e-05
7.13174915370329e-05
4.78205612238066e-05
3.82327915883891e-05
8.77545388599228e-05
4.62526622396919e-05
2.93028105771295e-05
4.3089119816662e-05
3.33930993225086e-05
2.62280746867229e-05
1.79702839707847e-05
4.06134624292092e-05
5.47826098655052e-05
4.48214088318272e-05
6.4282684823131e-05
5.56282356597062e-05
6.96016237739926e-05
5.05214488282291e-05
5.90845958169976e-05
3.37567504555058e-05
6.36874543991117e-05
5.11019102559253e-05
-4.70800174916614e-06
5.76785665026281e-05
9.12419158894656e-06
4.72166518904886e-05
4.52019946943088e-05
9.23047700870371e-05
6.60584135134559e-05
2.18682294245096e-05
2.79613132805234e-05
3.84027173343486e-05
2.93061018898218e-05
3.35901882646076e-05
4.38867703978564e-06
4.83699174741929e-05
2.1539260469736e-05
-2.78312975943408e-06
2.26705317338504e-05
8.38856421019105e-05
6.44139387372683e-05
4.11321757531574e-05
-8.21797332183421e-06
4.10605259362416e-05
7.98231486948421e-05
2.94914762348291e-05
5.56190175795486e-06
6.24293205285086e-05
4.52979635244715e-05
2.75426117373367e-05
6.13320637237972e-05
3.01173356283843e-05
4.92063422198111e-05
3.51014172910141e-05
4.18072908715159e-05
4.00340707015922e-05
3.48919123891188e-05
3.06292477193175e-05
5.97134178118104e-05
3.64074910197001e-05
6.43380601175093e-05
3.59638126799108e-05
2.67071466058308e-05
5.58036426173677e-05
-1.02594635473156e-06
3.33754385013264e-05
9.10184560969003e-06
4.3349964506472e-05
3.13536489777995e-05
2.24878019046205e-05
-2.11176105814863e-05
7.71169390183446e-05
7.64256875213321e-05
2.69452245766557e-05
4.25767389965699e-05
1.56675422981981e-05
3.438590869106e-05
1.44645377224704e-05
2.88304695797208e-05
2.94505321014585e-05
5.28301890248105e-05
1.51115533575817e-06
2.67674584708402e-05
6.02199550972709e-05
1.87394861369088e-05
5.0396100530549e-05
7.10382675155039e-05
1.28882545066236e-05
1.37010542159271e-05
5.89760644258392e-05
5.08646126802872e-05
2.60294815976318e-05
3.03662051682954e-05
3.69463538358501e-05
4.26330141571578e-05
6.20046196403635e-05
8.06996131974231e-06
4.82020658415076e-05
4.25663898909754e-05
5.04451989550037e-05
4.61569406187227e-05
0.000140529023403951
0.000120229243495461
3.02491892153443e-05
4.61991275109738e-05
1.99770508457703e-05
3.78413618430295e-05
3.18038968933642e-05
1.73494845059939e-05
7.07996474370243e-05
4.39536448285604e-05
9.9810634540822e-05
5.32666984445696e-05
0.00010955007639101
1.50757619309426e-05
6.67043724095557e-05
7.16302749826178e-05
4.10022375339843e-05
5.28334224685836e-05
1.81675914540538e-05
-6.50660118749325e-06
4.47008106526349e-05
7.26168061334156e-05
2.44523064946087e-05
1.73586923973438e-05
5.44391993704784e-05
4.85855031827725e-05
3.49731546970188e-05
-2.38070080848201e-06
5.68171264364216e-05
5.14220311279784e-05
3.40397597495794e-05
2.86361219903336e-05
6.61799541314011e-05
3.80994867324189e-06
2.22434960740663e-05
9.80569532284436e-06
4.16956878031727e-05
3.95566018601068e-05
3.49440052124271e-05
4.45160079030559e-05
3.84958087048727e-05
8.20941262867573e-05
5.07978678726897e-05
7.4363577966003e-05
4.59889735617241e-05
2.29082751495924e-05
4.09796197228392e-05
2.61269829604654e-05
3.56368220150517e-05
5.96999714922175e-05
1.84992747823458e-05
5.91620469139827e-05
6.26344452503372e-05
5.99323106531081e-05
5.6800224325583e-05
4.51718312847297e-05
5.01674306753688e-05
6.09210460850281e-05
1.2823700341839e-05
6.90323866878269e-05
3.65585778129129e-05
5.57929396884391e-05
5.42178071554334e-05
4.33245432612889e-05
4.23193106686658e-05
3.07156635918103e-05
4.36557604027082e-05
-6.6555466415451e-06
4.64682385499055e-05
2.94399665462148e-05
9.02744008808373e-05
3.09596757497507e-05
4.23244896105321e-05
3.40169962121968e-05
6.04427267692832e-05
5.49077787989862e-05
2.76578968104971e-05
4.6555017166764e-05
3.58659636691324e-05
2.33896366900653e-05
9.44295113317638e-05
8.20073483316562e-05
1.44434942763041e-05
5.56062658104734e-05
-2.64696844687215e-05
5.03042268412079e-05
8.50260306024576e-06
3.73627805274172e-05
3.29357745846436e-05
-8.30376534825313e-06
1.16314352003353e-05
1.18963079751558e-05
-2.01498523869118e-06
6.76134025090397e-05
4.48231221519278e-05
9.11313670306025e-06
2.29928238519898e-05
4.2390853160837e-05
3.80367060051642e-05
4.05410096976625e-05
1.3828520399053e-05
3.69070244980653e-05
6.69851617187778e-05
4.83671832158433e-05
9.06116055245071e-05
5.01406882309436e-05
6.82514266093081e-05
6.0394893931654e-05
9.48218740201386e-05
8.00512991751764e-05
5.10125871559715e-05
4.46907883589768e-05
2.76795413090974e-05
3.58352157450619e-05
3.62879630303492e-05
3.00961498396888e-05
5.7137754876182e-05
5.2255945023871e-05
3.22189762809586e-05
1.56622747225857e-05
6.89997333947049e-05
-1.17425925814772e-05
5.10295653841687e-05
3.25325703109884e-05
5.17877468044455e-05
3.98150608786352e-06
6.79176830626451e-05
3.43529707521361e-05
7.01223811403471e-05
-3.25648156060381e-05
-1.02485737886573e-05
5.21389318060117e-05
-2.56689846605675e-05
3.94779087014203e-05
5.18759198359105e-05
5.98870505326261e-05
2.78195296300893e-05
3.08741904489067e-05
4.06780191681344e-05
3.36313367533921e-05
5.64746650254909e-05
3.60943053483274e-05
2.56466185306576e-05
4.95528610649348e-05
4.87135502248826e-05
8.58031200990478e-05
6.96398234014776e-05
4.78879065426728e-05
3.51011816772464e-05
1.26929631586095e-05
8.45528497794461e-05
7.61731890752142e-05
6.45051312666777e-05
7.45190022831762e-05
3.84865552569989e-05
1.14868652633989e-05
6.60342911277824e-05
5.06073423365523e-06
5.29512828978606e-05
9.29099901603907e-05
5.1977946043488e-05
7.59258497581085e-05
2.44895901870649e-05
7.6356845291976e-05
4.8043380665365e-05
1.50538501548747e-05
3.20576374593132e-06
6.55562624516262e-05
3.4606184585539e-06
2.35310762639676e-05
2.96214163308374e-05
4.88822263687766e-05
-1.52838075081255e-07
4.67200607083899e-05
2.25984183451963e-05
3.1131845569271e-06
5.30062279247186e-05
1.93526346303323e-05
4.93295925984223e-05
1.33641824334822e-06
7.83616617392807e-05
7.01539193044443e-05
7.40615315632247e-05
4.13547202185937e-05
3.14799339719589e-05
2.15353849023698e-05
1.806482416462e-05
4.46166879950142e-05
2.67294955734447e-05
2.09436209993111e-06
-1.43800982179233e-05
4.24673923698265e-05
5.50082244513292e-05
3.36106328482915e-06
2.31246381077903e-05
2.96690010959846e-05
3.86866976693173e-05
8.09783731599387e-05
5.86061135926412e-05
7.02704391213533e-05
8.7430202137533e-06
4.82714212021725e-06
1.48042615769115e-05
5.76315619562022e-05
1.83985242268577e-05
-1.07753455156131e-05
1.19013904391268e-05
2.82028167127026e-05
1.13793513308987e-05
2.2808817347798e-05
2.26746807784721e-05
-1.31775351216463e-05
7.95805831523368e-05
3.67294137667457e-05
2.01134293350754e-05
4.02156115252177e-05
2.57233441097336e-05
5.20241777186688e-06
5.06738614331625e-05
6.11607181502776e-05
4.29417105246684e-05
2.76236441517942e-05
-1.97922853111366e-05
7.74637274042412e-05
6.222572712802e-05
5.0918028550226e-05
7.75565568271521e-06
2.96892079857118e-05
3.69523736357641e-05
1.92859356813492e-05
5.38079691226758e-05
4.33526135274216e-05
6.19577128296642e-05
4.00725616126399e-05
4.43321143357195e-05
9.37324409587867e-05
3.4167698172827e-05
4.01813185650773e-05
6.23854631740073e-05
6.7838622595959e-05
4.48623508757702e-05
3.61713757683948e-05
2.48133913177533e-05
6.13514162758553e-05
2.17138394654655e-05
3.37514558826438e-05
2.42666822463373e-05
2.77874998382816e-05
3.54884131672191e-05
6.79288427947511e-05
1.76602683780961e-05
3.30981005360518e-05
6.7302359193494e-05
4.47925543490899e-05
6.35841454747691e-05
6.39721648803543e-05
6.08788453274162e-05
6.15149821406825e-05
1.14817857712675e-05
4.34509865800587e-05
2.86742849321536e-05
1.94122787415206e-05
5.67952842667856e-05
7.74266993491255e-05
4.39754191424947e-05
4.94444933254816e-05
4.18581599513109e-05
2.47381164965855e-05
1.15368853855214e-05
3.2031948286293e-05
7.73932561062509e-05
4.68267410616025e-05
3.48323604336126e-05
4.1625939554526e-05
1.4942111242736e-05
3.61525636531827e-05
5.6681935646746e-05
2.5555733868161e-05
4.30858961906005e-05
-1.93697347033458e-06
4.12386006017429e-05
2.67611238239798e-05
-7.05371724636167e-07
4.18534761726428e-05
4.44021009449664e-05
7.23481150408567e-05
-6.56019842134185e-06
4.86519393046172e-05
1.12822152801548e-06
5.21109904456595e-05
-3.68313098686175e-05
4.46272742484769e-06
4.28420552496898e-05
5.5944654531504e-08
9.39756887559868e-05
2.8579603911686e-05
5.31022770779282e-05
3.89489268259715e-05
5.31139513135855e-05
2.9625976649131e-05
1.26871349165986e-05
3.26486119403322e-05
-7.14426664039453e-06
6.80601352350838e-05
4.97981151604961e-05
2.79040413564807e-05
4.0525504894973e-05
7.45218411718765e-05
3.6510306323568e-05
5.9783873183187e-05
2.18447671250423e-05
7.7754882253086e-05
-1.05737520287336e-05
3.9410997996185e-05
1.8408056517436e-05
3.66258945955914e-05
7.92040028471192e-05
5.57837359185999e-05
4.86884043210446e-05
7.37431969229572e-05
1.59236061971839e-05
5.45125381301262e-05
4.39358921976506e-05
6.00758162046656e-05
5.19055148111402e-05
8.35378899904762e-05
8.43925518707094e-05
5.87806896882715e-05
6.03387782270924e-05
5.71971590534287e-05
6.1982355773336e-05
4.40728633878544e-05
4.80552709528348e-05
4.31979178580791e-05
1.41428764231392e-05
4.18790706527964e-05
7.21174153527431e-05
2.88994187237901e-05
-1.58538589801651e-06
4.17906822084004e-05
6.8836594016724e-05
3.90337152202471e-05
6.5885828269851e-05
4.08618044281009e-05
2.33409277219446e-05
1.09126134566903e-05
4.17115675847677e-06
4.68617777795489e-05
7.26788298174758e-05
4.91221266614687e-05
5.26546678584647e-05
1.11544309117824e-05
4.07266964619881e-05
2.43589896732623e-05
5.24748762801439e-05
5.05392787101235e-05
9.06145821625571e-05
5.77322188104784e-05
3.82674419263918e-05
5.08749761915027e-05
7.85806495179438e-05
2.39912752301363e-05
3.55046172462603e-05
4.07120265788107e-05
5.26649029561533e-05
5.99236739077105e-05
6.96297814534084e-05
5.85292818445367e-05
5.02194729956098e-05
5.06822158375884e-05
5.8333815370353e-05
1.77339917747949e-05
2.10197518366929e-05
4.27060165000061e-05
6.53888125486873e-05
8.57557042879991e-05
7.45005371491622e-05
4.72586490094444e-05
0.000108201500973732
2.39902029835888e-05
3.96333490693492e-05
6.09665708054478e-05
6.86972470184574e-05
4.99086034444022e-05
1.8870153134204e-05
4.53617576304939e-05
3.06541751398244e-05
8.95206907332581e-05
6.39016110207852e-06
6.34218825750554e-05
5.51322048917107e-05
2.0492909122081e-05
3.89925823194501e-05
4.52274293775023e-05
4.80320146763451e-05
3.64296174513909e-05
4.10726262071786e-05
1.42909438643976e-05
5.78370896321218e-05
3.28906374810006e-05
4.81131747354898e-05
3.73000308575151e-05
7.65205454740781e-05
5.51202280322883e-05
4.60058241869201e-05
8.61381149065065e-05
7.39707987666639e-05
4.12806325265962e-05
6.00067643785779e-05
8.70598947734176e-06
1.46409442451545e-05
7.69689812589313e-05
5.0493238876007e-05
7.11189907585309e-05
8.79896219006019e-05
5.26180310716659e-05
3.04102477452809e-05
7.6630912106618e-05
8.64766627060435e-05
6.44046439399335e-05
6.28283130456048e-05
2.13369815619616e-05
4.03187604004356e-05
6.48469668297349e-05
3.41759840403888e-05
6.45018243016458e-05
-7.79085516850553e-07
5.94367857756721e-06
1.30919246300269e-05
6.2152465770828e-05
1.91804644229787e-05
-1.15655413402061e-05
1.6852827130664e-05
8.90828626829585e-05
4.98751671529801e-05
1.39712422833265e-05
9.72735069565209e-05
-2.25693972627967e-05
4.54668143763154e-05
6.49247780590167e-05
1.7461652965073e-05
1.30213903985008e-05
5.86500050616063e-05
3.40932942440953e-05
2.26890944077061e-05
4.13078496979379e-05
5.78375819247708e-05
3.82229268998399e-05
2.10285454788519e-05
2.06456031006006e-05
4.58052458020353e-05
2.75952088684121e-05
3.71335229126981e-05
5.70908237957968e-05
5.63371340648954e-05
9.51509722826688e-06
5.53222373666992e-05
3.96411929258732e-05
6.40361192080299e-05
2.35480952472352e-05
3.47587914727744e-05
3.65398456195428e-05
8.38178359232441e-05
2.66204437632174e-05
7.3875723850576e-05
4.15247622786517e-05
3.72160755218291e-05
3.63022127676575e-05
4.90502594894937e-05
3.46182532041351e-05
7.76741997080177e-05
2.87307180194851e-05
5.61626034300094e-05
-1.28838687611279e-05
5.66695637685458e-05
4.09727713920477e-06
1.82620039743396e-05
1.86807012796811e-05
2.01062009065999e-05
3.85052742687391e-05
5.31188318839827e-06
2.45884034898806e-05
4.21057589020549e-05
7.82847341182173e-05
5.97133649726268e-05
3.91459443984246e-05
5.9622532102963e-05
9.67111478847254e-05
-1.78009067133535e-05
6.58340210622687e-05
3.6541338512912e-05
7.23023930046078e-06
6.73077418595212e-05
3.27668325232381e-05
-8.2949414985591e-07
1.86170773247964e-05
6.57869861459237e-05
3.44305821337931e-05
1.99228786339426e-05
5.15060133938767e-05
2.14277700304503e-05
1.32448449162926e-06
6.54042919335573e-05
6.94017107922e-05
4.41774824452317e-05
1.39270440683852e-05
4.87923590960395e-05
3.67103660106426e-05
2.19499678089826e-05
7.09397935196796e-05
3.71564328374202e-05
5.72579430333613e-05
8.94025612638868e-05
3.3707383181771e-05
3.00492280901721e-05
2.55186211241097e-05
2.58211368941059e-05
4.25017245599077e-05
3.49793256692177e-05
2.88584003621771e-05
8.62975611391702e-06
5.39756835890192e-05
6.8053196306948e-05
2.72651848464006e-05
4.37051861195086e-05
8.19004258799244e-05
2.08678153623846e-05
0.000105018718149641
-2.03466128053816e-06
3.29065646885532e-06
4.87262694318211e-05
4.97426403972032e-05
6.17617169513591e-05
5.78660757658778e-05
3.06107411173489e-05
-6.95567668511744e-06
3.44800631062095e-05
3.3686267602231e-05
9.35254961754431e-06
3.84250387488015e-05
4.9491880232516e-05
4.05766789514064e-05
5.43515424185148e-05
9.14262644195584e-05
5.51028636244838e-05
2.84875589442084e-05
5.30563508588684e-05
5.30619120570371e-05
-2.42450190111203e-06
5.8897046116949e-05
8.21618444695006e-05
4.09912452538698e-05
5.83782769256709e-05
4.66691154915931e-05
5.30622231633459e-05
7.81238630138304e-05
1.34902443435683e-05
2.33198200679988e-05
3.98558889020954e-05
7.45953552704878e-05
9.51834337290471e-05
9.39387770842278e-05
-1.41636743609346e-05
5.61554430491928e-05
6.30342361535288e-05
6.61105946465547e-05
4.50414692131602e-05
6.10851821543303e-05
6.17189035212653e-05
-1.76667380543429e-05
7.06745198462294e-05
4.4351568166168e-05
2.82535260486678e-05
1.0190382665102e-05
6.0688128415241e-05
5.65746882322231e-05
1.56582154206053e-05
7.21035671983314e-05
1.50613699652815e-05
2.57146620739271e-05
3.57753660192618e-05
-1.2663665120546e-05
1.35039428841158e-05
4.01241813552883e-05
3.29659230416206e-05
7.99231044561595e-05
2.43248638617301e-05
2.56945235094772e-05
3.17239812623489e-05
5.16452715443157e-05
2.82182531990735e-05
-1.76520910959221e-05
1.17907707100055e-05
2.97895398042214e-05
6.33674071764665e-05
2.54421569529257e-05
7.32451515977293e-05
5.73392514980956e-05
3.08077590802249e-05
2.97710707686005e-05
7.42628783597943e-05
6.01249637625817e-05
9.50289325504095e-05
6.4986983887429e-05
6.55447709620458e-05
6.55337401618188e-05
2.74873000415218e-05
2.24861055354649e-05
5.70320460297564e-05
8.51835188063708e-05
8.04084593686933e-05
6.18521602218124e-05
7.86009471487218e-05
3.43118074389217e-05
6.12730115253204e-06
3.2238256600133e-05
3.48247619659088e-05
4.77636722321006e-05
4.71742372446934e-05
4.55359700010547e-05
4.23568147597249e-05
-1.01682436292929e-05
2.62926806398791e-05
7.87394021362842e-05
1.36171533965269e-05
3.81513802408549e-05
2.98323628602707e-05
5.07643043845314e-05
4.95165153036546e-05
4.20464995418941e-05
9.99518442682446e-06
9.10683862741323e-06
1.96620306763649e-05
1.45278978393071e-05
2.50367416765794e-05
8.48046192643568e-05
6.32454327470604e-05
-1.56441775695728e-05
5.64867014413241e-05
2.97651923685499e-05
4.32124685776645e-05
2.50571608813358e-05
4.07351805252167e-05
2.40119291104984e-05
5.66697510619536e-05
5.92304380285457e-05
5.27084088046055e-05
4.73054966617082e-05
2.90566734293233e-05
6.26251829119778e-05
0.000106025406134566
0.000112757782029743
5.08876075057788e-05
3.81078135152486e-05
5.70338884800345e-05
2.18250475575869e-05
5.50365990787194e-05
4.68889610261482e-05
2.05725231673155e-05
6.83763194083553e-05
1.33193704931929e-05
5.20727406877103e-05
3.02572947320419e-05
6.64231798067446e-05
3.03936835223226e-05
4.89894558470957e-05
4.22351400815575e-05
1.09639860311576e-05
4.09034026064614e-05
1.71525385911182e-05
2.76076745785685e-05
-2.07277974247592e-05
4.42936097336062e-05
5.75011590630461e-05
4.56116895780583e-05
6.0854474161208e-06
-4.72082640963927e-06
5.82904789656408e-05
4.08196943720895e-05
2.73441285354607e-05
2.32615271139403e-05
4.09146020927366e-05
5.86477581206627e-05
2.51311805814304e-05
-1.33901583036895e-06
2.82730442539967e-05
4.90078331957132e-05
5.60096801581325e-05
4.35738410853532e-07
2.62320076547175e-05
6.47949981311673e-05
1.07647124819051e-05
6.25111981152157e-05
6.33053762324411e-05
5.97262833211724e-05
6.10898330040629e-05
3.20884658136246e-05
3.42071827251444e-05
4.70349897274384e-05
6.91500489326397e-05
6.49892393043913e-05
7.78838176753887e-05
6.27446300420442e-05
1.63961697155184e-05
3.88605555391188e-05
5.80771711473958e-05
4.83492345013165e-05
-2.21214173635511e-05
6.19278122063026e-05
4.52358178328784e-05
-9.27124883672077e-06
1.24362799502126e-05
5.15169847520388e-05
1.87914053363802e-06
6.28636824497879e-05
6.98462649012799e-05
2.94173263631285e-05
1.09265940124781e-05
6.02901314204685e-05
2.7637266171283e-05
2.63161818375838e-05
3.7687819495584e-05
1.68080265997696e-05
3.93999482274046e-05
5.06740343715323e-05
6.57295700613141e-05
6.27079878670799e-05
4.91385435579054e-05
5.86735942733355e-05
6.9152649630637e-05
6.05049451953928e-05
7.0447306975002e-05
8.14700269765227e-05
4.93064311722172e-05
7.08768549267642e-05
2.6615576230223e-05
5.15018453329196e-05
5.23741304798433e-06
4.76212009870179e-05
-3.40801391802883e-06
5.99919925367339e-05
4.33437747898488e-05
3.18132825404105e-05
1.8727881705172e-05
3.98053462037763e-05
4.67020757309453e-05
3.18852786157968e-05
3.68931104027242e-05
4.45586668784014e-05
3.6720435390885e-05
2.04459692497014e-06
3.97898015749033e-05
3.02017028800199e-05
3.81632474562821e-05
5.74521733413994e-05
9.16912393387761e-05
5.22751535593218e-05
5.60631581329676e-05
6.19803175731745e-05
5.87402305454635e-05
1.43111374141634e-05
5.71027343332328e-05
1.01605947837878e-05
5.33933092464923e-05
5.50930841727981e-05
7.15783261476706e-05
6.40681043086996e-05
5.14419385547837e-05
4.44361661117852e-05
5.95255449906526e-05
6.40035773139877e-05
1.1794195520021e-05
4.34761864129818e-05
-1.10404165610544e-05
-2.25855450835909e-05
2.22308342023037e-05
1.37113610012625e-05
4.83599631709518e-05
-8.6056557391853e-06
0.000117114288342611
6.09889401673221e-05
3.77233071253607e-05
6.51039065995496e-05
4.38744339932497e-05
8.19831520269483e-05
3.19971855284506e-05
6.12775502188638e-05
5.5037490339305e-05
5.20954419052323e-05
4.30731980726476e-05
-1.78821795647761e-05
2.15322630010065e-05
8.14095508284285e-05
8.21653392179507e-05
3.31332477096508e-05
5.56671509148744e-05
4.88446882787664e-05
1.8425203570563e-05
9.63063180421424e-05
7.3451100180152e-05
6.50863490636297e-05
3.88524126509747e-05
7.20589704207624e-05
3.75492034776927e-05
5.50694213289494e-05
4.03782209571281e-05
1.42210186193559e-05
6.24274199823904e-05
2.84113859388611e-05
5.91672601509049e-05
2.98442184821054e-05
3.79160921302776e-05
1.83740223348552e-05
3.58175657544381e-05
5.00562857035035e-05
5.49005379525147e-05
-1.74470784572295e-05
3.9681376620962e-05
5.70796743375931e-05
5.314253591971e-05
5.1795673652335e-05
2.00971754495594e-05
1.52509694237522e-05
1.23866467887576e-05
4.86756779471582e-05
2.88608576460169e-05
5.61551860265632e-05
3.79664961450248e-05
3.31770737983956e-05
2.15433378585617e-05
3.09424183359457e-05
2.97693936109087e-05
6.35159950729465e-05
8.69771663500752e-05
4.92621654105665e-05
9.01094570282198e-05
9.76973593249747e-05
5.30334933563437e-05
9.28924388937652e-05
1.91094800432871e-05
3.89394101726229e-05
4.36901605263644e-05
0.000112700698429515
2.21169269887668e-05
4.22497945776692e-05
5.55937117815949e-05
2.94945681659245e-05
5.4970242859643e-05
6.49968071782735e-05
6.90237610774609e-05
2.32538023924785e-05
1.23748480227229e-06
3.21210214677989e-05
-1.71996905445582e-05
6.31128102426535e-05
4.1314328292096e-05
-1.69529660888687e-06
1.34855513220364e-05
5.36123889740189e-05
-1.33965855719404e-05
4.97633917507026e-05
3.58761915764599e-05
1.28447819878138e-05
2.59991157522597e-05
5.65887430041685e-05
4.30434909737062e-05
1.73090361764912e-05
2.76939820008348e-05
2.54389943172773e-05
4.20308914820397e-06
1.15578460589378e-05
4.90424180544155e-05
5.34159681845631e-05
9.96797590654913e-05
1.38676352176966e-05
3.0964126135262e-05
3.44094591700592e-05
4.02186505150503e-05
1.7918509014229e-05
1.82706941708295e-05
6.78292127574052e-05
2.85916035992986e-05
-1.05192970430466e-06
5.52660066383321e-05
3.55101426100205e-06
5.29327163144257e-05
4.52549710077497e-05
6.36503615966474e-05
6.81933904075967e-05
7.65481636087937e-05
4.01557785879549e-05
5.81767344302378e-05
5.3301529977504e-05
3.62743303191711e-05
4.87362890140069e-05
3.17331457546566e-05
-2.95802977910367e-06
5.17598280425817e-05
-1.0032818547768e-05
6.48025527072298e-05
4.30419573559264e-05
3.1506942388337e-05
4.02543339721264e-05
6.33378743542583e-05
5.46222780333941e-05
1.95768539692566e-05
6.49194767075502e-05
3.26402087658699e-05
4.08139854818778e-05
4.49318498122698e-05
5.47713635340331e-05
6.37766650483963e-05
6.71636463303599e-05
-4.78391024628125e-06
1.90591565488817e-05
2.47657909016158e-05
2.37282708463813e-05
-9.70764363374388e-06
-7.37171428741842e-06
5.3900120320065e-05
1.33836939814867e-05
1.86762266129576e-05
5.23953348899129e-05
3.54106521264953e-05
4.01011979683356e-05
3.32718234900668e-07
3.4532104471885e-05
4.2445397601468e-05
5.87077465350145e-05
6.85232973409564e-05
9.27795485797783e-05
6.65440071024414e-05
3.81220165493527e-05
4.32396628743933e-05
7.92718634880729e-05
9.80062632090882e-05
3.49538077680733e-05
6.54515942687888e-06
6.96147237039525e-05
4.96556675989358e-05
4.02856121469314e-05
4.76370189671703e-05
7.7403445384776e-05
8.18115635987899e-05
5.24959050417219e-05
8.19760035984339e-06
2.67330659951115e-05
3.01974910932048e-05
2.50887244428347e-05
3.08287499727257e-05
8.56272938793574e-05
2.36007424824332e-05
-2.71594951801871e-05
3.88290321054571e-05
8.97941346271485e-06
-3.83738018729031e-05
4.18293911110645e-05
5.82834296369049e-05
6.38799851435324e-05
5.02153464589628e-05
3.14370250070019e-05
2.79128662246895e-05
5.7025496509122e-05
3.88473813788846e-05
2.54498091561997e-05
-1.47729447942505e-06
5.95033132825983e-05
4.28909955902e-05
3.08687438127858e-05
6.47262309505346e-05
8.09114986780761e-05
8.67643503131653e-05
1.98822368629396e-05
1.31947321256964e-05
5.03098379011365e-05
5.71583166775482e-05
3.99005375824653e-05
4.09403684272659e-05
2.74812406120313e-05
6.38699165344052e-05
8.57595251764289e-05
1.65272188965119e-05
-3.52537085178651e-06
2.15984411118853e-05
6.0071107017038e-05
5.49362533477767e-05
4.12470591065515e-05
4.13900587749605e-05
4.77444132017982e-05
3.62075813482232e-05
8.87855481935126e-05
7.87472785906326e-05
7.0681453396074e-05
4.52155980524604e-05
1.68618336025824e-05
7.41202647931877e-05
-1.71836972681587e-05
7.01736068174558e-05
2.84563000995686e-05
4.13853511985723e-05
7.02425494667303e-05
1.96184866315905e-05
5.94305673584259e-05
3.78659691120884e-05
3.76420630349512e-05
0.000105699519544397
3.8981171603094e-05
1.81143312204448e-05
6.51446797323083e-05
4.82203235308765e-05
-5.31094302509806e-06
8.07883113343108e-05
5.44433186441571e-05
2.45750852470618e-05
1.92542878763411e-06
4.99209504471239e-05
2.12171187722497e-05
3.89390172906017e-05
4.23580389405351e-05
5.59917163937081e-05
-5.42776205510226e-06
5.44916035334437e-05
2.5414429963086e-05
1.74463250935309e-05
3.26853156350989e-05
5.23706636766289e-05
2.95311601659464e-05
5.29599078659512e-05
5.21115693805207e-05
5.43871228286853e-06
9.48831757957759e-05
1.502128873361e-05
3.4166525537558e-05
7.19777043988322e-05
7.84785058103536e-05
7.24108953310062e-05
2.18626089994581e-05
-2.98529995865097e-05
3.13774754760121e-05
3.18180483892943e-05
4.93874478856238e-05
3.63962004543357e-05
5.72667318688356e-05
5.36310345110974e-06
3.36733234247098e-05
4.22348746460102e-05
6.07110587838375e-05
4.53399644853656e-05
2.71268275571815e-05
5.99729329341482e-06
3.43904056322972e-05
7.82795821105174e-05
3.69470805978845e-05
4.56903889894719e-05
3.0917944183775e-05
1.35387588106814e-05
5.29786572544402e-05
6.57152325926805e-05
8.22307440023608e-06
4.6782882329719e-05
6.65830595969471e-05
5.65586709199043e-05
2.39431030293821e-05
4.46900715624641e-05
3.07518582379296e-06
-9.20135712926757e-06
4.67325393362218e-05
4.96113368301247e-05
8.76099482412604e-05
4.64678797877153e-05
7.97466680800057e-05
6.88904232577462e-05
6.86818180401537e-05
8.74362034952682e-05
6.76545008956518e-05
2.33843316676534e-05
2.05777177621386e-05
5.02771685085033e-05
1.89881059485909e-05
5.42647582138565e-05
7.48102011284738e-05
7.32677484944793e-05
3.71675909809576e-05
8.92652988551737e-05
4.41262477669869e-05
6.39349193854518e-05
6.48279670323326e-05
2.97142526943824e-05
2.88001130577353e-05
5.03338597357166e-05
3.83762210729585e-05
1.77993409867718e-05
1.41202157801056e-05
4.75007338280037e-05
2.3115428919559e-05
-1.60834173785936e-05
3.00318000949551e-05
3.62997021590234e-05
3.25460581106861e-07
2.85790751125651e-05
3.15272306909739e-05
3.69955782105457e-05
5.3535778925721e-05
3.65173530501805e-05
2.81463972025776e-05
1.09893234983622e-05
8.86174337413524e-05
8.4713960438326e-05
-7.29257630202201e-06
8.6374380813592e-05
3.39305673944497e-05
5.52529268672041e-05
5.06619077731157e-05
4.55616641325804e-05
6.52067103820325e-05
7.26099550471468e-05
3.68631349361601e-05
8.54636614997135e-05
4.02882285457163e-05
1.32647618225703e-05
5.31067143405536e-05
3.19336954665692e-05
7.08957564762527e-05
6.31240940466391e-05
7.27155535099012e-05
-4.81793707286002e-06
6.03042061222072e-05
4.63482823726162e-05
2.11712779673638e-05
6.24439342287542e-05
5.79875442439921e-05
3.57088814371107e-05
1.8019064218767e-05
4.9846277561175e-05
4.39666200499512e-05
7.17846697397497e-05
4.13486528025158e-05
1.93533045194251e-05
5.04224458477756e-05
3.88881652794532e-06
4.28341081130783e-05
5.6946508959112e-05
6.51448025482852e-05
5.40933023585575e-05
7.05216947390071e-06
1.84441644986534e-05
-5.91720424817009e-06
-2.56393992457766e-05
-7.3138907537089e-07
5.99573616883989e-05
7.46795908578237e-05
2.84500648894718e-05
6.44011297361696e-05
3.11207704096421e-05
4.46251210629414e-05
4.74992323416927e-05
4.50976640036636e-05
3.9180719825382e-05
2.91911506338857e-05
3.5096981210466e-05
7.49979677641403e-05
7.48751640151311e-05
3.36339010862228e-05
4.61580736425446e-05
8.63885521151773e-05
3.69958288199979e-05
9.54567218548336e-05
5.1188747072989e-05
4.50637421807236e-05
6.52958137457665e-05
6.90759590172711e-05
6.54457173106774e-05
3.13770192477484e-05
5.875361986113e-05
5.01202603142301e-05
4.74815100217996e-05
3.71906652112789e-05
4.71383280532783e-05
-7.56562052830586e-06
1.2853336520047e-05
5.0021596497373e-05
7.51576575520311e-05
3.90039771668e-05
2.57946634004616e-05
4.16616529123821e-05
7.18331767943513e-05
3.92101788435652e-05
2.02889403125723e-05
8.60606718706561e-06
2.73634683575309e-05
3.03541680558669e-05
3.26072105864609e-05
2.98135322176179e-05
2.00441166920451e-05
2.40709059289012e-05
1.87773381228065e-05
2.97369860307302e-05
5.58771149593378e-05
4.90751258724786e-05
5.14195606558017e-05
4.59470606413341e-05
1.15637965344574e-05
4.47007630950502e-05
2.52883394540262e-05
1.48127093549789e-05
6.16003442922343e-05
5.24335349273581e-05
4.40702700402874e-05
8.72105245871293e-05
2.45886403597106e-05
5.33448941240086e-06
3.52125844166955e-05
5.53314771765193e-05
4.34151950280249e-05
5.76910456825566e-05
4.2687410619096e-05
5.55626460457723e-05
7.45860147825659e-05
5.0251945115146e-05
5.77811921515862e-05
3.98997078386795e-05
3.26847319814071e-05
6.49198412706812e-05
7.08344544239691e-05
8.4920996589261e-05
6.10962699782169e-05
6.96368070684491e-05
3.1117897020937e-05
4.64892313059321e-05
4.07627255422927e-05
4.37121260209016e-05
3.89436707130579e-05
2.17684870547659e-05
3.44129136717579e-05
1.44826633119924e-05
6.11388384312413e-05
1.77987055320972e-05
4.7254191733768e-06
3.67759268780671e-05
3.07627666173653e-05
1.11568765281228e-05
9.64181199308794e-05
5.09161880883775e-05
7.04170012491034e-05
4.12880863105222e-05
4.99910405794701e-05
9.09875181775483e-05
5.23709214636628e-05
1.60210983099164e-05
2.65939830117423e-05
4.14011930247885e-05
3.20433524784766e-05
-2.79501512703085e-06
6.79655785909856e-05
1.82746659790712e-05
2.59464556039818e-05
5.49959562288341e-05
6.7037336920676e-06
2.37279963136227e-05
1.46015402397109e-05
3.83563262790553e-05
6.854179531588e-06
3.39667813255286e-05
4.86176127818762e-05
3.12623981276611e-05
2.79935713158307e-05
8.00488646586447e-05
3.51666453027168e-05
4.07444579279116e-05
9.76154889044793e-06
6.96409149859322e-05
4.07004078669077e-05
-2.0733780095389e-06
5.09326204010707e-05
6.89426767203046e-05
6.60382299837807e-05
5.05800006556479e-05
3.64144942328901e-05
2.1093620544407e-05
6.6480503791738e-05
3.57249626317749e-05
4.56829676034743e-05
4.56462929434712e-05
1.60281353195315e-05
2.83107511767063e-05
-1.82906081006671e-05
4.85354401091633e-05
3.91671254170008e-05
1.91541380751548e-05
4.81824266491209e-05
-6.03622771847484e-06
3.91094103624971e-05
3.25675321868483e-06
5.16373925344176e-05
-1.33238592020351e-05
1.38614998243063e-05
5.14555213464322e-05
5.46718870446249e-05
2.99274771646979e-05
3.8985955497026e-05
2.85415147334638e-05
4.3242063327622e-05
5.54016570893999e-05
7.35361534147301e-05
2.16726091154057e-05
1.843468391779e-05
3.60674065570149e-05
5.05583145918172e-05
9.61548974846736e-05
7.38143423408112e-05
7.78177398823511e-05
4.90751970571734e-05
2.24830414625026e-05
6.20069626309045e-05
1.76650265244245e-05
3.91587630196559e-05
2.3483764784554e-06
8.32560841536804e-05
3.28837967430576e-05
3.44866269714442e-05
4.43802997771615e-05
4.05221954095371e-05
2.63611982373844e-05
2.91238058057986e-05
1.59477844138792e-05
2.06214123426566e-05
3.27946549406163e-05
-1.12846545128095e-05
2.41641598829148e-05
9.43813669148837e-06
5.74781262478347e-05
7.86228754031386e-05
1.92857795637603e-05
4.57372114844555e-05
2.64686260005576e-05
1.90538070261148e-05
5.19369433069088e-05
7.14695189293891e-05
6.93412484725081e-05
1.2478771363836e-05
6.69822996041401e-05
4.4063574556175e-05
4.95952902753774e-05
4.8827470212247e-05
3.76325351471101e-05
6.88492736058412e-05
4.32497671711252e-05
3.78485072031311e-05
6.92177072989444e-05
3.88025196482601e-05
5.49758134636263e-05
6.66492601350868e-05
3.56772660400613e-05
7.85759430325029e-05
9.4010991779636e-05
6.16809410387363e-05
2.84392857211646e-05
1.4807892041368e-05
6.91042496035876e-05
4.74849247847204e-05
7.07667014915273e-05
3.63311098230057e-05
8.52067535931387e-05
2.46328339780134e-05
6.16560087516901e-06
7.50134913722527e-05
1.35774018373198e-05
1.70340910917637e-05
4.93363102120202e-05
3.3970701457402e-05
1.76691065905572e-05
9.38034850124215e-05
7.22707012629633e-05
4.28892784964502e-05
4.75867980005878e-05
1.4379519931251e-05
4.62819674384831e-05
2.41466257865118e-05
2.70010790391651e-05
5.99376848062744e-06
4.68451836575825e-05
3.34353753247724e-05
6.09045656032174e-05
7.95644141114341e-05
1.38062819794774e-05
8.0192214089093e-05
5.66331573968386e-05
3.47293018751536e-05
3.10771165137667e-05
6.34942052934277e-05
7.38562480573624e-05
1.33343183002952e-05
-1.79890492354404e-06
5.79595814514214e-05
4.92984666740964e-05
4.3878558536408e-05
3.20914573079721e-05
5.52333221911587e-05
6.56049731868279e-05
1.35374454173594e-05
2.32023430780992e-05
4.27132359594257e-05
1.44602879365565e-05
3.88881884161817e-05
3.42157471888718e-05
4.04333534590325e-05
7.33942539070217e-05
8.82559066162401e-05
6.36938533432316e-05
7.78015861725359e-05
8.01624103198737e-05
0.00010301132189283
2.52761937044889e-05
4.94734129148702e-05
4.69673026737679e-05
3.42231912901001e-05
6.70513541944704e-05
4.49582372763617e-05
6.02985053631057e-05
9.06171102550669e-05
5.41669100642924e-05
2.29496847328733e-05
8.9538206415929e-05
8.33790444891598e-05
2.9242150572827e-05
2.82785184683511e-05
4.93440661096276e-05
5.74379034031772e-05
-2.29273526108317e-06
-3.21873900691702e-06
2.67495363487485e-05
4.64401407739058e-05
3.65489123880091e-05
1.74002184868519e-05
1.19631207090754e-05
6.63583406195717e-05
2.45175630480861e-05
5.74247771167332e-05
1.75242633578741e-05
3.5742712842757e-05
4.86910217950805e-05
6.79850100813911e-05
5.5790605624432e-05
2.84899856780341e-05
8.55905447707876e-05
4.07594566071804e-06
8.31379130401415e-05
5.62186897932545e-05
1.40346554664634e-05
6.04937684605278e-05
7.90343869558967e-05
5.99771825184528e-05
5.20763833931317e-05
6.492369528709e-05
4.17799070684202e-05
5.71608249917027e-05
5.40849235144307e-05
3.69481419217739e-05
2.80987622489627e-05
4.21330252561934e-05
3.87604080669704e-05
8.56232635702349e-05
6.67958216782235e-05
4.92003596124642e-05
5.02386543862451e-05
4.47750442546994e-05
6.67510071007224e-05
-1.55756406778679e-05
4.19772559446181e-05
2.19586331609161e-05
1.45362323024363e-05
3.19736973288089e-05
2.95042205964697e-05
-9.73188952554826e-06
1.03128613932811e-05
2.2379037966785e-05
2.47629526759804e-05
7.89526668799055e-05
5.45461271878795e-05
6.4155890427143e-06
3.29573899179463e-05
5.30788852741233e-05
1.77482433886448e-05
4.19347158529479e-05
7.47081438127741e-05
5.80268986313365e-05
9.40557304965718e-05
4.62185561423859e-05
2.97900645464494e-05
7.79079283938813e-05
3.80620851894446e-05
6.13278167025598e-05
4.86520727601317e-05
5.11166364821897e-05
2.44065534763074e-05
6.04900241547267e-05
8.74058323013128e-05
7.92724848338504e-05
2.09450392746218e-05
4.80161860834202e-05
6.11713243104622e-05
7.146089187454e-05
7.6053020092457e-05
1.06952649130494e-05
5.34808721020237e-05
-3.84169149128499e-06
8.16753559100761e-05
9.97573958006232e-05
6.93975646450172e-05
2.79984548416444e-06
3.65288606200185e-05
2.63698217286154e-05
2.18245043722912e-05
3.53226204383771e-05
4.99533585823474e-05
4.64304813004476e-05
2.89929404347122e-05
3.40719318105093e-06
4.06086946815186e-05
4.78591054019846e-05
4.764323204515e-05
4.53058466181336e-05
6.4573002436057e-05
5.57343982032021e-05
3.551664197702e-05
5.58163129709073e-05
1.22522250667376e-05
5.96554337557628e-05
1.2428875157354e-05
3.03618814838553e-05
-1.28493391443891e-05
6.79530822139953e-05
4.5553032882237e-05
6.73711092879032e-05
3.98032130775158e-05
5.9122167216892e-05
5.50584340582244e-05
5.15197015743164e-05
-4.62667141079341e-06
3.87550693015181e-05
1.9273086343217e-05
7.79870017460103e-05
4.78623274340662e-05
2.11461893635e-05
3.68995391489973e-05
9.69436610331314e-05
6.45484751452231e-05
6.76642836014177e-05
6.35874481393015e-05
3.71076718194638e-05
6.50894201195451e-05
1.58160575780467e-05
6.40145424264123e-05
6.06354893046434e-05
-2.29351885189712e-05
2.23309830138147e-06
6.0373058917795e-06
-4.17226572091731e-06
2.13075272293343e-05
-2.37811421551817e-05
4.46824362597203e-05
1.32998881078763e-05
3.80195134641351e-05
3.2404410723236e-05
4.40513473594753e-05
1.96786496802742e-05
6.35598513660533e-06
3.47596220834845e-05
2.24976284590641e-06
2.45269713902291e-05
7.3092421860502e-05
5.67268812565221e-05
4.80450785440084e-05
6.64543827308838e-05
7.70326450570089e-05
4.44884650754844e-05
7.1550665103102e-05
4.45856506644055e-05
9.95595151876747e-05
4.72965585940534e-05
4.33286606109803e-05
6.10222386658816e-05
6.86283280695189e-05
7.42094706637188e-05
5.52797127132171e-05
6.11313985800711e-05
7.71385065703731e-05
2.70323793989456e-05
6.27929524980109e-05
7.33402226622557e-05
2.07638015068469e-05
6.5520842468981e-05
-2.18337468095478e-05
2.05152431904731e-05
2.92132385838346e-05
7.39588061147658e-05
1.48598849645884e-05
-2.94823607027629e-05
3.67905656971714e-05
1.38983076710679e-05
2.26471089066966e-05
-1.46649776065376e-05
1.72909514052045e-05
1.38755681840644e-05
4.49008357209179e-05
1.17917608796424e-05
4.40744702709221e-06
1.7369096109421e-05
5.50584013999618e-05
4.59778773744222e-05
3.91075679766526e-05
5.32177173358504e-05
5.1115548804033e-05
5.02173945902377e-05
5.81778120933806e-05
3.02461434345027e-05
6.79651821157897e-05
6.67533537228738e-05
5.96794827152581e-05
5.3845791590914e-05
8.93005537408198e-05
2.73341111226169e-05
7.25236529456029e-05
5.76371469441504e-05
6.32220543987941e-05
4.796740099663e-05
-6.49916357120823e-06
5.60741489531702e-05
7.36058853729679e-05
2.73669758858264e-05
1.30303207625352e-05
2.64019671958324e-05
5.10849711222017e-05
2.24080080778222e-05
4.12797500746941e-05
3.9770500824924e-05
7.43808460424797e-05
4.63289436130794e-05
3.32500377181921e-05
7.17638284908152e-05
1.77646463251673e-05
3.45911720159979e-05
2.54465747242638e-05
2.78774399356127e-05
3.22729369776497e-05
0.000100126338613748
7.84136531703905e-05
4.34911312796467e-05
6.51581107198676e-05
9.70551841460576e-05
7.15766465650765e-05
-2.21986261086406e-05
5.15104748777965e-05
2.12945912213482e-05
2.90266754564028e-05
4.01446321094048e-05
6.57127314760757e-05
9.15554510773173e-06
4.05168906481939e-05
2.86328634178838e-05
5.94630786851893e-05
8.83452353945382e-05
5.91382099586497e-05
5.56041225199659e-08
-1.61529309444142e-07
3.90337750537869e-05
3.51621170777292e-05
7.13948593976471e-05
7.1686031681728e-05
6.11686714572707e-05
2.71734403385199e-05
3.28770380322737e-05
2.31172689243244e-05
3.8300908121769e-05
2.29833142327202e-05
7.75083555576914e-05
9.18514759245074e-05
3.84843525623103e-05
4.58419201251572e-05
4.54691820492795e-05
7.76684770445675e-06
7.18488249712177e-05
4.56306016403245e-05
4.48451522696661e-05
5.5847365840157e-05
9.10822341582116e-05
5.00793740341498e-05
8.95911892090419e-05
5.69615502165013e-05
8.38191113059919e-05
3.86544905774266e-05
3.71928722608083e-05
4.75716996534508e-05
5.59995976855554e-05
4.54933906863889e-05
3.17500347708261e-05
3.21825606257922e-05
8.60651739426822e-05
6.46415949286317e-05
2.83148537474167e-05
5.5000148902627e-05
5.11298516386157e-05
5.88960436716718e-05
5.43380802996604e-05
2.7452712645136e-05
5.39470938705166e-05
1.2877311051651e-05
1.09622234896817e-05
-5.62897879181118e-06
-2.25065552216402e-05
6.36078353774107e-05
4.72685829794617e-05
-5.98195559001648e-06
3.64002798178804e-05
1.85831369538007e-05
2.59373339224711e-05
5.18814384659534e-05
6.10519579536116e-05
-8.66821967773429e-06
3.74764445607654e-05
4.15483437752874e-05
1.95922442979784e-05
6.46581050334226e-05
1.74601450556088e-05
9.96614976437498e-05
4.55508845936637e-05
8.3069712946039e-05
5.81728818560048e-05
7.08256838545866e-05
7.10632346969547e-05
7.32099438121482e-05
3.99829443409753e-05
5.1042994502514e-05
6.25827317213812e-05
4.72813249612359e-05
6.58006152850473e-05
1.42907726515645e-05
-8.11431351123842e-06
3.51829612043162e-05
3.7615213623809e-06
2.67872450573034e-05
3.30435776686172e-05
4.90295736116434e-05
6.13733764808598e-05
4.09531262786379e-05
5.08200491586254e-05
5.09242487125772e-06
-1.30204016585142e-05
5.44768658854694e-05
4.42070078320516e-05
3.18978995015456e-05
4.30225978563676e-05
4.3318584438778e-06
6.98526325931067e-05
5.10099759653872e-06
1.26773992088416e-05
5.67360422213533e-05
8.71665514783951e-06
3.07778917849167e-05
5.70631042937746e-05
5.82936828706834e-05
5.04049176786479e-05
3.89343719572927e-05
6.15024678670732e-05
2.54052368206136e-05
8.72406232538901e-05
6.55631101667736e-05
2.29827502159646e-05
8.43102699724845e-05
4.42579167637674e-05
6.27319915243969e-05
6.93780979551469e-05
5.92859372339518e-05
9.14511523896276e-05
3.73978699195728e-05
6.16985297271662e-05
6.24036351511602e-05
7.46303729117218e-05
3.06383560644299e-05
6.61616546381568e-05
4.48295962849565e-05
3.44070747516841e-05
5.03435428089136e-05
3.0260716798093e-05
5.06492931959052e-05
2.95832124906851e-05
1.79670035946002e-06
1.47224155993746e-05
-2.20084354230866e-06
4.42577221466894e-05
1.64918918416656e-05
3.00752437588356e-05
5.3902048727462e-05
1.07072843673321e-05
4.71875515533283e-05
-1.91019453717505e-05
4.50540264034596e-06
6.72388597586493e-05
3.92787074471926e-05
7.9506626013338e-05
1.08058120583727e-05
7.39294202743706e-05
3.49055661797184e-05
4.69191055947587e-05
6.58795384080004e-05
7.99742538312099e-05
6.91654876602329e-05
6.9470664819399e-05
4.19606289759515e-05
7.13145112828172e-05
0.000117630774715987
6.98110858556619e-05
6.79703859833601e-05
6.53687999901314e-05
7.52274338665665e-05
3.93309699260761e-05
2.6204048330014e-05
2.70618022152618e-05
7.51526997430551e-05
4.38234920653512e-05
0.000102997946058336
2.72799893874924e-05
3.1123376620613e-05
2.2129132484452e-05
4.12968258906196e-06
6.43772322347061e-05
3.42508702830211e-05
4.33867958078706e-05
-2.47823871066044e-06
-9.94824670041545e-06
2.08663881867703e-05
1.15273047086382e-05
3.92034163638073e-05
6.24564795140325e-06
-9.90237408205819e-06
4.37339052215797e-05
9.25874893429212e-06
1.12726776680932e-05
5.29630224583555e-05
8.8122841393089e-06
2.4510544545139e-05
0.00010696392698436
8.58349698280336e-06
7.42047814561226e-06
3.55223693745865e-05
2.01524349285244e-05
7.99468491122223e-05
4.41162794831028e-05
2.39562198203662e-05
5.01890847446352e-05
5.20836383119895e-05
5.87353027178257e-05
4.75954884675136e-05
6.06335157469308e-05
0.000112101392107277
6.89513650937728e-05
3.33344249571827e-05
7.10962798123206e-05
5.31396104874225e-05
2.65534572556079e-05
8.95818277443597e-05
8.77004197326049e-05
5.63341181899149e-05
2.75935411810405e-05
3.41302913747522e-05
3.20986511399852e-05
2.92746660051694e-05
5.87062000733495e-05
2.50346211138854e-05
1.67060464836145e-05
1.46833067881853e-05
1.7676498205793e-05
7.09486263161892e-06
4.1735549690404e-05
4.51499990851213e-05
1.1758549970198e-05
5.19756382032998e-05
2.0455923254194e-05
7.11990050507806e-05
5.1760777489339e-05
4.24183946546273e-05
3.25580506595417e-05
2.46859166260706e-05
3.55666786403217e-05
4.05653319442025e-05
3.88311236934555e-05
1.31847317032283e-05
8.55052145150641e-05
3.92683468772142e-05
4.30053019942546e-05
5.09760760235854e-05
9.79150672046587e-06
1.56730475831378e-05
4.33297192703191e-05
0.000105004735082377
8.93816049856489e-05
7.3243712967582e-05
8.36738185286054e-05
2.11103928312074e-05
2.30909966685682e-05
9.80941375258073e-05
8.28003558474166e-05
1.59886943801589e-05
3.23850459295371e-05
1.79116039140974e-05
3.21557161001886e-05
9.89558226185116e-06
5.49628712826968e-05
8.33377052169464e-05
8.01792597150446e-06
3.38750701113977e-05
2.42941142206527e-05
3.44250012663118e-05
1.77249176511662e-05
2.05422693815397e-05
3.262292150029e-05
5.31963916947276e-05
3.37267867264118e-05
4.03317182251999e-05
4.67315596619934e-05
5.33791085746363e-05
5.50574301516942e-05
1.08299233478235e-05
8.15254348173762e-05
5.56735704369056e-05
7.07502753440389e-05
3.38967347551021e-05
5.6803689581422e-05
4.37444264552335e-05
7.30466904195868e-05
4.11804896224822e-05
3.71846546950352e-05
5.98484969065258e-05
3.86029708635252e-05
5.28685495245027e-05
2.24766690957072e-05
6.48015344806761e-05
4.61795178295657e-05
7.30912695049339e-05
4.69592745688015e-06
4.07905801295014e-05
3.95901089078722e-05
5.26976932347442e-05
1.83835863155553e-05
2.0345472384068e-05
0.00010914323001918
7.76136914720643e-05
3.60426121373541e-06
-5.05463669963167e-06
4.22217370487119e-05
5.14305906854215e-05
3.71128828760609e-05
3.71474512897402e-05
5.94421484589604e-05
1.06238258460777e-05
-1.14264424720478e-05
5.6096643147147e-05
4.29488413629715e-05
5.26900867332791e-05
4.55729047858813e-05
2.73251096300794e-05
8.33338963440766e-05
1.3490237979241e-05
2.5063267969107e-05
6.86599161412724e-05
4.23791741193997e-05
-4.3020620185049e-05
7.2861525421472e-05
6.98280615606278e-05
3.01257579653798e-05
3.7458009685147e-05
1.85625082051518e-05
6.87494371635157e-05
5.63159731989733e-05
6.66341175451977e-05
2.64747089984738e-05
3.28551254133243e-05
7.44743444352572e-05
8.15683347839398e-05
-7.90783284810755e-07
3.1242824095222e-05
4.19556779977304e-05
4.68134631935462e-05
3.08045470057341e-05
7.93140901206536e-05
4.73656562110807e-05
5.59078579079302e-05
3.34874809171239e-05
3.94124944756729e-05
4.83336208404997e-05
7.55514285161279e-05
4.67828794897286e-06
5.31690947230206e-05
6.72008108165833e-05
1.15927263573638e-05
7.42142549698382e-05
6.98347615566781e-05
2.87185404698997e-05
2.49923893988154e-05
4.40039274992088e-05
3.46142399588138e-05
3.91196369363351e-05
4.66014704915772e-05
7.21856616602556e-06
7.46019129701368e-05
4.7249299209334e-05
6.43163198658528e-05
5.63815429668786e-05
5.67231339738482e-05
3.57744176193433e-05
6.83548901690632e-05
2.36385299926987e-05
5.11204958921038e-05
6.9340559777112e-05
3.21103437676438e-05
5.52066075056858e-05
4.07620518114987e-05
6.89175282345654e-05
7.02001466753659e-05
4.79764636470149e-05
4.61516962003981e-05
7.57033930606187e-05
2.3792503604786e-05
6.39195174129489e-05
3.59833112496982e-05
9.36651915700525e-06
5.1182392763306e-05
1.45738043643845e-05
6.49668811006492e-05
2.39590280495337e-05
7.90608806649998e-06
4.09645682874515e-05
4.08921832362361e-05
2.99394492442048e-05
2.58880446788601e-05
4.26064700362216e-05
6.93865156131858e-05
6.89719957458407e-05
3.55712300001089e-05
8.17773049967355e-05
8.2110358386185e-05
3.12454947306332e-05
8.05135273511054e-05
2.47224853727739e-05
3.32135660815184e-05
7.72732176642488e-05
8.1437767910964e-05
5.26946098912696e-05
4.35577117376184e-05
9.65321838828451e-05
3.96150716811715e-05
5.23829030024016e-05
9.08596563049013e-05
7.67945174019901e-05
6.29840923889638e-05
3.77679758194973e-05
4.87090343798517e-05
3.07540905798147e-05
4.06630587406997e-05
4.38496424255169e-05
6.53867370592457e-05
6.60154772064427e-05
4.31985554364123e-05
3.53414872902157e-05
2.48538048603766e-05
2.08804409807098e-05
7.96372168885045e-06
4.6479037233698e-06
4.80402014108169e-05
1.66935502063996e-05
-2.94861993763858e-06
1.62640287738302e-06
-3.45879658584008e-05
2.41549223375404e-05
5.16878647606633e-05
5.16896224085178e-05
5.15874404223983e-05
3.27579159337668e-05
-1.14810311050051e-05
4.92344170796387e-05
8.14712321558342e-06
6.98961700455811e-05
2.36886973606637e-05
8.9439307917035e-05
6.58456092250548e-05
3.29218023984042e-05
6.25423801515104e-05
6.49786372410829e-05
4.92909800570923e-05
5.68566986008906e-05
4.03337862555634e-06
4.14192958410271e-05
4.67459130586094e-05
3.25694930068246e-05
2.72887416171512e-05
9.16066792305713e-06
6.51938130745569e-05
3.47805111943333e-05
7.01177256522956e-05
3.1119682000785e-05
2.37914523359203e-05
3.93794915869585e-05
4.51362810873732e-05
2.54751973155787e-05
5.61147838296473e-05
1.39410567002016e-05
8.49727193459216e-05
7.07916065671482e-05
8.52874221267647e-05
9.42570211933826e-06
8.78881804356752e-05
6.54992742244743e-05
6.77782988860631e-05
4.31855339813896e-05
8.96493032957318e-05
1.58789167542239e-05
3.34892272791582e-05
3.32737867033129e-05
5.5306830420222e-05
6.20881927064742e-05
4.37758624043891e-05
5.39469153981034e-05
-1.26082258155209e-05
3.21714776837646e-05
5.648291965393e-05
2.04821000674562e-05
5.18027535197931e-05
6.17626639168951e-05
5.790782462015e-05
5.47439484073023e-05
5.74552856271923e-05
3.62145769716883e-05
2.27272517468511e-05
4.70315500031058e-05
1.17365716498983e-05
6.50058171441876e-05
4.92299088815082e-05
8.81727323888996e-06
-1.70303113487505e-05
3.17519628524615e-05
5.02116393702584e-05
5.26914931880608e-05
3.76734339425182e-05
5.84667268837648e-05
6.97919124875492e-05
5.1240159448279e-05
1.59419532190903e-06
6.57188281377989e-05
1.18147228376179e-05
5.23789084037442e-05
7.16292553494432e-05
8.48215987214463e-05
2.49781971729754e-05
4.63181275202177e-05
5.72867945276062e-05
1.47213678044124e-05
7.59842236642082e-05
6.50081367505177e-05
5.13586283344185e-05
5.37518905971746e-05
9.16027739517461e-05
3.90844441275637e-05
