# Supplementary material for: Research on computational propagation and identification of mine microseismic signals based on deep learning
Source: PLoS One. 2025 Oct 22;20(10):e0334641. doi: 10.1371/journal.pone.0334641 (PMC12543183; doi:10.1371/journal.pone.0334641)
Supplement: S4 Data — (ZIP) [file pone.0334641.s004.zip › 000100700000348.xlsx_0.txt_24.txt.txt]

1.37490496275189e-05
6.30173986093528e-05
1.44642704894705e-05
2.07161472596006e-05
3.37032463868974e-05
0.000101930892621007
-4.04333626385505e-06
7.23627175629287e-05
4.75533581857596e-05
4.71960823277302e-05
5.26702136472306e-05
1.75462331682536e-05
6.77709078756269e-05
3.95130194310975e-05
1.352373900113e-05
6.94310062745572e-05
7.02805291659886e-05
9.32577454955086e-05
6.92696473409043e-05
5.27607320240163e-05
5.06015415652306e-05
9.34302329667923e-05
7.700080192998e-05
4.07938109775052e-05
7.27049515710827e-05
7.35968135710098e-05
4.78484857987164e-05
4.33252196143714e-05
4.68029929066136e-05
3.96296335409693e-06
1.81937340803436e-05
2.14123489825102e-05
3.31710486804659e-05
7.45508498654443e-05
2.43943688599592e-05
1.93384948376524e-05
-1.35696454061149e-05
2.18812844259156e-05
-6.00642638581018e-06
2.01175536650524e-05
4.38521393691439e-05
5.23966772720371e-05
8.06532949316604e-05
4.00318391631179e-05
5.05097423478023e-05
6.48661886942072e-05
2.40473882865045e-05
4.94835796336698e-05
6.92356583250118e-05
1.02374421303569e-05
4.48883145955442e-05
5.49327943038198e-05
5.40102963535745e-05
3.28828934713225e-05
1.03060379271013e-05
1.56408230587878e-05
0.000112932578810354
6.70127255547829e-05
4.99152278623568e-05
-1.50964546371692e-05
2.11344166206063e-05
0.000101777284526334
5.56273828847733e-05
1.47002217171344e-05
5.35996554673521e-05
1.79205683004996e-05
5.64162560268423e-05
6.5448466699683e-05
5.33784170721759e-05
6.3527489529936e-05
8.29537048678346e-06
8.36682530812053e-05
1.21520185905516e-05
3.65564170920569e-05
2.05546188120385e-05
2.42008784138048e-05
6.22699072642163e-05
6.65486331080232e-05
-5.36464561074377e-06
5.10434911873799e-05
3.65618913469615e-05
5.66145105606175e-05
1.90093410088624e-05
1.33305526818453e-05
4.76339981463636e-05
2.27230665408644e-05
-1.42918678826264e-05
2.83466610908209e-05
2.97036051018274e-05
3.82209119629275e-05
5.7466516501572e-05
4.58726989684212e-05
3.17172144864244e-05
-2.36971589426711e-05
6.62214062454028e-06
7.52654880950785e-05
7.86310375943035e-05
7.48837206514835e-05
4.01514963441651e-05
8.45924725802576e-05
6.90809582494437e-05
6.41714203205681e-05
6.57655251353679e-05
9.65806340547538e-05
4.60647321752031e-05
3.19315080461691e-05
6.3953024468583e-05
5.07214729114191e-05
4.35810344828911e-05
5.51611697193148e-05
0.000107354432192626
8.90871361777706e-05
1.59364213636853e-05
6.90247063605993e-05
6.35263795426474e-05
3.94461375703636e-05
6.81102377973319e-05
5.25042017725903e-05
5.72094036694017e-05
7.80538633898676e-05
4.61396157456327e-05
3.63930436566089e-05
5.11388734400801e-05
-1.40776577382195e-06
6.84979847201006e-05
4.08707050269604e-05
4.58367908947477e-05
4.83153421733767e-05
3.90372041067923e-05
8.09333544771368e-06
2.12845347604804e-05
4.86048375372132e-05
3.48698785269766e-05
4.73504550539227e-05
1.30048647363651e-05
3.81094887558382e-05
-1.32783501491194e-05
1.53507914790987e-05
3.01774402630186e-05
6.86052455781332e-05
3.35733992831884e-05
5.02968394169203e-05
1.10254899231026e-05
6.18517313680804e-05
3.42286871484459e-05
1.59968357530945e-05
3.8508502836947e-05
4.33063368026763e-05
4.95671995928897e-05
7.89821403668596e-05
6.16198152983797e-05
6.83586363510025e-05
6.17523470100658e-05
2.85152441253337e-05
3.53312604387891e-05
3.49213577784987e-05
3.907792357556e-05
8.91367345873679e-07
7.98646262095121e-05
-4.61657592725475e-06
5.95714803874245e-05
1.61619955724769e-05
1.2254301726511e-05
4.51197622065947e-05
5.74284637482261e-05
-6.36636553240308e-06
2.27380007456503e-05
1.6641159529734e-05
0.000103831782318512
3.2312255808246e-05
2.9467802649365e-05
9.99407469833636e-05
2.5427328184293e-05
9.03445946718065e-05
1.40288088755902e-05
1.64310168705017e-05
5.31660640579727e-05
2.67781819869295e-05
5.50412493435094e-05
6.18141283674311e-05
1.08471726055129e-05
6.20557881576504e-05
1.33045430776433e-05
7.10546752954958e-05
5.61882905146278e-05
3.74101759541525e-05
3.81502806263979e-05
7.52352920166548e-05
2.24177206005567e-05
2.00930365256577e-05
3.74242597207698e-05
5.23612350201302e-05
4.4236305969197e-05
4.74556731330965e-05
3.85056496770486e-05
2.05811042588127e-05
5.51091205807056e-05
-2.02006897833749e-05
3.03924956211825e-05
3.94502117215753e-05
1.14736246074925e-05
3.98203838150788e-05
2.13659782310903e-05
1.431609855098e-05
9.02241186177822e-05
3.05678237844281e-05
5.43615134584355e-05
3.37942319331063e-05
4.92461358891138e-05
1.69530319168547e-05
3.80495846449229e-05
3.37992283055985e-05
3.68093423331809e-05
8.19806725703904e-05
1.57500708136351e-05
5.74010968375607e-05
3.21109738673085e-05
3.23833128720235e-05
6.52204461251947e-05
6.25713808368519e-05
8.30227349872321e-05
9.94059383502344e-05
5.97695385847295e-06
9.45063428488696e-05
8.74060975834006e-05
2.13896827242595e-05
-1.18374698099051e-05
6.5404196268097e-05
7.97684598566041e-05
2.09220097490676e-05
4.13110689638402e-05
3.91227652785407e-05
3.66717689947277e-05
4.8279661095069e-05
4.51996969266191e-05
3.804826216151e-05
3.91657784101646e-05
2.41286237556365e-05
7.11346865970777e-05
6.76614241919554e-06
3.31766201882066e-05
4.90306719338927e-05
4.22790608525511e-05
1.08590304691144e-05
8.05839334589652e-05
5.62059799829033e-06
3.03019785721428e-05
7.37475004303628e-05
3.29480955185517e-05
4.68319486574064e-05
5.12694815558527e-05
8.09525306399853e-05
5.53152850011594e-05
2.16132783220245e-05
4.09522734700465e-05
1.98587823862844e-05
9.45172868473851e-05
2.78562342452729e-05
6.29707020560924e-05
4.21527027121172e-05
4.67754658567649e-05
4.8759892635526e-05
2.51856526570931e-05
2.53614499224248e-05
3.93132808596739e-05
2.86818748484381e-05
8.11543647399335e-06
2.47417396119136e-05
2.45478964297445e-05
1.38291250338016e-05
3.13234173784015e-05
6.59858053673143e-05
2.45560439331043e-05
4.31315742185362e-05
4.9983655454707e-05
3.43281119357243e-05
3.92201315985258e-05
3.24402881448804e-05
4.1271949747779e-05
5.12607255972227e-05
6.83542058941407e-05
6.46300237321072e-05
-1.1621087699283e-05
1.30158392612307e-05
5.53125409927748e-05
-3.40952410829596e-06
5.79409758757164e-05
7.98232309670214e-07
4.30975985169521e-05
3.11174052512571e-05
4.61809248083385e-05
6.12520048387707e-05
6.45760770334603e-05
4.98819306681742e-05
6.6586386924771e-05
3.94738044029612e-05
6.79445569992838e-05
4.205458611015e-05
5.34936550955087e-05
2.37335294513132e-05
5.37520450303809e-05
5.72637209303665e-05
6.25028540349234e-05
6.35572499590488e-05
7.74272738333157e-05
2.46707441496002e-05
2.6461691772144e-05
5.46056297542721e-05
4.78556766947602e-05
1.56927210152143e-05
4.56679743463335e-05
3.09187700856456e-05
1.98574469201833e-05
4.76875340807844e-05
4.89191621834375e-05
3.26751065066904e-05
7.74845273251028e-05
3.30713636572389e-05
2.14094272159275e-05
5.84062647837507e-05
4.19956145699514e-05
5.81469813810177e-05
4.50555185728096e-05
-1.65147142234435e-06
6.47197623899141e-05
6.6907659792523e-05
4.67558174629988e-05
4.12197858739838e-05
6.19195761557475e-05
2.20646713608796e-05
5.74842174564546e-05
5.81432123972592e-05
4.19565961734439e-05
4.21117516511809e-05
7.19997191894077e-05
5.51630614112777e-05
3.93988138412733e-05
4.76781625371783e-05
6.84340133351689e-05
-1.08065723585013e-05
4.81211844426495e-05
7.13411681642976e-05
3.44138157213386e-05
3.92331447393037e-05
1.01979383540797e-05
5.13260383102381e-05
5.89182492165409e-05
5.41069877764263e-05
1.18384112643518e-05
4.6544095576926e-05
4.04856052143984e-05
2.51495507104354e-05
3.64331177148955e-05
5.49976922299947e-05
5.07272513413911e-05
2.38146991950821e-05
5.47931471444271e-05
3.31336886515697e-05
-3.39466662180537e-06
2.54129076051175e-05
-2.85208453062967e-05
4.90628366588305e-05
6.01280225127816e-05
6.90927418376688e-05
1.26835188211359e-05
1.54093718431377e-05
4.68389816648088e-05
6.40677053907939e-05
2.48676751270393e-05
4.79825410676947e-05
9.73115559196175e-06
7.90987703059284e-05
5.7338914077489e-05
4.90058825627094e-05
6.23373222122232e-05
8.52935684221938e-05
7.59503184167277e-05
1.76545470448249e-05
7.70764266216985e-05
3.84738122448929e-05
9.61329137038025e-05
4.27023601436335e-05
8.79338983066544e-05
5.99226162158596e-05
-1.14606664981615e-06
7.41212089968553e-05
-3.00862712712354e-06
5.03310706110747e-05
2.93343978492461e-05
2.91980199273805e-05
9.10342439832854e-06
4.15938295886325e-05
4.9834033903087e-05
6.3179069536998e-05
-6.66271527660337e-06
2.40673344612133e-05
6.70883541007698e-05
3.01094823300007e-05
2.79210258262469e-05
4.60102167381574e-05
3.67862088524097e-05
2.6229291798659e-05
1.70479408141318e-05
3.8166391635222e-05
2.69654088089762e-05
5.21585018220078e-05
4.42037326041926e-05
7.26517775100237e-05
5.97949286555773e-05
3.9044993911634e-05
3.66874043986327e-05
4.39891351159403e-05
3.97268615476404e-05
5.05341781468215e-05
5.7609215045281e-05
6.29322065096348e-05
1.47576227935977e-05
3.28994375293618e-05
5.14832521507061e-05
1.78216759363496e-05
3.232211216413e-05
1.7840015323808e-05
1.43409728416034e-05
4.3690509414937e-05
6.71047123706871e-05
0.000109566581131235
5.01475174023172e-05
8.32816225490651e-05
6.85193267858404e-05
1.26679068269066e-05
3.75500225683352e-05
5.07066537109272e-05
4.92047569086085e-05
7.19761554273382e-05
3.23719426241599e-05
6.43386474524976e-05
4.78882038596042e-05
4.95928118723213e-05
1.42236548570869e-05
5.74859519535689e-05
6.16048437640756e-05
-2.15333516471193e-05
6.06764730398182e-05
4.97565797285476e-05
0.000104145093507982
4.39727009292595e-05
4.51674639785497e-05
8.24797298183633e-05
3.27061274386402e-05
1.19365169403832e-05
-4.50032307887214e-06
7.01956223661405e-05
4.79235540555475e-05
4.02815033354956e-05
5.00636580314208e-05
7.47941286777723e-05
5.99777590922693e-05
3.91084744428966e-05
4.72735228473495e-05
4.32440428325823e-05
5.51884306199199e-05
9.09893852890079e-05
7.72498568144651e-06
1.28888839855696e-05
1.97815291501756e-05
3.51863824869265e-05
1.59560059915505e-05
3.3976598940518e-05
1.98239916154502e-05
2.91366044593566e-05
8.94072514907596e-05
6.91338323328829e-05
3.01290931959803e-05
2.95932490370379e-05
7.48493662059207e-05
1.7303637251205e-05
4.8618305307263e-05
4.38935179787411e-05
5.35435065225309e-05
1.54339105443795e-05
4.95805721359112e-05
2.94047573933945e-05
3.21744281518836e-05
2.97229154890363e-05
7.28755040125916e-05
-7.6848605672256e-06
2.80321175621092e-05
7.11748843942918e-05
4.6477787284942e-05
-3.07003999195248e-05
7.40230624751452e-05
4.6092913825051e-05
6.21072228966131e-05
1.77929188967982e-05
3.01382800666653e-05
4.37619730302082e-05
3.03227371024481e-05
7.93761741411612e-05
2.30097664175958e-05
1.48095786668103e-05
3.14059327142065e-05
5.52441238993173e-05
4.45499141643452e-05
7.45763144729113e-05
5.83101863191387e-05
3.48111223748736e-05
8.247940171836e-05
8.57611777471415e-06
4.3509392211383e-05
9.39690869646616e-05
3.62172835039888e-05
3.13786917723941e-05
4.85605772137666e-05
4.0567689850339e-05
3.78927130881578e-05
3.85197098103208e-05
4.53982607954161e-05
6.78885513735688e-05
2.50185827950709e-05
3.42611931945108e-05
6.30514345286899e-05
3.32484323844876e-06
3.74786008236062e-05
7.62713728255581e-05
4.48146193633237e-05
3.0417851768018e-05
2.09712221388633e-05
4.72432463753516e-05
4.69548984041229e-05
4.86800325176045e-05
4.96663251243874e-05
2.67148631652514e-05
6.23006601999332e-05
4.25430809638946e-05
2.50971079200502e-05
3.83612497424934e-05
5.3901362891384e-05
1.37398140398525e-05
4.15003146511731e-05
1.54801341101413e-05
3.02850937054472e-05
5.52637968632815e-05
3.23804026976036e-05
2.56612417159552e-05
4.95653431070311e-05
3.17140633713492e-05
5.45257203772662e-05
6.49800075528872e-05
3.20088671422927e-05
7.65383376017345e-05
2.74368819289416e-05
2.76410829151066e-05
2.10294976312478e-05
5.19878368031102e-05
4.56294350394285e-05
4.8236642216544e-05
5.80707340470049e-05
5.02873070124686e-05
9.42411456765783e-05
6.42223515883103e-05
4.54323673314444e-05
8.84782873604992e-06
9.20040258321157e-05
6.43264679027095e-05
1.85458885060908e-05
4.42622874199288e-05
4.15424881578992e-05
6.4669044310769e-05
2.26607735976563e-05
3.54229813331065e-05
4.91818330959023e-05
3.99742362170659e-05
4.21012429435056e-05
2.98703922982661e-05
4.22854231195601e-05
-1.52979000611175e-05
1.43782329464666e-06
7.74994999783121e-05
2.35488954032911e-05
5.63123907532043e-05
6.67504436020328e-05
1.67699833795252e-05
2.75195360501588e-05
4.61431458030837e-05
3.10446847008179e-05
5.73063551715505e-05
1.47194841672531e-05
3.13252051782891e-05
-5.5580315633959e-06
2.47619611778809e-06
3.08067354868215e-05
6.48997570062072e-05
5.32298381667492e-05
3.63071074152258e-05
4.88832491873017e-05
6.47327650886398e-05
2.94891179127723e-05
6.79445163291761e-05
2.65318080594308e-05
5.40778032643664e-05
8.30360824273811e-05
2.20942359574849e-05
-1.58473994575102e-05
2.2135706737219e-05
1.0191919978858e-05
1.37858539894924e-05
2.32128943178363e-05
6.56926683645432e-05
9.58457814572812e-06
3.11192783971182e-05
2.0978681644408e-05
6.86730411830022e-05
2.75681585715503e-05
3.31263089179967e-05
9.01853824959811e-05
3.50638126637749e-05
7.48164245751155e-05
6.62553984741476e-05
0.00010265940415928
2.31863225174276e-05
2.00919673376196e-05
5.00350833765169e-05
3.00183638471508e-05
5.81705584716819e-05
5.03701607219268e-05
5.81033170273346e-05
4.99650178950712e-05
3.51458442557432e-05
2.95718054832044e-05
3.90061010409546e-05
5.34489046224137e-05
6.75417978453966e-05
2.52930403802346e-05
4.74476464907854e-05
4.74586159862539e-05
5.30422429011142e-05
3.14625275352226e-05
6.17741935631664e-05
6.1669380553155e-05
6.35103539498057e-05
2.21056286981128e-05
7.48024453509359e-06
3.13192790118553e-05
4.55325897776315e-05
7.45706468034225e-05
5.81399356908902e-05
2.09405773111851e-05
3.79809455859084e-05
1.74752039980349e-05
5.69933195654984e-05
2.15407297276494e-05
5.61431589866904e-05
2.7455363768707e-05
2.29185535271395e-05
2.46052979227322e-05
3.45209972226342e-05
5.46664268443858e-05
6.53437474602631e-05
-6.85604203720175e-07
6.84879950214801e-05
6.50703452198534e-05
1.07238510898747e-05
7.18878475576313e-06
5.50504658960914e-05
6.36482095413059e-05
5.94916264606271e-05
7.38556547897465e-05
0.000113524297407312
5.33576570157978e-05
8.23169726847704e-05
1.87207961811248e-05
2.87170977974918e-05
4.53851191021679e-05
4.12612450844513e-05
5.05970102677221e-05
2.15486246274614e-05
3.71428002260819e-05
6.91252352764898e-05
2.99901691543593e-05
-1.44651026226314e-05
4.45800794114636e-05
5.83406756631385e-05
4.08506821066927e-05
4.4975124877947e-05
3.94229987987826e-06
2.10797836671929e-05
3.35960425299079e-05
1.8809065569616e-05
1.89110097898943e-05
4.20986318525072e-05
3.80022466311033e-05
-1.46523201004761e-05
4.47966402154521e-05
1.65337897269169e-05
4.3481868385538e-05
-6.28085335282088e-06
4.82284169731293e-05
2.72308354517713e-05
2.43116004056046e-05
5.16858331972427e-05
5.22687404078173e-05
4.78862680938982e-05
4.93047032710394e-06
9.94345615070526e-05
2.89351352521022e-05
5.6023624428624e-05
3.8169593201804e-05
2.51160632739228e-05
6.56320519829801e-05
4.66640061373818e-05
1.43158554762376e-05
3.0916121497938e-05
1.78061531280463e-05
5.82000297478126e-05
4.50060386479919e-05
8.00316145861607e-05
4.76228559451578e-05
3.03930035984858e-05
9.89076649259572e-06
5.56094161734671e-05
0.000107094449874031
1.34040481368781e-05
9.85198726621494e-05
7.82016059404657e-05
6.30056946807982e-05
4.85937141641507e-05
2.68008131332576e-05
3.21193403113932e-05
4.74235119602909e-05
7.32442196300448e-05
4.07347817063051e-05
1.30505308344667e-05
2.97939242160686e-05
2.7331678810382e-05
3.80059709430914e-05
2.49270292252737e-05
3.31330979132509e-05
5.63012263685249e-05
6.66758222463508e-05
3.55841907174137e-05
5.35630997237114e-05
4.15406880694628e-05
5.18537172655182e-06
7.02023735598237e-06
-1.37786772720383e-05
7.54852504364028e-05
1.43022844801256e-05
4.95494105019772e-05
3.35588971738416e-06
8.09492462493139e-06
3.21572654205527e-05
5.14453907768617e-05
2.69790305895514e-05
1.41798096506082e-05
6.07240644160849e-05
7.32549703535923e-05
6.30044301710692e-05
2.27785478091251e-05
2.98799036872293e-05
5.69101892556394e-05
2.73482297655754e-05
2.18426818404534e-05
1.58790952742687e-05
3.52489989631305e-05
7.31856646838486e-05
2.95193201067418e-05
2.36776154955077e-05
5.97477987221577e-05
2.91480036981193e-05
5.81251873164701e-05
3.30484488587569e-05
5.76532832869766e-05
3.68122754423351e-05
6.36972953371065e-05
4.36484925576283e-05
4.4725853901052e-05
2.850142622761e-05
9.53721163860339e-05
6.50148371154577e-05
1.53533856606182e-05
5.80938628693801e-05
5.37048747639655e-06
4.02915778143051e-05
5.48312370258378e-05
1.1054288390736e-05
3.85291766146861e-05
3.61229799136693e-05
6.78240658721158e-05
-1.25622972080066e-05
6.13621092146492e-05
5.33664289544084e-05
4.15051258628002e-05
3.21478585921272e-05
7.3771148471935e-05
3.95476082734268e-06
1.14670116406423e-05
6.33574670604394e-05
5.05806878728077e-05
1.85071239573168e-05
4.23744274497696e-05
2.77033547161308e-05
6.73246648870749e-05
5.76591218787522e-05
4.33649166468183e-05
9.18024308336687e-05
3.35334498868352e-05
4.63206657897227e-05
3.16142980180215e-05
6.49916412031901e-05
1.07459558985618e-05
6.34648833008585e-05
7.50278983129378e-05
3.19234878910257e-05
2.50477667175934e-05
2.10009673352021e-05
3.6428134723715e-05
3.2512914287465e-05
3.47142081188794e-05
1.88862241044667e-05
4.80834466944381e-05
6.06522738453262e-05
5.22855627998013e-05
2.64121481885869e-05
5.7153585873503e-05
4.88212701857225e-05
6.90022552763421e-05
7.38283055052743e-05
2.46043031633636e-05
3.47465918481064e-05
4.16596858270928e-05
2.33553925688466e-05
5.98727769930543e-05
5.32263151023451e-06
3.88646077139262e-06
5.2688192554458e-05
9.60220093066547e-06
5.02728719636324e-05
2.19559810967212e-05
3.90537760685664e-05
2.22719626778144e-05
2.19086893861536e-05
4.80045554352074e-05
1.40008800047594e-05
6.20570791424212e-05
9.21448391300875e-06
4.36433339868375e-05
1.74663092963646e-05
6.73536540710931e-05
5.86581623267692e-05
-6.94876393365855e-06
-5.58891801630042e-06
1.33605062196301e-05
3.94526638067566e-05
7.53448222030278e-05
9.46417180995762e-05
5.24376239791596e-05
-1.83405702800706e-06
6.85678439155741e-05
4.39866698246257e-05
6.23384809215929e-05
6.43681644690952e-05
9.05418457755144e-05
5.58238585793936e-05
2.49627088584871e-05
1.75186449970963e-05
6.9397841726437e-05
8.26895840303145e-05
2.25495389686912e-05
6.98823382771873e-05
4.1178387730258e-07
1.21160404866719e-05
3.74304656377722e-05
3.45695447681091e-05
8.75563706752597e-06
3.38092893518551e-05
4.75829703730262e-05
-1.08365703486878e-05
1.54906589432218e-05
3.92398996862362e-05
-1.83390355248095e-05
2.98998054568258e-05
-5.04586923996153e-05
9.91880564511782e-06
5.77185676571146e-05
2.86127492621537e-05
2.10357702630098e-05
-5.65470220769557e-06
6.44915070386227e-05
1.05521990565771e-05
1.52471520197719e-05
1.33829990114614e-05
2.48395954462058e-05
-1.6210922188712e-05
3.11149148823003e-05
5.61307751206711e-05
4.53210313725025e-05
5.28164993302157e-05
4.06877308798378e-05
1.82179055117904e-05
6.48653187592608e-05
2.69856608605482e-05
3.66237063576213e-05
5.43572503390766e-05
6.09825969452788e-05
5.81946156706829e-05
6.39405215822145e-05
6.17278478855773e-05
4.0768586587493e-05
6.71643945017145e-05
2.6550535552228e-05
-1.7337350114853e-05
4.30393715166196e-05
5.7513565462725e-05
6.38789237843629e-05
3.42142804424463e-05
5.84656499537945e-06
4.41221014527904e-05
7.54416112770987e-05
7.93139993234937e-05
3.08655088991531e-06
4.92274791314416e-05
1.49668219476372e-05
1.14820985289828e-05
4.64402612038158e-05
1.56154245812964e-05
1.84085571640594e-05
2.75447839188957e-05
-5.13186186860313e-06
4.69680057708767e-05
1.78311554505609e-05
4.75161044516686e-05
1.95674735017303e-05
3.56949515861559e-05
6.20710750889983e-05
4.33703616491158e-05
-8.62050306291059e-06
2.11349276205197e-05
5.10398553251157e-05
4.86173894994182e-06
2.98797435262579e-05
2.1231877054599e-05
2.89953675212937e-05
5.98145335244754e-05
6.83033115845505e-05
3.04020178961419e-05
4.08021546692508e-05
3.63827466295119e-05
6.63500619419524e-05
2.22734165556903e-05
3.83517420708442e-05
1.92003205957444e-06
4.60020198412844e-05
3.04031600084271e-05
1.86890209823393e-05
4.70086755984862e-05
5.93414267760273e-05
5.42838435022033e-05
7.01831019745475e-05
8.22287766168159e-05
7.65370437777287e-05
4.68372965705278e-05
7.15502122311482e-05
4.79228518455397e-05
1.54747914317388e-05
4.74560755778924e-05
-1.010987309978e-06
6.49256470315266e-05
3.87582455950299e-05
4.10216003255985e-05
6.41770467793663e-06
5.29345654649623e-05
3.12285004365462e-06
3.89739766899983e-05
3.22362480465208e-05
5.52884847768901e-05
1.11025728765373e-06
4.48137839490027e-05
3.0039783189103e-05
3.17814753541287e-05
1.12133563018211e-05
3.86978553812252e-05
3.30531277293418e-07
6.80078803120646e-05
2.24601871205622e-05
2.98735405995647e-05
4.32375084154944e-06
3.56121439487599e-05
4.53580836452182e-06
4.7740500912937e-05
5.44935123050287e-05
4.54713343123046e-05
6.83245659865859e-05
3.11480481959613e-05
7.2033988129398e-05
3.23232093962819e-05
4.33063130102258e-05
4.23017430826901e-05
7.75180927594068e-05
5.68938237586295e-05
5.13124342224482e-05
6.03529819759964e-05
5.30363949562737e-05
7.89851573356269e-05
5.18740557738729e-05
3.44348948396414e-05
5.14751832232832e-05
8.26298999891812e-05
3.83436378236148e-05
6.05938360359968e-05
3.09708028140791e-05
3.57677232240598e-05
3.32337090650162e-05
4.0597718860937e-05
9.73824851859407e-05
3.7997305021459e-05
6.97722057035149e-05
2.70551203228875e-05
-1.65380457650142e-05
1.40780179315351e-05
3.88286105790401e-05
4.43542779923087e-05
4.11384714494373e-05
1.43949346287965e-05
3.93826204338533e-05
2.50148533674413e-05
7.13336992224119e-05
9.92885757118927e-05
2.82719105967587e-05
4.89701979741813e-05
6.7596959416e-06
6.05530919294532e-05
4.38680344349873e-05
4.26005829479925e-05
1.43123376307024e-05
6.22802254443104e-05
1.36246436381487e-05
-2.57114154328968e-06
4.36325891170228e-05
2.44043944835512e-05
6.24813315756934e-05
2.35083787633931e-05
2.72977491337605e-05
7.9488050369374e-05
1.33334829241592e-05
4.53625326200357e-05
2.20841921735037e-05
2.08414879795772e-05
5.22200726712193e-05
4.66750913256961e-05
2.60044703079739e-05
4.54760889088331e-05
1.200318300277e-05
5.73063399664738e-05
4.56851600447733e-05
7.33868377088596e-05
5.71606721160864e-05
7.54588549460136e-05
8.59097336985336e-05
5.71666500603191e-05
9.88469838315234e-05
2.93056896862936e-05
0.000103048497495452
6.29222810863749e-05
6.05359428003449e-05
2.78965412059533e-05
7.21947802696984e-05
1.24402340708206e-05
3.57995964946421e-05
1.85324755657934e-05
4.76133524696096e-05
6.73507297922387e-05
5.67223917843607e-05
3.14718523238552e-05
-8.75411501220009e-07
4.41448697440746e-05
8.23250845856841e-05
5.93728927648524e-05
7.17757633632049e-05
1.35433704272678e-05
3.67133451445852e-06
5.54429242771319e-05
4.67315310722248e-05
1.08705232038751e-05
4.50917647553054e-05
5.82235718676319e-05
2.21223885009516e-05
3.83317992989206e-05
7.07901566689118e-05
5.69879937207084e-05
2.52959757489753e-05
7.07300761143401e-06
5.10331349390684e-05
-2.81115636317896e-05
8.38724199044121e-06
3.36587137594971e-05
9.23201619574072e-05
1.11664016795843e-05
8.45098565531128e-05
6.17359627899835e-05
4.68543728644573e-05
8.34672314856193e-05
7.72602701258421e-05
2.97713348389554e-05
1.92823658260022e-05
4.15145062621168e-05
4.06735037877126e-05
3.36897777688615e-05
7.97313576080238e-05
2.84111265520665e-05
7.47536176290822e-05
7.11992128623576e-05
4.16530534402363e-05
4.70370757658775e-05
1.76634228975352e-05
6.53414087336215e-05
5.77126902558042e-05
6.20449312501573e-05
2.48816547849462e-05
7.39685823765955e-05
2.9791063512242e-05
1.46574844721012e-05
5.22147913903564e-05
5.27637247763096e-06
3.07166980585477e-05
-8.55351044793588e-06
-8.58326656380849e-06
5.87732000713415e-06
6.66184519306029e-05
9.31461053400784e-05
2.19850748030723e-05
7.03394310293609e-05
-6.28806811847953e-06
6.23523554815827e-05
4.4110676232896e-05
1.92793541852014e-05
2.15461844764555e-05
5.61813834615654e-05
6.60027194128291e-05
3.43988179076368e-05
6.93811495880058e-05
5.06055695541321e-05
6.08449049344485e-05
5.67048158980923e-05
4.55109563795504e-05
8.45918573758534e-05
9.25699304247658e-05
8.17914992083095e-05
3.81039902779688e-05
6.22739379719729e-05
3.09160062716651e-05
-1.71190952289078e-05
3.06616138937364e-05
5.84434759609547e-05
-1.71698014582427e-05
4.94845924637945e-05
1.28538575225386e-05
4.65817323788291e-05
3.06928321193973e-05
5.11716483649936e-05
-1.23054642970996e-05
6.4430029714637e-06
6.19672732512943e-05
2.84906636816603e-05
4.88118228992765e-05
5.49846232962864e-05
-3.84184393850127e-06
1.71750190488092e-05
6.68223779254013e-05
7.26828002053586e-05
6.42646718985976e-05
5.67541310434982e-05
4.51045660358642e-05
2.89296362304326e-05
8.39443690120212e-05
-1.15948250179252e-06
1.98133875046422e-05
6.77512858921913e-05
7.7195475596572e-05
2.65157551804766e-05
4.78139841836826e-05
5.37777017639598e-05
7.70910123094443e-05
5.24620201802087e-05
3.64218688964679e-05
8.3423071675253e-06
6.50076444025736e-05
4.48857255865187e-05
6.38105132335125e-05
3.85449994223611e-05
2.92837472029182e-05
8.7202409432265e-05
6.33292363217754e-05
1.29255968375157e-05
6.0097881558761e-05
6.35851481525731e-05
5.28730891737207e-05
7.38150861282965e-05
1.96124792499164e-06
2.84748617448906e-05
-2.7224190567772e-06
2.93653882471193e-05
3.47229700607204e-05
2.79878169891881e-05
1.47004909514904e-06
4.83494070295369e-05
1.62642033598678e-05
5.42953946303286e-06
2.40748368404376e-05
5.73762399775173e-05
6.66536492678027e-05
3.97155803896263e-05
4.07708482331617e-05
3.81180122026856e-05
5.56887926061758e-05
3.00338793759168e-05
6.27932378124986e-05
5.95281233183395e-05
1.28308952758412e-05
4.17822970428309e-05
8.89048702031906e-05
0.000121574318127912
6.7567312868436e-05
6.1130799327146e-05
4.82620338180006e-05
5.56713918148421e-05
9.41741242066653e-05
7.36799552565147e-05
3.4457869811334e-05
3.72506608087176e-05
4.15392188155246e-05
5.04056901526424e-05
5.08907168608959e-05
6.46020702819288e-05
2.77620776734309e-05
2.4984024436904e-05
5.43297346635031e-05
5.25466420588588e-05
-3.89013442998323e-06
0.000108927109805098
7.91437551983802e-05
6.67336926289074e-05
5.84490440447608e-05
3.66188872273775e-05
5.29697265929596e-05
5.39701642406906e-05
6.49669742751607e-05
5.39457350854289e-05
5.19791620300335e-05
2.38129180736337e-05
6.38947668350825e-05
6.78200523728505e-05
5.6097195421976e-05
2.048421049304e-05
6.44064063005269e-05
3.60830467791221e-05
5.67832342138003e-06
-1.11767464888786e-06
5.35348315319175e-05
2.01917940365675e-05
6.69882367271974e-05
7.01301134981956e-05
8.18820987588785e-05
4.52262278095585e-05
1.42363003224374e-05
5.82291772517357e-05
7.1906868104855e-05
3.54835199375539e-06
7.58550276130597e-05
2.06368891480075e-05
7.39941331821744e-05
2.36538856415871e-05
5.55648288814276e-05
6.22226462442126e-05
3.17504259523928e-05
4.01890657063718e-05
4.06755858871756e-05
5.5945053807611e-05
5.20603636566866e-05
2.75479760794385e-05
6.78634656037634e-05
4.09045690544017e-05
5.84516758801791e-05
3.2814498013253e-05
2.95437258013215e-05
3.22128956015909e-05
1.24423993023992e-05
2.31467564628716e-05
1.04110652112034e-05
5.14447813838769e-05
4.19355833663051e-05
5.92429883638079e-05
8.01117942908782e-05
4.90672244732506e-05
5.06475687331465e-05
1.59601948115319e-05
6.09766279838758e-05
-7.14588164142892e-07
3.77169660014056e-06
1.95568032287603e-05
7.79947998505798e-05
6.37241272532308e-05
5.00684249779959e-05
6.71550262787226e-05
4.99807462664869e-06
9.10271880019957e-06
2.98193060369526e-05
4.68514356474875e-07
7.02313095279438e-05
3.53618395133678e-05
5.70267213658726e-05
4.29386241898181e-05
9.98196555027323e-06
5.27294208696883e-05
1.70604111917367e-05
2.50249188105228e-05
4.90418846116872e-05
2.9348075173972e-05
7.15721642509586e-05
4.65963777777861e-05
6.66558973848083e-05
4.54454592774974e-05
-1.447712998796e-06
5.70448214236917e-05
6.50319884563067e-05
2.42610582821784e-06
1.59942304310564e-05
5.63342627978203e-05
5.90760957721087e-05
2.37853496861937e-05
2.69007461908763e-05
5.01426608283098e-05
7.54028359271296e-05
5.85536177013313e-05
4.87970493933485e-05
2.71271019471289e-05
2.61982838704407e-05
1.61939040812258e-05
1.90960631128561e-05
6.57524204411535e-05
3.7390055186262e-05
6.23249917357593e-05
9.1196021652523e-05
9.95784762155552e-06
5.41483046319128e-06
6.42711027942827e-05
4.85168281856657e-05
4.03982003130285e-05
3.39886847653413e-05
3.19760554667324e-05
7.12214745581788e-05
7.42948432893801e-05
3.73550262940485e-05
1.13187040158622e-05
-1.26980305838799e-06
9.37532868395193e-06
3.25871716239888e-05
2.53366871874409e-05
5.12366608736396e-05
-1.48373863946355e-06
1.00075869414392e-05
3.94835896586431e-05
9.00024475484818e-05
1.40177600968072e-05
1.97719435358629e-05
7.86570826296872e-05
4.82949857033472e-05
3.63896974154309e-05
6.20242142078057e-05
7.99651499301758e-06
5.07772160938145e-05
-2.04172145886879e-05
4.26692568295747e-06
7.76142725349537e-05
4.68918210279982e-05
6.2798133353678e-05
8.34667598121542e-05
-4.97145002571253e-06
4.19876657786568e-05
5.30183101311269e-05
2.04554414143973e-05
2.47840852700076e-05
2.76383895291056e-05
6.38636478813304e-05
2.96421292513418e-05
3.72514750612922e-05
2.93083623899458e-05
8.00344682057673e-05
4.22631673605909e-05
5.89781459451866e-05
6.21240276443505e-05
5.52466780527197e-05
4.66186920638352e-05
3.85664921610544e-05
4.60742836606125e-05
5.79368179566709e-05
4.09767303544604e-05
2.68243651714119e-05
7.06537386804227e-05
3.65291802911046e-05
0.000107160925381401
3.57648046705214e-05
5.00672255292412e-05
7.02635476287726e-05
4.81328941763351e-05
9.765893723592e-06
6.54238494932922e-05
2.68120991617375e-05
4.41304898624838e-05
2.45211527356441e-05
7.54738138516136e-05
1.49411588122329e-05
4.3688390490158e-05
7.09960068857854e-05
6.16655075437349e-05
3.525742258175e-05
3.74674528630386e-05
2.78031161916161e-05
1.01290545201003e-05
8.66300201563958e-05
-2.16289340113437e-05
1.73378301155823e-05
3.49023344044134e-05
3.98479826724096e-05
4.42254953020602e-05
3.15648843485136e-05
2.33104438172095e-05
5.42962866877053e-05
3.70480468662927e-05
4.89920934728001e-05
8.43892863511537e-05
3.47764365773077e-05
3.49961184773216e-05
3.20049178372132e-05
4.91118787133682e-05
4.62926031095278e-05
6.12896817752279e-05
4.58631222000014e-05
4.45133006729444e-05
1.99969731636449e-05
1.8077947290488e-05
4.11757108848164e-05
7.46158665185814e-06
5.90734540142163e-05
3.28493381243105e-05
6.40965959723505e-05
6.75355484613933e-05
6.19519785443385e-05
3.11892981930614e-05
1.66827639891871e-05
2.19497177023565e-05
8.09681295818802e-05
7.16337709889174e-05
5.21006346287248e-05
6.51899933491525e-05
3.85270908776087e-05
2.26801078801197e-05
6.15188457515051e-05
2.26975192472034e-05
7.47223453861534e-05
4.97844616107084e-05
3.7143812594745e-05
4.60388024361378e-05
1.68971302507416e-05
4.96522665596423e-05
3.7464478937252e-05
8.97514087338753e-06
4.52729398078496e-05
3.44660504207499e-05
5.50755803749401e-05
1.80393316393605e-05
7.16265748164716e-05
4.43659438658515e-05
4.26909797193511e-05
4.94928965113429e-05
6.64792994395575e-05
3.2388969294065e-05
3.24890681437659e-05
-6.83016826766428e-06
7.17083082333332e-05
5.77874761910134e-05
9.18703565389088e-05
2.81892300084342e-05
3.90743922270129e-05
1.95051141235477e-05
5.27994344131066e-05
4.83918153046935e-05
4.26795320393602e-05
-4.60240951515473e-06
5.89490576378533e-05
4.38076134810509e-05
6.55477122932891e-05
6.33706358839172e-05
7.65272793083831e-05
1.0102412790116e-05
3.06516513902634e-05
2.24898890289142e-05
4.04168853347372e-05
5.67182401786751e-05
4.17613168321635e-05
2.30605301847208e-05
5.5691824710062e-05
6.61818202550276e-05
6.98706670166467e-05
6.84299556248275e-05
5.18039546218959e-05
2.2577863704738e-05
2.07756680310719e-05
1.28283619340073e-05
3.36714485123275e-05
1.30526091786812e-05
3.2242276173125e-05
3.22704476276322e-05
4.80117832658586e-05
4.83389345959047e-05
5.62835804275232e-05
4.36539567933635e-05
5.59539158153406e-05
2.12897659962567e-05
-1.36969758239516e-06
5.01654088902118e-05
9.39235881340214e-05
2.71314137730902e-05
6.1787211518492e-05
5.68512670173191e-05
5.91740558742919e-05
3.48628171307974e-05
6.54059013482571e-05
4.64043084151828e-05
7.68468376930182e-05
6.80632255127193e-05
2.12704563547183e-05
4.68126833207467e-05
5.58689338947017e-05
3.77130498039615e-05
2.800034939526e-05
5.12140900518767e-05
5.9611599418485e-05
-1.68510440235225e-05
-1.04393983939556e-05
2.42728536635319e-05
9.5006091963351e-06
8.71060699409298e-05
3.38936253075352e-06
2.87433058267012e-05
5.80291353803204e-05
6.21636091735485e-05
3.66571093333896e-05
3.04987203281251e-05
6.69233759886639e-05
4.92873385198853e-05
1.31275904479336e-05
6.24348265559257e-05
6.01467234220197e-05
5.69794551461006e-05
5.73730178084121e-05
5.99692780871325e-05
6.37774542026691e-05
8.87380012036453e-07
4.82446782628807e-05
7.70694932692439e-05
6.88746097005238e-05
4.6218704528853e-05
1.40068621852576e-05
6.65450526100042e-05
1.31611925138962e-05
6.0770302646661e-05
8.69643712366327e-05
7.18488535928895e-05
5.47067748020937e-05
3.71130291834357e-05
0.000116435854511224
-2.57303378748579e-06
4.39186557477011e-05
3.36847092626747e-05
4.43555782247858e-05
2.50541633204791e-05
4.52539778637401e-06
7.83166205378014e-05
7.40569220022998e-05
7.60503098697513e-05
6.94897989286653e-05
2.38114387433096e-05
-1.4453824403774e-05
3.99931810637132e-05
1.65572438707944e-05
8.05163622207952e-06
6.48509647671842e-05
5.70087538825495e-05
1.61544612279473e-05
4.21593012311679e-05
-9.51053377205953e-06
4.66778015493741e-05
4.86376527426687e-05
9.22136346183923e-05
4.91904058189006e-05
3.28616297272761e-05
5.07498960041719e-05
7.55213143452814e-05
1.82962919030987e-05
3.04068465855163e-05
7.11167966499511e-05
2.82378900174386e-05
3.2026074779552e-05
4.10321228796829e-05
7.68535504748155e-05
7.70865850409797e-05
3.17779354048238e-05
2.35823438544282e-05
1.2882660836173e-05
8.01385311319853e-07
3.54970489154609e-05
8.95827623030619e-05
5.93112947113292e-05
5.01877111577625e-05
2.48116089110134e-05
2.17439951511705e-05
2.65043577347495e-05
2.51536212451313e-05
7.50123492382227e-06
2.84967876336497e-05
5.99412555733262e-06
5.71331489096577e-05
3.30109367409909e-05
2.71765282934091e-05
4.79983991130548e-05
-1.73367850369196e-05
5.73457418468449e-05
4.60299905137126e-05
4.08631677697724e-05
7.56168595205654e-05
3.76054049026201e-05
3.17336142960679e-05
3.17507135541643e-05
8.37057484990794e-05
9.99803175032158e-06
2.85138400194485e-05
3.06923878833986e-05
1.75043033385065e-05
5.28457771183668e-05
5.59459132190774e-05
3.27172519806684e-05
4.32221033153318e-05
6.7359706134206e-05
2.38666872728047e-06
7.4495645433792e-05
1.23141609570801e-05
6.16218445735738e-05
2.63522382584309e-05
2.74767237775022e-05
-3.79000777670445e-06
7.6005447691658e-05
6.67611953819348e-05
4.98657385053243e-05
5.99956074340377e-05
5.60071823499293e-05
3.21191167625673e-05
4.90182864234309e-05
4.30334864142745e-05
2.93511083007698e-05
6.86958201111337e-05
6.73593149492468e-05
2.3217347641875e-06
5.12145918507541e-06
7.97194368632432e-06
5.89193010983864e-05
8.21416125365668e-05
5.34510694635039e-05
5.37465882368093e-05
1.2913956877361e-07
4.83086978242902e-05
5.23985163626063e-05
4.39810453875211e-05
3.38470250611592e-05
2.8280398110798e-05
4.23125930559316e-05
4.92614789808026e-05
6.25084535862475e-05
8.56192327575024e-05
5.90370460120493e-05
4.43520474017511e-05
6.20319122094327e-05
4.73557245064357e-05
2.50440344192373e-05
1.71323678718809e-05
3.91567600807903e-05
2.94629146531515e-05
3.59128768407821e-05
2.39134478039384e-05
8.66300705119472e-06
2.90720243371978e-05
2.10903979766625e-05
5.02571740012201e-05
6.11286634746052e-05
6.56090670394958e-05
4.94646641355472e-05
7.08891260977777e-05
4.80820334425815e-05
1.23170074156763e-05
6.94389309269633e-05
6.87589995063504e-05
8.19580830546604e-05
3.73425578717051e-05
1.50645902748529e-05
3.03384979146664e-05
2.97078044090137e-05
5.50021887404957e-05
5.24436727606556e-05
3.46003729526702e-05
4.66224974149502e-05
6.09408850714911e-05
4.78740496610767e-05
6.86662579148268e-05
4.97367659128423e-05
1.27370312035558e-05
3.22366731184254e-07
4.90868259090166e-05
3.48301706708918e-05
1.272421608368e-05
3.70303784458666e-05
-8.85243576308632e-06
2.30706110368558e-05
9.68022493507218e-06
1.6932957376876e-05
1.96582413233008e-05
7.16512035191292e-05
4.9533352148635e-05
3.13383776747018e-05
1.92665972111583e-05
3.58130165968169e-05
3.57367421005565e-05
4.31208077441373e-05
1.07666406631115e-05
-1.03935063434978e-06
2.99154825483546e-05
3.32618529257375e-05
5.78913925475665e-05
1.96419193620684e-05
5.49881419596597e-05
3.5203504718634e-05
2.00549823995833e-05
6.52347601291294e-05
6.65390805733723e-05
9.32856815963808e-06
-4.93829615497817e-06
3.89319240929208e-05
3.61847063211269e-05
5.16157850215616e-05
4.0235898152007e-05
8.45594418329295e-05
8.14492456582859e-05
5.45710078989797e-05
5.47674496813978e-05
3.52037232175137e-05
8.09800611242751e-05
4.13579581811974e-05
2.28056588184817e-06
2.43437630384591e-05
7.2323671004529e-05
0.000100536673845847
4.77197294173552e-05
7.98901863609456e-06
4.56232477408959e-05
3.756091994024e-05
6.14908472291746e-05
6.0396548291873e-06
3.89793375062217e-05
2.94646708266938e-05
1.50169326941587e-05
1.30198966769173e-05
3.60565768612352e-05
8.88362770085852e-06
3.89914534970886e-05
2.91469462835352e-05
1.16101801764665e-05
4.24953946264495e-05
2.80619318034984e-05
-3.1170544141019e-06
2.22286430944419e-05
2.50777594919771e-05
2.93471489761296e-05
3.43897702403025e-05
2.11116353738051e-05
4.1289391812083e-05
4.30853472882139e-05
5.73954760774773e-05
4.74481362615281e-05
2.4269843357196e-05
5.3840679310813e-05
8.34710133592495e-05
9.20321412676619e-05
7.15848043400608e-05
2.63736950172166e-05
7.79990119601035e-05
7.61848428130983e-05
4.63944877792851e-05
6.89816347762781e-05
-4.07614564131814e-08
4.54896730131215e-05
6.36503135766613e-05
4.55938205397991e-05
6.51150665866229e-05
5.76498827976051e-05
-5.27854447925068e-06
-1.79889655045411e-05
5.21639486773441e-05
4.54154959572906e-05
1.80427006335095e-05
1.77784485390439e-05
4.82312302905869e-05
3.75268309716041e-05
2.94627928441437e-05
4.70978287965121e-05
3.09987234692676e-05
1.64741503571667e-05
5.19624356020725e-05
5.80899139145054e-05
3.53853268073322e-05
6.74386388927797e-05
3.31782336886096e-05
2.54504465443886e-06
1.61442471595163e-05
5.40601176465765e-05
-2.25065503141211e-06
3.31335346431139e-05
1.92388834452445e-05
6.88366723016998e-05
4.31156597340579e-05
6.42082723646929e-05
9.06217750275356e-06
2.05569322457336e-05
5.07251967971075e-05
1.09316099837075e-05
4.48111269428372e-05
4.83615627489243e-05
6.27227171764124e-05
1.87207518509332e-05
0.000102895283427863
4.09666213413336e-05
2.6663409944713e-05
4.62080303806353e-06
9.72322940563124e-05
5.55628076090246e-05
2.44214193032903e-05
5.15213392125513e-05
5.71324800547902e-05
7.83534702098654e-05
1.17362130575998e-05
3.65555802791399e-05
5.06724933620726e-05
-1.74921413225498e-06
2.50567611922364e-05
3.76605769386169e-05
3.75786831997638e-05
3.46326757955407e-05
3.36237137622912e-05
4.31308968587581e-05
1.00694685335717e-05
4.38241424405332e-05
5.08730682941313e-05
1.33465255876364e-05
2.13597902334224e-05
3.78218114800496e-05
3.79860553868294e-05
6.23232010060625e-05
9.7177470698366e-06
1.88666441178787e-05
4.24246976842071e-05
2.98425449352044e-05
7.41853779097262e-05
6.33843536699228e-05
8.27371985478804e-05
3.56386444315026e-05
2.08415401971236e-05
7.81610260433298e-05
5.06268763832473e-05
2.16581806827096e-05
2.7795764569263e-05
3.96951761292691e-05
-1.79414123891379e-06
4.96028375640995e-05
5.21036068755284e-05
-2.1124270643439e-05
5.13251541875215e-05
-3.69349231607326e-06
4.09486495935628e-05
6.29132691080207e-06
5.57121055286184e-05
2.61044600782682e-05
8.17301897728177e-06
2.06201977052115e-05
1.75178444010743e-05
4.15575505557074e-05
6.657943181672e-05
3.99150368385413e-05
9.12827327524249e-05
6.83361129406037e-05
9.51700278902014e-05
4.6633578039955e-05
4.20396160135863e-05
4.64837253107764e-05
5.86646034487811e-06
3.61560184632829e-05
4.15449731052882e-05
3.94149339015152e-05
6.80328932158789e-05
7.18944166098317e-05
4.19480268644286e-05
4.32135802122619e-05
2.42259394073485e-05
8.70764982606198e-05
3.99108182206108e-05
3.10388263809322e-05
3.22003134945928e-05
5.46651471624795e-05
4.16157357318721e-05
7.4369602397707e-05
-2.49240817690989e-05
6.10642343023533e-05
9.2681147843651e-05
2.16651297610228e-05
3.37469177672746e-05
-2.50405504613946e-05
6.36754650797883e-05
5.34139911927167e-05
5.67114502403384e-05
2.29966151079486e-05
7.45254707674398e-05
5.34078411072467e-05
6.69731638323172e-05
7.45853411013138e-05
9.39457532675433e-05
9.77572854049403e-06
2.77087192257489e-05
8.58531421283557e-05
6.16063972244378e-06
7.27978409989597e-05
4.44773510487961e-05
6.02839693225669e-05
3.52428771362501e-05
7.2846126151159e-05
2.82297104968008e-05
3.25963521300678e-06
3.04715469953781e-05
3.30670249855423e-05
6.10539082978704e-05
5.72477398501114e-05
4.28718628750941e-05
5.12937064809382e-05
3.50057588931349e-05
-1.63570493573585e-06
2.5107246556925e-05
5.8861120212991e-05
2.76384752540218e-05
3.7602286554551e-05
5.6933631379804e-05
7.32550454118169e-05
2.09762909733564e-05
3.23813367670605e-05
2.96625663907115e-05
1.68353713249889e-05
8.94462370237021e-06
5.65133953895883e-05
4.86757393000335e-05
4.94659821279171e-05
7.46109813276661e-05
4.73280681798767e-05
7.27805939255877e-05
4.65750735569196e-05
6.53059071480683e-05
7.17514853816461e-05
6.95377633922297e-05
3.61217802221119e-05
7.06772555979086e-05
1.57232021222394e-05
7.72622778924721e-05
4.90109528608179e-05
4.23998932741704e-05
7.16287414462379e-05
5.59884380584099e-05
4.02738140756631e-05
6.49919506394308e-05
3.31637154808499e-05
2.13987350939378e-05
2.66622812918823e-05
6.65421765933132e-05
3.9364789489142e-05
3.75838371926128e-05
7.70551738386647e-05
3.65458345198114e-05
5.20502757415219e-05
2.2684226589203e-05
-1.99081501138251e-05
3.39151982496821e-05
1.80454881381067e-05
-4.30932579487846e-06
2.75120474759419e-05
3.95078143554537e-05
5.29151905603757e-05
4.44872549764711e-05
4.91170094767682e-05
3.80313322998475e-05
5.65436301432209e-05
3.3892416413888e-05
2.40869123282487e-05
6.483997004232e-05
7.21057099787692e-05
7.18017015251369e-05
3.71849349884919e-05
3.51657377100885e-05
2.04050404520688e-05
9.52148081267353e-06
8.35226228429815e-06
2.96968096637908e-05
7.18758289443079e-05
4.89186508911049e-05
3.75958316105051e-05
4.49309968457594e-05
7.00267483271057e-05
4.54090386308915e-05
1.82522731780963e-05
4.24177448820619e-05
8.440234822906e-06
5.50349651202945e-05
7.64545200758713e-05
3.71485772133142e-05
5.40010015695177e-05
2.74785230852833e-05
5.3024082330414e-05
5.98607496595575e-05
4.91453362344656e-05
1.74937262008563e-05
6.46792152219339e-05
2.52236549809263e-05
5.95291684942387e-05
3.1110468834636e-05
2.34192118093163e-05
1.23208916217664e-05
4.56429594670265e-05
7.08669143201e-05
7.33494957222986e-05
3.58815985256592e-05
5.53986836725176e-05
6.3590296871427e-05
4.17315521850247e-05
8.92026096888112e-05
9.32607502529832e-05
2.8359805901594e-05
5.27809468412732e-05
4.97753368068747e-05
9.29211071136176e-05
3.50880685717426e-05
3.4936434792012e-05
4.77131694412332e-05
4.821116606108e-05
4.37000075664148e-05
8.66036590141692e-05
7.7712285141488e-05
1.79165462554097e-06
7.65991746167134e-05
5.99079355314316e-05
2.40659337658237e-05
4.81601827257599e-05
-1.48587818564459e-05
1.51316075976308e-05
1.84670785759207e-05
5.59919146478677e-05
1.72958143578626e-05
4.74453901929533e-05
6.6495007088754e-05
5.24773479311733e-05
5.48531792031475e-05
5.40601616487943e-05
7.21394094796736e-05
2.88563171834271e-05
4.89684149528108e-05
6.09222018958503e-05
6.24001633287805e-05
2.52644883831534e-05
-1.03556298192258e-05
7.05814782198405e-05
5.2138352590928e-05
2.88813890611875e-06
2.11552773268608e-05
4.84333144345123e-05
6.19469879750065e-05
4.60741747120852e-05
4.70895096375027e-05
1.43117162135821e-05
3.18690858429323e-05
4.2392777067132e-05
2.46102650680331e-05
5.0081321600169e-05
5.19317774348272e-05
6.43893801807947e-06
3.37413263861169e-05
6.1198607235003e-05
4.07097182145378e-05
1.8929208667473e-05
5.54198313132508e-05
9.1981684542289e-05
1.51574967163209e-05
4.09354679843833e-05
8.68461574436527e-05
5.41469851655368e-05
7.01215425689194e-05
5.84362367489708e-05
4.90439139216223e-05
6.55579006073088e-05
9.24117349582153e-05
2.64566211938419e-05
6.01913875913338e-05
4.41588387451438e-05
2.53011778407597e-05
5.54753083374252e-05
3.79715850709703e-05
5.19517608881816e-05
2.32202089572148e-05
1.32332816417505e-05
4.79986502279165e-05
7.74958059267519e-05
3.02021836382239e-05
7.7206428445052e-06
3.67950863423832e-05
5.59725577686097e-05
9.04297799644898e-05
5.08101311636353e-07
2.31160950439733e-06
6.9145566692359e-05
4.29085690011208e-05
5.1939241256355e-05
2.22071060282949e-06
3.17568970691921e-05
-4.01836648296765e-05
3.38823355792294e-05
1.68353855280215e-06
8.60237262749789e-05
2.21545837613171e-05
4.23667740959342e-05
2.5877261485488e-05
2.07668678027818e-05
4.84992907851754e-05
4.95976697459248e-05
6.20248008861522e-05
2.61890931686732e-05
3.53747875961839e-05
4.89341367438343e-05
7.61034435437059e-05
3.08891455317266e-05
5.58874083101561e-05
7.1529298268609e-05
1.80982075106457e-05
9.5835495290128e-05
3.14930111398317e-05
6.34939272292871e-05
5.6625543865571e-05
4.13032660187619e-05
3.69096224040289e-05
3.94755993388488e-05
1.38222958874997e-05
3.23886623970266e-05
5.26436025214288e-05
1.85376880685851e-05
2.7657925122807e-05
3.77338966328949e-05
3.06086866029961e-05
7.30741775655415e-05
2.8694686551205e-05
1.18084616349685e-06
3.83975730352625e-05
7.90115969522997e-06
2.96006346977137e-05
0.000102762394506356
6.01496900270087e-05
7.73396036455954e-05
2.66062921717325e-05
4.86361552863286e-05
1.48903527646403e-05
2.57969657504571e-05
5.62920537518711e-05
2.03410579660537e-05
6.0021874529212e-05
-2.39854748682724e-06
5.04043915440159e-05
6.93845860090116e-05
5.14922105427166e-05
7.06551112135993e-05
6.11540216646389e-05
4.96555189905687e-05
5.32880514193645e-05
2.81108209258591e-05
1.87867153136873e-05
1.98570125638141e-05
3.56904302092705e-05
9.71091934014973e-05
7.14521938232855e-05
4.26654865665011e-05
5.23718955829808e-05
4.24823224112891e-05
8.11610545801439e-05
4.88003291865164e-05
3.39538677045703e-05
5.6319565857372e-05
4.78109111993319e-06
3.18399126559184e-05
4.77015563350889e-05
-2.97875505125791e-06
3.19438817333646e-05
3.86985504207666e-05
0.000111610281166555
5.40079785321452e-05
4.22405813960025e-05
3.18893409263634e-05
6.91124441207857e-05
5.63193803748422e-05
-4.85085960438391e-06
1.93790899586934e-05
2.94248123590052e-05
5.52642142623832e-05
4.11138959236815e-05
7.88508361250016e-05
2.37036369924242e-05
6.26903136677626e-05
-2.37991032983812e-05
1.34323447710299e-05
5.06047153588407e-05
3.87346199899427e-05
4.00578369998601e-05
5.48300649902918e-05
-4.59420001602333e-06
2.92010901899011e-05
5.29483784968499e-05
4.32110886796923e-05
8.35267561999417e-05
4.70765074079735e-05
3.36942505227196e-05
2.29849874671489e-05
4.75162392684513e-05
5.02714000221434e-05
2.58625482693986e-05
6.72200645650159e-05
5.50700487476155e-05
4.47034114773558e-05
-2.79413993669693e-06
4.20185760782953e-05
3.43744538365632e-05
6.74761792506802e-05
4.5626100664095e-05
5.58641327247815e-05
8.45629703059384e-05
3.86018297020764e-05
3.94412646367569e-05
6.22444482867725e-06
0.00010828207056592
2.28892438621489e-05
1.728044775552e-05
4.87027642208021e-05
3.70032290951643e-05
2.75210463752258e-05
4.08283279272324e-05
-4.29520761014659e-07
5.03820342343522e-05
4.95407490904432e-05
3.92380431046962e-05
1.95411643790544e-05
2.56887294602287e-05
5.48407896300756e-07
6.75419378643512e-05
3.13926334759324e-05
5.77159886240435e-06
1.50692411354503e-05
5.89408546890453e-05
6.41740028686328e-05
1.31039606535764e-05
1.99423587846058e-05
5.73402704695089e-05
6.79725106680008e-05
7.07437376029761e-05
3.13600384734664e-05
-2.06053719872467e-05
1.09832797022134e-05
3.77101648521345e-05
1.93865909229538e-05
5.64000014622001e-05
5.65229604485106e-05
6.66556690714726e-05
3.68272554856655e-05
8.13266104025512e-05
4.49397653492267e-05
6.39281251028351e-05
4.29970758169017e-05
4.66334914508278e-05
2.64621612534635e-05
7.50079427760325e-05
3.54869865380519e-05
5.24262832308776e-05
4.7609402753902e-05
1.17762146926441e-05
5.66821182338911e-05
4.086482193637e-05
6.81233248639538e-05
4.50350669420544e-05
6.2611782115783e-05
9.70702572355847e-06
5.61131456302935e-05
7.17365101564324e-05
2.44634670189182e-05
-5.30152095759475e-06
2.46008687667032e-05
-1.68041554584458e-05
2.37504022516667e-05
-2.95134308985348e-06
6.00171274018783e-05
4.11356792554988e-05
3.66396150325351e-05
9.86883667631849e-06
7.06643044895219e-06
4.60231083706521e-05
-3.6385629059621e-05
5.63927279476658e-05
5.68380579256e-05
2.4434174530058e-06
2.59086252760704e-07
2.61545110708119e-05
1.91974062308143e-05
6.6827002802754e-05
1.4834277178197e-05
5.41253908501223e-05
5.04208079577551e-05
3.41299687605672e-05
2.21751686836611e-05
5.45034438823981e-05
2.93149301929631e-05
1.82905452335721e-05
6.73058367882359e-05
-1.46211600520494e-05
4.5525556345584e-05
6.45650034238677e-05
5.88992147435832e-06
4.07874946690315e-05
4.78082519999183e-05
6.13115873514632e-05
4.36214367062164e-05
3.76126846675794e-05
5.2504403191086e-05
0.000118184910694117
6.072058456935e-05
6.04635971325639e-05
3.20640844556185e-05
1.94686310028519e-05
6.00902864964567e-05
6.01039947834892e-05
8.39784799132832e-05
5.3772354985311e-05
1.8452359993351e-05
1.88198730500749e-05
6.10665072054353e-05
2.08759679952215e-05
2.57436214025449e-05
4.46594148402968e-05
1.31222767557735e-05
5.99431379455959e-05
1.91566465522441e-05
3.53422215738971e-05
2.42989531672997e-05
5.95229638509917e-05
2.25494904396399e-05
5.40448239082997e-05
5.76998214167701e-05
9.76820825743933e-05
6.7243337064923e-05
2.81702557178656e-05
5.37286419958358e-05
1.4555548064528e-05
7.69355959672914e-05
8.57134285469669e-05
5.50433578130971e-05
5.5924624902352e-05
2.74635110898996e-05
9.84280027915949e-05
2.78168604992322e-05
1.1688761687177e-05
4.63087812914403e-05
7.84061045919715e-05
6.28960473766001e-05
1.98271170739774e-05
5.69154865307016e-05
3.24167177743828e-05
2.64059501148154e-05
4.81819783815941e-05
4.51531838586141e-05
1.35999387330444e-05
3.68007415378529e-05
1.96252743481507e-05
-1.15786294350579e-06
5.00528745873449e-05
5.33146720408326e-05
3.75370390228221e-05
5.65926862031071e-05
1.94281661315384e-05
6.91359675965562e-05
4.85246267409518e-05
2.15734387996084e-05
9.40499127624694e-06
4.22472380453137e-05
4.49116285015749e-05
5.32157630996685e-05
5.77899199255309e-05
6.60076828013851e-06
1.39311005315129e-05
8.48596099669344e-06
1.45123673090945e-05
5.50060246830472e-05
7.49850379324274e-05
4.8362044986308e-05
1.582865798956e-05
1.58884290219591e-05
4.78802215300708e-05
1.9484591659656e-05
2.70031714128187e-05
1.16471761423184e-05
3.86789345659083e-05
-7.79496257769411e-06
0.000101177426684339
3.6308309073261e-05
6.05605926029093e-05
4.09502406921516e-05
4.43236422556525e-05
7.39872777159476e-05
4.96146587765361e-05
2.13936298343469e-05
6.25522991317143e-05
3.74879197644753e-05
8.69088196192641e-05
5.92058908952951e-05
1.92017504201266e-05
2.52477877298231e-05
5.00257606283794e-05
6.57556975968938e-05
4.94632562840863e-05
3.64781598097884e-05
3.23589729569723e-05
3.70673665955009e-05
3.21428767627252e-05
6.00799182805447e-05
2.91029944688595e-05
4.38288009939406e-05
2.93728213088485e-05
-1.92137133760561e-05
6.67685933715716e-05
3.05773715967006e-05
7.01352262523971e-05
5.50234322558586e-05
6.1813824955637e-05
7.93022852989326e-05
6.55051208170354e-05
3.15182778424878e-05
5.04309231653875e-05
7.37978585334631e-05
7.18625175252492e-05
8.52013397375083e-06
2.90841962061065e-07
3.69183102500606e-05
5.42112147407707e-05
5.72092210746637e-05
2.9838403367984e-05
4.39455807883525e-05
5.895030204913e-05
3.30031914822795e-05
6.99138940545106e-07
2.47425066100985e-05
1.27083607763998e-05
2.96472243072356e-05
-1.27084810586742e-06
2.979442160881e-05
7.26916519313496e-05
2.69726021613839e-05
2.01679999517839e-05
3.99682356305748e-05
0.000109761641976511
6.37909975267954e-05
4.00578534288815e-05
3.35569082209548e-05
3.79327927287824e-05
7.3342945152832e-05
2.81761959424928e-05
5.94219941426654e-05
2.24485315086804e-05
1.74777206744072e-05
6.48123267243418e-05
5.49401405317348e-05
2.1882129533598e-05
5.73534183484183e-05
2.96318173059449e-05
3.18677651917191e-05
7.04967972504334e-05
4.1496829358483e-05
7.62441948149619e-05
6.22347373065971e-05
3.02235892344235e-06
9.11864524475136e-05
1.30093147967286e-05
1.34144223294245e-05
9.96304067503341e-05
4.26561116400257e-05
2.94701892428826e-05
6.73872621201922e-05
-1.50959084242475e-05
5.49775431783775e-05
3.95702987157973e-05
2.35985260490667e-05
2.881119705531e-05
7.40884658594457e-05
5.28449589924613e-05
3.18385470411579e-05
4.04512790457115e-05
0.000110798465574394
2.9309918603468e-05
3.278263744486e-05
2.99821900536801e-05
3.72076046159145e-05
3.21419072925662e-05
5.01565149381717e-05
4.25341657409583e-05
5.80325392752994e-05
6.065174831537e-05
3.85973218725161e-05
2.04578771140616e-05
-1.00648125234195e-05
1.48510085168482e-05
9.34978420345861e-05
8.15306795142678e-05
5.83163558774412e-06
4.78540325064286e-05
-2.41365724133248e-06
5.43269849876699e-05
4.32261479707759e-05
2.71012876315283e-05
3.97633300525169e-05
1.81236280535611e-05
4.5228945204408e-05
1.48357696337173e-06
1.45895880043515e-05
6.4031766691668e-05
4.53000963279679e-05
1.87350744679642e-05
4.19055496055063e-05
6.28431350804285e-05
4.52597752496491e-05
1.59023008008648e-06
5.14907306440759e-05
6.20698994869624e-05
2.16494701911859e-05
3.90491782861572e-05
6.02409950192554e-05
6.0587432309549e-05
4.4507195139256e-05
3.52732319397e-05
4.33300884558504e-05
9.07941027394102e-05
5.33923482992841e-05
0.000103545457987695
4.01285617336788e-05
1.3461808466708e-05
5.94047988880406e-05
8.12214496420444e-05
6.3471175164267e-05
5.65328569795438e-05
5.62926000242202e-05
6.27055498266135e-05
5.64134197953809e-05
6.23442355775508e-06
3.32245679577338e-05
5.99797396284887e-05
5.47413521872078e-05
2.90500899523842e-05
4.20766725417769e-05
2.45145380658489e-05
8.2593612427296e-05
6.28958013048361e-05
4.87146803534517e-05
0.000107540674647245
-6.14885172407793e-06
1.70666916450087e-05
2.7936845927231e-05
4.80488785731344e-05
2.24278115925063e-06
3.43822082841885e-05
3.88187901498136e-05
7.36471656110897e-05
1.34145276322462e-06
5.82898325676788e-05
2.51435648969538e-05
4.23869351284333e-05
4.2455855284122e-05
5.91277224769175e-05
7.51414066899191e-05
8.70299675155146e-06
1.88281399824954e-05
7.02720424850041e-05
3.42140957812971e-05
1.69320184805089e-05
6.08910162959451e-05
6.06952743463922e-05
5.73616835041259e-05
7.72905972840466e-05
3.20530366618687e-05
4.16558925144048e-05
7.87876210200204e-05
3.48576516782035e-05
6.68923675012166e-05
5.84636577671791e-05
3.73251934553417e-05
-2.05813331877056e-06
8.86677401571844e-06
-5.2258188834224e-06
1.96176517922849e-05
5.03849572656423e-05
4.56185450776461e-05
3.60693124600655e-05
1.5615367801212e-05
3.87105603695631e-05
4.85096495097724e-05
4.38887067478343e-05
2.92918921318872e-05
3.59851115182215e-05
2.90588888064255e-05
3.45290707019389e-05
6.07251950900089e-05
3.84543338795456e-05
6.05435932882715e-05
4.69266978312577e-05
4.63684143240628e-06
7.76584625699225e-05
6.18449699517228e-05
4.27998503896547e-05
2.27631471959152e-05
4.5294501665471e-05
4.17727839918743e-05
3.98652013727187e-05
5.98390148547894e-05
1.3913257451961e-05
6.02632517689091e-05
5.14427904419467e-05
3.69465708107598e-05
8.82750333451448e-07
5.04492602793971e-05
1.38176840728794e-05
9.8304723202068e-06
8.82977125688275e-05
6.93540967555248e-05
8.07729785902678e-05
8.22960025050314e-05
1.77542014701516e-05
5.2563542121439e-05
1.00701804354265e-05
5.15814098779951e-05
0.000106821707132502
4.23508405845608e-05
3.50623090403604e-05
3.87760473648375e-05
7.47506722557371e-05
5.77703391137236e-05
5.9154409066181e-05
4.43731527164196e-05
4.32736195762892e-05
6.82304773430739e-05
2.85726185090757e-05
6.05097951716607e-05
2.80633423260558e-05
7.42679425199432e-05
5.22107730928312e-05
7.44893924913658e-05
8.04250738705132e-05
3.06014191441679e-05
4.397042118508e-05
2.16290763553859e-05
3.35679502556531e-05
8.23206828918938e-05
5.69115771512903e-06
3.40389022307226e-05
5.22414732918047e-05
8.52368275531373e-05
2.57335799691643e-05
3.01145450838085e-05
1.02492094897843e-05
4.84482011273508e-05
1.35223113340004e-05
6.05351143662966e-05
6.08137012537358e-05
1.29415858682854e-06
5.90064389781164e-05
2.67785091332205e-07
6.9679816829152e-05
3.88940675304052e-05
2.76620967075626e-05
5.27632699465455e-05
3.35861923552092e-05
5.30396333276246e-05
5.40954035915464e-05
4.20870501131518e-05
5.72805099101534e-05
4.76893346546948e-05
5.42697525336782e-05
6.74562074576906e-05
3.75402980185982e-05
4.42407650039045e-05
8.2849691371199e-05
0.000115965325349753
3.03029036656259e-05
7.88514576161378e-05
6.79116548452839e-06
4.91137154256252e-05
0.00012173722206447
5.48453663904103e-05
9.65126961237388e-06
2.38596182840442e-05
5.66551013131979e-05
3.69635044887908e-05
6.18812803933103e-06
9.04025576989671e-06
-3.76923527569274e-06
-2.3922297301711e-05
2.08842523138556e-05
8.21928426821477e-05
5.92227931239369e-05
4.73276487324143e-05
3.05914256293093e-05
3.85201930547715e-05
5.53106445486114e-05
4.24113853850059e-05
6.39864670647125e-05
9.50116821821646e-05
7.2781517587918e-05
5.67529065132726e-05
8.24572503282898e-05
2.20118843424875e-05
5.78880868671129e-05
5.33675047417649e-05
6.38237466144473e-05
2.20525452560993e-05
7.83449769080811e-06
7.52688834340647e-05
6.11231239474431e-05
3.03172248919743e-05
8.15189483776101e-05
0.00010299884603152
2.04596611770592e-05
4.42419897391344e-05
6.46813133222277e-05
5.55926296281454e-05
5.80837316162104e-05
4.7693921973275e-05
8.61538225902905e-05
1.81761816089116e-05
3.52797524638245e-05
3.90854250344136e-05
-4.47076048929225e-06
5.80753972210458e-05
4.86307184352494e-05
2.41854771918379e-05
1.33554973451415e-05
1.77189326079482e-05
8.20448351968712e-05
5.54865614368668e-05
2.62740605426747e-05
1.79973797879046e-05
1.99339800495679e-05
1.67168547663694e-05
1.23178322979824e-05
2.29341193226029e-05
9.40397927889876e-05
2.32046859551973e-05
7.97367205715333e-05
8.0935960628596e-05
2.26493365063327e-05
-4.62430716824267e-06
3.66830347486003e-05
6.92098031225714e-05
4.34225708237472e-05
5.51534306545352e-05
3.4419526179468e-05
0.000106567254035
7.16909141334261e-05
0.000104103150686712
7.14350224180793e-05
3.76096196915559e-05
7.05996570631447e-05
5.06984981484332e-05
6.46029579328254e-05
4.75543317823908e-05
7.02285835159296e-05
1.14137147658893e-05
3.00049386364969e-05
7.19758934498591e-05
2.59070934677505e-05
6.21227760217996e-05
2.22308315889856e-05
4.66630820044282e-05
1.41062852982194e-05
4.07576276783735e-05
2.5472734214831e-05
4.59187911619607e-05
6.08190301138392e-05
4.35563043299085e-06
1.44329709489281e-05
7.85335965849005e-05
4.11825357158864e-05
1.54961621729296e-05
2.48039826956894e-05
5.22500220427675e-05
1.36386567693982e-05
8.85886959696617e-05
5.36779175576967e-05
9.38039236500964e-05
2.8435453395455e-05
5.59425680780233e-05
3.61121789937299e-05
3.24122270474621e-05
2.8637147283749e-05
3.87358604946592e-05
5.79403543545896e-05
6.81789312243522e-05
3.09008913600935e-05
4.55192437615732e-05
9.31418748588489e-05
4.61204851850391e-05
7.28924382879108e-05
6.90784975619675e-05
3.50039931089368e-05
3.19621427415976e-05
8.11079738656866e-05
3.38391503285841e-05
4.30658078696891e-05
4.26828099654895e-05
2.73397280629563e-05
4.05537432744765e-05
2.81168141752732e-05
2.87293594793972e-05
3.4956542409011e-05
8.09335802350894e-05
5.7788770327461e-05
4.32733711517676e-05
5.53208319082892e-05
5.53841665163997e-05
7.65778949071198e-05
4.54475971292578e-05
3.78260651863405e-05
1.84741567292633e-05
2.06845713204584e-05
5.42981449520895e-05
6.30544862771106e-05
7.58640551931971e-05
2.23091025579013e-05
6.13611998599142e-05
4.84774586586017e-05
3.24036919839478e-05
3.87664978006322e-05
2.39928672560928e-05
5.63635534260477e-05
0.000109509823908767
5.39666511837632e-05
4.34623416566292e-05
4.88944087461007e-05
4.74702015241579e-05
6.63663733188472e-05
5.10118536955196e-05
4.83892656336005e-05
4.26966066531945e-06
1.42278016261168e-05
9.65596672074205e-06
5.38422614942472e-05
3.1350111805032e-05
3.64916392154451e-05
5.98561020456301e-05
4.42865473509849e-05
9.51600856589837e-05
7.28304193021345e-05
7.09666207482774e-05
4.81584951644391e-05
2.06225780157692e-05
5.04338700307769e-05
5.48263167372814e-05
3.95264326386285e-05
2.93812610788899e-05
4.29988843341333e-05
7.50496308750132e-05
6.89115064475613e-05
2.87292991827259e-05
6.97111916073096e-05
1.4752565295913e-05
7.08884153412254e-05
-2.16738838534146e-05
2.78945576285037e-05
7.41042073489959e-05
2.4147734763067e-05
3.45579329773327e-05
2.00376998598523e-05
7.20810523938383e-05
1.71871682173113e-05
5.66821887758655e-05
4.77889954573921e-05
3.59541143727943e-05
8.50323076816113e-05
1.65991216482806e-05
5.70844285151869e-05
4.68176462891e-05
3.29564782483012e-05
6.95270021796528e-05
4.52532598949265e-05
5.84260917422283e-05
9.35600377411346e-06
2.03158236400921e-05
1.36706133168096e-05
4.00102248717444e-05
7.16447606665129e-05
3.26587765507714e-05
6.3363479253397e-05
5.19215431630314e-05
3.75246373165314e-05
3.77825413734336e-05
6.55625234441336e-05
6.07284242254543e-05
3.3261788438981e-05
0.000100451336572369
1.94533398475708e-05
5.92063460130278e-05
3.26257170802717e-05
4.81960633492783e-05
4.99040915402897e-05
5.49295354827157e-05
3.98667426908611e-05
6.56994967687009e-05
4.36202595275709e-05
0.000100978273128816
4.71447067489376e-06
4.38192301424203e-05
4.09085511952381e-05
4.9242474993148e-05
2.59584339254966e-05
4.62853145557197e-05
1.66920012026681e-05
8.27398926934703e-06
4.79831830459735e-05
4.09005263517989e-05
-7.9577771681132e-06
2.06244177132161e-05
3.49445645055616e-05
-9.81933911552878e-07
4.14402182467612e-05
5.88069641489523e-05
7.81903020138751e-05
5.96578582033492e-05
2.41705077550138e-05
6.12588105487994e-05
2.61839373624336e-05
2.48899349946192e-05
4.22955073118605e-05
9.77059015449388e-05
2.70343220202984e-05
6.36561724121479e-05
4.89902666628171e-05
6.98844519712728e-05
6.19885923874733e-05
6.19409384985191e-05
6.42424575186761e-05
2.21921965334289e-05
6.35460602596163e-05
5.83104816336518e-05
2.60152981550308e-05
3.24856475785561e-05
5.33919269598053e-05
2.97204989379622e-05
5.46298745681002e-05
9.73011865826334e-05
3.12149750593501e-05
2.10505315288508e-05
-8.70020008475198e-06
1.71247686944588e-05
5.70995621579403e-06
5.46646251318238e-05
2.57982117083169e-05
5.08699681319401e-06
6.39595857302606e-05
8.47561090141232e-06
2.51208840344722e-05
5.53303459851578e-05
4.48440269643118e-05
2.37236605603813e-05
3.81186766801076e-06
6.75580052134443e-05
4.13566146859595e-05
1.71550994785053e-05
1.367540066519e-05
4.8257931490921e-05
5.9652753277079e-05
4.33358533015363e-05
7.39742707587277e-05
9.05535819653192e-05
7.4407094734312e-06
5.33845578689306e-05
3.35528748887177e-05
3.53635794761536e-05
3.16386308041807e-05
2.86288672704282e-05
5.92079672051849e-05
2.78779754432038e-05
6.64189040393791e-05
7.47540789299397e-05
2.86254042964838e-05
6.47854241802329e-05
-1.22217453611197e-05
2.23316944625904e-05
4.35781211616231e-05
4.47306167520317e-05
1.62203139434571e-05
5.56720948187977e-05
6.11736799428286e-05
4.12413530046652e-05
8.23098321166421e-05
1.16888453087825e-05
1.41332698128829e-05
1.88039686074989e-05
8.47954128649652e-05
3.1132473707623e-05
3.2510232654047e-05
6.60416600409119e-05
3.37655937059055e-05
3.66233355814662e-05
5.50445898946057e-05
6.22019668558084e-05
1.40757923189552e-05
3.03212452388541e-05
8.92355419845814e-05
8.03165722748182e-05
5.94194267016332e-05
7.41436289242916e-05
4.32377975526632e-05
6.44992084787436e-05
4.49580311912916e-05
8.31962915836301e-05
5.85786603419293e-05
6.07583189893209e-05
4.77983316428351e-05
3.99572986838268e-06
2.29072847120389e-05
2.53062140397581e-05
5.24189658096911e-05
3.2335624234783e-05
3.36153591032599e-05
5.07574233333087e-05
3.32832539975829e-05
5.45312616374938e-05
3.83478286113845e-05
6.54379518080113e-05
3.83956590006868e-05
6.40127981224829e-05
7.46696233007188e-05
1.84833943882492e-05
3.06831332451489e-05
2.01344893048286e-05
3.35898401536672e-05
-6.40887057433148e-06
5.45123979560039e-05
8.28028552830844e-06
2.2398586636453e-05
4.8723938081568e-05
2.64046546992528e-05
-2.63087768067039e-07
3.40274672230371e-05
2.86087021516853e-05
3.83853659179121e-05
1.22213546119022e-05
-3.32363595417e-06
2.67382513682799e-05
8.55348081515165e-05
4.5373878031647e-05
4.34817074314591e-05
7.91351534476606e-06
4.67307645753355e-05
4.68297877575688e-05
5.09654915684046e-06
8.887202177255e-05
6.03400665715437e-05
3.20025681584337e-05
5.1001519936792e-06
4.92949181519345e-05
5.41213253320322e-05
5.07349215317985e-06
6.36598029592233e-05
3.74453502160873e-05
4.44249577412145e-05
6.30527769931009e-05
4.11918740918923e-05
1.32825676725147e-05
4.97549178165669e-05
2.63072561549396e-05
5.27897511384686e-05
6.98373358345543e-05
-6.59887197706158e-07
1.0578809751984e-05
6.915874085803e-05
3.45916120787724e-06
4.54908047529208e-05
2.71297965466874e-05
1.41265631978704e-05
3.63818395607969e-05
3.60273931155258e-05
7.59620111412819e-05
6.14335544419368e-05
2.27439012919415e-05
2.96842210224458e-05
2.62723663240132e-05
5.70486571922594e-05
5.86837408644167e-05
8.76189250200929e-05
6.9433334673687e-05
9.30375479082423e-05
6.03315697968934e-05
8.051136766248e-05
4.94621483224873e-05
1.33986471942728e-05
4.11625166511856e-05
1.38911114430271e-05
4.21695800977062e-05
6.40503098724307e-05
4.71636782507141e-05
5.3559402230367e-05
4.69539422114103e-05
4.81662983803138e-05
2.73222065157403e-05
1.89853389553229e-05
4.19142161301705e-05
6.17874095404782e-05
4.67203885464426e-05
0.000114372096464512
3.7198508925183e-05
8.50576114706457e-05
7.51418522041989e-05
5.31309015700156e-05
7.92043681401636e-05
1.78722839226094e-05
1.90874827337378e-05
6.06100593924145e-05
5.80769155604745e-05
1.51845732349392e-05
3.24444387275685e-05
5.32533272111772e-05
5.14344179023777e-05
3.28712850003323e-05
2.17088630331071e-05
2.71889448183392e-05
4.6910669873272e-05
3.48626119619178e-05
1.50803053943542e-05
2.81722068691396e-05
2.0188958354064e-05
6.4762196576848e-05
5.95238742306507e-05
4.70267151233433e-05
3.4911601784253e-05
7.21102035990768e-05
2.63289950757344e-05
1.42961933937643e-05
4.20470586427141e-05
5.20583527975729e-05
3.30466745601741e-05
3.32687658326879e-05
1.23816611299231e-05
3.53170356801896e-05
4.95127483357581e-05
6.69388102947993e-06
2.28229235144589e-05
8.46650094931338e-05
3.65421227972392e-05
2.76746695462605e-05
2.32653878060048e-05
7.42233381717454e-05
-7.02453435349215e-06
7.78160007605829e-05
4.84142606849314e-05
3.69459885843932e-05
-5.52828053344193e-07
6.07439131857759e-05
4.78410984644722e-05
6.29270845045505e-05
2.28960249450922e-05
3.71467173545165e-05
5.80871474370704e-05
5.67967462245214e-05
3.12920584529809e-05
3.73862037142933e-05
1.12954664138496e-05
3.90828762437497e-05
3.90093339477157e-05
7.66089827131974e-05
3.32696514260724e-05
4.66117540549975e-05
7.44085225012251e-05
5.07519990003254e-05
8.48647216280545e-05
7.95088453066803e-05
4.58599750939997e-05
9.00247636524631e-06
5.29510389803474e-05
3.96887587278036e-05
4.95871443070415e-05
2.50193914103798e-05
5.39015040907855e-05
3.65003646788029e-05
2.76241912755471e-05
5.30833274442129e-05
1.22210270004514e-05
7.25360154335829e-05
1.8143831299096e-05
3.1528087513753e-05
3.2290208472767e-05
2.39232961729437e-05
3.17798864675888e-05
3.05889083262721e-05
4.95596013368606e-05
6.67030146821725e-05
6.44772457477135e-05
4.92218577963463e-05
5.11859537866692e-05
2.33383467588402e-05
2.38453782322208e-05
4.07912332226378e-05
5.26383333048939e-05
5.64838185366167e-05
4.54923532676664e-05
0.000107090865999964
2.06476390055957e-05
4.34808585677621e-05
3.99965005391089e-05
2.90700229549344e-06
5.22404717442354e-05
3.17221738352927e-05
5.28957757547595e-05
7.52619508871047e-05
7.40380937991967e-05
2.12382295185071e-05
4.23276895914352e-05
5.02300844268897e-05
8.12082975196918e-06
5.86309261966373e-05
3.30530182744435e-05
9.38027692396717e-05
5.74002397875107e-05
3.16794359754106e-05
4.98411421084345e-05
2.25937437780051e-05
4.15775551699768e-05
6.85141993372891e-06
4.02791181101944e-05
5.18209627223467e-05
1.92494814885509e-05
1.70311005097256e-05
4.90984339777252e-05
7.9824300312937e-05
1.74461037659194e-05
3.07890061750867e-05
5.38908792026963e-05
6.38650097933635e-05
8.82193128880698e-05
3.34770973004186e-05
1.78314555061099e-05
5.13149208069594e-05
6.68020159494545e-05
3.36103280283869e-05
6.1884979353638e-05
7.30903269328246e-05
6.1512163849131e-05
7.16651598665742e-05
2.61079652459357e-05
1.21651813514032e-05
7.73260167787451e-05
3.06101880574147e-05
8.36749335914024e-05
5.2254530645745e-05
2.48071958374566e-05
8.49889392386808e-05
5.36653801023846e-05
4.92551899584808e-05
3.33100762476976e-05
4.83991403636795e-05
3.51532656009526e-05
1.07866942023247e-05
6.95299584069761e-06
4.01236407505608e-05
3.49569687318598e-05
4.54384983417767e-05
2.09019548596302e-05
2.71854637603199e-06
0.000104104270391859
8.49100181212627e-05
2.40457261716431e-05
2.26811807380438e-05
4.02185262161189e-05
1.78976738307479e-05
3.78284263256813e-05
4.87358744517598e-05
7.62348437149138e-05
4.22694634354627e-05
5.22319918932493e-05
-1.70614739636315e-05
5.12582857701843e-05
2.42338564599832e-05
7.91286223578115e-05
4.47554936919827e-05
5.82389524506039e-05
2.2390267675912e-05
3.26952517653093e-05
8.44928133683424e-05
3.8253231490821e-06
5.21900932284354e-05
5.2846608332357e-05
6.58565476047485e-05
1.57679598545397e-05
2.16110995228222e-05
7.05776050506452e-05
6.73259144639091e-05
8.70909184852821e-05
5.95507028663752e-05
6.48421646520874e-05
3.94329985778723e-05
7.25881453453805e-05
7.76050215063032e-05
4.21541272928115e-05
5.80520572756972e-05
3.51067694921105e-05
4.1858012438055e-05
4.61003784386955e-05
4.51571208614409e-05
5.08848150102657e-07
1.23645806360226e-05
4.42350590848375e-06
4.68932527561531e-05
5.07179195636248e-05
2.86418675784393e-05
6.7360148627948e-05
1.72873204401786e-05
1.96042738431232e-05
2.34125409216399e-05
-2.63818115876071e-07
4.17340486951002e-05
3.44290569354122e-05
5.18438488085924e-05
-2.51587014850934e-07
5.03250985512372e-05
3.14271777636309e-05
2.23684319123115e-05
6.64832694462039e-05
2.6999300248277e-05
4.19320734179812e-05
4.52026319094618e-05
6.75652978127204e-05
1.31664535426405e-05
9.5332744047152e-05
1.69966301241656e-05
7.30344148751838e-05
5.63215102741901e-05
4.44140407652411e-05
6.29608958503634e-05
4.00366374330726e-05
7.22610744583128e-05
3.58794883240168e-05
2.04731913841369e-05
4.00835346815957e-05
4.55772046356169e-05
5.83566447732107e-05
4.39328450176428e-05
2.47135308479209e-05
3.96979263915257e-05
5.62150636207344e-05
7.98877398533691e-05
5.16843339974155e-05
-2.84812554314208e-05
7.47774624131752e-05
6.25834209830545e-05
8.21369598204338e-05
9.62715408810728e-06
3.7978282045754e-05
2.05373193685584e-05
3.41888689450368e-05
5.02169267423799e-05
2.57694353130898e-05
5.831714226323e-05
9.76645695206062e-05
1.29000646697751e-05
2.19212560024731e-05
3.09652964507803e-05
9.73859019089009e-05
5.44134157554084e-05
2.99088267612111e-05
6.71692303273902e-05
3.37702910003425e-05
3.68415797292236e-05
6.29606705342567e-05
7.87098635928473e-05
2.62218465603754e-05
2.68790481278627e-05
3.01208600533462e-05
3.35428116612752e-05
4.48218418986021e-05
7.46712732040077e-05
4.20030801526138e-05
6.28292461173221e-05
7.11322498813194e-05
1.00708208531157e-05
2.8151171945482e-05
9.74239386526906e-05
1.87708381880493e-05
6.35864658928114e-05
3.66799374371016e-05
2.29266715227833e-05
4.25835616828615e-05
3.4191532336381e-05
1.53756557031112e-05
2.89834556306996e-05
4.58647258596661e-05
6.26680518401332e-05
8.68182508065326e-05
2.3949565767575e-06
4.84073125450204e-05
7.05675374317321e-05
6.07932991593747e-05
8.51747114447759e-05
3.41584993081118e-05
3.85178299358514e-05
4.79930669301135e-05
7.77380651575798e-05
-1.57150337254008e-05
2.3080337396146e-05
2.21454120136506e-05
2.47145351974201e-05
1.51171817675272e-05
1.21234251404351e-05
2.28523566537625e-05
2.1573483675982e-05
-2.23991747281623e-06
-4.03488869734074e-06
-3.31563168550668e-06
3.88288042684437e-05
2.37556844617289e-05
7.49439369472322e-05
5.61177501230711e-05
9.6776308319719e-05
4.86462940362786e-05
2.14679287571571e-05
7.27808769071574e-05
2.52086072251677e-05
3.69205384344996e-05
3.7738921592274e-05
3.39962568478706e-05
-4.76979073762404e-06
3.79287158747193e-05
5.95261169205562e-05
5.71633150364065e-05
7.03602674483782e-05
3.37170703062288e-05
5.86737638551005e-05
4.07928668175168e-05
1.10456151107187e-05
3.37350214986126e-05
4.53898426098373e-05
1.65330554034446e-05
3.38177128032316e-05
7.25682504027854e-05
6.92458414601448e-05
5.46549389240514e-05
4.01646146530196e-05
0.000120588233242143
6.05289777585905e-05
3.94838239624976e-05
4.32250818695625e-05
1.32426508649285e-05
4.41452516709737e-05
3.57772934578205e-05
5.33741159185275e-05
7.20245206415716e-05
2.73361732405917e-05
1.8385605630177e-05
4.24858740070582e-05
3.41100527753814e-05
1.98782612251617e-06
4.36703925570443e-05
3.05363093989646e-05
-1.19299070445456e-05
4.15780906504282e-05
3.4321520087581e-05
6.03601632991941e-05
5.82117360922981e-05
2.76864336558308e-05
5.56666658565433e-05
6.47375505928433e-05
4.46513707239852e-06
5.85252529725039e-05
5.34556559423409e-05
4.36817671250402e-05
5.87942878286911e-05
5.82074421204256e-05
4.95298388259796e-05
3.19838470222497e-05
2.47639261045986e-05
2.9408599503112e-05
7.12639252243967e-05
3.0017513649654e-05
2.62955451395646e-05
3.46656936001425e-05
2.20822023629844e-05
5.39606268300303e-05
-6.2643046995643e-06
5.30397573146376e-05
-3.38061654508363e-06
7.07934240126269e-05
2.73971017073693e-06
-3.1412008512448e-06
1.4654625526309e-05
5.14578990643431e-05
8.07674145666719e-05
5.47291853709944e-05
3.98483650556575e-05
3.36773973621457e-05
5.1733429270092e-05
3.69269317349663e-05
6.75761556031631e-06
4.82966634988884e-05
2.91908525118166e-05
2.05721147955891e-05
3.94877177456191e-05
-5.15783929560019e-06
2.06192324175162e-05
5.41078058298955e-05
1.77957858807821e-05
4.94307042912568e-05
5.7385456723322e-05
5.14475329538184e-05
5.42304970840663e-05
1.13089542810039e-05
4.99762354167771e-05
2.00982100444063e-05
4.18295407827199e-05
4.89116870647253e-05
7.95353158297219e-05
2.76297265064734e-05
3.79990433034283e-05
1.47812963147115e-05
2.59300727024661e-05
6.29254751915789e-05
3.81355897339952e-05
5.06896376771641e-05
6.62751251232972e-05
8.512285923264e-05
2.2018307439588e-05
8.43931674772797e-05
2.86112021340144e-05
5.42441070300504e-05
5.54701221528052e-05
2.58770054646807e-05
7.25247916645363e-05
8.86989094414331e-05
3.25735724658278e-05
5.79279219841782e-05
1.16194806263333e-05
6.50436848931386e-05
4.57389237199703e-05
4.51828052299445e-05
3.79509786985311e-05
4.20183347152418e-05
1.14581638176354e-05
2.61006644291588e-05
2.13709889394602e-05
1.23729653228422e-05
-5.134002605916e-06
4.56132976419931e-05
-6.62693584227114e-06
6.64119559857321e-05
6.79446369124314e-05
2.86718283001149e-05
4.62377857833983e-05
4.25408671565219e-05
2.69476911261213e-05
5.4500629766679e-05
4.89640973355027e-05
1.3660246596362e-05
1.65079550084235e-05
8.32866430891575e-05
4.9185113054773e-05
0.000107694026077877
4.52017298718479e-05
5.74284173968638e-05
3.76628197636331e-05
8.23409352285045e-05
5.03643862326836e-05
2.44799845425281e-05
9.01350742734154e-05
-7.2913967465655e-06
4.52973069061692e-05
4.81964456709379e-05
9.00511036370474e-05
3.15746327925584e-05
5.2904518994738e-06
4.2925526813981e-05
0.000124464472533969
6.94232274115363e-05
5.76456969847791e-05
5.52051446293695e-05
0.000111749439946372
2.03460025687696e-05
4.9056157678485e-05
3.07613703834294e-05
9.04496097912966e-05
1.75880211481433e-05
3.19171282162624e-05
3.00252124131697e-05
1.7895233279013e-05
3.85404996643235e-05
8.62290928681131e-05
2.88696332388088e-05
1.64938461345389e-05
5.84106750306687e-05
6.36825259684714e-05
3.90275856470616e-05
4.21101626469249e-05
2.17525573896142e-05
4.84559999561104e-05
3.64184570029722e-05
2.29440126013221e-05
3.63142282394817e-05
9.40080215346578e-05
6.10606293171092e-05
5.18693102157115e-05
4.56127973520419e-05
4.79465503684892e-05
2.84234916105962e-05
2.55122952619581e-05
1.76117790181038e-05
2.98101163816778e-05
7.34380758699804e-05
3.51502912002665e-05
2.48952741547259e-05
5.50856905573907e-05
2.3595051520629e-05
6.13548671451852e-05
1.49915694467979e-05
4.8846290136456e-05
3.17739342536863e-05
1.71259382414362e-05
7.61400742746892e-05
1.16518916133807e-05
4.58796893328423e-05
5.17645804476368e-05
9.515611795961e-05
5.37382618301416e-05
3.84323005767235e-05
5.8483034278622e-05
4.66630035892098e-05
2.25791593466614e-05
2.84606848721845e-05
2.00669542443807e-05
4.83286006185118e-05
4.69947323540019e-05
9.51138593719653e-06
5.28844792182508e-05
1.20570034571866e-05
6.24772167661445e-05
5.11692198711491e-05
1.6229659983075e-05
8.64378619379877e-05
3.76619582987215e-05
5.91186564168858e-05
2.84435805122772e-05
2.49400507194763e-05
2.94768099603537e-05
9.72071857237587e-06
2.17992495791177e-05
1.70616827832362e-05
3.81435547001602e-05
4.50860492687155e-05
7.70236457480623e-05
5.20582057605899e-05
4.47430469610578e-05
7.08656081620754e-05
1.87504326584648e-05
5.67253502636534e-05
3.35576017612944e-05
2.76024849804107e-05
1.98551711556618e-05
4.8017719392962e-05
4.05647385237827e-05
-2.35403737029409e-06
5.579653599784e-05
4.14873333788106e-05
8.62183671969984e-05
9.42740655451382e-05
2.33396794305031e-05
6.28406147713412e-05
4.27835905994934e-05
4.14969016717262e-05
1.42615505495416e-05
3.46837530101942e-05
1.65192022464071e-05
6.94006692551051e-05
8.02864034118502e-06
5.72421138329773e-05
7.4228285736164e-05
4.03301007453897e-05
4.21461020057112e-05
3.70868512001056e-05
6.35592965112324e-05
6.12658854242461e-05
4.93342524632191e-05
2.69520811632132e-05
4.04738068687198e-05
7.43261492212237e-05
5.17232944940834e-05
5.05401688296157e-05
1.51733036180884e-05
3.30352172112229e-05
4.91873384306891e-05
1.47713519881958e-05
2.85416880428582e-05
3.527094250613e-05
5.92113936894365e-05
3.46763535607075e-05
2.89124775525955e-05
-2.62493675287162e-05
5.12111566411303e-06
1.84169068508431e-05
6.6097327140469e-05
4.54082659321992e-05
4.86885144963908e-05
3.6653746719373e-05
9.40629017978705e-05
-1.3345460024735e-05
-1.76998074295448e-05
6.41624063759038e-05
2.49816719056211e-05
9.37636520427831e-05
2.12170446336486e-05
4.8304065687908e-05
9.94196343534637e-06
9.263611633281e-05
6.51493477741417e-05
2.73352317138814e-05
8.79775412695671e-05
6.45853012806533e-05
7.64190206194011e-05
4.48824265546125e-05
3.66666203741784e-05
6.35043273594847e-05
6.9230748871463e-05
3.70769390630043e-05
4.15790930233618e-05
0.000102421069890681
8.04948090049992e-05
5.98942837353326e-05
7.12004770651249e-05
3.7403853762653e-05
4.89188649477074e-05
3.83941818685128e-05
5.50164396959086e-05
5.02439852258331e-05
6.6370642438531e-05
4.97488915582671e-05
1.8352900089111e-05
-5.61084193470619e-06
3.12713168589991e-05
4.03571101744722e-05
8.65834574653254e-05
3.43923423925833e-05
4.46393355331691e-05
5.88973288746103e-05
3.86210425705464e-05
6.30703882872886e-05
5.72160923418448e-05
5.84196984894427e-05
9.18265074711428e-06
4.35620405968932e-05
6.03068042354997e-05
1.95909536456558e-05
4.38457497400145e-05
7.80505362613898e-05
4.17978418757865e-05
2.339541339326e-05
8.26772407128679e-05
4.89193260882188e-05
8.02705730729072e-06
1.83648136804388e-05
-2.91346469222263e-06
7.06217231187288e-05
6.96345347900657e-05
6.5618602635178e-05
1.88886542578851e-05
4.27578777454874e-06
6.94460264559694e-05
2.34706872061298e-05
3.14086290132917e-05
-2.67633772383329e-06
1.69237909507853e-05
2.41746772895467e-05
7.14070589858075e-05
4.83016191151682e-05
7.31225401537775e-05
4.23948196661012e-06
-3.85109669523964e-06
4.56852347361812e-05
3.16009253901232e-05
-1.94584210639449e-05
3.08166492610919e-05
6.69945331877873e-05
2.05747973369175e-05
9.65563238072205e-05
1.41981250221688e-05
3.36627373565316e-05
4.10649609923434e-05
6.69582881979838e-05
3.76261161031616e-05
7.55031350619615e-05
5.0394242613774e-05
7.21698899346998e-05
6.41742058077348e-05
1.75111784151633e-05
6.87489658359142e-05
3.98994303519878e-05
0.000115559661929829
3.19789454452225e-05
7.04752314200371e-05
6.44472940153177e-05
3.04613897650834e-05
3.17551102000964e-05
2.69639684841341e-05
4.12488053277466e-05
1.73858035390605e-05
4.15266122568066e-05
1.40798632800927e-05
-1.9253804612956e-05
5.43945363393819e-05
7.38996198209989e-05
4.36797450136275e-05
2.91772085869998e-05
2.16633174811285e-05
4.37478261866655e-05
-1.38358149241119e-05
8.05949857129424e-05
5.71883915390646e-05
4.9364618059262e-05
5.59295912451443e-07
2.75136820564357e-05
8.6983960371785e-05
2.38543422655941e-05
6.0202071976972e-05
7.02187306078214e-05
5.06683336213284e-05
5.17222054850971e-05
8.24492391077017e-05
7.76238192207005e-05
2.73507739985372e-05
3.39643262450997e-05
1.84231084896697e-05
-3.04218479363848e-05
1.86422284533229e-05
4.95560287629204e-05
3.79443165807691e-05
4.55731483472582e-05
5.52722417432077e-05
5.95312482935291e-05
2.38585366787852e-05
1.83699756320979e-05
5.81952567950659e-05
-2.41112681711909e-07
1.64179707700038e-05
4.04012187271463e-05
7.59324441259076e-05
4.71703644647406e-05
5.40143804813407e-05
7.13248270244351e-05
2.29426816382002e-05
2.43144304798178e-05
3.24249555683303e-05
6.17451679179645e-05
-7.59846539600548e-06
3.12435021506642e-05
7.46654144754854e-05
4.40983837090784e-05
2.19969651502642e-05
2.9133590654924e-05
7.515418730412e-06
0.000124768417342646
2.03728265624667e-05
5.1830900322162e-05
0.00011488621538181
5.66292005630645e-05
3.85713953697856e-05
3.16386336660067e-05
3.84544564558695e-05
2.84261027154333e-05
5.20586278044445e-05
5.35980385620671e-05
6.28493454182778e-05
4.00919918285212e-05
-1.13765230696635e-06
2.19355199962342e-05
7.13559542371957e-05
2.07342070762631e-05
4.07331409943015e-05
6.41914264392678e-05
5.68742445071835e-05
8.41939271231674e-05
-1.45878844184802e-05
4.80683220950158e-05
6.93143689568183e-05
4.93251680986848e-05
4.26025816871092e-05
1.8518402916033e-05
4.258752460585e-05
0.000121814314325336
4.16094995690706e-05
1.21284917091645e-05
3.65678599298026e-05
2.41809134105223e-05
4.21256872162102e-05
4.93873540861317e-05
-8.58384331430419e-06
4.56190604685252e-05
3.76815101829119e-05
3.84632178581616e-05
1.16026695759192e-05
2.05038738893039e-05
4.92351550502098e-05
3.33465166139793e-05
2.89487877247808e-05
3.008843611855e-05
6.46085291326203e-05
4.67432822268109e-05
-1.40303221801949e-06
2.75413805188076e-05
2.72082820026285e-05
2.66037660678118e-05
1.74763887836673e-05
5.1008436488566e-05
2.84571003879852e-05
3.45806429600385e-05
5.17120192389225e-05
7.96562518328939e-05
6.77786136625845e-05
1.99656882730368e-05
4.14134462564076e-05
9.00335994771478e-06
6.38955712373101e-05
7.48996357726502e-05
4.394665228796e-05
1.6060551413227e-05
3.35144026046473e-05
2.39359483847092e-05
4.69498530044493e-05
8.45332716127717e-05
1.50875809063372e-05
6.28713177431067e-05
2.82511020066377e-05
3.27566195913289e-05
3.63467475568174e-05
5.4775661786881e-05
7.27405791894731e-05
1.88554366574547e-06
4.10546915461987e-05
3.36791625150164e-05
5.95304310909922e-05
4.25804837609855e-05
5.35078307132163e-05
1.4519440623692e-05
4.86897658431061e-05
5.48090251745228e-05
7.96985230874426e-05
8.11904629003247e-05
1.69997990234603e-05
7.36395629433134e-05
7.09537598771191e-05
8.74569218424218e-05
5.05585331007989e-05
9.84832579684753e-06
4.57166624042375e-05
2.48731611016165e-05
4.92363736492914e-05
5.84698798377486e-05
3.40738218353601e-05
2.9665313065508e-06
2.85448142609444e-05
7.71233948137048e-05
4.41410298981874e-06
3.43990978354347e-05
2.08674659272784e-05
1.41315313762665e-05
8.49232628812873e-05
3.21514767790218e-05
1.5074769179712e-06
5.76226989819577e-05
5.26479609242415e-05
2.86005328202468e-05
2.79023419210253e-05
0.000112807227124757
4.1765528568939e-05
1.78917507333267e-05
2.42928366620077e-05
9.67399727179557e-05
3.68513414331217e-05
5.05820934919811e-05
-8.66676754579623e-06
2.78033094917507e-05
5.92900650909087e-05
2.79677321676304e-05
4.52929148306056e-05
4.91710067693933e-05
4.73382480885759e-05
4.41398464541712e-05
4.85166633221543e-05
3.66302402577171e-05
5.11133490080798e-05
5.63864846016913e-05
1.51065070639406e-05
3.61529381186252e-05
6.32053519455697e-05
5.13958005304495e-05
3.00037694024996e-05
5.40601886512924e-05
2.57033509822562e-05
1.44546594817963e-05
4.75273220170977e-05
4.93577434348931e-05
2.30609563646266e-05
1.12219857652148e-05
-7.87719232603657e-06
4.82514897286718e-05
3.06524208053602e-05
7.04045738993106e-05
6.65133052002884e-05
2.51821721124317e-05
3.15834048463226e-05
6.45796806753859e-05
3.70902629049713e-05
2.1566275140489e-05
4.30096218946914e-05
7.36176567048002e-05
6.08229320501912e-05
3.68722810669432e-05
-7.42851366101056e-06
5.42294764698341e-05
7.36987525223852e-05
6.01649635428877e-05
7.41084755328941e-05
3.68104893939863e-05
6.58479114305433e-05
4.75620872299719e-05
3.42514371390755e-05
4.11489972146215e-05
3.98910765612323e-05
7.74267600367233e-05
4.85388387770545e-05
2.38762865447314e-05
7.01985049797094e-05
7.06833492223601e-05
2.16577662151576e-05
4.32133762308742e-05
4.32826282963945e-05
5.04763519921015e-05
4.66173802328168e-05
1.9297397826383e-05
5.59641922907737e-05
1.4610465938656e-05
1.32953555167872e-05
8.89632256312153e-05
-1.96777964132837e-05
6.11419490027078e-06
2.94843839557847e-05
7.71948141927394e-07
-2.50242555551694e-06
3.58527435896688e-05
3.49158914040347e-06
3.91238161853442e-05
1.25886591196748e-05
3.20922104250453e-05
4.83870571328043e-05
7.72949576570897e-05
1.93487233599826e-05
3.97707237822538e-05
2.01499738252197e-06
4.43247995542551e-05
6.51143351314809e-05
4.31313455876812e-05
5.67825619600642e-05
2.44060775612733e-05
4.7606945215763e-05
2.46573821558777e-05
3.77488227544828e-05
1.97580950871441e-05
6.24002014401414e-05
4.07955854129123e-05
5.64259114117656e-05
3.70370863785077e-05
5.09455217547255e-05
0.000100425356960718
4.44437224895117e-05
6.75499541117822e-05
5.20486442587931e-05
8.37109291974386e-05
3.83095184632032e-05
6.92056020935776e-05
2.13287776198379e-05
3.57211115569778e-05
4.43870797272349e-05
3.18080575977608e-05
3.56695521973426e-06
5.17337174985801e-05
5.95079373265899e-05
1.82520279725376e-06
5.86125624420344e-05
5.20519516594032e-05
3.99710820628168e-05
6.13079729689806e-05
5.21981233394518e-05
5.8652506378238e-05
3.37138952880961e-05
3.37760537258935e-05
2.51525381461525e-05
3.30243607853676e-05
5.49393279030279e-05
4.59726616084705e-05
6.06805551388548e-05
2.65969020054618e-06
5.11328208089179e-05
0.000111750302021604
5.48591177766325e-05
7.10108270958006e-06
6.5431238382181e-05
5.76028000132429e-05
2.05427050816639e-05
3.76745020050449e-06
5.14488668271917e-05
5.41157156689273e-05
2.32015077742031e-05
1.34768593903157e-05
5.16423424622309e-05
9.17760576053577e-05
5.62661920681941e-05
-1.06559139570176e-06
5.80883951472113e-05
1.40442856582569e-05
-2.31603038384091e-06
7.20579112699254e-05
5.88202088744304e-05
3.60445895879037e-05
-1.03476324858851e-05
7.18501470081084e-05
4.62522651398573e-05
6.24083093340798e-05
4.23754478118273e-05
6.78492848823953e-05
7.04454381838104e-05
3.05617967542831e-05
5.44294078627844e-05
5.88361214577493e-05
4.4159587730145e-05
3.74741344395766e-05
1.24119674793738e-05
8.87121925080485e-05
3.0470099288995e-05
1.51000068033086e-05
6.30816781474229e-05
3.93659209453342e-05
4.72640198138212e-05
-9.77058105633716e-06
8.50640698319527e-06
4.18445380245019e-05
3.31681618876185e-05
7.783482236026e-05
2.68134766099875e-05
4.7763688314265e-05
4.89116565066557e-05
3.09512091355802e-05
4.86495052716756e-05
4.99335676731796e-05
2.23918582413498e-05
4.30088700893744e-05
7.98986324059919e-05
1.54435481724167e-05
2.96487156175136e-05
6.53460891274549e-05
3.4754376998952e-05
4.91054451822514e-05
-1.08338526255776e-05
1.25018506891931e-05
2.9299871200411e-05
3.67313274955663e-05
2.82898434217144e-05
4.18874204534044e-05
1.19374615612015e-06
4.38604447213451e-05
4.3449035305167e-05
-2.36283948210901e-07
7.05927119604771e-05
5.39358925784625e-06
3.06192026195515e-05
2.57895152517947e-05
8.13492946647213e-05
3.04497402010817e-05
4.60375083645647e-05
8.09102814141749e-05
5.66633542178853e-05
2.12465623816278e-05
5.82488863418299e-05
9.01556908028362e-05
2.43841583376342e-06
9.91191289097838e-05
5.26226177078368e-05
-5.35586493927555e-07
4.23896602247055e-05
4.57524961016324e-05
3.51799619226501e-05
4.44521724159754e-05
4.30206283536851e-05
4.43573237938434e-05
6.82027799972546e-05
3.30029741462583e-05
-9.69044610732356e-06
1.70301675362457e-05
7.33203671204444e-05
3.12926484042959e-05
3.58564798814574e-05
3.79998857308623e-05
2.46639913628042e-05
3.30676309129049e-05
8.18796233060316e-05
7.46565850637828e-05
8.0466730878678e-05
3.09068403120301e-05
1.53288070895613e-05
5.99087691779832e-05
-7.82666534756292e-06
4.57157278762569e-05
9.71398463161778e-06
4.87213987042859e-05
2.92972303530569e-05
3.20205510658232e-05
6.09147075515288e-05
5.53578052879331e-05
-9.30526977621528e-06
4.55963024345208e-05
3.43538535831304e-05
6.36104943424515e-05
3.78228382478197e-05
6.87050122748632e-05
5.49031542686942e-05
8.46402104775284e-05
5.51393502417781e-05
5.5049755005891e-05
-2.98267334417171e-06
5.92006990590762e-05
-1.81421544712799e-05
4.75042237086736e-05
6.86680418931606e-05
5.73087912002942e-05
4.01032906845191e-05
4.81760595433519e-05
7.37715172634287e-05
8.50590544829537e-06
4.50920247867537e-05
2.00321067667971e-05
5.03508654115444e-05
3.46965603595947e-05
-5.83847980036343e-06
6.20774418138677e-05
-2.71271456496009e-05
4.80129897148357e-06
5.47677259230326e-05
-4.7128238152282e-07
2.04914316507392e-05
3.86825660032939e-05
5.14402370313853e-05
4.43431259835547e-05
1.44553895600494e-05
-1.40432582274133e-05
5.0312713283368e-05
6.79603304005338e-05
7.87588966941812e-05
5.75354191298879e-05
0.000102967900119507
3.09979694817927e-05
5.71899818364338e-05
5.57114074178705e-05
6.80262142758343e-05
3.1500268918672e-05
2.166247964035e-05
1.96233934416139e-05
3.74197098042754e-05
6.35398045310433e-05
2.2188577390253e-05
4.6070524645236e-05
4.93550855980672e-05
7.39036980825057e-05
8.58106151171271e-06
2.55554920251513e-05
5.66959817104058e-05
8.7649425850544e-06
6.16557624994939e-05
3.26338477707214e-05
4.76844559780964e-05
-1.07671202110205e-05
3.67430147805319e-05
8.63898356143051e-05
4.77958375698345e-05
4.39663462142287e-05
-1.45353186556652e-05
4.80909699714457e-06
4.38133847827335e-05
-3.23327417871212e-05
4.26977888129596e-05
5.07328993418972e-05
4.43878417920471e-05
3.03187078158511e-05
3.60051911904078e-05
3.92278288543208e-05
4.47667681260728e-05
2.95838635691825e-05
5.15799094387359e-05
4.99083312232091e-05
3.67384259278716e-05
3.97026183394746e-05
4.43966805868827e-05
5.97970122560468e-05
4.87650881008064e-05
4.20573136059381e-05
8.40994247180808e-05
2.30629809114636e-05
4.96324657087245e-05
8.06987163601259e-05
6.45780555329624e-05
6.07969358452007e-05
3.07554118972938e-05
6.82724400156223e-05
3.90876349861289e-05
3.89407344614674e-05
4.74228338306991e-05
4.70679692867748e-05
6.07385576821202e-05
1.49378099258861e-06
3.82283159007831e-05
5.71985410153684e-05
5.46034436803219e-05
-6.70062631746593e-06
5.55086762152811e-05
4.17668356070325e-05
2.78853828686503e-05
5.3787700505292e-05
4.73254139032601e-05
-3.88220431509259e-06
2.04875750049961e-05
6.41954168380586e-05
7.74709790671368e-05
4.77428641534137e-05
6.84213610315717e-05
-1.31142658211428e-06
2.0004930007517e-05
4.76189357736623e-05
4.85626083979593e-05
-3.89328080893358e-06
0.000104031074143727
6.964601132077e-05
6.60398040579693e-05
8.71999072023475e-05
2.37821929028501e-05
6.68071587706183e-05
9.60632279059368e-05
8.45469582577729e-05
0.000102208462950531
5.77117765666998e-05
3.12481380144682e-05
7.83358805898415e-05
6.41928293770868e-05
6.90748310785565e-05
5.072309671125e-05
6.00087905433408e-05
4.2252009624465e-05
9.76528066973251e-06
1.82348320605222e-05
6.69664142617542e-05
5.8746841525698e-05
6.02976438920739e-05
8.32652148769027e-05
9.49797178623177e-06
7.6625857653157e-05
8.49853220474527e-06
5.75929964474494e-05
5.37690648850581e-05
1.62738056709798e-06
7.16079009428221e-06
1.672375962546e-05
4.83645014021392e-05
1.1262076301403e-05
1.19562557179367e-05
3.93186475720495e-05
5.93270222631724e-05
5.48401953544571e-05
1.56997582662398e-05
5.06755073085804e-05
1.31574721581538e-05
9.06532722283007e-06
1.01431268139112e-05
8.37980803597213e-06
6.07566063596206e-05
4.03681215599923e-06
2.86897670152403e-05
5.26095441275803e-05
2.89027345992801e-06
3.40818681023379e-05
6.83339464364503e-05
7.31361374199823e-05
4.09514203262515e-05
2.10292199972123e-05
2.64416165432591e-05
5.22369065366722e-05
6.9788015216154e-05
1.74430910211416e-05
3.76814421961868e-05
3.76742426211569e-05
2.72091990253865e-05
3.0844336273679e-05
4.93142303550303e-05
1.99648360041835e-05
6.56933985766878e-05
9.04783564633152e-05
3.30796456460562e-05
6.84475071913689e-05
1.66556156415329e-05
7.61650709053709e-05
6.39828725276777e-05
5.25713720902676e-05
5.24019088717205e-05
1.19934015987374e-05
-4.7201599828701e-06
2.46909742176357e-07
3.76461133237964e-05
5.31526927296164e-05
3.92485886552837e-05
3.39811487643411e-05
-3.06799518226638e-06
2.33886738934511e-05
3.16062270748992e-05
1.71225138074408e-05
7.62703624119308e-05
5.13742489947286e-05
5.13564065786562e-05
9.30207638055797e-06
1.24056558410793e-05
6.51716360311058e-05
-7.74467356709415e-06
1.29923603572378e-06
1.92992197177025e-05
6.66280771917068e-05
1.91558021274161e-05
6.12635423585961e-05
-1.16547387720551e-06
5.72446028557867e-05
6.162912576448e-05
2.94458232645922e-05
3.47852112656515e-05
1.58964887673161e-05
2.01841725900116e-05
3.58544447109236e-05
3.59502609991142e-05
3.66429176732399e-05
3.30200643369145e-05
5.17565985944831e-05
7.05749176085838e-06
6.29988353853531e-05
7.22515597726323e-05
9.18210193708322e-05
4.45011522876494e-05
3.15786642961292e-05
3.95883294440808e-05
5.30426960756538e-05
2.54005625779947e-05
6.74943452100085e-05
2.25935659090942e-05
6.41273803642398e-05
8.27576570860178e-05
2.87519450313241e-05
5.9379286869035e-05
3.24617750353735e-05
4.35624030759978e-05
1.74153794931728e-05
1.16279056485251e-05
6.38359065103355e-05
4.62892746056873e-05
2.83466081202405e-05
1.54993094538867e-05
4.9443238707648e-05
1.80155011996133e-05
3.49457067793269e-05
2.97243351890174e-05
6.6055515715882e-05
5.29949410853035e-05
4.01449356461148e-05
3.30029089603318e-05
4.90083838218089e-05
2.06631346644993e-05
9.9255685169668e-06
2.95263429793599e-05
5.37591777289276e-05
5.34234653977941e-05
2.82258418024654e-05
6.27303002651896e-05
2.50583112711861e-05
3.16575211021024e-05
5.88053170142584e-05
6.23604490982505e-05
1.19545907960604e-05
2.2318725748218e-05
7.54108131498384e-05
3.71103304126616e-05
4.44147200975337e-05
5.7782208473145e-05
4.95140284449557e-05
2.58930041310316e-05
8.23510106787513e-05
6.29897362103089e-05
3.69694999731944e-05
5.20214734609426e-05
3.23674123023226e-05
-3.18916118524114e-06
5.6154161348002e-05
3.47711077101249e-05
5.80462593266442e-05
1.63505359233273e-05
5.54788632134841e-05
-3.93507673553809e-06
5.66416575877997e-05
4.60909982748468e-05
7.03303487400278e-05
2.69879232612857e-05
7.30192054402527e-06
6.54803813497081e-05
3.95568897834544e-05
2.45536913828771e-05
1.41513751548026e-05
-5.84749206731945e-07
6.390859476431e-05
1.53990449207231e-05
5.53605239491306e-05
3.6987927891428e-05
4.22076244220391e-05
2.39968861418661e-05
4.60170212876284e-05
5.35457281243635e-05
3.71180916636789e-05
2.96478999464168e-05
2.2661342239826e-05
4.97381023108651e-05
4.21983279482587e-05
6.1529215919431e-05
7.09103320487548e-05
3.25030893648213e-05
4.30814068482286e-05
2.14490731520897e-05
-2.28574184411116e-08
3.0383826366662e-05
2.95519434420261e-05
6.97603646130239e-05
6.51580847654481e-05
4.10475191984812e-05
1.90991103774613e-05
1.12959678273587e-05
3.81119964347607e-05
3.98136005746202e-05
5.66263213227522e-05
4.49907520550458e-05
8.67175369421745e-05
5.15852637834829e-05
4.63482625077561e-05
0.000112352172492935
6.42713283979565e-05
3.77986286721821e-05
2.2626496468573e-05
2.46350871388825e-05
7.35638666149256e-05
3.02548359510552e-05
2.71682645066286e-05
3.14468519103153e-05
6.11874197383545e-05
4.38636847738233e-05
7.06751590559563e-06
2.8275791703317e-05
3.77491107471966e-05
9.25878829898584e-05
6.24368993221635e-05
7.06755095193257e-05
9.08413192631173e-05
2.64987567106169e-05
3.12526697392836e-05
7.64320882668524e-05
5.68381862221456e-05
7.14355080879498e-05
3.27053450159868e-05
5.39773961707213e-05
9.15481067860934e-05
3.79039970943047e-05
7.01938383952875e-05
4.98536519749198e-05
6.96144273414328e-05
3.54306571957548e-05
5.15417784505042e-05
5.95403955493963e-05
3.95989773127094e-05
1.89744013050209e-05
2.60043915215617e-05
6.53287626939957e-05
3.37825460737604e-05
2.17572421794117e-05
5.60092404183274e-05
1.20961262920014e-05
3.32512112711294e-05
1.95060267717214e-05
5.0545358757182e-05
4.23269583443715e-05
3.50453575320776e-05
5.35994103275196e-05
3.15650741446621e-05
4.87495301953318e-05
4.66749555469266e-05
3.54021877129332e-05
4.83085556804283e-05
3.45251558595093e-05
4.50110388329625e-05
3.30156963080674e-05
5.84450606559093e-05
4.5326679260743e-05
1.56006923147191e-05
2.57043664559116e-05
1.11998721426271e-05
1.82687891935865e-05
7.64426709773546e-05
4.10675541007442e-05
6.5571855184576e-05
7.65728785458161e-05
5.69197414029693e-05
4.65498135529365e-05
5.1333680681829e-05
3.29315018228819e-05
-6.68513982525973e-06
7.70914837493027e-05
6.98080765512232e-05
5.81526931145751e-05
6.3359199157487e-06
6.18129468229595e-05
4.79159486115179e-05
6.62063226506589e-05
1.41205748878061e-05
5.86912403891438e-06
6.91463146452731e-05
7.26011808074007e-05
7.3505342534349e-05
2.67303211043435e-05
7.41603108851944e-05
4.60130470231074e-06
6.77850556636226e-05
5.99502420910166e-05
5.14188540013225e-05
5.22018617321184e-05
1.61551521630772e-05
4.42757571462466e-05
2.48101510437354e-05
5.59240985177671e-05
-1.72762028599744e-06
0.000106891927465297
4.661335896376e-05
3.21781422514837e-05
2.05164014300128e-06
7.14971949237184e-05
3.15352902757126e-05
5.0139726531508e-05
7.11728743297376e-05
1.4878865028753e-05
2.47323921735424e-05
7.02421356825262e-05
4.17146150452457e-05
2.64019107247337e-05
5.1133645251419e-05
3.74625470980018e-05
3.69108614895062e-05
2.52154594381182e-05
4.2727410355572e-05
4.23650615632417e-05
6.54020326338496e-05
5.92712554939529e-05
6.87624277743224e-05
5.43145444899806e-05
5.31863849227395e-05
5.49673846798712e-05
4.40741984626681e-05
7.82620473936045e-05
7.97236494653589e-05
2.82658803241165e-06
3.2053363854381e-05
4.93183108332288e-05
6.68435169021957e-05
2.71698849210626e-05
5.97695803398365e-05
5.06432016767416e-05
5.30974799726452e-05
2.29871750163042e-05
3.9797869566765e-05
1.69298117357582e-05
1.62718441174299e-05
3.12900192204746e-05
1.3765628942527e-05
-1.39901811622965e-05
4.8052101667957e-05
3.12151883355119e-05
1.15831133012714e-05
5.92025841871417e-05
6.31294587087971e-05
4.28697318910916e-05
5.07259329050671e-05
3.82745088936575e-05
7.36111784596971e-05
1.71077072911418e-05
5.17103676711699e-05
4.86591418374134e-05
3.38210343848633e-05
3.41158219698078e-05
9.59942982456845e-05
3.07198977017189e-05
8.7837595759993e-05
4.83700956472617e-05
5.50296661526174e-05
2.22287263016985e-05
7.92388027399558e-05
3.81446989167595e-05
3.16547981280385e-05
7.06766930081311e-05
1.11554035666716e-05
1.76848358055979e-05
4.16817319949334e-07
2.29295993039075e-05
5.5008893169215e-05
5.38300921594863e-05
4.43357664087943e-05
2.12764880163844e-05
5.66939087594366e-05
5.80947584214647e-05
7.40379566883091e-05
3.17261600557651e-05
6.83755119638469e-05
4.08295757540919e-05
6.07525599403289e-05
-4.88557627727941e-06
1.29426145550222e-05
3.3122573745976e-05
7.5258137012703e-05
7.62595388439489e-05
7.41364466477726e-05
3.90402120415619e-05
-3.46930020454885e-06
4.15808533435512e-05
2.51180019322616e-05
6.89090708915106e-05
3.85874521901187e-05
2.90037091787475e-05
1.52599172953641e-05
3.94189584366195e-05
4.45605644633804e-05
2.33691173387502e-05
1.26620633316611e-05
3.30590491919537e-05
1.69851993076741e-05
5.41446249588905e-05
-2.65123706608217e-06
1.90345726263884e-05
8.83672469997526e-05
6.39073435390118e-05
7.20099361125205e-05
1.80119509255712e-05
-7.83710449322333e-07
4.79767985324996e-05
1.49852851936995e-05
2.68417540976391e-05
-4.890489403161e-06
5.20973041060207e-05
3.68899083931066e-05
1.70247038960122e-05
4.70782123120787e-05
9.23895437337016e-05
1.48919372167181e-05
6.76739101666122e-05
5.10642530101458e-05
7.25646943844847e-05
1.95923607197001e-05
6.71006890933841e-05
4.63703532162162e-05
1.19825243681648e-05
3.31212127201396e-05
7.55247278847459e-05
-1.30437402565397e-05
5.71098621445283e-05
2.85670899918341e-05
2.88171563403118e-05
5.59610497904691e-05
5.71737276588854e-05
5.51899360894327e-05
9.41175355707682e-06
8.76086735658365e-05
6.31809606500294e-05
6.34724797453905e-05
7.94811475049066e-05
5.92585360327274e-05
4.69702848145404e-05
1.30248763123181e-05
6.69780097419558e-05
3.55686141660528e-06
-4.79314296414247e-06
3.65436261382056e-05
4.31088848763921e-05
4.72515363801097e-06
3.19264958267064e-05
-2.35736788094754e-05
6.05752600396084e-05
5.42972839951516e-05
3.70881970731474e-05
3.14895704250952e-05
1.84175023238033e-05
5.80900703707798e-05
7.77561566535606e-05
5.06528227097197e-05
4.14621240968865e-05
5.10482905632571e-05
4.89405243427429e-05
7.73720842068885e-05
5.03092025051227e-05
3.65201694559869e-05
7.6807423823029e-05
5.35311816192377e-05
3.16700176553129e-05
3.24525324740906e-05
2.24181472850332e-05
0.000108810268113466
1.70369156148533e-05
7.43147754374602e-05
8.46458228011804e-05
8.45869669344823e-06
1.47393267208889e-05
4.43558423592651e-05
5.96438307214815e-05
4.36818015725273e-05
3.00018059999251e-05
2.83340819111931e-05
5.89352257033946e-05
3.40292250668578e-05
1.05621609173452e-05
2.39674150410723e-05
3.66481220965948e-05
6.02443258537315e-05
4.86961317693432e-05
3.47184036696721e-05
5.79376254043716e-05
5.78443654677927e-05
-1.27049777114504e-06
7.33512442328611e-05
3.29515356163573e-05
5.7205904204988e-05
7.80729102635306e-05
2.5323210442964e-05
-2.62303687721462e-05
4.03346069175364e-05
2.95903058630198e-05
3.61800041586438e-05
4.2867029487873e-05
5.84032381660308e-05
2.54210979123967e-05
5.26969611996254e-06
7.49869516870317e-05
2.96566563077062e-05
5.80281220759204e-05
8.66970459030468e-05
7.27695380829691e-05
3.54144659787186e-05
5.01732239586007e-05
6.27092542090888e-06
3.52484204520198e-05
1.79548834763155e-06
5.5988222133979e-05
5.03559025400187e-05
3.53315322224165e-05
4.59001753279102e-05
4.26380227325037e-05
6.094796284003e-05
5.14488285506783e-05
4.01243614614528e-05
2.96365938320963e-05
5.83937292336104e-05
4.4912879113602e-05
5.0321042168675e-05
3.65439236633634e-05
8.23132483304032e-05
-1.94579052021406e-05
4.76120646686578e-05
4.76769405053479e-05
2.97356669176734e-05
7.82305579317331e-05
4.63302183621137e-05
4.72756585391246e-05
7.25033817518645e-06
-1.59354928159028e-06
6.37726105997059e-05
3.50512171433713e-05
3.10800532566114e-05
7.88794901705518e-05
4.57956442992397e-05
5.39366879938574e-05
0.000108285103321045
1.01652502988284e-06
5.33366336528372e-05
2.09926618628775e-05
4.67977054422796e-05
1.17390678093591e-05
2.05848833306506e-05
4.12830889087038e-05
8.17272285671001e-05
2.5392149190442e-05
9.77968264301315e-05
1.852125442465e-05
3.06523680259121e-05
6.43271798048881e-05
7.97188647383243e-05
7.62255692731993e-05
1.81235928711624e-05
2.44171469449949e-05
6.8548674045539e-05
1.90061355199884e-05
7.10841523808465e-05
2.05714068697219e-05
5.59575440668464e-05
5.88424524619976e-05
7.45981984590532e-05
2.16488777032653e-05
3.20612619819122e-05
6.45331541204561e-05
2.42645730691144e-05
7.88117008348231e-05
4.9619274994173e-05
1.91517004788588e-05
5.00671651655132e-05
7.55121124941154e-07
6.01892142666178e-05
4.05857589972803e-05
6.90192580920148e-05
5.14201238874702e-05
5.73523779487928e-05
0.000105454716385641
2.49829712993821e-05
7.93668487486728e-05
4.25128529579138e-05
1.90195003121143e-05
2.6993882944993e-06
1.97384806812943e-05
8.36458223786818e-05
1.95288316766223e-05
2.7209546411859e-05
1.71415199638397e-05
5.65812834674763e-05
4.33709023870729e-05
8.44318259661427e-05
6.94561351929154e-05
5.21763816470754e-05
5.14677387345974e-05
7.0615758539877e-05
7.30387088136964e-05
2.31271942455126e-05
5.8283672549355e-05
7.32396683482748e-05
0.00010047103086508
6.22436393567527e-05
4.36002583227878e-05
7.21021213268756e-05
5.04912128881579e-05
5.01093371754675e-05
4.33169624868805e-05
2.44936726828207e-05
-1.02181124779445e-06
4.71673029118742e-05
2.92532258872464e-05
7.25627139941062e-05
3.15895589977185e-05
7.79828579298044e-05
6.78569305779439e-05
3.59995121310677e-05
4.23177562257143e-05
1.58842006299409e-05
2.67352222702423e-05
3.58642511882216e-05
4.06321260443701e-05
3.98859366858684e-05
