# Supplementary material for: Research on computational propagation and identification of mine microseismic signals based on deep learning
Source: PLoS One. 2025 Oct 22;20(10):e0334641. doi: 10.1371/journal.pone.0334641 (PMC12543183; doi:10.1371/journal.pone.0334641)
Supplement: S4 Data — (ZIP) [file pone.0334641.s004.zip › 000100700000349.xlsx_0.txt_24.txt.txt]

4.74741628161436e-05
3.20758378631972e-05
4.01754733795954e-05
7.22132919392695e-05
3.42116990053381e-05
3.47161484839377e-05
5.04573649452975e-05
6.84062649784176e-05
5.54445292195498e-05
8.89752643695999e-05
8.46509488737119e-05
8.87609119197713e-05
4.94958415744703e-05
5.28986868455873e-05
6.46426997365659e-05
2.7448728454567e-05
7.06340494726602e-05
2.90485766773665e-06
4.74539773929037e-05
3.27029226390015e-06
7.40301946699947e-06
3.38480857549309e-05
3.10322780241278e-05
6.01788825466151e-05
5.0380026019368e-05
3.80971761954807e-05
3.50612409406602e-05
1.23296654908343e-05
6.42342142715358e-05
-4.31374267218713e-06
7.98077041838967e-05
6.16079304313907e-05
2.01354245241046e-05
6.80777109164454e-05
3.81555076456711e-05
4.31008112982154e-05
5.54594469559933e-05
7.18048235498602e-05
6.98444380094717e-05
8.72272560845054e-05
2.16146755673307e-05
4.10689140684911e-05
6.08130792083514e-05
4.90309704970619e-05
3.28329165203291e-05
3.38822551845827e-06
2.63431603844414e-05
5.18372138124896e-06
5.69411575651605e-05
2.52501906546924e-05
3.71773184805772e-05
2.15012344274947e-05
1.39285703289401e-05
3.38667032902819e-05
5.40918750845155e-05
2.88635064808621e-05
3.15539122400897e-05
5.79254501621829e-05
1.06560921950915e-05
4.19377078402926e-05
-1.48262322123363e-05
6.14275371392352e-05
-1.86287560401162e-06
2.1435374330444e-05
1.03786557619336e-05
6.23485925348478e-05
1.79897356582481e-05
-9.45629331669085e-07
5.4764698633664e-05
2.52037334925282e-05
3.7468822514397e-05
5.67760779912531e-05
8.37939111537354e-05
8.72798582380262e-05
6.28470377697022e-05
6.46678041149274e-05
3.68966328281785e-05
5.092403570806e-05
9.71466094625333e-05
1.25790405808658e-07
1.47567311160383e-05
2.95552143794244e-05
3.46144760786396e-05
6.79796527497552e-05
7.21794602299295e-05
2.02669427439852e-05
4.72716149731504e-05
7.15393746042594e-05
7.74136174290668e-05
6.69648357831427e-05
5.45859883824053e-05
4.54568877062205e-05
6.74801389095725e-05
6.93010517468137e-05
1.15151277349179e-05
1.66940422717721e-05
3.83730829755917e-05
1.1297204937543e-05
2.0474401701264e-05
2.92142129563738e-05
5.92946984346516e-05
2.82155370782721e-05
1.21611806066422e-05
7.74650696562351e-05
2.77210747460812e-05
6.86762486661788e-05
2.09274710656458e-05
1.9661415185512e-05
3.48860397646591e-05
3.90015815182945e-05
5.7309928441734e-05
8.80164443962231e-05
2.38739249280791e-05
3.16342620661821e-05
-3.17991962981309e-06
6.66553377191862e-05
2.82390829164188e-05
4.88235977083144e-05
7.80627860360314e-05
3.24853543284322e-05
2.57011384893748e-05
7.02342121673632e-05
2.03264404161492e-05
5.2513367958074e-05
4.13973804158036e-05
5.6259301823203e-05
6.2064831125081e-05
8.3552902055603e-05
2.79291019344312e-05
5.60853105524507e-05
5.32023099003403e-05
4.69876150833278e-05
7.55262092630927e-05
5.20564150572876e-05
5.12163504648575e-05
4.99361761983806e-05
4.2491835130497e-05
5.29149325052234e-05
4.50687931156172e-05
6.26302373791618e-05
6.18907857593439e-05
1.2719110692838e-05
2.71398612707089e-05
1.70700729199294e-05
1.78859874778769e-05
6.16983620362274e-05
2.55752190867443e-05
1.41342908587251e-05
3.55807983582549e-05
7.97536389570279e-05
2.69710084108042e-05
5.57866442103762e-05
3.03371802498684e-05
5.14019281614899e-05
5.3481798679914e-05
4.37649065757692e-05
4.33541521035775e-05
6.68809735390502e-05
1.39148308134397e-05
4.39228410872573e-05
2.05503445575217e-05
4.21566061920957e-05
4.86967165655013e-05
5.74401553297237e-05
4.88832739532967e-05
0.000110617731339686
5.12491146310347e-05
4.40646909955936e-05
3.1410468036114e-05
2.88026096031951e-05
3.89400641371125e-05
3.06454976587899e-05
5.28318961928192e-05
4.58627876280271e-05
4.93314864995513e-05
-1.91484725868127e-05
3.09298544877933e-05
2.66445075101056e-05
1.919623816954e-05
4.91263682751716e-05
3.18089007762408e-05
4.12841512426428e-05
4.32102963947568e-07
4.52597164799919e-05
3.70582711276206e-05
6.44718113223045e-05
1.81221503853013e-05
3.87451685436438e-05
6.2225206617816e-05
7.80077622420669e-05
4.74083310490078e-05
6.85675533383478e-05
1.77515337407675e-05
3.93805343863962e-05
3.49025121291468e-05
6.96650512912255e-05
3.39203639062891e-05
3.52297682071036e-05
1.60844331448663e-05
2.42786434865242e-05
5.90078554135801e-05
1.43662221847051e-05
2.73323750266352e-05
2.92284899934269e-05
2.16144972497928e-05
6.08307556474473e-05
3.22121204074533e-05
-5.00742265970312e-06
3.68328491156796e-05
5.09065177892114e-05
4.36105607138509e-05
1.77081389970161e-05
6.59445351887074e-05
3.10661814811031e-05
5.35428344225528e-05
2.62366819157747e-05
3.53219277665584e-05
1.39142460104542e-05
4.75306096007604e-05
-1.15611172820426e-06
7.08285903464732e-05
2.33194937764211e-05
3.70311686226939e-05
3.14712452514327e-05
2.18543028689646e-05
3.42936904794496e-05
4.01969513171723e-05
7.71173282457677e-05
7.34535528469326e-05
4.76342602971497e-05
7.67523302718508e-05
-9.5489535589145e-07
4.13742656534974e-05
5.39465672338736e-05
2.12258356218845e-05
1.51958529643567e-05
4.34390070919522e-05
1.60901794399168e-05
5.58273793313113e-05
5.10411982552696e-05
3.85382260847068e-05
6.07432591109251e-05
3.15005112605026e-05
6.70144693028677e-05
2.45172208440241e-05
3.49851638053365e-05
3.52045518804669e-05
3.39510093465143e-05
-1.12333763457658e-05
3.92704076054025e-05
4.20399653973776e-05
5.27247339841922e-05
2.67015663026272e-05
7.1304003379368e-05
4.70916986457807e-05
8.95834315691365e-05
5.55745953932322e-05
4.01607108066166e-05
-4.20781851341564e-06
7.07126299476229e-05
2.35139279041026e-05
3.26512780933795e-05
6.45404584091155e-05
6.0608250586373e-05
0.000108039202145801
7.75801584116904e-05
5.11516783252838e-05
5.91909308054282e-05
6.7953297015422e-05
6.93717339788104e-05
-2.77794899852694e-06
6.44309913747627e-05
5.39403271429118e-05
3.96125448525075e-05
2.5314978912886e-05
7.9234328230776e-05
5.33250615852579e-05
1.22531319866418e-05
6.33807741885577e-05
5.79828722607108e-05
5.19857106466821e-06
3.63866836197778e-05
3.812253951182e-05
0.000103872341902181
5.50954949178188e-05
5.10962144258391e-05
1.53004963239796e-05
1.82978991416651e-05
5.38042658727903e-05
3.61284368523301e-05
3.69526135723609e-05
2.42679430207562e-05
2.83828973780609e-06
-1.31704204759601e-05
2.32546772348361e-05
5.73132759130641e-05
6.25553394830258e-05
3.05739173108831e-05
4.80903039963342e-05
5.32163698686647e-05
2.2732499032134e-05
2.61097876522491e-05
6.29508584298605e-05
6.3248996820864e-05
5.0258485177122e-05
4.95978094916856e-05
1.17575830930062e-05
4.72590391934204e-05
8.45167375763683e-05
3.18975580230503e-05
2.71865589808618e-05
7.01685391530926e-05
7.92928043483062e-05
1.51732425075595e-05
5.1854859903384e-05
2.46775319627992e-05
1.38286336922243e-05
4.72218048241857e-05
6.76688387437755e-06
1.29515367666611e-05
3.39687968957218e-05
5.82009791376146e-05
1.78860551494968e-05
5.84808892548367e-05
3.60915963965173e-05
4.01825465275238e-05
3.68449364424014e-05
7.94100877528142e-06
7.02899080048523e-05
1.21361891678539e-05
3.31778221595419e-05
6.54907648886459e-05
3.5678064427212e-05
5.38839010055888e-05
8.44180575306649e-05
3.57323314942696e-05
3.262745799889e-05
4.29226524497844e-05
5.57900245504185e-05
3.88894461283018e-05
-1.59665297374795e-05
3.35504549735825e-05
0.000110492178768959
4.97944402334507e-05
3.72484713888913e-05
2.17190229173618e-05
3.44665549159994e-05
3.70272719940628e-05
5.7505726725037e-05
8.83936645859877e-05
1.98226341851902e-06
1.65645800143632e-05
4.53499359035459e-06
4.68904071824556e-05
3.5738890034209e-05
-1.86299096548684e-07
-2.36714863129571e-05
4.99046254348891e-05
5.42282568906178e-06
2.5054733356719e-05
6.00055751550938e-05
2.4835819002972e-06
1.44301397111404e-05
2.23940191795867e-05
4.69311086633742e-05
4.25639605051185e-05
1.80059555198882e-05
3.6065608559131e-05
4.2146630707056e-06
-4.05829142099791e-06
1.84655481165849e-05
2.56815230254118e-05
4.56692233653191e-05
2.48790406531445e-05
9.37584097387034e-05
3.96562927392427e-05
6.93893900736681e-05
3.00649430816965e-05
1.70043674270738e-06
4.60222861895929e-05
2.85137324241823e-05
6.90579228684642e-05
3.61979742284458e-05
2.55037283925655e-06
8.19249336188545e-05
5.59392392130848e-05
3.01087518862688e-05
6.14565946349321e-05
1.7564223427604e-05
8.00589949038714e-05
4.75654774137079e-05
5.89327732939044e-05
2.11003950990455e-05
3.07155227724614e-05
9.49052609349564e-05
4.30606655171172e-05
5.91350914611975e-05
3.22657584971205e-06
3.00695321860131e-05
8.24145398034618e-05
8.34904849189012e-05
3.251034110789e-05
2.98237362525305e-05
2.82069723222279e-05
6.80016860814805e-06
2.64695819601091e-05
4.89796576749192e-05
5.77952283645555e-05
3.37378650468658e-05
4.08260778638972e-05
-1.82520209483646e-05
2.1068347238761e-05
9.94646937710686e-05
3.52004853541444e-05
4.54433274556919e-06
4.3709390309398e-05
8.25626161223381e-06
9.01845672819725e-05
3.14312992670754e-05
2.17696725323736e-05
3.84651210371359e-06
3.32779305298354e-05
2.86484655637609e-05
-2.76435034205195e-06
7.50787059663103e-05
5.58265244025509e-05
4.86065897029834e-06
2.96463019984468e-05
4.08175266073562e-05
0.000111796243645045
5.79859684558199e-05
5.19527911730539e-05
1.88573389098425e-05
2.77469615972373e-05
-8.781979058604e-06
6.2707593027271e-05
5.14719706439728e-05
5.47986174543191e-05
3.51520032240877e-05
5.49957493942131e-05
4.05337982758506e-05
4.29012513101146e-05
6.36804453879696e-06
2.2136283266609e-05
3.56110194715183e-05
1.82464411686463e-05
4.40401880790401e-05
-7.47162315817388e-06
1.75325421211244e-05
2.36111288544863e-05
1.31988846346557e-05
2.21632619693955e-05
8.58123856326791e-05
6.40166086129112e-05
7.78394523847824e-05
2.30476949937948e-05
8.85459509577797e-05
4.9123244941332e-05
4.17640410061733e-05
8.45928994261569e-05
4.75542133486439e-05
3.74273468797348e-05
5.26455541134214e-05
5.51966353724093e-05
3.54298681156437e-05
4.954415100586e-05
2.08166007294758e-05
1.44772168250769e-05
4.64029624162544e-05
4.07122162183533e-05
3.66478535047477e-05
6.10715833056015e-05
2.59030359407228e-05
5.65406915950134e-05
-1.79904959136206e-05
8.37514583758314e-05
4.48789557844928e-05
9.13934201014363e-06
3.35824872790154e-05
6.31366590868798e-05
2.10710001887096e-05
5.62513032050946e-05
3.76490022147716e-05
5.2075177227494e-05
2.36250123717999e-05
5.79842400381268e-05
2.11490170731747e-05
3.5984324339658e-05
4.00690145977913e-05
1.38860834985264e-05
3.54924222530669e-05
2.43390765129273e-05
3.13928854483274e-05
2.45399417252435e-05
3.03199445805123e-05
5.22416873807176e-05
-1.1142353487735e-05
3.08317124694736e-05
3.97748437371584e-05
3.96290610128872e-05
6.11374253896458e-05
6.80271285121738e-05
6.45906611800013e-05
4.95938037179689e-05
2.64993596968159e-05
5.55924459894631e-05
7.29163573177095e-05
8.68773872929642e-05
0.000103334762331954
0.000106725696518271
4.59425076663643e-05
3.88556998021615e-05
5.36623953420873e-05
4.09565578524544e-05
8.21134468551418e-05
4.25429722759839e-05
3.29938046537203e-05
8.0624192263216e-05
5.03734255308873e-05
9.23288780734914e-06
5.1130038397665e-05
8.98358392727795e-05
3.59768797375774e-05
6.38169885481657e-06
3.5380527659272e-05
4.03209137212564e-05
-3.69688465269731e-05
3.2475729053216e-05
4.0509791188751e-05
3.91324513252604e-05
2.34130321790739e-05
3.44570665374469e-05
6.91849295164547e-05
4.85018423827958e-05
4.61254139960454e-05
3.50775878364384e-05
4.28904678482638e-05
3.1620476126542e-05
2.84265136424403e-05
3.55807194413308e-05
4.05062978845047e-05
4.34755913539756e-05
4.57453853717905e-05
6.43795908801658e-05
3.73935746472618e-05
5.00315361826677e-05
6.2556554903073e-05
3.75230340578338e-05
4.99045322760314e-05
6.14421944767257e-05
5.05625061100696e-05
5.58942220804096e-05
6.27232281622754e-05
2.19785016957103e-05
6.62383795056863e-05
6.80915934814377e-05
6.36339423205536e-05
6.18761584363343e-05
2.48988035212374e-06
1.28461096779251e-07
4.19377067602149e-05
5.75605429008725e-05
1.37317932957068e-05
7.09783420205332e-05
4.84166965587615e-05
1.91146267092767e-05
1.45094309316568e-05
5.614817407287e-05
4.38502418684428e-05
3.10509751247237e-05
3.0358488776581e-05
4.41165148585237e-05
5.0063024763674e-05
5.18356494898685e-05
3.52681182956608e-05
8.69203209992187e-06
1.98370847402039e-05
6.91984122636541e-05
-1.07359605159138e-05
2.7580128778983e-05
6.44189884284383e-05
6.03559900778867e-05
2.78514308611213e-05
8.70235917979161e-05
8.0960183033985e-05
8.29712010331018e-05
2.14703937826652e-05
2.88762411215566e-05
6.56481496606044e-05
4.32609499584189e-05
7.44161418418932e-05
7.15997326663261e-05
5.35809383113456e-06
7.10465618184931e-05
5.64317336229833e-05
1.67707449652465e-06
8.37696625903418e-05
5.69092481949835e-05
6.94928989165006e-05
5.77583684782525e-05
8.77616649799193e-05
7.17649028344769e-05
9.16860334866548e-06
1.7853902550921e-05
2.20586878924852e-05
4.98152243041457e-05
-6.38524794346484e-06
3.81003002167324e-05
-1.36387678026018e-05
6.37115188893707e-06
5.67225731311929e-05
-7.14905012284062e-06
3.91081099612888e-05
2.18573921426121e-05
2.76496699147541e-05
1.40361069174017e-05
8.50812956882374e-05
4.01166243879136e-05
1.89121338684107e-05
6.71466419894035e-05
4.30158046698802e-05
6.55330071328184e-05
6.81450199933799e-05
2.79667365782314e-05
3.01926598149377e-05
4.12630439649285e-05
6.1355847114254e-05
3.96310438571337e-05
3.82364264639479e-05
1.34339847652716e-05
6.53055082349796e-05
5.2974860892131e-05
4.10173372530459e-05
1.70188200978619e-05
6.49608510361108e-05
5.80046663510754e-05
4.95633866432568e-05
5.52395339729028e-05
4.57957142044632e-05
8.51738606476392e-06
6.42883215998762e-05
3.73003415233639e-05
5.17588378706098e-05
-2.24083413910679e-05
4.94649892164287e-05
3.08815781357795e-05
3.28015897388069e-06
2.91407093476916e-05
4.71431999143482e-05
5.28121940801108e-06
4.17843517941765e-05
6.83881780413649e-06
9.39824582381265e-05
5.49169862704767e-05
2.56610661234601e-05
4.94957394823576e-05
8.18245889791152e-05
4.6561418826614e-05
4.64342988336158e-05
6.85499216707142e-05
6.081286136536e-05
6.58987774097639e-05
6.47576911528796e-05
6.87578803831304e-05
6.1990646674125e-05
5.35207370858824e-05
4.27181383971539e-05
6.35155168528623e-05
9.12295205607535e-05
9.98527239701281e-06
1.83995346078006e-05
7.89451151053321e-05
3.42280959060851e-05
7.14007129260941e-07
7.410953542948e-05
4.27171045645576e-05
4.85638437629891e-05
4.95858349296012e-05
5.30447436524724e-05
3.08272005016806e-06
-4.27750978423249e-06
2.96433769163401e-05
2.89240404637047e-05
4.2983291923693e-05
4.53797015792727e-05
3.06524113360421e-05
2.01247209495776e-05
1.86102251118225e-05
2.97016205760519e-05
2.84285282396077e-05
2.08051856507579e-05
1.2596577549082e-05
7.27498865832974e-05
6.05752764332906e-05
0.000104749307624764
3.34380213405244e-05
2.96959962911725e-05
3.69146096348379e-05
3.66669363382006e-05
1.07146253914542e-07
5.26986016339472e-05
6.69170323144192e-05
5.73986545448417e-05
6.91877148841664e-05
7.57314649258377e-05
2.27258323793653e-05
5.43193161009427e-05
2.72501264096248e-05
4.94926361017548e-05
5.16487421637205e-05
2.42898590789044e-05
6.29824848316566e-05
1.01927335984948e-05
1.1320311287353e-05
5.06425591282469e-05
1.65814012461522e-05
1.24601553472868e-05
5.25515743303569e-05
1.69761668485549e-05
2.18806834332496e-07
-1.55852472023721e-05
2.87515888228058e-05
5.22180015048814e-05
4.24864779240332e-05
2.67544068027625e-05
6.20633020577708e-05
1.60078267565296e-05
3.04558940140333e-05
4.05573867803821e-05
3.71309735270576e-05
6.81252901585415e-05
7.41725841184133e-05
5.23974998670601e-05
6.38831998498894e-05
5.1273322219389e-05
3.21906635029663e-05
3.79197494652323e-05
6.07282571400139e-05
6.71785479765856e-05
6.70298186301272e-05
7.86896103508155e-05
3.70133290926271e-05
1.22557236982218e-05
2.72306339258261e-05
7.16997324797213e-05
3.8297551265252e-05
6.5423370786507e-05
2.39509084621653e-05
2.44197323862117e-05
7.22797995842193e-05
6.31303187086499e-05
3.35072299688687e-05
6.54320071431695e-05
4.60317168015131e-05
-4.04866735687407e-05
5.32517456230777e-05
3.54746972574929e-05
3.04593583572533e-05
9.72548912698281e-06
8.82326999121245e-08
3.22326545907158e-05
5.97366553806856e-06
9.07475951556919e-05
5.42302433323471e-05
5.69512205165601e-05
3.11379843270251e-05
4.12014304754512e-05
5.37975123509623e-05
5.63860454937931e-05
7.05104969273873e-05
4.90470677008983e-05
8.34319328620189e-05
4.63914863496225e-05
7.81299920480599e-05
8.21005177638097e-05
5.40096456268887e-06
4.2248347893741e-05
3.02200480334472e-05
2.44813434627027e-05
3.67984229208804e-05
9.17120003775019e-05
5.32922968696765e-05
7.32016395107079e-05
4.84392688518808e-05
2.52987263969506e-05
6.66439765221232e-05
6.2571696139526e-05
2.515571196673e-05
1.57838147347147e-05
6.39993197756693e-05
2.64318517546684e-05
2.88201726365736e-05
6.42040709855994e-05
3.66724210347381e-05
2.3160318038469e-05
5.57056860145334e-05
3.57425084122032e-05
2.69368814375821e-05
4.07496823743313e-05
4.75714315743921e-05
5.75334420444338e-05
1.89146346063878e-05
2.98591679953374e-05
5.81889990511706e-05
0.000106182328896876
4.201677364179e-06
6.62411832218352e-05
0.000113690311257293
5.05343146662363e-05
6.59745682137723e-05
8.58464374673111e-05
8.18930414395637e-05
8.46518828835625e-05
1.23519781130068e-05
5.95004938284528e-05
4.96744524568434e-06
3.67689398840124e-05
5.77875131696278e-05
2.90731409346742e-05
5.85918644152571e-05
-1.90765667624209e-05
3.95421020981798e-05
9.20212457969638e-05
2.8724302600507e-05
2.32862626954789e-05
8.30641302259443e-05
5.03301508368693e-05
7.87172788013276e-06
8.17290240956157e-05
6.2957014529256e-05
5.48323479846008e-05
2.70481616819873e-05
1.26841739557034e-05
6.41059958151409e-05
3.24377591548018e-05
2.47002816866281e-05
4.09476237801824e-05
5.54310260257129e-05
1.44770930074941e-05
4.47987243740127e-05
3.50746402020538e-05
6.53020969895166e-05
2.78780425638454e-05
4.73292268820627e-05
2.74557548195762e-05
2.40160186330518e-05
5.01925703582722e-05
1.74109732510469e-05
4.72033438117564e-05
1.98723893404002e-05
6.12808742982306e-05
4.02467269616866e-05
8.11503550390904e-05
1.08686168957991e-05
6.96011836814789e-05
5.41726758056366e-05
7.14982256582798e-05
4.38644776131357e-05
1.71191874881337e-05
3.6696689469912e-05
3.1511585943778e-05
4.57959295487413e-05
2.58929792735584e-05
5.81734542460441e-05
4.38809597864087e-05
3.16497708555268e-05
6.76175497688369e-05
5.23812732758757e-05
1.82482056173656e-05
3.65022787435235e-05
5.25979980198773e-05
8.82273041566329e-05
3.22348795481074e-05
8.43106706980626e-05
6.80257195647985e-05
6.21963141469024e-05
7.70582699119321e-05
2.3905372587674e-05
5.94404560937468e-05
1.14514525475752e-05
5.57174136879379e-05
4.6086614098621e-05
-1.23585976847694e-05
5.96183774811586e-05
6.87875564419059e-05
3.99071565314354e-05
3.59970544209024e-05
2.15949762834047e-05
2.04035940247599e-05
5.78747835183049e-05
4.46108765541828e-05
4.91042377652154e-05
0.000123770204642205
8.67683331898153e-05
4.16061181770058e-05
8.982421660235e-06
5.99113264124799e-05
4.72211184309279e-05
5.50021290137312e-05
3.82221265745828e-05
1.87808611986572e-05
3.02109028406267e-05
7.76520287318893e-05
8.74653138421796e-05
2.85691052884938e-05
7.43029077082233e-05
3.42501799167546e-05
4.96005642037535e-05
2.21712861287734e-05
5.67276393233548e-05
2.08672045800071e-05
9.3837850429032e-05
3.149512727517e-05
4.32310542641811e-05
4.84017653660136e-05
8.31404190470816e-05
-3.49541061885851e-06
7.49851278107086e-05
0.000108372307334979
9.5365012777739e-05
4.12300157044666e-05
6.99586509012592e-05
7.21374700096238e-05
3.37716851469088e-05
5.40727480418055e-05
4.31411336793941e-05
5.12334224332287e-05
2.36524212003706e-05
6.60870672906701e-05
2.44713733789024e-05
5.56569855176007e-05
4.36344867239792e-05
1.04366533556354e-05
9.43326691691163e-06
-1.07497163310141e-05
-1.9331083898968e-05
7.26106946001788e-05
4.92788574625285e-05
-2.50131494262869e-05
1.54669881688388e-05
6.91166806255129e-05
2.88602169210901e-05
7.87961154899868e-05
1.55196214406714e-05
2.60909667027816e-05
3.41360316839916e-05
2.63017241631648e-05
1.27973870182479e-05
-3.21156497024639e-06
5.60973803291296e-05
1.13989339031315e-05
2.78951252254675e-05
1.40775987865321e-06
5.45913349572757e-05
3.18355244016297e-05
5.82725604951798e-05
7.03973544858242e-05
5.92282002189123e-05
2.99775341175743e-05
6.7544522934709e-05
4.55800959389437e-05
4.62605897795829e-05
8.61763260344028e-05
2.96631371141021e-05
2.72851052748741e-05
7.9620682630425e-05
2.87314644228691e-05
8.15573561178677e-05
8.55679759188556e-05
4.11933009779882e-05
4.11741184266383e-05
3.36809583338108e-05
5.71026051340987e-05
6.25662888126978e-05
4.56363884643399e-05
3.32799281820666e-05
1.81959352491124e-05
3.65615099993324e-05
1.271296668042e-05
2.53811012030805e-05
2.49956927915096e-05
2.98105289809242e-05
3.99894087569902e-05
2.83810140773998e-05
4.94734993814441e-05
5.54356628774059e-05
3.69290954829025e-05
1.48808989644881e-05
4.28747692716194e-05
4.50445184828131e-06
2.87609493669228e-05
1.64922787296146e-05
4.47622207744841e-05
6.33408095352729e-05
9.58534301027005e-05
2.42003750085673e-05
7.63593891652732e-05
4.89151129762854e-05
6.31961203531366e-05
4.26718305177029e-05
4.51645773140757e-05
4.38311171156064e-05
2.62935352713244e-05
9.61218146066736e-05
0.000108869776554816
5.33510489600778e-05
5.46250059839894e-05
5.69571022828787e-05
3.76938186748987e-05
3.70090660527652e-05
9.81955531389591e-06
4.51389875577165e-05
8.77376793322816e-06
5.00666626864679e-05
5.61405352185202e-05
9.3739953047886e-06
4.89910755939997e-05
4.31257004022947e-05
3.33970820226313e-05
3.42612671995668e-05
4.12930661905731e-05
4.02080234303344e-05
4.8076890132702e-05
2.55482709145056e-05
4.15474048133717e-05
-8.24579036596209e-08
1.71893744598614e-05
4.52352512521454e-05
5.52893867777007e-06
5.3008142668388e-05
5.66130507633167e-05
3.54874786506442e-05
5.90621085525327e-05
4.55047705387657e-05
7.0187096609245e-05
1.44562034578044e-05
6.46034225086357e-05
6.90661581600399e-05
6.06395052726739e-05
2.12790791772462e-05
-3.48944890737849e-06
8.33731683668765e-05
-1.10770375044364e-05
6.07068002521097e-05
8.36373166469042e-05
3.6044063568829e-05
4.91275294632911e-05
6.39739331825641e-05
4.82385312069041e-05
2.56706954894895e-05
5.73241335971608e-05
4.39636210071075e-05
-4.39842530946517e-06
4.1201398562176e-05
8.21979946690369e-05
3.51187401068029e-05
6.22017951677642e-05
-3.6525945922522e-06
4.98942610737929e-05
-1.19829695930588e-06
6.10304984457088e-05
5.43234074655408e-05
3.87135890135404e-05
1.2193260942295e-05
3.46217894903332e-05
3.60514427703704e-06
2.579523317974e-05
5.67135028082684e-05
5.23447103505275e-05
4.30113881078399e-06
1.75261231800352e-05
2.41489191143378e-05
4.91257952813942e-05
-3.56883839616737e-07
5.17069450954715e-05
7.93942408721687e-06
7.3777781827303e-05
5.72988629872334e-05
-7.66722330717304e-06
2.7450304569182e-05
7.56435448107695e-05
6.61888267640444e-05
7.24318696859982e-05
7.5783594748604e-05
6.39770884687563e-05
3.76387950784413e-05
1.94922004615026e-05
6.28886646779866e-05
7.92176006374642e-05
7.151995794592e-05
5.11121580853513e-05
3.50457791500832e-05
8.39866602202081e-05
5.24610029541784e-05
9.57500327241427e-06
7.27526180537079e-05
4.40774394190826e-05
1.3577201963152e-05
1.55633447715889e-05
5.22465235637264e-05
9.63125103130955e-06
4.4246786241856e-05
8.78981342438353e-06
6.05318713817864e-05
2.73264606312004e-05
4.61102518891352e-05
5.86545007822124e-05
4.55512917130092e-05
2.39199697695629e-05
3.83232290481975e-05
2.71861272341088e-05
7.09370528164464e-05
4.03530659750966e-05
6.89735366638846e-06
5.47018247525557e-05
6.19803548630212e-05
4.27099478680573e-05
4.12168544959883e-05
8.32377456886822e-05
6.9079425272109e-05
2.00086138141015e-05
4.61916251043801e-05
6.09976551329358e-05
5.02973668749755e-05
7.45094593127765e-05
5.11643122751401e-05
1.58032346507784e-05
2.7120217056542e-05
4.77306830100751e-05
3.03797641027638e-05
1.16192324916742e-05
4.94562536050132e-05
8.62938663474752e-05
4.87909582918168e-05
7.9590264564828e-05
3.5639797436701e-05
1.51110476737754e-05
1.65761254347464e-05
4.70736428886459e-05
2.81547647320225e-05
7.6683886648579e-05
1.65877920320105e-05
6.72440933994434e-05
3.54668706997556e-06
9.67435268731992e-05
1.23798028052076e-05
4.61768681259395e-05
3.70941089263168e-05
5.0482127399881e-05
2.50077032019236e-05
2.01017965799663e-05
-4.82741337789719e-06
8.79739945373682e-05
7.33500314096563e-05
3.88666494677025e-05
4.33641796268542e-05
5.36963005941499e-05
4.13414934147651e-05
6.42344272626068e-05
5.44949547829513e-05
5.82685119931363e-05
9.01417742136969e-05
5.80729149323538e-05
3.18656813546779e-05
8.30889059034746e-05
2.40832032567974e-05
0.000105327093442127
4.58657808860649e-05
3.9853652441558e-05
3.14672943585005e-05
3.24276279993302e-05
5.35264355185843e-05
7.45159282038208e-05
5.68446054602303e-05
5.00472040434477e-05
4.35301983567987e-05
2.52773219898489e-05
1.10379482048352e-05
3.36262912249008e-05
5.79373815756442e-05
-4.39808751268168e-06
-4.27905092524518e-06
2.84590746928831e-05
3.16707555957601e-05
-1.55805495156537e-06
-2.62962620664966e-05
7.57443586095784e-05
4.0065881690327e-05
7.91492457651955e-05
1.90779923809783e-05
7.16048991918428e-06
5.47173109213036e-05
4.92536354565683e-05
5.74731212006426e-05
8.79362786228874e-05
5.02185717754771e-05
5.79049502667174e-05
6.33813630999678e-05
6.15612044479141e-05
3.84034595409186e-05
3.06107575490353e-05
2.00765382486983e-05
6.64819629284014e-05
3.8280409869481e-05
7.2616265851658e-05
0.000104104411263107
3.1151168361824e-05
7.99435241817985e-05
6.18224963214427e-05
6.30134436279357e-05
6.73169983211108e-06
8.41227547522446e-05
7.79247893757912e-05
2.91994526960462e-05
3.57679689319981e-05
6.12696005886998e-05
2.33347511893754e-05
3.5084412746094e-05
3.90932882348753e-05
4.65289353730485e-05
2.73465122436507e-05
3.59554775107311e-05
5.76787321651347e-05
3.39367730305779e-05
6.76037136092855e-06
1.37995673434293e-05
1.64132035147064e-05
6.27019987527679e-05
2.39840867250292e-05
3.80781438804463e-05
-3.85322923937399e-05
6.37660816733481e-07
5.19911163771633e-05
-8.30836630934062e-06
4.77821206376668e-05
4.19982675956672e-05
4.87267988993484e-05
4.1162418108135e-05
2.9216975531857e-05
1.86620594671913e-05
5.74333454054051e-05
5.06674054255653e-05
3.16133746176245e-05
5.19284949029812e-05
4.40921845805584e-05
2.9999841054186e-05
8.27429876934748e-05
6.52086864717625e-05
5.01712073229427e-05
4.54378457672591e-05
6.63075564808936e-05
7.75507391492963e-05
6.81035806994431e-05
3.12519354624212e-05
5.0889790721528e-05
5.52051468931274e-05
3.38366027566664e-05
2.08428310045226e-05
4.33196301752659e-05
5.41686875649648e-05
1.55952292361196e-05
1.13779561245591e-05
2.32147315052779e-05
3.87229930619048e-05
-6.00763374104387e-06
4.25950077547979e-05
7.89290906944581e-05
6.34700032914876e-05
5.54087328234289e-05
4.20900783240092e-05
-2.10156067437351e-05
8.05624142247597e-05
-2.59862574600898e-06
2.66306734243917e-05
4.48496828856203e-05
4.58156032006085e-05
3.83421558987894e-06
1.9573724579844e-05
4.41434375680687e-05
-1.29639809245906e-08
3.83571571316662e-05
6.19207008032646e-05
3.44188128644421e-05
4.55879039620275e-05
6.96259115855116e-05
-1.75015340446608e-05
4.06705262534086e-05
4.17707709021968e-05
3.05418251725436e-05
7.7753103858187e-05
5.3763688895771e-05
2.96959322156582e-05
9.6124642842196e-05
7.67196400315599e-05
2.62003166197952e-05
1.17233420473277e-05
2.26132200900067e-05
5.7487769576449e-05
2.77439784583694e-05
7.49754850438736e-05
5.82027547353206e-05
3.33803289773838e-05
7.92651824945413e-05
9.10517775518638e-05
3.53881565618895e-05
7.3688511244148e-05
9.1409198380958e-05
6.8379440828658e-05
5.29301266257565e-05
7.2029644799527e-05
7.82555266342295e-05
8.68690200863005e-05
4.68893055362015e-05
7.16939788356983e-05
2.70162225564371e-05
4.3208643969498e-05
3.81454976327822e-05
3.42500791958612e-05
1.75334526671724e-05
4.71156524564062e-05
4.73955172021771e-05
8.61823774830635e-05
2.22375833835182e-05
5.34034319701305e-05
5.91885949959488e-05
2.2072326842239e-05
2.55618852278578e-05
7.36279817014653e-05
7.16435280702133e-05
2.63213343139517e-05
6.61327628669246e-05
7.38665982815456e-06
1.4282696243229e-05
8.13551226094575e-05
5.83576170895665e-05
6.37173794327112e-05
5.90708745643068e-05
1.03718557788966e-05
1.4247336691646e-05
2.02476827917049e-06
-6.50784082503733e-07
5.94933865400757e-05
3.52423570086365e-05
6.15050897676729e-05
1.04700498367947e-05
5.16924070558594e-05
2.04923850310789e-05
7.27364403860561e-05
5.73788015045007e-05
3.47644922134602e-05
4.58828100195013e-05
4.84936181706057e-05
4.24204245079544e-05
9.70944727604038e-06
9.86485057257347e-05
5.96849034467277e-05
5.98087140261173e-05
0.000102722148999917
0.000101080782991654
6.22248877810279e-05
0.000106684270400297
6.36065673394992e-05
9.6608149605402e-05
3.47060516508582e-05
0.000100548544915748
7.36089171574558e-05
8.11640316818835e-06
8.09676518051439e-05
4.30753136036572e-05
-1.73994428423109e-06
7.31151567732601e-05
4.83362302846327e-05
9.61168371187438e-05
5.344120623897e-05
3.89374148548738e-05
6.82462815359653e-05
2.72228678837636e-05
3.96036556025054e-05
-1.10593799485574e-05
2.94668641871259e-05
2.97248924529498e-05
1.73970875253647e-05
5.80198979594412e-05
5.32262894437935e-05
1.32260466061053e-05
2.36759421684766e-05
4.38673191513674e-05
-2.86070593198014e-05
3.91884157868484e-05
5.92970164041738e-05
3.3967567562509e-05
6.75322680282284e-05
1.16072514620911e-05
8.14695931221138e-05
3.02520845886723e-05
9.74084521309242e-05
5.06310498956663e-05
8.33064445905153e-05
5.81048471176454e-05
4.42727982216522e-05
6.40088770691033e-05
2.38066333827645e-05
6.5475425942615e-05
7.06607882326229e-05
7.2407634509044e-05
3.16621462156735e-05
4.35179522828464e-05
2.01661455473496e-05
5.69089845135359e-05
3.15770189514926e-05
1.33110031367664e-05
8.21094730135814e-05
6.73242063638361e-06
2.43712940332796e-05
5.71233775854753e-05
4.94243675489959e-05
3.21578187583083e-05
4.8346046584546e-05
3.04326922500717e-05
-2.599288979072e-05
6.80665653912714e-05
1.56286631175066e-05
3.13723219766223e-05
4.9591412737705e-05
6.99428772666044e-05
2.1744914476769e-05
3.64373555577913e-05
9.29171277014108e-05
3.04042641345374e-05
1.03749214382135e-06
1.22151648293135e-05
8.6688052180972e-05
1.98589040765058e-05
1.18109753323201e-05
2.12708024083848e-05
2.16841510974083e-05
2.09913227905188e-05
0.000104977591750634
4.91667998205298e-05
4.85318351362188e-05
1.95946068015688e-05
5.65547332658639e-05
-1.67062562440161e-05
2.16684275484269e-05
9.72721853073362e-05
4.63538759221759e-05
6.66767048812665e-05
2.95438623130393e-05
7.4193021495428e-05
4.24650723586869e-05
6.68004784924848e-05
3.5166640004584e-05
1.50505853147088e-05
2.62735694171483e-05
2.95582607259204e-05
1.89298649903832e-06
7.51861670768454e-05
3.87826870141385e-05
2.82281757479531e-05
4.77267615441899e-06
4.90250167859828e-05
1.21386794725843e-05
9.58095979566975e-06
3.08517837801629e-05
5.37409445987396e-05
1.14305065766437e-05
-2.10000083356913e-05
3.22406919782014e-05
9.79917440273455e-06
5.8777807136174e-05
7.21641620785659e-05
1.46445102675925e-05
5.26671910811699e-05
5.82703487002212e-05
1.22361380768301e-05
7.0085562627873e-05
7.67553407577026e-05
7.88601476879696e-05
9.350703708552e-05
3.6986728905926e-05
4.67617109878615e-05
4.5537333117071e-05
2.85613687652853e-05
7.13802761297149e-05
7.97557052237666e-05
6.14621333361411e-05
5.3764898594366e-05
7.13692381686606e-05
4.63290828151415e-05
5.4539359098195e-05
6.22983578649549e-05
3.14408939422814e-05
1.2439246203157e-05
2.91661819385737e-05
3.50905065863239e-05
1.31742399781016e-05
5.22732955474003e-05
4.17756564490705e-05
5.61967696159302e-05
-3.97784801030241e-05
3.24109739000735e-05
4.5419161446954e-05
4.28898944669352e-06
5.58424159990434e-05
4.79819607490231e-05
3.93893691714008e-05
2.54856377148407e-05
4.62761877832719e-05
2.81494625624992e-05
2.38190852906895e-05
9.04698285367477e-06
3.23349137802041e-05
1.49442984072839e-05
4.11356009853138e-05
2.95451960332613e-05
4.68649560714962e-05
2.75413822150636e-05
3.28938623322296e-05
1.26095163598082e-05
5.23265392275879e-05
5.6031460204115e-05
6.64706277878401e-05
4.66345959376037e-05
6.06909502104013e-05
8.4330788933298e-05
6.941034657514e-05
4.15997749947938e-05
6.38493320012481e-05
0.000108868374632355
4.03057122526401e-05
8.63457115716881e-05
6.99785241111472e-05
2.67052716737741e-05
5.25450248175563e-05
-3.89197645371437e-06
9.47182852155507e-06
1.98746825986224e-05
2.89853160492326e-05
-3.27092231633177e-05
2.83364358989971e-05
4.64518126603621e-06
5.20561228983064e-06
5.6013860907231e-05
5.13861407090763e-05
5.04141220935501e-05
3.86832865671913e-05
5.99239513947282e-05
3.71630290399122e-05
3.7866366719674e-05
4.47888762713128e-05
7.00623710917039e-05
1.81647440109127e-05
9.11972242093672e-05
2.21022980284562e-05
2.77583264442842e-05
3.25580705685014e-05
5.98416229781448e-05
1.43389913593294e-05
7.0166725294914e-05
4.70801138716426e-05
3.28819864828521e-05
5.62492116132773e-05
-1.43841357610821e-05
4.88378065261137e-05
3.69251726746518e-05
1.99858071327533e-05
8.01340903120803e-05
4.42541979220035e-05
6.16680561894433e-05
3.25515913787849e-05
8.21477559746409e-05
1.08689851362718e-05
6.1287165996763e-05
5.21589294669293e-05
8.49129933908136e-05
4.67977060617204e-05
4.42569356399724e-05
5.31422772478742e-05
4.5820117805345e-05
1.89792046888006e-05
4.53050062806591e-05
1.63693113136273e-05
5.20242222666509e-05
7.13752182293836e-05
4.62663658399258e-05
1.57512969781397e-05
4.46419209461661e-05
1.77196705950483e-05
4.73240604429706e-05
4.00230796319744e-05
4.10529876826499e-05
7.38347969732321e-05
-3.4585149698788e-06
5.32050655099446e-05
6.61243281677968e-05
5.63873103355204e-06
3.48526791898336e-05
3.84331941613305e-06
-1.7406028134691e-06
6.24123152421692e-05
1.92606469176456e-05
2.26060266616339e-05
6.21692281003823e-05
4.49847451844914e-05
1.96552388013743e-05
3.71375268283981e-05
4.56396083787375e-05
4.36435416659056e-05
1.23905910426612e-05
6.87995141390885e-05
3.66037940104245e-05
2.85993486569686e-05
8.70282526690716e-06
5.85707701427571e-05
3.85943273906242e-05
1.14502581895135e-05
2.29103993147181e-05
5.4214259379101e-05
1.59108126849013e-06
9.08046380655811e-05
1.31796226176417e-05
5.23938307898823e-05
-1.68215110345222e-05
6.45469077569442e-05
3.3517603071689e-05
5.99206410327828e-05
3.4321252402751e-05
5.59242553760968e-06
8.42646046611937e-06
6.3020070074676e-05
7.2652686414377e-05
3.44231477635937e-05
5.14457384963007e-05
1.34203339203087e-05
7.64928772335804e-05
4.04682381298254e-05
2.21058948972357e-05
2.1585261467389e-05
4.01665809749252e-05
6.95581599089693e-05
5.20032632633704e-05
2.14893513210113e-05
3.92529370686604e-05
4.4449425523126e-05
3.30873666201561e-05
5.56138687011913e-05
4.4530177805879e-05
1.5742584644188e-05
7.5338498374966e-05
2.1999274387655e-06
1.45376092390493e-05
4.30851512236372e-05
6.85541095993804e-05
3.60243287133789e-07
2.19624713368627e-05
7.69181364571212e-05
3.1620315132365e-05
5.90002272077551e-05
7.40390183582913e-06
4.68326372245759e-05
4.45864492817093e-05
2.90381897859457e-05
4.9682326406435e-05
7.60863709218153e-05
7.54938072393169e-05
6.81073759004992e-05
5.94636040163884e-05
4.8957177617009e-05
4.58328217071919e-05
4.8042925662343e-05
1.71095293360051e-05
6.99240217588631e-05
-3.29082595206067e-05
2.84744608106295e-06
4.59878630070913e-05
2.94299519025887e-05
4.49449649135092e-05
3.37416299008832e-05
4.41003492040427e-05
7.50052762150362e-05
6.44745760819023e-05
1.53535612438738e-05
2.69212391576517e-05
3.29705218818384e-05
6.41107207529552e-05
6.29865248523459e-05
9.36062671108983e-05
6.27118157957363e-05
4.81393626130439e-05
3.0655852624519e-05
3.32319627616844e-05
2.9669324288726e-05
2.21488325440225e-05
6.32046235850162e-05
3.34006171501465e-05
6.58696076536645e-05
3.10635865426778e-05
-5.4946669703944e-06
5.96523070478536e-05
4.3033066918097e-05
2.37357943498165e-05
3.06436085580285e-05
1.62868138396652e-05
4.98799562983525e-05
1.08656758211138e-05
5.0082256746677e-05
6.06043517943199e-05
7.75946514322013e-05
5.81446948156602e-05
3.86530818085315e-05
4.00766275433768e-05
7.69191849170698e-05
2.29324636239056e-05
7.91079718356928e-05
-1.26439578261217e-06
2.12421660987533e-05
2.34002655668297e-05
2.62824300024681e-05
8.16802142239878e-05
4.51155179418647e-05
5.1973808708121e-05
2.24790158278729e-07
5.13901922694636e-05
2.3787257001013e-05
3.96804032298972e-05
6.87352037286439e-05
2.9073377070247e-05
2.48880919469915e-05
1.58426600292063e-05
3.01674237408184e-05
4.63633282744628e-05
2.80205945820235e-05
2.35296237512794e-05
5.40222931515467e-05
6.63058045896594e-05
1.67300023389539e-05
1.19748815018021e-05
6.00442388131537e-05
5.83258472246996e-05
-7.23603324236002e-07
1.32072153237557e-05
2.70948553017629e-05
3.75154612240609e-05
4.28176194339324e-05
7.59015060622455e-05
6.77220560507664e-05
4.28543071503038e-05
3.77948042963401e-05
2.44554939936818e-05
7.06624085614224e-05
3.5196839197595e-05
6.65032449409818e-06
9.92901301643565e-06
4.30692029865406e-05
4.40228662668437e-05
5.78068416020144e-05
1.20448908185923e-05
9.52879340053506e-06
4.33849002348015e-05
4.15220875824179e-05
5.63180418084681e-05
4.3213623857705e-05
6.33394758222022e-05
5.74543162615734e-05
9.73511175059892e-06
3.2164467261928e-05
3.97019722466557e-06
6.05097716927738e-05
6.20384987293096e-05
-1.88961904334629e-05
6.20681041953581e-05
7.03428979590728e-05
3.97989553353808e-05
2.61306017985224e-05
1.97159112713991e-05
6.31745821149621e-05
4.65144352027483e-05
6.88848028186715e-05
3.81468024897542e-05
9.69983498710565e-06
1.98722925130367e-05
5.55429190993857e-05
4.81499766541869e-05
5.90397109758637e-05
8.56149044722294e-05
2.83836314611014e-05
5.58959872120531e-05
4.35755045546286e-05
2.56062062997881e-05
9.15871992753117e-07
2.89782361930036e-05
4.67143758273719e-05
4.31139249825751e-05
1.69735659215254e-05
7.9201740656749e-05
7.43365321243656e-06
3.20935718521354e-05
1.37956059193659e-05
3.92537981998471e-05
1.21827868424049e-05
-2.18596002409176e-05
3.40669589675682e-05
3.46695850036066e-05
5.089432740999e-05
2.87528653234053e-05
4.91430973084413e-05
2.2722059733184e-05
7.45989415223262e-05
4.71848810316896e-05
5.86753681232199e-05
2.6447414734787e-05
1.87193937647586e-05
4.76662451926071e-05
1.31991444734752e-05
5.74829577938978e-05
5.45255694840436e-05
2.25526855233663e-05
3.29879477969912e-05
5.76062457989131e-05
2.3750678764874e-05
9.53855849995417e-05
9.25256086263914e-05
4.56825942104222e-05
3.90770941641874e-05
4.14798620510583e-05
7.37329537149774e-05
2.3433487402966e-06
2.23138016931063e-05
4.92038797759596e-05
9.66148580645662e-06
1.9439338762441e-05
5.9568723314946e-05
9.6310877339166e-05
4.090646741473e-05
5.89582452320297e-05
6.00785239643272e-05
3.78785326731648e-05
7.13041890543397e-05
-1.8584197005868e-05
6.18081206169946e-05
7.54165075676033e-05
5.77316088940764e-05
2.20381882091009e-06
9.60903910581956e-05
5.13979702519565e-05
2.42148761729387e-05
-2.07011522190834e-05
5.43875528559323e-05
3.88587776377186e-05
5.91601478984053e-05
5.81736775651714e-05
6.0122737777014e-05
5.65677619788288e-05
4.1057416311356e-05
5.79980729715088e-05
4.97396543481927e-05
6.86654387553524e-05
3.80354029248785e-05
4.86732402963141e-05
-6.92919991335782e-06
7.05630543058694e-05
2.3076784686077e-05
4.31102838605733e-05
4.64631789142884e-05
6.6340319137099e-05
7.78991505776082e-06
3.35087796313126e-05
4.68727270917501e-05
2.23816606115498e-05
2.74001468223568e-05
8.02034248700659e-05
5.04344017558595e-05
6.36968817663968e-05
1.39704548818751e-05
5.68459022398795e-05
6.94406262320566e-05
7.70313491714816e-05
8.58250799479202e-05
8.3352721782759e-05
2.95700215463332e-05
4.28681990668862e-05
3.68211482308011e-05
3.00144646063295e-05
6.02148081638601e-05
4.31927182679773e-05
6.71855464029933e-05
5.37896153104003e-05
2.61249311181151e-05
7.27281881698482e-05
-4.52572778005191e-06
-8.17520189813941e-06
6.23557677206578e-06
3.45668057835031e-05
6.12626533699772e-05
7.63038502964901e-05
5.76510023563017e-05
2.79153985258225e-05
6.68789365335348e-05
1.80207542689483e-05
2.32483435952904e-05
-4.56961330357872e-07
9.04224977093493e-05
5.94971012892904e-05
6.44066407206692e-05
4.18317814068941e-05
-4.65631123886036e-06
9.29410653506647e-05
6.1659301594052e-05
8.65210954162212e-05
2.80628540571891e-05
7.89795780634708e-05
5.51266479413536e-05
1.37866826843041e-05
6.07316150043533e-05
7.52997560284877e-05
3.96988668976214e-05
3.51033249619291e-05
3.60121956827898e-05
5.517929928055e-05
-1.65752650807724e-06
4.96752443719542e-05
4.55293448520236e-05
4.4178929516011e-05
2.09231728444525e-05
1.05636332347801e-05
4.84475207150783e-05
4.88620932491338e-05
3.10594464405049e-05
7.0756343666445e-05
1.7708730964352e-05
8.62200294025377e-05
3.63185162004649e-05
4.8658259549075e-05
7.70546879025874e-06
5.46294088776269e-05
2.93478104911596e-05
4.60910302560099e-05
3.74555313742543e-05
1.28438583675704e-05
8.55201263852332e-05
4.2618469314574e-05
3.92008472885377e-05
3.52591739980818e-05
2.29920082751753e-05
6.49152637148854e-05
6.89769114662209e-05
4.10432049955819e-05
4.29665067351182e-05
6.65213547831775e-05
5.39780212190899e-05
5.77596001029492e-05
-3.42293200694003e-05
6.79769791070849e-05
8.5223964053359e-05
3.99677393281062e-05
1.66998702750803e-05
3.90281609017628e-05
5.7320003923452e-05
6.78553031520949e-05
5.26250282331785e-05
5.91077721993822e-05
5.19127380389496e-05
6.37748621207774e-05
3.19989371965963e-05
3.23104374801966e-05
4.74941758513466e-05
4.39664764368937e-05
7.58774770440095e-05
6.32582935617723e-05
5.3259042053059e-05
3.82203589816291e-06
1.36239965624068e-05
5.38815762422058e-05
2.3294788619644e-05
7.51310809760084e-05
9.56468308681069e-06
4.32091881638895e-05
3.13816161548681e-05
9.80365904204828e-05
4.87539405178665e-05
5.25622980118068e-05
7.10590531512576e-05
6.78116609962905e-05
3.95679226030653e-05
3.30778938624635e-05
7.91167769611673e-05
6.63504940975103e-05
4.7491086092187e-05
-8.2618201845928e-06
2.77446960273888e-05
2.95561007830422e-05
4.2435100551373e-05
5.33013615555947e-05
2.54792082401177e-05
7.41508702555109e-05
5.0649431359929e-06
1.53648425902745e-05
4.32115829129536e-05
5.92466902384384e-06
7.57493836727246e-05
7.52763363879402e-05
3.18232725816429e-05
3.75698118702988e-05
4.03565979600828e-05
4.70783302344925e-05
7.64503977347656e-05
4.9034736598703e-05
4.09799130668367e-06
4.3699908762172e-05
2.25332001009988e-05
-6.49590433387285e-06
5.78190178996694e-05
9.61953817961555e-06
6.65964090824708e-05
2.87390072202315e-05
-1.05585883110578e-06
1.85510244169333e-05
1.81409139600645e-05
4.76989483449379e-05
5.19159202277722e-05
4.01743732253828e-05
2.44478700184904e-05
5.50778609104931e-05
7.49898446210936e-05
6.78484874112703e-05
1.91091624200931e-05
7.08833133288584e-05
8.34483175788408e-05
1.4486792950903e-05
4.54208608254294e-05
6.33035284478601e-05
6.76646860148235e-05
4.19441995130239e-05
6.8351982673542e-06
9.98143172032028e-06
2.88700657883097e-05
4.15248465842394e-05
3.37287577293295e-05
6.53643160835094e-05
7.98752354171741e-05
0.000106576836534277
3.91221775372715e-05
4.25356604920729e-05
4.22384425706282e-05
3.5975164263804e-05
-3.52058949083811e-06
4.0017267293977e-05
4.24998454071036e-05
4.36620059381626e-05
6.1828618333709e-05
4.41587114620955e-05
3.19253727969504e-05
3.08866507794949e-05
4.46204516862528e-06
6.72202754349817e-05
6.49657466348367e-05
4.27640435113412e-05
4.13758512895257e-05
1.48184269443255e-05
1.32527958873297e-05
6.19121749913919e-05
1.46472695464158e-05
4.97149909927188e-05
7.03251982518104e-06
5.118218982695e-05
3.73413252082766e-05
8.28023167651046e-05
6.12373921663356e-05
7.10890524434654e-05
2.93856620770886e-05
1.31869288056529e-05
2.91412177355967e-05
0.000106385926177168
5.61638900105111e-05
2.92210854283256e-05
3.38277985833873e-05
2.32393295613899e-05
0.000121602092438096
3.98396237711976e-05
4.19733402659959e-05
2.89649122467448e-05
2.18401687641062e-05
2.18913767669549e-05
2.63108140071646e-05
1.06372623673285e-05
5.35057176240637e-05
4.84659414801637e-05
6.13785634717536e-06
3.0446404707962e-05
3.43622338244769e-05
-2.80444259797786e-05
2.04185663429329e-05
1.25469672659183e-05
8.03245308782726e-07
3.38746858424965e-05
2.40363186934805e-05
-4.01176581160694e-06
4.53347552119627e-05
1.87958601173749e-05
3.69055187028749e-05
5.29449133561809e-05
3.47117554027384e-05
7.50882399360377e-05
4.28487543718481e-05
5.75082849650988e-05
3.96709504464665e-05
4.85768985478799e-05
6.7743391788406e-05
5.3390029579957e-05
6.36104060957021e-05
5.16270189686872e-05
9.50685882078336e-05
5.1861924363821e-05
3.70082684601982e-05
-3.05236788765051e-06
5.71287696579337e-05
3.30520093280154e-05
9.54538818120294e-05
-1.26424975234487e-05
9.16225016957471e-05
1.12402551510593e-05
5.67695157776882e-05
9.11831436266883e-05
6.40081357581985e-05
2.98374893523622e-05
3.47895870351413e-05
5.56836685236452e-05
3.90123838018741e-05
2.68796644903584e-06
1.92811888518322e-05
1.99314146790504e-05
6.88997038305256e-06
3.23294436713754e-05
6.88832562752566e-06
5.53220570720024e-05
3.7659829945818e-05
5.31699592821688e-05
2.03317631741383e-05
1.18380515463849e-06
6.17482648557779e-05
3.71432219063007e-05
3.14823166254383e-05
5.9401862958379e-05
1.49529651563308e-05
1.74556946173904e-06
5.48089527328356e-05
2.88370265376755e-05
4.11336963752093e-05
1.78659134516398e-05
4.26976415778922e-05
3.17940333269662e-05
2.94427443388951e-05
4.72823668383205e-05
3.90400981057472e-05
8.46172904329886e-05
3.46181654429852e-05
2.11287212105136e-05
6.91981224712228e-05
-2.06805154629754e-07
3.85109516000689e-05
5.52831324720089e-05
3.07487360013101e-05
6.56272925354565e-05
3.65577864178943e-05
5.71086061722481e-05
1.37156948581266e-05
2.19943085320354e-05
1.53632916976075e-05
1.51531484762462e-05
-2.68909433770782e-06
6.67733182015675e-05
8.08338197787203e-05
-3.48363686407385e-06
-8.13423737499373e-06
5.02322516147481e-05
8.58630495562229e-05
4.69287363032104e-05
2.67605528996323e-05
5.09323378515965e-05
6.43892988311691e-05
3.36834050692294e-05
4.81302780256546e-06
2.76200894766326e-05
4.49621727805794e-05
3.20394699297164e-05
3.46649484671496e-05
3.86626149277035e-05
2.92068465657358e-05
7.90328250731444e-05
1.82690942283822e-05
2.14603659877487e-05
7.50655319537291e-05
3.25160723966314e-05
2.39203912397735e-05
6.38570039774164e-06
6.57429333203505e-05
5.08861681701552e-06
4.28248219727192e-05
6.10295328437317e-05
5.3750363696779e-05
5.1228742244536e-05
6.94232186516e-05
2.3219637406369e-06
2.31124620922962e-05
2.61222121275213e-05
3.91539799099509e-05
3.60282025192068e-05
5.58518742786131e-05
5.28569180296253e-05
3.54126024869507e-05
6.59487889638701e-05
9.89235599737474e-05
0.000117052163469028
1.45326104567812e-05
0.000101402930100644
3.52941748394809e-05
-8.60741860664434e-06
1.6237337900569e-05
2.82265697959037e-05
3.05983577095979e-05
6.27763591323415e-06
4.62761624091127e-05
4.09545321872744e-05
6.40930513996342e-05
4.33787094559835e-05
2.59625815301098e-05
5.84422436267971e-05
3.9678800868764e-05
4.70981965906517e-05
2.35833234131877e-05
6.7382167422218e-05
4.60701072594792e-05
8.86220597527781e-05
2.76072736757495e-05
2.77516300948607e-05
-3.46709490630865e-06
4.88303599766308e-05
1.57479196877654e-05
5.16182077535432e-05
6.45138366130755e-05
2.68423161606607e-05
6.05736978737856e-05
2.94740372983954e-05
-4.07753726585786e-06
4.43513319988225e-05
2.7805886190604e-05
6.615186156962e-05
1.50314370188227e-05
5.08699537978714e-05
4.88156971699193e-05
-2.40584683274706e-06
1.13325569423024e-05
6.15903696958007e-05
5.89412686372236e-05
4.45390527586076e-05
2.39246547438961e-05
9.08255341463392e-06
6.28131733432136e-05
5.67416992439001e-05
3.6007953024424e-05
4.49437851070551e-05
4.90665069801759e-05
3.15206226209362e-05
0.000106737019235572
5.16017679732165e-05
8.63216290814461e-05
5.41310389033699e-05
3.26751591625046e-05
7.38181388066732e-05
0.000118335463547232
9.61405677575328e-05
4.0340037852463e-05
2.74995463585319e-05
5.62102618278409e-05
3.16718064182884e-05
4.64057772709713e-05
3.98447082865209e-05
3.97314401854763e-05
3.02702366803497e-05
9.37013650944001e-06
1.06968343540494e-05
2.60252401691661e-05
3.23192329826793e-06
2.63341815685898e-05
5.68175544540181e-05
3.23623320893244e-05
4.28662346584441e-05
4.22529231442947e-05
2.67047924232858e-05
3.30786410996933e-05
1.83990607075727e-05
-8.57722785814554e-06
2.55529784002421e-05
4.08593430387365e-05
8.85778299865646e-05
2.51838315892515e-05
5.92385933042214e-05
9.21590899680397e-05
4.50374389776543e-05
4.8742021347007e-05
2.54530976596552e-05
3.02282822008304e-05
-1.29243481693894e-05
3.28926854215061e-05
2.03687262103002e-05
2.82923381918618e-06
2.56426438232294e-05
6.01013720505656e-05
6.36696459895115e-05
5.2114544899381e-05
5.3089183875269e-05
6.65651432216683e-05
7.56198482619369e-05
1.39415242032902e-05
4.529613370648e-05
3.85881460418913e-05
4.17130216543918e-05
3.89520990280556e-05
5.03846678470532e-05
6.15668357224644e-05
3.61328620704861e-05
2.14330345917234e-05
7.82509421672305e-06
1.56078770115696e-05
2.59576391527238e-05
1.85470156828776e-05
7.05583137105458e-05
8.42469424420874e-05
1.87907410074106e-05
8.36783261385217e-05
2.75471493474341e-05
1.41731646555071e-05
2.11496356617461e-05
5.78420614558198e-05
2.12249115697629e-05
5.6215652720636e-05
-2.54499997947313e-05
4.67018923547249e-05
5.59979953615495e-05
-8.41255702529949e-06
2.59827177958297e-05
5.11280876796962e-05
6.09294947005087e-05
8.35925163951561e-05
5.48777363550002e-05
5.14361201001677e-05
2.73650642539963e-05
1.71796797860385e-05
4.67211465119201e-05
2.76113332849279e-05
4.54414669888234e-05
2.13392102229903e-05
3.26769777307229e-05
6.12923797262925e-05
3.09661272709761e-05
2.53608715364285e-05
9.62837472045357e-05
5.93174044126771e-05
3.56871347165861e-05
4.52544989578041e-05
1.95783071195368e-05
3.35352851976486e-05
8.36685035997488e-05
2.77345726102062e-05
8.76739177448758e-06
-1.28479441709767e-05
8.07025007576432e-05
2.99270053173647e-05
6.739555640239e-05
4.39805956522191e-05
6.05058899437745e-05
4.03957301210364e-05
6.40062566710838e-05
5.71648652719839e-05
1.91650333067011e-05
2.01083881573845e-05
-1.30001857113271e-05
3.39276905367603e-05
3.61999350482318e-06
7.53000405262849e-06
2.23751481392675e-05
5.00721961364403e-05
2.16831533578484e-05
1.29420621403634e-05
2.61711381845611e-05
3.33087545847464e-05
5.17912889786905e-05
2.34649076320729e-05
1.11317496862737e-05
-2.63163840173153e-07
5.74864814671499e-05
8.28033633714976e-05
3.57789703145866e-05
5.02634953527263e-05
4.82904716417889e-05
4.29499836734217e-05
3.09474667477335e-05
6.87839112708121e-05
4.51088442985204e-05
0.000104502664488952
1.52978103375715e-05
5.55194937596521e-05
9.72591297096272e-05
7.0583047994501e-05
5.50489897756342e-05
5.08246833643044e-05
6.76399185018194e-05
4.22436858115791e-05
7.1686584131869e-05
5.79995515645083e-05
-1.63214352964631e-05
6.77037147381517e-06
5.82407101957691e-05
3.96890978467301e-05
6.35564266931247e-05
4.86523212978144e-05
-4.37665532706049e-07
3.64516611815039e-05
3.73032788669705e-05
5.58905928861736e-05
3.78874666329601e-05
3.31969045136023e-05
8.18654185231376e-06
5.14078357938446e-05
3.5779363187259e-05
4.2534338957372e-06
6.40941277225717e-05
4.2619654761187e-05
7.59669987126213e-05
2.77990750820765e-05
1.97995999543406e-05
2.21215793272352e-05
3.15676820658803e-05
8.69492359578145e-05
5.54590039669084e-05
3.78896532280808e-05
7.36596744985026e-05
6.33661512523835e-06
-9.22162118731467e-07
4.7508057607137e-05
4.20519596093379e-05
5.8345708738306e-05
3.33135905923824e-05
3.60573138773274e-05
6.46370715916942e-05
3.74366135154538e-05
5.83975791303619e-05
5.93826967722574e-05
3.55974977942529e-05
1.52963918738984e-05
4.51643217819676e-05
4.18318154932655e-05
8.02807384352853e-05
6.29176742309589e-05
2.31355102062709e-05
5.2710432352338e-05
0.000125458044348388
0.000105858239687782
3.41139315995944e-05
8.1970213150683e-05
4.20443126476094e-05
4.06381155511716e-05
4.01795348757898e-05
5.70043230080054e-05
4.11288426063871e-05
8.48086565812664e-05
6.68208153396299e-05
3.59103587590459e-05
7.71000345168991e-05
6.49188787273202e-05
6.92181898034081e-05
6.39594171153301e-05
4.34562836369488e-05
5.98843964878126e-05
4.47739892665679e-05
1.85272021667665e-05
3.85279614736577e-05
4.66387962258498e-05
4.97548853046499e-05
5.47457644084201e-05
4.02527399486222e-05
-8.42373625765277e-06
2.84241310935181e-05
3.41080445996718e-05
-1.03231055515285e-05
2.39864529593654e-07
2.02008139326611e-05
3.24325484414915e-05
-2.52174863510068e-06
1.71058509334232e-05
8.17996803195108e-05
4.71661257136988e-05
2.49641658147896e-05
-1.17330366264632e-05
7.83640708523386e-05
3.38166953408429e-05
6.49538045606736e-05
-4.49288637574359e-06
7.2843277536362e-05
3.08354721855889e-05
2.6288549545829e-05
9.15312894407913e-05
2.94636092399208e-05
4.90621760803266e-05
0.000108475796365267
2.21183534406102e-05
4.20426744617316e-05
9.64077836446559e-05
6.03667980424274e-05
4.67784751962112e-05
1.26666091407625e-05
7.74511627937912e-05
5.53731635537426e-05
6.4569586630508e-05
5.80130868750034e-05
4.13289999209092e-05
5.9912882322355e-05
5.31186995968269e-05
5.06258491980836e-05
2.0606026594019e-05
2.49898379828644e-05
4.7077270318278e-05
3.28721746940767e-05
2.79272164529347e-05
3.2177091186363e-05
3.8826045248675e-05
1.65786132050135e-05
-8.66212101441072e-06
5.43659136929299e-05
7.92875589989406e-05
3.72356988500102e-05
4.99194296065399e-05
2.24704112755226e-05
1.14630170891487e-05
4.48201863692815e-05
2.95773544502498e-05
4.20359952067724e-05
5.2405167594269e-05
7.00449712339714e-05
3.46070748882817e-05
3.55359713772257e-05
5.50089514785993e-05
3.31995634849355e-05
6.2805453692983e-05
3.0259961754931e-05
4.86011205853961e-05
2.36182922100562e-05
5.21230117086102e-05
7.47700300803306e-05
4.26571053090105e-05
1.90124336935812e-05
5.00821047531637e-05
7.90882726363183e-05
5.12552573445859e-05
2.95547265254216e-05
6.37835404310362e-05
4.86619901083534e-05
-1.26418915617699e-06
3.95116156519113e-05
6.85720166084089e-05
2.25554071527369e-05
5.16025885858851e-05
2.91136179630477e-05
7.01193578751318e-05
4.56187903227661e-05
5.15364081202552e-05
4.48479640560265e-05
7.09265247306733e-06
7.85753465745737e-05
4.42881019340882e-05
4.07606583571914e-05
1.93474795389774e-05
4.52326517659986e-05
3.70757940056929e-05
2.68743682634132e-05
6.30486440466598e-05
7.13764079627859e-05
-1.2350825356021e-05
-1.09570233872619e-05
3.65221738159588e-06
4.35119463150597e-05
7.8364758479736e-05
1.83527238422961e-05
3.90832245214773e-05
6.00139052740628e-05
4.46809164447728e-05
1.39882523436108e-05
5.04328645821311e-05
5.87457176037605e-05
3.25192872185687e-06
4.11514950267056e-05
8.67150993146909e-06
4.08467192285403e-05
3.35684932560411e-05
5.10791858929082e-05
5.85065627667755e-05
8.4616099471056e-05
3.77959529833215e-05
4.17646706141781e-05
5.9201354847596e-05
3.5419655624723e-05
9.28379130848455e-05
3.17390332910835e-05
9.14866815784897e-05
5.33798633467219e-05
6.17446352701371e-05
-1.64749462562717e-07
4.50216993534735e-05
6.22808018437386e-05
1.81309403808568e-05
3.94445268165794e-05
5.06868292413545e-05
3.7683336768624e-05
-4.99394158377431e-06
3.27023127428458e-05
2.85181311244265e-05
6.61013738843465e-05
2.06876471379225e-05
7.86067806929294e-05
8.84008476728027e-05
9.35720944367012e-06
3.26371208853631e-05
9.33525168179111e-05
5.54519882333036e-05
4.20235447345903e-05
7.03269452313263e-06
4.69631195601322e-05
2.80132188094884e-05
7.03898187448717e-05
4.30437986260495e-05
3.33623241819275e-06
3.23121477120118e-05
1.86138132234596e-05
4.67239098933412e-05
2.22477129804736e-05
4.2173723131677e-05
1.1041850204877e-05
3.28367169904262e-05
6.64035944330202e-05
2.76523182433775e-05
4.26888847448315e-05
0.000102640688249139
6.15242134496804e-05
3.81897864529093e-05
6.93216593532194e-05
4.34099604253509e-05
3.16292673535283e-05
7.80309087933008e-05
-5.95190454849961e-06
0.000122548299633251
4.134445038132e-06
4.84568885011046e-05
2.00627777825397e-05
5.21189979486965e-05
1.74650860654258e-06
7.16217626708759e-05
-1.67304334707237e-05
3.28413767384806e-05
5.56648290314063e-05
5.65174278206531e-05
5.42622807300302e-05
-7.61037184149241e-07
4.90744928789306e-06
4.60630845528897e-05
2.86413620960925e-05
2.75769006536323e-05
8.95043854929731e-05
5.52356676275785e-05
-1.10454038014645e-05
3.75213263579542e-05
3.17924233908465e-05
6.93876133894397e-05
3.5085525145729e-05
2.55479835339667e-05
4.92690329321043e-05
6.42753405315344e-05
4.71438880569746e-05
3.66004527215959e-05
8.56186875559624e-05
3.42183477042588e-05
3.1591283553776e-05
5.06368699272279e-05
0.000105637195629483
4.34707501669861e-05
0.000108654911100942
7.05604633822493e-05
4.02906173342719e-05
5.40900836000414e-05
3.48896669459258e-05
7.54868210474173e-05
7.56050694088992e-05
5.28053068318495e-05
8.17027222191114e-05
3.61969680870333e-05
6.33598886862398e-05
6.5990400877716e-05
5.16377489315902e-05
9.42697156460328e-05
5.45624907138869e-05
3.09516674707639e-05
4.21944363670159e-05
2.1920772726702e-05
1.03750626410941e-05
6.70455424059052e-05
7.83184898412968e-05
5.46635576980725e-05
1.88417554055982e-05
7.54525512286542e-05
3.32139938738136e-05
4.54462440892333e-05
3.05306997401901e-06
7.33572254519246e-05
2.32583652429602e-05
6.28538896788236e-05
4.05164749621202e-05
5.01088663795659e-05
3.38803457079167e-05
-2.35366716070427e-06
6.36198882573587e-05
4.95957786101316e-05
3.95343890995011e-05
6.15883379878255e-05
3.53220962329493e-05
1.84726339664796e-05
2.57434743999543e-05
6.40699810163832e-05
1.93936455568854e-05
3.13815971534962e-05
5.42002796525592e-05
2.74661354270773e-05
4.20117402645087e-05
6.38195266314852e-05
5.92964479409104e-05
4.93513749195736e-05
4.30311005898165e-05
6.70742479928649e-06
6.67674806256542e-05
9.47270887618014e-05
4.89281718688689e-05
3.94339063656084e-05
3.70794141858946e-05
9.22457005247173e-05
5.33946934654286e-05
5.17549616678604e-05
5.64767879349237e-05
7.3125912024057e-05
5.25542242361098e-05
4.45980246826153e-05
4.19119758956333e-05
7.17404606299288e-05
4.40907641945444e-05
5.6999581829142e-05
5.70604427893518e-05
4.09314855223156e-05
6.33389845004548e-05
8.14886306392045e-05
1.27450858901699e-06
1.63893029283893e-05
4.170104740465e-05
2.94422762197442e-05
3.28957967947291e-05
2.34811973840298e-05
2.13514333737804e-05
1.01950400847953e-05
4.66560695377972e-05
5.75764965068572e-06
2.46055092686544e-05
1.13334229241229e-05
7.02437687259866e-05
-2.19299214173387e-05
3.09380282034579e-05
3.2101878621196e-05
5.86493293859937e-05
2.92045339545854e-05
4.57868300247409e-05
2.6858300363841e-05
-3.92249480907751e-06
1.76286524625197e-05
2.27508399475926e-05
4.07437652016789e-05
7.55137645802494e-05
2.62618198462627e-05
9.1192722620119e-06
4.53507249118541e-05
4.72591356535266e-05
4.58762334671135e-05
1.87681164619034e-05
6.03671457609279e-05
6.00597651194416e-05
7.04951477825224e-05
6.7799068195499e-05
5.9851703771227e-05
7.52995427313943e-05
7.85839462403929e-05
1.27544601637819e-05
5.55563436225293e-05
2.63993338876312e-05
6.20622323499353e-05
3.17265250823991e-05
5.13725795735864e-05
3.27733136646521e-05
3.03037301325885e-05
5.31634751438138e-05
-1.0473058267364e-05
5.26999932355294e-05
3.28268938541333e-05
5.21390285699798e-05
3.72504968480233e-05
-1.73913457326088e-05
3.76153800096745e-05
7.38427745765102e-05
6.29672732029613e-05
4.67210980726013e-05
8.20968244136702e-05
2.63514307569033e-05
3.28775260248545e-05
3.24429638791466e-05
3.89003528572331e-05
5.11318767906788e-05
3.54993545614943e-05
2.16170092529658e-05
4.58725754846984e-05
5.30197304270853e-05
7.6418590643422e-05
6.25317543199223e-05
5.12573734599368e-05
-3.36777119260504e-06
3.94235713731395e-05
2.62992260473321e-05
3.28388351496904e-05
8.98310710296895e-05
7.36661078023541e-06
2.25528938871988e-05
7.75129288893458e-05
6.02301068498603e-05
1.438529330527e-05
2.74361884208088e-05
4.60928198284416e-05
2.11810689133407e-05
3.3686013600869e-05
5.02277063015893e-05
5.96297432636186e-05
7.0496910769198e-05
3.75058816506578e-05
5.64920368774617e-05
4.91151586411932e-05
5.95853888111191e-05
4.11883447975484e-05
3.21067552046327e-05
6.15638623624543e-05
7.48525202669612e-05
5.64917794129483e-05
7.22483939350334e-05
3.94543218449205e-05
3.18726175561733e-05
4.70247455279039e-05
5.66483763894265e-05
1.67924559273781e-05
2.37228810697528e-05
1.64785789156838e-05
4.76960236254099e-05
8.63706121990013e-05
-3.40705531425156e-05
1.93078203472142e-05
1.74935214263057e-05
5.48696676109671e-05
7.73336526082365e-05
4.33532553777193e-05
3.41441726161155e-05
4.57243725385006e-05
-3.63846663048912e-05
2.9144273893129e-05
3.35672972940412e-05
2.57541173737246e-05
6.13790678598992e-05
1.21692413739342e-06
6.03174040940959e-05
5.98276183909941e-05
3.8427285956312e-05
7.73033814387221e-06
5.06915004182411e-05
5.43414213931924e-05
1.35673107512771e-06
9.1600944267593e-05
4.90166919434402e-05
2.22467451571303e-05
6.04335085762187e-05
2.94594477480808e-05
6.88003734532216e-05
5.91230582264725e-05
3.19245455435319e-05
6.49256306010689e-05
3.57194943692427e-05
4.01582975991883e-05
6.97794914534641e-05
8.3609922696142e-05
2.29000398293755e-05
4.80140561210923e-05
3.01986692515299e-05
5.99293589556698e-05
3.39364535118468e-05
1.13785490976792e-05
6.12612382669578e-05
4.56735341734636e-05
3.97942968348143e-05
7.76854610143012e-05
4.04300834244105e-05
3.86676591365397e-05
1.25409548770945e-05
4.55872856134024e-05
4.98303852082996e-05
1.44326618982328e-05
4.65422063906974e-05
3.52062015596443e-05
4.18642622545832e-05
4.77253693934579e-05
5.63646332020667e-05
3.89618889047886e-05
1.52720804882326e-05
8.01770831925809e-05
6.10076281960184e-05
2.6954601325933e-05
5.42144660222075e-05
9.6806516266855e-05
2.69949836171829e-05
3.91369033149508e-05
2.88890191111503e-05
5.24411863741442e-05
3.95233325798658e-05
6.73928209322902e-05
8.37298058566906e-05
4.8121318121234e-05
2.41259597664712e-05
8.99418211354861e-05
2.66225830895984e-05
4.84476938246631e-05
8.90497388218307e-06
3.00155443239338e-06
-2.18426330049866e-05
3.96206507201602e-05
2.6967080419599e-05
3.63992460755815e-05
-9.57566494351354e-06
2.15543827821996e-05
4.42793230625872e-05
3.10497636932351e-05
3.35046446218787e-05
6.11298621649152e-05
3.21314200669876e-05
8.31425882623027e-06
4.45137059705558e-05
6.11245809088048e-05
3.54831467173117e-05
6.13066912325078e-05
4.23013370014089e-05
6.53222793014067e-05
2.47401483889584e-05
1.75868588176546e-05
2.8126028460515e-05
2.87919623208026e-05
4.17389187768519e-05
5.11738351165144e-05
3.14487138358846e-05
4.54300262407648e-05
8.58112027819722e-05
5.18412235910659e-05
2.4784847565324e-05
7.60671979455109e-05
3.37370433258858e-05
6.28080331026224e-06
3.4003475415416e-05
3.94895900564274e-05
2.40362570263768e-05
5.18059470631543e-05
7.44065623608529e-05
6.55461016813977e-05
5.95743162739636e-05
8.29133396693656e-05
3.91156965582411e-05
6.40172514147661e-05
4.75917390150936e-05
4.7801046755382e-05
3.52760711088023e-05
6.24598705564105e-05
6.35695412515656e-05
3.192196155893e-05
4.75944824443257e-05
3.83276062392615e-05
6.99500270181415e-05
5.03067375535785e-06
3.0836099657573e-05
7.25501007528481e-05
4.09271181810267e-05
1.16012336407442e-05
4.75413214767005e-05
9.84648099950041e-05
-3.46001342062783e-05
4.51381101449253e-05
3.32697226861382e-05
6.27205716571559e-05
-2.27549087557021e-05
2.46982184336862e-05
6.66293353053091e-05
8.10253937939327e-05
8.95307933355031e-06
1.48535839735651e-05
1.87564966195656e-05
4.32553398050647e-05
4.30928648058818e-05
4.89113094201045e-05
8.1556272312327e-05
4.99078226687079e-05
7.20616263165142e-05
2.64771832059975e-05
4.33139386725903e-05
2.09547870381206e-05
3.53946884772584e-05
7.54183058545396e-05
5.52353981612366e-05
7.2110719578327e-05
9.38668398300564e-05
9.30071121969527e-05
4.93711728281011e-05
2.99551168119732e-05
3.33462541084059e-05
5.26291985928531e-05
5.50017865241739e-05
5.64755694919593e-05
4.42686550548894e-05
2.80846187192711e-05
6.27358801112577e-05
6.85667416768934e-05
2.08691523506001e-05
5.22225377051409e-05
-2.48557030774331e-05
8.45410354487777e-06
2.22399130515983e-05
4.21280351051416e-05
2.09944088591993e-05
4.65911315926189e-05
-1.01944135517906e-05
1.23930281112106e-05
7.15762780138634e-05
5.09853332320458e-05
4.03999379919288e-05
1.87153102791203e-05
-8.66012356006729e-07
9.55627375699213e-06
2.35657953441449e-05
2.62663991828802e-05
3.33885904473636e-05
4.89525775925114e-05
7.63100264761083e-05
4.80149909676568e-05
4.96479684068916e-05
1.59335335126283e-05
6.32167071815432e-05
6.19728179317446e-05
7.12532624437845e-05
9.81622116533227e-05
6.70395304753112e-05
6.58412851399781e-05
9.3262367318623e-05
3.60586126544396e-05
3.75823316620027e-05
6.43830785943265e-05
5.93267433812262e-05
7.18625694704676e-05
5.50990325292654e-05
1.93909211522091e-05
4.90298223068509e-05
2.00801616220221e-05
2.92064930705449e-05
4.15991271207786e-05
1.58282094949806e-05
5.74035815846955e-05
6.43516864697089e-06
-1.79740492240959e-05
2.37157764831348e-05
4.79256457563008e-05
3.16489259564038e-05
-3.6329983604599e-06
1.85627709865337e-05
5.34611131024927e-05
-2.89674148033878e-06
1.76864623428042e-05
5.14353369271285e-05
4.16658182528426e-05
6.24904741978399e-05
3.13659014105752e-05
1.46777628061191e-05
1.1597595240624e-05
4.05352713583428e-05
8.8144070517211e-05
3.20314001024618e-05
2.59069298126875e-05
7.68912071740806e-05
3.55473263016561e-05
4.24215945381542e-05
9.22951166346128e-05
5.62100302280289e-05
2.55281262472109e-05
5.92337912753621e-05
1.58274283837544e-05
7.20829919592801e-05
7.6873887732156e-05
7.5193201709743e-05
3.88902531597638e-05
6.04468404567712e-05
4.43638430425163e-05
7.47546733443768e-06
7.08177130438919e-05
3.5026125963114e-05
8.07548499805839e-05
-1.66085221923587e-05
1.57055386142316e-05
3.07932366842745e-05
3.21588851033432e-05
7.43886016170255e-06
6.35091481634633e-05
4.87663303353831e-05
7.76617471094804e-07
3.6132467040017e-05
5.10088665496943e-05
6.87468858207193e-05
9.20966968599794e-05
3.04056924856714e-05
4.44039829440304e-05
1.56621940084767e-06
3.47705606742247e-05
3.94830725620078e-05
1.64405731567389e-05
6.30837631767488e-05
1.37475191593259e-05
4.90375307418735e-05
4.79234179682655e-05
3.82740895916654e-05
4.3017905376565e-05
5.3076304747558e-05
3.5985785901221e-06
3.96024863587206e-05
1.12892559265081e-05
8.87562392824271e-05
7.30716804204198e-06
4.20678772501282e-05
3.19711083849638e-05
5.08459698144125e-05
7.27732030731631e-05
5.66874310092055e-05
5.49856247134912e-05
6.38247377727316e-05
4.20780026504706e-05
9.25569946117869e-05
3.88160704678403e-05
4.15339470429191e-05
3.15379929206901e-05
1.4900968453851e-05
3.80816010516185e-05
8.23211160080198e-05
3.02279776299265e-05
3.90469530124832e-05
3.15790342054125e-05
5.95211503864114e-05
1.78811468964891e-05
4.81427805324998e-05
8.42764461350729e-05
-3.44368872096908e-06
2.31907612846206e-05
-1.18215242788728e-05
3.24368756378362e-05
3.56391825400839e-05
2.74098293875537e-05
4.24318287166899e-05
3.45206409882439e-05
5.57341721558616e-05
3.80807071726699e-05
9.17622314126015e-05
6.66007559320266e-05
6.85996689887461e-05
9.1216602301097e-05
2.75403817082724e-05
4.40891414282013e-05
4.16081704616386e-05
2.64769060380335e-05
6.61295257935087e-05
2.14969885370636e-05
4.14432458438374e-05
2.9059980927321e-05
2.53211209525354e-05
2.83498370913672e-05
3.84083117441985e-05
5.33565933848849e-05
3.87943758518524e-05
3.90659998053844e-05
4.35697217845656e-05
3.31801268673841e-05
4.96326816925376e-05
6.72668065928088e-05
3.71107697587381e-05
8.28628663886851e-05
5.77568540756665e-05
4.88460526212466e-05
5.71524858157814e-05
8.45974787940263e-05
5.06786244558949e-05
3.33366804592467e-05
4.99677883099939e-05
7.56673860773115e-05
4.29357091010788e-05
4.34918547753825e-05
5.78460278937163e-05
5.3836743156842e-05
6.29214243645106e-05
1.69575113420172e-05
2.62528544118357e-06
-2.70510643862749e-05
1.03247573392716e-05
4.41918224903503e-05
-1.82292240568205e-06
7.5926549968037e-06
1.82129890719162e-05
6.46958803474485e-05
3.07160534286863e-05
7.71319902605523e-05
8.12894472797344e-05
3.97608436496877e-05
1.03891577267297e-05
4.94234625669139e-05
5.69265173416644e-05
5.63521151184666e-05
6.4272368107938e-05
6.87913861491835e-05
2.58889150661404e-05
4.13968229826496e-05
6.2157100036159e-05
5.2263982644124e-05
5.24264154924814e-05
7.46935210281142e-05
4.15266916865405e-05
5.5033555926724e-05
5.39721868186924e-05
4.30048881819779e-05
4.59542583383076e-05
3.46964839877036e-05
-1.72806495911077e-05
4.49637173470641e-05
5.70179345322573e-05
6.06866283446244e-05
-3.97639952672145e-05
4.02542827799895e-05
5.09511468839429e-05
2.50448948756734e-05
2.30529912843684e-05
1.65479876250987e-05
3.38983147517197e-05
5.65944563727941e-05
6.85666736017153e-07
7.88316753788796e-06
3.88285290260774e-05
5.18882550361808e-05
5.9294271537163e-05
8.26077902647456e-05
2.65986662806564e-05
3.28579924376057e-05
-9.31903147528502e-06
9.93566952777531e-05
8.78666646083916e-06
3.98244251173812e-05
7.89951270848152e-05
9.1178280778298e-05
3.38297692321586e-06
6.18862042944585e-05
4.92126084193961e-05
4.43084657433039e-05
4.93740147252715e-05
6.0073650374253e-05
4.8807162987362e-05
6.07254619915934e-05
2.27682007641482e-05
3.35406688174185e-05
7.65885798518816e-05
4.07482616128202e-05
7.47580539993283e-05
5.52830136583907e-05
4.85625528065884e-05
7.22081403447861e-05
6.385415108518e-05
3.7906725291832e-05
5.01245084735161e-05
5.78152826866383e-05
8.81708388001878e-05
2.261084255524e-06
2.18383910909765e-05
5.32340319616563e-05
2.32214895162622e-05
4.48981862282974e-05
7.51336476845786e-05
3.93370075328874e-05
4.99005981763424e-05
8.27235950663115e-06
4.38669055665562e-05
5.91081285471691e-05
5.84451162573788e-05
5.25749908876299e-05
2.28911924915212e-05
3.74128873319192e-05
2.41985631660053e-06
2.52836266920305e-05
-1.8546293029891e-06
1.65237919062369e-05
2.72099621054087e-05
2.35266722941668e-05
3.0469277222368e-05
2.87146814942367e-05
2.03694004677192e-05
3.52191256836705e-05
3.47218608345228e-05
3.11527577677398e-05
6.15754002875881e-05
4.47288768828215e-05
3.57498240047094e-05
6.4183972166525e-05
6.58119850874034e-05
3.5148179311844e-05
1.76796597688638e-05
4.7476487372449e-05
4.49067807480489e-05
2.31707301377771e-05
4.55493296489651e-05
4.22687824114044e-05
4.61238767368873e-05
2.85178852278178e-05
6.0271137009816e-05
9.32252573689545e-05
1.33671887195121e-05
5.47528807972909e-05
5.10643298806201e-05
2.62588921111043e-05
3.03496402007484e-05
3.89043799207917e-06
-2.00169672279776e-05
4.57566210685453e-05
7.03048504237669e-05
7.74113819910479e-05
3.88599431370387e-05
2.55125328612805e-05
4.87943290262075e-05
7.31185090881608e-05
3.61467865664768e-05
3.85897609860438e-05
5.54495705616646e-05
3.40821359860928e-05
1.32380171270852e-05
8.47586792749743e-06
5.73349723185224e-05
5.49645325958748e-05
1.68336034074213e-05
6.72753472447297e-05
6.36043579029256e-05
2.08438773650558e-05
-4.69588521130626e-06
4.2060713025054e-05
3.73699462806842e-05
4.57051850699911e-05
2.37939741128844e-05
3.85298943383884e-05
4.91416019020423e-05
2.19945910344957e-05
1.91685662164272e-05
1.39454246284904e-05
4.70069078363449e-05
4.38189051093683e-05
9.49584642301213e-07
6.05749012864183e-05
3.321874067466e-06
1.90963014609751e-05
5.78560933338374e-05
5.85942098971809e-05
4.95390894985859e-05
5.28676631263426e-05
-6.12202947498969e-07
3.1911017208979e-05
2.22711032611565e-05
4.09488236338092e-05
3.30705570651476e-05
3.90620139144275e-05
5.05387717372351e-05
1.31873513467127e-05
8.80597143159186e-05
6.83098183475395e-05
8.27595506943988e-05
4.27023823776111e-05
6.85350616525641e-05
8.22208155264326e-06
6.41343089631043e-05
8.40121517417359e-05
4.01287532278006e-05
3.91954029347349e-05
5.3300320937085e-05
2.60583748187285e-05
5.20560255601749e-05
4.40211134750222e-05
4.60722809999683e-05
7.41747327012024e-05
4.38463042344176e-05
3.0540203504771e-05
2.53828024861714e-05
3.94063686175898e-05
4.05099080153247e-05
5.49053924763939e-05
3.15404405391718e-05
4.189255074492e-05
2.26467253515842e-05
3.62946357144676e-05
9.36021019063131e-05
6.4855564021396e-05
2.32497495576658e-06
7.4307136041809e-05
3.43066094196859e-05
3.99276196132447e-05
6.46924264100882e-05
4.10322129869851e-05
-7.92008260846943e-06
5.57064647189781e-05
6.15551611580567e-05
1.36060560402992e-05
4.77742832889882e-05
3.01462295049587e-05
7.65907309869448e-05
5.17791052535161e-05
6.85400316344248e-05
4.40254917566718e-05
3.34991204529096e-05
8.03296775074028e-05
4.81142524513168e-05
7.78122203774699e-06
1.61267909991331e-05
7.32356047642369e-05
0.000103889999471293
7.48035779331379e-05
1.93294576962447e-05
4.28617646959054e-05
3.76556249433296e-05
7.79642556283433e-05
7.91772140826532e-05
4.93784227635987e-06
1.54203421127892e-05
4.36219513250303e-05
1.70871737124446e-05
3.025534414355e-05
2.37119661629109e-05
3.18268019543699e-05
9.25487666229949e-05
5.28131934893697e-05
4.57853617256205e-05
7.34721638362279e-05
6.07435586365098e-05
3.13061382915308e-05
3.34905928278646e-05
5.65974286376826e-05
2.89983138031645e-05
2.7634953691966e-06
4.2739256094029e-05
4.73706169812135e-05
0.000103148304444342
4.7003474052432e-05
5.65032898754797e-05
1.54740442251457e-05
6.30545393759609e-05
5.00297080646162e-05
5.2473888933882e-05
7.51195242105577e-05
5.4495178145875e-05
2.07994557274206e-05
3.60292409153402e-05
2.65341499786715e-05
2.17414632616357e-05
8.1209164535195e-05
3.40850487981029e-05
2.68339220242789e-05
6.31367347487913e-05
3.06367510501257e-05
6.19245810207055e-05
5.43344990881474e-05
5.37851193043455e-05
1.20028995424001e-05
4.58498025081698e-05
4.80903162019555e-05
5.11542303165957e-05
4.5124808060948e-05
2.027103800564e-05
3.10904632311476e-05
1.44392075596687e-05
2.37749541097442e-05
4.16201701602781e-05
2.44702204248208e-05
5.10147150938266e-05
3.37471278786691e-05
5.68495969210055e-05
4.96773123117281e-05
2.44364504751586e-05
5.66260193908291e-05
8.2468113795397e-05
2.77002364934009e-05
5.7980927560096e-06
0.000114894728864277
3.95219250773789e-05
6.85582821525134e-05
3.85959493632911e-05
2.45231709734829e-05
5.12796498202236e-05
4.41819592224399e-05
3.83813001401031e-05
1.17683323783262e-05
3.03063478478267e-05
6.8651286216196e-05
7.57741946951418e-05
3.28040007008143e-05
8.82362439834823e-05
6.36370728502199e-05
4.65956936273236e-05
1.08097704421994e-05
-3.81791952932494e-06
5.86300205720382e-05
2.78301733294734e-05
5.89883812161193e-05
3.87707959555879e-05
2.53064869701876e-05
7.84460168578402e-05
4.23667481779805e-05
3.87911486437804e-05
5.38254008385476e-06
4.98588677733585e-05
4.72551369748555e-05
6.12860274923882e-05
2.56763766312554e-05
4.91747695149456e-05
6.32392864935213e-05
5.16725744867263e-05
8.21209505690178e-05
-1.45894132590454e-06
3.70433349784306e-05
4.59295797343696e-05
6.40377841881901e-05
3.10571123763522e-05
2.72328276479911e-05
5.33843099343644e-05
5.69294024397391e-05
1.48750663866928e-05
5.29024763960027e-05
3.01695342430741e-05
5.41053932476537e-05
9.1859012924892e-05
2.90932226819713e-05
6.19813212311239e-05
8.37345200806696e-05
4.90157406996107e-05
3.80852585463173e-05
6.31223251416334e-05
2.6399463020983e-05
1.05301591840193e-05
3.42356748329546e-05
1.19935619861117e-05
5.00578980702139e-06
6.29638517698651e-05
4.26855668120046e-05
5.24886010178438e-05
6.63272396817928e-05
2.08057027741887e-05
1.99708602509822e-05
-8.17254742921184e-07
1.14213691138332e-05
1.00890090774636e-05
1.54795189156713e-05
6.37118172352521e-05
1.91395501623009e-06
5.93935230832706e-05
3.67882291882688e-05
5.28922480185481e-05
6.22892808647679e-05
5.87445468387615e-06
7.57056117147019e-05
7.87402244087444e-05
4.33383897661028e-05
2.94695798989999e-05
9.01669528336619e-05
4.02097153136519e-05
9.28101247095814e-05
7.88951007044094e-05
7.31528394317069e-05
6.15815280192286e-05
2.43765134053681e-05
6.1054214254729e-05
3.09541556840879e-05
4.60322586352471e-05
9.40782355984662e-05
2.15754369232573e-05
4.89539421477134e-05
6.6058031242375e-05
3.16061341284979e-05
4.55804022002241e-05
5.07655401727829e-05
3.26131457549513e-05
4.22263366418247e-05
3.97133342152218e-05
5.98116570698163e-05
4.94518413858985e-05
3.70983345152506e-05
7.28867308037151e-05
-2.39390462386158e-05
1.75725981978373e-05
2.32969014143428e-05
3.39443640152652e-05
2.00587982651089e-05
2.55774317349518e-05
1.62347782137247e-05
4.29186118241901e-05
1.31985889576388e-05
5.30861631472286e-05
5.28348987096509e-05
3.93987411175132e-05
4.43849326311392e-05
3.11652898264766e-05
6.06919327679856e-05
3.66999221055721e-05
6.48813246601463e-05
2.75508332771126e-05
6.99175035514694e-05
5.89953062687773e-05
8.19317857266981e-05
6.34287016898988e-05
5.92379437028786e-05
0.000104829163180778
5.09857111479106e-05
3.58242606393739e-05
7.5480200542778e-05
7.15876666402713e-05
8.38290567022066e-05
3.31068671689342e-05
5.38645332494768e-05
3.52222288999289e-05
7.50020216302614e-05
1.25108312205862e-05
2.91749963579668e-05
2.86747563889128e-05
4.48013896143025e-05
2.10530958280014e-06
2.89886736536043e-05
1.84700713956259e-06
3.24790771196017e-05
5.81557861932303e-06
3.82199052282473e-07
2.18759924680992e-05
6.24054481307971e-05
2.73171182234265e-05
5.33323403611376e-05
5.24283603639762e-05
1.0272299209046e-05
6.09803424120768e-05
8.20717712349154e-05
4.11454458706276e-05
3.60395324847315e-05
5.7584511491029e-05
8.70383243043679e-05
3.16064119585518e-06
8.77146203225887e-05
5.52026443227524e-05
2.45934014165701e-05
5.87365656974786e-05
9.28568516448139e-05
8.25935261652079e-05
5.65092192769111e-05
7.8662351448772e-05
2.86132414553869e-05
0.000109705191122084
1.66755225090502e-06
1.3419484924756e-05
6.41304781134396e-05
-3.48287932918052e-06
6.05389406333778e-05
1.72753903312542e-05
2.23768100788632e-05
1.63763529141848e-05
2.4017169964625e-05
5.24996204787757e-05
2.76118667958513e-05
4.65875489424287e-05
2.65188991531077e-05
-1.45593991087912e-06
6.9991452620544e-05
2.53453573926797e-05
2.96064453855871e-05
5.21526490498296e-05
5.83606034127882e-06
2.56422579155327e-05
5.0044182341975e-05
2.51338257418896e-05
3.54409202640708e-05
5.67583532123582e-05
5.56582589243306e-05
4.79946115110282e-05
6.61707651239531e-05
2.75622786060919e-05
3.88253845775943e-05
6.63653847567135e-05
7.38718514963465e-05
-3.9960196165498e-06
5.29651385353592e-05
8.17331861985949e-05
0.000103962285318235
1.0196917661643e-05
3.97257982761765e-05
2.24097913073059e-05
5.13204506299089e-05
5.00508455737558e-05
0.000104255158496352
5.16220669744782e-05
1.60427023496207e-06
5.06265092126016e-05
2.82942756877368e-05
-3.50639298453301e-05
5.95685533669538e-06
3.74757153011612e-05
6.24816305124851e-05
3.74569666733248e-05
2.7186478246312e-05
4.23591316049967e-05
1.05141384173288e-05
1.41731996556358e-05
5.1774925194937e-05
-7.26203465962931e-06
2.6847345904089e-05
4.78116437493177e-05
-2.06269915968302e-05
-3.15586240330796e-06
5.90552739905999e-05
4.50146404106067e-05
-8.57185244681268e-06
2.77926398351529e-05
2.11765373316034e-06
4.9957290542758e-05
4.2494362096064e-05
3.20311473683514e-05
1.00348408486908e-05
1.73724547991518e-05
8.44578463985851e-05
3.51199129444625e-05
7.54510000067009e-05
5.00384818176252e-05
7.27172323859446e-06
7.60738518605348e-05
7.19305595606988e-05
8.18760979168147e-05
2.43750362011789e-05
3.66574674299909e-05
3.44109719279356e-05
0.000100051550373136
3.60780803220371e-05
8.11709964851422e-05
3.22531132980667e-05
-1.35528076238283e-05
4.16276708046201e-05
-1.98308998134736e-05
3.20283290741014e-05
5.06118333917535e-05
1.60920668820025e-05
2.95590101576136e-05
-4.88688656491188e-05
1.62770463383085e-05
6.71188416022777e-05
-1.27101745830432e-05
3.62374254761185e-05
1.67262235283703e-05
1.68283478864003e-05
2.50861812637521e-05
3.25026429618397e-05
7.13443690148576e-05
2.49636342043409e-05
5.52115706474373e-06
6.11195067912395e-05
4.67925207143792e-05
7.14999181281005e-05
2.42763841111595e-05
4.53089317305441e-05
3.64177629070034e-05
-1.2245122806106e-06
5.70672339302202e-05
6.2535910396065e-05
6.57782465732915e-05
6.94150025627147e-05
2.60335648750124e-05
2.74032121352637e-05
2.18765415344215e-05
6.17954772217085e-05
3.19311599946283e-05
4.77412582996211e-05
4.3501388308843e-05
5.74003220145705e-05
7.51363491650876e-05
9.45858674942921e-05
4.62119460698295e-05
4.86335439045881e-05
2.54263732416887e-05
6.38613158316586e-06
-1.96851562411099e-06
1.81884991556497e-05
4.45375406954139e-07
1.39157890534174e-05
-1.42795868981028e-05
6.59733974678529e-05
5.83598140089601e-05
4.01821446432255e-05
-1.11708835530164e-05
2.92206474771103e-05
3.12787574603183e-05
2.16334399724779e-05
3.33921143571123e-05
2.2369380007197e-05
5.73573479585136e-05
7.31729080896604e-06
4.6913225821868e-05
4.29120527920358e-05
5.31478024504858e-05
4.51418793517005e-05
6.02266759314845e-05
6.61314609956228e-05
9.93256772129783e-05
3.79275129583263e-05
8.83968460079351e-05
7.71161055118905e-05
4.63984479687876e-05
4.93895850970504e-05
5.37777182294712e-06
2.73187199576097e-05
8.73787585245988e-05
8.20681640360182e-05
4.56865713014268e-05
2.92730211661617e-05
6.38596372883755e-05
2.77712467013095e-05
1.79912266216094e-05
5.84081291843314e-05
7.83877163793148e-05
-1.60387741230781e-05
6.0152253112177e-05
5.09710620683523e-05
2.08522648598472e-05
2.4763228069073e-05
1.85189765099095e-05
-2.91769372384427e-06
8.65472889613352e-07
3.35748102580317e-05
3.15643115526201e-05
3.36200692202353e-05
4.50786737323321e-05
2.62855303836313e-05
9.88144448976886e-05
5.51638657467728e-05
1.53311704559706e-05
2.26223061249123e-05
5.54978867465559e-05
-1.71176614307505e-05
5.90424784797599e-05
3.40215467239031e-05
6.33333518801531e-05
6.66502887446221e-05
6.36625629233251e-05
6.03566966843231e-05
5.47296651529669e-05
3.18387491113317e-05
2.48086213110307e-05
1.22285166421524e-05
8.71920977037042e-05
0.000111169514523479
6.67513534051651e-05
7.14387546018734e-05
3.60513318683131e-05
3.08848264154593e-05
8.7930780088745e-05
0.000108547681777422
9.49524116296116e-05
3.07499904576085e-05
4.63474157348449e-05
1.98535022113093e-05
1.74434410614768e-05
2.64136335904366e-05
2.5899196900248e-05
3.59643191461427e-05
-1.2758219587955e-06
3.92934168763356e-05
1.32607671795228e-05
8.55643219943467e-05
3.51477917124214e-05
1.8964256066573e-05
6.3761655571843e-05
6.69951386499915e-05
7.74690552056365e-05
3.21638585227313e-05
1.3588044404896e-05
3.28233428309474e-05
3.18279445017799e-05
5.55662703264973e-05
6.69162427320315e-05
4.44465506422134e-05
7.73590292745509e-05
4.86958000542329e-05
7.77341356518044e-05
5.78029961895796e-05
3.17016124254788e-05
1.43985357540436e-05
7.80190541311443e-05
9.82657045511308e-05
3.94719405264704e-05
4.34201363483758e-05
8.01125928408775e-06
5.42182926266416e-05
7.32865484233029e-05
2.94642897201455e-05
4.68798272997322e-05
7.01412608888759e-05
8.93031402832574e-05
2.48395175664669e-05
7.73285877552175e-05
4.51799601472594e-05
8.76159154865549e-06
2.6007841835457e-05
2.52427610899978e-05
2.60271133767952e-05
7.77044926315971e-05
3.03019852124334e-06
9.48520702736533e-06
7.87546591303719e-05
-3.08158035267869e-05
-1.757817421477e-05
3.73042839842762e-05
-9.70606234190896e-06
5.2313910094464e-05
6.19209597656375e-05
3.89068645788297e-05
6.97559860010572e-05
1.95568076350551e-05
5.64616184490416e-05
3.22583262753756e-05
3.68977733239423e-05
1.48052922621654e-06
7.11858215672525e-05
7.03968960433172e-05
4.36474214836145e-05
7.51854602236311e-05
3.90048010079977e-05
9.5593444214049e-05
2.61720475320658e-05
5.89326332815695e-05
8.29520299743531e-05
1.62948813906115e-05
5.50216472386159e-05
3.39572619373922e-05
4.82542991575577e-05
2.25213609439907e-05
3.71605814984528e-05
-1.70186219095007e-05
4.38092737565503e-05
5.14870709840763e-05
3.80890550776667e-05
3.33942856274688e-05
2.10478787362073e-05
4.07718140677206e-05
4.13198275001312e-05
3.39516430546192e-05
7.31228138226926e-05
2.20907408926617e-05
6.83915754997462e-05
4.73069778207558e-05
5.70439568395296e-05
7.74030470809184e-06
-8.00428430694436e-06
4.4675764852989e-05
5.65658167156932e-05
3.82085600215273e-05
9.27406809270895e-06
1.70758644445564e-05
2.67352554670635e-05
5.50602113623626e-05
2.66148851013355e-05
4.84666645385653e-05
2.15352781952641e-05
3.63485317055495e-05
2.83060581610543e-05
4.1766044120463e-05
5.70607852624325e-05
5.69265299012754e-05
9.1671271258112e-05
5.90799095881169e-05
9.5148048944315e-05
5.62835311180838e-05
7.88245044101241e-05
5.59670377611198e-05
9.47199743636021e-05
2.16749341471806e-05
3.4517122107158e-05
3.78775025751338e-05
4.05066700522696e-05
3.01789461820811e-05
4.27161705345184e-05
4.48658590038592e-05
5.20831735452287e-05
6.77352970563544e-05
5.94573166682674e-05
5.79227444777964e-05
3.60373416306132e-05
3.13752851641984e-05
5.71589579293792e-05
4.30894241296389e-05
7.42555366330297e-05
4.30389129865175e-05
2.03230440398734e-05
4.73636456485863e-05
6.50723243643986e-05
7.74466609879453e-05
7.89028962954904e-05
2.0850025930573e-05
5.94383882222666e-05
4.78095193708972e-05
2.27936362589124e-05
4.39408753342403e-05
8.40994240899045e-05
3.91411082328641e-05
5.94227395853473e-05
4.58902899718574e-05
2.62464662196987e-05
6.94239440718834e-05
3.97007251498458e-05
2.2678262675415e-05
1.96938205076746e-05
3.71614974638619e-05
5.51537665275502e-05
6.30641212064254e-05
3.29869003237226e-05
4.50394470850116e-05
7.1768681041861e-05
7.86142428117457e-05
7.45238963915579e-05
3.55636716018098e-05
6.41962456736077e-05
1.18779937297202e-05
5.68847470255065e-05
5.48261915605254e-05
3.2696384918904e-05
2.23240213032607e-05
2.0678684977537e-05
-4.5752836258117e-06
1.72895727113545e-05
3.94301828982976e-05
-7.24516589095255e-06
4.94361536830948e-05
9.19068625755283e-05
3.74368753739315e-05
1.75537965497422e-05
6.51407141964557e-05
4.7761670608661e-05
4.21783133368259e-05
5.60958655176035e-05
7.47660796419999e-05
8.90786826146655e-06
8.54332181930446e-05
4.99884267399289e-05
4.6529670301772e-05
4.94304048338971e-05
5.83759541484576e-05
5.53060763065997e-05
9.01540241451126e-05
4.00124845664362e-05
6.95841299025598e-05
-1.79476823462862e-05
4.16087821420246e-05
7.2318723593655e-05
3.9688343749616e-05
8.23434104051631e-05
2.54691333675491e-05
4.93091937397879e-05
1.8683709274659e-05
4.43701795080012e-05
7.38228340825777e-05
-1.11967048567759e-05
1.27258313151659e-06
4.75375747807752e-05
3.32726260700536e-05
-2.61433420104011e-06
2.06678814961412e-05
1.03390708409544e-05
5.4786653239091e-07
6.21886495181644e-05
4.08501688615873e-05
1.50922216311563e-05
7.94590717121127e-05
4.9777759774077e-05
2.11115315088313e-05
2.46380573609566e-05
5.15284963291139e-06
3.03020649239733e-05
3.41057733498086e-05
4.80666045738397e-05
3.80456085518512e-05
2.10145294483295e-05
3.12270817566238e-05
2.3107178368514e-05
4.6482795140101e-05
0.000123253137166386
8.21735797902859e-05
5.81971029784396e-05
6.41268128581763e-05
8.99683259575153e-05
7.19128848916297e-05
7.82211530547562e-05
4.20199818885815e-05
8.42243164346573e-05
4.22096024692307e-05
4.29050697868885e-05
5.88596646481384e-05
3.42447874245959e-05
-2.3323925100802e-06
1.90050667814472e-05
6.14692539594012e-05
2.03994879575145e-05
3.80872214067619e-05
3.77485458821879e-05
2.43514710818394e-05
4.5674484530303e-05
1.76454276272738e-05
4.6188637403431e-05
4.20442975322761e-05
5.46134394774331e-05
3.71009285183985e-05
2.58150778757137e-05
7.59746641915937e-05
6.71015705040637e-05
3.44115122199608e-05
2.64484854850515e-05
5.64753911169734e-05
9.62913647750872e-05
2.13833774301612e-05
8.53011372221569e-05
4.94767515731826e-05
3.90959576480492e-05
7.34060794239267e-05
3.49189752115254e-05
6.32286081971212e-05
7.55030111742936e-05
3.19276833714009e-05
7.16727430894343e-05
1.99164089454517e-05
1.69169275138785e-05
4.58048691381089e-05
6.09781210614187e-05
7.99327729106214e-05
5.09045829537366e-05
4.32758040546559e-05
7.23563921599006e-05
2.90934996136379e-05
1.83006855659389e-05
1.72772990205338e-05
-1.15800316793318e-05
1.32236535000519e-05
3.60750833834827e-05
4.26788800397381e-05
5.6477842703071e-05
7.95554560696901e-06
-1.85037091872774e-05
-6.8805374985425e-06
1.68688727700789e-05
1.11672262569412e-05
2.42010875811166e-05
6.23523318080127e-05
3.58792247532488e-05
2.77939526827557e-07
2.50362777212363e-05
5.96365708574566e-05
4.18449671658133e-05
7.08874654663003e-05
7.27738471587081e-05
2.89773516449119e-05
2.49492814107875e-05
2.70621971466205e-05
7.9340181177238e-05
2.43403372065628e-05
2.68022311433239e-05
6.53789673398933e-05
6.20865799593139e-05
2.70624073278129e-05
4.27798054206848e-05
3.64277695235679e-05
-2.92552743104785e-06
6.73870760870841e-05
4.23065172945985e-05
6.1218367111893e-05
5.9299498863048e-06
6.69300191408458e-05
6.19910680992644e-05
6.25977096260929e-05
1.65695735476642e-05
5.95914038934693e-05
4.77762074394796e-05
-3.60445585313262e-06
2.90423064794746e-05
3.57961663674132e-05
4.82075077364982e-05
5.27831307582961e-06
2.39449039877036e-05
4.25095906332241e-05
2.43572674454829e-05
4.57095319845281e-05
5.0537614484564e-05
5.15205187843584e-05
3.58615278040278e-05
8.39758330628584e-05
3.79762454055051e-05
-7.32233884156273e-06
6.98255857345723e-05
3.17057281624831e-05
4.56001338667203e-05
2.78460327823756e-05
6.55145965733936e-05
6.92601733547907e-05
3.72294926435762e-05
4.95851508022146e-05
7.24639867947101e-05
7.17369793936072e-05
8.68155512339602e-05
5.48288566516795e-05
6.63293096272509e-05
7.63205409152848e-05
6.93717001986228e-05
6.45020731691879e-05
3.47836075499598e-05
4.22784572250832e-05
6.24473963039042e-05
6.61059798143219e-05
-2.39437934933278e-06
4.1953277529871e-05
3.94049631114332e-05
8.37513447675339e-05
1.56650490651203e-05
2.58556114461187e-05
6.82846165813206e-05
-1.78893197020802e-05
-5.28972335877359e-06
1.82060224876188e-05
6.32882496513317e-05
-6.38203837664236e-06
6.23137022805078e-05
8.06760413620605e-06
4.53041423362054e-05
6.24562430135196e-05
4.22341423610104e-05
5.52253506439259e-05
3.08090146643333e-05
-1.30729407542073e-05
-1.00706741242418e-05
4.60692759552158e-05
1.20918905681101e-05
1.93987799988651e-05
6.08707807192975e-05
8.9076583764507e-06
8.56954833574017e-05
1.983168803586e-05
0.000126409959944929
4.08746902623146e-05
6.20281106221771e-05
8.19659265629499e-05
7.75963747901282e-05
3.77409899472255e-05
2.31025789617155e-05
9.34635930940299e-05
8.0515023979066e-05
6.40034173067827e-05
5.11463647842648e-05
3.44509760613684e-05
5.77283317768637e-05
4.76083370429545e-05
-8.75823960187641e-06
2.26631802213201e-05
6.92696395135403e-05
4.03133810233258e-05
6.49026211021924e-05
5.13934939266001e-05
8.96371488533894e-06
-1.31486391467936e-05
5.92137836727883e-05
3.89079130447647e-05
1.16517012550956e-05
1.28825023170204e-05
4.60868418541707e-05
4.35492777097961e-05
2.6139330781147e-05
2.52850163637998e-05
3.96674700406891e-05
2.32899239741382e-05
7.25649428907732e-05
6.46505330765355e-05
8.60201169675797e-05
-8.73294635809952e-06
2.82565267179767e-05
-7.82636755621284e-06
8.81300693275725e-05
8.57543447710311e-05
2.24910059666628e-05
1.64079558714099e-05
3.41270831040367e-05
3.62888532905613e-05
8.26866631350748e-05
9.06096890828945e-06
5.56572038613184e-05
1.61859135467743e-05
1.03261653662273e-05
6.15959902691599e-05
6.9383394385564e-05
5.3887574486421e-05
3.8599970777801e-05
1.07174429657015e-08
6.97944397093996e-05
2.15296375336414e-05
3.67657334031415e-05
7.80429970749839e-05
-2.02751245217248e-05
4.01444745960815e-05
5.28961241343453e-05
2.64367618302122e-05
2.31357721562022e-05
4.18581068729992e-05
4.3879217908817e-05
2.82791897294961e-05
5.98665330105472e-05
4.88359136922991e-05
5.91018078753761e-05
4.90651431011271e-05
8.38716961140145e-05
3.95520866108996e-05
5.7389810642796e-05
5.18801234918307e-05
0.000112598713752658
7.18020658969956e-05
5.58784055540048e-05
6.51519152247478e-05
6.52745174911918e-05
6.57684738297971e-05
5.28577160971463e-05
7.26240230808402e-05
4.06189000223382e-05
5.97706916636128e-05
5.13005861768428e-05
7.57205845562914e-05
1.19319064429832e-05
5.75832477060949e-05
6.44145500628379e-05
4.23933046818408e-05
7.78907222999163e-05
5.43694223441683e-05
2.74462431416953e-05
4.65170284260517e-05
2.53544474342373e-05
8.11829554778762e-06
5.18893436193236e-05
7.58898520187785e-06
-3.72165177839485e-06
2.88291528674877e-05
-2.26998734041387e-05
6.63463959248112e-05
7.54304705016757e-06
-1.14717743859649e-05
2.35963314809338e-05
1.76726162937893e-05
1.61410292579548e-05
3.25817320185247e-05
3.88250652274653e-05
-8.61091606613936e-06
1.75837582572047e-05
6.18094323261998e-05
5.37250710555347e-05
2.8344637733734e-05
7.05469906921364e-05
4.27731073738371e-05
5.18171464963801e-05
4.83341625088363e-05
7.31649422386593e-05
4.72803218317053e-05
0.000101473082338665
4.95116030990501e-05
6.96813930262719e-05
7.49145297084809e-05
6.14366498611193e-05
7.81798585118292e-05
3.15822073608771e-05
5.8115515253438e-05
2.57802747627312e-05
6.59886589262386e-05
6.91901976579676e-05
4.03156508749386e-05
1.45453530243056e-05
1.92703208064097e-05
9.51653022841133e-05
6.23291912783695e-05
1.9073888094965e-05
-1.27396158943579e-05
2.95061797588753e-05
1.77114497650702e-06
3.42941913527831e-05
-2.35298706332335e-06
1.27109312265355e-05
3.85220770990347e-05
1.92994073590636e-05
5.68560070178431e-05
6.33180561853106e-05
2.36841866713292e-05
5.43044824203408e-05
6.11342702073167e-05
5.95461968703855e-05
3.49263022115292e-05
3.15233649359361e-05
3.40458432825219e-05
2.32724198269075e-05
1.84695200948467e-05
7.07163815652643e-05
8.62585469946398e-05
7.81524414105977e-05
8.99402518954443e-05
5.9576323356779e-05
8.78036482662118e-05
8.42403007229564e-05
7.44381508771145e-05
2.89619481707995e-05
5.68812833620974e-05
5.86653749585571e-05
3.10824745895143e-05
2.68864347124928e-05
3.63779331770395e-05
5.51444932824815e-05
1.04169918504968e-05
3.10490014619885e-05
1.15164211648782e-05
3.39675907879572e-05
-2.27341734195914e-05
1.43234295351587e-05
3.82747342332539e-06
5.70710205341651e-05
2.31865189248399e-06
5.54994208324591e-06
3.72899427500893e-05
5.10427544721356e-05
-2.50286200183573e-05
2.39873713122296e-05
3.12891527511246e-05
4.09947289424385e-05
1.70373647569259e-05
5.67868637733468e-05
3.43761627362685e-05
7.80302110057709e-05
5.72553821820508e-05
3.88652684014763e-05
6.15136285894951e-05
6.86645115714534e-05
7.41999470939578e-05
6.57214647875948e-05
7.89847398458149e-05
1.60831432464046e-05
9.09448821492486e-05
8.09661920586381e-05
7.23205907537364e-05
6.59650167681943e-06
5.01210054965906e-05
6.93201773085644e-05
6.6981268155755e-05
2.72380628183386e-05
2.73619613479257e-05
3.51912184549873e-05
6.08049656203571e-05
5.93159690939809e-05
-1.31235453913326e-05
6.25351621808544e-05
1.48407117721857e-05
6.52633783992508e-05
4.87094163371194e-05
1.47712264409978e-05
3.29504115453728e-05
-9.08966467445432e-06
1.42766412001591e-05
1.35716000116268e-05
3.85561497845496e-05
-4.80622430338126e-06
-5.52033007599918e-06
-1.47277986336035e-05
5.38566432276288e-05
1.75541269873627e-05
1.71777194033737e-06
2.55960082314621e-05
5.08857606369714e-06
-1.39889581329376e-05
4.22379235912793e-05
4.43032290194734e-05
9.30768248010636e-05
6.72524556989119e-05
2.26046941769809e-05
9.23623358801174e-05
3.80428108253208e-05
5.33692046778219e-05
7.81860670138766e-05
2.02455098929299e-05
0.000121065565966734
7.86255031025178e-05
4.87706451585525e-05
5.02052797235063e-05
6.55976224111779e-05
3.31546475847266e-05
9.01032622695396e-05
3.1160642752524e-05
6.1932497282252e-05
5.60881357638901e-05
4.63304532737913e-05
7.51632457520863e-05
5.29484687077746e-05
6.16869280808505e-05
5.3827870871853e-05
1.83935391596763e-05
-7.95746604111564e-07
3.25254071789416e-05
2.37716497719177e-05
-1.48588954245416e-05
-9.48091266073107e-06
3.48279761773164e-05
2.67287885177525e-05
1.18425904466197e-05
2.23481481111821e-05
1.17320212048341e-05
-2.80792194450902e-05
1.93150092449787e-05
-3.46904470392796e-05
-2.8191920471124e-06
7.52739220041758e-05
4.76892288108289e-05
3.32966795239601e-05
5.12094316447557e-05
3.92523310869603e-05
3.45249208196586e-05
4.62106948075745e-05
6.530788393522e-05
5.0581093370947e-05
0.00012867401068099
4.86066909515261e-05
5.61734416147975e-05
2.96337159073981e-05
3.80823346438509e-05
7.67188172581814e-05
6.05295669602183e-05
4.79207555932441e-05
4.6760826661622e-05
4.337514583694e-05
4.14560031472725e-05
3.12367457264752e-05
5.83880855215697e-05
0.000104724634337769
1.19662083985853e-05
7.7020708832171e-06
9.06248784393848e-06
4.36258074343072e-05
3.96613040830281e-05
1.03669874826084e-05
2.64166119049605e-05
5.89712230117311e-05
3.63356530039256e-05
3.97587181900802e-07
2.77795681348993e-05
4.11068004882741e-05
1.92954304308821e-05
1.70961554434486e-05
4.29999984370415e-05
8.78715143100475e-05
5.92621357999313e-05
6.70004302260978e-05
6.17381745692325e-06
7.38752402495613e-05
3.25016296399533e-05
5.21239739449424e-05
2.78445821864517e-05
7.34375953636887e-05
2.78284564832434e-05
6.28682452917085e-05
6.15933087041698e-05
4.35642868501655e-05
3.65578752871417e-05
7.52981527903759e-05
6.30274125638688e-05
3.90062919150416e-05
6.37382027118115e-05
7.75629223433414e-05
2.08381879692257e-05
8.91627473484497e-05
-1.3260513721916e-05
2.19106938089873e-05
3.48728444951891e-05
2.02459848676467e-05
3.93554659045165e-05
2.83797010691278e-05
3.50991208523879e-05
3.35605816046615e-05
2.60718063179902e-05
7.47084958988759e-05
-5.05242350613184e-06
5.11244718671337e-05
4.93736763669583e-05
4.50266816874241e-05
1.22028222650322e-05
4.90039079212593e-05
4.43533787195503e-05
1.48282531526634e-05
7.43348687758152e-05
6.21660137339608e-05
6.90544036904816e-05
4.35749193300104e-05
4.82140397445493e-05
7.44558307447787e-05
3.58969385468692e-05
2.88903873172578e-05
3.43373785608176e-05
5.60445201961128e-05
7.77472656472935e-05
7.63231623373827e-05
5.76104927252348e-06
3.26645386170956e-05
6.39050079640097e-05
5.99346203874803e-05
-2.72743653084112e-06
5.93342663518405e-05
5.16855213775857e-05
1.03291879945717e-05
6.3824397450772e-05
2.45294022998797e-05
3.50756540866945e-05
2.44025718348085e-05
6.11382077981719e-05
3.78962446605155e-05
3.34356471638482e-05
2.65677920648038e-05
6.61391223302893e-05
3.99356251517735e-05
1.48726891318555e-05
6.01206750589752e-05
4.56110123855476e-05
6.25583419425277e-05
5.32032822416176e-05
3.58758950323803e-05
3.24818841420253e-05
2.22460822896134e-05
5.0029994471687e-05
9.42707515599806e-06
5.6050460258515e-05
4.39049966175908e-05
7.13266684185829e-05
5.38825049796925e-05
6.0794694977039e-05
1.98271675847908e-05
5.7460060396014e-05
-4.47101133622437e-06
5.00281872455516e-05
9.6622460808508e-05
6.10226235479128e-05
1.47967511073337e-05
3.79944347347784e-05
2.57599894852926e-05
5.39390198256423e-05
5.45044227613506e-05
5.48028337665595e-05
2.10564251318215e-05
6.60334981049464e-05
8.6147495728418e-05
7.57105372467936e-05
3.34927554523598e-05
8.85238959533524e-05
4.60058206154541e-05
2.53508256053921e-05
3.32924083098542e-05
3.70886964198576e-05
2.240176048364e-05
7.59442199529924e-06
7.4483674540747e-05
2.63293621924476e-05
4.73749770181729e-05
6.11904270180363e-06
3.8054525496742e-05
2.3895564586892e-05
3.02978395590299e-05
8.64009246070645e-05
1.81764477114123e-05
4.13245231196408e-05
6.56148730077956e-05
8.46959134222704e-05
7.88107957102546e-05
5.49136215115641e-05
5.91740161651636e-05
3.94817671304491e-05
2.96770473858175e-05
4.43887256113161e-06
6.49871673865963e-05
5.46261654401229e-05
3.25500048103162e-05
0.000100971988698023
4.4073537751972e-05
8.46588434775944e-05
3.89743827256435e-05
5.92096405993978e-05
3.50834302966162e-05
6.02172767051075e-05
3.39070140325898e-05
7.57080363969762e-05
-1.20287795126211e-05
4.01201648189049e-05
3.84567093232168e-05
2.23602398162797e-05
-7.70374972201518e-06
7.41939946037649e-05
4.60620379027463e-05
1.22963229565531e-05
-7.23773306306008e-06
5.5780858697713e-05
1.81221383208587e-05
4.98191372524332e-05
3.82448681177384e-05
5.9533089545823e-05
6.87603821921105e-05
5.02621436148782e-05
2.16313848155602e-05
3.69851942676704e-05
4.89852069422373e-05
2.17821462940019e-05
6.44343660595944e-05
5.5278112110168e-05
6.88127794616932e-05
2.9249523879543e-05
-3.56904361210073e-06
5.78843914671944e-05
-1.36385895727331e-05
8.61071271086354e-06
4.56403069375003e-05
0.000108015760996871
7.08496557991857e-05
6.64222405872684e-05
4.71580690218344e-05
0.000106861333091484
4.50802610638053e-05
8.7427402326864e-05
5.38067950943524e-05
5.48182379666514e-05
4.77064615355645e-05
2.49656998977598e-05
7.4755035327741e-05
6.51164421610898e-06
3.3933473314904e-05
4.31890444202129e-05
7.50923381087648e-05
1.39868485992969e-05
3.5093455756186e-05
-1.19604830254701e-05
2.75307655716401e-05
3.37191898202607e-05
1.69149190205087e-05
2.84386603969658e-05
1.94666622064081e-05
7.51638415251691e-05
-2.2620588539902e-05
-2.09892852156933e-05
4.01123205820032e-05
4.4258340629834e-05
4.33103893872295e-05
3.35717974670307e-05
3.72300648811059e-06
5.50045572523456e-05
-1.33585502227537e-05
3.28043586931142e-05
5.12700538020343e-05
5.46401190219245e-05
5.25686377432986e-05
5.04425959575215e-05
3.93215167441824e-05
5.83462184212872e-05
1.50228114842965e-05
6.64854327179521e-05
6.92964911426688e-05
9.18506335328267e-05
5.01028979043503e-05
0.000116863240921816
4.6707984776902e-05
5.09293579501601e-05
5.7689748709781e-05
5.73755624073151e-05
2.52579285450821e-05
2.62153445826653e-05
1.37731616897718e-05
2.59749761405447e-05
2.1495016755654e-05
8.8188076570882e-06
9.29228847156843e-05
1.574402141324e-05
4.05604396059042e-05
6.07858339304908e-05
3.2235616889384e-05
1.02931881119616e-05
4.55720056287992e-05
5.16058642112313e-05
4.96277027402766e-05
2.71641436621346e-05
9.34618593808505e-05
6.38613678860909e-05
2.42415551163989e-05
2.93949295515031e-05
2.63582057120103e-05
4.89396785634975e-05
3.74853804319509e-05
8.81960736236202e-05
8.80003480707265e-05
8.7081689412157e-05
8.88003787668992e-06
5.06961219164452e-05
4.98826464886181e-05
2.87038409881567e-05
8.35899877609302e-05
8.77471820955063e-05
7.41208345703135e-05
8.62578022787146e-05
6.75532403558872e-05
4.48942773952981e-05
3.45313639337049e-05
1.35942639369457e-05
0.000118113423866479
1.02844443616241e-05
2.31878546153055e-05
7.32297510586296e-05
6.15522489164461e-05
2.08924121295242e-05
5.6269206064361e-05
3.34060978291873e-05
3.16743870217288e-05
5.14127390436155e-05
3.91503311022567e-05
8.0145182356318e-06
6.52194562457528e-05
2.85732273734601e-05
2.22314005364096e-05
5.70063328703932e-05
7.0064519724959e-05
2.56070607089426e-05
4.54785680005589e-05
1.60277411354766e-05
6.05774947566418e-05
6.86206956327937e-05
7.67759230150973e-05
5.77414239663749e-05
2.91722012208788e-05
3.71707452866025e-05
2.91635528269118e-05
3.57479375554154e-05
5.0696582488366e-05
6.5604087897752e-05
5.32472305901331e-05
2.06866202109293e-06
7.54418875683077e-05
2.26955391819248e-05
3.77447657080517e-05
3.13232813139241e-05
9.14211192844194e-05
3.45468008989839e-05
3.40005222078421e-05
7.70912802570599e-06
8.94002646873041e-05
2.92061956380509e-05
3.12111058608899e-05
5.54566679883091e-05
4.87188440608818e-05
-2.72759632602461e-05
3.62639945560045e-05
3.24168712153036e-05
4.81422366159105e-05
4.45045694642e-05
3.57966987797437e-05
5.63555309454802e-05
3.96227552583918e-05
4.18135325904172e-05
6.09789376284621e-05
6.18847212126648e-05
6.4677233606437e-05
6.83690022243994e-05
3.65601946947956e-05
3.23199390149528e-05
2.95868497909562e-05
-8.27722853220623e-06
7.76644419868301e-05
4.35781655617063e-05
2.47474470255823e-05
7.05685149296712e-05
3.36399410491779e-05
3.2789790034852e-05
5.30567051506529e-05
6.82481478599337e-05
1.94296309826268e-05
9.33784279761231e-05
4.35931210355901e-05
4.18297258612384e-05
8.42451541476948e-05
2.02241130156792e-05
3.60038384840275e-05
3.88535182614258e-05
6.35867655443726e-05
3.65790066969829e-05
4.66919589779734e-05
-1.23424236815876e-05
2.436881302671e-05
6.31359962329485e-05
2.44795465976643e-05
4.53547619981324e-05
-1.38546210073486e-05
1.94556111365718e-05
3.38579821403669e-05
5.4630139759637e-05
5.92474371431134e-05
4.19761749613649e-05
2.88659898580418e-05
8.86819181102712e-05
-2.50524320627141e-05
-4.40263484861956e-06
6.31995703644461e-05
6.11500986456273e-05
5.84018273998669e-05
4.85237091292767e-05
4.54819806344963e-05
4.20790257319016e-05
2.47558822197621e-05
6.45833889555734e-05
5.64171583445982e-05
2.01578367546471e-05
2.97436074437564e-05
5.06578043581394e-05
4.63658400611084e-05
7.31650509048939e-06
4.8020257969309e-05
4.12567905660752e-05
8.76570422196906e-05
4.37852451902559e-05
4.49730812890728e-05
8.52423825512909e-05
7.73629963577816e-05
1.88667586241963e-05
4.55669230863494e-05
3.78152725001479e-05
5.05245849558672e-05
7.23971658171246e-05
9.1499455629179e-05
3.24720209208847e-05
3.44576319604989e-06
3.18076965292165e-05
1.41055678586545e-05
3.72352496882492e-05
1.98147240639743e-05
1.49004609544755e-05
1.75155202617113e-05
6.92511703071856e-05
3.13940337851285e-05
3.04318619920312e-05
-5.39055719838974e-06
7.26919569475133e-05
4.97690271316895e-05
2.68130781900762e-05
-1.54242042866197e-05
3.46805149402093e-05
7.87075900918906e-05
3.82332250215495e-05
6.95290721741695e-05
3.5649140457236e-05
3.34147102693269e-05
9.20515008156034e-05
7.75690765274908e-05
4.87289586374168e-05
5.80237581187674e-05
3.91808068892721e-05
4.8194692110977e-05
6.02136726260375e-05
7.788033364767e-05
7.50308816812035e-06
5.1644518061438e-05
7.0195023880924e-05
4.59255575745928e-05
8.60055813845785e-05
7.67116474660602e-05
1.90082018380027e-05
9.09951183789275e-05
3.17338732169386e-05
4.28022847061941e-05
5.16381542830128e-05
3.04522002727288e-05
6.43076880027116e-05
1.53776697741909e-05
4.02443205155094e-05
3.00702166252204e-05
4.71699182048808e-05
