# Supplementary material for: Research on computational propagation and identification of mine microseismic signals based on deep learning
Source: PLoS One. 2025 Oct 22;20(10):e0334641. doi: 10.1371/journal.pone.0334641 (PMC12543183; doi:10.1371/journal.pone.0334641)
Supplement: S4 Data — (ZIP) [file pone.0334641.s004.zip › 000100700000375.xlsx_0.txt_24.txt.txt]

1.70757743883997e-05
6.18525482567545e-05
7.10185626629979e-05
4.35099364471469e-05
4.64555898026528e-05
1.70578429628929e-07
4.96524163044074e-05
6.39967940746477e-05
7.71189169076887e-05
7.00215253520501e-05
1.2783962789089e-05
2.97098395934227e-05
6.43022394715032e-05
5.67486676965552e-05
0.000121651294770501
5.66203960903074e-05
1.97247621963928e-06
2.89396692993893e-05
3.82095163645634e-05
4.06347473625066e-05
4.73665490950772e-05
2.50851941964269e-05
3.83666515316557e-05
1.35765720219456e-05
3.48281661564524e-05
2.3337019007237e-05
-8.19892807376427e-06
4.03113848729947e-05
6.03245751183068e-05
2.03832402688579e-05
5.08314562984217e-05
8.18487938742532e-05
2.83290847858485e-05
6.91473646023252e-06
6.67870400403133e-05
-3.36480510875306e-06
8.01685454290383e-05
5.34976324955415e-05
1.92058078585399e-05
3.24492942288707e-05
6.25804942922771e-05
7.233049681737e-05
2.47530643109177e-05
5.52621088326344e-05
5.65233666675828e-05
3.0755615020769e-05
3.8386741410524e-05
6.81940172547719e-05
6.11121925854934e-05
4.85113660797907e-05
4.36630508119723e-05
-6.10307531867169e-07
3.88098907665177e-05
2.95300641108821e-05
3.5371125983582e-05
-8.52742206287819e-06
3.63175602354628e-05
4.3345157507456e-05
2.96609800400286e-05
2.38053731932757e-05
1.22172591111909e-05
4.56541984913812e-05
5.56907682664878e-05
5.44255232375372e-05
6.60049923432051e-05
5.00337197398153e-05
8.65710632609417e-05
7.32331116862869e-05
7.37936534809484e-05
6.58690751453681e-05
7.09688487732128e-05
6.72053864703782e-05
5.74397478750944e-05
0.000108842404913594
0.00010532204538142
1.42803282509606e-05
4.64056103766525e-05
2.25414723220429e-05
3.81842293597929e-05
2.23986116760947e-05
1.21404185633347e-05
3.26591039579582e-05
1.74463288999534e-05
5.75595347245633e-05
4.96023949048368e-05
3.84124936552885e-05
1.11495673174149e-05
6.77257913547835e-05
1.90187000016039e-05
3.35839519557101e-06
1.28762260892074e-05
3.04069949765103e-05
3.85749163245464e-05
5.71398228215742e-05
6.1753135423756e-05
1.56119677056354e-05
4.25648615132728e-05
6.46757462674226e-05
7.90605744651803e-05
7.71744519699628e-05
1.23845570396823e-05
-2.34251549216959e-05
6.89922753155178e-05
4.03699138188628e-05
1.94378171341933e-05
2.12057315294411e-05
6.5592582020132e-05
1.85551146527596e-05
6.38950754601787e-05
6.84506873188681e-05
8.97911322199892e-05
4.69269989687222e-05
3.8638602918198e-05
4.37466098970972e-05
4.52114750885112e-05
3.5323499432283e-05
5.61187811837604e-05
4.27346842655961e-05
5.62287948069122e-05
3.32281462382158e-05
1.53120575548884e-05
5.84528163694197e-05
8.46749206875502e-05
4.19878203780839e-05
6.79129858189807e-05
2.48924291582527e-05
4.76521809289723e-05
5.22711029690849e-05
5.63929603377101e-05
4.93665950345105e-05
7.0836428945792e-05
5.56387798252136e-05
5.42840054586045e-05
1.97973106540012e-05
0.000105010967141133
5.5395097220135e-05
3.42737858209849e-05
3.95810975063101e-05
-1.44453221505662e-05
2.82565745694837e-05
7.75332680810692e-05
6.27173292011205e-05
6.87052645847391e-05
-4.45294730877146e-06
3.19817609093146e-05
3.85900081479349e-05
-1.22153435285195e-05
4.15670349854398e-05
7.08561340975349e-05
3.64209043440287e-05
9.32615527538952e-05
3.0927099893318e-05
1.1515388911758e-05
2.77155874553597e-05
0.000107493536967902
4.39319089261128e-05
-1.00443509785375e-05
2.78800762213938e-05
7.77379429509407e-05
6.46114451245778e-05
2.86231427653913e-05
6.11716851744667e-06
6.75695821380364e-05
7.83348244190437e-05
1.10754090429251e-05
7.1533754120457e-05
5.71307627235472e-05
2.96494092309677e-05
2.77286733103701e-05
6.26687164576915e-05
1.87049292743198e-05
4.82347676263074e-05
4.62013361429891e-05
-2.27120543694112e-05
4.95677965427439e-05
-2.42822251182461e-05
6.1767028933263e-05
2.79629682455497e-05
6.28294518567805e-05
1.08289408084016e-05
6.72031471612046e-05
3.5271309358178e-05
4.27186485526319e-05
3.4968209586631e-05
3.43554663034905e-05
2.15432871899469e-05
4.96248280434806e-05
3.90658782613002e-05
2.80540895690979e-05
6.55153566665103e-05
7.59897658155078e-05
7.38538586811184e-05
1.93628723394674e-05
0.000124306125513682
9.36795040738794e-05
6.87866385957833e-05
2.44843358676759e-05
7.6415219081342e-05
7.19305555461747e-05
2.94316355353882e-05
3.04476405172607e-05
3.13584681155844e-05
7.62397015161498e-05
7.86434778695756e-05
5.29562745287481e-05
-1.4004037341991e-05
4.64508913155803e-05
1.22067894070168e-05
4.07881663758878e-05
5.53648249242177e-05
1.90809636645367e-05
3.86346117929756e-05
6.91878084525542e-05
6.84384183610989e-05
2.9951367980314e-05
3.53401276328173e-05
1.39914833530713e-05
4.96487401414069e-05
6.02579770241038e-07
6.14636700251283e-05
3.5370373283148e-05
2.1302852194731e-05
-6.66078996655565e-06
4.92753979620542e-05
9.56016762178115e-06
4.76142878975633e-05
7.75871436545576e-05
3.39913437569847e-05
5.81551583891719e-05
6.58584504939629e-05
4.70294027308421e-05
5.92134117131332e-05
6.41875261609854e-05
4.85037277242053e-05
1.8237450469899e-05
6.32993657612403e-05
6.64683715675083e-05
4.88222318034925e-05
3.24437321594705e-05
2.40716181854511e-05
2.72373525173595e-05
5.07279847490239e-05
5.98946791854327e-05
3.33415293345911e-05
4.52709044830252e-05
4.38419244540313e-05
3.59649080318333e-05
4.01112847751433e-05
5.3800488820561e-05
1.95332693870563e-05
2.01634252611974e-05
2.80502874242505e-05
5.85393590373961e-05
7.86377040680549e-06
6.77922663786419e-05
4.02648918597055e-05
3.27443970722501e-05
-1.60324837878429e-05
6.74792142489152e-05
2.63062154816994e-05
4.9747943985562e-06
6.2463061644703e-05
9.37360019893185e-05
6.59929478050148e-05
2.85755171287862e-05
6.4987776606489e-05
2.52299104196238e-05
5.74005648928529e-05
7.62025119009072e-05
8.3243996580249e-05
5.01010841260283e-05
-7.72905943100403e-07
2.33192557153581e-05
6.86813070512138e-05
5.00359558768406e-05
4.84650442123968e-05
6.43018116477794e-05
3.6159381214806e-05
1.96029316096918e-05
5.3416455702616e-05
1.46212339528266e-05
9.3770569620007e-06
4.02548342289464e-05
2.60384493467233e-05
2.5406213305806e-05
3.5041287413974e-05
5.22265452670799e-05
1.62935390375637e-05
6.40285223404807e-05
4.6123876457018e-05
2.56984807348059e-05
6.10466663651679e-05
5.51679719399146e-05
1.20936276902562e-05
5.17801113047252e-05
3.07963836748277e-05
1.06274612192201e-05
3.24863331321009e-05
-1.54664369389119e-05
-2.67777823683362e-05
9.53899201552435e-05
3.06335925141989e-05
3.30905292530131e-05
7.03875912324776e-06
9.60050424320977e-05
5.55656523515759e-05
5.86436070336558e-05
4.82404161699797e-06
4.09474519402988e-05
4.49183274490459e-05
7.39328671033329e-05
3.82170358639483e-05
4.94255056776473e-05
5.98638964535444e-05
4.0107951751438e-05
1.05240027584006e-05
5.27497488625124e-05
3.34419752890715e-05
5.24776431617606e-05
3.97445566685935e-05
8.26044742893513e-05
3.67645552961232e-05
9.32439427948665e-05
9.84994686222086e-05
8.27582344665355e-05
7.44209853092006e-05
5.90202944545197e-05
8.60797652897814e-05
3.94640765081684e-05
6.15130221587027e-05
3.79658795701588e-05
5.26307712420455e-05
9.27493815326677e-05
2.64282321757083e-05
7.28604821518417e-05
5.65326393057549e-05
3.17972441913363e-05
5.40521148226793e-05
9.21475837438136e-06
2.05443220220935e-05
3.17708329104452e-05
5.00624514927002e-05
5.00531634939979e-05
3.65309304893524e-05
5.22310358186052e-05
4.93486907478055e-06
7.21067605685554e-05
3.52714948462704e-05
5.08032940448873e-05
2.71330411266997e-05
4.69965086755353e-05
8.34731356266575e-05
6.04908838286284e-05
1.52020074434829e-05
4.04759548370583e-05
4.38885957037855e-05
5.75629570162049e-05
2.58737482463577e-05
2.41548731934978e-05
3.89032486683441e-05
-3.37881462386913e-06
2.29772375386807e-05
3.48018941104246e-05
4.5550526766842e-05
5.48113346114359e-05
2.20625229354529e-05
0.000102131512521234
5.31994247445445e-05
4.36061443125696e-05
6.33296166839556e-05
1.6968295959566e-05
8.86452475580808e-05
6.37544401063667e-05
1.62440437730994e-05
6.10332524248105e-05
4.07982364636984e-05
-1.19634478195689e-06
8.50817144238147e-05
6.87354339400377e-05
3.61765149173913e-05
2.47372674212977e-05
5.04076949900997e-05
6.06757275884654e-05
4.03037266530925e-05
1.04532318109018e-05
3.84192656274501e-05
3.94122812811271e-05
5.02304312385428e-05
8.00265261704076e-06
4.51209582334324e-05
0.000102448304631646
2.55917299547565e-05
7.99464164371497e-05
7.19620404024801e-05
1.56704131741564e-05
2.99039638073885e-05
5.48301572939929e-05
2.5559593463765e-05
2.25757998708088e-05
2.88060331479403e-05
5.32123647566109e-05
6.75925381330442e-05
1.9984068918675e-05
5.03504972582584e-05
2.49177686874193e-05
1.94356422978522e-05
7.79649789008674e-05
3.48213270305237e-05
7.30989844650227e-05
8.43174494283399e-05
-2.92158869297034e-07
7.2668982179033e-05
4.49417418089711e-05
5.32658293918585e-05
3.92346352784807e-05
3.21314353622903e-05
2.84673149308063e-05
4.75988573339976e-05
2.01397702749279e-05
3.04126018762797e-05
-5.78419026676816e-06
3.43618850012413e-05
9.40928869017725e-06
2.05390334069894e-05
1.55278792141305e-05
3.85282141560626e-05
1.15436880864991e-05
5.93739166088475e-05
8.77577657611694e-05
7.67608593381363e-05
6.3313106390291e-05
-9.07419411438414e-06
5.39499362288017e-05
6.48304970319451e-05
3.99251406723489e-05
4.2538427513542e-05
6.62246401826346e-05
3.84893509331408e-05
2.36434321256888e-05
3.12833918932177e-05
6.78412785315112e-06
7.20942400117291e-05
3.08409483583523e-05
1.40923367467392e-05
2.79984003609702e-05
9.04676584454714e-05
5.57326370311267e-05
2.26675012138955e-05
3.23237470316052e-05
4.41687782600801e-05
5.7129169890583e-05
1.00962589035264e-05
4.48230556301501e-05
1.72162406378943e-05
-3.21233376906899e-06
3.23952302435347e-05
4.47239600179251e-05
3.82456575611059e-05
5.94349061827386e-05
1.29579908640277e-05
6.44308020619716e-06
7.29412391076407e-05
1.06209674644431e-05
4.03146107709031e-05
2.24724268071716e-05
6.2564801858599e-05
-5.20782497920506e-07
3.3328334498444e-05
3.5136140891995e-05
7.72570527314514e-05
3.4991826475622e-05
3.96023073691548e-05
7.03421437724971e-05
4.15520565196075e-05
6.34720227808423e-05
5.3508284264592e-05
4.99800394452718e-05
3.00390648885842e-05
8.59937873776249e-05
0.000130316932671518
6.72832666008944e-05
6.72228302537209e-05
6.3901199360848e-05
3.69274502090622e-05
6.5711035128625e-05
2.1748771510814e-05
8.77969234576317e-05
4.31686750779192e-05
5.19797249060083e-05
3.71118437702855e-05
1.08434836367591e-05
3.56814509101631e-05
5.57466018509454e-05
1.32522676137494e-05
1.7055400601382e-05
5.06563969633881e-05
3.33240658614242e-05
2.65078027085808e-05
4.29701916158237e-05
4.0625117316672e-05
7.22985266357096e-05
-7.02065691252675e-06
5.56065666956493e-05
2.32344189894018e-05
4.59388128929478e-05
6.64333278365346e-05
5.53633637330504e-05
3.4736527606746e-05
2.47953315818941e-05
3.18309982133083e-05
5.79785531187646e-05
5.15202132636417e-05
7.3305565364905e-05
5.47578343963514e-05
2.47394526096749e-05
2.04884755036644e-05
3.90828878058803e-05
2.00043145645341e-05
5.82515425058992e-05
2.22377204539074e-05
6.13651172466194e-05
5.57458126535422e-05
7.10797816695785e-05
7.92425341928022e-05
6.98837882032022e-05
4.13652413128756e-05
3.48669834418308e-05
6.65506007530478e-05
7.66724349594349e-05
7.40435261214587e-05
-3.08233794295356e-06
3.23443114380735e-05
6.04690321026651e-05
1.49856346115708e-05
1.01638469073236e-05
2.80996135911409e-05
7.18320497264845e-07
-1.72233884216543e-06
2.8946432441228e-05
3.25445969525341e-05
2.57426078337411e-05
3.92193798579576e-05
6.78711150046904e-05
6.18000636072e-05
3.56076826337313e-05
-1.12207797337273e-05
-1.03406976109946e-05
1.74686756932813e-05
1.97777912372976e-05
5.73238190050139e-05
5.29126531154995e-05
6.35699393186108e-05
6.67007862722857e-05
6.00314770341519e-05
6.20068352523128e-05
5.68501011955819e-05
2.729295205603e-05
4.82268687308406e-05
8.09564107721648e-05
4.85323511142196e-06
1.39628610979686e-06
7.09451250456713e-05
6.93346562048921e-05
-9.76172030416216e-06
2.17392358490241e-05
6.90921361959204e-05
5.01322382589146e-05
5.42485512430571e-05
5.55151962678256e-05
5.47932616941857e-06
7.83155485550271e-05
1.62115444503213e-05
6.23879274876143e-05
4.98844970940822e-05
5.2788377740381e-05
4.74292205824102e-05
9.70418359599158e-05
2.70811660271003e-05
3.86414937705228e-05
3.11761078965429e-05
2.96021871150141e-05
-2.26487726493036e-06
3.66687378184423e-05
5.5345640785849e-05
1.06594934350039e-05
3.87103999498416e-05
3.01661070858598e-05
5.16597471007396e-05
6.37251339696972e-05
5.40586825828984e-05
3.9202373854456e-05
4.05746600070813e-05
5.34188401879253e-05
5.35754219444249e-05
1.18008910896791e-05
1.98864219422541e-05
6.87989790740918e-05
6.22276020170292e-05
6.52364025387909e-05
2.719367297951e-05
-4.92891032767826e-06
2.92464825799496e-05
4.41813116654449e-05
4.54759535738568e-05
4.31857686515649e-05
4.35819248349905e-05
-2.63254174301423e-05
6.50582748764349e-06
4.21107500943963e-05
9.14907653169178e-05
4.38300538359487e-05
2.34884643603088e-05
5.72520988482199e-05
2.05374868625735e-05
-1.39264093622426e-06
2.22115455773084e-05
0.000107554481563837
0.00010340669162514
5.40969134276757e-05
4.20452856528247e-05
7.55387346063331e-05
3.37603265096469e-06
5.81180685006904e-05
2.44183916458722e-05
3.43987541997183e-05
6.92880472000031e-05
4.45042015915976e-05
3.15337857888431e-05
2.48550782345423e-05
7.0526763004826e-05
4.55425250768888e-05
7.97567954104704e-05
5.02288644813949e-05
3.57591850430074e-05
4.89780897710402e-05
7.98151693393059e-05
3.47298584636297e-05
2.25048823742424e-05
2.60037537803372e-05
4.15722787987747e-05
3.29240991973547e-05
1.44139756135194e-05
3.10525420506555e-05
-2.39697194847583e-05
5.18174590062339e-05
2.67138756049874e-05
1.23342288465946e-05
5.90638197066426e-05
2.49962337338004e-05
7.25807532001748e-05
6.54468710796297e-05
2.41909224300788e-05
5.90679641287418e-05
1.92393252381107e-05
5.16370828373042e-05
3.89457472441539e-05
3.7608337127131e-05
2.38359080086592e-05
3.58468169432584e-05
7.90357709422215e-05
3.20661384812107e-05
2.50021760234958e-05
7.4551811507822e-05
5.65209860996104e-05
5.04044771783444e-05
1.27031369580866e-05
2.23789139662785e-05
4.22138767458474e-05
8.9144636624803e-05
4.47096685578237e-05
7.82375694179269e-05
5.87401141241025e-05
4.51663171828295e-05
3.81800114287554e-05
5.47514443194206e-05
3.36847654641555e-05
-1.28031033060881e-05
6.26198873738027e-05
3.48928420429518e-05
2.73553639216262e-05
1.83987531792334e-05
5.15232596360675e-05
4.99437466231374e-05
2.15654410309231e-05
3.89935442031071e-05
2.64969344679963e-05
5.26808074035328e-05
1.73105275864062e-05
3.45833676492994e-05
6.80759830930005e-06
2.83843218785171e-05
1.07030040605343e-05
6.19160017932848e-05
4.70065225159073e-05
2.1126844008322e-05
5.02725520885808e-05
3.62974534068616e-05
5.11933397740896e-05
6.70564451059668e-05
4.93628943440769e-05
2.95293487043738e-05
4.75060697991364e-05
5.1546934352902e-05
9.2291522848227e-05
4.09753885799552e-05
6.62149709568592e-05
6.38079574814866e-05
1.45777671486695e-05
5.95210506255156e-05
3.10008783053932e-05
5.33998203477716e-05
4.59735128167031e-05
1.66624000891438e-06
4.05275967261372e-05
1.44819151421388e-05
3.81937531132074e-05
4.88384370122657e-05
3.37740816847641e-05
2.79126540224064e-05
2.95249456666888e-05
4.64850241724966e-05
8.00711149332336e-05
6.38944743210616e-05
1.16742848201634e-05
6.59660500979872e-05
3.96582717800708e-05
-6.76075201993881e-06
9.58991261781728e-05
1.84548345881901e-05
3.52150995284695e-05
8.19216946330459e-06
5.52290062608549e-05
5.00886716816336e-05
6.62732088977047e-05
3.4683069491144e-05
0.000106838157167565
-1.13687864912432e-05
5.30558488408194e-05
6.1192962380219e-05
4.25211671460778e-05
6.31542175961924e-05
6.09602018261957e-05
3.01534394058173e-05
9.89842434730306e-05
-1.04572462475613e-05
5.13926274966032e-05
4.26174379622445e-05
2.45816480719352e-05
3.93781963424045e-05
3.92161949488362e-05
6.75200450198338e-05
5.62106926452262e-05
2.53686087762679e-05
3.70426761056572e-05
9.59560157006844e-05
3.10773795729818e-05
3.35338568040948e-05
3.18032181893637e-05
3.20346531786556e-05
1.56982080732313e-05
7.34643941172223e-05
4.16153727225216e-05
4.5585907429215e-05
2.73796440020104e-05
-7.26619056620661e-06
1.69569452806285e-05
-4.1389116995451e-06
2.66651509329888e-05
3.58077887916719e-05
2.85627903164675e-05
5.28595483385233e-05
9.79833826818705e-05
7.49361102644898e-05
4.8329673046705e-05
2.19570412691508e-05
5.88320725044127e-06
5.46144979749416e-05
5.67252923206413e-05
7.68641384169883e-05
4.81652223012919e-05
2.52010041045942e-05
3.02868763710247e-05
2.63373821108437e-05
5.10617210962724e-05
3.34226516035337e-05
6.93624310331347e-05
3.83927065682591e-05
3.66527919872634e-05
7.12618503549601e-05
5.98445247922871e-05
2.30586536665761e-05
4.26813062974649e-05
2.85673747612213e-05
3.13407550993182e-05
7.7515152523205e-05
4.0076709399376e-05
3.00771308769914e-05
8.2061434326813e-05
-7.26144572530789e-06
-1.79193062440653e-05
3.22037206312155e-05
7.60760757481399e-05
2.40700215727547e-05
3.10251424152468e-05
3.49713538581196e-05
-1.40656829295171e-05
4.45061277636332e-05
2.5391361720259e-05
1.53073849059378e-05
7.92494984196045e-05
6.09293545087825e-06
2.57301169644634e-05
8.43958740307902e-05
1.29117037714707e-05
4.09630897729012e-05
6.04450079869292e-05
3.90346867520393e-05
1.25983395393005e-05
-1.48988599777675e-05
6.79596528830403e-05
1.65032521276882e-05
5.76954717869009e-05
7.4511161838525e-05
3.52594934471224e-05
3.20888509639402e-05
5.15841504229429e-05
8.34671873312285e-05
3.33132253221113e-05
5.26037008596964e-05
4.29163267716456e-05
3.97026458746276e-05
6.92808698250621e-06
3.33432732931127e-05
6.21823002976735e-05
3.32340047449136e-05
4.72333859681852e-05
4.36930058692084e-05
4.30629348421934e-05
2.97273618862377e-05
1.37143518047498e-05
7.03157603453677e-05
2.40965276642619e-05
1.90495680797422e-05
6.90373410545075e-05
7.55543004341372e-05
7.45468538690537e-05
3.76499576458819e-05
7.11504564741468e-05
5.63107499090969e-05
3.82689205447596e-05
2.7344174125687e-05
1.82517160710287e-05
4.35178677091509e-05
4.38023547075499e-05
3.87987081726496e-05
6.72359324378428e-05
2.73949002677088e-05
5.36885053587089e-05
2.23909600715285e-05
8.64030443861021e-05
5.14962680333526e-05
3.97871989671114e-05
1.79937601363934e-05
9.40681241920002e-06
5.93475579903803e-05
5.1449211983756e-05
4.41266528262898e-05
2.62093162472684e-05
4.63707249028943e-05
5.29571970782835e-05
3.6365322773688e-05
5.16917029669242e-05
7.16427031604972e-05
-1.67915276454689e-05
6.55734576979062e-05
4.14992285948936e-05
6.42708991286663e-05
2.96820240800606e-05
5.62511346920362e-05
4.97615728239903e-05
7.50192214078262e-05
5.78746373023557e-05
4.00835266565212e-05
2.01215077968138e-05
3.98622451539523e-05
1.31350175899543e-05
5.46490608186405e-06
7.04263281297689e-06
2.42605377077942e-05
2.72738582599923e-05
3.32639043526002e-05
5.56578399485832e-05
4.64717976554174e-05
3.41718189702382e-05
8.64670733773877e-05
8.13082268105484e-05
5.02451350202082e-05
2.85296136379302e-05
6.52495298967389e-05
4.46243467237629e-05
6.0988303553108e-05
8.0640727294866e-05
8.78177978472271e-05
3.59328604929003e-05
7.75922406421602e-05
1.93617387046167e-05
3.06276456292983e-05
5.83279562203317e-05
8.49652148570024e-05
3.11281685363215e-05
6.1178013417079e-05
2.58083139561415e-05
2.15216366935441e-05
4.05258149681818e-05
6.585888102333e-05
4.49606692682487e-05
3.6768022950112e-05
2.05801072981249e-05
4.41512099542303e-05
1.95056981492446e-05
5.9760170534732e-05
4.43199415634981e-05
2.16001899590079e-05
3.69697001782379e-05
5.2155306526993e-05
2.80411267425264e-05
3.25240520415901e-05
4.28435686947985e-05
4.67215121020544e-05
2.18840721796135e-05
1.84732382737439e-06
1.81435222661816e-05
1.92267657289936e-05
7.47708899658994e-05
4.27951126672211e-05
5.0520084575356e-05
9.54269163943467e-05
7.78686664797881e-05
6.27883474407109e-05
6.26880705656056e-05
6.56080387813309e-05
5.80200085091141e-06
3.95095336628802e-05
7.05607748030979e-05
5.80220859575706e-05
6.41098905655679e-05
5.06878621444563e-05
6.60529033132036e-05
7.42304454846955e-05
7.42213456367829e-05
1.27408563069743e-05
4.51101242673618e-05
3.29819820424909e-05
6.54560109781519e-05
2.80054805882398e-05
5.86072798901652e-05
4.5356457757968e-05
8.27340323047877e-05
3.35706635823816e-05
1.52210029348969e-05
-1.04156781299085e-05
1.75364587577855e-05
7.86527871629433e-05
3.50796910951652e-05
2.40061775267485e-05
-1.22863792028239e-05
-1.28546551785561e-06
1.72670286067137e-05
4.89597744212038e-05
3.61049184901168e-05
5.03220682631627e-06
7.61206816779607e-05
6.29866586911647e-05
3.50077857827534e-05
2.1648321312619e-05
2.47297551141285e-05
5.71133994423419e-05
6.06630924260637e-05
4.71086987833327e-05
1.99441518125762e-05
2.95842061372991e-05
4.85392698202601e-05
9.3670846694816e-05
6.87180996504426e-05
7.45818162070576e-05
8.7299988585965e-05
7.2391329355366e-05
0.000100522967251687
4.36153634327661e-05
5.04042689771231e-05
6.089268785122e-05
5.59416157101174e-05
4.13740397038844e-05
6.49905777104445e-05
5.50399370178885e-05
4.66952186486539e-05
-2.10854255516737e-05
4.37135769949532e-05
1.20395243193736e-05
2.93959442460814e-05
6.24446468279258e-05
3.98083524258871e-05
-8.23647258144862e-06
2.76467831638572e-05
4.06527559807478e-05
1.20318017042312e-05
1.70160196909916e-05
3.79866814801853e-05
4.51385982840559e-05
1.60438004245887e-05
6.78966146636249e-05
5.81819578229483e-05
3.54658231824438e-05
1.01874406214447e-06
5.7233763224892e-05
6.49470689666419e-05
3.74393200354168e-05
1.19081021214969e-05
2.35165735612984e-05
4.32692242541386e-05
2.93384030478322e-05
5.65728902167329e-05
5.41400094287709e-05
4.83688850038795e-05
9.06245236275505e-05
8.61461367211566e-05
4.30345947565139e-05
1.83113356214768e-05
2.2627451248781e-05
8.32941574819355e-06
4.00972020717566e-05
6.48574315291327e-05
9.19950565409585e-05
4.84918219397404e-05
5.99479925605493e-05
1.52251687284097e-05
4.52284228175075e-05
2.56700496289282e-05
1.77336307357731e-05
1.07331518422288e-06
3.36662840446526e-05
3.3569883545802e-05
6.75999564349155e-05
-3.05082527604141e-05
1.21112702622298e-05
7.40322242521758e-05
3.62410206459702e-05
2.86151147165037e-05
3.45970988191054e-05
8.67544350553397e-05
3.76891829397796e-05
3.28144401636682e-05
3.52124035865267e-05
5.80477510892941e-05
1.39834305177429e-05
5.39457109353047e-05
5.9241693912552e-05
6.61343706974679e-06
3.04046792794096e-05
4.66410336813794e-05
2.29875344081933e-05
6.41280134759394e-05
3.75217221051452e-05
5.42118333913898e-05
4.95314759495763e-05
3.10526452529475e-05
4.79506645866882e-05
8.3734065942822e-05
4.98198252124444e-05
4.46393802250667e-05
6.46287147598912e-07
1.79522540203263e-05
4.8245211863944e-05
8.05051510415433e-05
6.44426202375698e-05
5.16069995974643e-05
1.93347316813455e-05
8.58549668171394e-05
5.72517691673413e-05
4.46729680318767e-05
6.79683906458829e-05
3.22348172283054e-05
1.99402257740177e-05
-1.12215460123903e-05
7.27715161734485e-05
9.79753322602822e-06
-4.52949977450062e-06
8.57515380355315e-05
1.33911597735726e-05
2.26575884507585e-05
6.21190097931453e-05
4.15148670538081e-05
3.39278146918301e-05
8.08183853586003e-05
5.70400074169037e-05
3.87072049211284e-05
8.12094441814576e-05
6.91990049700973e-05
3.25644703880141e-05
1.86361511734653e-05
6.63699844009246e-05
3.09404510279161e-05
6.55195571937491e-05
4.03345945869445e-05
5.15456834822973e-05
4.03961237966499e-05
5.2683433700658e-05
4.5693145602082e-05
2.25446233993227e-05
3.68844948361852e-05
4.44558947023845e-05
5.11063983900594e-05
3.50687606863999e-05
2.35408402387561e-05
5.31463454131406e-05
4.74616986141759e-05
3.00798345492898e-05
9.33542531020959e-05
3.6802659480439e-05
2.03285254040847e-05
3.56884534758314e-05
6.44201501903009e-06
6.93333678075139e-05
4.60424282037515e-05
4.49516092521014e-05
5.57417483902851e-05
7.77479100449479e-05
3.85680624103405e-05
-1.71271907899313e-05
5.77925990536896e-05
7.50299752992902e-06
8.52843139486045e-05
6.11271490380964e-05
2.20606179597745e-05
4.09064181401833e-05
7.2301840045408e-06
8.55264020281834e-05
8.64156325713716e-05
3.4573431556507e-05
6.01130172487185e-05
3.96948942135715e-05
1.45059653827444e-05
1.67925451185627e-05
4.91769332858385e-05
1.31316451099673e-05
1.13058113364635e-05
4.76601368161673e-05
7.15583342283508e-06
2.61828430134546e-05
9.13906574196578e-05
8.07320546603172e-05
5.33411047777185e-05
3.25574107473269e-05
2.05272903255213e-05
5.71672262051237e-05
5.88666262984657e-05
8.83175489264477e-06
2.16028183429363e-05
6.21955647252263e-05
3.46406867325744e-05
4.59607830076349e-05
5.64375651454435e-05
6.1973461920042e-05
4.75445459589571e-05
0.000103497759112374
0.000116001692433079
1.34346759165277e-05
-3.02286082280696e-06
7.73915604601366e-05
2.91530752455176e-05
5.30140742584023e-05
7.76762537694627e-05
8.42713245997458e-05
8.55330195714758e-05
5.07176437157184e-05
1.00686010936654e-05
8.17411226131567e-05
7.41532516176413e-05
4.8197342990323e-05
2.32793563435909e-05
2.89629843881101e-05
5.74575583659394e-05
8.42601825755833e-05
4.88837216623614e-05
5.23221282152319e-05
4.58091676955337e-05
-2.53440559026978e-05
7.0994053223025e-05
3.54284104566455e-05
3.57934558231803e-05
1.12137245174002e-05
2.04887472599677e-05
4.36154036730149e-05
4.42592270632981e-05
5.42163947313868e-05
5.83895976268722e-05
3.20898267771512e-05
6.72966878574201e-05
1.30447571878213e-05
2.69098959951636e-05
9.50542422399838e-05
3.47033381652512e-05
3.13608328715995e-05
2.29129603456458e-05
4.88574619257384e-05
3.75990543079026e-05
8.39009956380249e-05
7.00227836360126e-05
3.46272180899511e-05
5.84613350469742e-05
4.59159055795573e-05
6.94435924870495e-05
3.58983960960301e-05
1.50552654833233e-05
5.38656360321876e-05
1.02546156734256e-05
8.03065422225698e-05
8.24171702275117e-05
5.15706491339417e-05
3.07094281014812e-05
5.93243787475531e-05
5.89994742774054e-05
1.40983418678032e-05
5.21313958974828e-05
4.84235671901273e-05
-2.36344262308795e-06
4.12703332691323e-05
-9.3097062414482e-06
1.4741906476288e-05
1.62374167305975e-05
1.05417086643509e-05
5.60892225838503e-05
5.88780917434533e-05
6.06806008227269e-05
2.0955825394965e-05
5.21499175345765e-06
0.000104515390312226
1.78394019927927e-05
5.3416488122958e-05
1.79121132929431e-05
-2.31508699482659e-06
4.5543144327164e-05
7.75041645257799e-05
5.41037003247087e-05
3.67583555123935e-06
1.49446923971903e-05
3.92824836230064e-05
5.19285802873513e-05
2.96673379791157e-05
4.7019871996286e-05
2.27131326444146e-05
4.38541021552743e-05
6.26549390213264e-05
4.14302299422778e-05
4.67350546866644e-05
3.41954599984029e-05
8.60627269274732e-05
2.99359888309657e-05
6.12025932222734e-05
-2.48495711567789e-06
4.37303041115027e-05
5.10480106684071e-05
7.4696123977776e-05
5.85409210699011e-05
4.02855723453801e-05
4.54142480534159e-05
2.92745885037835e-05
7.70834056857926e-05
3.0775093766748e-05
4.62435289000326e-05
8.61552594645352e-06
7.76460578409414e-05
7.13010540198214e-05
2.56218205926277e-05
5.66209186656929e-05
4.45472733870531e-05
4.38968726823119e-05
4.0128928296669e-05
4.47945950838565e-05
3.71445874899411e-05
3.41901369225915e-05
4.18350050184628e-05
3.03968318659418e-05
4.12214313120507e-05
1.75325821839532e-05
0.000104236516353144
4.50382031089183e-05
8.90469782684223e-05
6.7989556794945e-05
5.22991088177721e-05
6.35267239863626e-05
1.39242439881464e-05
5.50590090622462e-05
4.09001620688855e-05
3.30943350525674e-05
4.40179563403365e-05
4.17777783358187e-05
3.49202059565782e-05
5.23656765329669e-05
6.10347568574669e-05
5.73076955330288e-05
1.80025870950778e-05
4.42939077416634e-05
3.96148855784629e-05
2.45573198563884e-05
1.02962391685199e-05
4.82099902158581e-05
3.40711409542244e-05
3.08307190398881e-05
2.31322260652511e-05
1.76250756313871e-05
3.94382615898022e-05
3.6868100160488e-05
4.56629015124467e-05
1.70651280876728e-05
4.56434281405491e-05
4.92020071655968e-05
6.84957337574971e-05
-4.55025125527208e-06
2.69195017998584e-05
2.18623981598839e-05
5.41468314895315e-05
7.23157564691093e-06
7.79143715507965e-05
3.27434117979246e-05
4.17386612248495e-07
5.72148858137019e-05
8.19776983547732e-05
1.50255959071683e-05
5.28084096102058e-05
5.21436487214417e-05
6.93478956034935e-05
4.76461085567174e-05
5.82862990055989e-05
5.7176482347856e-05
4.86861457063043e-05
6.25375971438209e-05
8.33691885979603e-05
2.94697843520107e-05
5.14715264338704e-05
2.01917717213188e-05
6.15262603865649e-05
7.65523498211034e-05
-1.76365874086895e-05
5.85662419387447e-05
2.49558139051329e-05
2.68951926809795e-05
6.42379792081946e-05
1.32702792772313e-05
-1.16692393547448e-06
2.61333467248399e-05
5.47267894619499e-05
2.65464531203216e-05
-3.60237975676879e-05
4.76384150122715e-05
5.53479655956689e-05
3.80629259116019e-05
9.27653846138555e-06
2.50436855708369e-05
3.65160877761305e-05
3.26356849114146e-05
2.11960074109516e-05
3.42016708941984e-05
4.5913082501928e-05
6.48107698799816e-05
6.7430482738499e-05
4.29482950055144e-05
5.26724743738746e-05
8.94498146306509e-05
5.57869021868039e-05
6.56955835750899e-05
5.75881448248002e-05
5.23136341864309e-05
6.88497133680963e-05
9.52506802552329e-05
6.59633579499911e-05
4.65131245614513e-05
1.67485382617638e-05
6.01603013453389e-05
9.28417619024965e-05
9.54199870316286e-05
3.48726307522741e-05
5.9366676819624e-05
3.34525979478086e-05
9.47339437291504e-05
4.62229693179136e-05
8.99881831454216e-05
4.48013554957415e-05
5.65116973251555e-05
4.40950104923726e-05
3.94121299720859e-05
4.43770293923321e-05
2.91921746144399e-05
-1.72320783954366e-05
2.98870584635259e-05
6.79984037318653e-05
4.02072865705187e-05
-2.08538561616181e-05
2.14703705467962e-05
5.28699859770901e-05
1.11777019357958e-05
1.47346001025632e-05
4.22064519187697e-05
8.70679100721336e-05
6.52601723723074e-05
4.23917368543037e-05
5.22698670397944e-05
7.65917159865056e-05
1.44453992495084e-05
3.27001157379285e-05
4.09339854730894e-05
4.14201818651801e-05
3.45707772128778e-05
2.71191301285933e-05
4.19006448671798e-05
8.70836691179939e-05
4.33550622414871e-05
3.58269831012139e-05
2.5495916625595e-05
6.74595696002514e-05
5.09810217815674e-05
0.000102272341005917
2.37302183563934e-05
1.83880137405202e-05
5.77712885120001e-05
3.97769074453302e-05
5.35473752534255e-05
7.29716342407695e-05
2.00705213999036e-05
1.76386332400244e-05
3.28629395906305e-05
2.87344729296854e-05
4.47905952598272e-05
3.92936244068944e-05
6.27469319398261e-05
2.96935741424966e-05
2.10389329116854e-05
6.1648512803456e-05
-1.53009077842102e-05
4.14655711118407e-05
4.05730106966399e-05
8.51818725631838e-05
4.00488181162815e-07
3.68023021307292e-06
6.55538301427155e-05
1.82850647297031e-05
7.82618498360768e-05
5.16096935184437e-05
5.94559316547723e-05
3.60603559840631e-05
6.76249347018988e-05
3.91442635233326e-05
5.11109151821935e-05
2.64720382491303e-05
2.23467503016937e-05
-6.7202591179576e-06
2.90105594900188e-05
-8.1225046153246e-06
7.05611700162146e-05
9.60253388787706e-05
2.49444717678415e-05
1.06305532805967e-05
7.63415778877766e-05
6.38998817402089e-05
2.91725521279119e-05
6.04730457817247e-05
4.67725851070752e-05
6.56833090949489e-05
4.44372705029787e-05
7.43140743677794e-05
2.75777674312974e-07
2.72532162029175e-05
8.28941502287841e-05
0.000101679869039262
4.43723435419616e-05
1.20418344704146e-05
4.00667937165727e-05
4.86091395433868e-05
4.88445034050167e-05
5.66709766377332e-05
-2.07316093558482e-05
6.79057654954404e-05
2.25492133523328e-05
-8.09257500150829e-06
7.43069628518553e-05
1.54334302545051e-05
3.14316968045863e-05
3.6782316607256e-05
7.93756064467432e-05
4.89510862459245e-05
6.44470812284104e-06
5.32634051399224e-05
1.14164550546841e-05
5.81572188486776e-05
5.83047345136171e-05
5.3717629371048e-05
6.90173752935487e-05
5.7840475532031e-05
1.38691560318529e-05
4.25241991787128e-05
4.62154797565285e-05
4.65259402831488e-05
4.6894829720882e-05
6.1943890088979e-05
5.16436519107729e-05
5.49342260700521e-05
3.03591677025557e-05
7.30005692781518e-05
2.24442081017649e-06
5.95173481410284e-05
3.86209369412052e-05
3.23166967916461e-05
1.83197311403266e-06
-2.11955071139718e-06
5.95788643237414e-05
9.33506992838857e-06
4.25085913134445e-05
6.21196473116983e-05
2.28937776446903e-05
2.31213007693475e-05
3.71777792300698e-05
4.56008920728393e-05
1.38512411093443e-06
3.51718068875076e-05
3.62656434473753e-05
2.18364857437967e-05
6.63671026193687e-05
3.92996882506588e-05
9.07183965243938e-06
3.56589455778287e-05
6.45654644636924e-05
4.25077341959403e-05
4.42049972186049e-05
6.52461481340522e-05
3.47712823281002e-05
9.26258833928104e-05
6.63377551240174e-05
8.12207614792309e-05
1.88577669374911e-05
3.65273839476332e-05
9.50119350766432e-05
3.09105258235717e-05
5.08452122615715e-05
2.40565881561347e-05
8.44917943861954e-05
0.0001096466763068
-3.00087565726266e-06
4.40806527695932e-05
5.59061099741625e-05
6.25909929735962e-05
4.73289194217563e-05
3.74993344160611e-05
5.50086736629735e-05
1.09796700596595e-05
8.75265116803285e-05
3.6449774297927e-05
2.18542079138529e-05
2.20160985329876e-05
3.52060072418323e-05
4.25458673204264e-05
3.44207093445582e-05
2.40803062688755e-05
3.65685776149159e-05
8.22177946026519e-05
6.06683465658367e-05
3.28826728483643e-05
6.63816967777654e-05
2.98120622124966e-05
3.51694078177511e-05
4.1039724030859e-05
5.18124305533077e-05
7.36826470617111e-05
6.03494789657847e-05
2.89122945620009e-06
5.41234240226722e-05
-2.42142778615385e-06
4.88598299431751e-05
4.68095722851311e-05
1.45144071978559e-05
3.09616568969164e-05
4.68402309813582e-05
4.14629202636404e-05
7.39008157486328e-05
3.29556121571952e-05
1.51015760043244e-05
2.90484662422743e-05
5.36811970669046e-05
8.19057419194417e-06
5.76845547387912e-06
3.72625471133802e-05
5.64162462426074e-05
5.78667903507282e-05
6.7480995633967e-05
2.75968025420293e-05
4.82383584860912e-05
5.83774326134562e-05
4.84197601555436e-05
7.05233059235207e-05
4.23442188073616e-05
6.45972562152103e-05
9.06152253614966e-06
3.30045699656265e-05
3.96516705594049e-05
6.92862751841209e-05
2.4607758946919e-05
5.70577237962571e-05
6.10983832601172e-05
5.39808883091138e-05
6.58503541345432e-05
3.2171661011016e-05
6.65023107492801e-05
6.30571160667241e-05
-7.04425739888292e-06
3.73546153909652e-05
5.25736673630611e-05
6.74941561872816e-05
4.97547772992258e-05
7.77622886718834e-06
5.06720111924731e-05
7.63172469774536e-05
7.58338646373061e-05
7.46087110991691e-05
1.72816774909487e-05
4.3358900000424e-05
5.04303013767174e-06
4.44583490327218e-05
7.56396814381329e-06
5.75023046745631e-05
2.72552059913165e-05
4.71561185916511e-05
1.26138287511452e-05
4.16070146080161e-05
5.08011718701975e-05
4.45812212296073e-05
-4.33761666964538e-06
3.73388717464622e-05
0.000100603221871721
7.1601259251613e-05
7.56534966581244e-06
-1.87912421606267e-05
4.69944976659655e-05
-6.31382344903928e-06
1.75054730939024e-05
8.90669177048737e-05
8.36161216065998e-06
5.47698372915434e-05
2.31742028015687e-05
4.03290290454751e-05
5.93322303837778e-05
8.98868657473296e-05
1.16284107388605e-05
5.3880080843374e-05
5.99783217104077e-05
2.46917439251957e-05
6.35115046552499e-05
1.94128563385928e-05
3.80563978694192e-05
9.82431744767184e-05
6.17548642531267e-05
9.46682232876705e-06
5.92921577613774e-05
7.42797969706087e-05
8.1510174147069e-05
8.78224823204517e-05
3.84240833235019e-05
4.45255369247028e-05
5.95760397321598e-05
0.000109179051281634
3.90099694677971e-05
4.50705579320484e-05
4.96607629160888e-05
2.02628813641349e-05
5.71590359936173e-05
6.72934962809295e-05
2.05640100253771e-05
5.68200550379571e-05
2.5300542535879e-05
5.79289059948048e-05
2.19704048609729e-05
5.62138456521048e-05
3.42713555767653e-05
5.95455888174482e-05
3.44473260143502e-05
5.88285135589484e-05
5.36839941257425e-05
1.10170016964263e-05
6.41912893210458e-05
3.65154743889324e-05
5.84670793094819e-05
8.27298379967414e-06
4.82199676501499e-05
6.86531377518226e-05
-6.92188381162652e-06
3.7310696460283e-05
2.69604641005283e-05
5.1283860705891e-05
4.93016324236352e-05
-1.47363585891711e-07
4.55109566348498e-05
6.04901694764303e-05
2.72869017042067e-05
4.22666467073339e-05
7.51706473868096e-05
4.52456748486581e-05
6.2913006620965e-05
7.09634351936351e-05
3.18491259904792e-05
4.81214513932708e-05
4.38533557321274e-05
5.04439022309691e-05
7.42956179501864e-05
1.86535656247531e-05
4.69822460531699e-05
6.19213596284125e-05
4.25297043140719e-05
4.97239948105603e-05
6.2115653248523e-05
1.50728229106362e-05
4.67581710490574e-05
7.22168343595013e-05
4.37279828718186e-05
1.36853765414567e-05
9.36820735050195e-05
8.71612082863149e-05
5.98189475310061e-05
2.96922021727965e-05
4.30841039219019e-05
-6.40327598309628e-06
1.66243983280441e-05
2.59585502293244e-05
1.61516012689158e-05
5.85208589214936e-05
1.78493417297589e-05
2.46469108796121e-06
3.88265398326375e-05
4.14692529799304e-05
6.88232175918135e-05
5.30686400230702e-05
9.87482793729119e-05
1.25307219823844e-05
5.49308097561215e-05
2.04719730044613e-05
3.42361780905833e-05
6.2142181033786e-05
3.57361156998556e-05
9.51216246952604e-05
6.12584465068864e-05
2.31883780134567e-05
1.22324013569601e-05
3.20886882701426e-05
-7.26737281825813e-06
7.18510351345854e-05
4.80251243396141e-06
6.04974825228137e-05
4.77763758222187e-05
3.85988435491828e-05
3.9272502334218e-05
3.60379697434022e-05
7.30009215488371e-05
1.90626740423091e-05
2.00278314098152e-05
8.07003490257473e-05
2.37531630229201e-05
1.80230216744646e-05
3.45104297548649e-05
6.23053120879206e-05
3.18239564120415e-05
-8.2187404162803e-06
3.30669128208467e-05
3.12621009452123e-05
4.38810971891566e-05
4.79553636800197e-05
6.91644697368218e-05
7.08601878161472e-05
4.72112612130497e-05
5.32821472226775e-05
6.57621045839866e-05
3.44295136352853e-05
1.88293243025828e-05
4.5046421068744e-05
3.46586650313649e-05
1.20442841449395e-05
2.2044407806516e-05
2.1461685757305e-05
6.04031699017711e-05
3.34042807569365e-05
2.27370241561896e-05
2.00084266212892e-05
7.33788475962297e-06
1.82422871090206e-05
6.17248138384042e-05
1.27109011303401e-05
6.855165954743e-05
6.97474541586015e-05
7.12507817997569e-05
6.91332195442367e-05
2.95292558609171e-05
4.84334855241761e-05
4.22647442510051e-05
6.58157492047231e-05
3.98666535308118e-05
4.62297044793998e-05
-3.9258002518105e-06
1.73843369766271e-06
5.16636210851901e-05
1.57546636571498e-05
1.13843493283301e-05
5.16183767739914e-05
-5.29921579628989e-06
7.88079783798484e-05
4.99526130400293e-05
3.43895571796248e-05
1.47192488751953e-05
-5.85966164199841e-06
5.5949787641807e-05
4.0018900593243e-05
-2.80068618870118e-07
3.46944993436647e-05
5.95025828349425e-05
2.76157639250185e-05
1.21635082611472e-05
4.49338469494784e-05
3.01015576495479e-05
4.19105568864533e-05
6.07240180626125e-05
1.6465818724033e-05
4.8064711384684e-05
6.08404884165034e-05
2.35964360729206e-05
0.000120408981168464
5.24086950935089e-05
2.13374844108912e-05
-2.33229199676211e-05
6.72558241698792e-05
3.40408226809335e-05
3.24253458270936e-05
3.51446566585948e-05
3.70165681942893e-05
3.69419864285351e-05
4.59496346731216e-05
1.01798850535846e-05
8.061534024289e-05
3.41739389609646e-05
1.49325695625287e-06
5.13137248280883e-05
2.88950429114408e-05
-1.73123824638775e-06
1.16897948948103e-05
4.59146197851781e-05
4.18288195435481e-05
5.20260526403526e-05
6.65690839805207e-05
8.28671579079368e-05
7.21948898310165e-05
3.02427252717458e-05
4.95092007798925e-06
1.41421063413338e-05
1.13758521437901e-05
6.96255022349263e-05
6.11643434693414e-05
3.08970707031955e-05
4.72461490250168e-05
6.63780881204222e-05
5.84373855169211e-05
6.46918394809588e-05
-2.82870328220415e-06
4.70684771348341e-05
8.30926436348574e-05
3.71788923614099e-05
7.61510211010097e-05
4.44296622345022e-05
4.02053922664503e-05
8.16329673982374e-05
4.94110777040929e-05
4.41757883422515e-05
7.38856884609976e-05
6.35647089987279e-05
6.86141834808697e-05
2.96514251357028e-05
5.93188339273761e-05
1.72686036889206e-05
5.91929346339138e-05
5.96411252508015e-05
9.9945167890558e-05
5.11863282383626e-05
7.56768445706746e-05
2.92190524331774e-06
3.67902876418395e-05
4.14347377719529e-05
5.03063564610219e-05
3.98269764125581e-05
6.91130029007955e-05
4.46671597316482e-05
8.49947757343811e-05
4.29666367553975e-05
3.25198282049564e-05
2.64938293541481e-05
4.63287048905366e-05
4.85973045835484e-05
2.0561876266637e-05
3.30891891221837e-05
3.71139887024401e-05
5.81450070794331e-06
9.58831110380028e-05
8.21626075558456e-05
3.3320114642152e-05
-5.79411392514309e-07
3.90126745962375e-05
6.11731088965197e-05
2.68869149768765e-05
0.000118827781914724
9.00705165537208e-05
6.09479715115197e-05
5.77798808887761e-05
5.34600135144594e-05
6.91779667713442e-05
6.48612315247111e-05
7.6902354201068e-05
2.74632027624859e-05
1.38768598224433e-05
3.13212917928454e-05
7.64287365788541e-05
6.81142786338175e-05
2.6575110893377e-05
-8.49316443893364e-06
6.28858018134218e-05
-4.64156579957249e-06
3.90912106372422e-05
5.98143043532777e-05
6.86295082042348e-05
5.6440199315989e-05
6.89907683963159e-05
1.25520922932927e-05
3.74711111259689e-05
2.16848486981488e-05
5.1300379472836e-05
2.42092415421241e-05
2.59813157402302e-05
1.29480897803452e-05
3.96497030583819e-05
8.84245419646467e-06
3.88291595905632e-05
8.62314167568696e-05
3.51297761254937e-05
4.85454484640145e-05
6.17399104812833e-05
8.60686138334208e-05
4.17946650724693e-05
3.99698307211762e-05
2.18532532537283e-05
8.22917053429196e-05
3.61725914460174e-05
2.36643506942923e-05
6.93278127462382e-05
2.02927706469289e-05
5.83254098504769e-05
4.3939430952184e-05
2.07726564842498e-05
3.04314548442072e-05
5.74125304535302e-05
6.31320400064917e-05
1.05649021818803e-05
5.92999017379996e-05
2.43041058155622e-05
-8.42430692312238e-06
4.41712130755237e-05
2.29800944106424e-05
3.37520051861731e-05
-7.08612056336231e-06
4.551955465027e-05
1.97751841439966e-05
4.18114335560314e-05
2.85031294911838e-05
4.39853449733144e-05
2.0186452898341e-05
4.31595508235328e-05
2.55153631048991e-05
5.53738104809013e-05
3.03893999691385e-05
1.5828268799763e-05
1.9320830371086e-06
6.85690113844837e-06
3.33731002615407e-05
4.29006344824649e-05
4.21328874750458e-05
3.6799854085976e-05
3.42382894430317e-05
4.81016877466553e-05
5.22322528386587e-05
7.5590885156046e-05
3.75567928707159e-05
2.76602349420501e-05
3.53254041091215e-05
4.21077489584077e-05
7.74399857833114e-05
2.05000730441866e-05
3.06641777376554e-05
7.04370122994035e-06
7.38174467493058e-05
6.9570371152151e-05
3.48146895981069e-05
3.69481696997025e-05
3.5756388283428e-05
4.67692366222094e-05
0.000102459566873838
5.07153190449614e-05
7.17778871494042e-05
7.6777365279434e-05
7.82070191330904e-05
3.31740028243042e-05
5.16660343183343e-05
7.09107021900187e-05
2.83680482054588e-05
7.45964979468494e-05
5.14207621830549e-05
4.52675369740443e-05
5.05022095023715e-05
1.37877106714919e-05
8.05381264244546e-05
4.4283798134998e-06
5.15985750805757e-05
5.1472077862224e-05
2.4874804842703e-05
1.2044517451823e-05
5.34445593031887e-05
-5.96512523392235e-06
6.47234760828301e-05
2.604755504043e-05
5.14023639150877e-05
5.38435445711555e-05
5.17161190167203e-05
5.0893189468622e-05
2.31114248873548e-05
7.92422924589602e-05
6.11505347606118e-05
-1.64961464747401e-05
6.45240653401016e-05
4.03272175227311e-05
4.40398130576815e-05
8.73229366370137e-05
4.00674731477133e-05
3.86968867862036e-06
7.42500857414022e-05
2.72078474156574e-05
1.73358496651604e-05
3.95322330593743e-05
2.82165362381383e-05
2.57203994241778e-05
9.42995334325295e-05
5.55996820900566e-05
1.33608831684295e-05
8.96023054456483e-05
7.94818819472018e-05
2.75375605768476e-05
2.93402497886863e-05
1.20365050921997e-05
6.11016332398427e-05
3.87139754442733e-05
3.2466531711507e-05
2.51651539568188e-05
3.74520644283627e-05
5.93620609148469e-05
3.80527936362618e-05
6.96741020842256e-05
5.32443717903441e-05
7.51782706207235e-05
2.20975361989238e-05
1.83843957464595e-05
1.74306073518655e-05
7.82503169647748e-05
8.88782953313268e-05
5.06032852885634e-05
4.63536030885272e-05
7.56638879314877e-05
8.39861027713647e-05
3.22158172301248e-05
7.70626118353366e-05
1.69392916785713e-05
5.40459169273722e-05
5.73186674658916e-05
9.09353750663844e-05
5.3339063196864e-05
9.03334939792881e-05
5.80143584219057e-05
3.66565098860476e-05
6.40130525825717e-05
4.75469615497443e-05
2.76149225639776e-05
8.38466489001475e-05
2.79463952259136e-05
2.91892868067536e-05
4.17961770698921e-05
3.88962221178348e-05
-1.49554214218516e-05
-2.35133308497978e-05
2.87317682690218e-05
3.8863775081918e-05
9.48590804974032e-05
5.71036953679586e-05
7.24837202202319e-06
2.30888551450546e-05
9.18527998676827e-05
5.51935385326068e-05
4.35026389738398e-05
4.34838492111859e-05
4.27575402503955e-05
5.52267799564033e-06
3.02875396446374e-05
6.56107904206569e-05
3.7279310156592e-05
3.22121640241238e-05
3.63414316720632e-05
4.21151077743218e-05
2.91711172074035e-05
3.23232964130659e-05
1.54633595951311e-05
-2.46079991033073e-06
6.92022033939618e-05
7.6934925353992e-05
1.09461717004324e-05
1.90061683923109e-05
5.49431778792686e-05
5.16435034101021e-05
3.19671493346869e-05
2.01428931308994e-05
3.35790185751877e-05
4.62035912400993e-07
2.54500056286119e-05
7.07039094180814e-05
4.14908079888927e-05
3.19636730367051e-05
3.03337076981161e-05
3.6799534308662e-05
4.87960143959349e-05
6.8443175768783e-05
6.35204532296099e-05
4.3508992492012e-05
6.08482428310693e-05
6.33502922381594e-06
4.80922889697512e-05
8.31733058828829e-05
1.44177525353503e-05
5.93242938487404e-05
7.72517323367067e-05
2.93674876996342e-05
6.0390420335369e-05
5.20509041453285e-05
7.6972799290451e-05
2.69105197519446e-05
7.16151111266377e-05
5.81687032266465e-05
6.34388661825435e-05
7.10873055304683e-05
-1.11830608419239e-06
1.0658486024162e-06
8.03425926312553e-06
1.43538880276322e-05
3.9956649778112e-05
6.93468642520797e-05
3.01491160126005e-05
4.34611192241979e-05
5.53420743024422e-05
4.58666866439928e-05
6.03471647160423e-05
2.70382892180325e-05
9.19148502408702e-06
1.92224925627353e-05
5.31712643322304e-05
4.940160355003e-05
4.23977351228566e-05
3.6698891532868e-05
2.67647334128093e-05
4.88235806748644e-05
6.5924744138901e-05
4.65666744344998e-05
-5.61760996550367e-06
6.32306436022207e-05
6.05136848943187e-05
2.49981876717226e-05
8.17370235198446e-05
6.17957594956484e-05
3.95269008955597e-05
9.70907831696166e-06
2.92580257238938e-05
4.9194347238668e-05
4.37479769218493e-05
4.018777888717e-05
1.46868807998968e-05
3.64207803749088e-05
4.64065462076549e-05
4.25360698306133e-05
4.93890653556333e-05
4.17475728248877e-05
3.31560242121484e-05
3.91361641409824e-05
5.26612874914509e-05
3.0923402449149e-05
4.65183472927691e-05
5.71657672666683e-05
3.13416952065268e-05
7.39635538363211e-05
3.40836316305306e-05
4.24667265793722e-05
6.28572018871318e-05
3.43052241122848e-05
7.8848865275166e-05
1.21074839405032e-05
2.64415356493189e-05
2.43679814855926e-05
3.91057938861856e-05
3.83547775288525e-05
6.64121444053493e-05
3.31166301159439e-05
4.93481476123151e-05
3.73128894623555e-05
5.83386367525715e-05
6.61181550430043e-05
8.38953580001371e-05
4.887745680194e-05
3.0394496711444e-06
5.45077801719824e-05
4.91929206126462e-05
1.3844102889139e-05
5.0719991955112e-05
3.48739039764911e-05
2.19419318153893e-05
6.49604507779535e-05
8.2499644055721e-06
2.62976021585748e-05
-2.74804687455172e-06
4.6251369219705e-05
9.3313542939771e-05
3.84260862448587e-05
9.68049363875973e-05
1.58540792801435e-05
4.2137084606329e-05
7.32935429879827e-05
2.61835148094153e-05
7.58831810235794e-05
5.48999136972813e-05
8.1998095016538e-05
2.71373303819506e-05
7.51477686873472e-05
3.8588496143588e-05
8.7267758927742e-05
5.70436304335517e-05
3.88556183637168e-05
3.45290787948417e-05
4.77147792963343e-05
3.52763236854471e-05
2.94236411181596e-05
1.45160476450727e-05
3.42330291454611e-05
6.74825126424715e-05
3.29693695474019e-05
7.9885524865153e-05
1.40740166824768e-05
-1.35116479090862e-06
1.94524134290248e-05
2.07993362411125e-05
3.05214806724677e-05
3.74644360094807e-05
1.71675279063089e-06
4.78397975610091e-05
7.19971674978984e-05
7.35266355584583e-05
3.47869139264927e-05
3.77812296663031e-05
3.63531924864074e-05
5.0747362783272e-05
4.24436060759981e-05
6.1013167024431e-05
3.25107987978266e-05
4.37113757551493e-05
2.04417084965136e-05
-9.15669596951384e-06
0.000104093646365955
4.03334264331652e-05
6.70978556100601e-05
2.29690900611433e-05
4.64918409482978e-05
6.655512223837e-05
3.36994352462793e-05
6.96308072954976e-05
6.42723245523052e-05
0.000108717874758874
6.48181939569856e-05
3.83453275202806e-05
0.000101231442796546
4.30833907367574e-05
7.55290442893259e-05
7.63458507997578e-05
6.71975033115096e-05
2.98382585625693e-05
1.97207201432068e-05
2.90379263651322e-05
3.82875725340784e-05
1.52159882036554e-05
3.03667038318821e-05
-2.5140789926937e-06
1.60029565645373e-05
4.08697602536534e-05
1.49466167176133e-05
5.43060409002621e-05
3.14823602205354e-05
5.4584510636491e-05
4.11234078063985e-05
6.35219528474992e-05
8.48601825828393e-05
4.91707841409748e-06
5.02597290759094e-05
7.9436668829042e-05
2.23375103413263e-05
4.28414703349657e-05
6.52136925642967e-05
4.05272506942854e-05
4.26873649403316e-05
7.51226506870147e-05
2.61771463321947e-05
-3.04055244420839e-06
6.63347548834208e-05
4.15369203988644e-05
5.16218683713831e-05
5.73020609677341e-05
4.06621420918504e-05
6.0853288918634e-05
7.46444033433468e-05
5.4402425227277e-05
6.4068795416829e-05
4.40599129632876e-05
2.85798695437966e-05
1.47498495748249e-05
6.03106515075265e-05
5.94832803145427e-05
4.00429003133798e-05
3.75562141632979e-05
2.84901754443962e-05
3.05013389651525e-05
2.78775719662791e-05
4.3290543394897e-05
7.66449840591979e-05
6.41024852653586e-05
4.89649207112347e-05
6.48313345769992e-05
8.44123360132865e-05
9.27806511392251e-06
4.35632310888344e-05
2.70335827224372e-05
3.91680807600324e-05
8.10808810619823e-05
1.1473473182254e-05
4.98214716859483e-05
4.6634628612276e-05
-4.8385712279242e-06
2.80632250651805e-05
4.54568817100384e-05
6.5094704998175e-05
6.51444622749751e-05
0.000102890209234436
9.14931105109464e-05
1.98111989291292e-05
8.56861835826772e-05
4.47768061590016e-05
3.66100529754932e-05
6.53423380773732e-05
3.07548871478755e-05
7.14015077746572e-05
6.91875573994339e-05
1.89484699441524e-05
2.1424255921825e-06
3.21018775178636e-05
5.4404764951182e-05
5.97634300132454e-05
3.88727866056397e-05
7.9048133091791e-05
4.09169774403725e-05
4.33853022931118e-05
1.80412608817298e-05
4.55916341851612e-05
1.27751929579128e-05
2.48672949086658e-05
1.81793548386045e-05
4.25135715101247e-05
4.65785690437033e-05
2.7616993701307e-05
8.1194371911024e-05
8.56560397995589e-05
4.73934080047421e-05
4.69828234591534e-05
1.06956932109765e-05
3.57332206511304e-05
1.13515927589333e-05
4.58157161269503e-05
2.74237733000848e-05
9.75573830204419e-06
7.10836053122444e-05
5.07846279482047e-05
7.33878281317058e-05
2.5811882753359e-06
2.85424217202162e-05
5.09138754619335e-05
2.77307491568204e-05
3.30880425349894e-05
5.72424436328024e-05
3.5735698752133e-05
3.53923302516877e-05
3.30904814624618e-05
4.60311773274372e-05
5.47238216529196e-05
6.75724715871991e-05
2.25789001852566e-05
-1.417203504971e-05
5.14212498506002e-05
8.41706041204058e-05
5.1576169869316e-05
4.81969605412053e-05
6.03465294172665e-05
5.35461463637039e-05
2.75473998911036e-05
4.99555515496195e-05
4.06393752220345e-05
9.02590319715086e-05
8.33314718435649e-05
4.71837813278286e-06
4.24613530357839e-05
-8.407076204392e-06
3.79385915170852e-05
2.53633507612855e-05
2.61177110460692e-05
4.5002678896505e-05
5.05637869642667e-05
8.75476732078897e-06
3.50201295117518e-05
5.21294722871445e-05
2.97549135676474e-06
1.14160477253475e-05
3.92548544782544e-05
3.18292798168141e-05
-2.23519198940622e-06
3.01526464274085e-05
4.38547912977e-05
4.944493825568e-05
5.60050268830974e-05
5.85029200494629e-05
7.59586541928518e-05
4.97289049503717e-05
3.33595203892444e-05
5.43721709143861e-05
3.7126512598968e-05
5.28969640461157e-05
8.71084316432553e-05
5.79746931183992e-05
7.91861248435027e-05
4.84448175225911e-05
6.96440570634627e-05
9.3727827947524e-05
6.13725026893415e-05
7.05934030764775e-05
7.75696584517698e-05
6.80435074496242e-05
8.16340251716178e-05
6.23577426010139e-05
3.07148283618795e-05
2.03343633353714e-05
3.55501374695176e-05
3.47548286205854e-05
5.7970199984448e-05
6.84952869363479e-05
3.05495415244414e-05
-9.19029819690459e-06
5.15622121324172e-05
5.21639693115272e-05
5.28535922073019e-05
2.44340997294556e-05
8.7035345045442e-05
-1.56691930514499e-05
3.13760153992507e-05
9.01596546027336e-05
3.19744688875529e-05
3.54944192731133e-05
3.68078750953871e-05
1.27482192333619e-05
3.37180622801503e-05
2.70045033890749e-05
4.99791665014092e-06
4.85519337818991e-05
4.61033841972849e-05
3.9969641582418e-05
4.54155090801478e-05
4.07331996987398e-05
4.61688241689957e-05
8.18338545582263e-05
5.17884044773099e-05
-3.37876658314392e-06
6.77729321253153e-05
7.16070222896822e-05
9.6493022865455e-05
3.76667338444096e-05
2.3713314867201e-05
3.84768130967721e-05
5.36484652972042e-05
4.51878615366786e-05
5.59183542457588e-05
7.17128525976183e-05
3.79574260339309e-05
6.17481779918326e-05
5.79792756270349e-05
5.77639895186709e-05
3.85543645331734e-05
2.50189220617392e-05
1.48262271644654e-05
2.2126073562542e-05
4.08099771807244e-05
4.59450885063503e-05
3.67120741236967e-07
3.86549774218775e-05
9.75369321567804e-05
1.29112093495825e-05
5.00976881780066e-05
2.08485403811896e-05
2.62604533836916e-05
3.35246102059558e-05
8.48192502178755e-05
6.6356931480942e-05
6.90406242289892e-05
5.22941096905791e-05
6.80540218471673e-05
3.78789496356559e-05
2.92895572513314e-05
1.88229003627942e-05
5.99919304215865e-06
4.38612271579646e-05
9.44893450234277e-05
4.68746799457298e-05
2.85208572321668e-05
7.26751546888049e-05
4.9211737491266e-05
6.14739912213903e-05
5.15588943683145e-05
3.2940754045713e-05
2.64999858468703e-05
3.10895814070574e-05
7.81199452603142e-05
3.84062507988136e-05
6.90049653543375e-05
4.40406205920488e-05
4.0697633301257e-05
4.52801842135996e-05
6.15869794820176e-05
4.34206837068569e-05
2.05164206542695e-05
4.83882311926235e-05
6.52596743438618e-05
1.09536064609972e-05
7.36172941865757e-05
3.00325805199967e-05
9.41655174520389e-05
2.01103470740446e-05
6.69965301607254e-05
3.9122024075117e-05
6.82193733708268e-05
6.90737037533664e-05
4.70031524079431e-05
4.75324418938846e-05
6.74283842340728e-05
2.97508757642377e-05
-2.45482945051916e-05
2.85615995111119e-05
1.19594104677156e-05
3.46990374187236e-05
2.94882396230536e-05
4.27155270222831e-05
5.67713754831002e-05
4.60881252313959e-05
2.0522651312435e-05
9.51473367720894e-07
4.24679017189886e-05
5.68004430078409e-05
3.56874098081327e-05
9.41456587746058e-06
1.97295255688509e-05
5.96003011513595e-06
5.15666130186519e-05
5.57385599232967e-05
7.14780090632026e-05
4.89328693080419e-05
6.58602199451231e-05
6.70157751657111e-05
6.16223543134119e-05
7.4202339106557e-05
7.20023616931977e-05
1.65052124693906e-05
4.53410828149216e-05
6.11212523479283e-05
8.06550665453599e-05
6.45858216110224e-05
8.98767884123175e-05
6.16673211371985e-05
1.53110748466537e-05
4.68060518565023e-05
4.76985554684781e-05
2.26908706174869e-05
4.3212936488372e-05
1.14211147391058e-05
3.87026248383345e-05
8.1637471323167e-05
8.01302766183951e-05
3.59230323022839e-05
2.47159751190052e-05
2.63815117373257e-05
6.74750659154727e-06
3.12717579822945e-05
2.00652317624422e-05
4.94592565826462e-05
6.51642067368548e-05
9.79438996444561e-06
8.63396846264014e-05
7.15221415750434e-05
5.13470276417873e-05
3.18748907234828e-05
3.09187021080357e-05
2.97916070115657e-05
1.16688330541035e-05
1.65943437901136e-06
-1.08718927377138e-05
2.62068961807705e-05
5.26646603083467e-05
2.37705927594243e-05
1.25137027646726e-05
4.54916222117108e-05
4.50743104468797e-05
5.06691232867041e-05
1.9854006217592e-05
2.10736623912733e-05
5.51551964488041e-05
3.9197478423553e-05
6.84777764547674e-05
6.34427774326205e-05
8.07670926367161e-05
6.30171695418591e-05
1.60230608574033e-05
-1.3258074648635e-05
5.52329294343137e-05
5.56851896209822e-05
1.89663883359589e-05
3.50755220447715e-05
3.77930885835951e-06
3.513453999079e-05
2.21623726388334e-05
6.965547492999e-05
6.16929013328133e-05
1.2489083701853e-05
8.49782769439206e-05
3.31871946488693e-05
-1.86550266194752e-05
5.04345833847488e-05
7.17061689154868e-05
2.82658320335771e-05
7.22846221646404e-05
3.24229115726078e-05
2.80670978603945e-05
2.14638104545467e-05
4.47328412744017e-05
4.60593891128736e-05
8.09596657320479e-05
4.61352346962645e-05
3.08556787104871e-05
5.15138005901362e-05
1.03841320096001e-05
8.25747345906936e-05
5.22300458878057e-05
5.2319149605564e-05
3.24791769336864e-05
2.49972271877127e-05
2.32078022094957e-05
1.5115645100089e-05
4.60958666275938e-05
1.16204183110897e-05
1.72381488143741e-05
5.30005590303485e-05
7.12876759146064e-05
4.22290856222656e-05
4.97248188260928e-05
9.06156903497223e-05
6.70827680118456e-05
4.55800820607356e-05
4.44716557782244e-05
3.06500967414594e-05
2.41247331875691e-05
1.79065891987105e-05
2.13480297738962e-05
7.33432499426852e-05
3.64588367482519e-05
2.0193627317059e-05
5.93742456980067e-05
1.87036600243368e-05
2.92380017091037e-05
6.37132760469517e-05
5.01293886582705e-05
5.82312729134993e-05
4.17836042853155e-05
5.8445253796277e-05
2.24296570321462e-05
7.07459062277605e-05
3.93458059422722e-06
6.8423219477789e-05
7.27791450534129e-05
5.15369339112152e-05
5.5297673000767e-05
3.77686392134167e-05
5.0146674974093e-05
3.79285549890113e-06
1.48794840687031e-05
3.24994215442962e-05
5.85743060555041e-05
7.03893198762552e-05
-8.64301920220635e-06
-1.72957305326339e-05
4.83845495403878e-05
1.39761548850262e-05
7.1743253957537e-05
1.22489400836732e-05
4.93946235748263e-05
2.61742482782023e-05
3.51290888932446e-05
3.01541568526606e-05
5.22410982913173e-05
5.22565329281473e-05
8.27569759229464e-05
6.32514260589239e-05
1.74977322063365e-05
5.91972237399256e-05
6.3845606915534e-05
3.59222572309405e-05
9.02212232770753e-05
5.88567629582129e-05
7.54034593935295e-06
1.7246543144076e-05
3.68094916537955e-05
4.34360421062095e-05
6.19114586319941e-05
8.0994464273976e-05
2.19886268692231e-05
8.88047554162581e-05
1.46292406883047e-05
3.66783954688993e-05
-7.83993622608628e-06
3.45756858166915e-05
3.34769078862453e-05
3.33407417547158e-05
5.95965283050355e-05
1.93720032632314e-05
2.948087058833e-05
2.23828124293279e-05
8.69071708121656e-05
3.10794844200607e-05
8.59665493578905e-05
1.31481189531338e-05
5.71149883553645e-05
7.79392212766752e-05
4.89253576260901e-05
4.52123996125507e-05
2.97544272852521e-05
4.45528264728114e-05
5.04184583744678e-05
3.30652528709364e-05
6.12829087420925e-05
2.61616048756218e-05
1.95987858546913e-05
4.10711807742231e-05
5.13304932237589e-06
1.498979193573e-05
2.61678437712716e-05
3.69125392485992e-05
6.57533074078829e-05
3.45487179699709e-05
8.19597663331385e-05
7.51200210850029e-05
2.43837675466747e-05
5.64239430836496e-05
5.95803217244757e-05
5.70260495582006e-05
6.3846534578481e-05
4.44706604017118e-05
7.82226874768876e-06
6.34492673133361e-05
8.55031498447791e-05
9.14000735615304e-06
-1.25945254949923e-05
3.10349067878735e-05
7.21936316521515e-05
7.58573620213338e-05
7.73403555558561e-05
2.43068347669035e-05
3.70864957748058e-05
-2.12095558515047e-05
5.60381964602162e-05
4.40519001038047e-05
3.23833565703053e-06
4.53383653664193e-05
7.69153003287441e-05
1.59991377398623e-05
-2.72839770506262e-05
4.67724418957727e-05
1.02072592450885e-06
4.13623089515919e-06
2.16480560442269e-05
3.50900219504271e-05
3.08701252996949e-05
3.238053945927e-06
2.635988223728e-05
-6.22582949618951e-06
-3.14116164915938e-06
7.25915806859709e-05
4.13613808499107e-05
6.81839168959368e-05
2.74415880907748e-05
4.58798350029263e-05
5.37032244203607e-05
4.00313848629011e-05
4.10805020388826e-05
6.52643755212193e-05
4.98444982503709e-05
4.24219016603164e-05
2.31860522113353e-05
3.30786664920585e-05
3.69251182471841e-05
5.66310996236517e-05
3.42179890636442e-05
8.88541993662057e-05
-1.15855551589994e-06
8.60674514360895e-05
9.32994067932957e-05
1.66400230707299e-05
2.16738687209452e-05
3.87451308372145e-05
7.1488304435976e-05
8.01837666449084e-05
5.31863319075013e-05
3.90789297651222e-05
1.71410586523069e-06
3.17132131095021e-05
6.69989766563618e-05
4.5417166633644e-05
4.90894096220013e-05
2.9278787679901e-05
6.75153871114039e-05
6.69098009381973e-05
5.81810812845902e-05
7.50150090930617e-05
3.23145585597497e-05
4.92615864208484e-05
2.88129065423649e-05
4.67293783528492e-05
-1.0279100823727e-05
2.54094417559524e-05
3.60006116253098e-05
1.43124431291645e-05
1.36982222698503e-05
5.35109090842871e-05
5.6420667707847e-05
1.39700953788323e-05
2.68907404646603e-05
9.42293721701641e-06
6.34811898108923e-05
9.99366978973624e-06
6.02543359568723e-05
3.03634111413386e-05
9.88080110440643e-06
4.57964952910175e-05
7.22747041850768e-05
4.18722539166062e-05
2.20893857421249e-05
6.56015724730948e-05
2.49683870301335e-05
4.83023101981023e-05
2.06948531452861e-05
2.38695250139037e-05
-3.10266020450299e-06
4.44309692004627e-05
4.7294838428003e-05
4.83285427626672e-05
5.37551048955455e-06
4.75050140652327e-05
8.69874278485223e-05
3.93593279734488e-05
4.7395350301255e-05
6.55298291658772e-05
1.92993888690462e-05
5.71599517749257e-05
2.68849547953533e-05
1.70314222206708e-05
1.84291312207246e-05
4.68667284655413e-05
6.08250174166029e-05
6.24288047509724e-05
5.61691226145317e-05
1.16923739870269e-05
2.81639010066611e-05
2.99498386543015e-05
5.42011251003875e-06
-1.27376379721121e-05
2.66800754771167e-05
3.43202934954571e-05
3.89212523948386e-05
4.38740519713837e-05
4.64317506685681e-05
4.23514346219541e-05
7.13302629184168e-05
3.23097535985925e-06
1.79431063276543e-05
2.77995226437016e-05
6.42339315121058e-05
3.78451665487026e-05
6.82903454089815e-05
2.85618418703196e-05
6.81802926449085e-05
1.96206113210352e-05
1.40631888016269e-05
4.19190152286543e-05
4.59402642819972e-05
3.37166466859051e-05
0.000103933988349687
7.89223549601722e-05
2.22764594567037e-05
-2.32818262441159e-05
3.63726396249252e-05
7.6563649987776e-05
1.5284000431984e-05
4.38214248541304e-05
4.99449528976998e-05
6.70966535109201e-05
4.06395161547036e-05
6.5965311537438e-05
4.50858732064894e-05
2.30611275849919e-06
7.05092543541015e-05
5.4147354840174e-05
6.90348238733076e-05
0.000119867668620505
9.96386371982052e-05
2.91659726497496e-05
7.00972465079943e-05
5.50530627130498e-05
4.8122788828729e-05
1.44381563301961e-05
1.06970355286445e-05
4.87948941202039e-05
3.33663216551414e-05
3.11955166915919e-05
4.07973982092729e-05
6.71723639008461e-06
5.84879850228352e-05
-7.71214468580542e-06
6.24838806763306e-05
4.51801609406035e-05
2.97475833446629e-05
-1.65363098141812e-06
6.39201276248411e-05
9.44459340672404e-06
4.45553976252479e-05
4.32443914129134e-05
3.79629035933811e-05
2.24048820235087e-05
4.1319925261591e-05
5.54789354537372e-05
4.51449808618697e-05
4.3975365912273e-05
7.47725583395878e-05
4.86739489003063e-05
4.46477271683614e-05
1.00201890175195e-05
3.21214063781071e-05
2.33003206041556e-05
5.31929939912739e-05
4.41195225207885e-08
-1.35741865597168e-06
2.59853040489253e-05
7.03998111062929e-05
-1.70736023634327e-07
7.32005212905575e-05
3.85512313017823e-05
7.18214094042014e-05
8.33554115788819e-05
4.02555640698988e-05
3.3040808321599e-05
4.69658049326785e-05
3.84789081239891e-05
4.39424317411329e-05
2.02948752648103e-05
5.63554199485448e-05
3.09147826447423e-05
3.83860608807252e-05
3.01780047845557e-05
5.33441010826122e-05
6.39743253487921e-05
4.42438415592772e-06
-1.78414812082342e-06
6.22215434191986e-07
4.78964325574556e-05
4.16628672865613e-05
2.41498752314598e-05
7.09009450875838e-05
6.61907858440318e-05
-2.82512254990503e-07
2.16777725369559e-05
7.25379176405232e-05
1.95565000780091e-05
-7.02976349529755e-06
3.50891786224392e-05
6.23899092604512e-05
6.39543173843314e-05
5.25753541339067e-05
-2.75365968732767e-06
1.27616688133125e-05
7.02329055407755e-05
6.68110115076059e-05
4.64077629563311e-05
3.86828092366229e-05
2.73621680382536e-05
8.06643730777531e-05
6.3741898008662e-05
8.3848419651944e-05
7.64685253408766e-05
6.12978760081941e-05
4.18059012978779e-05
2.50015444882407e-05
3.84744708142767e-05
1.5473604686086e-05
-2.80435183973822e-08
2.8823825272258e-05
3.81801316766628e-05
9.09167862073849e-05
4.37620060004e-05
4.61039280319628e-05
7.35062685808676e-06
5.78191177491942e-05
5.0524973320952e-05
6.78832374863824e-05
2.42815310329512e-05
6.22766794850027e-05
3.4328419108963e-06
6.79655508440867e-05
1.57566205315743e-05
4.5707775417071e-05
1.58510089253832e-05
4.58128416750128e-05
1.16398825059791e-05
1.85582067467592e-05
8.56325758088592e-05
3.65385348230695e-05
3.25067663062645e-05
4.92920204272998e-05
5.33728465166001e-05
2.78248008727487e-06
5.12711114117825e-05
4.51398980936447e-05
4.98932598567735e-05
3.78475990225661e-05
6.74990990801553e-05
6.20878429443778e-05
9.24496337924552e-05
4.30928489315587e-05
3.17976111547477e-05
2.01040303452037e-05
6.0518630289737e-05
2.38397523751811e-05
4.72496768817215e-05
3.90900512231276e-05
2.85239127442445e-05
5.8010160863252e-05
4.62467148534095e-05
4.76508302406627e-06
7.90000605498524e-05
-2.15149482827361e-05
7.35007619640098e-05
3.98986961401587e-05
8.24421397223618e-05
4.84995262913408e-05
3.77116349466966e-05
8.04213204904937e-05
5.25145015106034e-05
5.22379146629583e-05
5.2656494757941e-05
1.57823684704109e-05
8.64640193000495e-06
1.24899163032712e-05
3.24228296442514e-05
6.00338470856898e-05
5.56843940292495e-05
2.74531967008319e-05
1.08213074090424e-05
3.02200399417971e-05
4.87115545532801e-05
-1.91227457791143e-05
2.34032519162032e-05
5.96941386882902e-05
2.59125367959903e-05
5.6585464667487e-06
3.35212697694749e-05
3.26054333401525e-05
6.78914668629244e-05
2.4898416537663e-05
4.49130661923294e-05
5.35397870597841e-05
5.51157385245167e-05
4.87208029042305e-05
6.20060273775092e-05
5.84308077891099e-05
5.70231380645699e-05
4.32660088358641e-05
8.92225703572686e-05
8.44837216977116e-05
3.59540381994146e-05
1.96994953815067e-05
6.16154231219816e-05
6.83744635993152e-05
6.34557439510956e-05
5.18952352127489e-05
6.1744681378998e-05
3.07535404051391e-05
2.23986715104669e-05
4.69603801730612e-05
1.40633106568561e-05
6.15647408165393e-05
5.47268802476232e-05
7.62539363287483e-05
-1.69423638220747e-05
7.31250453530512e-05
5.58267228878975e-05
8.41699649965067e-05
3.60588287757317e-05
6.57361815946983e-05
5.69840179499067e-05
6.16804926462606e-05
3.29636987319821e-05
1.41760829409871e-05
2.63110139070384e-05
6.91810322969805e-05
-6.1301359465427e-06
8.06895645161675e-05
5.00069581131149e-05
5.14674598288875e-05
3.59668340477915e-05
4.13607907200598e-05
-2.93195370805304e-05
3.65033826381253e-05
3.67784314148743e-05
-1.94670274724899e-05
8.24123251182247e-05
4.0621877442905e-05
4.5001705704669e-05
4.68077581803223e-05
1.65762136848384e-05
2.12358727794686e-05
6.81237208923872e-06
1.92608624240483e-05
4.06822065285684e-05
3.76897807741332e-05
1.91564093019439e-05
5.07268483899334e-05
6.49934480747529e-05
6.19054741867736e-05
6.4711157823715e-05
2.1543052259165e-05
1.2228822706051e-05
3.03166583229461e-05
3.12478303266561e-05
5.31438482542248e-05
2.65921736520121e-05
4.81111546296751e-05
5.62581261618998e-05
5.59046399986699e-05
5.96832288131901e-05
3.93333035931079e-05
2.89527365961609e-05
3.74458138152675e-05
4.67936198125446e-05
6.21232590984093e-05
6.943572434826e-05
5.17594558269338e-05
5.67544914419292e-06
4.63160234618883e-05
0.000103577652532144
1.57312542279334e-05
5.74425552014952e-05
3.97832461125042e-05
2.01676431488669e-05
4.10713219751571e-05
2.19174859607515e-05
5.25242512304193e-05
7.64921259189089e-05
6.65400510126767e-05
4.08681871607127e-05
-1.86587691489585e-05
-1.05691408928608e-05
6.70756971027946e-05
3.45613868094549e-05
4.58232788858203e-05
5.02317214694155e-05
2.94290344314472e-05
3.60099940818892e-05
5.34540961655541e-05
3.82393531427992e-05
3.86789933697796e-05
3.73754166313988e-05
4.80872285340082e-05
3.02774637557352e-05
2.26994341922057e-05
1.56098197939556e-05
8.39878825022192e-06
9.15262737113796e-06
6.33263711510783e-05
6.96301715668749e-05
8.66378702314927e-05
5.1892431550907e-05
5.00136725276668e-05
1.51329133847621e-05
6.33116483319535e-05
6.35911103357183e-05
9.79788358148753e-05
3.35955172343413e-05
4.7401218224664e-05
3.57195934745345e-05
4.47722093332418e-05
3.65888319839768e-05
6.47721797193784e-05
3.13665546060974e-05
3.96629171833657e-05
1.77986922319061e-05
4.645052551608e-05
7.89411660737794e-07
7.21083072138469e-06
1.93013456710932e-05
4.61878846918082e-05
3.76741336886535e-05
-9.66668336839918e-06
5.95172566413943e-05
6.02325302559333e-05
7.30555438808802e-05
6.09362434674998e-05
5.50091999494919e-05
1.85960298238994e-05
1.73083119372366e-05
2.96053382663582e-05
4.2510040434787e-05
6.79299808737002e-05
7.28052083572396e-05
2.01482127433662e-05
4.94023649174588e-05
7.79919833058653e-06
2.4274921456639e-05
2.56613429030476e-05
3.16261334212679e-05
2.05697065794379e-05
5.98602438528146e-05
8.34870335064388e-05
4.68189389749038e-05
3.62954195543094e-05
4.64444378164395e-05
7.07706740687075e-06
5.05682704362041e-05
5.07395540042805e-05
1.6020256158416e-05
3.17916329750855e-05
5.08872047137594e-05
6.27960378559029e-05
9.09894817320508e-05
8.90890444201297e-06
2.75491489519253e-05
5.40584510069952e-05
2.36192823532187e-06
8.48433145486997e-05
4.67095341484196e-05
2.80894259648808e-05
6.6619365805104e-05
2.34841667758543e-05
5.67510370841859e-05
1.58647850208291e-05
4.26119921875323e-05
2.010101804065e-05
8.28386171109283e-05
2.8267617433631e-05
1.9003318556281e-05
8.60072177600304e-05
3.20051774515825e-05
3.43979789598814e-05
7.62943602729396e-05
3.60083221257019e-05
5.17032565947416e-05
8.38238241105598e-05
3.29635530811743e-05
3.36359580176918e-05
1.80135060986128e-05
3.0615415764125e-05
2.28443180273464e-05
2.51399827667308e-05
4.21774959811494e-06
4.96473228122643e-05
8.82942925229864e-05
5.51911007963895e-05
2.79949753055436e-05
3.6691761244225e-05
1.53282305766195e-05
4.92453881786022e-05
2.43118369225008e-05
3.11552107759056e-05
7.35665715192768e-05
2.23782592620964e-05
7.92061804524959e-05
5.89420537122506e-05
3.11539199256169e-05
1.73635692284083e-05
3.13128502002163e-05
6.95819406884774e-05
2.82924262574798e-05
7.74797960961562e-05
7.54132280858265e-05
8.93119250645539e-05
-1.47058816386996e-05
9.24179463595493e-05
4.92144367773807e-05
8.07101264187861e-05
1.59694032331495e-06
3.50891599190113e-05
5.47795400573589e-05
4.34203527541161e-05
3.45391894121384e-06
2.10256968077944e-05
6.38385178941805e-05
4.18887872560054e-05
6.2196416160224e-05
-1.78974997774814e-05
3.90828348618217e-05
7.17240226107734e-05
2.21050964042097e-05
6.54815384229251e-05
0.000102115020659424
1.716632530662e-05
1.00548481268229e-05
2.70072738335588e-05
6.52129397114955e-05
0.000110050251324238
-2.36760307153582e-07
5.83988684584871e-05
3.70932594997967e-05
3.73628233470458e-05
7.18668412167894e-05
5.21934578613829e-05
6.2089612282136e-05
5.84575574270326e-05
3.11495123467086e-05
4.86743026237175e-05
4.14178904295508e-05
5.06553070892705e-05
6.5831161110647e-05
7.91801681594467e-05
0.000105327235258722
5.80637688670732e-05
2.53516579252563e-05
5.96216679351119e-05
6.6272590178824e-05
4.97352202808343e-05
2.69410017956719e-05
5.08027266160648e-05
4.44643721422548e-05
7.68997063785253e-05
2.89468977260538e-05
5.91651370330462e-05
-3.55785125827771e-06
5.70537918284894e-05
7.5009692806952e-05
4.89920248366691e-05
2.77634634478529e-05
4.47007059194212e-05
5.01402407821899e-05
3.33463714938121e-05
3.31430415958475e-05
3.25025821007731e-05
-2.84696274805675e-06
3.4088134451293e-06
6.54561608286892e-05
6.39356431143528e-06
-5.92806024609588e-06
7.74635026887171e-05
6.24092290101752e-05
2.92895823813955e-05
3.31197146648196e-05
5.75253671374229e-05
4.66066655446413e-05
1.74764155176947e-05
4.67245119488672e-05
-2.62754249534627e-05
5.6094600654971e-05
6.9573508294811e-05
3.39332487432121e-05
2.01871143196892e-05
4.71102389786637e-05
7.76124040373429e-05
3.91720533878471e-05
3.62917582135232e-05
4.84683722222275e-05
5.41257248609012e-05
1.0879549097656e-05
4.36131737848405e-05
-1.53251344252813e-05
-1.1409313903775e-05
1.97912662383971e-05
2.05558288456392e-05
8.5013262146126e-05
6.96264281102261e-05
6.32973370607706e-05
-3.82744933538314e-06
3.55471239508224e-05
-9.44647806756214e-06
9.32390385682094e-06
6.62492502274688e-05
7.03684686408724e-05
2.66359675712209e-05
6.84554649645477e-05
-1.69137715490288e-08
8.88952814859086e-05
6.33655781976403e-05
4.90239979855264e-05
5.45838480029265e-05
1.34321852480575e-05
7.52133477680859e-05
5.24237980294691e-05
2.83565001115412e-05
2.70379115268036e-05
1.71031058234963e-05
5.04292215580296e-05
5.56417070034856e-05
-9.10914975542781e-06
4.01388469294276e-05
6.87586611118474e-05
6.85982881534794e-05
2.46157301939257e-05
7.21736790749778e-05
3.5772062303914e-05
3.59327314406974e-05
3.667354112461e-05
4.72635064480486e-05
7.11263727704661e-05
2.07938764703453e-05
1.52261139736786e-05
8.13295209855909e-05
7.89916418434589e-05
4.27159276325658e-05
1.95107755195366e-05
1.81975240465313e-05
0.000101780126166141
6.32069156353977e-05
3.33431822507571e-05
2.26872606139764e-05
6.99007206207562e-05
6.32371004981538e-05
8.12921661611742e-05
3.54091473868638e-05
2.70199256501848e-05
6.51645744180623e-05
3.99212722452355e-05
6.41183625234443e-05
2.32144256662626e-05
4.60404471685255e-05
4.21439035596948e-05
5.42624328313489e-05
2.88109738617096e-05
1.98204160614079e-05
8.07205782612713e-05
5.26024209893107e-05
1.68495790954892e-05
1.19649525589609e-05
8.08169024442074e-05
7.51496867216234e-05
1.56923234565545e-05
9.1284386778351e-06
5.10042168555711e-05
5.30984673040787e-05
1.03907918689573e-05
1.44586838645233e-05
1.59395569005062e-05
5.95717376296931e-05
3.72503960716512e-05
3.60000635437445e-05
4.04432945696967e-05
5.86139938602563e-05
2.79811008833657e-05
9.38129574926913e-06
3.9370906455881e-05
8.64358500338142e-05
4.32915133499349e-05
4.98827934239806e-05
1.30438839105319e-05
-1.32427902585534e-05
7.11626028073236e-05
6.09921946970546e-05
3.72065226093057e-05
8.57692549520938e-05
3.91073518533075e-05
5.38134578528383e-05
3.3958686802098e-05
3.47401664880827e-06
8.7464144574991e-05
6.72684339609517e-05
6.04259862412877e-05
4.0521906909753e-05
2.13413041144577e-05
6.73814008921843e-05
6.03779792026275e-05
5.49701060622863e-05
1.29569582263778e-05
3.79798839154845e-05
5.28493734022751e-05
9.85386633296191e-06
4.31569407416078e-05
3.31603285822577e-05
5.01658452198284e-05
9.14313386146207e-05
4.09473822066392e-05
1.80847013116357e-05
3.26049091922347e-05
6.07414852637688e-05
6.66956757494313e-05
1.37541991347466e-05
2.5854809353449e-05
4.74867653730905e-05
8.66552583712296e-05
5.02418738313131e-05
5.30695570588299e-05
-3.29025010513578e-05
4.80186719684332e-05
4.39643912770122e-05
6.67914735081849e-07
4.50572378108879e-05
1.69949629871351e-06
1.79144553784774e-05
3.44775578242497e-05
6.38756596557519e-05
6.90488294471041e-06
6.91809396680731e-06
2.77450029612551e-05
1.30155443259041e-05
2.50873201840873e-05
3.72705343528033e-05
5.86524066978427e-05
1.4585842166271e-06
3.32033729667467e-05
3.90657786966623e-05
3.74873043318057e-05
4.75778220045895e-05
3.21838415576406e-05
5.38989601469047e-05
4.73048902464364e-05
5.9186885399935e-05
2.0563688389598e-05
3.84490128992231e-05
6.3375277004442e-05
3.8032542491829e-05
1.65932146528564e-05
0.000101793064245137
1.84074481680925e-05
6.4846127704499e-05
3.17388356415318e-05
4.30472433736136e-05
3.38995237320951e-05
3.53423681455828e-05
3.81851033290141e-05
6.66808398527796e-05
4.86304960591198e-05
4.40570668598369e-05
6.64159459158672e-05
6.71019609463558e-05
3.43639973178456e-05
2.49152552903995e-07
5.44558783335118e-05
7.08330610377743e-05
1.76793910345052e-05
-3.10442538122193e-06
4.87855360031436e-05
3.06078612224661e-05
7.73689387405076e-05
2.91340323567459e-05
5.27512363040665e-05
1.74923015036788e-05
5.15007204989392e-05
1.31901027889e-05
5.51037517955163e-05
3.87375847452699e-05
4.77144462385827e-05
1.50096822648347e-05
4.65031468467963e-05
5.41395542001972e-05
4.3926027622864e-05
6.10477721318798e-05
3.66669652182032e-05
2.50858341226424e-05
3.58094835356957e-05
4.22893849671393e-05
7.50762377938592e-05
6.58794323415516e-05
-8.25906967586724e-06
3.54435592390367e-05
6.73164058677839e-05
7.35474165314922e-05
7.53303973833335e-05
1.93289361782425e-05
1.74238144265624e-05
5.95714350981482e-05
9.85479216426166e-05
6.38742879788901e-05
4.11081286920972e-05
7.31424082724195e-05
-1.37582785242002e-06
1.32619329498804e-05
2.32774496578742e-05
6.07668970681413e-05
4.78220890054896e-05
2.03147719266066e-05
9.36484849202289e-05
3.41624416627751e-05
5.38742026355128e-05
6.86023474117118e-05
3.40292311824444e-05
7.52314570128925e-05
5.57630020510901e-05
3.74990894817228e-05
9.62424633949561e-06
2.93705183715673e-05
5.78035866171787e-05
6.689648160822e-05
2.14810981426949e-05
4.75355975452795e-05
7.73832917920293e-05
8.30571849772836e-05
3.102329814516e-05
4.86893802363203e-05
2.98025707844612e-05
4.52908219289849e-05
7.51771486133988e-05
5.21331411412863e-05
5.406719172142e-05
4.92351333168362e-05
5.35645598255049e-05
4.0039264867954e-05
2.88653933847939e-05
9.44366725368913e-05
2.47686249558965e-05
2.81556125343514e-06
7.71111842040492e-05
4.9499320171632e-05
2.84232861712609e-05
5.5912624401548e-05
5.27725826719349e-05
2.6253588407111e-05
3.92057819837858e-05
3.04902837305705e-05
2.64615624218705e-05
3.10201392800452e-05
5.66480186902349e-05
1.74405673009517e-05
1.5372224234607e-05
1.43661142615572e-05
2.56324916531235e-05
4.693624444247e-05
7.88695983171542e-05
0.000101773769909757
4.15989138981036e-05
2.71979330825816e-05
9.65408700321317e-05
2.00695915734977e-06
7.19461515553418e-05
4.14283221028767e-05
5.11462171537843e-05
3.53198281199382e-05
6.12154703513251e-05
2.02291928515491e-05
3.81111892204678e-05
8.88127415226861e-05
3.91981219170399e-05
4.41191309811495e-05
4.51109016617344e-05
4.08585313182147e-05
3.99463490781912e-05
4.27634111997652e-05
3.81853177914443e-05
5.56664472073115e-05
1.79432299946353e-05
-2.28588157591984e-05
7.76197251678305e-05
5.225732505164e-05
1.50147583125528e-05
9.54469977938968e-06
4.90377454674991e-05
4.47112438173182e-05
3.92643095845113e-05
8.98547523295426e-06
4.25337640770934e-05
3.66615963728865e-05
-1.17746229344193e-05
1.86674732879098e-05
4.51405461993569e-05
6.10395261315485e-05
6.06957621358377e-05
2.77239833069524e-05
3.93593581840978e-05
3.48700508059176e-05
5.0082274173952e-05
2.03788455062574e-05
0.000116475047787682
-5.19682954209919e-06
5.21650095766212e-05
5.24290368998999e-05
4.65648011339686e-05
5.73581966150609e-05
3.16743737299053e-05
6.26267097828444e-05
4.57092139688895e-05
-1.81337894576964e-05
4.26366677703896e-05
4.24914201063441e-05
1.98381746528454e-05
5.51015523956171e-05
8.25707766517731e-06
1.93503405582662e-05
6.51194471046918e-05
1.10279510974079e-06
2.95579223003685e-05
3.89616712027917e-05
3.50235371510576e-05
6.43342265032873e-06
6.05099547418863e-05
2.00184535220812e-05
2.68187499556085e-05
1.38904169339057e-05
4.4707682052036e-05
2.19553011449329e-05
4.78935933208886e-05
5.68379740633258e-05
3.6992636989521e-05
7.72328556929134e-05
4.43362303816346e-05
3.22054642490154e-05
2.08005644425339e-05
1.0743713447708e-05
3.485401340188e-05
3.06459698008805e-05
3.66764736812426e-05
-3.52188372421092e-06
5.48540113779663e-05
2.5604869669564e-05
3.89823858738621e-05
6.37187153799425e-05
3.18490059968054e-05
5.23512937523386e-05
2.81770011690302e-05
6.46720568730427e-05
4.24391778820992e-05
3.86523302397786e-05
7.48418792431909e-05
7.90197599617043e-06
5.63469526041163e-05
6.11713738167578e-05
5.01037663486055e-05
2.22879092906696e-05
4.44030510852773e-05
2.46565708910179e-05
7.6242321577087e-05
1.06020455753777e-05
6.52830625364728e-05
0.000104180244917677
8.03963302573534e-05
2.6819475168747e-05
5.4579065391383e-05
2.90198880447873e-05
3.65778329962084e-05
-4.95390070545025e-06
3.66876393183401e-05
4.36520856997835e-05
4.57170700091208e-05
1.72332546829447e-05
4.84252166352038e-05
5.03473586516982e-05
5.12620063616725e-05
5.74607549877088e-05
4.05050049701598e-05
3.13443425560288e-06
5.12111669675164e-05
1.25570474970937e-05
2.6082498498762e-05
4.47467301254669e-05
4.61548123015276e-05
7.32348844363157e-06
1.81121503922663e-05
3.93458123838331e-05
5.99119258502925e-05
7.25120778384631e-05
2.64917542972002e-05
4.94111374136718e-05
3.7136034203954e-05
7.64986394315411e-05
4.64816793476674e-05
1.5316069497916e-05
6.00154962942559e-05
3.36682320125859e-05
1.866968721815e-05
3.87221929846824e-05
5.69401718951835e-05
3.21552028313754e-05
5.59223030331894e-05
5.59975142885708e-05
3.67214824368869e-05
8.82622794635704e-05
2.96365232452068e-05
3.46556405072014e-05
2.22556186430069e-05
8.23739893630868e-05
5.46636623402826e-05
4.63834331235918e-05
3.46959004863177e-05
0.000106475633160917
4.25956682567197e-05
1.33838698188294e-05
1.61505757860081e-05
4.50707124286132e-05
6.39867422658458e-05
1.81779374408534e-05
3.23055749002242e-05
5.81239193750185e-05
7.77541336195951e-05
3.60345370828933e-06
2.76974230968019e-05
5.07660502404556e-05
3.72420740897449e-05
9.09581859740637e-06
5.58157357090674e-05
2.46283996050833e-05
8.42936459958094e-05
6.08013629408931e-05
1.38823294772741e-05
6.42594080831361e-05
2.38036539263256e-06
6.96385667480724e-05
7.98160177186747e-05
4.3375673498826e-05
6.34294456268524e-05
6.32321398858595e-05
2.08435179998125e-05
7.74533390829095e-05
7.06055132798165e-05
5.40613196373983e-05
4.22499510555506e-05
5.4178597256205e-05
5.44592440468429e-05
3.82412106694291e-05
4.22742048321336e-05
4.03625293393283e-05
1.51350451843268e-05
4.16128513315404e-05
8.72040963034837e-05
7.69778304208615e-05
6.97862938614191e-05
0.000100534657267447
1.71385639755629e-05
1.17684064530003e-05
3.37381041011156e-05
7.06376813111854e-05
4.74801966872215e-05
2.30256589227856e-06
-4.338714257563e-06
9.0114188353481e-06
2.69509141615867e-05
2.8405688539596e-05
3.3660364584748e-05
6.79339680803892e-05
3.42412383788338e-05
5.93217130142295e-05
4.99142939693444e-06
5.1407041768996e-05
6.4492555933161e-05
4.75055723268212e-05
3.93612521328003e-05
2.36860468240231e-05
5.73794058497043e-05
3.83960819031512e-05
3.01657120363796e-05
3.84310196080384e-05
4.52403129522661e-05
3.46132952164697e-05
-6.61387928333418e-06
7.244978195464e-06
2.52920279232504e-05
3.32952670837429e-05
4.08673008145729e-05
6.84897774979738e-05
2.0577303895208e-05
4.2833943992773e-05
8.27728987887284e-05
5.54029320365259e-05
2.61072116478061e-05
2.15916175712785e-05
-5.66637345243537e-06
6.49324408437787e-05
5.04030677435188e-05
5.46228091610548e-05
5.94723561703206e-05
5.93552965748964e-05
4.28540252972847e-05
5.03856999632722e-05
5.98286538438142e-05
3.15192187076694e-05
2.93880086106147e-05
5.5666133317308e-05
4.22515555031704e-05
8.11881014687849e-05
2.60067135459268e-05
3.40375358813187e-05
5.92289050345608e-05
3.86058840485937e-05
4.69182068718023e-05
3.89603014507902e-05
4.44041250037271e-05
6.35844329230102e-06
6.986199255473e-05
3.066314244002e-05
-5.5499108661185e-06
4.16070855389424e-05
5.31937767791896e-05
3.59931905294254e-05
3.41563148101023e-05
2.3604628883206e-05
1.564048030463e-05
5.35124803827333e-05
2.85578636123845e-05
4.68879535949186e-05
3.6567247994991e-05
6.85973597661324e-05
3.09396567099698e-05
5.45812709122428e-05
4.68924286480875e-05
4.8146835160704e-05
4.43050127036949e-05
9.60693011760164e-05
5.77977243518728e-05
6.11003771831096e-05
5.49240701384089e-05
5.89384073892384e-05
1.53584491549297e-05
5.57581874848897e-05
3.60910583234273e-05
8.60957766631581e-05
-3.19286258057403e-05
7.86859605727087e-05
8.10994742617618e-05
5.44259386688183e-05
8.5374017273627e-05
3.47992574961837e-05
2.89611814952665e-05
6.03540145492093e-05
4.64612399675753e-05
5.33734221816933e-05
5.57449594810256e-05
5.56474575929137e-05
4.20816499851866e-05
1.153771159048e-06
2.12642305339669e-05
5.44517549236429e-05
1.29085646319776e-05
5.30355607905384e-05
4.03455558944818e-05
4.36148763713903e-05
4.70057435678957e-05
4.17030867605665e-05
7.18214762819531e-05
3.79881100774592e-05
5.3393019920303e-05
2.91365169733198e-05
4.28022069267841e-05
1.45734513605284e-05
4.68856107035568e-05
5.23270467576681e-05
5.00030857803112e-05
3.61304843371096e-05
-2.17448062776531e-05
6.40860693188502e-05
3.2907091161607e-05
3.26567097371322e-05
4.60557788389375e-05
8.74606362135548e-05
1.40463646583998e-05
4.37011453677829e-05
-4.60438147466005e-06
3.25402600346988e-05
-5.6717756585842e-06
8.86732467704812e-05
1.40179263005498e-05
2.55900225513311e-05
2.76014287118313e-05
9.61395704178962e-06
4.35246039216402e-05
3.3036878124338e-05
4.59157449239966e-05
7.47465528935178e-05
4.42371735279124e-05
4.76254877637256e-05
5.93655884029726e-05
3.96200297956343e-05
4.4081907338771e-05
1.95887339150487e-05
1.22635880704703e-05
6.67081132416132e-05
2.19102603170186e-05
3.5970918938501e-05
4.36397955227229e-05
2.35232317211388e-06
4.02929940567832e-05
2.30568548960209e-05
5.69971251942264e-05
6.97436283150655e-05
8.76414237131896e-05
4.91720659342467e-05
-3.12374568885074e-06
-6.2428185532249e-06
3.88229874048572e-05
2.37671012785794e-05
2.24545581662576e-05
2.93159056899129e-05
2.31777407751886e-05
1.49860412449174e-05
3.1774233311828e-05
-5.40262251870492e-06
3.57237096207825e-05
4.06663343652437e-05
2.87458389546291e-05
9.53490853332896e-05
1.00377208916055e-06
3.63129712179854e-05
1.48952583229996e-05
5.32206814941218e-05
3.29521817085651e-05
1.23375229067381e-05
8.61881081598479e-05
1.72662499467395e-05
2.26525476585929e-05
-2.1939249418955e-06
2.96715841773492e-05
6.4388173204722e-05
8.04036617709326e-05
5.00533658629617e-05
6.63549283639136e-05
2.92993443081605e-05
4.10375940993462e-05
3.36277756128568e-05
4.984250833747e-05
4.32175905246876e-05
4.72237693313832e-05
5.97634305091113e-05
2.55454883792143e-06
6.52374564147416e-05
3.62143834843375e-05
5.76103777014641e-05
2.19256515786855e-05
3.0371386541926e-05
4.02382884891223e-05
2.71075549098552e-05
3.95147205650817e-05
5.83878352936373e-05
2.64814030199283e-05
4.85265020470975e-05
4.01901087604275e-05
5.26535388571372e-05
7.16619875375839e-05
1.59244432500405e-05
4.47661472451087e-05
9.66853065289013e-05
4.39758021212695e-06
2.93393690262299e-05
3.87268656862104e-05
3.17660864428293e-05
2.90607799353936e-05
6.3027347368632e-05
3.78201524759758e-05
7.13374372394051e-05
3.53975947833946e-05
4.84771550168755e-05
3.93792912815567e-05
3.20743873558962e-05
3.56347016592641e-05
1.02318899858216e-05
2.24607863553511e-05
6.80609571496159e-05
5.26531793887354e-05
5.77195668222116e-05
5.78860312994782e-05
4.8597762365907e-05
6.64482186759666e-06
-1.50712342196802e-05
5.95445572684715e-05
3.92666622837009e-05
8.56827290215911e-05
4.98051384492458e-05
4.45376868990502e-05
2.82113736559904e-05
5.5746726189396e-05
6.23889151392916e-05
7.0292580501597e-05
2.39598611410497e-05
5.91027707343835e-05
5.94258776289127e-05
1.0509569505582e-05
4.90741396208753e-05
4.38424911032489e-05
3.00025352426781e-05
4.71463569543409e-05
7.70552494093684e-05
5.34365224355814e-05
6.21313567123722e-05
6.64014751859388e-05
3.21858929254789e-06
8.19616095733037e-05
4.625077682114e-05
7.29104455184327e-05
1.71604800886374e-05
3.12489275341195e-05
6.23548875445412e-05
5.71807000317357e-05
5.0015923904451e-05
2.9262329202457e-05
3.10529469178537e-05
4.41793361484247e-05
6.10964589923024e-05
5.9623677397262e-05
6.39412665361751e-05
2.59357616268331e-05
3.89533104124784e-05
6.30027029419718e-05
5.44877380460482e-05
6.45321272047489e-05
6.68902608934269e-05
4.99432652367815e-05
4.92255256914602e-05
3.0194043757001e-05
-8.12269137493597e-06
8.78763529035569e-05
1.19921958636574e-05
4.88495403335273e-05
4.88836209196491e-05
3.70780388011196e-05
2.13524602547236e-05
1.91072638222337e-05
5.34268383196067e-05
6.1242897204478e-06
2.23418719242249e-05
4.97899327330665e-05
6.06774721012949e-05
2.21003766136577e-05
4.60599962385748e-05
3.27578495602733e-05
5.45654962441068e-05
7.0639802715535e-05
6.3119759513751e-05
5.87962149547307e-05
7.64426873387461e-06
8.55553746920956e-05
2.81846421951014e-05
3.79400695576748e-05
3.9558562479623e-06
4.96013963990337e-05
3.96450310932635e-05
5.46334601382107e-05
8.47045915833507e-05
5.61077809530011e-05
4.61607954252628e-05
0.000109232495684867
8.03025090734579e-05
5.35788191296577e-05
8.3173927957263e-05
2.67437982659507e-05
4.39396442078436e-05
5.06966611010244e-05
6.64124013446095e-06
5.78784825036511e-05
1.18392637123762e-05
3.66247538316517e-05
5.97657603034709e-05
8.28722155398218e-05
7.48686691422592e-06
2.17374867642521e-05
4.01577273406639e-05
4.8987529392794e-05
4.46915538157743e-05
6.73845841116133e-05
5.17622477108837e-05
4.95279485806768e-06
4.2335491597841e-05
4.84995064231724e-05
2.93993237142729e-05
3.44527703907661e-05
2.57271848388725e-05
-2.43404296207006e-05
4.58948537123587e-05
2.13554122997821e-05
3.97572698504236e-05
2.36614222160943e-05
4.187113817333e-05
5.25420292824508e-05
2.41459603737451e-05
1.92953641669237e-05
6.47285523849554e-05
4.61383362899603e-05
1.94529093335493e-05
6.27364330066264e-05
-1.54575168259062e-05
4.97883688448428e-05
9.00360893620811e-05
4.07028265847375e-05
1.9437751574724e-05
1.95062748944292e-05
5.82951957888554e-05
4.44927640052994e-05
4.49719338150969e-05
5.74977249949031e-05
8.14942151773256e-05
3.03627793763732e-05
6.11270298170611e-05
3.55814147200401e-05
4.3533391800657e-05
5.00234706807245e-05
6.76542648076516e-05
6.52842521714378e-05
1.0540169108199e-05
6.78820173052687e-06
3.87828007529492e-05
1.68946750886831e-05
3.61294115633457e-05
1.50195927132078e-05
2.13916012923904e-05
6.1932898554173e-05
4.99345297272499e-05
1.10593508905064e-06
4.17103081633237e-05
5.55840148537284e-05
4.96326922319221e-05
4.0618335741555e-05
9.1091712369744e-05
6.30599067371493e-05
5.49410442702193e-06
5.72037406042787e-05
5.23592412138155e-05
1.9967806622974e-05
-1.29637134019767e-05
5.34488705339044e-05
3.16284741304144e-05
4.90372351834716e-05
1.58896271595146e-05
7.46661562469638e-05
1.79732896139381e-05
1.16682062532422e-05
6.5767673859278e-05
4.78901178139841e-05
-1.63523705046522e-05
2.09414247558109e-05
4.48370558866048e-05
4.44864915655731e-05
8.99002008035018e-05
3.8557538793851e-05
4.56242994420738e-05
4.34428137254748e-05
7.35328319717025e-05
5.34406621344169e-05
2.32083510424304e-05
5.18378613026526e-05
4.50437804872039e-05
9.30627048492682e-05
7.1803270392246e-05
6.33253676684032e-05
6.00828134627238e-05
9.65314480400405e-05
3.50029083033297e-05
4.14298078864953e-05
4.1121723634515e-05
5.57507456037638e-05
9.2468528235813e-05
3.96833750845098e-05
9.3285858883495e-05
3.38492436920916e-05
2.9671971217337e-05
7.05971232834011e-05
2.709494579878e-05
5.06850415875916e-05
8.16299642919834e-05
5.72808410690015e-05
4.89172324426764e-05
7.10445982914103e-05
5.43569885672329e-05
2.77276671459189e-05
4.15222525315284e-06
2.92172353291939e-05
1.94883264843029e-05
8.21062843190483e-05
4.55817213650427e-05
6.28692352150716e-05
-1.62602990390011e-05
3.75747738910873e-05
5.07959137568512e-05
8.82459022444933e-06
4.33022199912659e-05
5.6874856191004e-05
8.20943125597867e-05
4.37315248667499e-05
2.8265048599382e-05
-3.5004357079205e-07
4.18762695078402e-05
4.02670951874055e-05
1.61722375270396e-05
1.87014557835386e-05
8.01872465328791e-05
5.93713867016632e-05
2.75724730286999e-05
1.95417332223102e-05
3.18586863874046e-05
2.65798910242849e-05
4.28564118324401e-05
7.33068069088921e-05
7.63919685607578e-05
5.95580707006853e-05
7.4931955422372e-05
3.27622731647355e-05
5.8186185715636e-05
9.77021688827692e-05
8.32940443442976e-05
4.88167544726582e-05
6.80169842369318e-05
4.40300933693306e-05
5.56251748317803e-05
5.7845562688405e-05
8.21300270614102e-05
2.51227674850569e-05
1.50722403687677e-05
5.57628851706319e-05
2.82041857502242e-05
5.46286152558607e-05
3.65666292070123e-05
3.90132983266786e-05
5.24728901060954e-05
5.7070402608385e-05
3.82927262491717e-05
2.23592988104617e-05
2.2756911955367e-05
6.11618482943215e-05
3.71088417334729e-05
2.09535651206913e-06
1.17062698751013e-05
6.33180177372267e-05
-1.26131767001495e-05
4.19192675360576e-05
7.32296793346737e-05
6.44589125866511e-05
2.98134689310166e-05
1.04331771166188e-05
3.34593731905838e-05
1.57229788645936e-05
5.08512574328402e-05
6.02135579372695e-05
7.82726546805377e-06
2.82928835401571e-05
6.21484962051158e-05
4.37758804282662e-05
8.04616812506222e-05
3.41428052051684e-05
3.97999343676027e-06
2.75404812298719e-05
3.13102119489937e-05
4.30660333672701e-05
5.22797618655691e-05
8.64567414319298e-05
1.93419864859995e-05
4.1848645855105e-05
-1.72613675648668e-05
-1.82180663615754e-07
8.77448980273059e-05
8.74546987946847e-05
6.77725846254655e-05
8.0090296600787e-06
1.25569154772716e-05
3.75139728994476e-05
1.39626293225731e-05
1.27226760796433e-05
5.08079430068575e-05
1.89340795744282e-05
7.84654248480951e-05
7.23027510981817e-05
2.71025005018813e-05
3.61296146167814e-05
6.25101023668246e-05
2.71612859779882e-05
4.55537507566849e-05
8.55854700103412e-05
3.54092428241844e-05
5.81442539988244e-05
3.13736989153735e-05
3.27753694651311e-05
7.69670224611046e-05
-2.91563380406054e-06
6.51276898062903e-05
2.57686760726399e-05
6.70987378164004e-05
4.58105202257722e-05
4.4535497143101e-05
7.99852984741974e-05
4.29481371535479e-05
2.92027495814076e-05
9.94939130228854e-05
-9.90749341332535e-06
4.32883047842146e-05
1.79558096561093e-05
4.73138402462011e-05
4.79572183149953e-05
4.16470413795479e-05
4.25355394385231e-05
6.1591627255116e-05
6.43052270505557e-05
2.1270462743329e-05
1.82586847169145e-05
5.5376233462897e-05
2.43985355854296e-05
6.57392067935771e-05
2.57817922081984e-05
4.01823059268311e-05
1.90213345816448e-05
5.00044612953309e-05
4.17904952247034e-05
8.03954075396922e-05
8.08985496511672e-05
6.79353294792202e-05
5.43415060842272e-05
0.000108549767111916
7.14087645001105e-05
1.60782541239783e-05
4.7716768525612e-05
4.26327908957189e-05
1.35547437144137e-05
6.38619304183694e-05
5.73657261222312e-05
3.56053968249418e-05
2.21697957019591e-05
6.38905941128355e-05
4.13050039953845e-05
4.11770819721926e-05
-1.03607516785488e-05
6.40715968952867e-05
6.46723758002345e-05
2.62271289813072e-05
3.14163942968574e-05
2.78808458970628e-05
5.31309186627456e-05
4.66216721544907e-05
3.76934685385242e-05
4.41086823996196e-05
4.38009877393046e-05
5.14215943466206e-05
9.17104703820989e-06
3.71173931831044e-05
3.08418127711398e-05
4.84362913049783e-05
1.21314849294194e-05
4.81006611495835e-05
2.42071104402183e-05
2.51194896455946e-05
1.98319796943985e-05
3.27009393880751e-05
-1.6021554241347e-05
2.10809725918781e-05
3.43944663352608e-05
3.10163266209878e-05
3.85653191154144e-05
5.21094723049973e-05
1.72191981863767e-05
5.68782302655433e-05
5.09906538933531e-05
4.97331382747809e-05
2.25744794204711e-05
2.601710038425e-05
9.20049083511237e-06
4.20944439745031e-05
5.26531442937115e-05
5.34275418635854e-05
2.96659418369934e-05
6.95044467666089e-05
3.48471801714595e-05
1.74993439756699e-05
2.24430450308467e-05
8.27943325169503e-05
-1.26328037072999e-06
1.56305454105802e-05
8.25456975092895e-05
1.75956523111036e-05
6.74115601349948e-05
3.40476526224543e-05
8.74316158497637e-05
2.29434218157107e-05
8.23804992614993e-06
2.5035034922247e-05
-7.58070611631023e-06
5.95929772846279e-05
3.31004666993683e-05
4.17287612587782e-05
5.41394349654863e-05
4.98801877466694e-05
1.097710003177e-05
6.30330168171945e-05
3.1049773273153e-05
3.94534621585502e-05
7.85672660897104e-05
2.46862312564365e-05
3.55986563697e-05
9.96012435473423e-05
7.48833235682883e-05
1.48230223639976e-05
4.19708372047336e-05
4.82789053571675e-05
3.76912769649723e-05
1.76744368949842e-05
2.44914130378449e-05
3.52487331137704e-05
7.18516035943085e-05
3.84584899959225e-05
1.67940952417418e-05
4.21428977737533e-05
3.072562086646e-05
4.40355024375002e-05
4.05949439027875e-05
3.0538085453027e-05
5.02414135618655e-05
4.93529236788535e-05
-1.34298650924892e-07
2.10964611036927e-07
8.15443003299898e-05
-1.08342298158053e-05
3.71437079044927e-05
3.24055731985547e-05
2.16410139002994e-05
2.13193756323381e-05
4.25903244707626e-05
2.01034998362698e-06
4.12019932436956e-05
5.04587777735457e-05
4.88192988323121e-05
6.95859905389627e-05
5.03363749642127e-05
4.43913981914599e-05
6.95542212005605e-05
2.59829205310031e-05
5.08677595662583e-05
4.61399303691515e-05
4.79852466483808e-05
5.79293146099688e-05
6.70459453802645e-05
6.47576532164343e-05
6.99772273589581e-05
6.98467257577369e-05
0.000101436284692926
2.56756169528385e-05
9.80569616549573e-05
8.85896318408545e-05
6.44056964081029e-05
7.11946272031724e-05
5.63386123211179e-05
1.90032078886197e-05
4.2613808329959e-05
5.06662197230534e-05
8.99236421378297e-05
8.60547277837861e-05
-1.41298898479662e-06
-2.79574384968198e-05
-2.19226106199433e-05
-1.25661547373886e-05
-4.22384344184218e-06
-4.47560067225128e-06
6.54893426274685e-05
-2.28650375224198e-06
4.34939633705044e-05
4.17908401540394e-05
6.10229355426714e-05
4.68609152079235e-05
1.21315183613796e-05
8.3315820670195e-05
-8.96996530204157e-07
4.86427618093484e-05
-1.64093725197776e-05
4.80143953127311e-05
3.03024364997492e-05
3.98405805744326e-05
2.68172554222915e-05
9.24465011616626e-05
1.7186861320843e-05
1.50440811757946e-05
9.5676578431465e-06
6.87735324743489e-05
3.12004911354629e-05
6.22588177911825e-05
7.93515755781086e-05
5.59561460295171e-05
5.24890376471775e-05
8.8742157810248e-05
8.84000945359274e-05
3.93140525682019e-05
6.41590225963388e-05
5.4033348678858e-05
3.84376859395356e-05
4.51387576201304e-05
8.26433591016101e-05
2.23540228052048e-05
2.10565135976872e-05
3.94392607591977e-05
5.50878601923829e-05
5.43423384519733e-05
4.14334398165885e-05
2.94736075716383e-05
3.97421544783815e-05
3.48826904606028e-05
7.05180357780484e-05
3.96470978489262e-05
6.4014209820527e-05
3.64149109087453e-05
3.23631599023835e-05
7.68446215486501e-05
2.80880002010126e-05
9.74755471928925e-06
3.22024511206347e-05
3.05296806821684e-05
1.36436433883446e-05
2.73908823399158e-06
3.55236420746387e-05
6.99448293300514e-05
4.19929999051018e-05
1.53371283340835e-05
5.6625350770855e-05
5.84888693934663e-05
7.54533089770822e-05
5.38983425794688e-05
4.79379393998349e-05
2.2805171273121e-05
3.50228467839598e-05
4.19596180267708e-05
5.11172256805766e-07
6.47788577290596e-05
3.61563904330894e-05
4.48289360704775e-05
1.60094426644242e-05
5.25652893311335e-05
2.10356441059039e-05
1.23241739533258e-05
5.68480743386477e-05
5.30753296692821e-05
4.31963421674066e-05
-7.47833614669658e-06
7.69593245072405e-05
3.13469355062431e-05
1.82260729098329e-05
4.80358996170372e-06
5.71680116410227e-05
4.58544823596061e-05
7.91980331170054e-05
8.06710252900748e-06
2.40570392748957e-05
-2.30379380619901e-05
1.2527009729236e-05
5.71651763344133e-05
4.85776423800985e-05
6.91672597898121e-05
5.31786918556512e-05
5.69812006972626e-05
5.41635102569735e-05
6.29071290945609e-05
5.2966067663725e-05
3.96269698328469e-05
8.91240875749845e-05
6.621261050953e-05
3.77149893640568e-05
2.97013384691395e-05
6.93918013695875e-05
5.77626559066286e-05
7.48190086090899e-05
1.05374738197101e-05
6.52413308522992e-05
2.0059774075726e-05
-5.29867338776443e-06
3.85299560016867e-05
2.83073251046773e-05
3.00651438001641e-05
8.88070017289985e-05
1.14863905890111e-05
5.9415315612484e-05
4.39779342793316e-05
5.15428178154156e-05
1.12012520049302e-05
2.61302158893345e-05
8.21919217592072e-05
1.43324216043022e-05
2.33299600420444e-05
2.41996850167103e-05
5.38460092095478e-05
4.19948414306075e-05
2.5683127450993e-05
3.17919478912992e-05
4.12638749418936e-05
-7.10155009113052e-06
5.10975153664712e-05
2.30613502708474e-05
5.33192353860852e-05
3.31855894237612e-05
3.7387105461058e-05
7.14114777666514e-05
3.65185720853611e-05
0.000105995240872991
5.20909529510311e-05
5.05304954694919e-05
4.16640996455905e-05
4.48112420683043e-05
1.39388360680982e-05
2.72982692924709e-05
6.75423187440602e-05
3.86934416678125e-05
6.98024143821265e-05
5.83602093361042e-05
7.02207062495902e-05
8.80411222062585e-05
1.32105555123821e-05
1.46077147792265e-05
4.14282771433252e-05
5.03934663593368e-05
2.19629229243853e-05
1.0032144668013e-05
6.34453348115857e-05
4.61786154515737e-05
2.48836297823557e-05
5.31475214457042e-05
6.067621170529e-05
4.89241832790032e-05
1.46237603403663e-05
3.37947405704481e-05
3.26113778965249e-05
-6.72607817557907e-06
5.82409863514396e-05
2.32319587084388e-05
5.50759548664498e-05
6.14791212098113e-05
4.62796848803567e-05
7.75905083342073e-05
-1.92553983566229e-05
2.423963930059e-05
3.90923209119873e-05
7.88943366759362e-05
6.46415719860711e-05
1.94797276478742e-05
4.01970146132235e-05
3.44528145166506e-05
4.89912827291525e-05
6.28894132016459e-05
8.46785875354593e-05
5.46465617306557e-05
3.66461915194076e-05
2.93885000926374e-05
8.26108449200017e-06
5.47900030146482e-05
3.99563442171856e-05
5.17829301469505e-05
7.04421509673656e-06
7.28641237296631e-05
1.93989576554362e-05
2.73176420777148e-06
4.40090380369173e-05
4.58328019719307e-05
6.38155679531035e-05
-1.15186121274862e-05
3.24512403667451e-05
2.18677060616889e-05
5.87779565309239e-06
4.59744401324721e-05
5.62052605263885e-05
4.06895770529812e-05
3.16367172636419e-05
-1.44854773377421e-05
4.16716717809734e-05
5.34513603628948e-05
1.40448839312868e-05
7.27911480900456e-05
7.32748208110046e-05
-1.43368048078402e-05
5.40227798980125e-05
6.38563748426015e-05
4.30326315879697e-05
5.84345293324027e-05
9.18780709435829e-05
5.41625545814208e-05
5.090551033188e-05
5.43353047806293e-05
4.40336013917554e-05
7.07814734618382e-05
3.99925298607087e-05
-7.76051148886992e-06
4.18483865917965e-05
7.93238203073778e-05
3.41664018787868e-05
2.49465879174375e-05
5.50752585269808e-05
1.33327529337192e-05
5.01696218537327e-05
5.57124218413353e-05
6.32479002082428e-06
2.83996476174823e-05
3.51589469099364e-05
5.5957815236035e-07
2.67095853719759e-05
6.50509388915542e-05
1.93755366530925e-05
3.08139635128423e-05
2.64268641883349e-05
4.66907355789439e-05
3.11743105644532e-05
3.49071176183766e-05
-4.3918626856244e-06
3.67072737865693e-05
7.7813832092765e-06
4.50071748201032e-06
3.66151817705911e-05
5.65340198534689e-05
2.65036220752271e-05
5.19731010387989e-05
6.5995009478289e-05
3.62878252442726e-05
3.6261771954302e-05
2.23420786115787e-05
6.24716484941842e-05
6.68086327232398e-05
6.44560255701478e-05
5.24960579610987e-05
7.20003628635529e-05
7.09023098581832e-05
5.906219214131e-05
5.76392041392788e-05
2.92318142983022e-05
6.22216778304027e-05
3.47640526413469e-05
6.3709655131872e-05
-4.17087431471498e-06
2.38418084294084e-05
5.80336830200266e-05
5.60387103440926e-05
2.76803699159745e-05
5.20480903518292e-05
5.47332453616963e-05
9.44248700446322e-05
1.53074237578756e-05
6.35523817702106e-06
4.61579186238448e-05
1.34093146181082e-05
3.96263078854649e-05
2.94377443700123e-05
4.3737930915905e-05
3.18153254565779e-05
3.07482969120944e-05
2.38452389637774e-05
2.27820709224998e-05
3.87114564342122e-05
-4.98637555057194e-06
4.19188027150729e-05
5.0403073705322e-05
3.28714414876242e-05
2.91312924330853e-05
5.66712937728414e-05
9.67537218674591e-05
3.99993836645074e-05
4.98131562580461e-05
8.08072715374598e-05
1.27343636066016e-05
5.13960349909133e-05
3.97462297414964e-05
3.28092420477722e-05
7.10244914773245e-05
7.03852851584825e-05
3.73838058976378e-05
4.74943795476951e-05
5.83317266412677e-05
4.73964337634545e-05
5.49204536881092e-05
5.74063295287608e-05
5.92895083817334e-05
2.6092083857978e-05
6.49824086686902e-05
2.57861147514724e-05
3.88617243187498e-05
7.66294305559839e-05
-9.644340750908e-06
6.54807750156174e-05
5.03258031616813e-05
3.63246974791703e-05
3.5784323084767e-05
5.99244268351555e-05
8.0574233408695e-05
3.29465749073683e-05
4.70649075664428e-05
3.51720232695128e-05
3.01682246683086e-05
1.33195101675086e-05
4.33533839484307e-05
1.66347368987468e-05
3.27451098241727e-05
2.99479906052341e-05
3.81598366564906e-06
2.91044234057251e-05
2.04189139107287e-05
6.1916278027618e-05
6.90361609577621e-05
5.21013797856485e-06
7.70798889698262e-05
5.4233688186558e-05
7.45791085247905e-05
7.36560334216328e-05
8.82256475660634e-06
4.83073946453686e-05
4.68481761832363e-05
1.25200616000232e-05
3.82671154734979e-05
6.18070519900977e-05
7.18845207619038e-05
4.77163402650005e-05
6.76198031396515e-05
6.6297915662464e-05
3.46621253398061e-05
3.86967189509536e-05
8.66254305723308e-05
5.81301371276523e-05
8.11926716947144e-05
2.42262932729014e-05
4.98840931797372e-05
5.28989281982054e-05
5.14833138369721e-05
0.000106239891108325
3.95972837289544e-05
1.56693841082881e-05
9.11310778335926e-05
2.77904726936717e-05
4.08369372023596e-05
9.84157876583723e-06
7.93000970459443e-05
5.72944073723328e-05
4.67955342257599e-05
1.98827491507318e-05
3.17957947707762e-05
0.000117339151226683
2.90595805470453e-05
3.80961323911625e-05
3.22706458188431e-05
6.91976974096506e-05
5.79870406603292e-05
4.10710328281391e-05
-8.94043969269314e-06
6.18444161614211e-05
7.1573883526824e-05
1.49324186974469e-05
5.50625545208452e-05
6.61101865499886e-05
7.63537964807772e-05
7.10410509581003e-05
2.11815892221257e-05
6.77613499297644e-05
1.27179797142113e-05
3.0439885223717e-08
5.04361333184643e-05
3.38983262940117e-05
2.43383941261835e-05
2.11548387012895e-05
6.45925008648982e-05
3.23525376587331e-05
8.76086625575627e-05
2.64103347908183e-05
6.82529510085834e-05
5.2418235800335e-05
5.91367251925682e-05
6.00234122748263e-05
3.61456812954899e-05
4.88544216937877e-05
5.119945782783e-05
9.17421167985016e-05
6.59824373353513e-05
2.80041837406665e-05
7.1882147847177e-05
6.38098530036328e-05
4.77272825364665e-05
4.76844212779857e-05
8.96876973534903e-05
-1.98500045617003e-05
4.2063648741075e-05
-3.50591082083955e-06
2.4669969732254e-05
3.85170939411914e-05
9.42083645943495e-05
4.74620430332327e-05
