# Supplementary material for: Research on computational propagation and identification of mine microseismic signals based on deep learning
Source: PLoS One. 2025 Oct 22;20(10):e0334641. doi: 10.1371/journal.pone.0334641 (PMC12543183; doi:10.1371/journal.pone.0334641)
Supplement: S4 Data — (ZIP) [file pone.0334641.s004.zip › 000100700000376.xlsx_0.txt_24.txt.txt]

2.18898227974223e-05
5.71595029156827e-05
7.82703508225375e-05
5.77068527073511e-05
3.50332182578349e-05
2.60696996159635e-05
4.38569811626725e-05
5.84639693377405e-05
1.09349422717757e-05
6.09941300920124e-05
2.92846047182244e-05
7.41502111504585e-05
7.40389311065536e-05
3.04303889591275e-05
9.24530460098225e-06
-8.71391799032808e-06
4.07688198557898e-05
5.456475039151e-05
4.67980887278582e-05
1.89502932310214e-05
2.23055184383675e-05
-6.15584878379337e-06
2.86131982249118e-05
7.41623892288845e-06
4.33199877834316e-07
1.83349185983427e-05
5.26174907139902e-05
1.16800059203376e-05
1.66269901362625e-05
3.72231557924764e-05
1.16808911579262e-05
4.6726303986539e-05
5.42865938875659e-05
1.62674737087833e-05
4.32795748125163e-05
1.78535747853003e-05
2.62628695094299e-05
1.38613258402058e-05
1.45188144499242e-05
1.84009621438942e-05
-4.86946632878613e-07
2.57831906922281e-05
2.06322658977991e-06
3.29117462408367e-05
7.08511978647167e-06
3.62663451407586e-05
4.51684464228487e-05
-2.44590515877662e-05
-1.53391663397936e-05
1.17580699859599e-05
-1.38711671776796e-05
6.57584778751401e-05
3.50887154558829e-05
3.36365972672823e-06
-2.51220460899349e-06
8.99936040751437e-06
5.55971274438345e-05
4.47390139480281e-05
2.97753448002442e-05
4.42600483702157e-05
2.34680992319847e-05
8.25299478971629e-05
3.88752940980914e-05
2.73785507012714e-05
4.22856953341984e-05
5.64960521026431e-05
3.07795497280882e-05
1.63784110724746e-05
2.19563715881568e-05
4.15239377827655e-05
3.57947163450991e-05
4.62433084981061e-05
3.10406232543988e-05
2.10586768936623e-05
5.77158778514006e-05
4.40972077348276e-05
5.36241619226118e-06
3.02331677566514e-05
5.10373515195979e-05
3.59953317077098e-05
4.85643956574281e-05
4.44017064768717e-05
6.28455854836028e-05
4.48931552670168e-05
2.78864987214183e-05
6.34332911484548e-05
4.11377130180082e-05
3.40724658820442e-05
2.05654161955547e-05
1.2728817702788e-05
3.29897108266994e-05
-2.13978187900639e-06
4.19293917692922e-05
-2.04189539720499e-05
4.37949261857971e-05
1.37655381382801e-05
3.85376766275307e-05
6.28757535454414e-05
2.60563263696537e-05
4.09073606085047e-05
3.39062866088087e-06
1.48686373412708e-05
3.01047014236075e-05
3.39483264762629e-05
2.97836701834776e-05
-1.84389731652918e-05
5.26239604244954e-05
1.03229970740058e-05
1.23752027376565e-05
1.82833711138931e-06
4.72506413086892e-05
-5.82385599074583e-06
6.19180871383046e-05
2.65497345093044e-05
5.79921795479653e-05
-2.87768337201185e-06
2.11229359645774e-05
4.86289560332295e-05
1.09352221873534e-05
3.44467701547127e-05
2.64502102581505e-05
3.68848887222239e-05
6.17989181089741e-05
3.31886298323248e-05
7.05177816056749e-05
1.94239029815611e-05
3.188861758466e-05
8.06004640694398e-05
3.70588729692957e-05
2.18858535374852e-05
5.73883886462849e-05
4.64999688085841e-05
2.69593029035996e-05
6.28239614769817e-05
-1.4525482130703e-05
1.13229533775847e-05
2.98035187588983e-05
5.04651983802703e-05
4.6064993177994e-05
2.10263997363482e-05
6.47357349674581e-05
3.22158472113463e-05
7.03087529247149e-05
4.25897649379171e-05
1.41232671718993e-05
2.95166698513995e-05
2.90153120325354e-05
3.749309376816e-05
3.74938550842636e-05
5.46897730137964e-05
3.62468239099221e-05
3.04405069319355e-05
4.70943219249227e-05
1.99946526906317e-05
3.59186597987598e-05
1.77482390052363e-05
4.71284209234998e-05
5.21469288804502e-05
1.7107331054783e-05
-7.61318031930808e-06
1.87472201297168e-05
3.605643307556e-05
3.47193311744625e-05
1.49248171057521e-05
2.8283715092047e-05
3.3385902783416e-05
3.94486277326377e-05
9.99843053018502e-06
2.50062306434671e-05
3.57747914317795e-05
1.6356150773742e-05
2.158016229041e-05
5.04351951623781e-05
2.28372692529031e-05
4.18034332484172e-05
3.96261639977982e-05
7.83793006474955e-05
6.05973961820916e-05
-2.55243526432524e-05
3.82616590049358e-05
3.26495259123496e-05
4.62003802501145e-05
1.62737549514661e-05
3.19971756482153e-05
1.88990172667294e-05
4.85748353117328e-05
3.62906057451087e-05
2.48288151780988e-06
3.57891437009854e-05
2.49438754103232e-05
4.82505511919477e-05
6.57117203843803e-06
4.55143902847433e-05
6.72810075786933e-05
2.80483739044887e-05
5.35949769451285e-05
4.98984791825932e-05
6.47581321767281e-05
1.68280755851818e-05
3.63651533856238e-05
4.98905119088466e-05
2.29841098362107e-05
5.02989688411742e-05
1.00479467403449e-05
5.37260875262041e-05
2.25772653195716e-05
5.08925177238953e-05
-9.42398372040833e-06
3.29193014256784e-05
4.97756676238733e-05
6.70886532002708e-05
3.53807750531046e-05
-1.08637325491885e-05
3.88137998249809e-05
2.05047494410603e-05
7.83695521909441e-05
1.74901992136206e-05
3.17368979401634e-05
2.73106876384138e-05
2.25027630139755e-05
6.66789900075112e-05
4.33069991055189e-05
3.69566247994982e-06
5.33806083650256e-05
6.17575992305988e-05
2.37434860216862e-05
2.59268970487016e-05
6.92888097644861e-05
5.1716101418618e-05
7.92830735513599e-05
2.76698592420956e-05
2.68481544795383e-05
9.40917705255505e-05
9.89069846632934e-05
3.43144781472915e-05
7.86532679471281e-05
8.29165580922803e-05
4.65269463420597e-05
6.07014015035753e-05
6.631467498431e-06
3.99753066443872e-05
2.66992176026796e-05
1.78439562997719e-05
6.38815196378851e-05
1.28442153985241e-05
8.15016336630087e-05
5.29625846913199e-05
7.38420472604524e-05
4.94871133015892e-05
3.12295216801029e-05
3.17917290981601e-05
6.54527777004192e-05
3.99644122005448e-05
4.47509028413238e-06
3.23994783610649e-05
1.51745775295969e-05
3.03444279425856e-05
5.08156882033466e-05
3.08146668098495e-05
7.31380461343121e-06
3.50030921534228e-05
3.79556561793641e-05
1.97323997720601e-05
2.49233405094004e-05
2.89747054818495e-05
-4.81871524620414e-07
3.16271545657594e-05
2.84732663734787e-05
1.24698372815998e-05
5.18369557666632e-05
7.21584337686656e-05
3.21296356522626e-05
2.09690074577149e-05
1.53227295351322e-05
5.25431980564714e-05
5.1268215556901e-05
3.42662758784551e-05
4.06722708794572e-05
7.23696560973997e-05
3.26448813842759e-05
4.89346327656297e-05
2.08131263001435e-05
9.51542670809548e-05
4.15275327003421e-05
2.64139819307252e-05
2.47428950242935e-05
1.33629197822566e-05
3.83895928219535e-05
2.50912531380461e-05
5.9509647620724e-05
4.2908981381066e-05
5.05308428044153e-05
5.19216518206404e-05
5.48135668009572e-05
1.53203709961774e-05
5.67696304188203e-05
5.2310076285438e-05
3.46644762021905e-05
2.84772455364441e-05
6.44346056863553e-05
4.30856725042649e-05
2.10355980287265e-05
7.83287612820665e-05
4.83486605932755e-05
8.30679672582601e-05
4.94136497545291e-05
2.36024095281084e-05
6.79057128326381e-05
4.29362776923755e-05
-3.49192814991309e-05
3.74607870931487e-05
4.63860420064561e-05
2.40285836273937e-05
5.22762755402033e-05
4.18905060724854e-05
4.51822178172492e-05
4.31345196189721e-05
1.44099589421696e-05
8.30781057498536e-06
3.9186535012681e-05
2.35928082869957e-05
6.54694741892507e-05
6.26972220828421e-05
5.37790151857132e-05
5.39635276307934e-05
5.33513972838184e-05
1.32601054215376e-05
1.94073691294584e-05
4.841065330571e-05
1.92094011055616e-05
7.17138534470917e-05
4.39883842987108e-05
6.41266710029568e-06
1.80878937482706e-05
3.29588295919431e-05
3.28012418123658e-05
3.30493263071082e-05
3.76268195246111e-05
6.83514985817371e-05
4.75960780927367e-05
6.36818218462503e-05
5.5183603062027e-05
5.45238829766763e-05
9.68287331587362e-06
3.71083169279547e-05
3.97148971594046e-05
8.10313781482368e-05
7.56462075259944e-05
5.70898120440044e-05
2.62693536002089e-06
4.81891003859589e-05
4.34168720337019e-05
3.36867056587804e-05
6.30572241914686e-05
5.4801106778404e-05
2.99203312217901e-05
-2.92095505227038e-06
4.59226519214718e-05
2.07996013750299e-06
6.93996163128778e-05
3.26413772756756e-05
-1.24435876087668e-05
2.15304727728758e-05
4.95954768298434e-05
8.02227571672015e-05
5.18971951518502e-05
2.3815698640695e-05
3.1123066379906e-05
3.38888143183663e-05
7.07037430838241e-05
8.09087205737899e-05
1.9303669600904e-05
4.97549316707862e-05
2.45385236563422e-05
7.40434299050059e-06
3.11461309210472e-05
3.18239167401016e-05
2.52374567110343e-05
3.44653902951362e-05
4.5594048867404e-05
2.70205287547968e-05
5.21320353102283e-05
4.64789625243346e-05
1.41187547603004e-05
2.55249120395419e-05
5.50358235884793e-05
3.56801572614658e-05
-2.06677318415605e-06
1.41670420753762e-05
3.11894352668152e-05
3.12875875380989e-05
1.24384012092005e-05
8.01366021543381e-05
5.56706731058607e-05
6.21184820962144e-05
2.70551203578357e-05
4.62893448476413e-05
3.20952702938781e-05
5.35838757645068e-05
5.80098733491506e-05
2.20649141073057e-05
3.6477693699661e-05
4.23859635473883e-05
2.86792483889007e-05
6.75646076006908e-05
3.90005814621758e-05
3.26295797824593e-05
7.19160565542502e-05
6.79738359859513e-05
-6.90304767058123e-07
1.10812150394199e-05
1.69748124935963e-05
4.42247638172964e-05
2.43292375448615e-05
1.25723290522561e-05
-3.08307819940542e-05
3.08951167174735e-05
1.03380480880255e-06
3.51846235338465e-05
2.92752972651515e-05
5.30859642519756e-05
4.04307984799885e-05
5.50270924030006e-05
2.46498963791167e-05
-2.9421094335036e-05
1.72059012003355e-05
3.45605452005014e-05
6.36477796651349e-05
1.92366914484167e-05
5.59025440031946e-05
6.57608478529984e-05
7.99931088010714e-05
3.08228988578275e-05
2.39646413543336e-05
3.21002610886172e-05
3.01811147791655e-05
7.52274410227706e-05
6.08550958087488e-05
5.11008251927074e-05
4.3612202904783e-05
1.98285626684492e-05
3.82168083796256e-05
4.66399865500275e-05
6.29236862620108e-05
5.57950462100285e-05
6.16320224436624e-06
5.21720569769728e-05
4.03299576013141e-05
2.36006341343629e-05
1.49772399924116e-05
1.58595765935729e-05
2.50957276208641e-05
3.61254680305951e-05
-4.40659053774021e-06
2.95406218035492e-05
-4.93141088884909e-06
-4.80083159919731e-06
2.88318626855381e-05
7.36464336373504e-06
1.56096768655108e-05
5.20585891415857e-05
1.97620693938143e-05
3.12898116794976e-05
1.91159203729152e-05
4.32977207943091e-05
3.56550668665902e-05
3.28391776704196e-05
3.90134100029907e-05
4.69506624784415e-05
3.49515965939582e-05
9.13637529771983e-05
5.601340607541e-05
5.44340978504312e-05
4.15616414247997e-05
2.45727844654213e-05
0.000107542641128812
5.52376373551087e-05
9.68392262550364e-05
5.8572043583663e-05
3.9186757302079e-05
4.41748134686942e-05
4.89707179136409e-05
3.39630996107791e-05
5.51118563214062e-05
4.65646041165822e-05
2.17906711381631e-05
7.23420461998604e-05
1.52325823649108e-05
4.60128638204998e-05
6.08592041765526e-05
2.32029705039409e-05
-8.93386342074164e-06
2.22215925787164e-05
-2.32888818690707e-05
1.34075535683049e-05
2.80650127459657e-05
2.52380395806726e-05
1.16004637777585e-05
4.58985886910604e-05
4.7424164381107e-05
2.24945715674687e-05
2.5654493400525e-05
1.87345598908834e-05
3.06336008245239e-05
3.93314077867329e-05
1.53271805413073e-05
-1.22214105551496e-05
1.4384266930571e-05
4.25433906069117e-05
8.49437468694664e-05
3.79982951503353e-05
2.24599201709564e-05
3.01923672077895e-05
2.83571381252365e-05
1.72863490108199e-05
5.19563469328548e-05
4.45037547674863e-05
5.57059066017127e-05
1.32963723459566e-05
4.11314884526293e-05
3.15265723290944e-05
6.94267291327121e-05
5.38167502149252e-05
7.71935857809195e-05
5.46002999880336e-05
4.4180517511406e-05
8.06200059317121e-05
2.2142186028087e-05
6.22587276223633e-05
4.42636667256203e-05
5.86322688370622e-05
5.45075631090898e-05
6.8499591240215e-05
7.43775131230001e-05
4.39829085144465e-05
8.19081127163157e-06
3.53467609470909e-05
2.72930441909266e-05
3.34552618407101e-05
4.23366063095579e-05
2.49214698712549e-05
4.64676635075879e-05
4.30817897649641e-06
2.98688413833446e-05
4.4081731450652e-05
3.81723250130136e-05
5.49244097426598e-05
5.17822936401419e-05
5.01846198308721e-05
1.02448877500475e-05
6.14349174731518e-05
4.45202857145768e-05
9.90794815782279e-05
8.0644955845979e-06
3.87580912242571e-05
7.23125011298744e-05
1.67260383136451e-05
6.65038438615601e-05
4.1433538460009e-05
1.39963497610906e-05
2.33433601627565e-05
4.80636126307946e-05
4.91884107732773e-05
-2.09465874571847e-06
1.67200727860137e-05
4.64156171424958e-05
6.20959710299331e-05
4.42905461169521e-05
3.83177169480387e-05
1.58905427064101e-05
2.37563579879457e-05
1.26710113661696e-05
5.21704511043828e-05
5.28195306016157e-05
0.000108476297214788
4.47630919488702e-05
7.40556652953556e-05
6.00886258796019e-05
4.7863875251568e-05
2.64903942307669e-05
3.80724218663325e-05
2.70509442062836e-05
1.38222667303932e-05
4.32423599584052e-05
4.47955240969096e-05
3.4550774329153e-05
-1.65800187540191e-05
6.41223970151848e-05
2.06122490601445e-05
3.79686173075072e-05
3.37513117076867e-05
7.59365553771774e-05
3.21881444598352e-05
2.91260541372678e-05
4.46465633935235e-05
4.90911557107863e-05
2.76004874673001e-05
4.30869953707781e-05
1.02656266675037e-05
9.37462761802248e-07
3.06870080901285e-05
9.3659919305934e-06
3.78429621920015e-05
1.41790198055918e-05
2.86526210965456e-05
2.65383883361879e-05
5.592290340881e-05
4.41872102097201e-05
2.74439140778854e-05
4.61498773743127e-05
3.69191035073582e-05
4.01313121070602e-05
1.76063506387119e-05
3.5318136794543e-05
1.42101093341333e-05
-1.41294487706021e-06
1.34191423068871e-05
4.96318636727663e-05
2.89761257459852e-05
2.96014218774359e-05
4.50541587166102e-05
7.4896540564182e-05
1.72654502204629e-05
8.04722419839107e-05
7.32598752063852e-05
9.02399051227347e-05
3.81938503612142e-05
7.10266443767273e-05
5.02882864918968e-05
4.89472524479695e-05
2.61110621651429e-05
3.82875934375067e-05
6.52581525016314e-05
5.33822114701882e-05
7.16204047332032e-05
6.03994550875763e-05
-6.25926265834745e-06
-1.12706919700028e-05
5.59073858673476e-05
4.53804521063677e-05
3.04331166479638e-05
-7.74817650570884e-06
4.26453831954471e-05
2.00939775191917e-05
4.0984210597199e-05
3.33806057878643e-05
4.32608605263365e-05
2.21614112942817e-05
5.11662987587031e-05
7.41320760437272e-06
3.34380415449895e-05
5.07577806206978e-05
4.10659867269085e-05
3.46662749959151e-05
1.23733075239803e-05
5.5681979144464e-05
7.63064894356821e-05
2.50964860624532e-05
4.23567412570613e-05
1.01254532286954e-05
8.28084580819876e-06
6.03869315479758e-05
2.58667208231162e-05
7.5342215422902e-05
7.16873059068245e-05
3.1076155453629e-05
7.07955768307216e-05
5.16782426442954e-05
4.62792339573577e-05
4.47180901498894e-05
5.44099396140343e-05
6.21297327549939e-05
4.45678995655792e-05
2.05512175098644e-05
5.7069553169129e-05
6.56107263425702e-05
2.64745616981392e-05
5.37303920428454e-05
5.82090088049743e-05
5.77500541069759e-05
4.9720497414018e-05
6.15115818675165e-05
4.30276759627765e-05
7.64111286484306e-05
3.51423043482406e-05
3.17534686997919e-05
1.31616417462024e-05
5.72208728889467e-05
2.86591275086481e-05
6.18356772006461e-06
5.23730775633058e-05
3.80430159687248e-05
2.51037330864094e-05
3.21832672229048e-05
1.31599079333332e-05
3.76469744744905e-05
6.57653112625053e-05
4.17979591328503e-05
4.4088692269067e-05
6.13967979249517e-05
2.16986602749571e-05
8.73116749579695e-05
-5.30115628664554e-06
4.60787587823628e-05
3.67431876484522e-05
5.87694162995653e-05
4.31246532083364e-05
2.7553550978474e-05
-6.98506389760283e-08
3.09361238972398e-05
3.55621741034048e-05
3.37733752832341e-05
6.39253607337068e-05
2.34178845935572e-06
8.48596960856096e-05
6.27664433745692e-05
6.54208750506086e-05
0.000105274012241498
6.02414460541941e-05
3.99005001283803e-05
7.29140848290512e-05
2.34073035876903e-05
5.93003611907371e-05
5.56791615527668e-05
6.47657984543055e-05
6.2951129631025e-05
1.99135610289458e-05
3.77533842425858e-05
5.66137189210066e-05
3.20976886996736e-05
9.38727745447337e-06
2.45264414083499e-05
3.86711297987496e-05
3.12519036502364e-05
4.12647353204667e-05
-2.0968935416461e-05
2.83148985287588e-05
-1.20372790147185e-05
3.94520151172615e-05
2.19065832299182e-05
2.4935382870898e-05
-3.22942639438561e-06
3.80922293035081e-05
2.83041785133756e-05
-6.63441053479502e-06
-5.29474454929704e-06
-1.51008231731226e-05
1.15122748661211e-05
1.86628833410146e-05
6.72191377353653e-05
6.18152891583106e-05
-5.65970728349675e-06
1.85180756259963e-05
4.58284362281454e-05
2.90750708193171e-05
6.38601025508343e-06
4.63236722797849e-05
5.55790710202799e-05
3.84401161122678e-05
5.99916695503006e-05
5.88882344956823e-05
1.20096515230135e-05
2.79720668945811e-05
2.25776787311545e-05
6.05456595087863e-05
6.01698243813366e-05
4.89437493786668e-05
4.57377731061594e-05
2.74102741569802e-05
3.2276967341529e-05
1.39870593690673e-05
6.52727390818989e-05
3.67454629629006e-05
2.3671258360979e-05
-1.1130278135686e-05
4.6282442888751e-05
2.66582901318899e-05
6.68419241326216e-05
-1.54000430993736e-06
3.12987221956812e-05
3.63562007326057e-05
2.0651150408129e-05
4.93112431331779e-05
3.10298543976027e-05
2.64273602267213e-05
8.29398586067702e-05
1.43009889538244e-06
4.68619370248263e-05
4.05789841835643e-05
2.01245448091248e-05
2.21509541721022e-05
1.89510477019687e-05
0.000102467307007438
7.219143459345e-05
6.16289068907861e-05
5.53352901355854e-05
3.48071546749676e-05
4.04340684964424e-05
-1.06906620689324e-05
4.69095468434225e-05
4.10981543689142e-05
3.27579218205864e-05
4.8602515081996e-05
3.47166323010055e-05
3.13398235091305e-05
2.72095370446644e-05
3.26419095033131e-05
5.91603643502805e-06
4.89396870330274e-05
6.00941170892297e-05
-5.27492184898014e-06
4.43826669847965e-05
5.90762272886372e-05
4.93675733221512e-05
3.77816337970242e-05
8.86982723780753e-05
4.99675894159093e-05
3.73492364372329e-05
5.42627104630223e-05
5.79301742473954e-05
6.15357634068842e-05
1.52448340990528e-05
4.27733544176269e-05
5.16586283543817e-05
2.24348007479606e-05
1.89815738831746e-05
7.25792350003926e-05
5.95046769685593e-05
1.43577489967629e-05
5.30080746547845e-05
3.02646726011718e-05
4.99575933526266e-05
2.08665770129524e-05
2.84430133204233e-05
6.21897585317897e-05
1.99184875751426e-05
2.69800010487995e-05
3.35673566407261e-05
4.35912721502786e-05
-1.59292020456484e-05
4.08661454758838e-05
3.30632463488576e-05
4.47949440542997e-05
1.18817971226041e-05
-1.00433914585346e-06
6.24015039363936e-05
5.44664375897022e-05
5.60933450105061e-05
8.02889678944464e-05
2.66159968939828e-05
6.76893075022341e-05
-8.58414697120142e-06
5.41506830751535e-05
3.24868632856091e-05
2.29116195414656e-05
3.66955785462159e-05
4.16961900171398e-05
5.43883689723798e-05
5.59828700003105e-05
6.70067862541352e-05
1.2274108219517e-05
4.07115734174862e-05
6.93664248256513e-05
6.68372270492194e-05
4.73237594327972e-05
5.56986051735827e-05
3.38747159453709e-05
4.6918237651134e-05
2.27191164335748e-05
5.87697316526744e-06
3.55538133335573e-05
4.24771792057735e-05
3.74576216060955e-05
3.71611772538251e-05
4.59456981488802e-05
5.08243703649996e-05
2.07857215147553e-05
4.8531365522938e-05
3.58172261614838e-05
3.46557191857486e-05
1.07111343582842e-05
3.61011958316571e-05
5.84217833483021e-05
4.47035459712705e-06
6.11420089042609e-05
2.92764582495052e-05
4.9999511236665e-05
3.07761713973638e-05
3.04196038124907e-05
8.42178976628447e-05
5.76868426037998e-06
1.00433284357258e-05
4.52422627257317e-05
1.78630994914258e-05
2.06284428343819e-05
2.14863167599893e-05
1.91687116934026e-05
2.95342292776902e-05
1.76886048137353e-05
5.32606416940677e-05
4.29102866136287e-05
1.2793760319813e-05
7.13180125034856e-05
1.81977558135418e-05
3.37989102499128e-05
2.401162628508e-05
2.9168863034235e-05
7.41366574081485e-05
3.39633149176417e-05
5.77604876785428e-05
5.57809888904534e-05
6.46362417168746e-05
3.70993767526432e-05
3.35656687858465e-05
5.24230190457787e-05
-4.34166277347126e-07
9.50823615049462e-05
3.94304065076541e-05
2.96898142043292e-05
1.1341365075247e-05
2.41211596780589e-05
4.23515190360849e-05
1.17705094218308e-05
6.97711786058829e-06
2.57714716426507e-05
4.01825936343164e-05
4.88414735027234e-05
5.94824306306373e-05
-2.05752177391438e-05
-2.66943614006098e-06
4.64023798805758e-05
1.92246860829225e-05
6.55727890264116e-05
5.32356730810998e-05
8.63477737322977e-06
2.57825294656024e-05
-6.11183854009422e-06
3.17954856538437e-05
3.00693516990969e-05
3.37101036198823e-05
7.04056448229101e-05
1.85180599462933e-05
4.83901391493515e-05
6.25157356959797e-05
5.42437236265927e-05
4.64477043510008e-05
8.82048534919879e-05
8.15135679580999e-05
0.000103971534823219
4.67405652559386e-05
2.46143439161039e-05
3.33614970939272e-05
4.92335169717871e-05
4.92893514454681e-05
6.88821784173657e-05
7.30665027381124e-05
4.19967121405095e-05
5.13481386025979e-05
1.51835372218848e-05
7.01527002035464e-05
3.81255169827706e-05
3.74945782468765e-05
2.16134910206718e-06
-1.16392878456582e-05
1.8533627943223e-05
-7.70270447235367e-06
-1.0033488256234e-05
2.5805724142323e-06
2.93597838616217e-05
2.55452054392143e-05
3.05675643219002e-05
4.02528710766918e-05
-2.25071204986923e-05
3.09504949370991e-05
1.9080118289435e-05
3.27958467357876e-05
2.02053448617831e-05
2.01648361384455e-05
-2.78271636020416e-06
3.28452502766583e-05
-2.39502919825443e-06
4.34804726016582e-05
4.23987727770723e-05
8.04068648092663e-05
2.39708832717114e-05
3.18384772379752e-05
4.86042700372962e-05
5.12294910328477e-05
4.08955823518916e-05
8.31108789403659e-05
2.17072913660468e-05
5.47989898234384e-05
3.85925270707273e-05
4.78220401308031e-05
5.34108950703904e-05
7.3192974913684e-05
5.24324528454386e-05
3.21781539379438e-05
3.22944493633846e-05
4.27701844122586e-05
5.21480073788487e-05
6.59237871542789e-05
6.23422324684267e-05
8.30822323486478e-05
3.53629861555939e-05
1.54579649115117e-05
6.04139783390891e-05
2.33340209737311e-05
6.74414411193448e-05
4.95626984063159e-05
5.93438406050172e-06
3.71556207200728e-05
4.93459840435964e-05
5.84949096074771e-05
3.21819582128576e-05
6.13396900688764e-05
3.37732649201174e-05
2.2893859509801e-05
4.90301216537025e-05
3.45408346605109e-05
4.65976569366003e-05
3.85265136077458e-05
-5.16703710362456e-06
1.87745076338842e-05
3.53171322515778e-05
2.26638204425842e-05
1.03499853838866e-05
5.35134358291337e-05
2.81385043423163e-05
6.46342259474335e-05
7.53982641344779e-05
4.85391598939468e-05
4.16756304209132e-05
7.67647538184909e-05
7.30476723084626e-05
1.95211146182191e-05
5.82581333062762e-05
2.79167723383952e-05
8.99710122643492e-06
3.43943500676046e-05
3.37851204682059e-05
3.82569914493406e-05
3.1121565702906e-05
3.64832342607342e-05
-2.07520947504421e-05
4.56642551241958e-05
1.42918307753368e-05
1.71045710118355e-05
3.6938796564964e-05
8.68407656967433e-05
3.08200267244494e-05
4.59216328716588e-05
4.82280527936464e-05
4.04290313616455e-05
7.49384739315208e-05
3.19291146802796e-05
1.33406079415238e-05
5.7700097653166e-05
4.41220357572765e-05
7.40682415250309e-05
2.49210050968768e-05
5.83169158887453e-05
2.82199695570006e-05
3.71993024892037e-05
6.8943029449143e-05
6.24387923645817e-05
5.2929063853104e-05
5.73302480725168e-05
1.08655951503514e-05
4.52641378156255e-05
1.3887663642781e-05
1.14063081711052e-05
3.96333508528231e-05
4.53085432203982e-05
2.28050503379365e-05
4.11159157875773e-05
4.91004633829177e-05
5.82199334220559e-05
2.72194775413755e-05
5.52804539853544e-05
4.12915126155532e-05
5.30044781260985e-05
9.02721691960997e-06
2.50995894595515e-05
2.75251978463549e-06
1.85685146816829e-05
2.80112201643744e-05
4.943015793466e-05
5.48386894541761e-05
5.17090126034101e-05
6.294868184662e-06
3.6528871284114e-05
3.77026336734295e-05
1.57684479180828e-05
4.82266692696757e-05
6.60165160502231e-05
5.28945840142091e-05
6.9474673319558e-05
4.31335234181467e-05
3.40432545524969e-05
2.70444857708485e-05
4.90891599816444e-05
7.26695221560556e-05
4.70676625528526e-05
2.67740292179776e-05
1.92313564646838e-05
4.79536886519949e-05
3.16893296809534e-05
1.56978108618707e-05
2.36203823168555e-05
6.16882380128868e-05
7.68995171848187e-05
0.000124089595192673
2.25355515417664e-05
6.8872635512217e-05
6.55134271342223e-05
6.93287396612095e-05
2.4369810558944e-05
4.20876184902055e-05
4.56772940058906e-05
-3.14424598508016e-08
1.0676121629911e-05
7.03791476927358e-05
1.04274066568225e-05
5.45556575775662e-06
1.76383156031117e-05
3.04434451832506e-05
4.06567040392361e-05
4.03875840420091e-05
7.31988133411274e-05
2.1857339775056e-05
4.31364868900123e-05
3.62565234166265e-05
4.27705891170574e-05
3.39055249416931e-05
3.50086458221142e-05
4.42045085516524e-05
3.14915147406225e-05
2.13167793273947e-05
3.41501239635446e-05
7.50107487599897e-05
7.49378908161766e-05
7.2801714280603e-05
1.58699198472338e-05
1.60107292547229e-05
7.43376997353755e-05
2.18523952705587e-06
-1.16976984623316e-05
4.24120673739658e-05
2.74439761292512e-05
4.84280956866399e-05
-9.9729988188836e-06
5.82582514207835e-05
4.98630045225259e-05
2.01041697472135e-05
5.64636877453099e-05
3.21876121172879e-05
2.33584548203641e-05
4.3955355920863e-05
-2.1728920932326e-07
3.35253537129655e-05
3.83976681108933e-05
3.36838815073469e-05
6.33583450109828e-05
1.50300639231507e-05
4.39741330251812e-05
2.48153729710881e-05
7.60758539850608e-05
5.1749597721992e-05
4.442340993417e-05
3.62484530401137e-05
3.4129518601393e-05
3.3807505919464e-05
2.98908882980525e-05
6.50803621301935e-05
7.87858404762549e-05
1.63456287983557e-05
3.41360701036465e-05
4.21918779081498e-05
2.62252645072103e-05
5.62016473749489e-05
5.09467791704128e-05
3.8518733418658e-05
5.21296619908903e-05
5.25590763042858e-05
4.29380323905686e-05
4.76829270248966e-05
2.40123850520144e-05
4.39849325926735e-05
5.98747753215828e-05
5.66988151857067e-05
3.38797498599705e-05
3.70494919222959e-05
2.46364243076144e-05
6.02629948089661e-05
2.31644691563716e-05
4.60557524057391e-05
8.88898334218424e-05
3.4700640222464e-05
5.50438768949126e-05
5.87292419433334e-06
2.13640941003685e-05
3.06380610199689e-05
4.26286071193262e-05
4.73328366162769e-06
2.62091049499529e-05
1.75026444831709e-05
3.24067975466416e-05
3.68076916398819e-05
5.34034725516601e-05
6.65488612410426e-05
3.39121578437512e-05
1.69406281955345e-05
1.7604572471784e-05
5.34312277497122e-05
0.000108983086808587
1.69240155310957e-05
4.41332451627749e-05
4.73432679356222e-05
1.331006025565e-05
6.69843057864934e-05
1.37469297321539e-05
3.80025127526637e-05
2.06820849878313e-05
5.02448204316552e-05
7.50890018759523e-05
5.83848442805154e-05
7.48424059669596e-05
4.20980335091846e-05
7.5267302180456e-05
1.47426267214224e-05
4.3475726773042e-05
5.50889433100022e-05
2.22042210359833e-05
9.64981301858183e-05
4.9905982345193e-05
4.39756960592507e-05
7.76096959314337e-05
4.32759437814254e-05
4.46080462904648e-05
6.20780168127102e-05
1.29945227169899e-05
-8.0586326395846e-06
5.99695263065798e-05
5.71127170185677e-05
3.5206131078881e-05
1.10390515361617e-05
-1.7820006568592e-06
3.74136966435959e-05
2.3526978040529e-06
3.15626806884871e-05
1.8680130414876e-05
4.09159531940143e-05
3.88961875635261e-05
4.1116908805979e-05
3.19281412398029e-05
3.56708580664727e-05
7.12434532386877e-05
1.08517571738384e-05
4.04019021968352e-05
4.81157433364325e-05
4.01527556066145e-05
6.7791273959215e-05
5.99125330499191e-05
5.68842912960887e-05
3.96308723924572e-05
2.08534678434162e-05
2.37400166474218e-06
7.63161349421115e-05
6.45628845515505e-05
7.74336541548491e-05
4.52389014141975e-05
6.17796797674501e-05
4.33955035206492e-05
0.000102357798858894
9.02261365401198e-05
4.93032017315394e-05
8.77067994260888e-05
5.4544607327644e-05
3.515071104039e-05
-9.2091950326477e-06
2.67696584469261e-05
3.03591795064676e-05
6.41895487469925e-05
6.13249355030206e-06
-5.94721617194463e-06
3.2747084833161e-05
2.88864696643854e-05
2.63930995556345e-05
2.97763679383105e-05
2.23855756578572e-05
1.57532849537026e-05
1.88872116934979e-05
3.07802270678259e-05
4.54245860405183e-05
3.85994002769651e-05
3.0542044029532e-05
7.93632566487496e-05
3.23417387307843e-05
8.26915792472405e-05
5.24322762504948e-05
3.09233933451029e-06
2.60180996581327e-06
5.72938089408634e-05
7.12717389430488e-05
7.52646451007402e-05
4.06581835273166e-05
8.69281296264979e-05
3.42014457799962e-05
4.14583397539656e-05
7.60371413351735e-05
5.73047642813426e-05
6.58454316810433e-05
4.02288818212774e-05
6.93169923405746e-05
4.37129412771825e-05
7.34104514781958e-05
5.7533845710499e-05
3.08091113892462e-05
4.52511598469815e-05
2.80334751263018e-05
7.52358578291261e-05
7.09620360802015e-05
3.16398595044751e-05
2.85317000479909e-05
1.74762350426453e-05
5.95759915223344e-05
2.57217479823308e-05
2.54039858095553e-05
6.41627185335794e-05
3.68351102449473e-05
7.92928176637669e-05
5.96345553816775e-05
4.14949544722292e-06
5.41170266786905e-05
5.79219483607406e-05
7.44756198789764e-05
3.06371627987776e-05
3.60133851447949e-05
2.7499307541694e-05
2.33106893205285e-05
2.54310609811046e-05
4.31471283250375e-05
2.22174919258297e-05
-2.7326849124351e-05
4.81281632538943e-05
8.9552888467578e-06
5.6909055321672e-05
6.36332243578217e-05
3.68938182957202e-05
4.6279188577622e-05
5.03507308422249e-05
3.83044138026627e-05
8.43999646910033e-05
2.53020767319654e-05
6.09290425204702e-05
5.06825085376814e-05
2.79718907697585e-05
4.02183303972517e-05
5.14502132502951e-05
3.65309676968239e-05
1.26203466889323e-05
5.53113034541681e-05
4.67840927211232e-05
2.47857429775944e-05
4.97001496097534e-05
4.48119896210499e-06
1.77751872216386e-06
9.32317283146355e-06
3.03652011098329e-05
3.40270979039475e-05
-5.34077702740229e-06
3.89591399307914e-05
4.69841631316251e-05
3.63515936956477e-05
1.34367618788888e-05
4.20437174228639e-05
1.62094000941846e-05
4.93078641256083e-05
6.89022816237461e-05
2.42913147458531e-05
3.57017388169485e-05
1.84093866645303e-06
4.25842634596388e-05
3.10592589671156e-05
8.33822861000422e-05
6.22452703445139e-05
5.09977905239747e-05
4.96214460576248e-05
3.5042456448576e-05
2.13552495613097e-05
5.05428485687433e-05
1.76031246290754e-05
6.44796590118273e-05
8.34862315137621e-05
4.51694624559269e-05
6.41576744329294e-05
5.22763401625739e-05
2.28009711663173e-05
2.04475171893337e-05
6.41551475259855e-05
4.03140336939393e-05
3.20831001780019e-05
1.90081686734168e-05
3.58037433124278e-05
3.48175807470208e-05
7.40561982279529e-05
3.71512076335954e-05
1.57880005871438e-05
5.02590076117981e-05
5.51268205998369e-05
4.28819274864923e-05
4.51639162413199e-05
4.84345142079688e-05
5.77027662366183e-05
2.0384319146251e-05
3.56668412893857e-05
3.15026301901251e-05
-7.40645897547537e-06
6.49304177446191e-05
8.40811578460829e-06
3.42550418549651e-05
2.66284910359995e-05
2.19609100327273e-05
5.06545524959695e-05
5.51534010228684e-05
1.74440688584176e-05
2.33513766272963e-05
4.30924818213673e-05
2.39774063890571e-05
4.68458007941751e-05
2.35311790766049e-05
4.62776485409908e-05
7.85409074014777e-05
4.77376348328819e-05
6.30751968420339e-05
2.35844943234376e-05
3.41571596851757e-05
4.74937914157569e-05
4.54059935728288e-05
2.31638310187954e-05
-1.91650703656917e-05
1.76001524696023e-05
4.86876290427506e-05
5.71169857494879e-05
3.48826202849784e-05
3.74131964131237e-05
5.39959852598063e-05
5.75579150639065e-05
5.27495520206734e-05
7.34325128906184e-05
5.8940785109127e-05
6.12059408094468e-05
3.33651708294593e-05
2.12043360522058e-05
3.55869482223098e-05
2.59425469630809e-05
7.03048505048104e-05
4.3528172317028e-05
1.85537973873921e-05
5.97536485402142e-05
1.19037809129803e-05
5.75157466998774e-05
3.12044840746737e-05
4.60027463613657e-05
1.93307733225786e-05
3.30797108385542e-05
3.93188551475672e-05
4.38835634550504e-05
3.1456750979373e-05
4.92241696663146e-06
3.50991425311681e-05
7.09354730342567e-05
3.43356800234303e-05
1.81043668007834e-05
-2.43821496945981e-06
3.61577824173677e-05
3.00084118052671e-05
2.89759755009488e-06
1.38601191894959e-05
2.61127141703557e-05
2.55546772604189e-06
3.36697822297432e-05
3.04313233358206e-05
5.01750154364519e-05
-1.83797828913447e-05
5.31622404865618e-05
4.199060849938e-05
-4.2673881333045e-06
6.52391647039885e-05
3.7468254268602e-05
4.92604323099442e-05
8.83685620677258e-06
3.78230158914285e-05
9.80723976132241e-05
3.674800664796e-05
1.57380760659723e-05
4.90252536678864e-05
3.98808905574137e-05
4.22048879189589e-05
5.78545311459797e-05
3.70395021352793e-05
5.03193451344114e-05
3.13194168323486e-05
3.78743547143501e-05
6.78710527925982e-05
9.28267700549555e-05
7.06244624408948e-05
7.11457536002966e-05
5.50206303260878e-05
6.59271516982327e-05
2.55830879453138e-05
4.15057145458705e-05
8.34322221485052e-06
6.15499268128339e-06
9.87107820572856e-05
2.77794545564126e-05
4.267380959263e-05
4.65584439896916e-05
1.27000928389129e-05
3.67135449236066e-05
7.25190831887929e-05
5.61130160933345e-05
2.34363433412131e-05
3.44058217295394e-05
3.34095363880966e-05
1.46876597590376e-05
1.68861706476444e-05
6.01553975743406e-05
2.11351862758957e-05
1.95701792048779e-05
3.87836828579753e-05
2.95133549234344e-05
9.32581574095122e-06
4.46580385570806e-05
4.73679357561505e-05
8.49978542192823e-06
7.55948050521884e-05
4.92120863567354e-05
1.40582214433959e-05
3.20059110965758e-05
4.43838940747955e-05
1.53106978585865e-05
4.41027661657738e-05
1.25391819911636e-05
5.5076157067832e-05
3.0501174180761e-05
4.343826497693e-05
1.68136353807605e-05
4.79891137629022e-05
-1.71498222084701e-06
1.51355878567623e-05
7.09355596538387e-05
4.00243129017045e-05
2.55619788681848e-05
9.93354052688676e-05
5.78500084223168e-05
8.51354649122767e-05
6.38546090377626e-05
3.2828589565541e-05
1.08876335052091e-05
4.64690914140152e-05
3.33352930825581e-05
8.7914555515785e-05
6.40907689217699e-05
5.02160351741073e-05
5.25967645121289e-05
3.93215004244947e-05
6.9837078317657e-05
5.40955802959838e-05
7.99707677895907e-05
1.70024124760749e-05
1.5712298879998e-06
4.16704679650432e-05
5.02834629268063e-05
2.60953983804987e-05
5.5861996982067e-05
5.74675881264861e-05
2.78422276186823e-05
4.25669486708051e-05
2.48416133459903e-05
4.01351120678449e-05
1.04444599215283e-05
-8.0497528005262e-06
2.96332656664291e-05
5.81750361317787e-05
7.52354249082971e-05
1.82591742960728e-05
6.83922131325257e-05
8.23027977324522e-05
3.25343118779689e-05
4.39359084045452e-05
1.25506220590062e-05
1.05747095526182e-05
5.65293523493895e-05
2.29134548601466e-05
5.22542252820033e-05
5.50349151205677e-05
3.08337498267122e-05
4.64041871809456e-06
5.47487297865446e-05
1.92037726178963e-05
3.5739038436242e-05
6.24665101030063e-05
4.88752285112206e-05
1.18681030058571e-05
4.01724994133072e-05
3.67256693809827e-05
6.34490130062705e-05
4.06179020709469e-05
4.97581577711965e-06
7.69569083743343e-05
3.24590532574337e-05
8.33070271767319e-05
4.5921661419399e-05
2.88157548541727e-05
4.07010921490791e-05
7.13787252355992e-05
1.16797375351566e-05
7.88535140197039e-05
5.012906599411e-05
1.79597029992516e-05
2.52483150991337e-05
2.67355389189174e-05
3.5784623492443e-05
4.56529291625476e-05
4.30066160699351e-05
1.41653168569212e-05
2.97635134861728e-05
8.49391061137199e-05
3.88424120854697e-05
-1.41268603270461e-05
1.98346110830179e-05
4.92410327517567e-05
4.99538748499584e-05
4.56476098603196e-05
7.22858424224497e-05
5.39995545506224e-05
3.67655587379645e-05
2.97419641941487e-06
4.32601646641014e-05
7.15181213931187e-05
2.40705807821332e-05
3.72159041929481e-05
8.22335060152936e-05
2.84923355980122e-05
3.63230533754374e-05
5.86136086565624e-05
5.37587056181718e-05
3.07834163889057e-05
6.39771048986937e-06
2.38093002177513e-05
3.43333361970165e-05
2.85971784270925e-05
4.91380715780604e-05
6.80723958140483e-05
5.11821440362307e-05
6.73571485633724e-05
4.19566315453696e-05
3.88724443879798e-05
3.35649725808842e-07
3.117672543213e-05
4.64294687166408e-05
6.39676419451821e-05
2.93320474255549e-05
3.27051665728611e-05
2.26799184067272e-05
3.61302039309789e-05
1.99802785926213e-05
8.92780432275785e-07
-1.10007822906753e-05
1.89972451862931e-05
1.810130931734e-05
7.37082846850059e-05
6.25495952817836e-05
2.91882429192638e-05
4.55725289158016e-05
2.76671841626792e-05
2.63813632747149e-05
2.06484136201854e-05
5.48562174413256e-05
2.73804123157284e-05
3.79138140333447e-05
1.25252121543995e-05
7.46949466790628e-05
4.2709227172992e-05
5.34650387235069e-05
6.9010312134762e-05
9.10007377090944e-06
3.48504903317251e-05
4.00612226953868e-05
5.36228842275253e-05
5.6325399435075e-05
3.429102868146e-05
-3.52819093117237e-06
3.16310677104208e-05
-6.80081860680866e-07
5.27751666612841e-05
4.20121929485611e-05
6.46974448673849e-05
1.47565917373243e-05
2.88122425330308e-05
1.91937578760166e-05
3.9346660090503e-05
2.88734805692049e-05
1.7148766340114e-05
2.37014410516748e-05
4.86447497273078e-05
7.71013973847449e-06
5.61698555315768e-06
5.66868683609748e-05
2.08205371974124e-05
1.9148606828634e-05
5.25994059625458e-05
5.02866201413591e-05
1.27111347636374e-05
4.38976243368855e-05
4.02091080641904e-05
8.46256918583749e-05
3.91652930717149e-05
2.97715366850236e-05
5.62643282465013e-05
2.18214962993072e-06
-5.89703866245025e-06
9.35865131296066e-05
5.51046334003003e-05
4.71552713026148e-05
2.10437668415196e-05
9.14460752619256e-06
8.20186617288495e-05
7.85294810529381e-05
4.33005227108643e-05
3.42876878323818e-05
5.38812337568254e-05
3.35509713824541e-05
7.80986572104917e-05
6.11216815263555e-05
2.40925943389137e-05
4.00924224821534e-05
3.67416556381807e-05
3.42571244930622e-05
3.50803476052939e-05
1.43912634898441e-05
5.96454754762307e-05
8.48614486141435e-05
8.62585354576318e-05
7.42505220424934e-05
3.16320203967295e-05
1.79573287987873e-05
4.52902781769009e-05
2.24195209247386e-05
2.82515888664143e-05
3.19507928686666e-05
3.80246862852519e-05
5.31160315668496e-05
4.79287489460609e-05
8.43001439783096e-05
-1.16841192673665e-06
3.98107695523681e-05
1.01407091788817e-05
4.46635749246002e-05
4.90523238392436e-05
7.0561238622426e-05
1.62781618268131e-05
2.10552719638244e-05
7.26781944882209e-05
3.47953163548307e-05
6.59526595324451e-05
6.33059559262874e-05
3.39509557245744e-05
9.48216827812853e-06
2.53938781735968e-05
2.39176758955735e-05
4.03044580216208e-05
-6.117664230579e-06
6.36903197539995e-05
3.03900358827495e-05
5.05952014756368e-05
2.95974672209578e-05
3.6209723904795e-05
7.25145718317246e-05
6.24517143164156e-05
4.45073510557803e-05
7.55223840518112e-05
5.24777504264173e-05
4.64050729198588e-05
3.85945228302889e-05
2.54928750345246e-05
1.45590081908195e-05
5.21410134864643e-05
2.85110499274165e-05
3.64373712153029e-05
6.55713318208021e-06
3.22003111254468e-05
4.90521138330275e-05
5.05462407463629e-05
-6.49762277708234e-06
6.18600843000628e-05
5.33979277912519e-05
3.6001461066741e-06
6.52898283951395e-06
5.84944761036947e-05
6.29085684548169e-05
1.87353373335059e-05
-8.53618248559153e-06
4.83067275721892e-05
3.97408300717777e-05
5.76877333679599e-05
4.57099916270427e-05
8.03959521393828e-05
9.09056923713142e-06
2.45582059150336e-05
3.25389205125831e-05
3.14018372114628e-05
1.74086316554055e-05
3.55226286678205e-05
8.41124558516205e-06
5.09468704342993e-05
7.30972130588512e-05
2.62326055157958e-05
-1.85253252289511e-05
1.54500068955888e-05
7.48245321410563e-05
7.50050176824686e-05
6.24955947010617e-05
4.25670455932768e-05
5.97320247842647e-05
8.41984797343685e-05
5.48165464162607e-05
4.28020841962246e-05
5.27900351474539e-05
7.56272116218097e-05
1.19718252258682e-05
2.90579691479182e-05
3.37569678064822e-05
3.6529684222199e-05
-1.89382466494235e-05
4.77729226816574e-05
5.35554210370009e-05
1.63114285731765e-05
1.93728409389742e-05
2.4966135473374e-05
7.84251303840288e-06
3.62156048897604e-05
3.97471035720983e-05
3.23591729557807e-05
2.26171245754012e-05
3.30674148198958e-05
4.83971737776483e-05
1.16110220868277e-05
3.67317200321491e-05
5.69120889409021e-05
6.27226011749288e-05
4.07832827270608e-05
6.58207934445623e-05
-8.45331904474522e-06
3.50462623072573e-05
6.31580807931756e-05
7.22049092427057e-05
4.38104182710943e-05
4.41960178437021e-05
5.25178991156783e-05
7.85150826973475e-05
1.92717000827064e-05
5.11105842328888e-06
-2.1725827170381e-05
5.11601353055603e-05
-7.02246691140807e-06
4.75466397116181e-05
5.61816999275811e-05
6.06823771730381e-05
9.41829235621746e-05
2.82044399250449e-05
7.66681747742162e-05
1.29470163013333e-05
3.38766598853712e-05
5.14815541519412e-05
4.47184856513129e-05
7.64291754857027e-05
5.5762418576783e-05
6.38873634211053e-05
4.42048345854096e-05
1.54754410236611e-05
7.46097243419161e-05
2.9446105057464e-05
6.27104347934132e-05
4.63222755685627e-05
4.94189155752016e-05
5.43996945440357e-05
4.81286807782036e-05
7.61849853348196e-05
2.58497472877441e-05
2.08370290138551e-05
1.65858409063784e-07
5.33043790053838e-05
1.28377977697796e-05
2.36934253945285e-05
4.57524285459709e-05
5.39529898759401e-05
5.90127474071297e-05
8.29097773550558e-06
1.31308862686757e-05
5.71282356219994e-05
3.00229073898417e-05
5.17642637554196e-05
4.51933641244787e-05
3.68852406317564e-05
3.01112803987653e-05
2.63348496094137e-05
5.52135603475862e-05
-1.26517781623977e-05
7.15966938469631e-05
4.20303017009827e-06
8.60547227727458e-05
2.99934250811247e-05
2.64011074610953e-05
2.89295675344065e-05
2.93785697760646e-05
6.19165685399202e-05
5.56825076700118e-05
6.56609599089068e-05
5.46280378759934e-05
7.56349034780139e-05
5.84042409187948e-06
3.47759220688758e-05
4.59929443635166e-05
1.89247285554648e-05
3.40971660044376e-05
5.09893360551042e-05
6.46702758401727e-05
3.62263658228706e-05
2.75241225955022e-05
4.33291202713012e-05
1.80758103252408e-05
7.05602683863145e-05
4.75172000154007e-05
4.3615840654704e-05
3.86080217262743e-05
2.53857917540469e-05
1.68015666444927e-05
2.49649245689561e-05
9.21164738505924e-06
5.20142822861736e-05
2.17390991506771e-05
4.56947405786209e-05
2.31840988231852e-05
2.41722171365146e-05
-1.81926716600012e-06
6.28135377546283e-05
2.93693144839002e-05
-4.64459582201588e-07
4.50396690388316e-05
3.88999528780117e-05
4.20494510062559e-05
3.66136100870908e-05
5.35492558315227e-05
4.01246985211059e-05
4.67195004179595e-05
4.47680908874496e-05
3.60970798752782e-05
1.2336933301133e-05
2.29327594513145e-05
4.37830160681414e-05
3.55009338592058e-05
5.89371492015346e-05
3.23727490047415e-05
3.83319452001972e-05
5.85497224811423e-05
6.26270244429052e-06
3.11134164989341e-05
4.96444103098531e-05
3.23711939882547e-05
6.29457417842302e-05
5.24354798106759e-05
1.84920297444658e-05
3.52393641059482e-05
4.6750763265464e-05
4.36129354476219e-05
1.88611791910578e-05
3.40768910098635e-05
5.70262271900559e-05
2.87363814167553e-05
2.57301894687426e-05
3.90077726705742e-05
2.8251127106907e-05
4.21641301065446e-05
4.96518094233449e-05
5.28349889631684e-05
2.68915729954057e-05
3.54665816924297e-05
4.27650724445754e-05
7.55210346527987e-05
4.34676847753784e-05
2.41736023126117e-05
6.73968117010184e-05
2.3612880249979e-05
3.00553469538078e-05
2.60261794994054e-05
9.67199672824652e-06
2.50447351967733e-05
3.30995010715616e-05
5.97396568696193e-05
1.82107167339167e-05
5.3395273078134e-05
5.31422310402861e-05
4.13768696540617e-05
5.98386912732213e-05
2.32262609239654e-05
6.38139709163628e-05
3.61275946475982e-05
3.44271308951503e-05
6.56778406613474e-05
4.82239378759787e-05
6.7367548585516e-05
5.45419755105654e-05
7.66337951326516e-05
4.70460000740962e-05
7.03678953093582e-05
3.36426459165942e-05
3.82134482778581e-05
4.42424402859765e-05
7.41795985277052e-05
4.82023748693562e-05
8.68717211263461e-05
6.27568636161477e-05
3.12659483865829e-05
4.96565065008512e-05
4.88729799364309e-05
1.24929119580449e-05
6.92093240061365e-05
3.71488124445756e-05
4.59774700183292e-05
6.41868904125883e-05
5.5354791589965e-05
4.76853687263153e-05
9.38198610790009e-06
3.52314894861769e-05
-1.43810725813584e-05
4.81603812019825e-06
2.56088837567732e-05
3.62169431379513e-05
3.88072561322607e-05
3.81541844726776e-05
-9.38855793701053e-06
1.34664272167108e-05
2.6786338001929e-05
6.47581165393514e-05
4.78090730351013e-05
1.14679892279938e-05
-2.94447524964833e-05
8.49030025009935e-06
2.13880085513342e-05
3.21401733619569e-05
3.14437524833181e-05
6.98961546953834e-05
3.24433126879416e-05
6.32025212786308e-05
7.90641199832037e-05
6.52468111333764e-05
3.04293580614819e-05
5.06211159062063e-05
8.02055677327979e-05
8.17013146912399e-05
4.67972868605604e-05
8.3011138854872e-05
7.74749472155627e-05
1.79149533197913e-05
4.98256850029006e-05
2.24893485910124e-05
3.01892882126371e-05
5.90594327749723e-05
7.26043082145622e-05
3.3747256958887e-05
1.2950744822689e-05
7.01889818632695e-05
3.67021075198795e-05
5.82175775500224e-05
3.26106756722728e-05
7.39023772563079e-05
4.06232141976212e-05
-2.01448090824534e-06
5.71829636299079e-05
1.20855505647286e-05
1.2051338313197e-05
2.51661205376091e-05
1.69637165512654e-07
1.38276176013867e-05
3.22602477174371e-05
8.82035640929006e-05
6.71199642062894e-06
5.56237017289358e-05
4.5589309525534e-05
2.25721808585572e-05
2.18206535318097e-05
-9.83547764105226e-06
2.20690160173543e-05
5.08260499405774e-05
1.51637829185406e-06
5.33991960921762e-05
1.94305635618625e-05
5.45943557849518e-05
4.41083931952638e-05
5.06626586384527e-05
1.77743491661145e-05
4.17134517251569e-05
5.60726905609421e-05
6.75220724161151e-05
2.17787045862227e-05
4.39659358393881e-05
3.52041292572087e-05
3.19942716707668e-05
2.73072149243646e-05
4.69964186460475e-05
5.22297993663172e-05
2.70586711757146e-05
5.17446044810323e-05
5.22854875597023e-05
4.12404274676773e-05
2.29870778448821e-05
8.17248085861389e-05
6.18905145691487e-05
5.69668891630669e-05
2.31927731162089e-05
4.74999863521503e-05
6.96870430124981e-05
3.85211833101717e-05
7.67615793345808e-05
2.6865474032949e-05
2.74347859000786e-05
8.66129729736482e-05
6.13229196024897e-05
7.06021441724549e-05
2.32955378200749e-05
7.073505234984e-05
5.6349287608802e-05
5.57253961953782e-05
3.59020698172009e-05
3.41959570496917e-05
2.92465624797558e-05
1.07751556445058e-05
4.88376259620367e-05
1.99360170401928e-05
3.86782498212062e-05
4.38356836521191e-05
1.7888869472388e-05
5.36432192062376e-05
1.43445446629424e-05
2.04701821175972e-05
2.42983347637783e-05
7.67261688514793e-05
2.30489928092395e-05
-1.7985797189125e-05
1.71812165490867e-05
1.00693925327639e-05
3.44732900840708e-05
-2.98838450200634e-05
2.31349452429993e-05
8.3310001558161e-05
3.85271004790797e-05
5.72726025919281e-05
2.89159629978723e-05
6.44767934976885e-05
1.96404570210528e-05
1.69466879746361e-05
6.01500301677915e-05
7.16077705740536e-05
6.47682448172609e-05
2.65701646651999e-05
1.28170990942995e-05
5.35948899793691e-05
8.39247663661373e-05
3.83035363713489e-05
6.38128658389862e-05
3.68740835628932e-05
6.21608773658333e-06
7.167480826537e-05
4.70531949030192e-05
6.61566967386334e-05
2.87006813922294e-05
3.01285715229661e-05
3.42189876709284e-05
-7.20329289517e-06
2.00074749425017e-05
4.56290885546323e-05
9.4425892352499e-05
4.55085593813727e-05
6.15433135702496e-05
4.65054919414907e-05
-7.12319593427985e-06
4.74571260213477e-05
5.29029959976813e-05
4.50052129235612e-05
2.57126017419297e-05
3.18667610383865e-05
7.58564202913762e-05
2.05484377153606e-05
2.80162015404462e-05
3.51007186217563e-05
1.25074826285651e-05
5.30207091878311e-05
3.64530560580897e-05
3.64201514611234e-05
2.91391180538983e-05
4.63189526135538e-05
4.17157788777079e-06
3.48317404735076e-05
4.45480482631009e-05
7.21694073082673e-05
9.52950495512504e-05
2.82905621900443e-05
6.29150687061861e-05
2.62739560125396e-05
4.08472222212926e-05
3.13006817307765e-05
4.58882290819035e-05
5.34149347921285e-05
3.69348437138396e-05
3.60992658055216e-05
8.30208460395233e-06
5.29892392826108e-05
-3.06599994471702e-07
6.40865882224205e-05
7.31862028084379e-05
3.89384739064918e-05
8.02770522049332e-05
5.25271137048098e-05
6.31947893428038e-05
1.72265470969179e-05
5.35327192740252e-05
2.45241553587362e-05
3.89745002101657e-05
8.59304887304646e-06
3.05439978073882e-05
4.22413659656098e-05
2.30759819010064e-05
4.08155730139305e-05
2.15659801217017e-05
2.30414898325728e-05
5.03265152687756e-05
-6.38860367098487e-06
3.59480337302901e-05
3.16133214574257e-05
3.08419573600034e-05
1.25722293306936e-05
4.96487984487216e-05
1.14161469725305e-05
1.21891797775481e-05
6.67311798365354e-05
6.10982625033561e-05
3.29033255743159e-05
1.89555988256652e-05
4.3371375925999e-05
3.57978302810703e-05
3.96237103780713e-06
4.20596953351995e-05
5.21801039112821e-05
5.05797875636159e-05
3.25389941198749e-05
5.80956579963613e-05
6.46791173952226e-05
7.21953064364365e-05
9.1796510140709e-05
7.45444431468544e-05
3.79965853461702e-05
6.29942575642024e-05
7.24391254452797e-05
3.72288506210434e-05
1.53378278570131e-05
5.28995549088946e-06
1.378203310168e-05
4.30005554439734e-05
8.07944363367657e-05
1.55314267912395e-05
5.72633658035365e-05
1.36753901719416e-05
4.81634422400012e-05
6.98806294442291e-05
2.81858988692834e-05
4.42753578970841e-05
-5.46967956609374e-06
-8.10653510326856e-06
3.78780625494821e-05
3.10976724200909e-05
1.43457886185751e-05
7.39940824341163e-05
2.52118915934849e-05
3.5057197436464e-05
4.08807021335212e-05
3.87112911243054e-05
-2.56941810893397e-05
6.25468376100559e-05
2.31068065268048e-05
5.64672093401135e-05
6.31351769000459e-05
4.83544119690017e-05
7.66327239046431e-05
4.24424217274271e-05
5.80130358683795e-05
5.18659889681387e-05
4.82440801061258e-05
9.50859458637533e-05
4.41501082891565e-05
5.4212320534951e-05
9.32936214365149e-05
5.05477156643936e-05
6.74402745684272e-05
7.257129078149e-05
4.57324180939689e-05
3.65387177925304e-05
6.53060362341674e-05
3.71800366458721e-05
6.78028695926979e-05
8.99133041246028e-05
6.01478897075239e-05
-7.26499162895143e-06
6.49400304577992e-05
4.63824875620028e-05
3.65955389429549e-05
9.69906544599199e-05
1.67790681209908e-05
4.13661968293384e-05
2.78119088423438e-05
2.40779161451239e-05
4.7939938800084e-05
-2.23844488148383e-06
3.73160048313323e-05
1.04229984791209e-05
3.22851633286601e-05
5.82759117669871e-06
2.2173016733772e-05
7.80543727095279e-06
4.50169361755697e-05
7.56249131542563e-05
2.26725033382461e-05
-1.47378434981627e-05
6.33732064228912e-05
3.04038021254972e-05
3.26325574355013e-05
2.41374446966315e-05
9.8972460117521e-06
1.15709422522167e-05
2.33924794071401e-05
3.47542555970761e-05
3.9953938900769e-05
1.8093788986887e-05
2.74518993081855e-05
2.39843079572208e-05
6.06012265234186e-05
5.6604982736e-05
1.93570563211432e-05
8.08134388295459e-06
-2.6047727301052e-06
7.35139849573248e-05
1.82266498132852e-06
2.8406842728569e-05
5.53517189147461e-05
5.42172333412999e-05
5.80518777500655e-05
9.57016671976569e-06
3.41356506074958e-05
4.8050692758943e-05
3.63216729932186e-05
2.30626335614388e-05
4.19041988549701e-05
5.21138042726076e-05
6.7395062336517e-05
3.54245499190869e-05
4.98358348497519e-05
7.0196450522403e-05
1.86482041751785e-05
2.89529204910587e-05
2.72599833821694e-05
-2.56787923511947e-06
6.47323765156942e-05
5.5401834852092e-05
1.97024205573408e-05
4.87375434254441e-06
2.99565257805943e-05
3.85798615129456e-05
6.82753165400566e-05
3.85380670405745e-05
6.03982291851411e-05
3.82097848282682e-05
2.27827157541666e-05
3.84389911420491e-05
2.49627208256009e-05
6.2040774654033e-05
4.81338846786052e-05
3.68783803432779e-05
2.04079077602232e-05
5.33896734253605e-05
2.40871082278869e-05
7.92601378617188e-06
2.43925199599979e-05
3.66883185913968e-05
2.76171271400425e-05
3.18495505637507e-05
3.50787624652107e-05
2.51032781218211e-06
6.86595105247292e-05
3.70230351766198e-05
6.22626575955628e-05
3.96022060367931e-05
4.90161466770196e-05
2.57863273690105e-05
2.53928906757858e-05
5.1180536520107e-05
1.99853738672082e-05
1.91126676247203e-05
3.15737800853252e-05
4.41696444142703e-05
3.0147502371118e-05
3.93163066637104e-05
4.85843223414072e-05
3.24497457103447e-06
4.25434866725831e-05
7.06942984186166e-05
3.83176675431456e-05
7.92518235598965e-05
7.18970157006232e-06
6.97603648758062e-05
5.72888430154834e-05
4.23643081323551e-05
5.4720407009018e-05
1.79952049514369e-05
4.87862558433902e-05
6.51549847035489e-05
1.96014504940903e-05
5.70159471404336e-05
4.6743479708788e-05
3.28357569902663e-05
2.10751065471791e-05
4.95005979717019e-05
5.07048494211147e-05
2.98632159351015e-05
4.3638966119527e-05
5.61056070606e-05
4.90599130498636e-05
-1.90695355614804e-05
8.21859547761387e-05
2.51615179110165e-05
8.42101801853091e-05
-7.06723041602634e-07
4.77766694177923e-06
4.78410811247611e-05
6.36806558079753e-05
2.87218116138595e-05
5.2746362859921e-05
-4.14873655241904e-06
6.67313500542356e-05
4.71636357826129e-05
5.19342912270219e-05
3.90949162684225e-05
5.62267197390388e-05
2.18941074040876e-05
3.58978183030371e-05
5.25943228162446e-05
3.11311491201148e-05
4.06564371579046e-05
5.52309443572587e-05
3.41289064471301e-05
5.41550319849634e-05
5.88223490394668e-05
9.53068304333471e-05
3.62758037359722e-05
1.42591667268308e-05
2.12715383665113e-05
2.88447674541176e-05
5.80966661713461e-05
5.084714833327e-05
5.37525219193642e-05
1.09052344117087e-06
6.02427434183402e-05
1.22787083154792e-05
4.39597860786312e-05
3.88578386427922e-05
-9.59445691033967e-07
2.01190620111072e-05
4.3723500404631e-05
4.00278200532361e-05
4.3094063888949e-05
1.12035558581181e-05
6.1176993847208e-05
-6.59483526153706e-06
1.84453264230642e-06
1.51285816432274e-05
2.80101887737494e-05
4.56985268458001e-05
3.16403044318472e-05
2.99658297948442e-05
3.91859148663364e-05
3.9360914341896e-05
6.11572096301152e-05
-3.08964788874544e-05
6.19421297532403e-05
3.17215513678752e-05
1.41695045619485e-05
4.28793057513134e-05
3.12530180624466e-05
4.71099295171894e-05
1.48464234020294e-05
5.52345647105817e-05
2.6196391980748e-05
4.31367471168397e-05
3.78608645236706e-05
4.72645385951275e-05
2.2278679249309e-05
1.54948192142088e-05
2.65737665541677e-05
1.36302112961975e-05
1.43251818678857e-05
4.51915382940021e-05
3.0934625379592e-05
-4.45969692889011e-06
-1.05250094370397e-05
3.47941993834551e-06
4.59714301920322e-05
2.75509541339902e-05
4.99920732512886e-05
-1.51769442538582e-05
-7.89033510133357e-07
3.64583878015837e-05
2.21986134737864e-05
6.08041944367216e-05
2.09870366329359e-05
3.63338729687027e-05
8.51125837988615e-06
7.91379059053362e-05
7.83540851991749e-06
2.1252923766225e-05
1.57626670165818e-05
3.58809349273997e-05
-6.18564411390235e-06
3.50598188099524e-05
6.75860092597183e-05
3.59394376405335e-05
2.44125970444094e-05
6.65422074617844e-05
5.04417583988634e-05
6.51983757511433e-05
5.76372136738377e-05
1.40064359318491e-05
3.48031075987655e-05
7.15195764902087e-05
4.13448416713908e-05
6.37598023921356e-05
6.89082027139983e-05
4.04010839311752e-05
8.56458351421257e-06
4.17592838647306e-05
5.65756452808479e-05
1.72395845691349e-05
4.92301388936373e-05
6.26329595547589e-05
1.1770080853636e-05
5.91045544030713e-05
4.81293931666595e-05
4.61154120637302e-05
3.48398611784423e-05
6.15849230830754e-06
2.81570580986091e-05
3.26643106747391e-05
2.4399475021514e-05
2.73325067443566e-05
3.11823017555462e-05
4.66534254144411e-05
5.31894693563591e-05
2.65465369387611e-05
2.91391747115409e-05
2.51187886744593e-05
4.89208115473961e-06
5.66256755184662e-05
1.91808780902443e-06
3.66393490876157e-05
5.23148998625559e-05
5.1278154771514e-05
4.98311374469182e-05
1.14189896548676e-05
7.59145716752747e-05
5.08634126431658e-05
4.77223101068184e-05
5.17447462366881e-05
2.35563348442854e-05
5.41996711986607e-05
3.55619292890513e-05
2.85732277751743e-05
4.75736163434564e-05
2.86017783816455e-05
4.86088300285279e-06
5.33390088440435e-06
7.29754878819624e-05
4.70686929096638e-05
4.73123007078495e-05
2.64265243008691e-05
3.01710918406065e-05
4.66563524266753e-05
3.77266369497842e-06
4.39777831261272e-05
5.2313088091885e-05
4.33816857446756e-05
-2.25116299147005e-05
4.26428104603367e-05
6.08952833363937e-05
7.58490502067058e-05
3.75836665202959e-05
2.05364480855869e-06
6.11564903068102e-05
6.01002397332935e-05
4.1185625428726e-05
1.17793234078348e-05
5.41256847582245e-08
9.44181316998029e-05
7.44522060671855e-05
2.34816385978535e-06
4.6734437894691e-05
1.02040382879241e-05
8.01845663697207e-05
6.37385565916386e-05
1.53106587685647e-05
3.94276972432115e-05
2.8827333920217e-05
6.64777433913529e-05
2.28660211103448e-05
3.74765726197361e-05
8.35165630291877e-05
3.26770896709294e-05
-2.73808355925444e-05
1.53499027401838e-05
3.66953415560108e-05
-1.14624545100249e-05
-2.23687638289732e-05
2.7144341353122e-05
5.00663391144998e-06
4.32167775165225e-05
3.17875476043291e-05
5.19535249652261e-05
2.92556402160584e-05
5.57207325609649e-05
4.97448841620409e-05
9.19149652495799e-05
6.71138865473491e-05
4.20839857158616e-05
-3.48387617473977e-06
2.98895165421424e-05
5.28706124191393e-05
2.22562361137776e-05
7.41540764547731e-05
4.95035586217877e-05
2.06062393236316e-05
3.77762267127972e-07
2.3162919576407e-05
7.1303192676127e-05
3.99605651437148e-05
4.55596656749691e-05
3.21908083144292e-05
1.61670433809412e-05
1.94076744451141e-05
3.39678005896686e-05
2.4755603664926e-05
4.6033470534087e-05
4.69696835176618e-05
4.23810873910461e-05
4.86184581696068e-05
4.62182010815495e-05
3.69965859038081e-05
1.91365543157948e-05
4.09295128440349e-05
6.05980727264304e-05
6.93992164541535e-05
5.67363883823927e-05
4.88684474536261e-05
3.98922269123785e-05
3.60756665597013e-05
4.1817620717665e-05
3.38372263621827e-05
4.07268355611183e-05
1.30088096294278e-05
3.24929334038082e-05
4.44241840053825e-05
3.32496263686537e-05
6.80157189935477e-05
2.34875566203152e-05
4.78627624309348e-05
4.41773811815957e-05
5.45599536608807e-05
6.35108298644069e-05
4.63782902550798e-05
2.13830382633769e-06
2.75694533587086e-05
-2.83977649616375e-06
7.71371225386933e-05
5.41059944288114e-05
4.01979842800723e-05
4.7272653383398e-05
6.06771116044694e-05
6.82658566947854e-05
4.56951984792602e-05
4.7802600164456e-05
3.86117859298474e-06
5.17460729711194e-06
5.70126967853107e-05
3.72808401193638e-05
4.74394918450297e-05
6.6019866900984e-05
8.08067811348985e-05
3.46221025970853e-05
3.11664192806824e-05
6.34008586439401e-05
4.2286047209264e-05
1.76522544333718e-05
5.06893929523833e-05
1.69763929730432e-05
5.23467345943346e-05
3.92659068080144e-05
4.12211975984718e-05
5.14621870676184e-05
4.60273585162628e-05
5.33656283463694e-05
2.67351006141674e-05
8.02474312542752e-05
4.91767047021162e-05
4.5524126219614e-05
7.87824718336172e-05
5.99023212980854e-05
1.97666188674223e-05
9.66962148498587e-06
6.68674227473563e-05
4.5139211654757e-05
3.19978603570482e-05
6.28696090978827e-05
9.18578475633614e-05
5.48434535713468e-05
1.01644585600557e-05
3.95797126521907e-05
9.85182951725201e-05
4.05013697360287e-05
5.1865854707849e-05
4.19448968646398e-05
3.41803482180995e-05
4.26516105833296e-06
4.14274504522064e-05
6.95407558813554e-05
2.76961971137948e-05
7.47040745660941e-05
3.06690716272128e-05
1.64780930926623e-05
4.7441959840193e-05
3.93268689295928e-05
1.05812752561863e-05
1.41596903936497e-05
4.20141225489055e-05
7.24690104678512e-05
4.92487753535854e-05
0.000109202647339538
5.02730937727803e-06
4.76190451466361e-05
5.04904478980081e-05
1.51080159255776e-05
2.82125824467237e-05
3.58010588220407e-05
7.59947663048293e-05
3.75744475357798e-05
7.01163868311995e-05
3.89697910225954e-05
2.64931794511341e-05
6.38247579167121e-05
5.49147702527002e-05
4.05580991042305e-05
5.2123247916437e-05
5.38926985398833e-05
1.89325305797295e-05
1.42498222185026e-05
5.35475486971725e-05
4.89896043821468e-05
7.45066501888292e-05
7.47295538873603e-05
5.78769094597788e-05
3.87115296799604e-05
7.2024026008822e-06
2.68647202150307e-05
1.22071450852669e-05
4.65774824939535e-05
5.06631219235943e-05
2.14356499918888e-05
1.13012932793759e-05
7.85607815943861e-05
1.33355986348004e-05
5.96301492772559e-05
5.7524494327134e-05
2.90969040597921e-05
1.30770224171921e-05
1.18126638880899e-05
6.26941047078664e-05
3.65912862789339e-05
7.70779824419247e-05
6.7992605610376e-05
1.15497049255288e-05
1.903060227178e-05
3.45351992323762e-05
2.23082784344567e-05
2.55683291257297e-05
8.39013905393513e-05
5.46679916746821e-05
4.03281526983285e-05
7.03419461910791e-05
1.02969028359213e-05
3.85686913224673e-05
6.25449119375363e-05
5.32326186848527e-05
6.17484650823748e-05
6.14112942068035e-05
2.05308541567441e-05
1.65770266490223e-05
6.25417405441511e-05
5.93133387885642e-05
2.37193367737421e-05
1.18004643654369e-05
3.67787178126554e-05
4.07250062692727e-05
3.01049987807053e-05
7.30697590636475e-06
5.07974023310635e-05
6.59212888982291e-05
6.39127253736077e-05
5.13967423186904e-05
3.33065818858535e-06
3.52442246959194e-05
1.96546898936787e-05
5.08329358705649e-05
5.58830064066037e-05
3.63128328502988e-05
6.61845981372677e-05
3.39498231234145e-05
1.93798532091094e-05
3.05683973592422e-05
2.10977269795666e-05
4.73767810588114e-05
2.56988231408696e-05
1.06086618599162e-05
5.1968249286497e-05
1.37194122031814e-05
6.91549367792993e-05
4.36008978024652e-05
5.12766216191561e-05
2.49393326749272e-05
5.77413407259491e-05
2.39325758726522e-05
2.80890998103334e-05
6.13509755382033e-05
3.30015241744342e-05
5.18343224297555e-05
6.77944852327267e-05
5.77563167197705e-05
3.85810706579977e-05
7.71917579837458e-05
5.65069930147872e-05
6.41454975016933e-06
3.56799022847176e-05
7.18816690736779e-05
6.56464812915576e-05
9.183239731574e-05
8.3224126163742e-05
3.99833254349208e-05
3.71068579498001e-05
2.25872105137262e-05
7.39908379646885e-05
1.30105420014695e-05
1.22822434962371e-05
2.10266266443204e-05
3.01119140559803e-05
2.14037138489002e-05
7.16388328899571e-05
3.06838387058841e-05
4.23296526057302e-05
3.49830790713173e-05
5.0698641317635e-05
1.49410926431656e-05
2.36160397774357e-05
3.82776546100096e-05
-2.58642729340266e-05
7.5905011831759e-06
3.57752168756623e-05
3.60007580864277e-05
5.58069388475115e-05
2.69723459859456e-05
5.80144456829533e-05
6.58640059545976e-05
3.21676085303149e-05
5.56596153052534e-05
1.59247574927124e-05
-1.28839497944456e-06
8.93693373175622e-06
4.11936423718205e-05
2.9533639266085e-05
2.50917433099519e-05
1.71454981115222e-05
5.7002915234636e-05
4.6253231211771e-05
5.417587967702e-05
6.60506255537969e-05
7.84845662601036e-05
1.34268121110513e-05
5.10980903996581e-05
4.82498995976213e-05
5.49077870821685e-05
4.41771485861724e-05
4.39471960016724e-05
8.24998006509356e-05
6.167493583137e-05
-1.45540384658224e-05
3.3846439940029e-05
5.10377258263939e-05
5.37131822604033e-05
4.73727533650053e-05
6.30348845522466e-05
5.22932753699914e-05
8.26069560370995e-05
2.6956972807636e-06
3.09020784953811e-05
3.57081484863773e-05
-5.2476619449491e-06
2.10560061090666e-05
-1.11065702965763e-05
-1.3826151322216e-05
3.0985570419262e-05
4.16095341708291e-05
4.34444244403079e-06
7.98435774938351e-06
7.42547420422083e-05
4.02113733299224e-05
4.79491533932172e-05
4.75629033232054e-05
3.88191876823046e-05
5.36152203970694e-05
6.78696014272707e-05
8.06804143067261e-06
-1.59587055838518e-06
5.1033295985809e-05
1.80826188700798e-05
6.80035391886953e-05
7.90205304223026e-05
4.8728638384341e-05
7.62255651276291e-05
5.01042267227322e-05
2.71138881777301e-05
2.25433050553092e-05
2.53855642187615e-05
2.86116657221509e-05
4.24846487144173e-05
9.28245110706067e-06
4.84174112811084e-05
4.68526645116931e-05
5.33861464686666e-05
5.48679317611057e-05
3.91978716634688e-05
5.59176106607997e-05
4.78843700049862e-05
2.94951936893113e-05
4.66032895288561e-05
3.59888319000814e-05
5.61915692169602e-06
5.43787244488855e-05
1.25775515673238e-05
3.42433953573932e-05
3.36191599953411e-05
5.74781455529234e-05
5.31217732479727e-05
2.5071724401767e-05
3.15213529316713e-05
2.70351299809207e-05
2.21836449969062e-05
5.69479227990514e-05
2.97194380521174e-05
2.77047477856928e-05
5.37667122871669e-05
2.97183302542531e-05
1.15312013240759e-05
-9.06306747316168e-06
7.1665484855463e-05
5.37935533728183e-05
3.19405157591139e-05
4.1481700222806e-05
5.96432388637736e-05
2.99902739822903e-05
5.71506949056328e-06
5.03145290723191e-05
1.2308147737565e-05
1.20983149615102e-05
2.92740101704825e-05
6.03741644035889e-05
1.1422704885681e-05
2.80344593276957e-05
5.29205164661109e-05
5.64976204039639e-05
4.34866798822963e-05
4.63898903213857e-05
3.4888809637258e-05
1.31801987122015e-05
2.03594213367181e-05
1.78684115168431e-05
6.27144789476864e-05
2.824191017388e-05
5.22609812760287e-05
4.68114375263607e-05
8.22893179656523e-05
5.69244147700005e-05
6.14821854565144e-05
3.77214345790482e-05
2.57939774768935e-05
2.74528537528957e-05
6.70163488795732e-05
1.36352004738831e-05
5.88487040939743e-05
7.25304149262016e-05
2.41502333142413e-05
3.60661777262814e-05
2.95435444171242e-05
-7.3194850729981e-06
6.65996822093202e-05
3.42168065642857e-05
2.99168383822326e-05
2.33711914826504e-05
2.9290841908717e-05
4.38044004167986e-05
5.97465676511119e-05
6.22104893046806e-05
2.13123546415754e-05
1.98803490624396e-05
1.18432193681254e-05
6.22322657372742e-05
6.62771158875974e-05
2.54132970193644e-05
8.87536174036533e-05
-1.93664622467034e-05
2.98833110172871e-05
5.40595331481865e-05
5.2561216438976e-05
4.55177260346802e-05
5.33556736428503e-05
4.61789762910471e-05
2.80412450732104e-06
6.81051275114244e-05
2.07589730841857e-05
4.25198195650764e-05
4.44798460436177e-05
5.01360755735712e-05
9.72903519974023e-05
8.76724449116003e-05
2.58171822552196e-05
0.000110282274681644
2.044979300732e-05
3.341444535005e-05
4.75871076972625e-06
2.75945225396512e-05
4.09093787076846e-05
3.58665227284244e-05
2.3991998266612e-05
7.13312345690262e-05
5.0158878651446e-05
3.49147841490335e-05
6.02913739766216e-05
4.92727727574674e-05
3.05358426051362e-05
4.48754319421201e-05
2.14525173964754e-05
7.3043672121452e-06
4.00124227855312e-05
5.30043655804599e-05
-2.3124456116143e-05
4.52232480061526e-05
3.92003884861189e-05
-2.98398162452743e-05
3.81123736021915e-05
5.55758562512947e-05
4.50761712434478e-05
2.30752745320198e-05
1.20840955288752e-05
-1.96253344118906e-06
6.85151164003983e-05
4.04350957159631e-05
6.81430512542071e-05
4.86699471524473e-05
2.2041566195079e-05
6.46104958498783e-05
3.07397527350473e-05
3.15070295333336e-05
6.89954399264026e-05
2.40675465226432e-05
4.63773850571597e-05
4.96014953657184e-05
3.78982930767869e-05
7.23712171041403e-05
3.10585229302398e-05
5.31779678912612e-05
5.03485719731855e-05
6.58076284024782e-05
8.0566673786418e-05
2.33388390111769e-05
6.86687370917787e-06
1.54953063102657e-05
1.36336191938538e-05
6.21258092644513e-06
3.6636435323846e-05
1.227913608553e-05
8.6649778796447e-05
2.03312329662883e-05
3.15316687024171e-05
1.42246699326916e-05
1.83187616478872e-05
4.82956567002475e-05
1.40505455380096e-05
5.69411564900888e-05
2.57273920664382e-05
1.70280454540139e-05
2.58889181856466e-05
-7.08608151288558e-06
2.86891331446993e-05
1.13519482371253e-05
4.38732390995881e-05
2.86524340744261e-05
1.7852455151274e-05
1.76988242393818e-05
5.65608365102753e-05
3.75327140987838e-05
3.13170438190499e-05
9.19375918001835e-05
3.58592929912967e-05
4.59774991208605e-05
1.55160203436278e-05
2.28149431038643e-05
7.51910987976739e-05
4.70034113435917e-05
3.98824863609137e-05
4.11193839411543e-05
4.14052979482442e-05
3.77850675216106e-05
2.7571110120124e-05
5.31166732365773e-05
5.65478557930516e-05
5.5375418081662e-05
4.99431775819383e-05
5.47853190458105e-05
7.46770675080325e-05
7.47018559856197e-05
6.02995178314772e-05
4.08377196331296e-05
4.92943013081475e-05
4.19887886859403e-05
3.81195990934523e-05
2.87432804130565e-05
1.66243749869948e-05
4.45835121275703e-05
4.9641560004427e-05
2.10622477571925e-05
3.49169101237636e-05
3.79554316553982e-05
8.74857874146151e-06
3.78849775055458e-05
3.1862504122297e-05
1.48129011376775e-05
9.31047043077632e-05
5.35374540519533e-05
2.70697040112473e-05
5.44187124020703e-05
4.20548239746391e-05
5.65582251435521e-05
2.99876081087282e-05
3.50545299497729e-05
8.11381591561834e-05
1.76545034545691e-05
2.77047192297216e-05
6.55596287707494e-05
1.63315158308417e-05
3.15431340174902e-05
3.29006288833982e-05
5.80058003140344e-06
6.95912639873237e-05
5.60223332793885e-05
1.75793395260787e-05
2.80702138161603e-05
5.93920809728167e-05
7.4790175136515e-05
4.3073765775536e-05
1.89221255306235e-05
6.24284298539046e-05
1.51983690683278e-05
3.21185793418933e-05
1.76080189887118e-05
5.21984752900741e-05
7.03885857326694e-05
3.14873230497574e-05
5.00756864342231e-05
4.05755154238149e-05
5.7488945225293e-05
4.57499431117226e-05
1.5406018868925e-05
5.67485638649427e-05
4.81913926563113e-05
4.60922129433886e-05
9.9588143624367e-06
7.75603554736755e-05
1.45989290112415e-05
2.92272997233755e-05
4.1162238249814e-05
4.04778596935461e-05
5.69279698067138e-05
2.10093035315272e-05
3.23856002653721e-05
2.44696321022e-05
-6.51250215838992e-06
1.85369248973868e-07
-1.15049997494372e-05
5.09814050198533e-05
4.37996521076844e-05
4.92094214897368e-05
1.37484760961117e-05
2.66055067229658e-05
4.37168298518073e-05
-1.15641595062213e-05
2.14898532849776e-05
-2.14767625324641e-06
1.77761052363124e-05
3.14208337676715e-05
8.18221243394082e-05
5.46176279333893e-05
6.21074147939974e-05
-1.2260463719603e-05
2.00201130614038e-05
3.95549822249812e-05
3.72614819617248e-05
2.4160561695095e-05
2.17642040202645e-05
1.18222303314186e-05
4.36723134649475e-05
4.24824779634116e-05
5.0066855660551e-05
4.63236874168174e-05
1.549905211466e-05
3.57677517675203e-05
5.50658744802322e-05
5.97414395682233e-05
9.03508648399812e-06
4.42825332197209e-05
2.14995058404417e-05
3.3529907007329e-05
5.58307892533868e-05
-4.26636525198184e-06
1.36135182450679e-05
8.12620085714367e-06
4.34404406964607e-06
6.08089087656997e-05
4.06806720452249e-05
3.07695400696833e-05
3.73931121855817e-05
4.16137402151036e-06
2.73105030950514e-05
-7.25012297544843e-06
2.52910652679672e-05
1.64261651289139e-05
8.93687016164064e-06
2.20972315050696e-05
4.92169122238006e-05
2.58474024856753e-05
3.62447658525145e-05
1.81748808629564e-05
3.53198469305438e-07
4.11306967063573e-05
5.83625793310825e-05
1.56527165643637e-05
6.82486781085199e-06
8.90054261941729e-06
7.15810958890267e-05
6.2473396691572e-05
6.21785369794269e-05
4.68550225439508e-05
4.4986371057777e-05
2.26155895114233e-05
7.21734128770735e-05
6.44115849050343e-05
3.72138846596326e-05
4.51413083717249e-05
2.85284094961416e-05
3.52259083336039e-05
3.83617304867384e-05
6.93341427455266e-05
4.76677288311062e-05
1.67744983732573e-05
3.96496723583997e-05
3.45339494498811e-05
1.87687662644548e-05
4.62136673684403e-05
4.20549966007284e-05
6.15480899315953e-05
2.48486532949162e-05
5.650762801045e-05
7.04066502964275e-05
1.60471573269009e-05
1.90706144793491e-05
3.39061274779984e-05
3.70253587048695e-05
-1.8751388200712e-05
4.76234150512232e-05
4.93001141187335e-05
5.16510963457212e-05
2.45968089591061e-05
3.61606886779903e-05
8.99846661149279e-05
3.064102025631e-05
2.44247007635096e-05
4.73031119545546e-05
7.17272284167436e-06
4.21232117860028e-05
3.30576810222699e-05
1.39378390545135e-05
1.01671127868044e-05
5.68283139387935e-05
6.30492309268854e-05
5.54309312427672e-05
-7.76787819127657e-07
1.85582552729315e-05
5.71078176133475e-05
6.277909221328e-05
3.11035561011728e-05
3.1287316501935e-05
2.31615793548687e-05
2.25944778833592e-05
5.23007286421998e-06
6.94236272261121e-05
2.45455087588671e-05
2.2972372581233e-05
7.21029854908298e-05
4.181622385354e-05
1.36290850478088e-06
6.00022284727909e-05
7.09815120144739e-05
2.3412700737802e-06
4.53442751957833e-05
3.47164233969938e-05
9.34091016271487e-05
5.50914290338311e-05
5.16200009961252e-05
2.2005633639042e-05
4.0764480540801e-05
1.87888875283569e-05
5.39222309907025e-05
4.30868849659345e-05
1.84237182236916e-05
2.56135273631861e-05
8.05925979710765e-07
1.38592582205001e-05
4.70244645858669e-05
1.39308986206965e-05
4.2320385789338e-05
3.12719759465895e-05
5.31068787445539e-05
1.66414823423199e-05
4.58298481876375e-06
4.05846259630497e-06
-2.50773323012901e-06
1.75263762119658e-05
2.24283507180694e-05
4.82307348897129e-05
7.90384847847706e-05
5.20688278263009e-06
5.59568082928868e-05
4.87170135365438e-05
4.87981288466727e-05
4.72304994953938e-05
4.9732336531316e-05
2.39922307096639e-05
4.06790251435673e-05
4.47135203397953e-05
6.19812052214191e-07
1.14060364525611e-05
3.72846814262246e-05
4.44970263732605e-05
5.71927063939309e-05
4.18224697511301e-05
6.85499888967991e-05
5.33128867471771e-05
3.44064714148739e-05
2.81610144633614e-05
-2.56017601147814e-05
4.29551594788092e-05
5.81750607300169e-05
2.14751921651487e-05
3.3928683928093e-05
7.70694022866043e-05
3.39704419614835e-05
2.55135110895143e-05
4.6979625162952e-05
1.89675103407193e-05
4.10969662889205e-05
5.68474203255136e-05
5.61586780276447e-05
9.26144285825652e-06
2.05768433870173e-05
1.41511352792007e-05
2.97177041173575e-05
6.70924499349163e-06
4.28266084890508e-05
2.81903226919097e-05
3.45616812117438e-05
6.49776090251635e-05
6.42597314656086e-05
-2.32283001961561e-05
3.83550305176612e-05
-1.41587035306755e-05
4.10870272604532e-05
3.50813709133212e-05
2.89428474556626e-05
5.20927008043559e-05
6.23730784778655e-05
3.5320072418182e-05
6.09652663451045e-05
8.75572695927111e-05
4.46392278555614e-05
9.84883463150638e-05
3.89787363582184e-05
6.60014711209277e-05
3.28135483685017e-05
4.8467362688168e-05
7.40139804646468e-05
8.43766090945895e-05
4.5284249031631e-05
2.27083207073518e-05
2.69926662235798e-05
4.27641270218518e-05
4.47320578822017e-05
2.18395394162706e-05
7.69088017853258e-05
3.25262966212447e-05
5.10759575586012e-05
4.94137474853122e-05
6.05120238710096e-05
2.10770951394227e-05
2.98228670458984e-05
2.75021133670211e-05
1.18113414138304e-05
3.93907243134745e-05
8.00273692766152e-05
4.16253900473627e-05
-2.19421721395205e-06
1.33782486329969e-05
6.14650830030461e-05
5.90131075657783e-05
1.12629526898947e-05
1.04912152958658e-05
5.35703619129341e-05
4.39679336219222e-05
3.55540803677103e-05
5.08949873820273e-05
-2.23219023713635e-05
5.46460293894954e-05
4.79233774823453e-05
5.60896519155411e-05
3.09498324173109e-05
4.48222930159668e-05
3.75449515118518e-05
-8.82196632838026e-07
-1.17609217555173e-07
2.22185155532203e-06
4.40325319977093e-05
6.10170979669271e-05
3.39530451620424e-05
4.57206952767015e-05
3.27058079521398e-05
1.04214379910715e-05
5.08030872680034e-05
6.93748578439017e-05
4.23744449551774e-05
6.29342797873142e-05
3.24135415765521e-05
3.86694235997474e-05
6.32228834108483e-05
1.55747143635628e-05
4.24780809805103e-05
4.40471385153453e-05
5.66920162957277e-05
2.08274909938379e-05
4.34472873504918e-05
4.28009397797795e-05
2.79387466756096e-05
2.65119615775171e-05
4.49391406794628e-05
5.22194570308316e-05
1.29325988088444e-05
5.77377239044073e-05
-5.02840885522143e-06
2.28585183441787e-05
4.3429504787048e-05
8.97665937961265e-05
6.47154801983318e-05
5.87637891217821e-05
2.7535703799828e-05
6.34014623076069e-05
1.01978421680772e-05
5.93227304041133e-05
2.6602635802921e-05
6.86639386021015e-05
3.31740885854273e-05
5.781974794423e-05
7.19218201647057e-05
4.82930195884308e-05
2.35505272948983e-05
5.88143044797845e-05
5.55553179915385e-05
7.41385345730729e-05
2.89882132787779e-05
4.86449174520705e-05
8.34026646559667e-05
3.7668750105155e-05
4.27225691437984e-05
1.43223547424251e-05
5.3937384276097e-05
4.57439783416457e-05
2.44974760454329e-05
3.9808920578515e-05
5.00684915371731e-05
3.27312971282135e-05
4.21247830642068e-05
4.86809779608453e-05
3.67719856391703e-05
3.79206927004684e-05
3.01365236055835e-05
2.44332326179792e-05
7.35622946256686e-05
5.75293009707268e-06
3.00479859975645e-05
6.57183875467376e-05
6.02890849488591e-05
5.23839049514504e-05
1.81682742873652e-05
1.82200555513556e-05
4.79680196129846e-05
6.55070951754925e-05
4.169189792306e-05
2.58344653526609e-05
4.53460334412007e-05
6.37410132367951e-05
6.46608518330194e-05
9.79910181443701e-06
6.24224143409546e-05
6.81291687047488e-05
4.53351907266566e-05
4.93220846509682e-05
8.65548909184683e-05
5.15671036028849e-05
1.34265993103805e-05
3.66534534483627e-05
3.8013749317099e-05
7.78314646963488e-06
4.98943732318551e-05
3.6907012472363e-05
2.94780311739627e-05
6.75235477593447e-06
2.52832199516551e-05
5.9021833226246e-05
3.74572735269991e-05
3.63721964376863e-05
-1.91376501441275e-05
4.34611839491026e-05
4.51622587468968e-05
7.03636355218903e-05
6.05748348697542e-05
5.01825773424786e-05
6.19241869526686e-06
3.52479227036411e-05
8.45338444866786e-05
4.28285472168476e-05
8.54675971407932e-05
3.99894217640594e-05
-9.25194281781377e-06
3.71521414984091e-05
4.10746834797762e-05
8.63054314889719e-05
8.62753575138261e-06
4.13807377038223e-05
4.85112411458328e-05
4.43598159455458e-05
6.25921666176077e-05
1.4960222277467e-05
6.67521986976771e-05
7.69067939237151e-05
-1.28344681147097e-05
4.16957365978041e-05
4.27662321545394e-05
4.45860266932043e-05
3.1611346422223e-05
4.27107300056179e-05
2.60058141971334e-05
2.05905474171273e-05
3.01632855381472e-05
1.8910174981485e-05
6.20882236275162e-05
3.50631150678068e-05
1.95755689608651e-05
5.08172103937378e-05
3.05128398785908e-05
6.19693747886112e-06
4.96696256402817e-05
7.91627532756938e-06
2.47499903394713e-05
2.64517797882601e-05
1.86867187498227e-05
3.03005883622305e-05
5.40839626384673e-05
6.96670596918324e-05
4.85830828000543e-05
5.17150732019866e-05
5.18504632843747e-05
5.86981565513283e-05
7.48273391484742e-05
0.00010700473613299
6.42784098461153e-05
2.66346805132466e-05
3.6918522263067e-05
6.15021209400732e-05
4.19223716135091e-05
6.0881470480735e-05
6.13322585874064e-05
2.11252533776306e-05
8.57013120225916e-05
7.7833911055703e-06
4.45686689132856e-05
-4.28322492956858e-06
2.84667648675487e-05
2.93759251106039e-05
5.14365736754912e-05
2.58780202010236e-05
3.59157692992092e-05
4.02341549254024e-05
4.24446894842367e-05
5.37972996652548e-05
5.05450188106797e-05
2.7517545225745e-05
-2.02312128051683e-05
7.00686363414483e-05
3.75266601516904e-05
4.72106185472626e-05
4.05761229704426e-05
7.46635081963851e-05
5.70348622835812e-06
2.2277613235035e-05
1.69296302563411e-05
6.92638714068257e-06
5.77055658880453e-05
3.53457930141086e-05
5.49542740651508e-05
2.1057286494619e-05
2.49886673568643e-05
5.31829643128012e-06
8.37124810420368e-05
7.05108835354121e-05
3.90265545780842e-05
1.77366063504828e-05
1.8784234115052e-05
5.37711373265029e-05
7.12375872303527e-05
4.43661779383092e-05
7.28937128006954e-05
5.8209544713737e-05
6.78547939256478e-05
7.03816176823666e-05
4.01231286331799e-05
5.74193999650967e-05
5.57192477650804e-05
5.35666613687991e-05
4.57108556327237e-05
8.03414300084429e-05
3.96276434566773e-05
5.45240448924618e-05
3.05037266086415e-05
6.87302463656395e-05
3.66892056588525e-05
4.6671797232803e-05
2.82457052502956e-05
1.82999303204419e-05
1.01140261550489e-05
3.42460316674929e-05
2.58990053627685e-05
2.65262761875376e-05
5.89957030740106e-05
3.76188994672066e-05
4.13846637955366e-05
1.92037341540663e-05
2.50288007344252e-05
3.83451669137234e-05
4.23893790223209e-05
3.44549103985653e-05
1.28954300085017e-05
3.06837688035163e-05
5.25053135293265e-05
5.33108801712308e-05
3.14265727127418e-05
2.20061177865427e-05
6.1519905310844e-05
6.90847203149476e-05
4.26373911169878e-05
7.14266721334894e-05
2.59753213351343e-05
2.79752355358105e-05
3.95592381616684e-05
5.72761661878839e-05
5.768022170794e-05
1.14587320338476e-05
1.38950384536031e-05
8.85370012425239e-05
3.98954999796161e-05
3.4262129329023e-05
5.84757809994753e-05
3.70958160651416e-05
2.38453328554114e-05
2.85483482146702e-05
4.65570344696974e-05
7.2432666866905e-05
6.68070387314471e-05
7.68226991086614e-05
5.65706823349617e-05
4.37058319008375e-05
1.38796611633942e-05
8.36366303640641e-05
1.61585765614476e-05
1.86073297707114e-05
2.69112600930353e-05
7.63325858762572e-05
2.18037627814456e-05
5.7394727121686e-05
3.67311889787774e-05
2.55094789627747e-05
2.71264815187935e-05
1.57280122563926e-05
4.60411180985068e-05
5.39676344712214e-05
1.00820439569677e-05
3.07090966834415e-05
6.45122164262744e-05
6.0158707590675e-05
4.54426318298854e-05
6.05483207255902e-05
1.01865750998919e-05
4.43510799015617e-05
3.9715347664196e-05
1.89853311093962e-05
3.5272511948493e-05
2.75374741769969e-05
1.36669400128875e-05
1.51341318353602e-05
2.64578552301799e-05
5.82123913087648e-05
-2.69701453336632e-05
3.97274540766316e-05
2.06872979144012e-05
2.71616951734455e-05
3.06748528745114e-05
2.52840617692155e-05
3.04430900218297e-05
4.2442933444453e-05
8.86120702724488e-05
5.01313056958875e-05
1.78019026011342e-05
8.67163217387473e-05
4.21870537567039e-05
5.91456421315896e-05
4.63526227928568e-05
3.62363319693381e-05
2.79784875865416e-05
1.13470015813898e-05
4.93571796677083e-05
3.77352017129273e-05
3.53247420562647e-05
1.98185048571301e-05
5.67955418068528e-05
4.00712127744652e-05
3.4506718617128e-05
8.12333026970818e-05
3.27025790835377e-05
4.45509312172046e-05
6.65652581977102e-05
1.2707490143902e-05
2.47918954005374e-05
6.39693278905403e-05
-5.51551187965629e-06
-1.53527412603542e-05
1.40728723791802e-05
4.63631271039982e-05
2.87602550526071e-05
5.70657114187388e-05
-2.71289066092184e-05
4.43373663559334e-05
9.45776255087524e-05
4.61273140877915e-05
1.58965855312394e-05
2.01575524829851e-05
4.49064676020337e-05
1.70461223095139e-05
4.99183033355167e-05
5.67828956537891e-05
1.84800227726115e-05
4.39238389938441e-05
1.8773508624575e-05
6.44456956464755e-05
7.67464324646051e-05
2.09929809448878e-05
6.94641423701303e-05
8.28801278104236e-05
3.06347590680095e-05
2.03954447522022e-05
8.06897678429934e-05
2.32047762785685e-05
6.92131695584318e-05
2.58457905547755e-05
6.50743375037947e-05
8.95328502947738e-06
2.77871855832415e-05
4.78882560139886e-05
2.60231392079513e-05
3.68983615020339e-05
4.02609173399616e-06
4.7166683257436e-05
5.53272618848366e-05
1.64439043747559e-05
1.77024263068464e-05
4.09378800870879e-05
-1.97044501332477e-06
4.54024437087215e-05
-1.27054644868456e-05
-1.15830878525151e-06
4.09186369586293e-05
-4.49497936715225e-05
3.80752131358349e-05
5.41803446555398e-05
2.02413223561099e-05
3.61156573472191e-05
4.95247462934791e-05
2.93508738553482e-05
4.46074127767034e-05
2.99873010645979e-05
3.81937601386064e-05
5.95261937788002e-05
7.40786060919174e-05
6.05283544801756e-05
3.43709581813889e-05
4.88593806790004e-05
8.65532925956294e-05
3.43778344427685e-05
2.09421210610677e-05
3.7574304652938e-05
5.73409099196328e-05
3.50275981597238e-05
8.33189011348192e-05
4.37635059278211e-05
3.55199407590741e-05
6.13433833609209e-05
2.32115992683586e-05
5.07149082594053e-05
5.40109249084411e-05
-1.47548874161752e-05
1.86630442750038e-05
5.25980165018657e-05
8.16728778732635e-05
4.52714026951524e-05
4.82358886715031e-05
9.66378622813604e-05
6.84511253782626e-05
4.54934939351918e-05
3.29594853265963e-05
4.04323941276625e-05
7.24815474196751e-06
1.06788181133603e-05
-2.77393952563208e-06
5.80082637784058e-06
3.35336078133739e-05
-1.36068401148401e-05
3.69210559705136e-05
1.19360222739208e-05
4.78656612792852e-05
3.79292663667201e-06
3.00363695096591e-05
6.63789654130434e-05
5.73374347988813e-05
5.50141689266285e-05
2.91681219636423e-05
1.06810015882427e-05
4.41794189585521e-05
7.236215837814e-05
4.56701556686776e-05
1.94192845011872e-05
4.94043168309029e-05
6.41968250571872e-05
6.86402521666148e-05
2.928349143331e-05
2.22906255004934e-05
2.83236852819262e-05
5.4920118303136e-05
4.68427435805636e-05
3.17686882167826e-05
5.61304735899495e-05
3.32758724067586e-05
3.78673414027435e-05
2.84005092864248e-05
5.40198817422449e-05
6.24240731944201e-05
9.96284242499789e-05
4.26866978368322e-05
6.6335388166948e-05
5.430627902719e-05
-1.10790456523747e-06
5.02768241360913e-05
7.82256712352504e-06
1.6690498375339e-05
5.42408909469623e-05
-6.41927860159066e-06
3.41363500335976e-05
6.98904210860868e-05
1.97198978179275e-05
3.15628673748458e-05
3.28818712000249e-05
2.96773049336495e-05
7.22963705693082e-06
3.68370069867601e-05
1.157901200189e-05
5.61716457322812e-05
4.32791598066468e-05
8.00541386469616e-05
3.97051916169791e-05
2.51513526050944e-05
6.83683579806904e-05
5.03165787382234e-05
6.57552789462315e-05
4.10941273745252e-05
4.39988477968278e-05
3.88110383015723e-06
-1.88629988131407e-05
2.66196229211163e-05
4.05670520310212e-05
2.30897990713016e-05
3.5162822146607e-05
5.30335204199257e-05
3.99169091406494e-05
7.32038366661453e-05
4.60779319461968e-05
6.75658508667622e-05
4.37505976931942e-06
5.06193185944516e-05
3.7685334023669e-05
3.21291565546113e-05
-1.08723864202929e-06
1.39241982271914e-05
6.33444894143822e-05
4.19437726061525e-05
6.80754612240944e-05
4.87051892121315e-05
2.95512746335302e-05
2.86538243126573e-05
2.38845275262886e-05
-1.32518441034363e-05
1.06473095002099e-05
2.7578399078522e-05
3.70210783807416e-05
6.04410910082085e-05
5.51446073933013e-05
5.1592757288099e-05
-6.83927181391801e-06
2.58263174142974e-05
4.68193054511524e-06
7.51671382650328e-05
1.35398204505325e-05
6.45185247395541e-05
1.82735258211321e-05
4.61985480985415e-05
4.32368779889011e-05
3.16698186271489e-05
5.84347568728374e-05
-1.25187750230721e-06
4.26134768773894e-05
3.23403130476588e-05
6.14507308563538e-05
7.50776180437637e-06
4.42233123817769e-05
8.69675034270467e-06
4.1279730398753e-05
4.42304971978308e-05
4.2098647509591e-05
2.58815298444858e-05
2.99625437990975e-05
4.69371964130228e-05
3.59434437741187e-05
5.8151347016227e-05
3.70271771641329e-05
4.4955582471631e-05
4.01552328212736e-05
5.34863835717517e-05
2.2007460483258e-05
-1.00204747147079e-05
6.36268394710691e-05
6.54099201065637e-05
2.77728429612076e-05
1.48501992787482e-05
4.93828359413178e-05
5.94421741447568e-05
4.46728746010943e-05
5.39982908335253e-05
3.49655582979006e-05
4.81803368300638e-05
1.7742836774108e-05
7.15984667231375e-05
3.78621896573619e-05
5.51712844730035e-05
5.52895530268812e-05
8.07938573374718e-05
2.60208201374223e-05
5.08701044086934e-05
3.01702664571923e-05
3.94389295505049e-05
1.25383304554047e-05
6.96955465677692e-05
3.06358899052126e-05
3.18935103523184e-05
3.89455890487936e-05
2.58328265870023e-05
4.59052262545943e-05
5.50662321617534e-05
6.42695710155549e-05
6.30752578843583e-05
1.09078387241267e-06
8.89445863938462e-06
-3.80203859600917e-06
4.39525597058334e-05
5.29614028086949e-05
5.60148413789652e-05
4.22615963797455e-05
-7.6785196746156e-06
2.77648725245405e-05
6.71429605867907e-06
4.16251804521192e-05
7.05153011457615e-05
6.84645851765877e-05
-1.59900685716639e-06
2.54141752939326e-05
3.58924474456308e-05
6.16177907277178e-05
2.86756969865162e-05
3.48769046950155e-05
6.42704288042105e-05
5.98661392877949e-05
5.14965349062838e-05
7.13740363832659e-05
5.02780851338763e-05
7.92826629424608e-06
4.74788910527071e-05
3.2600152508695e-05
6.75195374960822e-05
7.93138059668292e-05
8.73750756455169e-05
7.78806157371636e-05
1.90227839799481e-05
5.54152034601359e-05
6.15443113519613e-05
8.63733265522246e-05
3.91599696521164e-05
1.59441559965842e-05
2.10008117439527e-05
6.5610413785563e-05
6.00706471096965e-05
3.68305661409246e-05
3.04578330039635e-05
5.60736932953758e-05
3.50623593971575e-05
7.0477656459517e-05
8.60482804546478e-05
2.00591823986563e-05
-5.17707292667099e-06
4.67398668341362e-05
5.33937481560327e-05
5.76446512983355e-06
7.622599860287e-05
3.80793882710111e-06
8.32374167099753e-06
8.02430253947191e-06
7.29281909368884e-05
6.6536458981889e-06
6.77647029362541e-05
5.59779449403946e-05
4.99622417629998e-05
2.97062778466329e-05
9.0741953517972e-05
7.74085742986008e-05
2.29388250006421e-05
7.49169093173762e-05
3.94392010492355e-06
5.25306904986722e-05
-6.21347249072897e-06
5.4400475628733e-05
5.06246263488961e-05
5.76902658352327e-05
4.53858655973192e-05
3.30705094816466e-05
1.13858822349183e-05
3.21908545309319e-05
4.5131323990424e-05
3.53317673561662e-05
-2.53186403688412e-05
5.87981615795701e-05
1.47476258410603e-05
4.74807323942025e-05
2.47014931136838e-05
4.23135466464759e-05
1.94042714589255e-05
3.88118053276846e-05
2.77364088288501e-05
7.51498877683642e-05
6.80444530541196e-06
1.46040307194453e-05
4.20482698355611e-05
5.05102920889288e-05
4.07866829097984e-05
3.02898020459082e-05
5.92904082857412e-05
4.97706051037208e-05
4.07803511094268e-05
8.00488450117685e-05
5.80096642850327e-05
6.53066807330305e-05
2.32987534450359e-05
4.25287567991763e-05
2.84788718296934e-05
5.4526418632494e-05
3.4181317839643e-05
5.16165531764783e-05
2.25445481045982e-05
4.38890953085936e-05
3.09242904808443e-05
2.1058456964457e-05
4.06104663776177e-05
6.19142219903243e-05
2.38644581323218e-05
7.84783726042027e-05
2.04598807206935e-05
1.44524582819172e-05
1.75793075103067e-05
8.27530214342856e-05
6.11163644198336e-05
8.43951893400941e-05
4.15081361117703e-05
3.0257271790431e-05
1.60594283066798e-05
8.13151488350226e-05
2.25867505879642e-05
2.48159737246606e-05
7.01753431161922e-05
6.64672240702172e-05
1.7712148792017e-05
4.7210912668196e-05
4.22241225142875e-05
3.29712855603554e-05
2.92621616807898e-05
6.89197987626753e-05
3.35333687122727e-05
6.70413785012278e-05
9.53814368166994e-06
2.01675841018128e-05
4.12532347504275e-05
2.1413758282272e-05
2.47315381126607e-05
5.40888521294037e-06
-3.26102712121755e-06
5.10862097689502e-05
-3.89723525551487e-05
6.38489786955327e-05
-2.2531942908018e-06
2.93844419167227e-05
7.4428439745531e-05
-1.87185923188878e-06
8.76542377094907e-06
7.51735456863039e-05
5.98949603497088e-05
2.61513604926451e-05
3.20373410925356e-05
5.17902892854478e-05
4.55463086022437e-05
4.89179613971757e-05
8.53820120949659e-05
2.54724618454601e-05
8.03579170027858e-05
4.21160064533325e-05
3.25722381437598e-05
3.78889181633191e-05
3.10719244465812e-05
1.91630591480078e-05
9.38024019327453e-05
3.75471973007483e-05
3.95771275014748e-05
4.48843422736691e-05
2.52181385731023e-05
7.41681239475935e-05
2.9034361636979e-05
4.11223386594154e-05
5.60621039988162e-05
5.34020673134735e-05
4.98542672967353e-05
1.05204065479154e-05
3.35796107914071e-05
1.06539860929776e-05
4.07097761405002e-05
5.12606215251259e-05
3.65960580852219e-05
5.43177542672346e-06
2.49749161689491e-05
3.62896110130462e-05
4.17088084069867e-05
1.55138449724541e-05
3.57256537834539e-05
1.38705117519233e-06
5.26773045085464e-05
4.305357717522e-05
3.66752228157134e-05
5.09189382381344e-05
6.66098978683541e-05
2.99700760898722e-05
1.0682887847434e-05
3.67029321209593e-05
4.43088063761387e-05
6.88530026927235e-06
8.76762772092618e-05
2.7999775783847e-05
5.12726942200676e-05
3.10838431825525e-05
3.28289834353534e-05
1.76386781964103e-06
5.71769557792123e-05
4.14652819458656e-05
2.7883490498532e-05
3.57817441502638e-05
5.38433609795865e-05
6.75809040301956e-05
4.77489693243686e-05
5.4413433704773e-05
6.99501901480657e-05
3.02450854975609e-05
7.50402270973509e-05
-5.91270198354525e-06
6.00876263270471e-05
2.7435011249807e-05
7.90111885474818e-05
1.81857608620969e-05
5.63863541977872e-05
8.42288197477598e-05
3.28083081944242e-05
1.05403610151289e-07
7.29987396335232e-05
4.51614503094781e-05
4.52529030162832e-05
3.57653190148661e-05
3.3847324154755e-05
7.13377748962536e-05
4.83100047723637e-05
2.25731468124806e-05
6.79931594039542e-05
4.92325903637671e-05
2.61207578360783e-05
6.09126958679519e-05
-8.736373517883e-06
1.5979654705575e-05
2.90465562384972e-05
-1.61158583362154e-05
1.84961016005803e-05
4.16502194696098e-05
9.74113554336248e-06
3.49407096393404e-05
6.38716759441477e-05
4.5165210212938e-05
1.65959238313572e-05
3.23895154751563e-05
4.15726877400788e-05
6.28980030218738e-05
5.10001145285713e-05
5.1249350014412e-05
5.70025987128626e-05
4.667908367121e-06
3.15858533328319e-05
3.8923178372927e-05
4.65840652403352e-05
5.35819921106758e-05
9.1196806747072e-05
4.9679296176254e-05
4.0211156486404e-05
1.10791907318388e-05
1.73475385184529e-05
4.13441964842478e-05
6.49403532454221e-05
6.78078649180026e-05
8.99877447212256e-05
8.07240804315054e-05
5.0605123198322e-05
3.01864184039757e-05
2.62939679472958e-05
3.89333395083559e-05
3.67747915022935e-05
6.56753251695472e-05
5.42922122860387e-05
5.63962884454953e-05
8.45964703451333e-05
5.40989926129358e-05
5.10429528456126e-05
5.06054710414128e-05
2.65716608447268e-05
1.75023521132886e-05
6.07839143641631e-05
-4.28411201452532e-06
1.34521591924148e-05
5.38834835926078e-05
2.97775094841537e-05
5.19077837396854e-05
8.61936427918978e-06
3.28730368499695e-05
8.70785360020621e-06
2.6324592903828e-05
5.66996373538616e-05
4.90011828852686e-05
4.69362421261867e-05
3.86622512646063e-05
2.48101262045073e-05
4.2972860676787e-05
-1.78918194778191e-05
3.87973200795025e-05
2.20249313263703e-05
7.3452588833674e-05
6.16383734205578e-06
1.29011736961239e-05
1.33258342126474e-06
3.79733883273181e-05
6.88634691489115e-05
6.26787295440185e-05
5.71250107348619e-05
5.30379324057664e-05
6.11492583882525e-05
1.42568253258293e-05
5.08528047899116e-05
8.19837822866369e-05
4.75868411545388e-05
5.39156919499849e-05
4.65332770289668e-05
2.53759617598663e-05
3.67717656510831e-05
2.13949756514477e-05
5.20406033277994e-05
1.64390497579829e-05
-5.13491142416633e-07
2.16207479623588e-05
4.79165382645579e-05
7.5364454640368e-05
2.64999862000827e-05
3.80826033073884e-05
5.2733602278261e-05
5.86039692874855e-05
3.05529315519657e-05
-4.93421447206205e-06
1.05586148039931e-05
2.57287640654518e-05
2.04884362909169e-05
3.68131077723446e-05
6.74634832510349e-05
3.64861157366105e-05
2.86858037328852e-05
3.48654237386552e-05
3.34630518440421e-05
1.79316725839663e-05
8.25921273436444e-06
2.63070330512326e-05
5.87484174443117e-05
2.0163840216597e-05
3.35551390736618e-05
5.89096066909773e-05
4.12784349502568e-05
2.7722146393301e-05
4.54555273030014e-05
1.89809462035549e-05
3.83500268204892e-05
6.24999282106313e-05
4.7358647414365e-05
2.48194846779556e-05
5.66956951100982e-05
3.58018915210148e-05
5.53042292736063e-05
5.71630019797186e-05
5.31411499294433e-05
3.27532053808264e-05
3.03594895069639e-05
-1.26165820280896e-05
6.66792711428572e-05
3.91343874585182e-05
2.68645563874843e-05
5.00600414000701e-05
4.02540029990843e-05
5.39099675935018e-05
2.76814014771707e-05
1.13505247708566e-05
3.91509141442564e-05
4.30656571794864e-05
1.63126184797433e-05
8.83105917722637e-05
2.71427779483441e-05
7.74026161395707e-05
5.01606629092034e-05
4.60027080653167e-06
2.63422512643939e-05
2.97888729602822e-05
2.55336962538266e-05
9.75810957520463e-06
8.65235021990695e-05
3.47615477596839e-05
-4.73565570917083e-06
5.22408067350662e-05
9.94221805121034e-07
3.34243989216831e-05
4.95181005413421e-05
4.1462436137378e-05
2.46412049963561e-05
4.529064301292e-05
3.67538395615966e-05
7.94624116556584e-06
2.24420407630268e-05
6.52003151079839e-05
4.28264136012997e-05
4.06426226361717e-05
2.06096551428151e-05
6.3272575453516e-05
4.68737096339796e-05
3.88875630211685e-05
2.51607530818268e-05
1.86588358142059e-05
2.8298036889052e-05
5.83746948929705e-05
5.50548729704123e-05
3.81043020296252e-05
8.85904122385167e-05
1.73387154826861e-05
1.75144136562172e-05
3.36385737471145e-05
4.06634011895427e-05
3.50683603499224e-05
3.50762371601171e-05
2.16799576291027e-05
2.85689467842636e-07
3.15753100932456e-05
4.746288777256e-05
3.4021204260796e-05
-7.19217993686595e-06
4.85646276077005e-05
2.12905682358938e-05
2.55677819623962e-06
3.4143786723155e-05
4.37897404249491e-05
6.09983630650827e-05
6.45386508589123e-05
2.47767810563776e-06
5.37275165427576e-06
6.25513595306225e-05
5.53564457732483e-05
5.2663366060286e-05
4.2668956919526e-05
3.14118085106006e-05
7.31546558653626e-05
2.15581612686425e-05
4.15385803915762e-05
6.26955808924171e-05
3.96018911869044e-05
5.39990797968851e-05
8.790377980932e-06
5.72623502857711e-05
5.3026952762909e-05
5.20513171700216e-05
5.50049317760147e-05
2.75621866401043e-05
2.62087370794609e-05
3.85649120359544e-05
5.74596005472912e-05
4.05496461223662e-05
2.48736288086754e-05
3.6545843025735e-05
5.07344144165586e-05
5.10022594391543e-05
2.96860006757524e-05
4.82455618525079e-05
5.65284518873415e-05
1.63137417527836e-05
6.40528283951409e-05
6.40636834712859e-05
7.23005999849366e-05
5.75718468812456e-05
3.84512740791505e-06
4.63075411427003e-05
5.24813640930948e-05
4.00177423200899e-05
8.66965694386812e-05
1.27252532894176e-05
3.24101435751036e-05
-5.28274090467985e-06
4.25809405517243e-05
1.74773782244279e-05
5.41241402614727e-05
2.04745333215661e-05
7.32139815356278e-05
4.16500640828974e-05
4.2480543932693e-05
-9.15232977818681e-06
3.30594808341904e-05
1.05592640056962e-05
2.49890257111591e-05
-2.83526562549752e-06
2.64070665280619e-05
4.94541375531038e-05
5.08070242283554e-05
3.31871185629673e-05
5.80342189620434e-05
3.24503044946564e-05
4.71253423945411e-05
4.19823468857995e-05
3.58424764686961e-05
2.68853742388833e-05
3.07051748063137e-05
4.11056006752919e-05
3.90423752475052e-05
1.95010232567126e-05
8.08680053673477e-05
2.61069913687071e-05
7.2668366838001e-05
7.5009353204427e-05
4.83977138343267e-05
5.49434340773497e-05
3.72145069096798e-05
1.99243997020078e-05
5.72061013915394e-05
3.85518188569427e-05
5.2592853972616e-05
4.08207473823667e-05
3.58791899956731e-05
5.00222964923521e-05
3.38869923897289e-05
1.84499055057051e-05
6.79663903238141e-05
-8.46653043681139e-06
1.82625883530525e-05
6.26887218929026e-06
4.52994340955305e-05
1.32412164945306e-05
7.30064673273483e-05
1.6851596711467e-05
-1.62565086063331e-05
6.08225125794134e-05
3.02405828810541e-06
1.12832347079544e-05
6.2456936579147e-05
1.0581256405405e-05
2.31914709459633e-05
3.885217114317e-05
2.74891040165095e-05
-6.12526646988648e-06
5.25296089295414e-06
3.8055752020285e-05
4.71245985237111e-05
5.93700989065593e-06
4.54318310802418e-05
1.8925214550576e-05
2.58037204074632e-05
2.94449166964145e-05
1.1539363817653e-05
4.404530321425e-05
2.65865907563214e-05
8.64611247157632e-05
8.87284409772025e-05
4.29993074211887e-05
7.24872394892885e-05
2.88358633061225e-05
7.86461653035634e-05
6.59499105184645e-05
4.0440630835118e-05
-7.8457430507992e-06
6.84545436309999e-05
1.70704334385446e-05
2.2762436506132e-05
4.71244094676832e-05
1.90573671825311e-05
1.84397433131907e-05
6.32226126742896e-05
8.44250701540766e-05
2.12154496014507e-05
0.000100312473788662
3.04324071393982e-05
1.84974972767692e-05
1.50055575568848e-05
4.90946477930681e-05
7.0487705119707e-05
5.89799247020389e-05
3.31043327823064e-05
5.42451876596806e-05
3.06814393280996e-05
6.45814880045733e-06
6.06646862368352e-05
2.63032862508383e-05
5.24659410917569e-05
2.53881051203791e-05
2.30587521000226e-05
4.35208148926395e-05
3.94408896014046e-05
2.56783974945962e-05
5.67495964088404e-06
4.80815298986448e-05
-7.48731611925876e-06
5.62259776855157e-05
0.00011081495256688
6.84162434656249e-05
5.28650333531637e-05
5.70429150333239e-05
8.3560385803228e-05
4.45783013813935e-05
1.03061777741332e-05
3.16900409950036e-05
2.06960892617449e-05
-2.65756698773626e-07
5.95559223214196e-05
5.72265232486229e-05
6.38770697833884e-05
7.23180914279048e-05
6.75847484623475e-05
2.00862947743794e-05
5.05667912401028e-05
3.35894683935201e-05
3.06100860948076e-05
6.25160619929236e-05
3.55794518697674e-05
3.3314745549746e-05
3.12525921785919e-05
5.26818123160481e-05
6.27160768870216e-05
4.51791799881633e-05
5.53120461061812e-05
5.02973535834819e-05
4.72938897072965e-05
9.54511069424666e-06
1.57532383353736e-05
7.46597518763179e-05
2.99581302152814e-05
6.0866197558495e-05
8.06586884807407e-05
3.19362369229611e-05
4.32614731396781e-05
1.90476337964691e-05
5.21208104170577e-05
2.0467150840831e-05
-1.72415872097296e-07
3.40384313459885e-05
7.89805314434376e-05
1.26914237742496e-07
4.31261437345019e-05
4.31154194488274e-05
2.743356981765e-05
8.28377925829649e-05
5.80891317655115e-05
5.7795955100234e-08
5.01860070687458e-05
1.1074593162624e-05
2.99724075737135e-05
3.21615209018111e-05
4.44682385841832e-05
4.36744832529843e-05
1.9029264003132e-05
2.21478016806889e-05
5.84977902485191e-05
6.23786324859527e-06
2.558751288248e-05
5.36401702247972e-05
4.00074922905561e-05
5.0548565442588e-05
5.8211068974386e-05
2.079269409819e-05
1.31301527777408e-05
1.19592349130971e-05
2.84811913714948e-05
3.80305875810916e-05
2.39685561612338e-05
6.89634923207591e-05
2.03386036433442e-05
4.02969213184699e-05
1.22278015664493e-05
1.35155316569057e-05
6.72917145333845e-05
4.05124908774725e-05
4.48292605629617e-05
-9.13297639913455e-06
1.94535600042424e-05
5.42466444448647e-05
-1.96935211587839e-06
5.67701498797592e-05
5.04074053723129e-05
1.00016981889849e-05
2.89184496124236e-05
6.25145363236453e-05
6.83994777466084e-05
2.16846168037599e-05
3.48229885989564e-05
6.18108266124979e-05
-1.11571423062942e-05
3.38774777647094e-05
5.63804318567062e-05
3.20562025552963e-05
5.951232723266e-05
3.19732729679755e-05
2.6135737474679e-05
4.82207202764433e-05
2.21276660143373e-05
4.86307827038825e-05
3.44104413369004e-05
3.87682495542659e-05
2.97494634412981e-05
-1.19817888097211e-05
3.6094573759173e-05
3.64812434636718e-05
4.31721860393955e-05
2.80593148146279e-05
-1.35387122978313e-05
4.53700102533342e-06
6.73468723581112e-05
-6.00233765109864e-06
1.75153773400955e-05
3.27518187628124e-05
1.00176857951858e-05
4.09439245399917e-05
3.04258730665858e-05
3.18175004652368e-05
8.40212319280432e-05
4.59085531007959e-05
4.30549706759921e-05
4.28076214898526e-05
4.22637786778616e-06
-5.14472612501173e-06
6.51657397621925e-05
4.93587245955248e-05
1.57330286260479e-05
1.39333279057076e-05
5.71973403086905e-05
5.60687806698338e-05
1.43403324253155e-05
2.68995458024534e-05
6.54856300738146e-05
6.28092593991982e-05
-3.11179756647801e-06
-1.51294106619656e-06
3.6315999043389e-05
5.32475597372536e-05
1.4661353197048e-05
1.00140735912222e-05
5.58972592591681e-05
2.5657634703052e-05
1.20596563307939e-05
3.43742595335605e-05
6.82297980008635e-05
2.21216385099413e-05
4.4793739689328e-05
2.98277260771501e-05
1.09229842149668e-05
3.80941792474152e-05
8.80872710303707e-06
2.7134387028374e-05
7.65297071591549e-05
8.43513005582512e-05
6.46538353811912e-05
2.56550377304017e-05
3.45305258128649e-05
5.27101161947249e-05
5.8394115990447e-05
3.42327370965461e-05
1.27316059782601e-05
5.20884196142823e-05
8.59608338773219e-05
2.8714501322983e-05
2.83543020893214e-05
2.03147227283312e-05
3.1370480777744e-05
-1.86526656030856e-05
3.49762789907596e-05
5.22674125273839e-05
2.95118063938353e-05
3.61369410785367e-05
2.3396686432572e-05
2.08804215857449e-05
4.9656444117397e-05
6.52948701523204e-05
5.83051575813828e-05
3.82127374630446e-05
-4.35198803769166e-06
1.379692752211e-05
3.88646700961234e-05
4.86930292909202e-05
6.33532278774337e-05
6.1577635262835e-06
4.70117655890095e-05
4.08914950429343e-05
5.8598989155817e-05
6.95283763078759e-05
3.51034731293126e-05
2.36932988929517e-05
4.06102220128488e-05
5.14373792719728e-05
8.91378349540647e-05
9.64082195237363e-05
4.0880521519491e-05
3.84711603375336e-05
2.57378478112146e-05
5.58818708498778e-05
1.29717199699877e-05
5.50675833417139e-05
2.47474271765528e-05
7.68470479396008e-06
7.46778203825584e-05
6.37489435776772e-05
2.53650063994428e-05
1.71129052682077e-05
3.66550186603989e-05
2.7325696760102e-05
7.55376968194653e-05
6.00140791413401e-05
3.45915484822346e-05
3.11591434156518e-05
3.588180978856e-05
2.7795550661816e-05
4.78008123277846e-05
1.16301135487083e-05
7.27391419398576e-06
3.75071283025636e-05
-2.77215127476873e-06
3.52777639699624e-05
4.85667066810565e-05
2.05860473016804e-05
3.85762095599485e-05
6.57381237059207e-05
6.09607837817615e-05
3.98781255733045e-05
4.0068301521749e-06
4.85089243799154e-05
7.5043606098324e-05
9.24159520567641e-05
4.54081414735227e-05
5.35962379624874e-05
8.46171081288566e-05
3.2404782191977e-05
3.94391980897104e-05
6.52535873620216e-05
2.08651763049318e-05
4.65241275705211e-05
3.09152956018808e-05
3.40486294570559e-05
5.41213313357333e-05
1.67646957797739e-05
5.43291984906935e-05
5.98542385040033e-05
9.55714647865029e-06
1.39729194945078e-05
3.29949984700465e-05
3.48588603060146e-05
-3.82246039838595e-06
-1.44627660806453e-06
5.84427047390678e-05
5.1725493087452e-05
8.36625004677305e-05
4.58691611632485e-05
8.32541584427214e-05
3.84747595916174e-05
8.52525609846078e-05
8.25515777489685e-06
4.39891061316563e-05
3.19624470760356e-06
6.79859763368076e-05
4.40991830260981e-05
3.38809362934543e-05
2.79458373818571e-05
7.0200285829845e-05
4.70867764862794e-05
3.23032409686837e-05
2.81099877436769e-05
3.14763052231959e-05
2.90679398938836e-05
4.85878800830653e-05
4.60686318450714e-05
4.068531819072e-05
5.58359887952017e-05
1.80033063870141e-05
5.74185685647702e-05
1.84712412484424e-05
2.80536410261128e-05
4.00306087637713e-05
5.54728149304796e-05
1.47681269256523e-05
2.67773801401723e-05
5.00637316935036e-05
4.32804098408442e-05
1.92117235306944e-05
3.09081084828185e-05
2.56330472791144e-05
7.31735323259021e-05
3.30505314037608e-05
6.27251880477697e-05
3.84450275818311e-05
8.51860679388296e-06
4.75894938694394e-05
6.35286788855373e-05
3.74516652935613e-06
5.10721324200482e-05
6.32334599800912e-05
2.21595754032314e-05
3.71047412113573e-05
6.26999949048643e-05
1.46288598734015e-05
1.82452214261036e-05
6.12034241371074e-06
1.64584147805015e-05
8.03911959488836e-05
2.20789058760666e-05
-1.26222711162941e-05
4.44206489368437e-05
1.94311969711747e-05
4.66903748029091e-05
2.86387905531103e-05
5.84131240779886e-05
1.82700362541245e-05
5.2134761622132e-05
8.16194872337211e-06
5.7138751486929e-05
3.21843185548178e-05
3.45519726403987e-05
6.57154313227753e-05
7.33665091238858e-05
3.38258548243754e-05
3.05992986200524e-05
5.78289081578693e-05
1.04946545234407e-05
2.55227927010767e-05
4.51129692029953e-05
2.40473959917847e-05
2.5058704939273e-05
5.984928453687e-05
5.53301626403531e-05
5.86477800645363e-05
1.25453042396857e-05
3.54884689981866e-05
3.18532599022459e-05
1.87439626131173e-05
5.64934640093733e-05
4.51694532395937e-05
6.62396021463994e-05
5.19627603561552e-05
5.21184997699396e-05
3.9596454212844e-05
3.3533772717595e-05
2.92903909328424e-05
3.83842712093885e-05
6.01648784208434e-05
3.40941196688594e-05
9.04287295410379e-05
4.67420955512458e-05
6.18471918929869e-05
2.12750930162578e-06
1.29190943035723e-05
1.52401616507247e-05
7.10817424487739e-05
5.38420092660962e-05
2.5344863112658e-05
2.10240296378221e-05
1.99652777576676e-05
9.41952441047756e-06
5.23330122645771e-05
4.2220874534395e-05
4.35962481640338e-05
2.05578094439314e-05
2.43174096857998e-05
2.55596454314574e-05
1.44568077712616e-05
1.54627386093938e-06
1.56547253601351e-05
-4.7133874105804e-06
1.72391869243462e-05
2.47823170853423e-05
3.5531204234824e-05
3.24027702792124e-05
4.45563191244485e-05
3.20433871979791e-05
4.31603978577029e-05
6.4340112171645e-05
2.70437560032543e-05
4.57750175254904e-05
5.80576755370831e-05
6.31730993216542e-05
7.17018070292661e-05
7.41915799190243e-05
-3.44384578372362e-06
5.91959345332437e-05
-2.56221354124271e-05
3.04009080139193e-05
-1.39301282712967e-05
