# Supplementary material for: Research on computational propagation and identification of mine microseismic signals based on deep learning
Source: PLoS One. 2025 Oct 22;20(10):e0334641. doi: 10.1371/journal.pone.0334641 (PMC12543183; doi:10.1371/journal.pone.0334641)
Supplement: S4 Data — (ZIP) [file pone.0334641.s004.zip › 000100700000384.xlsx_0.txt_24.txt.txt]

1.27609892553884e-05
3.0644375044113e-05
4.00572079288035e-05
2.96837497811533e-05
3.65018131236598e-05
2.10669769713907e-05
3.23367935602042e-05
3.28033684873423e-05
1.90495011936643e-05
-1.23410404082232e-05
4.40921133239799e-05
2.35156548319559e-05
5.87226085370103e-05
5.60557720963447e-05
9.85681027619498e-06
5.22828207655304e-05
7.49996190772847e-06
4.87402419777821e-05
2.92583748444341e-05
1.50398897172341e-05
3.86040163152099e-05
3.60612671227034e-05
6.93328872172943e-05
1.63642259405911e-05
4.68053035179647e-05
4.99126806580649e-05
7.47932188782945e-05
9.97140897314702e-06
3.01867575143867e-05
3.08759189387252e-05
1.56517175974991e-05
2.73566320842687e-05
5.02918298036736e-05
4.60876353148678e-05
3.18646539972149e-05
5.89172258101887e-05
4.7626669357277e-05
1.16343294491242e-05
2.54040879259659e-05
2.14090777916489e-05
1.30017454717147e-05
4.35510655515593e-05
1.01078896030072e-05
4.41136429322024e-05
3.12146207101573e-05
4.03737897217455e-05
2.6338139091992e-05
4.85908841584079e-05
5.72811853247017e-05
4.88966756326586e-05
1.93226747973835e-05
3.90232051006571e-05
4.43441923224401e-05
4.78653304514548e-05
5.75975401649145e-05
4.27274017599514e-05
4.12268183444557e-05
3.42933279018214e-05
4.03969219807006e-05
4.74646380211443e-05
2.99587696322926e-05
2.79959210390773e-05
2.31319676410879e-05
5.37718434829898e-05
4.02578839555665e-05
3.23105900574562e-05
3.87415248554901e-05
5.7390557592922e-05
4.08316433149051e-05
3.98164592409269e-05
-2.37739272867749e-05
1.24015627148874e-05
5.13957748753915e-05
4.0934668037542e-05
3.70703388084071e-05
1.91777328396657e-06
5.53820683908412e-05
4.85180363318013e-05
5.25273219887267e-05
2.47226515653287e-05
4.23732974729198e-05
5.66114964374715e-05
2.42130949751585e-05
6.79278220925676e-05
3.07983447233337e-05
-1.74100949333524e-05
1.42300511099696e-05
5.46354218082014e-05
2.14878595402874e-05
5.14375137005951e-05
-1.65498326849847e-05
3.47542181918256e-05
6.72892675231102e-05
4.04049436326835e-05
3.12196997775957e-05
-1.6603838539006e-06
2.18273157635696e-05
5.53132378718533e-05
1.53488669358358e-05
2.78767932145289e-05
3.08825824164306e-05
5.84710215396172e-05
3.1659413122703e-05
3.98266404284481e-05
4.2735227914874e-05
4.11411060149332e-05
7.9627607599096e-05
7.09171311712721e-05
7.11635882662576e-05
2.05798199217637e-05
1.47828888863964e-05
3.96759764312117e-05
4.47009606764258e-05
6.88216125300307e-06
2.16299342834774e-05
5.21540128997654e-05
4.19087444754649e-05
7.14877672969892e-05
-4.8160867291763e-06
1.92158337265464e-05
1.53485848288794e-05
2.10760252314126e-05
2.46096481843644e-05
4.90583499338042e-05
2.61650814636348e-05
9.73566763204199e-06
2.14357620614627e-05
1.39634762758194e-05
1.98414799689166e-05
4.51029483915068e-05
4.91617685954124e-05
2.09409391070483e-05
2.19174106490398e-05
8.47018447655028e-05
5.47036472122271e-05
5.44141018811943e-05
2.78247975676922e-05
2.42055962649523e-05
2.61057810306329e-05
2.04509214735567e-05
3.00408392481574e-05
4.75113946676082e-05
3.48364775857724e-05
7.51857576098586e-05
1.52544288750582e-05
1.93003516177596e-05
3.73339554435238e-05
5.52111472326274e-05
5.0943116783899e-05
8.01625882827508e-05
1.23747430022937e-05
5.41138368017749e-05
5.32851587762186e-06
2.90139634004599e-05
4.27783365464676e-05
2.83892545443062e-05
1.2418575684626e-05
5.48386577452992e-05
4.10213485140272e-05
2.95431695435449e-05
7.59079796414157e-05
6.92757229926449e-05
1.08399421906191e-05
1.38072196149187e-05
1.42154103067521e-05
5.61668722523718e-05
3.50969093342096e-05
5.0892159447091e-05
3.73840497874599e-05
1.9364355406277e-05
7.15497757216721e-05
3.58103491356167e-06
9.31163265892897e-05
2.67751774394632e-05
3.87090001679769e-05
2.04677883060124e-05
2.68692251181099e-05
4.14172507629752e-06
6.5858536973248e-07
1.17300972202867e-05
6.42625341699806e-05
3.90111902696142e-05
8.93243689934835e-07
5.266112223959e-06
3.51908962875182e-05
-1.10375328262358e-06
1.33474576228025e-05
2.00222276462098e-05
3.11792087256579e-05
2.12042909160978e-05
5.05886886115507e-05
3.4935010345459e-05
2.70591720525495e-05
2.12212570865596e-05
4.96991508006082e-05
3.45810430963339e-05
1.59643935217123e-05
4.03903431956845e-05
6.26249034803903e-05
1.45578710634192e-05
-1.28781269512988e-07
6.66728971421357e-05
3.33852418575139e-05
5.88824904411111e-05
6.01315943182441e-05
7.23302120052502e-05
3.94339812239141e-05
7.1397486137303e-05
7.21723016588162e-05
1.89606609341486e-05
5.78154967769253e-05
4.20913939697035e-05
4.17855830259312e-05
4.07790156572083e-05
3.97713358468829e-05
5.37044436688799e-05
5.41928730315491e-05
4.70256266169398e-05
5.26606126001468e-05
5.20358960700301e-05
2.46131693678424e-05
4.18633834239535e-05
3.72020358127516e-05
4.37922099738895e-05
6.41639465361779e-05
4.55942114704712e-05
1.88111378450898e-05
5.39788048382168e-05
5.05544764420816e-05
4.11454958226905e-07
2.59073661074722e-05
1.57071386970176e-05
1.5593579647716e-05
-5.17969322462224e-07
2.02965631659816e-05
6.63242465336172e-05
-1.33379578019349e-05
2.16858999803803e-05
6.98550728464316e-06
4.91543121111074e-05
4.86339921573011e-05
2.73477652549603e-05
2.77099758462854e-05
3.05083240770768e-05
5.38484695511293e-05
7.53590690329981e-05
1.46589523826875e-05
5.63039198868048e-05
3.88704569831835e-05
1.97739625972665e-05
4.48157450186388e-05
4.48661641946112e-05
3.07498583828116e-05
5.40819769777425e-05
-1.45117672469533e-05
2.59806605196686e-05
2.57203047974515e-05
2.83464068052318e-05
-1.0240113241672e-05
3.50992473702412e-05
1.93389198097249e-05
6.03811933261341e-06
2.62410912941211e-05
3.03325205716795e-05
2.62186643636139e-05
2.76785331837853e-05
6.23211224145687e-05
2.37441481419622e-05
-1.17310121659758e-05
2.7884395982027e-05
2.47421346737791e-05
3.54954439431793e-05
3.6573800810085e-05
5.18120470178357e-05
3.26397100956536e-05
-3.43031593335326e-05
1.65923666071331e-05
1.06910738937958e-05
-5.73969459598096e-06
-2.47189254726616e-06
3.37854599793019e-05
1.84320301248496e-05
3.4856159191385e-05
3.13187169314183e-05
2.89875535916265e-05
5.06619162590823e-05
-1.75706468939826e-05
3.86327031555259e-05
2.96829040844091e-05
5.78438681302824e-05
3.35976560122902e-05
1.30788107590757e-05
5.00558992947107e-05
2.54222822114598e-05
3.90166432690129e-05
4.58659956588614e-05
4.3018446000575e-05
4.79937727129239e-05
9.78526452990572e-06
2.19914653913443e-05
5.69265602144024e-05
4.61591415748144e-06
4.82605765478059e-05
3.53283771510152e-05
1.43322589262374e-05
3.92716726135417e-05
1.64077918179096e-05
4.22839851412073e-05
3.78802335533511e-05
2.59984736749476e-05
1.78554356840181e-05
2.0089602865223e-06
2.96965603447437e-05
2.33910304115229e-05
4.72960416477145e-05
4.10500575421027e-05
2.24370445211527e-05
2.54013406364149e-05
3.24776707259793e-05
5.14661773720603e-05
1.23903728733177e-05
5.90171401614942e-05
5.02108494865788e-05
4.86644148866191e-05
7.75747806209458e-06
3.6712785304015e-05
4.17550304142765e-05
2.91313980084708e-05
0.000102537705158771
2.93690289951901e-05
5.79539069348284e-05
1.7528555163804e-05
3.0814436302301e-05
3.72067360950535e-05
5.67222300427452e-05
2.31435162369639e-05
5.37512436746198e-05
5.11295756162998e-05
1.8272807215028e-05
-2.50616517489478e-07
3.90333684225973e-05
6.45486829317954e-05
1.27677503876307e-05
7.44412194469147e-06
4.7303879966225e-05
3.66522763109285e-05
3.56143619971409e-05
1.96678373849712e-07
5.23352359965644e-05
5.01881858756059e-05
3.30909917413758e-05
5.38953894515288e-05
9.72612154462096e-06
3.8925098650566e-05
4.23105067531495e-05
5.50603532511886e-05
5.32324527936558e-05
7.64466351971723e-05
3.07534612744869e-05
1.31771106773957e-05
-5.95893121139199e-06
5.28701642038507e-05
2.86925287902629e-06
1.73422035403056e-05
3.43180536386481e-05
4.5967633816648e-05
5.54964543224577e-05
2.09885629185023e-05
2.83609115562036e-05
4.00074707349699e-05
6.45941916750293e-05
3.8169065788892e-05
3.74614619608455e-06
2.76597248582525e-05
4.51252063867925e-05
3.75214935599484e-05
3.87232566332986e-05
1.51661162557102e-05
-2.21781221468556e-05
-2.98080376992381e-06
3.26954243293561e-06
2.78503485240482e-05
6.68749875569001e-06
1.68591285563482e-05
1.54366342966705e-06
3.78178604647212e-05
2.90398756471431e-05
4.70519038922003e-05
-5.88591366377964e-06
-1.10864843079784e-06
5.62196148155018e-05
4.0385009198907e-05
-1.64716396668636e-05
4.00572197940357e-05
2.25568232205517e-05
5.0857179284337e-05
5.44176035522716e-05
3.51234194852788e-05
6.60753470046303e-05
6.52304525611205e-05
2.373909321955e-05
6.4685009036006e-05
3.51012734507169e-05
6.53045704331174e-05
3.52112167792912e-05
5.07080025767357e-05
3.10647170319948e-05
5.0653306611715e-05
4.98824692388667e-05
3.5827508348158e-05
2.31912389766176e-05
2.77371166559712e-05
2.9152812423547e-05
1.71628301166549e-05
4.32235911001219e-05
6.65301607406755e-06
1.81998411309526e-05
2.99679903355601e-06
1.77011119215527e-06
3.53187848742133e-05
2.04959535521185e-05
2.02946269377344e-05
4.3837872546082e-05
3.79282934729177e-05
1.09553355142614e-06
-3.01029059612588e-07
2.51179721285563e-05
6.94266718540883e-05
3.92404134740777e-05
1.09258193589335e-05
5.2667532797204e-05
2.91106232613513e-05
2.26460261585457e-05
4.08947640558957e-05
3.55653282374362e-05
4.66168306507e-05
5.28613417161122e-05
6.52843536295658e-05
5.87876132358184e-05
4.82089284137601e-05
4.06301077018044e-05
6.79997512743595e-05
6.56389320789556e-05
3.98517681462018e-05
6.03797176564834e-05
4.32590986329621e-05
3.85620062861317e-05
5.78483474698251e-05
1.55057572341702e-05
2.14308999016467e-05
8.96034234830798e-06
5.76780639225386e-05
2.9719549185964e-05
1.42229892541512e-05
9.78280623849794e-06
2.8368096664637e-07
2.52169947747009e-05
2.94465942591198e-05
5.53256525808544e-06
3.48381204631097e-05
4.13281305747036e-05
-1.46885826000089e-05
2.03820437534783e-05
3.1634657110922e-05
5.26948069752613e-05
4.3421326413809e-05
-1.8879216350543e-06
5.7581845782497e-05
2.7791002966785e-05
1.68079581967457e-05
8.13713942571832e-05
6.98892259842136e-05
4.7315893380279e-05
4.52144953018829e-05
4.96817016349172e-05
4.17913627106399e-05
2.17594232149937e-05
5.13813241323566e-05
4.47030341221293e-05
5.40391323578687e-05
8.35868749541899e-05
4.22335889049107e-05
6.22822299166472e-05
3.68072560125177e-05
3.09415667582716e-05
4.07460885636511e-05
3.56802576194652e-05
1.29812798026564e-05
2.71047827891261e-05
2.31340993859942e-05
4.98650796905942e-05
3.56757144785592e-05
1.62014066987651e-05
5.2335143271755e-05
1.3840609663253e-05
1.35492712848105e-05
5.79774235209079e-05
5.1590250173143e-05
1.50454549620273e-05
-1.80186765092987e-05
1.19408767730599e-05
3.9036141346441e-05
4.15107486969681e-05
9.08167130919309e-05
4.33045021122517e-05
1.7087571488852e-05
3.5702503821012e-05
4.39197858365131e-05
3.34725976776563e-05
3.35957331098114e-05
4.28028520988118e-05
4.16320182607088e-05
5.11388140635164e-05
4.4826586404082e-05
4.61285536624098e-05
4.60622569535326e-06
3.25413413456005e-05
3.61387268750319e-05
4.08539420132404e-05
4.93207653747141e-05
4.3549412076067e-05
1.33507753745773e-05
-7.55165166598696e-06
2.30734383635984e-05
1.24986371802419e-06
3.849297119407e-05
4.19434669151838e-05
5.06821157854564e-05
4.93753754655911e-05
3.2614947992145e-05
-3.47210056357716e-05
3.56530646981299e-05
7.06723410070049e-05
4.44893809282573e-05
5.07881036063214e-05
1.02797255992354e-05
4.93290914913782e-05
2.03153395449782e-05
2.99481900526836e-05
6.7662663838094e-05
1.5245657563583e-05
2.42353678047883e-05
5.42980471105443e-05
3.09521929241537e-05
2.16257940756486e-05
3.95234534247352e-05
4.88610954210422e-05
3.95461648009151e-05
2.42172328987713e-05
5.55187894745136e-06
5.63852315572526e-05
3.03200127901833e-05
1.5858540119569e-05
2.75912293329459e-05
7.6456096915695e-05
2.35349990618026e-05
5.14240136039357e-05
1.78208880026379e-05
3.69211435747262e-05
-1.86921334747348e-05
4.89457244888788e-05
4.20936544829173e-05
3.98159803100415e-05
4.35037401199298e-05
3.05194689153414e-06
8.91011702498517e-07
4.05467616157302e-05
3.63903455204472e-05
3.11313437811528e-05
4.50387163021008e-05
5.25708812329025e-05
5.58350028809789e-05
1.05270516569722e-05
2.70202043084534e-05
6.88094970261499e-05
8.01558969557799e-06
6.22883593822261e-05
8.89627530164125e-05
3.87956588474237e-05
4.71071423879447e-05
1.67458946301696e-06
4.34525082793663e-05
4.40825389407691e-05
2.04946130975348e-05
1.09364637225408e-05
3.13712690932204e-05
5.26866658823258e-05
5.83209252153877e-05
2.87547779190046e-05
2.13476143219331e-05
3.10472915096153e-05
5.30913799412645e-05
5.57575148075139e-05
4.62040666658889e-05
3.92951564160947e-05
-4.56836299429841e-06
-1.50659514899127e-05
4.27163538984604e-05
-2.0522419047631e-06
1.30176705438323e-05
1.63321135813232e-05
1.29662366809763e-05
8.52943553688701e-06
-1.0229846053519e-05
2.04182999597418e-05
-1.56463742940956e-05
2.77784663288661e-05
2.71064795283578e-05
2.33331979805129e-05
3.42510058537613e-05
4.72640312307387e-05
3.39026475667966e-05
6.40401404764635e-05
5.0087766189928e-05
3.3501727838227e-05
1.63938091107166e-05
2.85837104299709e-05
4.19034049101892e-05
5.02256597779897e-05
2.25038219944106e-05
3.71823534719805e-05
5.74388944097753e-05
8.29454766509724e-05
5.42426000739954e-05
5.13204268628401e-05
4.13921828885347e-05
2.49498603764804e-05
2.11401802767529e-05
4.15575136542268e-05
1.80793570459264e-05
3.05941204654157e-05
8.35754473853488e-05
4.29131291705614e-05
3.07400150967888e-05
6.74421246132326e-05
6.15265107928111e-05
2.21733206941721e-05
6.99975832011675e-06
4.20877766712474e-05
1.60688255687307e-05
4.08766239594559e-05
3.41984639550602e-05
4.30115599598492e-05
4.75941152605535e-05
2.60680859489667e-05
5.17720951970727e-05
3.42301165040861e-05
3.69218395572083e-05
4.39764839452847e-05
3.2905498249383e-05
3.81818218728105e-05
5.13459874588384e-05
4.14742160886032e-05
3.54954671028225e-05
1.12140514014103e-05
3.01038721637446e-05
6.09577129287265e-05
2.54007390246073e-05
3.8917310918749e-05
5.20650708801704e-05
1.11934535889746e-05
5.69835897726039e-05
4.07567676970659e-05
2.98462063171928e-05
2.52244074277062e-05
-8.44610680822378e-07
2.64683666554813e-05
2.15236347362351e-05
3.13510763810027e-05
-7.77057152653112e-06
3.56198292085401e-05
2.21784184108247e-05
3.05966774515239e-05
3.64346204426904e-05
4.20496496026862e-05
4.52330551746679e-05
5.02461616008397e-05
1.73783997974598e-05
5.84376616019357e-05
3.27865241018513e-05
2.90966932608417e-05
2.47145121169055e-05
4.06318779376903e-05
4.17301858845386e-05
7.55591214734926e-06
5.14680770897749e-05
5.3882959629751e-06
3.27168505516488e-05
3.32828377970935e-05
-1.13961927035913e-05
4.46619530928902e-05
3.37203611810206e-05
1.47140440589873e-05
4.00044875607993e-05
3.89855222072533e-05
-1.23896208828349e-05
6.59990412846837e-05
5.96993954070323e-05
1.98251174803522e-05
2.7115351636377e-05
5.86770700606858e-05
5.13545113991231e-05
2.82065970561042e-05
1.0310839578068e-05
4.16646573199946e-05
-1.59071944287037e-06
1.02297779376926e-06
1.46019581314608e-05
-9.01614653207722e-06
0.00010358801533575
3.66835072812527e-05
9.06086654607694e-05
4.52457548421458e-05
4.23714515052012e-05
5.02677432371747e-05
2.26155493052013e-05
4.54019517279935e-05
5.16250903560668e-05
3.05488648270659e-05
-9.90303156866143e-06
3.75795595401541e-05
3.57554999517578e-05
8.64787643887543e-06
3.87450365904927e-05
1.63867877223163e-05
4.04767585753986e-05
1.24193545344359e-05
1.39583421545579e-05
1.57704363466618e-05
1.24463227514931e-05
6.01917527307715e-05
2.33332239995778e-05
1.38108632523333e-05
5.82991167205218e-06
6.33869146917578e-05
3.26692198754903e-05
1.66937109438386e-05
2.87240816345938e-05
3.05859905456874e-05
2.50587227642658e-05
4.006187461374e-05
3.48990749269467e-05
4.10858183712394e-05
3.83271793821461e-05
3.16158939678287e-05
4.89284632519011e-05
3.9356536495428e-05
4.44405987678898e-05
3.13687448956723e-05
3.64444468097575e-05
5.92274394900834e-05
2.96557911287242e-05
4.39992767363881e-05
2.79392730630342e-05
4.37529895482813e-05
5.60890485065601e-05
3.47992843352917e-05
4.72289499221479e-05
9.77285918724047e-05
4.55790000634942e-05
4.53744305696842e-05
1.1483263694266e-05
0.000100252891943345
1.80579679787983e-05
1.50921838392e-05
6.24580171389553e-05
4.71606002055895e-05
1.00023575050075e-05
4.62244164751533e-05
2.47217569074274e-05
3.02156824671101e-05
4.78353752914203e-05
3.31647538294967e-05
2.61358368613639e-05
-1.6475805023224e-05
3.96775699846028e-05
7.31030589657676e-05
3.13523702644728e-05
5.72805282107915e-05
3.9095956751521e-05
2.94362966480553e-05
4.19794895256309e-05
1.5994760441339e-05
6.08846694492918e-05
3.75697962640156e-05
6.10077702772875e-05
4.24522676504623e-05
3.45117678500901e-05
4.29932188737571e-05
1.41136185412988e-05
3.95508844621044e-05
6.33819791762247e-05
6.63850977744056e-05
4.22024196115652e-05
3.08769027913134e-05
5.25112278135033e-05
3.85051646993316e-05
2.63472045024947e-05
3.8097704611108e-05
1.98894918106122e-05
7.75462114662632e-05
4.30571587140885e-05
3.59476798377419e-05
3.40836120186564e-05
1.54706768496279e-05
4.58393570440315e-05
3.11711920314751e-05
5.11807374396626e-05
2.49420136758175e-05
5.78033587728199e-05
4.50635277559452e-05
4.61537242283247e-05
-6.29461713464472e-06
2.13357698084934e-05
3.18775065062571e-05
7.86099493700105e-07
1.04610420055468e-05
2.79796017588898e-05
3.77105737211783e-05
3.13708029672618e-05
6.34854067271959e-06
3.43395726426564e-05
4.96088746068014e-05
3.39463860006925e-05
5.59903716082444e-05
4.7222531930887e-05
3.28168518716343e-05
3.94203909692792e-05
3.89294054776477e-05
1.87034515378656e-05
3.28403869002023e-05
3.18617889541591e-05
5.04041470959869e-05
1.43870435830216e-05
6.32830568498981e-05
4.18514757381999e-05
2.06194599669186e-05
9.27180386167408e-06
2.58706845236744e-05
8.05848295946053e-05
3.30383318497555e-05
6.89023965442472e-05
8.98968784370108e-06
2.93475392500925e-05
3.5984980380726e-05
4.00091402936079e-05
9.21135445167509e-06
4.59341145056905e-05
-8.54985116915065e-06
1.738436590093e-05
6.49066450265226e-05
3.00400123786756e-05
6.66344978516571e-05
3.44786234085715e-05
3.57422454017798e-05
1.58031376791259e-05
2.13415057942165e-05
6.00122120893166e-05
4.93179429630415e-05
7.66551029920074e-05
5.01951663293966e-05
5.56012719478904e-06
5.91135961784613e-05
3.89989410742112e-05
5.06552932283023e-05
3.50582032251571e-05
2.94550803757109e-05
3.31253822452232e-05
6.05216374698238e-05
3.41997178602241e-05
5.67839343182877e-05
1.29950373216997e-05
1.53965606872136e-05
4.26142559395412e-05
-2.98447702341136e-06
2.00941752742257e-05
4.7005145366916e-05
1.76473158372575e-05
6.94609632225261e-05
3.36201591077081e-05
3.86497125055146e-05
3.08025555035021e-05
3.20860310945237e-05
4.01880537306552e-05
2.4563676759332e-07
5.37388409084894e-05
4.697322171248e-05
4.14981115214038e-05
3.88970356320326e-05
2.17539733445036e-05
2.93375323370172e-05
3.60350112267752e-05
1.25249982268223e-05
5.58136321611041e-05
1.27650081604985e-05
6.23596753465009e-05
6.57499461438861e-05
1.11103972275919e-05
5.76057833996807e-05
4.58675281001445e-05
3.71836962468755e-05
1.65621278365067e-05
4.53389513148519e-05
5.18899063919697e-05
8.73175827052862e-07
2.42895180313532e-05
2.9084588775794e-05
5.41354987612419e-05
5.6169566878832e-05
7.54745423473227e-05
1.54912091349093e-05
3.55323427837516e-05
1.63987489772669e-05
5.23596210705099e-05
3.12023313850211e-05
1.17581683730366e-05
-5.06518260847342e-07
2.23467544408043e-05
2.67886711865803e-06
7.12873255906269e-06
1.29232090322132e-05
5.03313035769144e-05
4.19024429666727e-05
1.25497136320166e-05
2.25302718907941e-06
2.07897791213078e-05
2.11664298891188e-05
2.19884731393541e-05
2.61140979951446e-05
5.69421295779704e-06
2.38335986247743e-05
1.16396712640739e-05
2.62792673436707e-05
4.01945391469964e-05
4.75874648146214e-05
1.06770517603507e-05
1.08176142156396e-05
7.21157503083829e-05
1.72421123818713e-05
3.95766529117095e-05
2.06066836638384e-05
7.50080040808662e-05
4.48013460856517e-05
7.75807672317113e-06
4.66942368509625e-05
4.04440194657413e-05
3.21170255545147e-05
4.20394452981416e-05
3.48074962986994e-05
3.58391789774916e-05
1.76055168348892e-05
2.22267157569877e-05
5.47560999934124e-05
2.070356910483e-05
6.73163473817361e-05
2.90208766122183e-05
4.48105337449014e-05
2.10281347295917e-05
4.42756683177286e-05
3.19199999731293e-05
4.24311984972663e-05
2.27694006518027e-05
2.60797782865536e-05
2.9585406005911e-05
3.63935500072074e-05
1.13382175403692e-05
6.30048160500491e-05
6.66730808954613e-06
4.69746484168245e-05
2.83453439612878e-05
4.54033937759362e-05
4.44166367303974e-05
2.15419239021274e-05
5.25049798774713e-06
5.03957999622446e-05
2.96976729715367e-05
9.5890411075186e-06
6.18350945713809e-06
2.2972679333152e-05
1.79952908023872e-05
2.91769927769233e-05
2.38853775298069e-05
4.02175510212986e-05
3.97630079060218e-05
3.64792658847836e-05
1.27367303820325e-06
3.22287579790677e-05
1.70298715449484e-05
4.94297024990076e-05
2.91907603901215e-05
1.34665053563857e-05
1.13876054315484e-05
5.30659279548439e-05
3.52538056871525e-06
2.93646851874044e-06
3.05499030994086e-05
2.40479330576867e-05
1.39537387767009e-05
1.53638019282866e-05
2.35429779144493e-05
-3.88815605011987e-06
4.06321289007533e-05
3.33409398823563e-05
3.67936596262086e-05
1.2997706277438e-05
3.46603404175072e-05
7.51207374026246e-05
3.080906858641e-05
1.37950812589319e-05
4.75064725848175e-05
1.96438029805335e-05
4.06895959411604e-05
4.7845652063044e-05
3.0132408197386e-05
-1.94083318778697e-06
6.67386737274373e-05
2.08321335270738e-05
2.66969002852365e-05
1.43165322837049e-05
6.75019238373572e-05
5.95002041244166e-05
7.43440336830096e-05
5.85116211957863e-05
4.86993721579535e-05
3.89994386033908e-05
3.0038903490901e-05
2.34620947619632e-06
4.29859326233396e-05
1.17889336661217e-05
2.46520918902127e-05
3.86970079267479e-05
3.43215546306073e-05
4.05696366361777e-05
1.73978615727292e-05
4.91863494191111e-05
1.79886332791429e-05
2.99636105643707e-05
5.84667455646604e-05
5.14190863077038e-05
4.79381792710263e-05
3.52536896375598e-05
4.30899782596115e-05
3.66410767469601e-05
7.027137316771e-06
9.48883802047812e-06
4.42946020202289e-05
1.32436822282222e-06
7.10829975148671e-05
2.65667655075201e-05
3.84115083179544e-05
1.63756792097166e-05
2.62794866046175e-05
4.94505293387171e-06
1.74354457703531e-05
1.69161269031782e-05
2.31130100944392e-05
4.19138792700316e-05
3.5336581108877e-05
3.82904775245303e-05
6.04142563731431e-05
1.99276347703435e-05
3.15742836235678e-05
1.98394413714961e-05
3.82039345556019e-05
2.9852534551416e-05
2.37808503990756e-05
4.4143439898644e-06
4.54474498020926e-05
5.58925629459547e-05
5.055763704827e-05
3.69624625327021e-05
3.81763373223804e-05
2.91404471689129e-05
2.15386798816958e-05
5.93416480406932e-05
4.58980749701028e-05
5.82068826903762e-05
5.54428635713184e-05
3.47380823159384e-05
4.386494444986e-05
8.85361022613705e-05
4.62321206776256e-05
5.81153163678558e-05
5.20197780325466e-05
2.54369510776027e-05
5.87544942067107e-05
5.45767783945109e-05
4.54255929149588e-05
4.98883350010756e-06
2.19526305644761e-05
3.45343757923313e-05
-2.91019248668399e-06
2.69176114508629e-05
-3.28176087579351e-06
5.34871203721104e-05
1.96990016103542e-05
5.26952546942107e-05
-1.79365380886605e-05
3.06840883028205e-05
3.27718048094974e-05
2.790278721673e-05
1.64293245441032e-05
4.46223043287581e-05
3.57801349662655e-06
2.65624643942621e-05
1.88300310210888e-05
2.38936362413896e-05
2.13908486524504e-05
1.02359387344681e-05
1.70108001205613e-05
9.07551111909089e-05
4.60215090338521e-05
5.8077239426836e-05
4.35796939969907e-05
3.37715775952163e-05
3.70201304610424e-05
3.32524829394928e-05
5.25419355986762e-05
6.56370645971918e-05
3.68631179663526e-05
3.54746964432759e-05
5.76583425055343e-05
3.35664250173555e-05
6.87232631494173e-05
1.09513104050071e-05
5.00782026398718e-05
6.84373962450334e-05
3.0207693809429e-05
2.59218138541331e-05
7.1202445375509e-05
4.77497657376269e-05
9.30555902799252e-05
3.39804204950473e-05
5.76834953528363e-05
4.62137708658711e-05
3.62971264452072e-05
2.64430387197359e-05
4.34915642660053e-05
3.49457384292307e-05
3.20969675137928e-05
4.33614948802607e-05
7.91642370091521e-05
7.80636482827949e-05
5.51001624625559e-05
4.03112582802852e-05
6.03839586239689e-06
2.18442947871233e-05
1.79922374897977e-05
5.02174392664295e-06
2.03602076391855e-05
2.37759909359824e-05
-4.88102084360098e-06
1.86414700170482e-06
2.55429608553751e-05
3.11785346021202e-06
1.77790191692086e-05
1.52256915770303e-05
-9.6231938647744e-06
-3.38304199942588e-05
4.62910692733959e-06
2.58367099233844e-05
1.89253309056312e-05
1.74248265082219e-05
-2.19985861979493e-05
4.72335653966877e-05
5.15294623233724e-05
3.88589096158304e-05
1.06869906790189e-05
5.49426178877293e-05
7.50280564117645e-05
4.32352199832412e-06
3.2826631630055e-05
6.24866340663816e-05
2.91434774659617e-05
8.12207006586584e-05
5.68727778635652e-05
2.75793705738174e-05
7.38034391468664e-05
6.77916785690658e-05
4.52601847248359e-05
4.39045672153738e-05
7.51884967717313e-05
3.73522085691196e-05
3.55001893167179e-05
4.52629937423581e-05
6.81816305583075e-05
4.82917244950968e-05
1.58379373743724e-05
2.51932774089224e-05
1.69857920500444e-07
3.37815794975023e-05
2.53299922038383e-05
6.09159640918175e-05
9.09546507989443e-06
-1.71328944996969e-05
2.33524170721124e-05
3.39158377836438e-05
2.95621134683881e-05
-2.84368791708983e-05
5.40177866212251e-05
1.34836120616148e-05
6.29672863604151e-06
-1.29826649678559e-05
1.87216291872595e-05
3.66993471801982e-05
1.94486396695644e-05
2.91629249736522e-05
4.32447765477038e-05
2.71633569754556e-05
4.72909090122969e-05
1.75322065554273e-05
1.8023099494234e-05
-1.39957541095312e-05
6.05422267944764e-05
5.94220286316507e-05
9.26895529608048e-06
6.2038696966433e-05
5.92084146986233e-05
3.07381413005908e-05
9.82302627793375e-06
3.69276120059113e-05
3.72316546007877e-05
5.46164621778427e-05
1.52204819064742e-05
5.53616370280669e-05
5.25028233704566e-05
5.68624291304273e-05
5.20510140784422e-05
4.14040489267424e-05
1.24174233524981e-05
4.60897381969722e-05
6.2356690855949e-05
7.92674088118805e-05
3.42497627291934e-05
2.28059010009008e-05
3.6539631718776e-05
3.18273848468806e-05
3.17367438042101e-05
2.20501077979235e-05
-6.40203608881028e-06
2.16108524153591e-05
6.99754451311543e-05
1.5310584329615e-05
1.55700561797098e-05
5.17966031601435e-07
1.69703078218514e-05
2.43230857265382e-05
4.57909715176026e-05
1.88019463998019e-05
1.6976891829638e-05
7.55673591927623e-06
-7.39682042182633e-06
2.27050562785202e-06
4.94036752140923e-05
5.82234134473002e-05
3.50969725349067e-05
3.00952415167252e-05
-1.39576467692592e-05
2.23675655190627e-05
5.00098178469891e-05
4.81085048710394e-05
2.03196526244965e-05
3.92808852766414e-05
2.75677551979559e-05
4.31645842891658e-05
6.63041906788348e-05
1.32706757701375e-05
7.75764017301134e-06
2.01761772283726e-05
2.09940494662472e-05
6.2427714786733e-05
3.02652551670743e-05
2.33039003446149e-05
5.19463512901105e-05
4.98484526780845e-05
3.20806531621162e-05
1.28040435887134e-05
7.78267668860895e-05
4.21200667779315e-05
4.43995671501218e-05
2.41298788949615e-05
1.24068614952273e-05
4.91933766542662e-05
7.15820269684842e-05
-1.4433138443694e-06
1.49301013740095e-05
3.84839265956136e-05
4.17418379433218e-05
8.16853245927506e-06
2.16988635292006e-05
1.28776428355476e-05
-6.47572382522955e-06
1.00012222424341e-06
9.13699423837161e-06
4.22014002553739e-06
2.42500353399814e-06
7.0745454929646e-05
1.38109641773733e-05
1.50809475615501e-05
1.68826075279794e-05
3.7004438914262e-05
5.22666067242473e-05
3.78146567761278e-05
6.11551421551309e-06
6.59262526693806e-05
2.0198933578935e-05
4.93090857745589e-05
1.54127211386335e-05
5.62002804879825e-05
6.0158108712993e-05
4.64379520621407e-05
9.34664951850424e-06
5.17238972157476e-05
4.09952186846518e-05
4.55841758962811e-05
6.10714535998987e-05
4.96220767460238e-05
1.77536716663407e-05
2.5877205406562e-05
3.24817448965288e-05
4.10079141071815e-05
3.03777892730118e-05
4.97962031476988e-05
2.29609905386187e-05
2.15908991104572e-05
7.81036390269109e-05
5.36339731103314e-05
4.47838554460635e-05
1.25342761388951e-05
3.67470679872757e-05
1.5116960585297e-05
6.03319728471275e-05
1.95309552397405e-05
3.05508488341504e-05
1.73022639272444e-05
-1.13132555575008e-05
3.76545965176446e-05
1.1783416575038e-05
3.69793055382117e-05
6.94845197025537e-06
1.10272557142316e-05
-1.96124267437293e-05
1.17950301905495e-05
4.12258503316144e-05
-8.49187748810674e-07
1.39430749672075e-05
3.77169661946938e-05
2.82031016207648e-05
6.56545828112377e-05
4.608138148172e-05
5.00233659172836e-05
2.33594919975144e-05
3.58816324628903e-05
2.43269343599295e-05
5.71622974277413e-05
3.7704403768399e-05
4.88381234833144e-05
3.42753261620385e-05
7.96313010794944e-05
3.415513966382e-05
3.08788874548456e-05
3.58120556744745e-05
4.73121911167498e-05
2.84340852910794e-05
3.54326587800585e-06
1.15474299703665e-05
2.91163680119803e-05
3.59667823798659e-05
3.1092792126234e-05
1.75965777219607e-05
-1.97650699598627e-06
2.65070896807466e-05
1.70718819003453e-05
2.08726448656502e-05
4.75602199051196e-05
3.00813262371837e-06
5.36349447276902e-05
3.69064739282548e-05
4.21343803537968e-05
2.68450911546203e-05
9.36829251086551e-06
7.80359267180708e-06
2.75368259161254e-05
2.50314429437712e-05
1.53534589998164e-05
2.97011876801407e-06
2.29096595565965e-05
4.51093174479813e-05
6.59213411672393e-06
2.09329473201002e-05
6.11532446815696e-05
2.48537307083765e-05
3.53510914139488e-05
4.39704096644334e-05
3.75753341220691e-05
4.89461054185926e-05
4.64622377562204e-05
3.48378112527738e-05
8.20848339358383e-06
4.44644586531032e-05
4.58140669638308e-05
5.8252985079624e-06
6.34607931332279e-05
5.30238375725339e-05
2.24944204973683e-05
5.93240845569924e-05
6.07034459848356e-05
4.68316819507284e-05
5.38081744273238e-05
3.40435187843796e-05
5.36500533959887e-05
2.23651096331195e-05
4.66051659534797e-05
2.38511376343112e-05
3.17214924587624e-05
3.8990587769772e-05
2.08745379825464e-05
5.4620212124668e-05
1.13483952705095e-05
9.35883120475331e-06
3.5338857421449e-05
2.56280476657936e-05
1.07058471404684e-05
4.00173040576038e-05
1.11564320866898e-06
-6.02264780764345e-06
2.16347067424821e-05
-6.41058291050273e-07
2.31644789620394e-05
-2.66558832902869e-05
2.68096338030525e-05
-6.42351821576633e-06
3.9801450990695e-06
-1.33914150814911e-06
2.29519236771823e-05
4.49668047634642e-05
2.59420457034746e-05
5.46975009852196e-06
2.89413210104385e-05
-1.51335183068354e-05
4.29892101894675e-05
4.9723911002505e-05
3.92390237841225e-05
5.25509658621395e-05
2.54751110004617e-05
1.00203875561748e-06
5.75054085830834e-05
4.7561919971128e-05
1.85120418055655e-05
2.1159122962367e-05
6.22073767148254e-05
5.26466371381946e-05
9.98573367204951e-06
2.08121415213428e-05
1.12136418184639e-05
7.34510535545427e-05
6.28413825989132e-05
1.12805315473328e-05
6.9303040835661e-05
3.24124079392354e-05
4.00628852180805e-05
7.20249188182966e-05
7.2908921949546e-05
6.43674293736946e-05
7.62836979443247e-05
4.19624303727646e-05
4.52291755318589e-05
5.56831378101015e-05
2.06321521255344e-06
4.31490845504533e-05
3.09580225495211e-05
5.12625587221847e-05
-8.56828985013584e-06
-8.90331263944584e-06
4.35092513036609e-05
2.68138696733813e-05
2.94983816062535e-05
-6.4817694444623e-06
2.3148956434824e-05
7.77717962164782e-06
3.10830777678826e-05
6.82849910718459e-05
9.0330601976437e-06
2.44317724528377e-05
1.08538015183985e-05
-6.60246799363383e-07
3.316387474829e-05
2.5649616726756e-05
4.67195008794443e-05
5.65256480548236e-05
2.65757313705585e-05
3.8942036374533e-05
2.95988894990328e-05
5.13186744090429e-05
2.88310107263261e-05
4.4633489993872e-05
0.000106103998896069
4.58430420285863e-05
5.56357918144206e-05
3.3818673699005e-05
3.61857827200858e-05
6.43724506500877e-05
3.80602984238354e-05
4.95928746169233e-05
1.18760052446681e-05
5.93929565425731e-05
3.76877312899662e-05
4.2059476604454e-05
6.00774988776447e-05
3.71132551701541e-05
4.51156398387351e-05
2.63711835524127e-05
3.73998037311043e-05
1.44340105652826e-05
3.12441243923713e-05
6.39440571724535e-05
5.59988403128513e-05
1.21416152277516e-05
4.5819445234322e-05
3.61924036512974e-05
2.29087952903805e-05
5.25393116175944e-05
5.11549118447147e-05
3.00593655515892e-05
2.29792657694262e-05
3.23596849689403e-05
3.80935390847715e-05
2.06576358887598e-05
2.34606091188206e-05
4.19708105747932e-05
6.48094187362137e-05
5.04766899914192e-05
4.16174076822747e-05
-7.37334195909175e-06
1.15705662064334e-05
4.54825052797368e-05
1.95714876604066e-05
4.68272727671472e-05
1.03372164965391e-05
1.20101918995166e-05
2.97396922435985e-05
5.43763295549765e-05
2.54755771646135e-05
0.000102940074038929
3.30617830373209e-05
2.79392296128693e-05
2.87045612951476e-05
4.18780599805689e-05
4.81179035488012e-05
6.60392161080862e-05
6.46533328813502e-05
3.80854173836183e-05
1.84923366568636e-05
4.43694136304404e-05
3.75418679635242e-05
6.53473585443534e-05
-1.60456911370756e-05
4.33386219983098e-05
4.85101357642301e-05
4.34474076706192e-05
4.55535704570251e-05
3.5061019056787e-05
2.21119303290178e-05
2.01304577327283e-05
9.00464491773627e-06
6.570233021638e-05
4.68482501299207e-05
5.67144683442272e-06
7.40638367462882e-05
5.14366140563163e-05
-6.90671718374335e-06
-8.75026515178711e-06
2.14543044232392e-05
3.67201754673096e-05
1.64642176011515e-05
2.8134028022275e-05
1.61387566578549e-05
2.59342184799591e-05
8.88639836552378e-06
2.19108806390542e-05
3.32154046649361e-05
2.18715092770377e-05
2.49589407713322e-05
3.02731290389676e-05
3.73176971259388e-05
1.51778537131876e-05
1.41328974120982e-05
6.5254823306184e-05
2.96441527001979e-05
8.24686980752369e-06
4.85673626138465e-05
5.19141826794578e-05
3.85177332667871e-05
5.14824077782849e-05
1.07677767235762e-05
5.5759708705786e-05
5.24657321685495e-05
5.41813490846191e-05
9.4361580259211e-06
3.86392124391747e-05
7.01883464085901e-05
6.18880913802569e-05
6.1045186957233e-05
5.90582581406157e-05
5.41436897652041e-05
2.60914948852404e-05
8.68374602424573e-05
1.23713835002827e-05
2.99008291079796e-05
5.08649870195443e-05
4.20817917368141e-05
2.64913596161304e-06
3.63931501363084e-05
1.50161090582454e-05
4.51336530331135e-05
1.13592532496175e-05
4.58385587071574e-05
4.06084916261314e-06
3.33998168801445e-05
-1.81507334125972e-05
2.65539280815221e-05
2.64750445538564e-05
1.63400364277243e-06
5.6519164226517e-05
1.39292237629486e-05
1.77222461314278e-05
-4.95216710162105e-06
4.88637471784724e-05
1.52095554415025e-05
2.7161735657321e-05
4.88426932770932e-05
2.40793749878525e-05
2.64169625785608e-05
-1.36512410436562e-05
3.63386404456081e-05
4.22555323254208e-05
-1.0461778766532e-06
4.04781536787163e-05
1.53892141669775e-05
1.74380988933118e-05
5.32455917363816e-05
6.53031793982198e-05
4.19481345098661e-05
5.32881146670673e-05
4.58090154631939e-05
3.44051006442823e-05
3.08648679499713e-05
6.4659158544711e-05
4.67609616394574e-05
6.82797795996142e-05
1.06928966074399e-05
5.09212206345835e-05
5.75162303205151e-05
6.34181529059645e-05
3.94829501752125e-05
4.0215549474389e-05
2.09282468432966e-05
2.27465249114927e-05
5.90904309371497e-05
-1.84150332030766e-06
2.58237717179623e-05
5.6027502464538e-06
-6.81198290942659e-06
1.59989675573387e-05
3.26420830684125e-05
2.16116494060701e-05
1.17573051033801e-05
3.73403684289825e-05
1.25661857729215e-05
-1.32924847243281e-05
1.69031286201109e-05
1.82183290815445e-05
4.03078879785806e-05
2.64539971611592e-05
2.12571977519373e-05
3.67656803102991e-05
3.80733076927197e-05
2.73357544479559e-05
2.1741940772545e-05
1.89712562107344e-05
4.61914662063084e-05
5.75477836265589e-06
2.21158099220109e-05
3.21779441506987e-05
1.05951885154648e-05
5.3290237143428e-05
3.25535535644874e-05
2.86751574687618e-06
4.16990846767956e-06
5.3258088796095e-05
2.1677894945673e-05
6.32807354522479e-05
3.99515917268574e-05
7.40174014112455e-05
6.03198874063125e-05
7.1734411286077e-05
3.68909774588574e-05
3.63832400719543e-05
5.85359684506952e-05
2.7679426258184e-05
2.71754283983648e-05
2.20714344337601e-05
1.62119662161392e-05
3.7584525729491e-06
2.95533108099119e-05
2.69322723803796e-05
2.66640429835516e-05
3.63048689975704e-05
3.30991967156801e-05
5.33253936562026e-05
1.63253804612333e-05
3.92679305088832e-05
3.37858317098906e-05
4.21287276526474e-05
1.39672309364447e-05
1.94745661837641e-05
4.48646581936354e-05
3.75749898152071e-05
3.37327000581088e-06
2.29740268886135e-05
3.40062184188826e-05
6.07970277173152e-05
3.06541114497786e-05
4.30325788922158e-05
4.92198071769149e-05
3.04409516162112e-05
1.03538612134047e-05
4.84951192945227e-05
6.40464820374908e-05
3.06676427596014e-05
5.81850217463934e-05
4.59886439873861e-05
3.86845785414307e-06
5.80801918046363e-05
3.50230087129463e-05
1.47793841557525e-05
2.85486038790036e-05
2.3954837491832e-05
6.14758625041364e-05
3.21807143733659e-05
3.5070421233585e-05
1.22660522713443e-05
7.13497755610617e-05
2.88788994182858e-05
2.42275857924308e-05
2.74918693021881e-05
2.78944681275811e-05
8.40771531616142e-06
-2.61050184282705e-06
1.92247143767584e-05
5.59772388409919e-05
2.66049990045885e-05
2.16268466407773e-05
3.6428591155519e-05
-1.31027225945196e-05
2.85932590107587e-05
2.81144847708546e-05
3.8022671408986e-05
2.89031687166073e-05
2.97581830703578e-05
6.19206744522583e-05
1.48706895722355e-05
4.04913565893651e-05
3.22670811407622e-05
2.06680511279461e-05
3.55360046803854e-05
8.14636874875199e-05
3.42517602813255e-05
3.52730691498506e-05
6.51288585264926e-05
4.31009719849993e-05
2.05780013191455e-05
4.94965039120943e-05
4.22210890999921e-05
2.93708744120232e-05
1.92823560100665e-05
-3.196652163017e-06
4.7468843571032e-05
4.67528683824675e-05
1.85890983948313e-05
2.20870592401212e-05
1.76653647376151e-05
4.50323157655747e-05
6.86393648739613e-05
3.39772790403172e-05
3.42507216425308e-05
5.30276788553236e-05
1.81112805997683e-05
4.12900030990622e-05
2.48188414242806e-05
-1.98200715829315e-05
1.39493397423403e-05
3.02563336088846e-05
6.40835887938144e-06
-1.30317110558329e-05
1.60322248268467e-05
2.87303742709663e-06
4.59399876384571e-05
3.85698301367311e-05
3.55082102772129e-05
5.03311323332946e-05
5.19489653921811e-06
3.19882935305192e-05
-2.12240115463392e-07
-6.63524095047602e-06
3.60909182373716e-05
4.09644913422536e-05
4.93288427792645e-05
3.97097309095741e-05
3.34742833124586e-05
5.92514960524858e-05
5.39645740646455e-05
4.24467423995068e-05
4.5598108409107e-05
2.86714912414666e-05
2.39714790759501e-05
-5.80381812984997e-06
6.02706813539742e-05
6.27523104930234e-05
4.78100231029602e-05
3.38148678608971e-05
4.94752039876397e-05
4.40039884370191e-05
3.79680018359041e-05
2.02920184641217e-05
2.53011188734576e-05
1.81547761893308e-05
7.54168922231881e-07
7.6363570029188e-05
3.45708425174538e-05
1.62479850965077e-05
5.23749216349697e-05
3.03310844578171e-05
-4.74220385335482e-06
2.15213542808913e-05
3.90379499006443e-05
7.80296209983533e-06
5.48792839877226e-05
2.5083698078518e-05
1.28190655138103e-05
2.8062150118527e-05
1.50408613200662e-05
6.95249462105828e-05
1.19204493638242e-05
-7.53649756371554e-06
4.74418613573285e-05
4.068348904054e-05
2.44547826147264e-05
2.49305266376756e-05
2.9318397233726e-05
2.5978716001695e-05
4.59818475500149e-05
1.86005221103991e-05
4.29997832384758e-05
6.30178830416434e-05
2.70738035281654e-05
7.21584689893059e-05
1.49060498122735e-05
3.36892064465589e-05
5.753405233669e-06
3.32255257583505e-05
-1.69855815462236e-06
4.45850192434611e-05
2.15238474118272e-05
5.22158133356458e-05
1.7554205903648e-05
3.34665931625719e-05
4.29557910630636e-05
3.79078431541083e-05
1.80816979282662e-05
4.27277166448445e-05
2.69938104735478e-05
3.4241647654848e-05
3.49523154047226e-05
5.70884283570274e-06
5.116085113266e-05
3.4283402148734e-05
2.29196662476089e-05
3.30289406040826e-05
1.29829836439808e-05
4.44103648000723e-05
5.25228200634542e-06
8.33281188886074e-06
6.11490511026872e-05
2.70306743645894e-05
3.61233083059189e-05
-8.42291678434413e-07
4.66219112896548e-05
3.06742709972207e-05
4.3090717146179e-05
6.90112707725546e-05
4.151448745561e-05
1.65034997092138e-05
9.26872582325291e-06
1.34615026506551e-05
3.36756741686345e-05
1.02138927078892e-05
3.12184247132014e-05
3.95618374430197e-05
3.76927988684097e-07
7.64904422655112e-06
5.42521553601704e-05
1.15030965560003e-05
2.74643786803591e-05
1.9763198313402e-05
1.57568006478297e-05
4.83772787204802e-05
4.26490682944364e-05
5.8149323325623e-05
4.3002067634887e-05
9.00607586687455e-06
3.0669064008403e-06
5.07885153243255e-05
2.78937196962062e-05
3.47255287950507e-05
2.27001080403669e-05
4.0878689449826e-05
-8.35496420780029e-06
3.92041629862749e-05
9.94297925927581e-06
3.21501729265481e-05
1.80794425409347e-05
3.27881666718284e-05
4.76619303925744e-05
2.37485727298395e-05
4.2488945141496e-05
1.14214953136123e-05
2.80737774512959e-05
3.08736475649197e-05
7.42093076850178e-05
8.96304855250363e-06
1.98823244198075e-05
1.99780158262433e-05
2.16406386590504e-05
4.70087197755425e-05
1.04936853828589e-05
2.78539142594854e-05
2.07124411680349e-05
7.0489720141508e-05
4.92839987855172e-05
1.54927573357124e-05
1.60669595097217e-05
2.39642716388441e-05
2.16971774483773e-05
4.39787057732543e-05
2.42608741624779e-05
2.93233776909518e-05
8.30049296657511e-06
2.40909915661698e-05
5.33037866275298e-05
-1.21340783908789e-05
8.40086980754141e-06
4.17477934466083e-05
2.47304418064708e-05
1.64946705245026e-05
3.56984786781507e-06
2.48808773134855e-05
-1.59920910032857e-05
3.34482971022668e-05
2.97257804453012e-05
4.75338529476629e-05
3.91441214516575e-05
6.2111490276855e-05
3.38347255133372e-05
1.89878723208849e-05
5.13369001775828e-05
5.2202741961597e-05
1.54694705818286e-05
4.25949809602533e-05
2.24354768160038e-06
7.20914630593748e-05
1.65469523291692e-05
-1.05580864998964e-05
4.81660372649748e-05
4.34861012013399e-05
2.16664277647472e-05
5.86291676496109e-05
5.06902573593366e-05
3.50349980403209e-05
7.75965706640292e-06
3.94139098354335e-05
-2.47120153664215e-06
3.56214581909376e-05
2.9207978618881e-05
5.90421487011261e-05
4.64617726666559e-05
5.11257881451194e-05
-6.76395099767289e-06
3.74878999584605e-05
4.75619009768365e-05
5.0550462265771e-05
4.45300382272668e-05
2.21781884554734e-05
2.0854870195003e-05
2.39502288853592e-05
3.64959593694704e-05
5.05850860696608e-05
6.1779012403716e-05
2.45682709663851e-05
1.74167232863425e-05
3.68527524813224e-05
3.23074602992475e-05
2.44152253316288e-05
1.98593513969526e-05
-7.40551207370634e-06
5.8052544586066e-05
3.9697745242888e-05
1.64588249154299e-05
3.33145650023474e-05
3.58401570785087e-05
5.47593168279336e-05
2.8867063790193e-05
3.42151910484914e-05
6.47692914910153e-05
-4.46390098545042e-05
1.58822821246623e-05
1.41258755157519e-05
4.74759254112862e-05
2.85956284890829e-05
2.71746695016016e-05
5.62764516751119e-05
-1.77924595123428e-06
2.63301774632558e-05
6.88538358828801e-06
7.59328330550358e-05
1.54085982062703e-05
1.2748311464251e-05
4.61010519216247e-05
3.22962073732937e-05
5.60603436361748e-05
3.77374079209381e-05
2.67338610453014e-05
2.10461543397177e-05
5.13599194784829e-05
4.80212481377681e-05
6.01973662473602e-05
1.06749573683406e-05
3.10150298838134e-05
1.94732013891983e-05
1.52598207298196e-05
1.58898071558589e-05
6.470240817598e-05
1.92297519383758e-05
2.00472577881062e-05
4.90469123830431e-05
1.56577791617635e-05
4.21733442301258e-05
3.35676134970146e-05
2.78620195234883e-05
4.10865893460793e-05
5.23359760042922e-05
6.9190705641464e-05
1.79848834964368e-05
2.22914866007608e-05
4.67620217116657e-05
2.6081736164264e-05
2.67412055054018e-05
3.03694678233141e-05
4.02952457991981e-06
3.02039139931943e-05
4.73795224279777e-05
1.56158805334364e-05
-5.93940259136658e-06
-5.9114418652228e-06
5.75314925597457e-05
-4.36194630486841e-06
-1.71414974141904e-07
4.81535921630191e-05
6.50322542249701e-05
4.62977644623364e-05
3.23765911980965e-05
4.10119970290617e-05
7.88597324570524e-06
6.44886367180038e-05
7.95864250072014e-06
3.00678261615941e-05
4.45480154328394e-05
7.63157013682442e-05
2.05648085351934e-05
4.46478861428025e-05
2.55907406402126e-05
7.32992004220521e-05
8.14868776456267e-05
8.82870099330402e-06
3.10902910555772e-05
3.30159208349617e-05
5.79327020449048e-05
4.76683213924117e-05
4.36607127805294e-05
7.38611626325289e-05
2.91871431357192e-05
1.86330224886653e-05
4.4828266558516e-05
4.70612579152289e-05
2.37799520295911e-05
3.83332093788274e-05
2.41678661612803e-05
7.92648464987048e-05
3.26522204590447e-05
2.0123775697896e-05
4.29375258073894e-05
3.99574444732143e-06
3.44363972249356e-05
1.6789496583391e-05
-1.42660444319628e-06
6.51962088540697e-05
2.48399771871861e-05
1.32300981209623e-05
6.89780759464486e-05
6.79977686352228e-05
1.60204988456352e-05
1.10560042397055e-05
3.40829272730262e-05
4.15605062885219e-05
3.27873374559389e-05
2.6262892839246e-05
6.77120178370777e-05
2.27650979849027e-05
1.15321592611245e-05
4.84760391393277e-05
4.42581219468856e-05
4.43839438735482e-05
4.1905811390426e-05
2.04658885757536e-05
4.89378842653388e-05
4.71080659614121e-05
2.34608646435076e-05
3.1609162257986e-05
4.37776680214299e-05
5.70179328673814e-05
2.82008720127311e-05
1.50000977606776e-05
4.08071094557391e-05
3.90737467235109e-05
-6.98987733845407e-07
3.33702715249232e-05
5.40060952115278e-05
2.38770689105923e-05
1.4685436672278e-05
7.09303448160484e-05
5.32358173579059e-05
4.12062016256093e-05
3.62532098699933e-05
4.2965570661295e-05
7.24720926545988e-05
5.40714877322239e-05
5.41581124741583e-05
8.02180524070018e-06
3.03999836582589e-05
3.19888395802783e-05
4.16647900937658e-05
2.74108387352548e-05
2.61026370128549e-05
3.56996035571385e-05
5.73413271947428e-05
4.22858444984064e-05
3.97303211402375e-05
2.01909083424555e-05
5.31940002025442e-05
4.40055373808028e-05
3.02279009164184e-05
5.97862724034989e-05
2.17767236202086e-05
1.88146273932177e-05
5.46426640637085e-05
1.62360484557374e-05
3.18880976159709e-05
7.03781491497993e-06
-4.36263364671711e-06
3.04078132297605e-05
2.57367613587055e-05
5.40631473395586e-05
3.38256706033067e-05
1.47884616496429e-05
3.97686603408013e-05
2.81616524554907e-05
2.64165519760693e-05
4.77269693427674e-05
2.53561600462892e-05
3.20453225154544e-05
2.86750941561256e-05
2.07252280694471e-05
4.93675103849758e-05
6.04846584744028e-06
2.54456282432854e-05
4.33089008999912e-05
1.28973660898583e-05
4.43108814177108e-05
5.11477260923174e-05
4.07045849507202e-05
6.19258049648461e-05
5.35221873787359e-05
3.49461172879541e-05
6.85400769265957e-05
4.97704891124686e-05
3.43233850940459e-05
5.61865812852823e-05
4.68531820126376e-05
2.86389005885939e-05
5.40644786146295e-05
6.63741309159682e-05
7.58803558350976e-05
2.89031807485004e-06
2.010015887195e-06
2.56494282685977e-05
3.2694187704471e-05
3.85693975235896e-05
1.91143513484801e-05
2.51705645962796e-05
4.60731904858755e-05
1.18772771884036e-05
1.65046215121803e-05
3.18474573515526e-05
8.68542053173532e-06
3.23722158858093e-05
1.25903876620288e-05
8.14004651443591e-06
1.19556455362368e-06
1.62112845002904e-05
3.09647475294066e-06
5.82120531886307e-05
3.62303019627547e-05
1.77371728055388e-05
2.82187658239578e-05
5.34239362945214e-05
2.3546701697155e-05
2.85790399091202e-05
4.35720145138004e-05
2.63135798712811e-05
6.68414088074199e-05
2.21111255036078e-05
4.82676649265533e-05
3.55026398348224e-05
6.65352360783481e-05
3.9486292328986e-05
3.40178447423952e-05
3.85004329943626e-05
4.16960140752606e-05
4.6954579808382e-05
7.97679968377535e-05
6.16830441844045e-05
2.45550887176167e-05
5.56731326112828e-05
5.33871764393625e-05
4.06593807507096e-05
7.83399356259528e-05
4.61455094990521e-05
4.53884658458799e-05
2.55833544621948e-05
2.77690182413908e-05
4.14303569250299e-05
5.99906230877741e-05
1.71503505706713e-05
3.93446971244062e-05
5.41978381483084e-05
7.36166256070804e-05
3.94878383094209e-05
2.5407019565701e-05
-1.30090325635776e-05
-1.37307325565664e-06
3.54587504380565e-05
4.19092249298121e-05
3.62806443240883e-05
6.24178498857908e-05
9.03239904249733e-06
2.94665165316225e-05
2.7662717128556e-05
1.03718812283861e-05
8.2042222402355e-06
3.71414635886918e-05
4.2225321094985e-05
2.92481602017282e-05
5.31562547798316e-05
4.80324291232317e-05
-3.11598475361544e-07
8.72774983347513e-07
1.38060641491294e-06
-1.25935115448544e-06
3.91174667011159e-05
2.13057853998591e-05
1.63627230354629e-05
-3.86698507185782e-06
3.88064256289304e-05
4.30026434431226e-05
2.15047164769091e-05
2.225776627521e-05
3.28472589004717e-05
5.15688525106184e-05
6.57444124986267e-05
2.79019741741403e-05
2.33583949269702e-05
5.09520312707396e-05
2.10628961932261e-05
4.14297769716622e-05
3.02582227064803e-05
5.61896297479955e-05
2.12875302226192e-05
1.65001755309442e-05
2.59894490536893e-05
4.10217139033139e-05
7.76858459398153e-05
3.72861680955837e-05
5.64521326241399e-05
6.53036305317142e-05
-3.84231825496504e-06
2.89678736941074e-05
4.43580840449686e-05
2.08859785143441e-05
2.55032718498023e-05
2.44862853646512e-05
1.67652210618135e-05
3.12282953491897e-05
2.19484520947532e-05
2.40815122677107e-05
7.93707892515201e-06
3.72577505319067e-05
1.91435447157991e-05
3.4232826391663e-05
5.09545016758368e-05
1.37354446260976e-05
1.51692423884684e-05
2.53171438185011e-05
1.39542195146018e-05
7.30968921237229e-05
2.67539613606645e-05
1.63710145160669e-05
2.11681635463151e-05
6.02926927906916e-05
7.22637604304072e-06
3.70725631371558e-05
3.18215007086771e-05
-1.15944535725945e-05
2.35126724926232e-05
4.38279812128647e-05
7.37021754326651e-05
1.37846482320607e-05
6.44269767391512e-05
2.94314567876986e-05
4.41085359912348e-05
2.3938336341774e-05
3.15188392580289e-05
3.9096692912454e-05
4.14911678627405e-05
5.36079819132336e-05
5.58319263235375e-05
6.98390182155669e-05
4.54899593297853e-05
3.61117584459186e-05
2.92411693319825e-05
2.65705509534197e-05
3.34530038704246e-05
1.55096308826016e-05
1.03972428438081e-05
2.15519977770838e-05
1.29048496228699e-05
2.73467422377595e-05
4.6933451691651e-05
6.33591092207235e-05
3.01469253206781e-05
8.28493134445615e-06
7.62131810790543e-06
4.02521720281724e-05
4.68124429010473e-06
2.52951453461444e-06
3.44826834781863e-05
2.41463438082939e-05
4.56070615090258e-05
6.5809612217458e-05
4.67225627596348e-05
3.07228891583951e-05
3.79953006155739e-05
2.91990809689651e-05
2.97651993524075e-05
2.79679659009417e-05
1.01512190280353e-05
6.12032773440084e-06
2.74067253593124e-05
5.44616313193133e-05
4.20307555443719e-05
-9.71011108630832e-06
3.84037784180638e-05
3.40851798457565e-05
3.1402656849599e-05
4.17132007524389e-05
6.42764392929059e-06
3.130175879745e-05
5.8576678141637e-05
3.74949292542242e-05
3.88588037440901e-05
1.6317492104358e-05
2.35843179787228e-05
2.91207533792051e-05
3.65497525297001e-05
5.17745532908022e-06
2.49237638578504e-05
3.80386704915098e-05
3.30732109914777e-05
4.29198680287254e-05
8.25387361988646e-05
1.5437624570447e-05
5.01985629794111e-05
4.51329087008099e-05
1.78635356156375e-05
5.0164342739211e-05
5.1593885713166e-05
1.14460948640437e-05
3.5912594272945e-05
6.56669644708816e-06
2.47816703719917e-05
4.59405637348963e-05
4.2169655363381e-05
3.71552685288441e-05
2.3329955301867e-05
3.63138058224984e-05
1.85988192292857e-05
-2.49596315863057e-05
-9.31285199396125e-06
5.03353245387111e-05
-3.8461985221131e-06
-4.75583629605702e-06
1.44261962312359e-05
3.09932554190368e-05
2.76506781208467e-05
1.87321111229542e-05
4.88680821683448e-05
4.23468902356107e-05
6.36749149887281e-05
6.32338554462964e-05
2.8589738973299e-05
1.78710509275576e-05
3.14570632417969e-05
4.25607258799011e-05
3.18811673194493e-05
4.63789878102762e-05
3.42765162309276e-05
4.47848861896173e-05
5.05693258072953e-05
-2.8904823693796e-06
4.63070822605804e-05
5.52582813625973e-05
-3.4912817505847e-05
2.57219723932588e-05
5.00331389811074e-05
5.16883057764381e-05
2.3220927855518e-05
3.37072487930306e-05
5.5561922227864e-05
3.35263342544656e-05
3.3027282007741e-05
3.72135884406763e-05
3.15727070048459e-05
3.82416917393529e-05
1.30951073637735e-05
7.06369862914281e-05
2.42625195427762e-05
6.09767536298936e-05
6.00377024421503e-05
3.47503356893153e-05
3.11839364761073e-05
3.29929264684633e-05
-9.17555732443779e-06
3.01035924682192e-05
1.65836908483913e-05
5.12657686080764e-05
2.00222968000032e-05
1.36047727707559e-05
2.48269906267558e-05
8.79383052958156e-05
3.33608026054083e-05
3.29803010008174e-05
2.42090268564394e-05
4.15085266494681e-05
3.48003966260912e-05
4.85490693545411e-05
3.6898853809175e-05
1.71387342287952e-05
4.25806077480851e-05
2.15986896996792e-05
1.30238275206806e-05
6.15820221120379e-05
2.63074206848367e-05
8.56881100115099e-06
5.0123293796793e-05
6.01137427353438e-05
3.90739985872898e-05
4.31193100836892e-06
1.30576599064513e-05
4.7730441227046e-05
6.69851413145013e-05
3.68220504153738e-05
6.90358978042377e-05
1.40534724888481e-05
4.72993957233787e-05
2.18483804961882e-05
5.70231657963214e-06
1.8762699812496e-05
3.30688818011788e-05
4.1606596311997e-05
7.33367477879457e-05
2.07863794570271e-05
4.57378434522326e-05
2.33672606963077e-05
2.88985544486607e-05
4.28790382323368e-05
3.1852772738921e-05
3.38227022723591e-05
5.24078553452767e-05
2.73140710279205e-05
4.18662015459458e-05
3.77903306682954e-05
3.41934789500856e-05
5.94139084889722e-05
1.32401983868501e-05
2.63855267656305e-05
1.65614951179686e-05
1.40389990389536e-05
3.35885742779256e-05
2.87754357079836e-05
2.37014150619255e-05
1.88808905620927e-05
2.10156912974075e-05
1.48622294717329e-05
2.72822326562261e-05
2.87041741019678e-05
-7.88178957797345e-06
1.06152208081971e-05
3.49474746693721e-05
4.1879068977887e-05
3.34291373371893e-05
3.89123030660741e-05
5.16151545280084e-05
2.1766582021304e-05
-6.61102757779683e-06
5.00249667509997e-05
7.93388911992582e-05
5.69493740573917e-05
5.4067205392397e-05
3.85709934828637e-05
5.30486905586128e-05
5.10562151390955e-05
5.9903472595903e-05
8.47965388610693e-05
3.04145272330259e-05
3.19026200242623e-05
5.61031139205256e-05
2.02459420561011e-05
2.73381979247416e-05
4.90880695189372e-05
1.11581044314057e-05
3.68576747566225e-05
4.12784316961486e-05
3.23675606730363e-05
3.62397118180978e-05
3.19653637595128e-05
2.51245945997903e-05
5.33017557236767e-05
1.63222235237763e-05
4.50516695805394e-05
4.38033731948798e-05
2.52353944390881e-05
4.2936330102791e-05
1.03199587337938e-05
4.87823449006894e-05
2.73033442671598e-05
6.50533432015434e-05
2.48735291912935e-05
3.76654466358817e-06
4.04606563430677e-05
5.78371365673948e-05
1.46205355335512e-05
1.01204460273374e-05
7.18913520817988e-05
3.99873642216039e-05
2.22838713844859e-05
3.20103865630698e-05
1.74435765516131e-05
1.14916657896623e-05
2.60301429674256e-05
-3.88589727954133e-06
3.82215444326041e-05
2.90129587331286e-05
-5.34951213830831e-06
3.71053294361326e-05
5.53541585928425e-05
-8.30893052421105e-06
4.32090400386053e-05
3.40353676036868e-05
5.69184935350446e-05
1.82018939724245e-05
1.98733218609796e-05
6.10250372221937e-05
1.77787966348115e-05
2.23908026513163e-05
4.68783746069587e-05
3.5327479494689e-05
2.53673599755993e-05
2.80403308980711e-05
-3.1897519363419e-06
6.05386512087081e-05
2.27056327411346e-05
2.5605406419234e-05
2.45634092496468e-05
4.37809301228615e-05
2.39863228347197e-05
3.95416137310679e-05
4.2595253537679e-05
4.70072406564543e-05
3.54346532953774e-05
3.17192519199027e-05
3.56956807027469e-05
5.42697453357911e-05
5.54579320664719e-05
5.68605522902916e-05
4.96138810607428e-05
9.81351435735555e-06
4.75083483858292e-05
4.80957761811837e-05
6.00718492275212e-05
1.49416764352576e-05
5.85750821834313e-05
3.98712497673157e-05
7.03432607345007e-05
7.14280371126076e-05
5.82519963096412e-05
1.86765233681335e-05
1.58928212025105e-05
3.10507081999395e-05
1.76396838702863e-05
2.76092351155595e-05
4.24047091737361e-05
1.262069159661e-05
1.16167689509301e-06
5.96110330333446e-05
8.78215640760537e-06
3.18993583909586e-05
1.44915120686419e-05
7.98106612923229e-06
-1.15533183128365e-05
3.06540007447865e-05
2.74075159440773e-05
1.86474303146278e-05
4.5577826205734e-05
1.66174114050315e-06
2.87666133722445e-05
-2.90634833142115e-07
2.95833337777734e-05
3.60183699644845e-05
3.32867258068397e-05
4.51796542592763e-05
1.60168971617514e-05
1.35733350271041e-05
4.04983545148323e-05
5.44755563425028e-05
1.31678593624391e-05
6.1973046216837e-05
7.46057804204398e-05
6.18455637406804e-05
9.82452868694044e-06
2.09783317815906e-05
-5.52173355785494e-06
6.37864454890685e-05
7.62288121751161e-05
5.32158753573796e-05
6.60327383071322e-05
4.29253861381001e-05
2.51049604521628e-05
5.19972811509781e-05
5.37048556755302e-05
1.47453303217746e-05
6.15551986844501e-05
1.46059801944635e-05
2.52253115252499e-05
-1.21445976705506e-05
2.84322000061601e-05
-3.85099078405848e-05
6.24479570366075e-05
4.91847300198759e-05
1.41019410916773e-05
3.97777157028776e-05
2.33183199063717e-05
8.11385378207762e-06
5.58664387239773e-05
3.49057152308407e-05
4.63166431134622e-05
4.20909288628764e-05
4.36485034657077e-05
4.24381280423672e-05
5.35541467671803e-05
6.64075413494502e-06
4.54185599324007e-05
4.41622204230701e-05
5.94150931289347e-05
1.21841802551222e-05
2.91419291059999e-05
1.85724237467936e-05
2.30911980337562e-05
2.4440255578329e-05
1.65053836952565e-05
4.25202300899326e-05
4.1733877724228e-05
4.66393931332839e-05
1.87806485217592e-05
2.98045815583757e-05
4.75683845783808e-05
7.79505807941662e-05
1.93117532773869e-05
2.93171026468385e-05
5.07336257734972e-06
1.67968224759418e-05
4.060658800365e-05
1.07543461172591e-05
1.05343542635875e-05
-1.44839676769122e-05
3.10258256835296e-05
3.39504037297056e-05
2.70479979753452e-05
5.89136316140488e-05
-6.29213166277189e-06
1.22391594830864e-05
1.852555892899e-05
2.46559284054005e-05
4.4308996211709e-05
3.46435341610596e-05
2.55876630726339e-05
4.11328663999234e-05
2.8093865579794e-05
4.34620792815896e-05
3.32528975235826e-05
7.31596236699631e-05
6.02084508815866e-05
4.6899602877603e-05
3.66017306093025e-05
5.36692699179912e-05
3.52788427616169e-05
5.00246810606853e-05
5.73308778642832e-05
4.2859671271557e-05
6.49988110151842e-05
2.41237419004654e-05
4.63754942476072e-05
5.06174681286168e-05
3.44080307375396e-05
4.34895472778605e-05
1.82267494209995e-05
3.88366026493817e-05
3.23396318294695e-05
1.28113440830327e-05
1.54557007460471e-05
3.46593341204482e-05
5.63952548729117e-05
7.41805389930623e-06
3.6289169843135e-05
1.66833525865833e-05
3.0298694707227e-05
2.37701286371028e-05
4.32014333645084e-06
4.18475143263416e-05
6.17746871779567e-05
4.30938108413428e-05
3.90994676046916e-05
2.59273670755176e-05
3.66887034831161e-05
5.86608737618875e-05
3.00064290744939e-05
2.41024303806052e-06
3.76501966428053e-05
6.88918370632276e-05
4.28856845917763e-05
4.49503996645024e-05
7.68096746826938e-05
8.17972626206303e-05
7.01983032688338e-05
5.71734079154075e-05
5.19715293858198e-05
3.09073828082001e-05
3.54665481454239e-05
4.86951731807453e-05
4.81851693951417e-05
3.85371612194608e-05
4.62449335617357e-05
1.08298388754024e-05
1.45016016161621e-05
-1.30424519402539e-05
2.75979439576413e-05
2.66813195738347e-05
1.65462148356181e-05
4.74151033787066e-05
1.0567235227783e-05
1.25940763561108e-05
-7.54756827492178e-06
5.87002172176484e-06
5.30511929029058e-06
5.16910390363857e-05
9.22187399256437e-06
1.56126609458008e-05
3.97166007687092e-05
2.09280050132736e-05
3.6725071461093e-05
1.77470141388919e-05
3.21375326745377e-05
2.4465259152611e-05
-3.63718371247941e-06
4.47785607773559e-05
3.7157581850247e-05
4.05155182402198e-05
4.20781804251628e-05
4.29473807045759e-05
1.81530361337807e-05
5.77588151534044e-05
7.49510434547834e-05
3.30157613976207e-05
2.41108712891163e-05
4.6553520925237e-05
2.56956630062907e-05
1.63305361911926e-05
4.50875580788707e-05
2.00475318026958e-05
2.0518888020567e-05
-5.09399541257146e-06
7.47488157007751e-05
4.85483826797488e-05
4.33597339932979e-05
1.5370177260444e-05
3.85445289169603e-05
3.79752803436027e-05
3.36104335069657e-05
3.51959125360363e-05
2.25320415337822e-05
-2.26812352056798e-06
1.8895847657446e-05
6.24952108355163e-05
4.1724156770969e-06
3.55250507088371e-05
3.66949196828454e-05
1.9962994034311e-05
2.54631485212062e-05
5.56121645089088e-05
1.96952898004119e-05
4.18329648052089e-05
1.03633785905562e-05
-3.41769149032218e-06
3.3388981333045e-05
3.51428060100097e-05
3.67159982392912e-05
5.82566422714662e-05
1.35424242528112e-05
5.1375569715882e-05
4.91287940756554e-05
3.505028103529e-05
-2.9165273765583e-06
2.06623192417017e-05
4.34100543041173e-05
6.88753987051644e-05
5.00841202276388e-05
4.01446966082831e-05
2.74155349306748e-05
3.38379910572231e-05
4.80995412591359e-05
1.72987475775919e-05
2.82071756381586e-05
8.18583572588911e-05
2.68166794740145e-05
6.17785744114852e-05
3.70444064169787e-05
-2.54925627730505e-05
6.98782672661725e-06
-3.27318998879513e-06
3.8743872362339e-05
3.60681047460018e-05
6.65249964090192e-06
1.89819569674591e-05
2.42970189904993e-05
1.47818372394117e-05
2.58683503851095e-05
4.00718562896684e-05
5.22706975305902e-06
-1.09663976682533e-05
1.65671590812671e-05
3.20479773946788e-05
9.96267061890647e-06
1.67360505962623e-05
2.23608068474929e-05
2.66685969019393e-05
3.33252864888244e-05
6.55797181427232e-05
3.38111982194271e-05
3.39897731613366e-05
1.8829138511335e-05
2.58416873868646e-05
5.95682778043262e-05
5.41894410124693e-05
3.33398385512138e-05
3.88213673798609e-05
6.60865486150415e-05
6.14921832329683e-05
3.1566188182882e-05
4.17341121577317e-05
4.00022163364887e-05
5.72105417904175e-05
3.65762346144108e-05
3.12294974797181e-05
6.5019328049341e-05
5.30168828445275e-05
4.79222591868732e-05
2.99007608933534e-05
5.64330649510024e-06
4.54273901434072e-05
1.17282622355846e-05
-8.03184067376766e-06
8.11240661712334e-06
5.21533762777452e-05
4.53100621433507e-05
2.26129743398643e-05
3.14726498010433e-05
4.94985739378896e-05
2.1420055305145e-05
2.86861010628941e-05
4.61058575032114e-05
2.11542996162265e-05
2.83593070601508e-06
3.72184884808954e-05
3.19828049040693e-05
-9.18760489027055e-07
5.00932322689484e-05
4.15894368416937e-05
1.41235583731197e-05
1.52870897055162e-05
1.96942163434582e-05
1.17886539273413e-05
4.46689318078729e-05
4.40254425158609e-05
3.70055870081417e-05
4.77254740470012e-06
1.61518557222608e-05
6.39790411065007e-05
2.26484866320458e-05
4.85453277566763e-05
4.79359901511326e-05
3.97175509400252e-05
2.63274882373929e-05
4.83004575990658e-05
1.82059571283472e-05
5.68383855704512e-05
4.37045003890651e-05
4.42319530708073e-05
5.61405461013089e-05
3.37753462809824e-05
3.22328470435019e-05
2.25047940525319e-05
4.84049173052053e-05
3.25178437792889e-05
3.44600707971752e-05
8.73158931313676e-07
4.91852587154231e-05
2.01281590952494e-05
1.63393695588136e-05
-4.65291786395935e-07
1.81393605571018e-05
4.72438336791745e-05
7.74549458755258e-07
1.44813194871358e-05
6.97121617471573e-06
4.96672694043786e-05
-1.0722697067299e-05
4.61682856175912e-06
3.26013661920514e-05
2.03293463248448e-05
1.45567974647003e-06
2.78938619345819e-05
5.52039852081314e-05
3.21578524080192e-05
-1.12908316384178e-05
1.80054891579184e-05
1.88939811314656e-05
1.13551042891304e-05
5.06651227062519e-05
1.24578120389989e-05
9.9750783976159e-06
4.86299040952792e-05
6.02842850152682e-05
4.59973862734521e-05
2.93756536021771e-05
1.0417180192901e-05
3.65411541969816e-05
5.78196341660296e-05
4.43206402978864e-05
5.76244364276961e-05
4.91642183678456e-05
7.93473705217918e-05
4.77270645927117e-05
2.95844977258736e-05
7.00622348266288e-05
3.78145475804618e-05
4.90274265980656e-05
7.86152085691198e-05
5.49810849885391e-05
3.49192891349062e-05
5.92577297976006e-05
4.19509751338583e-05
2.82062679427862e-05
3.84635850024987e-05
3.13503290381679e-05
1.22531741029664e-05
2.33979141726805e-06
3.50124034185293e-05
2.7553622400471e-05
-3.94610482657944e-06
-1.91427050142753e-05
2.80625338266529e-05
2.0765313149516e-05
7.78524877100688e-06
-1.45845102012079e-05
2.914694137064e-05
3.35678391073425e-05
3.75199826855618e-05
9.99995226364858e-06
6.40879459129034e-05
1.95591711213277e-05
2.71390985446292e-05
4.14599167305882e-05
6.02410076822034e-05
4.5300402340608e-05
3.44141118615069e-05
2.58997767213584e-05
5.68495910580344e-05
1.9190834260429e-05
4.24045972079266e-05
4.28692685794429e-05
2.92401392616093e-05
3.68633954934529e-05
6.10647655194925e-05
4.22813879513599e-05
5.64579984396796e-05
2.3832716973998e-05
6.40734760913681e-05
1.59318592867682e-05
1.80475137519397e-05
3.55464766109874e-05
2.8218668319732e-05
1.95606692915083e-06
3.91262616639416e-05
3.44414897688157e-05
1.83247658913326e-05
1.28697003658354e-05
-2.98227721905011e-06
4.68920711189362e-06
2.43964661590815e-05
4.46739310727832e-05
7.69097458545973e-06
3.16746729943549e-05
3.66226208966268e-05
6.40237030499278e-05
4.46437320734528e-05
1.47239270390214e-05
1.88803561540063e-05
-1.8019222248326e-05
7.53180635633563e-06
9.00908235457542e-05
1.66764438140492e-05
4.79190016623875e-05
2.9103492678262e-05
4.45736433435051e-05
6.25967083032389e-05
5.17747980996251e-05
4.19871202551203e-05
4.90816229454063e-05
-6.03553897268323e-08
2.78059542543506e-05
5.5821638710245e-05
3.86336837411033e-05
2.25098387639833e-05
9.26790832546458e-06
2.73783772410415e-05
2.20748904302387e-05
1.68420583964956e-05
4.3482519713677e-05
5.71494255095798e-05
2.14750079853607e-05
2.88207616658811e-06
5.67170299314763e-05
1.14599782945807e-05
2.88708326572071e-05
4.90556434548073e-05
3.86362193359444e-05
1.57062366013351e-05
2.93538390284096e-05
5.59359311645102e-05
1.05320411590035e-05
3.31951097545454e-05
1.50753503240945e-05
2.25272850677525e-05
6.43371314709095e-05
6.02868832613575e-05
4.41373648791253e-05
6.65341379801408e-05
4.80186034086071e-06
2.52533076231712e-05
4.17186235223432e-05
7.25073959976314e-05
6.1021410299277e-05
6.67352362668558e-05
6.55594953528691e-05
4.1623869136665e-05
7.01639709490335e-05
-5.02761872236917e-06
4.37423300380236e-05
5.14719432829693e-05
1.97064249337875e-05
3.11881774070824e-05
2.61878174149515e-05
2.7355939350377e-05
2.98890940174712e-05
-7.02748192176822e-06
1.55824802209143e-05
1.53635594597241e-05
-2.97916560123807e-05
2.59387511986881e-05
3.14843826838979e-05
1.58548809047865e-06
-1.85690396135463e-05
9.76667134692135e-06
1.87772489785579e-05
1.43485454065908e-05
4.60839494563343e-05
7.3266960587165e-06
2.63228965740389e-05
4.09105125056287e-05
5.87125558326127e-05
7.06756075020454e-06
2.40446050234668e-05
9.40630112953438e-06
4.36095665025694e-05
3.18093282353367e-05
6.91012919241028e-05
4.08209391204335e-05
3.58833530154358e-05
1.04326897011145e-05
4.46418720116058e-05
1.92051831388879e-05
7.22039648997535e-05
2.63156404760134e-05
4.5348043825418e-05
4.2700353147346e-05
3.34786548860777e-05
4.30282044862838e-05
5.11008981014251e-05
3.47793833035141e-05
1.22728798081975e-05
5.28454116983465e-05
3.57855325716279e-05
1.08461559818983e-05
1.82898065414374e-05
7.84803768400653e-05
1.16273170214721e-05
7.77648796642321e-06
-4.44922138347653e-06
2.65672462889857e-05
-1.1617573903556e-06
2.3442063185371e-05
7.77130543862881e-06
1.41932906429979e-05
-1.4528182144236e-05
-8.62453093622723e-07
8.32835005779828e-06
3.37645055385235e-05
3.9129920712088e-05
2.58921376594638e-05
8.49115805553143e-06
3.89594276316176e-05
1.69202087385283e-05
6.72602909170273e-05
3.92912014105381e-05
6.33612900416375e-05
4.77631097620347e-05
3.7018393174584e-05
4.75263485315499e-05
1.80962002283526e-05
5.49264205246467e-05
7.82299159711814e-05
4.84410803891669e-05
5.15757037207349e-05
7.72112621181757e-05
7.04366689618083e-05
3.97021212842201e-05
6.69050323762281e-05
6.27046338615919e-05
3.48617900200367e-05
5.59311439583218e-05
3.2164366128649e-05
4.57109921748983e-05
1.60388513629327e-05
3.82436350173675e-05
4.82804217583972e-05
5.58054219422018e-06
2.06791636362662e-05
-5.65880467801604e-06
3.96446101240565e-07
4.15724230742712e-05
2.24017272135459e-06
1.74830315394821e-05
-5.47933608557301e-06
-1.68843725651651e-05
-6.68564350263671e-06
7.05945986029774e-06
9.59331050727988e-06
4.58308378118806e-06
2.36455096972076e-05
2.30179477897283e-05
5.13027467154271e-06
7.15503017450986e-05
-1.30949196102265e-05
4.81834895882625e-05
3.04619561541551e-05
5.05476434996804e-05
6.92611781136346e-05
5.81043171441958e-05
6.56460406030876e-05
5.27591075654663e-05
4.20972800612641e-05
7.10197012212406e-05
6.77998453529037e-05
2.425658008908e-05
8.97956433437233e-05
2.61147039801777e-05
7.71510913384662e-05
6.2189240382289e-05
6.2329075645844e-06
4.9106078394687e-05
1.86759438191215e-05
5.94560959368304e-05
3.75594793067163e-05
-4.27780773325235e-06
1.53991536262471e-05
3.69881236106604e-05
1.30171822848825e-05
2.03392739553909e-05
1.41404786507993e-05
1.93239935472432e-05
4.98408720998532e-05
2.41037782324572e-05
-1.14674659771255e-05
3.1405909389611e-05
2.05746276451574e-05
4.05785362546608e-05
7.67086067713357e-06
2.67333037772577e-05
2.3906334617209e-06
1.4912246013389e-05
4.73214079377566e-05
2.24641051621659e-05
-2.44139964894258e-05
4.47466268126542e-05
5.18759243192879e-05
1.24842988456517e-05
4.99128812224061e-05
2.97052152944883e-05
3.1742284588119e-05
5.90142737402623e-05
5.12325732604694e-05
4.00085814123944e-05
4.51097239197283e-05
3.05938102683289e-05
1.95825751112508e-05
1.50713382112062e-05
3.15062986262423e-05
3.14372124618198e-05
1.49574126903054e-05
4.63313540346353e-05
3.97625503664596e-05
1.45832014423946e-05
3.13882869001307e-05
4.17907017618564e-05
6.19205576446196e-05
1.30490962612752e-05
2.60697167271656e-05
4.20005243062275e-05
3.34802565188076e-05
1.89803322949286e-05
1.48103497681267e-05
3.41346021334659e-05
2.74854654415193e-05
4.94110314822103e-05
3.25065759933292e-05
5.4550630092721e-05
6.00343641003001e-05
2.65009117493042e-05
1.82820575440123e-05
4.65560025574088e-05
-2.56017746339683e-06
1.28646079353614e-05
9.15444144340446e-05
4.9130698464813e-07
2.64697943759373e-05
2.11862819415446e-05
3.45757771435674e-05
3.56006381642225e-05
6.01583927434815e-05
6.34781817335175e-05
9.22261257813323e-06
4.45184451958836e-05
5.59599609122383e-05
5.16394572400205e-05
4.1948592918749e-05
6.83644125789235e-05
5.51479220079391e-05
2.1648076188739e-05
8.14686161956574e-06
6.15514267286009e-05
2.12948996450663e-05
2.06585780288994e-05
1.48086198276206e-05
2.94599147279524e-05
3.76204928348621e-05
2.24175441294162e-05
2.20677848773542e-05
3.24276702572546e-05
1.18949763412216e-05
2.56619160829266e-05
-5.99354646034717e-06
2.88032049563244e-05
5.6151878415881e-06
2.2236343133877e-05
3.92395261695824e-05
2.36528532201288e-05
2.70543917959992e-05
1.46530837957833e-05
2.14411526279306e-05
4.88252755797089e-05
6.52248779150193e-06
2.30306540500173e-05
1.48874978180872e-05
1.45767409222411e-05
7.34567219780825e-05
6.00710896936882e-05
1.7662361952381e-06
7.37498882562723e-05
5.26679875447618e-05
1.24127786229487e-05
2.20395608329414e-05
2.69300576040395e-05
2.77161204188109e-05
7.21524274339891e-06
3.47213268037694e-05
4.22797026630595e-05
3.38593710547485e-05
-2.11680438807717e-06
2.67494721323299e-05
2.30542858577382e-05
3.87529160379034e-05
4.76797997618952e-05
6.17241080340518e-05
4.19876003575673e-05
1.34832589848191e-05
5.99476833498766e-06
2.34053347038535e-05
2.30954811993343e-05
1.19907531062667e-05
3.34158956858998e-05
3.85316840952916e-06
3.94036592335957e-05
3.51556368195434e-05
2.58364226703423e-06
1.71540461782121e-05
1.51481458556429e-05
3.3051953908566e-05
2.09696678401807e-05
4.44858753604335e-05
2.56896093346964e-05
4.59969869956152e-05
3.75813856348019e-05
-1.64139674615835e-06
3.07615766975281e-05
4.47094566592263e-05
4.50669808869028e-05
8.452353448383e-06
4.34482349230666e-05
2.84166721973873e-05
6.03928852035401e-05
4.74809777203154e-05
6.07761566056492e-05
2.85300075513961e-05
7.74174762891202e-05
3.30386873099197e-05
1.19090953979658e-05
3.81306696134403e-05
1.23628545591915e-05
4.31309002506107e-05
1.05892811437388e-05
2.64470315007879e-05
2.17700055301421e-05
1.38864883150904e-05
-2.90097653315651e-05
-8.81825163376547e-06
2.73259375463453e-05
-5.00688458150025e-06
4.52352445566257e-05
3.50503455668471e-05
1.40830928345778e-05
2.9165640213451e-05
6.49315123405917e-06
2.58436771579769e-05
5.1662590072377e-05
2.82847554594695e-05
9.16214921757348e-07
3.54310455422893e-05
2.78644804485121e-05
4.10582309133084e-06
2.67674015093679e-05
3.82850378073347e-05
4.9855309964644e-05
3.69505499012574e-05
2.4388592850269e-05
2.96437736271325e-05
5.16603685066265e-05
4.35778624642399e-05
5.18835786179355e-05
4.68073311161024e-05
4.28790177930273e-05
3.14207991245488e-05
3.31847364917163e-05
5.58869738850497e-05
5.72831035368712e-05
3.83091974085277e-05
6.48845916584571e-05
6.07188283395337e-05
2.28644997247611e-05
6.57163562760125e-05
8.63562896281682e-05
4.15881410829676e-05
2.32541781364508e-05
2.48616299802233e-05
1.9761111275744e-05
2.42845122954109e-05
3.34182176185949e-05
6.30380495612922e-05
3.18962168698751e-05
2.7932217449408e-05
9.47580165420835e-06
1.5753735363767e-05
3.49739223946335e-05
-1.66725069240424e-05
1.75688547778627e-05
-3.28801152226538e-06
5.87744525595019e-05
5.95067980301621e-05
1.23940672491709e-05
1.20492079769758e-05
3.69255989581422e-05
2.45417683592825e-05
4.99343224443222e-05
4.22458847417274e-05
1.25387146864131e-05
4.47058071791442e-05
3.93928315573561e-05
5.31070579276902e-05
4.47503379431319e-05
2.45186943371566e-05
5.9077150073723e-05
4.40242994567731e-05
7.46980457464495e-05
5.06965524416616e-05
8.14614760789383e-05
1.754475564136e-05
4.12158009216244e-05
1.44102164200072e-05
1.7593036170228e-05
-1.01661402762486e-05
1.29007269782654e-05
6.90903409643144e-05
5.12263348982031e-05
1.71471317142111e-05
4.64277056423944e-05
3.19496100888811e-05
1.35941515961782e-05
5.41722335761626e-05
5.33273466057924e-05
4.54502012526093e-05
8.32357252760267e-06
5.52533179305599e-05
-4.72785143029576e-07
-6.91420353006442e-08
3.75006691070029e-05
3.17161619918019e-05
1.04088338651612e-05
1.05710333254596e-05
2.69767921149968e-05
5.53525792412255e-05
3.23040118463125e-05
3.5733428498137e-05
2.83797872110053e-05
6.98595387410074e-05
5.31758098672374e-05
3.34012343822482e-05
3.69115719502387e-05
2.05002908013799e-05
2.89773095178218e-05
7.81722301824914e-05
5.91285052438194e-05
8.53034671227797e-05
1.75089652322286e-05
4.11573874102055e-05
7.48064505664042e-05
2.67730054446425e-05
2.07095683742385e-05
3.68009938488515e-05
2.8915730875723e-05
6.08038769796492e-06
5.93172221094714e-05
1.81059512499379e-05
4.84802982950382e-06
2.05258467089325e-05
4.33576068602209e-05
5.12137270328057e-05
2.19489259503243e-05
1.58488734962056e-05
3.13632615379971e-05
2.77958373350489e-05
4.63655736819909e-05
4.49035897230489e-05
4.02747527751703e-05
6.84480081512228e-06
3.09422631792968e-05
1.82660649980722e-05
2.57814495611438e-05
8.13066607518445e-06
2.54502120185171e-05
2.85685279741345e-05
3.85439421751967e-05
7.25661650789378e-06
2.72036123538962e-05
3.19923966452606e-05
-1.25528926591546e-05
5.95584233677008e-05
5.01145032797382e-05
3.96982260835428e-05
4.80920617959788e-05
4.56960427845093e-05
4.55996065766339e-05
3.98397141340893e-05
6.29343017319144e-05
3.11304309999726e-05
1.94399930688047e-05
6.63772509498472e-06
5.24050277067291e-05
1.67040090119945e-05
-7.50040993690611e-06
3.35930170085027e-05
1.08413509378682e-05
-4.05634583658497e-06
4.32871765143999e-05
7.2074486508127e-05
2.59784335997526e-05
3.76529911433883e-05
3.143934990817e-05
2.19403597929371e-05
2.3849657693495e-05
3.82377484400035e-05
1.31376281479782e-05
2.8097745300022e-05
2.1231404250808e-05
4.64671983224599e-05
3.3388111399043e-05
5.73464311957561e-05
1.02503177715922e-05
1.51498071963357e-05
5.73286679791807e-06
6.60419472180846e-05
4.40819049315336e-05
7.10759087409347e-05
3.29078102339389e-05
3.16307457381783e-05
9.0610982144196e-06
1.77605499578311e-05
3.93023340618082e-05
1.2204275892184e-05
5.22153689208926e-05
7.56613655653088e-06
-7.98269257901684e-06
1.03638595924488e-05
4.66332073210679e-05
3.22658703028075e-05
1.70389438382195e-05
3.30779642661063e-05
3.4519311931994e-05
5.18979346499526e-05
9.706990277963e-06
4.6831835029447e-05
3.74925507007108e-05
1.40027640540033e-06
5.99755374598748e-05
4.72803442517995e-05
4.64757946869905e-05
4.80119500345073e-05
4.98039985997023e-05
3.88996599645503e-05
-2.15328952930619e-06
4.53662495953857e-05
7.17071623919319e-05
5.45348693511398e-05
5.18696948757831e-05
4.11568724334612e-05
3.7270390738766e-05
3.71500634394566e-05
3.74693378624604e-05
4.9529324038185e-05
5.78544491034614e-06
7.75385489852137e-05
6.5638599096515e-05
5.89870892322564e-05
1.60402771396261e-05
8.35286908848886e-05
2.97752743624601e-05
5.93969189828325e-05
6.03334336955396e-05
3.88535020185943e-05
3.5014753335433e-05
3.31092210033995e-05
-4.75302914039836e-06
6.77262310164094e-05
3.92770347074347e-05
-2.06856263385205e-06
-3.93778413772636e-07
2.4730524434562e-05
2.24676053114713e-05
9.569506163669e-06
-1.46128073632245e-06
3.30896519846195e-05
-1.51076125834553e-05
4.14501617359646e-05
3.96331616182936e-05
1.15589811747665e-05
2.36909990726695e-05
1.92416577828896e-05
2.37676161509385e-05
4.86839185772714e-05
4.28441591668002e-05
8.66735591619005e-05
2.03984025899661e-05
6.64351112432008e-05
3.44299822386256e-06
5.21432944873956e-05
9.00128112864419e-06
4.99172034590491e-05
4.78340359361419e-05
2.57973494157361e-05
5.83534446519832e-05
4.05720840056993e-05
3.09453746488423e-05
7.03519165510851e-05
4.68033646110607e-05
6.10493602783484e-05
5.44799842338319e-05
3.00081164011147e-05
3.47153831025376e-05
6.14294838213356e-05
5.4164995402821e-05
3.17634800332403e-05
3.473423254241e-05
3.68866793845879e-05
3.85659085907584e-05
5.73832690486414e-05
2.9168133120003e-05
2.75482663178727e-05
2.28534928126996e-05
6.22838683368346e-05
1.18966616520841e-05
5.20239360645232e-05
1.9255252716233e-05
5.7653233680119e-05
7.37903657544972e-06
2.28703310565691e-05
4.45892510338608e-05
3.90204585025259e-05
3.31559719192186e-05
6.50439671524031e-05
2.13219763701e-05
2.53779388701225e-05
3.859664278685e-06
5.43954660188681e-05
6.76334019032574e-05
2.8700625074836e-05
5.60773252923092e-05
2.43117875557527e-05
4.96772240732378e-05
6.21198837044898e-05
2.5556832930922e-05
3.85999940246237e-05
2.95068549530568e-05
7.04269929320795e-05
2.24631120832977e-05
1.92530887688592e-05
3.45366766657943e-05
2.80273303615639e-05
3.06899959111708e-05
6.65554932382889e-05
7.38654016143536e-05
5.36724081427379e-05
3.03636322210661e-05
3.74027426658407e-05
3.51868895183464e-05
3.2551939522307e-05
6.35575517471699e-05
1.49933612279038e-05
3.57702030845161e-05
-7.65110994988691e-06
6.15324653600099e-05
3.57370072842238e-05
1.69606718109103e-05
4.5871495041309e-05
4.51067342046334e-05
4.66177304995052e-05
5.62316924466803e-05
2.65387649724287e-05
3.43396288754506e-05
-8.56670924683552e-06
4.65104660046566e-05
2.67707794531327e-05
3.50706915709925e-05
1.71858170084397e-05
3.23316603866571e-05
2.89258322594199e-05
1.78246608226933e-05
2.86885232011064e-05
4.20903805651321e-05
-5.04150861011784e-06
4.71613675044609e-05
3.17842814565959e-05
2.55350115907191e-05
4.03828403845667e-05
4.72534867652347e-05
2.48426390826764e-05
5.4773199704998e-05
6.72619693287409e-05
5.21262923664269e-05
1.63154656761376e-05
2.94592199741304e-05
3.75862044583284e-05
1.27606252079556e-05
2.55461118627451e-05
4.4393698876223e-05
2.32507458921427e-05
2.77533318818816e-05
3.30672266626195e-05
3.74187550317599e-05
3.33018042615803e-05
4.0602609576971e-05
2.74502763236332e-05
4.59087215685272e-05
3.78928309014421e-05
7.44336608815568e-05
4.79942715145044e-05
1.98050483771727e-05
8.05035346726966e-06
5.64014548266454e-05
2.65086672074583e-05
4.83188820928244e-05
9.3068512950943e-06
3.66775606951964e-05
6.00375454209599e-05
2.83317671399646e-05
3.18209586385236e-05
3.81700125365801e-05
3.29480132921603e-05
5.37327803105164e-05
2.27635666273819e-05
3.02044361943019e-05
1.32587657835623e-05
2.25666937845522e-05
1.63227121033473e-05
-3.582860568601e-06
9.00305383718784e-06
2.18025960587815e-05
4.76625237984383e-05
2.62103630871329e-05
8.27514453954164e-06
4.95317815736709e-06
1.06162153016333e-05
-7.77224423693582e-06
-1.30285021170558e-05
1.23102375522463e-05
5.31766287906136e-05
3.5830970584015e-05
4.88750711702288e-05
7.27340049607229e-05
1.92121549191792e-05
3.40747347185815e-05
4.30412258803565e-05
2.5681990538949e-05
3.35018681294714e-05
4.69878686574542e-05
7.23725612919637e-05
4.65129719566975e-05
5.32838062593394e-05
4.11981577610999e-05
1.92415536704578e-05
1.96808185119208e-05
4.7707725335959e-05
6.32569374684084e-05
6.59413731168658e-05
2.57769090480719e-05
2.85148216870237e-05
7.054128769305e-05
4.87744890339589e-05
3.26251868326909e-05
-2.40240217242253e-06
7.16174639315066e-06
1.37713263922153e-05
1.4130052167721e-05
2.85389807526435e-05
5.66921698400538e-05
2.8448415841499e-05
2.36418158932566e-05
2.6094272234771e-05
3.94390474565457e-05
6.61721277350486e-06
3.66923344717134e-05
3.8812025404814e-05
3.0876759699194e-05
6.76775151347557e-06
1.86976162434096e-05
5.67408189184051e-05
7.3471860564573e-06
1.35111136115041e-05
2.49583817958456e-05
4.67622880431405e-05
1.90952509143504e-05
2.39846198625247e-05
3.72329742947084e-05
2.46599951605732e-05
1.96589411756153e-05
1.59649199135336e-05
8.94580368105469e-06
4.25096849780057e-07
5.91887513663641e-05
3.5549258830901e-05
1.33970627195103e-05
5.92413743763269e-05
3.87009629363713e-05
-2.45153072039011e-05
1.55148451319934e-05
5.40940925523111e-05
5.35864863610553e-05
4.28770409963074e-05
5.2097624788093e-05
3.54490122921332e-05
2.34221391171447e-05
-1.66322617917982e-06
2.4158276091725e-05
-2.9486678791907e-07
6.03850763666666e-05
3.32574584070181e-05
7.04239777406271e-05
2.46146392650113e-05
1.7068146528332e-05
9.72532160356368e-06
-8.06168511909017e-06
1.61359485675277e-05
2.10063534468178e-05
5.595062444819e-05
9.21406719301159e-07
1.36424083780226e-06
3.29333087743104e-05
4.12534978872531e-05
1.03806115942952e-05
3.43153560767671e-05
2.40666959049287e-05
6.54722274179023e-05
1.57602646569982e-05
1.02590567074679e-05
3.89033973461057e-05
4.26985719201477e-05
2.35560825060504e-05
2.35194399054854e-05
5.27254095920829e-05
2.92249863613268e-05
-2.65952024846115e-06
4.74012267647102e-05
4.69136268870811e-05
6.46560063679238e-05
4.58175561964048e-05
7.14425573835763e-05
4.60167250572278e-05
3.68804146312242e-05
3.28939539360503e-05
2.71921692100121e-05
2.02233510613993e-05
2.82442370116766e-05
1.6736001824511e-05
4.13625465577912e-05
4.33307196915799e-05
5.63444968216995e-05
5.0516705451511e-05
3.95319504491155e-05
4.15610525468232e-05
4.5680243973989e-05
3.81513995488804e-05
1.07767648502625e-05
9.8302792205289e-06
2.08985191680086e-05
-3.05613716358805e-06
2.70924666024673e-05
1.00507897668673e-05
1.37199047848448e-05
3.33937260872112e-05
1.79399397503934e-05
2.79057332387606e-05
1.70306215786557e-05
4.06184353410114e-05
5.3542727787479e-05
2.84198387391321e-05
2.61416774270146e-05
2.31043698381441e-05
5.90797341391597e-05
2.61073356529231e-05
1.71801800204518e-05
2.76386728616592e-05
2.23712296409096e-05
5.51681476303856e-05
4.14277798149535e-05
5.73067503679969e-05
1.42515415463618e-05
4.51827759198178e-05
3.25872162010614e-05
2.66007051992436e-05
5.17541146071179e-05
2.05229543613096e-05
2.68650056911422e-05
8.28920043923216e-05
3.95401089743038e-05
1.02928103021828e-05
3.83181545299061e-05
4.41592806113842e-05
4.82379983987974e-05
3.46006785239649e-05
9.3967188118008e-06
2.17802222438048e-05
6.03302962135817e-05
4.23118348924355e-05
3.07837451825065e-05
3.0452220448743e-05
3.81577790926626e-05
1.20243831408203e-06
5.25693396294528e-05
3.67100714822108e-05
3.09241184795972e-05
3.89941481792672e-05
3.13200971897551e-05
-1.02738207984819e-06
5.47953187439733e-05
7.75747529162258e-06
5.16803835220977e-05
8.04065855313855e-05
4.63452386414079e-05
3.57733483698059e-05
2.83496241961092e-05
4.63283501918806e-05
2.00449841360096e-05
3.01118936999557e-05
3.35253120681977e-05
2.13366977927012e-05
5.29815752496466e-05
6.33875838100071e-05
5.49342022983034e-05
-4.78965880669179e-06
8.45148855566846e-05
3.49730658937985e-05
1.06919890183673e-05
2.06790267068655e-05
4.52766475714105e-05
3.29288549173709e-05
3.84466396114446e-05
6.55321603708074e-05
8.09300246090782e-05
4.94133045704833e-05
5.99677438321003e-05
4.44397072452644e-05
6.3222428588854e-05
1.97709762262425e-05
2.23253995657799e-05
-7.33582174237531e-06
1.46255100221225e-05
2.57975009927017e-05
2.78047271036979e-05
2.96560346233132e-05
2.71413384053922e-05
4.87762851905762e-05
4.32507605367254e-05
4.20622401859487e-05
5.18715333024843e-05
2.29644998553548e-05
2.09827858232192e-05
6.90667216196019e-05
3.35849483239542e-05
3.93075058699153e-05
2.80660153916572e-05
7.30906333124556e-06
7.01431584248963e-05
4.92479599993627e-05
4.94428153536428e-05
2.98330691531116e-05
3.22701042674717e-05
3.88903105263743e-05
5.62205539864615e-05
4.08576078259185e-05
3.78684502255729e-05
2.23698210039685e-05
1.63611503605985e-05
5.16986750335956e-05
3.70066225891766e-05
2.9133382920549e-05
1.97850891931862e-05
2.9516147348589e-05
2.69025660409854e-05
-1.1351106061683e-05
1.28817145602363e-05
3.6894376497758e-05
4.61910478234149e-05
2.87752220848068e-05
4.35394731160507e-06
4.06367747003146e-05
2.71242741062293e-05
2.95634052291795e-05
6.36693592031038e-05
4.31727335935675e-05
3.8569226326995e-05
1.09711273506686e-05
3.65678174097474e-05
2.27445988954392e-05
6.00838609897868e-05
5.88398991352164e-05
2.64552442357909e-05
3.81687993209612e-05
6.97818668781701e-05
2.21493363952371e-05
3.89090907783358e-05
5.54840350142074e-05
1.81226739009842e-05
5.67471032249153e-05
6.32892148539633e-05
8.65241089304819e-06
4.59462916212283e-05
-1.34438903694214e-07
1.73126116579761e-05
1.40620800837741e-05
1.74464508637878e-05
-1.04072636863361e-06
3.85133870396185e-05
2.78661916477905e-05
6.93499620956702e-06
5.81611187930044e-05
3.2441644470329e-05
2.48379069433443e-05
9.2492673429277e-07
2.60008605247774e-05
2.13008790323396e-05
4.4344970791767e-06
3.30487493434751e-05
3.00398410450625e-05
8.82378850731371e-06
1.11607216109882e-05
2.0373694274492e-05
3.2707577938055e-05
-1.41204291463661e-05
6.52112487481452e-06
6.68954216526247e-05
4.42381151354696e-05
3.27198981821469e-05
5.37886144818443e-05
4.27736954415954e-05
4.59229878640727e-05
2.42329291355164e-05
4.41627301493281e-05
5.1929907751224e-05
8.53214058019582e-06
7.24211175503423e-05
7.85184918732799e-05
4.24796239893263e-05
1.48878583520165e-05
5.20683375203665e-05
5.2406180726201e-05
5.14709961968316e-05
5.2620284433196e-05
5.30596821896643e-05
6.1121328139819e-05
5.34970410460903e-05
1.66712924026451e-05
3.61205636199545e-06
9.35928081626047e-06
8.09639724272777e-06
2.36086290648834e-05
5.32213077784579e-06
1.95997214903413e-05
3.5173982944859e-05
2.22282768979075e-08
2.53550783490838e-05
2.29565276430413e-05
1.49369835524282e-05
2.35894288367834e-05
1.94349902110451e-05
3.56974697178845e-05
-5.81718848943939e-07
4.21657775659179e-05
2.03211078833008e-05
3.89391172461388e-05
1.43197088330607e-05
5.64144148990622e-05
3.16483379188289e-05
3.13268986055716e-05
8.04250812206516e-05
3.79141551228928e-05
2.4556557597079e-05
7.19528387753163e-05
1.27851968149016e-06
3.33878074644676e-05
1.97663753429243e-05
2.46183729557811e-05
1.76489802980376e-05
3.73082040541334e-05
1.32836967860049e-05
2.13939419849075e-05
4.51532978374147e-05
6.42634329896614e-05
2.72233238339955e-05
5.91603445768576e-05
6.81914716780592e-05
5.03839325075744e-05
1.92312907228116e-05
4.69828579733187e-05
9.15442424339802e-06
2.43737485501058e-05
2.31406024952986e-05
3.20061849730933e-05
2.95058818156003e-05
4.23428574957117e-05
5.1289748750042e-05
4.86346458052004e-05
4.50598131439859e-05
3.31502085549412e-05
9.72630347656646e-06
3.09615248555402e-05
2.44499901576308e-05
5.95572235112302e-05
5.80254695756824e-05
8.0638999493999e-06
2.10659964003224e-05
2.07901543814527e-05
2.41077214757471e-05
3.86353757896385e-05
3.37327636871389e-06
4.59144438421134e-05
3.78910718596353e-05
5.40328416179203e-06
3.33796621360213e-05
4.57162234021769e-05
7.41585184548064e-05
7.26392171473594e-05
3.997999849217e-05
3.64380129591204e-05
3.33087034370261e-05
6.29533281818748e-05
5.71716682792889e-05
6.47034300956714e-05
3.67366364872681e-05
4.66012397540274e-05
4.09274431882975e-05
3.01611582141676e-05
5.35416197741329e-05
6.95895448579949e-05
2.66313236839959e-05
3.32993178757445e-05
3.30201644367889e-05
1.13243362306575e-06
-2.90217634903957e-05
-6.02139062067211e-06
4.91437202333648e-05
4.59455754267679e-05
1.55443624888017e-05
6.3465822247371e-05
1.04452727505483e-05
2.55530698424621e-05
3.91965547999655e-05
3.78281829525322e-05
1.89699774910442e-05
4.20600884124831e-05
3.94831433713303e-05
2.16117347559715e-06
2.95278002074954e-05
1.85756085968371e-05
1.2571335358501e-05
6.70137798124354e-05
6.29007671764231e-06
3.28594601134484e-05
3.61101016785086e-05
5.79304175756711e-05
5.01243113011828e-05
7.38750113388158e-05
4.2577674701518e-05
2.81845629011755e-05
4.8557569424192e-05
9.44151016264616e-05
2.12247418846888e-05
4.3428413947592e-05
3.40554793795481e-05
1.09225076618139e-05
4.4788133039498e-06
-1.15993501316312e-05
3.65009310726648e-05
1.05040869439038e-05
2.93371023901281e-05
4.94991933290864e-05
8.6793839639605e-06
4.07567853270233e-05
5.90903461883043e-06
7.41457302516594e-05
3.46289108515929e-05
3.08169215861391e-05
3.74567545694999e-05
3.83282342321972e-05
1.2205684756429e-05
4.30305434001255e-05
2.09184521500005e-05
1.68782061332977e-05
2.12025823562451e-05
1.43109798652082e-05
2.04903551559033e-05
1.30687346843784e-05
5.36551436798277e-05
5.52078354032012e-05
5.54014649030152e-05
3.48710212128826e-06
4.13969260543058e-05
1.38574347602203e-05
-1.52855235141461e-06
2.70834189124346e-05
-6.74756184007272e-06
4.07632784149847e-05
4.28047964699459e-05
3.98705808723176e-05
5.09851517626537e-05
6.14661969742223e-05
5.72921748836625e-05
3.48758860186904e-05
5.20702151934246e-05
6.13285580938371e-05
4.93819070894842e-05
7.91383501109969e-05
7.62692232087478e-05
4.63386529572689e-05
8.28858391264453e-05
3.5064369257707e-05
3.7954681604543e-05
4.58828447312139e-05
5.22065598041098e-05
4.67471342856505e-05
1.69030060170935e-05
2.11467781506455e-05
5.76411757583368e-05
4.64466161834209e-05
3.30351400154634e-05
4.07895592411684e-05
5.28081855102245e-06
3.26870408395186e-05
1.49285871715937e-05
4.05618006134779e-05
1.23685203003642e-05
2.67543933980211e-05
-2.43410191137513e-06
5.29905929480636e-05
3.28294654276717e-06
-6.47494579331801e-06
1.62118852530793e-05
3.49622633378863e-05
1.97944273541165e-05
4.61727704584226e-06
1.82568950864169e-06
3.81822172999796e-05
-2.42541630761645e-05
1.56592122183022e-05
1.77464527150224e-05
2.92183475433928e-05
2.24295865556451e-05
6.13843803838814e-05
2.40848992780392e-05
5.83593024753426e-05
4.76526394874306e-05
2.23812078310936e-05
2.09003886704471e-05
9.68500370109512e-05
4.4064348474572e-05
2.08581127604738e-05
7.23651980297072e-05
3.32471271737108e-05
2.24066701138133e-05
4.71823872825214e-05
3.39069667226076e-05
2.23766158958205e-05
8.24405572573904e-05
4.97739110738414e-05
3.25411167730143e-05
6.17517193715097e-05
1.71728723640636e-05
4.28013647525825e-05
2.91302707084605e-05
4.3985532762941e-05
2.35075461189858e-05
3.69760167904313e-05
1.69602525070228e-05
4.05219574680247e-05
3.95892821581947e-05
3.79683424871121e-05
2.02561098190612e-05
9.64119309291767e-06
2.29034996357755e-05
-1.55911424416043e-06
4.64016236193571e-05
3.76923176052718e-05
6.84896521443961e-05
3.11849624730661e-05
2.9643909942166e-05
2.28974903408587e-05
2.38908740346184e-05
4.59403108353293e-05
2.75285830079225e-05
4.20735362757841e-06
4.02071006148714e-05
1.43831829369602e-05
6.56556474637079e-05
8.87592949592562e-05
1.56950607575323e-05
9.84797614774988e-06
2.97033785531282e-05
3.40760693659573e-05
1.03124891198193e-05
2.27989395656836e-05
3.71056355747511e-05
3.49625238646223e-05
3.44398913316217e-05
2.61435631804237e-05
2.72874233927283e-05
1.28943070323734e-05
4.34162478571217e-05
5.37113166535468e-05
-5.4026907798943e-06
4.51564213602036e-05
4.25345286185042e-05
2.56327893109535e-05
2.54810940944408e-05
4.03656000303404e-05
6.12795493303815e-05
4.02527199989215e-05
6.47635293772163e-05
4.44968927910291e-05
2.77252478045847e-05
3.40379308938478e-05
4.61200558982218e-05
3.82940352937232e-05
3.21446872468811e-05
1.97013892473643e-05
5.75572285017441e-05
5.39496999697989e-05
5.01946655409977e-05
1.22750819471971e-05
2.31284919918299e-05
4.05563062608133e-06
4.86320927607695e-05
5.37724202030649e-05
-4.71906478835167e-06
4.64531904890833e-05
6.22943402045582e-05
1.77894631658211e-05
4.16786967018311e-05
5.70545317650697e-05
3.13900319638985e-05
5.13910078967142e-05
4.13252337491665e-05
3.22419527729551e-05
1.36546054166605e-05
5.40824059697309e-05
5.8254897000082e-05
4.05362634251038e-05
2.56581900410845e-05
3.13149436934392e-05
4.83633789369355e-05
4.42039601010288e-05
3.81830072614897e-05
5.35912007224996e-05
8.58358812106942e-05
6.64942650823255e-05
2.78929405731423e-05
4.07861781514988e-05
0.000101555612269688
2.75511188701567e-05
5.85080250867478e-05
5.87053147486638e-05
4.98980820422443e-05
5.05641272106315e-05
3.71915746102838e-05
5.04067923556147e-05
1.51527075103615e-05
6.76586659023474e-05
6.26932718119738e-05
2.06684564959601e-05
3.83527792891163e-05
4.34352387445419e-05
3.12124590788443e-05
4.68700431334399e-05
-1.54912297650926e-05
3.65009260706605e-05
1.47845770205298e-05
3.63326898428317e-05
6.2883436135562e-05
4.43435906663342e-05
1.23051965029996e-06
6.01053521954562e-05
1.9301887576699e-05
-5.49530617331397e-06
1.2420101725986e-05
4.33077481473643e-05
1.80408151249432e-05
2.94211214326485e-05
2.23852873504731e-05
3.29870740017614e-05
3.46307016797897e-05
4.58278245006349e-05
1.94002192769521e-05
2.81328770199692e-06
7.07968426242609e-05
4.32583131765931e-05
1.18339960167096e-05
6.41857281635796e-05
5.49690563735799e-05
6.16322441099951e-05
3.48213571049969e-05
2.40564213608226e-05
4.40650904985371e-06
4.85777663351815e-05
2.45971445959461e-05
4.56567156402961e-05
4.00314108090809e-05
5.76047004659428e-05
4.93799277370333e-05
5.8641769711588e-05
5.12356124923514e-05
3.29659393487366e-05
4.35299533922638e-05
1.62487524104705e-05
2.7672740443181e-05
4.82960024787732e-05
1.10561848097528e-05
2.4396696975394e-05
3.21289531264026e-05
5.27698408390249e-05
6.06738392175452e-05
3.195729546216e-05
2.71993878706864e-05
4.39225258311054e-05
1.26063135886203e-05
2.31898372791035e-05
4.05507303583883e-05
-5.52707036338839e-06
2.03033297030479e-05
-5.74461096054642e-06
3.28514733747453e-05
5.30103586389852e-05
4.1750216845254e-05
2.77939044162855e-05
6.87033990248552e-06
4.03050992167854e-05
2.70520567896445e-05
3.43747115104291e-05
4.09119769423932e-05
2.79367053946066e-05
6.59384279851781e-05
3.35091012812951e-05
7.84557797316112e-05
9.86144983923768e-06
6.65381423678854e-05
2.60382077644677e-05
5.91750590846169e-05
4.00860335498343e-05
1.78509851049466e-05
1.59085859759686e-05
2.98658226069969e-05
6.20951414269378e-05
1.17412506722615e-05
3.61350972587778e-05
2.83501970815519e-05
4.27551471116293e-05
1.48146471322825e-05
4.3735743403518e-05
1.63499173270478e-05
1.19492172193326e-05
4.74006175603672e-05
6.64933802819198e-05
4.71766141331654e-05
5.59574753027154e-05
4.88705041581627e-05
5.46768526399019e-05
4.06128280055152e-05
1.33890659953232e-05
8.32557585145257e-06
5.47383809449395e-05
5.97536526365563e-05
4.8730897103496e-05
-1.55331801928609e-06
6.24298213314564e-05
2.20465100748943e-05
2.69836548666818e-05
3.49898802204179e-05
3.65618894688841e-05
1.98488319077307e-05
2.3965354664949e-05
1.52313652222558e-05
1.07296451057342e-05
6.35451061418924e-05
5.86537823959063e-05
2.2646312162107e-05
8.57232673435891e-05
-8.16754589041069e-06
1.36658160644532e-05
2.492321618508e-05
1.45304125588972e-05
-4.60942286419244e-06
6.46047703014458e-05
2.44489314630668e-05
9.983410370188e-06
3.88371253294449e-05
3.79593065948722e-05
6.56748584078864e-05
2.16347482106694e-05
4.88855219776067e-05
1.83898929422027e-05
2.92461191771244e-05
4.40619924380273e-05
3.13143553714952e-05
5.94748095537994e-05
5.51539031758827e-05
4.42630633747034e-05
5.91768106836851e-05
6.24846402780433e-05
5.48684185597967e-05
3.63147786401699e-05
6.22495188704247e-05
4.71601176522834e-05
7.24731910347356e-05
4.14782401468759e-05
5.85719977955196e-05
3.59250561565232e-05
4.34764387168014e-06
3.59516482547889e-05
7.2671523814687e-06
5.27895678497565e-05
2.04678923560117e-05
1.51348135371121e-05
4.07725638868465e-05
1.43786945388391e-05
3.54350632051208e-05
2.8678133215712e-05
2.20153048761879e-05
4.32230545285329e-05
8.81988595688079e-06
3.49028169386593e-05
1.95827441056252e-06
5.18511595199278e-05
5.68974343916821e-05
2.4429863115436e-05
4.31835283051866e-06
9.79523241138209e-06
3.6300505124258e-05
5.68847752568744e-05
7.00206776177879e-05
3.56818158816951e-05
3.08820498666527e-05
5.25647157751207e-05
5.55831209338237e-05
1.50037911047931e-05
5.99976114394903e-05
7.5700402890819e-05
1.80941757513955e-05
2.1715024259217e-05
1.86923243165683e-05
4.77153944934079e-05
2.75259701450186e-05
7.77320003216039e-06
4.99117363719491e-05
2.72488840159578e-05
5.02273725537066e-05
4.43933791523984e-05
3.35042979446885e-05
6.92389767865583e-05
1.91360475789046e-05
2.86342462576836e-05
7.95818750411506e-06
3.70046970279191e-05
3.79758519443656e-05
2.79751634735338e-05
3.94479732466676e-05
2.92872717805123e-06
4.54243082622098e-05
5.41826123465717e-05
1.07462536913222e-05
5.26054013726445e-05
4.60014177155159e-05
3.05115419976734e-05
3.67222499970023e-05
5.9053501557643e-05
4.26672849614849e-05
2.9613600068385e-05
4.70120191740429e-05
2.13539040625132e-05
4.9708688870502e-05
3.86499812756287e-05
5.43768599704994e-05
1.59380518821962e-05
3.89763502850413e-05
4.27082026270261e-05
7.05860006582838e-06
1.22612653443525e-05
4.16591415140744e-05
3.39777105857186e-05
-8.0182232636509e-06
3.73189370585162e-06
1.64103498010451e-05
3.72825528739976e-05
2.45092612021589e-05
4.7600180194781e-05
1.37135001527783e-05
6.16366446166642e-05
5.12463866328653e-05
5.74040821478544e-05
6.39281049580772e-05
2.17459347756298e-05
4.14857136012798e-05
5.95662860122616e-05
4.61050583533997e-05
2.26352815134053e-05
4.72015322769614e-05
4.3954096575174e-05
2.62919396414197e-05
4.53512239518418e-05
2.44013779522563e-05
3.91665395880338e-05
5.21181035721936e-05
2.53250798891475e-05
4.26979452810395e-05
3.43414590612365e-05
4.39729152939171e-05
2.22339992170298e-05
2.47301526723306e-05
2.18548388914731e-05
5.03053389343681e-05
4.81080633322319e-05
7.20906168380352e-05
2.94381304402929e-08
2.1401010629246e-05
-3.91074025445228e-06
1.7646617820178e-05
4.91875731025928e-05
2.80412674594979e-05
1.88210251486505e-05
4.77301239552079e-06
4.4450384665063e-05
1.48786094700601e-05
3.59158018898764e-05
1.15671927581831e-05
2.09285652676369e-07
7.63699347461352e-06
2.08008265409852e-05
4.93038260453689e-05
-1.07268520984867e-05
3.68469580221368e-05
-2.95463450015794e-07
-2.50726567063616e-06
5.22198864404371e-05
2.4767137776965e-05
8.26684140779101e-05
5.36877942665551e-05
2.2121652622863e-05
5.71262472548656e-05
5.38637490674024e-05
5.28740523193072e-05
5.94683167474627e-05
5.79623549617678e-05
3.55693016613919e-05
2.68866299819706e-05
5.18962676987415e-05
1.14889751908645e-05
1.58829069456202e-05
3.24103246777816e-05
5.25713491452619e-05
2.37549089476758e-05
2.76875218834266e-05
6.64387436200307e-05
6.31622018927931e-05
3.24376679927743e-05
2.92927492692463e-05
1.07776863990151e-05
2.36938940684303e-05
-8.71822824698102e-07
3.82221122274905e-05
2.27739398798238e-05
4.06311402985672e-07
4.86869301467722e-06
2.51226978374586e-06
1.08140917520863e-05
3.65185044363037e-05
3.93344304746481e-05
3.70576536613489e-05
1.59892797514352e-06
-2.01664343867285e-05
5.23041700568893e-05
2.57519015419433e-06
2.10885741016353e-05
6.29981919992521e-06
6.12689024685465e-05
3.40805781673392e-05
3.93222338764166e-05
5.75922380209346e-05
6.19935802913324e-05
3.65894951319339e-05
7.4255915778962e-05
3.47520308957367e-05
9.19181638134011e-06
5.88308721054655e-05
3.7826843980373e-05
6.23596544493207e-05
4.23405615922979e-05
1.4264858586608e-05
6.81076628344935e-05
7.60427422346117e-05
8.42121272874758e-05
-1.2373369970299e-05
2.72570002142135e-05
3.64157937166528e-05
4.99938865635782e-05
3.90639647351271e-05
3.29243029432681e-05
6.01008140185704e-05
5.03022621829838e-05
7.37234686830656e-06
2.51443977460783e-05
3.77149172675175e-05
-3.88662379230987e-06
-1.2551898188109e-05
4.30995610635281e-05
2.28696264450917e-05
3.3574411468859e-05
2.40353873626017e-05
5.35491561310465e-06
3.07702727397748e-05
2.69144486682774e-05
3.07799804532729e-05
4.19255021000078e-05
5.08879408969809e-06
4.33658919967405e-05
1.83558823228077e-05
2.18348451888109e-05
9.6023961392138e-06
4.32073700221602e-05
2.46522124019144e-05
6.88869715016324e-05
4.66966690016894e-05
3.24143923063385e-05
3.69199716376683e-05
5.99604118488225e-05
3.69431230565217e-05
5.11201140431434e-05
1.94653439958717e-05
2.4393600015231e-05
4.84539106870808e-05
4.89554867552015e-05
2.46473038442088e-05
3.94891182594324e-05
5.47954613083845e-05
1.95296415028985e-05
1.87109080642204e-05
1.62820773608304e-05
2.21931850524052e-05
1.67666779594171e-05
3.0530644037741e-05
3.66814161987355e-05
3.67218993649249e-05
-7.2036958732322e-06
3.21490310462013e-05
7.43543261772994e-05
3.96958234445427e-05
1.43355068545421e-05
2.58322901020203e-05
3.05598868188344e-05
6.19194672769736e-05
2.37801188729127e-05
5.26745159887906e-05
3.06319344474117e-05
2.26479070689712e-05
4.06298870132134e-05
6.7281347920893e-05
4.98396716841599e-05
3.83020922377411e-05
4.9803760600153e-05
-1.84956511709427e-05
2.63984469687724e-05
4.80824711275928e-05
3.05353163686279e-05
-1.51881114599066e-05
9.71272633809319e-06
1.12396252280996e-05
4.66935563562144e-05
3.01980945730375e-05
3.44572890650632e-05
4.32750140663555e-05
2.96276415404419e-05
3.99893052675032e-05
-7.10555584423459e-06
-5.95996437096907e-06
1.0159388787899e-05
1.35295149360898e-05
7.24452387858562e-05
6.60515155346915e-05
1.93407689897742e-05
-4.5077629439109e-06
1.93369988944623e-05
-3.04513269644263e-06
3.26368202047858e-05
8.19546223835791e-05
1.29513794073817e-05
3.30161408630301e-05
3.88213337018959e-05
7.7733080472557e-05
3.89440067658819e-05
4.02338320346647e-05
5.1540738925219e-05
6.36432109129881e-05
1.62567710943924e-05
5.46501488309595e-05
6.37746717385765e-05
7.61908206705267e-05
5.40901158633309e-05
4.81110547493837e-05
1.90809658143666e-05
1.93044951067881e-05
4.32663577860314e-05
3.08401511187989e-05
3.42807806090629e-06
8.3667389144098e-05
1.59037976973562e-05
4.01025350546484e-05
4.18910636583092e-05
1.10545038982085e-05
3.91431116672273e-05
1.81550029774886e-05
5.16669513801115e-05
2.07666113295394e-05
4.88098411110365e-05
2.82860204082038e-05
2.910315313042e-05
1.66673449077755e-05
1.89504590021954e-05
5.8126871940224e-05
2.59226511899517e-05
4.0516526492605e-05
1.89198045506886e-05
1.44637767647477e-05
5.08855945097384e-05
-8.13546051602296e-06
3.02024629556322e-05
4.22403132100118e-05
2.96947448314563e-05
4.63224522360846e-06
4.75471253261032e-05
1.28515973939511e-05
2.10783680207504e-05
2.08143370686705e-05
-1.16079359500384e-05
1.24194714167032e-05
2.62045640632835e-05
6.65567830691198e-05
3.7805992918699e-05
2.85258828964311e-05
4.15083287487772e-05
3.25861852132545e-05
4.88083482476222e-05
2.80328594071774e-05
3.95539251591592e-05
5.35589020226854e-05
6.26111197854728e-05
5.44337067703093e-05
5.84713637947593e-05
2.47793822363266e-05
3.971525909068e-05
6.53040057710186e-05
4.85443500377596e-05
3.0403234161841e-05
7.59804411458736e-05
4.40941723624086e-05
4.9302492823477e-05
1.83179127081074e-05
4.5975613077856e-05
4.32550127490086e-05
5.90893214074737e-05
5.62141370954032e-05
5.37408273778084e-05
1.78834542304206e-05
1.03422590055873e-05
2.97332900034707e-05
1.92332561704875e-06
4.17759901997885e-05
2.37584244525147e-05
1.09672324464574e-05
5.25792380686759e-06
1.97371479324913e-05
5.45242257430601e-06
5.10563485799972e-05
8.94316828165617e-06
3.17378763225873e-05
3.78431432846723e-05
-7.83915723471536e-06
5.46677065186291e-05
4.46915124631778e-05
3.51266912618761e-05
1.4908748621617e-05
4.30830097961134e-05
6.00988074997687e-05
3.3857929335768e-05
3.02675284185864e-05
3.69005482466642e-05
1.5505137058768e-05
3.47587496188445e-05
5.13422727398666e-05
1.62842503823469e-05
3.95149133097972e-05
3.74323756313226e-05
2.40991596876743e-05
4.50020753002756e-05
2.3901395899768e-05
6.01307741448721e-05
3.06003896770024e-05
3.01234075230225e-05
1.72513683359117e-05
4.02647402786747e-05
7.02113279349249e-05
4.1311500875914e-05
3.64221171307512e-05
3.92036426968759e-05
4.65044074432827e-05
1.92096022672746e-05
1.87134799543717e-05
2.25859807907952e-05
3.46501158237545e-05
2.29095495202329e-05
2.66925532455812e-05
6.17213184886361e-05
5.21332353269982e-05
5.07419310272563e-05
4.63079488211669e-05
7.01900995584807e-05
3.95224007041534e-05
3.28281265313529e-05
2.70930862868863e-05
8.69522605078131e-06
3.60558418367092e-05
5.29373630489261e-05
4.49786510968581e-05
2.92242265957065e-05
3.55544677607237e-05
4.01029591103026e-05
6.93223795628317e-05
2.02156507122318e-05
3.64838177077152e-05
3.65183814072789e-05
4.87786617768378e-05
6.66460562373648e-05
2.21492288985064e-05
1.36712702937943e-05
6.29573376226425e-05
3.0680182801896e-05
1.73226024348688e-05
3.01296474463412e-05
1.74250276316271e-05
3.07167241720176e-05
-1.96444581633561e-05
3.58311188922503e-05
2.78998275733508e-05
3.98026262760579e-05
3.0326744542737e-05
3.81875362581617e-05
3.96073911858206e-05
9.54956565680915e-06
3.8815784583354e-05
3.22590733529702e-05
2.1703310877752e-05
1.76801418452337e-05
-8.66687800578744e-06
3.96984303341113e-05
5.41585789112152e-05
3.95916320498099e-05
6.84479944464457e-06
2.39770130505638e-05
6.57161424551195e-05
4.19755295085623e-05
3.1079141099638e-05
