# Supplementary material for: Research on computational propagation and identification of mine microseismic signals based on deep learning
Source: PLoS One. 2025 Oct 22;20(10):e0334641. doi: 10.1371/journal.pone.0334641 (PMC12543183; doi:10.1371/journal.pone.0334641)
Supplement: S4 Data — (ZIP) [file pone.0334641.s004.zip › 000100700000389.xlsx_0.txt_24.txt.txt]

1.3260452001212e-05
4.89920872151727e-06
3.73833886189792e-05
2.20375004307343e-05
3.69511413791215e-05
3.10276325259738e-05
1.91145311171219e-05
2.86992690355715e-05
3.89505771087897e-05
3.29283406844973e-05
6.24272808801871e-05
4.10034504628706e-05
3.63698935944089e-05
-1.24664933677049e-07
2.18661669168985e-05
2.43482662198364e-05
3.75221068996433e-05
2.22124646062773e-05
6.8741837465507e-06
3.06254100858555e-05
-5.28478959086993e-06
1.2648375479283e-05
1.75302415789552e-05
5.2235665028897e-05
1.5971015124271e-05
3.3780754368949e-05
3.87888175026873e-05
3.93123869153241e-05
3.92682264816021e-05
3.18935947944943e-05
1.08272718837193e-05
4.72436297172827e-05
3.56184030546475e-05
2.12061870637594e-05
1.49937799287883e-05
2.14864757792581e-05
3.85100549033865e-05
5.13628345890374e-05
1.70115895520045e-05
5.17431386274626e-05
1.81296847833085e-05
2.28747118795572e-05
2.54127529197789e-05
2.78274938940002e-05
5.18802819628692e-05
1.55993816169875e-05
3.33992554689757e-05
2.99903562711847e-06
6.15709882084836e-06
5.31958941342825e-05
1.10841604915606e-05
1.04981818673564e-05
2.00423134082848e-05
1.73991919043211e-05
2.36595767158904e-05
-5.39633959720092e-06
3.53034906455684e-05
-8.74518990747682e-06
1.35099170726937e-05
3.96389751110612e-06
2.98888179404566e-05
2.95099344407014e-05
4.57416115960006e-05
9.14733904012063e-06
3.19578607334665e-06
2.27556303794676e-05
4.18570175708153e-05
-1.17381400021036e-06
1.25523131130291e-06
5.41137522609242e-05
2.50023763460452e-05
3.78384230920984e-05
5.42358917775242e-06
5.15947855643632e-05
3.94097936753814e-05
6.33610787242524e-05
3.53239131849997e-05
7.66090710134995e-05
3.92771787204142e-05
6.82196800844518e-05
4.25715840635302e-05
2.42258640588258e-05
2.41420669426553e-05
1.83957423642161e-05
3.03929482368056e-05
3.27259873692912e-05
1.50417340689074e-05
2.02552312174968e-05
2.87451210667061e-05
1.6366810621793e-05
3.5670283385051e-05
1.72173944669293e-05
2.19428267485871e-05
1.3645967197229e-05
1.3671644776641e-06
3.28409539683971e-05
-5.08162265133239e-06
1.03248776219426e-05
1.90557464073651e-05
2.80252672256737e-05
2.82588211031035e-05
9.25335342419633e-06
5.25355291231085e-06
-1.29944358903892e-05
1.21692758788236e-05
1.20359513868179e-05
3.86149056861492e-05
1.68873842057557e-05
2.58933119738973e-05
3.10073202457773e-05
2.62092374161069e-05
3.3476318711576e-05
1.63803682682264e-05
2.24612334859263e-06
1.35231326892282e-05
5.15062275878861e-05
3.66132223904788e-05
1.67673657440034e-05
2.77414493175615e-05
2.73221887550528e-05
4.24355193845607e-05
1.07569082830729e-05
2.35805983462161e-05
6.19955040470437e-05
1.94491183091301e-05
1.77617570398787e-05
4.11990793576855e-05
7.4011736589162e-05
3.53322105851112e-05
2.49824324855138e-05
4.30705558117304e-05
4.31984360132001e-05
3.90317965642103e-05
2.76732119174029e-05
3.84965164991496e-05
2.78288416204539e-05
1.40138103683369e-05
5.39092787360649e-05
4.07671206849306e-05
4.02104089501762e-05
8.6354839689092e-06
4.84503198283929e-05
2.79591977297598e-05
9.67402087865853e-06
4.40008539850094e-05
1.05324915993335e-05
1.31197478291029e-05
3.98953655394974e-06
1.89893467726817e-05
9.52268188794813e-06
-1.03390551709668e-05
1.51863034850053e-05
-1.97859166528725e-05
1.51926146638669e-05
4.27788895297607e-05
1.8402124714342e-05
1.65257057769425e-05
1.03410408057395e-05
-1.9652061617102e-05
4.03671088944457e-06
3.59739040448224e-05
2.23552855075699e-05
5.64279790920176e-05
7.75449549385173e-06
5.47762497188692e-06
3.44521930136296e-05
2.0576942315085e-05
1.04940599295943e-05
4.4951173260843e-05
3.93197029721118e-05
2.19893422179701e-06
1.25780831920222e-05
3.6121762059883e-05
1.21493187673102e-05
3.65123404575718e-05
3.19165855890426e-05
3.48615354922747e-05
3.98547822418828e-05
3.55157170832798e-05
8.88957687063854e-06
2.65644470058047e-05
3.06628791708526e-05
2.21370723719316e-05
3.32544712867383e-05
4.08091092640431e-05
2.17255767784036e-05
2.96324409479357e-05
2.90934020173503e-05
1.9690353485331e-05
-6.14555791512552e-06
2.09105405428743e-05
3.59463540188476e-05
9.76818022188905e-06
3.9966629990289e-06
2.22552273104505e-05
4.59133339982813e-05
1.72439975294729e-05
3.29441418766871e-05
-2.94231069667447e-05
3.09767010764095e-05
2.39933205491435e-05
1.17794966128078e-05
1.11640678551081e-05
1.53182478061527e-05
1.6675986778817e-05
-2.08094839396857e-05
-2.14093710011233e-06
3.95534765599559e-05
9.48635003227484e-06
4.62225710262693e-05
1.53829120763242e-05
1.28057745515535e-05
-2.22055822593727e-06
-4.15500090152373e-06
1.57302929731907e-06
2.92867417249999e-05
3.09820734333101e-05
4.99803605006878e-05
5.32994530081507e-05
5.36832023833079e-05
2.34761866943687e-05
2.57811003803823e-05
3.34688386892428e-05
2.19383647611564e-05
1.75342577635443e-05
3.70098386870108e-05
1.60801170860508e-05
3.36389072879995e-05
1.66720404929949e-05
2.92645427956145e-05
3.82740900887681e-05
-7.68707176077747e-07
3.17832352156656e-05
4.36687308869748e-05
-3.88507298665291e-06
-6.12146882224961e-06
2.0502660917043e-05
2.65861981826745e-05
2.26941655368616e-05
1.3131836632542e-05
2.85709515033313e-05
3.10488163187397e-05
1.90858229538608e-05
2.59769428066677e-05
6.27135007016047e-06
2.60540689979358e-05
2.24056067785689e-05
3.25313652954896e-05
4.5943308510854e-05
1.42529659288297e-06
5.1420135802179e-06
4.0391360911586e-05
1.80044299362147e-05
1.30480212076604e-05
2.41224554149087e-05
4.06717018621963e-05
3.28892265536687e-05
1.74774163974298e-06
1.23812582861398e-05
1.18312160392612e-05
8.62933655168033e-06
4.4096202269918e-05
3.40278477719434e-05
5.74424974701529e-05
2.60036321181762e-05
2.59254497481002e-05
2.89297686671511e-05
2.19514703449091e-05
2.03845839125802e-05
3.49742549887836e-05
4.98561537164565e-05
5.53430788350246e-05
4.27422708649883e-05
2.0098415474848e-05
2.90193344613669e-05
3.92917028970348e-05
1.76275709924013e-05
5.11269228521087e-05
2.2275661310508e-05
3.01051607374998e-05
2.06957228195738e-05
4.75159048291252e-05
2.77477288420118e-05
9.00012023212353e-07
5.61395084614771e-05
1.76612615439717e-05
1.01316007626276e-05
2.88385935232503e-05
3.84206521916265e-05
4.39622750647608e-05
2.48658683170662e-05
1.26024612385253e-05
1.81430884464659e-05
-6.08861627168032e-06
2.1170343076359e-05
1.22099700352889e-05
4.3257470271934e-06
3.43876224334757e-06
1.7442074219565e-05
2.88161803726345e-06
4.13802049871549e-05
8.39476135639699e-06
3.26249472725337e-05
1.7973476707126e-05
1.85202739860652e-05
5.06798474487024e-05
1.99812279176947e-05
2.25230395688905e-05
1.31222462568532e-05
4.21520426039147e-05
3.80622250546475e-05
4.77259706529463e-05
3.60566563580307e-05
2.88821280557062e-05
3.1231652506338e-05
5.66649397814188e-05
3.33294775021742e-05
6.31741346390625e-05
3.74597034788253e-05
4.25797829194249e-05
8.00074773713745e-05
5.24380564076539e-05
2.6464826817899e-06
7.93727678729447e-06
4.02007329959789e-05
3.34716520573784e-05
4.03249070067946e-05
3.48788014954159e-05
1.91223595268138e-05
1.74949635312912e-05
3.1763180615155e-05
3.72474835460823e-07
6.89476506402603e-06
1.3994259418565e-05
-1.69104645073765e-06
1.67862710372794e-05
-1.01083094001044e-06
3.26755544734819e-06
-4.12147898629874e-06
2.6070353933766e-05
-6.12382102135229e-06
-1.91364358794416e-05
9.52351263862395e-06
1.4470948063494e-05
2.43867005282549e-05
-2.08404519370541e-05
1.22594485306744e-05
3.81036515597719e-05
2.5041019965442e-05
1.97871283380256e-05
2.38028193951265e-05
3.90428811054647e-05
1.30926252202508e-06
3.16249346443555e-06
2.26757227130474e-05
4.19899727156279e-05
2.23764072873094e-05
1.95334995201672e-05
1.00538912693633e-05
6.16432528686861e-05
4.02253974127659e-05
5.38855861835023e-05
4.4520446194007e-05
6.61144739308745e-05
3.19276203037301e-05
2.62049080160196e-05
4.44533699983784e-05
3.59381374555975e-05
5.05908141834788e-05
2.14921094768657e-05
6.64275820449308e-05
8.90537191167096e-06
6.22695728828839e-05
3.22384430535084e-05
1.11399035860077e-05
2.59252599259132e-05
4.94137811730222e-05
4.35945523530426e-06
1.80111543852544e-05
8.0004456482776e-06
1.7330553122846e-05
4.35991191706486e-05
8.22050712009459e-06
1.75609339701099e-05
1.72686711948518e-05
2.24187500586021e-05
1.85379249030267e-05
1.23273284757911e-05
2.88048523128781e-05
1.69089999962502e-05
1.7374796295641e-05
1.82847263750589e-05
9.49212028994487e-06
9.13149292657379e-06
-3.15320005167585e-06
3.00365548709892e-05
2.11178556747282e-05
1.21718757045574e-06
2.70607458471393e-05
2.10231990609624e-05
2.61909427397203e-05
4.49680919053846e-05
1.37551257423495e-05
2.92904393802854e-05
1.87203073000512e-05
4.21536928131172e-05
1.64411143257444e-05
2.28964544032704e-05
3.00225603529223e-05
4.56093820539272e-05
3.56302640625453e-05
1.68065539384818e-05
4.48105294034199e-05
4.22875460988013e-05
1.42217411570146e-05
8.52548748648061e-06
2.17954865328212e-05
2.29656940992902e-05
2.23574628868892e-05
2.64820684368032e-05
3.27892724170305e-05
4.14336104719468e-06
5.32318406212458e-05
4.02676886838395e-05
1.4685612047053e-05
1.55775380681711e-05
2.33844113619593e-05
-7.48357310992182e-07
2.11295373990045e-05
-3.14898926376996e-06
-8.62834666318493e-06
3.90988416417351e-05
-2.02249115497606e-06
2.77105016151364e-05
1.67464337703673e-05
7.09664477239496e-06
4.58981467157842e-06
3.06347976813563e-05
1.1307944197842e-05
4.02828704764146e-05
3.37821076865142e-05
1.61251883211752e-05
3.63605700862659e-05
2.76395497345179e-05
2.40953335185874e-05
5.28063193718717e-05
4.04504516634769e-05
3.35114583733689e-05
3.63392898713682e-05
3.05300364719061e-05
3.86269649559165e-05
2.4606816131034e-05
5.05143309025182e-05
4.46169339695633e-05
2.02624417081648e-05
2.29017677705113e-05
8.96860055322541e-06
-5.88845229195779e-06
4.4159410911003e-05
-1.38080324628716e-06
1.67690226554254e-05
4.36532590085086e-05
1.0619350824097e-05
8.21933104527324e-06
-1.46096354510234e-05
-1.54978311705836e-06
2.5868606841653e-06
3.23491170708568e-05
8.04814159041486e-06
2.61131835344673e-05
3.44231399386067e-05
2.62755632117089e-05
3.39614273803338e-05
1.5407122481843e-05
2.04616618007138e-05
2.3040985566606e-05
2.19013038067802e-05
1.77378375900488e-06
3.35260468005023e-05
-1.46013679138638e-05
1.50301858342022e-05
3.97847478923996e-05
-4.72828873625046e-06
9.35149576585461e-06
4.08251183494263e-05
3.51824149862974e-05
1.38537328619917e-05
1.29643819276191e-06
2.2643827123906e-05
-7.66050156284776e-06
4.76189162374736e-05
2.62022848588125e-05
2.90357173785039e-05
1.44520727887079e-05
2.78500957790907e-05
1.35285951761789e-05
3.90972305511082e-05
5.64226206017683e-05
2.06565747296483e-05
2.20737981971508e-05
2.40580009981207e-05
2.83743364799667e-05
4.11452492452033e-05
3.35207772368613e-05
6.57145297268456e-05
3.39659528416041e-05
5.31601497232717e-05
4.08720443593617e-05
1.23520657918892e-05
1.32087543331032e-05
2.40767335844036e-05
2.1095817361439e-05
2.1976968938559e-05
1.74351682721052e-05
3.79000987531307e-05
8.45779543850015e-06
1.7433664773041e-05
3.88158938491142e-05
1.34215223136703e-05
8.06801910958229e-06
3.05576694312161e-05
5.91642293080637e-06
9.67014538701192e-06
6.49745817330732e-06
1.96254770718686e-05
3.29866136591381e-05
-7.24040148571743e-06
1.0120492778245e-05
6.38174735497877e-06
1.55573714487854e-05
5.99970453410023e-06
1.16052034918622e-05
5.28020373516662e-06
-1.38365425640161e-05
7.73470773966826e-06
2.50444785988991e-05
-1.37842286142086e-07
1.98163988433078e-05
3.52755938426896e-05
8.44228759248887e-06
1.54290813986383e-05
3.2164545046609e-05
2.83478495142085e-05
2.89361226182559e-05
5.0938933117014e-05
2.42358007779258e-05
5.56695078487436e-05
5.72888123515076e-05
2.68574116357703e-05
3.56049524207846e-05
5.90597663653104e-05
7.00821018079539e-06
4.80721447966564e-05
4.91207919040489e-05
2.35366817712302e-05
2.1730008083938e-05
2.41907028811157e-06
4.24145369816752e-05
2.08835902430655e-05
3.34388536856536e-05
2.25550251547219e-05
3.02746304766302e-05
1.58737013203337e-05
3.50252156558252e-05
4.51301890162615e-05
1.75740565636071e-05
1.72832225254052e-05
8.39170658534432e-06
1.0295774797735e-05
2.12107025149567e-05
1.67039926746569e-05
2.55703555336729e-05
2.09189266817606e-05
3.41125432490194e-07
5.10884968001948e-06
7.17534033155261e-06
9.42870593321571e-06
1.47509543685566e-05
1.35855896120252e-05
-4.8628730889508e-06
2.00482007929022e-05
1.07230719070623e-05
1.0159607795416e-05
1.49330017743464e-05
1.7292111586213e-05
2.75680232925501e-05
9.62084414508471e-06
1.72311726230319e-05
3.23398376607123e-05
3.72476406214785e-05
3.12884863055785e-05
2.92937076718632e-05
4.16666932297651e-05
5.76104280191222e-05
2.3845689122106e-05
4.67601199327011e-05
1.30230594675232e-05
4.23467176778798e-05
1.77463432075122e-05
6.69104320275159e-05
3.74580189006725e-05
4.25690709553977e-05
1.68067336620354e-05
3.95100085432897e-05
4.23834008238583e-05
2.71975401740557e-05
3.17637072173516e-05
2.90900824267613e-05
3.88297512131074e-05
2.18803243266332e-05
2.91210098055629e-05
4.77699659022751e-05
2.79044506149349e-05
3.02736379990847e-05
7.13921394050664e-06
1.35458056437388e-05
2.28288655827783e-05
7.18347995628437e-06
-6.07571331386649e-06
-5.05842747005408e-06
1.49004040669658e-05
3.35781032572467e-05
1.25714776467227e-05
1.0825755975656e-05
2.01103018053315e-06
-2.54970015507102e-06
7.67777293368365e-06
3.460869015497e-05
3.08308498401463e-05
1.84337801443844e-05
2.58828374517353e-05
4.67882061859344e-05
2.31349626693039e-05
1.57607213255459e-06
4.72762063551222e-05
3.58967417596513e-05
2.84983620777049e-05
5.29842127879178e-06
4.35770469848232e-05
3.3479737838259e-05
3.63850212621992e-05
6.87318301022638e-05
3.87703773797993e-05
4.54019645011588e-05
3.27615805629122e-05
3.48514543654427e-05
3.34718962103707e-05
2.71810881544334e-05
1.55527875764347e-05
6.0843516317546e-05
3.09066537305118e-05
4.68188108399367e-05
4.62010934501103e-05
1.43950781866979e-05
2.22604643559097e-05
1.35156220750157e-05
8.83832651805464e-07
1.64427832906367e-05
2.86982897755603e-05
1.77946069132274e-05
1.65054901701565e-05
1.77184363560521e-05
2.33519612988413e-05
3.41838528243362e-05
2.88247599842689e-06
1.34966809693053e-05
3.77411427332095e-05
-2.6916709223392e-06
4.65493225339083e-05
2.7394115138976e-05
3.15778051921783e-05
1.29188441285021e-05
3.66635884657223e-05
2.59376205989497e-05
2.26386078761535e-05
3.62625706500084e-05
3.31351831412097e-05
3.610919217574e-05
7.93466035844739e-07
2.59411179860253e-05
2.78908894573098e-05
4.44100400408284e-05
6.57349442904922e-06
1.43568025817148e-05
4.51613364883359e-05
1.64965104931724e-05
4.41755939896198e-05
3.74763212318332e-05
2.66006158127422e-05
1.42020913385996e-05
1.67115898653968e-05
3.02097199071533e-05
-4.74500598973578e-06
1.42470541806055e-05
-9.08069152931758e-06
2.74405538068164e-05
1.37596770427009e-05
9.32796617643631e-06
5.10486303511237e-06
1.48405003827341e-05
-1.20560138922257e-05
3.15455004504732e-05
1.02626578311447e-05
5.76255591669386e-05
4.62318341589438e-05
4.81616291758596e-06
2.91813209070658e-05
1.7222399380834e-05
1.49976180870565e-05
2.96232997764256e-05
3.33499178664415e-05
2.40134543777816e-05
2.48767928296196e-05
4.43974531922836e-05
3.36501347239758e-05
4.03195837529629e-05
2.69059276506695e-05
4.39566842387886e-05
4.88698420136867e-05
4.27529704057819e-05
5.26210499218992e-05
2.99674373404256e-05
2.01799804976323e-05
2.40502603703266e-05
1.48382199621188e-05
1.57572456809012e-05
1.18264457295942e-05
3.85388883786446e-06
3.47831278891325e-05
2.88613162972003e-05
1.14964291085996e-05
1.96194538959577e-05
2.18465364387871e-05
2.14774525646228e-05
-5.11291311769072e-06
2.42374342344555e-05
4.71096093203306e-05
-9.61622635559631e-06
4.45667771117461e-05
4.8277913083927e-06
-1.76966974583298e-05
2.26849126690001e-05
4.37969467520688e-05
4.8603045518025e-05
2.49119629808096e-05
4.35625686260527e-05
6.00730083368745e-05
9.30851245227002e-06
2.64851179574652e-05
2.0851942136432e-05
3.07490324343798e-05
3.16727755889365e-05
4.90103608281778e-05
1.15026178922267e-05
3.87007372362523e-05
7.494453240809e-05
1.1697614204549e-05
4.31033915385783e-05
3.64662627129304e-05
3.78249937251812e-05
1.44186352969436e-05
4.6504258428873e-05
5.44705523910363e-05
-9.56229033264691e-06
4.30526154826267e-05
2.29331385702256e-05
1.6650647496073e-05
5.29427348625168e-05
2.49983229211275e-05
1.44863999540573e-05
-1.55424332998613e-05
2.44799824466194e-05
2.19379293500807e-05
1.05851997537317e-05
1.77348608853491e-05
2.80541559150881e-05
1.82744141449811e-05
-1.57463038216788e-05
1.91704004451098e-06
2.84885261281188e-05
1.83001942271461e-05
7.57140525951796e-06
1.71334890257935e-05
7.4561641173869e-06
-5.7262702917973e-06
6.00420945974842e-07
2.9537027882295e-05
1.0576270369617e-05
1.25923463793793e-05
9.53207092793434e-06
2.53631884847577e-05
1.99583816858287e-05
2.26556750354119e-05
3.41366238575597e-05
5.74090163836562e-05
3.76948614401861e-05
2.07062804106767e-05
4.33828181917758e-05
3.31727272719834e-05
5.16848348649932e-05
1.21191088436768e-05
3.3222883215203e-05
1.25180254482344e-05
3.57913345555193e-05
-1.75010452538592e-05
1.30898582066301e-05
4.95193878681818e-05
2.88207993425534e-05
1.39944447350997e-05
5.13227664839613e-05
-7.09238924266089e-06
1.42261546292474e-05
2.48719213445655e-05
3.14772316570704e-05
9.60322787786883e-06
1.47269108413182e-05
2.49581159719604e-05
2.61974323845466e-05
3.93398864189094e-05
1.95746006932345e-05
1.74143143269815e-05
3.06245523792071e-05
2.30801845964722e-05
1.21229615497076e-05
3.01608245121957e-05
-7.38842929765162e-06
3.61903180886663e-05
4.56684967955125e-05
7.24745245747926e-06
2.76259701913182e-05
3.7434831071413e-05
2.08022223002966e-05
1.05861002231477e-05
4.17244694017657e-05
2.91353492038651e-05
9.0922132302783e-06
3.41469337521925e-05
2.91813640408122e-05
2.81476712751454e-05
1.92199668375473e-05
1.38812192044898e-05
3.86235182311713e-05
8.51725927077056e-06
4.35530337253635e-05
4.77336574209796e-05
3.03503017763061e-05
2.50643773295221e-07
1.65013839278285e-05
1.90901836369501e-05
3.31258363381366e-05
3.45877492666038e-05
4.21096891024664e-06
2.78798763666269e-05
3.99995773051901e-05
3.52935691589843e-05
2.78663480916222e-05
3.64267688013873e-05
2.85602842859819e-05
9.04226050856281e-06
1.26272998578528e-05
8.98733635583099e-06
1.25917956287023e-05
4.40417293802521e-05
3.84240221093233e-05
2.42443646903604e-05
3.50880507833287e-05
4.77897472935188e-05
1.58859555549804e-05
3.07784701180829e-05
5.11818627511532e-05
1.8456476192618e-05
3.94376773598728e-05
4.50867490165088e-05
1.47092438459487e-05
3.40007955988568e-05
3.13053841630281e-05
1.83426440668162e-05
1.50246953923813e-05
4.957858481504e-05
4.68288548708983e-05
1.26160024161232e-06
4.49276355066524e-05
2.14417894696913e-05
-8.23722929122038e-07
4.747693735787e-05
3.73132196120548e-05
2.48249063446258e-05
-4.54075102713592e-06
1.55181314429446e-05
3.26330840209534e-05
4.64705835611293e-05
3.86532861657208e-05
2.03672305883098e-05
1.08830150143276e-05
4.08562419309499e-06
3.67125707570343e-05
6.52734296690924e-06
-2.90985252346362e-06
1.86150621823198e-05
2.36938816715796e-05
2.20518533709381e-05
3.35961227919589e-05
2.14101054425379e-05
5.17748368546225e-05
2.69739734820362e-05
3.34916958507817e-05
2.16663887487936e-05
3.7792403909092e-05
3.61363465512819e-05
3.46757574957242e-05
3.69453639407529e-05
2.94269937479918e-05
7.92943245996196e-06
2.28033873502938e-05
2.28659110458718e-05
2.44734079194825e-05
1.0116950611363e-05
1.1297276808419e-05
3.41919947910538e-05
2.38116187045924e-05
3.52111809733259e-05
5.64143816037248e-08
1.7656602682222e-05
2.99658754682221e-05
1.47515891590265e-05
1.97418713852592e-05
-4.83564132343113e-06
1.73489267945553e-05
3.23430950170568e-05
2.57710815487476e-05
1.94997306320079e-05
2.34919914935114e-05
6.33830132008228e-06
-1.42548651882704e-06
3.39687628344143e-05
8.70647337297881e-06
1.45519863167612e-05
2.51923080989831e-05
2.71540221818087e-05
4.66335904411917e-05
3.85695584624167e-05
5.08128566194763e-05
-4.78113135922197e-06
1.7176409781679e-05
2.27993870175106e-05
3.34299574490741e-05
1.90798968884211e-05
2.64686159604909e-05
5.29017279252887e-05
1.34044617481839e-05
3.16676747060751e-05
3.78480301008872e-05
1.39174497999858e-06
9.96240490940219e-06
4.55177706997953e-05
2.44381931347078e-05
3.24494870562665e-05
1.24237513303511e-05
4.15793438933738e-05
6.18394378465533e-06
4.20728189549341e-05
3.3800386424136e-05
-3.354419740246e-06
6.58795543292357e-06
3.37999773179026e-05
4.15614874673522e-05
1.23008167075493e-05
-5.61997357669002e-06
3.26074206970311e-05
-3.42646875605683e-06
1.28138897945376e-05
-1.84933365295771e-06
4.22307275853278e-05
5.39309138324603e-06
6.84139143016809e-06
3.45588360058045e-05
7.31220720657972e-06
6.15556378285773e-06
1.6290391392689e-05
4.17297703373714e-05
3.09480670382003e-05
-1.45988418382935e-05
3.57801578738481e-05
8.79797836065617e-06
2.06204276169661e-05
2.86395274067495e-05
3.11610628072918e-05
2.16364658006353e-05
2.64520351370078e-05
3.77220727627205e-05
2.94421704410757e-05
4.38665035607766e-05
4.67057302893349e-05
3.50484084237352e-05
1.68927369476515e-05
3.67902894423045e-05
3.07461940477148e-05
4.42139911093888e-05
2.46675383460091e-05
3.54169245888978e-05
4.44432773540377e-05
1.27690346638368e-05
1.22838268670633e-05
3.36586012811639e-05
2.49192442912631e-05
4.26946848899545e-05
1.97179529761396e-05
3.30788558453713e-05
3.11805089371746e-05
3.66613079708659e-05
2.75615832287248e-06
3.02174065912188e-05
4.47181369641447e-05
2.5982848100137e-05
2.94131436117143e-05
-8.59767166908285e-06
-8.03854344091233e-08
3.64480364083645e-05
2.99524265093141e-05
-5.11140873025323e-06
1.79662086933739e-05
4.92605169089833e-06
-5.61615309484465e-06
2.27596694187877e-05
2.38263115139807e-05
1.00085018075302e-05
2.13299869547036e-05
1.93497180656009e-05
3.28161843992557e-05
2.49007188718182e-05
7.45834017000578e-06
3.40667296335715e-05
2.16445243306183e-05
1.64828909231618e-05
1.0621924806351e-06
4.50943630268048e-05
1.99748957069623e-05
-8.75666648136946e-06
3.52677909345388e-06
4.53178392717311e-05
-2.11023331213944e-05
1.08025981336253e-05
3.69407448419785e-05
2.30883314467518e-05
3.00345652322488e-05
4.07492358800964e-05
2.14422208647786e-05
1.74739817456669e-05
1.01236643022532e-05
3.37836124719164e-05
5.92355966222996e-05
3.62792953351641e-05
2.871853510182e-05
3.30547192206981e-05
3.26745114981124e-05
4.01435743143192e-05
2.94654184211934e-05
2.59646342153698e-05
1.56168952737497e-05
2.65544597851883e-05
3.46426714628692e-05
2.74306640908979e-05
3.04097056222699e-05
4.02642981025248e-05
3.16892108886934e-05
1.73628604631611e-05
4.99258178820621e-06
7.61178772620656e-06
5.72821338040268e-05
-1.29161604816743e-05
2.32962488676875e-05
-1.02189109312393e-06
-3.31799471361753e-06
-4.79878781323768e-06
3.00146831937581e-05
3.46563054985881e-05
2.53897784901763e-05
2.77056084946699e-05
1.58835869664084e-05
6.99305252301393e-06
3.29334410716286e-05
2.7154175202427e-05
3.44506556532375e-05
2.88258312965652e-05
1.64738380379213e-05
2.18062084524117e-05
-1.34017836501721e-05
2.00394326004954e-05
3.53183324085382e-05
4.97033411002292e-06
1.08819470128005e-05
2.68746330583469e-05
9.34400585540922e-06
2.26035800953836e-05
2.41630780555974e-06
3.59595641623773e-05
2.6501122634158e-05
3.97327679799913e-05
1.52633032049067e-05
4.16265504544399e-05
4.62179991732843e-05
3.30662810685296e-05
1.92316024192957e-05
2.96820305812997e-05
2.5035699125736e-05
2.05311674279406e-05
5.39654408361207e-05
2.29074188743575e-05
4.64999642605314e-05
2.05382096830778e-05
6.81796707896953e-06
2.24674237610902e-05
2.1982770398181e-05
4.62419347231531e-05
4.6136100245675e-05
3.02900476652808e-05
1.42721074176882e-05
2.98033327952708e-05
3.77228810932184e-05
9.75910795778643e-06
3.00970696687118e-05
-2.40984559960929e-05
1.07078118049136e-08
1.36083741149088e-05
2.84906430785722e-05
3.81996228346343e-05
1.21135218803103e-05
4.68623124904666e-05
1.06114126457364e-05
3.83418786718249e-05
8.87025183476829e-06
1.05163173230473e-05
1.79894808154804e-06
2.08022614505628e-05
1.83846736375693e-05
7.49097173520146e-06
1.43174917535391e-05
3.1048601274084e-05
3.49883882673101e-05
9.59534549946287e-06
3.01668443382635e-05
2.32302810248183e-05
1.70431182305404e-05
4.92566875708963e-05
9.85230639326682e-06
4.50083386011126e-05
-3.14036728016069e-06
1.60813945580994e-05
2.79338517277838e-05
2.08896606543001e-05
2.25820516467879e-05
3.6928981842718e-06
2.36249603828733e-05
2.00080779200039e-05
3.5331457517518e-05
3.07409634884412e-05
3.12337633318114e-05
1.54199861136435e-05
3.52744149780809e-05
2.78874602047942e-06
2.690933077329e-05
1.12586211404316e-05
6.32397551444965e-06
1.70033481228135e-06
1.16646453018673e-05
4.38944641705221e-05
3.31986050598594e-05
2.45616494011024e-05
4.46675640339686e-05
6.70666907816978e-05
4.58821979039348e-06
3.99948998682687e-05
3.37031530399962e-05
3.53002852032101e-05
2.92622361720681e-05
1.49766223611141e-05
4.87399211818577e-05
2.06538569747957e-05
4.26334498986959e-05
3.6631444295228e-05
3.97763320051147e-05
2.32009665191538e-05
4.25327621798538e-05
1.08172041612389e-05
2.93505342021253e-05
3.79063655643547e-05
4.81425066955223e-05
2.63071768708221e-05
2.55035972446646e-05
4.73733143607124e-06
1.47745200816296e-05
4.46013914968636e-05
3.37021440942144e-05
-3.45670140119926e-06
1.63702670385124e-05
2.14001120309578e-05
1.77799166265362e-05
2.94354496487965e-05
2.79903052969363e-06
3.87977986950883e-06
1.86413034024617e-05
-1.69738891708408e-05
4.59942018723308e-05
7.85012345296984e-06
3.19211760126289e-05
2.71181023195499e-05
1.38629852235932e-05
1.48130923537167e-05
6.03754494726095e-06
3.49958323755008e-05
2.66899693017558e-05
2.35859764372149e-05
7.34834736513797e-07
2.14056002277151e-05
3.37613915687737e-05
2.075423747493e-05
4.50449624353034e-05
3.51823986080451e-05
2.7404327577358e-06
2.08432541105711e-05
3.63661599601183e-05
1.4015758935437e-05
3.21336209549208e-05
4.42549234338991e-05
4.0806260970497e-05
3.78041428184519e-05
4.10757424088751e-05
1.48858430511485e-05
2.51078930093089e-05
4.50355386206203e-05
4.24115937090545e-05
2.54655400886405e-05
4.05595256496004e-05
3.00901489583648e-05
1.77500483745298e-05
1.56142426448837e-05
1.64857653249099e-05
4.1717633648806e-05
9.39688697060301e-06
2.02836813263452e-05
1.90226442865484e-05
2.70181659697613e-05
2.4691752270763e-05
3.60704897805195e-05
1.88296794188222e-06
1.7184106026481e-05
3.6905330161091e-05
-3.80635460248423e-07
2.48789296835376e-05
-7.88122051747057e-06
8.816094960476e-07
1.83098084636388e-05
1.56307235483195e-05
7.15168288538743e-07
5.3647397566897e-05
4.55229798766769e-05
2.11813406380852e-05
8.80234288683146e-06
3.24696580537118e-05
3.5512473056797e-05
3.99462973112087e-05
3.4739050687484e-05
2.36810601721209e-05
1.39981251214121e-05
4.97804827147163e-05
1.69695008003661e-05
2.01556872597356e-05
7.28197705898919e-06
2.93346410350819e-05
2.98272302194426e-05
1.87580506199495e-05
1.12988712636814e-05
5.45770212138915e-05
1.605243470009e-06
2.61944547458491e-05
2.5320007898316e-05
9.37285929725576e-07
2.44858452437869e-06
2.16740141881118e-05
2.00170375685238e-06
3.76306643155623e-05
3.26149903967876e-05
2.87125646211945e-05
3.70805404248514e-05
2.92541350416286e-05
5.13559827458842e-05
4.39340650889808e-05
2.17904892578365e-05
2.71853038762217e-05
2.74960326933093e-05
5.41692053737897e-05
5.11805871148505e-05
4.34056298979197e-05
2.81240233042708e-05
2.10927915284367e-05
3.24616470739828e-05
2.17912769376936e-05
2.57352806795979e-05
2.10105946127841e-05
7.48196788379598e-06
3.9687541153763e-05
2.6593138343673e-05
5.23420491076804e-05
3.43760701627981e-05
1.58904442546594e-05
2.15574264975709e-05
1.91503601494362e-05
1.05365044316405e-05
3.03086016239252e-05
2.10756399074526e-08
5.18718482872902e-05
3.33370276189018e-05
1.15116613852973e-05
1.00029126472948e-05
-1.90797689463458e-05
2.23019760567754e-05
2.64919529532433e-05
2.69482401430519e-05
1.61785805760533e-06
3.70910297672287e-05
3.36256131058992e-05
-2.42081276504401e-06
3.29534756906431e-05
3.12253313976452e-05
3.37486378380147e-05
5.87511023337668e-05
3.79633963433789e-05
-3.39909413863895e-06
4.19411430943031e-05
1.86391320850222e-05
1.99834990371207e-05
2.79531107494314e-05
2.58151708321341e-05
2.13315028926767e-05
3.23089440446484e-05
5.36876605252029e-05
2.9608721636239e-05
1.887644013466e-05
2.75051470443584e-05
1.9852615041956e-05
2.0478240887453e-05
-1.64224065108684e-06
2.95205310183705e-05
-5.55543427866417e-07
3.19567117865112e-05
8.06325539803924e-06
2.15976060246655e-05
1.54897914063976e-05
6.94335107700661e-06
2.25139568081303e-05
3.66922171109255e-06
6.22018465047939e-06
1.74685460657854e-05
1.46589849731593e-05
4.20950610478558e-05
2.02274724368171e-05
-1.35730110555758e-05
1.20823168955765e-05
2.26110944141402e-06
2.27509313325045e-05
1.03247121192917e-06
2.10677338091795e-05
2.96552302983892e-05
3.06938994055624e-05
4.74933768709252e-05
4.60650286639225e-05
7.12888714749329e-05
3.83093967003585e-05
3.29212701957183e-05
3.99833994997812e-05
1.87375671772535e-05
4.11340642688153e-05
5.0803189538089e-05
3.83561028807027e-05
4.35825534228289e-05
5.41933652668865e-05
4.22429967858575e-05
4.16933917639569e-05
3.32553161430238e-05
1.1779279053982e-05
2.87875254275554e-05
4.56060869466961e-05
1.45512623088146e-05
3.11289506920824e-06
5.34777149817901e-05
9.95681925728349e-06
1.76165105514401e-05
-1.2968132521056e-06
3.61485675946747e-05
7.00525369067289e-06
2.64696911738449e-05
1.21102341157425e-05
1.47887241991751e-05
8.50090830302685e-06
1.52594227363995e-05
2.65514153682456e-05
1.32890783878076e-05
-1.44854655105927e-05
1.72196940121754e-07
-9.50578902062771e-06
2.95686470244951e-05
2.53198830933722e-05
2.28231434112623e-05
5.41840412412687e-06
4.45543354778211e-05
4.64337619766269e-05
1.4597944530386e-05
3.42397637537509e-05
1.39781243956032e-05
3.03812390283122e-05
3.73498040644101e-05
3.53864014405044e-05
2.41423704538705e-05
3.01963261892892e-05
2.60739554810506e-07
-3.86129381349974e-06
3.54060620069604e-05
2.85153749650268e-05
2.98974547385338e-05
3.13013080222117e-05
4.68828519197198e-05
2.44746595699214e-05
2.93332571335709e-05
4.07398025694559e-05
1.82170189746682e-05
4.08540965296758e-05
2.32411565622088e-05
5.65957471354656e-05
2.14669039530155e-05
7.17981071968075e-06
2.44888025386829e-05
4.37465156973418e-05
2.07088770957663e-05
-5.06141223834749e-07
1.18391316199278e-05
2.09441820332824e-05
2.11574938603234e-05
2.39247382053407e-05
7.31550255366363e-06
3.93089149935971e-05
1.16211551357106e-05
2.35203678644292e-05
1.82972942212422e-05
2.74079674789289e-05
1.21403790048637e-05
3.53212247015301e-05
1.53614635565987e-05
1.26223174309091e-05
2.17553114485279e-05
6.95675731683556e-07
3.8045915162476e-05
1.65417473368929e-05
1.49569262914382e-05
4.68339013020494e-05
2.44336974371702e-05
4.77035673488729e-05
3.8163184283304e-05
2.23815807708506e-05
1.54247235411247e-05
5.12165305149173e-05
4.05554875611551e-05
1.01549892545356e-05
1.53559756068425e-05
1.04936272132024e-05
1.83779369966627e-05
1.94003349360689e-05
4.03203600901697e-05
2.67078297563488e-05
-9.05371831389173e-06
5.35246524316154e-05
3.17076495687793e-05
-1.85178194523989e-06
4.37588855933015e-05
3.31230512605466e-05
5.59606805432399e-05
3.09581211002628e-05
3.96821837913094e-05
3.15857445213026e-05
4.02622312156917e-05
3.54518532888313e-05
3.86254902484054e-05
3.72258527102403e-05
1.55596971727873e-05
5.38146656643465e-06
3.21553516497568e-05
1.93087895189707e-05
9.56866706613607e-06
1.44992449724477e-05
1.07509475082402e-05
1.52189867382117e-05
3.95693504974545e-05
3.83375592034206e-05
5.0349064727719e-05
9.51637764813446e-06
2.32722913407041e-05
5.23354423783311e-05
1.43553030936822e-06
3.14689057072121e-05
5.58838665059749e-06
8.50923457795926e-06
1.50765230293444e-05
1.80904965252753e-05
7.09298006529288e-06
1.91663915397584e-05
1.15816421715089e-05
5.01390565577687e-06
-1.1715578731271e-05
2.62459812179771e-05
3.78112690956351e-05
3.10171326889316e-05
3.77426279530093e-05
3.16727183177817e-05
3.77635911556869e-05
3.26908593075018e-05
2.05396519412998e-05
2.04360137714314e-05
1.56394200346285e-05
2.22756493564025e-05
3.56191283000971e-05
4.12089714909832e-05
2.74164368714554e-05
1.86380600226148e-05
3.41901854854215e-05
9.37062029482571e-06
2.33756063207027e-05
3.4590848618692e-06
2.06129917862699e-05
4.8367110605816e-05
3.32311957803718e-05
3.04561315046088e-05
2.65323344917049e-05
8.36118529479826e-05
5.61408814300148e-05
7.6351015139184e-06
4.34286609534687e-05
1.83055905241016e-05
1.48013345161293e-05
4.15708410179085e-05
3.25302227656945e-05
3.83885422122329e-05
6.89041185286174e-06
3.51960493263317e-05
5.13160845554142e-06
2.44735617824216e-05
2.53669411688495e-05
5.48301378485099e-05
4.01105913213679e-05
1.30070954130719e-05
1.31856151540134e-05
3.69030034648712e-05
5.53780470533361e-06
2.35685738048289e-05
-1.37798588677839e-06
2.10086839608969e-05
4.09065531905438e-05
3.11303823258843e-05
2.8357451254253e-05
3.05105375795133e-05
2.66175409381893e-05
2.00285514032007e-05
7.49088620662129e-06
2.70868623645487e-05
2.86669715799206e-05
1.7111798105073e-05
1.68203440740681e-05
1.59315233417024e-05
6.10719865024832e-05
2.93852595594068e-05
5.32995679834031e-05
1.38868078655199e-05
2.95979868944478e-05
2.99878135648896e-05
5.22285700013133e-05
3.35295738745121e-07
3.81796666297663e-05
5.8565655488872e-05
9.07251964907126e-06
1.7912272396432e-05
1.50779327528886e-05
3.10582033054116e-05
2.96863877215709e-05
2.61008107842049e-05
5.65236634377357e-05
6.65188596161e-05
2.58388657173679e-05
1.58301985156088e-05
1.25916780779012e-05
1.11291064010311e-05
1.77945428403206e-05
1.55713232388565e-05
2.48291333155844e-05
3.39641473711793e-05
2.00884565435467e-05
1.71384785959819e-05
2.88019638784251e-05
1.77430175991278e-05
2.2738008723214e-05
3.05923032561884e-05
2.35475878882552e-05
1.82999307636704e-05
2.61901753608023e-05
6.62709430366522e-05
4.35484905747016e-05
5.24818362413401e-05
3.3295312650508e-05
2.94682983767794e-05
-1.30610827591601e-06
3.55277535209171e-05
1.76832008098967e-05
2.76770736376066e-05
3.65204880261467e-05
3.93605315756031e-05
2.88491568786642e-05
5.75467864101996e-05
5.26151899436328e-05
4.2344454390462e-06
2.9446004761924e-05
1.92235450507512e-05
3.13216676116545e-05
3.46527457786727e-05
6.48999767045956e-06
3.27303076974296e-05
2.28478870793814e-05
2.48581612341164e-05
9.92691313373801e-06
3.41790294115652e-05
1.47375836078707e-05
2.23152118165716e-05
1.71851908705205e-05
3.02730250976731e-05
1.35073971268366e-05
4.54597157117057e-05
3.8497178808376e-05
2.30268174327213e-05
1.80023150505683e-05
2.97192751427414e-05
2.6149247733127e-05
4.15269170593076e-06
3.26456216986263e-05
1.51710121625222e-05
2.36144647387398e-05
7.77115259925326e-06
1.55743603427852e-05
3.8638765022865e-05
3.91857256813316e-05
6.40789560671533e-05
4.05514353718855e-05
-4.28630059699492e-06
2.62371125223659e-05
1.22219596855064e-06
2.92238905645226e-05
1.89258906208261e-05
3.82524103739592e-05
1.36714720947217e-05
4.33515054870837e-05
4.48288360857926e-05
1.83929398372784e-05
3.96659760526546e-05
1.44229085731293e-05
2.10156624107536e-05
2.92648804405272e-05
4.05362859320112e-05
3.05177182738902e-05
2.53796047917706e-06
3.95300997831822e-05
3.14775213713323e-05
1.63614092280868e-05
1.61505977330878e-05
6.28900476519379e-06
4.73257823900532e-06
2.69269204205521e-05
5.78666294563256e-06
2.45979661628824e-05
2.80976727002309e-05
2.56727182026714e-05
3.08933801572174e-05
3.22926242487846e-05
1.75968373200282e-05
4.80424328809234e-05
3.81756786570749e-05
5.38842192029151e-05
3.04712288514555e-05
2.66195866602988e-05
2.38096993399983e-05
1.55397931926971e-05
3.8404905511964e-05
2.32917771006147e-05
1.68405168719065e-05
4.27566317795033e-05
4.44171717302344e-05
3.82125503279661e-05
1.91313829964488e-05
2.12018661591246e-05
1.19215797788202e-05
1.16114089870748e-05
1.92391529750349e-05
4.09668182453128e-05
2.05894906173095e-05
1.04954654617624e-05
2.57164396252319e-05
1.76806415100553e-05
-4.88909787329904e-06
3.48665082041055e-05
3.46883783364999e-05
1.05164107764455e-05
3.20093222225645e-05
4.59751703731478e-05
1.54905631303537e-05
-1.19699121039538e-06
1.30530358519296e-05
3.34180540056306e-05
1.19788357219648e-05
2.86709909545401e-05
2.57570034561462e-05
6.58097873787794e-05
3.75160225336286e-05
1.60841205195817e-05
2.82492933623441e-05
1.55652223742219e-05
-1.08151684361393e-05
2.11618616817568e-05
5.89123101087066e-06
3.9846332881287e-05
1.2334896568816e-05
2.25181555179073e-05
2.31391979198229e-05
4.13488467003162e-05
2.50362531570319e-05
2.09894316698602e-05
3.04264055936053e-05
3.6772270278562e-05
-8.30960739678436e-06
2.31142982469147e-05
4.03598294830043e-05
4.12471555441746e-05
1.93304422400777e-05
-8.40882687837816e-07
9.68148315555403e-06
2.05528542078804e-05
1.39700825698777e-05
2.5323712934059e-05
-1.06416277664266e-06
-2.78018116960274e-05
3.08015242734394e-05
3.19578232611146e-05
2.49171450969174e-05
7.74859527351473e-06
4.12501356344406e-05
2.45338663851583e-05
3.58897040464535e-05
1.22713933980862e-05
2.512463855283e-05
2.25812084777261e-05
4.19374837499916e-05
1.84226550993096e-05
2.18229466080111e-05
1.1027577753701e-05
1.94471204058996e-05
1.64418188397117e-05
4.27853673915073e-05
4.67616361140181e-05
3.97028255667738e-05
1.5411411288904e-05
4.33288292640996e-05
1.47097211270706e-05
6.18922231665085e-05
2.56550084131446e-05
1.32456396247945e-05
5.48778372369125e-05
6.07635205261218e-06
4.54571476939527e-05
1.71899585983832e-05
1.66652565616849e-05
-2.42982137831331e-07
1.4377290009673e-05
3.58212938042149e-05
1.56905015531813e-05
2.68510782769178e-05
4.56138930803093e-05
8.79007719012171e-06
3.3927095559333e-05
3.12018224615678e-05
5.13803531545919e-05
1.33330036307938e-05
2.03301746546554e-05
1.58144222118855e-05
3.48117349065221e-05
3.33768624580779e-05
2.1602342449511e-05
1.42923195190421e-05
-1.2607886650536e-05
2.31681790607046e-05
3.12431889022677e-05
4.00808824287995e-05
3.14105551821994e-05
2.39801593549743e-05
1.17717746370973e-05
2.15247123579632e-05
2.48619840787783e-05
2.88138558718504e-05
2.04938215833055e-05
3.8760435176712e-05
4.09487150884956e-05
1.81739996300923e-05
3.02776833867586e-05
1.97013981138015e-05
3.98304208814915e-05
4.81292321287742e-05
1.51196890557624e-05
3.32697326145338e-06
9.96869197377925e-06
2.70817061177716e-05
7.66082604774094e-06
-1.4692603155226e-05
2.46488042489083e-05
2.96126654186805e-05
4.57150932723179e-05
1.14498705508866e-05
2.75252358963908e-05
3.3420566337944e-05
1.34143332431373e-05
4.37229712086188e-05
6.47310390832321e-05
1.35376270093392e-05
1.66303669368888e-05
-3.19447993946283e-07
1.65823087461732e-05
1.17740018781275e-05
2.75416677310682e-05
1.92541158755263e-06
5.55810171914181e-05
5.47397617355147e-05
2.78842327426143e-05
1.90091378885346e-05
1.1996192679441e-05
4.06959570185394e-05
2.31743147323461e-05
2.01268394028205e-05
2.86230853860413e-05
1.13968072645104e-05
2.03860398865684e-05
3.05816619713614e-05
2.11209271115621e-05
1.15915199645122e-05
3.91472197324943e-05
1.23666275065147e-05
2.96866749931841e-05
4.43164315800145e-05
1.62415439402722e-05
2.1629551594453e-05
3.56910845183072e-05
3.08310585838821e-05
-6.12616556672815e-06
5.08325456396341e-05
1.05388255727057e-05
3.19240403041269e-05
1.54738869819948e-05
1.68022849341441e-05
3.58180010302519e-06
2.00188542814005e-05
4.48193935493988e-05
2.31362272974277e-05
9.65627168422793e-06
4.5283984009805e-05
3.66472511936178e-06
1.51978986057076e-05
2.27365354194764e-05
1.98575463310726e-05
4.6580126906335e-05
3.59346931659371e-05
-5.45727037648708e-06
2.39843416502832e-05
2.3002075272902e-05
6.20611459273013e-05
4.3979636009176e-05
4.64905869243908e-05
1.60403321497387e-05
6.77471059810594e-06
3.19573542732531e-05
1.6670542551082e-05
-1.51293157788746e-05
1.81972731971181e-05
3.21819341222897e-06
3.30106753006953e-05
2.96746403998334e-05
4.55161951655808e-06
2.20343092335161e-05
4.03819499693046e-06
1.61722628279403e-06
9.61415338934271e-06
2.46557650170746e-05
4.53492846599549e-06
8.44392101480202e-06
2.42537603961917e-05
1.02275064870691e-05
3.69634189934075e-05
3.03039744070945e-06
2.25998063803479e-05
1.62413073034148e-05
-1.27711297470245e-08
-3.32916421858978e-06
1.32481922528504e-05
-8.35779865172979e-06
1.93706969712148e-05
3.52360300126278e-05
4.82445652394465e-05
5.60552746551095e-05
9.10164201398898e-06
5.81947444598063e-05
3.6094330731181e-05
3.48936524494564e-05
5.32000157736664e-05
2.37308918223314e-05
3.11980641338224e-05
2.27227511960128e-05
5.22868042726893e-05
5.22596497672274e-05
4.07216406410172e-05
5.12304683769792e-05
3.61179600912795e-05
3.09304415237049e-05
3.74395087418752e-05
2.92379072119402e-05
3.70600595593245e-05
1.7334217236402e-05
3.48781114749199e-05
1.44142863418615e-05
-9.82811282355154e-06
6.46127116699091e-06
3.42767598027758e-05
-2.25716520285526e-05
-1.86576890267875e-06
1.32241279799809e-05
2.1458177617389e-05
-1.35698937730644e-05
-3.39263064808391e-06
1.45216500356618e-05
-3.78499404689045e-06
1.7513631478774e-05
1.43423346131405e-05
1.20948121371196e-05
7.55237003105597e-06
1.98304819827459e-05
2.78399338061371e-05
7.05401691836126e-06
3.01573235486896e-05
3.36724685147421e-05
2.87108725222284e-05
3.72406365521046e-05
2.14746879291341e-05
3.98624588064591e-05
3.84122280701249e-05
2.03704782050228e-05
3.96392185882044e-05
3.08686477026789e-05
4.3219821875352e-05
2.02325870201514e-05
4.00257118594761e-05
1.71976731194239e-05
5.07804896256276e-05
5.27259247929208e-05
3.218014628547e-05
2.24690269101772e-05
2.95435276437969e-05
5.39509399594588e-06
3.48445433504678e-05
3.0732911513188e-05
1.03973465651837e-05
1.4149161266956e-05
6.35723598337654e-06
2.96667144424224e-06
8.45334992033197e-06
3.31784726227826e-05
-2.39242096405623e-06
4.03126777912099e-05
2.38538877875436e-05
1.04218961255973e-05
2.13617442206248e-05
1.86816967420945e-05
2.76916758459434e-05
1.62424112750086e-05
1.26744671371839e-05
4.70156753771737e-05
3.34037994808391e-05
2.55872685510146e-05
2.44078291016841e-05
3.8983967071221e-05
3.3759186189468e-05
1.57093693143219e-05
8.23687220703427e-06
3.33972668957842e-05
4.48646397604407e-05
5.13992085085349e-05
4.21739884287184e-05
4.60656314661332e-05
4.6554448102685e-05
3.29517633884085e-05
2.8749143155808e-05
2.27857673350446e-05
1.84828464321217e-05
1.57559935761626e-05
-6.0448319514605e-06
1.57838419742171e-05
-3.86212114543296e-06
1.21122404537475e-05
1.47675734267653e-05
3.16858140029965e-05
1.95000531030295e-05
4.53380496212055e-06
3.00413128146238e-05
8.3653404656575e-06
2.05257489564773e-05
-7.30134924519092e-06
4.51605296404531e-06
2.82882456017483e-05
1.74451475399631e-05
5.16739797067918e-06
5.18690598017558e-06
2.16928893410875e-05
5.1874366739344e-06
4.03089937769335e-05
4.14242054714731e-05
-3.48283283707777e-06
3.15083549448478e-05
3.61258912304525e-05
3.06971083273754e-05
2.91028134275956e-05
1.10504095674984e-05
2.61429923072038e-05
3.07760982548865e-05
1.27770451622775e-05
1.30620879856501e-05
3.04716568789106e-05
3.174729593485e-05
3.34892501670706e-05
2.98421867908893e-05
5.11137671093883e-05
6.89876787764719e-05
5.81971948319681e-05
3.97642724490212e-05
1.68816691530455e-05
1.22928311760679e-05
6.12501205521318e-06
2.48788686079222e-05
1.54435431840415e-05
9.55069386340809e-06
1.20998714471153e-05
2.77587601773755e-05
1.63609836652248e-05
9.53339163481098e-06
4.01557376782303e-05
1.43798751102966e-05
3.04396071376015e-05
8.52573527819065e-06
-2.39367649075431e-08
3.2149473943539e-05
2.50290185232574e-05
-6.95653395689271e-06
2.34106165374014e-05
1.29018021292829e-05
1.31270060053281e-05
2.37153673510797e-05
-1.73259072812456e-05
1.50758400241585e-05
2.58569949973873e-05
3.65647896277442e-05
4.58557341906823e-05
3.89142285485477e-05
3.93234086937289e-05
1.56235297544151e-06
5.00505689191041e-05
2.8286643017485e-05
6.43101310112373e-05
3.49810905710757e-05
-1.93465257352535e-05
6.02813904313182e-05
4.5847198552873e-06
2.16966110079226e-05
1.70537058615936e-05
1.4831847025468e-05
1.89188846012637e-05
7.82832813047416e-06
1.66945568131816e-05
2.90202932995996e-05
2.21559588111527e-05
5.26263025895365e-05
2.85520565114317e-05
3.48298481640479e-05
9.43400904369992e-06
2.96429212357963e-05
2.48404034330639e-05
6.18858108989815e-05
6.04688886251329e-05
1.40406076053628e-05
5.33200402507091e-06
3.76963054653849e-05
5.36704715703272e-05
3.30144206239353e-05
4.03910707395217e-05
3.86665690474953e-05
2.5281768401863e-05
-5.38946505242581e-06
4.62809007549258e-06
2.14449123479782e-05
3.13822402762762e-05
1.78250402320368e-05
1.81647430107102e-05
8.92214484819206e-06
1.86007272817546e-05
4.8124232842611e-05
2.79273487590888e-05
2.46593758644449e-05
3.18825024179034e-05
2.5612891140907e-05
1.78258487188456e-05
3.03390626945119e-05
-5.91969217244771e-06
-2.90054973368603e-06
6.35470608659359e-05
1.36117799602699e-05
1.24416855404325e-05
2.63829186743406e-05
4.44980977196826e-06
3.7595980273089e-05
4.43287280203281e-05
1.65635551670574e-05
2.26987602068749e-05
5.21017327877824e-05
4.53358316200286e-05
2.53612736233268e-05
1.32788968136313e-05
4.20626023512216e-05
8.1417458073646e-06
4.11075332282881e-05
2.86723569503663e-05
2.97103076567827e-05
4.4524370805516e-05
1.4765617123991e-05
3.34814276936869e-05
2.21748748701729e-05
4.66158139453383e-05
-3.77255371118691e-06
2.99428709635125e-05
2.5156030360859e-05
3.98359255490569e-05
3.46925161581355e-05
3.58156786960863e-05
2.20619480867768e-05
3.54083243170663e-05
3.69604249962105e-05
3.30279857965604e-05
6.81848808798559e-06
5.21531500750221e-05
3.04947789021662e-05
2.75089029112798e-05
1.2711163295193e-05
5.19406137815293e-05
-3.72077818083736e-06
2.50005039476392e-05
1.52815941278804e-05
3.70966934133918e-05
3.54501544828106e-05
2.0185311812793e-05
7.98514537278878e-06
1.06712661861518e-05
-6.97239703815509e-06
2.78017862233416e-05
1.48842594496661e-05
2.17661335805577e-05
1.90292895426219e-05
4.30240108375701e-05
3.68881221068047e-05
5.75042825811423e-05
2.44302461699626e-05
4.53240641825902e-05
3.53903296208313e-05
3.91069603379408e-05
2.86348786677778e-05
6.57914813082759e-05
4.53725387528329e-05
3.014899058236e-05
4.84435105177276e-06
2.71849048963542e-05
4.88398862739598e-05
2.39727891357716e-05
7.69846439234084e-06
3.17058489423884e-05
2.30358248264039e-05
1.4293379950549e-05
3.53229679448967e-05
-6.1467772216765e-06
2.4226289725788e-05
1.76010390131711e-05
4.26209170009705e-05
3.34617756745149e-05
1.45598064328683e-05
1.30227696567684e-05
8.49113299790005e-06
1.38477985410751e-05
1.40545044428081e-05
3.88500800405813e-05
4.48819513115363e-05
1.28616543988058e-05
4.8477377829927e-05
3.28384190358719e-05
2.72118925423365e-05
5.512508274634e-05
4.68057413561439e-05
1.25984445288655e-05
4.24140172547319e-05
1.8369001797514e-05
1.47893624345616e-05
1.51127280918668e-05
6.22924619990372e-06
2.04848563499823e-05
3.16764806982766e-05
3.79012783893409e-05
3.72876186634771e-05
1.74209197205519e-05
3.22445877289554e-05
3.53185356345489e-05
3.57362991834009e-05
2.67888955927592e-05
-1.18056724175739e-05
2.77328825230813e-05
1.60375735420443e-05
2.13888800850236e-05
-1.82200718052261e-05
3.20323073404671e-06
3.52704527306496e-05
1.96121113891171e-05
2.55094092156013e-05
2.30369796031736e-05
-1.07988370464871e-06
2.41197142341294e-05
1.60989209925791e-05
3.03461023484655e-05
2.42394331648878e-05
4.47558574209802e-05
2.09240244235265e-05
2.2734629674472e-05
6.4258610559655e-06
3.35576244765891e-05
3.17505292084773e-05
6.97598338073081e-05
2.71654793148733e-05
3.84753069161518e-05
5.83332590504142e-05
2.84496680567029e-05
4.90132181281078e-05
1.19000239731251e-05
2.18352451239878e-05
9.67269175608685e-06
5.69323069802052e-05
1.34915381267385e-05
1.62519725926789e-05
2.22559574618437e-05
3.11633246089842e-05
3.37080535204754e-05
2.55435023909139e-05
-6.82394142636337e-06
2.70258527299067e-05
4.14675514102785e-05
2.78293724287584e-05
2.00230658868891e-05
1.74526823836269e-05
3.51433165250431e-05
3.94185326785377e-05
1.93110905494162e-05
-9.87473538574235e-06
3.53239132874887e-05
4.63893317134039e-05
3.31032385093663e-05
5.75047757421604e-05
3.80959559794683e-05
2.75970404933764e-05
4.84200082036266e-05
1.27402994026602e-05
8.4979500878515e-06
2.07500583969781e-05
6.90738023912365e-05
4.70744965963194e-05
2.40068202916955e-05
4.04625516921392e-05
3.27083277184605e-05
8.28737293222942e-06
3.20047403908784e-05
2.08764224578048e-05
3.13843850780623e-05
2.27770856392538e-05
2.23384363715212e-05
2.8443869672375e-05
3.26685188074392e-05
3.82192080445105e-05
1.88745465127641e-05
1.20385507594091e-05
2.60537915151773e-05
3.746188543791e-05
3.40473088698693e-05
2.80688102529641e-05
2.75888971781925e-05
1.74205501203668e-05
2.3951436078847e-06
5.18451961445043e-05
3.11211443352916e-05
1.44191661169686e-05
3.30497052519861e-05
4.22539185882855e-05
2.20233851647313e-05
1.13119655503934e-05
1.67629373423477e-05
7.64693438365333e-06
2.14204769741767e-05
1.1322530098657e-05
1.30552664220137e-05
7.82411536725931e-06
3.87970168908788e-05
8.63321116451366e-06
5.53593820031877e-05
2.29240432044739e-05
3.75144026065777e-05
4.47913463345443e-05
9.11216303521327e-06
3.08528693371991e-05
3.30740851847063e-05
4.40659393694081e-05
2.09111903291489e-05
2.5130091841734e-05
3.0174866154926e-05
3.58621958069738e-05
4.98082200493698e-05
5.68532017886157e-05
2.46998798566887e-05
4.99058569440095e-05
2.28843133492131e-05
2.38702050065228e-05
3.51886231695695e-05
3.93479816692382e-05
3.58120435896988e-05
1.31435102478355e-05
3.43051084098531e-05
3.21879377313456e-05
3.67418144263806e-05
2.69048898977685e-05
2.43638059662909e-05
3.40281209412171e-05
2.91632275709232e-05
6.74859644290117e-06
4.92638016383923e-05
1.16773399639129e-05
3.82326365456697e-05
1.55513573559687e-05
9.79320708868351e-06
3.59387175501355e-05
4.32642775730089e-05
-5.80626706664804e-06
1.87744794211368e-05
3.07811695279173e-05
1.87820203796434e-05
2.21079921484016e-05
1.15361133276619e-05
1.15984619632964e-05
3.77533052408e-05
1.47221440615975e-05
3.31138915258136e-05
4.0060544776641e-05
2.33563290249516e-05
1.93274838719766e-05
7.59948299197693e-06
2.27848562107214e-05
2.26020201187864e-05
2.03352127216985e-05
7.70563750046696e-06
2.15376782351499e-05
3.06575185552099e-05
3.30468985804901e-05
2.95259627961919e-05
5.9261470554905e-05
3.91534891897696e-05
-2.3986759901375e-06
5.48588936281167e-05
1.16452289773465e-05
2.63894361176327e-05
1.4497040464748e-05
2.48986735548383e-05
1.56194770756496e-05
2.25349083252418e-05
5.63381324875352e-05
2.14662045622007e-05
3.10740425669652e-05
2.27731017360241e-05
1.26690932794695e-05
2.90121511606378e-05
2.64456861133933e-05
2.28614573520425e-05
3.87335925480441e-05
2.54186541506208e-05
1.21350784774312e-06
6.00184299276079e-05
-5.80325946779189e-06
1.06879908542221e-05
1.47497405720257e-05
4.00449401981784e-05
5.0646734150668e-05
2.94083043776142e-05
1.62206139647433e-05
2.25435150646531e-05
1.66331994902997e-05
2.57037683842466e-05
2.25553405100131e-05
1.46276733464182e-05
1.31362123007154e-05
2.43063163633075e-06
3.91750110037985e-05
-7.19936933839565e-06
1.73071014754684e-05
1.77765568855649e-05
2.0466617041834e-05
1.11116457336503e-05
2.65031346345078e-05
5.21527320805715e-05
1.73173095428573e-05
1.94995554436824e-05
-1.47727336664166e-06
2.18681993441775e-05
8.89831679666521e-06
4.01017624739359e-05
1.72534015024677e-05
2.4905356954195e-05
3.92334707230094e-05
3.44755425726341e-05
4.91379591552761e-06
1.53052607236199e-05
-7.29268299656944e-06
6.86859450855996e-07
2.86111642869313e-05
-1.18037542473337e-06
3.0568535943918e-05
2.32006391310503e-05
7.84456785572373e-06
-9.16438429040298e-06
-3.12272995563689e-06
1.74855804928065e-05
1.6366893260957e-05
7.1683378808636e-06
1.55255727473279e-05
7.85370507027338e-06
-6.06335499168956e-06
2.0854370022603e-05
2.88527072950124e-06
2.71685993781235e-05
4.95421834723435e-05
-9.44991551682317e-07
2.99589703664306e-05
2.65257340232632e-05
2.15623403831151e-05
9.7836161313833e-06
2.97446598402111e-05
3.26587216982545e-05
4.70493078047208e-05
1.87473136040875e-05
2.50518705486721e-05
5.01088372273241e-05
4.42127320848991e-05
3.54370421924074e-05
3.89353824674436e-05
3.49911236814761e-05
2.7298460796119e-05
3.75853814563418e-05
3.99942124288142e-05
1.57361327668964e-05
2.45181484984533e-05
6.65129793534546e-06
2.63912116877165e-05
9.65420243624379e-06
2.66238701063817e-05
2.54295037919256e-05
4.79426475509627e-06
3.35547774915378e-05
-3.19384533769883e-06
3.19955986815625e-05
3.59987853883201e-05
1.83453689695369e-05
3.94753638700279e-05
-6.99869718978745e-06
1.97051989551553e-05
2.58350032849851e-05
3.35878820317387e-05
1.21295551772817e-05
4.9624148128134e-05
4.15824346314181e-05
4.74759337361394e-05
4.42850555484913e-05
2.46844753855101e-05
3.75130514095464e-05
4.37234729588707e-05
3.59066929922789e-05
2.52254434733842e-05
3.38472350619537e-05
3.03867771129634e-05
2.07110288534759e-05
4.63512714592295e-05
-8.50965007623818e-07
1.68077911924965e-05
2.72447294941903e-05
3.46016903067749e-05
-3.69031222564047e-07
4.997260570462e-05
3.79019810470484e-05
3.61979007475181e-05
2.0225436470135e-05
2.82887940995341e-05
2.08017341552828e-05
2.05022238707476e-05
1.12585837710591e-06
3.35855795033344e-05
-6.09434952588553e-06
3.37225893340304e-05
1.27270320444221e-05
7.27293306120753e-06
8.28419982082037e-06
2.02105970764603e-05
5.58024557286982e-06
2.91328386159311e-05
8.4676900526018e-06
5.18736026838251e-05
1.57954211476884e-05
7.63458894813518e-06
3.34139305245777e-05
4.74935652649596e-05
6.56912216978771e-05
4.6947415985279e-05
3.0675287123899e-05
4.18412809039016e-05
3.24395461129968e-05
3.51602079298183e-05
3.00250722337634e-05
2.80124448148271e-05
5.08152828368304e-05
2.60137363352543e-05
1.36248546788403e-05
3.39565295696015e-05
-5.07739983806812e-07
3.52199578320725e-06
1.63134907154128e-05
2.38382359058949e-05
2.51911845459162e-05
6.99295928640767e-06
-2.59133484316023e-07
-5.19319789004483e-06
-4.35785824055525e-06
2.43568473290716e-05
-2.33726456575806e-05
6.59934597581317e-06
2.22435322402554e-05
2.82461351156442e-05
1.30511631898199e-05
1.56344974493554e-05
1.77050550003074e-05
1.14978243721685e-05
2.13659804895155e-05
3.13277506016213e-05
1.3353033039181e-05
9.31526583314435e-06
3.44737460859667e-05
3.24248211707627e-05
2.9002489985788e-05
4.55986914897734e-05
4.94877253338996e-05
2.22787073448931e-05
6.0990425437565e-05
4.26445034490266e-05
2.68758772326993e-05
2.89088827357336e-05
1.05581691608277e-05
3.50112394300621e-05
3.83535833977341e-05
1.71460267659817e-05
2.42567816872528e-05
3.38951377849351e-05
2.16038795083429e-05
1.96255950512895e-05
2.90843793890072e-05
3.39828951426815e-05
2.81773216717986e-05
3.04849499785832e-05
1.05849843562099e-05
-1.36593919517672e-05
2.12658935528893e-05
1.72054285341984e-05
2.4643629765013e-06
1.20869051651844e-05
-5.53224559901781e-06
1.56315758024327e-05
-2.23371576065405e-06
-1.26423755499606e-05
-1.0410283774882e-05
6.15467779501576e-05
3.42519857243873e-05
3.07696279471853e-05
5.19578130295302e-05
3.96232966444739e-05
2.68108548368469e-05
3.52343961726761e-05
2.74753467686558e-05
6.25942560165786e-05
-1.12329549630279e-05
4.25110040997925e-05
4.04956832058236e-05
5.41655770276827e-05
2.38930394522921e-05
3.80055174513742e-05
3.57073251592717e-05
8.80830067420639e-06
5.42812381345753e-05
2.95770505731535e-05
4.60829535354772e-05
3.25575016448903e-05
2.74945512635983e-05
2.6311114472438e-05
-3.07517325438657e-07
-6.81332876258672e-06
1.23341299778185e-05
2.34974774639589e-05
-1.20148619191835e-05
5.80594728417006e-06
4.97954640019237e-06
-2.43564886087142e-05
-1.22851315702584e-06
1.29168186954434e-05
1.33625429461448e-05
-7.95099512428256e-06
3.49257496083309e-06
1.11426885590313e-05
3.07640742374083e-05
1.97286959789394e-07
2.98516757864165e-05
4.79459805661008e-05
1.34262555271883e-05
3.95633595217624e-05
4.71791258141062e-05
6.25876981921853e-05
3.43185488247568e-05
5.45520537608823e-05
7.02430337081451e-05
4.58885596199162e-05
4.45492692686801e-05
4.46179838701564e-05
4.86714150468898e-05
6.42805672487315e-05
4.34260384244316e-05
5.79813774489686e-05
4.48403324683295e-05
2.98644280299285e-05
1.5713753040063e-05
2.96426347548202e-05
6.33739525619559e-05
2.2346269960495e-05
2.05281046948969e-05
3.83399617762811e-05
3.45244382778964e-05
1.7007242371244e-06
1.57095299084265e-05
1.38865186766659e-05
1.15915876581235e-05
-4.01251048911838e-06
5.53143113322788e-06
1.52981879374169e-05
7.26212482221405e-06
8.34511222258938e-06
1.43196568280763e-05
-6.13692932026677e-06
-6.22191736805396e-06
2.80136690932689e-05
8.82652520094695e-06
1.24819105879821e-05
-2.03628933188073e-05
2.94853880097716e-05
1.94424654585801e-05
1.87914919210262e-05
1.18414979180368e-05
3.71026711190375e-05
4.71872408287174e-05
2.692839021788e-05
4.14733233945634e-05
-2.25561119883479e-06
2.39316160714405e-05
1.59940994499693e-05
3.38492806028898e-05
1.66162838223812e-05
2.81480196071095e-05
3.82140484644309e-05
5.47622363602171e-05
4.4365249205549e-05
5.85287913698937e-05
8.28455692989251e-05
2.43098574719481e-05
4.91003129279525e-05
2.41245069985357e-05
4.66750172054772e-06
2.69309412124867e-05
-1.18541896564411e-05
1.81897416543459e-05
5.27181629254826e-06
2.01340783057951e-05
5.90294404951655e-06
2.39731651789943e-06
-6.49953790758171e-06
1.34150051850194e-05
9.59727212270799e-06
1.31798228883878e-05
-9.3720970365734e-07
1.85515307849521e-05
-7.67466424866484e-06
2.39821482163806e-05
8.13608574783893e-06
3.38742065902448e-06
-5.8806211217408e-06
7.36564963391298e-06
-2.83497751068836e-07
2.65442633482793e-05
3.83382585834868e-05
-1.36757765496141e-05
1.65514573905752e-05
5.59666181099504e-05
-1.65809133099244e-05
4.9904613361211e-06
4.64676624035645e-05
2.52914185881846e-05
4.59741619043917e-05
2.59113624955294e-05
2.49841269626835e-05
1.87546195314554e-05
3.94297284729792e-05
3.41544869028313e-05
5.21492031903643e-05
2.83651317229869e-05
2.57106843144349e-05
2.12845483091152e-05
3.59444316280955e-05
2.51816584925286e-05
6.50439304561847e-05
4.51848775862899e-05
3.98283933539323e-05
3.25430071802359e-05
3.22317544245074e-05
1.70365593568488e-05
1.87561150916985e-05
5.83049908701942e-06
2.33774087922158e-05
3.2208684021769e-06
3.5598104822346e-05
3.60237428323457e-05
-7.1043464955879e-06
2.23970078692039e-05
2.96645304398507e-05
2.27257580373911e-05
1.12240531995804e-05
4.04391842268984e-05
1.51678830314227e-05
4.09127504834182e-05
1.85108068539981e-05
4.23687729915927e-05
3.37879276733817e-05
2.66357956175753e-05
3.34073353060982e-05
3.06016898095392e-05
3.77604324363313e-05
-1.24864620102109e-05
2.01754726201907e-05
1.34416675229615e-05
6.577579443296e-06
2.36575703337618e-05
6.96184777841166e-06
2.92902505375884e-05
1.57196283362895e-05
3.04728777581418e-05
3.12927113146001e-05
3.20986096654657e-05
3.84113960147299e-05
1.91487345072437e-05
2.79280793035785e-05
3.8898275418341e-05
3.48279292602071e-06
1.45408329106677e-05
2.41845446161795e-05
1.43473759947088e-05
1.8281398983528e-05
4.02651988682995e-05
4.22220358307217e-06
2.56637029215375e-05
3.85371296291392e-05
2.3217363113231e-05
5.68116432059858e-05
1.28822705820464e-05
1.01707230212244e-05
4.25392740798501e-05
4.95820673269652e-07
3.61778155266595e-05
1.5912327928422e-05
3.24950862976178e-05
3.21230951545105e-05
2.71446791757517e-05
7.47097803642986e-05
1.30017592330926e-05
2.66596797094095e-05
3.39158517771932e-06
3.06171710388611e-05
4.1612560856382e-05
1.95770209958925e-05
4.47584411376103e-05
3.37373252877291e-05
1.89732232209339e-05
2.24783628437004e-05
2.03581602425604e-05
2.11038688666512e-05
3.31023453490042e-05
2.03562193856386e-05
1.6581170439819e-06
3.68983045813748e-05
2.20395567083619e-05
6.49823713241573e-06
3.63700550997873e-05
3.78152451186511e-05
2.7065542516625e-05
6.80847629033791e-06
1.4259759034745e-05
1.72477013946344e-05
2.57266348848363e-05
3.45615225532658e-05
4.45217816832632e-06
4.34214710553638e-05
3.09880472295127e-05
1.43527503700253e-05
2.20752950155147e-05
3.68633338694946e-05
2.88807284319602e-05
1.75093993952291e-05
4.55256356214847e-05
2.75212986389995e-05
2.99686841980772e-05
4.09573533044783e-05
3.19946137039227e-05
1.44420450272904e-05
5.51095922508787e-05
2.24628579336984e-06
3.73694001996035e-05
8.23795766320187e-06
3.32883592945508e-05
3.73239948500014e-05
5.43719102334815e-05
8.52217846372943e-06
4.78437956115853e-05
3.08111509405862e-05
3.03671782565557e-05
1.26549564407734e-05
5.89291433509242e-06
-4.09551643438615e-07
6.99848309925175e-06
4.35646751132046e-06
-1.01216149452648e-05
-5.51431458359376e-06
2.88506012181678e-05
2.20791465683036e-05
2.38302070605106e-05
6.11365580807719e-06
6.65513285671197e-06
2.64455930240515e-05
3.76849059624727e-05
1.42493952516422e-05
2.77619919417817e-05
2.08595447879829e-05
1.72793616674277e-05
3.09322982542622e-06
1.0766428758124e-05
3.17327029022357e-05
6.05194594997946e-05
6.40642201877431e-05
3.23758278017594e-05
4.18807342361183e-05
3.63381739891619e-05
5.43045852185667e-05
4.71591916284337e-05
6.45449924523292e-05
4.92371849361209e-05
4.30376583345071e-05
2.65745535835467e-05
3.5392578362949e-05
4.86777162868427e-05
5.44707906264742e-05
3.8290695343774e-05
4.86145479146183e-05
3.19355765490936e-05
3.01298061052147e-05
4.72517507537238e-05
1.38420283843687e-05
2.95111291391152e-05
3.65293542754494e-05
2.35959709492231e-05
-4.82249214555996e-07
1.61761329153983e-05
7.48463851542101e-06
1.84201519300439e-05
-1.15436942961861e-05
2.68399422561825e-05
-4.28561458134717e-06
6.55082972912325e-06
3.14267867388952e-05
5.78811834100962e-06
1.86055116118458e-05
1.73277305175354e-05
-2.6055434996215e-05
2.75847451445624e-05
1.7182896004556e-05
2.67526677034206e-05
5.29980714906446e-06
1.53085631414387e-05
1.40852074763792e-05
2.60121959704685e-05
6.06386678127608e-05
5.92639580306705e-06
4.92562339885049e-05
3.74027066363326e-05
1.73850970624285e-05
1.29618086036638e-05
6.40624420002443e-05
3.15445281435376e-05
6.05347043108205e-05
4.71684651712582e-05
5.90711870964667e-05
4.76248052958384e-05
4.13964793578512e-05
4.49662825127253e-05
4.17452262307547e-05
9.91667212919663e-06
1.19338035945848e-05
1.68771507073479e-05
2.6796831880752e-05
2.00956864650375e-05
2.12792661788656e-05
-2.48089569312935e-06
2.70106101252628e-05
-3.07907938155217e-06
-6.67058084162184e-06
1.75882316433429e-05
-3.08321282896541e-05
6.38217711449836e-06
1.36788287961974e-05
2.62695183149862e-05
-1.91059937058388e-05
9.39091136880012e-06
4.28332249414194e-06
7.30513345670929e-07
3.33991735304838e-05
2.7688945075169e-06
6.94776717064287e-06
1.8715325486548e-05
7.84161190597426e-06
1.54039208233891e-06
3.22806952684738e-05
1.96635441656039e-05
3.28117117444045e-05
2.74001689748216e-05
5.80824937368628e-05
4.36111834271298e-05
3.4402815369513e-05
3.97720183441043e-05
6.78927683455506e-05
3.93727438312562e-05
4.89624876832264e-05
4.11521280279045e-05
3.08965816337343e-05
4.99061811050039e-05
5.66959232382396e-05
1.57950001535311e-05
4.7410975009715e-05
6.18929922517476e-05
2.37096552567489e-05
5.67365318690559e-05
2.11940776833641e-05
4.1301595493733e-05
4.54874117262508e-05
3.57351728902295e-05
5.09007560747121e-07
3.23029622398697e-05
3.21114881276996e-05
3.41095997886684e-05
-1.75256823269479e-05
1.75546386587178e-05
5.20176913058593e-06
2.74107283510341e-06
1.09377458587626e-05
1.29075950328556e-06
2.14493965592632e-05
-2.85424086672788e-06
3.74420050837049e-06
2.52942558307258e-05
9.24732951782933e-06
8.04700267442451e-06
2.01163546871082e-05
1.54251581010292e-05
2.40582862483017e-05
3.17077434184393e-05
2.59949311376242e-05
1.70693770972263e-05
2.3153321113344e-05
5.08481694377592e-05
3.85750371241502e-05
3.12775278471823e-05
6.32253639346231e-05
6.55069271731495e-05
1.21267273806804e-05
2.87384021279602e-05
3.69914893206404e-05
4.4385302911263e-05
1.97181410438241e-05
3.68949116308817e-05
6.41847863494479e-05
2.51238192712417e-05
5.40276748300776e-05
6.35183698111505e-05
2.24456410505029e-05
2.85466472053612e-05
1.42307002485564e-05
1.86127922813012e-05
3.36904397435436e-05
1.80042197702029e-05
1.53698725596887e-05
3.6494872612807e-05
4.81582510844208e-05
4.25160115042452e-05
4.724860960484e-06
8.4996830644885e-06
2.18380293696032e-05
1.92768994266119e-05
2.85289897615521e-05
-3.40024016834574e-06
3.5673108719565e-05
2.35833399680961e-05
1.73342184829798e-05
3.75917857469985e-07
3.24332026443001e-05
4.09010836017995e-06
3.42489984946105e-05
1.57329332676973e-05
1.94636169408108e-05
7.57045446385221e-06
-1.91818262597087e-06
1.81149448601448e-05
3.39440820843271e-05
2.23523657315036e-05
3.2611571885113e-05
1.10329229420242e-05
-2.36391698806526e-06
-2.58160350281064e-06
3.11334881627617e-05
1.69688051423675e-05
2.81594837681422e-05
1.66351291150358e-05
1.36976860764498e-05
1.75971457136498e-05
1.52021150926084e-05
1.92823358447436e-05
5.52590220806189e-05
2.40056413226758e-05
1.64735052292158e-05
1.8101573876885e-05
6.34686726162394e-06
3.23916857091145e-05
2.51254501953149e-05
2.11157480823491e-05
1.57904006675434e-05
3.56013956241021e-06
8.06897931131704e-06
1.19229394350549e-06
4.39174824260531e-05
1.97870100372652e-05
-1.07759874311292e-05
2.80150108684504e-05
3.71016689562367e-05
1.33802776129163e-05
1.91738397223776e-05
3.23783446687822e-05
2.35276362305053e-05
3.62723216252154e-05
-1.22556123180158e-05
1.87518352391332e-05
3.05645145297504e-05
2.8745735882282e-05
7.91690238996979e-06
2.26196672396863e-05
1.5310780399313e-05
9.77381072652862e-06
2.18431499271472e-05
-5.54126243542501e-06
3.67483235044337e-05
2.20538159667823e-05
3.40808022768564e-05
1.75955368229017e-06
3.88896581518612e-05
3.73201661817174e-05
3.39496120631876e-06
5.11091693280808e-05
1.75620170935983e-05
3.29431751679516e-05
4.52749513207275e-05
1.34750035286683e-05
3.35668890096596e-05
5.24804019318957e-05
4.73912308307975e-05
5.19869340885584e-05
2.80601194456122e-05
1.38661679061254e-05
1.83787021661642e-05
2.66099542921777e-05
6.05644449827407e-05
1.85062756023099e-05
2.66523785723189e-05
5.97880788898898e-05
4.98297744866919e-05
2.92698945200379e-05
2.81944184649318e-05
1.03677391506648e-05
-1.36026058935661e-06
4.40053340173116e-05
4.01723821692815e-05
4.65595225474038e-05
3.9847984551084e-05
2.3422192098232e-05
1.3203123548186e-06
3.44456712037457e-06
4.80398627977161e-05
1.72763071426302e-05
3.70765709114515e-06
-5.68893082828949e-06
1.61787694635008e-05
3.35488604960643e-05
2.88269337995132e-06
3.79308291989521e-05
2.71412140622966e-05
1.04055800564805e-05
3.88874827140433e-05
1.47059801241406e-05
3.31667208212119e-05
3.92570520346287e-05
4.84651894862475e-06
3.29665639415425e-05
3.96669214242664e-05
2.75333800241485e-05
3.50991441061298e-05
6.21784642285826e-05
3.78507728097321e-05
2.84956679850098e-05
2.56619581674437e-05
5.08888690364115e-05
1.37994282555035e-05
2.55890819862159e-05
2.83566554087913e-05
4.06287087730795e-05
2.1063024787472e-05
2.37489581826114e-05
4.16973135640417e-05
3.1802868251391e-05
2.64646863539344e-05
2.59923033319181e-05
3.43077693969386e-05
3.55046658156592e-05
2.97351038936774e-05
1.93205218279841e-05
1.06948232732661e-05
3.82178137177151e-05
6.0952146390026e-06
1.8562183486114e-05
3.6865353079033e-05
2.19070963489896e-05
9.25470943070743e-06
5.68292155687136e-06
2.72134287983106e-05
-1.46401244866384e-06
1.85140447299983e-05
3.07320467463153e-05
2.6932206286853e-05
1.48408100987996e-05
3.62669964393183e-06
1.51916735383521e-05
4.46047653737244e-05
3.45709214781649e-05
2.32525549178976e-05
1.72519786163252e-05
1.20219425467832e-05
2.63361498292206e-05
4.03293266579476e-05
3.96177422950891e-05
2.34542749486407e-05
1.99803124705506e-05
1.57326090959836e-05
6.03786373965707e-05
2.93901294381342e-05
5.31341004941184e-05
3.5559150025631e-05
1.3895171918788e-05
3.07469876826315e-05
3.25344478656251e-05
4.25647297248973e-05
3.77960649346876e-05
1.96326700732473e-05
3.96457176912515e-05
1.3093994979276e-05
8.75599765069783e-06
2.62330160952527e-05
1.76679113041924e-05
2.88766714670246e-05
1.55715511018669e-05
7.02329651833454e-06
1.06667317502404e-05
1.48261598839896e-05
1.98359272656731e-05
3.92993847045224e-05
4.22220908340275e-05
9.59770609982752e-06
3.09475222992674e-05
3.16862813286563e-05
2.08134759953131e-05
7.96363403693487e-06
4.31458565219659e-05
2.88371067860233e-05
3.27508894971699e-05
3.77677448812089e-05
4.69843973591507e-06
7.26468117508916e-06
-1.59944499407913e-05
2.11768295117131e-05
1.85948507448188e-05
1.58350801088221e-05
2.41804219464507e-05
4.56876738522274e-05
1.8952255201053e-05
-6.27235261584444e-06
1.07417043933827e-05
2.14263749917692e-05
-3.17173735685606e-05
-2.01827378976464e-06
2.45179981304077e-05
1.04639236106289e-05
1.07328048658802e-05
2.9476545103849e-05
8.03843285264068e-06
7.99273264052336e-06
1.97284153359959e-05
4.33674428481649e-05
4.60837335558837e-05
2.35194157145979e-05
1.05900795412487e-05
6.35074417231068e-05
1.62502147883111e-05
1.97083327743015e-05
2.86554665190683e-05
4.2755769395126e-05
2.80975301728316e-05
3.47983071860678e-05
4.46812305329949e-05
6.3723344235005e-06
4.21994362401542e-05
3.14394508397919e-05
1.6478780031895e-06
2.73291770557836e-05
2.13742586054314e-06
5.06053394524877e-05
7.55978328502633e-06
1.8905008567001e-05
1.32612911745005e-05
4.23082470069609e-05
9.91680919115268e-06
-6.53582074199148e-06
1.47701866617426e-05
-1.30867712273645e-06
1.5817936444385e-05
1.26163473205953e-05
2.82686642958469e-05
1.37903565620115e-05
4.04151561941469e-06
8.14817071411596e-06
-4.02422625771459e-06
3.13359575395378e-05
4.01006041065124e-05
4.62188674891757e-05
4.86272060568675e-05
3.72180023350891e-05
3.61493533626255e-05
1.68807127923886e-05
3.00328661716586e-05
3.13966903270566e-05
3.69485107035692e-05
3.03293406211636e-05
7.3418543530219e-05
4.31494794223639e-05
3.61823491208036e-05
5.10083864304998e-05
1.03130716827146e-06
4.74603802956474e-05
3.51122723996797e-05
1.85899491604972e-05
4.35116164951692e-05
3.72066334882409e-05
2.59417477417399e-05
1.90274409350723e-05
3.39506145742743e-05
2.11901406368848e-05
1.50104390148784e-05
1.58697452998287e-05
1.08305587690807e-05
4.64066685506311e-05
4.13988973193347e-05
2.59870704620934e-05
3.9375463962174e-05
4.37195301350435e-05
2.04536713098428e-05
3.31682665865304e-05
5.12101227808539e-05
3.36950607653849e-05
1.13137949735731e-05
-7.56522856605519e-06
3.39147226928556e-05
1.40221759076586e-05
3.80010956304815e-05
2.46419459291678e-05
1.93975613001009e-05
2.3852117236451e-05
2.18041441871532e-05
2.20461538949751e-05
3.97562171237747e-05
3.01192913551802e-05
1.9788598072912e-05
1.73605372530625e-05
3.80840303012676e-05
2.28438607868588e-05
2.0738936658058e-05
3.98280109266466e-05
3.04535264923342e-05
3.81030354436401e-05
2.81471832636372e-05
1.86472660940197e-05
2.74310121478231e-05
1.46866473082761e-05
3.16488910064639e-05
1.7722080299344e-05
1.21053529492028e-05
5.31439831053265e-05
1.69031458226197e-05
3.45103823943255e-05
5.76936545900413e-06
1.74028709801281e-05
5.22249681474574e-05
2.33410847956767e-05
4.68324896564699e-05
6.18530797955257e-05
3.02158618329336e-05
1.03314373932659e-05
4.55661717629349e-05
3.70820587459961e-05
1.45346972380362e-05
-2.51228777485951e-06
2.04422598941279e-05
4.89591046522499e-05
1.81065848031035e-05
3.69804150740853e-05
3.0019155889068e-05
2.51558210459421e-05
2.67971877068799e-05
4.20255160514272e-05
3.03452210502293e-05
1.14917797474784e-05
2.3901398111316e-05
3.79511584340705e-05
2.05688515324903e-05
2.12214617940093e-05
4.13421685394155e-05
1.74977231947548e-05
3.18045098111981e-05
3.818285378217e-05
-5.77586843946765e-06
7.75661327973234e-05
2.70019111731576e-05
3.53871086855102e-05
2.09031896494039e-05
2.91260742516673e-05
2.36313927773209e-05
5.49958755654877e-05
3.30305013160492e-05
1.44367030426209e-06
2.89849802194565e-05
2.8782322649254e-05
7.23734050660886e-06
8.6656344664958e-06
1.80629515847624e-05
1.54640630049415e-05
-2.79461079990989e-06
1.58550636168285e-05
3.98711462904961e-05
3.11293585318425e-05
2.65810429299845e-05
2.51721670301515e-05
4.51086699784282e-05
1.31986034431924e-05
1.99361227936727e-05
6.06625050048795e-06
3.09394377047555e-05
2.07461988079509e-05
2.87187792023785e-05
4.66693070211898e-05
1.72103655990024e-05
3.26768684674632e-05
1.74832319247082e-05
2.06259212197152e-05
3.55259671855976e-05
3.38904147292704e-05
2.43836320688966e-05
3.50113987138599e-05
4.08892960124409e-05
1.7379807655639e-05
3.58414927241539e-05
6.33145073399217e-05
2.07986356313717e-05
1.3218968366889e-05
9.14497001938649e-06
-6.45414318321477e-06
2.55577328525801e-05
4.78363376362587e-05
2.52080602116763e-05
2.37076076890248e-05
5.77523515080968e-06
3.97704813649966e-05
9.83514588232625e-07
1.69598434646205e-05
3.20346988666568e-05
1.86723319898483e-05
5.17334038726105e-06
1.93332039291142e-05
1.29333428871047e-05
2.05241680405644e-05
2.17211773052504e-05
2.3160000758992e-05
5.84549089007664e-06
-8.84854187653105e-06
2.27255777000872e-05
1.1677515808951e-05
4.14532230376757e-06
9.10888165136194e-07
2.62696598414122e-05
3.37436737169215e-05
2.0913112054622e-05
2.54598544338168e-05
2.2052001523002e-05
4.08193590528133e-05
5.66676659687173e-05
3.13827476223256e-05
4.56485297388923e-05
2.77276036490373e-05
1.90996020847939e-05
2.89943249789952e-05
2.53718007424662e-05
5.18996374341418e-05
3.70688189735001e-05
1.02080809509574e-05
3.93750415901966e-05
3.19794677459782e-05
3.25159351021365e-05
1.05458183639745e-06
-6.60050896949304e-06
2.28552206669682e-05
1.86159591173171e-05
3.32598763679962e-05
1.7175773488454e-05
2.8196990749032e-05
1.65112966780736e-05
3.92541930300336e-05
-9.80122178003436e-07
1.11068856614867e-05
2.6946299455492e-05
5.60851917888878e-05
2.37632032232752e-05
2.65228445034308e-05
3.39418747723595e-05
4.34159902461965e-05
4.4160682617396e-06
3.47128572737672e-05
3.31235141766252e-05
3.77253285482177e-05
1.58618995805446e-05
4.2079449885641e-05
4.84410783210673e-05
2.0549783154375e-05
4.95470040029369e-05
2.88206384620522e-05
2.77284511879074e-05
2.70811360851071e-05
3.40186841191693e-05
7.65879179029536e-06
2.79606051992903e-05
2.32049117221958e-05
1.68537798534514e-05
-3.73778901045298e-06
2.98190677965082e-05
2.9188279838374e-05
-1.48998805194232e-05
7.61314042494651e-06
1.11978679664297e-05
-1.61167102741876e-05
1.11979757471731e-05
3.03429893152774e-05
3.06796062837858e-05
2.88208834645159e-05
1.74861766494001e-05
-1.26359481760648e-06
6.24620623900538e-05
2.21324625106704e-05
4.32116487068633e-05
2.19375619377379e-05
5.1710998179722e-05
1.21496294943343e-05
3.23255193090181e-05
3.74517487204814e-05
6.16705761644761e-05
3.22443961468519e-05
4.32114901305971e-05
2.2803398122531e-05
6.65167598271365e-06
2.44897780083805e-05
1.31667515273503e-06
4.26606218494171e-05
4.08920877997647e-05
5.85055883534568e-05
6.02517295360105e-05
4.10050164990577e-05
3.47200236224855e-05
2.72985917731276e-05
3.06100987245101e-05
1.61419394196334e-05
1.58180872825502e-05
1.98504797150914e-05
1.99458258430353e-06
2.9382555685362e-05
-2.21984061159175e-05
7.13748303289334e-07
-8.31676471445261e-06
5.86729889469055e-06
1.46491073975725e-05
6.09432926700986e-06
-4.96590278443214e-06
-6.90297036907038e-06
-1.97680613261025e-05
-4.23466736785088e-06
-1.17255064686181e-05
1.22464389425396e-05
-2.45985257061586e-06
6.69113581546634e-07
1.72844507340109e-05
4.61229743212577e-05
-1.27829255593805e-06
1.19397833485495e-05
2.04063733850083e-05
2.64228906239169e-05
5.22465023663548e-05
4.10332964940767e-05
4.15019414507349e-05
6.02342808549452e-05
3.57603071269063e-05
5.51571836032778e-05
4.41796769516781e-05
4.00175984320064e-05
5.06771967329297e-05
3.34160439752482e-05
2.53853146246165e-05
4.31782506633053e-05
3.05869864210295e-05
7.29565401775102e-06
3.23265986390422e-05
2.55734920200921e-05
2.91971834580308e-05
3.82983685245165e-05
-5.92346546900928e-06
1.60277065908054e-05
2.27206696794304e-05
-2.66343991860295e-06
2.22645549156114e-05
1.34927406694381e-05
2.29711879329631e-05
9.04158499302188e-07
1.10753049894257e-05
1.24565554751625e-05
1.45980177036087e-05
2.21054558374266e-05
-5.19914371554897e-06
1.09440412817147e-05
-1.67839272650622e-06
4.21906138632516e-05
6.2265384580949e-06
1.97985707887046e-05
1.80921700895644e-05
1.48107150354378e-05
1.43936579202708e-05
9.69590429188477e-06
2.51823537178039e-05
4.95911790674886e-05
1.77362347968503e-05
3.72115170066881e-05
2.48484586862928e-05
3.4138837137184e-05
5.20141968534493e-05
3.89669257954348e-05
3.12420921774887e-05
4.87128855445627e-05
3.05760625042071e-05
3.10969313552343e-05
1.00660677550458e-05
2.17500321472005e-05
4.9567389883528e-05
8.80398650092347e-06
3.42279035789028e-05
3.50016628874823e-05
3.29827401233864e-05
3.34147843474307e-05
3.48141152027562e-05
1.64674261808593e-05
3.50261337126141e-05
7.72822026268141e-06
3.65370111451549e-05
8.34576166660878e-06
-2.33230955561088e-05
1.23919659224961e-05
1.04624098286735e-05
2.00170673696897e-05
2.91734415593661e-05
1.40916488383041e-05
5.07783848306162e-06
2.40532483924805e-05
-9.08289204005224e-06
6.81660034534371e-07
2.72793953542034e-05
1.12649749084648e-05
2.38322319990524e-05
2.88439383285422e-05
2.06488174390631e-05
2.13453216881014e-05
1.07316249307652e-05
1.65634562400726e-05
2.91393528531873e-05
9.95061210046988e-06
4.62242852891145e-05
3.20534175347608e-05
7.19695262033905e-05
2.17931203763641e-05
5.07568942085061e-05
6.1314574689978e-05
2.20658862491046e-05
4.27003920280004e-05
2.76418080457079e-05
6.44201644774489e-05
5.96954149913008e-05
3.65721174295089e-05
5.62230069663084e-05
5.68255975869308e-05
1.82153346287145e-06
2.1105187654623e-05
2.74808260337124e-05
2.91463196723854e-05
3.5197685506339e-05
5.89529409870603e-05
1.40145429573737e-05
2.59697263133066e-05
1.0843292841858e-05
4.41292063310399e-05
-6.61555970867086e-06
3.7788704641312e-05
1.35956690319185e-05
1.54961818843369e-05
2.27890046132617e-05
5.32483203710536e-05
2.4221657760447e-05
3.47722304360812e-06
1.75388175287142e-05
1.39174417244156e-05
3.36073327837186e-05
2.55217468706514e-05
3.40953760578027e-05
7.15243171520695e-06
4.12728518077918e-05
2.39281797826346e-05
4.71702724592134e-05
1.89650210421797e-05
5.51220438186827e-05
4.08515900084034e-05
2.26442803229943e-05
-6.52396900204229e-06
3.99272627231242e-05
1.49328786003037e-05
3.29520815610582e-05
2.70321396172935e-05
4.23494745454952e-05
2.77143312841904e-05
4.4031829440753e-05
2.01440621813916e-05
1.6486850591781e-05
2.59646542488107e-05
1.51275669780058e-05
3.89518304597698e-05
1.32308757362201e-05
-1.12967882320718e-05
6.00673551471238e-05
1.77339850705362e-05
4.70437070089054e-05
3.32188037849386e-05
5.33382240160425e-07
2.50142591608747e-05
1.44066389993024e-05
4.69619784793634e-05
1.55325589295247e-05
3.08644703829582e-05
1.102030605424e-05
4.34326228245658e-05
2.34217501225904e-05
1.06373956106426e-05
5.62813333680951e-05
4.49621726540958e-05
1.50767883545416e-05
3.14038213800368e-05
2.22760998991649e-05
3.37359996055721e-05
3.13084253195915e-05
3.9709353660775e-05
1.18724096321637e-05
2.02442251917124e-05
4.33216879893207e-05
3.26759738379278e-05
2.58287799926374e-05
1.9817095311885e-05
2.25305450485386e-05
4.57601302258176e-05
2.60246358424731e-05
-8.52797063692909e-06
2.19686738765779e-05
1.84799981930789e-05
3.25751949630572e-07
-1.75119205358667e-05
6.45820491692538e-06
1.37415219808496e-05
2.35873563352353e-05
9.28939390960963e-06
3.25964676463507e-05
3.26240742797104e-05
-1.60820958461338e-05
2.91539240039734e-05
2.80701617388453e-05
4.29154518051384e-05
4.23392124608072e-05
6.17579290652152e-06
6.56201217111232e-05
4.97862062130196e-05
1.61206625245912e-05
6.08948861256533e-05
3.84794837164796e-05
2.93484778263248e-05
5.22887069143948e-05
5.15390982896036e-05
2.44299387290953e-05
5.53797018022664e-05
2.65708240394563e-05
8.90926352813509e-06
4.4765920100625e-05
2.18811629417953e-05
3.57867544399068e-05
3.93310981725884e-05
4.51451158690724e-05
3.31353127970561e-05
9.39847140498643e-06
3.40372674179485e-05
1.53873293252169e-05
1.57730523255685e-05
-2.80021124180239e-06
2.83519060833763e-05
8.85527483797403e-07
3.9680081867107e-06
-2.64160785194908e-06
1.0604330298236e-05
-1.17381382913258e-05
2.65741391302813e-06
1.31936752875968e-05
-1.12719656872557e-05
2.80766293564232e-06
-1.42173961488878e-06
-3.84260120846813e-06
-1.98541066964533e-06
1.11326690340476e-05
5.00777701731815e-05
2.77692264866736e-05
2.82739981972378e-05
4.94149191455066e-05
1.24795335661862e-05
5.77584309845926e-05
5.11140743042448e-05
5.32967681232357e-05
5.33416552319551e-05
2.7786425193859e-05
3.39498336767202e-05
4.8934148657877e-05
4.69679788362506e-05
4.19363305636819e-05
2.52458339142212e-05
1.48612102188314e-05
3.1947065409556e-05
3.53297207386461e-05
2.66372416380352e-05
4.5474313319855e-05
2.63267966902307e-05
4.32041136874858e-05
1.21702902266947e-05
4.12445882971343e-05
6.3500843485896e-06
1.80839694340744e-05
2.60786741271211e-05
3.41079612224892e-05
-9.16701849750306e-06
-8.01018406582087e-06
1.41082633524064e-05
1.78939742852233e-06
-1.48180178089046e-05
-1.65775345322735e-05
-5.64315088369274e-06
2.59111385642892e-05
-3.90456226136554e-07
2.49561524000409e-05
2.35652832375874e-05
1.91585161972914e-05
2.61327854353838e-05
4.24186973886081e-05
2.88921415638345e-05
4.2806741461319e-05
3.39522089320885e-05
4.22022122626567e-05
3.24680566766058e-05
5.30503709865458e-05
6.26958677163076e-05
4.26189273401742e-05
5.62213844032576e-05
4.3364328723666e-05
4.49474752820835e-05
6.7178194458378e-05
2.66248783576801e-05
6.79241123140508e-05
2.53460058224607e-05
6.11518873098702e-05
2.93464461950492e-05
4.28939778364837e-05
3.86368305562693e-05
4.6644049827651e-05
2.0150201648977e-05
-7.10479755731638e-06
2.47446397426718e-05
2.96981373703492e-05
2.08111857855831e-05
2.45764274707835e-05
4.03048986555412e-05
-1.84249547764581e-05
-1.62705357262691e-05
-1.79513630066636e-05
3.15938441425814e-05
-1.69394218308709e-06
-1.11592400931019e-05
9.77867952934269e-06
7.39048103490552e-06
2.06381999121788e-05
7.12962095619253e-06
1.11357655131501e-05
9.7095536190004e-06
3.83515745104811e-05
1.54588758321676e-05
8.32884245121248e-06
1.26103972734725e-05
1.70795104948022e-05
2.42519224276652e-05
4.24040635633061e-05
3.5874047503266e-05
3.26134118415019e-05
2.29469637013801e-05
3.53427194575372e-05
3.85868734739456e-05
2.71578194716652e-05
4.48025612102749e-05
2.93094631863612e-05
3.40287511337735e-05
3.6030940065879e-05
7.13333165637346e-05
2.15322137639466e-05
2.29384780920586e-05
1.44774951711445e-05
1.67221274768447e-05
1.94318809459724e-05
6.49435825629262e-06
2.20086348740276e-05
2.43877077813358e-05
2.58240012787053e-05
2.79655569354474e-05
6.02555209550582e-06
5.10744370046292e-06
3.15202191552317e-05
-1.42395870754296e-05
-3.61538990182579e-06
1.31724237741518e-05
2.09842155090728e-05
-1.02656671220501e-05
-2.05208584941293e-06
2.28938402480131e-05
1.49195698626416e-05
2.65678401330336e-05
7.08848384102046e-06
2.47436412914916e-05
1.43049457368589e-05
3.74514497307513e-05
3.10852643623355e-05
4.7128919862646e-05
2.80263236544897e-05
2.0372065181896e-05
4.75197170155872e-05
1.97975644800708e-05
4.01225201781822e-05
3.08810547267951e-05
4.32713109048032e-05
3.42545103589203e-05
2.56407537242273e-05
4.15388760561739e-05
4.27128698132793e-05
2.72581831374274e-05
2.98875463524751e-05
5.51479625019755e-06
5.94989641233939e-05
4.30801948467628e-05
1.24042944022262e-05
3.08185409542192e-05
5.8645349806224e-05
9.83106399490558e-06
3.06320864861378e-05
2.43008351272789e-05
1.27068694044293e-05
1.23829751878627e-05
-9.15610095947524e-06
1.54750014161145e-05
6.24127683132814e-06
1.7117106436926e-05
2.10730546200841e-05
2.19439696611486e-05
6.23994342900401e-05
4.46996186113356e-05
3.5353807438579e-05
1.09546782214811e-05
3.90600373118028e-05
4.44596950231406e-05
3.48661060237338e-05
1.40871864101952e-05
3.22640088117833e-05
2.42945492464028e-05
3.21770531524548e-05
4.75310000683414e-05
5.2357014351466e-05
2.9966679702937e-05
5.03003943538291e-05
4.44977207704012e-05
3.77948296478638e-05
3.35785061576324e-05
3.81847994297947e-05
6.96234088898411e-06
1.71189507307088e-05
2.22878794456462e-05
1.02139100580485e-05
2.70799226290163e-05
2.35161792582599e-05
4.59994746580535e-05
1.88200904127232e-05
1.22309369464225e-05
-9.57752227410725e-06
3.87103917402682e-05
9.58124724750631e-06
-6.55755164643505e-06
-1.05517558700389e-05
5.65967509787129e-06
3.61779483084248e-05
-8.69782852093097e-06
2.31796684150393e-05
1.29068308465045e-05
2.84377694070032e-05
-1.52957594368513e-05
3.88927084291793e-05
2.75704307988232e-05
2.61104451092849e-05
3.855314589545e-05
1.10972365195691e-05
3.45904449358251e-05
1.7992988234088e-05
4.63914363080148e-05
2.640790563465e-05
1.82207211529387e-05
5.9492465218501e-05
3.49491570313602e-05
-2.97373540620657e-07
3.15458068479734e-05
3.82472237400955e-05
3.65416355630544e-05
3.16106664877193e-05
2.44392766531018e-05
3.97333283560133e-05
2.82783927270727e-05
3.21848949434445e-06
4.6341259054831e-05
3.75924245403836e-05
5.11477464689511e-05
2.44473585705293e-05
4.13578815335615e-05
3.74755535349666e-05
3.01699155509872e-05
1.99629828142593e-05
4.33184833538222e-05
3.07755891038007e-05
1.11171002188511e-06
3.27598007300648e-06
4.17608596461639e-05
4.28855165484273e-06
7.71421223402213e-06
1.35782634119226e-05
2.46836885584376e-05
5.80650907583871e-06
6.5323387823539e-06
3.22530424870686e-05
2.81134239660992e-05
2.23290541345499e-05
1.88863982186494e-05
2.61809720020666e-05
-2.84500204838858e-06
3.35726315496716e-05
3.30115593316311e-05
4.01883515680185e-05
1.38694156678784e-05
3.78745610767579e-05
-7.57437470193555e-06
4.59301686766425e-05
1.85516575588247e-05
1.75841237912988e-05
2.62965794618664e-05
3.61430483733939e-05
4.41243654719949e-05
3.07047918242354e-06
2.26855265568258e-05
3.08308299032394e-05
2.02410449853492e-05
2.32101938780243e-05
-1.74632759893884e-05
3.73524561466248e-05
3.2730122400025e-05
1.55936356395315e-05
2.16707772844034e-05
2.47741872104774e-05
3.80730733694172e-05
1.62672563127646e-06
1.43924030511476e-05
6.5008207095158e-06
2.23936718983956e-05
3.30714107754941e-05
2.83844101052459e-05
1.7889430122215e-05
4.35477320928783e-06
1.65046089001576e-05
5.37429317362935e-05
3.33372914934564e-05
2.91941566770913e-05
2.49241141480688e-05
3.1293248410027e-05
3.58733475287499e-05
3.76636732805995e-05
4.47766027353998e-05
9.54620681000486e-06
4.2270375841494e-05
3.42279895632298e-05
2.13869975915962e-05
2.2718060942365e-05
2.17110615255603e-05
2.3994487547045e-05
2.24513225425321e-05
4.01288972980206e-05
4.60946584572027e-05
3.91613973635538e-05
2.24400759082329e-05
-1.66052524507734e-06
7.10806682942505e-06
3.91485653461075e-05
1.06062999558828e-05
-1.56347901806187e-05
1.77527893375052e-05
1.6357303353909e-05
3.03087429080968e-05
1.26506390100459e-05
1.07979319114869e-05
9.7136494065539e-06
4.25079534406303e-05
7.06449405261877e-06
3.69892465782417e-05
3.64778807006137e-05
1.96752987464631e-05
3.10869352712931e-05
2.12984956714154e-05
2.76637512978699e-05
4.51246104852785e-05
3.79264087538511e-05
3.82930069764172e-05
-7.00476929384668e-06
1.2834377508514e-05
3.08202397084751e-05
5.74450406735312e-05
6.02186064799844e-05
3.40788510241787e-05
2.30245055655025e-05
3.15307480222527e-05
2.87582996154322e-05
5.14314235548036e-05
3.53883285373081e-05
5.24621751888647e-05
3.22521662875382e-05
4.30998195101224e-05
3.85252980583818e-05
2.09977161126465e-05
3.86650730876108e-05
4.58572559288942e-05
3.91392951655248e-05
2.86047335679832e-05
6.63716637261781e-05
3.93308912534357e-05
1.33727391099063e-05
2.45602469477648e-05
7.69571587297595e-06
2.81883324532973e-05
2.60896889810982e-05
1.69504340197189e-05
3.34288592744511e-05
2.33831762581164e-05
3.04328821491436e-06
8.58004772642998e-06
-2.94301835560973e-06
-1.70696457998481e-05
-5.93114650690222e-06
7.33377828562887e-06
-4.86975343213986e-06
2.69326379409277e-05
9.46171547048839e-06
1.2355354877306e-05
2.85185847757009e-05
5.59812255752812e-06
-6.38139915506263e-06
1.68147015843782e-05
2.38911579542476e-05
3.69154654396673e-05
7.14045798202191e-06
2.08323099756531e-05
1.49781099359547e-05
5.08659116379008e-05
3.15469704526439e-05
3.27946422738807e-05
3.42881203117967e-05
4.18122077276865e-05
3.43899555875898e-05
4.06484195647049e-05
2.78745466363805e-05
4.47873848572134e-05
4.48151383484372e-05
3.79703015034708e-05
1.37339204353476e-05
2.69971401282581e-05
4.50599212461329e-05
1.09123180829518e-05
4.21856517931264e-05
4.66892099698532e-05
4.55073139740674e-05
4.72255281617991e-05
2.46508095278239e-05
6.70410712532568e-06
1.78582975031863e-05
2.41702859273308e-05
3.88804473965943e-05
2.06539243337901e-05
3.16115900847062e-05
2.06935526198185e-05
2.30105498728482e-05
5.10358248647802e-06
6.0317421514124e-06
2.1197597698888e-05
2.7867818919584e-05
2.37121174780131e-05
1.81211654977297e-05
3.77122904923965e-05
3.12458070524437e-06
1.09844301594598e-05
3.73328161946031e-05
2.96724410486612e-05
3.18429772875326e-05
1.86027750471769e-05
2.43048814518225e-05
4.3741875342939e-05
2.43405370630746e-05
2.14517328439665e-05
2.43762683034546e-05
6.14565338120781e-05
-2.06244569985738e-07
4.09581559347164e-05
3.86620161164017e-05
2.82254880315678e-05
1.7366669183512e-05
2.65210583424245e-05
7.42678831538487e-06
1.96344902357624e-05
1.23995022867609e-05
2.91969651277036e-05
-1.08468417400964e-05
4.43590690780661e-05
2.00240141252981e-05
4.20092449743564e-06
1.09172692862496e-05
8.42113940821637e-06
5.07210076863636e-06
1.53748892730651e-05
3.61175791495297e-06
5.59346053645721e-05
2.42607264852632e-05
2.83311556538156e-05
1.97241459775252e-05
1.66484992489743e-05
2.48575388037176e-05
2.78046632061783e-05
1.8051400302405e-05
3.94762328990864e-05
1.37017330860473e-05
3.62266580442007e-05
4.30608063911724e-05
3.74117537667469e-05
2.7137254716832e-05
4.9637742851214e-05
5.29154193910322e-05
5.17561959296444e-05
2.42699316310542e-05
4.2718070851012e-05
3.14917659866856e-05
4.55823130407027e-06
2.42107851946087e-05
2.95166674804137e-05
3.11768899105595e-06
3.23539828566583e-05
2.7786836996209e-05
3.55568624868027e-06
7.1855620172822e-06
5.48512580268902e-06
2.12439392323397e-05
2.10835032415225e-05
1.06544124436526e-05
1.52969955696632e-05
1.69391352110683e-05
2.52286955915748e-05
9.35889665492185e-06
1.32346239543277e-05
1.76645752617412e-05
1.78973790766009e-05
1.05965995551816e-05
1.25152333392766e-05
2.97901449242554e-05
2.5906374008574e-05
2.33840769601894e-05
1.19399224811267e-05
2.13101168757114e-05
1.75528346686261e-05
4.48804978356398e-05
4.24374720962392e-05
1.37007994121557e-05
1.80861434945649e-05
3.88040822232002e-05
2.66563850948065e-05
1.47589353309489e-05
2.60565556246651e-05
1.75991209510841e-05
2.76299488056704e-05
2.79217032661484e-05
3.0493811408246e-05
-1.03123505029492e-05
3.18415453064789e-05
2.90876365561108e-05
3.69305477837232e-05
3.81018701917472e-05
7.39195711429231e-06
8.35944167796793e-06
2.20324908796886e-05
-7.36403476632669e-06
3.31640950941782e-05
6.90116961817288e-06
8.15000282482874e-07
-1.89917161950095e-06
1.69565762858492e-05
5.3538286018673e-05
3.8416903613468e-07
2.80092836425973e-05
4.46240897183155e-05
5.51458047881503e-05
3.5524807176524e-05
4.19582654892847e-05
2.65198108635689e-05
2.51111076710476e-05
2.88321880666056e-05
4.70474953041203e-05
3.20599087550969e-05
3.29026085157629e-05
1.00873361722451e-05
1.50153744362778e-05
3.08011626911601e-05
1.5106968270037e-05
2.64799623348859e-05
1.36140055236246e-05
4.05153255758568e-05
-5.21380202518184e-06
1.49541493410327e-05
2.10644280673935e-05
3.60859853357802e-05
3.67420001425268e-05
3.96559119117856e-06
7.41557436819727e-06
2.43618367044141e-05
3.4913117318494e-05
4.11330598009478e-05
2.50168533789014e-05
1.89624989328231e-05
1.7355066468593e-05
1.72914995636409e-05
1.55640863936801e-05
3.32271425871075e-05
3.93695640843624e-05
2.00825189032054e-05
1.59612986938975e-05
-2.07494481984954e-06
5.28452647235771e-05
4.26709981212887e-05
2.63203564314976e-05
7.91855063826657e-06
6.01227836630053e-05
3.08729706331708e-06
1.43614875534255e-05
3.00475976201076e-05
3.63725783077658e-06
2.88693718491172e-05
1.64958909481115e-05
1.91048615304473e-05
3.72352396825207e-05
3.04980709329326e-05
3.23466700245514e-05
3.75370123033197e-05
1.12802485054215e-05
2.60546238020327e-05
3.61275957819262e-05
2.53922590383279e-05
3.21354697792725e-05
3.18488115530163e-05
6.80116888311712e-05
6.07759020535963e-05
2.75530764272008e-05
8.52843849816188e-06
8.67497983596237e-06
-6.7994666095082e-06
1.59790409285656e-05
2.66035761810942e-05
1.87212396071395e-05
2.71120220553346e-05
2.11875643705941e-05
2.30306603424193e-05
1.88369940681254e-05
2.86301505940093e-05
2.30319972312974e-06
4.93442675805858e-06
1.12229412380658e-05
-1.10640316650778e-05
1.08016325576957e-05
2.6901792042715e-06
3.2671098170538e-05
1.16552559862068e-05
1.8111916464747e-05
3.24469816014248e-05
2.98112516279589e-05
3.24954297133817e-05
3.41606590031539e-05
5.00558740864399e-05
4.5529566225051e-05
5.4251128673782e-05
3.79720848718585e-05
2.46522434037198e-05
3.02939429476157e-05
6.88496931548688e-05
2.86065196763245e-05
5.25031570128562e-05
6.82781496073026e-05
4.7267368074749e-05
3.7684451898826e-05
3.88009940355511e-05
4.57358580861813e-05
6.1175329013131e-06
1.07058042755242e-05
2.67524124699278e-05
1.06739587308148e-05
1.65777373534339e-05
2.30539031626791e-05
-1.34019782566406e-05
1.16684709829827e-05
-1.36290674494016e-05
-2.90335800479167e-07
1.45774749747548e-05
-1.42706231949079e-06
9.78216719300276e-06
3.8123968302039e-05
3.8321529100225e-05
1.50237208239457e-05
1.02981122466313e-05
-6.93397256930957e-06
6.33761004961022e-06
5.92993131562869e-06
3.60223071245298e-05
2.4012565914569e-05
5.51358357113899e-05
3.80638746992543e-05
-2.91458046675139e-06
3.75141318377262e-05
4.19103711796776e-05
1.48290101309369e-05
3.69459002281159e-05
3.25798738236992e-05
4.90230835286021e-05
4.67984444744918e-05
3.44432105235187e-05
3.34691925988037e-05
2.44783480097957e-05
3.56892550486581e-05
3.06655074772668e-05
4.50907547594638e-05
1.28790316826806e-05
3.65924855770906e-05
-5.5571790395908e-06
2.07863141925166e-05
4.3787985300363e-05
6.02439029836604e-06
-6.35573772743193e-06
3.81988607803562e-05
1.01794795668736e-05
5.7507788058636e-06
-1.724221521206e-05
8.61235891387648e-06
-8.43802644033339e-06
-1.1005007257226e-05
-3.72791544226234e-06
2.60736988426446e-05
1.52300817810543e-05
2.40663799055713e-05
2.72103115739816e-05
3.01195565629334e-05
3.28175700964242e-05
8.53364067462898e-06
5.59524540249844e-05
1.10931859283126e-05
3.51556944090361e-05
4.05795980040457e-05
4.1230704771427e-05
3.3139518625411e-05
2.16578734769953e-06
3.71292213374253e-05
1.99228880473138e-05
1.69013693355792e-05
5.34015675349612e-05
7.01861156563439e-05
1.5289858181224e-05
4.12482338468086e-05
4.06462609397301e-05
5.32886847431427e-05
1.90674160176145e-05
3.56862233642552e-05
4.24122599326377e-05
-3.26682215001589e-07
2.65716196824101e-05
2.84000718437732e-05
1.61449251400598e-05
-2.00369041906619e-06
1.58198446310581e-05
-2.0684261001323e-05
3.35515738015561e-05
2.71386763561807e-06
1.09009140142282e-05
1.26076710988765e-05
2.41197016719189e-05
1.67096077843948e-05
3.15626454010572e-05
-3.52810410356568e-06
1.26332181410818e-05
5.17841016776064e-06
2.88712562326766e-05
2.46268924844055e-05
3.93849961317735e-06
3.0906503782976e-05
2.40781121737984e-05
3.31215979759571e-05
4.58930905713407e-05
3.80040375708305e-05
5.80117994503327e-05
3.45895556177727e-05
4.2825632358499e-05
4.02277869736178e-05
1.07173643626835e-05
3.11406968836735e-05
2.48533938823649e-05
3.45888515460029e-05
2.31492583029591e-05
3.3181416614873e-05
1.82002412420464e-05
3.94084283550941e-05
3.9219196713413e-05
-4.71832499236807e-06
3.93382382721969e-05
2.03066191537627e-05
-2.31581661503889e-05
2.33470479817861e-05
4.39247027006984e-05
4.31816868647192e-05
1.50292532155587e-05
5.26533530669027e-05
2.38048800520625e-05
3.87032389988562e-05
4.83138250034041e-05
3.14973060170653e-05
1.83317738363339e-05
3.63119289933761e-05
4.07647528598792e-05
3.50519770326296e-05
2.32930856086486e-05
4.38377132922739e-05
5.11337306652151e-05
4.14248094714053e-05
3.06868334925514e-05
3.83927622277425e-05
2.43782125620602e-05
7.27523298739693e-05
5.02565471043167e-05
4.0089707055123e-05
1.18498811986375e-05
1.75570955145521e-05
1.04099479800117e-05
5.23550020253494e-06
9.79911873849627e-06
4.0331139813159e-05
4.19283688671637e-05
7.64530740049009e-06
1.81773685575512e-05
3.56148475861983e-05
-2.1563897417502e-06
3.55186235311898e-05
2.99089608160685e-06
1.55893065549127e-05
1.03112619309931e-06
2.70137957173053e-05
4.15400905570656e-05
4.10330732097583e-05
2.42575869637516e-06
2.28496537015983e-05
1.39259255785861e-05
1.2893770533565e-05
2.57960800817535e-05
2.81998788391183e-05
-1.29804399481264e-05
2.66479816448333e-05
2.7155244866484e-05
3.75283773524472e-05
1.48140297341765e-05
3.63192995783654e-05
4.6570364368461e-05
1.58106933308837e-05
1.51545652740454e-05
4.46396770266853e-05
4.27463588610798e-05
4.18331557236822e-05
3.43806568303596e-05
3.29545237758407e-05
4.91501390947609e-05
4.69414856175057e-05
3.95565463373995e-05
2.79352897546727e-05
2.93314333859302e-05
4.72502951453224e-05
3.04886103965772e-05
3.30932392038647e-05
2.42532387544028e-05
2.03591317381206e-05
5.87717534867391e-05
3.93707095009638e-05
4.05908984327521e-05
-2.65865772318594e-05
1.42136444032686e-05
8.2036989878095e-06
-1.69368379148437e-06
1.36609820132796e-05
4.69503423816327e-06
1.69972947703258e-05
1.63838802658556e-05
6.40546212456833e-06
9.74786151170194e-06
2.67848590492209e-05
2.25920707468736e-05
1.02384239484171e-05
2.36303236801019e-06
3.54133239247869e-06
3.69216819376136e-05
4.26781663240986e-06
2.36842490964956e-05
6.12444520997091e-06
7.96454199969306e-06
2.72313704308598e-05
2.5091678381883e-05
4.9553688898344e-05
4.98711046639314e-05
3.03081254127442e-05
3.06921299040064e-05
3.6268418919343e-05
2.5075891583302e-05
2.52288813708009e-05
-3.22516096775309e-06
4.00472745186369e-05
3.34842926353648e-05
3.97717963288441e-05
2.05951282141915e-05
4.51893434580482e-05
2.23404268175352e-05
2.08685083116187e-05
1.76790213331136e-05
1.15827490632897e-05
1.6986543222588e-05
3.4528249419711e-05
4.55236460230192e-05
-2.50610322099084e-06
1.84532160764911e-05
2.94737099575614e-05
3.53128127588142e-05
2.31069659996384e-05
7.69561569778945e-08
8.40460711944084e-06
2.78459619550557e-05
5.09527500346607e-05
9.8249328834922e-07
1.33777989643449e-05
1.97589418252432e-05
2.07526819752476e-05
7.98130931329032e-06
2.54015159860906e-05
3.17807100304496e-05
3.90422947541893e-06
1.75210313602679e-05
1.49623963382435e-05
1.87026156815677e-05
1.23514389479576e-05
-2.27336410756579e-06
7.1153622928996e-06
4.32883774132447e-05
3.46708681692843e-05
5.16477265161103e-05
3.90591672096484e-05
1.70381770775964e-05
1.68747748349024e-05
2.3211895476557e-05
2.02026590819609e-05
5.57571458384054e-05
3.59092255203088e-05
9.21975727704787e-06
-4.69719670848119e-06
1.62212276394881e-05
4.17017738280468e-06
3.47290232570941e-05
1.54624794865813e-05
3.31475851862714e-05
-8.85661409304556e-07
1.74553471854045e-05
1.73424406535613e-05
5.94919874561679e-06
2.06355102656866e-05
2.0582942411408e-05
4.73104968554488e-06
3.36616236200118e-05
2.97278507853794e-05
2.36009153122221e-05
3.73317021569722e-05
2.91746071294957e-05
1.31301959163042e-05
4.0020885068867e-06
3.62340783076003e-05
3.12526210608008e-05
5.22557025847101e-05
2.20702331999348e-05
-1.09889349483102e-06
5.08974833876324e-05
1.57597465503922e-05
4.86444114934498e-05
6.54587988592323e-05
3.96047481776363e-05
4.78479706150334e-05
2.90520807604676e-05
3.00473096741383e-05
2.64772336014551e-05
1.90015290626517e-05
3.96695794815371e-07
1.64959532526589e-05
4.46557244422792e-05
8.3224804922804e-07
1.85312669992799e-05
2.98874215701729e-05
-7.36017995591246e-06
-4.42377544903303e-06
1.95003154407648e-05
7.07638055794405e-06
2.60799560955655e-05
7.30320540320854e-07
-1.63538006474865e-05
1.24772299544212e-05
2.57289480026596e-05
3.21203377528661e-06
1.70575385696435e-05
1.31732128837731e-05
2.79568603431791e-05
4.29139003007017e-05
1.85564892836483e-05
3.69084236243844e-05
2.8478749773195e-05
7.28975741545622e-06
2.59340405047511e-05
4.10838462939659e-05
4.8896425492485e-05
4.3721329471425e-05
5.74091458329997e-05
4.11034095057395e-05
4.77851344749989e-05
5.97259095200371e-05
4.53354327581462e-05
3.7004767581961e-05
3.80880581634188e-05
2.43053085116728e-05
3.68392158881437e-05
7.59580541070031e-06
2.25881908146893e-05
3.97534086864872e-05
-1.47131358138816e-05
2.54436756522072e-05
1.45773859417917e-05
-2.5278016707208e-06
-3.97273195045168e-06
9.5261024239019e-06
1.88018405862767e-05
-1.29879680546603e-05
-2.39339856793927e-05
5.27821934530805e-06
1.12041461427301e-05
-7.63187847571633e-06
-7.54164012072308e-06
1.35252046646922e-05
1.41145483358142e-05
-2.86574377277181e-06
2.00755327824531e-05
-3.88388319923019e-06
2.31463164076285e-06
1.45970779846796e-05
5.01331981683342e-05
3.66037447872575e-05
2.06062899096965e-05
4.41146313762639e-05
4.02335496312452e-05
5.36929726085258e-05
5.75589853449482e-05
6.48096738323006e-05
3.28347302852199e-05
5.97917737895876e-05
4.21822285792268e-05
2.85216947863713e-05
1.87662962219931e-05
3.57486128081426e-05
2.39723548619968e-05
2.69193505404781e-05
1.47412608537655e-05
2.40872097771837e-05
6.5093287764458e-06
3.33887886106409e-05
1.59197534308732e-06
9.25485081944195e-06
2.89131279932731e-05
1.92005148694983e-05
4.80871568749892e-05
1.35695080678838e-05
1.4929200029401e-05
7.71014674425865e-06
6.27487871539504e-06
-1.36806464787234e-05
1.02377286592083e-05
-6.80603039078397e-06
-9.60103677196785e-07
2.25673612874218e-05
-5.18809891830678e-06
3.06389166603491e-05
5.57949471095614e-06
1.7287557252012e-05
3.5232519602992e-05
1.86476644152338e-05
4.37246600557651e-05
2.0956386741506e-05
1.98820085384663e-05
1.83542918497156e-05
3.26379046181075e-05
2.26114364907359e-05
3.38536185381869e-05
5.2731303053102e-05
3.14700028798856e-05
2.59014375907584e-05
1.6462634212623e-05
5.96380005470217e-05
3.93664670398327e-05
4.74233034982251e-05
4.22739418457555e-05
1.15380168654149e-05
3.7606419431599e-05
5.02170907122489e-05
2.74912787911147e-05
3.82597558916695e-05
4.47741457131284e-05
4.20153472643491e-05
3.86904090774135e-05
2.10751423635112e-06
7.60264517249616e-06
2.12654972445339e-05
4.0543302978876e-06
8.63455679006195e-06
-9.78609147066084e-07
1.05352306087901e-05
4.76753701855005e-06
1.17981401189605e-05
1.24939164873569e-05
-1.42747412684666e-05
7.64916291341543e-06
1.50418457482264e-05
4.57956552803251e-06
1.59326447139571e-05
3.21764104568459e-05
1.88852384407686e-05
3.74262674419181e-05
4.4168711446338e-05
1.70287543007477e-05
2.56745794088895e-05
2.82361487250564e-05
3.02168266620768e-05
3.86217438032026e-05
1.30588220999952e-05
3.11054784006916e-05
2.74637884863386e-05
4.75454335512588e-05
5.02799976020017e-05
3.81465458904573e-05
3.35032606519173e-05
3.33074043978056e-05
4.29822176749672e-05
4.96546438753119e-05
1.01676061195122e-07
2.78963141503628e-05
3.9201334588289e-05
2.53925165660711e-07
-1.51208658840582e-05
2.22460556611187e-05
-2.0727768008238e-06
1.71661717226281e-05
8.31795489843604e-06
1.03894417996965e-05
3.14437769997784e-05
2.76218946739343e-05
8.0289394435886e-06
2.38271919478347e-05
5.94680133975041e-06
6.82365905360731e-06
2.27243566089395e-05
4.44011866701475e-05
4.27653545821157e-05
1.49143479252059e-05
6.78986360523938e-06
3.81297619744664e-05
1.51589181295407e-05
8.14020500451923e-06
2.27041376881003e-05
3.38970484329024e-05
2.34985954446513e-05
4.51325589284614e-05
3.630464345604e-05
5.50979196914702e-05
3.66800590448373e-05
2.02836902418452e-05
3.62190821216974e-05
2.14204576871452e-05
2.8505541657018e-05
2.44608945459384e-05
1.22386983586074e-05
2.82451653085003e-05
2.72507355050641e-05
4.51860135906278e-05
2.45166754631603e-05
3.04058050164264e-05
2.21305590733253e-05
-1.48210131494206e-05
4.70858301156529e-06
4.49429869488782e-05
3.72046492132529e-05
4.84128127941636e-06
4.70127961548286e-05
-6.1742456544959e-06
2.98640291364837e-05
1.5443714557248e-05
1.50604552686394e-05
4.28345801933749e-05
8.82139078300829e-06
2.42927442926915e-05
1.95786837122258e-05
2.27047133866351e-05
2.73620128428946e-05
1.63684004073871e-05
2.88173220526653e-05
4.64085513382298e-05
2.63099744857498e-05
4.75066439819907e-05
2.26604072805011e-05
4.63335013989749e-05
4.21343961022981e-05
7.38515588057993e-05
3.96354567243585e-05
4.52945998465544e-05
2.94785305245586e-05
4.8987009031601e-05
-4.58429607615094e-06
2.91098822744741e-05
3.42847395323884e-05
4.02933188552899e-05
1.14314870691052e-05
4.71136586757242e-05
6.8677696112424e-06
4.36699089533923e-05
1.8234136092806e-05
2.52810347165659e-06
2.18308354013014e-05
2.51427960027027e-05
-1.90819346637027e-05
-9.57448933912025e-06
-9.84207529990708e-06
7.25127632504722e-06
-6.54034654542027e-06
4.57429400193183e-06
4.0889687735434e-06
6.72677045919547e-06
1.15528989026065e-05
-5.04408491167994e-06
1.94409490713799e-05
2.62832862926371e-05
3.25555270575335e-05
4.92830385993741e-06
5.8082909102941e-05
5.15721793728737e-05
4.78588976841024e-05
3.86649482180512e-05
2.62340193319255e-05
3.15687136167177e-05
4.62827588592349e-05
5.63693048697517e-05
4.25502598210254e-05
1.56205890850041e-05
4.76309540556622e-05
5.53617518314572e-05
5.82289659831352e-05
4.83464599505022e-05
3.44481053167601e-05
3.09731569669398e-05
3.72170063177884e-05
1.40426806379116e-05
4.62363146501335e-05
1.39321554288258e-05
5.45892586089319e-05
2.05109956715821e-05
1.48243188175408e-05
1.62149016495565e-05
1.01440048966795e-05
4.14216951509432e-06
-1.24082262377798e-05
-1.01625922284842e-05
-4.82875857133256e-06
-5.70145797907563e-06
-1.6594087159256e-05
8.54213106064479e-06
9.96129638713456e-06
3.85902954496876e-05
9.31457608491615e-06
3.77358646066361e-06
3.43938383257202e-05
