# Supplementary material for: Research on computational propagation and identification of mine microseismic signals based on deep learning
Source: PLoS One. 2025 Oct 22;20(10):e0334641. doi: 10.1371/journal.pone.0334641 (PMC12543183; doi:10.1371/journal.pone.0334641)
Supplement: S4 Data — (ZIP) [file pone.0334641.s004.zip › 000100700000392.xlsx_0.txt_24.txt.txt]

2.18926207847902e-05
3.38881098242338e-05
1.51648858152536e-05
2.64973573356749e-05
6.09245859128721e-05
1.09794822642947e-05
4.17164771818017e-05
3.61859442093106e-05
2.76378465202356e-05
1.23345969702084e-05
-5.02185086111152e-06
3.37082550465769e-05
5.17677413703966e-05
1.5847078077098e-05
2.07259310686028e-05
4.24348959690078e-05
5.23426811621548e-05
3.44744718299978e-05
5.9297825549625e-05
-7.95361740273539e-06
3.89755967717604e-06
3.91838540725918e-05
4.14650158852228e-05
4.81755357544831e-05
3.12003959228283e-05
2.47309233150432e-05
4.40782958716314e-06
1.15573597235998e-05
3.83395166434362e-05
3.84466996599679e-05
5.42718966479998e-05
4.0045964639457e-05
-1.54195654801277e-05
-9.35723230721422e-06
1.25167530665742e-05
1.42677011851532e-05
4.39526436133069e-05
1.53951183721639e-05
1.75231751510632e-05
3.56941285660028e-05
7.82902210410986e-05
4.37797122670402e-05
3.1523775741025e-05
4.95523557511462e-05
5.0841872126351e-05
6.49549210119459e-05
5.84538988099834e-05
6.83812462513994e-05
3.33947077992142e-05
1.05115974161597e-05
6.79983814826842e-05
1.91330911435661e-05
8.42771911201225e-05
2.71888890921472e-05
-2.56199206046444e-06
3.31326286725066e-05
4.04297285098441e-05
-2.8038454464049e-05
2.14434869856658e-05
4.94745266009334e-05
5.7810064902304e-05
7.56673818577454e-05
4.87531054924004e-05
1.01806499015096e-05
6.76320419679669e-05
4.59778359897903e-05
1.95168280564631e-05
2.1353142299345e-05
1.64046893300661e-07
1.15946693281807e-05
2.31429838550714e-05
4.98976626282794e-05
-9.82598843688418e-06
2.4904951634564e-05
-7.0503298165411e-06
5.95063725719015e-05
5.1358472328601e-05
4.74608084485304e-05
3.58839825065608e-05
5.18157480157626e-05
4.22260599716468e-05
3.52955920808542e-05
9.49342760116641e-06
5.96680929243968e-06
4.37052276636605e-05
3.01508903085729e-05
4.77107498636547e-06
1.97198340114471e-05
3.09536432002927e-05
1.42811016522589e-05
4.54502574549905e-05
2.91635557969896e-05
4.06849116393368e-05
2.55991982090649e-05
5.36954831383228e-05
1.31903499615605e-05
4.41595914812775e-05
5.78617625363496e-05
5.05663359164605e-05
1.66656167064915e-05
4.8097088321923e-05
1.93806117450416e-05
5.01611413875137e-05
2.91065398181639e-05
3.94201687369157e-05
2.07389464166814e-05
3.99241384574207e-05
4.44142726723407e-05
4.27107663145084e-05
3.04370898954968e-05
-2.2084400742943e-06
7.17026389018657e-05
4.40978477497464e-05
7.09086256671247e-05
4.34117284109049e-05
2.57882464874511e-05
5.77189565797023e-05
1.68631873189568e-05
3.10968978244261e-05
3.41824635119281e-05
4.22876198138028e-05
1.51835049886597e-05
9.54711765461643e-06
2.95135673750764e-05
6.19474269770101e-05
5.99834673866245e-05
2.65245417394142e-05
3.35215546467077e-05
5.8198431373427e-05
2.34921850201145e-05
2.26207457181067e-05
3.77403355738941e-05
3.31776260814155e-05
3.85625161168121e-05
6.60149043521839e-05
5.68011444199328e-06
9.20175524431027e-07
4.0238849695854e-06
8.68830911593701e-06
5.8386537073401e-05
4.59250193239512e-05
4.26989443652172e-05
-5.74270281976078e-06
4.5092938121828e-05
7.19363713236064e-05
3.49238672227802e-05
5.7346115974294e-05
3.67574039170349e-05
1.36379653159985e-05
6.49299542770835e-05
4.07553567561802e-05
5.5708672625648e-05
5.29128031656042e-05
3.69999797935082e-06
4.93049447738686e-05
2.7052608253631e-05
4.3048956567049e-05
5.64738921744126e-05
-1.41802142631032e-06
4.02608733925825e-05
2.36235675914327e-05
1.42804750460778e-05
5.16141814917857e-05
4.10645880702544e-05
1.98508111652794e-05
4.84295957139779e-05
3.4327893618781e-05
3.07726041775891e-05
3.68589726460911e-05
4.26651155810649e-05
1.37324477429953e-05
4.17974049600104e-05
2.27585231310511e-05
1.5463758939974e-05
2.60298544568517e-06
2.04655362369232e-05
4.34280397920932e-05
3.98089553515931e-05
2.76599133048979e-05
4.19946892925746e-05
5.25117147366825e-05
2.98864122792232e-05
3.91579575868303e-05
4.24450243215016e-05
7.85707712592303e-05
4.5867337947404e-05
6.03624469949879e-05
5.06052151873648e-05
4.6196320423346e-05
1.75371244255611e-05
2.45914807653763e-05
3.76758341947778e-05
5.28390956019391e-05
7.30412197944248e-05
1.74359680475259e-05
2.92675009097015e-05
5.65305575401659e-05
1.13135654485073e-05
5.31477901313469e-05
2.49783460844401e-05
1.68230985766825e-05
2.39706445645134e-05
1.77054862567052e-05
1.29373395685139e-06
2.78858744660194e-05
1.37280173851802e-05
2.80535982861514e-05
5.29441605103758e-05
4.22200456253191e-05
5.79547470740121e-05
4.75071346729468e-05
5.42134450254125e-05
-1.56674624271641e-06
9.66144846920522e-06
3.15401156840846e-05
1.25757564617966e-05
3.89780581396071e-05
7.3391560554356e-05
4.73416229984375e-05
-8.71263128049517e-06
6.90165712260167e-05
2.76590258625592e-05
2.22359402834772e-05
5.14542403502949e-05
3.75022467195705e-05
3.27285329714485e-05
-5.62483036877225e-06
6.89454168722545e-06
2.06730258518039e-05
4.7986667068864e-05
3.28680647907331e-05
6.1777512203289e-05
2.49676484710753e-05
4.00543348020399e-05
3.58846250286707e-05
3.57604187294262e-05
9.41120783746997e-06
7.5681579633121e-05
4.95968632038401e-05
2.15103044833704e-05
2.61393969039466e-05
2.69370073216948e-05
5.67386031441707e-05
6.52098106701544e-05
6.31699461309844e-05
2.52377017153677e-05
3.28759785861089e-05
2.71328228279643e-05
5.05347510111607e-05
3.71347352572168e-05
3.57019007365666e-05
1.48920160089376e-05
1.52985087115024e-05
2.4803233693648e-05
6.44415325261081e-05
3.78262168764404e-05
1.32587065635763e-06
5.92537749982823e-05
4.47931576729773e-05
1.64495952699767e-05
1.94714915427705e-05
3.57997592314941e-05
4.70469865757e-05
5.84079868715188e-05
4.86611563465327e-05
3.19761053902069e-05
3.99823190039588e-05
1.02765468191641e-05
3.85572264509133e-05
4.09932890002007e-05
3.54925647523373e-05
1.42697723723073e-05
2.11521467777996e-05
3.84674369462246e-06
4.17378281609451e-05
2.98433117036761e-05
4.49195754553843e-05
6.97198481250738e-05
4.08135785057324e-05
3.22283757680016e-05
2.07254789580468e-05
4.76411655698061e-05
4.78894377127292e-05
4.60933116288374e-05
5.77022498250563e-05
6.86651877409926e-05
7.04720064160549e-05
4.21112443213954e-05
-2.28284943932515e-06
5.52157802800147e-05
2.80735738292553e-05
6.82506054488509e-05
5.45292885868518e-05
1.20794178114851e-05
4.48977970945795e-05
5.80662398507734e-05
4.33690992965854e-05
3.02365354512451e-05
4.13002157232935e-05
5.62294257222259e-05
2.89012664358629e-05
4.29885383441016e-05
2.44451639791658e-06
6.31623858051575e-05
5.24616777716901e-05
3.37431407811877e-05
3.38106021341652e-05
5.56773391105946e-05
2.61752854002873e-05
2.8476858706149e-05
2.5671891590273e-05
3.7829246729341e-05
1.74965346855467e-05
9.01382476144646e-06
2.28031164346444e-05
1.35340430605675e-05
4.09388341026665e-05
3.72570161467253e-05
3.59078194835302e-05
4.49647521294823e-05
5.44159174108504e-05
2.45967935124811e-05
2.06392827292136e-07
3.0783963460191e-05
2.03184057181969e-05
2.62685208606022e-05
6.82732367489605e-05
5.45604563636112e-05
4.09416588426217e-05
6.43584276530674e-05
1.48105175849969e-05
4.40579303332738e-05
5.12073255490774e-05
2.91202980578331e-05
4.57604906252108e-05
1.57072087426593e-05
3.88427048007673e-05
9.24689751514894e-06
5.88859095285614e-05
1.4754272917742e-05
2.92868920346554e-05
1.81481638403947e-05
4.02624311535194e-05
4.59382813014441e-05
-7.764172744357e-06
2.57863488123566e-05
4.03400477504314e-05
3.08270401459467e-05
5.56403592905352e-05
4.26198325441546e-05
3.01692689362785e-05
2.6654829995246e-05
4.11432355158964e-05
2.32119047487553e-05
3.51073322125605e-05
7.20570789419123e-05
4.56332752357205e-05
4.59331879249404e-05
2.43072846306124e-05
2.10863740395102e-05
3.36703608745971e-05
6.27391694687383e-05
2.52998667478818e-05
3.75124473198492e-05
6.33802366771236e-06
8.11726236364929e-06
2.10897486097429e-05
2.59954759180368e-05
4.79842516414162e-05
3.75444236070029e-05
1.33997394202464e-05
4.398103981406e-05
3.63246896000324e-05
5.95327865172875e-05
4.04242494141925e-05
4.09286916541664e-05
3.80128214782808e-05
3.11642362045758e-05
4.75891435641603e-05
3.26709572929737e-05
6.78513464078699e-05
1.30348613951783e-05
1.52750061790977e-05
5.11731460826893e-05
2.5235798612816e-05
7.18391421365366e-06
4.08967535496917e-05
3.90330448112923e-05
4.83761711639148e-05
3.38335505952712e-05
7.3432451134986e-05
1.19532722431222e-05
1.80708363685904e-05
-4.53537474615484e-07
3.41466740149116e-05
2.03389767445395e-05
1.08224963614785e-05
1.32874152243162e-05
2.98289377169946e-05
1.72423543733133e-05
-6.84026996936898e-06
1.03034605451953e-05
8.40325419613455e-06
3.3381329666788e-05
2.52730883916495e-05
3.73459579466862e-06
3.09444655214778e-05
5.78076347205662e-05
1.37420132610416e-05
7.00257589123532e-05
3.91378013766605e-05
2.03815871725569e-05
1.54485257573941e-05
8.91639630559936e-05
4.84511288707259e-05
4.02939828100034e-05
1.2461896944423e-05
7.39904029834325e-06
2.61627468071693e-05
4.10009380783501e-05
4.40630093496178e-05
4.49316901564048e-05
1.41901070395994e-05
3.01212241110568e-05
4.3967161247494e-05
2.63226316153241e-05
4.90294557360894e-05
4.74123320435824e-05
7.25987409107355e-05
3.55350024503044e-05
1.94627349187517e-05
6.74707848580811e-05
6.28267046560503e-05
4.9587744862161e-05
4.38311364881411e-06
2.4214542830414e-05
2.42193341935555e-05
1.95088503047666e-05
4.19149205080094e-05
3.94377212030852e-05
1.82798629198629e-05
2.24464987999606e-05
4.34528889717629e-05
-7.0974099168229e-06
2.00328692386888e-05
2.06345627116981e-05
3.90715467740872e-05
5.14947258649497e-05
5.26467975009044e-05
4.84610271649231e-05
-2.0333001670094e-05
5.7927073553653e-05
3.27369666936493e-05
2.63564618537786e-05
-1.13334131372984e-05
1.9640468130844e-05
2.92576295192612e-05
2.0788877607383e-05
5.3728240534715e-05
3.48288768934003e-05
4.95409771800463e-05
5.26717520603337e-05
2.65636078764401e-05
2.18971231902931e-05
-4.77246200986072e-06
3.85354184372674e-05
4.07453746888355e-05
3.19773482857319e-05
4.52323952400991e-05
2.45867785085402e-05
4.82790682308278e-05
3.6510888655228e-05
6.33119364545079e-05
4.20845317911644e-05
3.22807005586068e-05
6.82723791758054e-05
5.36666122110059e-05
4.3294440645757e-08
2.05301240391587e-05
1.95913203249265e-05
4.64386949727513e-05
2.65213292251388e-05
6.2248057018403e-05
-5.01973933144183e-06
9.14769728506258e-06
2.54027491548262e-05
2.99822724198755e-05
3.84970633735335e-05
4.71756036225021e-05
4.003062263816e-05
2.38134663758846e-05
5.94256693410808e-06
3.94960532903042e-05
3.27493188858999e-05
4.01051642120893e-05
4.41317928322441e-05
1.89428003974826e-05
2.54940441012794e-05
3.14146730759736e-05
-6.33442672415694e-06
2.08072898074457e-05
4.26458314846476e-05
4.44229141117335e-05
4.54897696774057e-05
4.08994905382254e-05
7.2370749269936e-05
4.74181441259754e-05
6.06364009552427e-05
5.57549297612767e-05
1.91749876895021e-05
6.50022750583091e-05
1.95580062163493e-05
5.5963159100368e-05
4.41376699774203e-05
3.16770801834155e-05
1.9605596765802e-05
4.71958290559588e-05
1.45655774912237e-05
3.95647727737689e-05
4.90447619567416e-05
3.77495732697229e-05
2.9690878261867e-05
1.16722065716008e-05
5.56524755845813e-06
2.80181368930559e-05
5.81268548674134e-05
2.69448516428232e-05
6.3350686205383e-05
2.30177718190162e-05
1.30466889437606e-05
4.06201899008348e-06
3.52921874806924e-05
-1.67234451157337e-06
3.35381065748015e-05
2.3737639755402e-05
3.5424604551414e-05
8.07656410057874e-05
5.04915363936971e-05
7.42050412914468e-05
3.23343449069569e-05
3.48981440919865e-05
1.11561520977756e-05
2.43407102369473e-05
6.0480972771175e-05
4.80283123293507e-05
4.29964845754738e-05
5.94760695951248e-05
6.61584965472791e-05
5.72836487450866e-05
5.62267602117158e-06
1.64624186386869e-05
5.1898479038752e-05
7.60532763570743e-05
3.25260457937064e-05
4.15569546839536e-05
3.03439738751582e-05
3.1528382844693e-05
1.57711605912663e-05
3.62998398624877e-07
3.6440207452319e-05
6.94330617529175e-06
2.91772587031857e-05
4.23757477063175e-05
4.92267575349972e-05
5.33634699686477e-06
9.53292849473214e-06
2.94623582408336e-05
3.3798133330328e-05
2.80435970161501e-06
5.55897289315909e-05
1.07497194769665e-05
5.06066261298789e-05
3.86687907136314e-05
1.86435054485951e-05
4.05347591672306e-05
3.62102551485737e-05
6.45963460547527e-05
3.03311348120608e-05
5.84821090422363e-05
3.44222500385028e-05
5.21807479101105e-05
1.83271892446796e-05
2.05595133334099e-06
3.75166408369364e-05
4.15832354973714e-05
2.83180795952855e-05
3.46143819298111e-05
5.72406060885226e-05
3.90540379310025e-05
3.8416072623104e-05
4.88007768172202e-05
2.91154146268962e-05
5.52745449832614e-05
6.11686072097546e-05
2.31638987755038e-05
1.52056203473284e-05
4.76432049624843e-05
6.67428366729047e-05
4.63410442668878e-05
3.14545382664833e-05
2.78262217954651e-05
4.69804625553554e-05
1.52736716351845e-05
2.72783183691465e-05
-5.94359970467604e-06
3.63464770157653e-05
1.00983832409952e-05
2.1540928834313e-05
2.10781763259007e-05
1.80324073527047e-05
1.8099189754952e-05
1.80821306968226e-05
5.44569675386611e-05
1.05997983676269e-05
1.78518850573913e-05
6.0224280160742e-05
6.22475532957068e-05
5.5190179185869e-05
2.82417436272457e-05
4.77833745947788e-05
3.1050946366008e-05
1.8118974518108e-05
3.42398934507969e-05
2.09191191829282e-06
4.97766871814533e-05
1.57790511443814e-05
4.20309641716223e-05
3.16480613969675e-05
2.46585815535976e-05
4.5897368727839e-05
3.36914541286071e-05
2.67822223610141e-05
3.32004689551593e-05
1.67126069700788e-05
4.25923239131494e-05
8.32188957906618e-05
4.25220333919747e-05
4.57543929293408e-05
2.86340082172607e-05
4.789172482937e-06
6.79177006419626e-05
3.16243846533359e-05
4.68684948061064e-05
3.93522531723403e-05
1.52755645730311e-05
1.46325781333305e-05
2.21254835618942e-05
5.06697275903604e-05
1.02318672311277e-05
4.17690215619366e-05
5.94533096746519e-05
2.51939180945201e-05
2.85417909132725e-05
1.69253544993949e-05
1.28508553408513e-05
2.87308380618246e-06
1.29408129385976e-05
3.76320484898037e-05
2.04522030440039e-05
4.28796275411744e-05
2.27091900459787e-05
-7.82427266943776e-06
-2.64378335588867e-06
1.10614899707617e-05
7.82578519049746e-05
3.6985974735094e-05
-3.62696037872205e-06
2.65420590140372e-05
1.21942847902922e-05
-2.35782022207883e-06
3.11044793764665e-05
3.55058200882185e-05
7.69088916410385e-06
3.98800395405266e-05
7.99109342905908e-05
6.6820579559339e-05
2.727376998501e-05
1.15053746710223e-05
3.66203135127226e-05
5.17176007442519e-05
6.01027671468588e-05
3.6526371801822e-05
1.05485033017783e-05
4.54265396477722e-05
3.53751390121011e-05
6.35640929308579e-05
4.20572323099524e-05
6.54306911050598e-05
4.63162921569253e-05
2.90590440084997e-05
4.57736150623457e-05
1.48811921139933e-06
5.83763329745577e-05
4.28856741610159e-05
2.76377674704912e-05
4.53885833252706e-05
1.10731726232065e-05
5.37257201429765e-05
4.88491192000714e-05
5.33862930611565e-05
2.77172452599185e-05
4.23715759997686e-05
4.54085336493541e-06
1.71758267394017e-05
-6.38845548301865e-06
2.57492618149738e-05
1.67271174004372e-05
8.24450828391853e-05
2.65077581052608e-05
-2.49131729747674e-05
5.06194235788657e-05
2.80994400812352e-05
2.37095677845247e-05
4.59289394353011e-05
1.11864599895878e-05
-2.35087220174105e-06
1.59067979774635e-05
2.43831293380368e-05
4.88074724511838e-05
1.71329502343696e-05
1.89921911372691e-05
3.45163471361421e-05
5.97676712522133e-05
6.86247671626071e-05
3.40141865800465e-05
3.98030864021255e-05
6.53702200456006e-05
5.36958238128021e-05
2.05407919800453e-05
4.3814249473333e-05
4.35661407487943e-05
4.71337397775158e-05
4.79533074162939e-05
4.29685360665471e-05
2.75031800668449e-05
6.44484193373954e-05
3.29112022746782e-05
3.79959943588157e-05
3.67048870133401e-05
3.12820116038834e-05
3.62316773405422e-05
3.46140448590149e-05
1.73001856486835e-05
3.68505834291307e-05
1.67432998584697e-05
-1.05158272158645e-06
3.49480055740614e-05
4.00113656663942e-05
1.26690622484829e-05
5.02846889977488e-05
4.72692840954514e-05
4.85992919601513e-05
2.53863711878988e-05
1.20550567625606e-05
2.98126944837436e-06
8.70814126747573e-06
1.88489326686034e-05
3.85302437843768e-05
1.51414565792484e-05
3.64465668423463e-05
3.47402669341433e-05
4.58942954708008e-05
2.24157661246586e-05
3.63825850088926e-05
5.04948490810091e-05
4.75766998925553e-05
2.98221748510113e-05
3.98629197645521e-05
1.74009345422825e-05
6.68081759804591e-05
4.1374118453217e-05
6.33320143211648e-05
5.10290760806866e-05
1.31565033834925e-05
1.32098956465159e-05
3.26951375838322e-05
2.37408966377057e-05
-2.44052241379818e-06
3.06894294716664e-05
2.84669776197047e-05
4.56612435863949e-05
3.57373791652442e-05
2.54724178318304e-05
4.84395967291563e-05
2.90545851212831e-05
4.52288937212889e-05
2.67933827136551e-05
5.74224918079142e-05
3.50843590048099e-05
1.40135901659332e-05
2.53408761896567e-05
6.02637675916147e-05
3.33000351796269e-05
-1.47067360753003e-05
3.30832907898997e-05
3.18143196169573e-05
3.23716523536502e-05
-1.50123766833046e-05
3.36992251070156e-05
4.66091823316056e-05
4.04402657854222e-05
3.66550200650866e-05
6.45956967952578e-05
5.08276408063564e-05
4.34181043354265e-05
1.15918831526608e-05
3.90700124104489e-05
4.78682889755023e-05
5.70417922411165e-05
1.21182495609985e-06
7.19986299701542e-05
1.27987378706495e-05
4.50984879730823e-05
2.78263799971862e-05
4.5263308784494e-05
3.61964215868297e-05
1.99135169086976e-05
1.98339878192294e-05
2.06525482317893e-05
3.01721710723701e-05
4.00497382112666e-05
6.05882151576136e-05
-8.58000899373984e-06
2.58869783726729e-05
2.93457454269424e-05
3.16432235535586e-05
-1.47099881364016e-05
1.63431801255729e-05
6.62415222801146e-05
4.88128683661365e-05
3.01710344315282e-05
9.9045580365882e-06
1.62664082735029e-05
5.26991267513069e-06
7.95813333474988e-05
1.34865358965381e-05
2.72501304811088e-05
5.0258711169871e-05
1.58764528550508e-05
6.51333780833982e-05
4.37680433107244e-05
2.95157078987735e-06
1.59942981739605e-07
3.45741269898202e-05
1.43769038963849e-05
2.53749159111773e-05
2.37760345889877e-05
5.65228768178561e-05
3.39961158433606e-05
6.60146036602073e-05
5.57147877306708e-05
4.47784761454087e-05
7.89561769734392e-05
7.56231441796649e-05
5.07534622696379e-05
6.66171121849214e-05
6.67604071888776e-05
2.96863044021355e-05
3.91248409465792e-05
4.6419065846518e-05
3.93023392520758e-05
3.76034727526885e-05
4.7625079896992e-05
6.0707182598883e-05
-6.17653520118418e-06
4.09733028929318e-05
1.31360128614313e-05
2.39734471676781e-05
-7.73988565358965e-06
6.78250784137681e-05
4.09046279665243e-05
-7.78556971802574e-06
2.97494934813383e-05
5.10276552179643e-05
1.04892182174507e-05
4.04795706834027e-05
4.98591269443618e-05
3.79729348694872e-05
5.65611216670899e-05
3.38509244959048e-05
3.35221763990613e-05
3.21633695737425e-05
-3.24614067351732e-06
1.64487799935235e-05
2.28468380352517e-05
3.02008639681312e-05
-4.59631146807995e-06
4.35801355885869e-05
3.16936499896149e-05
1.63503719767729e-05
1.55429199798179e-05
4.22971456274429e-05
1.73591823228988e-05
2.18158562518498e-05
7.14052418289202e-05
3.22685228031752e-05
3.67267613317279e-05
5.30939278407296e-05
1.77014373450164e-05
4.83792713711004e-05
5.59779059401631e-05
2.1513702538288e-05
7.46475072268396e-05
6.95455458762391e-05
3.81996858669619e-05
3.84378990119825e-05
2.40508110557918e-05
2.0761781377324e-05
3.08913711885706e-05
5.84526353632214e-05
4.97490702561338e-05
-8.01037713531626e-07
2.28086295333024e-05
2.68335424219485e-05
7.33861854645564e-06
1.94241663015231e-05
1.08450310698474e-05
1.34153396393532e-06
3.36071286535342e-05
-5.95842836334047e-06
5.69810614536221e-06
1.96613970973889e-05
4.01438690919164e-05
-2.37712629606464e-06
1.32502477091423e-05
4.02333124387423e-05
4.00909650096419e-05
1.81416363267667e-05
2.53821184016789e-05
2.48973338026996e-05
3.22723567552455e-05
5.50298097832714e-05
7.23466173691863e-06
1.78926383935521e-05
2.42215873191593e-05
4.52434880418388e-05
4.37146311085425e-05
2.80975523942745e-05
4.85725691165923e-05
6.48059033978317e-05
4.87049140267962e-05
4.34589095799851e-05
3.1694021076226e-05
2.81921405742452e-05
4.1347438243921e-05
-6.13395986540113e-06
4.02453956313696e-05
3.50651398709922e-05
-1.32284321790437e-05
1.94167642992003e-05
3.6798054161862e-05
2.65019219662486e-05
6.4222408632519e-05
1.33679021125626e-05
5.17814127703717e-05
4.71361643694405e-05
2.09214897337385e-05
5.31702059974098e-05
6.09221025366013e-05
6.57912642853372e-05
4.76741874159675e-06
2.92789640790917e-05
5.11712915453473e-05
5.33754187752642e-05
1.56109236587118e-05
2.4060608908814e-05
2.31700322594436e-05
4.05444336597143e-05
3.37322146999098e-05
-1.12317857850022e-05
6.60833687081855e-06
3.07101638866128e-05
6.08049062370385e-05
4.54085466134135e-05
2.27980966760481e-05
4.08172830171514e-05
-4.25389150228877e-06
4.24525283171345e-05
1.75636429343278e-05
3.97792339615515e-05
1.00950939523509e-05
6.68038065293933e-05
2.06344053401132e-05
1.50894757072905e-05
2.48764755174582e-05
1.0776633525208e-05
1.20979484224741e-05
1.56879869844583e-05
3.22346909407066e-05
6.55209004270709e-05
2.16000965549911e-05
7.65113184194899e-05
5.03337091000472e-05
5.66089202217095e-06
2.84661349740181e-05
3.35627191410385e-05
3.04929483722311e-05
3.27632369842505e-05
3.02428788524782e-05
2.57235562366371e-05
6.71060132199146e-05
2.44391960603662e-05
4.28316830629803e-05
6.75028541501474e-05
5.99224063743163e-06
2.98153523338064e-05
4.00938877531026e-05
2.28339472590759e-05
3.83581899840931e-05
-7.00563149632649e-06
2.84794298482375e-05
6.69391926021028e-05
5.84705191385216e-05
3.22558311932224e-05
2.63552913261799e-05
4.64971419209835e-05
5.88830307904565e-06
2.31825069630638e-05
2.74804051304675e-05
-1.61215257394406e-05
-1.57632144251581e-06
6.60440261059498e-05
3.35783473167288e-05
3.17987889406273e-05
2.15334915600803e-05
3.17544553921542e-05
4.89477665071312e-05
4.09095118771031e-05
4.71668746426362e-05
5.59820648594977e-05
2.42985219190754e-05
1.76683122135414e-05
1.06235959654655e-05
5.84054308340451e-05
1.34166842155844e-05
5.39967675503485e-05
2.46550542640459e-05
5.14879756294756e-05
8.77603387955415e-05
3.64812609194227e-05
4.26102164214759e-05
4.78496169797483e-05
2.16496075091373e-05
1.13843291084996e-05
4.85249183877688e-05
2.84959497129904e-05
2.91104421187852e-05
3.98318428002085e-05
-2.80169601022709e-06
3.52872733609084e-05
3.20234668299792e-05
5.52126043808098e-05
2.93103117616125e-05
4.69446994300565e-05
3.70190926641158e-05
4.71446456043079e-05
3.4962188674009e-05
4.09899223064636e-05
3.44599716821625e-05
1.90079171640922e-05
7.96935729068905e-06
2.01187198631933e-06
4.53515053942515e-05
3.55526556156883e-05
2.21200047335501e-05
3.75162828034529e-05
4.46226205754518e-05
5.72936924371054e-06
3.20697088117142e-05
1.43414425813963e-05
3.71246048645042e-05
6.586989118576e-05
-4.22600247063171e-06
4.79495682829591e-05
3.98084559652889e-05
5.06580008663734e-05
3.51828799830137e-05
7.08133678805789e-05
3.54120123500945e-05
4.93782089858652e-05
4.76193850546968e-05
4.79111439608263e-05
1.48164120336599e-05
1.51598169730548e-05
6.39766926026453e-05
1.68558269407819e-05
5.8041267879874e-05
4.39678975543915e-05
-2.07686151581238e-06
4.84708505913464e-05
1.34728757315984e-05
6.6759812884935e-05
5.28458177453359e-05
4.30625128456981e-05
3.85206016690784e-05
3.09568067073457e-05
6.78831330802576e-05
2.50425680518894e-05
4.28044539282481e-05
3.94406229843904e-05
2.14397648491363e-05
3.70828481227163e-05
4.72483471428981e-05
-7.24483097586663e-06
2.52943439833573e-05
3.67838977636045e-05
2.41750232898572e-05
4.02254057391003e-05
3.56429806501669e-05
-1.00923042915451e-05
1.8039961421128e-05
3.38101505913919e-05
2.05726991887057e-05
2.70063254902923e-06
-8.94557171340358e-07
3.01309572203388e-05
4.49863332679199e-05
5.59080610377273e-05
2.75608289510805e-05
2.95094062736218e-05
2.11235416836925e-05
2.39737393109429e-05
1.63692679305191e-05
5.23281611605979e-05
1.17073973492455e-05
4.28888401700052e-05
3.13748974626339e-05
5.02377505041394e-05
3.13066572262318e-05
1.91550061726229e-05
5.24154326924532e-05
2.41123986271762e-05
1.94094221080346e-05
2.6067351036404e-06
2.09878302778602e-05
1.0674692036605e-05
4.28160316089964e-05
2.72086193798009e-05
4.73085044503115e-05
1.65328165304052e-06
3.19431128704781e-05
4.34349412258714e-06
2.77290837808514e-05
6.21748428275194e-05
4.29788854212959e-05
2.28286714494003e-05
2.16017140084758e-06
1.90666245311033e-05
4.0916781814798e-05
1.29219556335385e-05
2.05561778002745e-05
4.65112852413251e-05
8.39882087015256e-06
5.8151123750429e-05
1.68932482861474e-05
7.90296495749013e-05
4.87446001991952e-05
3.67224080759496e-05
5.40753942423804e-05
6.01882310344653e-06
5.54990280460302e-05
5.35415251772757e-05
2.07761602588533e-05
2.84930355577446e-05
7.17852875564342e-05
2.19152046093131e-05
4.97311261463665e-05
4.16138263757643e-05
5.30313986766229e-05
3.38011971059138e-05
5.78360125203397e-05
6.26298312243537e-05
4.6319740745489e-05
6.55375172045997e-05
3.47851906742358e-05
6.11568537663864e-05
4.55583822296256e-05
3.60514620051524e-05
3.52480914577616e-05
1.85123944286274e-05
3.4908441915229e-06
4.18653370900021e-05
-1.3301655492368e-06
3.49886174327902e-06
2.29708597163181e-05
6.91670476963843e-05
1.65926209873319e-05
3.92053843616661e-05
3.12174816182864e-05
2.19510188971732e-05
1.30116228651147e-05
-3.68317475581686e-06
-5.46027999826796e-07
4.34336336835776e-05
1.121071892957e-05
2.98273070680933e-05
2.59574012708454e-05
1.24971362499394e-05
2.51405226178594e-05
2.57173137759914e-05
9.61964451720042e-07
3.54525252128433e-05
4.03425236990765e-05
1.9347416695852e-05
-1.52832927704883e-05
1.4538247440766e-05
5.63451039834528e-05
2.19228791763356e-05
3.95348125055e-05
6.28095230669379e-05
6.54882217509573e-05
7.01099478241037e-05
4.4848910710116e-05
2.37596400279135e-05
6.92636006132941e-05
7.22675020840764e-05
3.02158068228607e-05
2.82700442491416e-05
3.47603665959685e-05
3.15704825074979e-05
2.09819676264425e-05
5.37368320159819e-05
4.64029529443916e-05
4.72445039376814e-05
7.9412368195961e-05
-9.17679196742822e-06
5.8728146987788e-05
5.07902504501173e-05
6.08587162376916e-05
3.20902249752908e-05
3.03603887132894e-05
3.17908612644498e-05
7.24580822137579e-05
5.1313267482501e-05
2.51796014753359e-05
1.65747108636168e-05
3.73809286937512e-05
5.88226805515994e-05
4.82715742929368e-05
2.35976331366379e-05
5.30634237948077e-05
5.0842148405646e-05
4.74880286313374e-05
1.72284053550938e-05
5.94620185279024e-05
2.23467835814776e-05
6.51454697573729e-06
8.70270139658913e-07
1.45983220300513e-05
1.37331632800247e-05
5.00886012953596e-06
3.02733195600539e-05
5.22884801612634e-05
2.13159858402803e-05
3.41772259209168e-05
3.47696276210373e-05
3.59176180821417e-05
1.60875678520859e-05
5.29806571588508e-05
3.47468357410783e-05
8.47882829181722e-06
7.76040147022671e-05
3.05897476350315e-05
5.41895501913046e-05
4.16852356556903e-05
5.27698936541999e-05
8.43822634696301e-06
3.76860908336418e-06
4.34845889920163e-05
3.84915228573445e-05
3.16728504076306e-05
2.89569790975865e-05
3.02443574781177e-05
2.17247965938586e-05
2.14182355155031e-05
3.52676714294638e-05
5.57218561217445e-05
2.83486389271319e-05
6.36909167725673e-05
3.79089204792503e-05
2.0485206795239e-05
5.93217489890756e-05
3.35269021293838e-05
4.70269320035277e-05
5.89362146350212e-05
5.99647751242411e-05
6.34486346130153e-05
1.75842776348241e-05
1.25988676634201e-05
5.59468804265933e-05
2.89660878110297e-05
3.37431617012383e-05
7.89355608349701e-06
2.63664421942623e-05
1.83384385031935e-05
1.53012333144946e-05
-5.7892458504516e-06
1.92668382078341e-06
1.27315787402594e-06
1.60585301592696e-05
3.15975500882406e-05
2.67197889458408e-05
4.56723202963381e-05
4.43827655802104e-05
1.8857944223407e-05
4.18042954052796e-05
4.04484118704347e-05
4.21740069621319e-05
1.77812811679271e-05
7.28169212279629e-05
1.74533855444108e-05
3.04057461319464e-05
3.55530830167024e-05
2.11367075571808e-05
4.78937007753735e-05
4.05307989241222e-05
2.95496585702168e-05
3.31057256624522e-05
0.000107097965806797
5.77637500094338e-05
5.39720212542706e-05
4.20659407004046e-05
2.61973826231034e-05
3.58982683258512e-05
6.30839515004271e-05
3.31082159800763e-05
4.13773523415993e-05
5.60471582898018e-05
4.8223525006382e-05
4.382738266521e-05
3.02081079542311e-05
1.2993294819786e-05
3.81796986848367e-05
6.6361584531898e-06
3.09606113601127e-05
2.10037117403493e-05
1.27955106411626e-05
2.66512212564976e-05
2.3960856910597e-05
4.4942919011675e-05
2.46124281326775e-05
5.07443156203233e-05
6.04234270673057e-05
-4.80754293773396e-06
9.29312900827682e-06
3.72208389855399e-05
-9.59574067718267e-06
3.04660684409409e-05
3.83601453438336e-05
4.35524979324692e-05
1.82811571803694e-05
2.80608453992054e-05
1.66262390189102e-05
6.85609936909654e-05
-7.32338918859121e-06
6.74223123208018e-05
3.45454745037469e-05
3.51523340071573e-05
3.72149813758722e-05
3.70481358451667e-05
4.93830319351933e-05
7.07468659012722e-05
1.88908236544896e-05
2.1423782333521e-05
4.45528279426992e-05
5.38921178904913e-05
6.84955010769772e-05
1.54181392176601e-05
7.81323592579759e-05
5.1345432218725e-05
6.27366416774946e-05
4.93396778677246e-05
2.61277971664608e-05
5.63116448604912e-05
2.9543040293921e-05
4.16513339151488e-05
-1.03262917405323e-05
3.70902119719526e-05
6.25590787994966e-05
4.1433949817093e-05
3.92066626925947e-05
3.83509140911371e-05
9.11080906219461e-06
-1.42687935014865e-05
2.88090654532016e-05
3.35453770821106e-05
2.41239456463232e-05
2.6550618481691e-05
6.20867980174923e-06
4.97310835507124e-05
1.28579794587989e-05
1.49455891063024e-05
3.16532626039256e-05
6.16412645590011e-06
4.04889630057617e-05
4.97826855002637e-05
4.84405774593738e-05
4.47572015825284e-05
3.99508689711008e-05
4.55595112311164e-05
2.04534446227717e-05
5.59538681230432e-05
4.95713067018586e-05
3.25666846766329e-05
1.94112978011832e-05
4.17673268545443e-05
2.73564288123439e-05
7.28816284345904e-05
3.83794239125593e-05
7.54778682308333e-06
3.84251763385799e-05
5.01823192150832e-05
1.49785236030059e-05
2.75816470205116e-05
5.80559685672955e-05
5.48675164028558e-05
1.98209475492777e-05
6.237322125979e-05
-6.96365414727582e-06
2.62949721878752e-05
1.46605248434542e-05
3.28719873995616e-05
-2.0892920427468e-06
7.48145997827081e-06
1.23246134281499e-05
5.29508195349432e-05
3.44037756046147e-05
1.88709909248003e-05
3.4182509344335e-05
-6.34253740629427e-07
5.84522779825331e-05
1.30112533190781e-05
2.67706435880802e-05
1.83622252908642e-05
2.28350646653907e-05
2.38374521220101e-05
4.14000501406623e-05
2.35789938602405e-05
3.86965786388391e-05
3.94731957706671e-05
4.07680343062388e-05
6.78128803421929e-05
1.57331220172932e-05
1.66582072579331e-05
2.84311159708793e-05
2.15944079182338e-05
3.93079610856022e-05
3.2446978165498e-05
3.86785006517878e-05
2.04979118921607e-05
8.0773009295225e-05
4.06199319320265e-05
5.21186131762403e-05
5.19791404866758e-05
5.84730528689596e-05
3.42548085591144e-05
4.00229984607968e-05
2.44724042745138e-05
4.84361949729331e-05
1.84571538591411e-05
4.73205754644736e-05
5.62021637505049e-05
3.75849404004141e-05
3.1263063133111e-05
6.09510055459671e-05
3.28924308437685e-05
6.24885577114957e-05
6.7542943954769e-05
4.28203279145484e-05
2.34898780890394e-05
4.08152949152068e-05
3.19186111226817e-05
1.28846164391403e-05
5.65792121350795e-05
-3.66364108509112e-06
4.1974374120866e-05
5.46427840538048e-05
2.82793535307299e-05
2.63751135784528e-05
4.27131444253896e-05
4.1942193698204e-05
1.52204833419293e-05
3.16030264744067e-06
1.39207003918152e-05
2.95579488552419e-05
1.00189133612962e-05
1.43671998973569e-05
1.18615098860522e-05
2.63617921742741e-05
3.263320576346e-05
2.23036513209315e-05
3.548635251682e-05
3.05362086019189e-05
5.34806425887054e-05
4.22794182871197e-05
2.51784127044243e-05
2.61936258500922e-05
3.82318859760885e-07
2.02765050439226e-05
4.70710578277465e-05
1.58698056583737e-05
4.47722271403014e-05
3.25320917951422e-05
7.37519646666401e-05
3.11851384600098e-05
2.97614971395533e-05
3.47393106902906e-05
2.17282484096903e-06
1.92201597116639e-05
6.66800005596352e-06
4.08996678659002e-05
2.91470783921324e-05
1.16747811889644e-05
5.78308675480351e-05
4.97113305077886e-05
2.62218870724239e-05
5.7321643313512e-05
3.90193501927572e-05
4.24146387602765e-05
6.70665315544784e-05
6.35378470081119e-05
5.21969951565426e-05
5.24613134103892e-05
2.46320443604208e-06
6.51556637022883e-07
5.69270518661572e-05
2.5670495180649e-05
2.06099598074185e-05
3.33635788933386e-05
3.46832105721947e-05
2.58745182362818e-05
4.18365783834455e-05
2.86747099151569e-05
1.43701822049542e-06
2.60470048533272e-05
6.26252390451488e-05
3.72326258136289e-05
7.02102717722837e-05
1.6212187335346e-05
7.15209315821105e-05
4.65201714067359e-05
3.6954030631135e-05
4.20898961914329e-05
4.18471953695532e-05
1.95756673757809e-05
6.40191965370003e-05
1.37144138946587e-05
6.85317255764036e-05
6.2521129996267e-05
2.187124077892e-05
-8.51471474548698e-06
5.31423676623909e-05
6.59037681589178e-05
3.57137614178343e-05
4.73696215974628e-05
4.31696940543621e-05
5.45188925002117e-05
3.94778102936337e-05
3.19917057477296e-05
1.88969070691515e-05
3.64631999782501e-05
3.6597189131399e-05
2.31566847968672e-05
2.00259348399979e-05
2.95303200576719e-05
3.75263262299206e-05
1.89223221224693e-05
8.423375463023e-07
1.66629352937677e-05
2.71587990717845e-05
8.78759626228756e-05
6.5515337889006e-05
3.13896858161814e-05
5.2279117119344e-05
3.2720732635438e-05
4.23973191363969e-05
5.43339295183541e-05
1.55543687132625e-05
5.73624560841041e-05
4.1483218103498e-05
5.32258903739248e-05
-3.52694729446426e-05
1.31417591477791e-05
3.53184192192782e-05
4.5704323377284e-05
3.52437438356774e-05
4.89839291556648e-05
5.4672586372101e-05
2.04638631981846e-05
3.81964383311475e-05
3.95842222641529e-05
6.45250096736163e-05
5.55329008748845e-05
1.71567905139864e-05
5.1035683740069e-05
1.74640230579637e-05
1.94464091325169e-05
3.77213159364672e-05
3.67643975101147e-05
4.49396750882561e-05
4.43361981786365e-05
3.50404547121784e-05
2.37616721967681e-05
5.86303607716091e-05
2.77536253964403e-06
7.22303788004754e-06
1.33841265075983e-05
2.20949818435087e-05
1.76671690632552e-05
-1.33896926270337e-06
6.57973047443235e-06
1.21579970296693e-06
4.25520713058407e-05
4.50306513984208e-05
4.81135274264568e-05
1.21290758178698e-05
1.5269734749336e-05
2.28715824436876e-05
4.11978325900781e-06
4.04359801815067e-05
5.40288179935457e-05
2.40320864058719e-06
1.1892138807056e-05
3.85537193244225e-05
6.72806252133935e-05
1.11329532344476e-05
1.82691358263652e-05
1.68430719201997e-05
-5.7066929135525e-06
5.47792623335481e-05
1.77946382202571e-05
1.04398792984889e-05
2.87997918726702e-05
5.26416366873326e-05
1.70541628900243e-05
4.65737870737353e-05
3.58674721234912e-05
2.14312436750862e-05
-1.53388741066212e-05
3.41600123478765e-05
6.73428199360897e-06
3.63894590347536e-05
5.5792203786203e-05
5.73203396201512e-06
4.69153895577195e-05
5.93420018271719e-05
2.04030576906725e-05
2.05741547568756e-05
4.60120231238235e-05
2.77488850776795e-05
4.71550617120385e-05
3.83633066000181e-05
5.92934797855537e-05
1.46804056349101e-05
5.02246405997337e-05
5.26939680245984e-05
2.04688901756019e-05
5.05430296133891e-05
2.1573980909242e-05
2.22597709443988e-05
6.79714917115475e-06
2.92043819741373e-05
3.35564386069965e-05
2.54713869906256e-05
2.63295820770654e-05
4.41886707203694e-05
1.13468715347211e-05
1.60521622030966e-05
4.56417200749921e-05
8.50353446552648e-06
4.2071808763433e-05
1.48916592422932e-05
6.3044067398702e-05
4.74954919919241e-05
4.68874118407949e-05
2.18156348249973e-05
6.6106250769635e-05
6.95773072708317e-06
5.40157376159906e-05
2.33102481207644e-05
1.49907649118895e-05
9.80920548948573e-06
3.41607469735882e-05
4.97484255513952e-06
3.92245214048109e-05
1.67572806701022e-05
6.08193383727915e-05
5.16452146491101e-05
3.7514162860257e-05
2.91783871271006e-05
2.75165725283424e-05
3.56167871735171e-05
3.41805033426834e-05
6.7536469645546e-05
4.69736844620695e-06
4.34817440380696e-05
5.31903927721187e-05
1.52924486095752e-05
1.77219928482831e-05
6.3191458091277e-05
4.19904424895238e-05
2.46382588286854e-05
3.73109463283468e-05
3.08696774525983e-05
6.07065068415915e-05
2.6354209588795e-05
6.95776902083309e-05
3.476469770973e-05
5.53636121157425e-05
8.83248666931231e-06
2.62068834883427e-06
3.4881620965275e-05
4.76534894489327e-05
8.29251460451821e-06
2.49936970960695e-05
3.9160934439022e-06
2.57723468751089e-05
3.26128588164391e-06
2.57797458332628e-05
8.5494142272295e-06
9.9694408731514e-06
2.35503812951065e-05
1.48690620691209e-05
4.26342014946586e-05
1.77608331845814e-06
5.04579298940293e-05
-2.18332572872514e-05
4.40941573707708e-05
1.80365066410767e-05
3.74677912416522e-05
6.98853419243956e-05
3.39359644587585e-05
1.9346138310784e-05
6.35306012388565e-05
2.22664960932488e-05
4.74539702610847e-05
1.6788065663565e-05
2.33780992213466e-05
5.86116727331547e-05
3.06669216224216e-05
5.89277246056101e-06
1.03832072862168e-05
1.26227377709009e-06
2.32505054900128e-05
-4.21648556000255e-06
2.32006370170838e-05
5.62628234651907e-05
3.28812141955238e-05
8.38870672585729e-06
3.5058091247185e-05
2.35965378914024e-05
5.12019189107376e-05
2.32686952074448e-05
8.03595494294982e-06
1.83363050056335e-05
5.30569822875514e-05
5.94356092897116e-06
4.59576550334303e-05
2.60450946886674e-05
1.9214773475576e-05
4.50572092477794e-05
1.44592902947141e-05
4.06509594471477e-05
1.8695603706189e-05
3.83612421194865e-05
-6.50725016834268e-06
4.23847472219343e-05
4.20565199312753e-05
3.4030960852456e-05
3.49300943673474e-05
2.95283479316538e-05
5.33349586684578e-05
4.71141126245556e-05
1.27006923724249e-05
3.12457902171198e-05
4.72095553000766e-05
4.01370485333172e-05
4.9818428324506e-05
1.07487681795206e-05
2.7969143187151e-05
3.80403439503056e-05
3.3197867201399e-05
3.51209155529137e-05
3.34779637198877e-05
3.68867121423702e-05
3.30928826590495e-05
3.38281673923776e-05
2.54337537084176e-05
1.54201978711431e-05
1.48330009893612e-06
2.27618723145567e-05
8.81204531962581e-05
5.67111309867385e-05
2.82268238778086e-05
5.39179177277671e-05
4.37519712848126e-05
-1.92962463618627e-05
2.57025432353859e-05
4.06413147973602e-05
3.34772779054737e-05
7.30248677656066e-06
-6.56681096310741e-07
2.53217906756934e-05
2.73751393915812e-06
1.64091057721564e-07
-1.0531454791478e-07
7.40816880511454e-06
5.04396112564057e-05
5.7994521181972e-05
6.44034943304691e-05
6.69036807761791e-05
3.6895069672889e-06
4.6374566574671e-05
1.97467490288338e-05
3.01452361259431e-05
6.60657576381915e-05
3.32818179814854e-05
1.99089942985307e-05
5.31480665532765e-05
1.68590547016965e-05
3.14838598806753e-05
5.05818774391844e-05
3.76727521504378e-05
3.43744989047096e-05
7.17187387630475e-05
4.23665916852495e-05
6.29091489403104e-05
5.86496235503848e-05
5.84449547017563e-05
6.39968012568069e-05
3.05667354438059e-05
4.96624331501865e-05
2.68352765268482e-05
1.65003101200775e-05
8.07617574280703e-06
1.61206014452256e-05
2.61637452529018e-05
2.94907832876958e-05
4.1212768623417e-05
3.55152907771052e-05
3.69501440987831e-05
5.09040455435551e-05
2.59203332225132e-05
5.06156674881633e-05
1.17169429226564e-06
-3.70897577873387e-06
5.05092127915864e-05
2.64433984169695e-05
2.21870956161528e-05
3.88106863100608e-05
4.94766015927959e-05
3.06136086142681e-05
4.94925617867323e-06
4.04136060724999e-06
5.94257782743318e-05
2.14229242416511e-05
1.67806175029862e-05
5.47699959372351e-07
4.36717520336987e-05
5.85859533304413e-05
6.29590146004875e-05
1.41929913852899e-05
3.39654802463328e-05
2.71113730096654e-05
1.45974267613895e-05
3.31902179315728e-05
7.95166288682526e-05
5.59365609217086e-05
5.74697485819221e-05
3.591929420617e-05
6.78866476746889e-05
2.99706734503368e-05
4.92754872097195e-05
5.78739450254185e-05
3.01104159508419e-05
2.673832822934e-05
4.25823924592114e-05
3.43636988380805e-05
2.49950013884218e-05
6.63792165129615e-06
1.93421512479064e-05
5.17636378485991e-06
7.33769202581443e-05
7.91183216257694e-06
4.46020175319542e-05
3.71748094053469e-05
2.54252955914033e-05
1.51458196983888e-05
2.73173086048013e-05
4.79173035684358e-05
5.90938119532066e-05
6.58473504544751e-06
9.0608772523643e-06
1.47073904171544e-05
4.96995370941528e-05
4.93910737142405e-05
-5.85562410122578e-07
1.88154823757624e-05
5.93746770184905e-05
5.52987927531061e-05
5.66315928892264e-05
4.91297623063542e-05
5.82741431491226e-06
3.26549753895715e-05
1.52718757973368e-05
5.57014849165281e-05
2.92965392379825e-05
1.33394956070773e-05
1.06948256418276e-05
6.69123320927697e-05
3.69895961602341e-05
7.41882667026727e-05
6.74278848624526e-05
3.44830242729712e-05
2.87677348917835e-05
3.65281304761415e-05
4.32130270520369e-05
5.89742064200536e-05
1.81065629458525e-05
1.8463673191073e-05
4.26588206032085e-05
6.03646092419771e-05
3.76070148244124e-05
2.7965041750656e-05
6.81667920957667e-05
1.83538214410415e-05
3.86842070689627e-05
4.51128950030562e-06
1.03746856042469e-05
2.85124880405827e-05
3.72633974042719e-05
5.59600133519768e-05
1.97832588794375e-05
-2.18112822132072e-06
3.04103540811073e-05
2.74589585337001e-05
3.39016759715378e-05
6.34918041431455e-06
6.93265292597272e-05
2.36509629615014e-05
4.05195822442027e-05
4.5790682166054e-05
1.34112241424543e-05
2.34349640909149e-05
1.54381422354127e-05
3.85902311890815e-05
2.86487551278543e-05
4.43973711397492e-05
5.92034484278762e-05
2.96907756056644e-05
5.05787097619571e-05
2.77493125579769e-05
1.61325905460896e-05
3.10356656469649e-05
2.53000649193553e-05
5.42005197070554e-05
2.75808674600439e-05
5.13621851898191e-05
3.84564945768344e-05
4.60263544436216e-05
4.49218712925506e-05
4.41116310351615e-05
6.23481843562865e-05
1.10532840370487e-05
5.88316722221559e-05
1.23049139935206e-05
5.42921929065967e-05
6.59478568966324e-05
2.1439395784504e-05
3.79945300986902e-05
2.95620997178489e-05
2.34534065143622e-05
2.49023806174098e-05
2.92842653611184e-05
3.61870389091138e-05
3.17224096509128e-05
4.12972828809753e-05
3.00343437250272e-06
2.68821956189152e-05
3.89766498970009e-05
1.08489852913292e-05
6.36933244360254e-05
-2.95233866993885e-06
3.76624394584922e-05
3.11686663109733e-06
-1.95742068109314e-05
3.54721005240499e-05
3.87390289797629e-05
6.58520387176864e-06
3.09633399767989e-05
1.59441430811869e-05
5.167199629654e-05
3.42136792219804e-05
4.12894041973457e-05
2.92610550834784e-05
3.77598501723127e-05
2.29310263181385e-05
-1.06814558484345e-05
3.34528339079016e-05
2.30502184676736e-05
5.74802614859373e-05
3.31689233184306e-05
2.83220200494794e-05
2.83598667155632e-05
5.73910002090998e-05
7.81226818024959e-05
8.07070684630114e-06
5.72934995075101e-05
6.98582638336159e-05
4.32996049802027e-05
3.14482890382319e-05
6.71211583376957e-05
4.67835738155588e-06
3.94948969165412e-05
2.8265216617681e-05
6.51840668076799e-05
5.83152409527203e-05
2.04244610895575e-05
4.17752576085928e-05
4.2630975065928e-05
1.9220319533466e-05
5.45766879899508e-05
8.06580688382582e-05
4.4175304018076e-05
3.08204506672492e-05
3.52458674129449e-05
5.12515754442838e-05
2.20010942630699e-05
1.84720882301119e-05
4.61297040951441e-05
6.34387016721664e-05
-4.29859723820743e-06
3.50181978270068e-05
4.12036627918202e-05
4.1356966829498e-05
1.41086111881774e-05
2.09696315540141e-05
2.76749989243234e-05
4.80776486393011e-05
2.3696466221536e-05
1.70250350968788e-05
6.55326412937164e-05
3.5910084132461e-05
2.53609918150411e-06
5.28473141913505e-05
8.37705322048357e-05
1.46302807913214e-05
2.59779766100588e-05
4.27040018981493e-05
1.45251315188863e-05
3.9982666024717e-05
4.40562228638462e-05
1.88819355586278e-05
2.02182628846589e-05
6.14836643075879e-05
4.4182598151084e-05
3.51980509621152e-05
1.62078436349593e-05
4.95083487853288e-05
5.17371911348267e-05
3.75166568757212e-05
2.47966524637777e-05
1.22940338713374e-05
4.3551646626787e-06
2.32485468668719e-05
3.52256343717384e-05
2.27647848004005e-05
1.53525410031722e-05
2.35762463862576e-05
3.80385540736571e-05
3.45600296448741e-05
4.93005368051029e-05
1.78045089497761e-05
3.01390273694413e-05
4.09831343403555e-05
4.37782506856793e-05
-9.0717096573547e-06
5.8804480098299e-05
5.46825025074708e-05
3.61943082045483e-05
5.52607043931204e-05
3.80786020765666e-05
3.80313416946246e-05
3.05128109377637e-05
3.71577109450848e-05
6.44367643570884e-05
4.97775575999663e-05
3.59963374178186e-05
1.50560780260108e-06
6.79436136990477e-05
2.06406498286094e-05
1.77710319153815e-05
4.00445041211809e-05
3.35536762210231e-05
5.13705942457874e-05
5.99268663328458e-05
3.28579662834472e-05
2.01182671565219e-05
3.36891169171595e-05
5.26685992347509e-06
2.0987228869651e-05
1.68162715593204e-05
4.12643519719366e-05
3.08916554696356e-05
1.38402139312214e-05
5.63754978150021e-05
2.16991423214332e-05
-7.43073954373787e-06
1.7738263188218e-05
2.36404078630729e-05
3.5566329006734e-05
1.33508173203132e-06
7.17701879263869e-05
1.19751103704125e-05
-9.89907875667552e-06
4.1146912670906e-05
5.11948609116728e-05
3.42611148198729e-05
5.58203952279176e-05
3.57579193596617e-05
3.38200695883623e-05
4.73957941852625e-05
1.87677074450057e-05
4.12846214196497e-05
4.59115841655733e-05
6.90762259676532e-05
4.41692824353412e-05
3.10396480188645e-05
3.90893466692262e-05
1.10308875521829e-05
6.72008413034517e-05
2.54973505529853e-05
7.76766208955828e-05
7.38392026730041e-05
4.94300754828007e-05
4.56012749814117e-05
3.463482622203e-05
2.43210019097756e-05
5.27362054633343e-05
1.64165102766103e-05
2.5503797722414e-05
4.37884629201556e-05
5.34578485564132e-05
-1.41523834857957e-05
-8.24310791975266e-06
2.97097960255222e-05
1.47003614794317e-05
2.30928987572072e-05
3.13634517454482e-05
4.64577851460949e-05
1.44816231841451e-05
7.18124689127867e-05
2.67082350193189e-05
1.85472228033528e-05
4.47561268132293e-05
8.47396057823424e-05
5.75556257147433e-05
6.88260915854603e-06
2.20506883004896e-05
2.49276815341123e-05
2.07646986832282e-05
1.8589726123213e-05
3.1199785784335e-05
5.33563582733284e-05
2.7325706692077e-05
3.62506263464574e-05
2.98755667304938e-05
4.03472534527544e-05
4.64637325732803e-05
3.14601606442079e-05
-6.95191617675922e-07
8.84044912182083e-06
2.09776184171996e-05
9.98542147789182e-06
5.44516102611317e-05
1.21759740729954e-05
7.27719246118732e-05
4.55742831675137e-05
1.0497362925233e-05
1.53809223324368e-05
3.63125724560792e-05
5.9571255780899e-05
7.78106537990637e-05
4.77703185271052e-05
8.44284671222054e-06
6.0607318690339e-05
5.42901081144077e-05
5.64504510467222e-05
3.44910941305164e-05
2.20592180147307e-05
4.36323015206545e-05
4.32427255854406e-05
5.82081450501816e-05
4.49187284902699e-05
5.31532173766755e-05
4.5004245670292e-05
1.03140266044699e-05
2.07417911460309e-05
1.86134178127951e-05
3.8334272804187e-05
4.96943117269255e-05
2.26809388255927e-05
-1.65197284147568e-05
2.42590016960995e-05
3.31664401077289e-05
4.89787554557044e-05
2.44076765820541e-05
2.5157208087598e-05
5.17288997979369e-05
3.05291932409234e-05
2.61854585806353e-05
1.48982446162815e-05
-4.9942719805604e-06
2.48280881398242e-05
-1.14962098272852e-06
2.47939755523485e-05
2.67348138512081e-05
4.30284217392782e-05
4.7856594755031e-05
3.95208566001579e-05
4.02733689948515e-05
2.17453680827942e-05
4.54685268892344e-05
2.20600687417923e-05
5.44765379316596e-05
7.69525121246578e-06
2.46830545199011e-05
3.73769023961316e-05
2.33964044186649e-05
3.84219589643471e-05
9.8701852206362e-06
5.24898716474539e-05
5.46724709664154e-05
4.12668709503857e-05
1.07186400697116e-05
4.8292189515984e-05
4.49006644961993e-05
4.77109396993905e-05
4.54375577574688e-05
1.06712605462906e-06
5.46591037991565e-05
6.25502640197961e-05
4.32281872281997e-05
1.44251866321063e-05
3.35563961349853e-05
-5.53493088101107e-06
-8.99138082024567e-06
4.06925133881939e-05
8.48348342515455e-06
2.23718765186389e-05
5.65057325002157e-06
6.48144126587567e-06
6.70467761340354e-06
2.83861331482359e-05
4.39127846629509e-05
2.72872258725502e-05
2.26689528082228e-05
4.77909805860608e-05
-1.90630606618494e-05
1.75482046033136e-05
5.6373618037509e-06
2.46014297701184e-05
1.34510992512095e-06
1.4810754820145e-05
1.47936117861047e-05
3.96611960059395e-05
2.10770664657298e-05
3.15103412981432e-06
3.77918882614894e-05
4.22238046335042e-05
5.77594255842631e-05
7.59967426872983e-05
-6.59649710697414e-06
3.75261631514967e-05
4.71637872923868e-05
5.6170953004189e-05
2.94868807744767e-05
2.43462805799419e-05
2.00262671055234e-05
5.31208656306729e-05
7.04013028093558e-05
3.79291464218774e-05
6.58073387081784e-05
2.40313897595454e-05
4.6268275192802e-05
1.95595792062357e-05
2.54766408048074e-05
4.66006525592163e-05
4.3713031835104e-05
1.59535102679501e-05
3.90365451380867e-05
4.94484859816228e-05
3.28796047104361e-05
1.29926844533137e-05
-3.04354688773849e-05
4.22916535952925e-05
4.51126757534343e-05
2.75690727876634e-05
7.5578002926949e-07
2.46309081982169e-06
1.5204309096094e-05
1.43702770815603e-05
-1.25812311302398e-05
1.16169932965163e-05
6.78642441104009e-06
3.43494067678478e-05
2.92406277300609e-05
2.11350218682907e-05
3.58835993513123e-05
-6.64373672877396e-06
2.0629758418045e-05
6.05211742141056e-05
4.47841026095239e-05
1.48155328568283e-05
3.19788700323637e-05
4.59304937227525e-05
2.62801057515849e-05
2.14089909399993e-05
2.74078947169675e-05
7.19177420664005e-05
5.02395421722596e-05
6.9153318380238e-05
3.52603075699885e-05
5.78408303563512e-05
4.40267606200264e-05
2.12333250284331e-05
5.02515603518586e-05
6.62446508735679e-05
4.92650051231788e-05
4.27403465478334e-05
3.12908761778084e-06
6.5976273979839e-05
2.05311046717138e-05
3.87606599778766e-06
3.42464780390192e-05
3.57120855288428e-05
1.00613778579157e-05
2.82613540607114e-05
5.21346739279917e-05
8.02177672300011e-06
1.59375983427853e-05
5.54122740106706e-05
8.04684430466297e-05
1.57734014746493e-05
1.16589206577138e-05
3.23661904305042e-05
3.85042099065436e-05
3.78335484013012e-05
2.9050756376665e-05
1.71462683777542e-05
3.67211074956039e-05
7.1678743072904e-05
2.96023512557924e-05
1.67453816747391e-05
3.05875725514755e-05
4.30665281859841e-05
5.65362881956138e-05
1.16014200784115e-05
2.99966570060872e-05
1.55533728124364e-05
5.27087922546064e-05
5.8725389108553e-05
2.01713102867654e-05
3.0585706332074e-05
5.93384037176806e-05
2.06155339280389e-05
2.19375659182238e-05
1.13052324298054e-05
2.03440831535577e-05
4.16304986867598e-05
1.89683835958981e-05
1.96145965971454e-05
2.35760570155198e-05
-2.20331959688516e-05
5.81935810043168e-05
-1.79765638767654e-06
1.44322535529881e-05
4.4697459742015e-05
2.40426079519792e-05
5.43697175161114e-05
3.27776730249699e-05
1.26129283388011e-05
2.91296135458234e-05
-1.76004067094092e-06
1.29897881966538e-05
6.09557057199184e-05
4.6803500788263e-05
2.27775759364275e-07
4.57399918454369e-05
4.2647851445912e-05
3.94233112515789e-05
2.51556805642669e-05
-1.2720481131997e-06
4.54051123271244e-05
2.13352218244444e-05
4.09598543147655e-05
5.49938692793259e-06
5.21839020334951e-05
2.00565785163461e-05
2.61495679076055e-05
2.14081824813644e-05
-1.01887611155909e-07
4.83926417540729e-06
5.41047929695416e-05
2.35670219335418e-05
6.09284037174932e-06
2.40863398537029e-05
1.91626155434772e-05
6.05782746661085e-05
4.25744968932362e-05
2.34059502609424e-05
2.88910888466197e-05
8.16087145587531e-06
3.11843271750603e-05
4.41152962138014e-05
3.07653198158148e-05
3.62571329698557e-05
1.43884376495042e-05
4.23538937881043e-05
3.77030139591162e-05
3.01779464434502e-05
5.17738702652697e-05
1.99249851409945e-05
3.34611409829869e-05
4.38175044023812e-05
8.85486203300432e-06
5.36642544646966e-05
3.5503439681185e-05
4.27104496757896e-05
3.62185366206335e-05
3.6456814038896e-05
6.08990928705156e-05
7.09775246483474e-05
3.28818410889939e-05
4.81926371202404e-05
3.55666334170884e-05
2.73926603461407e-05
4.59670268854872e-05
2.76376952998418e-05
2.91674547751896e-06
1.89070226807104e-05
2.86137063760301e-05
2.1814283106867e-05
6.83942992189999e-05
3.62922375728811e-05
2.7304150317049e-05
2.31995399231853e-05
2.76639423700367e-05
2.086796880029e-05
4.04791384540012e-05
4.47689475582448e-05
4.98822914644311e-05
-1.44033409629091e-05
4.72427066040068e-05
1.29145904728246e-05
-6.74742025146309e-06
4.96262914455616e-05
2.28437109729588e-05
-6.16507328371054e-06
5.1526831903615e-05
3.10671534443416e-05
6.10283776633053e-05
6.0717063475093e-05
4.39236335368103e-05
5.2399634675206e-05
3.70431112608572e-05
4.37944501977498e-05
5.45986029418545e-05
2.73746903593225e-05
6.02396503366149e-05
4.52334418264993e-05
6.70320673260414e-05
3.57147260731902e-05
5.88191596458802e-05
1.4519196409306e-05
2.16296786102556e-05
5.85762407801017e-05
5.68207472159684e-05
3.25845391971621e-05
3.6544310046172e-05
2.20592235231403e-05
3.27450209835279e-05
2.85493803542781e-05
-1.63574328405716e-05
3.53810602410776e-05
3.8930978441116e-05
-9.62437572502791e-06
4.19578739743605e-05
3.76885101243744e-05
3.43045861412726e-05
2.54404378324356e-05
2.41392165052803e-06
2.83130098567646e-05
7.1582586382647e-05
3.54794451923226e-05
1.16308666675442e-06
2.95675972492683e-05
5.03593548242297e-05
6.03385398235945e-05
3.28121098108178e-05
2.94825260426457e-05
4.43549842672875e-05
2.02216613093726e-05
5.27879322575206e-05
4.30417910549931e-05
7.89490181206703e-05
4.22091234664975e-05
6.14707718063617e-05
3.70087905877137e-05
8.03965568750937e-05
1.25672798264837e-05
2.97413422642519e-05
2.40096543243147e-05
6.33753042076803e-05
5.51138258084393e-05
7.06776530769692e-05
3.01440973492068e-05
2.78269727269574e-05
3.02109616824906e-05
3.74206820602981e-05
2.99494414829466e-05
2.94469796985638e-06
2.0750692880773e-05
5.34477285176437e-05
2.78084644301511e-05
2.30255449154941e-05
3.57960262717446e-05
2.18518582326141e-05
6.94723786251993e-06
7.43102973670324e-05
3.33088160662731e-05
6.17122975400844e-05
1.78789235920479e-05
2.57495271454869e-05
1.59347823316409e-05
2.79656886770756e-05
9.27731214146951e-06
6.17201483083021e-05
4.20303308270467e-05
3.05321662459912e-05
3.86647282782466e-05
8.75682318108224e-05
1.65844541345052e-05
2.38503361791306e-05
5.24681558245643e-05
1.85808141416294e-05
7.77727637445455e-05
2.65775910467441e-05
2.44822627414561e-05
4.44260060221508e-05
3.63893722778032e-05
2.74439168546507e-05
3.43230956245708e-05
1.66245222502488e-05
5.0333957851168e-05
2.29095938834281e-05
5.91282187945457e-05
2.6443833558611e-05
3.75855078525795e-06
5.98772624848139e-05
2.0652714257382e-05
-2.20133820513767e-05
3.55385245906599e-05
4.20617383923044e-05
3.32342102154131e-05
-5.17883816862939e-06
5.33556078237655e-05
4.38263307943231e-05
2.75010813594827e-05
2.53963869150737e-05
2.19937693395191e-05
5.87651780154673e-05
2.86732768992271e-05
5.13346952405817e-05
3.81781554303135e-05
5.19078068827859e-05
4.02192563175923e-05
2.37262270054923e-05
2.35804142544665e-05
4.20954789979123e-05
1.28761955522336e-05
5.4634216714246e-05
3.8535630261943e-05
2.25408046072343e-05
3.4892678817022e-05
2.14202435233108e-05
3.063603994094e-05
1.09303454456644e-05
3.5883762700379e-05
6.38667236618852e-06
2.61787269598759e-05
4.04133823877051e-05
3.75685092724829e-05
4.29457020935325e-05
2.05425246332406e-05
3.71570111136796e-05
4.59930087930247e-05
4.1378723554468e-05
2.88365346775026e-05
1.85479673508124e-05
4.06281304805314e-05
1.45476942590723e-05
3.33786310000448e-05
4.62219987728736e-05
2.6934146495327e-05
3.23084410645756e-05
1.07970248989583e-05
3.03037286257077e-05
1.98239619030102e-05
6.6554904763554e-05
4.4530953227952e-05
9.5125752919909e-06
3.09804806433666e-05
6.58758109202415e-05
3.84777144475135e-05
2.89469040435253e-05
1.99244877158767e-05
3.96534762058276e-05
8.50952721941877e-05
9.28849053683392e-05
3.56103544552491e-05
7.84236839138351e-05
5.86866207104182e-05
2.70788261590227e-05
3.34341974193731e-05
3.22760269841768e-05
4.04723066179217e-05
4.08488967291505e-05
3.27579488842603e-05
5.00311807998457e-05
2.38241204897858e-05
4.30721042449945e-05
4.39117905613809e-05
-8.1375671195207e-06
1.02497410407106e-05
2.81798054476614e-05
6.06622780830257e-05
3.77204385252388e-05
5.04074338467354e-05
-6.70518458430064e-06
1.39408724687306e-05
-2.47408427472232e-06
1.75185908802386e-05
2.39979333702307e-05
1.09541640628527e-05
1.86345049619405e-05
6.56068527667419e-05
2.59049775652511e-05
3.7486921558266e-05
1.88330985254812e-05
3.93438771807384e-05
6.60646590815268e-06
4.27181966307827e-05
3.61831157164958e-05
3.37469943980484e-05
5.7110920991019e-05
1.53985660486446e-05
1.24568633733393e-05
3.77337977177406e-05
6.38773669349115e-05
3.27759213468869e-05
3.41087786950613e-05
5.1204147293894e-05
4.41521754489579e-05
3.51362561291901e-05
3.92686737872818e-05
3.58697097993681e-05
4.53081439553802e-05
4.86049664366608e-05
4.62404436973278e-05
3.35505629806796e-05
3.4273841636291e-05
3.15757114005333e-05
8.98023718855671e-05
4.74928789506313e-05
3.35137668597497e-05
1.62548685653106e-05
2.56043531596513e-05
5.75144803314404e-05
2.26868942999427e-05
2.8425447732081e-05
-7.89358190574202e-06
2.03489412614125e-05
2.371252475759e-06
5.7823462178376e-05
5.97775571140969e-05
5.88764398728173e-05
2.58422158635071e-05
3.35585871433866e-05
4.90001577296128e-05
3.94918526512704e-05
1.76302791442197e-05
1.11272645246051e-05
6.52362638890197e-05
3.47878256687627e-05
5.60500130172776e-05
1.79459234897967e-05
4.40199466791545e-05
3.35937664981619e-05
1.9541428623353e-05
3.50368596283379e-05
4.9744330018662e-05
2.22834471750394e-05
5.92154023311177e-05
1.52281064811708e-05
5.84088035053637e-05
6.40390327680975e-05
3.27811338350208e-05
2.01575105154201e-05
5.41603281441176e-05
2.79558258956239e-05
7.15053158713972e-06
3.09371574898025e-05
4.8877218440549e-05
2.30195422930371e-05
4.64407906023362e-05
4.25113465190056e-05
5.77405936304292e-05
3.4820234108129e-05
9.54633015882697e-06
2.51446340929019e-05
-2.09316996155881e-05
-6.15952892520786e-06
-1.72903744620386e-05
4.03470105867081e-05
4.48672191722979e-05
2.0759056482968e-05
1.86893055258736e-05
4.20806192781846e-05
4.54116835377629e-05
3.15039479230454e-05
1.4711647876762e-05
8.76339333621617e-05
6.41601395837357e-05
3.0055071085965e-05
4.67114795643343e-05
1.55815855112908e-05
6.48342857101975e-06
3.1017013058455e-05
5.22042957709425e-05
5.58465022236489e-05
5.94046729446596e-05
6.87580844405573e-05
5.61588481504965e-05
1.72926806125934e-05
5.40975512201659e-05
2.09308826150529e-05
3.8469002725891e-05
3.73691142488862e-05
1.02723656333375e-05
2.66442330044313e-05
2.23369837403378e-05
5.93038754071141e-05
3.7789429172587e-05
3.84831963808974e-05
2.70144055006097e-05
3.52077190156673e-05
4.24085461739667e-05
4.0653191595032e-05
1.53985219900719e-05
1.33128709475234e-05
2.23628052796005e-05
1.14649636793499e-05
2.71649952390663e-05
3.9674428083019e-05
9.74639684087266e-06
2.37609102706401e-05
2.51733319840693e-05
3.35369030873739e-05
4.28836050644641e-05
3.6104799214374e-05
5.5492703386948e-05
6.28873992975026e-05
4.01218849528953e-05
4.20870851797347e-05
2.30434113296083e-05
3.61179482345298e-05
3.01355366798069e-05
3.43578197285406e-05
1.53323578818564e-05
4.37246833312294e-05
1.05152935024617e-05
4.86287174170342e-06
1.41703650373291e-05
-3.31069742021836e-05
1.53579414305779e-05
1.62174155821837e-05
1.83392293978813e-06
-5.90257419037133e-06
3.1485536228002e-05
4.71920793242634e-06
3.90280210756367e-05
4.26906456025327e-05
-1.55743460233047e-05
1.46904838978024e-05
5.09624956604944e-05
4.88761496496488e-05
3.81604524993012e-05
1.60038602270359e-05
2.66977206551976e-05
5.2786672930436e-05
2.66122375181503e-05
3.87952206137795e-05
5.68465969942277e-05
2.57122118086146e-05
8.78125699690255e-05
3.34397273310057e-05
6.90923764503311e-05
1.88456166218587e-05
5.20184104460038e-05
3.7981915783203e-05
5.9280211529612e-05
4.3226723967069e-05
4.46721507868407e-05
5.26859039869197e-05
6.51449563929781e-05
1.31242709431983e-05
5.12357757927624e-05
2.4765755886936e-05
3.82032826693666e-05
1.04185619088436e-05
2.38828422053166e-05
4.3058979840914e-05
3.33503597242433e-05
4.68548638903909e-05
-1.73540457472203e-05
4.0400053868823e-06
-9.99529674773623e-06
5.49337272916648e-05
1.78722461370593e-05
3.67764558831992e-05
4.49743309428999e-05
3.63888361660422e-05
2.89256846834446e-05
4.9180606762807e-05
5.3392296856826e-05
4.81979831285803e-05
1.81262626319819e-05
3.64536675175213e-05
4.17242577713135e-05
1.63441228298244e-05
1.29074535272921e-05
3.65418241703248e-05
1.65413929275285e-05
6.56725439425317e-05
3.57310451476852e-05
4.84630473249144e-05
5.03773134818972e-05
3.56085836646307e-05
4.33735189965815e-05
4.00048313234306e-05
-8.89763453515931e-06
3.8800278814222e-05
2.10461366893223e-05
-1.886261737668e-06
4.69091637937196e-05
4.6346814200479e-05
9.25874586310441e-06
4.36222650263678e-05
6.99047370894943e-05
3.4991708642523e-05
6.13820736054382e-05
2.92975043211231e-05
1.48287228192273e-05
1.15617988345639e-05
6.15456084293262e-05
3.69326970477849e-05
1.36525036933175e-05
6.65878221821016e-05
2.76328715651107e-05
3.96870543806904e-05
1.8825049189073e-05
2.71685615191995e-05
6.25928681005399e-05
4.99403900822328e-05
7.74040961838715e-07
3.46080342779257e-05
1.97401112866254e-05
1.86875926428503e-05
1.19527142806867e-05
3.90826693831515e-05
3.51823510025077e-05
3.36352901945298e-05
3.23633925251465e-05
4.99281054767721e-05
5.22482113716671e-05
4.0265385363282e-05
5.46610870256266e-05
4.14281538675454e-05
4.00228080752813e-05
8.45568102288005e-06
5.60025269667855e-05
5.05668959381107e-05
5.01516215077734e-05
4.26748026695047e-06
9.20774711496807e-05
3.67958977826358e-05
1.94270344145559e-05
6.76633021553478e-05
3.20260417351999e-05
2.88476966206973e-05
2.02346236718043e-05
2.02162684462477e-06
5.67341195872684e-05
5.52995891119706e-05
1.02612007609643e-05
3.8312181773495e-05
5.78187830845058e-05
5.15415454056307e-05
6.0844684979351e-05
2.53515595521694e-05
2.38105595662583e-05
7.96603418391841e-06
3.37873939215728e-05
-5.95341948473058e-06
1.85051538349562e-06
2.53371756272606e-05
4.50145464382768e-05
2.81525677462709e-05
3.52407632750907e-05
4.14256755441999e-06
6.91144010356524e-05
1.40490418161373e-05
3.22477654384974e-05
5.56722943126757e-05
1.09805030608484e-05
5.99173182073575e-05
5.67287442230827e-05
2.95910121727359e-05
1.77298961118478e-05
2.76103778057546e-05
3.91366947725071e-05
2.74276094762077e-05
4.22776612957373e-05
2.35330044137491e-05
1.10422734085201e-05
5.56771578479646e-05
4.06267395971283e-05
4.58961745366838e-05
3.05507765758915e-05
3.77032367658071e-05
9.43185132981927e-05
3.58401820908955e-05
3.50185555706077e-05
4.87173946413007e-05
-1.14922023983643e-05
5.0920493626005e-05
5.10702461220056e-05
8.97129115550557e-06
3.96666824452646e-05
1.60393085481207e-05
3.04904874148531e-05
6.57006538052993e-05
5.2191090142496e-05
2.23012965251531e-05
2.34242370829372e-05
2.92695212890997e-05
2.2581974266725e-05
4.3942290908689e-05
4.44677136286836e-05
3.6083298505657e-05
1.87419280784237e-05
5.89771798744819e-05
1.94439278395993e-05
2.9945771332115e-05
4.16951753169127e-05
-5.02558831201749e-06
1.14523352454998e-06
2.07685845929824e-05
8.55245712436629e-06
4.39468309406336e-05
3.76396694185821e-05
5.19267344154431e-05
7.76673423321522e-06
7.99497216300936e-05
3.67234439925422e-05
2.09502524826741e-05
3.51412437889309e-05
1.79143163402757e-05
-2.42842877779566e-06
6.48767984693422e-07
-9.35813305352554e-06
2.84400712001159e-05
3.64324962179152e-05
2.91305216586583e-06
1.60321835997277e-05
3.72580740257722e-05
1.04976134127959e-05
4.34113087719442e-05
1.94400108510548e-05
3.61986244066317e-05
9.76004056253476e-06
-5.28214543035761e-07
3.89393716040354e-05
4.36742725054722e-05
1.8889331272091e-05
4.31032274282645e-05
4.301991200634e-05
2.82295113609986e-05
5.45847396585257e-07
4.56910521827663e-05
2.29514297858575e-05
1.98345889859286e-05
4.86818984816656e-05
3.66771863539031e-05
2.41116338507411e-05
4.36170806473562e-05
-6.70772326277445e-06
2.51018345507384e-05
4.08561702910904e-05
2.1026625694222e-05
4.04819538702763e-05
-1.52158119967515e-05
-4.95366031817994e-06
2.00164219476202e-05
2.97881165011475e-05
3.27832109565674e-05
3.50044289986067e-05
6.51070091459765e-05
2.3402615439952e-05
4.26605811209797e-05
3.86671975375889e-05
1.8635084028347e-05
7.51819088316655e-05
2.97178983073728e-05
3.965168718636e-05
2.14395762406481e-05
4.36250305561414e-05
2.54601418517008e-05
5.65518607850434e-05
2.00160982190969e-05
3.90377009822294e-05
3.74769934800724e-05
3.5488095956839e-05
2.23127356595014e-05
4.26320483350324e-05
6.18661615715128e-05
4.47955409799682e-06
3.93189172192114e-05
5.25391680634848e-05
4.03379588918225e-05
2.43074888364857e-05
3.94496269601317e-05
5.93892241451813e-05
6.14995548718344e-05
3.53449221395003e-05
4.76940750333095e-05
2.44567143797508e-05
6.33090664668975e-05
3.3069582125614e-05
5.44716306435597e-05
4.57546119072903e-05
3.33680242989127e-05
2.5952718220792e-05
3.72932017960561e-05
4.28917881479739e-05
1.61880311833576e-05
4.16406840445169e-05
1.6721531192286e-05
3.99348889998256e-05
2.49652075038387e-05
2.69305673372322e-05
7.50823606659498e-05
3.87662253892164e-05
2.52375935474574e-05
1.16161713141623e-05
1.8712282634843e-05
3.62770062508993e-05
-5.39856502627481e-06
2.96734128753825e-05
5.12795911157075e-05
-5.11385228862543e-06
2.78377600622162e-05
2.3779350257533e-05
-1.60681895571311e-05
2.60502956534181e-05
5.95182709396342e-05
4.11540568215103e-05
8.12058710832747e-05
8.59985796120441e-06
1.9088209465477e-05
4.30517675879248e-05
8.89510910236107e-05
2.46640580431807e-05
4.19349488918163e-05
6.15888426082807e-05
4.4189498386019e-05
4.68670794953926e-05
2.55474005518544e-05
1.73942366189515e-05
1.45768050384553e-05
3.43750923124678e-05
5.99912884477006e-05
3.12765251413311e-05
2.61244111365672e-05
2.46105940855107e-05
4.20257692778886e-05
1.43411104509091e-05
4.14430745001544e-05
6.00999963089385e-06
2.26839991520257e-06
-3.01742976596512e-06
1.25151671064542e-05
9.19174315158253e-06
4.08813008307909e-05
2.9659513535869e-05
3.07730956419868e-05
8.6920953298831e-05
5.3718599746838e-05
2.98831582754144e-05
2.8438689115084e-05
5.58672882401622e-06
3.51002409751191e-05
6.0509200199325e-05
4.21434730265045e-05
5.44286555805136e-05
2.61742484175222e-05
2.58382161147056e-05
7.60913581079868e-05
5.08108271811095e-05
2.39369042681559e-05
1.38612865946609e-05
1.00316345188504e-05
2.83875342920947e-05
4.29912910633181e-05
3.37243224633449e-05
-1.01497747354126e-05
4.04627368012747e-05
6.61381355444561e-05
4.36991566687933e-05
1.28835130067618e-05
4.70420355295457e-05
4.25970489642568e-05
4.67251597382184e-05
1.71818976621978e-05
2.0123874624629e-05
4.56612157173711e-05
3.15698510061889e-05
3.27177727098759e-05
3.63234649353869e-05
3.73021930939662e-05
3.35483723219049e-05
3.0131562900315e-05
2.42039385857695e-05
5.00163071825676e-05
1.11136434553928e-05
3.77775118812363e-05
5.39014248529401e-05
2.71988070529551e-05
3.68386606979674e-05
5.22897847419628e-05
9.32034068170538e-06
3.58740344527369e-05
1.87720432220202e-05
3.60565391657618e-05
4.15842666664109e-05
1.83208834706737e-05
3.71866339781965e-05
2.29842030226562e-05
1.00983572608644e-05
9.90137030283451e-05
2.72438016335615e-05
3.77717642217831e-05
4.26811429915764e-05
2.10991070477975e-06
1.54465277337303e-05
2.26921916793148e-05
4.77413872675734e-05
5.24640435955103e-05
5.43865289048362e-05
5.83918040031889e-05
-1.29066720601724e-06
3.23108331605967e-05
1.94475372836703e-05
2.23860236257311e-05
5.50276166788518e-05
5.27115202214557e-05
2.32820638964381e-05
7.58558206251776e-05
5.93309706721925e-05
3.33573865570474e-05
3.8276180467397e-05
4.61735233649094e-07
5.64584011142162e-05
2.25419692175772e-05
2.64323152179256e-06
3.41736717317069e-05
4.72273437634998e-06
1.00370545569922e-05
5.21419751480244e-05
2.16636734307366e-05
2.41416230200041e-05
4.98863659005181e-05
3.52775393993911e-05
2.71588355724472e-05
6.88090371343928e-05
7.24210405758187e-05
5.76398026486661e-05
2.71099745469873e-05
2.62977393436205e-05
2.19075832378132e-05
2.63169388261048e-05
1.98175445186849e-05
5.41336163526601e-06
8.11643374900559e-07
1.69270391930009e-05
5.87505460140525e-05
5.02101569170597e-05
3.39120102422317e-05
1.41555119365553e-06
3.69888494207326e-05
-7.40001267370954e-06
1.3952482721037e-05
-1.67078754049072e-05
3.2089568259847e-05
6.91313462985474e-05
5.45625444117723e-05
2.70266411153735e-05
-1.93396239115633e-06
4.85845375233794e-05
3.33256816208251e-05
3.85421420913217e-05
-8.2048231121418e-06
6.11715375257775e-05
4.50017118925466e-05
4.64411472107432e-05
5.58404537979175e-05
5.3981373608737e-05
3.41851973569683e-05
1.35851266542391e-05
1.78473496197195e-05
5.79257595432683e-05
6.83100597990766e-05
3.90311041778029e-05
3.18707118048245e-05
2.92593974937283e-05
4.40160961246427e-05
3.85124672091291e-05
5.51469280890193e-05
4.19364260203511e-05
5.09684681817885e-05
2.43545197259695e-05
2.69921000809326e-05
4.18651162193525e-05
5.59441347271849e-05
4.40315554229312e-05
4.25908848083355e-05
1.84869267101606e-05
-1.00979959732511e-05
2.75497234885382e-05
4.00694786557127e-06
3.70706480038725e-05
2.56125551153081e-05
4.87310911392436e-05
1.95746868630215e-05
4.30681686002111e-05
4.56633883420912e-05
4.44990393891871e-05
1.71257338317558e-05
4.70224924580544e-05
3.99821860228186e-05
4.7557056573087e-07
6.54822800945728e-06
1.52235758789317e-05
3.05886718981084e-05
5.17130859853437e-05
2.4041268086442e-05
2.33794437121897e-06
3.51055066697746e-05
5.90475883275077e-05
9.87021317622798e-05
5.73648380124656e-05
4.08125526252219e-05
3.01946685098472e-05
3.39306589649698e-05
2.83131777406899e-05
5.68981171051495e-05
7.8909174722288e-06
4.78066707459904e-05
5.29012005783778e-05
5.40163524069378e-05
6.69395630585715e-05
4.21003306960811e-05
2.7108007033215e-05
3.76193270732424e-05
2.83734312223727e-05
-2.21936334249478e-06
3.15590499039397e-05
5.68106515662574e-05
4.46182533543856e-05
-1.27715041054898e-06
3.853089896366e-05
3.20166941381276e-05
3.47455851658242e-05
8.33117253087528e-06
2.90376838040465e-05
3.99974953875154e-05
3.34610493315785e-05
5.26708803085679e-06
3.89291899107936e-06
5.4226645829494e-05
3.4589801497769e-05
1.79553998646848e-05
-1.34144523215894e-05
2.80123526073953e-05
-9.74748547180532e-06
3.56761713820629e-05
3.85628364219422e-05
2.11451176935751e-05
-2.38949913834817e-05
1.93337164867391e-05
3.57080519462338e-05
3.02508293822581e-05
2.26207324810063e-05
4.42461231064252e-05
3.60694246589132e-05
3.87664964999982e-05
5.95909576341462e-05
1.50062400429632e-06
2.99316069987833e-05
2.4223721640149e-05
4.3456871972341e-05
6.39237189946823e-06
4.55066580390064e-05
1.91572746015261e-05
8.08481539026213e-06
4.87100053435238e-05
7.14970599669744e-05
-1.88787395581388e-05
4.71238884552254e-06
3.59673010309681e-05
5.66478874543186e-05
6.1254417917454e-05
4.81585758481458e-05
3.62045720980434e-05
1.0641446191794e-05
-7.41761516320602e-07
2.45385937972883e-05
2.58154109895434e-05
9.71461237792899e-06
2.83635551010066e-05
2.49252140755717e-05
2.56049415713626e-05
-1.47014397474456e-05
3.87081869280314e-05
-1.64159251074123e-06
2.4375364123688e-06
4.13110359510241e-06
3.77368202180725e-05
2.72887612286808e-05
3.47643539197668e-05
1.7352221769897e-05
3.56060115304045e-05
1.95039594854376e-05
1.3753348769227e-05
1.69674027035841e-05
1.31662451048792e-05
5.28695848874524e-05
4.47796770443874e-05
3.12802281014488e-05
4.05415162478891e-05
5.25935867321514e-05
6.58466646758535e-05
2.59338532856831e-05
6.39308127565679e-05
6.34357405863721e-05
4.52006400754097e-05
2.35908275709137e-05
4.69300322485363e-05
5.16094569590069e-05
5.6481704371229e-05
3.90594046688699e-05
3.23201637532378e-05
1.28423791142762e-05
4.17481537777208e-05
5.17521230964353e-05
3.06075623907536e-05
7.04744254827894e-05
5.76187076969454e-05
4.04297638019171e-05
1.54328592331116e-05
3.47297975488107e-05
1.87191432328651e-05
2.63781724402975e-05
3.11695127191185e-05
1.98043120513953e-05
2.43671716475092e-05
1.43751980033828e-05
8.24097811721176e-06
3.13875464925427e-05
-2.29988037135283e-08
1.79705366088016e-05
3.45570016813612e-05
4.09402633966216e-05
6.61028176970817e-05
2.50494009946015e-05
4.27890933137203e-05
4.87501703262105e-05
3.86269603203534e-05
2.78210091103551e-05
4.16310183251679e-05
5.33743918317686e-05
4.63797254930119e-05
4.55022234600183e-05
4.05851558006559e-05
4.84112350277928e-05
1.58077739701443e-05
4.55139484308756e-05
2.77187936720975e-05
6.98811640553874e-05
2.41228773650374e-05
1.77626481427585e-05
5.80795012111852e-05
2.47381719039423e-05
4.46112479896284e-05
1.78088387270236e-05
3.95625687447754e-05
4.49568621461831e-05
-2.27505704774047e-06
4.06247207835825e-05
6.10725103448732e-05
3.17911681889938e-05
8.39551499020907e-05
3.9926814147065e-05
4.07501406332268e-05
4.35459453390801e-05
1.06627110609423e-05
1.94869057567905e-05
5.60512851172573e-06
5.88561385038455e-05
5.80278853313524e-05
1.9045717321248e-05
6.13635894127067e-06
5.88128758795289e-06
3.94016505088927e-05
3.31254871575002e-05
2.01397935318908e-05
2.15895617015956e-05
2.27126502208554e-05
1.61198700002649e-05
6.44216587249027e-05
4.45968901085595e-05
3.08382665394876e-05
2.94257971754309e-05
3.59455274682158e-05
2.60775778038061e-05
5.42819986558197e-05
1.72117586751081e-05
4.17248138330869e-05
3.19485116441973e-05
5.02598462035827e-05
1.9839238082451e-05
1.39834533425183e-05
6.25232735921767e-05
1.47105653524249e-05
1.5745129789014e-05
2.82022282182301e-05
5.12471374633434e-05
4.43886909977795e-05
3.72495545413256e-06
2.4169947173294e-05
4.51855758593506e-05
5.71411582973963e-05
3.81039547717097e-05
2.36963881712628e-05
5.29206632236131e-05
2.83343216489524e-05
6.90522072553689e-05
7.23720981161318e-06
6.53656436014077e-05
2.28997623862563e-05
4.77651475779276e-05
6.33758359640924e-06
1.26709673521939e-05
7.67239375106788e-06
1.88288885146184e-05
2.4104528206034e-05
4.99986220785861e-05
1.3963592847495e-05
2.69175284950368e-05
1.89656373118547e-05
3.19618136269561e-05
4.01948891227322e-05
5.30880090697203e-05
1.22993929551622e-05
4.59285680031496e-05
3.72432608543868e-05
1.55558409440544e-05
0.000100722732101941
3.29869902946471e-05
4.2529744022785e-05
4.47501864771363e-05
2.3118479884177e-05
3.22795950487279e-05
5.3878783932675e-05
4.12769575113535e-05
1.34081109317325e-05
3.29107604008245e-05
3.57216357403492e-05
3.1967103060871e-05
6.95776474856113e-05
6.90889541655608e-05
6.91824183080651e-05
3.06764526891443e-05
3.29067604754604e-05
6.81600717375442e-05
-1.95459862142206e-05
1.96460360726465e-05
1.44585314109668e-05
3.90034913757264e-05
5.42005430996263e-05
4.4124465880245e-05
1.9678235705149e-05
2.40108675215143e-05
2.55873306130838e-05
5.89960705649169e-05
5.41405289545879e-05
5.54081059179232e-05
1.56669129845168e-05
1.22043979041705e-05
3.52653822740954e-05
2.34892549012982e-05
2.5524906432732e-05
5.98050351900684e-05
-3.35524665852133e-06
2.7352851260116e-05
2.16451654573309e-05
2.93552427111986e-05
5.33575386911228e-05
2.7613598775092e-05
6.80624015008047e-05
1.40250901837753e-05
5.75838398016657e-05
2.29011273157064e-05
4.50410103440788e-05
3.76876308133011e-05
4.57668016845418e-05
2.6535663850618e-05
5.94400723774012e-05
2.22111529100813e-05
5.25372447360786e-05
4.55731556331222e-05
3.72085129713548e-05
3.02181647849384e-05
4.03202122839046e-05
5.95099544316147e-05
2.01639493947189e-05
5.148230821771e-05
2.25775656947008e-05
1.67016114470795e-05
6.31684721544579e-05
2.39444788053686e-05
7.99989318357551e-05
4.21869754584513e-05
-3.36562663455171e-06
3.4438161166252e-05
1.91935680875789e-05
1.31851243871566e-05
2.84384622306224e-05
2.44114674956061e-05
5.98774657076972e-05
1.47051655369346e-05
8.21052245414575e-06
6.09114218510353e-05
5.98504298696276e-05
9.00853322461239e-05
2.68405303704183e-05
5.03305070052302e-05
2.22383609368009e-05
2.86788415134998e-05
9.28444416369015e-06
4.53682025922364e-05
3.62631837025719e-05
3.75984098237369e-05
4.32408428081681e-05
1.53395602304044e-06
4.32736804955492e-05
5.17359066170758e-05
1.13667998682624e-05
2.62420834808848e-05
-1.70480214300633e-05
-7.28175775949751e-06
6.88073807522535e-05
3.044649825778e-05
5.61346620374277e-05
4.57521642849175e-05
4.55212584336954e-05
2.30501524257862e-05
7.56598772650588e-06
2.13494197908117e-05
4.2592612798108e-05
2.63355363408911e-05
2.91193790500803e-05
3.92741529833783e-05
5.40144768585447e-06
4.9407720070682e-05
4.10851100039045e-05
6.21308394230333e-05
-7.46650777529235e-06
7.57771705242423e-05
2.36475875438898e-05
4.55455511821555e-05
4.29503942191474e-05
3.01986886396371e-05
4.43054615514873e-05
6.48827658561481e-05
1.83184441012439e-05
4.1438620267367e-05
8.72371602854308e-05
7.63581100257605e-05
5.43121170886234e-05
1.94480424210837e-05
1.78568710386736e-05
5.4347223703992e-05
2.38806594625697e-05
5.63321105263268e-05
3.43712454818192e-05
3.22430249945208e-05
5.07395805142356e-05
4.81274002542592e-05
2.94370123258661e-05
4.88485824940026e-06
3.68212186596539e-05
-4.47476174513451e-05
3.41106778914953e-05
-7.58211009795162e-06
-7.25460189156414e-06
2.67145140659253e-05
3.16223721933492e-05
1.07277957214228e-05
4.48985965482073e-05
3.86399390707593e-05
7.04424749842968e-06
1.97739005869642e-05
5.05325171321494e-05
6.23882271453759e-05
8.44702369025601e-05
4.10851151804157e-05
2.77680070234273e-05
6.27474630447049e-05
5.48451141115631e-05
3.30200841494139e-05
4.5245350768381e-05
6.74717681146332e-05
2.53908683706145e-05
1.30561594991961e-05
8.1657241586959e-05
5.88342573238947e-05
7.10668748230027e-05
6.09633865527691e-06
5.99188613744915e-05
9.99088222263093e-06
2.77242970609088e-05
5.3662829580529e-05
1.09837539140263e-05
1.94591013621567e-05
4.60899799624514e-05
6.2044230486455e-05
6.65732112900152e-05
7.06650547602642e-06
6.28066476440275e-06
2.18387660284853e-05
-1.30053472659992e-06
2.20560596325945e-05
2.18055856790693e-05
4.56207000654041e-05
2.74223084587373e-05
4.98513580900119e-05
5.01057856061298e-05
4.94413310077135e-05
1.85945795144373e-05
3.11912723947344e-05
3.01896268780266e-05
2.37621556670288e-05
8.76703256043182e-06
1.2654049175209e-05
2.39842925244695e-05
2.51586357385096e-07
4.49719626239763e-05
4.27192144260119e-05
3.38231433650391e-05
3.5687461279324e-05
8.81053795759087e-05
7.23975545438992e-05
3.25412637328292e-05
3.8888380805705e-05
7.07811423521812e-05
1.1472528234009e-05
3.50227307998927e-05
7.78984667537183e-05
5.89711251793873e-05
4.06834872459773e-05
4.41200731533595e-05
4.75765684998671e-05
5.739583731017e-05
5.60991072185533e-05
3.27980653932739e-05
2.98702153439926e-05
3.35890207907188e-05
7.32797618844502e-05
4.87608277299405e-05
5.14607591055977e-05
3.66220477961869e-05
1.84508498102535e-05
1.0106702515028e-05
4.62761236841591e-05
2.45599414714911e-05
5.66009084098164e-05
3.70247332530438e-05
2.61897990153198e-05
-1.28826230385234e-05
4.34712740462187e-05
2.44222464781982e-05
-1.97024050080297e-06
1.58402984884634e-05
1.20426463226004e-05
4.33174832252198e-06
-1.94213516678588e-05
8.76449233809337e-06
2.39370847614198e-05
4.09127364126114e-05
1.21708117233242e-05
-2.05717445376909e-05
4.45919247719543e-05
8.00894264059013e-05
2.96184647902191e-05
4.24874568133314e-05
2.81419508548598e-05
4.39238993012822e-05
4.34500378098354e-05
5.07128380023978e-05
2.53603472857966e-05
2.62644706413426e-05
2.24475182002574e-05
5.40558812522411e-05
6.93566759354946e-05
3.14919336475153e-05
2.73409316222325e-05
3.25113945010964e-05
2.83367779041983e-05
2.82566619863571e-05
4.44882177658117e-05
7.79788233097451e-05
2.2767892507587e-05
3.13766924367212e-05
2.86891636468915e-05
4.87838256353267e-05
2.14870744079544e-05
3.84581989620843e-05
-1.7756405602805e-05
3.36935500986955e-05
4.68714106039512e-05
2.99872884610497e-05
6.06044399520044e-05
1.63394203734671e-05
4.25557742243491e-05
1.23538716496374e-05
1.78088158735444e-05
1.24983155139436e-05
1.19222246140012e-05
2.57043338427553e-06
1.93981327921669e-05
-2.10189755367382e-06
2.42371927073537e-05
-1.55280154405187e-05
2.94534467840734e-05
9.90565666666295e-06
1.74569419543371e-05
3.69967473529082e-05
1.69085132442618e-05
3.08457580934626e-05
2.8115980122472e-05
3.78302614229726e-05
5.57377233778899e-05
5.59456823966897e-05
3.75364679430231e-05
4.76682471021354e-05
6.24437911332355e-05
3.86660614829014e-05
3.42581559089178e-05
5.38477334950201e-05
3.15438249035722e-05
5.6412756660792e-05
6.48233708844956e-05
5.09482561300839e-05
3.30611226624411e-05
3.11264902680145e-05
3.88380777056156e-05
9.307352467684e-05
1.70375664814182e-05
1.8438534339197e-05
-2.21815395527013e-06
5.10049520200216e-05
3.18276474713843e-07
4.33728681150934e-05
1.00521548978904e-05
1.36772800684579e-05
2.4662994028368e-05
1.9195570794866e-05
9.8791845248063e-06
-9.02927463944452e-06
3.51417964465018e-05
2.35318831578422e-05
4.40632270557846e-05
4.76245335470321e-05
4.52751153674417e-05
8.00778043932325e-06
6.13810093885235e-05
4.41694716554269e-05
3.57440294936857e-05
3.84471752832345e-05
-4.26543312635316e-06
4.23693255816397e-05
4.38582739255735e-05
1.93233024188677e-05
5.26726994349991e-05
4.62267569447049e-05
2.80592623148492e-05
2.47897629503059e-05
1.53315826960884e-05
3.89358923268649e-07
2.08931130472763e-05
1.51200627983621e-05
8.31858687212816e-06
5.65005141657917e-05
1.94266892730876e-05
3.02268959919345e-05
4.53512692961678e-05
1.39622121511236e-05
2.61365702662901e-05
2.85815551020953e-05
4.71441013582559e-05
2.89937032978917e-05
4.08745021054163e-05
5.10881700882327e-05
-1.00241087834993e-06
3.57455738309347e-05
-4.80919499588633e-06
2.42242588426048e-05
5.42625551460137e-05
4.52123027998526e-05
5.22146947507573e-05
2.20061856259687e-05
2.39700426479181e-05
4.69471742803753e-05
1.32072148466816e-05
5.54270755548258e-06
4.70893500539309e-05
1.99400064053635e-05
5.97336266519126e-05
3.21079251507737e-05
5.36218968951684e-05
2.95194434404201e-05
1.5836817561727e-05
4.04969947122548e-05
1.50606498738061e-05
2.15561624886502e-05
6.33625965010763e-05
4.56550296394182e-05
1.81021339362841e-05
3.30853307342477e-05
2.71090683240772e-05
2.5079457670168e-05
1.23274460278246e-05
-1.07216436062096e-05
3.88860406838944e-05
-2.29399480374231e-05
6.05375491155125e-05
3.86976273575705e-05
2.76897899104244e-05
-4.39932120506489e-06
2.85513197989063e-06
4.5519203458064e-05
6.75313645366413e-05
3.20128263549683e-05
3.48577389153285e-05
2.6694868717021e-05
1.09200769679461e-05
3.8503881562958e-05
1.98416967978119e-05
5.00178962183039e-05
1.25853421534897e-05
5.04536867538198e-05
1.3895874640966e-06
6.65998387972487e-05
4.33641165685213e-05
6.71714029787457e-05
3.55802768786152e-05
7.32671227443063e-05
2.13829383367937e-05
2.31118981574906e-05
2.75081391107909e-05
3.63346743114357e-05
1.14158194288553e-05
5.76219389140147e-05
3.44624927411522e-05
1.46807440843253e-05
3.04892962173436e-05
4.42767648032878e-05
1.08162532633586e-05
1.02986690694797e-05
2.6794724326488e-05
2.75334124740461e-06
1.79510642647328e-05
6.55497265302437e-06
5.91643226572688e-05
1.22225887796977e-05
1.35985398634582e-05
3.72163367786331e-05
2.38583552369986e-05
-5.04920033409911e-06
-6.88799530690315e-06
2.18532371767799e-05
4.05781753554766e-05
-4.41319562535526e-06
1.99331573679089e-05
3.31005042250638e-05
7.09364040169729e-05
4.87609881988372e-06
3.12228318898806e-05
4.61930222798919e-05
3.77563990943001e-05
2.65377200846475e-05
5.31638475078512e-05
3.3030672007127e-05
6.29260469501802e-05
4.75676071428901e-05
6.62112353889694e-05
3.03888935645607e-05
6.36635666595253e-05
5.10910427324349e-05
5.891269796352e-05
6.40696861751253e-05
5.75695232941377e-05
5.86596175934015e-05
5.19861618910558e-05
5.71864295896562e-05
6.00931119409088e-05
2.55491395122993e-05
4.20443910926414e-05
5.64349755956061e-05
5.99229300869616e-05
1.67473169768235e-05
8.08120874206431e-06
9.81970090804521e-06
2.70918842365379e-06
4.35192972909777e-05
3.77304446052957e-05
-1.44297939309085e-06
3.33737026214716e-05
4.06523973505336e-05
5.58086922413222e-05
-2.29761218080791e-06
2.38255628767117e-05
1.29653155252803e-05
2.59633613745903e-05
-2.4420418160462e-06
3.04827190303007e-05
3.46796031541297e-05
3.63904705431213e-05
1.86403269219528e-05
1.97906888148514e-05
3.7045926961363e-05
3.74956372034776e-05
3.6465905458787e-05
3.4632569125693e-05
5.47793484636374e-05
1.15299693971455e-05
4.1724778229324e-05
4.9094593863275e-05
4.64048875753559e-05
6.31988745730752e-05
7.13586777829632e-05
4.86484820013452e-05
6.04938323197273e-05
2.7344196868169e-05
5.76711279600139e-05
7.92377610792564e-05
4.88383625642611e-05
3.5850897601973e-05
4.8626248181447e-05
3.82870326521665e-05
5.70585133745218e-05
1.00740651154062e-05
4.67166508071469e-05
4.83712272447137e-05
3.18511998483103e-05
2.96590100121376e-05
-1.44888742340693e-05
2.25899603747138e-05
6.21852996530723e-06
6.01770917691774e-06
3.09933948494987e-05
3.61795863478917e-05
1.75273176784394e-05
4.19842112884415e-05
-6.85281281960312e-06
1.21621648421906e-05
2.11287886839166e-05
3.32246396381249e-05
1.61956907646114e-05
3.59080372742919e-06
2.37335030710807e-05
2.44782376907043e-05
4.98673269023445e-06
1.61485267659432e-05
3.46160773251798e-05
2.671875965428e-05
5.05588816792505e-05
2.05062258761755e-05
4.93823312278641e-05
1.4957652636522e-05
4.10810024844236e-05
4.37235970096632e-05
3.48911836013678e-05
3.40863031425204e-05
6.58003413113369e-05
5.64556858091542e-05
7.45923505246145e-05
4.15018926490633e-05
8.8805556845984e-05
4.64902295451887e-05
1.11882175669333e-05
4.0995948205154e-05
2.25277118329356e-05
7.39705228966176e-05
8.85412563361707e-06
5.28406111522457e-05
3.91565171200093e-05
2.36059142620779e-05
2.68388023525322e-05
5.48096787391572e-06
4.48439794954955e-05
2.36955082194094e-05
2.34695068464908e-05
1.80063897167188e-05
3.84695789459452e-05
4.69686115689454e-05
-4.34289555080607e-06
1.1232988049413e-05
2.42337930939969e-05
1.39032005760783e-05
4.3527701197231e-05
3.35639868322527e-05
3.35806201946882e-05
3.41011429405167e-05
5.13858937760332e-05
4.01117004174311e-05
4.69098023735922e-05
4.78677802162813e-05
3.28622915982517e-05
1.67710624345513e-05
3.92525395723775e-05
4.3675869961358e-05
3.37469541117719e-05
5.02642587067419e-05
4.71418001470736e-05
5.20323854673844e-05
3.842068270865e-05
5.80304818497702e-05
5.77520585194394e-05
6.23682711630574e-05
5.06177335077092e-05
4.50955567310004e-05
5.60349716412915e-05
2.43302345311958e-05
3.222111140344e-05
3.11205113625509e-05
4.0540095303951e-05
3.13739278477103e-05
5.71576927478932e-05
2.73918295131331e-05
2.25958570109715e-05
3.13671645831379e-05
4.42740364755208e-05
2.33150812230933e-05
4.31422674419028e-05
5.35925217711758e-05
3.05598531405975e-05
5.81658672871287e-05
9.41851011113506e-06
1.9082083065784e-05
4.79737937522296e-05
3.43114958797861e-05
2.0591175346872e-05
-1.37799826070747e-05
3.30381518102296e-06
3.41775801569056e-06
1.08242959635217e-05
3.14886623389583e-05
-3.78427633604389e-06
2.0101197852047e-05
6.91586242159432e-05
4.14516417861508e-05
5.24084421210417e-05
8.8213600762995e-05
9.81896506551975e-06
2.25132894456177e-05
2.73482289481037e-05
4.61040552466875e-05
4.96302031434605e-05
4.91061551276645e-05
5.58558826605995e-05
2.30349498909403e-05
6.53013709810202e-05
5.35972256477615e-05
1.467031199736e-05
8.07571904350342e-05
3.41492876109924e-05
4.50018095773161e-05
2.29381560283305e-05
1.38055327197771e-05
-2.40579492319442e-06
3.079293012783e-06
6.47474553189795e-05
4.23273620084937e-05
4.04154594811765e-05
3.98774341599141e-05
2.78628928227971e-05
2.86439346470596e-05
1.08139757859466e-05
5.74698032322352e-05
1.64696425999359e-05
2.13252108797993e-05
2.05952647607698e-05
5.04013680440159e-05
2.67360178709861e-05
1.88065447396633e-05
3.50118528066262e-05
5.49259810212601e-05
1.27038568937275e-05
1.92568647530208e-05
2.38628223441081e-05
5.46857729393896e-05
2.76906267547064e-05
7.11862401838653e-05
3.58852463094066e-05
3.80706399245801e-05
2.63211419141471e-05
1.85807227175597e-05
1.69869029235353e-05
3.00706337748715e-05
9.94835938912118e-06
6.56368525437747e-05
6.31780613568805e-05
4.85081288417974e-05
2.87854218847453e-05
2.81609064231497e-05
2.40104560595953e-05
9.57368720777811e-06
5.1780950683472e-05
5.30607040452408e-05
2.4220667023883e-05
-1.3320881630227e-05
5.44422263328137e-05
5.41943854586164e-05
5.55714607386351e-05
-4.39212764161484e-06
5.79958056474859e-05
9.59027208635549e-06
4.88042233829332e-05
6.37684058453318e-05
4.24093389930676e-05
1.56304266012129e-05
2.18468712606945e-05
1.60846329801156e-06
2.92902752075646e-05
3.06355951073745e-05
4.5291632211817e-05
3.52121560341287e-05
1.37795311308694e-05
5.70230884956108e-05
1.706130483523e-05
3.01045463688251e-05
1.23939974114402e-05
1.21051116201092e-05
3.66835259389785e-05
1.40526825658875e-05
3.67755216187103e-05
2.60679905548634e-05
3.48319335344596e-05
6.37474269939791e-06
3.60393422834534e-05
7.05848863994041e-05
2.18428867428358e-05
6.43878598697217e-05
2.90655753952819e-05
4.80136295382045e-05
2.53575481445124e-05
5.00913023358676e-05
6.23119774848116e-06
4.92086246336292e-05
3.42934532848387e-05
2.09238575793094e-07
9.96681814503244e-06
2.97628601015249e-05
4.38994179502142e-05
4.68873422456757e-05
4.07428168251797e-05
2.46439563024324e-05
4.10711935110813e-05
2.02651121680773e-05
3.22671996143062e-05
3.65465964586268e-05
4.39038796351022e-05
-1.19271669717819e-07
6.43362139500786e-05
3.99206695654482e-05
6.45183275258943e-05
2.60002018284271e-05
3.67646111453758e-05
6.21896787287009e-05
6.99906740136362e-05
3.44360466517503e-05
6.22686808154488e-05
9.16374387749407e-06
1.95040052432783e-05
5.10902424248973e-05
6.62930568642473e-05
6.40991017994437e-05
3.2434878669238e-05
2.99452097575742e-05
3.75763395988906e-05
3.55851697489411e-05
8.25778086602547e-06
1.20300034773109e-05
2.36109559560263e-05
2.53072487964991e-05
5.85353014940537e-06
1.61801167551985e-05
2.94660809737875e-05
5.67651886996688e-05
3.03145404139353e-05
1.69658821877322e-05
2.06618367319233e-05
7.88126829765382e-05
-6.01912436466809e-07
1.19367310945519e-05
9.02572066227415e-06
1.51553165519101e-05
6.444894699044e-05
2.69425529199303e-06
1.93486797627074e-05
2.01437301418817e-05
1.40699752056892e-05
3.19718082861555e-05
7.94140994626103e-06
3.92534926112009e-05
6.62259221045334e-05
1.74043085139924e-05
5.89369725334075e-05
1.65921548960369e-05
3.46511997330886e-05
2.67772113911071e-05
5.94311400209837e-05
4.21061230212727e-05
4.50171175477648e-05
3.96063690761694e-05
8.40298113161765e-05
-7.7846921632201e-06
4.90276335898568e-05
5.3020824609628e-05
6.12879246915459e-05
7.35562877290981e-05
9.78891859285844e-05
5.9959463610884e-05
3.63491333916535e-05
3.37050611653625e-05
1.44478156555098e-05
-1.65650788896989e-05
2.09857937674758e-05
-1.14787400454493e-06
-1.2089313455381e-06
3.032963855633e-05
1.2856430825141e-05
4.93305535126079e-05
2.91079486089194e-05
1.25796095125741e-05
2.7275510564648e-05
2.53160286861134e-05
-5.01443456547648e-06
2.28888611817552e-05
5.05705987569246e-05
6.85316021864982e-06
5.90481915543225e-05
3.45170753132288e-05
8.36145305939204e-07
3.16824243663197e-05
4.71206558926396e-05
5.638028650537e-05
1.92713239215035e-05
3.67438870334481e-05
3.47961738423678e-05
3.01507685413964e-05
4.65305865969191e-05
4.88077943827792e-05
4.88800377473961e-05
1.12704060960532e-05
6.1520984355944e-05
3.99560818428451e-05
1.10885656220989e-05
1.14686468035411e-05
4.5219197390995e-05
5.61772332492022e-05
6.03078352844811e-05
5.61698512256518e-05
5.63703984050144e-05
1.77358543458296e-05
2.34216197203414e-05
3.75551743277475e-05
4.34847304207749e-05
2.30977354173588e-05
1.1174825370805e-05
3.09110365391508e-05
7.92436231489897e-06
3.32298058656687e-05
2.61268631638503e-05
1.56908070861411e-05
2.73529653575035e-05
1.34409022509977e-05
2.0288785799919e-05
2.04403223070658e-05
4.79467576017693e-06
3.76751566849958e-06
-8.18625739019056e-06
1.61566164925895e-05
2.14771218028745e-05
9.87153725307947e-06
1.25777381524782e-05
2.94616287489126e-05
1.3518425266613e-05
6.56587596015514e-05
2.21069235248534e-05
-6.45647236620523e-06
4.38778667271045e-05
5.24118797031749e-05
6.09041283425701e-05
6.98856890051369e-05
5.37355153774783e-05
5.05683512148249e-05
3.76437526279898e-05
5.65438287406212e-05
2.02607579710413e-05
6.74938344725419e-05
6.05783204092528e-05
3.55957876796122e-05
1.68435584633065e-05
6.17028489105237e-05
1.39654198655283e-05
5.8173965641649e-05
4.25511126290236e-05
3.15347318650413e-05
6.90168383288385e-05
1.74468581379089e-05
5.13235733428398e-05
3.40897861624558e-05
-1.1593902324115e-05
2.80407737295332e-05
5.01949602905427e-05
4.00582342819087e-05
2.20401299076942e-05
2.37975696472056e-05
4.84698996767607e-06
-9.49065193967139e-06
3.91464651303277e-05
2.5074937184622e-05
5.4591400157011e-06
5.32012505033897e-06
3.02096817773069e-05
4.36823430583927e-05
1.22151800838068e-05
1.7027355667418e-05
1.91530118012434e-05
3.2347724870934e-05
2.57282588898617e-05
4.79210128982489e-05
4.10294421549642e-05
2.36679109986078e-05
2.21009048990827e-05
5.22353421334951e-05
5.43894623498218e-05
3.10843419963565e-05
5.82901547141272e-05
6.63327168315584e-05
1.8750464517433e-05
2.74258699179044e-05
5.246576419e-05
2.72673002524424e-05
3.63947874787529e-05
5.26207378795871e-05
6.79487329041889e-06
3.69647865629404e-05
1.57843500777347e-05
3.43836106992656e-05
2.27395716978924e-05
1.6008327522817e-05
3.37296524817251e-05
5.58186475376781e-05
9.87277041729816e-06
2.53639732562627e-05
3.57626461483422e-05
3.42937347085652e-05
1.91935624312033e-05
2.98805626204511e-05
5.22504071451813e-05
2.74811113416764e-05
3.08119686750723e-05
2.59390802402268e-05
5.79070505510048e-05
3.93213215849998e-05
-8.93140014102581e-06
3.71767478908272e-05
4.33820132315492e-06
4.18794271974871e-05
5.463071755706e-05
3.9292980805241e-05
4.43436098221293e-05
4.8427241194529e-06
3.2325214897243e-05
5.85966666949152e-05
5.2952171068583e-05
2.3816512590162e-05
3.82634930182863e-05
7.3386376589741e-06
3.77302353696869e-05
2.58549529009449e-05
2.57986399149805e-05
2.43093930639519e-05
7.75084491649751e-06
2.38796963617421e-05
3.65924279097821e-05
-7.65766931951605e-06
6.23207857705658e-05
2.22188218919015e-05
5.47679815252527e-05
5.18149310408919e-05
1.92089895127963e-06
2.59389883118543e-05
3.6576938616448e-05
5.73545730949825e-05
1.46314878363521e-05
1.76241410436416e-05
4.7103797612422e-05
-1.66629210696e-05
2.58552481379063e-05
1.53625966898582e-05
3.79865935704961e-05
2.97168948645409e-05
-1.62016510472973e-06
2.55154508588029e-05
5.50988933915351e-06
4.26533844486334e-05
6.04213344663656e-06
3.84051506877874e-05
9.33656868241035e-06
4.02177020871844e-05
8.64208824293399e-05
2.17585279836995e-05
3.56975804539712e-05
3.53114946532342e-05
4.60602004421145e-05
2.13554094623914e-05
1.12100318134734e-05
2.68093583260453e-05
6.24811207943512e-05
1.59913922431825e-05
1.77035538928801e-05
5.39821715853889e-05
3.65105359214052e-05
2.00450477302612e-05
3.25882284567878e-05
4.11231948433857e-05
3.09438359223198e-06
2.03934287651402e-05
6.52748031277823e-05
1.29247548909044e-05
5.10956256438842e-05
2.22120147885631e-05
4.82148743781819e-05
2.9594334573462e-05
3.01826666846e-05
1.40678355947683e-05
6.13385859331959e-05
1.45859865847917e-05
5.60590936163181e-05
1.65724184994422e-05
7.1194123198165e-05
-2.80642246840967e-06
2.58541363651852e-05
5.60138844187737e-05
1.63317522539474e-05
8.66195527382544e-06
6.82746934092638e-05
4.22879676862607e-05
5.7432973551517e-05
5.20543089790272e-05
4.92279382861223e-05
3.03679529573181e-05
8.82254197027545e-05
5.61660725353553e-06
4.89747484760702e-05
1.76110128686848e-05
7.02843669018547e-05
7.10061766879226e-06
4.27223890748854e-05
2.87517528596219e-05
1.52524576909894e-05
5.10126508258422e-05
3.19878420768741e-05
3.28655913881072e-05
6.01212937514464e-05
5.6973122113047e-05
6.76209984143169e-06
4.43248283819111e-05
2.64470072298261e-05
3.15677230410647e-06
1.2174277851266e-05
6.7584510330759e-05
1.82119134287299e-05
2.02212773761636e-05
3.88477976508805e-05
-1.74334835362863e-05
6.86603824566817e-05
-9.54300897283643e-06
4.20698768763186e-05
3.72273970530368e-05
6.73532857987173e-05
4.57576089227082e-05
2.56708438611243e-05
2.75216621422107e-05
3.21068644921112e-05
1.87323696095757e-05
4.91650618950596e-05
2.70298662706736e-06
4.1405245225121e-05
6.27173915771489e-05
4.66538486270069e-05
6.3112340642982e-05
5.26421448146495e-05
4.04776715870495e-05
2.21474425181438e-05
2.53243600921692e-05
1.09839762661114e-05
6.8913312087592e-05
4.18655540338109e-05
1.72193591719889e-05
4.31205019684612e-05
1.76403981486527e-05
-4.56332150445694e-06
7.69980745780295e-06
2.48938178607669e-05
2.68988632552334e-05
3.1730105050807e-05
4.23695747326206e-05
4.46315600860367e-05
6.24103756242769e-05
2.69067914608307e-05
1.13905268889424e-06
5.61441481652983e-05
2.37252219006937e-05
-1.84853739816521e-06
2.80432742322671e-05
3.31969417597131e-05
3.98415725071834e-05
5.79824061471713e-05
5.42556563471611e-05
3.87101657196775e-05
2.39611784455355e-05
3.27749579059367e-05
-8.9238808374967e-07
4.25475299985496e-05
5.60516159663447e-07
3.63647607951979e-05
2.56362285036027e-05
4.78551002269491e-05
5.49741545185487e-05
5.75696262902783e-05
8.03672075212768e-05
4.54765939345432e-05
8.50543518515158e-05
5.55599694866955e-05
4.26990316659201e-05
3.6815025608578e-05
1.81569303587855e-05
2.81216416990756e-05
3.11321089264232e-05
3.19652922462898e-05
5.15606410689896e-05
1.19087655295919e-05
5.78647018291042e-06
1.71991297675446e-05
3.38558661693351e-05
3.59522097484142e-05
2.36568360641297e-06
3.55750978015266e-05
3.88449754940822e-05
1.84707050003039e-05
3.8209914690152e-05
9.83314396699261e-06
3.58870702759707e-05
1.35491886206741e-05
3.38648326505925e-05
5.42927531624711e-05
4.05208443626379e-05
4.23903975947001e-05
2.11563379889281e-05
4.15646730827696e-05
4.55577311039956e-05
3.64669874337658e-05
6.7834898239624e-06
3.67304241187139e-05
1.11910057594859e-05
6.88275978116319e-05
2.67079733526859e-05
2.95267905747963e-05
2.38777492243807e-05
3.47724848688815e-05
1.25788642372326e-05
7.17086680287013e-05
4.50431259219252e-05
4.99203297430075e-05
1.70242057399999e-05
3.90477548282233e-05
4.99734052618651e-05
3.96398041484686e-06
5.26762298835144e-05
-1.08476766612869e-05
5.05023965306686e-05
3.79520546813607e-05
1.93608259508874e-05
6.26036187941038e-05
5.66808383033006e-05
3.45865439400145e-06
4.52333497333288e-06
2.19811867257731e-05
2.22138153598568e-05
3.37283457738211e-05
3.56786639720631e-05
4.49245309548288e-05
6.10026168855804e-05
3.09454858532559e-05
1.61321053708195e-05
3.17603302330861e-05
3.73413256371534e-05
2.69783260964485e-05
1.24741791729907e-05
6.0356622845495e-05
4.19348025799911e-05
2.5014822860189e-05
6.75829315018854e-06
2.80450766870047e-05
6.16355259676551e-05
5.85881451648361e-05
8.50213644402413e-05
4.74602906676372e-05
4.80555565041375e-05
3.98751697455993e-05
5.94634703158525e-05
2.97575209681357e-05
3.08989400448271e-05
3.88475438253834e-05
5.3055139986969e-05
7.00861370901088e-05
4.83785338215386e-05
4.9179887922931e-05
3.45628529269589e-05
5.84258189477887e-05
4.42294338486137e-05
4.6683824414149e-05
3.57407356982289e-05
2.93952548528454e-05
3.0968059011286e-05
3.9234816163168e-05
3.24397665924174e-05
2.64710768251981e-05
1.90527100860008e-05
5.27732691976649e-05
3.09894395019819e-05
7.04808484663505e-06
3.93644525618926e-05
2.79470678956578e-05
6.8832700389896e-05
3.82818207302e-05
4.73976932415987e-05
-3.46050086564836e-06
1.17174458649061e-05
2.88877593836496e-05
1.01637998180367e-05
1.88210760218711e-05
7.38615977744215e-06
4.29647365977437e-06
3.1783341212306e-05
5.62468892988023e-05
6.09953388055058e-05
4.10913429746709e-05
4.50552715161244e-05
5.55665471593089e-06
6.23798883223883e-05
3.12314093875363e-05
7.81934863294509e-07
3.75853286917353e-05
3.65173268421152e-06
3.00941100694784e-05
4.1363182694042e-05
6.46897941122313e-05
6.72005049280595e-05
4.87340260829965e-05
5.3016466146624e-05
1.37683065569004e-05
5.49231664989444e-05
5.45975322623512e-05
2.05748481340364e-05
5.95453042389854e-05
5.30075227315547e-05
5.03264266026694e-05
-9.01380752784052e-06
2.85164503808144e-05
4.39843760012419e-05
2.89005751051325e-05
7.3501913588549e-06
5.10255502354135e-05
3.78491138016699e-05
4.51383755670191e-05
4.65905620585382e-05
3.31245950971435e-05
6.46264284821073e-05
4.61719795747767e-05
3.59263657783882e-05
3.39265715133483e-05
5.92212761411904e-05
1.224742156135e-05
4.81044288545239e-05
1.55819272764897e-05
1.98242538349036e-05
1.56139853809856e-05
1.43357765490054e-05
1.74352856573282e-05
1.49359529928139e-05
-2.34540692026192e-05
4.4148063533799e-05
3.17389789628974e-05
5.21991816370065e-05
1.7647980856175e-05
5.36667114072184e-05
-1.11738167095828e-05
3.58732424490557e-05
3.0268426504393e-05
3.23308989196258e-05
3.46806289040704e-05
3.44543119308007e-05
3.34902469681038e-05
1.57377951296683e-05
3.6856237791091e-05
2.94322903672195e-05
6.42610983982691e-05
7.54610706885788e-05
2.03557416924589e-05
6.63494881578661e-05
1.12129861679572e-05
5.0903662354768e-05
5.04419788732366e-05
1.6414582024727e-05
4.66842263348445e-05
5.14239019179251e-05
3.30068705677135e-05
6.20631872389797e-05
5.34758646347193e-05
2.80116257995145e-05
6.23849503891766e-05
4.69680742952715e-05
-3.12475267886029e-05
2.51031781623808e-05
-9.02882964501874e-06
4.39221708555742e-05
1.53664743215552e-05
3.48023254560101e-05
3.60373903294574e-05
4.50650281647603e-05
-4.12072995113761e-06
4.96278139554459e-05
9.83841988401458e-06
2.32525357928454e-05
5.36540984648106e-05
2.88111818055965e-05
3.38072130397899e-05
1.02711888883444e-05
3.40967235606518e-05
3.70467296815044e-05
3.93071303125347e-05
3.35200824406387e-05
6.58092964907897e-05
9.19918677477184e-06
2.86086675726118e-05
5.93799769657152e-05
3.75882011105922e-05
4.40981665690261e-05
3.37451619599335e-05
5.08341361168382e-05
4.59647014898952e-05
6.81408434036979e-05
2.83485756858784e-05
5.18001416513085e-05
3.80801376501864e-05
2.27964756746603e-05
3.81154057416706e-05
2.40265642411121e-05
1.82785999103121e-05
2.09210548581514e-05
2.49553032567076e-05
6.07049928349276e-05
5.35143442381045e-05
2.44801475534097e-05
1.64286269882886e-05
3.68820938854938e-05
3.06193551847078e-05
3.28668249859614e-05
1.73563810402513e-05
2.98402326068391e-05
1.70644628370574e-05
7.58038533721837e-05
5.44132413332121e-05
3.62286077884007e-05
6.10572034197435e-05
4.81067863074153e-05
4.96664647567018e-05
3.48391440002275e-05
4.29364515365548e-05
1.64314621745276e-05
1.99751941411874e-05
7.10125013947873e-05
4.53190987552491e-05
3.64524908470349e-05
2.67070462923991e-05
3.9126996860637e-05
8.3850591300238e-05
4.84209819128944e-05
2.85658423854633e-06
1.89249201686278e-05
1.97520213243341e-05
2.38305287395792e-05
4.14545003477838e-05
5.24322470785963e-05
4.82019769841073e-05
4.0115518623695e-06
6.85040998540357e-05
2.59920294066606e-05
1.14962345484458e-05
4.69902432662665e-06
3.89311388290972e-05
1.0763218268444e-05
2.44652465634045e-05
4.68730291437993e-05
1.56274658044943e-05
6.35562401173849e-05
6.88970460539373e-07
3.74887503335206e-05
3.61157212973577e-05
1.57545123468873e-05
3.21089489146995e-05
8.4003671551419e-06
1.20438509618652e-05
4.81437392206858e-05
8.81681019504267e-06
4.49144717334521e-05
3.12694922903533e-05
5.58511847178845e-05
6.36643563011264e-05
1.56701047516325e-05
1.60779744260945e-05
2.37232374382324e-05
4.45711658120813e-05
4.98991388548287e-05
3.16933298074764e-05
5.99605401226746e-05
3.43570296117285e-05
3.55946434876058e-05
2.92351891926933e-05
7.34538633118095e-05
7.6333157796735e-05
2.17954136445449e-05
4.06434148014573e-05
-2.73767652395341e-06
2.02613816164312e-05
4.13600573066259e-05
3.66368265503712e-05
1.0021915282975e-05
1.9637836881499e-05
3.43420237681446e-05
3.82930193248313e-05
5.39870232746783e-05
3.70920650589814e-05
4.06193814476845e-06
2.67277932187683e-05
2.05732404905204e-05
3.92065759494828e-05
6.60723500742434e-06
3.21683749402819e-05
3.10153781607495e-05
4.40656037852833e-05
3.00796930760712e-05
8.80918895532654e-05
4.17173058697886e-05
3.91341349034881e-05
5.387845210813e-05
3.14960689698896e-05
2.43089416621494e-05
5.27068521802589e-05
3.12368808180926e-05
5.05146333328165e-05
0.000100491981474348
4.75800748955017e-05
7.14495101700706e-05
3.65131302515789e-05
4.31321237356672e-05
5.86939226783442e-05
3.28952924972678e-05
5.72592355258504e-05
3.01377512930742e-05
2.43338366110702e-05
2.43238018078963e-05
3.65819670245298e-06
4.56552713272896e-05
2.97436031581876e-05
5.33388805637079e-05
5.69838404911027e-05
2.7570442886098e-05
2.54562267257565e-05
1.66733820205114e-05
2.99473322879809e-05
1.86457536402825e-05
3.55792984277358e-06
3.55392435363035e-05
5.69755652932492e-05
3.59509134542346e-05
5.69422871384205e-05
3.37803601015209e-05
2.20800380021872e-05
6.84770883028769e-05
2.71653882741272e-05
4.5387511936826e-05
2.23262895755529e-05
7.14440659180491e-05
5.01425153402999e-05
1.60264371119908e-05
2.73537418025635e-05
5.81254962902941e-06
4.58170763345999e-05
4.31933836440965e-05
5.49999666537288e-05
1.58326458940356e-05
2.42876864374879e-05
7.74172525793145e-05
3.25864734632115e-05
4.28158126037402e-05
5.72854086128958e-05
5.82245721570776e-05
1.9913200706221e-05
1.55922327702786e-06
4.86912189381667e-05
4.57621915751529e-05
2.19537111568136e-05
2.14593678603898e-05
1.09154608191006e-05
2.50828387845282e-05
1.59886867211392e-05
3.8871519803146e-05
4.24886457181407e-05
-9.84376327060652e-06
4.71100918550406e-05
1.66425881590089e-05
1.69085074081922e-05
5.47391176345419e-05
3.59300163714305e-05
3.34381976146704e-05
3.77257318496873e-05
9.11507854457208e-06
-3.6258416725014e-07
1.71481355221378e-05
1.57603087952205e-05
4.79044053810566e-05
3.30510653185497e-05
5.15036686868067e-05
2.29516255715515e-05
3.11930526432507e-05
2.85816965265818e-05
4.1428370082994e-05
3.39196969536319e-05
4.23210489283798e-05
2.95900772075309e-05
4.23693857655624e-05
4.30983221063103e-05
3.45892553443086e-05
5.71800004240484e-05
4.13107851613747e-05
4.96964628811216e-05
4.86729006171605e-05
3.28336430072997e-05
4.5262732974785e-05
3.03559205216246e-05
4.10449139378858e-05
