# Supplementary material for: Research on computational propagation and identification of mine microseismic signals based on deep learning
Source: PLoS One. 2025 Oct 22;20(10):e0334641. doi: 10.1371/journal.pone.0334641 (PMC12543183; doi:10.1371/journal.pone.0334641)
Supplement: S4 Data — (ZIP) [file pone.0334641.s004.zip › 000100700000399.xlsx_0.txt_24.txt.txt]

3.33313054948217e-05
2.28021145845617e-05
4.03676378016888e-05
4.04897798427556e-05
4.92060639496789e-05
7.34346956462184e-05
-1.14627980188001e-06
1.09628386603575e-05
6.32692418949024e-05
1.38725372825746e-05
-2.05093516145077e-05
1.11456717760345e-05
3.16644563150395e-05
5.11489798510076e-05
3.81937308898162e-05
1.49634422423894e-05
5.89533275637104e-05
4.9660044520963e-05
3.26959206884671e-05
7.1924814532152e-05
3.16762340986995e-05
2.62026157105049e-05
6.8963637556641e-05
8.57279691845812e-05
6.28609165657322e-05
7.50261022013603e-06
5.70527397230961e-05
1.06432125284339e-05
4.48227698175372e-05
3.62319934789499e-05
1.15754514318188e-05
2.94854251179293e-05
3.48665605679873e-05
7.94855961440111e-06
1.63702869765508e-05
6.24873960341084e-05
2.06977792830707e-05
5.71283232028834e-05
1.55879639294498e-05
2.63769699294113e-05
6.10283623771371e-05
4.79854323679866e-05
6.08788248707488e-05
1.05356339862497e-05
-2.13199425476946e-05
2.77444748610697e-05
4.40814268039888e-05
9.34199542630707e-06
7.57472460079538e-05
4.80740215388158e-05
1.93978243707504e-05
3.94310476719969e-05
7.08355250097923e-06
5.69485794281576e-05
4.10191878860662e-05
2.44041509171802e-05
6.61413909502483e-06
3.5831542465119e-05
4.26997964704911e-05
3.59071901347202e-05
4.74461894755652e-05
4.74037715852308e-05
4.74688460009802e-05
4.49238187752871e-05
7.30653870480647e-05
4.46420084526547e-05
5.30818607614679e-05
2.98293178306001e-05
3.48219133847363e-05
1.77836805843042e-05
3.68385602203894e-05
4.70100664196716e-05
1.90441758361567e-05
9.92312214492378e-06
3.93450400808002e-06
4.57556785523094e-05
4.27132403649926e-05
1.65304160475607e-05
1.07588631591628e-05
-7.08325877211196e-06
4.53671909311117e-05
2.68527993009913e-05
2.72460822884647e-05
2.71356274671043e-05
4.6487625273145e-05
2.35949263384206e-05
5.86583226806454e-05
7.03608484289863e-05
3.21774155328206e-05
5.83928263447716e-05
2.60281655166154e-05
3.77527215099976e-05
5.13932640807055e-05
2.74133890084794e-05
3.98904099330656e-05
3.73570261136506e-05
3.60520103911568e-05
2.27878148265904e-06
2.70207745495025e-05
7.47996848975435e-05
2.71937415147256e-05
3.22081508314894e-05
2.46889389967651e-05
2.0757115365628e-05
4.54861585351184e-05
1.31535032959307e-05
2.21600391100866e-05
-2.67809985801062e-06
5.4062882081509e-05
1.00633951493645e-05
6.27935986746702e-05
4.29231757679392e-05
2.35895294660281e-05
3.48106981958446e-05
2.11695795792534e-05
1.08323408658964e-05
1.61489891609719e-05
4.59875784077043e-05
4.49622472898745e-05
1.72137837572464e-05
5.81270538896631e-05
6.00899857722212e-05
3.23053837860789e-05
2.44040182135676e-05
2.18412787074944e-05
3.4661464011565e-05
4.1570407159606e-05
3.85869316702118e-05
1.56714707556605e-05
3.61834219599483e-05
-7.92549124910082e-07
3.71582037637288e-05
7.01911255335729e-06
5.67337224972554e-05
5.17177175775407e-05
3.91802802676828e-05
1.89650819657156e-05
4.67678582523097e-05
6.12469824896164e-06
6.31937378158589e-05
3.63377646563825e-05
2.21902412907803e-05
3.52603168953175e-05
5.14355501175378e-05
5.77298084220866e-05
2.51707521644118e-05
3.8419310370388e-05
2.81999638643256e-05
4.8459064385342e-06
7.2061411303404e-05
3.73724771893129e-05
4.58390967460506e-05
7.939879164547e-06
1.80505940651872e-05
2.06927970368916e-05
2.8175464971819e-05
3.35296813111453e-05
2.85073085928493e-05
2.6077816222484e-05
2.8225495779679e-05
2.85119974802791e-05
4.23511399321664e-05
1.88492405840976e-05
2.65739810345909e-05
5.00181932269973e-05
2.47385962065902e-05
2.7129216200749e-05
4.59933491699002e-05
4.35501680650591e-05
4.2841716014287e-05
5.05436841223216e-05
3.99030629706802e-05
4.52307214189606e-05
5.77058228145038e-05
1.86165036765571e-05
2.15916871338733e-05
7.21418192225225e-05
2.86245202979702e-05
4.75793789254522e-05
3.09214104065181e-05
5.33032719036134e-05
4.3885386380234e-05
3.16993594847335e-05
4.19554743685043e-05
1.54289687620413e-05
9.59868048192541e-06
2.90502740765691e-05
5.67861350544468e-05
3.39107294621773e-05
4.48719782387906e-06
2.20363025420625e-05
1.70722886571735e-05
1.38176413929352e-05
3.0541220524592e-05
2.11373763253691e-05
2.98840477322351e-05
2.18163375201133e-05
-1.20110963394661e-06
1.01310464214959e-05
2.54076539073788e-05
2.30534137524874e-05
1.41757738373582e-05
4.51939124474263e-05
3.56865158591567e-05
2.02045329757413e-05
6.51573641747283e-05
5.43531101936599e-05
4.65765244252764e-05
4.25404864553701e-05
3.63320028145188e-05
2.14247981646008e-05
6.00847043431859e-06
4.02376874896502e-06
7.35283343382284e-05
3.87506015546612e-05
4.60223152685763e-05
6.20846814462718e-05
5.43080913552434e-05
2.52689661944174e-05
2.36654020174493e-05
2.05038145646992e-05
4.64543119676516e-05
6.01126867015965e-05
5.24353175302546e-05
4.5771772613635e-05
2.33212474530312e-05
1.08903140250958e-05
4.09446722628823e-05
4.12951989296904e-05
5.20124600374909e-05
5.38038925099488e-05
4.57506556918084e-05
4.66429252890069e-05
4.35275703513353e-05
4.63566604799207e-05
5.2878884993544e-05
3.00468779719046e-05
3.12330331491538e-05
1.64117764578268e-05
4.99462185604799e-05
2.7913509448671e-05
2.55395244961626e-05
4.03830848425486e-05
5.45844485979029e-05
4.12200735439912e-05
4.18075082236008e-05
1.40938136010445e-05
3.60497832907741e-05
3.2151977553019e-05
4.51641009482523e-05
3.1654563188956e-05
1.76281491287866e-05
9.35447127384803e-06
3.5507228405283e-05
2.85172287836712e-05
1.61944567329698e-05
4.16374397862009e-05
3.32662498130814e-05
4.97027067478229e-05
6.13646754584415e-05
7.29055603167438e-06
3.99545577634427e-05
6.12500015138057e-05
6.83816841856412e-05
8.39951738293488e-05
2.0825387478545e-05
2.96043076816253e-05
5.43444695710678e-05
4.79984588494346e-05
5.90258037493889e-05
9.23812311136605e-06
5.19536998718975e-05
2.82674068504355e-05
7.55483478130315e-07
4.54188755516855e-05
1.27477478687912e-05
-9.32630291107744e-06
3.43135220329567e-05
2.67274556799957e-05
2.07749911256263e-05
4.45354261717672e-05
5.30354287795488e-05
3.32027155441947e-05
1.49747876787162e-05
5.21702665372055e-06
3.82341049164548e-05
2.58156834241824e-05
6.16549086666606e-05
5.4098715268261e-06
4.87357343630788e-05
-1.00534677804234e-05
3.22448815103945e-05
4.98632257621446e-05
2.12850912355958e-05
3.10193688270388e-05
2.63325503504588e-06
-8.71019729540035e-06
5.29266632380021e-05
1.86381549022285e-05
1.53532058650702e-05
6.31958959552707e-05
1.09605263994457e-06
3.06723122223071e-05
1.77717316126376e-05
1.40308691346021e-05
2.53099344131579e-05
9.28111287352912e-06
3.61736121350028e-05
2.80402438474331e-05
4.51652834127585e-05
2.4173387297829e-05
-1.92620566809474e-05
5.5450754987875e-05
3.57070329514953e-05
5.68371494501595e-05
4.00855662228718e-05
3.92688798689507e-05
4.63515640482043e-05
4.16688855776974e-05
3.26839433654965e-06
4.06202368990427e-05
1.31016537766669e-05
6.22755936879912e-06
2.77567071297964e-05
4.13497850582505e-05
7.60424906756188e-06
3.06653239912909e-05
1.45804411864332e-05
2.51287901349385e-05
-9.68481953101928e-06
3.2952094763249e-05
2.06352010388568e-05
4.56220957095967e-05
5.28182178987983e-05
2.86570301792853e-05
2.36535389234546e-05
4.05030602786537e-05
3.850911839626e-05
3.95397852336232e-05
3.60294852043063e-05
1.03807455470576e-05
4.20361871631324e-05
5.85933807549359e-05
1.4225469454116e-05
6.38499982249974e-05
1.12206541978693e-05
4.84194611970991e-05
2.98101905937382e-05
2.14208509281366e-05
4.83634685799223e-05
6.62833408115617e-05
4.51719465244795e-05
2.46187223640978e-05
4.19602985618324e-06
8.40164442106232e-05
3.81037725855806e-05
8.72761689681925e-05
3.62847533672624e-05
9.03942236448303e-05
6.26786215117412e-05
5.11786936643256e-05
2.71414492766784e-05
2.65063179559245e-05
4.46234248077144e-05
4.68358510971556e-05
5.59162625904373e-05
9.5581542106854e-06
4.29972055144255e-05
-9.42773705518368e-06
2.49905927080909e-05
-1.18844312714149e-05
8.70051779817162e-06
1.67475063771282e-05
2.09713480462441e-05
3.87240528792728e-05
1.58007065734426e-06
6.26289553549623e-06
3.52342366207087e-05
4.55777877536876e-05
2.50106512194719e-06
3.19114264480081e-05
2.04090981033441e-05
6.13353935028961e-06
4.61149632409879e-05
2.58357813997999e-05
6.05299661250966e-05
2.90538272364619e-05
2.22396551267475e-05
1.35173598494026e-05
3.37445268933715e-05
2.94338458150703e-05
4.09819401351244e-05
3.75871345762166e-05
1.50363550364536e-05
2.7852856697287e-05
5.94744748499533e-05
2.46662859876237e-05
2.82880186145004e-05
4.63083731062919e-05
1.2398786080662e-05
2.0967546017126e-05
6.66519714912765e-05
4.21444186802139e-05
5.60352762645605e-05
5.34697456415112e-05
4.67114069496932e-05
4.69380055106974e-05
5.45387947824837e-05
5.61561651801281e-05
5.76583473965652e-06
7.11844935858612e-05
5.09025296674368e-05
2.4248255994231e-05
3.19841876958095e-07
3.88297736824427e-05
2.34074525402045e-05
2.31807323184488e-05
3.45428984946911e-05
3.32002799034528e-05
4.89836974761929e-05
2.79283375744963e-05
3.20648414060004e-05
5.42099202177661e-05
2.0417628969978e-05
2.9256346829476e-05
-9.97099748858117e-06
1.54740762430866e-05
2.32250612327829e-05
6.32667343791298e-07
5.42596615905867e-05
3.57504404012045e-05
9.76485122446303e-06
3.53701548173305e-06
5.16124274178438e-05
2.31929296144258e-05
4.01036250048646e-05
1.0745186092209e-05
3.92639712422869e-05
4.32520998792114e-05
2.32889323036345e-05
3.05451174804001e-05
3.34983775059469e-05
3.38073114812458e-05
3.86229507844439e-05
3.2363840013372e-05
2.84910795625878e-05
2.35388542773419e-05
1.12986844111332e-05
2.69906371366997e-05
7.8602408560561e-05
3.32853247702887e-05
4.53597599589185e-05
2.4761365096578e-05
2.64002793553944e-05
6.06217920897203e-05
4.06401853485163e-05
3.52085817486216e-05
2.22440418301368e-05
2.78011562558836e-05
2.50524764581345e-05
5.77058339541583e-05
4.56595345394632e-06
3.25595649779637e-05
2.00500325657898e-05
6.71075200030049e-05
1.2030227257303e-05
5.77686687368859e-05
3.75890061828592e-05
3.74605271935099e-05
3.89081600597002e-05
3.39400779854977e-05
7.19098139850772e-05
4.04988820571129e-05
4.15223479827311e-05
5.87191167223193e-06
3.41995633252063e-05
4.45503722393127e-05
4.13405417058615e-05
2.8214328516746e-05
4.27770249723623e-05
4.73347138566766e-05
2.92399435311954e-05
1.91311464834751e-05
5.28043612032479e-05
6.69467520103496e-06
8.57146227071933e-06
3.85417934668851e-05
3.38757942628039e-05
3.88894964929544e-05
3.22391654676892e-05
3.21709789645532e-05
3.19248137067275e-05
4.72480088906065e-05
3.61781310238698e-05
5.10652697851835e-05
-2.57026458757768e-05
2.83701502610211e-05
4.85725158114028e-05
4.91706039130543e-05
1.93983890968357e-05
4.8465181344481e-05
1.07403350936771e-05
1.99564479420388e-05
5.96345858138725e-06
-1.40942269984413e-06
3.05264278655724e-05
5.82209327410349e-05
3.08125135652687e-05
6.61997590141791e-05
5.90286468906262e-05
4.96709321264546e-05
4.63098507664129e-05
3.20191150867798e-05
1.95913001936342e-05
4.4161584712483e-05
3.7849254713823e-05
4.32139457517774e-05
-2.39132178494058e-06
3.35885491946118e-06
4.18081432199217e-05
1.54604330150627e-05
5.19956531588252e-05
3.73911565939677e-05
8.19573024922051e-05
1.24102576131995e-05
3.76513667458657e-05
3.54718902289399e-05
3.04064070526015e-05
6.64019841982561e-06
2.52008181582459e-05
3.72730455544033e-05
2.89841269927584e-05
3.29231415965873e-05
2.78239231235491e-05
2.90487613943153e-05
1.16123147093533e-05
1.45108522613611e-05
6.49499831047909e-05
1.57521087712475e-05
2.91476374219158e-05
2.06321526220153e-05
6.42397776760749e-05
3.62020695807934e-05
1.46869052071853e-05
3.09880842689503e-05
2.07309820607116e-05
3.3135334214549e-05
5.39764466840429e-05
1.16940731922754e-06
6.83545447499034e-05
6.2382970561227e-05
4.62019310375694e-06
1.2317922216313e-06
4.69153976863847e-05
3.54281921245736e-05
1.26115765388928e-05
3.12183996042497e-05
6.78444470116607e-05
1.66541776543855e-05
6.59890507874405e-05
3.49717226701739e-05
-1.96988864319432e-06
5.47088855003606e-05
2.65816246530115e-05
3.37320095663656e-05
5.68676753289776e-05
8.19462742093087e-06
4.18165265338461e-05
4.30929888357749e-05
3.25629758728866e-05
2.56850690616582e-05
2.34961984129436e-05
4.23403515445134e-05
1.86224257661734e-05
4.65485510433377e-05
3.56399524627312e-05
2.88551165767948e-05
4.2595040944639e-05
1.91540979518934e-05
2.06266948029869e-05
3.99174550024082e-05
3.70926546091663e-05
1.7569018781126e-05
4.94544284536705e-05
1.06710346950943e-05
8.44877898172798e-05
3.72103742301233e-05
4.10255309935637e-05
5.24010026011857e-05
1.03313540681314e-05
5.34247135532914e-05
1.3744425619306e-05
5.53995844906727e-05
5.66673351622741e-05
5.10039065892969e-05
3.9534133428711e-05
2.72989341611993e-05
4.91890285031525e-05
3.15036997779213e-05
4.59154267965527e-05
-5.47713424904004e-06
4.24274688988389e-05
3.57453565861998e-05
2.5053010764728e-05
1.09177816479412e-05
4.4809564287917e-05
4.61434298946259e-05
3.43140130539871e-05
7.12246050286338e-05
1.84948548656159e-05
4.2353717587186e-05
1.71488968806565e-05
2.47868787308064e-05
3.78847495050769e-05
6.11305555446656e-05
3.7654029311636e-05
5.38344323921426e-05
1.70930770399632e-05
4.64032521896103e-05
4.01596661870598e-05
5.81954511295225e-05
5.30697694121835e-05
1.85919057637106e-05
2.98038567499508e-05
4.97820200174384e-05
3.15262749007229e-05
2.75788653111613e-05
3.99454791301816e-05
5.97169347439984e-05
5.6427674414067e-05
2.17764225353878e-05
3.0792782239781e-05
3.62983557833383e-05
3.60092333551589e-05
7.66687761190803e-05
2.91716683333166e-05
3.64645740858119e-05
-6.17184905308354e-07
2.81403056261489e-05
4.93001292853989e-05
1.84145820071476e-05
3.06901335782993e-05
4.19660793497916e-05
4.34762807980892e-05
4.82049457026494e-05
3.9960991544596e-05
2.88060992285362e-05
2.89428958929988e-05
6.63645919078087e-06
3.71542616145688e-05
3.84732061644484e-05
2.78705122768038e-05
2.32355283488219e-05
2.45654960881076e-05
4.93436342610627e-05
2.1231967158682e-05
-5.65650743328994e-06
2.53902696876027e-05
7.1723070705726e-06
7.90147246044802e-06
4.10143233696104e-05
8.74695158311464e-06
6.03940263220719e-05
1.01587920558935e-05
-3.93114904011088e-06
4.14837565580415e-05
4.81131173848227e-05
5.10034678491322e-05
1.10065834512993e-05
6.08266846597099e-05
2.14630088740417e-05
4.26591027623026e-05
2.53197049950748e-06
4.04487917712715e-05
1.49797137012405e-05
3.39200216804014e-05
4.47937750776926e-05
5.11804365026611e-05
2.66373165916879e-05
4.76808358876242e-05
2.71301925534778e-05
4.32408512951802e-05
8.16906852598494e-05
9.02366811438083e-05
6.363744187596e-05
5.68499007058353e-05
1.20061116663676e-05
4.44376898005018e-05
4.32449920201796e-05
4.63430425547533e-05
5.47157081358769e-05
1.36933354805834e-05
2.02023046876077e-05
3.15424501695037e-05
-3.93219410730805e-06
6.57999211385099e-05
5.8896592197761e-05
3.94258535599567e-05
3.61615033225042e-05
4.13037558234438e-06
6.04222980687133e-05
2.41107702875189e-05
3.8895675046128e-05
3.94274905337574e-05
3.79237542222751e-05
4.16076517905957e-05
2.75605275352148e-05
4.72620362292515e-05
4.25503602847915e-05
3.74620877347934e-05
1.15969153548595e-05
2.05126121036357e-05
2.55902436606766e-05
1.93459933025982e-05
6.76470358962432e-06
6.78845097185927e-05
2.9917937837475e-05
5.28854019582644e-05
3.61636469858416e-05
1.38791983678838e-05
1.48948712040449e-06
1.70368843455955e-05
5.23905541018648e-05
5.44031578011424e-05
3.66956700845763e-05
1.52203501657126e-05
3.64321493654826e-05
6.25008393984599e-05
4.78542723643809e-05
1.06869379939191e-06
5.20589891872371e-05
4.44070105390882e-06
4.77154752277391e-05
1.47618871955772e-05
1.55605990587219e-05
4.34480846537352e-05
-4.74789403728234e-06
2.12644835386186e-05
2.01030996026604e-05
5.8549598492926e-07
1.40345902599506e-05
2.62368687474149e-05
7.15794546822216e-05
5.62656108874616e-05
5.29348943766237e-05
8.69277464745077e-06
7.69532566373227e-05
6.61555570192287e-05
1.25318850169099e-05
4.31721687733697e-05
5.48394702241512e-05
4.49068222987541e-05
7.08174143185742e-05
4.28391360387253e-05
5.41994360826441e-05
-1.23105194146429e-07
6.62181202770616e-05
7.81051189335015e-05
1.8061646556828e-05
2.45638864330623e-05
2.18159804351128e-05
2.97970891620898e-05
4.76695756087243e-05
1.82597161578112e-05
3.58378693518656e-05
4.43728929037022e-05
5.52399986771009e-05
4.20771147742411e-05
4.69316655929873e-05
3.04167107204628e-05
3.00850055002884e-05
1.5897509328392e-05
9.14073150628329e-06
7.77735858986908e-06
4.82722927623619e-05
5.26716399740264e-05
2.45157846216262e-05
1.60044158921608e-05
5.0570162154295e-05
4.18028489158654e-05
2.81355888590439e-05
4.93765045876812e-05
3.74549465922681e-05
3.81161108678789e-05
7.65408045148928e-05
3.88586190429137e-05
2.50610957929149e-05
2.44825618833405e-05
3.22068188503014e-05
-2.7695741377185e-05
3.46471849691168e-05
4.33052596759107e-05
3.43489779078535e-05
8.21535237368853e-06
4.58770295517716e-05
3.98177714471528e-05
6.10057098382388e-05
4.27296872728391e-06
5.89382505085397e-05
4.67531747271876e-05
2.83469948404524e-05
3.76357601449852e-05
4.62103888678115e-05
3.36018042215932e-05
8.66208062129538e-06
3.2604363410582e-05
1.10254362093393e-05
2.13269570269497e-05
5.99949895756391e-05
8.37818132815144e-06
3.60632754171036e-05
1.30970832627952e-06
4.17770053928586e-05
6.71745559183386e-06
4.73330193510553e-05
4.18902718735472e-05
3.16592781155037e-05
5.46169030273731e-05
1.23302248968736e-05
1.18695326826286e-05
2.79230994984492e-05
3.87787183733962e-05
1.2051344468278e-05
2.56452232703527e-07
3.38559970667879e-05
7.23846531078098e-07
1.30677393121369e-05
-4.43721135249043e-06
4.23733770039545e-05
2.22618370517371e-05
1.73291411252208e-05
2.05339290390076e-05
5.57246128462994e-06
3.34783884846505e-05
4.09924931508588e-05
3.08730847877183e-05
7.2569408037742e-05
5.03385977489727e-05
6.26511690060444e-05
0.000102579609774478
5.69600149245513e-05
2.85617908369092e-05
3.43101916125586e-05
1.29961801456549e-05
5.59277302148431e-05
4.66255454305643e-05
4.4808686921394e-05
5.0816707437985e-05
1.30715337902802e-05
2.34058304895978e-05
1.70028077807176e-05
1.69670842945179e-05
3.71763667503094e-05
1.51469959515737e-05
8.67696027103798e-06
4.3096011083518e-05
3.71177620651892e-05
2.62030507244524e-05
-4.87005940865372e-06
1.60339943722718e-05
4.08624253876642e-05
-4.91428231366106e-06
3.79121814939166e-07
3.32917082593808e-07
1.05869244839781e-05
1.7677173103385e-05
5.94813885279792e-05
1.32655576112877e-06
4.3734185962802e-05
1.99310316546511e-05
4.20303438191034e-05
5.21318482359256e-05
3.2038595252604e-05
4.12962773001536e-05
6.92894693717951e-05
6.39931560190023e-05
6.82950163108404e-05
7.47501773973632e-05
2.11127374633756e-05
4.0406482621785e-05
4.21171567626388e-05
3.69544159827102e-05
4.0575268011448e-05
5.74607521566831e-05
-2.56562728145723e-06
6.18185776210192e-05
8.12028037935114e-05
5.47980946289009e-05
4.80560113537784e-05
6.08585531972112e-05
1.724443303757e-05
3.501096308564e-05
3.4166337284621e-05
3.20283374845425e-05
3.1851372555826e-05
4.6127164866827e-05
3.06198297200156e-05
6.3280436448067e-05
2.99670718478614e-05
1.91234551944529e-05
1.15593191140374e-05
5.90982780694999e-05
3.38462136111879e-05
2.14811082644325e-05
2.55004046718581e-05
2.29552567318004e-05
2.07062680671222e-05
3.496189728126e-05
5.18860296725141e-05
2.31580003113912e-05
6.27723924760117e-05
5.94352218151374e-06
1.37754906885765e-05
2.97348681148492e-05
3.77056617108666e-05
1.57611079522874e-05
4.41945849055334e-05
1.43234610131926e-05
6.74026842705605e-05
4.06467431166985e-05
-1.70888052371747e-06
-1.86955001074596e-06
1.49166143952823e-05
4.5435068275532e-05
4.88689151507814e-05
4.11691151692805e-06
6.07450247550391e-05
3.32082935678949e-05
1.72164019404821e-05
5.61966279370531e-05
2.62309851543951e-05
3.20969253817441e-05
4.30120336015969e-05
2.78953678620844e-05
2.28544884657931e-05
3.66019902765127e-05
2.88034074272559e-06
1.23282739615649e-05
4.37695957665904e-05
-7.84602893693071e-06
4.88330954428014e-05
6.98375923371145e-05
2.65025160345619e-05
6.40528606224603e-05
2.34965735367634e-05
2.3949054962731e-05
2.84408913051276e-05
3.50513992712419e-05
2.24975427424852e-06
2.82276815256293e-07
7.5374982130959e-05
2.49504855026321e-05
3.56971354578621e-05
2.19099311511768e-06
5.1629275205957e-05
2.51102010620047e-05
3.52303515051004e-05
2.54061377694946e-05
3.52828407727128e-05
5.46453602100414e-05
3.7390087210793e-05
1.61707146851082e-05
6.79532241013019e-05
2.38865907169869e-05
6.42553737292728e-05
4.52336506791598e-05
2.58645007678868e-05
2.2821447990781e-05
9.09677407371534e-05
3.89808765644837e-05
3.77919102629059e-05
3.96073444167141e-05
3.75719706411737e-05
5.49996048516362e-05
5.47158780528947e-05
4.47779773201034e-05
3.45895601660717e-05
4.64515266931133e-05
4.31964965062199e-05
4.82283772646106e-05
2.24830408572612e-05
3.45998979090931e-05
6.59062739676462e-05
5.04008900358996e-05
3.90514093418639e-05
2.87570115802988e-05
3.50605899241948e-05
3.10734040692481e-05
2.7569181549444e-05
3.51172424108415e-05
5.40377472281549e-05
3.46683561489302e-05
3.26988752958972e-06
3.87894361946678e-05
7.6475748834608e-06
3.42429956470716e-05
3.23242755392067e-05
4.16176044521056e-05
2.27679447142683e-05
4.79236834604916e-05
7.13644444473482e-05
4.03672977688503e-05
5.93828985475881e-05
4.64121503692476e-05
4.56126195856217e-05
3.13856187268118e-05
4.0859719813887e-05
7.97361053997947e-05
1.65434870822719e-05
4.23128105424367e-05
2.20270640644539e-05
3.31260044417763e-05
6.05184831874245e-05
2.10951631828669e-05
8.57102848078558e-06
2.30325924199636e-05
2.37422888661744e-05
2.63123617389356e-05
7.28282625265778e-05
3.58371641705573e-05
4.0772977864306e-05
6.59890090112788e-05
1.72969769626672e-05
3.86249873472343e-05
2.49584877019342e-05
3.88308591602423e-05
2.15119774479114e-05
5.04317645959471e-05
3.02346100490735e-06
2.54550764566227e-05
-1.18380577389156e-05
2.49989776008945e-05
5.44298463058749e-06
2.36884280819806e-05
1.7452277385735e-05
2.11823688371445e-05
3.40423419137953e-05
2.15173768376579e-05
3.6520768444939e-05
1.6179920632718e-05
3.95170579696994e-05
3.1048525858922e-05
-9.27482220799764e-06
1.46809446068622e-05
2.53028005187525e-05
2.9193686115015e-05
1.71548292504021e-05
3.82842328854307e-05
4.37034382741252e-05
6.68809589704239e-05
7.07835560263307e-05
1.2346886035521e-06
6.07156013097053e-05
2.46931303813865e-05
1.33621875479857e-05
-2.26368845919533e-06
5.69282687697747e-05
4.91562264658555e-05
3.22402082824147e-05
2.15203580365929e-05
5.62986029687576e-05
3.83112092244218e-05
2.34207000172855e-05
4.31634470362789e-05
3.65361223320988e-05
3.45483508516315e-05
5.95232816393042e-05
9.35754695980716e-06
6.46222725871953e-05
5.68420873884402e-05
6.72684172549201e-05
4.33637411575607e-05
3.00403510237935e-05
4.08889221146438e-05
3.92627480986501e-05
4.69082037479129e-05
5.33051807481586e-05
5.22841895506081e-05
1.78724102835738e-05
3.90683097889674e-05
3.7851008347384e-05
2.07863772194751e-05
2.11655067838202e-05
3.67884190403428e-05
7.85492199472804e-06
6.13574393081002e-05
3.85871503891262e-05
3.08018801054025e-05
4.43110430585894e-05
3.29483394806221e-05
3.62421213809662e-05
2.36538365163358e-05
2.87114453949308e-05
3.1910300373112e-05
2.91751975512621e-05
3.06923394885243e-05
4.05204445389016e-05
4.04538838520048e-05
4.82455289357775e-05
4.15136153471133e-05
4.10573607894307e-05
4.25696212091542e-05
1.90618438169377e-05
4.0774691684627e-05
4.21537479884201e-05
3.47364523008426e-05
4.97641504779422e-05
3.94626931896785e-05
2.11574070435134e-05
4.84081384232457e-05
1.91849400733742e-05
2.97601961109997e-05
9.10579941537787e-05
7.17415598606735e-06
1.72164919395887e-05
2.22071672839031e-05
3.06986117497665e-05
5.77096139659331e-05
3.55552567513201e-05
5.39396288632238e-05
4.66925889163497e-05
3.24658501105231e-05
3.80316080531213e-05
3.88671682968003e-05
3.79200217912299e-05
2.61056475366955e-06
4.12240699671751e-05
5.55030133995306e-06
3.04173116311832e-05
2.54505118967305e-05
7.21087192806545e-05
4.39260382586123e-05
3.42026254178234e-05
2.17440577770208e-05
3.92359621955495e-05
-1.50075449877718e-05
4.70509710767166e-05
6.81257574210005e-05
1.80427441773719e-05
3.70197594121513e-05
4.43064304669186e-05
2.64858239889612e-05
1.18434702471162e-05
9.28226512791063e-06
2.39190793173797e-06
2.43155577762228e-05
3.31496605287365e-05
4.80359166575909e-05
4.46934131976971e-05
2.7738175041291e-05
3.61117600916653e-05
4.51737139019865e-05
5.87347718418788e-05
5.12563180321492e-05
1.21063592715881e-05
2.93332675988134e-05
3.71689096037806e-05
2.53432141899031e-05
3.01693536496606e-05
1.77868064162562e-05
4.79000658614585e-05
3.39103757390514e-05
5.62650493304824e-06
3.86280740071329e-05
3.61745897874922e-05
4.58771257166795e-05
4.81732843692284e-05
1.43810113856589e-05
1.33371623383456e-06
2.5397867601201e-05
4.55347122749972e-05
4.47077785130769e-05
9.1676494057267e-06
3.91810186733795e-05
4.34843931738378e-05
3.06399290017313e-05
4.22449765657819e-05
4.90070780561374e-05
5.65056032909682e-05
4.10195011251625e-05
4.56360936742157e-05
2.70853638960674e-05
2.96630419211972e-05
2.30359701785947e-05
4.81727328193093e-05
3.85477898663296e-05
3.42943880535211e-05
5.34926440297991e-05
6.11305460896279e-05
2.17830078228749e-05
3.20073307360674e-05
6.06736309917036e-05
3.48034687748129e-05
7.77865373813767e-05
2.15589403440885e-05
3.8767369791237e-06
5.02944322264465e-06
5.3269446382329e-05
-1.04989057539691e-05
8.92213927181643e-05
3.6615580210387e-05
6.72874368002094e-05
1.76417762963271e-05
6.40541510920114e-05
3.38233768156826e-05
3.53993846279279e-05
5.90718300842054e-05
2.44204888526904e-05
3.42023749626214e-05
3.20814046997782e-05
4.43562913035199e-06
-8.99021314093178e-06
2.41943604865462e-05
3.20289847572251e-06
3.57543762992058e-05
3.90856260390535e-05
5.03423628039116e-05
6.65336241920405e-05
2.81618466908012e-06
9.8187027716824e-06
1.89215255091875e-06
3.06333622837755e-05
1.54803329775209e-05
4.69336460620841e-05
5.03505800990356e-05
1.54360984759625e-05
4.35998046807725e-05
3.20983665327979e-05
2.47435614373981e-05
3.04801730718431e-05
4.68212781312873e-05
4.53846803943903e-05
5.10319709662578e-05
6.12037954231722e-05
5.8531486370873e-07
4.76276638797141e-05
3.34881241346517e-05
3.23031579116874e-05
1.35541250006894e-05
4.69833235112112e-05
3.05408387375363e-05
5.4246567053268e-05
1.81959827802172e-05
4.94557080450646e-05
5.68167358417784e-05
-1.78158497590434e-05
3.47749679559556e-05
1.07909310240421e-05
4.86341241069134e-05
3.84467659533339e-05
7.44214385286668e-05
6.803793550412e-05
1.51884880673749e-05
7.54746826959754e-06
5.32138034369426e-05
3.56583013350818e-05
2.30143960992062e-05
8.23574162141786e-06
3.19355711599627e-06
7.21159522626081e-05
-1.73468380006394e-05
2.71661297465451e-05
1.81788021572125e-05
4.79450930481109e-05
5.39645185597533e-05
4.21122008793684e-05
1.39330360665431e-05
2.04021516208478e-05
-3.99004846889269e-06
2.92674706965874e-05
1.486753472517e-05
5.17108469030559e-05
1.88177816751912e-05
4.83537097393656e-05
1.36178251122122e-05
1.3765408184825e-05
4.87591700110495e-05
5.48761445758127e-05
5.53471749153973e-05
5.1721856209398e-05
2.02111276860154e-06
5.17672338457709e-05
-3.59185306620384e-06
5.7999698433992e-05
5.12910498807569e-05
7.65219322452616e-06
1.81866185553199e-05
4.72277812736233e-05
2.84122790797531e-05
5.33373073093764e-05
3.88822678848969e-05
4.56179159876676e-05
3.8209577942098e-05
3.4679425486276e-05
3.75479303072263e-05
1.31217393478286e-05
-7.24854692312012e-06
3.73315301146399e-05
1.13144470277995e-05
6.85765870155354e-05
-3.81267279808364e-06
5.70319566182816e-05
2.13969972502747e-05
5.61265095921219e-06
4.11036371396915e-05
3.71007790027705e-05
1.62950945984628e-05
-8.23282294096528e-07
5.79019823132286e-05
6.16025530042842e-05
5.33503478644547e-06
5.7679389050638e-05
1.52470693066053e-05
3.83844722242208e-05
1.57184612406151e-05
5.42442948653096e-05
5.38815380981374e-05
4.1933126257251e-05
7.07121439418534e-05
3.27979813544297e-05
2.84363576344533e-05
1.92553773628871e-05
1.74613391960555e-05
4.7880262953055e-05
1.27410408989349e-05
2.5139847052912e-05
5.60085901643486e-05
4.13794265373436e-05
3.95820885733512e-05
-4.84919350863124e-06
2.23037421374531e-05
2.18999878287671e-05
4.42259667687549e-05
5.4536553822411e-05
5.50980929502602e-05
8.87839680036325e-06
5.06497176008609e-05
1.5851243175507e-05
4.85305081248605e-05
5.9720946429673e-05
2.80030857655554e-05
3.37711099808476e-05
3.94607840429949e-05
6.2056896721168e-05
1.03054506796413e-05
4.29642925227018e-05
4.74617250346704e-05
8.52765817825922e-06
3.48758870662089e-05
4.24824203134666e-05
6.1079967633439e-05
4.7451026038623e-05
2.32772413566821e-05
1.13976993452316e-05
2.36460979321111e-05
-3.05922559595556e-06
3.03592164720873e-05
2.34522231240413e-05
2.06537524996153e-05
1.17243232760578e-05
1.93629922279854e-05
8.03852920963121e-06
5.64001973577216e-05
1.9867895561645e-05
4.07736790375567e-05
4.82077327386919e-05
4.6073432583049e-05
4.63581501131053e-05
1.354147431908e-05
4.95007340101237e-05
3.37394459938569e-05
3.95530442125616e-05
2.26663269542824e-05
2.83784322800394e-05
5.20679331146714e-05
4.37213494505708e-05
-1.63293118831396e-05
5.32320195237286e-05
3.38603987512804e-05
3.10126976980058e-05
1.72350521672639e-05
2.38138948418255e-05
2.15512053748738e-05
3.99931309081501e-05
1.22173693245384e-05
6.23282329903505e-05
2.83817667234934e-05
1.96843036223559e-06
1.55408872497983e-05
3.20916354365459e-05
2.69901758881282e-05
1.08527090284386e-05
3.86930991542853e-05
2.23851488449622e-05
2.22189636872309e-05
2.09981353743665e-05
3.44715503709797e-05
4.2183332716228e-05
4.30129727593267e-05
-3.30752634993612e-06
3.02238582697355e-05
4.04108078702085e-05
4.03033539029819e-05
-4.4999003619857e-06
2.54494806047944e-05
4.31811520658964e-05
1.07779445540554e-05
4.64334570738635e-05
3.92932676037379e-05
5.01878586229923e-05
2.36774833063975e-05
6.13029457179582e-05
1.17966198561049e-05
4.09852169022007e-05
3.00018090515781e-05
1.02200176510027e-05
4.72730496183759e-05
7.31813811540719e-05
2.22235664693453e-06
8.45318769319428e-05
2.99896545066523e-05
7.47908178165223e-05
9.18755987697739e-06
6.57466720330917e-05
5.51145351203854e-05
4.60118446783486e-05
3.23322614233927e-05
3.95981170519424e-05
4.826484603721e-05
1.24064689548679e-05
5.16098507212798e-05
5.55720491558458e-05
7.19732716774822e-05
1.82682809375715e-05
1.18770388645528e-05
2.56986130473576e-05
-1.96078066790661e-06
2.66659986939608e-05
4.05884446612977e-05
5.71907876249758e-05
-5.69479883918679e-06
-9.29223597118884e-06
-1.85324196555988e-06
2.16593638584791e-05
-4.59288581540684e-06
4.469708703181e-05
3.54518077039031e-06
-1.33753286078806e-05
-2.8775640621306e-06
-1.86416374969497e-05
-1.01267262830704e-05
1.08296863591996e-05
2.97478392586649e-05
3.62798939817015e-05
2.31308413677694e-05
3.40235328737159e-05
2.62850513602808e-05
2.36040068620595e-05
2.47727713576744e-05
2.78307120996254e-05
2.42264386047528e-05
4.54081446000725e-05
4.35274589379909e-05
7.26617175276008e-05
4.80504161608141e-05
-8.15430199855152e-06
3.90487521321593e-05
2.49310225040036e-05
7.32882563090246e-05
2.81784954559262e-05
6.28527904593568e-05
7.53285590030469e-05
3.22093421844758e-06
2.65392007307908e-05
5.49633430008435e-05
1.03664204795865e-05
3.5869911231779e-05
6.27642748663372e-05
1.54012629501569e-05
4.57317512796889e-05
1.09145388481722e-05
3.48990551929681e-05
2.48624607490691e-05
4.37785717887722e-05
6.78600090923831e-05
5.85241501992546e-06
3.76203242753488e-06
5.96988848580809e-05
3.95111067391268e-05
1.78839509151494e-05
4.88453926298256e-05
3.9702370232014e-05
5.26246905585414e-05
1.30950460440382e-05
8.35832353001558e-05
4.77554539888531e-05
4.01309675615593e-06
2.92149668302307e-05
2.15386366665484e-05
2.18492238750696e-05
1.78462549164289e-05
3.02678403192177e-05
3.42667623469788e-05
-3.29793427351119e-06
3.21303285641512e-05
4.53816634870275e-05
-2.82728470208402e-05
-3.80992305338501e-06
4.35152834102899e-05
-1.16178699178614e-05
3.55356023196554e-05
4.39425111886257e-05
2.76554877216709e-05
4.70177562045574e-05
5.89197569773532e-05
6.43847215918473e-05
5.34499693929266e-05
8.18870501641163e-06
8.66461261307519e-06
3.34048236236721e-05
6.17889581895638e-05
4.39644529764383e-05
1.91018228512026e-05
1.87323443696934e-05
5.71390860741966e-05
3.72530515457186e-05
2.36889138776154e-05
7.40486842577111e-06
7.88559764107396e-06
2.94951127408273e-05
2.38971531969235e-05
2.1963169395395e-05
2.99271923430901e-05
7.94696623951882e-05
4.5619754052595e-05
1.82867625258771e-05
1.7958646198507e-05
2.54985719834513e-05
1.68937393918458e-05
5.61168113130403e-05
4.35251391863519e-05
3.12124560097672e-05
2.59241890256997e-05
4.89514801023758e-05
3.38493508028577e-05
3.10111705361368e-06
2.21250499572417e-05
1.03837136194208e-05
-2.30383097355843e-05
2.97250424006366e-05
3.53529142033676e-05
1.51519021495405e-05
1.0429329420875e-05
5.65758264401138e-05
8.56107759867327e-05
5.68850783936199e-05
2.55477862500064e-05
5.30304025569434e-05
-3.76017260265843e-06
2.94766571869304e-05
3.64446200102693e-05
3.38456156457494e-05
3.52299753134995e-05
3.6837881460938e-05
7.99609289159242e-05
5.77725551335728e-05
6.08921395074345e-05
1.18341965487972e-05
3.30806695265941e-05
0.000109883204929308
5.11008396258013e-05
3.99035026089488e-05
2.38462675920229e-05
3.26050456632626e-05
4.68237129880003e-05
5.06947790298566e-06
4.33170804799344e-05
3.85123632084993e-05
7.10419876311658e-05
6.89420784272892e-05
1.90325951033265e-05
2.76459017067091e-05
7.66938166999546e-06
3.33455119875518e-05
6.70569082187618e-06
2.4778623773606e-05
2.36773285111159e-05
4.29926796444672e-05
2.27717235339636e-05
3.50942755993823e-05
1.79027155794127e-05
1.28341554729096e-05
4.6641308817101e-05
-5.76681091635343e-06
4.95192504676262e-05
7.18132262854275e-06
4.39514728386383e-05
-5.42880826628785e-06
3.09595022475659e-05
2.04183961684076e-05
9.04002205639104e-06
5.37932042206987e-05
4.73190915144214e-05
2.52162544063263e-05
6.00505723758084e-05
4.74729747408639e-05
9.70208341837144e-05
5.13732908970511e-05
5.52333440820578e-05
7.16112496942022e-05
4.51621113262774e-05
5.08156837981549e-05
4.91012276334784e-05
2.12490436248492e-05
5.97526634999929e-05
5.13729703193508e-05
4.20945342242887e-05
6.20326507691476e-05
3.4643442151476e-05
4.76241992870104e-05
2.61419894339037e-05
3.43909246946974e-05
1.5184573650585e-05
5.08736882783966e-05
2.53393053111361e-05
4.92601103886881e-05
4.19222825426582e-05
6.14665196700511e-05
1.31601888349844e-05
5.27275736858736e-05
6.13653544280414e-05
2.65486601712547e-05
1.07856270478604e-05
2.98594960783917e-05
6.16063126612809e-05
2.07296446485418e-05
1.18922316155724e-05
2.97803345990781e-05
3.66144759657653e-06
1.53444321826391e-05
8.23929141286905e-06
4.71013208057378e-05
5.41342614224542e-05
4.78589262818886e-05
2.99374060851536e-05
4.20618951194696e-06
2.96084299987741e-05
5.27241407370529e-05
1.90843466722166e-05
4.22941295527462e-05
2.37594529364963e-05
4.20654101795489e-05
3.62588905834779e-05
4.21396386615829e-05
3.38281774188672e-05
4.58073989875372e-05
4.77396648375352e-05
5.42690773223346e-05
5.26217447159629e-06
2.51795927921287e-05
6.22272955869425e-05
1.62638134083553e-05
4.5654973289406e-05
5.48238031350172e-05
4.38189595708365e-05
1.53901469608396e-05
1.39033539332246e-05
1.96404086195681e-05
3.51018852890648e-05
5.6320269035849e-05
4.28136952616689e-05
3.89734387931204e-05
2.6968906124986e-05
-2.87257940938773e-07
4.9453851673233e-05
4.02051919620296e-05
2.85987725051095e-05
4.25468876409027e-05
1.8471774730509e-05
-1.5297887234378e-05
1.59584056890753e-05
2.19221996079862e-05
3.5964001004332e-05
5.09620413293033e-05
4.30572625576403e-05
5.08418401530475e-05
1.19909218145342e-05
5.08543208411437e-05
3.60636190822294e-05
2.82281397918806e-05
3.59782944351048e-05
4.92812496487655e-05
3.39840510128641e-05
4.40409060497588e-05
-6.44263314128671e-06
3.80474912336905e-05
5.58141874918534e-05
4.60127986278404e-05
4.4370644320994e-05
7.28448278846698e-05
4.27722821883099e-05
4.29231357308422e-05
6.05803924637605e-05
2.97488018471055e-05
3.3306815928485e-05
6.41104721822738e-05
2.62585337309244e-05
1.56610371766706e-05
4.75114510259023e-05
2.29207531969879e-05
1.25299136612889e-05
5.65157645426528e-05
3.57410774518097e-05
-1.27761555493275e-06
4.51495187469103e-05
5.60697281649093e-05
8.78924174989554e-06
4.86337234508707e-05
2.26492816974482e-05
2.96853091974438e-05
1.57664992079059e-05
2.59840075718206e-05
2.16072940841548e-05
1.13704926607277e-05
1.94468835325616e-05
1.21752310050612e-05
1.29010767105436e-06
2.10703508271246e-05
1.71322993660102e-05
2.80392983486626e-05
-2.15771208374735e-06
1.97161004867332e-05
6.70565972026525e-05
1.61189389363141e-05
7.27064399757225e-05
8.74502614463908e-05
2.87499522026207e-05
4.53375438938104e-06
4.47509783542248e-05
3.49259421155864e-05
4.45950734131614e-05
5.95486254667415e-05
4.89026054956235e-05
4.21634823995454e-05
5.67006713602961e-05
4.92026451809759e-05
4.72660875186927e-05
9.57896625236662e-06
-1.03523144643836e-05
7.23458877400088e-05
-2.53733511781463e-05
2.76435348993393e-05
3.73099169996846e-05
2.63895564612925e-05
1.62141573518569e-05
-1.7273113994945e-05
3.11283736683637e-05
2.04805137023317e-05
5.1984348536088e-05
1.65936419529068e-05
3.28796391360733e-05
2.19661057617426e-05
1.68526217271645e-05
5.16280018319687e-05
7.69259481240619e-06
4.78871071334519e-05
4.21950785291568e-05
2.28664731155905e-05
1.5771594866017e-05
4.12362121339393e-05
3.04540154699918e-05
5.6321999995542e-05
3.18634681970879e-05
6.34002011316901e-05
2.27639664739436e-05
1.23608489185088e-05
2.40284915765647e-05
1.23860150450802e-05
1.2082936288397e-05
4.42872204223113e-05
8.80421214333061e-05
2.2346864285911e-05
2.76618158093425e-05
1.82528882702692e-05
2.09723572328762e-05
7.11392455362141e-05
8.45141892295111e-06
4.04634531363833e-05
5.55807243647239e-05
3.97860635780361e-05
4.27731582301567e-05
6.0453573760604e-05
8.71495229229889e-06
2.43035916242712e-05
2.54417200285036e-05
3.86466187936766e-05
1.99937833721454e-05
3.3248557018251e-05
6.07439196083789e-05
3.41504747528163e-05
3.98319841020199e-05
5.04375699005952e-05
4.46722360052719e-05
3.75166741782863e-05
3.43212954778735e-05
4.40078880487768e-05
-2.49129345992075e-06
2.40182982970663e-05
4.96784009789956e-05
6.18111315799813e-05
5.65797447560502e-05
3.83234097353077e-05
3.47205105393005e-05
3.41482629746862e-05
4.49144134068716e-05
4.33496815906662e-05
3.56213828738419e-05
2.13246805925312e-05
2.9244134979309e-05
3.77116562735055e-05
2.37330147883486e-05
5.10270032645744e-05
4.04040596197954e-06
4.7356731557936e-05
5.25335298882736e-05
2.97909698159801e-05
3.21510081928688e-05
4.90674404163706e-05
1.12081850516291e-05
4.15431466681165e-05
1.50494620139599e-05
4.71176984440965e-05
1.93493023699929e-05
1.09927098984989e-05
3.19473708071854e-05
3.03693328874905e-05
3.01810607288688e-05
3.02090788754605e-05
3.14166355136562e-05
3.23359226358599e-05
2.57925616922813e-05
1.68639136802077e-05
3.94130138964081e-05
-7.66623888560396e-06
3.46277891879229e-05
3.63388363374679e-05
3.08791711786655e-05
1.80095235133612e-05
1.74846125122441e-05
2.78939000804635e-05
4.84723146371012e-05
6.24480944672378e-05
2.81342881892779e-05
1.92148666375618e-05
4.54308454648126e-05
5.81017216870707e-05
1.54268200181404e-05
2.99146501292943e-05
5.88632036308695e-06
-3.12602105977314e-05
1.18673656069126e-05
1.27905766035412e-05
4.97954110553926e-05
3.18802720585357e-06
2.58199739010632e-05
9.38191931786024e-06
2.40360857513064e-05
2.16946400535706e-05
4.52659000865395e-05
-1.17158847314764e-05
8.26681665637738e-06
4.16616544728967e-05
4.2584669930328e-05
5.16619749547235e-05
3.43943752126953e-05
2.77258044712695e-05
3.70814247117602e-05
2.06537962162401e-05
2.97843145478423e-05
5.25852484086137e-05
3.85417748924964e-05
2.54177422872984e-05
5.87275451432698e-05
1.61415921245687e-05
4.21968312911733e-05
1.57201895661199e-05
-1.81183081786642e-06
4.35217812696972e-05
4.66899581861313e-05
-7.80883436457339e-06
3.84155654353876e-05
4.71774154578931e-05
2.86700296264626e-05
1.34078431851469e-06
5.04271850950262e-05
5.73027380302222e-05
1.18717671100629e-05
7.25579613988762e-05
5.43533130347948e-05
2.76757029827609e-06
4.69907571707326e-05
2.40975187977217e-05
5.15254398493301e-05
5.33108911027068e-05
1.34788313966182e-05
2.29672495418799e-05
3.39673678455444e-05
8.7255043033051e-07
7.40819939103254e-05
2.24677615720552e-05
3.43206444825497e-05
-9.71634308284091e-06
4.81241679627344e-05
1.49231648251427e-05
2.89941634213101e-05
5.88633022456739e-05
-5.36706908470813e-05
4.6871748234537e-05
2.52458357609101e-05
3.18953063656579e-05
2.61666041065573e-05
3.63520699213911e-05
1.48817434397378e-05
6.00974021006932e-05
5.29696666634654e-05
2.81468421325358e-05
2.93359168373784e-05
4.91065624505476e-05
6.75826604278066e-05
4.57677257938696e-05
5.3799467328758e-05
4.90543808696928e-05
4.28905975529452e-05
6.53929405249152e-05
2.35548310519269e-05
1.25263233020473e-05
5.09617434280778e-05
3.02905739191537e-05
5.86304631958627e-05
2.60542824878408e-05
1.47599853498046e-05
2.64075084002334e-06
4.19046877979402e-05
2.62764932104529e-05
2.06125279357687e-05
4.90414343156386e-05
3.87509855701881e-05
1.42570099870786e-05
1.72786568349897e-05
9.80927202592998e-06
3.15724280749994e-05
1.638913684573e-05
3.11703103882063e-05
2.46429956406701e-05
6.81678829389605e-05
2.23359899968199e-05
2.60094702375022e-05
4.67058681501306e-05
4.4838415752143e-05
9.3383195465371e-07
-4.71170027443396e-06
-8.22637304136664e-06
2.69537663061236e-05
6.47492746727008e-05
1.0373662998395e-05
1.99483175599915e-05
7.29796336704577e-05
-3.21656867637766e-06
4.51455613199245e-05
4.14657432477653e-05
1.99336019110468e-05
3.19795542810522e-05
6.66113076010124e-05
3.00650200026989e-05
8.88189104863802e-05
5.95080594698983e-05
1.98930581137204e-05
-2.10260389708888e-06
1.84672814216622e-05
-1.77885973556947e-06
1.33954939160822e-05
2.51300535727649e-05
4.22587162979389e-05
4.35412242789662e-05
3.1580732591168e-05
3.74378236396299e-05
2.35016811933406e-05
2.80672715300259e-05
4.32761065956855e-05
4.57719406148934e-05
3.33368119921315e-05
6.29158449287999e-06
5.7271586500665e-05
3.88608047199714e-05
2.50263465845233e-05
2.01932687751998e-05
6.25354199058745e-05
7.49425646556251e-05
1.28546016887176e-05
4.03336733377327e-05
1.76416832927708e-05
5.20130635295226e-06
2.48635502775532e-06
3.59435786686735e-05
2.42847699472607e-05
3.51303730567487e-05
4.86765135434486e-05
4.66907245245709e-05
3.08128130880202e-05
2.01102620966468e-05
4.03226679138917e-05
2.98738860588354e-05
1.6279551006325e-05
4.24572414902673e-05
3.8781471639574e-05
5.19718329803487e-05
6.30802319556356e-05
6.1991076216614e-05
3.15172505238155e-05
6.6609354419408e-05
1.39817469434226e-05
4.15994806611415e-05
5.86148857880044e-05
3.57198374420203e-05
3.71763578810096e-05
3.98784620756209e-05
6.3513151707663e-05
2.35713795839287e-05
2.42872627103282e-05
3.64637649946925e-05
5.13894548008495e-05
2.85093854962004e-05
3.64367546141567e-06
3.0722742611452e-06
5.16875566468583e-05
2.2740416169814e-05
6.45666190639753e-05
3.89372100226031e-05
2.24841437820756e-05
2.49021036508713e-05
1.33531903709959e-05
2.79414064918804e-05
2.20380730630174e-05
4.99188097415498e-05
2.51194253732968e-05
4.59705716486902e-05
5.55698737981665e-05
5.06014556283192e-05
3.35222891620373e-05
1.94546162986646e-05
1.80373770879473e-05
5.98711944761369e-05
3.35541453340052e-05
3.19194303128616e-05
2.3278622925539e-05
2.39695857891409e-05
2.83644489795196e-05
5.30690997460157e-05
2.492337518608e-05
4.55806203187958e-05
4.33313565701508e-05
3.05462146795494e-05
3.6381856285615e-05
5.94190043768414e-05
2.05518812708199e-05
3.36901937137403e-05
8.2968857274504e-06
2.19362294717302e-05
4.87237238741069e-05
2.38872456597163e-05
4.25724550403926e-05
6.15853598170034e-05
1.69119116079417e-05
2.87236195552772e-05
2.42065108841719e-05
5.14857828888686e-05
5.60544514225439e-05
3.00069350743804e-05
1.65133188598949e-05
3.3004117986925e-05
4.40376356297244e-05
4.39047972701494e-05
4.81524109383006e-05
-7.74307049053273e-07
3.1409540244661e-05
2.87397615456721e-05
3.23575036117832e-05
2.51587032879072e-05
2.86261017117881e-05
1.50256004209709e-05
2.76714289539984e-05
3.06367928885689e-05
1.55224083657064e-05
4.86958996758845e-05
2.10722054254655e-05
7.6024826499485e-06
3.10097437958726e-05
4.90124175496659e-06
3.38366246129036e-05
1.15465249804856e-05
6.2223747486412e-05
4.18771857786047e-05
1.12547077631161e-05
3.21167463282223e-05
6.24954801056721e-06
3.04947932625198e-05
3.75243050095373e-05
4.72081809124017e-05
-8.8897176459712e-06
1.98348039979272e-05
3.45845186626884e-05
3.76191099388765e-05
3.91643548319761e-05
4.04833258252614e-05
4.38476956905052e-05
2.51881612726956e-05
4.70330446113472e-05
-2.77880392820218e-05
2.12408928978149e-05
3.07514936772256e-05
6.31684451951455e-06
3.83473935722364e-05
2.24309512672269e-05
1.40280983609837e-05
2.18670108424429e-05
4.95558367258636e-05
3.908128007282e-07
3.91513246490148e-05
2.95198343155989e-05
6.78270720714091e-05
2.12836763335241e-05
1.17829699681197e-05
5.49443171911268e-05
4.24690539117481e-05
3.28695880317269e-05
6.21069772892034e-05
2.27619810652854e-05
3.7814597506355e-05
4.89204262394863e-05
4.62444678347495e-05
8.67909899902876e-05
4.44376728097607e-05
3.36708238065837e-05
4.58191053931691e-05
3.8893293804294e-05
4.36607519513666e-05
5.24653610975783e-05
5.65591999460058e-05
1.12898936116603e-05
4.06877413533869e-05
-7.6308969641723e-06
4.66259490882743e-05
1.34140875186002e-05
-1.58597287924234e-06
3.9509644588928e-06
7.47638898259458e-05
4.89222907689309e-05
4.50967835289396e-05
1.34803696708124e-05
5.09012234569007e-05
2.56689891279667e-05
3.07811292058164e-05
5.87484235090031e-05
1.42363373130503e-05
3.76251455658123e-06
4.38908736491086e-05
4.04012304605225e-05
4.57428769368612e-05
2.8520422127877e-05
3.39493241539396e-05
3.81452081566096e-05
3.52836301076493e-05
-9.87721542218523e-06
-1.05446741815859e-05
2.13353002547971e-05
-4.13010072227011e-06
7.24627743196959e-05
5.40725159073808e-05
4.7928799086256e-05
2.21745013167427e-05
5.42865428242172e-05
2.85351099070597e-05
6.96178951026191e-05
4.81989808366181e-05
2.74122929513185e-05
3.84771403410603e-05
5.01343329798247e-05
1.25787361014781e-05
1.91388826777911e-05
1.8939093732466e-05
3.65636004745287e-05
1.81608268960258e-05
2.74901261651776e-05
1.28319380304547e-05
3.07310713027023e-05
-2.85968540399928e-05
4.6481618792376e-05
1.25170524733908e-05
5.47832856647494e-05
3.34471364616258e-05
3.46565313277763e-05
4.91742678611594e-05
5.62446489882339e-05
2.10966883450431e-05
6.6830970750309e-05
2.99702816942758e-07
2.83009426425521e-05
7.47704891344769e-06
2.61140586354855e-05
1.35429589382754e-05
3.45346229655208e-05
1.69568589179978e-05
4.33744516614802e-05
2.12137882998232e-05
6.24948766466366e-05
7.01261785434049e-06
4.99261084345644e-05
1.19967636744771e-05
3.43896990275984e-05
5.30899287306163e-05
3.97146557770324e-05
2.94077430183097e-05
2.12045575838019e-05
5.59450299415798e-05
3.77644079437661e-05
7.30600362206508e-05
2.98955583112134e-05
4.82309388674261e-05
2.90985177114869e-05
7.70569281332188e-06
2.29145627697905e-05
2.16171719051297e-07
5.47613122468582e-05
-5.528163278708e-06
4.30193693365506e-05
5.87781042362367e-05
2.24030316621656e-05
6.58377669594158e-05
2.05822285862162e-05
4.96785664935521e-05
5.18833648781696e-05
-1.04494536418395e-05
3.28964366278963e-05
2.47627442347058e-05
4.2436453435539e-05
-1.54180841085605e-06
2.69467260269197e-05
5.85700206622531e-05
2.55318458497767e-05
2.15195136499133e-05
3.59246951782839e-05
2.43267976001252e-05
2.88494853190766e-05
3.83431251179385e-05
4.64164567957525e-05
1.60104287767815e-05
4.33133949102061e-05
2.95549380913269e-05
5.78603869046638e-05
-4.56505466434226e-06
3.26043553448286e-05
2.23038352221068e-05
5.46851581441885e-05
4.25135906384326e-05
6.87648027894339e-05
9.48045986845838e-06
4.10316713547551e-05
1.88057267465894e-05
3.10107021577997e-05
5.42207626537872e-05
6.4281218243623e-05
5.13885540022733e-05
6.08433734276074e-05
3.51029551186358e-05
4.69947100896158e-05
3.50326715647512e-05
6.69605402386167e-05
3.45872183314001e-05
4.16047138443249e-05
4.25395820184496e-05
3.07412973179733e-05
3.53307430106613e-05
3.15578654359389e-05
3.68923421644449e-05
7.5616186461877e-06
2.85746449443924e-05
2.80995804679042e-05
1.0353402236586e-05
3.96939108216351e-05
1.2475271195125e-05
6.22103619603286e-05
4.84258191929294e-06
3.53455918350386e-05
5.61575279044554e-05
4.00792617662764e-05
5.19771013964457e-05
6.35430158444483e-05
3.70326199573891e-05
3.47567961334315e-05
3.02303574565326e-05
7.83616568678257e-05
3.35237969377454e-05
2.32479220530753e-05
5.46029474891057e-05
3.17213576114834e-05
4.57352814757517e-05
6.23415112415435e-05
6.35598489779877e-05
3.20986859989584e-05
3.15933148859209e-05
2.01285144635695e-05
2.11766856335708e-05
7.65250766749529e-06
6.64306574179826e-05
5.02672950822775e-05
5.86025952773289e-06
3.35156456110821e-05
5.01425236935158e-05
3.70105517141538e-05
6.47965450508666e-05
3.65367521318013e-05
3.79374857135092e-05
3.59827416142967e-05
5.56131794227871e-05
4.67552404081481e-05
4.71120150484475e-05
3.60016433461101e-05
3.58460807288894e-05
5.12547787541087e-05
3.05662744036624e-05
4.42415401825564e-06
-1.15065158740102e-06
2.61836318832981e-05
9.88653719955064e-06
3.07655513259169e-05
3.79744346910579e-05
7.62687317484541e-05
3.21804110718007e-05
2.68528790685819e-05
1.29431112116309e-05
3.82958152584132e-05
2.48832008710644e-05
-7.29448689021862e-06
-9.30384792838146e-06
3.48786883707196e-05
1.62936448503805e-05
6.67509017580601e-05
5.70540331586486e-06
4.28401150198887e-05
6.54735847562491e-05
4.95515609467357e-05
3.24757875065617e-06
2.95576277527247e-05
2.7772397711009e-05
6.22110108354422e-05
3.5112995256617e-05
1.72975125082634e-05
1.97816878505255e-05
4.51877550369749e-05
6.26344905009152e-05
4.16913395901139e-06
5.70846797684044e-05
4.52080910128012e-05
2.24802525844754e-05
5.82883818790651e-06
-3.09635640355496e-05
2.22183941692177e-05
2.51357288389746e-05
2.56939527534767e-05
3.39205451838058e-05
5.81347680922184e-05
3.02283607980246e-05
3.37770203835675e-05
3.04200750520535e-05
1.19423559555447e-05
2.9284980219301e-05
3.047071556425e-05
4.77863447624902e-05
1.04168519003126e-05
2.72549559940332e-05
1.76121993801446e-05
2.93284925684894e-05
2.74967805199995e-05
1.29201587957889e-05
4.05173720048403e-06
3.14688470013078e-05
2.78645873766999e-05
2.35524216335663e-05
3.97794264676231e-05
8.48204578513395e-06
6.03903632055525e-07
3.93559515843168e-05
9.65797322816431e-05
6.12340845901028e-05
2.76813462127117e-05
3.00333700216006e-05
6.05394621069389e-05
4.4336898886937e-05
4.96659953625045e-05
3.3415053256334e-06
3.18983794539213e-05
2.80294896762876e-05
4.7102958649583e-05
2.75520985308572e-05
5.91569045451164e-05
7.10809328332928e-05
3.78978207765408e-05
2.00495953525641e-05
4.44117707648412e-05
3.54223924546658e-05
3.58317064146537e-05
1.96054314000673e-05
4.22471730071172e-05
4.22216916685065e-05
3.41634385964509e-05
7.48768044525152e-05
3.38236672687105e-05
3.25167485946121e-05
2.70754912651811e-05
-8.88920095767211e-06
3.76332144502547e-05
6.20104773565451e-06
4.62870944923472e-05
7.7214189171338e-05
1.35515021325171e-05
4.94715649024165e-05
7.17265193793855e-06
3.67906505897959e-05
2.87520317345656e-05
3.18432590901236e-05
-1.52970725263041e-05
2.33467904610313e-05
8.58997303630673e-06
5.01632826899812e-05
3.86410387331e-05
1.61435920479762e-05
2.13246645157884e-05
-8.5204721652014e-06
4.48078495062644e-05
2.71731129705145e-05
4.67159141458539e-05
2.37305165643681e-05
4.52970386698658e-05
-7.56331325222484e-08
-6.72610178547336e-06
4.56295626896745e-05
2.4758884990661e-05
3.22700170680508e-05
2.23956113465471e-05
4.26209303706962e-05
-8.23310259497269e-06
4.03119875411389e-05
-5.48894366663785e-06
3.59693574157583e-05
1.9217365560553e-05
2.81562197541772e-05
5.68294258294396e-05
1.69975707610277e-05
6.81626706073195e-06
4.54684131047092e-05
3.90775227875801e-05
2.91982725499238e-05
3.19910425050991e-05
2.03223281037523e-05
6.95935474057839e-05
3.54838035874324e-05
3.50161469140915e-06
1.70242309766258e-05
3.89769425915873e-05
2.50683483345927e-05
5.48788244886044e-05
5.45304542606145e-05
4.7984388436736e-05
1.89249312098317e-05
5.32481670038304e-05
3.6886230604907e-06
1.33824808374546e-05
4.70047094674877e-05
3.27310771699169e-06
6.04822404123107e-05
5.55933972298306e-05
6.44498773468974e-05
7.00563184334731e-05
1.83767744504691e-05
9.06981425019155e-06
6.30516823441884e-05
4.50515487186814e-05
4.81861738936402e-05
1.63269561976561e-05
3.49561546394342e-05
2.78174362291602e-05
4.87430622012995e-05
1.57237464998056e-05
3.19990320107788e-05
-4.13478444962843e-06
2.3003862405786e-05
2.45679929593357e-05
5.37507017956839e-05
7.65039748198326e-05
6.7695142546806e-05
4.13919734833335e-05
2.28820113506515e-05
3.67450854444328e-05
3.1752045384502e-05
5.55193155372894e-05
4.59802040174425e-05
4.44239896162509e-05
5.31866262568428e-05
3.01921847089996e-05
7.43543956811715e-06
1.83763246974003e-05
5.63261131315817e-05
1.66733250136249e-05
3.93390063907409e-05
5.21893195457603e-05
1.17536250712395e-06
4.68490777884978e-05
2.4381350107758e-05
3.07666549221584e-05
3.11421761552142e-06
1.65608477199487e-05
3.68874562018204e-05
2.8440430696229e-05
2.15831474270709e-05
3.24582711205586e-05
2.76287508840804e-05
5.25570502720668e-05
1.37941973590862e-05
6.8568774417229e-05
4.26205192641613e-05
3.51815892543954e-05
-1.80957895396282e-05
5.53423535767547e-05
2.36724463048284e-05
4.06139686814385e-05
3.46243434823525e-05
8.0784702311744e-05
4.3779216525905e-05
3.05110516334493e-05
1.47222863060781e-05
4.21257775877853e-05
2.38139921165747e-05
5.41226303797579e-05
1.50800539616364e-05
3.3297951602375e-05
5.02536021207422e-05
3.11124464550025e-05
4.61853358041018e-05
1.3059029656916e-05
1.26361195310258e-05
1.45317878577471e-05
2.66468885637039e-05
2.59193207928256e-05
3.32112560564859e-05
1.08962430845247e-05
3.41462402774597e-05
4.03640513038131e-05
4.33294448372854e-05
4.137782043284e-05
3.03090127229289e-05
9.49149103888464e-07
2.7826039910961e-05
1.83901215690512e-05
2.28017257129202e-06
2.26331226240498e-05
-2.64902360935218e-05
1.9072359611435e-05
4.17991549540583e-05
1.74421206528502e-05
2.56076461853751e-05
9.6139907319952e-06
4.17674893756706e-05
2.81501063333614e-05
9.5412262743471e-06
-2.9485743163549e-05
2.20314729130791e-05
7.01128423995195e-05
2.21062219171002e-05
3.65461556884189e-05
5.42302372166398e-05
1.51069396767355e-05
1.5470045668145e-05
3.45129332329911e-05
3.75851758117074e-05
3.97055333611587e-05
3.27091110663556e-05
4.9609734341275e-05
2.5367404333811e-05
5.45386120353638e-05
2.66765925375766e-05
1.64582566308755e-05
9.69110212004218e-06
4.11442531580043e-05
6.58526164297663e-06
2.42432111721653e-05
1.9702288438766e-05
5.37113160040727e-05
5.58986797363464e-05
4.03803951385523e-05
4.98503154338278e-05
3.21335586021847e-05
4.01407011942065e-05
3.60207372946967e-05
2.20614060524221e-05
1.28732994594337e-05
8.31495764054726e-05
1.91495482879451e-05
7.9317283214204e-05
-2.50293323299172e-06
4.23404549903251e-05
3.46115000351831e-05
4.76002696731881e-05
1.37204293029801e-05
4.08943592515455e-05
1.98243434885261e-05
3.78923359137799e-05
2.05515668394607e-05
3.48841888715258e-05
2.59221836142522e-05
4.38238849981713e-05
-9.65690653540494e-06
3.63161341985768e-06
3.11757207608732e-05
4.45863122482021e-05
5.32509344384408e-05
2.04173864048346e-05
6.04410068501457e-05
1.91133918797632e-05
4.75146367121911e-05
4.33209390671217e-05
4.36621358676211e-05
6.32079015476672e-05
4.61394915213438e-05
3.82607178555703e-05
2.36739590357342e-05
3.39270002258514e-05
2.33428764513796e-05
2.42305907668632e-05
5.99533719808368e-05
3.76669133170073e-06
3.06562224530176e-05
1.11180183235148e-05
2.7432274478259e-05
3.38592597646382e-05
6.28538637037979e-05
4.47671039202011e-05
6.34715377059009e-05
4.77412104796994e-05
3.16197573333644e-05
1.29353556762931e-05
4.2650335042343e-05
3.26121602189727e-05
1.13201880645558e-05
3.83864053514673e-05
3.0140323623449e-05
2.38862738147688e-05
1.7842945075939e-05
4.6816278859279e-05
2.08418881500241e-05
3.83310938925685e-05
8.77610049190556e-06
2.78096584342181e-05
-2.91144718129265e-06
1.32981451218474e-05
6.62999927477546e-06
4.91579158886063e-05
5.09460167245713e-05
2.26472373585443e-05
4.03737432599969e-05
6.16211441809109e-05
5.41846743535951e-07
4.61026818595736e-05
4.74050669567632e-05
6.14470211158443e-06
1.87505589872751e-05
4.39109804410548e-05
6.46300281529925e-05
6.21648335440995e-05
4.30496089859836e-05
4.3640194435925e-05
4.26804944014341e-05
6.08039424260398e-05
6.62254650390989e-05
6.42598330027736e-05
6.55205935320614e-05
5.09206954360721e-05
1.61150822557393e-05
7.00984663358324e-05
2.91038944663931e-05
3.98814494747955e-05
1.01117454043902e-05
3.7738674822582e-05
5.4662126205793e-06
2.89593556421137e-05
4.33512796576188e-05
1.43167874475405e-05
1.15974337558157e-05
3.63249416366121e-05
1.19123027479875e-05
3.50011244789169e-05
1.75240826859187e-05
5.39595215312307e-05
1.98612548500747e-05
2.01999976530234e-05
1.64771639788075e-05
1.94138112117742e-05
3.04546757481577e-05
4.58839374048828e-05
1.48328835785114e-05
6.39147518270073e-05
5.61897855555845e-06
5.91023356167443e-05
2.83809096355334e-05
-4.86483926747711e-06
7.03873746720533e-05
1.50821389048875e-05
3.65134413976795e-05
2.52051962182553e-05
5.56711244360503e-05
6.80643315617018e-06
4.7101073606349e-05
2.95022087247171e-05
1.06227619230146e-05
2.22996663592467e-05
4.92686193669334e-05
2.85965888391883e-05
3.53128619954268e-05
2.43190085105768e-05
2.0115385990645e-05
4.69838233592435e-05
5.68135276600815e-05
4.84493438782848e-05
8.98238674567102e-05
7.96426105783917e-05
2.89320680383806e-05
6.16746830901891e-05
5.12963491340348e-05
4.58944435669951e-05
1.88369299065522e-05
4.35212512412334e-05
5.05354571822412e-05
5.33936492117044e-05
5.60375647029151e-05
3.93603370945106e-05
3.01228793050041e-05
1.35598298651532e-05
7.64538996986831e-06
3.17472825948897e-05
4.41566062285096e-05
1.62055289924832e-05
3.69290184885804e-05
1.84488708752366e-05
1.62785004903749e-05
6.28641158032214e-06
4.78519059363214e-05
2.27889020509092e-05
1.50310320659031e-05
3.10617677502887e-06
2.95787924687678e-05
9.99126872966033e-05
1.64112544121724e-05
4.59826491921703e-05
2.24150261393821e-05
7.30447941897842e-05
4.4638743297314e-05
1.4436974609981e-05
2.32462469555455e-05
3.73833338897681e-05
4.29753385666435e-05
4.84294187858719e-05
5.43683362517023e-05
5.12593214083859e-05
3.36550675660753e-05
3.8955663538647e-05
4.2576857092301e-05
3.40488307073708e-05
5.92032413604542e-05
3.78283883971955e-05
1.86098768878518e-05
4.28154494774467e-06
2.98856249625512e-05
3.81782789140674e-05
1.65512563468147e-05
2.11681667582961e-05
5.05146080456007e-05
5.22503001026697e-05
6.23341777688759e-05
2.72227936146027e-05
9.86932404211075e-07
7.42573348431448e-06
3.0677958168993e-05
3.93049670648445e-05
2.68871920044596e-05
4.05271251466229e-05
4.66702368966925e-05
1.40012053646955e-05
7.26199551915565e-06
1.31390167332296e-05
3.63550451473658e-05
1.0404069475907e-05
1.35776627932726e-05
1.58136642031422e-05
-1.21143945076309e-05
4.94336201393616e-05
3.10697859238592e-05
8.04615760908252e-05
2.3042045514662e-05
6.46275438805553e-05
-4.68571779786248e-07
2.05162083327634e-05
2.66499044311922e-05
5.36928624003933e-05
2.93918118823966e-05
2.40499870281322e-05
1.33744016192367e-05
2.96658320400472e-05
6.48375229125237e-06
3.1851440393933e-05
5.56268136247821e-05
8.24876870476576e-06
5.43688553997895e-05
3.11828978512675e-05
3.5313098432662e-05
5.42656009959203e-05
5.73256963763848e-05
6.58811183623202e-05
6.02171283256634e-05
3.46005511543083e-05
5.94049088069822e-05
2.91720281685735e-06
5.83735922799161e-05
2.64691451696554e-05
2.66194054830787e-05
4.600003299983e-05
2.01337823279592e-05
4.44330762981169e-05
1.20182388190354e-05
-1.04619149430569e-05
3.02488198333743e-05
8.17055905140018e-05
4.8218915029287e-05
8.38986408657313e-06
3.04361099145028e-05
2.60467437508186e-05
5.39874336716674e-05
3.80089470486692e-05
2.17606735329399e-05
3.00336596691129e-05
3.89659757637079e-05
3.10496024541921e-05
1.70619665435533e-05
-1.18140832862462e-05
2.7620565585083e-05
2.65577103690901e-05
2.5382745153341e-05
4.68023633193932e-05
1.00168493428891e-05
4.65066913013956e-05
3.36379063698367e-05
4.28201372042065e-05
2.90687255187252e-05
1.72021134703628e-05
7.10240615542239e-05
4.71165414071102e-05
5.41847683497063e-05
2.51187363660049e-05
1.62650626629828e-05
2.13832093079608e-05
2.71759170211314e-05
3.17006012202982e-05
2.10835165064408e-05
2.79614195337825e-05
3.81184063807366e-05
3.74579207338963e-05
5.33860759999791e-05
2.31495467743711e-05
3.26234034244329e-05
5.88943398435339e-05
5.21808344634015e-06
9.01834447108517e-05
8.25600954119609e-06
4.17653405391157e-06
2.06735493493431e-06
7.29902714761827e-05
3.68557351046932e-05
3.10813576531058e-05
3.54771104598425e-05
5.61991504759594e-05
3.64691329576205e-05
2.923716761937e-05
2.62774490592598e-05
4.30751471269384e-05
2.13021572762961e-05
1.2302377118178e-05
7.05514445717519e-05
4.12973765492648e-05
1.20328229094944e-06
1.74263751762697e-05
7.09617103359253e-05
2.49056856146488e-05
6.11216767586066e-05
2.93470166111447e-05
2.36538816267796e-05
7.51029515422115e-06
2.04763097166696e-05
4.81885477079436e-05
2.88177460775177e-05
3.87214944862216e-05
1.20586875810893e-05
-5.03990337713446e-06
5.34841474502659e-05
4.2250203717909e-05
3.8943751421249e-05
1.40831843516322e-05
6.19856712508075e-06
-1.58135917036124e-05
2.49927988299134e-05
-7.78660707045839e-06
5.17716989892457e-05
1.86407984276345e-05
4.43722810350691e-05
3.5099786993757e-06
4.93021998361391e-05
4.44616784108494e-05
6.16656750326973e-05
5.99708680316807e-05
1.45955017010504e-05
3.1102236643392e-05
2.48458232317321e-05
4.77232590823064e-05
3.91831610785635e-06
2.13439247696257e-05
5.95932557296087e-05
7.41858313858458e-06
7.23543290419629e-05
1.55029344438357e-05
1.88435649394623e-05
3.75161804581233e-05
1.58015845659725e-05
4.11931696935887e-05
1.60730173595153e-05
5.91799207757555e-05
6.34752260384139e-05
4.4975069112772e-05
6.64245860759554e-05
3.36612595736114e-05
1.37003891312388e-05
4.39227776574581e-05
2.15698066257938e-05
5.76472688942164e-05
2.79768130908852e-05
3.77938016376956e-05
2.47396050937598e-05
1.5619853323365e-05
8.40074445432673e-06
-6.55071578365432e-06
1.35382350376534e-05
4.18506630436727e-05
1.15080062407664e-05
5.02126651581434e-05
1.57170526435834e-06
4.76846865617014e-05
8.06690994011377e-06
5.70736572540424e-05
2.95569179805281e-05
4.7044365943928e-05
4.00036431005439e-05
2.83844608823047e-05
2.83197789326426e-05
3.1897440190185e-05
3.24429458483773e-05
5.07003532771772e-05
1.48216591554348e-05
2.25734714065224e-05
2.48139177678345e-05
5.70900005056258e-05
4.11699959896986e-05
-7.83625843089274e-06
4.11892401057549e-05
2.94901937631975e-05
4.81016278555921e-05
2.39027486643331e-05
6.42200711497351e-05
2.89155427872994e-05
3.61997112188287e-05
1.21434566495829e-05
6.26237261897059e-05
4.70979240063791e-05
4.82306307766008e-05
3.48816157076739e-05
5.46437685509332e-06
4.86020709120329e-05
3.92736484896512e-05
6.05328921836049e-05
5.52092783769928e-05
1.35505675115934e-05
5.45562759184619e-05
4.39793511498621e-05
4.67631631500183e-05
1.4160678796981e-05
3.54986819053643e-05
1.11054639984832e-05
2.98378790945489e-06
4.77400196926996e-05
8.81384314877602e-06
3.41154507798029e-05
3.86660064262664e-05
1.65920784260694e-05
2.41718688163728e-05
2.58972278251666e-05
6.21131796675554e-06
8.45602262573367e-06
4.52521073957774e-05
3.67123915645035e-05
3.28978092260699e-05
6.25464738679654e-05
3.52616712520155e-05
3.72537830997608e-05
1.61446080619826e-05
4.10803848031968e-05
9.45899157636656e-06
1.73081015111095e-05
4.7134723925201e-05
8.38798190717013e-06
7.11610527296123e-06
2.12994749396457e-05
1.11563000975798e-05
2.26296795445183e-05
3.50109152208982e-05
5.60511565117533e-05
3.58359442809319e-05
1.8432471115236e-05
5.77741321125414e-05
2.0917909538271e-05
5.73335444064793e-05
5.29369046852704e-05
1.83026705833202e-05
7.40859263474743e-05
2.48097196554095e-06
2.83198909963189e-05
2.63700843732996e-05
2.71835139318855e-05
1.83107836702327e-05
5.41572963819495e-05
1.03677599962091e-05
1.72449259922901e-05
3.56539550109172e-05
3.64599017636478e-05
2.66808331762951e-05
5.64851461361513e-05
5.44295433368209e-05
5.30748411023295e-05
2.34394260683489e-05
3.18430379809903e-05
6.09177453764478e-05
4.78393380388857e-05
2.57677159766942e-05
3.50106201902839e-05
4.58738144730595e-05
1.42458366987882e-05
3.05377470393448e-05
3.31222477542269e-05
2.62440168367858e-05
7.19748573072561e-06
5.58268346532613e-05
4.46535964164912e-05
4.60961456515847e-05
8.07192821877411e-05
4.81744476850259e-05
4.52533716486597e-05
3.15426178009374e-05
6.67427430722125e-05
5.07441266435235e-05
7.66010065534415e-06
3.61492605857198e-05
1.21807312357635e-05
5.69773602300148e-05
3.94415459447915e-05
1.47354235137778e-05
2.89060423860838e-05
3.26760778967053e-05
8.33934760130961e-06
2.81452590830137e-05
6.16283294277515e-06
2.09540611519122e-05
2.47057020487897e-05
3.77525456931288e-05
2.27738106850511e-05
3.78429020197657e-05
-1.1319887725071e-05
1.93285228839554e-05
1.56472829790862e-05
4.0380280129128e-05
5.96893226895723e-05
1.71334657095642e-05
2.30470487431805e-05
2.09474326851873e-05
5.21348542180595e-06
3.5702567672801e-05
3.99200103022845e-05
1.91011721929177e-05
6.60914761536041e-05
4.44639260181017e-05
2.82731026102136e-05
1.21540067236051e-05
1.9856610640173e-05
2.57968187110009e-05
-8.59163555532255e-06
4.76891486523296e-05
5.76282526935978e-05
3.82391099225634e-05
1.86084124995938e-05
1.88798805294922e-05
1.39895663297841e-05
1.95142620506561e-05
6.94004456334419e-05
3.48722691367969e-05
4.23875508132249e-05
2.55049930633955e-05
1.88982131821039e-05
5.2153169003029e-05
3.76780461723502e-05
4.28296055742685e-05
5.58782924362343e-05
3.7795790287081e-05
5.6939286876627e-05
1.03212067227786e-05
2.83310306485877e-05
3.24150749196376e-05
3.15816850089195e-05
1.48520441676614e-05
-1.73129742095767e-06
4.39744317490907e-05
-1.15821894485776e-05
3.53150449645439e-05
1.18268396470756e-05
2.84914459619199e-05
1.08953246258329e-05
2.22455604453586e-05
5.58008978755596e-05
2.98079790428702e-05
4.98048223544068e-05
2.12194099713285e-05
4.23891147117578e-05
4.8596088010272e-05
2.52829399942566e-05
3.13110585331149e-05
4.6584005884012e-05
2.38848359569157e-05
4.77769273406302e-05
3.26459086747816e-05
6.45616622857414e-05
7.13246855287904e-05
3.86571320926376e-05
3.25601603776538e-05
3.81364408402967e-05
1.24448135460321e-05
8.75775865606448e-05
3.58387885398998e-05
3.54968261533454e-05
1.43156201031431e-05
1.888663054075e-05
1.97893373603022e-05
3.79064585528677e-05
3.50010245447084e-05
4.76028515959304e-05
4.82206899574056e-06
5.45955789550079e-05
4.97557481026752e-05
-2.12618792344559e-05
2.4406949523055e-05
5.10656453081739e-05
2.83560363645879e-05
4.79484471717861e-05
5.85752774102488e-05
5.83726972325417e-05
1.57874329491618e-05
5.19818368324147e-06
3.65647572999979e-05
6.90432201840148e-05
2.50031129094347e-05
1.65100845737922e-05
5.25173537172034e-05
6.86165808407843e-05
4.19402647547964e-05
-8.44113121345117e-07
2.45465370888237e-05
3.99863976884213e-05
1.94455298147127e-05
5.43948196354429e-05
3.63864055861474e-05
5.06994400799891e-05
4.39629402307021e-05
4.60448660653228e-06
3.9995870556011e-05
2.66951334782255e-05
2.84255805103622e-05
4.75867910575138e-05
5.64782541751939e-05
4.81758508473561e-05
3.29422721393035e-05
3.53614833018188e-05
5.11539532877973e-05
2.55142551905158e-05
3.45858064792601e-05
1.64460668536812e-05
3.84466743822736e-05
2.23468519814782e-05
6.55526357774874e-05
3.25045821832519e-05
1.35731509283171e-05
5.65473235437163e-05
6.09892273653105e-05
4.58763327584892e-05
2.15118012965973e-05
2.65077951987387e-05
4.38188568402872e-05
4.50083975547058e-05
6.14739137170286e-05
2.89233476281939e-05
4.01048368467651e-05
6.29580057498017e-05
8.94848134167058e-06
4.2752418040747e-05
3.71259095150675e-05
4.25957948584879e-05
6.24751438681563e-05
3.26329740541451e-05
4.57571477262341e-05
3.17134576190882e-05
2.25169735994413e-05
6.49846760448489e-05
9.50892918971187e-06
2.84878301244704e-05
5.01485779959746e-05
2.29782167283393e-05
1.30905972718419e-05
3.68311351909002e-05
5.50929887794853e-05
3.56169839990742e-05
2.67901593657235e-05
5.33922750631552e-05
1.83501687784541e-05
1.8806284127257e-05
4.00416804009895e-05
1.1819533843237e-06
3.63552752045769e-05
6.09403907910932e-05
4.37006451288852e-05
4.56960295298539e-05
7.41336303477679e-05
5.01652995204761e-05
5.4957380047526e-05
2.78624776369063e-05
3.47475404644258e-05
-6.26102442592778e-06
5.34459379164412e-05
3.91112596220931e-05
2.93449804247344e-05
5.50369862677456e-05
2.99387521161779e-05
1.33918409416138e-05
4.33717009718839e-05
3.32086399007256e-05
5.90980179916474e-05
7.76834165313565e-06
4.52176028271601e-06
1.6521310568473e-05
2.27535646127025e-05
2.18323045167455e-05
3.65471052607906e-05
4.78845034997551e-05
2.2624747993881e-05
2.43539456747703e-05
2.60112518021876e-05
1.49624887192028e-05
1.13236726495319e-05
3.6011466905728e-05
2.7374527191273e-05
4.37682603172622e-06
-1.48540950209265e-05
5.56937202902886e-05
2.72781239011229e-05
2.4317327095686e-05
2.60923086869384e-05
2.0592150062862e-05
2.41163446995562e-05
5.15964799667946e-05
4.58802693822725e-05
7.22202226357211e-06
5.89151167675627e-05
2.6726164139114e-05
5.70219063135607e-05
4.7520253477222e-05
4.09844033289667e-05
4.27160759864835e-05
4.20140272714024e-05
1.7378582650778e-05
7.97519012223398e-05
5.47599323410673e-05
3.26255544389013e-05
5.11988337733212e-05
5.62205382536814e-05
1.51467860239052e-05
5.53281744905999e-05
9.65314414139515e-07
4.97499431718813e-05
2.36813378145539e-05
-1.81762999446668e-06
5.46148832860469e-05
3.34565180383544e-05
6.65575717467355e-05
4.78366267643122e-05
2.89624306723384e-05
2.44666612343299e-05
1.05593326338728e-05
2.91810951020976e-05
2.16946018546852e-05
2.61475927516903e-05
2.13050293587632e-05
1.91371921827212e-05
3.22745940227963e-05
5.47246961317724e-06
2.97288066813034e-05
2.493721964764e-05
4.91578070518854e-05
4.36223259996393e-05
3.56907615958643e-06
3.06585546101203e-05
5.95193094795836e-05
3.51498612729241e-05
2.22132439698119e-05
4.83763807628653e-05
6.46635642112951e-05
3.0131463857118e-05
2.39047933279726e-05
-5.78323780006224e-06
3.14438623637416e-05
3.45041203221029e-05
2.08328450610239e-05
7.44298190722152e-05
2.42471558865117e-05
6.86350563330342e-05
1.68599343549144e-05
4.19668030932233e-05
6.61271908195913e-05
4.87551001464338e-05
2.28878409848907e-05
3.68772149386369e-05
8.08143063008801e-05
4.6470629353804e-05
4.49851393198968e-05
6.89480779012678e-05
5.10285714941683e-05
4.35484304407596e-05
3.78995924574634e-05
3.26198704842903e-05
5.25111072276909e-05
1.15681537044194e-05
5.66795345880082e-05
4.96000907136185e-05
-1.67365931013224e-05
3.16478189071663e-05
3.77007982741319e-05
2.01981903199903e-05
5.50779693771128e-05
3.70639089461107e-05
5.385640847625e-05
2.77247835988846e-05
3.67410567832528e-05
2.66991538075182e-05
5.89163065712692e-05
2.32317836624739e-05
3.72539794121343e-05
1.49883374454598e-05
2.25698965308623e-05
1.8803569203789e-05
-3.71609963289674e-06
2.7189188796932e-05
4.44352039504926e-05
5.08137945541542e-05
3.22271195558969e-05
5.26520536284629e-05
2.59314059647737e-05
6.26161254220601e-05
7.23207421055093e-05
4.43703818314198e-05
2.59803846295754e-05
5.45488361024921e-05
3.74659769852563e-05
3.58238368552656e-05
4.12350621690262e-05
6.3071264320121e-05
4.67818034958428e-05
7.08384740174066e-05
3.45783905598178e-05
4.1583838038947e-05
2.50517630978513e-05
1.72190560133022e-05
5.99848783757688e-05
6.43481413561201e-05
6.27285243372864e-05
1.27717635866315e-05
4.74430282154348e-05
2.22686720350835e-05
4.45233617689763e-05
4.90325759727526e-05
4.31471655906484e-05
3.22602058389002e-05
5.56355716013725e-06
8.4573428583648e-06
1.54205038866536e-05
2.59292557915375e-05
3.84160128664528e-05
2.03790836182227e-05
3.6685059854062e-05
2.97138036722097e-05
-3.53833728646099e-06
2.12672864287481e-05
5.43444860368228e-05
4.25591508284813e-05
3.35204756863018e-05
1.49053108163254e-05
2.45399288138677e-05
2.05651538093662e-05
4.32477027375523e-05
3.08243831255724e-05
5.6850360635729e-05
5.08975188497599e-05
3.9583744649709e-05
2.07754497937341e-05
4.10594287840061e-05
4.32755317145687e-05
4.8909385548232e-05
9.1147017387843e-05
3.66932295841796e-05
7.44931040296531e-05
7.27696841123897e-05
5.09483747500581e-05
1.70244130129545e-05
3.93319505331057e-05
6.69239674568487e-05
4.33612300288471e-05
2.20159620176398e-05
4.1308055597823e-05
2.59699608049725e-05
-8.30755593237715e-07
4.88073820870149e-05
2.68921061917129e-06
6.20736236397945e-05
3.40823231424898e-05
2.22773042835464e-05
3.93230718642668e-05
4.48463549802366e-05
3.63040535651623e-05
2.8469013093469e-05
9.31522840451686e-06
4.52249727359082e-05
3.10069408100905e-05
3.4961110263139e-06
-1.46806744528218e-05
3.08371227415796e-05
1.51818278713242e-05
3.37106652247266e-05
3.45272677987745e-05
1.42592342536049e-05
3.40127474684476e-05
8.10459671043898e-05
5.1946380047713e-05
3.87470443919982e-05
4.78209348199795e-05
1.2171282412785e-07
4.54880372443301e-05
6.09296408812346e-05
4.55879028104072e-05
5.13567617881843e-05
5.36243763491792e-05
3.3411480236718e-05
6.60365201979074e-05
5.79096558101883e-05
3.46517767540119e-05
4.19884496963287e-05
3.19604174376092e-05
3.08041336947457e-05
6.62684440997084e-06
6.76873138686258e-05
5.24779629381534e-05
6.09433811081748e-05
-4.08343807531062e-06
2.26840107154083e-05
3.58350817118388e-05
1.47317610846805e-05
1.77310584035374e-05
5.35504056818644e-05
9.39164228710532e-06
1.75659181128906e-05
1.21484591944488e-05
-6.73794286621053e-06
4.64482446057856e-06
5.07342296900088e-05
7.04716718567683e-05
2.00294768621155e-05
2.21514576753525e-05
2.35235393567313e-05
1.30601508184642e-05
2.57844731421189e-05
3.54288072471631e-05
2.98275970902375e-05
3.18526906113659e-05
5.2248987835494e-05
4.76531362180933e-05
5.02317593253482e-05
1.68667042489951e-05
1.42266685828175e-05
6.37849427316385e-05
3.75543129745291e-05
5.53836285876334e-05
9.25595345313731e-06
2.53198305831205e-05
4.26538119021975e-05
6.48299224490101e-05
5.10545999447947e-05
4.06081444076947e-05
-1.36586376712965e-05
4.01491240131351e-05
2.77854390646057e-05
3.92071589167857e-05
1.97152943926212e-05
3.28331016407466e-05
5.96818367539638e-05
6.2978108285678e-05
3.13160405533151e-05
3.65203771144116e-05
1.00952423858116e-05
3.68558511143282e-05
2.07365951567961e-05
2.12734656404638e-05
5.21044899129943e-05
6.11406771905875e-05
2.05527602423514e-05
1.63033704404373e-05
2.88740009013336e-05
1.4161442995673e-05
1.79707627627837e-05
2.20730748218911e-05
1.34149265299636e-05
2.70820683430116e-05
2.89150546113614e-05
3.3542561471647e-05
2.68056679747602e-05
2.16763722518006e-05
5.97050535203145e-05
1.00784928044322e-05
4.02624178545149e-05
4.86649984050467e-05
4.88107418251742e-05
4.35811436388635e-05
1.23252856489382e-05
3.80961495963683e-05
3.9582731143239e-05
7.26499933596817e-05
3.01004624291146e-05
6.28520390817783e-06
3.98006482007925e-05
7.74525996497124e-05
6.95931546077415e-05
2.50641705614788e-05
1.72623077133985e-05
5.60870146433218e-05
4.65613961574058e-05
-6.36680989126911e-06
3.28385665332909e-05
3.21333470112226e-05
2.99820353738518e-05
5.79009926527599e-05
3.6661935743026e-05
5.70437072085952e-05
1.69173672080552e-05
3.4103065715029e-05
2.90160545575218e-05
4.93062981676833e-05
5.03749989990104e-05
5.06134376449217e-05
7.20044302629329e-05
3.51335469509321e-05
5.25592950539435e-05
1.50657678895482e-05
1.89912972766899e-05
3.87789636894107e-05
3.58351213896912e-05
4.27514765730409e-05
1.55266640576477e-05
3.40373951333419e-05
2.03095151690122e-05
4.50808771077035e-05
5.79317419203095e-05
2.48447265758572e-05
4.40176116948519e-05
6.10609786328335e-05
5.79805735459024e-05
3.80425865250773e-05
2.9191799132361e-05
9.29486026939441e-06
5.44214177583768e-05
3.90184085919369e-05
5.82826655050295e-05
4.1250898857346e-05
6.04294702036253e-05
3.81811094758872e-05
4.76223994958673e-05
7.3205629817057e-05
1.72819811464409e-05
-7.44863094424773e-06
2.473707096874e-05
4.60111352937845e-05
5.18656667565987e-05
7.27501320655692e-05
1.87071243536151e-05
3.57177611173701e-05
3.98348477563658e-05
2.29709883547763e-05
-1.65131185014178e-05
-1.43627681637939e-06
2.51827059896496e-05
6.96457939106603e-06
1.07816555827668e-05
4.80507162118537e-05
6.09375796824476e-05
3.02997766952882e-05
3.45880204732773e-05
3.83281312016351e-05
2.84643708134854e-05
4.08049720890672e-05
5.96829465134579e-05
1.46697663104431e-05
1.52092479426338e-05
2.96397648775228e-05
1.65165702184754e-05
-2.53337126666807e-05
3.69841174060804e-05
-4.19862466932927e-06
4.50770495550783e-05
3.01159983127595e-05
5.0695052652015e-05
3.53806958308663e-05
4.31744710903856e-05
7.32183604679366e-05
5.36172387526973e-05
6.75648412757446e-05
3.92197099009887e-05
-3.00432201173021e-06
5.00728868986229e-05
2.08413575562418e-05
4.6433343971559e-05
1.10539559921911e-05
6.86244776223884e-05
6.53844482823622e-05
3.7111625549044e-05
6.45450853834531e-06
6.62040635201655e-06
7.9038991696578e-05
2.97715712658537e-05
2.99432845989184e-05
4.5694050586447e-05
-2.72289939334279e-06
1.40923615032962e-06
1.03913326206171e-05
2.96083255477809e-05
2.92476473240999e-05
2.21689551816022e-06
3.28023698204374e-05
2.21265772831407e-05
2.27811262808766e-05
4.57609910593526e-05
2.37516464110025e-06
3.95654953304171e-05
-1.16456480638357e-06
2.52920242638502e-05
4.44887458316716e-06
1.82002762841466e-05
5.52710443079576e-05
1.96337203391308e-05
5.53145133826235e-05
5.76114119214453e-05
5.63120189618589e-05
2.92190333829273e-05
2.4251664100935e-05
4.62517348989799e-06
3.09948428568653e-05
6.38986825967673e-05
6.30229380424887e-05
1.03229364190597e-05
1.56670439080507e-05
5.22961878143996e-05
2.95905239363842e-05
8.34515458225409e-06
6.36799579845426e-05
4.54223710198642e-05
4.98065024397382e-05
5.68921169953633e-05
3.13218018743887e-05
3.92791393073588e-05
3.98969679876817e-05
6.56351147092772e-05
1.29924471608212e-05
2.80322967574538e-05
3.14762130011722e-05
5.61967944557763e-05
3.82294315108288e-05
1.15271508759288e-06
5.46744222724993e-05
2.81600324289306e-05
2.44547267102984e-05
3.39273258416295e-05
3.86501167012759e-06
-2.51167859448296e-05
4.51391549324182e-05
4.65210128035642e-05
1.34017529559347e-05
3.13209304098884e-05
6.77362115600896e-06
1.71580108547464e-05
9.79652413827655e-06
1.77107765988318e-05
2.51461627492915e-05
3.16659259709059e-05
5.46390438161816e-05
3.69449758661871e-05
1.03904650948557e-05
1.67285332943268e-05
1.58727806419127e-05
2.5420645072399e-05
2.61369086416572e-05
3.08607054406586e-05
2.10926009086793e-05
2.09306561603907e-05
6.38758629919862e-05
3.31396356424346e-05
2.49378971829822e-05
6.80580494792298e-05
1.78412080711003e-05
2.03711225476667e-05
2.77042482581226e-05
2.54441908188779e-05
2.92622276698568e-05
5.61477373022505e-05
3.69927695574676e-05
1.25993480521004e-05
1.7240859867971e-05
3.65200483663068e-05
3.95685455483766e-06
3.70610072060682e-05
2.62929674857363e-05
3.16817431065703e-05
-1.96318303933172e-06
5.52254282333368e-05
4.56557936429623e-05
2.5813569927882e-05
2.52242043417844e-05
-8.42438528172302e-06
2.12925886315693e-05
2.28103567000058e-05
4.63888395714679e-05
6.0534450466478e-05
6.90431176495608e-05
1.50269086929182e-05
4.90030907073458e-05
2.58776118632207e-05
5.48186499369635e-05
8.70735981257634e-06
3.30984612282097e-05
5.11488517420768e-05
1.38283521851284e-05
1.8749192843299e-05
1.15880829456693e-05
8.33995384717248e-05
5.55605754750856e-05
3.21914463101711e-05
4.37118607330917e-05
2.57741901568709e-05
1.97966964802683e-05
3.01332011275681e-05
3.93134046960278e-05
1.74539383135687e-05
5.17883828561458e-05
4.64145912423911e-05
6.33887866163523e-05
6.3598504049955e-05
4.04996623734449e-05
5.966664756943e-05
5.87444027700105e-06
4.19390952358331e-05
6.504324242023e-05
5.85189992852916e-05
3.61282115288581e-05
2.62369036706376e-05
3.70144401732867e-05
2.14698656128743e-05
1.90738607414352e-05
2.29414035223081e-05
4.45346674363993e-05
3.29707773062891e-05
1.31430891733856e-05
2.99488081101901e-05
3.69162786115229e-05
4.07195758799426e-05
4.64707302374287e-05
3.8810207602472e-05
4.24140276987128e-05
-1.79769157018226e-05
2.69637811519137e-05
8.28867324287548e-06
-8.91397963791024e-06
3.03021357497037e-05
3.14492049948877e-06
7.02663401353661e-05
-5.24822836467139e-06
3.54885802976875e-05
6.06214646950749e-05
2.08865884798934e-05
3.16128251145774e-05
5.35729745785399e-06
3.39194527938326e-05
-1.69387413355738e-05
3.60140097519385e-05
-2.52157378328691e-06
-8.83555746149942e-06
3.16708742643681e-05
1.41904661317372e-05
3.99769402059569e-05
2.40679754443674e-05
3.02561048430114e-05
4.63929728555725e-05
5.99097702544284e-05
3.67315277976276e-05
3.46455051172845e-05
3.20466137763898e-05
5.91387704093206e-05
5.91941315851875e-05
4.94148997257785e-05
4.93526809727454e-05
3.15863158952756e-05
1.39107494652732e-05
3.08547977112569e-05
2.3677149912576e-05
2.63225608837637e-05
3.02263188649422e-05
3.73393781002931e-05
5.26038957616323e-05
5.40328214049546e-05
3.06269552125112e-05
5.82384826292704e-05
8.15168439716313e-05
3.07247700663251e-05
4.14960782436606e-05
2.54440491263491e-05
3.08446682587094e-05
1.28283888442675e-05
3.45728963522274e-05
5.34899340649888e-06
2.64837239839179e-05
3.13386532262767e-05
2.55380887692254e-05
4.64628601642527e-05
2.97418191963983e-05
-1.29247236445739e-06
6.13200010213176e-06
5.740791207644e-06
4.52153015199168e-05
3.7810226889606e-05
2.28954439825509e-05
7.14176944039066e-05
2.90495675049862e-05
2.00225702264077e-05
3.17355537777198e-05
4.65639198518059e-05
2.54353709157815e-05
5.36174686212209e-06
-1.13911291514499e-05
7.20581684535431e-06
5.32131503168697e-05
5.38303477011158e-05
-7.8685890412712e-06
3.07299717219888e-05
-9.29734865312666e-06
2.660649553085e-05
4.97799098256772e-05
4.12910938163054e-05
3.51395417277728e-05
5.30362080027628e-05
2.32052513001175e-05
4.96196213301293e-05
3.92280550240036e-05
3.96397477570835e-05
6.04787971663966e-05
9.99004751989803e-06
3.3242029271108e-05
1.56087089028611e-05
3.8957481044598e-05
1.65225329646712e-05
4.35307713158633e-05
2.04679753214459e-05
3.08492166395618e-05
6.04700121789491e-05
4.06751706231548e-05
2.55189310640305e-05
3.6213769093437e-05
3.79939652924119e-05
2.43130472431105e-05
4.1127874697461e-05
3.50984592369701e-05
2.99381695079934e-05
6.34101141545021e-05
4.66610963237262e-05
4.32503255224263e-05
2.28523605475052e-05
2.83808036068178e-05
1.96955218704185e-05
6.64004475621018e-05
4.45894364079919e-06
4.14840260582975e-05
2.72936657271117e-05
5.15769219792194e-05
3.49354972894488e-05
4.64848560079444e-05
2.94932053573622e-05
4.02831304582125e-05
3.61083979997667e-05
1.42433294574428e-05
4.19095849666633e-06
5.33869434814126e-05
3.89632719382439e-05
5.6752713527913e-05
4.29761609319784e-05
5.26751126125829e-05
4.61333867731096e-05
2.20675693217943e-05
5.44148962433393e-05
3.54968207773274e-05
1.10999413245354e-05
6.84719229376971e-05
7.27610795356293e-05
1.20877528309796e-05
5.98771715635779e-05
3.312507740151e-05
1.30295776417753e-05
4.53654105611695e-05
5.37840623279784e-05
2.24956499098442e-05
2.14302778813834e-06
2.76281943175822e-05
1.44062120492941e-05
1.05250099424136e-05
2.94389917340707e-05
4.35056508353883e-06
1.56926384349278e-05
1.77989815237822e-05
1.91753316791392e-05
4.35715735228723e-05
4.14564568044976e-05
5.49872088991154e-05
5.86826871971415e-05
9.35964515865548e-06
6.14750533853521e-05
4.36182884987232e-05
4.27956869575387e-05
1.60632154818359e-05
3.4679992402545e-05
4.46703057331832e-05
4.42273815530281e-06
6.61904587004946e-05
7.71781180089919e-05
3.50208803352184e-05
-1.04164628289508e-05
4.99528736283525e-05
3.55926931705585e-05
1.30303143904078e-05
6.90841078720151e-05
5.25648512277601e-05
7.07050682408113e-05
2.11904312473573e-05
3.48939164430233e-05
5.71218727797435e-05
5.33635669317336e-05
6.35735788623532e-05
1.45515423906533e-05
2.11158345009476e-05
3.42490884548752e-05
3.88030506543085e-05
2.8822272010579e-05
4.13314519118113e-05
2.07518955080282e-05
2.07093185905481e-05
3.02787928714291e-05
3.30192115828886e-05
5.92653376325916e-06
9.2985789142184e-06
8.47887435337529e-06
1.39924649417212e-05
3.79270539352528e-05
1.83335531351914e-05
2.73853727250584e-05
3.52167330244512e-05
1.97979337262412e-05
6.77468312116963e-06
2.28702790752105e-05
2.50319222070741e-05
5.41181264404224e-05
2.89787441775964e-05
4.40798735681451e-05
3.61881984418089e-05
5.8384330678819e-05
5.40451406125936e-05
4.82125534298574e-05
7.59884607473624e-05
6.10349568757707e-05
3.4479489220575e-05
4.40939773521438e-05
2.21375665288215e-05
3.88718396785206e-05
5.29265433837754e-05
1.88511567587221e-05
6.92205431769458e-05
-5.39727726693733e-06
2.02764173551648e-05
8.53517712350417e-05
3.47250330700958e-05
3.93656827789238e-05
2.72278733672183e-05
3.52352401107879e-05
1.26003867056706e-05
5.6468516058141e-06
2.59359492347521e-05
9.28019878041822e-06
3.99513670571506e-05
1.98377906511133e-05
3.69066543649556e-05
3.65151794430467e-05
3.75521231859873e-05
2.01951409380376e-05
-1.31241650757406e-06
4.41898688936843e-06
3.30444926092426e-05
1.952084118334e-05
2.89662846550149e-05
3.9443516616438e-05
2.54746492705269e-05
2.53968195959114e-05
-2.06812071251529e-06
7.25707322271369e-05
7.14571436537132e-05
4.55493989323227e-05
3.18878527986048e-05
5.46598333124049e-05
2.61831213472746e-05
4.9999456912217e-05
4.87371922324136e-05
2.9548253630244e-05
3.76017234165011e-05
4.16920946261898e-05
5.11740856147268e-05
5.08658503499459e-05
2.47402953154982e-05
4.61268767206292e-05
8.00073675935354e-05
2.10424680796652e-05
1.95357517259273e-05
3.81043108966631e-05
6.1059047267423e-05
2.97886681636977e-05
8.57389865163736e-06
7.32831401902074e-05
5.41605419001519e-05
4.27430511601157e-05
1.01588337320613e-05
1.94197228744349e-05
5.36055734495636e-05
2.60145302745851e-05
3.50634231940893e-05
8.1911474632225e-07
3.50446152231789e-05
3.57501332441524e-05
4.04984840806448e-05
3.11340622628953e-05
3.1222881401909e-05
5.26332918682318e-05
3.60810691518459e-05
2.12058395023887e-05
3.87515765018747e-05
7.37399601009233e-06
3.24224914486092e-05
2.89066904939807e-05
2.01171982107564e-05
4.49542755944821e-05
2.80481152280789e-05
1.86657858827288e-05
4.36343580030711e-05
4.17810890751152e-05
6.25979619248556e-05
4.23938397339802e-05
3.65036235414291e-05
4.65494394809551e-05
2.95811955829884e-05
4.79308625852707e-05
3.23246525534381e-05
4.03828712394648e-05
4.64490262967319e-05
4.46640180446425e-05
3.82305451722625e-05
3.31036326587612e-05
4.31143329622172e-05
4.67205496157273e-05
6.59600737169357e-05
1.32044625795811e-05
1.07527044216969e-05
4.89557577491281e-05
4.16297556584691e-05
3.8660386465718e-05
2.62647864737138e-05
3.19662287984941e-05
2.65089402105285e-05
-2.83514257135795e-06
5.75059230206299e-05
3.48951850473876e-05
3.59658010591924e-05
4.79911651237416e-05
1.79492777166858e-05
2.13188991444909e-05
3.77694929735942e-05
1.31587307575088e-05
3.62588866621884e-05
4.02510515792427e-05
-3.21237803416739e-06
4.2941611193667e-05
3.52868276450058e-05
3.6911062504556e-05
5.07285269825691e-05
2.57552494050651e-05
4.1236957324455e-05
2.35702290813324e-05
2.19192651857681e-06
4.42328332808299e-05
2.64592647476211e-05
1.26885988056356e-05
4.28934281486171e-05
-6.31225410755682e-07
2.92343361523503e-05
1.66520955219684e-05
2.44111426025895e-05
3.38437676636908e-05
3.33483649671944e-05
4.27060515603228e-05
8.01553264437662e-05
3.3622658342189e-05
1.2167976443974e-05
6.23456779514456e-05
1.41181725943234e-05
2.03384178702043e-05
-4.63451418248373e-06
2.5013490993904e-05
6.2446625785673e-05
4.49396535377407e-06
1.27828373764246e-06
4.62335820447089e-05
4.43481377768035e-05
2.28424041164801e-05
4.92262780869704e-05
2.42755224198745e-05
2.51593052633217e-05
5.61295118156649e-05
6.99584406113482e-05
6.15037968930668e-05
6.01214180794577e-05
8.92166703850496e-05
4.53096746726007e-05
6.62240270785706e-05
4.79963871258073e-05
1.03780675906547e-05
-1.16198335426759e-05
4.39430250252327e-05
1.82693876107058e-05
4.21166540902347e-05
4.80690067028245e-05
3.96553413260622e-05
3.58224164892716e-05
3.83910264079986e-05
4.56272953398413e-05
1.0805136991621e-05
1.7944360059257e-05
7.65253437156684e-06
5.07836310943358e-05
5.24679595754024e-05
3.63152446162231e-05
1.84717617308213e-05
4.13002664862633e-05
4.16945539356383e-05
-2.28690239372689e-05
1.01959181678356e-05
2.29061817309158e-05
1.42501347976173e-05
4.03167795471911e-05
3.76614823625176e-05
3.51965580994792e-05
1.39514298861229e-05
4.135064847932e-05
1.21879602737005e-05
6.18075190544413e-05
6.15890016296745e-05
3.67433987140693e-05
5.26750611321434e-05
2.40242698155475e-05
4.69810112994277e-05
2.66815977514869e-06
7.53960662598579e-05
1.87824494490971e-05
4.05647899325893e-05
5.26565150964824e-05
4.54604649674422e-05
5.02682187767052e-05
9.71317012075945e-06
6.11341734694388e-05
5.22896300345683e-05
2.95801335946691e-05
4.62727362070699e-05
1.60119202101549e-05
3.13187092128888e-05
3.47680092199021e-05
1.81088052803428e-05
-4.28432933006908e-07
3.44614377371361e-05
2.84977959692206e-05
3.74770018784242e-05
2.15982994143501e-05
1.4683355747243e-05
2.38170562455221e-05
1.92453585803296e-05
3.17479425871615e-05
4.96108518530302e-05
-5.06334533347491e-06
4.47140719014904e-05
4.78201736035579e-05
2.69200463513746e-06
1.30851134056689e-05
5.15841170713898e-05
4.03238386459689e-05
-8.93596636544893e-06
7.62184470242367e-05
3.80942825331545e-05
2.39813910785932e-05
4.56694478330023e-05
4.94631975427895e-05
6.42215819586221e-05
2.39973257193757e-05
4.59055932821505e-05
3.62741525443204e-05
5.49348163312267e-05
2.67542406449558e-05
6.77794313653313e-05
5.02858384224616e-05
3.90395266103084e-05
3.89150308699671e-05
3.88096638362394e-05
3.64570052102541e-05
2.85729327007447e-05
3.23317364208011e-05
1.5909907759027e-05
2.59704324064674e-05
-2.13493711341723e-05
6.09220665730568e-05
4.61869434030381e-05
2.23209076457133e-05
4.67163278203987e-05
2.33613473758543e-05
1.19016555806396e-05
1.1814150723548e-05
2.83196978665847e-05
3.53609815984478e-05
2.05530064818373e-05
3.65288530408454e-05
2.25042769968893e-05
2.09030307308316e-05
2.84734453132591e-05
1.83476177026785e-05
6.23664443254933e-05
4.99709495034796e-05
-4.17166976304182e-07
3.44635773737867e-05
2.94968747468338e-05
8.05291680032982e-05
3.19731888280793e-05
7.84406606190761e-06
4.88703616749828e-05
2.20620093271011e-06
7.56747846456207e-05
4.9477205618143e-05
1.56489400887795e-05
1.66903284952607e-05
4.67562555422652e-05
4.23671809215544e-05
1.86117257869384e-05
5.46517021332996e-05
1.11270947301795e-05
3.76473275914046e-05
2.04088780319843e-05
-7.02251819743521e-06
5.8803855420274e-05
1.86747578530817e-05
3.61724496195162e-05
2.38041730125073e-06
6.80964705947654e-07
9.13556536195514e-06
-1.62440902049729e-05
2.51080113561408e-05
5.83942883563056e-06
1.44278495724788e-05
1.1728179631057e-05
3.06451393455964e-06
3.05792763654795e-05
3.09279744804141e-05
3.71468832958009e-05
2.54789933624507e-05
6.35307012801555e-05
3.03130942555764e-05
2.94087895040292e-05
6.2287848096192e-05
2.43518762828666e-05
3.67221445582495e-05
5.26311580999301e-05
9.59536048620722e-06
6.66432964635673e-05
7.83531438512787e-05
4.50386279208255e-05
7.24042337418725e-05
-1.4363846968147e-07
4.58986565000192e-05
2.47603611180419e-05
4.48078532746055e-05
1.05875150409932e-05
4.1950634593157e-05
4.94608660981722e-05
3.29362265259722e-05
4.70526274176049e-05
2.00902262613692e-05
2.70086261756428e-05
1.79780927959284e-05
3.76486253873274e-05
3.89990483264777e-05
2.63181287221097e-05
2.36852029154927e-05
-1.98898278490558e-05
3.71715233688766e-05
1.0087009264122e-05
-1.0812903785998e-06
-1.42063322594005e-05
-1.13048934041232e-06
-3.42176047892576e-06
1.56459353166558e-05
1.96318036024525e-05
3.8035538078048e-05
4.36814594742997e-05
2.15708520994019e-05
-1.31359531444793e-05
1.43176312200872e-05
4.08926198546938e-05
6.53648240071444e-05
2.7241939187671e-05
1.02096718244478e-05
1.99887719535647e-05
2.05341198665863e-05
5.70479299463757e-05
-1.14560403746389e-05
6.16083042385009e-05
5.39271850653857e-05
0.000107257480667909
5.07150409649085e-05
6.87647979989734e-05
5.46313533518993e-05
1.94157456929923e-05
5.50912182559663e-05
5.32146973218853e-05
5.28011459725624e-05
5.57703915405915e-05
5.7313092452157e-05
3.87201952152794e-05
2.9459348836426e-05
3.87956045497324e-05
5.52141559112007e-05
4.50262857937812e-05
6.60277624124444e-05
4.34743722261326e-05
2.0879701699976e-05
1.61375726304206e-05
4.14711859472265e-05
3.17947551627898e-05
5.46487117546497e-05
2.91102214583321e-05
8.10557323484831e-06
2.09162048195758e-05
1.45268230679625e-05
3.62141193875366e-05
4.20852731085042e-05
-5.07180894313286e-06
8.59816956806312e-06
4.33792251822806e-05
2.7481580800801e-05
9.05890643981962e-06
-1.41112574969e-05
2.64357194872883e-05
5.45092975324428e-05
2.04766901683167e-05
1.44361445392131e-05
6.78275462960826e-05
1.62600523582564e-05
5.43027873295951e-05
3.3390787090021e-05
6.85624297913173e-05
6.29482927759811e-05
5.75763071451494e-05
3.86590350438657e-05
5.28372492901785e-05
2.98678142852351e-05
2.81523545393136e-05
3.96511480700313e-05
4.48867989057565e-05
2.87516086340003e-05
5.64684324573354e-05
6.30761982851957e-05
3.40354538213283e-05
4.87359534598415e-05
1.24054943335399e-05
6.00453307015858e-05
4.57255446428868e-05
6.66319969857026e-05
5.15531369577791e-05
5.17418885549172e-05
3.18934532033948e-05
-4.80218796525112e-06
4.22398290803571e-05
6.77290497521216e-05
2.1377064334606e-05
3.64286960825695e-05
3.63263729133112e-05
2.48036989233274e-05
6.92511687863578e-06
2.44245476925128e-05
1.06101627488486e-05
3.33476861622215e-05
6.85323569891743e-05
2.51986691826164e-05
4.32869285555475e-05
5.02452193239581e-05
4.37380452234284e-05
1.70041906822015e-05
3.45181628435766e-05
3.69439854630341e-05
2.85313703643953e-05
5.28521222646874e-05
-1.120732719835e-05
3.33305954755054e-05
4.38099470293185e-05
6.21243883870673e-05
-7.49574400836381e-06
2.295880127571e-05
4.0678267045851e-05
5.24556963136129e-05
5.12546968468933e-05
3.37958013374908e-05
4.10904335080648e-05
1.55331110515994e-05
3.90776601740365e-05
6.4003129798419e-05
6.08081490438646e-05
3.45931029137109e-05
4.09176785143259e-05
3.02241338969751e-05
2.85743216879567e-05
5.73604982870409e-05
9.68056750533571e-06
3.72587884903759e-05
3.11701704712668e-05
3.2340739559984e-05
5.0059965004182e-05
6.23475371341741e-05
1.80044565668332e-05
2.68742887019091e-05
3.63445337327746e-05
4.74826542131689e-05
2.90420869622299e-05
6.83026686792384e-06
4.69123041851323e-05
1.88039825961628e-05
8.23116561223972e-06
4.11953087378852e-05
2.95782309330432e-05
4.82088760443484e-05
2.94095186001977e-05
1.64964250317603e-05
2.34618980049201e-05
3.2831799793543e-05
2.37341668296586e-05
3.64583066363459e-05
4.76018208294457e-05
3.21599178026827e-05
4.52269028003477e-06
2.78824286746116e-05
4.1994231756794e-05
-1.25765040551566e-05
3.76647966836784e-05
3.80786100066742e-05
4.76594011325149e-05
2.36045425911898e-05
-1.94797332023619e-05
1.42785708496715e-05
3.7563970719375e-05
2.38197250414538e-05
2.86713856730552e-05
6.10792591823822e-05
8.11090192047176e-06
5.02035661340464e-05
2.9170536242316e-05
2.30966368710305e-05
2.15091315313865e-05
4.93313764989552e-05
6.6228369396716e-05
7.19605933808289e-05
4.67697062233511e-05
2.87570156935977e-05
7.34237191138896e-05
3.54470303217288e-05
3.05037667464755e-05
3.4999622506928e-05
3.27464121432867e-05
3.41053852336158e-05
8.80052143826258e-06
6.28423589069719e-05
1.5667720957754e-05
3.02241494415465e-05
5.01916354957852e-05
1.57583720436294e-05
3.33292920987471e-05
2.07380476919638e-05
1.6611052156738e-05
2.72749834718537e-05
2.12307451036232e-05
1.3589316329853e-05
1.54866383707862e-05
2.7789290253418e-05
2.82555137287823e-05
1.80651948631523e-05
3.10764428043237e-05
2.65910320966251e-05
2.41780379271171e-05
6.53266842393687e-06
2.85649128279078e-06
2.4516560473516e-05
3.69051401541396e-05
5.14980058067465e-05
4.36609416628977e-05
4.57666134229513e-05
2.62872551447222e-05
5.51186736226828e-05
1.11898279661497e-05
4.4786162955988e-05
4.85127941274187e-05
2.52274883308998e-05
2.88337560913012e-05
1.87465742291138e-05
5.8898671287946e-05
1.1259541963498e-05
4.20998426040733e-05
2.20570967317919e-05
7.46345978926055e-05
3.21245129513948e-05
3.36563227024249e-05
1.40788277707279e-05
5.63925945379796e-05
4.78723179296001e-05
3.87621183266778e-05
4.45106264358097e-05
2.31255926655442e-05
7.57665826152073e-05
2.07024228972422e-05
9.13233051698226e-06
1.00287269161382e-05
1.90762163505074e-05
3.02452134626043e-05
3.00447567446487e-05
6.28224520613945e-06
4.18358802648451e-05
1.63001677441344e-06
5.42973364653613e-05
-5.92561284002119e-07
1.57857623033249e-05
5.72460480119045e-06
-9.11275566840341e-06
1.66169561699354e-05
4.66553200056342e-05
-6.01638469046393e-06
5.69246828132556e-05
4.14664554501457e-05
2.2468919404829e-07
3.44619560374632e-05
-8.30997345397608e-06
2.20598296606192e-05
5.91384251772399e-05
3.42970333957322e-05
4.46677837016298e-05
5.32200352890995e-06
3.00193527262263e-05
3.53024848374525e-05
2.43819035797386e-05
5.41333144824477e-05
1.92459122082144e-05
4.19977294546878e-05
3.18217893276716e-05
1.37475233464155e-05
3.34453713194843e-05
5.04929832949417e-05
4.96980415680526e-05
6.10770773103406e-05
2.44455504609321e-05
7.36031226452959e-06
4.74574968972781e-05
4.40504788358567e-05
2.92787799387925e-05
6.09912213963275e-05
9.81069382186938e-06
3.78434213826789e-05
1.18198927274357e-05
1.70937801360987e-05
2.61653448645556e-05
1.87837643194785e-05
1.55585808425691e-05
1.22619486114181e-05
1.95360654460421e-05
3.17858635183835e-05
-1.60525593235618e-05
2.31636213814579e-05
3.33795264346642e-05
3.69580435017905e-05
4.25319400894481e-05
2.18181552798115e-05
3.63464836673844e-06
3.68065104499132e-05
1.76070454788138e-05
4.32006416942949e-05
4.18535385490018e-05
1.94483723346169e-05
-5.79658747285177e-07
-7.90180294149616e-06
5.11078676811681e-05
5.87051607915557e-05
1.29860179038977e-05
4.94743119259411e-05
3.15791728912273e-05
3.64703773886063e-05
5.45629896517661e-05
5.25960937319385e-05
7.13857639249378e-05
4.0371889770768e-05
4.78763052292561e-05
4.68337069721324e-05
2.53611375434131e-05
6.06415290439414e-05
6.03023424364453e-05
5.99498296023493e-05
6.38239258412149e-05
3.34549711914364e-06
3.35432749345856e-05
6.09941293146677e-05
4.49924579455059e-05
4.24621796511189e-05
1.56889759324545e-05
2.96313108875142e-05
3.83901824775018e-05
2.27157285454945e-05
9.2489853344245e-06
2.62879737672663e-05
2.32163355386653e-05
1.168404738415e-05
8.68639491284659e-06
3.3228057403347e-05
5.73955626987986e-05
2.88756227614407e-05
5.74602540783551e-05
2.38547704141386e-05
1.0868572989146e-05
3.19151011446955e-05
5.39500056648477e-06
8.17112776341507e-05
1.51174395638479e-05
2.2839980063945e-05
2.79211272916281e-05
2.29653994068658e-05
2.91281218796126e-05
4.92098307770323e-05
5.58024038298546e-05
2.14826504152541e-05
6.02095893485797e-05
8.15589101190601e-06
4.79398010772243e-05
3.74126219530418e-05
1.52555435787775e-05
-1.18026276634705e-07
3.08289585757712e-05
5.7327163475212e-05
3.15393642130843e-05
5.52995113184151e-05
3.584994674286e-05
5.46913992565161e-05
4.22289713906808e-05
4.46071968147167e-05
4.00444379180348e-05
5.51530677115296e-05
1.51020655499944e-05
2.52864530293181e-05
7.03505929833243e-05
5.88484165330007e-05
1.94644597780312e-05
3.42658576565174e-05
4.28954846553186e-05
4.501844639769e-05
3.53771789563293e-05
4.25359018249599e-05
4.00836546689661e-05
4.3555563580451e-05
2.53248176800249e-05
2.72180103549708e-05
2.05923589658075e-05
4.58009267144439e-05
2.60349338350328e-05
3.58308391190042e-05
1.45209056511849e-05
1.93615561707312e-05
2.90908273443231e-05
1.15753762637314e-05
5.12495157180252e-05
4.82236833720322e-05
3.5337472852493e-05
2.60525152271302e-05
6.02552574456806e-06
1.69017077474525e-05
1.25723682921128e-05
3.46056497815915e-05
5.41428237968812e-05
2.15362126002894e-05
5.30064058209669e-05
3.00263795271521e-05
7.98413140610857e-05
3.79697432240553e-05
8.74010542051935e-06
1.00025032554543e-05
2.53173399628607e-05
1.73837682727424e-05
4.37995592900923e-05
4.7186638580669e-05
6.95467813742517e-06
5.66509465223258e-05
6.48789477896372e-05
1.57423929365073e-05
2.3185456102186e-05
4.65674099488616e-05
2.10483372117793e-05
5.91990349942929e-05
5.0107036071504e-05
2.2182858322306e-05
3.29384011233154e-05
3.24761438601994e-05
3.39969373735997e-05
2.82800183388594e-05
4.02712460548943e-05
4.89177249684508e-05
4.73339616841567e-05
3.10289997704335e-06
2.98695555073909e-05
1.63729699027929e-05
2.29047067336606e-05
4.63526341526126e-05
4.73919014925801e-05
8.09654267709806e-06
3.85147397932472e-05
2.54830148647532e-05
2.54693986535036e-05
3.39564144598213e-05
3.82638684992661e-05
7.25007629892045e-06
3.59789805642628e-05
4.15798695960184e-05
8.06978728492949e-06
2.37879650978665e-05
2.24344899213261e-05
-4.87112574335997e-06
2.23743635094493e-05
3.0908051428796e-05
4.8851761502424e-05
5.29706489113647e-05
-4.11635542721352e-06
2.69234499950408e-05
2.83250074819218e-05
1.58315659308722e-05
7.28475955458354e-06
1.47304772600538e-05
1.51343603147687e-05
1.81142375908263e-05
4.69144148781771e-05
6.95109330779892e-05
4.42745798118304e-05
5.87930827923303e-05
2.51406246791899e-05
3.01415576380949e-05
3.63555119839387e-05
5.96792037958345e-05
5.52259942355097e-05
3.25418527462786e-05
3.8878780355191e-05
4.1326049930586e-05
4.78475815538151e-05
3.19525563230165e-05
5.0528199676356e-05
6.21066153300505e-05
5.52894072738703e-05
2.07218271123004e-05
2.61368973911022e-05
8.86912123375057e-06
-1.2684123463696e-05
3.67448789414369e-05
3.90556249846105e-05
2.32309402722755e-05
-1.3806673069721e-05
3.45422386743354e-05
3.70668913216413e-05
1.37323896553052e-05
-5.96817191142192e-06
3.22319295781722e-06
3.01716009329113e-05
4.80408972756862e-05
3.60437294235653e-05
8.99612929903575e-06
1.82386081257528e-05
3.66285227943004e-05
3.70705143010231e-05
5.02362698072806e-05
2.96787424085765e-05
2.33857618421664e-05
1.24926746226492e-05
2.3697909302053e-05
4.9451650518485e-05
5.69508471011279e-05
1.54354635754663e-05
6.88565045952254e-05
6.17183093365669e-05
6.47681150424155e-05
6.04007923423449e-05
8.13036025296692e-05
4.11291374963682e-05
4.44010057925801e-05
5.66287115642268e-05
6.37045518574322e-05
4.36024326672978e-05
3.81592291810617e-05
5.01751497770915e-05
3.61526345726575e-05
1.64298764845364e-05
4.4507989213273e-05
1.17098121072933e-05
2.17809665019399e-05
2.60360137342767e-05
4.3233384462019e-05
-9.62351813939556e-06
1.27273411889919e-05
1.12608200210761e-05
6.07866945104939e-05
5.81809567510925e-05
3.152303827371e-05
1.74504920138746e-05
2.02429620904552e-05
-6.38931777113807e-06
3.06365179059607e-05
2.15382767442639e-05
3.99758119899453e-05
3.30246974825664e-05
1.82767319048912e-05
2.76360104952947e-05
3.16666192749942e-05
2.41765228968398e-05
-1.95281085282024e-08
-1.25844545373932e-05
3.45556707519867e-05
5.43160667518519e-05
2.18094827731935e-05
7.45549597373792e-05
6.78305719241906e-05
6.66251316314358e-05
1.20985173866762e-05
4.49147428785542e-05
4.46637931785019e-05
3.34376400444938e-05
4.6004321679238e-05
5.03898036610144e-05
6.49796550530845e-05
5.13237319138335e-05
5.02429238148303e-05
6.01744803293309e-05
3.10730249814351e-05
-5.96508542151294e-06
5.13218229791631e-05
6.78732606897667e-05
6.11714442059852e-05
1.10880477550213e-05
2.43642139817264e-05
4.5027017677885e-05
5.38655835091685e-05
2.10719624616328e-05
1.53313674947808e-05
9.72506939318414e-06
2.57307557595651e-05
4.27208430530231e-05
1.2390048900804e-05
1.27835409934149e-05
-1.21143231036533e-05
3.66645363020459e-05
7.88464201305705e-06
1.19232396826817e-05
-4.07270874693388e-06
1.86041859429901e-05
4.6777664390884e-05
2.28066536940606e-05
3.53049704608775e-05
3.74615706618151e-05
1.75916959744743e-05
2.96769701785092e-05
6.38592174748806e-05
4.91186269785573e-05
5.43621972065394e-05
3.64700669409025e-05
2.12256393597207e-05
5.02947218242273e-05
3.64772747317768e-05
7.47787792786615e-05
2.43521887500414e-05
7.87933107086727e-06
5.98703601667158e-05
1.59011520325406e-05
-3.99068268295632e-06
3.7247191496422e-05
5.51308115203992e-05
2.52271062867095e-05
-2.3464943058622e-06
4.25831652089912e-05
3.48777622874587e-05
3.67231391673247e-05
3.59362102490286e-05
3.9980158965841e-05
3.17650636265417e-05
5.41489571616991e-05
2.93929164533672e-05
-1.05653935648456e-06
-4.83953281725682e-06
2.25662094160441e-05
3.96026903644499e-05
2.64790067261997e-05
3.1999954306447e-05
2.33605796161216e-05
3.23581974408526e-05
1.12449586010273e-05
2.16824694774288e-05
2.63758247815102e-05
4.52351526389235e-05
1.73544211689288e-05
7.65173214999581e-06
2.0930334742836e-06
3.36839807569102e-05
2.56268438948867e-05
3.08951056785615e-05
1.55001427865188e-05
2.65989819787176e-05
5.5426286992758e-05
5.86828515503946e-05
4.62460313790963e-05
3.45708327903922e-05
4.02878755074031e-05
4.65027790638025e-05
5.53249428392674e-05
8.56229803244796e-05
2.52290626917e-05
3.69510166852989e-05
1.24035059055271e-05
4.36729696114859e-05
3.4914612578321e-05
4.59627772702685e-05
2.4885627056244e-05
5.45516066856591e-06
2.71662731431716e-05
2.57606918227839e-05
4.04427726952241e-05
3.8198050084492e-05
2.22027357259065e-05
-1.78794552333241e-05
7.50368723928684e-05
1.19145362008739e-05
