# Supplementary material for: Research on computational propagation and identification of mine microseismic signals based on deep learning
Source: PLoS One. 2025 Oct 22;20(10):e0334641. doi: 10.1371/journal.pone.0334641 (PMC12543183; doi:10.1371/journal.pone.0334641)
Supplement: S4 Data — (ZIP) [file pone.0334641.s004.zip › 000100700000401.xlsx_0.txt_24.txt.txt]

3.66403968530431e-05
3.33397522048231e-05
1.38273409759065e-05
2.36292843190386e-05
-3.18286885285618e-06
7.11812750578368e-05
5.10351226570866e-05
1.82356077217769e-05
2.41284498027762e-05
4.22032835515577e-05
3.97052772733619e-05
-6.52000440809329e-06
2.9452665876576e-05
6.62088146269975e-05
2.50768141819013e-05
6.8450384577688e-05
3.57636050333234e-05
4.4189926408878e-05
6.81166694434569e-05
5.25592318301964e-05
-5.01566923013521e-06
4.04982029912148e-05
7.65916879814908e-06
2.14487137038821e-05
4.75694582096249e-05
3.70528225311209e-05
7.79971048602932e-06
5.51644271402316e-05
4.79595980563065e-06
2.27192330506792e-05
2.61594049886889e-05
-5.99349700428368e-06
3.45157737824086e-05
2.01364880127344e-05
2.83959719936471e-05
5.1783388874761e-05
1.17173862460501e-05
3.6205003805423e-05
-2.25326170912879e-06
1.19949455304304e-05
2.26095206849888e-05
2.99846642806597e-05
5.27278520226086e-05
6.51154010381881e-05
6.15736373733046e-05
4.27871789582763e-05
5.79319308919827e-05
3.01251194640554e-05
3.66299764082267e-05
3.51820680211464e-05
8.83502262116955e-06
7.98835683238961e-05
3.10797270957875e-05
5.34804849347471e-05
7.98543966670611e-05
5.17047933294045e-05
1.19360582218688e-05
6.11488898027092e-05
3.09684332215472e-05
-2.96811766767162e-06
4.66897940850869e-05
5.23198779690418e-05
6.98680257944285e-05
5.89256785662437e-05
3.56635589367838e-05
1.29738636516173e-05
5.86238779278973e-05
7.26465632458882e-05
1.33089342173877e-05
3.98790822160589e-05
3.79523901826612e-05
5.24830892873449e-05
3.99426960314052e-05
1.88272608667916e-05
3.92725764466078e-05
1.64543002905196e-05
3.00210468405167e-05
5.66424043440525e-05
1.74052424953959e-05
3.74277570790257e-05
7.36244837554706e-06
3.82045220694178e-06
5.06586431704643e-05
2.90363454505658e-05
3.84505344216373e-05
4.42219084321193e-05
2.68376330583244e-05
4.36425674577394e-05
4.90162922293393e-05
2.99783202493446e-05
3.00194481974003e-05
3.64251930982819e-05
-2.44983756894337e-06
2.48705159192108e-05
6.08408242564853e-05
3.72600925272124e-05
6.94897181331181e-06
1.80880421623356e-05
2.4810498465743e-05
4.3229143784419e-05
1.60690664859732e-05
4.59186925968372e-05
1.18706014074568e-05
6.77569910924811e-05
3.18311731043594e-05
5.36450734215109e-05
-1.02005362265272e-05
2.69956499475307e-05
2.59831478915144e-05
4.3675653055852e-05
5.74623262190055e-05
4.25457582200027e-05
3.1646117639584e-05
6.98657484797194e-05
2.37196156474797e-06
3.93460280936035e-05
1.21240808630891e-05
5.21894348327492e-05
6.1066361259498e-05
2.31733597038494e-05
5.80340087749708e-05
3.28736026206782e-05
4.81585739935505e-05
5.90745742655667e-05
6.5681431549329e-06
7.6143329549776e-06
-4.97580530002427e-06
1.74281295638126e-05
-7.01214197332166e-07
3.15149595722545e-05
2.20181493720634e-05
2.63875085034235e-05
1.19877617734862e-05
4.98260687134423e-05
2.24795981495045e-05
3.60683554311522e-05
4.93241122353261e-05
-3.99743701362545e-05
2.37076516072494e-05
3.61140699460007e-05
1.5650254507726e-05
4.5574417483134e-05
2.20486985295057e-05
5.47240931773291e-05
4.04880983476565e-05
5.51602124202282e-05
2.04477491822123e-05
1.79184033063231e-05
2.56145732309666e-05
-2.3468194525663e-05
4.13604848552823e-05
4.25982312812323e-05
2.80369134774912e-05
3.50209416420398e-05
3.89616500408113e-05
1.91313820479251e-05
4.97920290403952e-05
4.4910223008868e-05
4.97594765093706e-05
7.17738493752019e-05
3.36760060545939e-05
3.54500912034091e-05
4.81649593430784e-05
3.47921902936891e-06
2.49843364536107e-05
6.11821698176409e-05
1.88148541077815e-05
3.04321708417153e-05
4.28950004096155e-05
2.56454503122239e-05
5.36874767374426e-05
1.33605797585473e-05
2.17179700771741e-05
2.83565320710861e-05
5.09424316014508e-05
2.42578483278353e-05
7.34106993624843e-05
1.66709246534959e-05
3.45275215619583e-05
5.85843105495112e-05
5.328703884134e-05
4.04735159269164e-05
2.8896345515921e-05
3.20340595875917e-05
-9.92614242999068e-06
4.02272368738261e-05
5.67239736691985e-05
5.36300354922029e-05
2.22203449647375e-05
6.95392723607285e-05
3.23296024098416e-05
4.13601967762953e-05
5.38515097700672e-05
4.35154005319843e-05
2.64734415883621e-05
7.66276602247613e-07
1.45842121566651e-05
1.9282112568932e-05
5.42287305227213e-05
2.91349928524805e-05
2.69700954115476e-05
1.26024867704681e-05
3.08555670710231e-05
-6.52734954259489e-06
3.3811442820014e-05
2.73041461393346e-05
3.91600928953723e-05
5.74026717548793e-05
5.03813721985531e-05
1.38958916943833e-05
6.22234769057882e-05
4.29067814905962e-05
3.72158765267604e-05
5.39960472178215e-05
3.73615557217e-05
3.54031073084651e-05
4.0757234792636e-05
1.66870801741835e-05
9.41141350280172e-05
3.47683509968205e-05
6.56136589299222e-05
5.1831155275892e-05
2.10126668166179e-05
3.68799239254179e-05
3.39300294099771e-05
5.43650352138475e-05
4.89315417906475e-05
1.85036072642295e-05
1.40337620878934e-05
7.50075598782424e-05
7.42570165586193e-06
3.0793940134403e-05
2.65595955574869e-05
1.92755993142637e-06
1.76350078542414e-05
1.73793724046038e-05
5.02452323005884e-05
2.0109089209611e-05
3.61268988060719e-05
5.63427043918298e-05
3.53902013307794e-05
1.57002525569307e-05
3.16338270216817e-05
1.60379129966206e-05
2.8259190644401e-05
4.9183723025803e-05
3.60882856781003e-05
1.93946139979635e-05
5.01092527228491e-05
4.03170216934921e-05
2.15495392134898e-05
6.66221041922573e-05
3.59563385709829e-05
2.81479839206105e-05
6.41291524183304e-05
3.24271127568109e-05
2.28896167176277e-05
6.47608864095208e-05
4.85684024276469e-05
7.0845564450521e-05
2.20396512190653e-05
3.65922346909366e-05
5.93990815317835e-05
5.4330155133219e-05
4.48281523392035e-05
2.35898790648912e-05
5.51706752474854e-05
6.52492266169069e-05
6.46306369036172e-05
2.63994892878268e-05
3.53470180528618e-05
3.45693783379124e-05
1.94365833108853e-05
1.5880522236426e-05
1.54594354806049e-05
4.15875190627629e-05
4.41413173900061e-05
4.57389159223427e-05
1.70602788417663e-05
3.83290464217387e-05
3.01614550151705e-05
4.7657740212033e-05
3.35969205144949e-05
6.74563489801642e-05
2.74142928154906e-05
3.72328626123989e-05
3.00004920862064e-05
2.7310233767416e-05
4.2215709575581e-05
6.27390293301877e-05
5.65419941182894e-05
6.79917138035246e-06
4.12524266464524e-05
2.81023255195315e-05
3.77707938603294e-05
7.96297634728479e-06
2.02226321698829e-05
4.75102510228252e-05
8.03236953140833e-05
7.50586649632604e-05
1.23565699833357e-05
4.46751701759373e-05
5.02798610328e-05
1.33461593262246e-05
4.77717016521746e-05
2.18862482278319e-05
3.74280917732974e-05
4.05232674894019e-05
4.22273079858757e-05
2.3023863019124e-05
5.10756429570611e-05
-2.58180908594827e-06
4.88044515951505e-05
1.98861350911389e-05
2.20308735903867e-05
5.12004374280149e-05
1.557358445911e-05
3.22614760323646e-05
4.2459921074037e-05
2.84843689826985e-05
3.62801689505106e-05
2.28357422158942e-06
2.15152552562246e-06
1.47210329547306e-05
4.23281911787666e-05
4.73211651351157e-05
3.22554894644262e-05
2.46489152527526e-05
4.69395787645526e-05
1.07798564240877e-05
2.54103491974499e-05
5.6650170361933e-05
4.03193696368194e-05
3.36943995998274e-05
-4.59165575521647e-07
4.821412723149e-05
5.16610396798099e-05
3.14730671866788e-05
4.10284766654415e-05
3.49851437048622e-05
4.0921506164949e-05
4.81504697255139e-05
6.27999620182439e-05
2.81158767596992e-05
3.31240201580427e-05
5.78761455009341e-05
5.78097654533786e-05
3.91423660468741e-05
5.25893127812241e-05
2.21001726157728e-05
3.82131630783167e-05
1.59219685845464e-05
9.85750591515714e-05
2.16967945509068e-05
4.74615294601495e-05
2.36237853411928e-05
6.88304862354002e-05
1.24716088298695e-05
2.38379099574369e-05
-1.01415577654411e-06
5.55960140951324e-05
4.00912329062924e-05
-2.61242019600593e-06
2.22915727254176e-05
5.31263538641542e-05
4.64830442559893e-05
1.41599260369107e-05
4.39023558205108e-05
2.31845210928843e-05
2.14738154056648e-05
5.72395580784009e-05
5.81797162234298e-05
1.88927513553557e-05
6.61134500519558e-05
2.98771693906641e-05
2.98944173115859e-05
3.11116870523865e-05
1.1349184147349e-05
-3.76157667515864e-06
7.12615545031747e-05
4.53605175149122e-05
1.96862903318219e-05
5.1110727034546e-05
6.05600955704465e-05
2.6199342327659e-05
2.46538463007522e-05
1.72817030334701e-05
2.22042861690377e-05
2.3074031150851e-05
6.09059209572354e-05
5.26822508482662e-06
4.13067171559092e-05
3.40443917384416e-05
2.82873627121999e-05
4.0500821631973e-05
2.43364185111205e-05
1.80794723181027e-05
3.61119540083283e-05
2.47698013301338e-05
3.94080236103592e-05
2.72570373573386e-06
3.84798182552443e-05
2.76033210074538e-05
4.47846591639097e-05
2.67999731146383e-05
2.13964562153688e-05
3.43442592127778e-05
1.91267813822498e-05
3.52357935914734e-05
7.47364475757253e-05
3.72227286058438e-05
1.83829456268527e-05
1.77379960336297e-05
4.39896247790854e-05
3.15960129130317e-05
3.58394776702897e-05
8.30380048989418e-06
2.14173357779159e-05
3.01181575295441e-06
5.36535554864143e-05
8.83216623624495e-06
5.07456224126926e-05
2.9776705145657e-05
3.46839081602147e-05
1.7699052823458e-05
4.97780925577199e-05
3.80452319585245e-05
4.66635649424129e-05
4.15658887416853e-05
2.69057533506803e-05
3.99287599453511e-05
3.24154970724035e-05
3.5165917645978e-05
1.79109013377398e-05
3.10056479549032e-05
2.59060656093519e-05
9.88028775531662e-06
1.59734970670743e-05
3.4470122739577e-05
8.52044328767371e-06
6.2425575903477e-05
5.84213842608532e-05
1.65073444607796e-05
3.64170272016002e-05
-1.2018052764269e-05
2.13940220026909e-05
4.26418677471647e-05
4.8227829477274e-05
6.0383969349025e-05
2.92195331285134e-05
1.83811856293954e-05
5.35076788009615e-05
2.95529183799735e-05
1.71026405538479e-05
5.79536390448836e-05
2.61984960688384e-05
5.4658593146849e-07
-2.67590709313534e-05
3.77797001816908e-05
1.78944709330871e-05
4.80972849379041e-05
4.10765577965501e-05
3.60470002364133e-05
6.78890297228638e-05
1.01974742029752e-05
4.20432568640169e-05
2.2797954946295e-05
6.03807172445341e-05
4.97925732883978e-05
2.09538187814512e-05
1.37083866250516e-05
1.95818913578943e-06
4.94478231620359e-05
2.99122831143346e-05
6.53180877942315e-05
3.87391223586736e-05
3.16479518504386e-05
3.23729954918806e-05
3.64118449299133e-05
7.03883769151062e-05
2.19140878724673e-05
3.34903457306011e-05
4.98411757584294e-05
5.54213433777649e-05
7.08931714569798e-05
2.93526608864931e-05
2.20019217825547e-05
4.24642241302076e-05
5.69318493072151e-05
4.72691428316124e-05
3.4512565390996e-05
3.51012057901296e-05
5.84770228143075e-05
6.1834115331514e-05
5.96496409187654e-05
1.73907338012696e-05
5.29614351251736e-06
3.34870975764723e-05
-5.55103860011728e-06
2.26426812042741e-05
-8.15401950943879e-06
1.09300422618619e-05
-1.29321603475964e-05
2.61026654624649e-05
5.75613859108846e-06
2.70589280985378e-05
3.73057596877036e-05
2.28280415924023e-05
2.22443874307863e-05
3.45323184340991e-05
1.90007183317343e-05
1.44007121456894e-05
4.06207662940406e-05
2.58671717826126e-05
2.82873952462862e-05
-8.73058637892539e-06
1.80142646508017e-05
3.43985518957255e-05
3.46342182860263e-05
3.25109007061282e-05
4.88880187310803e-05
1.61345448708822e-05
5.87751551467346e-05
9.17736754976199e-05
3.19120395790925e-05
3.90783254281962e-05
7.44264963845189e-06
7.97048995313645e-06
3.61365026305484e-05
7.38349726168652e-05
2.83460282915133e-05
5.21137493538512e-05
7.92535176623223e-05
2.02592849462597e-05
-4.25533906849731e-06
4.11522468497613e-05
4.68538843207247e-05
3.23768282213888e-05
1.86615756602555e-05
3.15874810484505e-05
3.01408342236118e-05
6.56521037966281e-05
4.16316488200785e-05
5.59512372502025e-05
3.64783466544052e-05
6.50562392685309e-05
4.21932342376976e-06
4.15921950870267e-05
4.80361229641168e-05
2.51700955804119e-05
5.86638147002367e-06
3.95839568573091e-05
7.73208903452455e-05
3.02323327380945e-05
-7.39502026686613e-06
2.39207489351494e-05
1.16904732677129e-05
1.12419934283623e-05
4.42293156634674e-05
4.63484790255184e-05
7.59556090060032e-05
1.94627319531515e-05
3.14013815388996e-05
1.43003227673399e-05
5.70533680397411e-05
2.48710163734285e-05
2.12195983506669e-05
5.94289987751594e-05
3.34366384185861e-05
1.68259595827941e-05
4.18795275121968e-05
1.82189735604473e-05
3.39318713809677e-05
6.82926205934587e-05
1.09931941631873e-05
2.59116927164834e-05
3.5021257531191e-05
6.2829091509046e-05
2.84603843198435e-05
6.51871039629125e-05
5.77744356196855e-05
1.82376747361242e-05
1.71038183778048e-05
4.08407454027667e-05
7.92239543142542e-05
3.70256919304595e-05
1.23844334553107e-05
2.88691283127113e-05
8.27983248875385e-06
2.0874348450321e-05
2.24610022913467e-05
7.74760651283535e-05
4.49216099275102e-05
2.47096087597255e-05
6.52506839960245e-05
2.60000702526588e-05
4.93889535089769e-05
6.27278770367268e-05
5.38738053771068e-05
2.80737696739347e-05
3.85650379305605e-05
3.90434976377838e-05
2.46096507406427e-05
5.59666165037928e-06
2.97919018855398e-05
4.90400877743133e-05
5.27122938855988e-05
4.6340500633985e-05
2.6274222115722e-05
8.2558448050892e-07
4.68867417674328e-05
2.35897781256066e-05
3.75197439768829e-05
-1.32103843296444e-06
-1.08658196066021e-05
5.27446822001868e-05
3.34446091954045e-05
1.52357833222477e-05
6.68582543110741e-06
1.76923648219801e-05
2.03235877541692e-05
4.10629309593146e-05
4.20617707468276e-05
2.95663639545327e-05
3.49451461351347e-05
2.97306434979871e-05
3.14919585407803e-05
2.26382343582237e-05
4.83047310764656e-05
3.92782049865692e-05
-2.0245243743535e-06
5.46796635284252e-05
4.2650794231445e-05
1.39855080440817e-07
5.61448981443607e-05
3.06441931570551e-05
3.37969326198376e-05
5.96164580439661e-05
2.97447934444048e-05
1.83355389769017e-05
2.85910793391366e-05
-6.65335905323747e-06
3.75740486865987e-05
4.31056370719641e-05
2.27702466893572e-05
1.75462762439409e-05
3.66941081810354e-05
2.33386822733194e-05
4.0913389727468e-05
-2.21402161743903e-06
2.85121992816573e-05
7.42978153256093e-05
2.3489617331761e-05
2.32124670093272e-05
-1.82027659918742e-05
3.55989735041992e-05
4.29258325804231e-05
2.03592999335118e-05
2.1756548604512e-05
2.81174629566634e-05
5.19500779241039e-05
2.4735039338497e-05
1.43605514622772e-06
5.79708962187384e-05
3.39690906774598e-05
6.88555471958533e-05
7.2748305745073e-05
5.5358571818985e-05
5.50130534003992e-05
3.38925639545129e-05
3.6899098413884e-05
3.61054749214965e-05
3.76004489188081e-05
2.45894015828507e-05
4.1095094111295e-05
2.78148294734444e-05
2.29585370096211e-05
4.00528971578056e-05
5.02460587250219e-05
-4.06573040036549e-06
3.86611675164187e-05
3.64787214268619e-06
4.73790748605114e-05
3.09785228942088e-05
1.59094191831763e-05
-1.93766188830502e-05
1.48439934997413e-05
1.61375348943238e-05
1.72160097138113e-05
7.51587411621096e-06
-1.48055937430717e-05
3.53071887487895e-05
3.79542598042559e-05
1.19318753560677e-05
2.1821294458273e-05
1.72301289978835e-05
1.58479184684341e-05
1.98854673140409e-05
2.47798125575411e-05
4.25937178866217e-05
3.30648464261529e-05
3.67209263591035e-05
8.26486909124032e-05
5.27992563469584e-05
1.51626202846689e-05
2.90425364703102e-05
5.83353855224796e-05
7.15647750346031e-05
3.65713870880614e-05
3.38809199947319e-05
2.78030663796719e-05
4.84768280997451e-05
2.90769870380076e-05
6.28393201498771e-05
5.32979538822492e-05
2.77493374893265e-05
4.21045987425826e-05
6.91050751096676e-05
2.47547904152431e-05
3.20462249133206e-05
6.17811604744127e-05
5.01348362379157e-05
1.72572972551991e-05
5.65650565392537e-05
4.91575184291263e-05
4.89218854651591e-05
2.58170011388207e-05
4.74237612731574e-05
6.05814058932378e-05
4.07429182632459e-06
3.2126965483245e-05
-1.1366125363456e-05
3.4966419254028e-05
2.07841612668335e-06
-1.2080443064661e-05
3.08789125486669e-05
3.77003597118604e-05
1.95753531502596e-05
2.46258648771016e-05
2.38751364211309e-05
3.31595026215484e-05
1.89720701536672e-05
6.96671158173665e-05
5.63466368227995e-05
2.4061500068684e-05
3.56306525192951e-05
3.93721501563825e-05
4.14153860610588e-05
1.75922435177634e-05
7.7816750050528e-06
2.35484252582905e-05
4.72886264105301e-05
5.00050183542634e-05
4.07951336167596e-05
3.75082000620401e-05
2.91888641021562e-05
5.14184638205182e-06
6.11907551116801e-05
5.02472339503445e-05
2.69426668149156e-05
4.66537638174284e-05
4.65434693364205e-05
2.63670352466889e-05
5.45763652715701e-05
2.85015406646354e-05
4.83977661972367e-05
-1.04947628503979e-05
1.80548080766856e-05
2.87504090352007e-05
-2.06736630904405e-05
2.87186968660768e-05
3.78819813224245e-05
8.30112725382732e-06
3.07189890867293e-05
2.76666331345917e-05
3.2474544262983e-05
6.18293321119853e-05
4.13304672822725e-05
2.70670134414592e-05
2.629478165015e-05
3.39296920497571e-05
1.43129088826764e-05
4.37812998205172e-05
2.1406580511803e-05
5.49519579345387e-05
2.80531639915968e-05
3.56573954348308e-05
2.12134681557709e-05
4.16486071696449e-06
7.07538292889378e-05
-2.91096199928418e-06
5.78624718076426e-05
5.30796234225928e-05
4.48389098416797e-05
3.69018365748975e-05
5.39484130133697e-05
4.82720909480747e-05
7.99784052851426e-05
1.55638254611472e-05
3.73298060731058e-05
6.069022756691e-05
2.35951393196616e-05
3.38500334457149e-05
5.48699382744935e-05
1.33515597386186e-05
4.32081639782951e-05
6.0207751562812e-05
1.60951390319152e-05
2.95413546437099e-05
3.35712449895636e-05
3.66549415048735e-05
5.05141351276181e-05
4.44806794307768e-05
3.62231989403197e-05
3.3782709564792e-05
2.6489441403921e-05
4.45050850306453e-05
1.82141628202822e-05
2.09862055416742e-05
5.64728194831437e-06
3.56881767338446e-06
3.51036579864732e-05
-6.96352357715013e-06
-1.46457802838538e-05
2.23719222086935e-05
1.33060428266462e-05
2.8522438812887e-05
1.11512779802149e-05
6.99612726373752e-05
2.65452869193486e-05
3.03664267002709e-05
4.79132040891248e-05
5.9685452749428e-05
4.41968081212674e-05
4.84574793736419e-05
7.17127315653171e-05
3.6524202317361e-05
3.07471335946532e-05
1.85372768680983e-05
1.55566981411999e-05
5.83978432991484e-05
3.37188805340442e-05
3.5221699626592e-05
7.85742758671666e-05
2.27186748562943e-05
3.04332453515475e-05
5.07875130271042e-05
3.55628846920844e-05
1.77670439008546e-05
3.47287591574015e-05
3.97265880759895e-05
4.31244310687876e-05
5.4420738030135e-05
3.68364340743906e-05
5.4940810605042e-06
2.15337422523728e-05
7.49652274172714e-06
3.59907880600353e-05
6.19644459444556e-05
4.45046462422713e-06
1.35544590720175e-05
6.52757011133969e-05
1.93114761466732e-05
2.47399719419483e-05
1.66795121385728e-05
3.85864956276238e-05
3.10616742935013e-05
4.11230913436157e-05
2.25807169669609e-05
3.7322069430407e-05
2.41105235650714e-05
6.60552079704159e-05
1.47180199100309e-05
1.52458312459101e-05
1.39206880004947e-06
2.50129649271691e-05
4.67602429362611e-05
5.69979270013395e-05
2.92078337424145e-05
2.9611478347102e-05
4.37039278134872e-05
2.94027919651211e-05
7.69376178822456e-05
2.3260291691047e-05
5.44420518618497e-05
4.21450676443924e-05
8.11014644234813e-05
2.80176338557737e-05
1.63590599614152e-05
2.9505770850861e-06
2.52707618506666e-05
4.64424236791787e-05
3.41679673315877e-05
5.86023302747682e-05
4.66434524974587e-05
4.77336841874345e-05
1.76803852883531e-05
3.06491108530964e-05
3.96867037752496e-05
-3.56685830248196e-05
1.72947089598664e-05
7.2728263595038e-06
2.08662467510283e-05
4.55216146778866e-05
3.88917315050422e-05
2.00672710602707e-05
4.05798713820615e-05
2.39266509337003e-05
2.76911213189995e-05
2.83174075154489e-05
-1.52080666686096e-05
1.34177990870272e-05
4.70163206591928e-05
4.25086617431804e-05
5.00671028277777e-05
1.55483864444659e-05
2.77871011144385e-05
4.68203819464193e-05
1.61972648760305e-05
2.99992634953051e-05
2.15162018509755e-06
5.84584197761677e-05
1.2510053164926e-05
3.53124796705163e-05
4.10882189902112e-05
4.25878631905746e-05
1.139955563093e-05
1.90845862509593e-05
3.20580037253233e-05
4.78756945320965e-05
3.79382343383546e-05
6.71167221847842e-05
5.47613289013431e-06
6.06160917837393e-05
2.47185267177733e-05
3.35377024440771e-05
8.93604983906638e-06
2.52519438133297e-05
6.87509810767724e-05
1.19001520183637e-05
-4.69464963449846e-06
5.95124275964233e-05
3.06986787822251e-05
-8.49892417920521e-06
2.17245508607703e-05
5.03403526980801e-05
3.46983881228504e-05
5.58663510185185e-05
3.10532119237622e-05
-1.02603962275934e-05
5.75347840993859e-05
5.13266464586276e-05
5.56682986803279e-07
3.39598011091622e-05
3.92402599755985e-05
3.61473466746251e-05
7.68948255417959e-06
1.87697995607053e-05
2.18893726271546e-05
6.30932024580163e-05
2.05902801042066e-05
2.66854841791333e-05
5.26136879770972e-05
2.16997922075277e-05
-6.13112778963663e-06
2.90038690376674e-05
2.53263026296226e-05
2.24816319905163e-05
3.33171736805316e-05
2.58266190083028e-05
9.47248137247501e-05
3.91226114153067e-05
3.46716371377578e-05
3.04732989373325e-05
3.50003797967997e-05
3.24097725219408e-05
4.69051627672722e-05
6.36397924173393e-05
4.93119401701012e-05
1.23502757674124e-05
6.94772245349844e-05
1.42928194396725e-06
3.77155294213592e-05
6.45901407019107e-05
5.52281060711263e-05
2.06820066494452e-05
2.5886618865387e-05
1.93235194516133e-05
6.42876588922782e-05
1.64660426825049e-05
2.05228105204253e-05
2.87222855351273e-05
2.3345943570367e-05
-1.50479497311272e-06
4.51640951453024e-05
1.37638335781014e-05
2.01576335118743e-06
2.90308765351093e-05
5.82894108286674e-06
6.67757263757761e-05
2.05372950079808e-05
2.89060172404411e-05
5.37789041585292e-05
1.99554442495827e-05
2.56558207797297e-05
3.88362541912452e-05
5.6361264738323e-05
4.08439114731698e-05
5.5011310660251e-05
3.65840822160288e-05
-2.75975387357777e-06
2.96953811742903e-05
3.57642137010278e-05
4.61361502118321e-05
3.85678312992799e-05
4.10359143900849e-05
2.40239642956176e-05
5.9160184001033e-05
7.40897887417954e-05
3.46686978098554e-05
1.08396591290708e-05
3.60986982174826e-05
5.10778164165832e-06
3.23740933367015e-05
2.90643165815649e-05
3.6217021488635e-05
4.92266692832296e-06
2.55100985235724e-05
6.07118561780162e-05
3.09036775988483e-05
3.81337800681517e-05
2.4304609641408e-05
4.60500864065024e-05
3.90395930738979e-05
5.65051447647307e-05
4.18412535852056e-05
-2.23384709447375e-06
-8.2349214982521e-06
1.07905496765143e-05
4.19495744383889e-05
-1.4057350121312e-05
2.58232889465423e-07
2.010270593692e-05
2.20614658967994e-05
5.66997886396347e-05
1.88557085795441e-05
2.35396032436693e-05
-1.40174923723942e-06
1.86669146417041e-05
2.56729648615005e-05
4.80871207774808e-05
3.93989514740997e-05
6.36912941965063e-05
4.89219259758661e-05
6.12979937281787e-05
4.44553430526427e-05
3.40723854686315e-05
3.20625899701333e-05
3.65572708148671e-05
2.37105361255481e-05
-1.4424041361515e-05
6.08649032652561e-05
4.18865690578806e-05
5.55990795815637e-05
6.98028315839606e-05
1.90109444243115e-05
3.07310910216228e-05
5.29057570789887e-05
4.16653885664943e-05
2.20878917763669e-05
5.99252781221947e-05
1.03591541367141e-06
1.85178430107697e-05
4.16166767876752e-05
3.77804015261457e-05
3.20111623785792e-05
2.57296899699082e-05
6.19154491074598e-06
-1.32559013737944e-05
3.1188614522471e-05
3.67361537169228e-05
3.9499671255627e-05
5.90764777170645e-06
1.18487679548862e-07
8.74497618726836e-06
1.3905008702047e-05
-7.57015642570585e-08
-1.72251010323993e-05
3.6015533336033e-05
4.68065237255677e-05
3.19359232545002e-05
8.68262466326331e-07
2.67970319944463e-05
1.21941707879909e-05
1.82339751382468e-05
3.98349352127034e-05
3.58450904694145e-05
4.47073320603018e-05
5.43039973820194e-05
3.63395617012692e-05
5.27034504111232e-06
5.62605235037775e-05
1.4805978322867e-05
4.92339827335808e-05
4.40166881455093e-05
4.78302670133291e-05
4.17808139422617e-05
2.86286894123707e-05
2.79524501755348e-05
2.26610449142674e-05
4.7866734234212e-05
5.41998405087635e-05
3.46760828044603e-05
3.37184181150173e-05
3.68599675167708e-05
1.38613214625771e-05
2.89267153839604e-05
2.28959712078072e-05
4.26471491989429e-05
3.26535700418924e-05
1.3004214570837e-05
1.90961768911859e-06
4.52849763104471e-05
3.62662535880341e-05
5.90879092341122e-05
4.79166403513178e-05
-1.99120782606213e-07
5.35055002943741e-05
2.34387232112579e-05
1.3124640791826e-05
-1.73742878672553e-05
3.64860922781477e-05
2.99978692952527e-05
6.48908898521114e-05
9.93403609740235e-06
2.10907041930767e-05
3.69453516646463e-05
5.67696910287965e-05
4.25222901219817e-05
9.57255401363572e-06
4.48355195961156e-05
4.18968453726434e-06
5.07227647110911e-06
3.87246379372523e-05
9.34626479594132e-06
5.46807734325738e-05
2.99079683793671e-05
3.55097587198962e-05
2.60449554415594e-05
3.47056998616018e-05
5.81818631957106e-05
3.03895787799456e-05
6.40858279509156e-05
6.37559148569073e-05
5.51888406333756e-05
4.36724825366737e-05
6.52899060127388e-06
3.25348725651719e-05
1.87457941635956e-05
2.08833202533751e-05
6.93274878323656e-05
3.88503415738309e-05
1.83548881887641e-05
1.74375327688019e-05
1.77979132781202e-05
4.06856025950157e-05
5.40505532072388e-05
5.03131869467975e-05
3.40187799195482e-05
6.61815478464195e-05
2.36323538848435e-05
3.24968292830045e-05
1.16788512404211e-05
4.40460948405012e-05
2.71046945530111e-06
1.54470794244508e-05
3.97278189806472e-05
1.24411548263097e-05
-2.75908463517541e-05
1.83401301915488e-05
4.34995372128966e-05
2.41048258391497e-05
3.36206369947709e-05
5.22599153658674e-05
4.57145383379811e-05
4.76811159308971e-05
2.78192640386994e-05
4.31509108552531e-05
3.72232600995117e-05
3.15039209114681e-05
3.01852550824571e-05
4.77302457544239e-05
6.10638035112718e-05
4.78485531259649e-05
2.38402887650491e-05
1.46315291514419e-05
2.54913965550932e-05
5.04809908937855e-05
5.28845108168169e-05
1.72058962680552e-05
4.95133391481781e-05
5.14456637534315e-05
1.92492049220444e-05
2.68038396221202e-05
4.59062542061858e-05
5.30857735233039e-05
1.83249658463693e-05
1.6426141933363e-05
8.37721975073837e-05
4.51837294587772e-05
5.2842249296579e-05
4.46305580169417e-05
3.89787799750263e-05
5.16779872737612e-05
4.5677775617815e-05
2.69177433805407e-05
5.16420100580908e-05
3.09026687068858e-05
3.20845195290026e-05
4.60886864002653e-05
2.88962688633829e-05
1.78937399265681e-05
2.92201905701585e-05
4.26451652327043e-05
1.68754330549166e-05
-4.19774853731793e-07
3.55050099321727e-05
3.83425115919035e-05
2.53224438135166e-05
1.38780449329662e-05
2.86407480516597e-05
2.48668427495837e-05
4.20774849221922e-05
5.636199925463e-05
3.84299235257212e-05
2.35844092436821e-05
4.37229617290179e-05
1.56464207577464e-05
1.96872991750532e-05
2.18610362379018e-05
2.79943555856754e-05
-6.91102727270523e-06
4.38601339822664e-05
3.93262190409628e-05
3.47818175628212e-05
4.25008095806291e-05
1.61036633105941e-05
2.07460615978645e-05
4.14870931355746e-05
2.05393336296505e-05
5.15755004648019e-05
4.79879938654942e-05
5.96034659581517e-05
1.96828993848678e-05
6.33488338962959e-05
2.5271018759191e-05
5.90943878421592e-05
7.31362651186132e-05
4.18904695695968e-05
7.73925022296698e-05
1.44090710184165e-05
9.22915618926574e-06
4.28871546747251e-05
4.32878561096547e-06
2.53646403746804e-05
1.99459352657491e-05
3.27987964297878e-05
3.97015320057639e-05
2.22713647799338e-05
4.05002473976063e-05
5.83373674607898e-06
2.06728473106454e-05
4.62163578722404e-05
6.35152436048308e-06
4.2508493032349e-05
6.75112996060765e-05
3.72478479030193e-05
4.29582078995297e-05
1.89462420188299e-05
3.42487918351859e-05
2.86114451487457e-05
-6.51599784715571e-07
3.70381562730744e-05
2.58021636177668e-05
5.41964581090134e-05
3.72325155311035e-05
5.35970154301918e-05
2.92113918149708e-05
2.39440717397107e-05
6.65594081336915e-05
6.24392055463709e-05
7.13335267082059e-05
4.23693246060232e-05
4.35756782592956e-05
3.34093474683578e-05
4.68143504494079e-05
4.97256343037589e-05
2.72943125611618e-05
5.32443528007622e-05
3.3007503444098e-05
9.91521480850003e-06
6.01362236472047e-05
4.16106366072524e-05
4.4069369371124e-05
3.90267189832809e-06
2.91657145086382e-05
1.94328347870899e-05
3.14082982367569e-05
6.01325506655238e-05
2.97155421304035e-05
1.1847365333376e-05
3.10410278355365e-05
2.02566980964477e-05
5.53126735045184e-05
-6.18172575835911e-06
3.19895518668662e-05
2.24808733101351e-05
-1.2389435904608e-05
1.36475552689737e-05
1.91789792094674e-05
1.81278419079086e-05
3.69307107771963e-05
4.58372935547266e-05
3.90273584231243e-05
5.73869694237656e-05
4.36559051469047e-05
2.50695737784669e-05
4.76541227814267e-05
8.92022820850162e-06
1.46633971634706e-05
1.44102065297869e-05
6.6729212920419e-05
2.85779907372044e-05
2.15615071251526e-05
4.7187112346396e-05
4.82231401813647e-06
4.55784140486856e-05
3.47658273567152e-05
2.25968843611941e-05
3.01870259362809e-05
2.15715671995631e-05
3.37409036817785e-05
3.87655464095552e-05
1.93750268895648e-05
3.89191771170876e-05
4.97320247650049e-05
7.85839045620278e-05
5.11354489971938e-05
5.31085431639347e-05
1.7724550352686e-05
5.44616674038582e-05
6.69417130597216e-06
4.49638005072818e-05
7.20580756340139e-05
2.84491250662823e-05
-1.20710705726837e-05
6.66002348814758e-05
2.58988321127568e-05
1.99482987991775e-05
2.32934258831861e-05
3.5651090547484e-05
6.48674592115121e-05
3.92798238276102e-05
5.76094499766788e-05
7.05722023622267e-05
-6.55862412558609e-06
4.41057223911537e-05
3.32047993161198e-05
4.92126890349938e-05
2.96915224435619e-05
3.96148884423014e-05
1.76338859421746e-05
3.1930033054099e-05
5.25274819313763e-05
4.089167616071e-05
2.52465065362051e-05
4.91276298466215e-05
2.66855528751858e-05
3.26495596254403e-05
2.64622862464002e-05
8.26337297663773e-06
1.83591587310348e-05
5.08878977990524e-05
2.77612473614301e-05
4.76104324007964e-05
4.17416535996443e-05
4.63909595662503e-05
5.18820081302204e-05
3.97563724913119e-05
6.7904863229536e-05
1.81971127876386e-05
5.4551313637085e-05
3.69910617252568e-05
4.75757202106239e-05
1.63265495168112e-05
3.81639104249255e-05
4.06543439984204e-05
4.97090166852248e-05
4.85973034150805e-06
3.16333824202764e-05
1.62129852046188e-05
2.06171946017695e-06
6.90711525971335e-06
4.09545897249201e-05
2.83835732810968e-05
4.62728354517747e-05
4.7658930693298e-05
8.79467485647215e-05
3.826408826464e-05
9.85515279033448e-06
3.69964974774591e-05
2.30692214760895e-05
1.19221054064204e-05
5.12826716256953e-05
5.63560995780185e-05
3.4898177438262e-05
2.25764697375894e-05
3.57825865632831e-05
2.87929486522265e-05
3.90929414169221e-05
2.29135003178468e-05
1.71181911583141e-05
4.32301705544157e-06
7.0537661822712e-05
2.70145331898526e-05
7.03572464492336e-05
2.42165251999253e-05
3.41272151623431e-05
1.31429338929714e-05
6.97248333290151e-05
2.25732363861434e-05
3.25364698232314e-05
4.02511153169608e-05
4.01617561245361e-05
5.70067460017303e-05
5.87516089974672e-05
3.5531572505108e-05
3.01228560933046e-05
3.29697711568707e-05
3.77981115635465e-05
4.41974271616146e-05
6.36081121014536e-05
6.05604540663505e-05
7.109724148593e-05
3.10421646530462e-05
6.00145966964333e-05
7.00553611367362e-05
6.54651528198587e-05
1.18963698810287e-05
5.0359841182062e-05
4.67806740379634e-05
5.50092622121814e-05
8.34023358470432e-05
1.3015359584791e-05
5.25402812783967e-05
-1.69898654791455e-06
4.13228163533801e-05
1.10368693331059e-05
8.38105767502842e-06
4.62923895787608e-05
6.41157252606942e-05
5.90988025716647e-05
3.46872990387175e-05
2.90916568911242e-05
2.80998626522166e-05
3.1299489428888e-05
2.00057272653124e-05
4.03281400406012e-05
3.40087025547512e-05
1.69319308167195e-05
3.33863208406938e-06
2.31811029003517e-05
-6.8309713004607e-06
4.58049939644088e-05
2.06511156095125e-05
3.42120387997721e-05
4.73782892864917e-05
2.40920363951028e-05
3.54614859929901e-05
4.7448869953006e-05
3.95219374236046e-05
2.52819986747936e-05
1.92593488982298e-05
4.99354588708444e-05
2.49260700390356e-05
3.09592299774859e-05
2.13517875321487e-05
3.21161093145243e-05
4.18550940659255e-05
2.60502972760791e-05
1.90509299861087e-05
5.29556003260118e-05
9.63572501483934e-05
2.75441876356702e-05
3.97347671871189e-05
1.26111821891073e-05
1.40950776801158e-05
3.54406427055248e-05
2.94004534331605e-05
5.36123195509786e-05
1.58698263995844e-05
1.41364141911565e-05
3.34439465857055e-05
-1.75641780514314e-06
3.35988701606709e-06
2.39162557026509e-05
5.05402865433776e-05
4.26859283771265e-05
1.74271462884522e-05
5.70773416897605e-05
1.5765709189252e-05
1.4159744521021e-05
4.19129120333207e-05
2.85226134831038e-05
6.28199341057395e-05
2.21347178890209e-05
2.35461698276715e-05
-4.33301647968432e-06
2.1048118944748e-05
3.90816112789076e-05
3.12675692373892e-05
2.79292663395114e-05
6.42191638686201e-05
6.36908126747005e-05
4.96942298454463e-05
2.32638311181657e-05
7.18492578579178e-06
8.8265395061012e-06
4.11276007274937e-05
3.1488219707446e-05
1.95903467198413e-05
4.77273656020368e-05
5.02885724299457e-05
5.06693670684555e-05
2.3031291246605e-06
3.56738194476573e-05
4.96011977221844e-05
5.83189296867464e-05
5.67052617502906e-05
2.81300099261006e-05
4.09005448449534e-05
1.03414752437847e-05
4.76384734014746e-05
2.63551541129675e-05
2.7743402587104e-05
3.56382678391756e-05
2.80805727731117e-07
5.01885114128289e-05
7.03022123339827e-05
4.06692601184074e-05
4.60214732896204e-05
6.38416147778257e-06
2.92260213657282e-05
3.1185782146251e-05
3.20336440987195e-05
3.77196657401713e-05
2.39961129270124e-05
2.32507642526265e-05
1.49697941005246e-05
4.91300284400444e-05
-6.68955921350654e-06
5.85537232058863e-05
2.28737378052818e-05
4.75382217306636e-05
2.80998422685031e-05
2.66944940121018e-05
1.37457230120099e-05
4.68423963716836e-05
8.1126098330779e-05
2.96070121449753e-05
1.88708945082192e-05
5.67490368600925e-06
5.85527459170484e-05
3.20399773301243e-05
6.64499227334097e-05
1.45291061581859e-05
3.04319035856497e-05
2.24842985138204e-05
2.32478842472126e-05
6.15490217992805e-05
3.94812071272083e-05
2.59645112144127e-05
4.1278206346144e-05
4.44099724832573e-05
5.26812477852605e-05
5.51421464130717e-05
4.32765562210576e-05
3.18610830394432e-05
1.19723704509112e-05
5.21703118435573e-05
8.2835676602073e-06
-1.3710775929038e-05
3.827293820213e-05
9.98251799752302e-06
5.21423322679715e-05
9.15431124152682e-05
2.20715194400125e-05
5.10857004849416e-05
6.80122974844309e-05
2.75980291319868e-05
5.21618491774207e-05
3.76158222519022e-05
6.54290936773178e-05
4.13471430764382e-05
6.30567247902904e-06
6.03778413300124e-05
2.70064441096474e-05
3.52763201403171e-05
3.92551046241633e-05
2.69588767737977e-05
3.87853486312982e-05
3.38091615351475e-05
6.59719296381119e-05
9.0562216546405e-06
6.00578497115471e-05
7.00436481808675e-05
5.19991782033268e-05
4.26654898876204e-05
2.01378420405712e-05
5.88256913682779e-05
3.49702613915086e-05
3.67081629222736e-05
2.74123742578818e-05
1.81115368589228e-05
1.44850972333372e-05
4.91005406185387e-05
1.28766600110995e-05
-1.04705449243687e-05
5.00780867093229e-05
4.44201902821656e-05
3.69198026784132e-05
5.21621376595553e-05
2.26166292305322e-05
1.90141583097856e-05
2.66538836204597e-05
2.80622863478273e-06
2.21901253391881e-05
6.33870094431999e-05
5.28199597262151e-05
2.02653840361765e-05
3.81562130808428e-05
2.63162498065674e-05
2.32122138960119e-05
6.23798786437031e-05
3.85389802768163e-05
2.60085094581785e-05
6.31846269515979e-05
5.34748067989892e-05
3.73932668754988e-05
1.37252863981712e-05
2.31868079845616e-05
6.60644071467988e-05
2.0289071176371e-05
2.36134237665375e-05
5.57196510645869e-05
1.76088090237523e-05
3.90722807640285e-05
3.76159046591239e-05
4.82580772106282e-05
5.54844705158084e-05
2.29848570612266e-05
3.72971991291821e-05
3.77511903415771e-05
4.61068171263528e-05
4.18245014657995e-05
6.63375539244104e-05
1.5153271003495e-06
1.34607781838618e-05
2.40222100020227e-05
2.03000048289123e-05
2.40779004202538e-05
2.34562794742105e-05
7.98954343680488e-05
3.43660577226127e-05
-1.09793264878532e-05
1.17649584831774e-05
5.10556874065648e-05
6.70531241777058e-05
3.15175705697426e-05
5.4509357180697e-05
3.26418951199404e-05
4.04191233670824e-05
1.65701646204887e-05
4.35575932588547e-05
7.42585515367305e-05
5.98296880449973e-05
8.55918982158975e-06
2.57829405142623e-05
2.23195529031787e-05
6.8834311287964e-05
1.41885195614961e-05
6.86129287850217e-06
3.27171834444488e-05
4.06861477284942e-05
4.6406026997577e-05
1.00357542632601e-05
2.66682478515748e-05
6.16057465502563e-05
9.77338316772692e-06
2.03306395223085e-05
3.76720323809313e-05
4.28916788476149e-05
2.05173294768284e-05
5.96139987558488e-05
2.34176370653295e-05
-4.60447135028586e-06
1.86708935649582e-05
4.16939557043806e-05
1.29278738195707e-05
1.35204686164837e-05
5.62657036586597e-05
2.88056847699722e-05
2.35331897272881e-05
1.86330661523953e-05
6.13161964882992e-05
1.19313386320575e-05
2.59039987371776e-05
3.12030155047935e-05
5.38454417616356e-06
1.95201503920519e-05
-4.41311364830026e-06
3.80825574582679e-06
5.01319517684426e-05
7.0938029828308e-06
-7.94418755589745e-06
4.0635844856885e-05
3.60092970233904e-05
4.39547190986997e-05
5.83066728746536e-05
4.08020552885643e-05
2.88248489967816e-05
2.5703110078393e-05
6.74461474846027e-05
5.53896466794322e-05
4.10387301716459e-05
3.92489357434885e-05
4.00845551612484e-05
1.70963590331266e-05
1.85843990772438e-05
-4.8909006973012e-06
3.51939241989452e-05
-7.69896410216322e-06
2.09271694277582e-05
-9.40034717412076e-07
1.59305601772704e-05
3.21749760830963e-05
3.57357825958082e-05
4.39248518135984e-05
2.75482955442603e-05
-5.83382021590102e-06
7.691763321729e-06
4.49832397759407e-05
3.94580357644384e-05
6.03265908861117e-05
1.0296327358381e-05
3.07532036651936e-05
2.97361606903913e-05
1.60177142804328e-05
-1.28714567106811e-05
2.95995436370225e-05
3.90323359557198e-05
6.41386221944899e-05
4.31525904339476e-05
3.87785241183387e-05
5.97641297302483e-05
1.98910360541339e-05
6.53790490777705e-05
3.97533947780547e-05
5.55268796660447e-05
2.80995513611182e-05
1.98130939068446e-05
4.94501000036387e-05
3.1746270334449e-05
5.72631287422764e-05
2.59803125513856e-05
2.75519812585223e-05
-4.54284238041935e-06
2.21264108636414e-05
3.96325780532385e-05
5.00968389314201e-05
1.14577634243933e-05
1.32750285704664e-05
4.70914730420378e-05
5.65966609359448e-05
4.11829942297886e-05
3.38085636852859e-05
3.38378487616289e-05
-9.46547229041955e-07
1.98439862729951e-05
5.26315208259614e-05
2.95595274042971e-05
4.90332919939821e-05
3.36779504897141e-05
3.48981605634061e-05
1.93444800050295e-05
4.46616383544427e-05
3.6710369607258e-05
4.64836355940212e-05
2.18204850015951e-05
1.78652752524784e-05
1.79838238183783e-05
5.37771762310175e-05
3.91531873319599e-05
7.23866970656669e-05
4.27236972895423e-05
3.70355211356729e-05
6.68206900857619e-05
3.33890918005766e-05
4.98903652129025e-05
5.04383203143472e-05
3.70917414916674e-05
2.83866840208093e-05
1.28671818518811e-05
3.73812896020161e-05
4.17865542046899e-05
6.66433099304401e-05
3.09137839141644e-05
4.38451503997345e-05
2.17713588050161e-05
3.45339402785879e-05
2.8508508514497e-05
5.3990179291383e-05
3.24375706268992e-05
2.11018893821018e-05
5.97485457766894e-05
1.39465243361353e-05
7.79289210569345e-05
1.83581158884727e-05
2.56512799733273e-05
3.38310265566839e-05
2.47996549197651e-05
4.09676553859591e-05
1.0635236226978e-05
2.56586490400147e-05
1.96260917429423e-05
2.23037175769366e-05
4.22990661806745e-05
6.67663066614218e-05
3.01368615706814e-05
4.15008141554765e-05
4.9471676190054e-05
2.18849561057302e-05
5.84764973451316e-05
5.78602383495997e-05
4.72714922969829e-05
5.46440694040801e-05
4.97996642162492e-05
4.97799655910553e-05
2.47520827604977e-05
5.15403408372499e-05
7.25987360924127e-05
1.74486003008697e-05
5.82585586080571e-05
4.91275352478716e-05
4.76897010931535e-05
3.39792066167979e-05
5.98163549981256e-05
3.5197751181957e-05
1.09001805369504e-05
3.8739003155986e-05
8.34688519939547e-05
6.47759547013443e-05
6.48707738934823e-05
4.59655015904408e-05
8.803023911186e-05
2.64208741745757e-05
4.12646158737678e-05
3.09012458214113e-05
-2.62504204169839e-05
-4.56336002550665e-06
3.95375143295179e-05
-1.44235587572142e-06
2.68245711414518e-05
3.48661654703656e-05
4.25490929369975e-05
5.5077483846773e-05
4.93013736906054e-05
2.89753307791304e-05
5.58655003988709e-05
2.41076798569538e-05
1.79174026693936e-05
5.16214849786208e-05
2.87086620846441e-05
2.4500556775836e-05
4.11381107597809e-05
4.48436672004516e-05
2.15383961368584e-05
4.44392856368735e-05
4.59244942145834e-05
8.3945979781672e-07
5.60657636934889e-05
3.84874074677256e-05
8.73895235106454e-05
6.68150712975588e-05
2.1215038991511e-05
6.30533665773849e-05
2.33072238845269e-05
2.87588161362494e-05
4.33471678571228e-05
3.39983746454477e-05
9.07823956026978e-06
4.3389649449385e-05
3.56363346585699e-05
6.6671194100149e-08
3.01384646868144e-05
3.36431635166508e-05
2.32291690779408e-05
1.45193092947244e-05
2.39221772671077e-05
3.74912435224596e-05
2.4856421735882e-06
1.34089616039605e-05
1.24306140574686e-05
-3.92282089350176e-06
1.86938942089216e-05
3.85282522092482e-05
2.97094153767366e-05
5.8882451699307e-06
4.48618026135448e-05
1.10466992631027e-05
3.97576833037817e-05
5.25066450366018e-05
3.74997108914251e-05
6.45747209077384e-05
3.19739870157798e-05
4.64231055558012e-05
4.19762351416894e-05
-1.38911988942391e-05
1.53146910448119e-05
5.215523049737e-05
5.16020507709749e-05
2.97437544750222e-05
7.02589194991598e-05
7.25136309500207e-05
4.77710777198869e-05
4.55939164542413e-05
3.53572039585068e-05
7.21748685495734e-05
5.14858134750619e-05
5.82640413310789e-05
2.09356654516418e-05
3.63297103357851e-05
4.35817358824722e-05
8.92536664355036e-06
3.0969133356553e-05
5.52993075235485e-06
2.31118817192177e-05
5.85850630992391e-05
1.26288462484294e-05
3.03998323222471e-05
2.45733423524701e-05
3.90306620416938e-05
1.48728791582869e-05
1.39448226439229e-05
1.73429535000507e-05
2.06469713757485e-05
4.29778932955727e-05
3.85848027930876e-05
1.53399934691335e-05
5.05122358664801e-05
2.91251451979514e-05
1.025813091508e-05
2.84355307129658e-05
5.31416937072233e-05
2.6491239287364e-05
3.27088225706468e-05
3.92738722549447e-05
-1.13905405248824e-06
2.50468102453593e-05
3.6834945012219e-05
2.44563398212015e-06
1.46731437654465e-05
5.49190420811366e-05
3.79499567511603e-05
5.36706193377854e-05
6.69058085985281e-05
3.17687949070333e-05
5.17530274075227e-05
4.02141057881834e-05
4.537894103252e-05
-9.77849871919686e-06
2.41651665745421e-05
4.64978360647197e-05
-1.08956919515582e-05
1.76096764508383e-05
2.25433365337912e-05
1.64163347782196e-05
6.11254662796579e-05
5.83742369348301e-05
7.24728436258149e-05
4.9587130318365e-05
2.58235490806126e-06
4.86296274094086e-05
3.94898307510369e-05
2.03142529953554e-05
2.59986416248613e-05
3.19926082448025e-06
-1.63305361866343e-05
4.51296687422117e-05
4.04465487887732e-05
4.80357026372927e-05
3.16632580633945e-05
5.5174177426629e-05
2.12682601257867e-05
3.61253023080169e-05
1.56171242919723e-05
4.69664744845917e-05
8.6254562197922e-06
3.27636027962294e-05
5.43099191410052e-05
1.93293705990736e-05
1.17189971747625e-05
5.1774922366289e-05
2.07710754706574e-05
6.20204709091119e-05
5.37537292400725e-05
4.43192763801981e-05
3.96308426818415e-05
6.76777158896907e-05
3.62041780195798e-05
-1.5407007064794e-05
2.71279129163089e-05
4.29551362201226e-05
4.05642447984417e-05
3.46612674707655e-05
2.38953561625697e-05
-1.66976742021322e-06
6.21047286113818e-05
1.62777931760199e-05
3.4648018081338e-05
3.44076530507274e-05
2.3287020080028e-07
6.83761033750565e-05
4.41877019173179e-06
5.75875003514799e-05
-2.430786721319e-05
2.14731676323189e-05
1.48920079582388e-05
2.44336765012057e-05
5.29308838460592e-06
4.08940568764138e-05
6.52264305586241e-05
4.5487276378132e-05
4.03446784183231e-05
-1.3991719375827e-06
1.86791139128026e-05
5.04103805404703e-05
5.5973234197302e-05
6.92835854382245e-05
3.70943581533108e-05
4.21726864809568e-05
4.25886355847005e-05
6.68551753416935e-05
3.71382353956966e-05
5.49755779800479e-05
5.95319867058428e-05
5.17453412719264e-05
4.68696766861898e-05
2.61172104342654e-05
6.51341324174446e-05
2.80298213541493e-05
4.12212896661574e-05
3.57641623467305e-05
5.46548450181136e-05
1.0442986402267e-05
3.79073891531109e-05
3.00719770173268e-05
5.45100572972811e-05
2.68038168618835e-05
3.9267026080793e-06
3.26050642034203e-05
4.93177039980188e-05
2.7839055360604e-05
3.62011904068148e-05
5.71381974600382e-06
1.36607293800866e-05
2.25307456421146e-05
2.1943358800335e-05
2.18648412761658e-05
3.02270294510225e-05
2.6039574929838e-05
1.2613034074679e-05
1.95081184065293e-05
4.97253724968563e-05
3.34731754628338e-05
3.08840163579697e-05
4.16617407014127e-05
5.52624048081129e-05
6.08466364263375e-05
3.64853623276392e-05
4.13345368113117e-05
-8.18335912221169e-06
4.81687030544779e-05
3.07367348044401e-05
1.25027509982022e-05
3.37325601768293e-05
5.51270399568508e-05
2.10274813571213e-05
4.78129896631787e-05
4.30233509456962e-05
4.76660037178006e-05
1.2604717504851e-05
3.1745668517028e-05
1.37579404749107e-05
2.84811706272473e-05
1.94765280205417e-05
4.54078320099077e-05
2.39523546176985e-05
1.99523844112034e-05
5.34025331767912e-05
-7.51083769816339e-06
2.33323879130019e-05
2.9015646300492e-05
3.27784202153026e-05
-4.18785804227862e-06
1.60897161746398e-05
4.23879226108026e-06
5.76995422224609e-05
2.72076176542837e-05
5.30314742924504e-05
2.41499604697903e-05
1.27984811762005e-05
3.83792517845857e-05
1.88896753650786e-05
1.23100071737474e-05
1.54921220934867e-05
2.83200526650501e-05
5.65043343157515e-05
2.91184915615183e-05
3.64945016724362e-05
6.22139371170513e-05
4.9580933407676e-05
5.44420045394579e-05
4.0955834122602e-05
6.77552358877042e-05
3.29894711107288e-05
4.22892945919316e-05
4.34762005555658e-05
4.85296439712127e-05
4.93078353430661e-05
1.19249559967626e-05
2.88579392166219e-05
1.60703634240767e-05
1.72302164807946e-05
5.18058296020027e-05
5.55110550987274e-05
2.47477271918176e-05
9.32958976984131e-06
5.27475327787149e-05
4.21781352158112e-05
4.71144165973227e-05
4.12671018129145e-05
4.88389528483609e-05
5.54737722234647e-05
2.32277790621943e-05
1.76601760169944e-05
8.07266641486394e-05
7.53374626055442e-05
-4.85924849892993e-06
2.03840731076601e-05
2.3576324490102e-05
5.93485495743878e-05
2.51927138941143e-05
3.04607780148609e-05
2.56858785883244e-05
5.86641745081766e-05
2.31245888672365e-05
2.95256475077887e-05
7.09567562354747e-05
1.27450908042982e-05
3.68292666893986e-05
1.44046885081387e-05
3.16225679907843e-05
4.35814903667056e-05
5.99595866952445e-05
3.98854965079105e-05
8.13553255177549e-05
4.61736802666249e-05
5.10561947260113e-05
2.63573077524244e-05
3.41308406628911e-05
4.06365170181932e-05
2.010371460404e-05
-3.37445625932494e-06
4.86794745362476e-05
4.2131424518232e-07
2.24224439518286e-05
2.47841464799924e-05
2.94618755702556e-05
1.31510821518443e-05
2.85414516389253e-05
6.62456543080198e-05
-2.05815500664111e-06
1.3900748432618e-05
9.86320709259978e-06
2.64358221481377e-05
3.26777328092333e-05
2.27080152525244e-05
2.78837590169868e-05
3.81686406881401e-05
5.24467192016783e-05
-7.1950014421832e-06
6.71370829892623e-05
3.374718878639e-05
4.95955410449862e-05
4.35126460858869e-05
-6.69690766819046e-07
2.40118363560285e-05
4.34935034927348e-05
2.50360835469778e-05
5.28871377645582e-05
1.88160630591101e-05
8.40411808514907e-05
9.38828134097292e-05
3.77406355878544e-05
4.3460587783144e-05
2.51812165992539e-05
2.19924841658121e-05
5.52581233832716e-05
3.84637109047769e-05
4.18647174769614e-05
3.11140847652656e-05
3.13501777577083e-05
6.70469356312698e-05
3.95881164247938e-05
4.12096655899615e-05
5.19912405838992e-05
3.74884675212704e-05
5.02318693089188e-05
6.45086567764608e-05
5.02215639588097e-05
2.49596463453254e-05
2.88843094845275e-05
4.99685848623564e-05
-1.01211996257927e-05
3.63341786650709e-05
3.84357611108739e-05
2.00709010755322e-05
4.10096722298314e-05
2.98623960416439e-05
2.96517256056549e-05
6.34922523914094e-05
-1.68728065778284e-05
5.26200687847075e-05
8.06678827794323e-06
2.21729851921171e-05
4.31155573012929e-05
1.5676776387422e-05
3.418167469131e-05
-2.06538084569145e-05
1.46723273827273e-05
3.00442744125657e-05
5.51892648343586e-05
4.80507480604641e-05
3.78787206005945e-05
5.95276407835016e-05
9.05534410628177e-06
1.73698032981723e-05
2.70502972612217e-05
4.72651877860949e-05
1.55916957812604e-05
3.02193638065818e-05
2.28477471134925e-05
4.50435719434567e-05
3.57915346947818e-05
4.04134534565995e-05
2.96562866724606e-05
3.35075243894836e-05
2.79061787031346e-05
3.91119733724744e-05
1.80267293271603e-05
3.77214097119058e-05
2.1098675051076e-05
5.89627773413011e-05
1.18155823125216e-05
5.53447724892792e-05
1.26183221337994e-05
2.09050390137508e-05
3.08694492399762e-05
4.46855047148973e-05
3.83669925879531e-05
2.67010422912713e-05
2.64530224144537e-05
-4.78686299684427e-06
2.58076328405554e-05
4.42316361171977e-05
5.17316043188568e-05
2.47010796985896e-05
3.62063756179154e-05
3.28189615560552e-05
1.67965255760793e-05
2.17970345202439e-05
5.38112352797351e-05
5.14915621777817e-05
4.81032664406909e-06
2.47952771880431e-05
2.77019158885275e-05
1.80712234375218e-06
2.31509188391712e-05
2.6843227078938e-05
1.18870299383293e-05
2.67396663009708e-05
5.51710230359551e-05
4.32058336272108e-05
2.19250487619714e-05
5.7831615312434e-05
3.63665675801113e-05
5.60651970236034e-05
3.73968475832411e-05
5.18713758207185e-05
7.13857834361832e-06
4.3506346711423e-05
8.61865976771608e-05
2.44964302288809e-05
5.74557840178784e-05
5.55705167073393e-05
2.95383834852898e-05
3.5715777611796e-05
3.02865467765646e-05
4.19201255100655e-05
4.34097294345866e-05
5.34555087986097e-05
5.08790367974318e-05
2.48300932145294e-05
2.70705723680018e-05
3.56928224434419e-05
4.63046111969977e-05
5.70584187429638e-05
2.08019215678757e-05
7.45578140451194e-05
2.43206896375891e-05
1.23109726669881e-05
5.80723531805731e-05
-4.76745016959389e-06
2.36320849515735e-05
3.52511789654605e-05
5.74875365551859e-05
5.58467485559596e-05
5.44592548192627e-05
3.76614570857191e-05
3.20084789041239e-05
5.94607935463936e-05
8.08161487578065e-05
5.12287162433761e-05
4.96074504766131e-05
2.19241599046199e-05
6.57098664076308e-05
4.32834106448752e-05
1.5478603663284e-05
4.70352366528181e-05
2.88014837065422e-05
4.45343058158173e-05
-2.86992383087083e-06
3.44802974515592e-05
7.42613371424932e-06
3.19187875003363e-05
5.88287887608239e-05
-9.85837790915905e-06
6.54851105618075e-05
3.53095384237987e-05
1.78535054671298e-05
4.70270395118325e-05
5.5515725571708e-05
7.02787742343166e-05
6.06642383664994e-05
2.46471854251692e-05
1.83832700784573e-05
6.29425446840552e-05
5.56420915490839e-05
3.57390247998763e-05
1.27986869494283e-05
3.34830383312643e-05
4.243526055604e-05
2.67068250527349e-05
5.60307784693494e-05
1.81795608204934e-05
5.31900448132531e-05
2.18888590226525e-05
4.80411381863359e-05
6.00258621616886e-05
4.60367148872541e-05
3.03261035301526e-05
3.57148460378824e-05
5.59971846838375e-05
5.4537138641997e-06
5.20426377775453e-05
5.64351864499656e-05
4.54771291524678e-05
3.83700237377486e-05
1.62101784925939e-05
6.6445007108188e-05
1.16280169497056e-05
3.60202943473641e-05
2.35581608482385e-05
4.4496000068618e-05
5.5491886110932e-05
3.14347132052918e-05
1.4170246621052e-05
-3.03734820213147e-05
6.19092817382587e-05
1.39980234500317e-06
1.88818379657719e-05
3.21621108597135e-05
5.56415007873995e-06
2.43011598170744e-05
6.40566856527132e-05
-1.20657454943547e-05
1.63833157456895e-05
4.24964814542785e-05
-9.23242709151037e-06
3.43162023096446e-05
1.47704416730779e-05
1.38831954968227e-05
1.03061964593306e-05
1.42890446016276e-05
3.7887058905305e-05
4.28856292540671e-05
9.70056858656852e-06
3.05523919759547e-05
2.17625549841317e-05
4.82937534354696e-05
2.55490866191711e-05
3.65607380838299e-05
3.57722006509488e-05
3.07315953103501e-05
5.74610971172771e-05
5.03064779424843e-05
1.2858470018221e-05
2.27486387647788e-05
5.68800562992208e-05
3.41096972996679e-05
4.31549967317126e-05
2.24428422685387e-05
4.78109077669999e-05
2.69836065999567e-05
5.55046527250903e-05
3.76223658760836e-05
1.94997706165957e-05
4.96607143321324e-05
-4.60280902749865e-06
1.70763875195758e-06
1.20429756274558e-06
1.46583822343272e-05
3.52079320882462e-05
1.25494157574087e-05
2.11540678672772e-05
1.16387558777138e-05
1.29099105224692e-05
2.68108507769263e-05
4.05712236929285e-05
2.65721258214087e-06
1.30833453183692e-05
1.64986051926135e-05
2.917233146908e-05
4.53815403811009e-05
9.14167069042637e-05
7.59072951137751e-06
6.6730468429562e-05
4.69643528106126e-05
4.3901147529802e-05
3.13077379416256e-05
5.87568669455981e-05
3.98911420078123e-05
5.53204943580478e-05
6.26205581976474e-05
3.77271298719468e-05
9.21260111454923e-05
4.11777162074974e-05
4.79341273379193e-05
4.01502763646453e-05
3.98024466354401e-05
3.08435409207183e-05
4.58865525126928e-05
7.11747603289394e-05
3.0667928965479e-05
2.95908708692498e-05
7.88021316213282e-06
1.27753320592698e-05
3.51062321327094e-05
3.27054984542204e-05
7.46259012586866e-05
4.44131129875011e-05
6.89146733067267e-06
7.41715541670893e-05
7.35217338247491e-05
9.74379506079748e-06
3.91300814346728e-05
9.59968985589542e-06
4.37297961331448e-05
2.28580565193629e-05
-9.74745291559492e-06
2.51959722282662e-05
6.0782539125879e-06
1.85895082574069e-05
2.92784561400471e-05
1.74661211457623e-05
4.60692462471715e-05
5.0030790780325e-05
1.90163494051738e-05
2.10288267917824e-05
6.86023332715353e-05
4.33739056223548e-05
7.91951382384812e-07
3.96385353184734e-05
5.21373837754896e-05
3.53292164480959e-06
3.02634873663199e-05
5.31337415548678e-05
2.83604049669989e-05
5.68680495669782e-05
5.37531625922108e-05
2.25472582585688e-05
1.03948198403571e-05
4.6691536700054e-05
7.53265380172281e-06
5.64585759561562e-05
6.89431970652139e-05
4.012792080206e-05
7.15194070430683e-05
2.19883555215718e-05
1.09256148633806e-05
6.64249584551375e-05
2.76619538057048e-05
4.46473033799003e-05
1.61384310346991e-05
3.74115350728279e-06
2.28922112537759e-05
2.48273363984563e-05
5.43797649612663e-06
4.28951707662587e-05
4.69420464116474e-06
2.20904331517087e-05
4.51559550479963e-05
2.31873515048666e-05
2.26524155250986e-05
5.97610129433521e-05
4.41996007448294e-05
1.56782181207566e-05
2.34709193791307e-05
2.34109535034742e-06
6.25892770094117e-05
3.35983133644643e-05
4.1909950657339e-05
3.0781262140989e-05
5.6283604810051e-05
1.71790860302534e-05
2.29291732635842e-05
4.89455287004184e-05
3.85045976783894e-05
2.4359743336262e-05
1.75185329473352e-05
5.03538400394858e-05
3.8140702305344e-05
6.30370078740684e-05
5.46316793637218e-05
3.40883684705725e-05
5.04243394729508e-05
2.72327926118262e-05
4.8382596636506e-05
6.50164309572745e-05
4.38039585768726e-06
3.1419198036036e-05
3.23768050478486e-05
2.49709288728304e-05
3.0377842647243e-05
5.94077927525953e-06
4.72639720347164e-05
5.14365297249761e-05
4.0095891345181e-05
5.52820810998663e-06
1.36993301734927e-05
-3.57409584768632e-07
7.50024541491364e-06
3.84229436983876e-06
3.43465543357162e-05
5.02527022621078e-05
2.14972248309317e-05
1.724974880599e-05
4.28858075145981e-05
4.15321159274631e-05
-5.88361854544912e-06
5.53269427338722e-05
6.69951433819786e-05
1.81244551319764e-05
6.09035441915722e-05
5.06284857239902e-05
9.37807205548688e-05
8.43112948919433e-05
2.26848183383002e-05
5.30746964162806e-05
8.72122732326272e-05
2.52590255407629e-05
6.61217066420939e-05
3.12686484024095e-05
2.97961311901836e-05
3.0605833301466e-05
3.41783198862927e-05
5.46064363191356e-07
1.64834780192062e-05
4.05502604900978e-05
-1.82952841720293e-06
1.1659432293326e-05
-8.44245125631109e-06
4.64218196772845e-05
3.11595470447365e-05
1.60125868188315e-05
6.53245358965274e-06
2.84813546057142e-05
4.13195444289773e-05
-2.09072405132142e-05
2.01430286743382e-05
3.43888561842529e-05
1.40579347358404e-05
5.52059298548688e-05
3.11244855934976e-05
2.63052287946935e-05
2.56505343576048e-05
2.99030005453906e-05
4.55163875176921e-05
3.14264034002525e-05
3.37915586494442e-05
5.14786307385121e-05
1.50220649341728e-05
2.64810471804712e-05
3.23954000407022e-05
1.17958486855926e-05
8.41723241223891e-05
4.62937196158335e-05
5.0602469011525e-05
3.06118873305074e-05
3.04151964300258e-05
3.32534457839919e-05
3.6265095321511e-05
1.73025740132302e-07
4.48908489549128e-05
1.12133925522662e-06
1.8767537232757e-05
3.75816167251005e-05
3.72329281104824e-05
2.94162164931796e-05
4.52413895816893e-06
2.66675996357714e-05
8.59289372887068e-06
2.96124074083443e-05
5.49766382662823e-05
2.1266168416603e-05
7.91289827575061e-06
4.59702254257733e-05
2.92963230802073e-06
4.42348545695483e-05
7.08160379000138e-06
3.38395253125702e-05
3.3883569834114e-05
2.40998992794823e-05
4.13958782459568e-05
2.33564607622684e-05
8.88388582159515e-05
2.63243961482362e-05
5.77045686124716e-05
3.16129339169258e-05
8.11217106306024e-05
6.81620573596858e-05
4.41607580683101e-05
7.78390262950242e-05
6.42035242204982e-05
4.49727822231989e-05
3.20640759762066e-05
1.2188579499806e-05
5.18970418989594e-05
3.13850745066877e-05
3.03606662368657e-05
4.25190098551969e-05
4.06009462389483e-05
3.61921512624756e-05
2.054291891178e-05
5.89309670730708e-05
2.60779036131896e-05
5.83094100542472e-05
2.84376365951337e-05
2.70712750045881e-05
8.01285949299919e-05
-4.67510507317815e-06
1.79064881000864e-05
2.20740697988242e-05
6.41160772119829e-05
2.21462910379073e-05
4.19680468055798e-05
4.81549537140858e-05
1.22371227443443e-05
5.13962208796413e-05
4.93368989747696e-05
1.6800202184834e-05
4.25212614272707e-05
6.56013562037277e-05
5.16343791745658e-05
2.46790445011981e-05
2.21907220412923e-05
1.45651324189646e-05
6.3070449578103e-05
5.4527720207921e-05
1.83672778054804e-05
2.08394517780408e-05
1.56648184039751e-05
3.50884155916937e-05
1.84160305534444e-05
2.04262656776363e-05
8.22928173994288e-05
2.99597408540454e-05
4.96890579623953e-05
5.50587138801918e-06
7.0273247500181e-05
3.7282092791838e-05
4.96933716826589e-05
1.98276378238092e-05
7.37681163119964e-05
7.06488004024258e-05
3.45681341561414e-05
1.99510864972481e-05
8.00802650588771e-05
8.17282387519546e-05
5.00635984348735e-05
3.52221276713449e-05
6.34539920229992e-05
1.77897043406826e-05
4.5131646809285e-05
3.51722592663539e-05
2.0749175915325e-05
2.5563150563351e-05
2.94337242824157e-05
1.9003765229704e-05
2.17757585922318e-05
6.06461174330638e-05
3.78652760875658e-06
1.67705215417651e-05
-4.83196778163124e-06
3.70023778294027e-05
1.59591522673784e-05
9.9188948854464e-06
3.71512146024713e-05
1.41584004648943e-05
4.33334917294562e-06
4.66745492765946e-05
3.13723223165537e-05
-1.18981425274585e-06
4.49255447020619e-05
7.20535685899729e-06
3.43277496850311e-05
6.03730962211826e-05
4.69385090422275e-05
1.67611052759104e-05
1.99148953410025e-05
4.49000202332061e-05
5.95004342887747e-05
8.68917314676359e-05
4.42814986875633e-05
3.69535716154979e-05
4.75271473811467e-05
7.26646587095993e-05
2.67075777814571e-05
4.26298020430393e-05
5.06629079748135e-05
2.88007184798647e-05
5.36421054281446e-05
2.4679387185938e-05
2.56114804816571e-05
4.5509782257185e-05
3.86851258365493e-05
3.69111052304278e-05
3.20780502867392e-05
2.24988295610317e-05
3.77420955116533e-05
4.70335719574814e-05
1.08433209278411e-05
2.59008219046864e-05
3.99928561975368e-05
2.07498394022397e-05
5.59366406388037e-05
3.32942349528813e-05
3.70203766604757e-05
3.55507808659218e-05
1.14359690014123e-05
4.15083650657511e-05
4.12174117200771e-05
1.73207037262061e-05
6.16558443510836e-05
1.01287515828793e-05
4.83386944796842e-05
1.77051160489026e-05
-6.91112255377388e-06
2.55105606864561e-05
4.57449709747635e-05
2.50388731358499e-05
4.52078266636569e-05
2.72150884226637e-05
5.25767758281843e-05
6.1084927672443e-05
5.43276925474201e-05
5.24676656657909e-05
2.23287306068684e-05
9.59015538419197e-05
1.96940847820675e-05
1.50767606001513e-05
3.28136054408711e-05
3.6873033054002e-05
3.05091149091315e-05
9.52687182608417e-06
6.80434515691946e-05
4.63620762463865e-05
2.44261473645695e-05
4.88189537899149e-05
3.37397964645618e-05
5.82136329711407e-05
5.96130873704738e-05
2.90654451711425e-05
4.47598307746418e-05
1.30300418593923e-05
5.55861599605916e-05
4.64612505326099e-05
3.21098808663212e-05
4.63287232627921e-05
5.58768109043781e-05
2.3868680753894e-05
3.27594174594765e-05
4.52452684740016e-05
6.73644300647313e-05
3.36042067915638e-05
1.89856034335843e-05
3.18306591106388e-05
1.86591530082323e-05
-1.97542561637933e-05
2.30691991275001e-05
5.62920468019262e-06
1.86678337635478e-05
1.75819960743849e-05
6.180181130331e-05
9.25280622539728e-06
1.11591344732452e-05
4.40594080277695e-05
4.49395033074408e-05
5.63977657466279e-05
1.61286995317007e-05
2.74253574625834e-05
1.04902679229395e-05
4.41669043237761e-05
-1.50219489399382e-06
8.1122550308703e-06
4.39022542749894e-05
6.38012427687978e-05
3.87587324308758e-05
1.03630488123628e-05
2.83031495082681e-05
2.04184013465832e-05
6.10495695554577e-05
4.88842410556509e-05
2.12730134559672e-05
7.42084054602046e-05
5.01888139876037e-05
4.61572436033649e-05
5.48749027143584e-05
6.22531255399173e-05
2.21735828358231e-05
3.20357261524772e-06
5.09719513509363e-05
5.10275610621512e-05
7.41472263349298e-05
5.18360346243128e-05
1.88308583599362e-05
4.22951903149459e-05
1.11394958078219e-05
4.53584264695641e-05
2.69924475597755e-05
3.44989659390984e-05
6.80638983597502e-05
2.16748560256348e-05
3.96189810480641e-05
3.38221776780895e-05
3.19333695513146e-05
6.62115446553787e-07
5.66284979674263e-05
2.82023616272271e-05
4.22472070961968e-05
3.13035408428888e-05
6.29584694484605e-05
1.204183722835e-05
5.1660204292969e-05
2.66327114188763e-05
5.56924383273245e-05
4.19146390904436e-05
1.24508844954322e-05
7.1860069121856e-05
6.78944211209522e-05
4.62737554736878e-05
3.69758980247e-05
3.39385713142826e-06
4.12802435288597e-05
4.58121639635371e-05
6.93994816377497e-05
8.43119171216932e-05
2.01515818123524e-05
7.26259492073659e-05
3.16427989076558e-05
2.01791104752404e-05
2.27134317719078e-05
5.07877294760269e-05
4.91882944028346e-05
3.21805263480083e-05
2.15460048912354e-05
2.52693221254021e-05
2.32582963496413e-05
-2.35519405424636e-06
2.45927049130751e-05
1.88228812881276e-05
-2.6930242454154e-05
2.20732119106256e-05
2.49116501941138e-05
1.66972882871134e-05
5.35819185769465e-05
3.13879935171747e-05
4.22389888858827e-05
-1.87701673675061e-05
1.13356066977787e-05
3.41543485451596e-05
1.26203673120846e-05
1.32857554163682e-05
-3.35436096648892e-06
8.35331560362401e-06
2.82039851711803e-05
7.78678267192126e-05
5.34416781636492e-05
2.77487896602037e-05
4.59918210398796e-05
1.15866366295381e-05
5.98301147772311e-05
2.58519627305031e-05
4.73633254047978e-05
6.34546711982999e-05
3.65517607530077e-05
5.3688037875838e-05
3.24086155673641e-05
3.57564335322921e-05
4.31589217931031e-05
2.09745536976728e-05
3.52512950641102e-05
5.92854751397291e-05
3.8930214694808e-05
3.36837741090469e-05
2.18582048312851e-05
3.12578022349153e-05
1.14482698272217e-05
2.94900557978948e-05
1.60074186854097e-05
6.30668356937529e-05
4.19306827332891e-05
7.84181684409016e-06
1.09466722057907e-05
1.39656112108037e-06
3.70764701898988e-05
4.70794742104388e-05
-1.86130473214613e-05
3.01117081144683e-05
3.41785022899794e-05
2.90486133679786e-05
6.22177831236559e-06
3.22158169187828e-05
2.38755275069168e-05
4.7912667399488e-05
4.88825746796521e-05
6.21953721302336e-06
4.18590112015778e-05
5.68666246543076e-05
3.12887788964685e-05
6.84690028633848e-05
2.03462217230997e-05
4.04185712598223e-05
3.97689757988295e-05
4.29902964059665e-05
2.89480071950649e-05
1.47202881479429e-05
2.96389223431946e-05
3.38511264349582e-05
2.06135970300049e-05
1.63385563211158e-05
4.54079292810072e-05
6.31506545078481e-05
2.5481801419665e-05
1.04897084421231e-05
4.39759766644985e-05
2.70627889241284e-05
4.13519170855625e-05
4.76000188583364e-05
4.93414617062216e-05
4.07561971530442e-05
1.95249981936854e-05
3.75817478818165e-05
3.79679678282143e-05
-1.75553812768543e-05
4.76588622447055e-05
1.23942518108658e-05
4.00227149487347e-05
6.64998222658572e-05
5.00127405517074e-05
2.03132074648441e-05
4.15898457973554e-05
-9.73595648292925e-06
5.28114230869481e-05
1.95477082634948e-05
2.60411819681608e-05
2.57437604112236e-05
1.29318871461714e-05
3.01819296706341e-05
5.08538316451464e-05
-3.1291301487818e-05
1.35065888842404e-05
1.38194653296383e-05
5.68168333968716e-05
5.01732563802003e-05
2.68386450746021e-05
4.39885847097587e-05
-5.27369134003186e-06
3.93876771326133e-05
7.15694388544172e-06
1.48360179533872e-05
3.74356897104687e-05
3.90861013119254e-05
2.58939889937867e-06
5.01757560781928e-05
4.89847298581456e-05
3.61446956322153e-05
-5.22378794814537e-06
5.03405414349591e-05
3.63846647641199e-05
5.56856546778753e-05
3.86276239549122e-05
5.06990586929706e-05
4.24937953761668e-05
6.98476191618024e-05
4.87046997877051e-05
3.29950869655888e-05
1.91113948312467e-05
-1.5034555646186e-07
2.51936327602814e-05
4.07653694708495e-05
9.75899031471728e-06
3.18317753833263e-05
1.05566415419686e-05
1.5381782755133e-05
5.83022160619186e-05
2.96399944255271e-05
2.13577190590161e-05
-1.07551123335201e-05
1.67628145356587e-05
-2.05567936818329e-06
1.25254842347585e-06
3.71093073096049e-05
8.47252365727965e-06
1.36403001951297e-05
9.32682814507882e-05
5.8810896526725e-05
4.03011248978146e-05
3.14624137161872e-05
1.40443766020794e-05
2.32172700378797e-05
2.73856757603428e-05
3.29146936496496e-05
5.69847260838962e-05
5.32604102674878e-05
4.83293010783291e-05
3.90134257860605e-05
5.65293250477298e-05
1.76554780893145e-05
5.34569780566874e-05
5.08612853484605e-05
5.69583431146092e-05
6.32277713347465e-05
3.5683622907504e-05
1.2683345591254e-05
1.93161259109824e-05
1.52144529689028e-05
6.35182190572642e-05
4.90566722453902e-05
5.66178172528483e-05
3.1344611786913e-05
1.22387554156671e-05
5.86396267278151e-05
3.53138092936536e-05
5.519302752655e-05
5.05898451261998e-05
3.62235267987757e-05
2.06727452380569e-05
3.09069337656907e-05
2.19249902349851e-05
5.12293500719574e-05
-2.47033411952748e-06
5.42134684135542e-05
2.66361343389202e-05
1.69204517149712e-05
4.14893172301702e-05
5.22295272540286e-05
2.74376673503644e-05
2.16458459867558e-05
-1.42328604206979e-05
3.49838661229033e-06
5.32497544412213e-05
3.80612621612403e-05
2.90900392862165e-05
2.27721574676343e-05
3.46991710444007e-05
5.2138381344035e-05
1.40261428967626e-05
4.29398095855922e-05
2.52811796121587e-05
6.44948239059823e-06
2.53733679989488e-05
5.17777612614343e-05
3.37166877061328e-05
4.30167835674066e-05
3.93934744515712e-05
2.40907947747768e-05
1.86855621277193e-05
5.39602846022686e-05
3.63042362813861e-05
6.75387211732885e-05
6.50491734538758e-05
2.77860355999345e-05
5.96060285291324e-05
3.15186945125104e-05
5.3362662014114e-05
3.96966600370555e-05
6.49953645433594e-05
2.81435004467805e-05
1.83002169594953e-05
1.98776960497948e-05
7.37082450271273e-06
-4.26444635304817e-06
5.07780488506861e-05
-4.96177303532331e-06
8.00067205748191e-06
1.59283723004364e-05
4.82402412903466e-05
1.62779715406337e-05
3.24923708097893e-05
2.37960338282595e-05
3.78137033435079e-05
3.62666042734242e-05
2.30420324019179e-05
3.93351355725509e-06
3.28292163211433e-05
5.92509564928738e-05
2.18539926543249e-05
3.0704803298893e-05
4.6825369695633e-05
3.64820049311492e-05
1.90229821629965e-05
3.04005936961605e-05
4.38912823920647e-05
3.39622242278e-05
-4.11109869456512e-06
4.65265277234709e-05
5.03635848299055e-05
4.39101573894412e-05
5.46516423146487e-05
2.39097912380602e-05
4.08739353171333e-05
5.76195968095285e-05
5.06677693486721e-05
4.88459536629092e-05
3.60126890725667e-05
2.49095787824785e-05
5.69980794349175e-05
7.66955885049245e-05
6.8402550321702e-05
5.00618935414744e-05
4.0654425186288e-05
3.57456816292704e-05
5.229900364955e-05
3.82244635961964e-06
3.10569779187352e-05
4.65653145022945e-05
3.58866375251895e-05
3.54371590146462e-05
7.5250415109518e-05
1.79776376644341e-05
1.01644456687292e-05
2.2171389510864e-05
1.12336764170523e-05
5.15350574849659e-05
4.11948716270766e-05
8.81836205154946e-06
3.57669469333227e-05
4.97147077190711e-05
2.55599690434475e-05
-1.31469573370792e-06
2.59093248782803e-05
4.82664226940555e-05
4.30095952654089e-05
-5.03929176022014e-06
1.42216424890199e-05
-1.36704768680461e-05
1.86681086350263e-05
3.14627193260759e-05
3.63739035176785e-05
3.50140788249403e-05
1.24240472975245e-05
5.5907738818385e-05
2.27718375485078e-06
5.16664349706688e-05
4.40348130059153e-05
2.54543860233814e-05
2.55982027098026e-05
-4.29650083207715e-06
5.73779806451225e-05
3.07188881341345e-05
4.93132293025494e-05
4.45916315363881e-05
4.8702323749417e-05
4.34390867075714e-05
2.38713570668652e-05
4.08651403809704e-05
5.6217447954278e-05
6.0358886442009e-05
3.56757420092742e-05
-1.33029684815968e-06
1.70692268185577e-05
2.95123880204943e-05
3.61529009164365e-05
6.19828084472075e-05
3.22542160009629e-05
1.48607430528618e-05
3.70551813641908e-06
4.00472338733791e-05
2.01607988657861e-05
3.48153028920255e-05
4.94021536207268e-05
1.68814641785101e-05
1.76933112749504e-05
1.87096889482584e-05
5.7702545410716e-05
4.67881086578715e-05
1.41736229395484e-05
2.03975310347379e-05
2.53253864113548e-05
4.92583336554497e-05
4.30312655180211e-05
7.82601514049113e-06
3.53159153271174e-05
6.85338262291448e-05
4.57718090448191e-05
6.22654276979171e-05
1.87931161756572e-05
3.46111050038084e-05
5.01052588197904e-05
4.98063262041931e-05
1.3072722674043e-05
5.83432426718343e-05
7.06398138130863e-05
1.59763904171149e-05
1.85977473793877e-05
2.19715105683615e-05
1.0978919148876e-05
5.54094567765563e-05
2.73024854116491e-05
3.75471067698372e-05
5.3766208966718e-05
5.90800187899898e-05
3.0453151641656e-05
4.08881197378777e-05
2.08232312423691e-05
3.21875067579206e-05
2.31854198816229e-05
1.60592722089213e-05
1.51798388387309e-05
3.44423397035559e-05
3.83917449703109e-05
1.23130857112134e-05
4.18845912285248e-05
1.29895987203392e-05
7.39904144969597e-05
8.77048144275382e-06
2.45000278437622e-05
3.60422254530438e-05
5.82754534417847e-05
5.31536502153518e-05
5.45649359499722e-05
1.34345631676661e-05
2.55245379401441e-05
1.8832616770179e-05
2.42549767102566e-05
5.42355917127786e-05
3.89839611385113e-05
-2.61221443346755e-06
2.82464492993059e-05
2.33647647194691e-05
1.12475603752478e-05
4.50381924344903e-05
5.62118912504018e-05
3.71958218078165e-05
4.27338931597253e-05
3.87711099587779e-05
3.01187715807012e-05
4.71418414227371e-05
4.49386278607818e-05
2.44350439847404e-05
1.49926247267419e-05
1.17980255238064e-05
1.42781545376237e-05
2.40469027093661e-05
8.11678212097254e-05
2.79343822902921e-05
2.79238480458142e-05
7.65741224309694e-05
2.84683316130405e-05
7.11826177303135e-05
6.1434469136108e-05
4.72554687952791e-05
5.3087024476938e-05
3.36134413552881e-05
4.1031353306151e-05
3.22168414896642e-05
4.87656921548007e-05
1.90791228493691e-05
4.36914173273839e-05
3.83821627496918e-05
4.01884051712401e-05
5.87693801030586e-05
3.08442964957826e-05
2.94565637326269e-05
1.85052081368775e-05
3.00965810419978e-05
1.65782181338896e-05
1.93515148088734e-05
2.92798578861062e-05
6.00399395009313e-05
2.67598286570929e-05
5.35099634435329e-05
1.47042585613471e-05
5.03562442677878e-05
4.51907228500678e-05
2.15912204531345e-05
3.2144214978275e-05
2.67498145238851e-06
1.57967671936335e-05
3.28965550463449e-05
-1.24602852937122e-05
3.93247718767582e-05
3.6611621976507e-05
6.36326597994079e-05
5.19319205216454e-05
1.46666687613699e-05
3.34988037147301e-05
7.92395382211721e-05
6.91628212645463e-05
4.16050819832844e-06
3.58930040603199e-05
6.49783240617798e-05
5.33029025275672e-05
5.48508366503561e-05
4.22422759257928e-05
3.14821262968874e-05
4.41775647193691e-05
2.71363725408156e-05
1.05870958351803e-05
3.29317504186456e-05
4.99243641015378e-05
5.30699925281613e-05
1.44636468001164e-05
3.46233408072388e-05
7.28338496209178e-05
9.46611225114915e-07
2.80707505835663e-05
2.64311459107222e-05
4.88692875115718e-05
4.16573636036469e-05
4.93815179610751e-05
6.56979014702208e-05
2.64171318247281e-05
4.5315626203375e-05
-2.44277693473908e-05
-6.42869033713738e-06
-1.63336005469427e-05
8.28930089105752e-06
3.56507528996483e-05
-8.07059565368523e-06
1.09556925012885e-05
2.16004888144838e-05
-7.18443434366646e-06
4.8095876768059e-05
2.6188032891334e-05
1.25405292357133e-07
6.74513820583262e-05
9.5478949525222e-06
3.01577403819097e-05
4.11951498616648e-05
-3.33998214787955e-05
3.52844027294825e-05
9.81410556662968e-06
2.67535709079717e-05
1.65072355563713e-05
4.44984955972878e-05
9.9559865008266e-06
1.54584844848298e-05
6.73357000214131e-06
2.47653117092895e-05
1.73390940666318e-05
5.04103285508344e-05
4.48240132721528e-05
5.09154670688115e-05
4.22627138251395e-05
5.40640497622111e-05
6.64362987825617e-05
5.96990228205373e-05
5.18936875259758e-05
5.05800943373925e-05
2.98401407210517e-05
4.61775336518676e-05
2.87363795571629e-05
3.40933525631147e-05
3.02978802639153e-05
2.98157204015515e-05
9.71398314506815e-06
5.9225282121229e-06
2.4833445022059e-05
6.15818923295981e-05
3.7756622126114e-05
4.86625086864577e-05
3.19795358289792e-05
3.76976858687691e-05
4.04528663948102e-05
5.42555101698806e-06
2.82076876205547e-05
1.41930701956716e-05
5.18871418230532e-05
1.84808064380071e-05
5.56021311772459e-06
2.40863825681007e-05
-9.05384882501018e-07
4.48976187527882e-05
4.33277845829129e-05
4.86742496930546e-05
6.57192218677984e-05
1.76542812421573e-05
4.62050025237193e-05
9.75622253093258e-06
3.58042140026228e-05
3.08226248933469e-05
4.30953743536718e-05
3.66127950357614e-05
3.14528814940642e-05
6.18327390459842e-05
9.36028847079024e-06
3.31952729007713e-05
2.79288516582891e-05
6.16672070319001e-05
4.63665102806045e-05
2.588666728889e-05
6.62032860559334e-05
4.37015426703831e-05
2.48657045232194e-05
7.24078266118422e-05
1.28082691626362e-06
1.97824422156033e-05
4.72221443365055e-05
5.34414339560923e-05
3.16618199781675e-05
2.7205456067352e-05
-1.8829028451979e-05
2.26014852477949e-05
2.00064262283078e-05
3.32444445363418e-05
4.00347162178473e-05
4.86087718585033e-05
7.77928993846307e-05
1.27176864569659e-05
1.73508624597729e-05
3.7490961249521e-05
5.17348425743845e-06
5.18342395878752e-05
1.91661606153027e-05
7.52169406200185e-05
5.21878107350033e-06
3.89831528430526e-05
6.1367986841871e-05
-1.59797104417117e-05
2.57719869664201e-05
2.44665798694132e-05
5.13225253488067e-05
3.62156499548105e-05
2.28326109961611e-05
4.26676472648498e-05
1.60047216035571e-05
9.90776817864336e-06
4.03609115756709e-05
2.9362936177201e-05
4.76290500292217e-05
6.98162089709975e-05
3.61653200249135e-05
6.54432260940176e-05
8.97009726965406e-05
5.22862593633064e-05
3.03919106553475e-05
6.42517226195985e-05
4.07131398276882e-05
2.92363519879357e-05
3.85092568013605e-05
1.62890140287556e-05
4.30467515500566e-05
2.81978776806958e-05
3.51713115310719e-06
6.37972045342989e-05
2.72248396311859e-05
4.79721406190895e-06
3.89051662206247e-05
4.98774717434824e-05
2.83118335594029e-05
4.60460729847249e-05
5.28540901752416e-05
9.73411642121855e-06
5.17221582429104e-05
5.01007934070311e-05
4.97366707500266e-05
1.28518537014151e-05
4.91930315062364e-05
4.09226599096859e-05
-5.98502978239978e-06
4.81837726104762e-05
1.48331259710658e-05
3.44595551457202e-05
6.75198796518719e-05
3.21904396212491e-05
5.44337616792535e-05
5.06918922405576e-05
7.92370624453578e-05
2.76094886823029e-05
3.8517341140444e-05
5.72408623758716e-05
3.96269151131805e-05
5.84413115588771e-05
4.89228080265989e-05
2.01575765074971e-06
4.94226345392203e-05
4.27358026636495e-05
4.68323586870044e-05
3.52930410874578e-06
9.09131988430738e-05
3.82685986463185e-05
4.16608329397691e-06
4.28221888669805e-05
3.2314233198013e-05
1.18649116272642e-05
2.69327810300385e-05
5.20499344380898e-05
2.3070290990666e-05
4.14200456904248e-05
3.8351309076185e-05
1.68400574582146e-05
-1.79663684887902e-05
3.92850042419327e-05
5.84543629515585e-05
1.86245686398362e-05
8.18538921355418e-06
2.74286370222726e-05
3.6007100477639e-05
2.92884103208393e-05
2.45380331279616e-05
5.0188880878841e-05
-5.48784174357012e-06
3.93682098438219e-05
3.54916349960502e-05
2.66868456187532e-05
3.73624776776502e-05
2.31052748784162e-05
2.26658525281824e-05
3.93414808450384e-05
2.75637143417441e-05
5.2015264138238e-05
6.34000689623656e-05
4.51752818238391e-05
3.17776403935048e-05
7.07219082399391e-05
7.30478951150248e-06
3.43152754786966e-05
8.56542482629033e-05
3.71503424262018e-05
3.35285087588766e-05
3.04180966369714e-05
3.13753787042935e-05
3.95227453001278e-05
2.30084715015716e-05
7.25641604449654e-05
4.04674584869846e-05
4.37135466121377e-05
5.72018393513257e-05
3.61468567137596e-05
6.97793080196921e-05
3.52143055299999e-05
4.22843461890501e-05
2.43253467804176e-05
4.24378376935388e-05
1.88625212062313e-05
3.5963377626917e-05
4.81094903563825e-05
2.13015902156665e-05
5.81786531748347e-05
3.13965649571481e-05
2.57084924321537e-05
3.7365592825394e-05
2.87298842288834e-05
9.89795501399146e-06
4.69521047459092e-05
1.36530824460388e-05
2.56769490419018e-05
3.51573857072062e-05
3.79805545071033e-05
5.00662470976757e-05
5.86727186911102e-05
4.42916159069996e-05
4.96788318377822e-05
4.68105849011268e-05
1.74717966493135e-05
2.06849693324541e-05
5.69704088363547e-05
2.46224752302814e-05
4.78800124972813e-05
1.64509223628829e-05
-1.5810633268083e-06
8.14576698638345e-05
7.14217190513094e-05
-3.86992952288923e-06
3.05864558930559e-05
5.15984930825536e-05
6.62039137325768e-05
5.39580333426607e-05
3.46373586320769e-05
6.35013801952542e-05
2.05628074206157e-05
3.85194768741518e-05
6.07347607317018e-05
4.03826801325377e-05
2.12969970333278e-05
1.86377299619343e-05
4.27948155843087e-05
1.53073576550137e-05
3.01015481579149e-05
4.52802875449354e-05
5.70381145239147e-05
2.69647539751241e-05
2.07504867883448e-05
1.17661016426096e-05
2.34381548720243e-05
2.69970778139002e-05
1.07339115531119e-05
5.49910885575664e-05
5.28847503208884e-05
1.23280908765471e-05
6.06326863476214e-05
3.26434245125592e-05
2.3923900780518e-05
2.77399761725573e-05
2.14821166312107e-05
8.78780516888913e-05
2.56227832721092e-05
3.29263862377684e-05
4.63619107056267e-05
3.6849890149993e-05
5.59449589454822e-05
3.80825767226761e-05
1.13208115416865e-06
6.30161204344221e-05
5.80283717013417e-05
4.43213456739557e-05
5.8073652912426e-05
2.38803375005698e-05
4.17933136499089e-05
5.44621545176638e-05
5.48327032852213e-05
3.28512688168772e-05
2.13623643033892e-05
5.76804906918792e-05
5.33204772991718e-05
6.33452235467288e-05
2.37868699417484e-05
3.4386516137138e-05
3.45044361876002e-05
2.76270908540171e-05
1.39241042351945e-05
2.96046978088345e-05
2.72486558842298e-05
2.42983723261082e-05
5.1341655294056e-05
4.26925693517341e-05
3.16948255445284e-05
1.49578374474441e-05
1.24281840683882e-05
3.06692930140058e-05
6.95757812167287e-05
3.4218729233573e-05
4.24035727592818e-05
5.38713001278084e-06
6.78732905674497e-05
1.0828120235149e-06
3.74614549973719e-06
3.23745023772266e-05
1.30750795612408e-05
1.98568774833004e-05
2.14844772223793e-05
-2.44800633570699e-05
5.83673966419255e-05
9.6663677340529e-06
4.13209776960235e-05
1.05060224722207e-05
4.4556603773299e-05
4.31849133531387e-05
2.35277927764518e-05
2.84365659424278e-05
5.6275243136033e-05
2.38930878179522e-06
6.96083523143531e-05
6.54066683526737e-05
6.36968284203836e-05
1.52889302758471e-05
5.16517216758242e-05
3.35621880934166e-05
4.53893482393335e-05
5.11035174288436e-05
0.000106313870057891
3.10764314087567e-05
-8.35913979353794e-06
4.52695865435007e-05
4.15634598949959e-05
5.99138504034988e-06
1.94190497241427e-05
1.86676680952759e-05
2.041266250669e-05
9.66415916285134e-07
5.45868238255934e-05
2.61323491706141e-05
5.17955563388501e-05
2.50923887960607e-05
4.64444996050486e-05
4.73222394630924e-05
4.3281256913524e-05
4.46089171345739e-05
3.22713432440741e-05
3.77923785370833e-05
2.41648056246531e-05
2.12512315238697e-05
6.32613221168078e-06
4.5214693429339e-05
2.18608772447763e-05
7.57553276338882e-05
2.9606372267354e-05
-1.81792453898058e-06
3.12674158121372e-05
1.68795704994422e-05
3.05790399399638e-05
1.10419775902192e-05
2.01047430252981e-05
1.08841934062653e-05
2.10802042272277e-05
4.35041066345086e-05
3.96258455956246e-05
5.47221710739146e-05
5.47802551793096e-05
3.12168190041221e-05
3.91778862317283e-05
1.42292207966423e-05
4.25549900240349e-05
1.46597280647226e-05
1.2266686812081e-05
5.43001120667341e-05
3.79956895091397e-05
5.25961327866357e-05
4.49948220579639e-05
6.60091219048815e-05
3.19810046483185e-05
1.59411636567592e-05
7.18248139044146e-05
5.38515893945898e-05
6.82085090715919e-05
1.48802153068119e-05
5.27757441318672e-05
2.33242557523461e-05
3.91533114657399e-05
2.49920263975456e-05
5.57650750620709e-05
3.876976892885e-05
4.48171001780763e-05
4.65794362546991e-05
4.78442732200887e-05
7.07195151792747e-05
3.25361488832676e-05
5.94285375583184e-05
1.8889774133449e-05
1.9680571200047e-05
-1.11621388485328e-05
1.71624097057212e-05
2.28069634845686e-05
1.68149491195898e-05
1.57174222194559e-05
2.61391899509376e-05
3.31820300077186e-05
5.80551102270244e-06
2.96974105366673e-05
3.37876120429685e-05
1.36138280072054e-05
-2.85290094658784e-05
8.741391113415e-06
7.75659488524342e-06
2.46023863425787e-05
4.37757411213278e-05
1.21356951977828e-05
4.92844840326364e-05
-5.21497670541562e-06
3.61117052516046e-05
3.21759759512425e-05
3.10508301714261e-05
3.16377523392689e-05
6.4775976766729e-05
5.47184951957434e-05
0.000100276670771821
9.05049905719347e-06
1.57707520559638e-05
3.79062903548566e-05
6.17461618486242e-05
7.29350803219722e-05
5.0885250872071e-05
5.79569644813287e-05
4.44497032020568e-05
2.5044572809407e-05
6.80716142575509e-05
6.52461334758493e-05
1.13108143090309e-05
1.5631975148471e-05
6.19497695640454e-05
3.81865868013298e-05
3.81989281792597e-05
9.20761434832613e-06
5.69187877166011e-05
-5.69221003530362e-06
1.43553684074872e-05
1.49408927809616e-05
4.50025807466323e-05
2.12222961204761e-05
2.85974631420435e-05
7.86443452035369e-05
1.86503913960332e-05
4.44420311866156e-05
2.4095754818468e-05
2.25271564940362e-05
1.0535793028535e-05
2.76106825683285e-05
8.71910527019738e-06
1.25342641029094e-05
4.06009654147675e-05
2.68300109733229e-05
-1.61914527283e-06
6.43517022547809e-05
3.42990968000709e-05
3.14884114909977e-05
3.12938025417211e-06
6.40702550974564e-05
3.64174022953307e-05
4.89358825111298e-05
6.00385424321521e-05
4.34041268759665e-06
5.63391439483295e-05
-1.59579614716076e-06
2.79042317750498e-05
2.21591192690619e-05
6.88422968687359e-05
4.32462735072416e-05
1.7346905609014e-05
2.73246995355585e-05
3.30764609068561e-05
7.07161799731405e-06
1.5795791815748e-06
2.06514443252052e-05
3.17893204749655e-05
1.24558382725732e-05
3.48978188148867e-05
4.93217671557657e-05
1.89991447168156e-05
6.09129936138313e-06
5.64605539859174e-05
1.05174160450543e-05
1.44374226061553e-05
1.06834283901313e-05
6.13661914839084e-05
6.0539559183118e-06
4.95279599652756e-05
7.89827901500876e-05
6.48374545765988e-06
-1.71048810608721e-06
9.98823689011921e-06
1.64709639674182e-05
2.43498544150878e-05
2.76284416070924e-05
2.85675266344967e-05
-9.07915485796778e-06
3.09147987354704e-05
3.83404393414036e-06
5.91779842219546e-05
1.17967673436961e-05
4.84374575555119e-05
3.89995981975346e-05
3.97691842663766e-05
2.54320292289898e-05
3.68555397439368e-05
3.94625053603833e-05
2.55344207298725e-05
2.49894566779929e-05
8.14004783446969e-05
7.26877003651816e-05
6.272352018154e-05
4.07696285970939e-05
1.0193441765458e-05
6.89622581817618e-05
4.44321251523931e-05
2.44443754559282e-05
4.98142974630169e-05
5.24134966893235e-05
6.38030192383725e-05
2.64255611555681e-05
1.39482552153908e-05
5.27560079367693e-05
-6.68828876996797e-06
1.64152238505175e-05
4.12731315648695e-05
4.64339577641962e-05
3.96593697068073e-05
1.40300986043884e-05
6.1845493156155e-06
2.76167167221603e-05
1.79920646363441e-05
1.74969113674997e-05
2.3671437310179e-05
1.32353988474751e-05
4.21029581681933e-06
5.54946598254022e-05
4.05738506454142e-05
5.21736852272743e-05
6.21506042776283e-05
2.49807263708646e-05
3.32992690016375e-05
1.58182271793019e-05
4.00219186971521e-05
2.77865760549796e-05
3.9709797020655e-05
2.34043803112693e-05
9.04112953617316e-06
3.32268317325161e-05
2.20160087210082e-05
6.82025043790148e-05
3.00386333668229e-05
-7.04312823388433e-06
6.00339491291937e-05
1.71813465150445e-05
2.79155776078756e-05
2.06170850524542e-05
4.09063612370755e-05
1.02699010048196e-05
4.46743738830989e-05
1.28157518873964e-05
1.14161892643666e-05
2.40895208140775e-05
-7.22413138720672e-06
9.39998671533162e-06
1.23754471589323e-05
2.24802155154641e-05
5.0991979053307e-05
-1.46183068133891e-05
2.54392675490653e-05
2.3056241748541e-05
6.30946252959666e-05
5.35231948457601e-05
6.16580146244649e-05
7.23238011003409e-06
1.71055514111673e-05
3.95269469488692e-05
5.49706961022871e-05
5.15180636419377e-05
1.43295341876401e-05
4.75833853029912e-05
2.27863947260565e-05
1.43224062678823e-05
5.52972528379884e-05
3.81807345852889e-05
2.74575107816922e-05
2.85793392747467e-05
4.04535646693276e-05
5.1438387203783e-05
2.85785559594811e-05
-9.07394401677686e-06
2.21813697255119e-05
2.19863066542517e-05
2.86127998782169e-05
3.06290100086519e-05
5.86399432726988e-05
6.68928435556724e-05
3.93634967482032e-05
2.11478444948805e-05
-3.70858250536264e-06
5.17865501276925e-05
1.75227183955794e-05
1.07121043616941e-05
1.47771089694326e-05
2.96056775946137e-05
3.82625531013708e-05
3.44006993811574e-05
5.51267935125434e-05
2.88334052990699e-05
4.55446096191529e-05
5.06949263217051e-05
-1.92250665853942e-05
2.86717937218183e-06
1.20854662916908e-05
9.11049942904236e-06
5.09010513224137e-06
3.55218073216012e-05
2.52710003277417e-05
4.34191580931065e-05
2.53036456264456e-05
7.95171344449453e-06
2.43888109455632e-05
3.16029492345138e-06
5.64617014512803e-05
4.42787911481852e-05
5.64329727010261e-06
5.22116772364992e-05
-1.29486547452263e-06
7.37418583943362e-06
1.29147268492192e-05
1.50830446427916e-05
5.55690146518555e-05
3.36118813435043e-05
-6.46150804711743e-07
1.74781144987861e-05
3.82132369531965e-05
4.96328495913349e-05
5.67236061310008e-05
3.95689514483653e-05
4.04767400766739e-05
3.25804402989091e-05
6.09742122982434e-05
3.54074721751162e-05
2.71290735923047e-05
5.2073284351714e-05
6.47410075504064e-05
2.48026382870827e-05
-3.00967647525433e-05
2.3645163993613e-05
6.71762907103524e-05
1.24177472394795e-05
5.54934213355522e-05
5.33426556874971e-05
6.23376315585984e-05
6.83835022051447e-05
2.92270777021497e-05
7.7173238934495e-06
3.71824807777827e-05
2.55841121392031e-05
5.29247347226989e-06
3.24229448184218e-05
3.09524303259775e-06
4.87035717356117e-05
1.13698570458857e-05
3.31199156883206e-05
2.35386802063649e-05
1.46221539984435e-05
1.99953276347532e-05
5.1000343055797e-05
4.23592737566195e-05
4.37825744656121e-05
2.71665570586661e-05
2.08535959273135e-05
3.94203007643208e-05
4.79785939592151e-05
1.66310280932861e-05
5.13925074104146e-05
5.06096235774591e-05
4.26969384602272e-05
4.76352691371688e-05
8.15173726378941e-05
4.88454494597454e-05
6.4746060122392e-05
3.01642479153159e-05
4.03737767778334e-05
3.85976645325411e-05
1.97411283342424e-05
6.81271076345991e-05
5.84497467266303e-05
4.89240413527938e-05
7.36546479159518e-05
4.09490282955523e-05
6.19671268962586e-05
7.78811464198056e-05
2.18090959043164e-05
4.70584301167024e-05
2.49497661468303e-05
2.92990030038926e-05
1.74312872131281e-05
7.01387274378441e-05
5.0050006996085e-05
2.0199340790671e-05
8.61376722299036e-06
1.47536915519258e-05
2.30959087690231e-05
4.61490936507767e-05
1.95091617429886e-05
9.16368578188927e-06
3.85212639050238e-05
-4.37447391991668e-07
2.1618610188902e-05
9.1327691067435e-06
3.84450610382073e-05
1.07778550593461e-05
2.11905202066724e-05
2.00121732042594e-05
1.46734952240092e-05
4.78195511249296e-05
4.00554869345806e-06
2.86355857823616e-06
2.56964327457355e-05
5.49298222179525e-05
5.03128501677086e-05
1.80495676240877e-05
3.05378026183365e-05
6.32467707250825e-05
5.75645041647169e-05
2.08493411176538e-05
1.25342810987677e-05
4.50038687376603e-05
9.17500948719693e-06
3.18709007855241e-05
3.42195977525686e-05
3.94988354619278e-05
3.74303247853087e-05
4.57406705317218e-05
6.06598692610576e-05
3.50345268049225e-05
5.65043786413925e-05
3.29317639956758e-05
4.22935004755065e-05
7.60500034550527e-05
1.37422617669429e-06
4.1399262811384e-05
2.69936838762593e-05
4.52161382850076e-05
9.19521477238543e-06
4.73490281459162e-05
1.72498153797082e-05
4.8492323342844e-05
5.04865711976954e-05
6.01942564775906e-05
1.79149758785772e-05
7.64757222917444e-05
3.48873837923924e-05
5.96580688003102e-05
6.77714567347106e-05
6.40270406765597e-05
7.50608329835195e-06
2.45440107066255e-05
1.75968946577642e-05
2.51935710568954e-05
4.71315343159517e-05
4.70528421620409e-05
2.81355933579447e-05
3.67402669624637e-05
1.17080366105932e-05
1.74537642436542e-05
4.70841838695779e-05
7.36813623769707e-06
3.6529577162032e-05
1.2794409815676e-05
1.21257956125549e-05
3.69518527962929e-05
2.5093553281624e-05
3.65533046590469e-05
5.53943823113713e-05
2.27113880485472e-06
3.74112313428891e-05
2.71322526679717e-05
1.96982935196978e-05
-3.80795806509943e-06
7.7263945956142e-06
6.27393870574182e-05
2.31869249475762e-06
3.57319221653441e-05
6.09453829422425e-05
3.61013151936116e-05
7.77414461585007e-05
3.62391803171243e-05
1.68107852485594e-05
5.50839760533123e-05
5.01080541818907e-05
4.69150256528908e-05
5.38762696658694e-05
6.55989364752375e-05
8.17283695385405e-06
3.94447522462907e-05
6.12279902178546e-05
4.93444637302604e-05
5.64995910252496e-05
4.7699742198238e-05
6.65140424662609e-05
4.02811219139994e-05
7.47712230062608e-05
3.57892681160968e-05
3.00807511692055e-05
3.18893132928426e-05
3.35328590649383e-05
4.35972242843185e-05
5.85418181820552e-05
3.9567607211673e-05
9.43236267448512e-06
6.34103871678579e-05
1.88009568808258e-05
3.31646921177385e-05
7.18780443994114e-06
4.03941170269389e-05
1.30977524891799e-05
4.26999683810669e-07
1.98920990932752e-05
3.34446928269695e-05
3.9189462057462e-05
1.13740444176981e-05
6.80744820351501e-06
2.7485421112943e-05
2.64620216045555e-05
2.18029256412436e-05
6.99989333826416e-05
2.12596124723884e-05
1.0146435655414e-05
7.73882192638858e-05
2.36552804051861e-05
2.57885928819217e-05
3.70765026237652e-05
2.55323301887549e-05
-5.93299978472e-07
1.48149628036864e-05
2.12785782780421e-05
3.03504270705168e-05
1.53214249009069e-05
3.00796806715288e-05
2.24029829865752e-05
3.84091039199302e-05
3.06910312148328e-05
3.13304551603148e-05
7.39367647143194e-05
4.04508348002844e-05
4.50798172333455e-05
2.71322871333368e-05
2.97714996073361e-05
4.56065261923496e-06
3.15056190182021e-05
3.5922453393964e-05
4.28785528459909e-05
3.44502520708571e-05
2.51254163217909e-05
7.0712942653385e-05
3.48141261637365e-05
3.35542269854549e-05
4.7256102075688e-05
5.46088420079533e-05
5.08800684757672e-05
3.11837684174617e-05
4.16353974524678e-05
4.56295785176487e-05
3.41552943781409e-05
1.59644349772722e-05
1.48804126786496e-05
3.29111915644397e-05
6.12824438460158e-06
3.45097911711446e-05
2.87892234735726e-05
9.708375408924e-07
7.00595010711509e-05
3.01135140174288e-05
4.89467200743484e-05
7.37044173238614e-05
7.84180298420886e-06
-4.49522877907121e-06
-2.24557857550572e-05
5.66165546922672e-05
1.21871166788365e-05
4.93054643670801e-05
2.93436159355729e-05
5.38295668455197e-05
5.31071437222523e-05
2.91031536014093e-05
2.47386951173305e-05
1.72886214490995e-05
4.13135859251243e-05
-4.47784600626362e-06
2.66528709092295e-05
1.73729531250744e-05
4.27707298174343e-05
-1.25196410700829e-05
7.556954973373e-06
4.12482286623288e-05
1.87407776689726e-05
3.51095629703575e-06
9.81888962390971e-06
1.92820499253964e-05
3.20298703514076e-05
5.48750064814561e-06
2.34625350030326e-05
-6.17590292287503e-06
1.98123213450147e-05
3.09466472965511e-05
1.04318420993567e-05
3.63303674664792e-05
5.05427992606351e-06
4.75136159997866e-05
3.57383820548142e-05
3.57389939151645e-05
2.03267334707109e-05
3.87408387409044e-05
3.34066053340117e-05
-1.12915240259346e-05
6.18161760399362e-05
4.26706819401503e-05
4.89715210727046e-05
5.37780793387957e-05
5.27998856215109e-05
7.24043227454674e-05
3.57161769021703e-05
3.19123920872688e-05
3.27834136511886e-05
3.41905373054587e-05
6.97580040286366e-05
4.47453468665283e-05
1.2009975867252e-05
5.4743889685913e-05
6.07473348077892e-05
1.88903933761249e-05
3.60561879800357e-05
1.29672651622209e-05
3.1356456146924e-05
-9.1100502313614e-06
3.93582174303674e-05
2.28217023142663e-05
1.05981647293793e-05
3.0610144252429e-05
-7.21644650258931e-06
2.00376051911838e-05
3.63747753362526e-05
4.89429388367083e-05
1.85233696474439e-05
3.6722481959486e-05
1.51723034724559e-05
2.31251190839082e-05
5.66978870491035e-05
5.69134308048242e-05
9.70738971032226e-06
1.55595118079464e-05
3.57185338294933e-05
4.02131215586999e-05
6.90066640373397e-05
6.41976365399668e-05
6.49914047684727e-05
7.30757267280638e-05
5.90147988275635e-05
5.26836316363809e-05
3.7035085255404e-05
2.46851342595959e-05
4.72425749140633e-05
3.46187976380433e-05
3.91204081170222e-05
3.68025311171221e-06
7.31227336756232e-06
2.25514117067645e-05
2.51441818979787e-05
4.12843929108796e-05
5.34726241576605e-05
6.05145113386601e-05
3.06588236731217e-05
4.35933401421031e-05
1.16473134756707e-05
2.62838490923076e-05
3.21393608263295e-05
4.9524578934539e-05
-1.35918302681114e-05
1.7038987710299e-05
3.37096649215365e-07
1.72077970793228e-05
2.82582119376469e-05
8.12835594545366e-05
5.19564860880564e-05
1.32667416004201e-05
6.30923292958211e-05
3.98383573825248e-05
3.72809070223559e-05
3.76884989598976e-06
6.71596684793897e-06
-1.36897821009252e-06
-5.0475731119069e-06
6.05645380967021e-05
5.72735385095957e-05
3.58275368838912e-05
3.03140980767579e-05
1.8056123153623e-05
2.70867128330946e-05
4.39164827919867e-05
4.27356346102445e-05
1.49464367722812e-05
5.69648372113713e-05
5.22297179097234e-05
3.72597815212992e-05
2.09133749569171e-06
3.01262410083042e-05
4.46445494923833e-05
5.62827373185587e-06
-2.41884958556276e-06
5.8119067916501e-05
2.85571397580382e-05
3.86286117124728e-05
3.5812845320911e-05
6.41282002979991e-06
7.54810066972588e-05
1.65921202876501e-05
3.02414822949716e-05
3.74355769452357e-05
2.88876541095329e-05
3.14571891658307e-05
3.20816522450157e-05
1.99620983653005e-05
2.47817300587768e-05
6.81540542170171e-05
4.46703822492063e-05
4.21892869805417e-05
3.66164137534315e-05
3.89280209185036e-05
2.99202230499326e-05
6.81619244235295e-06
6.47714820671966e-05
2.07220997958344e-05
5.37651491048637e-05
5.33255866922867e-05
3.65819931401268e-05
4.68023002873286e-05
3.52955942057673e-05
4.70673565755065e-05
2.34228677788443e-05
2.94001073618101e-05
5.25815307659637e-05
3.23834238946363e-05
2.33522016440454e-05
4.7641465714475e-05
1.32236518344681e-05
7.13997021268409e-06
1.13820376631836e-05
7.98238604746647e-06
5.26063575786701e-05
2.10141495300288e-05
2.96851312691292e-05
4.50147619960876e-05
8.7613148399276e-05
3.76760685607992e-05
-5.53042058183719e-06
8.09031587204104e-06
1.27846871988473e-05
3.96455630540195e-05
6.02139837991746e-05
1.7931816326479e-05
6.14333958109455e-05
4.73111247765243e-05
4.81648755937811e-05
1.13513297945581e-05
-4.53814436661847e-06
3.28351948442837e-05
5.15280798660008e-05
2.94055261388279e-06
6.00665516783133e-05
4.31857861912585e-05
4.06429215201349e-05
3.3787484326017e-05
1.35638453562216e-05
5.82866089742447e-05
3.62606986914008e-05
4.55776583875082e-05
3.60954400861729e-05
7.81514802658713e-06
5.28434527078116e-05
2.47036798417496e-05
3.02939625076103e-05
1.75030346678095e-05
6.53778364370941e-06
1.44260484169277e-05
1.26442726131634e-05
2.37003784975882e-05
2.60805786572095e-05
3.01235079533345e-05
5.18288077120892e-05
7.29829429597548e-06
3.25494846215358e-05
1.83600035160761e-06
4.120451704694e-05
2.60892985152464e-05
4.7612167785769e-05
3.19394571757986e-05
2.54251980388041e-05
2.93512355919513e-05
3.11668697297664e-05
3.5271691110287e-05
8.2716611496973e-06
3.41754257076031e-05
3.73322859337928e-05
7.66275910052119e-06
4.13810980421499e-05
6.09325791544746e-05
5.00613371321402e-05
4.216576402753e-05
4.53907761499497e-05
3.4536265502018e-05
2.68347854208389e-05
3.17263426271523e-05
2.1362028280393e-05
5.97446104979356e-05
3.98253113512558e-05
4.53326594669102e-05
4.60676583188455e-05
3.47415150824715e-05
2.8532821729277e-05
-3.23021322235243e-06
8.09038342491439e-06
2.10218627682381e-05
5.21558126322985e-06
2.19893939899651e-05
2.56367282427367e-05
3.92051961245347e-06
3.82716960025622e-05
3.43498198333632e-05
2.7297897042378e-05
3.93808339756595e-05
3.67004045834287e-05
1.41438562392887e-05
5.64108574144608e-05
4.08800492248287e-05
2.30719736552277e-05
5.72429115464526e-05
3.50590412277616e-05
3.08366762372624e-05
2.68302456782666e-05
4.83040614357103e-05
-4.46337061507539e-06
3.65503588899879e-05
3.72036023995892e-05
1.565316883092e-05
2.65869165118848e-05
1.64077629146531e-05
4.39791789140291e-05
3.01940559610824e-05
4.60494642831251e-05
5.23084289383169e-06
4.29067444624727e-05
3.70601724714132e-05
7.1806990613028e-05
4.16231144945423e-05
4.38020245773199e-05
-7.93880967115281e-07
1.6622025197984e-05
4.92476734837539e-05
4.09361294439172e-05
5.63759053533912e-05
6.51650778675378e-05
4.4461036858356e-05
3.13553934393483e-05
5.54826882124273e-05
2.03288346429316e-05
4.12186900285787e-05
2.65970574158043e-05
2.13432425723308e-05
2.30518200360427e-05
2.97282896656392e-05
6.28936034350221e-05
5.253334463883e-06
-3.78983398385599e-06
5.72796236185456e-05
5.3380936569568e-05
2.24761681914127e-05
1.45940739874433e-06
4.1438767303377e-05
3.71349211343539e-05
3.26934102992755e-05
3.28059059334729e-05
4.47373042114719e-05
3.63658590390599e-05
6.8120081111246e-06
-2.02118637663446e-06
4.63006805792403e-05
4.42530838995874e-05
5.88455881910448e-05
4.29024558237139e-05
3.80566066443127e-05
6.82089235972889e-05
1.58500371371799e-05
3.511675246633e-05
1.73081909761026e-05
5.29035181927415e-05
9.18504743908365e-06
5.40446096383439e-05
3.87774676243682e-05
3.36213089749582e-05
6.00604829035975e-05
1.98495061302787e-05
2.82864064560306e-05
1.86571149483464e-05
4.97353876094942e-05
3.57521405521088e-05
5.36954127759016e-05
2.03167117986259e-05
3.33804040058949e-05
1.82169768153483e-05
-3.58757144648948e-06
4.51885999043137e-05
4.84675547693311e-05
1.60601336481025e-05
-7.54712426682487e-07
2.1031583149326e-05
4.78344721159539e-05
5.2991744227201e-05
6.23121354958495e-05
3.63718552838892e-05
2.78587893933067e-05
5.6629326884901e-05
6.22361070714783e-05
4.56259044764394e-05
4.6902184761924e-05
1.60675652523142e-05
2.9614207942359e-05
5.12640205328536e-05
5.26844173944623e-05
3.30031957632643e-05
2.38657438327945e-05
3.33667583304519e-05
4.09208866324404e-05
4.04404393336834e-05
4.83373626139174e-05
5.13517413902653e-05
3.33671615912118e-05
5.3888797833819e-05
2.67049559604755e-05
2.61266810372693e-05
4.54031636626515e-05
2.62377964476713e-05
4.68027549397184e-05
3.61321319280477e-05
1.01655293526911e-05
5.84871916805494e-06
4.69065164283148e-05
1.0837949222436e-06
1.13719428923376e-05
-6.3603906419378e-06
1.44653468336778e-05
3.68808145344016e-05
5.74954257128768e-05
8.24511203767435e-06
2.57604604205663e-05
3.04847651609245e-05
1.84802133440425e-05
2.78426957473468e-05
-1.3737614639217e-06
-5.87915430213779e-06
4.31413990548136e-05
1.64764524531601e-05
3.45971620263519e-05
4.05003227619274e-05
3.28018556402539e-05
6.19188684826951e-05
-9.79092120207409e-07
5.37666008291164e-05
5.43739909432409e-05
8.6156260020706e-05
2.14689778026838e-05
4.71468758615889e-05
1.49128861223207e-05
5.31932613509325e-05
2.89342431388381e-05
2.15334645444192e-05
2.27914159412495e-05
-2.20220098402574e-05
4.01585175081074e-05
5.88030549915021e-05
4.62129251928022e-05
2.54912878731114e-05
4.12671838670665e-05
4.84933573363492e-05
4.28610658445504e-05
3.70457493408475e-05
3.67998613447902e-05
4.12054997489833e-05
3.36077267264182e-05
7.47306745792758e-05
6.46433713607174e-05
4.62634913307488e-05
6.37113172875461e-05
3.38106231528658e-05
3.83530025234003e-05
1.35203295163462e-05
1.76275764131747e-05
-4.4912966394355e-06
3.68011487022306e-05
1.05169729868391e-05
-1.04573506181546e-05
5.07863483319793e-05
6.35730695894375e-05
2.55661276598246e-05
5.49667179650926e-05
6.185061493921e-06
4.69855832347134e-05
1.64373843530501e-05
4.17398604126577e-05
7.37819572051266e-05
2.87886920133528e-05
9.6964803277437e-06
4.02746597354215e-05
3.25712511915054e-05
3.46015570823375e-05
-2.80527831962778e-05
-8.25177398294745e-06
3.5918359000425e-05
-1.02089974989803e-05
1.42725182755395e-05
1.00139458199476e-05
5.66280991071065e-05
3.90424255585233e-05
3.22739283371283e-05
3.54048539069409e-05
3.83342332105531e-05
5.66269817984441e-05
1.261233429906e-05
4.73017450572267e-05
4.76703344026882e-05
9.35900329413183e-06
4.37015885251457e-05
-1.21869625084913e-05
7.17083055522066e-05
4.75526355868648e-05
4.9515183455346e-05
6.69045611241224e-05
-9.77675941472878e-06
5.85544643902756e-05
2.4383198458576e-05
2.98708428942869e-05
2.56006988853947e-05
1.22831602614523e-05
2.60973374632679e-06
2.70810718878582e-05
1.5602268018672e-05
5.50805227243135e-06
8.4026373366627e-05
3.9200049058435e-05
4.72652778789954e-05
1.5194575994887e-05
6.11000129474228e-05
2.341190700025e-05
2.99015312792062e-05
1.11283087975764e-05
-1.78611340811431e-06
4.68109139599283e-05
4.79772164093132e-05
5.00012597734283e-05
1.30279615744091e-05
3.72025845659997e-05
9.75633868301533e-06
5.99632540977226e-05
4.52169125225805e-05
7.70814739534531e-05
2.16823724396463e-06
1.39766411716855e-05
4.56594749861601e-06
2.78166171014565e-05
1.93606875122158e-05
6.41524572086299e-05
3.60396162798626e-05
4.77146081392892e-05
5.96943726527547e-05
5.42776742909767e-05
2.93869286028506e-05
3.40018260945767e-05
5.97665037470944e-05
4.18541201885533e-05
2.63749548812425e-05
2.03573310791775e-05
2.23441406852371e-05
4.51093894167531e-05
1.69319279119529e-05
3.70533912768516e-05
2.51668859691588e-05
7.55678845579846e-05
1.28349455969599e-05
2.81679070946758e-05
6.45438425507484e-05
1.93776371548341e-05
3.48501596840364e-05
2.46404413452557e-05
2.51475227369971e-05
4.07446756981686e-05
5.00394510393975e-05
2.91759980362144e-05
2.39638470500787e-05
3.52940950687315e-05
4.8975216153313e-05
5.56159786992399e-05
1.70367570915284e-05
3.44898823312093e-05
3.82605890283018e-06
6.49835592680322e-05
6.97357962459032e-05
5.58797308322368e-05
2.6684250273903e-05
3.88049245093474e-05
3.20743116144018e-05
2.95435235626423e-05
5.13565760010653e-05
6.2022474421621e-06
6.68015193520794e-05
4.7791389161341e-05
2.73401830079679e-05
1.69665771977987e-05
3.50290544256136e-05
3.07650948590537e-05
4.44091436932057e-06
5.96998972479132e-05
-8.84612538040233e-06
1.47093339653428e-05
1.46246613375836e-05
4.74673815376749e-05
1.26832930102751e-05
3.18981721959298e-05
6.42616342025271e-05
1.80311597106991e-05
1.46091802663047e-05
4.41250413904987e-05
5.08066392832436e-05
5.87063551997611e-05
8.16498923404148e-06
4.01986030456814e-05
3.83358563422526e-06
4.8051276227076e-05
3.80783823286851e-05
1.54969731985741e-05
3.65181715477031e-05
3.29388459156496e-05
4.71247767384371e-05
5.12664045144779e-05
-6.95478212651407e-06
2.60462909651093e-05
4.88499378026986e-05
4.77354181110888e-05
4.30670513784735e-05
7.18042936570468e-06
4.0363934320119e-05
4.14674319018779e-05
5.88659037745277e-06
2.05917146933117e-05
8.36221254600419e-06
2.80618806397524e-05
3.59606569103634e-05
4.93802245830326e-05
2.89312392951038e-05
1.77593003965458e-05
2.64198819456617e-05
5.41622817786564e-05
2.71643131047877e-05
5.83886806566151e-05
1.09617975132667e-05
2.9540434410308e-05
4.91348202428811e-05
3.74957454440852e-05
3.81535537500975e-05
2.62231540389115e-05
4.8096134460785e-05
5.36086504768148e-05
1.86011834893231e-05
2.67686019273171e-05
2.50277834548494e-05
2.95278122627172e-05
4.35766342510707e-05
1.40779178982924e-05
3.36639030654965e-05
3.86198929055487e-05
3.48202651987457e-05
4.04079523547636e-05
5.62109604849002e-05
5.05527872741241e-05
6.83835126971652e-05
2.36872673955769e-05
4.09969970689162e-05
5.02301249517937e-05
5.53600154779215e-05
3.17684211707166e-05
4.06094917577561e-05
4.87583510233009e-05
4.60882865751129e-05
4.3614520040422e-05
2.44098638155254e-05
1.12961353401059e-05
4.2512312201718e-05
6.63530771967455e-06
3.3432344719197e-05
5.16935708761351e-05
2.69645412787531e-05
2.57301457501247e-05
1.91351944102178e-05
-4.10240403825743e-06
2.43425841417661e-05
2.53409123273056e-05
4.77269795707024e-05
3.71040254533654e-05
2.75024374420168e-05
2.82932729147141e-05
1.83431955760544e-05
3.18149228541243e-05
1.7280446632921e-05
6.67873880798973e-05
2.68056842341048e-05
3.3429428960115e-05
3.11080506315726e-05
1.5356268222551e-05
3.68221285423645e-05
3.22467699886634e-05
3.78727463082856e-05
4.0401459359064e-05
-1.11013168665472e-05
4.12517291539364e-05
2.04407374152023e-05
2.45610921740258e-05
7.92157088396244e-05
1.07642906473194e-05
4.31059887202178e-05
4.29723879241735e-05
4.39136360758938e-05
-3.33099326212513e-06
6.51572156940326e-05
7.10168947206464e-05
1.83562622345385e-05
4.10577560957298e-05
3.61270886399867e-05
5.42896922038571e-05
2.03952841785192e-05
4.26335667370334e-05
6.28906334515889e-05
3.51882325887752e-05
4.08162061122622e-05
3.35052293159238e-05
3.35492579043179e-05
3.42482958625588e-05
2.76839781519225e-05
1.00729025419555e-05
3.7139169916898e-05
2.5896922859319e-05
3.48253001885688e-05
2.16969695506978e-05
-9.42975295783023e-06
1.22843138463375e-05
3.36240019890529e-05
2.04376662038067e-05
3.4217217961687e-05
2.47985113447466e-05
3.04490405474434e-05
1.2585794011207e-05
5.93616439639537e-05
6.44692750634099e-05
3.90380397580221e-05
2.33502920284221e-05
3.93693135706044e-05
4.35952295942765e-05
3.58721291466743e-05
2.40237702027089e-05
9.97813890048289e-06
4.47674585436583e-05
5.5443902632723e-06
2.56428678153229e-05
5.61659661374273e-05
6.00869636527858e-05
5.49540618166258e-05
5.77586873882858e-05
6.02416520040839e-05
3.56828244356053e-05
2.47053589277468e-05
3.86459522287356e-05
7.43511989493775e-05
4.03596427633765e-05
5.96832617088018e-05
7.81487937807223e-05
2.95714209311473e-05
3.52985990497393e-05
6.029000638944e-07
3.45361610066035e-05
3.01583138689987e-05
2.58320308739031e-05
4.14465257479626e-05
1.79496028685146e-05
2.1827651488664e-05
-1.20907633623569e-05
3.77335075060953e-05
6.82495014987505e-06
-1.68442906882109e-05
5.68122790049327e-05
