# Supplementary material for: Research on computational propagation and identification of mine microseismic signals based on deep learning
Source: PLoS One. 2025 Oct 22;20(10):e0334641. doi: 10.1371/journal.pone.0334641 (PMC12543183; doi:10.1371/journal.pone.0334641)
Supplement: S4 Data — (ZIP) [file pone.0334641.s004.zip › 000100700000403.xlsx_0.txt_24.txt.txt]

1.90127917332301e-05
5.94516892444875e-05
6.08862254202005e-05
4.43217222211537e-06
1.94742958412382e-05
3.02721758408605e-05
3.05240514333825e-06
3.34695528806911e-05
9.55312927139251e-05
5.37171423016997e-05
1.38301541193514e-05
7.02450433391559e-05
1.21968875720342e-05
2.9395102105224e-05
3.75338604142678e-05
1.89662611193524e-05
4.01905590730739e-05
1.33198383109935e-05
7.00000523988109e-05
4.89302298315647e-05
3.84613476274346e-05
2.42639361741539e-05
4.47883059275802e-05
4.56985873380199e-05
2.53559376411539e-05
8.57191016940676e-05
4.13288161945868e-05
2.48172230519611e-05
2.81562259278341e-05
7.12518993735248e-06
7.39347388280812e-05
5.58125077513234e-05
7.63538035700545e-05
3.48596858622613e-05
4.32150496541578e-05
2.9913753970282e-05
4.9063688736369e-05
6.17523981165458e-05
4.4898887906817e-05
3.09853963560545e-05
5.84217461079374e-05
6.37441736772424e-05
4.23878339185862e-05
7.98514787817639e-05
7.3257654515581e-06
6.98498218009565e-05
4.38422907334651e-05
-1.63622265590996e-05
6.83341734815039e-05
4.03637048975511e-05
5.33711847452397e-05
-6.54547938653776e-06
-4.7945750958361e-06
3.6538246361669e-05
3.80438802853571e-05
1.05093065517396e-05
1.0501280253571e-05
6.71091071288903e-05
4.57189333703239e-05
9.29831103524654e-05
2.90090919875607e-05
5.760095027769e-05
3.61406844719436e-05
4.62079025988639e-05
5.35137531375612e-05
6.16492316087891e-05
4.8531336239617e-05
5.94027138064128e-05
4.9167059358844e-05
4.11419850003756e-05
7.6373954876129e-05
6.30508184815665e-05
2.9697690577392e-05
0.000130586900172643
3.6529162324204e-05
4.42233177388862e-05
5.36887277694672e-05
6.56842535727005e-05
1.07920863836292e-05
4.02001474237703e-05
4.14402004765445e-05
1.8262060863614e-05
2.6029183046155e-05
6.79200977117666e-05
6.53162089870943e-05
1.07092243916818e-05
8.30920364490949e-05
3.4097377497147e-05
6.36110302334172e-05
4.44124377516647e-05
4.25804724882624e-05
2.48759172522563e-05
1.2367323476909e-05
5.74843221937874e-05
-2.15125003527878e-05
3.33225190590622e-05
2.55791675932173e-05
0.00011767130277212
2.81586600537167e-05
2.24008090684088e-05
3.8238401762809e-05
2.31836229228017e-05
1.4714331061565e-07
4.41982384541853e-05
1.65394093435567e-05
6.90237903313353e-05
6.10563828891702e-05
3.5580445770757e-05
6.52645290939408e-05
4.10315718620164e-05
2.05292487757908e-05
1.39821053252332e-05
3.49498347387774e-05
8.29373576450291e-05
6.38665319926136e-05
2.99425322552783e-05
1.96281066911604e-05
3.59960260686435e-05
2.80940843216211e-05
8.10927958905671e-05
3.57223329677602e-05
4.50734881104268e-05
1.32948987062387e-05
6.25832294317035e-05
8.56223724456959e-05
5.7370251155575e-05
5.56417756553937e-05
3.7288114184775e-05
5.92602670451783e-05
4.57986293493724e-05
1.66301584547095e-05
9.6003861702417e-05
8.00607200609684e-05
5.89267790607219e-05
6.09951253152149e-05
-9.9502994682924e-06
5.59224589964781e-05
4.69571708560783e-05
2.84320606151676e-05
-6.01174187894777e-07
3.90398571669046e-05
1.51138418068408e-05
7.15229448659887e-05
1.6472812955869e-05
1.03386592588961e-05
3.1321164823862e-05
2.49110721165516e-05
2.83009544719948e-05
4.8596939017854e-05
2.84331416243916e-05
5.44131799268499e-05
5.28433823013176e-05
3.52948940701176e-05
5.71810852846429e-05
1.25337564813663e-05
2.13401978312278e-05
6.33119341257701e-05
3.42385120951941e-05
4.21003981582952e-05
7.84059762120711e-05
5.16631308002686e-05
1.91874281220667e-05
2.32519524410253e-05
3.65669272158873e-05
3.22826806396141e-05
6.45107560757812e-05
5.97451701811564e-05
5.50919468894361e-05
1.07940039817326e-05
4.88556737119136e-05
8.03905814819525e-05
5.46278035763611e-05
3.72481448413412e-05
3.80768013947831e-05
8.84450787290443e-05
4.56184142934899e-05
8.19738072235787e-05
1.80201843035342e-05
1.45205141121533e-05
4.77351030848539e-05
6.11453482971885e-05
5.59648403567299e-05
3.15844664609334e-05
4.70996535470875e-05
1.88475950550257e-05
3.52753053676257e-05
6.77130075239602e-05
6.72627981969954e-05
3.34857894440451e-05
5.15633635073401e-05
4.78987810117575e-05
7.76736884796361e-05
4.24972344883461e-05
-4.86497728202198e-06
5.60631680753651e-05
6.06090596701946e-05
-4.83601728307737e-06
2.83133571632661e-05
3.78552214716524e-05
0.000101480181358421
4.91028056618176e-05
5.33860076090994e-05
4.15933541592754e-05
9.71650205343117e-05
6.20819891128863e-05
7.49514537486315e-05
2.7050051842972e-05
7.11665587636567e-05
2.74420217702126e-05
6.68194539303855e-05
6.91219599854235e-05
2.84910183839182e-05
1.15800161234924e-05
2.97812817409599e-05
7.78723911170433e-05
3.26159094805418e-05
4.31237167443678e-05
5.96644257302639e-05
3.50443995892689e-05
1.45650123331139e-05
7.0546843871676e-05
3.49957702529707e-05
-6.96946520393838e-06
4.34554715552319e-05
1.2178020235847e-07
9.02940530352227e-05
4.55781280486044e-05
4.97709426802877e-05
2.99880004374753e-05
1.76567343997792e-05
6.0543089624559e-05
2.40911343810849e-06
1.02029535963343e-05
1.0813577053837e-05
3.42021176208942e-05
6.20096561549758e-05
6.192595142567e-05
6.01016058385399e-05
4.70699262482374e-06
2.92865687472642e-05
3.29693058193757e-05
6.12926917375584e-05
3.15645620304453e-05
1.33913521418334e-05
5.49563053306788e-05
2.82285189741106e-05
4.50848149500122e-06
2.61978815333544e-05
2.09500264928944e-05
3.15845327942346e-05
4.12415420156259e-05
2.55078711031437e-05
5.65947562593144e-05
1.64761631003679e-05
2.09316596050595e-05
6.1230205464331e-05
1.73946955893779e-05
5.10974427454691e-05
6.9170896521357e-05
5.30789376719741e-05
4.26744423089622e-05
8.06736783592898e-05
7.73503608129137e-05
8.42370661454428e-06
4.85130078305681e-05
-3.04627959120365e-05
2.96635967477929e-05
6.88338973116488e-05
4.9883884909444e-05
-2.75131707255646e-06
1.79358991863102e-05
4.66648212204525e-05
1.27372712074898e-06
2.3043291397421e-05
6.4031708301246e-05
3.86353735219626e-05
-1.07764477448638e-05
4.98211629377661e-05
7.28484296557672e-05
5.36460572646681e-05
6.34849129384589e-05
2.8417402240249e-05
2.24813523536005e-05
6.1629990704964e-05
-5.0466057757671e-06
7.99559924257958e-05
2.27851280140679e-05
3.04798430107597e-05
1.31452487643438e-05
3.9294970808688e-05
4.83803187577207e-05
6.16328414122492e-06
-1.16954978811866e-06
3.72767192871032e-05
3.36913428538601e-05
1.52830937830349e-05
3.19852417633342e-05
2.08360730875927e-05
4.21685698550215e-05
-8.0124648926282e-07
6.55124752873444e-05
5.2651689316008e-05
3.53372599687763e-05
4.45432208108632e-05
4.27869828123936e-05
4.90336683689327e-05
1.05787958969464e-05
3.85082486219655e-05
6.52055394174752e-05
3.40466988176418e-05
4.6461501009486e-05
4.99810601772645e-05
2.51870796099609e-05
6.04980574701896e-05
7.15944408699825e-05
2.89775576713003e-05
3.95170083077942e-05
7.25211830708444e-05
7.83438507950847e-05
6.08385812486737e-05
7.24216207345476e-05
3.83276810319259e-05
2.23740992475144e-05
3.39838304837711e-05
6.74162884201566e-05
6.82569023139358e-05
7.64482676381478e-05
1.92132882652802e-05
6.78961503613151e-05
4.51095582629727e-05
4.52184103682285e-05
3.74284390266739e-05
6.16018429929255e-05
4.44933884485278e-05
2.04352847082836e-05
9.29530256814798e-06
3.54406466059883e-05
5.02943659938947e-05
1.87638502513535e-05
5.33326911479159e-05
2.42866835570697e-05
2.4953727151521e-05
5.16380521227256e-05
2.76429085773e-05
9.08117805527975e-06
3.0306751062792e-05
9.38990296170428e-07
6.62248652022217e-05
6.31402881791884e-05
2.45073385293229e-05
2.39212358722791e-05
5.71243349743568e-05
3.08040330820078e-05
4.24385080985906e-05
5.40424502559836e-05
8.05796097760135e-05
8.20706038838519e-05
1.97632539923875e-05
4.96639513676407e-05
7.24119352302624e-05
7.15003032001279e-05
7.33526800746975e-05
5.71579586855814e-05
1.94723269126556e-05
4.30244559225226e-05
8.36495437234171e-05
8.73859782840986e-05
-1.42431156229164e-06
4.69923054151806e-05
2.10701971229061e-05
7.74140607038349e-05
1.72536378014704e-05
2.02690706564339e-05
2.75586264573234e-05
0.000105507197762635
1.07036375936778e-06
3.46156936150483e-06
2.71556489908565e-05
3.63823239899538e-05
-1.28803112146526e-05
2.55151025578188e-05
-9.57997529757366e-06
-1.45475069768863e-07
1.67844051247916e-05
4.78977980410959e-05
2.71370917571626e-05
3.28681439138128e-05
5.17089427611966e-05
5.48164499767182e-05
5.52692302477939e-06
5.64975837135035e-05
4.62721499734404e-05
6.73719348160921e-05
3.77999218813087e-05
4.95770348409036e-05
4.89543835879355e-05
9.79715344876976e-05
9.14791141498358e-05
5.91617927451059e-05
6.78613593766601e-05
5.03957390859667e-05
5.34518489751563e-05
4.65316991377488e-05
4.76554818295161e-05
5.59184063159062e-05
6.33182801012165e-05
3.04173218522532e-05
9.01417101582796e-06
5.99620447893692e-05
4.09517961015278e-05
8.98246592321426e-05
4.31061882797859e-05
7.1041168422767e-05
4.89979874652601e-05
2.85506857347078e-05
6.06826925359718e-05
7.25654274975503e-05
2.69829565299164e-05
2.6548591499019e-05
3.33697845372346e-05
4.79894850572603e-05
3.55539369660232e-05
-3.72646853959084e-06
7.32209978437995e-05
4.00583487468413e-05
4.43989313017985e-05
6.91375989382284e-05
4.25349009838692e-05
4.48699093590002e-05
2.0915391684533e-05
4.31115971252236e-05
4.76231198887501e-05
1.93979872924706e-05
6.82196858475897e-05
4.11616935380525e-05
6.13057498247685e-05
2.3543252968317e-05
-1.10455369502093e-05
-3.67829560966621e-06
2.76447500509841e-05
7.34762705679854e-05
2.22452348807424e-05
3.10623282394108e-05
6.12463148232353e-05
4.59042069270761e-05
4.21119516572303e-05
3.46993712338779e-05
3.51985876752621e-05
2.6802481893808e-05
6.10603720189136e-05
4.97578834301127e-05
3.88070967227014e-05
3.57808634142128e-06
3.247327982047e-05
4.5654655517321e-05
8.50673497521974e-05
1.79047132243812e-05
7.12019461304922e-05
1.32951557865783e-05
5.32655005354698e-07
-2.10266079887865e-05
2.7308041865045e-05
1.13694768752391e-05
3.50094621181968e-05
3.07615589554913e-05
3.62418345565916e-05
6.63266274329506e-06
1.93574307020122e-05
7.05476334913179e-05
2.75437316935148e-05
4.33011281227374e-05
3.14611183656374e-05
4.41979322903259e-05
7.98854670974877e-05
4.9457821062233e-05
5.90139661377031e-05
6.8500349619324e-05
3.66455134713587e-05
6.21665822069782e-05
6.33921416512561e-05
1.73352188107115e-05
4.66981980421255e-05
2.76187183275462e-06
7.96601645030326e-05
6.50575025428478e-05
6.53410422113138e-05
5.08630760629574e-05
4.84322727712884e-05
3.49127892331728e-05
2.29315354516019e-05
1.94909138297275e-05
2.31309950387292e-05
4.31797826320591e-05
3.90001959164923e-05
7.36618281246846e-05
4.53410390823746e-05
8.51105182819339e-05
5.61844060466356e-05
8.63832624809205e-05
3.6809797982295e-05
5.067961429031e-05
5.56252563168358e-05
1.88237332654715e-05
1.77200176928141e-05
3.7343644042027e-05
2.79041502580812e-05
3.44352792998302e-05
2.94590547174609e-05
9.13299227941815e-06
6.21623748001205e-05
1.06361108027656e-05
2.86848839092512e-05
3.77026143101279e-05
2.30848833057835e-05
1.52324815333809e-06
7.5417826202342e-05
3.3500605020907e-05
7.78467366524883e-05
9.69329030402543e-05
7.45408019315375e-05
6.08331540219177e-05
1.29718504602386e-05
2.41923315242867e-05
6.3215531182719e-05
4.44495350139288e-05
5.344270405215e-05
6.38000078213544e-05
7.5311067731414e-07
4.84424536209401e-05
4.50527708691326e-05
1.53965628757265e-05
-1.11613611316595e-05
4.81387248482935e-05
3.47033763772472e-05
3.49303483921689e-05
4.36703831503913e-05
8.33530548406923e-05
-1.18239402541695e-06
4.0571100946451e-05
6.54617890585014e-05
5.10337687912716e-05
-7.73368043080456e-07
2.53908027923312e-05
-5.29923220159103e-06
-1.29664838395286e-05
4.22160835489829e-05
6.03071121735356e-05
9.07445694808131e-05
2.44299918993502e-05
4.27910113793887e-05
5.30182554842659e-05
5.402954565399e-05
9.00746607548374e-05
4.62935791776064e-05
5.40554850550743e-05
2.66931146585396e-05
5.6272094844193e-05
6.38551758397229e-05
3.64666797115727e-05
5.95337458838393e-05
5.86746521594329e-05
3.94742860844417e-05
3.32213612249021e-05
6.28510264895509e-05
6.85110165562035e-05
3.10924377574825e-05
6.8008455592189e-05
6.77267930155056e-05
3.67273894835736e-05
1.28493481774856e-05
6.82365578950859e-05
2.13823783518528e-05
2.35264785137118e-06
5.2230998332984e-05
4.84194558972479e-05
4.18346814110778e-05
8.07000023607561e-06
-3.95943346736125e-06
4.80566339241324e-05
1.978799901414e-05
7.66579361831036e-05
-1.17582512943982e-05
3.85497457573908e-05
6.36784060982835e-05
1.68712774825273e-06
2.75980082935736e-05
3.9778788710688e-05
6.11814636061581e-05
1.12617265427319e-05
6.45963828890829e-05
5.1571648768707e-05
5.19949721371415e-05
7.36772875683514e-05
4.11604359352382e-05
5.61600475487639e-05
2.18376539518087e-05
4.54009316914697e-05
6.16377918791883e-05
2.33148121308588e-05
5.65249801333487e-05
3.79238988257922e-05
2.66044187646033e-05
4.81555877715945e-05
6.87801408438548e-05
3.00959742890096e-05
6.91378190208843e-05
6.66327759296232e-05
4.2341430895352e-05
4.60742718897278e-05
5.40946912180281e-05
1.50604262485402e-05
-1.754510043229e-05
5.19960079192325e-05
2.16881545546669e-05
2.53780558348e-05
-3.94295259785118e-06
5.3919875832789e-05
4.92173128736131e-05
8.94627776539069e-05
3.36403670741407e-05
3.73795523534139e-05
3.83526715206307e-05
7.09710149120561e-05
2.05377250805454e-05
1.328631067533e-05
3.31399912738372e-05
4.60914649098572e-05
2.88737282746325e-06
3.0941755696994e-05
1.29679206260157e-05
3.49308085062802e-05
2.70147457103006e-05
2.81755943572661e-05
4.09043432361481e-05
2.35841694287709e-05
5.82749641623045e-05
2.73012999363677e-05
6.93855362145889e-05
8.3770899016731e-06
5.18655060935325e-05
4.41470301948115e-05
6.01343272957585e-05
6.23662184184561e-05
3.73720813934419e-05
7.57481571776837e-05
3.6989678492543e-05
7.10237579688787e-05
4.60662813304041e-05
7.22624748148069e-05
7.06164535436981e-05
4.29829163317181e-06
5.22953920975894e-05
1.38355107392331e-05
1.50365523340873e-05
5.56631554780476e-05
7.15107827500441e-05
6.1644457195111e-05
3.65270804700164e-05
3.93282577146892e-05
3.78331729803072e-05
5.18672683514948e-05
2.25043590897195e-05
3.37044677422984e-05
4.5184068638647e-05
3.2931107266146e-06
3.50133440703044e-05
5.83944109051823e-05
3.5421093195243e-05
2.76071441793732e-05
3.0783575143061e-05
4.54030822897821e-06
1.03980999115463e-05
2.2550733390916e-05
3.48762227920105e-05
6.39479941729218e-05
3.35288270063977e-05
8.34295090699344e-05
5.36617205475569e-05
1.64601160288029e-05
-1.30256210640017e-05
4.44745726522994e-05
4.73267313294895e-05
3.23505170436545e-05
6.56305033772865e-05
0.000102315699999368
6.94819739863647e-05
7.78548847638758e-05
3.74739077814077e-05
7.67880410311099e-05
5.77464222877893e-05
2.55735948530936e-05
4.74530630056584e-05
2.56451977893528e-05
6.94994776613175e-05
5.8349429154566e-05
9.33060196613893e-05
2.64081773246319e-05
4.19369271307206e-05
4.57770362888602e-05
-1.31325774414223e-06
4.05999154584144e-05
9.70561098527275e-05
4.63959945395837e-05
6.52801189412093e-05
2.01518094605596e-05
3.06184532813974e-05
2.68757138588797e-05
9.49134537867247e-05
9.16887845989608e-05
3.17525501604623e-05
5.72953331628623e-05
1.27272250931565e-05
3.45685255637517e-05
6.40779267388432e-05
3.48407595018121e-05
9.27064508607333e-05
2.37767531908083e-05
5.39892781425294e-05
8.63341584221306e-05
6.34862297673738e-05
1.40799249673066e-05
3.12419781985117e-05
2.59416996153574e-05
6.63948657451387e-05
4.14904125055127e-05
7.29759576242048e-05
1.58743872066937e-05
3.12943239560978e-05
4.60189430515288e-05
3.96835962323583e-05
4.90999878362162e-05
1.51342992213509e-05
2.83703299418493e-06
3.83690206459237e-05
5.23490730146903e-05
5.71800925841295e-05
4.98867551306262e-05
3.13839274295754e-05
8.25402978244318e-05
2.05104825173219e-05
8.52518232121283e-05
3.39285598854451e-05
3.39183500498035e-05
7.89504977579603e-05
-7.78618302833891e-06
4.49480445011982e-05
6.53596706200924e-05
4.87376975547222e-05
2.93288257008756e-05
1.33728221453318e-05
8.39652320961417e-05
6.21008427984678e-05
6.2216393918283e-05
8.88349892926778e-05
2.25416277940564e-05
-6.35351315091424e-06
3.10610182320265e-05
6.33666990913232e-05
6.45928092517246e-05
6.31448937574271e-05
6.86337105643253e-05
5.3531473049166e-06
3.72023859682671e-05
7.96706278021175e-05
1.02187312794692e-05
5.81652583638876e-05
7.51230457089088e-05
7.7234350628356e-05
4.57583250940306e-05
5.29933179022038e-05
-1.74121714990035e-06
7.09706670090927e-05
7.50842360894059e-05
4.30066179212417e-05
5.53052925306779e-05
3.46832435387613e-05
8.66799698619776e-05
6.74577924019516e-05
6.0071857225695e-06
7.07720644935497e-05
5.95989231443407e-05
3.02339825167439e-05
2.36861102260446e-06
3.78955570163642e-05
-2.83729774480791e-05
5.01685965308197e-05
3.40896310756561e-05
5.72002961181152e-05
2.74169923845627e-05
4.42928141445235e-05
5.28555733552272e-05
5.34245971730597e-05
4.95746491359083e-05
5.22805497611696e-05
3.89794483432606e-05
8.4139848411339e-05
2.29533850131063e-05
1.86291743993509e-05
2.86935881073116e-05
5.42320200888453e-05
9.08762206041095e-05
7.87309921598702e-05
7.30151840352229e-05
4.57565459804747e-05
5.4376438053407e-05
5.11309056939362e-05
9.03448341292553e-05
4.18663812119982e-05
2.78115045685473e-05
2.12771643524193e-05
5.63709153440779e-05
4.68613884931887e-05
1.85813361806448e-05
4.70816335980113e-05
5.85710547550371e-05
3.03846629442965e-05
-2.76104662376255e-07
6.95755667746216e-05
4.88485025308253e-05
3.30072733243644e-05
7.14609216964282e-05
3.72292092896211e-05
3.27937416804473e-05
7.88177905000662e-05
2.04293742051194e-05
3.89310733012633e-05
3.65018798179461e-05
3.12873941285889e-05
5.15055005945757e-05
6.45412059613842e-05
4.46144976680339e-05
5.1534300804141e-05
3.42936503554893e-05
5.49106826377542e-05
3.80192829334323e-05
5.0677977491548e-05
4.77598542044018e-05
8.31911585122538e-05
-7.42953815003459e-06
8.66255718155378e-05
3.38863226924607e-05
1.61395199843563e-05
6.26993727796882e-05
7.38552317281347e-05
4.4814814586807e-05
7.29783494202129e-05
4.94074736391724e-05
3.3918074141524e-05
1.16894788136885e-05
3.78521032392757e-05
5.28967336189551e-05
1.54183768308587e-05
1.91584847485643e-05
6.07244121827643e-05
1.80259434993642e-05
4.25702881619181e-05
3.70536697526732e-05
3.55027681408288e-05
4.35925159683002e-05
3.26229101784799e-05
9.28418484759517e-06
9.2299494080675e-05
4.72571119815655e-05
2.77764906839574e-05
4.46434505974324e-05
2.21315605178692e-05
1.75265584858908e-05
3.06821446928938e-05
3.01524964251257e-05
3.06243047454188e-05
5.96503579318252e-05
6.72732390777132e-05
4.80918885220456e-06
4.81662008917846e-05
3.86581987332616e-05
2.0280691724731e-05
-7.90010375754862e-06
5.88736073014268e-05
2.8283852385068e-05
7.74787114886607e-05
2.38481444075179e-05
3.36087662113091e-05
3.94843274507195e-05
5.80604847774391e-05
8.46056806155695e-05
5.67399289819826e-05
3.15504255997588e-05
7.52272079064379e-05
3.08179953538345e-05
6.43721338075627e-05
5.8371775557518e-05
6.10723242446791e-05
8.15935021158315e-05
6.79394694733614e-05
5.30228678546889e-05
5.89388168117569e-05
7.43535165409529e-05
9.00747094664436e-05
5.28244514845203e-05
-2.65583211848094e-05
3.3751311882925e-05
5.05816974321943e-05
6.38981625344758e-05
4.16162337661823e-05
5.85038834814695e-05
3.48100074747032e-05
5.56331551424303e-05
1.15771302080236e-05
2.55922012369368e-05
-1.0625023513108e-05
5.71765447083382e-05
5.17515183857676e-05
3.2398302343892e-05
5.70070710717454e-05
5.13995402963303e-05
2.66659974579205e-05
6.12475901303546e-05
7.99666960577041e-06
6.21822053261783e-05
5.54678129714791e-05
1.61082411769962e-05
4.19346728184951e-05
8.89855691534588e-06
4.51711203182076e-05
2.25553713098271e-05
4.00141290510624e-05
2.2048436016388e-05
5.04664396770862e-05
2.73924528448072e-06
2.308960452967e-05
9.09504509996748e-06
5.56425176102708e-05
6.50442204893525e-05
8.41775479894961e-05
6.91199287419707e-05
9.11382730337003e-05
5.27957046214611e-05
4.2513887238047e-05
5.92361635726406e-05
5.2798744961472e-05
7.36417746218495e-05
1.99648588285092e-05
6.62091665623563e-05
2.92316035174195e-05
1.20099802671966e-05
5.04453262785002e-05
8.57100059410676e-05
3.95821669291752e-06
6.4510427710896e-05
3.86822188056935e-05
5.34663762993626e-05
1.88806633739174e-05
4.14569555290889e-05
2.04700286600853e-05
6.43432771484314e-05
2.10533310217892e-05
0.000102566503815851
9.97649172416519e-06
-7.42378019331345e-06
7.42664644937975e-05
-6.82285315718144e-06
6.05465879924625e-05
3.92425089782492e-05
2.63944397657917e-05
7.83473008337169e-05
6.05772943906388e-05
5.33311444566427e-05
5.07586719509808e-05
-4.86338865100556e-06
9.14495302100218e-05
3.97358525496286e-05
4.03699736054921e-05
9.84110785568853e-05
3.84632862492507e-06
5.67768172745376e-05
5.48529457776302e-05
2.68095448085235e-05
6.22988243383089e-06
4.32877358600343e-05
4.7426847213476e-05
5.21079842691399e-05
2.41653088840229e-05
7.00252979334468e-05
5.29590207617477e-05
3.51287772034643e-05
2.25757645108971e-05
1.56249443121793e-05
8.16350245909448e-05
3.43071812819358e-05
4.82993448366163e-05
6.57088046612978e-05
6.54570844258774e-05
3.83933864394962e-05
3.18838375907892e-05
2.6695645868072e-05
1.663620162119e-05
5.5700339570845e-05
2.69320323978309e-05
3.88704235939915e-05
6.80469679626085e-05
3.57783059163842e-05
4.66684428255072e-05
4.31890911346968e-05
1.88490599199181e-05
2.07935874928935e-05
7.04034561919185e-05
3.18387478198237e-05
3.78872340598364e-05
-6.85008982469042e-06
4.79399545714355e-05
3.72702533306115e-05
6.91213452079326e-06
1.97952442566425e-05
2.56061303459558e-05
4.32757379974231e-05
4.7432182715702e-05
2.73185292475139e-05
7.0869617008076e-05
5.37168200432757e-05
5.93299817358152e-05
-1.156077918204e-05
4.64491079740225e-05
7.94258717287438e-05
-2.12644836358094e-06
8.27385099502675e-05
4.17370241439726e-05
2.86024121987783e-05
6.41500980157131e-05
4.99271432325545e-05
5.02834557893291e-05
6.40866340579907e-05
3.49933659904877e-06
7.25753898017772e-05
1.22678426127919e-05
5.01302392537001e-05
-6.11722161451179e-06
5.21885659968822e-05
3.91159255018481e-05
3.11774241821169e-05
5.05959879204698e-05
9.32475707476271e-05
2.98317285115772e-05
5.56417335162549e-05
4.7626500375513e-05
3.10614485124086e-05
5.90226496760125e-05
6.43466619669826e-05
8.59559791983781e-06
4.04754101579607e-05
5.52469194590209e-05
3.39897647561395e-05
5.7839868500247e-05
8.26165829528689e-05
2.04177850878481e-05
4.48051176506088e-05
6.22069093631995e-05
3.98980997943464e-05
6.382868952044e-05
7.69651681525234e-05
2.89218625820063e-05
2.31421324785111e-05
6.82312649656253e-05
3.82176522887646e-05
1.05841504689441e-05
8.18653418105545e-05
3.28638108550024e-05
3.7703997343407e-05
5.57852849329872e-05
5.13306827877347e-05
6.95765175374774e-05
7.87378554659645e-05
5.12389047897525e-05
3.73410227475234e-05
7.1989785742698e-05
8.34735206234914e-07
6.33750957199431e-05
4.2650333025954e-05
6.87376084470903e-05
6.94027329483979e-05
3.77549869871557e-05
2.54499301034478e-05
5.911352960216e-05
1.3347468723266e-05
5.0548006200157e-05
8.13784089750908e-05
4.17676532547546e-05
3.98583919143336e-05
3.49520710686636e-05
2.63298672292804e-05
3.50871554835017e-05
2.89959696851118e-05
1.74270042516079e-05
6.32417154029283e-05
6.4162085070178e-05
3.36680323378423e-05
5.48143989649992e-05
3.37493219583089e-05
4.78596303990171e-05
6.43219700827903e-05
6.03612644316328e-05
4.60613190574131e-05
4.28357304754244e-05
4.2841104716496e-05
1.03014866868663e-05
4.04758513467231e-05
4.25646792498528e-05
7.14248339173065e-05
2.06122020054966e-05
3.61309662631068e-05
1.34167467291867e-05
3.16307385464995e-05
2.96802932389565e-05
6.09576677861317e-05
7.32717291478057e-05
6.24329122542353e-05
4.47033642309552e-05
8.95050634220991e-05
1.87246719436936e-05
0.000100343408252415
8.61315636073077e-06
3.87094336330477e-05
1.43532695414434e-05
4.0734262348587e-05
4.99978849244996e-05
4.306181165608e-05
5.3719862578316e-05
9.25501310178255e-05
9.59527687827366e-05
7.30655934462359e-05
6.87962098351582e-05
1.49189495976177e-05
4.17400282700476e-05
1.71595207518912e-05
0.000117488911641831
6.4138414175014e-05
-7.48086363861181e-06
5.01053738219161e-05
5.43279987485469e-05
4.39769897623615e-05
7.79566747152538e-05
-1.30382395350179e-05
4.26152695020158e-06
8.68345373124195e-06
-1.70393531361882e-06
-2.10837061792103e-05
7.05618325997627e-05
6.66751892404522e-05
2.07271694809035e-05
8.29977248879297e-05
2.72026142648822e-05
0.000107726628420284
6.8078563988751e-06
1.10976646438414e-05
5.56946082558388e-05
-1.95331155795811e-05
-3.18745358268459e-05
5.50658254140952e-05
6.59840077370985e-05
2.81461148070638e-05
5.29728354649906e-05
7.43614908981464e-05
6.4335726435412e-06
6.35091691393374e-05
-5.04045401106914e-06
7.13456764509864e-05
3.9149263781309e-05
5.25354785127164e-05
5.15945657016152e-05
1.13139625249208e-05
6.83079578996689e-05
3.77147363089742e-05
7.62005316795482e-05
2.99464177268186e-05
7.05664237178114e-05
4.21249096524946e-05
7.30580747432043e-05
-6.59247111654168e-06
4.08855040715634e-05
5.2860493684291e-05
5.61389663859701e-05
-2.43507162806071e-05
1.73235151300377e-05
2.66835655024851e-05
6.65564434334451e-05
5.10740444542256e-05
4.61054077815616e-05
1.37257539719661e-05
4.20054505517475e-05
1.40973309151783e-05
7.85762465703967e-05
4.22537665663969e-05
6.34912511789768e-05
6.88382652728487e-05
3.74456393457696e-05
-1.42821905735162e-06
4.82555762709844e-05
2.90419324608965e-05
3.36057414299351e-05
5.45938642412928e-05
2.60874738804047e-05
2.91958120991915e-05
1.31893701760594e-05
4.42876517579362e-05
5.24134187307302e-05
3.02374876945633e-06
3.98743918832513e-05
4.54712380778344e-05
5.24224467498316e-05
6.29335803492445e-05
8.98282731497393e-05
4.68000257244303e-05
5.40473493940049e-05
7.37141370606451e-05
6.46486671659662e-05
7.30312825907077e-05
4.72774109184255e-05
5.71267445936796e-05
4.90089280559623e-05
8.77224220433385e-05
4.39802069448704e-05
1.46454991063313e-05
4.6341365860569e-05
0.000112416283230876
1.45740906050863e-05
2.23436638454369e-05
5.84396367855532e-05
3.41614924932497e-05
5.16642661151128e-05
3.12970513302407e-05
6.78812463829754e-05
1.50607352242055e-05
1.66914798294154e-05
8.34726145016838e-06
5.02334285351252e-05
1.85903690214301e-05
4.93773192338431e-05
5.21938116970039e-05
5.72647785983681e-05
1.92926412301055e-05
1.92634869260738e-05
1.94182145090462e-05
6.26775395204317e-05
3.93960789244773e-06
6.37323438537907e-05
7.98109531756496e-07
1.34688965355127e-05
2.80363067415766e-05
4.07809542585946e-05
5.93731007476901e-05
4.8276954945706e-05
9.38689347966002e-06
3.37792472717274e-05
3.93938173331635e-05
2.33190779813794e-05
3.92213784373032e-05
9.03410368551575e-05
4.45879203088146e-05
2.28179187661568e-05
7.60546962763848e-05
6.63000609226923e-05
4.25719548169871e-05
5.19350774195637e-05
0.000108858893480312
6.69441002479605e-05
9.48077432879431e-05
3.25977431738428e-05
7.0794197373697e-05
8.14875094627264e-05
8.40047976068106e-05
8.0254516840859e-05
6.4797369872458e-05
1.48540486366616e-05
2.75967936659789e-05
3.24753802924514e-05
7.40720881768722e-05
1.95400828152707e-05
2.50052533311645e-05
2.5098176935958e-05
4.8659184376281e-05
3.97652309361235e-05
3.24690953280282e-05
5.53287797069114e-05
3.3987726830909e-05
4.75056318917247e-05
3.52277808586301e-05
8.04214674398381e-05
2.09974832787376e-05
2.57890178442618e-05
5.54074537302816e-05
2.22179894208289e-05
4.00110437701841e-05
2.45232710849975e-05
-1.35563797559686e-05
4.02977965948061e-05
2.71693170098002e-05
2.18269048279852e-05
4.36855670769007e-05
5.72757659857199e-06
4.63412015920211e-05
5.61084072234234e-05
1.90625234763717e-05
1.93354503133764e-06
7.94272239965132e-05
7.20623369831807e-07
5.05757591037536e-05
5.81155171353077e-05
7.54852294444689e-05
0.000103586974773763
2.30673337990774e-05
5.52997994591206e-05
5.06584025179156e-05
8.65780130522015e-05
1.84067445024883e-05
6.35448325118482e-05
5.93212684066051e-05
4.50209155583052e-05
5.7167736877267e-05
7.77415107490837e-05
2.50212905775001e-05
3.86710759560792e-05
6.333254633938e-05
6.95909135160788e-05
0.000116473068569985
4.6941322333708e-05
3.42513426149413e-05
2.71766032980746e-05
9.14854224229e-05
0.000109713557399656
7.25876335456735e-05
7.16237557717521e-05
7.20222196707754e-05
8.47396090926473e-05
4.78959829489079e-05
8.67844727358787e-05
3.06760936548541e-05
9.37563552128956e-05
8.75404206041687e-05
2.84418194160213e-05
5.85213483938364e-05
9.08952080969761e-05
2.10036496015911e-05
3.38769672259051e-05
3.23266389594739e-05
1.24389866725926e-05
7.35796042454012e-06
1.83905809623426e-05
5.03509472596596e-05
1.28175837071261e-05
3.76544284335604e-05
7.30232433228442e-05
2.13761291264816e-05
7.09127593493164e-05
4.39733013273315e-05
5.67541706803312e-05
4.0169791202844e-05
7.77841254481843e-05
5.10716141307995e-05
2.94243876929741e-05
7.59901629014501e-05
3.01174465360316e-05
4.98578574874049e-05
7.28725703846012e-05
2.14844586161844e-05
1.9897803772859e-05
3.95625085937454e-05
3.26092671089787e-05
1.74059249807918e-05
2.36900611582861e-05
3.74675951861926e-05
2.22183184522398e-05
5.24773910620607e-05
5.97837463264592e-05
3.89181318812331e-05
1.75087899046755e-05
3.97885330135931e-05
8.32265923984671e-05
4.46535744856345e-05
1.61748176174344e-05
1.0641396656259e-06
5.64058705753489e-05
4.85013253382499e-05
-7.07416057726595e-06
3.2620557967388e-05
8.35641332071851e-05
3.66182857027774e-05
5.57922690110759e-05
2.21349384920914e-05
3.02411561509699e-05
4.35954898280343e-05
3.84871682370517e-05
2.49192297483438e-05
8.35422427066461e-06
4.8782218368257e-05
3.61189280099904e-05
8.68551667606043e-06
3.05471138758578e-05
4.22513262612962e-05
3.881127172949e-05
4.17777393137129e-05
7.6002301691135e-05
5.09242720569296e-05
2.71577167057514e-05
5.55110703120673e-05
4.64897209351132e-05
4.47514371485071e-05
5.14444315240037e-05
4.63073178070412e-05
3.63754622072363e-05
5.58585888873317e-05
6.65718166302896e-05
2.14322260812071e-05
6.19835576342167e-06
3.08017118748601e-05
2.61494601505626e-05
4.32361218334978e-05
5.62584709331746e-05
4.85055496745788e-05
4.5575626405047e-05
-4.84543226346566e-06
3.5604794499055e-05
3.78214816878704e-05
4.60675687151004e-05
2.75808720059468e-05
2.37919812309313e-05
5.14920072947392e-05
3.67823002931325e-05
5.32495088947758e-05
5.8004954786797e-05
7.54110105587686e-06
6.60456709718305e-05
5.39404180316004e-05
5.79898957983714e-05
3.87364012068637e-05
4.44070337613893e-05
3.25908203381805e-05
2.13397775533104e-05
5.95828714362253e-05
1.40281146270874e-05
9.9655247683183e-05
7.72301148926674e-05
7.02565555980152e-05
-8.52466958941151e-06
3.15669697221566e-05
2.1482398988027e-06
4.42770207052779e-05
2.12035333841493e-05
3.98698552166706e-05
3.65947905453429e-05
2.72411424022692e-05
1.82468805359271e-05
1.60902290072112e-05
2.0514665209975e-05
1.29423921567871e-05
1.63890953050224e-05
7.6457857534635e-05
6.69197239795965e-05
3.52858733646523e-05
2.49804677483705e-05
2.66698376195819e-05
2.07740983249055e-05
6.86678833767037e-05
5.57882552291877e-05
4.20238481369785e-05
2.80030714031031e-05
4.54501220066637e-05
2.8293474495464e-05
3.6186732380172e-05
5.70375423845503e-05
1.87150661030062e-05
5.09411744323573e-05
5.77444088969674e-05
4.5505493847423e-05
5.65275377876593e-05
8.74107496577195e-05
5.12217534366929e-05
4.03787463182294e-05
5.84019434959412e-05
2.76473449410914e-05
7.07021380848683e-05
6.71190434034922e-05
4.91157007090102e-05
5.10393004420027e-05
6.96524921854777e-05
3.50757965238017e-05
8.35294871331815e-05
2.6703177893736e-05
2.24055872759312e-05
3.12082534316628e-05
2.7460087725569e-05
-6.70278434982319e-06
4.98442421196046e-05
5.71427203877489e-05
6.71924633854523e-05
1.54345119343433e-05
8.54566582965215e-06
3.79097370528426e-05
2.95323287508474e-05
1.34155859262519e-05
7.74436249488108e-06
3.48317836392378e-05
7.2557066645553e-06
6.56213788773653e-05
7.19229469405491e-07
3.27925760984038e-05
6.00830061606073e-06
7.87886777115362e-05
-1.52239398277421e-05
4.88420551466364e-05
7.10148287108732e-05
4.81797538722444e-06
6.02034045874702e-05
4.62372954892438e-05
2.49147711857153e-05
8.12931206266385e-05
2.24171213826284e-06
1.68624587894835e-05
2.62024169979156e-05
6.58458606979418e-05
2.47618807498434e-05
4.14669566259947e-05
4.80416835833677e-05
7.71765499197395e-05
7.31010659529731e-05
6.91919871393203e-05
6.64805641018261e-05
1.17707097458446e-05
1.36664778120417e-05
5.94412429154432e-05
8.422074965187e-05
-3.01007715232953e-05
-8.70836240036273e-07
7.07854059146087e-05
1.18003386299351e-05
4.80694092955919e-05
1.23551415657446e-05
2.22843265670138e-05
1.31923320098699e-05
6.76663669442751e-05
2.38854133157232e-05
9.40587924233005e-06
3.66077124149675e-05
4.01878003827959e-05
3.74976031932465e-05
7.08141068367343e-05
7.3205853245141e-05
4.23212230813464e-05
6.03996430291432e-06
5.00051063840843e-05
-7.81415059445416e-07
5.53754656221583e-05
4.46245712459795e-05
2.19568111415577e-05
6.53318841204885e-05
2.45668902476112e-05
8.82540863162632e-05
1.80356619420555e-05
-1.63551051321358e-05
2.97654429501189e-05
3.44394534971108e-05
3.07293143001017e-05
2.72305708628411e-05
4.58523234350725e-05
4.32159928952721e-05
3.55445427970975e-05
7.30854066029332e-05
5.47512661849506e-05
3.90945017638775e-05
-2.25353987475392e-07
5.70230885866934e-05
6.52638928484712e-05
7.54376884201221e-05
2.9311022324964e-05
9.43870785612657e-05
3.95623199334935e-05
2.13631972515154e-05
7.13413590219845e-05
3.28347158843895e-05
4.34327851922122e-05
1.67825434297651e-05
3.5063301235693e-05
4.83680776510095e-05
1.66991255033031e-05
2.6516047365432e-05
3.86920604881698e-05
1.03488201631787e-05
7.6401396860098e-05
-1.20818309707665e-06
4.91341366194713e-05
4.02135584355707e-05
2.15666650023449e-05
3.1852441217814e-05
9.07566168264119e-06
6.60924319382872e-05
8.13336844812333e-05
3.96123259259217e-05
3.88559616713697e-05
5.96480424929851e-05
4.59118630866576e-05
6.71399509804805e-05
4.24293507111291e-05
2.95623945914429e-05
1.66186572389897e-05
1.44976818595328e-05
1.28933508090957e-05
9.45935114229186e-05
4.96784218046676e-05
6.8416940288095e-05
9.51038308745424e-05
7.7636748480302e-06
3.25210782125611e-05
3.28174823746273e-05
2.52046635485667e-05
6.84447604214689e-05
9.65552599746529e-05
7.15591622678017e-05
-2.0098902815004e-05
3.86126962158303e-05
5.69151597678703e-05
4.86065180425921e-05
3.0647732991296e-05
6.77904808968785e-05
0.000100426907522483
7.29998883275922e-05
6.14896792314001e-05
3.79722694078682e-05
8.43893562918674e-06
2.90380165210266e-05
1.05390653035203e-05
7.30567402196063e-05
3.87029106901773e-05
1.7873768957803e-05
3.36777161884554e-05
7.81947914317201e-06
7.64904154287994e-07
1.03033123530825e-05
5.871034048089e-05
3.98268159504156e-05
5.38784399516895e-05
6.16930781876531e-05
6.21290514712949e-05
1.69738449930333e-05
7.40680726710938e-05
6.48360114714363e-05
7.44839916295975e-05
4.69990098393016e-05
9.36215961619942e-05
6.89709581845257e-05
5.51491560704943e-05
7.82531739107653e-05
3.23660252400476e-05
6.14687712330972e-05
5.64606106963632e-05
3.68047933153785e-05
5.25610612743274e-05
2.05285037649586e-05
5.0645894036526e-06
4.94390369052498e-06
3.48580927992865e-05
3.03502545673415e-05
2.2721615095357e-05
1.06410515259803e-05
5.08594194052556e-05
3.81695732550144e-05
4.08898385083987e-05
1.5640783747519e-05
2.7716854260616e-05
3.61383635422179e-05
2.02521820113535e-05
6.21164983541184e-05
2.28481662078889e-05
2.99095981898431e-05
2.44538774514454e-05
2.28038127739632e-05
3.91137912012192e-05
6.83275125199542e-05
8.15244448194854e-05
4.84393794827975e-05
3.67649814234051e-05
2.04339874184656e-05
8.52610086346314e-05
3.21007165358043e-05
3.31481931072054e-05
4.83246041663645e-05
5.4365944841349e-05
5.58455794252828e-05
3.98576122029069e-05
7.56537336183815e-05
4.97890992407571e-05
8.06350781408136e-05
4.38803237863877e-05
5.22087998649739e-05
4.2223830379541e-05
1.52988301660512e-05
1.23681183075182e-05
2.00288812295281e-05
2.1890289748784e-05
4.98220299875323e-05
1.85486897960841e-05
3.03644315793899e-05
2.01364148678576e-05
5.95842651856493e-06
4.29020368925526e-05
3.37651821419994e-05
5.3426960815921e-05
4.50422098900832e-05
8.93050071149645e-05
4.00823117394423e-05
2.91930407058962e-05
3.28065201778411e-05
2.68034740474152e-05
3.22630110423939e-05
4.81463387537744e-05
5.32397838312514e-05
2.4133706531114e-05
4.66027740862056e-05
6.3478388304996e-05
7.15459323377082e-05
7.01746972806781e-06
6.76356500016101e-05
5.37075303758354e-05
3.80464961214542e-05
7.84206250779915e-05
5.53267074024451e-05
2.39736845296179e-05
6.02813343932343e-05
1.15639830082469e-05
8.87564536746298e-05
2.87188449344841e-05
3.98207032599904e-05
-2.59005182812497e-05
6.20155479918739e-05
3.44957303484132e-05
3.02259389937033e-05
5.23277357372842e-05
3.80181863930531e-05
4.44620409002728e-05
1.73851791271779e-05
7.77041823544105e-05
2.36774199367547e-05
7.43637893885423e-05
8.50526252321671e-05
6.5286568472592e-05
5.86318008528298e-06
2.22583356715676e-05
6.19017124709093e-05
4.61326345793213e-05
6.9549095510045e-05
4.79509621269457e-05
4.06985884157706e-05
6.08963731411323e-05
1.70698898809498e-05
4.43946142072845e-05
-9.8174015301304e-07
5.99714837722756e-05
7.0215618071201e-05
6.93574310525953e-05
4.79149095929959e-05
2.48355415752328e-05
7.33658540208155e-05
1.93476604106083e-05
2.71566188032811e-05
4.7048783072501e-05
2.07282589907127e-05
6.10279703956677e-05
3.81215896811218e-05
0.000106830384048368
9.1083228157724e-05
7.98953293356718e-05
1.94909872087391e-05
7.94600113570658e-05
4.09201655865576e-05
2.93194905609968e-05
1.79222279818849e-05
2.71868581817801e-05
2.81048864561467e-05
2.44535971825028e-05
2.94954311496073e-05
2.82701883051038e-05
6.09433992330637e-05
4.31087405969756e-05
6.91171762268854e-07
1.27663510783497e-05
5.68774118767643e-05
5.03169389419931e-05
3.57709202099108e-05
6.39636900917216e-05
3.78992920958171e-05
2.84442563443617e-05
1.53067397249626e-06
2.71662096948166e-05
2.5706246045277e-05
1.57136600937918e-05
3.65777225895681e-05
4.23956632297011e-05
6.1515971542193e-05
6.07591164348255e-05
7.86959338566616e-05
1.93293927549657e-05
2.9314699372099e-05
4.27188248614013e-05
3.91884139869217e-05
2.8637956027262e-05
5.34929447290145e-05
4.7703365874735e-05
2.07808262606344e-05
7.51486673534198e-05
3.99935957268184e-05
9.14433049567189e-05
6.89129512292219e-05
6.43371431637728e-06
5.46086201945819e-05
3.77909574102678e-05
5.10619420599365e-05
4.25564075369992e-05
5.33224185062908e-05
3.7642674821083e-05
4.79389913322944e-05
2.84228546731283e-05
1.00924672317357e-05
1.7237618947789e-05
2.93256078729126e-05
1.482021848249e-05
1.77268184860206e-05
5.67010721252467e-05
3.22985570786451e-05
-4.40265568973854e-06
8.72103841438978e-06
2.97128136636937e-05
5.59236643504796e-05
4.05824867718162e-05
5.61514080538093e-05
3.93126749796615e-05
4.25532657146201e-05
5.03858847459459e-05
0.000108813783024515
4.24260037723697e-05
5.14579162511405e-05
8.32189213594527e-05
5.36291134585715e-05
8.79686417736895e-06
4.97578105741202e-05
6.510422911784e-05
6.55277415967334e-05
2.92083003435424e-05
4.47607074198724e-05
1.66720628549806e-05
4.58724606445796e-05
6.26647854363453e-06
5.18883165732622e-05
3.62672370199196e-05
3.80724251473756e-05
4.17259759779136e-05
2.37339485064967e-05
6.19503295575133e-05
1.73163853201769e-05
4.08500211189098e-05
5.98548760364979e-05
6.10560497238039e-05
2.63893629261504e-05
4.08988960610387e-05
4.21492828140112e-05
8.78135444845575e-05
6.80152814935913e-05
3.66005403964131e-05
3.41170351430964e-05
4.75906991864799e-06
1.62080527626374e-05
2.07510947177994e-05
2.06823329077613e-05
3.86852712586982e-05
3.13660584887163e-05
3.13580018244142e-05
3.91221257721565e-05
4.15098060437771e-05
2.3687599338195e-05
0.000104717584728783
5.40753000225252e-05
3.44495978229513e-05
4.80667608874093e-05
7.46123885786798e-07
4.78069786812673e-05
3.03833425874295e-05
6.58870817804474e-05
3.87841488399808e-05
2.68221000502991e-05
2.70926140923121e-05
4.46009502682931e-05
3.44790015193304e-05
6.13162250726502e-05
5.82249478914106e-05
5.26153493041567e-05
6.66673056772826e-05
4.34096807951917e-05
9.28621940820999e-05
0.000107535681059076
8.09028708613804e-05
3.59295486711332e-05
2.25458602118965e-05
1.01339211139194e-05
4.75917496334947e-05
2.92766318737223e-05
5.42942985925043e-05
3.02614705812639e-05
9.60821774978687e-05
4.8546201739982e-05
9.45661308466576e-05
2.58717465425356e-05
9.2684577013324e-06
5.0382155793541e-05
2.54396386884363e-05
-4.95548871477014e-06
9.14676509963708e-05
5.77877218613287e-05
9.04997040404682e-05
5.17521792645933e-05
1.73066166531804e-05
6.32522192488819e-05
4.88804412315676e-05
2.73315091982174e-05
5.56323088235028e-05
4.09172300717078e-05
5.24927196743204e-05
-1.67003601309687e-06
2.57241497699617e-05
6.77198082395711e-05
-6.57990267597653e-06
9.39689067295369e-05
1.85629170225326e-05
6.1526938596385e-05
7.25759813456803e-05
7.00435998594437e-05
7.68404903850429e-05
3.14792577877448e-05
2.28981327902951e-05
4.78785220673314e-05
6.71158617889642e-05
3.36987070435537e-05
5.76563557097736e-05
7.14755202201136e-07
6.41525544542268e-05
6.58739229856779e-05
-9.54339627136562e-06
2.98692928064317e-05
1.98042338022015e-05
-4.4990114468063e-06
3.0995806762997e-06
-1.09056128288618e-05
7.42776539062924e-06
3.16151382763447e-05
1.16207942152679e-05
1.74631326312659e-05
3.11521913246921e-05
4.09296086473046e-05
1.14188810658482e-05
2.59484711924644e-05
6.69508686506523e-05
5.3039479154504e-05
7.76941048180905e-05
-5.72488470959823e-06
7.40145836200014e-05
2.07809108850989e-06
2.70590041928371e-06
2.70282933234694e-05
3.27696353997271e-05
1.50848767906231e-05
3.0873068981817e-05
3.98598170818946e-05
5.6710284097711e-05
7.01351712398109e-05
3.48963179191309e-05
-1.17267480088217e-05
5.63059203095566e-05
5.45272591097692e-05
3.70508641932613e-05
5.34482932567337e-05
4.24502330765085e-05
-2.00022276881505e-05
2.97591834700678e-05
-3.74160713047335e-06
4.12088420253548e-05
3.44159536701239e-05
4.49840385430132e-05
5.78531954067939e-05
-2.28827906029349e-05
8.04606772691102e-05
3.00353310529329e-05
5.90406962761487e-06
6.19253491039827e-05
9.05554694366832e-05
0.000109409347908883
7.69070523485075e-05
8.49373495200554e-05
4.57613798994346e-05
6.8539208218609e-05
5.42265313789516e-05
4.32260660802124e-05
8.22428686771116e-05
4.11640538149809e-05
6.61931497711799e-05
1.00388161654175e-05
1.88992485033731e-05
4.9969559645912e-05
5.46602103892275e-05
6.45176043098555e-05
4.79274251689719e-05
4.56309907576508e-05
1.13740009274473e-05
3.37437734282341e-05
1.75392653453037e-05
8.46321953469244e-05
-2.30051558914422e-07
1.50137116122212e-05
4.75611154187244e-05
4.84388237874729e-05
3.77727117439098e-05
3.22966862557382e-05
2.36257639794447e-05
3.94094226881639e-05
2.15124038630521e-05
7.0128202791496e-05
2.99057906079585e-05
6.51944670382805e-05
4.87755679533106e-05
2.03125759360986e-05
7.92910711622507e-05
1.72607468127218e-05
4.54218582229425e-05
3.37109447695004e-05
9.05930026892337e-05
5.33115802099455e-05
7.82032501789763e-05
5.45156482860961e-05
7.71941976599632e-05
4.78653115702944e-05
6.17690195607299e-05
6.56932332779818e-05
2.35946807577903e-05
5.13355492163556e-05
8.89815240897717e-05
4.81588527877682e-05
3.48810691972314e-05
2.77249219132759e-05
4.33330802877342e-05
6.56717099990523e-05
3.0095017058579e-05
7.06546996441011e-05
9.38969050617494e-06
7.17173175917569e-05
5.2964715806516e-05
-1.5893412786276e-06
2.0236408427347e-05
7.11448767994345e-05
6.20320551831092e-05
-2.17236888322229e-05
2.21139215973218e-05
3.45787196358222e-05
2.70545443142212e-05
4.12154490811533e-05
1.02169417797936e-05
3.89100087177042e-05
2.23190696337829e-05
2.70423510499775e-05
2.03233277821283e-05
2.64232588001923e-05
3.59387201331718e-05
1.05552767693938e-05
9.2826865517204e-06
5.7072143367484e-05
1.3873492157133e-05
6.63892090907613e-05
4.02140522854516e-05
3.12149261478282e-05
5.76957277044448e-05
7.9061355926205e-05
4.0027194759273e-05
4.61629976519773e-05
7.77033065729652e-05
5.05629885586825e-05
9.1036883592347e-05
3.77637353767442e-05
2.27252751979874e-05
5.06864706041497e-05
3.1384534192008e-05
3.62305700426186e-05
5.47661494480322e-05
3.94577692358389e-05
6.71256229707117e-05
3.41400186527798e-05
6.2663801044115e-05
4.60519940693691e-05
8.84483009178261e-05
7.9414124312243e-05
3.94089024780475e-05
-7.74594496045402e-06
5.62274336084409e-05
9.03326017374926e-05
5.0953833912537e-05
-9.96113015283949e-06
3.80001047472291e-05
4.97037359425428e-05
2.58240871127087e-05
3.29740548954601e-05
2.13301434717653e-05
2.61766772154962e-05
4.78550072297038e-05
2.15227924029497e-05
6.56684177737926e-05
2.78285043079574e-05
7.37972026149931e-05
2.87119678430038e-05
5.84201333905543e-05
4.90016668554624e-05
4.93088249661733e-05
5.80587814154188e-05
4.16033149006173e-05
5.56963307049719e-05
5.39322820002267e-05
1.13102187912275e-05
3.11707923614315e-05
4.99337513283836e-05
5.91907789290937e-05
8.85176515016301e-05
5.97593703414868e-05
3.54809747599511e-05
2.62384479890196e-05
4.91163922693654e-05
6.92363352301388e-05
2.09145458817888e-05
3.62931488849259e-05
5.26175092830569e-05
3.98679586594551e-05
7.46846863474202e-05
9.98837514156337e-06
3.82935278873244e-05
4.4620157341985e-05
5.93453095120155e-05
4.4852639192419e-05
7.15748083298378e-05
2.57706210072609e-05
3.36065500697762e-05
2.17422771005504e-05
2.36320257326333e-05
5.19856237267067e-05
5.20467401137311e-05
3.16927596172509e-05
2.45385139567632e-05
7.35408881150985e-05
1.87132335721789e-05
3.33607927052092e-05
4.46631022245819e-05
3.60347305455255e-05
4.10589967895909e-05
3.48940638159719e-06
2.63764493278139e-05
5.95351642836361e-05
6.70803458145177e-05
2.30827228493975e-05
5.25255455361092e-05
3.21647060055808e-05
8.03351697058642e-05
6.06904434122499e-05
-9.383411703837e-06
1.5952637258582e-05
7.77555148582167e-05
7.38195653363539e-05
5.38028981998725e-05
2.81231740124751e-05
3.60909360262441e-05
1.91813619760918e-07
6.83012472261345e-05
3.64126759550129e-05
4.56159916639851e-05
1.59561243209831e-05
4.41646510547457e-05
6.29730620690499e-05
3.98052066956055e-05
-8.63668866115099e-06
4.86560353141774e-05
2.33846013237576e-05
3.42003448036118e-05
3.12610125916495e-05
4.82298029426889e-05
4.75233083144461e-05
3.18721324223571e-05
7.42294336281848e-05
5.64964830324539e-05
8.13549072967219e-05
5.22877626472964e-05
1.88539160569081e-05
7.31636459045946e-05
6.65605113570741e-05
7.08548153721623e-05
3.52320066634662e-05
5.34761953203615e-06
2.20356482411862e-05
3.23587324116181e-05
3.20714217107885e-05
-1.70630965633317e-06
5.10046503736325e-05
3.89030780083021e-05
6.53104300113631e-05
4.91813808510583e-05
6.83126084237168e-05
2.60008109452826e-05
5.01888994926597e-05
7.58863671629705e-05
4.56243794645124e-05
4.2735289854851e-05
-1.83401672988496e-05
5.36877087380148e-05
3.32441460136922e-07
4.7598448009984e-05
3.66687192779226e-05
6.53356120377135e-06
4.10609315312319e-05
6.46408728915823e-05
5.95564251229435e-05
3.29909159085881e-05
1.52702409923501e-05
3.59909035593123e-05
2.14291278732958e-05
3.85448709600519e-05
7.56918923599925e-05
0.000123568655666929
8.74542973509838e-06
2.98277876426958e-05
5.19710370499612e-05
1.53923492510454e-06
4.46752196435215e-05
4.41178003310147e-05
3.30457394420079e-05
8.48958746105418e-06
5.59937006114865e-05
8.8263578047851e-05
2.6614999695522e-05
8.31502802145017e-05
2.20961451469213e-05
1.24372550935265e-05
9.52646536511738e-06
3.66672950536421e-05
4.5500546060431e-05
4.87021724823978e-05
7.00093955816801e-05
3.16670683963396e-05
2.66142984561805e-05
8.80174517541411e-05
8.3134017265373e-05
7.90869437411648e-05
7.29203841583571e-05
3.78706889579332e-05
6.08877088950079e-05
1.06174726563354e-05
6.55274430008951e-05
5.47148500490718e-05
2.82597444669891e-05
4.03821809262548e-05
2.60548808369658e-05
3.08090301470672e-05
4.37103449452106e-05
4.93245055777076e-05
4.9363414603888e-05
5.30800790160606e-05
4.88655837681388e-05
6.93402327885308e-05
5.50298478232994e-05
4.74474446984922e-05
4.9104495329909e-05
6.93284593710908e-05
3.96904274807425e-05
3.0555061068145e-05
-1.72046307552699e-05
5.27909875943656e-05
3.22705319395386e-05
6.71432821138757e-05
7.82811270307083e-05
7.90657180102351e-05
3.3340735562518e-05
8.72598326918198e-05
9.91641866204045e-05
3.37677365883328e-05
1.04815025751745e-05
5.36183721938586e-05
6.17150611633088e-05
-4.78593626247302e-06
3.10755307100195e-05
6.18584157026245e-05
3.07163771102343e-05
8.40880732072591e-05
4.39957625506413e-05
4.11990293069878e-05
5.03799120627782e-05
6.5508133462749e-05
1.97393232739973e-05
3.76376562612305e-05
4.57713687078416e-05
3.53499124052114e-05
-3.00903225294983e-07
2.54602811506615e-05
3.02158704902219e-05
5.87274760196811e-05
4.76588178611985e-05
5.18579142792843e-05
7.55268615763263e-05
3.06796140002027e-05
3.96719462251835e-05
2.25369436589232e-05
6.8421513717589e-05
4.79617146236026e-05
3.52267456014213e-05
-5.26850107781458e-06
2.28270112419927e-05
7.48785237703077e-05
5.32803033776454e-05
1.73510372280206e-05
3.71265569998881e-05
2.23181940992412e-05
4.96203007768922e-06
5.24487141506611e-05
4.79946423487305e-05
3.0342892396791e-05
4.94979137569727e-05
4.24501889660887e-05
1.92486573733253e-05
4.18735893041129e-05
8.77702495330462e-05
3.63266642383283e-05
3.78172545788459e-05
5.00100945924812e-05
5.2510272126778e-05
3.76358801242926e-05
1.25346564956936e-05
5.12469885832211e-05
5.74494109927957e-05
4.56622607161883e-05
1.56465417359561e-05
2.75403426736994e-05
-2.3083410939454e-06
3.09308101739482e-05
6.1892034555651e-05
1.27626637791434e-05
9.10465597601311e-06
9.33284180312394e-06
2.9248147284383e-05
-6.11424088356874e-07
1.55205105916029e-05
-2.0081449414409e-05
9.36782463258152e-05
2.00593443980159e-05
7.40204899108188e-05
1.68486047241986e-05
3.51944766167359e-05
-2.42393027918581e-05
-3.02559017527091e-06
5.40939221416942e-05
7.83629984469608e-05
4.02689444525638e-05
4.88537527515936e-05
5.82847252824395e-05
7.85718273738114e-05
7.7656680860302e-05
5.10972514470502e-05
6.70224321711666e-05
5.97308408003302e-05
6.99027432881739e-05
2.78041704216013e-05
6.52202800154308e-05
5.44863129927278e-05
5.39616854341387e-05
5.73552331417678e-05
8.77181612236654e-05
6.14800100354773e-05
8.50576700249525e-05
1.10997822970827e-05
5.24749613108201e-05
1.93415392983925e-05
4.44060260566932e-05
7.11177855543901e-05
5.8658734325038e-05
7.12119889966466e-05
6.45658718916896e-05
2.25933310568956e-05
4.20733998534691e-05
4.22044654784743e-05
5.15692309461217e-05
3.88801786840487e-05
1.37565354910559e-05
1.25566616018278e-05
4.47617432843001e-05
3.65403854205393e-05
5.39233991982293e-06
3.54292475642773e-05
2.32618639748278e-05
6.51558026537961e-05
8.22647984220893e-05
1.19732082195967e-05
3.43411887935855e-05
4.14389495322437e-05
6.78665105011071e-05
1.60792411990821e-05
6.68134964007996e-05
6.73729708468051e-05
1.40287303553811e-05
3.38156091429622e-05
2.60593645706728e-05
7.77109761088788e-05
4.68694390844098e-05
4.15763072553468e-05
3.93219508564509e-05
6.17838069224792e-05
1.21183154714798e-05
1.50889229081343e-05
1.85883095499959e-05
3.05144175340617e-05
2.56761402830779e-05
4.15811823747397e-05
2.12752967833647e-05
-1.19531398903016e-05
2.90030197567597e-05
3.54051628076254e-05
1.38580188109851e-05
1.77749163695552e-05
6.30601104363626e-05
1.34597905633283e-05
1.82835314415277e-05
5.60148197508042e-05
3.92671168387658e-05
7.89363363600321e-05
1.46294999671102e-05
4.70748286696037e-05
4.50002043140332e-05
2.43161392089155e-05
5.39821573590846e-05
3.64556088022201e-05
8.99782818936868e-05
6.08488000672297e-05
7.84252582253591e-05
3.37659814954025e-05
3.11470292896003e-05
5.99652155940582e-05
8.53226031686035e-05
4.90435159755204e-05
3.51129577942453e-05
1.95035224038999e-05
4.70800293356815e-05
4.11915770577066e-05
5.81738473821927e-05
4.67329453576194e-06
4.24115422913606e-05
4.7833787469228e-05
9.98164378301187e-06
9.59771509822307e-06
6.71432566545178e-05
5.4622185488023e-05
2.89269081607418e-05
4.89782030508287e-05
5.65271846448444e-05
3.33644528165264e-05
9.66733309743358e-06
7.05723875178377e-05
7.77302956783907e-05
2.41038434860473e-05
1.38851376166496e-05
1.62337558963258e-05
4.40828227192172e-05
1.91700061829514e-05
4.54542471537237e-05
6.29548122065785e-05
-1.68232594661181e-05
8.48590316104556e-05
8.99827394317789e-06
9.38618802990939e-05
4.29589128593783e-05
3.6881850362659e-05
6.52398863473913e-05
4.01476597530496e-05
7.33061805851301e-05
6.37141569085758e-05
3.42091930827587e-05
6.22900970667016e-05
4.03164355762277e-05
3.13444383046982e-05
3.49974743877921e-05
3.3078660921617e-05
3.90632266034109e-05
1.28647849668129e-05
0.000114766976723218
3.99137730215822e-05
4.77792632277126e-05
2.5591574543729e-05
4.99548317318691e-05
5.47814565659368e-05
5.76565225413639e-05
3.58099948247335e-05
4.06464316446522e-06
4.54626899663566e-05
2.56002420031662e-05
4.82264176995234e-05
4.07106316109205e-05
-1.50950559557521e-05
2.46082423855194e-05
4.7129145929023e-05
7.02981785780495e-05
4.6407450587671e-05
2.755335227681e-05
-1.26828327091124e-05
4.6610137558063e-06
-1.85740850252916e-05
4.70023782849352e-05
4.00353305230376e-05
2.87308186182005e-05
2.50453511221416e-05
3.47924940463131e-05
4.07516314588916e-05
3.82258707851873e-05
4.65136542624751e-05
6.29853960483747e-05
-4.44277762678205e-07
5.92726746001988e-05
-1.82085003079204e-06
1.43239435582124e-05
5.64144476885042e-05
7.02722892402507e-05
4.8949246374834e-05
5.12131066998981e-05
5.82909583777119e-05
5.72569443719747e-05
4.67467419622025e-05
5.94717416697839e-05
-1.02454813530937e-05
2.66033214245632e-05
3.11852733091479e-06
6.62002982455517e-05
6.82253464189014e-05
7.486042622016e-05
3.34209091948922e-05
8.84985050719778e-05
5.66044377982619e-05
4.95713221085706e-05
3.36430261629154e-05
1.69487314226709e-05
1.5096646275561e-05
2.24099038079504e-05
6.66152886386218e-06
3.91097758511759e-05
2.35488621053244e-05
9.44882595005772e-06
7.48559779851011e-06
-2.43327172489808e-05
1.95885477793135e-05
6.09805142261706e-05
1.01102791597637e-05
5.73301787819278e-05
1.13437064063581e-06
-4.54691469965535e-06
3.50399283830276e-05
6.85602809463158e-07
6.30104622597137e-05
7.70420210185319e-05
3.957150468251e-05
3.90628833029602e-05
8.68730610130796e-05
2.86123679325123e-05
5.52682762035129e-05
2.5672513289517e-05
4.51895862509619e-05
5.45837394565199e-05
9.2359644185064e-05
5.6486235517158e-05
6.47113099084382e-05
1.26107097825407e-05
4.35072534646471e-05
6.58947606702321e-06
5.4858897456396e-05
6.74343733433169e-05
2.67085181800749e-05
2.23663129558687e-05
4.53643889501965e-05
5.88018422417784e-05
2.94235075410362e-05
4.79194234864868e-05
5.10165147351098e-05
4.24885318758829e-05
4.46972270215367e-05
5.23203946279614e-05
3.4996872245801e-05
2.75807698748672e-06
5.4206171650216e-05
4.7004388682514e-05
1.90624360804556e-05
2.40378357222634e-05
6.10109404838696e-05
6.60288449357327e-05
4.55259392169656e-05
3.93729015019801e-05
1.82394461590448e-05
2.15152272758992e-05
4.60703257128392e-05
6.39322601694289e-05
2.1536393950387e-07
2.14578994679189e-05
3.02498428570313e-05
4.25695486640197e-05
3.40840147236629e-05
2.5377975037843e-05
1.36440441155026e-05
2.23744073984007e-05
1.64213700012712e-05
5.42731274931533e-05
9.12631820948636e-05
3.05142215156426e-05
7.36951139445512e-07
3.43013092317617e-05
7.11440118414164e-05
4.72807338340659e-05
8.95362473511535e-05
9.20551777720539e-05
5.13535116414284e-05
3.64464325215625e-07
3.3737309882035e-05
0.000108374147438855
4.02853389099765e-05
4.79535632429178e-05
6.13704538927155e-05
5.05476453563674e-06
3.51409413388796e-05
7.03557181194105e-05
8.78872195718832e-05
4.87208329957309e-05
1.41172655148447e-05
5.81571074539935e-05
3.42001249463596e-05
6.57250673842246e-05
6.25700040246365e-05
4.59391619478959e-05
2.27314469182018e-05
4.03093124324083e-05
3.80019677926605e-05
5.21776674333686e-05
1.21118581211949e-05
9.14288717282701e-06
1.45105043160635e-05
6.40341179863546e-05
3.55717082047973e-05
3.71767860865109e-05
2.50063726149035e-05
4.48937989787017e-06
7.55245779225967e-05
4.43001390419756e-05
3.2071125833561e-05
4.14411190116519e-05
3.95475162974957e-05
3.46133645131263e-05
9.18923895328137e-05
5.30574911173732e-05
0.00010107242047085
2.89484059766006e-05
2.56855589277207e-05
4.82159771086348e-05
2.46056597366931e-05
5.45998234342018e-05
7.43355948100091e-05
4.87893886241874e-05
3.7873662182705e-05
8.97764402123498e-05
0.000103276995192408
3.17172624398239e-05
7.66086731284364e-05
4.52508121333816e-05
7.96518207781047e-05
4.05246684373201e-05
5.67410646754983e-05
1.04078075865692e-05
3.80156760412681e-05
2.37640869505254e-05
2.01868100725496e-05
5.3497556305747e-05
5.07037187078106e-05
2.85266244261833e-05
8.11047461186383e-06
6.00761990741397e-05
3.25812918791893e-05
3.00358886923337e-05
4.90526879169448e-05
3.77534953628142e-05
2.12785917147827e-05
5.43855886158635e-05
2.75174247990334e-05
-4.90046381874524e-05
5.78471525750969e-06
7.58304431090014e-05
4.04989359430048e-05
-2.61099658877194e-06
4.20660491795829e-05
6.79191995866434e-05
6.02104209682866e-05
6.6425363978966e-05
1.06784619198698e-05
-4.48076057444605e-06
1.27470621450415e-05
8.88398948473486e-05
6.40851698372258e-05
8.51636304532283e-05
3.50250279563537e-05
2.3706546733785e-05
2.68053145782658e-05
3.34109372895795e-06
4.50787102340842e-05
5.07853172100943e-05
8.36645802665265e-05
6.40919210125931e-05
5.08292445402995e-05
3.39787443215711e-05
5.18796946654265e-05
5.31381509987061e-05
2.61726843203836e-05
7.88927144545191e-05
4.54400414620934e-05
2.04348111121247e-05
-3.37009700215237e-06
7.67207897119244e-05
5.12301833515757e-05
2.70450034317226e-05
4.48575887594087e-05
4.71926765271645e-05
4.91593769429553e-05
6.52886662449702e-05
2.23205558467472e-05
1.9615215373931e-06
1.67996979993893e-05
6.22300090369913e-05
4.62641373055542e-05
-1.4689369362775e-05
2.0416035917229e-05
3.95139730003348e-05
4.20690063817018e-05
-4.90030611077886e-06
4.59726549563711e-05
3.12364002893921e-05
4.86757433305021e-05
-1.487835927346e-05
4.30780558383687e-05
1.76104936913075e-05
3.64479556961996e-05
2.91057354448909e-06
2.69612846932558e-05
6.66744557311797e-05
4.34049029404297e-05
3.10260226673656e-05
4.67721256516225e-05
2.13975094201899e-05
5.86078658068826e-05
3.48029129598918e-05
7.61005764022796e-05
8.65509529780946e-05
3.83283270260774e-05
3.31499720248636e-05
5.72071185281797e-05
5.52207754288683e-05
5.00767631000666e-05
3.25996031452589e-05
3.15236895659394e-05
2.41771767716079e-05
2.62745387600417e-05
3.71731869687889e-05
5.54179586999233e-05
7.76931491799943e-06
4.1411715799798e-05
6.21229728987456e-05
5.84649083288163e-05
6.5846348642641e-05
2.66183263296491e-05
2.74034228315055e-05
2.61860673433544e-05
2.75679324884308e-05
1.5349017357422e-05
3.61507009325611e-05
5.64923124571412e-05
5.51374492347545e-05
2.59583268114968e-05
3.97116433250047e-05
5.25379893161297e-05
2.79103260670638e-05
7.81778697743564e-05
3.3919688942293e-05
5.05482461012671e-06
7.27141906963804e-05
2.99889391176289e-05
6.6067236847166e-05
2.70816444658712e-05
4.55348048449955e-05
3.30670348210212e-05
5.00654791894603e-05
8.33768312758992e-05
4.74983480294223e-05
3.5496847656103e-05
5.56086983803954e-06
2.91524715467649e-05
7.65670964776001e-05
3.34319028673637e-05
3.85850276181439e-05
6.62483119244633e-05
7.69770003403895e-06
6.93336595586701e-05
5.30671929003324e-05
1.89982051416364e-05
2.64271730693224e-05
2.82658351633233e-05
5.1979597582224e-05
4.45074760525944e-05
6.62397962330051e-05
7.15989853174784e-05
3.51982542772303e-05
7.72654201218442e-05
5.92197832038208e-05
4.79932221442607e-05
3.88002807077314e-05
8.39801097306999e-05
5.16248957655735e-05
6.00712990778877e-05
2.16904951958722e-05
8.48705320154617e-05
3.05573480891377e-05
7.11946942007501e-05
4.38575225125906e-05
2.90334898965969e-05
2.45909559932273e-05
4.86172107179307e-05
4.67760480672575e-05
3.07053799153319e-05
3.50861162581743e-05
4.11940084675657e-05
7.21322616579569e-05
0.000109689142542304
6.99559580929501e-05
3.66098756059132e-05
2.57956723863709e-05
3.79295413272491e-05
2.22404757507074e-05
6.04333816824962e-05
7.32162192102307e-05
7.12190533663868e-05
7.53787937909454e-05
5.23347212552476e-05
1.4532864695253e-05
4.06774460097441e-05
8.49256744287816e-05
2.25441522927815e-05
3.23504964124003e-06
6.9068452495482e-05
7.26890446856736e-05
3.61316724238428e-05
3.40474708928781e-05
5.67983486021888e-06
3.67184072399908e-05
3.7590193538924e-05
2.90655748716048e-05
3.31890353329631e-05
6.53755410791681e-05
2.19020521187611e-05
3.29337082504675e-05
1.2895364281741e-05
6.74181743990062e-05
2.67533957849868e-05
6.22649197635535e-05
2.60712731997355e-05
9.3147268600832e-06
5.72834122080324e-05
6.91961129465477e-05
4.1556363951353e-05
1.32437611941422e-05
6.97076597489518e-06
4.10039754942131e-05
5.50543466002114e-05
3.2597878114062e-05
-1.13754063039758e-05
4.27401188115876e-05
7.91268339224147e-05
2.94766379712812e-05
1.09090358216875e-05
5.29426060058841e-05
2.25436606204185e-05
9.45215564311515e-05
4.19733977231749e-05
5.32182762331279e-05
5.02347730213337e-05
3.84101339607715e-05
4.95347123607502e-05
2.5977128177597e-05
2.5528726294741e-05
2.34478970944305e-05
4.41395931596457e-05
8.2820353490202e-05
4.79758257397031e-05
3.00827784417301e-05
7.78966543976958e-05
6.63173011351795e-05
5.2097998664503e-05
4.49615610174499e-05
8.7487390473091e-05
4.96707449645645e-05
2.72639640335224e-05
6.06729094611681e-05
4.02805374630962e-05
6.82418755766522e-05
2.47519275283933e-05
1.36834610449081e-05
3.50929613727793e-05
3.29729346842169e-05
1.36047695238356e-05
8.93933558457132e-05
1.97500972249385e-05
2.93973211077452e-05
7.28539510656782e-05
5.63039305149958e-05
5.60131103761529e-05
5.47742697781064e-06
-4.3141483688899e-05
2.45205447585813e-05
7.62332023893097e-05
4.73600234047029e-05
3.17799549244312e-05
5.74894462274363e-05
6.67501500248369e-05
1.40617095673086e-05
6.76234240254522e-05
8.29274827793596e-05
1.57196028076503e-05
-1.07997031664604e-05
3.60554518767513e-05
4.4648439819e-06
3.07192443334744e-05
-1.67685949088563e-05
9.0659715192832e-06
6.574372291969e-05
4.88777104197521e-05
7.31751801399489e-05
6.63171719588767e-05
4.31773589124026e-05
-1.48871131082975e-05
3.3306953767036e-05
2.71676863832026e-05
3.44019113234655e-05
4.32327484835072e-05
4.93993187334121e-05
4.8046598388535e-05
1.17106363170302e-05
1.98690664594999e-05
2.30474157813155e-05
-1.58016481045854e-05
2.75476910518722e-05
2.14339152516411e-05
3.3160748409896e-05
4.40709135879121e-06
-1.39482702773284e-06
2.69180455072221e-05
4.32251611391075e-05
4.1233148545357e-05
5.4445553147958e-05
3.55005649470226e-05
4.95267723188077e-05
5.2461997515737e-05
4.34061989528385e-05
2.26178427955798e-05
2.42658255901953e-05
8.65806734810309e-05
5.73479676965398e-05
0.000115527302012865
1.33011186343553e-05
3.43301640084395e-05
2.76037826178452e-05
5.67574333553085e-05
9.31761825129788e-05
2.88623556351289e-05
1.83036623172185e-05
2.11608583656825e-05
5.88995281464516e-05
5.11937663425224e-05
5.52742012184612e-05
8.45210451080431e-05
5.74904107363788e-05
3.6948484784507e-05
6.11661100091638e-06
2.88099964549464e-05
1.31957048372526e-05
2.9877043222845e-05
8.21861844068747e-05
5.64332860300116e-05
7.05491134504542e-06
7.05683088304992e-06
4.93394112368647e-05
4.71621280909029e-05
-4.89692410739265e-06
2.59446160451896e-05
4.75294372373415e-05
1.67137959893285e-05
3.62185008699589e-05
9.56687393867322e-05
5.11766853588775e-05
-2.35757732202267e-05
6.13580948958406e-05
7.34895923217938e-05
3.54329543132376e-05
8.99941316363345e-05
6.05053918207222e-05
3.64842713679011e-05
5.54993152908133e-05
0.000122936489845488
3.83812796318807e-05
6.28470980021199e-05
6.07367819146015e-05
5.07167623456076e-05
9.55377305987409e-05
7.41234306653291e-05
7.85761434976601e-05
7.76414248227437e-05
2.47228289128696e-05
3.71903044776362e-05
4.8370641157698e-05
7.25542246781221e-05
6.64274821717958e-05
3.27790671947594e-05
6.05693517986454e-05
4.74284780235893e-05
6.22105574471407e-05
5.54598196509824e-05
4.80769447575606e-05
3.08522938244876e-05
6.59116795559732e-05
-3.45643685622366e-07
1.34701495398052e-05
3.8625638781546e-05
2.68838222159907e-05
2.13296692532421e-05
5.31228685226365e-05
6.06722732181543e-06
3.25713596470799e-05
1.35862446687366e-05
2.04153507934179e-05
3.32416350018563e-05
2.66004854167773e-05
3.03976479357684e-05
5.02562766273422e-05
2.08033468334514e-05
1.07904946358027e-05
6.85129141878967e-05
7.56229873150308e-05
2.3433827187097e-05
1.61687961502089e-05
4.40566110481595e-05
1.23969111243063e-05
6.95503818425351e-05
7.60958823709313e-05
7.60776379427332e-05
4.18344071212812e-05
0.000121580187422223
-1.74569975725138e-05
3.98746712363428e-05
4.77695845444468e-05
5.3559548455835e-05
7.47047395236904e-05
7.98730209314578e-05
2.75268699280268e-05
6.85587708965477e-05
9.15880489201008e-05
3.4165230338193e-05
5.35193726058018e-05
1.38179047429367e-05
3.76698234077309e-05
5.17172410982935e-05
5.44481442455098e-05
2.79207578742684e-05
6.31486033983108e-05
-3.99836777699865e-06
2.81209935343854e-05
1.92874521553417e-05
5.76530896992724e-05
5.38054474662878e-05
6.55728662703435e-05
3.5692887861322e-05
1.54796847774994e-05
6.37514300352088e-05
3.33613693326325e-05
5.96361735734464e-05
7.43034516556382e-05
2.35073909245815e-05
-9.09914402650237e-06
4.05916865842608e-05
5.88757659117166e-05
1.78137302268789e-05
7.74289876517088e-05
7.4028520470042e-05
4.06957302125613e-05
4.65588824430242e-05
2.30900289804479e-05
4.79798622837739e-06
4.19896748130702e-06
1.72828546001972e-05
7.33552362545329e-05
5.41823910995196e-05
3.8415851104337e-05
0.000103568565496247
3.09390607442179e-05
3.95742498824702e-05
4.94744146173849e-05
6.02470985794767e-05
7.22768143192764e-05
2.69374303713519e-07
6.19547677328363e-05
6.09004296069137e-05
7.74872767994915e-05
6.5877168737235e-05
4.86647704485006e-05
5.7473241943199e-05
2.67944145642169e-05
1.74356738556766e-05
3.10671576156778e-05
5.14317565228862e-05
9.59471754592702e-05
3.00571412372767e-05
4.50522839507568e-05
2.34848922215455e-05
2.06170378148218e-05
4.49246383771958e-05
7.17000967099979e-05
2.20515347217846e-05
2.99688639766877e-05
1.3128143180756e-05
3.62173509680751e-05
3.37698691923994e-05
7.79165797469069e-05
2.83876637624958e-05
6.47120048433408e-05
7.2258323437057e-05
3.9148841328755e-05
-8.52269340627737e-06
5.88876460086001e-05
5.87638357909721e-05
4.93262521303097e-05
2.71515886759672e-05
5.10085849077462e-05
3.86566119717072e-06
6.03864936943487e-05
6.01251998074379e-05
4.75920855702339e-05
6.60032787406131e-05
6.51573116915464e-05
6.08159683226308e-05
6.60011106870183e-05
2.80010244059196e-05
4.99501327557468e-05
3.69611577401058e-05
4.6445522011629e-05
6.96889931731845e-05
2.65840343490486e-05
5.24274838354094e-05
-2.15374248252196e-06
2.54339234262037e-05
-5.79364154290104e-05
2.78174622254524e-05
3.42635655143598e-05
3.07964076949378e-05
4.55269525641004e-05
2.5870768385629e-05
4.02862013053641e-05
3.03545532220781e-05
6.26018928400331e-05
4.55476056434121e-05
3.89299348050831e-05
3.42754335573234e-05
5.06088075409574e-05
6.66265381469844e-05
-4.51094071283529e-06
3.92311432824009e-05
2.7965185513756e-05
4.60895331093277e-05
7.2420862867655e-05
-2.7278775026316e-06
3.92382442279079e-05
6.44938971789412e-05
6.78132346631706e-05
9.08706672193413e-05
1.33543668959653e-05
4.92359814474537e-05
2.14982080603038e-05
6.54561867001633e-05
6.75266166240686e-05
4.73160232586988e-05
1.99640679690691e-05
3.93725369957797e-05
4.92443921115343e-05
-5.31194063137373e-06
9.56018514770222e-05
-1.51703430375422e-05
-5.87049661120951e-06
6.35805956805747e-05
5.62526055790925e-05
9.66964440119482e-06
4.57359483543657e-05
2.89111222775726e-05
3.9361291553209e-05
5.70432748864586e-05
3.87172640543035e-05
3.91269334597293e-05
5.05057379034605e-05
2.08615478035479e-05
7.47866184492856e-05
1.97563375836715e-05
2.87387146318141e-05
5.46663822023788e-05
7.18519003901802e-05
2.36483188893684e-05
4.57646096163429e-05
2.03376196527861e-05
7.01218829549313e-05
6.45515074675568e-05
6.11392602799892e-05
2.72845436340524e-05
5.10917138749611e-05
2.89036641490665e-05
5.27176834658204e-05
4.04764155234121e-05
4.99425284485555e-05
-8.92923623528722e-06
6.72932799115609e-05
6.06443284570105e-05
2.49148318485998e-05
4.45104414698249e-05
8.10833678925393e-05
6.71484398864901e-05
6.23792656640322e-05
1.6310806475063e-05
6.81197040864706e-05
6.91614647457176e-05
2.49796150798594e-05
3.68025776800284e-05
4.99046249176654e-05
7.78765476454094e-05
3.87011875548888e-05
6.07402411533543e-05
1.60379043372487e-05
4.53008308672829e-05
6.49379535164585e-05
2.4597775373228e-05
5.17426350301429e-05
6.09297849423143e-05
1.69431403278843e-05
8.25063180704134e-05
4.78301485739181e-05
4.75715202042868e-05
6.06937353222231e-05
0.000104019784431352
1.92985828860098e-05
6.26634035331859e-05
2.19710990120893e-05
2.93210331338409e-05
6.19581107751288e-05
7.75038570080983e-06
2.27243360499024e-05
4.32997875506154e-05
6.35803119662502e-05
5.90935815404368e-05
6.35783863452356e-05
2.55563072710832e-05
6.98755503863021e-05
2.59693445853212e-05
3.82141229456644e-05
7.27704711819345e-05
1.14733525912151e-05
4.39300165177965e-05
6.8951354755191e-05
3.42198563475587e-05
5.44185114258866e-05
5.68330485038887e-05
4.74445126408245e-05
0.000113908454900872
9.86626016259707e-05
6.83309961374552e-05
8.00119882939989e-05
6.34676406191946e-05
3.71925774401977e-05
3.20313225318583e-05
4.63373449987178e-05
3.68942869098059e-05
3.60321559740796e-05
5.8146008151653e-05
3.94901252242415e-05
3.93226850688136e-05
5.72582127066348e-05
3.22267298534638e-05
2.87892064873295e-05
4.28374245711175e-05
-3.34990225328838e-07
8.57690274716769e-05
3.77978741783369e-05
1.77236683203129e-06
4.77161315467358e-05
4.29720173613695e-05
4.24706064112155e-05
1.41113519248922e-05
1.75289637035094e-05
2.02074062368492e-05
4.42513088505085e-05
5.25754361616923e-05
5.75826907302943e-05
1.13956814070786e-06
-2.23947724504781e-06
4.06020224326875e-05
4.30009405094347e-05
5.39482216664632e-05
-1.37443889059e-05
9.06305114556336e-05
2.02435401328254e-05
5.31787218426409e-05
2.74659541074182e-05
3.10776589260785e-05
1.82768076677441e-05
6.7481117762246e-05
3.78696095022792e-06
4.07933350753453e-05
5.33957243043738e-05
8.47239576170999e-05
5.74478445029986e-05
4.20270665121164e-05
1.85626959987715e-05
6.49670895714635e-05
5.47214501361348e-05
9.74205521598151e-06
5.37025248292718e-05
8.67433036695227e-05
1.62563329894824e-05
2.79519050765615e-05
7.15835758650611e-05
3.88680097979559e-05
7.03793036719223e-05
6.8720683233666e-05
4.04345009961907e-05
5.44947025536095e-05
3.65462592624704e-05
2.98228608425931e-05
3.74253921740551e-05
5.28516376238127e-05
7.08740819525335e-05
7.31596092945903e-05
2.22714633955854e-05
-4.02603515652859e-06
3.15994112312201e-05
3.20947747129028e-05
2.59941909788024e-05
3.99374113041051e-05
1.29763276447529e-05
1.6852734133739e-05
1.68540609527052e-05
1.37537042544996e-05
2.59787487942545e-05
5.06060880338547e-05
4.44526287610182e-05
4.16244833730608e-05
1.65976471534709e-05
3.60625856402767e-05
2.05156912515122e-05
3.39335614646639e-06
6.34844131829934e-05
1.18646055871011e-05
7.58021512092073e-05
5.68733009206673e-05
2.8491163118813e-05
1.16650479555586e-05
9.33047449379631e-05
8.08778845884984e-05
6.72377606964257e-05
6.85964892869788e-05
2.59717958088185e-05
5.40412637601401e-05
3.44534204038078e-05
6.49736149300992e-05
4.19411539952211e-05
1.10122740647981e-05
2.5714900035011e-05
5.50693316068804e-05
1.48268683727739e-05
1.31278991378737e-05
2.41088978902935e-05
7.41748418627651e-05
4.84116660129771e-05
2.25558334721488e-05
8.20134807304179e-05
3.08012588136653e-05
1.29385561179359e-05
2.7265579554845e-05
3.59313112583743e-05
-7.27568568771428e-06
5.91654263038651e-06
3.63597107687794e-05
5.27376256324334e-05
3.13027487799839e-05
5.52664233006555e-05
1.78441408620523e-05
8.21724446298792e-06
9.49427560638453e-05
1.08823240300946e-05
2.07210968072594e-05
5.42323861933218e-05
2.5132744015242e-05
2.51321027090789e-05
2.35407826871337e-05
-2.39202744555921e-05
8.4320548998292e-05
-8.39973176265294e-06
7.91566287793923e-05
-1.32886894994298e-05
6.50069757659797e-05
2.38093993005795e-05
4.61310767620772e-05
4.99083728027234e-05
9.61273722982381e-05
4.62417885222205e-05
3.24469966996334e-05
2.47888582869113e-05
4.59969136858902e-05
5.60082741385942e-05
3.93140320934557e-05
7.50364913570174e-05
1.35820158061939e-05
5.72598513230466e-05
8.21850913404166e-05
5.85693775877526e-05
6.00836608090138e-05
2.74342436011733e-05
2.51628183381295e-05
6.40729820808561e-05
5.41022912320279e-05
4.89777913069301e-05
4.46397674302898e-05
5.82822843719761e-05
7.66303210671179e-05
1.54935391885552e-05
3.80361775467282e-05
1.5030798622845e-05
3.24941436666179e-05
6.69173826095061e-06
1.49713250851131e-05
2.2656337094527e-05
3.341847013875e-05
2.13021319185812e-05
2.91501076275165e-05
1.41040297552654e-05
3.04580644316156e-05
1.55243981033238e-05
4.83224376120907e-05
6.90773150720617e-06
4.36500585345303e-05
9.34772070583715e-05
8.13084769867023e-05
-6.72760399945369e-06
5.64476295621501e-05
1.73374601365697e-05
1.25430097167526e-05
4.51088059667404e-05
6.8211612797641e-05
2.60465557428221e-05
6.57984054576828e-05
5.89107952212611e-05
1.60656293065422e-05
4.54753704218213e-05
6.02121932536646e-05
5.00862890273487e-06
1.26854957046668e-05
5.86369502332191e-05
3.30112584815747e-05
8.07819058315599e-05
6.31764114510209e-05
4.49256591746494e-05
3.24647459637314e-05
5.59331279614549e-05
-1.05336460011476e-05
2.40304969138286e-05
1.63751788664904e-05
3.86771977803737e-05
4.40154037503629e-05
1.84555090575111e-05
2.74049690500269e-05
6.46675421643927e-05
6.80418642040994e-05
2.32435431950058e-05
8.2910037630321e-06
6.10204553520134e-05
3.50724706889391e-05
1.84505951282362e-06
2.31927642796211e-05
3.69701404534197e-06
3.10815890164646e-05
2.13807390130615e-05
5.10174483050737e-05
2.68826464947726e-05
4.06578953221044e-05
8.71717192184775e-05
7.10191618275807e-05
6.72154111861581e-05
7.02150451028115e-05
4.43977045076647e-05
4.56099289540037e-05
3.37154437722911e-05
1.95216541433165e-05
1.72657361313415e-05
8.70554692512945e-05
7.25222680978477e-05
4.19800410040204e-05
7.68717652815298e-05
3.55833780880375e-05
5.90280971200221e-05
6.82329591434861e-05
7.79648239247924e-05
2.04916368954288e-05
6.24411259727884e-05
1.25260610251395e-05
6.70867535920894e-05
6.561082732716e-05
4.74660347145477e-05
6.32561005968126e-05
5.61561787867211e-05
5.43415802995922e-05
4.88530746669828e-05
4.77424468645725e-05
2.97923740628047e-05
7.96304130790881e-05
3.92697624452396e-05
9.53167134297498e-06
1.85401151322421e-05
5.33327256265178e-05
-1.7741720449722e-05
-1.15772471579582e-05
4.09302117619815e-05
4.61505001581307e-06
5.05348043326543e-05
-8.04251895544291e-06
5.32833700832026e-05
8.18944455093295e-05
3.54454793823952e-05
5.46434818061559e-05
3.28051922139241e-05
4.67077009414176e-05
5.95006143774058e-05
2.48034213811958e-05
6.80099326568958e-05
9.67954642697138e-06
5.23894358602824e-05
6.08795329822246e-05
5.81355401646569e-05
2.48575256482786e-05
5.96032227061947e-05
2.74436057363121e-05
5.09266591964839e-05
3.52954671033818e-05
5.63575810310057e-05
6.90978924460099e-05
5.79318805227655e-05
3.58069654957388e-05
6.81499411390833e-05
4.47447588331988e-05
3.4440596908935e-05
-1.05777621013714e-05
6.31119795726227e-05
3.5286376684167e-05
6.75722938575576e-05
2.45796306039994e-05
1.34097513825065e-05
4.0676400977457e-05
5.02753953709656e-05
3.37098001403016e-05
4.54573874996128e-05
9.05568170477696e-06
1.81611593367722e-05
6.37411373811909e-05
4.30904484924903e-05
5.19849035111912e-05
1.54729911766257e-05
4.82002712900021e-05
5.86420422812175e-05
3.75589763739489e-05
1.44832308421204e-05
1.57057337790307e-05
5.12051111017186e-05
3.29222794844188e-05
3.01744100415221e-05
4.99429253492837e-05
4.26410884509935e-05
7.19333229668686e-05
3.41775376010903e-05
3.62753942291689e-05
2.24248840945759e-05
3.64998891495696e-05
5.98332758365175e-05
5.85193314141931e-05
5.38092486209823e-05
1.04308782549877e-05
3.6556581094761e-05
6.32222539692861e-05
8.3365719981016e-05
5.62988159107963e-05
5.61418582911334e-05
3.81070891312189e-05
3.0335310997502e-05
5.30849684952174e-05
6.19840350004226e-06
4.11153178877139e-05
5.7006855178876e-05
4.91948211129258e-05
3.71355798725087e-05
6.93718675369886e-05
4.09431979466675e-05
4.29336405778159e-05
7.74097377902041e-05
4.21522954146354e-05
7.89698314069279e-05
6.03912827067441e-05
3.62468352390396e-05
4.6288450513152e-05
3.38757858612125e-05
-1.30256895955487e-05
5.14990684801627e-05
4.20024534778872e-05
3.72549539595657e-05
7.8459515150743e-05
6.8485436564696e-05
6.44814955464601e-05
9.63064037514965e-05
3.75985953643444e-05
7.30416582761889e-06
5.83731501895425e-05
2.24137984040099e-05
3.73528032667037e-05
9.50006869020905e-05
5.0476521823465e-05
8.82243091456011e-06
4.11739910014388e-05
6.71131017750016e-05
6.24320125962118e-05
6.68898237891255e-05
4.98115935984815e-05
4.44948129836223e-05
2.21184854338919e-05
6.14263502171866e-05
1.76177223214017e-06
5.57028131866012e-05
5.4392249333086e-05
4.74751077988827e-05
5.03000477041307e-05
8.38630961137059e-05
9.02321305267768e-05
1.88697299333327e-05
6.24238882014312e-05
1.30240490161979e-05
5.00142853882763e-05
4.42638082150043e-05
3.72508053958862e-05
8.14314108842437e-05
2.60388099768995e-05
6.23253711306972e-05
5.07501064360352e-05
3.1878894997805e-05
6.42792372028161e-05
4.27809452535331e-05
3.116434664358e-05
5.75260905427213e-05
6.87284733279021e-05
5.42239181957773e-05
9.21017290437299e-06
6.79141889746424e-05
5.33015820865899e-05
4.85967204626843e-05
1.53846487084984e-05
2.46913116256845e-05
5.29682363332376e-05
7.82726064540518e-05
2.83201767299693e-05
8.03159297697583e-05
3.07842777556162e-05
7.9903661200344e-06
3.14189160081591e-05
8.35147995548236e-05
4.03035201231177e-05
4.27239584601782e-05
5.34429279074742e-05
7.30960198357582e-05
8.64749916292201e-05
8.12436678145798e-05
5.4017072389099e-05
5.62616688809216e-05
1.58924240635368e-05
6.02756793098877e-05
3.89439821751009e-05
4.54432240704568e-05
-2.18767333524483e-05
1.95352199029969e-05
2.60144704535207e-05
7.09403104339684e-05
-8.44979806753582e-07
2.63701028237698e-05
6.95994582011371e-05
5.84342230641184e-05
4.82651486467774e-05
1.24381502930515e-05
6.35885781362744e-05
3.85634206524039e-05
7.58960073921268e-05
7.16384169218985e-05
4.60621614779112e-06
-2.96500986437045e-05
5.48757979839977e-05
4.26609755107983e-05
5.46769668893658e-05
2.03576517393389e-05
3.57017250989538e-05
3.73031343664085e-05
3.21140690186383e-05
2.29820355481387e-05
4.50954800846692e-05
3.394802598736e-05
4.75754126466371e-05
6.22745950745996e-05
2.20647346096578e-05
4.52703822622639e-05
4.75518510628587e-06
3.60011549034583e-05
4.32021069474814e-06
8.17197800724899e-06
4.7071514372701e-05
5.18954489535954e-05
4.00637862317862e-05
2.83072266669214e-05
4.59590509972595e-05
7.7952630657499e-05
7.33795703839487e-05
3.75636834392709e-05
2.71181868037007e-06
4.80150540385923e-05
6.96774538854669e-05
1.78203933839939e-05
5.79999861062858e-05
6.63890276641325e-05
4.94181611418651e-05
5.76909577196152e-05
8.36110226375169e-05
8.3384332535834e-05
7.40600534826065e-05
-1.58377399170635e-05
5.3473021014059e-05
3.86622272043129e-05
6.00898036908322e-05
5.59009459386367e-05
2.85819365509212e-05
2.09592802805247e-05
3.46844775256039e-05
1.8953728180755e-05
-1.18787075538315e-05
-1.69710333881156e-06
4.59773394592888e-05
6.25784068355045e-05
6.8066186325555e-05
1.91138885914675e-05
4.9990045656832e-05
4.35463263333757e-05
2.26440847887928e-05
4.49368150114028e-05
6.08317253174297e-05
7.86271502814733e-05
7.46119858800408e-05
5.36782991305332e-05
5.19269361740579e-05
7.62964373410886e-05
2.76331448103303e-05
2.31449486805189e-05
3.18883434236564e-05
0.000116217272122107
6.1201737709115e-05
8.12046860881172e-05
4.01742740280511e-05
2.88148919487101e-05
-4.38097305987274e-06
3.26858403815882e-05
7.25481287859055e-05
8.0722963086332e-05
4.3564837274893e-05
6.3435769367838e-05
4.85543401940892e-05
4.36868807137474e-05
3.62187810287107e-05
4.27354743332521e-05
-6.96023057686002e-06
1.47197179609019e-05
5.14966665510783e-06
3.66758536400012e-05
4.9087157697614e-06
3.75402209091148e-05
2.94688568668287e-05
3.19924235758776e-05
4.45513056541038e-05
-1.16851468530758e-06
5.27987372826743e-05
2.60483026150338e-05
4.9042579308108e-05
6.5871557083566e-05
8.0956346787793e-05
-4.92669934780049e-06
8.21871841284727e-06
2.08176754594733e-05
2.76237467481455e-05
3.35069713721975e-05
6.71347206153446e-05
5.74907901372469e-05
2.12966964158363e-05
6.55308773991597e-05
4.22847467477991e-05
5.63909446005228e-05
5.32462295221817e-05
1.21534872248077e-05
5.24167414608967e-05
5.19421417172045e-05
7.32318405817035e-05
7.15815285414634e-05
5.95152816398228e-05
4.43443736055805e-05
5.72762834465007e-05
1.99245859286354e-05
5.29762249979232e-05
3.2779363992334e-05
1.88118281922146e-05
6.81097772433659e-05
7.07217280266124e-05
2.00522804913107e-05
2.84541932852275e-05
6.98751026203904e-05
2.26028159811743e-05
1.92475662473286e-05
4.42047683422596e-05
4.29731219300427e-05
2.40997467988826e-06
9.8343168517341e-06
1.06303903932349e-05
3.36968160045129e-05
7.43284007926046e-05
6.99512876953973e-06
3.4012469145176e-05
8.26964568782724e-06
2.79436501800405e-06
1.06735431202911e-05
4.25631722860188e-05
5.97248024722657e-05
6.2256214997961e-05
2.80519053863781e-05
2.07417276818245e-05
4.29561986478391e-05
6.02614555265529e-05
3.88884955957097e-05
-3.94092434923421e-07
4.90688677283207e-05
5.92738741838273e-05
4.68733615198088e-05
-7.55346814863173e-07
2.60129423802594e-05
-3.4458498514591e-06
2.85677236642688e-05
-1.17291397563303e-05
4.51544107229408e-05
5.15122630073233e-05
2.52470692652367e-05
1.91622652192815e-05
3.484249433374e-05
7.3112143385951e-05
7.00255239417798e-05
8.73035573987237e-05
3.0536816047164e-05
4.24108543624067e-05
4.72057639722474e-05
5.8050470586984e-05
3.75606828939769e-05
6.80498041394287e-05
2.49376532169447e-05
1.41809870933906e-05
2.2113732673546e-05
3.37009891601338e-05
5.50681309152065e-05
4.41488467609131e-05
3.68983074675274e-05
1.86519484041345e-05
3.89245629059857e-05
7.09898763238258e-05
3.82897477819007e-05
7.79178320625011e-05
3.96112473922201e-05
7.47097024858743e-05
4.38204095060024e-05
0.000103720706746642
4.12734012773352e-05
4.43645338994055e-05
6.98330620364214e-05
3.0565169837182e-05
6.51095362663099e-05
1.77954807208748e-05
2.24705725669798e-05
7.01078889196407e-05
2.44985840398607e-05
3.76914742767672e-05
1.88479999987258e-05
3.97364485777448e-05
4.33944419579303e-05
2.48411520362482e-05
6.04961701978126e-05
1.46712854360622e-05
3.97342343855261e-05
5.209164233762e-05
4.40625291634996e-05
3.39637868190136e-05
6.84024738768498e-05
7.43942464101033e-05
3.65253057337728e-05
4.0985877687491e-05
1.18539109422737e-05
2.34623407220476e-05
3.99275848625419e-05
5.37856580580427e-05
3.472911140125e-05
3.45323806721841e-05
3.47720472649676e-05
3.07668785491114e-05
8.32656233252676e-06
5.03507205070481e-05
6.90931868568609e-05
1.10469177658274e-06
7.29358923626876e-05
2.93843616043747e-05
7.02336695259717e-05
-4.12249271016805e-06
4.30233524403892e-05
1.72310653514307e-05
4.41966740029385e-05
4.63037982496876e-05
7.44855591571772e-06
1.72991375830695e-05
3.12787699361029e-05
6.99456982323141e-05
4.55153381593623e-05
4.83375378326648e-05
4.78565244893236e-05
8.30074976842428e-05
4.12460350643064e-05
5.90073829690057e-05
-1.11776606634988e-06
4.17969374867111e-05
2.682949857948e-05
3.33817946325942e-05
1.92738327922554e-05
2.54579347033317e-05
4.23446519149489e-05
7.00538014374436e-05
1.22135530704754e-05
7.59082978981381e-06
3.61985994054763e-05
2.1662849768099e-05
2.07492074138622e-05
5.25179732752923e-05
9.33952863787192e-05
5.79711752013185e-05
3.85339946202069e-05
8.92539523136339e-05
7.17818206646895e-05
3.75893065902761e-05
2.4124100841707e-05
5.69087349758155e-05
4.79801050888754e-05
2.93039706211579e-05
3.7381282393197e-05
2.98524322660636e-05
6.11971660341539e-05
3.90350424128916e-05
7.61650984245467e-05
5.5519866538538e-05
1.07245779036376e-05
5.20296278787169e-05
4.55874068899161e-05
6.33706912211575e-05
5.7503795289217e-05
3.1333049383011e-05
3.91481318594203e-05
1.94058441121029e-05
5.88894687462076e-05
1.63643397299837e-05
2.39828868880329e-05
5.6966957634783e-05
4.65926519632345e-05
4.5353472414309e-05
1.22394170107668e-05
1.15282055621302e-05
3.38026520620288e-05
6.11780229695323e-05
4.34222356376202e-05
1.92245888843196e-05
3.12741788269133e-05
4.62511743313727e-05
8.24037162857409e-06
-9.04221145954869e-06
-8.03444006262058e-06
8.57612744993136e-05
4.24672705498524e-05
8.05455176365905e-05
3.39620522631288e-05
6.88294288072874e-05
5.88213186055455e-05
8.37675436080703e-05
2.26112043175446e-05
6.56429425925483e-05
1.77733914379963e-05
4.13889190034049e-05
3.58997138965539e-05
7.9595141833498e-05
-7.10760660575022e-06
2.49826545005495e-05
3.76723488856041e-05
5.70040564043717e-05
4.12585333802386e-05
5.5965634072716e-05
1.7129376432336e-05
4.22821579866667e-05
2.20540040801344e-05
4.4401230108991e-05
1.94174450035798e-05
6.4975829352665e-05
4.3532250880683e-05
6.49798404368401e-05
6.64272801976278e-05
7.06996068292829e-05
4.35634242949351e-05
4.51362502756645e-05
5.16626459344029e-05
5.87638583138237e-05
2.06588391403252e-05
5.7229439903427e-05
4.89186281315703e-05
-3.04403771452578e-06
4.41421651533388e-05
1.21733456102839e-05
1.20807471977448e-05
2.9629380669719e-05
-9.03959132183958e-06
5.21093711779224e-05
7.30807042135265e-05
7.58351782253806e-05
5.0416671518434e-05
3.52758421824873e-05
6.24876916703989e-05
3.48034987208225e-05
1.80462698358363e-05
2.99912558296077e-06
3.35725805187197e-05
3.55751994640325e-05
6.26820489073397e-05
1.88917031574549e-05
5.32295294818929e-05
7.18120694767572e-06
7.57109977582165e-05
4.54167381156665e-05
4.32474277979166e-05
6.53769890710568e-05
2.54860258410496e-05
8.44879855608306e-05
4.26439404245955e-05
3.85751069838203e-05
6.37392047626577e-05
6.00094126585834e-05
4.13502955384975e-05
7.47287532807198e-06
-6.54698791250003e-06
5.19512408716014e-05
3.25263622679092e-05
7.08597452694052e-05
6.29065052097492e-05
6.14350401767281e-05
3.43143375353608e-05
6.42180801249618e-05
4.14896195059115e-05
-1.94369021655491e-05
5.66554182329964e-05
8.99195866097209e-05
4.13572005431107e-05
8.2335506757632e-06
1.19220606074261e-05
3.31623166984697e-05
6.57899702865837e-06
5.74245721392905e-05
1.3703632322829e-05
6.42340127150129e-05
1.32457530881335e-05
6.10090407985487e-05
8.16400970122202e-05
1.24099918076921e-05
4.27807741027132e-05
8.54133927719339e-05
3.48453607558244e-05
6.66420298061144e-05
4.64926296356068e-05
2.67897690878729e-05
4.47447721454921e-05
9.60336409155015e-05
4.38848069988226e-05
3.2865669033984e-05
-6.60599805787825e-06
1.37491975841684e-05
3.89802039798232e-06
1.62777067018638e-05
1.42383297715533e-05
3.54777514089794e-05
2.47262600755663e-05
1.83152532010457e-05
6.89709492957922e-05
7.79570403220608e-05
1.62802514112231e-05
3.58519477631202e-05
5.43597716987505e-05
3.48846002857173e-05
6.38090918781758e-05
2.30487063196212e-05
4.15168180561497e-05
2.98214351655853e-05
5.36054972959496e-05
7.49002248580063e-05
4.8378613426079e-05
2.75142934537059e-05
3.83027212475375e-05
5.00100232217619e-05
8.21956345155037e-05
3.01977669315066e-05
3.4960571505635e-05
4.33975588838444e-05
0.000113417442656758
2.70033112267582e-05
2.46017429797745e-05
2.0785342167923e-05
9.99690828293498e-06
6.14485661436183e-05
6.84402509189372e-05
4.33584113445592e-05
6.46211175037436e-05
1.81246990823377e-05
4.15069102348617e-05
2.22490379052786e-05
3.12594488426585e-05
7.41368489980218e-05
3.58360472235127e-05
7.40376092152629e-05
4.0810038952632e-05
3.21634532735483e-05
3.70140219995513e-05
2.37082034080715e-05
1.28281594055665e-05
5.98006670052799e-05
2.41095370316041e-05
0.00010963786113499
1.73268947758481e-05
7.43824382928531e-05
7.96619660907397e-05
7.75303547062495e-05
3.51280943237869e-05
1.14549259027111e-05
3.18950516035993e-05
5.3633193413727e-05
3.390715922218e-05
3.20315159405162e-05
4.70884624524591e-05
2.60286828465824e-05
5.03422893409711e-06
4.94462396725345e-05
2.24137948682053e-05
5.4376092222061e-05
3.22781434617548e-05
3.22801644022804e-05
2.26324877689836e-05
3.07628273801098e-05
4.06070512214864e-05
1.203988592396e-05
6.61229771820614e-05
5.10736555313542e-05
3.40486009441374e-05
4.03156222309199e-05
7.50768091661792e-05
5.19311488025504e-05
2.40716203392962e-05
3.16154349019115e-05
8.91496696363448e-05
7.97569342856229e-05
2.77300601728414e-05
3.87774870715519e-05
6.44199696366065e-05
2.65955003659051e-05
5.57359285045303e-05
3.05648790508919e-05
3.19218231073828e-05
5.55067658720716e-05
7.58536000038382e-05
7.61647080613987e-05
5.82404171861031e-05
3.29426822102206e-05
3.92411621541428e-05
6.70090397587656e-05
5.10620043309126e-05
9.59384007217924e-05
6.07004967000271e-05
1.48648378256804e-05
5.60503838087679e-05
2.40611170447942e-05
8.34147633635567e-05
5.58290594660071e-05
6.3287786246226e-05
1.79192320663701e-05
2.64104040817909e-05
1.58430899078001e-05
2.60021940796793e-05
4.15026157763602e-05
2.58714936046037e-05
1.94084579483514e-05
5.00820349091035e-05
5.24006396912054e-05
4.15162953392326e-05
1.68482587404565e-05
2.0656423902461e-05
2.27087195034733e-05
6.95525607849472e-05
4.20027679672898e-05
2.7379336740699e-05
3.9382516792705e-05
2.26845238071283e-05
6.0118969176631e-05
8.47671429777346e-05
7.64486458484927e-05
4.57724642464171e-05
6.12090734677452e-05
2.63864204476368e-05
3.05249641112026e-05
5.60066348835227e-05
-1.28613796596202e-05
4.45952805948134e-05
0.000102029863063928
3.25406368926211e-05
5.6172506469203e-05
1.6067459522755e-05
3.60665172406289e-05
9.64616548684351e-06
3.6238104688326e-05
4.75142447233531e-05
7.78129895056248e-05
3.59068652102111e-05
5.313066016228e-05
2.61370843447488e-05
1.13201592581437e-05
2.82788717176783e-05
4.10038509074704e-05
5.44052972941976e-05
5.63538856063321e-05
7.53906583302017e-05
3.74492042938429e-05
1.38478506770687e-05
2.74992829369979e-05
3.08210373444788e-05
3.03039191608709e-05
3.21530210785484e-05
4.46715100793571e-05
3.00207848509148e-05
3.27632004748112e-06
4.23514642712066e-05
6.7794814736603e-05
2.369163824183e-05
6.72876950343993e-05
9.05864599348051e-06
5.89418956087928e-05
6.15656538341815e-05
8.47388143101869e-05
4.13331918991984e-05
3.15467340259526e-05
6.85218422806008e-05
5.54165327197278e-05
5.01841041576544e-05
5.14801736464778e-06
5.0234388682279e-05
3.73373068708293e-05
3.51781684526194e-05
3.21721743550745e-05
3.31623155717273e-05
6.92539972367983e-05
3.64476812398501e-05
6.58140452593081e-05
-4.79638220270025e-06
8.10099248041104e-05
9.46986779594411e-05
1.96895274496137e-05
4.27197298166191e-05
3.63127141798274e-05
4.71825332591933e-05
5.48753291159767e-05
2.83664794143016e-05
3.48179897480866e-05
6.75759048986758e-05
9.26857205261314e-05
1.40855073190282e-05
3.85815921664134e-05
6.6211349922964e-05
4.29150074285471e-05
3.59969742436829e-05
8.06596562650863e-05
7.04690825002472e-05
6.76697214460171e-05
2.85986014335688e-05
8.62755697385345e-05
6.52224523625617e-05
2.58043033896152e-05
4.22303907378959e-05
2.33081651351936e-05
4.75022405288244e-05
4.95569684143425e-05
4.56143745729095e-05
5.58223547061321e-05
9.04120115721832e-05
-1.87554313737312e-05
-9.15586306586404e-06
4.31410260946916e-05
-6.51842617594347e-06
1.85503624430997e-05
5.53036909043065e-05
3.61086609039678e-05
7.78727570596031e-05
8.00938030909853e-05
4.16242781982626e-05
7.56153400203196e-05
3.7961577006362e-05
2.8607728929823e-05
1.26498300314602e-05
4.9578889199733e-05
1.62441789751761e-05
7.13470940282726e-05
4.60867226204949e-05
2.13059610043227e-05
4.01147256019759e-05
3.7285966147479e-05
2.4981421565365e-05
4.61927849985248e-05
-2.9976344538483e-06
3.06788990556004e-05
6.19199131872024e-05
1.87484208250077e-05
3.10188854156904e-05
5.81870317793714e-05
3.91596380733317e-05
-3.77790592254869e-06
3.29823537925708e-05
6.38229346514644e-05
5.6619210759258e-05
3.48853348947092e-05
4.48944874959299e-05
2.26249845279119e-05
8.52323626821177e-06
6.27066256627981e-05
2.02402076222455e-05
4.80996113864575e-05
7.67294613488764e-05
6.39331113389575e-05
7.50376219131147e-05
3.92195946812659e-05
5.52716911123259e-05
5.54525815257768e-05
3.59068231681563e-06
4.17266283811059e-05
6.0854978097689e-05
6.69408527789695e-05
2.77083713919398e-05
5.09240424937318e-05
2.16265028536674e-05
0.000118010043565311
6.83532638770621e-05
5.9030693110911e-05
7.21377490601685e-05
7.5899123300863e-05
4.50901785708758e-05
6.65004763051832e-05
7.90883693646411e-05
4.6502958151083e-05
2.65697853057613e-05
4.93265529653331e-05
5.2606400200917e-05
6.19804317714316e-05
4.73484622706139e-05
5.67591038685245e-06
6.3120148896798e-05
3.85817588428994e-05
3.2495750038051e-05
3.88396610656133e-05
3.34047685452544e-05
0.000113389828775911
-1.93514852737135e-05
6.80681509421754e-05
7.0601040037947e-05
5.20493447658971e-06
6.62055650692859e-05
4.60340882601529e-05
6.32435351887232e-05
0.00010654935779403
4.25397326317457e-05
5.29361740539556e-05
2.33254275519382e-05
7.85118459022709e-06
5.34162972741248e-05
1.16595368144833e-05
3.34240350937207e-05
4.72832505058942e-05
4.18358016690932e-05
5.49043947000776e-06
3.36361831895799e-05
1.63325197102635e-05
5.28773674748569e-05
7.17676860442087e-05
8.81958178305668e-05
7.14185231210429e-05
8.46827663433307e-05
1.95415009724436e-05
1.48951619299936e-05
6.41066522712698e-05
5.45645774542813e-05
2.91061115919734e-05
2.45308330202383e-05
9.30791010193456e-05
2.98063620500142e-05
7.35350257879448e-05
-1.14181736143341e-05
7.71620524647226e-05
1.29783784557382e-05
4.25135819904107e-05
1.17107647955611e-05
3.92876176418318e-05
6.23006512380914e-05
5.92817325209725e-05
2.26633927013696e-05
-1.50972497386794e-05
6.31444329099477e-05
9.38869677843385e-05
2.4940793432577e-05
5.80863892644644e-05
4.24656782876345e-05
3.59000040651333e-05
6.1802817983807e-05
4.91542970659362e-05
6.89447197639419e-05
4.87860766476136e-05
8.09738253075263e-05
3.1900014310354e-05
3.23248482317382e-05
7.47398533961623e-05
6.45097462696808e-06
4.13377825480418e-05
-4.90904818038772e-06
2.61809117236594e-05
2.87428591112341e-05
-1.20165013028352e-05
1.45224252631518e-05
4.30393452494494e-05
5.98539981884782e-05
3.535254584658e-05
2.82344650768275e-05
4.28675129394243e-05
3.92522680405976e-05
2.40618521661418e-05
6.26619755288813e-05
9.2488072148264e-05
2.01191032624382e-05
4.41930599586449e-05
8.54642459437279e-06
4.67092844988849e-05
4.28005422283078e-05
6.6749010254154e-05
4.07916374253804e-05
2.84588555315843e-05
5.61872649606059e-05
4.81976531313224e-05
4.4623222972266e-05
1.91372888504082e-05
5.79372104856289e-05
7.85713140886405e-05
6.95329131076816e-05
8.27431518756512e-05
7.6835368623816e-05
6.10126556321506e-05
1.68494123594895e-05
3.93342885598871e-05
6.91742229387036e-05
2.53421087567071e-05
4.59106127428908e-05
3.37370871096165e-06
3.02758250941409e-05
7.97216872058588e-05
5.18025523925815e-05
6.97834038769948e-05
6.48508176945084e-05
3.3654183575359e-05
7.27601185810376e-05
6.72849597604951e-05
8.08754251790057e-05
6.05919540673301e-05
2.53856824422958e-05
4.91117718970373e-05
6.07948222836474e-05
2.08799392031323e-05
9.25341224811741e-05
1.34714780249845e-05
4.66898617091401e-05
3.82073636952325e-05
5.16748217457963e-05
7.23743126389197e-06
4.27811966842886e-05
1.14871559785811e-05
2.84248819896495e-05
4.68943999049543e-05
3.3218242846408e-05
4.51754479343862e-05
4.24935178152861e-05
2.76451898579037e-05
5.5446736380179e-05
-1.04053962329354e-05
3.24671942637326e-05
5.01272493093216e-05
2.95861572902772e-05
4.57156454766964e-05
4.3452241533812e-05
3.65535389041919e-05
3.95663607700529e-05
7.96787402230491e-05
1.17506036555925e-05
4.81330634412577e-05
4.43497765521318e-05
1.72571301820267e-05
4.03543681782725e-05
4.36493989217725e-06
4.15004832315872e-05
2.11814674268355e-05
-1.53912913012353e-07
3.62039752633333e-05
5.85549258026923e-05
3.65509441776033e-05
1.97969254974252e-05
0.000116236799524813
3.80539795187666e-05
5.48721017449079e-05
2.87098547199361e-05
4.8345125407727e-05
4.27404958937259e-05
2.44125758204242e-05
1.33179617188286e-05
3.67501511692935e-05
3.19594387764428e-05
1.20957100906003e-05
3.93550043312527e-05
3.45654788423478e-05
3.42546805832325e-05
4.80690931708486e-05
8.0563918566366e-05
2.94061485873722e-05
3.33973695172764e-05
-5.85442206231994e-06
4.74023997207305e-05
1.95381366405737e-05
3.62820192729874e-05
4.44133394730811e-05
5.05129495441107e-05
5.22215492248775e-05
2.16149174491763e-05
1.58043727418785e-05
1.78232210479907e-05
2.17564293419348e-05
1.94617720037402e-05
3.06532843259732e-05
4.03051363089157e-05
3.34500663329359e-05
3.88483396458757e-05
3.43991144392778e-05
2.29649398544904e-05
9.01742809846044e-06
8.24379664140244e-05
1.31342625804019e-05
4.47407264421158e-05
4.12396655500149e-05
3.17626139833827e-05
6.99150683367314e-05
2.15431882615029e-05
3.21638715045295e-05
2.1876245995517e-05
1.59406710435544e-05
2.40900840695553e-05
6.34670267900705e-05
1.77303333083865e-05
5.10741213153506e-05
1.45965222406364e-05
6.70589331945849e-05
6.79767695910369e-05
3.47802261996835e-05
5.83519334624291e-05
1.46828021905981e-05
1.92876910346129e-05
4.64590709721856e-05
4.0278927563854e-05
8.12560750308981e-05
2.71614352157596e-06
1.40821865477157e-05
5.61423307116311e-05
6.89968360893579e-05
5.39249623066711e-05
3.33560593894838e-05
-1.50041959505607e-05
2.66112929423762e-05
8.55811572995391e-06
1.91810354250272e-05
1.3601396516471e-05
4.83100397451159e-05
2.70003754919946e-05
4.03687994099121e-05
1.80570454673592e-05
5.21338581891774e-05
5.41611866573806e-05
1.75731917922584e-05
5.250683369212e-05
2.71113423893904e-05
5.16312228822628e-05
7.98489310922195e-05
6.56261487203826e-05
2.23549190009471e-05
1.33731849653036e-05
5.47722134859713e-05
2.02480090304228e-05
1.12053116294584e-05
5.35756136174843e-05
1.24296678660651e-05
4.73684812867318e-05
3.30635564007807e-05
2.29891620024829e-05
8.12469535896068e-05
1.02695833106555e-05
-4.62194252129507e-06
5.00160241488188e-05
3.21823935098644e-05
5.97683445225034e-05
4.88951106506574e-05
3.85250606528636e-07
6.55467369026822e-05
2.77975227416328e-05
5.19748411140583e-05
1.85348617367263e-05
2.41473270023949e-05
6.3561839627837e-05
1.12584742154291e-05
5.60322514776633e-05
4.12444456548431e-05
1.99967617767483e-05
7.08780714123447e-05
2.34354970042584e-05
3.00059025087184e-05
1.76906818442701e-05
7.08257015529656e-05
3.43596662497977e-05
1.91196886578892e-05
2.99196452307045e-06
4.38223125858488e-05
2.54059936458136e-05
5.90439644660538e-05
0.00010946136481056
3.18997874884173e-05
2.30727171479958e-05
3.09669119742457e-05
5.35143175386927e-05
1.48571883107035e-05
3.7000070780542e-05
5.12096769349149e-05
2.9645909438429e-05
3.06120013305176e-05
6.08153286541861e-05
2.78088245246974e-05
-7.16592464614053e-06
3.55449342634488e-05
7.89167520568918e-07
-2.66164658407095e-06
6.38439776469227e-05
6.21599707711856e-05
5.2833015828706e-05
5.41831145198041e-05
3.70879294498133e-05
2.91160137967274e-05
1.21070597286023e-05
8.41506748909074e-05
5.60941480420461e-05
3.24584351032536e-05
7.37429601781317e-05
5.3038783397697e-05
4.07650024500686e-05
2.85885027301369e-05
6.27353060281529e-05
2.61073771796041e-05
5.06073215163314e-05
8.85266999684999e-05
9.37630730576829e-05
6.32772010598287e-05
2.57056364179406e-05
8.08017223719048e-05
3.90107754215497e-05
5.53117050198491e-05
2.21525165933395e-05
9.14111778305696e-05
6.64424978973035e-05
2.83788043968585e-05
6.35869860126659e-05
7.39117779600813e-05
5.61087346294946e-05
3.98747617081025e-05
4.93209051346875e-05
6.50390159797535e-05
1.20882753830359e-05
1.39461043805048e-05
4.15818443115454e-05
5.3725925807624e-05
4.95160084639414e-05
4.32520471967447e-05
3.800549851351e-05
7.18828008917284e-05
6.99977135091056e-05
8.94532371302205e-06
9.05863386141382e-07
4.13777697964295e-05
4.74886244370736e-05
2.39561818823217e-05
1.76482279371279e-05
-5.93799657372755e-07
4.05099684993174e-05
3.16381134382722e-05
2.39523319722769e-05
1.76117380588182e-05
7.17150386367435e-05
2.14060157051959e-05
9.28406070837965e-05
3.36130508313815e-05
2.03646721204523e-05
4.80039230482219e-05
4.01852485648546e-05
2.23791717962821e-05
2.37032172579269e-05
6.8203811411361e-05
6.0074824894515e-05
-1.18998067776197e-05
3.37603130418215e-05
2.97765421545911e-05
5.28028604546898e-05
3.06547163782885e-05
4.32331631525284e-05
6.00584526941455e-05
4.05727591461882e-05
8.15958843185968e-05
6.87777828650029e-06
8.04367921712127e-05
8.83211791084647e-05
1.21031409523611e-05
2.90407118943537e-05
4.32896351839337e-05
8.23407866163249e-05
-1.49795117054752e-05
3.92103935017e-05
5.35765841418611e-05
2.35760855741691e-05
8.20975128485062e-05
5.63155309656294e-05
3.88469607686413e-05
8.07900539927362e-05
6.28768044126918e-05
4.97353929713047e-05
1.83394414156931e-05
6.32704464716205e-06
4.45187642317459e-05
3.15213655978772e-05
5.01354298687925e-05
1.71294004983926e-05
1.21529250267978e-05
6.40550905308283e-05
4.81896571187272e-05
1.30232879284376e-05
6.75695648638017e-05
4.5374756196085e-05
3.66997446623516e-05
1.04705048489946e-05
5.17357236336395e-05
5.05748550651508e-05
1.54861521326722e-05
3.54209019573525e-05
6.38068441786088e-05
4.98848550846001e-05
4.13789618226002e-05
4.38038651727028e-05
2.7430599039988e-05
1.47731721543131e-05
2.68643919782573e-05
1.47023083230872e-05
5.23067176925648e-05
1.09110313804549e-05
6.07426685983739e-05
2.43687423349137e-05
1.47025655828271e-05
5.83310827017188e-05
6.51937998482976e-05
4.07469046845538e-05
3.03698916368176e-05
2.57879997633288e-05
3.58647488870716e-05
2.54098595429614e-05
2.2525295517397e-05
1.56221281645224e-05
2.27848208173422e-05
5.254802665881e-05
6.60385839129524e-05
7.86616392149654e-05
5.24443460039081e-05
8.52560632142455e-05
2.0143484476594e-05
3.58227721762253e-05
6.83059711328266e-05
1.79794143211251e-05
5.89405058423893e-05
7.97952556910549e-05
6.49702597040269e-05
4.35222186479434e-06
5.30595669026033e-05
3.9133619573707e-05
1.83668506528653e-06
3.51768224328467e-05
3.28351118499898e-05
8.70614774740618e-06
5.29838376412986e-05
7.06012348809039e-05
7.80484773298924e-05
4.0525139631029e-05
4.11067332686892e-05
2.48934723614188e-05
3.42698703292107e-05
6.70148387192453e-05
3.51696806461975e-05
5.65737788122883e-05
4.77918366618326e-06
1.34830361605821e-05
4.26779423810768e-05
7.46403211379659e-05
6.59186144226801e-05
3.36662884092016e-05
8.78208073692159e-05
2.38807312174347e-05
5.95576568913227e-05
3.23827318350397e-05
1.51703791193428e-06
6.93589572446046e-05
5.31751708022464e-05
3.88761127270697e-05
5.00229716230081e-05
2.20440257200523e-05
5.12714809445868e-05
4.44049410778457e-05
6.21977512271549e-05
6.37952064855166e-05
0.000102875689452517
5.41890776550675e-05
6.85052607759435e-05
7.01366112601505e-05
5.9149237719593e-05
6.30681145321767e-06
3.65634372514158e-05
2.40675119276414e-05
7.41345833148477e-05
8.9594146616541e-05
2.29054807979896e-05
6.72535533152129e-05
4.64636162689119e-05
6.85775790621115e-05
6.0861645551419e-05
3.5373791992238e-05
5.30080966904728e-05
2.20205650389323e-05
5.15931876411704e-05
6.24968325746723e-05
4.36819864617491e-05
4.72301333535371e-05
6.41275248331018e-05
7.5679663113149e-05
-6.76569971042672e-08
7.38691833153201e-05
-1.76396090918769e-05
7.19871855200321e-05
1.12991128530571e-05
3.34710983951686e-05
5.6987112914453e-06
2.17928567281316e-05
4.11844654889285e-05
3.43059585668656e-05
0.000108269849059918
2.70008552775525e-05
7.12508463553096e-05
4.17564720902355e-05
2.41198742045814e-05
2.05051337993581e-06
4.20221586762604e-05
7.77649150596741e-05
7.05452852731034e-05
7.21205729977724e-05
6.59393679103326e-05
9.58820664091859e-05
4.10597700582813e-05
4.37683203693013e-05
6.63589990303973e-05
3.85757239125281e-05
2.11577795292974e-05
5.94263723521355e-05
1.45654602283384e-05
4.42275817323487e-05
2.26171751583942e-05
5.78577749569938e-05
6.08568498669886e-05
4.21605999280197e-05
5.25757052007198e-05
6.70127353158149e-05
1.20463959681235e-05
4.67044473938186e-05
3.73222156133286e-05
4.07974523291234e-05
7.28282491067652e-06
2.22924286216515e-05
2.07354161064655e-05
4.68232676027989e-05
9.49065716632702e-05
7.25202585309396e-05
5.05415039963123e-05
3.48315341496144e-05
3.17720914305915e-05
6.1870035100456e-05
4.86646380724453e-05
2.64798760139958e-05
7.12368307464584e-05
7.90375278516089e-05
5.44178856949791e-05
1.90066814647712e-05
4.99098069541238e-05
4.54707165230849e-05
2.43387242852293e-05
6.11317491409356e-05
0.000107823919710617
4.95914208712392e-05
2.58109911772527e-05
2.87525252522712e-05
4.80685390337208e-05
2.49774667137278e-05
3.80219867145936e-05
5.34128587177835e-05
4.39186584278836e-05
5.35021292774232e-05
3.18486141448268e-05
4.00517578303318e-05
6.19479667117498e-06
5.95613171646603e-05
4.88744261911277e-06
8.17673093269018e-05
2.15673967610879e-05
9.51390851631286e-06
1.24415356718536e-05
2.26356300560313e-05
1.16744978854136e-05
3.96088068284051e-05
2.20453479402177e-05
6.3880823448278e-05
4.41093854682704e-05
4.68743845893788e-05
1.31917010613014e-05
1.55835772282841e-05
7.66887782058933e-05
5.91943608469264e-05
3.33440464684993e-05
5.85873370453253e-05
6.87098300210029e-05
5.20092243404627e-05
6.15792673154385e-05
4.70873478034733e-05
2.7392692224136e-05
6.65836692776388e-05
3.6040774038946e-05
3.44908474885595e-05
4.14834257253628e-05
4.44284624328802e-05
2.95428454582118e-05
8.56516313806635e-05
2.75982421791269e-05
8.21412706294954e-05
2.17855414851506e-05
5.42392296813333e-05
3.00937727997755e-05
5.70344027930367e-05
1.30358875970133e-05
6.1403204056335e-05
