# Supplementary material for: Research on computational propagation and identification of mine microseismic signals based on deep learning
Source: PLoS One. 2025 Oct 22;20(10):e0334641. doi: 10.1371/journal.pone.0334641 (PMC12543183; doi:10.1371/journal.pone.0334641)
Supplement: S4 Data — (ZIP) [file pone.0334641.s004.zip › 000100700000404.xlsx_0.txt_24.txt.txt]

5.4200603621006e-05
5.54560696621727e-05
4.39231270795358e-05
1.84219622084075e-05
2.43251596964288e-05
4.39063524762957e-05
5.01698694640186e-05
5.19814839000575e-05
8.22755017000255e-05
1.2924549978595e-05
5.35407668917513e-05
8.15360741672415e-06
6.22303798601141e-05
4.67873492945291e-05
2.18958187323213e-05
5.23675790494473e-05
8.81952975620672e-05
6.78359271395733e-05
-1.00399392264729e-05
4.60399746522724e-05
2.42815038153054e-05
4.05473201566353e-05
2.64446316307541e-05
2.64968757322101e-05
0.000101628295602577
5.4899530980396e-05
4.22623499666249e-05
8.18905278787902e-05
1.7680521628394e-05
2.54071199762674e-05
8.14404113460918e-05
4.51849959892144e-05
8.00606664465823e-06
-1.32379857422186e-05
6.85270439653641e-05
4.044929271686e-05
4.78139682244949e-06
2.51031178922028e-05
1.75865893241448e-05
5.25161834686939e-05
6.64002907625948e-05
2.38972464836903e-05
8.42254163901912e-05
2.76204502077424e-05
5.2006843610106e-05
1.31472950522741e-05
7.03655478098549e-05
2.48448319007378e-05
-7.31892016343343e-06
2.9527920817152e-05
3.5483482659548e-05
4.29176528896781e-05
5.63597289598701e-05
3.65296678750851e-05
4.94175590055804e-05
1.45844172581376e-05
1.61735672063693e-05
3.43670058232483e-05
6.1950627209007e-05
3.23144455553742e-05
4.3266453286572e-05
8.67595433801456e-05
3.14997775948561e-05
4.33214986030898e-05
4.66709313936828e-05
1.74992881830986e-05
3.73739304967431e-05
3.20717077567611e-05
8.3116744021043e-05
6.33359767527261e-05
9.52892517715416e-05
6.22368666761653e-05
5.68420954994921e-05
3.85086606681406e-05
2.95779529580603e-05
5.67779297047181e-05
-2.74917767945198e-05
2.9894087675588e-05
2.93215559932282e-05
5.27159014047578e-05
3.86330527560301e-05
6.65916086088173e-05
5.68602074882707e-05
9.75846878248102e-05
2.72249071804021e-06
-6.95155515922534e-06
4.68835347301451e-05
8.28436527862791e-06
3.22832488365272e-05
7.97552045192775e-05
0.000104566210080619
2.62042462280338e-05
-3.05347075892404e-07
4.13196028054293e-05
6.30752153004579e-07
0.000107239587771512
5.61749620101597e-05
3.45181674943393e-05
-9.8084302311044e-06
2.81976727039996e-05
1.7936195472585e-05
8.06174020454515e-05
4.87464692185352e-05
2.49424750442778e-05
7.06212284745963e-05
3.18266324032764e-05
-2.84469600127469e-05
3.71438895631365e-05
1.41648389906054e-05
4.54926057803695e-05
5.00992572292467e-05
3.38975487309739e-05
4.34080259330854e-05
2.33624406339866e-05
3.29173036276514e-05
5.54793718450783e-05
3.41542181196175e-05
6.62692687227932e-05
3.66631183290351e-05
7.73373321382577e-06
9.23724868451986e-05
4.55807814720831e-05
1.30069018169772e-05
5.52842925305541e-06
7.40164483804377e-06
0.000104091507132004
5.20504423426801e-05
4.74839917341395e-05
5.34184125592652e-05
2.46212809576115e-05
6.77792780568977e-05
4.94845460128505e-05
0.000110564936123754
3.90854310250637e-05
3.38721897922085e-05
2.87996774019652e-05
3.81253386839641e-05
1.87780069835589e-05
6.53500391212297e-05
-2.00726286058717e-05
3.43305476981648e-05
1.99668996179298e-05
8.32640194206899e-05
8.99312646204254e-05
6.37446820745414e-05
5.39752237627527e-05
2.81577026881623e-05
1.33587738992776e-05
9.55872717368355e-05
1.82907420972135e-05
6.14784264453007e-06
3.8912632776059e-05
5.55609221856053e-05
-6.29995423864578e-06
9.76744092227722e-06
3.41163374498833e-05
2.46593600386197e-05
2.82871689198531e-05
7.36056563124239e-05
4.04350314171999e-05
-1.0244531439302e-05
4.00044872935802e-05
3.02834648443202e-05
1.58773457929676e-05
3.69407626077082e-05
5.91372840894908e-05
3.01833185608559e-05
7.38424384783642e-05
5.94870804108391e-05
2.26837062700283e-05
5.24730965637692e-05
4.78483587300908e-05
5.36057669995767e-05
5.74698510938652e-05
0.000103287065725795
4.41993764275014e-05
3.47896095753196e-05
2.40521556727524e-05
6.642924644581e-05
6.26027160685172e-05
6.29882529028286e-06
7.70642081504887e-05
4.86447454127577e-05
6.34678580047704e-05
5.13034157723801e-05
1.57044559677734e-05
5.18817363392236e-05
1.05472944672583e-05
8.05378918682297e-05
3.72677967712276e-05
5.86922053298872e-05
-1.06093568476203e-05
4.05773047573396e-06
2.8124831298971e-05
1.62358882843216e-05
4.22342908077517e-05
1.64597270965043e-05
7.82925098613978e-05
2.13883894584334e-05
3.93992058948703e-05
5.38331325602674e-06
5.10669435222074e-05
2.60405345037582e-05
4.34627534761113e-05
3.8290225700004e-05
1.00713830267698e-05
6.40538575721965e-05
1.23785439481977e-06
5.49574478635719e-05
4.1077850322185e-05
3.29505922153072e-05
8.96911080108576e-05
2.69187997558457e-05
3.51394017736401e-05
4.79734126328296e-05
5.32494814120118e-05
3.23135077756884e-05
6.3362805618195e-05
6.66225388907724e-05
3.66863317916566e-05
4.81068114353014e-05
4.60717837962578e-05
2.03102929446381e-05
2.33885685321948e-05
5.72687277337116e-05
4.36882291485775e-05
7.14220325924247e-05
5.28475732166301e-05
6.19247044915124e-05
9.73070519737329e-05
4.36602804505757e-05
2.89283922413766e-05
4.53950130266279e-05
4.47102819175596e-05
8.1628580094394e-05
2.98828629057762e-05
2.27724207090048e-05
3.70078443667208e-05
3.25988183331751e-05
4.64086990081378e-05
4.01775779889853e-05
6.2244530849789e-05
4.68973927311222e-05
5.05830977917273e-05
2.28076295122106e-05
1.17539276744805e-05
2.3509865031229e-05
4.22333602013839e-05
-1.24698662034132e-05
6.01007695452719e-06
7.97427680026826e-06
2.16517171541072e-05
4.32026027955485e-05
4.33255330474938e-05
6.43663526021601e-05
3.37667924542404e-05
4.30962773010769e-05
6.85556878219169e-05
4.36593914051036e-06
2.98343522536359e-05
3.68241896139896e-05
4.27629592588111e-05
5.68380859256873e-05
6.29743832816624e-05
1.17623063198923e-05
9.65156106645987e-05
4.78434815475281e-05
5.16123675738516e-05
5.22179797915864e-05
6.10812816232174e-05
5.66481303820548e-05
6.60554982016866e-05
3.66499576828298e-05
2.19085282262194e-05
5.24991776437512e-05
0.000100556937346452
8.79180627304132e-05
4.1436958669388e-05
5.07635359934151e-05
4.40930633918702e-05
5.32263607242443e-05
2.04149548214901e-05
4.82693042786356e-05
-2.51155378898915e-05
2.72428018744214e-05
2.26429810146873e-05
2.99222564723742e-05
1.82766548571756e-05
2.47421269542849e-05
1.79067130699912e-05
2.39278532820924e-05
6.79974041523162e-05
3.05422996905232e-05
5.17570918929418e-05
4.79983999649781e-05
2.6418912333573e-05
5.25533434107481e-05
4.27003555199074e-05
3.97220581427412e-05
6.12739840818602e-05
5.88284264532216e-06
6.37124019297348e-05
-7.96154650455101e-06
5.44579366743206e-05
2.49864671717444e-05
2.82461132096843e-05
3.76805088677367e-05
4.7025722870137e-05
8.78808147495049e-05
5.67581477995707e-05
3.33684494018496e-05
5.2660086506325e-05
3.6105134977575e-05
6.83386539909655e-05
7.65275956580895e-05
1.13077331296112e-05
1.74360483750029e-06
8.60722850493113e-06
1.313181090299e-05
2.81664237368693e-05
5.47557553617636e-05
7.34170637503545e-05
5.55958118935716e-05
1.66887952605757e-05
6.18151999755102e-05
4.08098623364073e-05
2.51415374514373e-05
3.7140123805342e-05
3.03291929132509e-05
5.97699916813382e-05
6.59468304431977e-05
1.12681045503371e-05
7.04543612713519e-05
2.79564416967407e-05
1.71321842325281e-05
4.89031703350013e-05
4.55049738004134e-05
3.60774575393323e-05
-1.3358035305239e-05
5.09920466867875e-05
6.37326150741296e-05
7.04683359776467e-05
2.61635105559418e-05
4.42096160476875e-06
5.17906639580221e-05
-6.65132899604785e-06
4.05452602134912e-05
8.88480499213194e-05
1.9142279578233e-05
5.97037306806767e-05
5.980118276059e-05
3.97215402014522e-05
2.09155379282932e-05
6.2187372692303e-05
1.32757385414707e-05
-1.07788372256737e-05
1.73370067816601e-05
-2.73846855464331e-06
4.07491075254845e-05
7.33609067873902e-05
6.38301016126245e-05
3.78983774666349e-05
8.9766369193231e-05
4.67435999072194e-05
2.63828321938095e-05
6.3329623066545e-05
1.87008777342509e-05
7.64939808714864e-05
6.56680385260734e-06
-1.40728058595072e-05
6.34706394442889e-05
5.40068131220322e-05
4.01633887955274e-05
2.13759426750562e-05
5.3607477439292e-05
7.47298237786051e-05
4.56306332997846e-05
3.77656331871661e-05
7.9842937966743e-05
4.73424674460048e-05
4.76804363538227e-05
4.27948834537776e-05
4.61699161550239e-05
1.91905477780157e-05
5.53230002600635e-05
4.36231381166133e-05
2.16048794006439e-05
6.39283450318929e-05
3.00781673892129e-05
1.70870356009216e-05
3.72947914943116e-05
9.22678051971492e-05
6.87974656149624e-05
5.70952682378697e-05
6.13723851702089e-05
5.65296048824135e-05
3.72066093793727e-05
3.71311090938981e-05
3.88102750652343e-05
1.82124289214499e-05
4.07061325662689e-05
-5.88477711760403e-07
8.23250778856344e-06
-5.28049061263163e-06
1.24861716682742e-05
8.95987617775062e-05
2.6794812174936e-05
8.42285193197655e-05
5.38459155708848e-05
2.78277742661756e-05
3.2625244108485e-05
1.60848448105049e-05
5.5705129738722e-05
1.8671967596727e-05
5.58376037166998e-05
5.72592117371061e-05
1.99032391567292e-05
8.08391199827841e-05
4.64430981716342e-05
4.53880210124666e-05
1.6167674833397e-05
8.92045648754605e-05
7.61524464716372e-05
1.51509199783028e-05
3.0732943462571e-05
2.42899446796953e-05
4.83388351477865e-05
3.54200076169684e-05
2.83262445091823e-06
6.10111189535963e-05
4.81166898474983e-05
7.58170798644662e-05
5.63219838048702e-05
4.60065290424694e-05
5.51502710655136e-05
4.92979742196962e-05
1.57622575508545e-05
3.97682122197781e-06
5.62090153602825e-05
4.13555854041633e-05
8.91700833234162e-05
4.16335636534421e-05
-1.54461120025626e-08
3.16926985822623e-05
7.54887957848829e-05
2.02417623685745e-06
1.84657090353104e-05
4.70756684701158e-05
7.33331925737731e-05
3.69309969831451e-05
6.11961490754227e-05
5.49675113122081e-05
3.63627185936582e-05
2.21363301758438e-05
5.59908835112947e-05
5.45695338182097e-05
3.92024042169348e-05
8.03895167584834e-05
3.1762738376092e-05
3.37938445572867e-05
4.39364103729257e-05
-1.17812919023465e-06
5.19723743128037e-05
5.41646823029134e-05
7.49019507759996e-05
7.49855859909183e-05
6.25057786837859e-05
5.10242719362449e-05
2.46739348492556e-05
6.53739739349877e-05
2.07394903257695e-05
4.51142830699103e-05
5.93290847877867e-05
4.46402457218795e-05
2.37596079184404e-05
-9.96494747433785e-07
3.50510815492136e-05
7.75320729960486e-05
9.20844767705535e-05
6.02870802048251e-05
3.57876921085374e-05
6.46604606340519e-05
4.55736652719114e-05
4.23425591323908e-05
-1.52731815138148e-05
4.89014907863496e-05
4.86503044204486e-05
4.16513082367167e-05
6.20176988515021e-05
-1.04666741698982e-05
6.91671406278933e-05
5.5423121033422e-05
2.1547320484249e-05
5.96835610457538e-05
6.81217381293919e-05
7.60894195687738e-05
3.71215229222904e-05
2.30842932203451e-05
3.92185709639693e-05
1.68751492540515e-05
2.97867288163516e-05
5.78683988089719e-05
3.23336688025505e-05
8.17842680038424e-05
8.57661314212637e-06
3.55132351794005e-05
-4.77451875480505e-06
4.55511339716792e-05
2.62126664704164e-05
7.22452772039752e-05
2.52857594393902e-05
1.05875005955501e-05
9.22470557467136e-05
-1.49117365132462e-05
5.85774622993696e-05
8.01348114071721e-05
8.32865581956529e-07
5.54903198864889e-05
8.95615800955002e-05
2.18104789346675e-05
3.56406690746778e-05
8.33585012206108e-05
2.14376322935498e-05
5.69013400040491e-05
1.60637401919403e-05
9.29212854253021e-06
4.80050660090694e-05
2.82562196696315e-05
1.29858079777742e-05
2.11369572405016e-05
2.46132565140266e-05
4.91411650224228e-05
1.27918705817076e-05
8.59073084053132e-05
1.55087801424212e-05
2.63059618852253e-05
2.95168951257022e-05
2.73026536514647e-05
3.11029463789621e-05
4.8465558263412e-05
4.47042137287772e-05
3.86679778055958e-05
2.40273710383082e-06
4.38316244449076e-05
9.19572104768042e-05
2.56254438120429e-05
5.94770972499269e-05
3.44556860362216e-05
1.98418009021655e-05
5.29065480077817e-05
2.03495441176872e-05
4.96041546385669e-05
6.35752178630851e-05
2.12302245256496e-05
6.67773542626454e-05
4.31093787508271e-05
1.3548958093758e-05
5.29547851890915e-05
2.6102048729913e-05
2.27320094656229e-05
4.02729628674298e-05
3.6543211825949e-05
5.01008499695101e-05
9.18450504201608e-05
4.30907926456943e-05
6.01033943294016e-05
7.29551789803359e-05
6.30477162750856e-05
5.04904628706209e-05
5.88473962513347e-05
8.26335377833313e-05
3.98305913946875e-05
9.86484114507519e-05
3.41341846275239e-05
4.48236663356024e-05
6.08490647731588e-05
3.38622134733331e-05
6.45493137841415e-05
5.71232783842377e-05
5.49927079563312e-06
3.68919238582691e-05
2.8427682482783e-06
6.07263328732824e-05
1.5501792537643e-05
2.73434939683104e-05
5.41896007296942e-05
1.37595055042728e-05
5.92851635347858e-05
3.21454921561816e-05
5.5737339443405e-05
1.65067856148391e-05
3.94210323548958e-05
4.54191201116448e-05
1.83808491123301e-05
3.733896676655e-05
4.18020175887073e-05
1.98170831528184e-05
5.0138050772198e-06
5.76773870257957e-05
7.04990369383151e-05
-5.19539815758601e-07
8.00477948815475e-05
3.03532430221703e-05
3.82050125753509e-05
6.48132902548988e-05
2.5027244927585e-05
5.52307692750381e-05
6.10164313830152e-05
4.74281160425167e-05
2.97248800955547e-05
8.74917894573332e-05
7.26505560939452e-05
2.16497146088414e-05
1.59893988162707e-05
6.20904444306338e-05
7.48517428243975e-05
2.71413344735348e-05
8.4025942127304e-05
2.09321206040645e-05
8.96010392134926e-05
6.89585303480253e-05
2.45362855726631e-05
5.09554632135015e-05
6.88836624368262e-05
8.97649562152845e-06
2.00510175978587e-05
1.5918674690151e-05
8.8781652086256e-05
1.52648694618754e-05
1.53336567815299e-05
3.78894696842726e-05
6.45547637147323e-05
2.03289791454678e-05
2.62313154947261e-05
3.33061662781725e-05
4.8172147955224e-05
6.69464078742027e-05
-1.84073866453734e-05
4.90181409028075e-05
4.87026485867122e-05
3.6329916827299e-05
-2.35491273689115e-08
4.73118359066812e-05
5.03745163385501e-05
7.58305460616873e-05
1.7807695981454e-05
9.54955763411542e-05
5.54715410464286e-05
9.00762305183951e-05
5.10903871418748e-05
9.92403358019441e-06
2.56621115668889e-05
2.05375173953273e-05
5.02694663913643e-05
5.90124995316554e-06
3.02343416581141e-05
8.2449007695091e-05
2.35901618010989e-05
5.40540942903959e-05
6.13384263274547e-05
6.17567941757441e-05
9.41561409697246e-05
5.11096242172328e-05
3.95299796848366e-05
1.96024331559056e-05
-2.55708865970346e-05
7.18364818731879e-05
3.75351278340366e-05
5.48363572494199e-05
6.94743031980785e-06
6.93015485350132e-06
6.78988015361538e-05
7.90398878703978e-05
7.62821009115134e-05
3.04884901347209e-05
5.74153024542751e-05
3.01254151061608e-05
2.94587268298505e-05
3.92570520095146e-05
7.09157630939654e-05
1.64679467982073e-05
-4.65805097090121e-06
4.87007081385028e-05
4.67763176959982e-05
3.39966303954143e-05
6.89376885985892e-05
2.23544351473101e-05
4.03014443757275e-05
2.75548047255438e-05
2.36947565683835e-05
2.37195392855782e-05
4.67480873975632e-05
1.09502070115059e-05
5.69152891486501e-05
3.81439173115688e-05
7.43507801493441e-05
7.06050706072708e-05
2.41649341619793e-05
4.20618285674583e-05
4.37163275247973e-05
4.62784709250638e-05
6.55407344842674e-05
9.1322221478677e-05
4.44621196200184e-05
2.06020584361512e-05
2.36641706313525e-05
6.8791116191034e-05
3.28801908814093e-05
1.87431201481545e-05
2.83793047051452e-05
3.35913600377038e-05
5.98042242737956e-05
4.23220141795959e-05
3.26656652403814e-05
-9.67622725748394e-06
5.20674987179434e-05
5.90660309234052e-05
-9.5916510065729e-06
4.47586211717865e-05
5.46221370360542e-05
4.74197021382553e-06
2.13134483834764e-05
2.86349977569484e-05
-1.19760503319241e-05
4.80889205863368e-05
1.46018911157981e-05
4.81711140304674e-05
4.50803469513321e-05
5.43545949386307e-05
8.1902274720422e-05
6.02176208776129e-05
4.83798690072159e-05
2.60493290048039e-05
6.72872004881939e-05
6.34821101355897e-05
4.49207508281981e-05
3.11909571134126e-05
4.71512429830774e-05
7.03951219131276e-05
2.91071987361174e-05
3.41625812513911e-05
2.36828535542863e-05
3.99049240256415e-05
5.25494380590111e-05
9.90903250538333e-05
5.2571475453714e-05
3.0257017012344e-05
4.38783436357687e-05
-4.14023132799379e-06
9.90916440345362e-05
3.94452984239535e-05
1.90206715911687e-05
5.72218205585173e-06
2.81159592333943e-05
2.9964002045499e-05
3.30253220417392e-05
4.0302398697805e-05
1.29586976674366e-05
7.05957733845799e-05
2.65420681864738e-05
4.23329319877666e-05
7.69700406053038e-05
2.98339447041476e-05
4.53669055406235e-05
2.44134636781388e-05
3.4052858619472e-05
2.58228112492149e-05
5.63734381387194e-05
1.54247626286712e-05
4.02893380627555e-06
2.0909966346282e-05
3.74288748306936e-05
7.10894540834636e-05
6.76829551058446e-05
4.3713669343193e-05
2.53469157410701e-05
3.46050151484589e-05
6.98260760187048e-05
-5.62533541545787e-06
2.31270157533247e-05
3.96716090781939e-05
1.89061616892143e-05
4.79564646274707e-05
2.36723893486743e-05
3.04937727098739e-05
4.36737421957039e-05
2.42464828317129e-05
2.14290521707389e-05
4.68922391886779e-05
3.02907835873378e-05
6.73583477096334e-05
2.06397563309186e-05
2.91131349177897e-05
2.78706670825633e-05
5.34061788760897e-05
2.80584736258691e-05
1.86047446806493e-06
6.20581088012252e-05
2.90191952333798e-05
5.50714717167487e-05
6.77570147326546e-05
6.59678747520385e-05
9.15495024482244e-05
1.88184968405604e-05
4.17675660373218e-05
-3.13521259130547e-07
7.23448301489295e-05
3.3698792579386e-05
4.8734390648314e-05
3.07537253969999e-05
4.59413571297404e-05
9.93404100846501e-05
5.91829131410861e-05
3.23117482566199e-05
6.50957065558154e-05
6.00615806107012e-05
3.00788535044115e-05
3.76345216500109e-05
5.83322295237264e-05
3.36947825557267e-05
5.05820018205152e-05
-3.59768841002346e-06
3.74100072218333e-05
4.83487987812593e-05
6.95339469032255e-05
1.97853451107987e-06
2.51611294715438e-05
9.85005746023955e-05
4.88903438234952e-05
5.34088051343351e-05
2.86300318756711e-05
1.40675522605021e-05
8.62667760316052e-05
4.23695639828552e-05
5.85283112195444e-05
2.09430107304372e-05
6.11995874153878e-05
4.51734161583763e-05
3.17735913664734e-05
6.82295923305453e-05
2.45546764173071e-05
4.8623784563242e-05
9.11827896479154e-05
6.35943521527984e-06
2.3153334533289e-05
5.94358274643955e-05
7.27895654564476e-05
5.63131587703324e-05
-1.5163952324862e-05
6.72358712573971e-05
-7.44109180974774e-06
1.74806096509872e-05
5.82284890030781e-05
4.38996769328315e-05
2.22844861419657e-05
1.82964545342119e-05
5.2763891641091e-05
4.23364750004974e-05
2.6117828401787e-05
2.40232292327893e-05
9.92805692704279e-06
5.44917296756582e-05
9.35657739510335e-05
3.85548935524608e-05
7.54261628549277e-05
5.14038461298241e-05
6.42781299645801e-05
4.06719292527272e-05
4.68080561583271e-05
3.17199644434924e-05
3.7130768523013e-05
6.37738678140943e-05
9.02695591809734e-05
1.62674432829056e-05
5.15006703944608e-05
3.89908937356406e-05
3.38256375707322e-05
8.86774383531716e-05
6.12153026226535e-05
2.36531785860525e-05
0.000105771011244851
5.67488825064907e-05
1.89784446765013e-05
1.71283492926617e-06
3.42895609407064e-05
-4.76702933721421e-06
3.62016560863358e-05
6.24312403277519e-05
2.47047519298585e-05
4.43609711760395e-05
1.99515865315112e-05
1.76835384086293e-05
-1.55516896202551e-05
2.7580503816436e-05
1.40843054337959e-05
4.77222082923515e-05
4.9713252626949e-05
3.00449241908578e-05
4.94144892005984e-05
4.90639435340846e-05
4.09142871850937e-05
0.000110088662431291
3.17507627727329e-05
5.16038289194432e-05
1.71480730282717e-05
4.41876123119071e-05
5.36854792113949e-05
5.27831320192998e-05
7.07510821582006e-07
7.166540595881e-05
8.30899008536092e-05
4.49505236069703e-05
4.42027525483738e-05
1.00317765946181e-05
5.30753988375463e-05
7.09503144634779e-05
5.9812745971673e-05
2.3314010044068e-05
2.04550428793274e-05
5.76332051143863e-05
4.70585755349913e-05
1.1794735602211e-05
6.81989494255448e-05
1.38203462430371e-05
1.33493136496771e-05
7.30232725828e-05
2.97938911228361e-06
7.36249061528207e-06
5.53382055935083e-05
3.82142928436861e-05
4.41460441023648e-05
4.33417386925749e-05
1.33129039806771e-05
8.00870978517548e-05
6.59856356860288e-05
5.08938016611515e-05
2.30519438028857e-05
2.394715688929e-05
7.44272136514315e-06
1.10870940281985e-05
6.52854281024818e-05
2.7812691044792e-05
4.18662363636005e-05
4.459798030204e-05
9.33199892185197e-06
4.91142579862378e-05
2.45853586960781e-05
3.0026028019429e-05
8.1931688963409e-05
9.1524863078391e-05
6.17352661395873e-05
3.3586550794589e-05
4.71723703044035e-05
1.18488849955376e-05
5.3387649499092e-05
2.45574557245638e-05
3.30969633721388e-05
5.62320023178968e-05
1.37240744142902e-05
2.74769042964916e-05
8.26352212035519e-05
6.55323865873471e-05
5.53178915972884e-05
1.88593300840783e-05
3.56434312877174e-05
4.92629993893592e-05
9.2311215816007e-05
2.05088065927711e-05
9.8689569782408e-05
4.31292091049941e-05
5.01061153763934e-05
9.89521376818095e-05
-8.42223227841536e-07
6.97146173870335e-05
3.86620153657124e-05
1.29354838850626e-05
5.1956487554757e-05
1.94950547461481e-05
2.31950408199682e-05
5.71023316957052e-05
4.73644745381011e-05
7.89168974746052e-05
6.25501898062891e-05
4.64596181987491e-05
2.51636761993928e-05
5.46652153740025e-05
4.32422187469781e-05
3.71653574062706e-05
3.69225073993449e-05
1.01038517326031e-05
2.94969711426476e-05
5.50759591144474e-05
5.85981480735161e-05
5.98833159691193e-05
4.1262700879853e-05
2.95477287931815e-05
1.2738001627606e-05
7.70285557441081e-05
6.4802801223376e-05
7.25787317541026e-05
6.85713801346716e-05
8.26353157929267e-05
4.06751068669072e-05
1.42324749247406e-05
5.88786869648408e-05
4.37497896714232e-05
5.62282716571976e-05
2.858121836016e-05
2.45503897374862e-05
5.23309384742137e-05
6.68496775363804e-05
4.07249425613891e-05
5.65169327126025e-05
-4.1675696263584e-05
6.74510830865721e-05
4.31841793474462e-05
4.9433608775563e-05
6.11159036453261e-05
7.54132017316242e-05
2.73349804002357e-05
5.99277987331374e-05
4.57354857123865e-05
5.10954175379209e-05
2.64410334699813e-05
6.96743528662539e-05
5.30712162648611e-05
2.88359522678756e-05
6.2809136091242e-05
3.51965736236621e-05
5.40872765611669e-05
8.05402711182781e-05
-1.15306781776907e-05
9.64480728493237e-06
5.08193075520075e-05
4.19888897338999e-05
4.64716642595317e-05
1.25445543615629e-05
5.83424562787593e-05
4.2729224055832e-05
1.31962022232355e-05
4.91053884572611e-05
4.31769578306719e-05
8.83385553447984e-05
4.40241404417134e-05
4.81718818581647e-05
4.10788548775112e-05
3.29242974851669e-05
6.16080872019511e-05
6.85753874470928e-05
3.36891843312246e-05
2.94248594926677e-05
2.70554516059668e-05
6.16565905160083e-05
2.81020786266118e-05
5.01456192405856e-05
5.88915579829082e-05
4.25471973086006e-05
8.75359849211116e-05
6.82781546967177e-05
7.939471825358e-05
1.39999698429125e-05
5.39192668323462e-05
1.80080506007589e-05
4.06232882984823e-05
5.44679555990053e-05
8.66449090587464e-05
5.18094767481691e-05
6.23040545442303e-05
7.16704338937662e-05
1.2812357723826e-05
4.33641054485084e-05
6.92305756567162e-05
6.00171117276204e-05
6.69432882109342e-05
3.67718559535513e-05
7.4741071552511e-05
2.5576218735442e-05
8.50950006518174e-05
8.9628735582428e-05
5.24642553104737e-05
1.64465524507101e-05
7.05010003878279e-05
1.03536568441986e-05
2.30287543924465e-05
7.58203613931661e-06
2.78912632329649e-05
5.01790743730751e-05
4.34790317858615e-05
3.01380601746428e-05
6.68909108655707e-05
1.52670727079703e-05
2.19809465246065e-05
7.79778796914434e-06
3.15524376745967e-05
3.43122657797548e-05
5.51423719816359e-05
3.91582678579242e-05
2.94554120423779e-05
3.25187550905915e-05
8.42417998624797e-05
2.21809102978062e-05
2.85359259252682e-05
4.36430963063565e-05
8.48154025377177e-05
5.29836438749877e-05
8.17101874357396e-05
5.08301093414938e-05
0.000101602503700824
1.84266559188149e-05
6.89724440337118e-05
-2.02024646510993e-06
3.87680864788409e-05
6.59344699256883e-05
-1.24209928727439e-05
4.40436268239148e-06
6.90650315751897e-05
2.76978977674439e-05
6.25391626520808e-05
8.03166593735376e-05
3.8147269271601e-05
3.43076602790348e-05
5.05908096444227e-05
9.20261218775364e-05
4.2985266342165e-05
3.53590824272547e-05
3.30505775705292e-05
6.23583315841472e-05
4.47183154397579e-05
5.41670711755276e-05
3.90694144022154e-05
4.08969981224506e-05
2.03783407052569e-05
8.72830121168087e-05
3.27726339132543e-05
2.2911529031965e-05
4.65806691657135e-05
4.64366199497808e-05
2.99367032027613e-05
6.35884030913183e-05
3.12574765894151e-05
4.01316272481182e-05
8.97343310172636e-05
5.87506854996761e-05
1.69380970390635e-05
4.54274082125636e-05
4.09062029676987e-05
2.04374761801086e-05
1.585420241944e-05
9.33681328265128e-05
5.41838642264072e-05
2.86139388676253e-05
0.000109338524772782
1.80763143062157e-05
6.99875487602552e-05
4.84397436259516e-05
4.71697564455595e-05
2.54993058534752e-05
4.67696507305879e-05
3.96354368829242e-05
5.8519033293917e-05
3.22841360415885e-05
1.5334245081038e-05
3.95218808385765e-05
3.22363206276097e-05
6.05925903322886e-05
2.82280560394611e-05
-1.36502690160427e-05
1.41608047652978e-05
2.28342743124257e-05
9.11454165512747e-06
5.78218800076792e-05
4.8790343188106e-05
1.23031127471232e-05
2.54504438467809e-05
2.31319742007306e-05
-3.74828898576637e-06
6.55701886669975e-06
6.5337013031776e-05
5.57555682934715e-05
6.23446025109887e-05
4.73906472924404e-05
6.22880500537663e-05
3.40217806537298e-05
7.96203554244053e-05
4.64342133155832e-05
6.85258538673181e-05
6.89190479294501e-05
6.60430678915508e-05
3.72272169501057e-05
2.58819040628201e-05
6.8513267688005e-05
4.06495658487134e-05
8.4471223299765e-05
4.80810742149458e-05
8.84162537617871e-05
2.02425869537724e-05
3.34588611768139e-05
7.6450421980504e-05
6.36526863200163e-05
4.16313256840658e-05
8.28120538373561e-05
3.01383451916836e-05
1.54589408087578e-05
2.54041362246736e-05
4.60426850854948e-05
2.85059061482333e-05
3.95075624038747e-05
1.61542205810861e-05
3.06280666035541e-05
5.36454729219097e-05
3.44036738381863e-05
7.13556388406619e-05
6.19610554500963e-06
3.799174686118e-05
3.57496410681869e-05
7.23049029371729e-06
8.08442439564971e-05
6.94274263904945e-06
3.82806971920472e-05
5.05267028216435e-05
1.918139677451e-05
1.27985732421954e-05
7.00804952434825e-05
7.05126093202109e-05
6.5949119896573e-05
3.8872064841381e-05
8.88311811172274e-05
3.59590574345993e-05
4.29341080604661e-05
1.96342417084115e-05
6.79503340028037e-05
6.60619816030761e-05
2.08536852485044e-05
7.83558632359937e-05
9.24517657909386e-05
3.9433328604157e-05
5.08102898134357e-05
5.56003668893174e-05
5.3764460414078e-05
4.52551085013887e-05
5.4583497904741e-05
3.20726446256711e-05
7.24405919768505e-05
6.73892174160865e-05
5.58306849347217e-05
4.39462244309303e-05
6.78865800486417e-05
3.05436970768006e-05
3.03576546234251e-05
7.28774828728676e-05
1.99037257989861e-05
-9.83031138753869e-06
2.81751110893667e-05
7.62643007441056e-05
5.47780533086363e-05
3.72504539159383e-05
6.28943695124516e-05
5.95405046138949e-05
5.74185590565492e-05
4.50707177054445e-05
2.28043685196328e-05
8.01112117417555e-05
3.07060467235329e-05
8.56979206466511e-05
4.34676399381955e-05
2.21440111681725e-05
2.7686156566393e-05
2.44855186419298e-05
4.1752191106434e-05
5.56656381882372e-05
6.96977057926102e-05
4.52887875140819e-05
1.07772144957174e-05
3.53632509529728e-05
6.85674968672466e-05
7.00675356155601e-05
6.63595582195616e-05
6.61057890650721e-05
8.76217238048955e-05
7.26722507419358e-05
2.21441333137752e-05
7.19151473783149e-05
3.94641546205363e-05
4.32532849820701e-05
5.01114557626229e-05
2.89427856908374e-05
2.61276932462278e-05
7.29741219096079e-05
-1.16500800948861e-05
7.44447150902517e-05
2.26676080178319e-05
2.73572278666604e-05
5.42621589962773e-05
5.90124375392633e-05
5.32113571121805e-05
4.32884541231593e-05
3.96718512841904e-06
5.38213200127104e-05
9.22670439112183e-05
4.09024313397531e-05
4.11097177209009e-05
8.08980403801492e-05
3.37403250878192e-05
3.75011810799325e-05
2.84458670193229e-05
4.50483258262996e-05
7.0113230491458e-05
4.79541318329706e-05
6.73518464441022e-05
7.07912490065772e-05
3.19602732019217e-05
4.0748614568081e-05
8.05076172397708e-05
3.35675504145655e-05
5.24655706739903e-05
4.57909201775425e-05
4.30020217569895e-05
6.27010830166128e-05
3.05468117826177e-05
5.94756499292805e-05
1.30564327429519e-05
9.52029373070729e-06
1.59034354842091e-05
3.91490541824452e-05
8.02780638858029e-05
3.83582604593791e-05
4.34928711096763e-05
1.38999352813139e-05
1.15275556649645e-05
6.61487623761255e-05
7.71729122816536e-06
6.52478038675821e-05
3.78471375323869e-05
2.28838440808605e-05
5.25515367649866e-05
6.30578928272007e-06
7.29153662999667e-05
2.87462817569391e-05
9.62606794807627e-05
3.84790708018116e-05
5.68867206412956e-05
7.981496203989e-05
4.81677555900072e-05
2.28931797756213e-05
7.521019512688e-05
6.38989336863384e-06
2.71057773712094e-05
4.50463508764865e-05
2.86379120455723e-05
2.2635091707464e-05
7.15922138578683e-05
6.80910800010119e-05
4.74111744796721e-05
5.08168566641305e-05
8.32608596042104e-05
5.39871383380745e-05
4.48182333073875e-05
7.20628498384928e-06
9.82518720561416e-06
5.37745699934566e-05
-9.98475272428171e-06
7.37462065301608e-05
6.51355769626216e-05
3.35814513627123e-05
4.72672233002428e-05
1.3723242642236e-05
3.39100771360561e-05
2.81747353614663e-05
2.99885893541928e-05
3.66899855026145e-05
5.978282384947e-06
2.04398699337238e-05
6.89942899678519e-06
4.31016609678666e-05
6.80477102722967e-05
5.89138033108409e-05
6.04476303753931e-05
4.44594339880453e-05
5.67349155304102e-05
5.08870346997325e-05
5.60087210881037e-05
6.67788505851478e-05
5.23903307676167e-05
6.54953751953188e-05
2.63544431154248e-05
5.07513777385685e-05
1.63884588742983e-05
3.55764801992364e-05
5.78976039419806e-05
9.42082869570084e-05
1.69163407784886e-05
4.57587114257235e-06
6.44106223958146e-05
4.3186976858899e-05
9.9188886476388e-06
2.64856251883679e-05
2.71456492977634e-05
6.03211877905515e-05
3.40292026375611e-05
3.400122737928e-05
2.14769934953697e-05
6.07523463897683e-05
5.11683461256219e-05
4.66834123246246e-05
4.7854273254887e-05
5.50362955447581e-05
0.000100302212659443
4.13139391722542e-05
9.02921352189941e-05
3.6761506290162e-05
3.15174898285053e-05
8.23115613494031e-05
3.2529182884424e-05
5.04759340264019e-05
7.19837523909462e-05
6.18541565899908e-05
3.55394107472194e-05
-3.47834090125407e-07
6.92722305533973e-05
5.41773489097821e-05
5.92500276101302e-05
4.63958864556992e-05
2.99053001452906e-05
1.68431433738231e-05
4.36046246230708e-05
3.30026951861039e-05
7.3678355610464e-05
4.47114608313021e-05
6.94875267903646e-05
1.31630177917595e-05
5.32341376935402e-05
2.09218175790149e-05
3.74968666523225e-05
6.02213565722731e-06
8.29360373767041e-05
5.57603595372126e-05
4.51045731004771e-05
6.40556511457044e-05
7.65949408783315e-05
4.44903672307001e-05
2.34499377439175e-05
8.1820693946171e-05
2.28532107913866e-05
1.37272234018218e-05
4.1813139867405e-05
0.000111926899846423
3.70399858757195e-05
6.53331575886166e-05
8.79224983167655e-05
2.20917696417968e-05
1.16443696711141e-05
0.000116758660445051
4.50303813355617e-05
6.87241265240314e-05
2.78801610535569e-05
2.81540771660028e-05
5.86595830516226e-05
5.41282446681393e-05
3.78638790410088e-05
6.81061647845777e-05
2.58219752129399e-05
3.89182561918013e-05
1.99378976522238e-05
4.16479691213175e-05
2.29744932268122e-05
2.75889810356334e-05
5.17938538288369e-05
4.32134538253537e-05
3.92803209403424e-05
8.08029929355794e-05
2.38941601896796e-05
4.12664077515599e-05
3.74515257989483e-05
1.74199086183345e-05
4.12730853816945e-05
2.41863237075314e-06
7.32581692912413e-05
6.95170540030724e-05
2.97772761573617e-05
3.3373067441045e-05
1.51747285528162e-05
5.61849283884533e-05
2.04982311826415e-05
6.74303601513586e-05
7.47334576965189e-05
4.25785155286512e-05
3.28419267123199e-06
7.68767747357621e-05
6.42508035595247e-05
1.84180504844794e-05
5.79558555910948e-05
1.05694439620672e-05
4.25099240694669e-05
2.80697324114013e-05
6.73805669652533e-05
3.78785224014208e-05
2.05745483831073e-05
2.71304406974998e-05
3.34442047550808e-05
1.65597016657483e-05
3.82610010397779e-05
7.91921897571474e-05
6.75396351063605e-05
-1.35501215609353e-05
1.7412679242527e-05
3.86404245853929e-05
4.71460319585267e-05
6.72470151075312e-05
2.10389413921865e-05
5.11439416662969e-05
1.7122244136534e-05
4.06477189726514e-05
-8.43030138894487e-06
5.98258319749266e-05
5.60991413999636e-05
5.47138582918123e-05
3.7902213446134e-05
-4.52576355189665e-06
4.02994427297361e-05
5.15132911532884e-05
3.46512042407826e-05
6.2237967147635e-05
2.52736512205337e-05
6.01196985773992e-05
2.66923375272695e-05
5.07529823356465e-05
4.19221078452327e-05
4.02343599300366e-05
2.822525230456e-05
7.66414227751617e-05
6.26379672344511e-05
4.65597267014579e-05
8.62172834680733e-05
5.86578196835587e-05
3.83629162299338e-05
3.37931282818883e-05
3.89028842377975e-05
5.64287387194076e-05
6.02517571067052e-05
1.74560565699737e-05
5.33251226905618e-05
3.92894956024351e-05
6.86361025556173e-05
-2.11568896127946e-05
3.36647432390552e-05
2.73800227382789e-05
3.12467277941869e-05
4.29698212822742e-05
3.23375392763297e-05
4.45275336210618e-05
2.89383026834342e-05
1.59988983909953e-05
3.21005383109867e-05
4.41721325447194e-05
3.43186102415268e-05
2.83168858507091e-05
6.48725201737732e-05
4.10429954507362e-05
4.04398684666718e-05
-1.10099434920585e-05
8.35431983131813e-05
4.78384229823235e-05
3.58393478272043e-05
1.27233919798677e-05
1.25546644847575e-05
4.88009946497059e-05
3.53299190925766e-05
3.24008547321107e-05
3.17112609931821e-05
2.37624998397197e-05
2.37770499994145e-05
3.6313128460469e-05
2.79137880214886e-05
2.63769790609342e-05
8.57935084117147e-05
9.77685851739061e-05
3.21653286912293e-05
2.9313141051201e-05
4.98839560204145e-05
2.26564973222047e-05
3.38104651793587e-05
3.10532898279777e-05
-1.51251351597604e-05
6.35687145717165e-05
6.95709015202772e-05
-1.80407096238028e-05
4.81557383711786e-05
4.94354855571075e-05
4.81809611074958e-05
5.03032442329549e-05
3.63031196880073e-05
2.6304430739799e-05
5.33556976601003e-05
5.69843296399936e-05
4.28661200575578e-05
3.29834703358212e-05
3.23275458044606e-05
6.07449004889787e-05
6.03621865637825e-05
3.15266662094174e-05
7.25977741377878e-05
2.23304091125324e-05
4.17893599664099e-05
2.19093066317836e-05
4.45714534247246e-05
7.7776638207925e-05
5.41664904113618e-05
6.42193903251164e-05
5.98238655435681e-05
-1.13676368585824e-05
5.71702953845269e-05
9.87903549117749e-05
4.4075045652521e-05
-1.9366371799136e-05
1.76314047475877e-05
6.5540040352772e-05
9.85616848455138e-06
4.0991281758319e-05
8.06800215370039e-05
6.055744334388e-05
4.57003906447127e-05
-2.09090074093998e-05
9.72102583277094e-06
-1.73118052227347e-06
5.21251293928556e-05
4.8285690064201e-05
3.39632898067351e-05
4.14699440828188e-05
6.83590442787266e-05
6.0873076156855e-05
8.13664025363012e-05
3.72557799993001e-05
5.11221531366281e-05
2.84035014469714e-05
4.8526010911464e-05
0.0001000969146801
8.12037657779299e-05
4.11181079632609e-05
4.60764093022654e-06
7.79851228895909e-05
9.43490927141234e-05
6.26503987917016e-05
2.92930082840345e-05
6.65719144362138e-05
2.9406333839227e-05
6.23505671180145e-05
2.51393455731094e-05
4.71467642612987e-05
3.39903887372839e-05
6.86363473835235e-05
2.20384967729408e-05
-2.1440190724584e-05
2.41430598114509e-05
-1.29861273347775e-05
-3.17511665078949e-07
5.28026021522122e-05
2.17343506272554e-05
-1.58957120762307e-05
6.67567414863e-05
5.98133132495618e-05
5.55237095822985e-05
7.92641476257802e-05
5.9546424860171e-05
5.15074614996323e-05
4.86101290724639e-05
4.31125069045098e-05
7.52001555280357e-05
4.55427555599694e-05
5.75436094836399e-05
5.04445839384319e-05
2.4810034573344e-05
2.97019134562509e-05
5.37145605460802e-05
2.13964219632742e-05
1.16940537734669e-05
4.91272638389764e-05
4.44141839589638e-05
3.34348799685104e-05
4.64758894508254e-05
8.21288768691573e-05
6.81450067756906e-05
2.06919867358808e-05
8.50214285012551e-05
2.13787498415157e-05
-1.47435391650608e-05
7.05793568573908e-05
2.86751418163968e-05
3.42254996576994e-05
9.19026501881746e-07
5.52004680528699e-05
6.10122970894468e-05
7.34209161300589e-06
4.31355328687468e-05
2.65900589460628e-05
4.6374392457067e-05
5.14248599139541e-05
8.75983674086322e-06
4.28872487641052e-05
4.88442576547853e-05
-1.63611086094104e-05
6.31492552126294e-05
5.8207629176893e-06
-9.87174543600936e-08
1.89138404465743e-05
2.47055659981137e-05
4.76549444581613e-05
6.38877087282159e-05
5.71667618077142e-05
1.25066816404343e-05
3.23950781234058e-06
5.10925532517528e-05
6.26271170426374e-05
4.53033341959442e-05
-7.43580633158181e-06
5.23143317693536e-05
2.84318111587243e-05
3.92175941579198e-05
3.63930661692567e-05
4.72405090451769e-05
5.91786978956327e-05
4.94654397056814e-05
2.78973866245582e-05
3.27807210230529e-05
5.3484003967668e-05
3.59057446300236e-05
2.93659193992298e-05
4.25370694996388e-05
7.00530210429425e-05
2.32519545965725e-05
7.2281410503681e-05
6.58861224491464e-05
3.83853290168998e-05
3.50139632230616e-05
6.17018497830495e-05
4.47383217331652e-05
3.56069732016031e-05
4.19772443548664e-05
3.34502401998477e-05
3.78341420725859e-05
3.09091935038458e-05
6.58699346181232e-05
3.44876903464653e-05
3.20217664369532e-05
3.84293411435309e-05
6.03167632591727e-05
2.2803119279423e-05
3.78218689334696e-05
4.99226705037252e-05
7.35956950858892e-05
3.32825839425758e-05
4.97611486353245e-05
3.56561304771152e-05
6.98721747111287e-05
2.90785822025199e-05
6.0766193638093e-05
3.67772983461331e-05
4.02550927564579e-05
3.19671376438045e-05
1.63912187519696e-05
6.19137466347478e-05
3.738695639224e-05
4.88834156732785e-05
5.44811076212898e-05
3.95508740143718e-05
4.28438707381635e-05
7.10271438570088e-05
4.46977322933575e-05
3.13489935537529e-05
7.71781369837757e-05
3.69873126536841e-05
5.1451027349224e-05
5.33073866769755e-05
4.99573668829856e-05
3.07012124560452e-05
2.50344760703968e-05
3.74643028621108e-05
4.61822684150447e-05
7.5885462992241e-05
4.7403233894984e-05
3.4263991952317e-05
5.9283020454336e-05
4.12640344366284e-05
-5.02225155865482e-06
4.31686965745947e-05
5.20830094755244e-05
3.16908483926623e-05
5.68182356486493e-05
6.91314853043012e-05
6.72911109455734e-06
3.46426224243055e-05
-7.51642515211383e-06
7.58510304702234e-06
7.49488499919838e-05
3.8786716905141e-05
7.38676128168329e-05
1.82816412835631e-05
1.01589060908146e-05
3.15915193511708e-05
4.61851576817269e-05
6.54436853195903e-05
0.000109667211890233
4.59967929652562e-05
8.61449896551755e-05
5.94392322626456e-05
5.32861673766315e-05
4.79928594554109e-05
4.72416837946358e-05
2.40537773851628e-05
2.14043579202896e-05
3.82675359030029e-05
2.54232089018921e-05
3.44142202669232e-05
8.66490134277341e-05
4.39664241488346e-05
5.20715431236712e-05
1.88741344403484e-05
3.39607211944878e-05
4.25696680537846e-05
6.5189512397926e-05
5.11045177542859e-05
5.24582769967333e-05
5.19769492503424e-05
4.74839627335247e-05
-8.20103374389524e-06
3.02305747959184e-05
2.67198279533108e-05
5.78110045697552e-05
-7.01657696739164e-07
5.76868400145794e-05
2.28755855389895e-05
3.04542515860795e-05
-1.34326674561573e-05
4.6982774671998e-05
7.04081548839613e-07
2.77991098495726e-05
5.67451308702868e-05
4.44899208916568e-05
5.23111954304742e-05
5.0104298273559e-05
6.90382662248312e-05
4.10378749879414e-05
4.44554009483073e-05
8.28769556058674e-05
3.45823805440438e-05
4.01386273347945e-05
7.91250650383454e-06
6.31387047529524e-05
1.06671454583435e-05
1.11136567757484e-05
2.03198624154654e-05
-4.93938054945096e-06
-1.1034715457534e-05
6.63864504553469e-05
1.65075961292889e-05
7.08822410233791e-05
8.11590261175807e-06
-1.50953012143482e-06
9.27363522372684e-06
-1.40366724857464e-05
1.00699097602716e-05
1.13655185531779e-05
4.4053015656736e-05
1.9220976433427e-05
6.76909335565657e-05
1.75046644060979e-05
1.20941076895918e-05
1.27323829964939e-05
6.0689419413334e-05
-2.18709463999732e-06
5.99046152104813e-06
2.72159877343817e-05
1.15519130456507e-05
4.71348291415181e-05
2.54271448483665e-05
2.02671019089412e-05
4.91759586005626e-05
4.2148185150154e-05
2.15017030386649e-05
5.2301013036547e-05
7.89434300178836e-05
6.63298421041121e-05
2.0740691329653e-05
8.0446146969216e-05
2.19446913882984e-05
5.83059881989232e-05
2.48150518098459e-05
6.28863065329327e-05
1.6168999377746e-05
5.99876823754721e-05
6.79131635692104e-05
3.77888418387616e-05
3.06486622014457e-05
4.54372207104389e-05
3.76780657470424e-05
1.98847961486975e-05
6.17656590261872e-05
3.04597292660235e-05
6.80296941934647e-05
4.12395920805943e-05
6.68685934620555e-05
5.67916293586323e-06
5.25066986159167e-05
4.47102214309221e-05
2.12208817559137e-06
6.14360393602429e-05
4.87915380442803e-05
7.01305341915568e-05
2.27267032947383e-05
3.58806689306676e-05
5.47518292489466e-05
1.92923176910979e-05
8.32619165844582e-05
6.02514120402375e-05
4.24812286196952e-05
8.35826743284255e-05
5.41813547935236e-05
2.39250630597908e-05
5.21345519438808e-05
3.50537968038368e-05
7.73684309508601e-05
5.04826229615533e-05
6.61067146664304e-05
7.06476295360716e-05
4.95033228859313e-05
6.70821275152624e-05
3.33642180259268e-05
6.05187768441457e-05
3.60200509101104e-05
6.86754951727399e-05
4.15196635740791e-05
2.73586373921509e-05
5.24617664174983e-05
3.99350298078773e-05
2.2249892301372e-05
5.09688864985688e-05
7.69015219903013e-05
5.44640060401557e-05
2.39281220552481e-05
4.07128211863513e-05
1.19632761528313e-05
5.59725358796563e-05
7.75339613268673e-05
3.20868781407238e-05
1.65807562111848e-05
5.31224555799668e-05
4.13318515576471e-05
5.99141933764191e-05
-1.18459547281883e-05
1.96776961094319e-05
2.57011688142583e-05
2.80463316809441e-05
5.68490326792363e-05
5.29949921267711e-05
4.25167358757663e-06
4.40328566797567e-05
2.35471944168292e-05
2.85293003039229e-05
5.54273584657455e-05
3.14009357824557e-06
5.34614066064855e-05
4.59362861417768e-05
6.80623116061442e-05
4.58354179061059e-05
6.65807003239938e-05
7.03568429782446e-05
3.84719271318478e-06
7.09428207806909e-05
8.56773653341079e-05
5.23288440198085e-05
5.86759304324915e-05
2.14962586627987e-05
3.6563836209231e-05
1.20090802758821e-05
6.0238668032122e-05
4.91782956259954e-05
5.17335146250042e-05
3.87278975129219e-05
2.1947846555976e-05
4.28286732337329e-05
3.22127494537771e-05
5.22836132188611e-05
6.9904294845464e-05
4.19275737810814e-05
3.60121406300997e-05
5.79224706515295e-05
0.000101099933344214
7.01393735166486e-05
5.97117797184246e-06
8.42096622554196e-05
3.34195349284746e-05
7.67990722380281e-05
4.22979703866648e-05
5.1108383412888e-05
3.64469714855974e-06
4.59527295192467e-05
6.03589187051262e-05
3.97842038731057e-05
6.0031834281967e-05
6.91101974210201e-05
4.61711263418363e-05
3.97911310177426e-05
6.46780059088211e-05
3.43385649566535e-05
1.51600840321061e-05
3.46206789672292e-05
1.46946208842376e-05
5.73535670711184e-06
3.03845495908507e-05
9.53727758477793e-05
2.2523659755773e-05
1.69988195244322e-05
2.94235671056962e-05
7.75920511087404e-05
7.27601296688654e-05
4.88435155129032e-05
8.76273626635787e-06
9.62567377123099e-05
4.24190444170308e-05
9.23865420983069e-06
4.36974105871163e-05
5.66120353536049e-05
4.23546474976566e-05
4.73362493477182e-05
6.22133966582847e-05
7.65538788094021e-05
3.19132863165991e-05
3.8492047339848e-05
3.70656819967492e-05
3.61720822137651e-05
3.89672268000055e-05
3.38720066626178e-05
4.77749860713819e-05
6.70436304122049e-05
2.9480040342078e-05
5.90664631845626e-05
7.02452926707784e-05
3.50675284386159e-05
6.83080211276236e-06
5.2485221469381e-05
4.65872669776217e-05
8.48402875837425e-05
2.57852789152885e-05
4.80496759507519e-05
5.95122546830759e-05
7.15000172968736e-05
2.15227002999412e-05
2.55002333868348e-05
4.21268950217248e-05
9.99815963261022e-05
4.52415843480801e-05
4.53459206844348e-05
3.95130537266698e-05
7.36808362685934e-05
8.32815345490217e-05
5.39909364488935e-05
-1.99239323246695e-05
6.20261888665196e-05
1.92433451032862e-05
4.26394628938344e-05
1.68920708063194e-05
6.30507249581037e-05
5.44724731343628e-05
4.67145057525997e-05
3.08523715805122e-05
4.17897814055234e-05
-2.21155690604422e-05
2.06040991486519e-05
7.18036192537229e-05
3.86722975585801e-05
3.30469045848248e-05
4.73589374282084e-05
4.91539610240296e-05
5.43807895662451e-05
7.00188786633629e-05
5.55379232384202e-05
3.09536723524704e-06
5.61460512289168e-05
1.44574218516464e-05
7.60271540946334e-05
5.4008780722593e-05
9.44729273901669e-05
8.69192808884621e-05
4.77097092579327e-05
7.02095902663442e-05
5.85627816150779e-05
-8.46951141990986e-07
6.46403247981568e-05
6.56223549891921e-05
5.24174551030274e-05
4.77030429310532e-05
2.65721983258626e-05
3.51544220156869e-05
3.72815376043737e-05
3.78957374571969e-05
5.58697420993937e-05
6.44733143176931e-06
5.8638469305159e-05
2.79450967965877e-05
1.40043760109768e-05
9.11576371823514e-06
2.56010785024087e-05
3.14615396162308e-05
6.0912314225553e-05
-1.6366225006669e-06
2.33745511917572e-05
6.62634189844242e-05
2.10300348006672e-05
1.59986081880365e-05
2.47972088048687e-05
4.20372237087617e-05
3.95493332541385e-05
3.65791534200251e-05
4.82114042448459e-05
8.89194296220532e-05
6.8470556597848e-05
7.46093749286915e-05
2.22205697286944e-05
7.15747273965392e-05
2.44062955952503e-05
2.56511101756435e-05
1.80901791339287e-05
1.68201462407005e-05
1.85346807156012e-05
6.22118294764462e-05
4.03695328149202e-05
4.51233715524422e-05
2.25391144611443e-05
7.83810625802706e-05
4.71082425681181e-05
3.22198261670094e-05
4.57460142146974e-05
7.38282523832728e-05
3.61772225662853e-05
2.74472982904109e-05
1.56314967958161e-05
1.88853072768842e-05
1.72418048088311e-05
-4.48345497357278e-06
2.25585582081174e-05
2.3851370979362e-06
5.19716634108454e-05
1.12246906702637e-05
5.41183278178911e-05
5.98652399286882e-05
1.7354571629754e-05
3.19384304646345e-05
6.93062006429026e-05
5.66058496936787e-05
4.05263912839401e-05
4.93082137744549e-05
8.40472099920007e-05
4.23678902383495e-05
1.43874755032606e-05
1.36585948372547e-05
1.61728952757893e-05
1.73625037407964e-05
1.85029634564447e-05
6.4648177250086e-05
4.79803834544695e-05
9.04246720425536e-05
2.7540328753973e-05
6.97628183062591e-05
2.82028213535957e-05
7.27082097795513e-05
6.80408889759599e-05
3.79263505802986e-05
6.28841844928248e-05
4.92011733653914e-05
7.51166829064292e-05
4.10569850037159e-05
1.90825531841756e-05
4.71817324207988e-05
5.95780238993948e-05
3.28280053845742e-05
6.01008868132032e-05
3.79018339569529e-05
4.30682576828757e-05
6.31393442729154e-05
4.21131703305508e-05
6.99349992077408e-07
4.47980156659676e-05
1.49106041789233e-05
4.76622925219179e-05
4.79081958341475e-05
1.00722640901528e-06
0.000110945081105629
5.4364262752549e-06
-2.91743128372274e-05
6.39631550520531e-05
9.24357385608788e-05
2.01135323230792e-05
3.28398796778221e-05
5.16188707348189e-05
3.30637134092463e-05
3.32516352954618e-05
4.91823300050032e-05
3.64006748733874e-05
4.35426973669409e-05
3.42130055379545e-05
4.04083049247919e-05
3.74280620444009e-05
8.37353255387875e-05
3.6850622858411e-05
0.000111134853819039
3.73129994705226e-05
5.72805206552065e-05
2.35041385858076e-05
3.7500064156443e-05
5.07318472435734e-05
8.67004528369295e-05
6.0985500655567e-05
5.39400123789664e-05
2.99242097611755e-05
3.84424056844456e-05
7.65984688398762e-06
2.36540589274202e-05
4.49761374627287e-05
8.34283751257147e-06
2.63656395174961e-05
1.93029219074011e-05
1.73807100710386e-06
1.71076870701836e-05
4.52399889784428e-05
5.60625872776587e-05
7.19445741551698e-05
-3.92038729817373e-06
6.07057755307297e-05
6.15012883696527e-05
6.19303548991464e-05
5.68485734927098e-05
6.81527052700714e-05
9.46207494539429e-06
4.29102514469938e-06
2.7745882929919e-05
6.61807314224348e-05
1.10196101450505e-05
6.85428307675962e-05
5.29837482765715e-05
3.27751418207628e-05
3.17075624732409e-05
3.47773958549534e-05
5.22939116290626e-05
3.74308286548279e-05
4.97763519405606e-05
-2.1333575333393e-06
5.32287647334733e-05
1.92576194139088e-05
7.00881935118981e-05
7.09844314884531e-05
3.92297426962375e-05
5.60126856507801e-05
3.65048494852715e-05
1.50076245778728e-05
6.64359262222731e-05
5.59614664323066e-05
8.93649750528521e-05
3.02307437771372e-05
6.68874184920751e-05
3.74289172562711e-05
6.62313421675115e-05
5.92898974914571e-05
4.28950553395686e-05
3.31275838325079e-05
3.57555649795558e-05
2.79767671549228e-05
4.57775967120069e-05
6.15538813907682e-05
2.45475378882919e-05
4.27416116908223e-05
8.27404569861369e-05
2.32154134331144e-05
6.25211929790478e-05
6.07365038301334e-05
1.53231262087352e-05
3.03096798076833e-05
6.09419603463537e-05
4.87500459872072e-05
6.58287646484026e-05
5.35557469436947e-05
4.16242472986541e-05
6.88877694410154e-05
4.52602377456424e-05
7.51252319557913e-05
5.27137544546902e-06
5.31573395311168e-05
2.2206006590459e-05
2.13719505628529e-05
4.43472672682158e-05
5.87639282451978e-05
3.84077864889407e-05
1.45132786277098e-05
2.24623292032567e-05
5.12802328044199e-05
1.90436019328079e-05
6.31134059055603e-05
5.98479154376781e-05
8.9305090392138e-05
4.49967555234786e-05
4.51330155890587e-05
4.58352592469486e-05
2.95704690882871e-05
3.838789100708e-05
7.72359770321341e-05
3.73612246176171e-05
8.20225846301729e-05
1.16600800909872e-05
7.41617462688405e-05
3.78564211206183e-05
7.09897002616708e-05
4.23526647968726e-05
3.41497258300147e-05
4.6018350610485e-05
2.75236134969684e-05
6.71525102929611e-05
3.35613270738642e-05
-2.47676932433915e-05
8.65834537807068e-05
6.76354901313685e-05
1.73281105522299e-05
5.30025482886281e-05
5.44810982258017e-05
4.55841636593694e-05
7.62642612283194e-05
4.08241946379896e-07
6.34254998198854e-05
2.32754425137198e-05
8.49424139973545e-05
7.97613915247795e-05
4.22552844845875e-05
6.34356807512627e-05
4.08821051111665e-05
6.79062417044282e-05
4.9634755456837e-05
2.79971622151002e-05
2.76091088286146e-05
1.96242429011207e-05
4.49686280232822e-06
5.99907370461166e-05
1.76565361541775e-05
3.7672831559891e-05
2.28930064914017e-05
4.10958199437514e-05
2.58862475970208e-05
-3.43570994011101e-06
6.08122007659627e-05
4.27564143044848e-05
9.67121440450666e-05
-2.22784501708978e-05
2.71779295516966e-05
5.84915193718826e-05
2.0463563037545e-05
4.93495698414818e-05
4.62525361199286e-05
5.62670878667392e-05
5.63418216665445e-05
4.88591235043773e-05
5.36081336404531e-05
1.58880827357848e-05
3.66642141896815e-05
8.709603488593e-05
4.11042332888371e-05
5.63987174485035e-05
3.46575386543901e-05
5.90573474312873e-05
7.55005058718709e-05
1.34949375541819e-05
4.9821147020382e-05
8.93347777975084e-05
5.3517123853461e-05
4.3805481413001e-05
4.43165564785475e-05
5.8075139055832e-05
2.81126124042372e-05
4.65756970004696e-05
4.98126348564617e-05
3.7095840096675e-05
7.33538835710723e-05
4.56669178586189e-06
2.20088324465024e-05
2.98289956083826e-05
5.08919320944328e-05
5.73579216146697e-05
-2.53893921591314e-05
4.99002469038814e-05
2.36987169689967e-05
3.00796825797655e-05
7.29137886498086e-05
8.10479731577281e-05
5.32554235851522e-05
6.79403787705426e-05
4.81121403443249e-05
0.000101766572037913
7.15661260185629e-05
3.62643663787195e-05
2.60141916315642e-05
5.78690221475461e-05
2.51484279188767e-05
8.76759828726886e-06
4.49363870282454e-05
6.05424590843622e-05
6.61263605112273e-05
2.57247639219249e-05
7.23521080549797e-05
6.48956695758287e-05
1.07273674749438e-05
4.66783661232984e-05
3.38424565550716e-05
3.12760663646445e-05
6.61260501522414e-05
6.93762531145592e-05
1.84527642078208e-05
3.71040658866302e-05
7.17151488377488e-05
4.04894261605421e-05
1.40307704148653e-06
6.81099175084912e-05
3.73743021518412e-05
1.13079414772831e-05
-8.451038435628e-08
5.69554749357964e-05
3.56288146164494e-05
5.09622408502727e-05
7.05986921095157e-05
-2.37457544592502e-06
5.33646877254337e-05
5.31198307361049e-05
1.62413272065011e-05
2.52222631615944e-05
2.75854305785227e-05
4.35037344668346e-05
8.36820812764394e-05
2.92477400141596e-05
3.32475364965013e-05
7.52905382864201e-05
5.95236268095888e-05
4.14622986858611e-05
6.28000100346353e-05
2.57354022486575e-05
2.84583972448464e-05
6.5961593504953e-05
2.66728939079698e-05
4.04142883089486e-05
4.66933444247082e-05
-1.17131242971847e-05
4.46210524111532e-05
7.57864457862859e-05
-7.0290755496841e-06
3.64922319412785e-05
4.30281662532178e-05
8.16742746906075e-05
4.18686831910816e-05
5.99404838751815e-05
7.10694194799503e-05
3.86891087363166e-05
3.63611600026638e-05
6.88503189541803e-05
5.08779318452259e-05
3.16354411872134e-05
6.26332930423862e-05
6.03720894836297e-05
4.10641020412131e-05
4.06032541893011e-05
2.34564921788212e-05
1.81270296144288e-05
4.88164648279198e-05
3.69712995311905e-05
4.56825851822145e-05
2.24521085759341e-05
2.71004390944517e-05
5.16925959902114e-05
4.82257455749206e-05
6.89878931941694e-05
3.14210949383974e-05
1.3186504572269e-05
2.72296988187049e-05
8.62959294231594e-05
2.23568135251408e-05
4.71833305040612e-05
4.24240605478517e-05
5.85951045561841e-05
2.33396241331508e-05
2.54974270424779e-05
3.7125291209359e-05
1.54781119762454e-05
5.12202728791732e-05
8.25436885942529e-05
4.81772509560769e-05
4.9274320405781e-05
1.95622258304457e-05
8.76260057022998e-07
6.93993335410298e-05
1.14359448744208e-05
3.79396843581174e-05
5.71901296641545e-05
1.22391982770879e-05
7.48667978119758e-05
5.50864767197311e-05
3.22382081754295e-05
-1.0941816717451e-05
5.09325417633777e-05
5.11259628729266e-05
5.68710332998756e-05
5.43328174754467e-05
7.58319220789736e-06
5.02310647601136e-05
0.000105937627399114
4.38505039296413e-05
1.60923767694868e-05
6.24529017395245e-05
6.54989330256796e-05
4.08756578431223e-05
4.89841812234252e-05
5.02926223884901e-05
4.30989623370121e-05
5.33826374272102e-05
4.58394051433212e-05
5.8878181810898e-05
5.82594786000861e-05
1.03502712307245e-05
0.000105780774751843
3.30337794752183e-05
7.05833898732871e-05
4.66251736202144e-05
3.50095346995163e-05
6.75506042477597e-05
4.11345112467653e-05
3.28409127305667e-05
4.58371742115088e-05
5.61737123813962e-05
3.64885152385179e-05
5.4177821983949e-05
9.9954944773856e-05
7.63691031509899e-05
5.98280560469329e-05
1.46001288546771e-06
0.000112567871932106
7.73903036596377e-06
2.85288086215778e-05
5.39146130005837e-05
6.38042729815279e-05
3.69751382034542e-05
3.39253744762421e-05
3.67226432507084e-05
3.91048956377653e-05
7.66995854201834e-05
3.43874712050619e-05
3.27102926949628e-05
1.17545238038397e-05
8.31451432940977e-05
4.13102170395528e-05
5.95790034887613e-06
5.11339805812476e-05
4.36028029410735e-05
8.58144705554146e-05
5.71487760615888e-05
7.40442224079962e-05
7.2366918737044e-05
7.74259174773903e-05
8.89008916905534e-06
5.59303269514309e-05
2.18194026870874e-05
1.24290555795002e-05
6.35103566562357e-05
4.83986658585616e-05
5.00372980109176e-05
3.67605460623923e-05
4.87707644472836e-05
7.34400914509959e-05
6.03170440649288e-05
3.24715010898399e-05
5.34746790786694e-05
-2.71243037522614e-06
4.667680218985e-05
1.93570809903454e-05
5.71207825475831e-05
7.89240960801203e-05
2.24091763096898e-05
2.62239382798888e-05
8.3461859364127e-06
1.90194602863959e-05
1.75368953564491e-05
3.52817915889401e-05
5.29432807718233e-05
3.99599536374005e-06
4.65476541740347e-05
5.3323999530693e-05
8.16357599179808e-07
5.20497801328077e-05
2.21859493412607e-05
4.66371379132622e-06
3.14145725225327e-05
4.79561677199009e-05
-5.47778660951653e-06
3.62527622202666e-05
6.88278738437053e-05
6.33579891058791e-05
5.07223283523124e-05
2.74229633355532e-05
8.39353984961588e-06
4.9531331555677e-05
5.3900545802194e-05
7.12403399131787e-05
8.38318815620964e-05
6.68145584252225e-05
2.9054927291459e-05
3.1806339699157e-05
6.37410841265223e-05
8.99236129712434e-05
7.97980236125854e-05
7.89982463134982e-05
4.67924841025923e-05
6.79808445362449e-05
2.89848076337483e-05
4.18220644409725e-05
2.90255146473078e-05
5.24050903289035e-05
6.10785396319255e-05
4.79064402455873e-05
1.58600957382091e-05
4.02068494021007e-05
1.61886691169967e-05
8.28271845253663e-05
4.68888376379822e-05
-6.10988617555056e-06
2.5898120789208e-05
2.56942716226262e-05
1.75836185935413e-05
1.91024848806998e-05
2.07351415561942e-05
3.10973829020931e-05
4.03254180347116e-05
2.76064804623699e-05
7.35053353571921e-06
6.77555055008539e-05
4.12863166425132e-06
1.9812870815315e-05
3.83379674487729e-05
2.14840355290072e-05
4.70858876000047e-05
-6.65216871618531e-07
7.49202586678552e-05
3.23248166997956e-05
1.07025143566845e-05
5.47763240306995e-05
2.90683871586264e-05
7.32694376886651e-05
6.91524878926121e-05
5.24016217981714e-05
8.15324871570133e-05
7.33778783357432e-05
7.33198821923061e-05
6.81567555551027e-05
4.31248279171589e-05
3.23798060909827e-05
3.32161622689307e-05
4.09349497745634e-05
5.13599917497997e-05
6.72111312973717e-05
2.27192536795123e-05
3.76680728539582e-05
5.77804317848784e-05
4.04391308449598e-05
7.5770394947019e-05
1.14216846727624e-05
7.09586191508358e-05
4.7938502565445e-05
3.96264462190872e-05
4.42775852562615e-05
1.06033434605501e-06
5.97030494201828e-05
2.99381910328881e-05
6.73215322735014e-06
-5.41537918710994e-06
6.87995996908443e-05
4.60968014167992e-05
2.44711399798931e-05
2.2267348956915e-05
4.6478858905604e-05
-5.68564959811149e-06
1.23575292853984e-05
-4.48020523416019e-05
2.13102016298466e-05
8.17632372364886e-05
8.36456891863481e-06
7.54000927770708e-05
2.53292822229367e-05
5.26265787751501e-05
2.87091824431699e-05
7.24777069389938e-05
-1.80170352855003e-05
4.16529321603448e-05
4.83887646900511e-05
6.46906333654965e-05
2.39416198401053e-05
6.68488136800007e-05
7.24410576126964e-05
8.06392084407274e-05
6.57965146691732e-06
6.22337300142609e-05
6.98309224674263e-05
6.03704979213995e-05
4.17017244968824e-05
4.49197249586983e-05
7.5267456646017e-05
5.53814937183896e-05
1.09300549308258e-06
-1.82008549279405e-05
7.30079622522579e-05
1.31807850586413e-05
5.25563896493789e-05
7.38507399336763e-05
6.15469702583239e-05
4.11907574648129e-05
3.71777741584953e-05
4.63431779195948e-05
4.73462905620561e-05
0.000106912600710361
2.21702157910364e-05
2.49788628125744e-05
5.8692628992195e-06
-2.3579254104499e-05
1.46637804073354e-05
6.69087087248395e-05
3.49318696070491e-05
1.82183067836517e-06
1.00367082665186e-05
3.07892004689232e-05
4.43367138321288e-05
6.11345231820449e-05
5.83471161219254e-05
5.79728100952786e-05
5.16435805837362e-05
2.34771306514752e-05
5.39822888217059e-05
7.98162956769363e-05
4.55991240868572e-05
1.4320640075319e-05
4.11028452225834e-05
2.92452258191193e-05
4.67562484692713e-05
1.26459004847801e-05
8.35497747503825e-05
7.21438744665471e-05
6.29643670654719e-06
5.55122411722974e-05
2.3199514815095e-05
7.77123053549207e-05
0.000107458059399253
7.71318861514668e-05
4.26438508842778e-05
6.71963916890229e-05
4.20000701078492e-05
2.99762714617161e-05
5.16487291792231e-05
1.48803817769757e-05
2.31805858366715e-05
4.25632820888453e-05
6.1319595277201e-05
3.68737386188093e-05
1.81041330247205e-05
4.49724779316702e-05
3.80572858106067e-05
1.43344048607182e-05
4.11308576206938e-05
4.63886488840861e-05
2.71595597923429e-05
1.35316697041688e-05
8.08203979105791e-06
3.34386680428947e-05
8.55693542133321e-06
4.27169305232747e-05
6.39749618569472e-05
2.10893758307475e-05
4.67501432987973e-05
6.74126041797061e-05
2.82682175137925e-05
6.287899561081e-05
7.10054542752259e-05
7.1885335252856e-05
7.15205426729794e-05
2.68502492577727e-05
2.90521727319464e-05
7.10932651029351e-05
5.30869557355018e-05
8.03875769527278e-05
7.65447044763245e-05
8.3394841081349e-05
-6.63774281282261e-06
3.96741710238994e-05
2.68465525362648e-05
3.49764331864962e-05
3.44555962050762e-05
1.9509440774148e-05
5.2422127041579e-06
4.64371071007652e-05
3.5192584745897e-05
5.81209963810791e-05
2.51912889554417e-05
2.58517328654775e-05
2.71611387162732e-05
9.64030845010906e-06
5.81137365902333e-05
8.78441012971539e-05
5.20897325589832e-05
4.06559616229179e-05
2.71985502705063e-06
1.63750170106629e-05
3.53086784616227e-05
6.05511904800921e-05
-1.50498099890257e-06
2.26949844789567e-08
4.09246546078043e-05
5.54934063503825e-05
6.14859993245542e-05
2.96848050587957e-05
1.98386139954158e-05
4.63716121719695e-05
3.8871133864717e-05
3.12235673145837e-05
2.5099725970835e-05
5.40604112182569e-05
2.3709748387174e-05
4.48832511543698e-05
3.01384434486201e-05
4.67650530515662e-05
2.5170095681216e-05
7.26920495440395e-05
7.09829859776728e-05
6.71908600821536e-05
3.88088057497329e-05
5.18528496487519e-05
5.40620890371356e-05
8.13344464307471e-05
4.07971870654057e-05
3.10182696403382e-05
4.07906323999405e-05
6.91052803464892e-05
5.48403206536218e-05
0.000100982441507904
5.16982532789022e-05
4.17680126046715e-05
6.410946971322e-05
9.64146405579427e-05
5.47499737124619e-05
6.03913070507684e-05
4.20570898538523e-05
1.79749681850016e-05
5.54533417619206e-05
7.76469209131418e-05
5.91611348808022e-05
7.22808304359151e-05
5.67175821478716e-05
6.4735400599595e-06
6.70305137477896e-05
3.32040492370141e-05
5.28300519107985e-05
6.33092888824396e-05
2.28541836966659e-05
5.9128249901978e-05
3.52121277100876e-05
6.93390498635654e-05
6.95072031980061e-05
3.01514125217331e-05
6.10334202113946e-05
3.9459071931633e-05
7.1324758568231e-05
9.4765979360841e-06
3.01977683879667e-05
3.67694257200078e-05
3.43975752704295e-05
1.77137657006527e-05
3.6033028166538e-05
4.69986774192023e-05
8.71502139480142e-05
2.24519061122156e-05
2.56751265155181e-05
5.67738118523555e-05
2.58211898322279e-05
5.92773703371214e-05
3.76003112717881e-05
1.76531996478255e-05
1.7826379299447e-05
2.00715773906198e-05
4.98367862517076e-05
2.08331051527143e-05
1.20319160926078e-05
1.74932729089185e-05
1.54970281974472e-05
5.12952120698165e-05
3.96647588392822e-05
3.73862269221084e-05
-4.76138356956252e-06
4.4387604357272e-05
3.89970819391923e-05
6.15521008553629e-05
5.15941644318556e-05
7.8147216281494e-05
4.82394646291074e-05
3.16271240601323e-05
2.28550651600343e-05
5.09917383115218e-05
6.76317851325523e-05
5.53848434192788e-05
8.28516119485572e-05
2.21179121715645e-05
3.65474061448424e-05
5.03986391219127e-05
7.34868707718771e-05
1.09996775023517e-05
2.03139647744249e-05
5.80886650012869e-05
1.70629335856338e-05
2.39263393907648e-05
6.51733699833338e-05
1.26444508789659e-05
6.15590195852831e-05
3.43397918669494e-05
8.35793094343174e-05
1.9403130842634e-05
6.55520338454781e-05
6.79489190676405e-05
7.09712727991874e-05
5.18873462936567e-05
6.36727915651108e-05
6.33080518524283e-05
5.39350623084644e-05
3.00006720781619e-05
5.00206585513224e-05
3.02130561495779e-05
3.97739723034482e-05
7.841092129465e-05
2.11667216276035e-05
1.83688511756717e-05
1.6792474810269e-05
3.23055167445093e-05
-5.73330748154005e-06
2.2519595989754e-05
9.78354335039511e-05
4.72992732019835e-05
3.99414442933823e-05
5.85268747451031e-05
2.63113766705735e-05
5.35058260805714e-05
3.5501081247597e-05
6.31240939536897e-05
4.62895493174454e-05
6.78610398431157e-05
2.97989654219957e-05
-1.48241661151618e-05
4.91661420673512e-05
3.60654614725311e-05
4.15900286170218e-05
7.53320752507104e-06
5.63259654426484e-05
1.83006174719345e-05
8.97313771510525e-05
4.17621229412026e-05
7.30347657995724e-05
3.88286779859198e-05
-8.01131850025941e-06
2.15392228141048e-05
3.22887320821203e-05
2.83594595173694e-05
4.85555842501949e-05
7.21532088345831e-05
5.07523683971186e-05
2.93982764349377e-05
2.17907648946162e-05
8.14503314202247e-05
3.72101309376867e-05
6.65801451027537e-05
5.87299254574897e-05
2.44795149320428e-05
4.66515130987554e-05
6.98843405497306e-05
4.48413603511097e-05
6.87246050048409e-05
7.84295976357729e-05
-5.48714453771135e-06
5.75824167138318e-05
7.22246536371588e-05
-3.06161367086642e-06
3.6556165760305e-05
1.29562787626672e-05
3.75556820852683e-05
3.35719644559524e-05
1.89440499441618e-05
5.83528159964824e-05
4.88762328355521e-05
3.36026799516634e-05
5.8148970963895e-05
6.01072111428953e-05
4.49672770134346e-05
5.09036067749821e-05
5.65651433442955e-05
5.80907336594155e-05
2.82093683366037e-05
4.61462889290887e-05
3.62112381827162e-05
2.09850712787874e-05
6.69451317618253e-05
4.12163979705747e-05
-1.28436564661196e-05
4.38513879069246e-05
2.32089141989805e-05
6.79467118486187e-05
2.31385530154775e-05
5.29098232563311e-05
5.54743779139878e-05
7.51480346987499e-05
3.04475575519216e-05
4.02901383181811e-05
8.73564996041598e-05
5.62272643755212e-05
7.03487663636161e-05
3.8478684937393e-05
5.31110522245459e-05
5.04654475895782e-05
4.20906417940503e-05
5.5556094716752e-05
5.75965006990807e-05
4.07062044715355e-05
6.48295094180983e-05
5.30074936241344e-05
5.98210266919528e-05
1.58228231007441e-05
1.1415030157593e-05
1.45446584577071e-05
7.37380799045889e-05
5.90006603085784e-05
4.55580483728814e-05
2.10791802015082e-05
4.87111605645706e-05
8.05802403835076e-06
4.1767572614028e-05
1.80279637208336e-05
4.70876256305234e-05
5.14577882449081e-05
8.23985393069865e-05
3.92767141824886e-05
5.57051699810791e-05
6.11125554956672e-05
1.56914494155828e-05
4.45439506618003e-05
3.00269134449472e-05
5.95070862038389e-05
1.84203942035277e-05
1.86532625608235e-05
2.12742392280601e-05
3.55793588447702e-05
3.10779358958283e-05
7.64591632589068e-05
4.53391314272646e-05
2.3241314418583e-05
7.47757724583578e-05
3.22143563017678e-05
6.80800133721282e-05
3.50904202638659e-05
6.41851055728213e-05
5.23605956821756e-05
4.72968581164869e-05
4.36645490767496e-05
6.92804414485311e-05
8.32742050581564e-05
3.89281902632748e-05
4.0526473836469e-05
4.66943939684759e-05
1.02611480859593e-05
1.98974252554803e-05
4.0231670811998e-05
-5.94770077128057e-06
3.2672709061685e-05
6.23050306303194e-05
2.05600027417538e-05
3.10565758915276e-05
3.36193666205223e-05
5.56888467538194e-05
-3.33995653981657e-07
5.36213479369962e-05
6.1310212707232e-05
6.41248477481231e-05
6.67767680396901e-05
2.4795081692211e-05
4.40295824728947e-05
3.92385193442033e-05
4.59110584960866e-05
1.71624399035991e-05
5.44077828692126e-05
1.10270242290867e-05
1.29249357341656e-05
3.5496922700344e-05
8.85633861593545e-05
6.06225796605241e-05
3.92522670940496e-05
4.58820573658075e-05
1.75321755409626e-05
5.06226754977149e-05
2.37567934703587e-05
2.23772577969746e-05
-1.82487939314773e-06
1.58091814728008e-05
4.03173702563894e-05
6.18679273961053e-05
4.7336003458143e-05
5.20593494984143e-05
6.0147238909478e-05
5.70251552882018e-05
2.60819876784461e-05
-4.49656616819026e-06
4.2497378960483e-05
7.10524551311348e-05
4.10076153262875e-05
2.49248080211567e-05
5.5002392578399e-05
3.31209082364786e-05
2.65141845464522e-05
7.5743942714564e-05
9.17575884749185e-05
5.90420527496682e-05
2.45394198991938e-05
8.45451930260719e-05
3.16770632061131e-05
1.70483754560234e-05
2.79397127932258e-05
6.52661271608662e-05
5.64246834896126e-05
5.77694579815613e-05
1.90301500007587e-05
8.56327006263166e-06
-1.06014104826437e-05
2.14355038421662e-05
5.91162549782821e-05
4.47914931644938e-05
2.29117879560807e-05
-1.43553417258748e-05
5.15561066801272e-05
7.53540998846534e-05
8.18854079296422e-05
-2.61040614303007e-07
1.01316650735699e-05
4.08369388872011e-05
7.83151715760628e-05
7.08428424200305e-05
3.48097342021354e-05
4.23872971951404e-05
6.49280101727209e-05
5.50589146971216e-06
1.44034370746259e-05
2.1151972020451e-05
4.84363932375711e-05
9.57515683948944e-07
2.69675849875134e-05
0.000103758316706724
3.63043915203198e-05
6.486817656708e-05
4.10849764307138e-05
5.82253475466534e-05
4.62082110212455e-05
5.73029394921496e-05
5.25647744123772e-05
4.5359340524952e-05
2.21842987088333e-05
3.16030781060011e-06
3.3822939230664e-05
3.82782856643352e-05
8.97836310233015e-05
6.71053536984934e-05
5.66889117153182e-05
6.08319075616368e-05
9.34887846300042e-06
-2.93470776616362e-05
4.93963535617264e-05
4.24148369647433e-05
5.20899982188447e-06
9.81205511308119e-06
8.30399461683354e-05
6.18147107188225e-05
6.83272448479202e-05
-8.50089684856327e-06
3.82502586447275e-05
6.03931416633465e-05
3.05274521595521e-05
1.55596951958609e-05
1.3093666616382e-05
3.76719595865477e-05
6.05363985007709e-05
6.40249130085573e-05
6.04042349444455e-05
1.66015956887986e-06
3.62916269332525e-05
5.98547219837805e-05
3.96048283232235e-05
6.1118498238352e-05
8.06814052103026e-05
-8.89318583739194e-06
3.42765867805348e-05
9.09339916993883e-05
4.36431451101201e-05
3.29526912365931e-05
2.84798365013343e-05
5.39356952555688e-05
4.49541252314466e-05
4.01462838807064e-05
7.68858375953252e-05
7.7892552260075e-05
4.18537024560139e-05
5.86515238997408e-05
7.55628770324637e-05
6.90390199895035e-05
3.42394645278104e-06
7.38557071779384e-05
6.23729120149545e-05
6.42734634612568e-05
3.05944354217236e-05
-4.64089833599946e-06
6.44043619651096e-05
4.69373955630578e-05
5.54267148309557e-05
2.11628884329279e-05
4.13234829285478e-05
5.28859881994157e-05
1.39173571284158e-05
3.92841894897113e-05
6.61890119817007e-05
1.33658861770719e-05
2.02978524588357e-05
4.69162121511391e-06
2.53363013168432e-05
4.18019868078145e-05
2.88234078442611e-05
4.15822855920507e-05
2.16915107059879e-05
-1.5458925465498e-05
4.32018543714104e-05
6.13129220193256e-05
5.00629132284925e-05
4.1762835063757e-05
4.33237779172242e-05
3.69096474443923e-05
1.04825699125273e-05
3.72760214550396e-05
1.08134886327426e-05
4.59751905317905e-05
6.0251505117464e-05
5.91602351863455e-05
6.77203378084944e-05
4.71645953092385e-05
4.12587152831306e-05
9.34610898098657e-06
4.53321986986605e-05
5.16351793681616e-05
5.84956778706235e-05
5.54288413992029e-05
6.08314739573349e-05
8.79106755687862e-05
2.79787131223132e-05
4.69849124515236e-05
1.25290164198451e-05
5.1436964763362e-05
5.60755243472865e-05
7.21725598062842e-05
3.84741624491654e-05
6.37432893019528e-05
9.7844667041754e-05
6.43101420851489e-06
5.74154508924168e-05
4.53349434990021e-05
3.49850750562087e-05
4.84628753018531e-05
5.16462097851214e-05
3.61039708441696e-05
7.30000637450912e-05
4.78419941641103e-05
4.81039917563897e-05
-2.52302365848245e-05
5.08199018013585e-05
4.5739549002091e-05
3.85168006270412e-05
4.27407981700334e-05
2.84377029669067e-05
4.59165267050422e-05
1.97622672648617e-05
1.20248196469054e-06
6.31174517376242e-05
2.5943394320477e-05
3.5927430847615e-05
2.07668188461646e-05
4.26968464469551e-05
6.27877650840581e-05
2.11962039284124e-05
5.60380753057885e-05
2.94402576007884e-05
2.5847038767736e-05
6.93284777829917e-05
6.84535675673529e-05
3.16252840293947e-05
4.08833672012801e-05
2.02882468015722e-05
1.4524347457391e-05
-7.4770109104765e-06
1.24042157725168e-05
6.95942534482557e-05
3.52275880406346e-05
5.90155297361047e-05
3.97999139039542e-05
5.96985347375615e-05
4.39210407437903e-06
2.76188953362509e-05
7.72262220566899e-05
2.92170812230767e-05
2.00346766322973e-06
4.05904307788488e-05
4.63765173727314e-05
1.3600988460806e-05
2.05474020419303e-05
1.05615588079608e-05
3.87669590697802e-05
1.06635131590449e-05
6.16165824544412e-05
8.05376667635017e-05
4.36428131809537e-05
4.42757598661994e-05
4.1902846761751e-05
2.47297369823757e-05
2.7009854148078e-05
3.8586640303122e-05
3.8011810202126e-05
3.46014387961249e-05
5.11286202745454e-05
6.05316270366638e-05
2.93356251503858e-05
3.78457976522452e-05
2.911273724812e-05
3.91359364157624e-06
2.3371490329716e-05
1.69313880625223e-05
-1.1358833607454e-05
1.92372495415199e-05
2.78872003665148e-05
7.02903598773414e-05
9.00401588493739e-06
5.43882539544286e-05
5.599444055079e-05
4.75623458864441e-05
4.38759649669275e-05
4.51574884603628e-05
3.86986374245388e-05
5.17784229908265e-05
3.47486798068405e-05
4.78941056407003e-05
5.39928196428564e-05
7.93987836895818e-05
-5.98190492454889e-07
3.37558413155683e-05
6.48317376463757e-05
3.80544539535474e-05
2.15944647083486e-05
4.30625196440788e-05
4.79184949386641e-05
2.19201716712373e-05
9.62928827961757e-05
4.65536291954396e-05
5.52328779935941e-05
7.38590744768338e-05
5.63120153836537e-05
7.14481907138039e-05
4.27386686643157e-05
5.44765570028356e-05
-2.44914715585755e-06
2.08056741819125e-05
3.66634930206199e-05
3.66397335903397e-05
3.40847209758416e-05
4.73589440498314e-05
4.95614283543224e-05
3.16564752440235e-05
5.57595006819755e-05
2.49755273478853e-05
5.54234359055542e-05
3.70488375020697e-05
4.22546709247962e-05
3.09665447201176e-05
2.86388160204967e-05
1.12008097628081e-05
1.34510573887472e-06
6.30681236027809e-05
1.48093866497728e-05
3.2751127661053e-05
3.87720435722363e-05
2.19040433147868e-05
2.54157497474702e-05
3.60489067884891e-05
8.04464586906187e-06
8.78667918689643e-05
4.27857204390475e-05
4.80097841766688e-05
0.00010136332477774
6.86216282362732e-05
3.37738056957478e-05
2.32068578984661e-05
7.96029666793742e-05
1.58890958330102e-05
4.01066205869184e-05
3.27388398925414e-05
4.99090072182249e-05
5.9926325386404e-05
3.67830630463603e-05
5.68740077293288e-05
7.53179909067253e-05
3.77706304718307e-05
6.38590284103145e-06
3.9502335249727e-05
3.91831427083361e-05
8.43694512958973e-05
4.83505129295556e-05
1.07602396403313e-05
3.63164204463406e-05
1.02171498691627e-05
4.96683962990281e-05
3.89434468767524e-05
4.43065638340129e-05
2.26475915439694e-05
4.63388504327777e-05
1.82799913247924e-05
1.10030315361305e-05
1.68128754042445e-05
6.8498882401676e-05
4.90661913791503e-05
8.13201150401501e-06
7.75078446774811e-05
2.92519324458424e-05
1.28124459703694e-05
5.2957175730746e-05
2.25928170354421e-05
9.98595048358826e-06
2.53116534345548e-05
5.4057234778784e-05
5.11741475414448e-05
5.90010550720694e-05
4.78706028948649e-05
4.83779453284628e-05
1.52690727996418e-05
6.8105738113696e-05
5.88569059538457e-05
3.32856284487282e-05
7.08938604075198e-05
2.42858918404123e-05
3.14954486641347e-05
5.06235527750936e-05
2.05269871015908e-05
9.0631833161964e-05
9.39554993473707e-05
1.5411248658715e-05
5.62963644998897e-05
9.54489220160234e-05
3.01169706459257e-05
-1.3649468858168e-05
2.91869069525942e-05
4.24804978127146e-05
8.80521041791276e-05
5.59053459336625e-05
1.07286632115705e-05
2.75823632503472e-05
4.81383914967165e-05
3.23999664152981e-05
4.39517084738387e-05
5.69490307859349e-05
2.49312258896377e-05
4.17112550528846e-05
1.54119004781577e-05
9.30172165241491e-05
7.54131522991032e-05
6.85356691485452e-05
3.56324187157974e-05
2.29887874623827e-05
2.41321211847141e-05
8.09838845461976e-05
5.40085162186305e-05
4.26005551243567e-05
7.10043809851856e-05
4.80260802029014e-05
4.3762965261624e-05
4.53525798829931e-05
3.06060491127424e-05
5.54779737161348e-05
5.52517074844004e-05
3.49832979420086e-07
1.86468896124545e-05
6.25062024335283e-05
8.02123899468081e-05
3.53405233117709e-05
2.33283124264884e-05
5.56563250948642e-05
5.50443452227331e-06
5.03778000582167e-05
2.58001202850008e-05
7.10911204396682e-05
7.6458167576502e-05
5.42490282378931e-05
5.46434437824737e-05
7.982655769772e-06
3.00183358019043e-05
2.50060261606944e-05
6.8174984171261e-05
3.24379002649765e-05
-3.49127443512047e-05
5.89673911559989e-05
1.35491014878572e-05
6.5803451838061e-05
4.89131545904103e-05
4.43018684390773e-05
5.12064557129438e-05
2.12388206507361e-05
4.88684246813346e-05
2.59918782440908e-05
-4.48921389711924e-06
5.83388317493742e-05
4.87584988790767e-05
6.348231389764e-05
1.15265231252514e-05
5.77922908701217e-05
1.8841453974046e-05
2.95459524491591e-05
5.53233066594395e-05
4.74567817826839e-05
2.41155360528573e-05
3.63043242724557e-06
8.60569899450018e-05
-4.7436313639116e-06
2.4716308120465e-05
3.91035400333777e-05
1.77866457105488e-05
8.77744712163361e-06
1.87864116538081e-05
6.3213494981338e-05
9.5411554102955e-05
5.17899334976606e-05
5.89429168559542e-05
7.42881573295797e-05
2.01753539090973e-05
2.98102468154325e-05
6.33088349189139e-05
6.98589134428815e-05
3.86965421228598e-05
5.22856500711719e-05
1.83655628876316e-05
3.24071077957487e-05
5.59613874244432e-05
4.25310944268319e-05
2.49757999170465e-05
4.68127862014515e-05
5.05838811371724e-05
-1.69174066687677e-05
7.37021970859968e-05
5.53381466990932e-05
1.75386640565518e-05
8.91165511769418e-05
4.79341874762402e-05
-6.07271857358824e-06
4.38340769459862e-05
5.28564235863303e-05
3.803796398837e-05
6.69700751271424e-05
5.87766248686953e-05
7.74907781482441e-05
3.88341903826135e-05
5.36466227533962e-05
2.95845749716875e-05
-1.31860309155261e-06
3.30439466483682e-05
-1.07141650731561e-06
4.78010911824793e-05
-5.5842390294024e-06
4.99165350541738e-05
6.3316192773108e-05
1.42655844251904e-05
3.93159569425563e-05
3.89759986947551e-05
-8.25242764510244e-06
4.5950307631483e-05
8.21659917683053e-05
2.76280067221215e-05
4.34859643938707e-05
9.2198381001273e-05
5.03883583029779e-05
6.98553593583782e-05
1.374729646711e-05
2.3922269746935e-05
3.22921419954972e-05
7.71453610405482e-05
3.3560371210134e-05
2.119685617977e-05
6.16700152710418e-05
5.37976642400069e-05
5.89612219007764e-05
3.65496781805812e-05
7.98341313001955e-05
6.30434219149666e-05
-7.7282125567184e-06
6.63512945416446e-05
4.38700492502476e-05
-6.30588346320756e-06
2.69369537358703e-05
1.23113205616603e-05
4.70363104272772e-05
3.57055267859089e-05
3.95448941205765e-05
3.49339624202144e-05
5.85298847165414e-05
5.63219762722861e-05
4.54827814403607e-05
4.30475244957026e-05
1.43748294119585e-05
6.98803483463836e-06
4.79973166148585e-05
1.27689989811872e-05
1.62555854262271e-06
4.88026937849583e-05
3.35261084554788e-05
7.4918122239237e-05
3.80871514114614e-06
2.73417595918921e-05
2.7148771505942e-05
1.18409602445926e-05
4.97757225846718e-06
5.0775966803329e-05
1.20336588690735e-05
4.84794236759615e-05
5.00110468198906e-05
4.0604843048229e-05
6.64409591998005e-06
1.07677910101244e-05
4.53602303765615e-05
2.22436703645866e-05
5.58623611392743e-05
4.34859738122053e-05
2.10638671123835e-05
2.75421637666676e-05
4.54195326308184e-05
3.26453342052686e-05
6.89540718043249e-05
5.3948316818258e-05
6.50648677191377e-05
4.50397183176137e-05
4.09050037497834e-05
2.10955717773599e-05
-2.36914476339517e-05
1.31908680827336e-05
2.64739103075744e-05
3.14931398107293e-05
4.40311895366392e-05
6.10861459809979e-05
7.6048587472843e-05
3.34719202730427e-05
1.91830503448672e-05
2.34211386275968e-05
2.15909918134485e-05
3.15070662129473e-05
9.87213439693775e-05
3.23345708713836e-05
5.81404975047832e-05
4.3285702801434e-05
3.83248164323073e-06
2.09749100374235e-05
3.5192182834497e-05
1.91187261807788e-05
8.46748710249792e-05
9.69122856012545e-06
4.93080401636786e-05
3.37111648736767e-05
2.20615897105204e-05
5.67639214387325e-05
5.87955452973823e-05
3.79253117885265e-05
4.46873813775118e-05
6.67764091910599e-05
1.82281509584967e-05
3.95580335480479e-05
6.24373792219862e-05
4.27343586515042e-05
4.4160769433446e-05
6.46704385300053e-05
5.76803347950893e-05
7.1641999887368e-05
3.84260256464154e-05
0.000106736244402292
4.65431357983959e-05
3.05930284209476e-05
6.75442088869085e-05
1.85600357646943e-05
6.45320777281019e-05
3.43466993680177e-05
5.82885674179261e-05
2.97229470718875e-05
3.49823234157829e-05
6.2591723781889e-05
5.45098967799975e-05
-6.21704507549549e-06
3.98791861389871e-05
4.83029974087295e-05
4.85309962551812e-05
7.24053380466288e-05
2.58841107468303e-05
2.84409300392271e-05
5.06171312086235e-05
3.74344492324882e-05
2.13338332153505e-05
4.30846737613617e-05
7.94604141390346e-05
9.50059425097856e-05
2.34510699060014e-05
5.47135120848306e-05
3.32812863822968e-05
8.29112978882507e-05
4.34942617611267e-05
8.06528628472103e-05
5.99136579489846e-05
3.69628260693896e-05
1.20131012616834e-05
9.55119615278267e-07
2.50846995990597e-05
3.17137528471273e-05
5.98463331207356e-05
6.05639976826364e-05
4.11775881426152e-05
4.78493102129784e-05
2.77513702205917e-05
2.38494921805363e-05
3.08865407308617e-05
5.9478054189638e-05
5.01258134842047e-05
3.04765799943068e-05
3.4707274143729e-06
8.51477354182258e-05
4.85949016350117e-05
6.67214817008388e-05
2.14306985218935e-05
5.16634547622812e-05
5.06764757501783e-05
4.8014957156529e-05
3.97907473756975e-05
6.85957478110331e-05
4.17263827093892e-05
6.62561540234404e-05
4.82820113030559e-05
4.02179067540557e-05
4.05917746553979e-05
9.50528909248305e-05
4.8644348541704e-05
7.0141362145271e-05
7.60268844073123e-05
4.78371177531389e-05
2.51904407307182e-05
5.81229211511159e-05
4.17603025891465e-05
8.82373206399062e-05
9.0335117216524e-06
1.7678167893024e-05
5.54209008331203e-05
5.97323952010348e-05
6.37471273125069e-05
6.52896838033098e-06
3.8356932995092e-05
4.57529605849067e-05
3.17628668093992e-05
4.24260214704423e-05
4.26187214709837e-06
2.64447136325354e-05
6.30812169744216e-05
3.94578552579007e-05
5.0373185331987e-05
3.26108930660478e-05
5.38059803618559e-05
5.83328454570807e-06
2.44016167115304e-05
-1.45610841302691e-05
3.88251306021368e-05
-4.88258177517157e-06
2.11499129419496e-05
2.10093218118227e-05
3.35761878721367e-05
9.71267388495454e-06
3.29972960562533e-05
4.97611385883631e-05
1.19533811903279e-05
3.95940044536405e-05
2.56418970881066e-05
6.18443241235304e-05
6.09691879909557e-05
2.48155416928862e-05
6.3207882550695e-05
7.66283225822859e-05
1.06609230024677e-05
9.17924991556711e-05
3.58075594992825e-05
7.11540929906521e-05
0.000106752071380085
3.22468586428389e-05
3.95528968468883e-05
5.35689543770555e-05
6.18930976484429e-05
6.20781486753669e-05
8.07096630162907e-05
8.18572958626703e-05
6.40676227927343e-05
9.31375080168312e-05
5.19414198322324e-05
4.30140577544252e-05
3.80501090397135e-05
8.59316626279761e-05
5.65921031161125e-05
1.48192758431768e-05
2.02935436350345e-05
4.22652610325661e-05
2.42664354239668e-05
6.70801224429529e-05
3.74578498550521e-05
3.50222304253752e-05
1.59910131526098e-06
2.72697677136831e-05
3.32349367900601e-05
1.98379867961714e-05
2.93197936893208e-05
5.13785724683733e-05
5.64166730786467e-05
7.35827869150846e-05
7.42249918502071e-05
9.04544285950255e-06
3.11175064709506e-05
3.35775744997678e-05
3.72528224135679e-05
7.78031045879771e-05
2.54794273902316e-05
1.50042543107421e-05
4.38670367417867e-05
5.17038318781514e-05
6.01063847706618e-05
4.07720389712867e-05
1.537052736894e-05
4.61057400956107e-05
4.10296370096257e-05
1.05514487861072e-05
0.000112898379938197
5.74604525387839e-05
8.74174034538582e-05
7.8346347335222e-05
1.42417988049019e-07
4.26030045768056e-06
2.00440182062822e-05
4.49677151570838e-05
5.79899362531717e-05
5.25246201083346e-05
3.22243620702593e-05
6.89670001571531e-05
5.64226865425873e-05
3.1860371419238e-05
2.41528124059644e-05
3.96162058335028e-05
4.88411249431369e-05
4.64252526326681e-05
7.63053834870117e-06
8.7232395098437e-05
4.58972753978686e-05
-3.67193513043685e-06
4.6188994967991e-05
2.29148252387038e-05
7.57171639349836e-05
0.000107833348426745
4.73211428214847e-05
5.4486498503379e-05
7.35708578484136e-05
-3.61371910730698e-05
-5.33091367916362e-07
4.79953627250933e-05
9.08886962794874e-06
2.84597601234678e-05
2.17541055845184e-05
-8.68611710773671e-06
2.73780375804302e-06
4.0100677876192e-05
9.15170624759095e-06
1.80617675376089e-05
1.43173938607148e-05
-2.30907633707829e-06
3.95511707788537e-05
4.88792569284806e-05
-1.26446807498092e-05
3.2446454300152e-05
7.67931627311234e-05
4.08832720849797e-05
5.07616151822554e-05
7.04872938580025e-05
3.02201652497861e-05
5.42755315390822e-05
4.63287824294764e-05
1.49788363051116e-05
3.37050448773633e-05
4.53130802438848e-05
5.10421018135956e-05
4.10050122480537e-05
5.47561943160012e-05
2.81419460715253e-05
2.42318789797611e-05
1.36322333445069e-06
3.07437391755517e-05
9.26368486820432e-05
2.34933194580525e-05
2.5136738710269e-05
7.4091688746773e-05
4.0483576062577e-05
-1.90548398045997e-05
2.6526979305459e-05
3.86482535512284e-05
5.00233555654089e-05
-1.61509695576437e-05
7.17441638714969e-05
1.67713559580781e-05
1.96345699525e-05
9.75741885458169e-06
2.864738839334e-05
-4.95845513848402e-06
5.58038740823392e-05
5.28570334168162e-05
5.05339493571814e-05
1.83265213343408e-05
1.29332449764941e-05
1.12038833194094e-05
3.08877043651963e-05
-3.12106223056436e-06
6.93367247402369e-05
2.58554146990575e-05
2.91825158285922e-05
7.86358849903834e-05
3.47803497283837e-05
8.69531841607588e-05
3.81363366276766e-05
3.87683777766958e-05
5.43992703582784e-05
5.17876449439363e-05
8.46240174428972e-06
6.39012685535491e-05
5.46762306868086e-05
6.88780888798768e-05
5.57694461400111e-05
4.91744273308609e-05
2.95205089831615e-05
8.92134651648263e-05
7.07994052028238e-05
4.12282535987806e-05
5.87177746091557e-05
2.52999022944084e-05
5.65467521096788e-05
5.33882168285329e-05
3.18859690708789e-05
3.63298176419986e-05
3.77326033557313e-05
5.06183580526186e-05
3.60907692333699e-05
4.80511108749198e-05
6.23755688618563e-05
3.81916364019404e-05
3.32497296045937e-05
6.84025012946787e-05
1.82897853268681e-05
-7.33329994856197e-06
2.18051172999164e-05
-1.55075272034863e-06
1.54043776983696e-06
2.08535838177218e-05
3.605177452534e-05
1.71085195079232e-05
0.000103950895001134
-6.74941124070825e-06
2.39826483580945e-05
9.28560680414457e-05
2.22473668515663e-05
6.48907159330243e-05
2.40787752682107e-05
6.80671279523188e-05
4.86325636269653e-05
2.7518512129446e-05
4.29428225305482e-05
3.42682979178199e-05
8.86023661096877e-05
4.03414931345792e-05
2.64376198927239e-05
7.49162694198816e-05
2.31885432067475e-05
4.2907840344716e-05
6.81131736609822e-05
1.93619676176891e-05
6.18214665489994e-05
3.57731195426582e-05
2.96920298273173e-05
2.83177967076646e-05
4.57851659294131e-05
-2.07229834275124e-05
3.13001340143363e-05
2.63113808527769e-05
2.87546928059885e-05
5.80750003632212e-05
2.76584584638e-05
2.1808002051918e-05
5.84973160604558e-05
1.61057366555002e-05
1.21679322647721e-05
2.95237831625787e-05
2.7748733078112e-05
2.73923613671348e-05
1.51356817185272e-05
4.685032970021e-05
4.01619430600862e-06
7.70179353625491e-05
4.56697305839977e-05
1.29521199997893e-05
1.27049771230321e-05
3.60207872349196e-05
2.76995525843552e-05
6.16940613561578e-05
2.10289992675607e-05
2.47099248291442e-05
4.52198053477328e-05
2.35862008606801e-05
1.23509352782336e-05
5.42521748222505e-05
1.9277176279694e-05
2.11832908842301e-05
5.56823281959826e-05
6.36867616899214e-05
1.68693177424728e-05
7.63134103495418e-05
5.27794795796553e-05
3.51897622619436e-05
5.60069122468417e-05
3.96148713785572e-05
1.32410810961373e-05
2.36238654130574e-05
1.439203936938e-05
3.40246014346815e-05
4.35892816420888e-05
7.96878272622801e-05
2.08300553493925e-05
3.93673438232924e-05
3.8451843260218e-06
5.32096830884944e-05
8.40216730595172e-05
5.81129522210914e-05
3.11986100032869e-05
3.33847272717411e-05
2.57661448729051e-05
3.68309276862479e-05
9.80997020149897e-05
5.71977040748896e-05
6.23450207555067e-05
4.56683752510291e-05
3.72106254764634e-05
5.5713425778596e-05
6.63884729270498e-05
5.96797031505295e-05
5.3477819499065e-05
4.4663576920991e-05
5.71121349848716e-05
2.4860218432254e-05
4.50243572578905e-05
1.89072932662323e-05
3.32113231870708e-05
7.68799059158045e-05
2.05898158139511e-05
3.29561403438706e-05
3.72040446229631e-05
6.8742165266565e-05
6.51096330705544e-06
7.06713616276842e-05
7.86390395195535e-05
6.68160636959453e-05
5.07423316729394e-05
5.23887613327313e-05
4.28701497259777e-05
7.27246208241836e-05
-2.9905693617069e-06
6.95312067040081e-05
1.71746793793064e-05
6.37054691635642e-05
1.67239358502621e-05
3.55365234785477e-05
5.02707726339682e-05
-4.7757210330891e-06
5.68638124112695e-05
5.58329403996264e-05
3.53122455844301e-05
1.67015317223524e-05
2.03296997146539e-05
3.2029155447063e-05
8.32305050510946e-05
6.25858297262025e-05
4.5491308348801e-05
2.94050663202271e-05
8.45113256922653e-05
3.53722908727502e-05
5.22868891976453e-05
5.7629456035784e-05
7.39473979411592e-05
8.62812987877977e-06
9.06739348136023e-05
6.50854593524716e-05
3.60026064000553e-05
2.10384016579316e-05
4.73638186081962e-05
4.86697901204325e-05
4.28203663108182e-05
5.64051373509034e-05
4.30801735918654e-05
2.91279540344459e-05
8.05207893556278e-05
5.56110022348844e-05
1.87006325052106e-05
7.0466048798182e-05
8.93476868620353e-05
7.30576064089359e-06
4.79852861873433e-05
2.53052649024894e-05
7.96682119966417e-05
4.57255819872326e-05
1.36225621033046e-05
6.03652242247081e-05
2.09534830180231e-05
3.19453045666809e-05
6.75576856762517e-05
4.14966435471139e-05
7.01219267600654e-05
3.47076230794363e-05
1.85708901979375e-05
4.07246338958909e-05
2.95446973688163e-05
4.18604357041589e-05
6.26948112359348e-05
4.41047694010173e-05
3.70756281892377e-05
2.93527133119075e-05
4.41995550893717e-05
3.42339792633767e-05
5.26947406297078e-05
4.26822654943553e-05
1.96251870213017e-05
4.54302802730571e-05
4.09982400841508e-05
2.35796685275867e-05
6.28778204870009e-05
2.55798461122827e-05
3.05748850374217e-05
6.36534237015233e-06
-1.78091928754303e-05
8.85126859574414e-05
3.03740276353483e-05
5.01214630124417e-05
4.92754716174363e-05
3.83321646328309e-05
2.08061878349127e-05
5.75917884046077e-05
6.1804554791256e-05
6.35357657691243e-05
2.41402723457136e-05
6.18156864233625e-05
4.55722345669082e-05
6.53919279757649e-05
1.90472624740415e-05
2.05463332200641e-05
4.41829574843668e-05
1.6744958401839e-05
2.24247283151238e-05
4.56821232840053e-05
6.73232455187688e-05
3.14542601270739e-05
7.30816658381286e-05
3.39898370150138e-06
6.31228501335224e-05
1.42523835096847e-05
2.60617015955285e-06
5.39019408750738e-05
3.56063679632071e-05
4.29381858007937e-05
7.44889710061165e-05
3.66207418872007e-05
8.03597812583608e-05
2.20897782719047e-05
6.51079366921387e-05
4.92586114589801e-05
5.81051592946002e-05
1.13934912695913e-05
5.34859452471223e-05
-9.80028557015083e-06
2.70201258402468e-05
4.4854416194037e-05
5.18418682302331e-05
2.09477791987157e-05
2.04315161948383e-05
3.93033595176228e-05
6.22324125909873e-05
6.3376283847984e-06
3.37316298805757e-05
1.93420133851026e-05
4.73053990132235e-05
2.72150579157415e-05
2.88886172465738e-05
4.35386812320941e-05
1.20645257548091e-05
7.75473608184884e-05
4.97931936588368e-05
5.47805195120021e-05
4.99019117131e-05
5.50377456837837e-05
7.80296810928376e-06
1.89746837612539e-05
2.95683830702573e-05
5.34287438507765e-05
8.35985684270526e-05
6.49674263648286e-05
1.37488897805103e-05
8.11196516867922e-05
8.40467489191911e-05
5.09962457659736e-05
4.74174874330638e-05
6.93271737395302e-05
3.39039032934191e-05
3.70355848021103e-05
6.47514117767324e-05
1.39561605462712e-05
2.12058748734036e-05
-7.45463553975526e-06
1.9593580362113e-05
4.24166433363711e-05
4.20667110068406e-05
6.04300063968061e-05
4.97333202996681e-05
3.73047538571617e-05
4.2139481253575e-05
3.20777077738969e-05
6.34889794664531e-05
1.26965386538119e-05
1.82870043319502e-05
3.44761004863664e-05
4.2332953267013e-05
6.98999508999093e-05
5.29560946572775e-05
6.33624818596068e-05
0.000102645722882531
7.35245953418481e-05
3.7533817828469e-05
-1.4679144168719e-05
-5.10486321061035e-06
-1.60326916039817e-05
2.59192133854074e-05
5.36588786432122e-05
3.15136245233768e-05
6.41765678332013e-05
5.56869444578197e-05
3.70471642364301e-05
3.83830858764305e-05
4.07913644454929e-05
6.38277869052721e-05
4.13405205126086e-05
6.27367585621612e-05
6.30973282371385e-05
7.79545861431472e-05
6.66079849728379e-05
3.18692058608389e-05
5.17972796662108e-06
6.23451595535868e-05
6.92412611689485e-05
2.65806630711927e-05
4.64736154308457e-05
7.42766189845048e-05
6.14006080733721e-05
4.76411739188056e-05
6.94329254516011e-05
7.72787883065067e-05
2.58957502769785e-05
-1.25675829666339e-05
3.39490320962912e-05
2.95477878308133e-05
1.71956573479329e-05
4.81100234828098e-05
5.10862606716924e-05
1.9702287141396e-05
3.22668194069086e-06
7.96041793970206e-05
5.86346472455214e-05
2.39953932873819e-05
-1.59290813097276e-05
3.84756371335559e-05
7.61718749123186e-05
3.19564312563727e-07
5.00026286026476e-06
5.61175670363095e-05
3.99544976537679e-05
6.73352509391445e-05
4.60173051496273e-05
1.02645091817616e-05
2.39937282189374e-05
1.97350223507233e-05
6.33887549110254e-05
1.04208485418616e-05
7.0900469486295e-05
4.60289895427549e-05
5.56281279931425e-05
2.55139217183653e-05
7.3735310735454e-05
3.21772732529989e-05
2.76748361158001e-05
2.24752309035831e-05
6.89702078322595e-05
5.17878531730274e-05
6.06182492120038e-05
4.82443392866598e-06
8.91906305622829e-05
3.58364737553258e-05
9.31827857095402e-05
8.36007968234809e-05
7.44781411092488e-05
6.9315689286952e-05
6.38689667391179e-05
2.67677062894504e-05
3.36804350854876e-05
3.72412444490314e-05
1.63794914054178e-05
6.33807036344575e-05
2.97966477617677e-05
6.01083817488053e-05
1.7663606569884e-05
3.70564233556923e-05
2.69942025086313e-05
7.40776804248077e-05
1.63641171567359e-05
4.28282140560718e-05
3.44340952939322e-05
5.83747283609809e-05
4.78299846276618e-05
4.69894718497892e-06
4.91735157929662e-05
1.61966310830318e-05
3.26064244554044e-05
6.14513564200797e-05
2.44295664270842e-05
9.05967650003211e-06
1.91038929557185e-05
7.23784015147676e-05
1.855890825195e-05
2.24223221319843e-05
3.71564134198559e-06
2.77382392895613e-05
-4.50857452318526e-06
9.55269553331289e-06
5.32585346372742e-05
5.30819321418203e-05
4.49915199684997e-05
4.32500825486021e-05
2.92172148276868e-05
3.98288231010079e-05
2.24909150341642e-05
4.3443839329705e-05
5.6589999686215e-05
3.82822732473787e-05
7.97466434037772e-05
6.44607603160218e-05
5.99713243890844e-05
6.3559346742467e-05
9.13553808708053e-05
4.16401578477168e-05
5.28575646297921e-05
7.46651338169349e-05
2.91232768554524e-05
4.72279483751597e-05
3.80557430850569e-05
3.62703747147377e-05
9.03675433846655e-05
3.63017820186844e-05
4.01678821207012e-05
3.79508180000777e-05
6.41801477700773e-05
8.08162479376696e-05
1.17929822623414e-05
-3.40516592202438e-06
5.3167661992072e-05
5.6469690076852e-05
5.0293570067793e-05
5.08022146803526e-05
5.22470563489813e-05
2.48584248367179e-05
4.88651864872929e-05
2.12184893556416e-05
1.14909691378527e-05
6.66849099418593e-05
1.18326097851694e-05
4.42914198656313e-05
3.9136661581325e-05
5.48643175250993e-05
5.66025209627906e-05
1.94940737492318e-05
-8.52125756556506e-06
4.19409756126804e-05
5.22571596961208e-05
4.74299671987221e-05
6.3156266993937e-05
5.8642291587613e-05
6.40442598309253e-05
4.69191159782491e-05
3.76225227132977e-05
1.62696581738629e-05
7.22383437698158e-05
1.58285395323147e-05
8.10732811695768e-05
1.14254225887226e-05
7.21475953623011e-05
6.8954089023142e-05
3.74610426356866e-05
3.00159056507401e-05
3.69650321213523e-05
2.66160665406546e-05
1.94570943294496e-05
2.72511604433004e-06
3.23145442687194e-05
8.6011389646499e-05
4.86027984882279e-05
5.2790981831846e-05
3.72162115020306e-05
5.70985932639235e-05
1.98152823010465e-05
7.41997517858629e-05
9.14967987549786e-05
3.08976478974541e-05
4.05632193666618e-05
4.16884437597652e-05
3.74754574070555e-05
6.50770348375061e-06
1.20779574468774e-05
4.01302612343857e-05
7.6263025860828e-05
2.32009942946292e-05
7.60288420358853e-05
6.88613697775437e-06
1.01375122918759e-05
4.78941799846106e-05
2.13779624614943e-06
6.79404217931106e-05
3.9952345033436e-05
3.50929742412351e-05
7.7872351516047e-05
2.47002735088956e-05
4.25107154361659e-05
3.23667393751306e-05
6.37816091671456e-05
2.86071070476632e-05
5.88604806163492e-05
5.67118434188341e-06
2.23857197230079e-05
3.70772503722259e-05
3.14276785183045e-05
1.52676626111453e-05
5.11191336912011e-05
4.14392221542628e-05
5.84183568978434e-05
6.27356218282818e-05
7.28235077998892e-05
5.50815222818672e-05
5.94722398219006e-05
4.61550568986018e-05
8.30008032392792e-05
6.88462101570013e-05
6.41786608229273e-05
7.41352486069058e-05
8.86558385787214e-05
6.8193194026109e-05
1.80713722885712e-05
3.93549309942512e-05
6.41468443399796e-05
5.04828722814479e-05
2.79543529710389e-05
1.57861914741735e-05
1.35025775427726e-05
3.51161490295422e-05
6.00498614994988e-05
1.9830390975882e-05
5.31843494133856e-05
4.73658302383339e-05
4.53725585740248e-05
-1.2820063191828e-05
2.64166359313048e-05
5.28155989152992e-05
4.76848541854819e-05
4.84772975863543e-05
1.92538629012908e-05
1.65114942261056e-05
5.76348639693836e-05
-1.97887057516937e-06
2.78697372873206e-05
4.8833720743568e-05
4.98943206872582e-05
2.86680216683059e-05
6.81826781359454e-05
-6.21485948788977e-06
4.8330980852809e-05
6.84083309698843e-05
8.88355623190431e-05
4.32209888480258e-05
7.51873214265969e-05
3.47488467000443e-05
1.218541368934e-05
8.3541343165604e-05
9.39572189283838e-05
2.1527518743222e-05
1.53502251796829e-05
4.97607846446005e-05
5.82495249795775e-05
5.49239250872438e-05
4.3302084930989e-05
6.06212933796259e-05
9.07218467932076e-05
5.52591583454176e-05
5.31423270987375e-05
1.08102120162347e-05
5.76493773793681e-05
3.03261446777243e-05
2.40866274660111e-05
4.25054427768855e-05
4.58997044629069e-05
7.64141410750908e-06
5.14080524831543e-05
9.17508944075721e-06
3.7066835462696e-05
4.25608019434354e-05
7.90886192690478e-05
4.00591130429066e-05
3.90056062940495e-05
3.74525123205372e-05
5.57922434812604e-05
4.64361848562102e-05
2.53585947383227e-05
4.22615452009762e-05
4.10581235539311e-05
3.79496154089486e-05
-2.03308012532987e-06
0.000102841305606979
4.71105531076715e-05
0.000110392243964949
6.15472517852103e-05
3.4606056651249e-05
3.6241508906058e-05
7.9691370747797e-05
4.09649203971061e-05
0.000107367241639409
1.66754693746559e-05
8.4312620988231e-06
5.13507766980773e-05
5.28672338514063e-05
7.35533168721899e-07
4.80593308720824e-05
6.75069723828148e-05
4.68183985672554e-05
1.87143393228331e-05
2.82054299202712e-05
6.51012609808555e-05
3.83353583947787e-06
3.91874071557421e-05
5.00357418410293e-05
7.39640290622408e-05
2.33490255174531e-05
6.40671038283524e-05
1.43547922770888e-05
9.34510012120797e-06
2.88999140422586e-07
7.70349537906883e-05
9.95702356960541e-06
4.61044403332495e-05
2.31042838589133e-05
2.6191310435256e-05
5.35246624850054e-05
6.61921792416533e-05
6.384902833017e-05
-7.54182530945357e-06
8.34198644149855e-05
1.55675536623338e-05
1.78435617177778e-05
3.29392515950266e-05
2.5379072483464e-05
6.24903063507228e-05
7.28089930056473e-05
8.06754237666585e-05
7.04032131710312e-05
5.64852197489406e-05
2.00991469245412e-05
4.47264668971e-05
2.66730290551562e-06
4.98757892863551e-05
4.3975905382894e-05
4.698660876548e-05
5.77269352010513e-05
5.51122293043406e-05
4.48008753502597e-05
5.17458300453453e-05
7.64818768825697e-05
6.52110651603762e-05
-6.05659464788965e-06
8.76414567260354e-05
1.02634768316498e-05
5.7777691164855e-05
5.72959667486069e-05
2.49434518042709e-05
4.14704640500666e-05
6.43842232163074e-05
3.16115832595759e-05
1.22078792477637e-06
4.39462975730594e-05
4.04419758911185e-05
3.95649872734153e-05
1.27689584947996e-05
4.41145849265684e-05
-5.23655770840544e-06
1.68067475447635e-05
2.61503253450352e-05
1.82699889483725e-05
5.70673828416837e-05
3.12150156151524e-05
2.36700608775475e-05
4.32289425156245e-05
2.01806029396258e-05
6.68402065730276e-05
4.20712851979522e-05
1.67824251902054e-05
4.14840634918417e-05
2.07056733139097e-05
2.51224660319256e-05
6.23086619778335e-05
6.98324648029623e-05
9.99965219600164e-06
4.70139764556619e-05
5.43694242493323e-05
9.1228374483514e-06
3.40934232648693e-05
4.67189599456071e-05
3.37042047579227e-05
8.172728034786e-06
3.6900589219173e-05
5.97528479627063e-05
9.88009475026314e-05
5.64455645089873e-05
9.32864902750099e-05
3.8126417107541e-05
6.15196251009128e-05
7.55863903298116e-05
5.63425959642286e-05
6.4887557848567e-05
2.78302264086486e-05
5.45145589877895e-05
3.7875648338631e-05
4.28857976205514e-05
6.30401373842216e-05
3.68006802940039e-05
4.01708025579215e-05
2.65764954720294e-05
5.80412438832245e-05
3.97458415863752e-05
3.59972075650217e-05
6.71548802347411e-05
2.18030273736982e-05
3.63681964876704e-05
3.68143362493113e-05
7.01804318998095e-07
2.27585102000255e-05
1.80299863028631e-05
-7.59198404200054e-06
4.24778184808793e-05
2.58241464020901e-06
3.99600748208117e-05
5.63514185691304e-05
3.86628690641624e-05
3.09026975994293e-05
3.2519027255292e-05
2.29684365100211e-05
1.17300185515322e-05
4.50633172982959e-05
-2.00505917838503e-06
3.05558367574212e-05
3.34313399519619e-05
1.76323094903641e-05
-5.24691008461099e-06
6.14217376638842e-05
5.14190225768682e-05
3.84273654375757e-05
4.37715990191951e-05
6.00312169517107e-05
3.2461984493448e-05
3.65338942514808e-05
4.74280434663405e-05
4.62221383758009e-05
5.19360069594547e-05
4.81781561964502e-05
2.93820506592505e-05
6.04661971299143e-05
6.09896487073741e-06
6.10232062391573e-05
1.85801995273288e-05
7.15432948295575e-05
4.34064805775401e-05
2.39881586097431e-05
4.40057489276069e-05
3.22957070336203e-05
7.39673732424273e-05
2.63539216322697e-05
3.69271117884096e-05
4.75681496219165e-05
1.69715705851573e-05
4.90925062035262e-05
9.59374468004684e-06
3.37888609458728e-05
5.22188582257838e-05
5.34846796013767e-05
4.42635038996711e-05
3.93928582246653e-05
1.10235983478144e-06
2.36312540945222e-05
2.83775154587263e-06
1.80424833074096e-05
6.64065090233965e-05
1.87456933147991e-05
2.60712187559035e-05
1.42823902783764e-06
5.95943599221563e-05
6.06096866337995e-05
1.20585608529932e-05
5.77386755402686e-05
9.61674284026442e-06
9.04847538942665e-06
3.32382491586798e-05
-1.06198902427369e-06
2.03987117917363e-05
3.04435567507048e-05
5.20065250875012e-05
4.96895279448304e-05
3.51059725408011e-05
6.26928113510677e-05
3.63349933495614e-05
8.75500884540475e-05
-2.65675359991368e-06
6.5079192395142e-05
5.88235945663561e-05
3.51062403524744e-05
8.66604095597433e-05
4.51266594550718e-05
2.40458429399914e-05
8.33357497937059e-05
3.18017109598839e-05
3.17323483720778e-05
3.68247406289647e-05
3.26364824923703e-05
2.25149822766428e-05
1.89594654758264e-05
2.9347594522922e-05
2.86925813289405e-05
7.54490069464523e-05
4.72741913180921e-05
6.04827214723699e-05
6.54101727222727e-05
6.30703809895723e-05
4.67948636228821e-05
9.78426239997717e-06
-2.61672241264283e-05
4.07350577760433e-05
7.99964139624133e-05
6.90141529103548e-06
3.27995749576884e-05
3.56392368557764e-05
-1.72743808624252e-05
4.17307717703246e-05
3.52019496878668e-05
-3.4743052415856e-06
5.17716848679077e-05
1.15064386840537e-05
7.26819416546486e-05
1.57361814377382e-05
7.70552048062444e-05
-9.82391166214762e-06
5.85667206693045e-05
2.03249695307863e-05
4.89614315016156e-05
6.57914615429709e-05
1.1998609815768e-05
3.01072600192704e-05
4.69524114902599e-05
5.73052262989585e-05
5.01637604526924e-05
7.42223346622727e-05
6.63101229869463e-05
2.60064269196733e-05
4.2243730274959e-05
2.93659443019226e-08
7.17951338827277e-05
5.3665766038428e-05
5.84711104953982e-05
1.4501489810711e-05
5.52424963416822e-05
7.24760008024882e-05
5.37565092583233e-05
6.10121661165716e-05
1.19931923764143e-05
5.61143112424669e-05
5.76070906086134e-05
3.03724679703851e-05
5.41158230553617e-05
4.37178213220717e-05
-1.28669530270717e-05
1.57516553667254e-05
2.34440024638788e-05
-2.38031354287157e-06
2.27546497800616e-05
-1.75257262666453e-06
3.47839759904759e-05
-2.06273068202562e-07
1.62431055720934e-05
-2.55168749564688e-05
-2.4112794331002e-05
1.48551791163266e-05
-1.05697756817781e-05
-2.31483051385495e-06
4.61327100182702e-05
5.50163148003372e-05
5.2407595171934e-05
7.35092866136921e-05
3.2167952051345e-05
3.92794983300157e-05
1.82780377139256e-05
2.96887094390085e-05
2.29237642362609e-05
3.35569030830229e-05
6.2126270070279e-05
3.49129359684186e-05
6.7465743302359e-05
1.41570308659091e-05
4.49095840625089e-05
2.63992609645688e-05
1.2164263159342e-05
1.72979000567134e-05
-1.20842418543534e-05
2.43993413508107e-05
5.91727568847963e-05
5.93571362944021e-05
3.14399490449503e-05
1.86733292156472e-05
2.85741334470407e-05
2.87009241051052e-05
4.28244252428069e-05
2.9653141628271e-05
1.29769912823621e-05
3.91627322947121e-05
3.19632399223771e-05
-1.73011213961857e-05
2.66731461190476e-05
3.85338356015861e-05
6.71645015678574e-06
3.13251007399369e-05
-8.67573465426615e-07
-4.93439395831131e-06
1.55243342868843e-05
6.0164098995322e-05
3.02764257546842e-05
3.87736676312609e-05
3.74166036824084e-05
6.0408480603479e-06
5.10804034165994e-05
1.13702436722208e-05
4.33498797663773e-05
4.86716337907966e-05
2.7667476347976e-05
6.63760544198965e-05
-1.04034067993213e-05
6.96588846811564e-05
2.9718257334479e-05
5.60705622074234e-07
4.06274482263721e-05
2.25592268644821e-05
8.80065276043939e-06
5.7835403235457e-05
6.41393004618419e-05
5.99582733032801e-05
1.58172803237651e-05
5.5216306587013e-05
5.07952655403017e-05
8.80542746729693e-05
0.000102866626212699
5.07095199101993e-05
6.26823734496023e-05
5.46397056675806e-05
1.93276313339285e-05
3.85743177288846e-05
2.6997162180185e-05
5.82477325554058e-05
2.70154449887027e-05
7.4204882782394e-05
6.39789806782939e-05
-3.27625536787189e-06
-6.28853991876027e-07
3.72149918947168e-05
2.29407844580224e-05
1.37493327745042e-05
1.08680455985385e-05
4.67968584422107e-05
5.28771367639523e-05
2.46649665018676e-05
2.44502439915085e-05
4.65534870696345e-05
6.75563103519254e-05
-1.9158951269921e-05
7.25851658644799e-05
2.86849102990256e-05
6.82765483357286e-05
2.48193905429135e-05
-9.39112945338513e-06
6.13954046963153e-05
3.25607496135796e-05
1.86937874427696e-05
4.65176181812566e-05
2.51922540191404e-05
2.55849554476993e-05
5.88489465420459e-05
7.12543323309554e-05
6.76664498041752e-05
5.13063402871105e-05
4.07431167332696e-05
8.67149115647533e-05
3.20650089133986e-05
1.30955816024705e-05
8.2894150310813e-05
6.73010437160668e-05
5.7581765356306e-05
2.80331242620188e-05
4.67931682490769e-05
2.65664577180281e-06
3.62386729924907e-05
3.33958409423501e-05
3.17370833647297e-05
1.16388168319353e-05
9.52566189371709e-05
2.01516112835029e-05
2.86182914442901e-05
3.44219323143585e-05
2.72419923548716e-05
1.56309042441204e-05
-3.1612614021035e-06
3.41646185031958e-05
2.62758522295663e-05
7.93256777257255e-06
5.41367168735138e-05
-6.38469081915371e-06
5.92622921838739e-05
1.47323254303683e-05
2.54224609444753e-05
7.37892936995667e-05
3.32944083211032e-05
3.64196958885934e-05
-2.71842811185021e-06
3.54258474636509e-05
5.86246768905641e-05
3.12775271018249e-05
2.46455963108127e-05
4.10770156296404e-05
2.99899713649649e-05
5.62368059320261e-05
4.06152969451861e-06
1.6379595782308e-05
6.41238062435217e-05
3.34867568775057e-06
-1.35467876738828e-07
4.78240904692772e-05
5.46156072478459e-05
3.37172583702599e-05
-4.82106367452126e-06
-1.62348209537286e-05
-4.33892858433881e-06
4.54086950078716e-05
4.94518031114614e-05
3.24557243262989e-05
1.59406178685692e-05
1.84907481932062e-05
2.83104122386882e-05
4.3021822711943e-05
-3.57947929010379e-06
1.98106137426614e-05
4.81216368197265e-05
6.1553369309507e-05
0.000106089575166725
1.75386994862789e-05
3.62925971692159e-05
5.49943039866811e-05
4.28941316200633e-05
2.68509049459573e-05
3.07270417902025e-05
-5.63677241221275e-06
4.17719621717131e-05
2.17485017202581e-05
1.17896885405679e-05
4.18218363375249e-05
