# Supplementary material for: Research on computational propagation and identification of mine microseismic signals based on deep learning
Source: PLoS One. 2025 Oct 22;20(10):e0334641. doi: 10.1371/journal.pone.0334641 (PMC12543183; doi:10.1371/journal.pone.0334641)
Supplement: S4 Data — (ZIP) [file pone.0334641.s004.zip › 000100700000408.xlsx_0.txt_24.txt.txt]

1.67280719213874e-05
4.35155177316908e-05
3.11456421861079e-05
8.95480762840765e-06
2.10278468675344e-05
3.34953812018998e-05
4.0625501025446e-05
3.76415360744035e-05
1.75026612675133e-05
2.11959730301127e-05
-9.17806729374254e-06
5.37194679662458e-06
3.94572696708995e-05
4.16187345503827e-05
5.78954234794846e-05
2.70965335069814e-05
5.0634726163379e-05
1.25773972153091e-05
5.81521759813946e-05
2.51070399112351e-05
3.44643444238132e-05
2.99839652871342e-05
5.17991319559382e-05
2.21648708429102e-05
2.62401434558011e-05
4.80273571741087e-05
2.60325713125062e-05
4.420374235446e-05
2.83795484706267e-05
2.91086136954553e-05
-1.81272305137888e-05
2.65812229908313e-05
6.19238452908684e-06
4.93825010634271e-05
9.49863004561242e-06
3.31569229613766e-06
1.80763528576395e-05
1.68796386701298e-05
6.38329702176719e-05
3.25446812678734e-05
3.99542698077514e-05
4.64590544616854e-05
3.82125518869576e-05
3.17795042049474e-06
1.66578391523956e-05
3.08979897793059e-05
1.13049492807236e-05
3.45614510609621e-05
2.51590689471831e-05
6.18186831570768e-05
2.90579519797324e-05
1.1548909866315e-06
6.22724692451832e-05
4.33845447889873e-05
-5.25298356383917e-06
8.1576125865705e-05
5.53829880996698e-05
3.35850180608677e-05
5.24537534525857e-05
-1.16953197351811e-05
2.49093276365202e-05
3.88662548650691e-05
9.00436549437297e-06
5.74444003880897e-05
5.09024713298725e-05
3.06556190349199e-05
-9.13085219199665e-06
2.51280572736646e-05
2.13270359005466e-05
2.80408632955437e-05
2.87203338429656e-05
7.32914388909518e-05
3.3836362033787e-05
4.74602778318258e-05
1.18920800623987e-05
2.61905856953837e-05
4.12392129138188e-06
6.47715685047064e-05
1.7139701403449e-05
1.36022713918896e-05
2.71299372697929e-05
6.67043148145455e-05
7.03483377337861e-06
3.93938616671752e-05
3.5469359667399e-05
1.67242498743527e-05
3.52433059291459e-05
1.26121041205714e-05
4.73058630791236e-05
3.19396461077795e-05
4.94624484144394e-05
3.15093927755029e-05
5.0005387905623e-05
4.87221450641607e-05
4.1237677586045e-05
3.30291423727782e-05
-1.4744804613315e-06
5.27336649795673e-05
3.69638558907801e-05
3.79095258053319e-05
8.02952118311525e-06
5.4742563566454e-05
4.05372202397538e-05
6.88640827337553e-06
1.31277933208345e-05
-2.86487351554825e-06
5.25881247691128e-05
5.39298044295184e-05
4.92291704843992e-05
3.22202347107305e-05
4.04619708798737e-05
5.29039092198694e-05
6.9448177540557e-05
3.50181994937877e-05
2.18201946356276e-06
4.27001234722573e-05
5.05190660774887e-05
5.56503523107235e-05
6.66508209722162e-06
3.67693350634644e-05
4.76705431306548e-05
2.69267471977175e-05
3.10570834706613e-05
2.24006583579836e-05
2.79565434235995e-05
4.2646633927984e-05
3.10030491546837e-05
3.88451076356714e-05
4.27979103746777e-05
3.3138406361165e-05
3.64564716498437e-05
2.39730485148028e-05
3.0429267082519e-06
3.63197394078234e-05
4.35085514381676e-05
3.44442882245657e-05
6.88156307075491e-05
4.35388180642053e-05
4.09660310340075e-05
3.43885446210514e-05
3.86682304113874e-05
2.31112162756631e-05
6.14107662689193e-05
3.48129590016917e-05
2.48007748769289e-05
3.79005554029446e-05
-2.33754418065171e-06
2.39372251112713e-05
2.14450826300086e-05
4.89447649462162e-05
5.05646977593232e-05
-4.3802068398207e-06
2.74171472079216e-05
2.32800149522418e-05
4.69345839328923e-05
2.83746958697063e-05
6.15243137922276e-05
2.2088461562288e-05
6.13324473372164e-05
5.728453759413e-05
2.23761757564445e-05
1.15021617548927e-05
2.2043271693636e-05
1.8095211549159e-05
2.22864329168941e-05
4.0031552713831e-05
3.37557202014756e-05
2.2477515552519e-05
1.80093464989889e-05
3.33377490239343e-05
6.8295449735906e-05
1.65677910628728e-05
4.21793963416711e-05
5.41742994997017e-05
4.2663394974093e-06
1.84029619872735e-05
2.90367414197945e-05
2.87704429653937e-05
2.07527268860003e-05
7.16107963079313e-05
1.52846148585961e-05
8.10605077526821e-05
3.33739550362392e-05
6.82560138171385e-05
6.09576826450758e-05
5.1929210722353e-05
3.92780482150106e-05
1.87841736510828e-05
7.07845600160186e-05
6.43462240126913e-05
5.85569925795867e-05
7.17419739914297e-05
5.98665816407944e-05
5.6342408955748e-05
3.61502945208505e-05
2.89039229969747e-05
3.84366191281146e-05
1.83884885000126e-05
2.93343046645938e-05
3.01524353101381e-05
3.61177858249299e-05
4.00811681587701e-05
3.10058110526297e-05
1.15664523564625e-05
6.13321762790602e-05
3.51872549793068e-05
2.81550566553324e-06
3.10264167252061e-05
6.27781784100646e-05
2.79621722953443e-05
-4.48963517071686e-06
2.45739716270138e-05
7.14074721000381e-05
2.63736608141572e-05
5.98917928737625e-05
9.34023234077089e-05
7.53632145894884e-05
3.80923751903317e-06
5.9333008167234e-05
6.14354287359857e-05
1.86111124053187e-05
1.92878728698066e-05
1.70042239961002e-05
4.06037769086168e-05
2.70158817474939e-05
3.19849503390418e-05
5.54652465291349e-05
3.13830028284908e-05
4.71379533288857e-05
6.68520794685313e-05
1.73212576707828e-05
2.59523271095425e-05
3.73431752942502e-05
3.98090176186476e-05
2.05273788650262e-05
6.12071284078794e-05
1.39908309407015e-05
2.23460814115035e-05
4.47032487622974e-05
4.14306785543308e-05
4.99723314497899e-05
3.32442659734139e-05
5.37432095776855e-05
1.46189418705649e-05
4.54348649684478e-05
4.48547036565213e-05
2.98643071006348e-05
4.26150547535049e-06
4.61844240800538e-06
3.41922251377642e-05
4.77516598569698e-05
4.298748606552e-05
1.08377497892554e-05
1.62683378520242e-05
3.55062642887819e-05
9.29066689555981e-06
-1.02825223724847e-06
1.22218473625286e-05
9.34811996578148e-06
2.72460605208269e-05
4.14484044581245e-05
3.84291266983621e-05
-2.00148293537025e-06
1.39614881381164e-05
1.74363503430298e-05
3.67757695666176e-05
3.12501670372695e-05
5.37705970094192e-06
4.32363135111917e-05
3.44355828304761e-05
1.03059770244297e-05
2.89719192518969e-05
5.17109288118517e-05
2.23227238394928e-05
3.66463565678533e-05
2.47363881600183e-05
1.59019330864344e-05
7.00201551284245e-06
2.72192782776078e-05
5.0477837208658e-05
3.787142542413e-05
1.98489349315617e-05
3.49913550805669e-05
3.75065802955851e-05
1.30554826301924e-05
4.58687745481801e-05
1.54523664091519e-05
1.40698742145028e-05
6.66897203232691e-05
3.37962570105449e-05
6.15453760696845e-05
3.55517855581556e-05
5.89133968558566e-05
2.18627371018595e-05
1.81021758364499e-05
4.44549070369279e-05
3.86114957469765e-05
1.7920177163929e-05
6.51115013304645e-05
1.34498856819224e-05
2.74805013885031e-06
3.28598164923842e-05
3.70855754492685e-05
4.93939423462166e-05
1.50229799255593e-07
1.3117833357342e-05
3.4243726498534e-05
4.88312489012181e-05
2.81538195539185e-05
3.9878374455244e-05
4.114092795839e-05
9.64457119353822e-06
3.18504052153853e-05
6.08754203808229e-05
4.98493590774122e-05
5.54410692228953e-05
3.593879262486e-05
4.75988651531837e-05
7.42382401418392e-05
3.3095595793738e-05
3.4593687561405e-05
1.47795439662327e-05
5.10126241248643e-05
2.93377415466902e-05
4.24021957630287e-05
2.91890940946277e-05
3.23297105031045e-05
1.95263427206716e-05
5.58034122361078e-05
2.63603712174432e-05
3.87644122057647e-06
3.20611854767667e-05
5.94950239783856e-05
1.05594528282764e-05
3.98391673341805e-05
2.40472179329619e-05
2.40435186302082e-05
6.03271819289356e-05
3.79508745616015e-05
3.41756559790552e-05
3.52031978886649e-05
2.56878245594793e-05
2.38663407618374e-05
2.72433121523181e-05
-5.03245028686406e-06
2.61654333367004e-05
1.88350612221552e-05
1.58688781062586e-05
6.62210542875612e-05
3.09692397784943e-05
3.45674266109961e-05
4.25446528527763e-05
2.84046209673979e-05
4.55191614720648e-05
3.17702549924776e-05
6.10778358110643e-05
5.83666349300437e-05
5.05011368163054e-05
1.87284974648317e-05
2.76422878706481e-05
5.16209403998597e-05
5.17417556125084e-05
1.12399507622624e-05
5.30306853296267e-05
3.19977015645324e-05
1.6421751187799e-05
2.98039977475739e-05
3.98666524934694e-05
2.06346629635876e-05
6.78306383185883e-06
3.70431967364775e-05
4.74666303736292e-05
4.98179238893932e-05
3.27628753891564e-05
4.73082361324755e-05
1.83525104865145e-05
5.97780361525665e-05
6.39129026925793e-05
3.50566931332768e-05
3.69393378881401e-05
5.67085066625707e-05
-1.33151658634114e-05
-4.32205069609935e-06
1.46524106397974e-05
4.1655721350863e-05
2.05341769765729e-05
2.75920920029819e-05
4.79171185046622e-05
-1.23459312411665e-05
6.61575456464428e-06
4.37972078900362e-05
6.63441000441438e-05
5.2498882911565e-05
5.27827982300742e-05
1.94839657243302e-05
3.28049186283621e-05
5.60855798441141e-05
2.85827171815883e-05
3.80291021295246e-05
5.80459469971854e-05
6.60495567876851e-05
4.49742066318979e-05
3.49587843218451e-05
3.31024205295582e-05
3.02634664665522e-05
5.95472276394422e-05
1.95482868021702e-05
2.16657930870661e-05
2.24192373758591e-05
3.50196646134719e-05
5.36661590975918e-05
2.16526532381895e-05
3.94570501424745e-05
2.41605030415172e-05
1.64967438718449e-05
5.62071809506745e-05
3.67655600284353e-05
1.53912766080854e-05
3.005660689741e-05
2.06076876143587e-05
3.10956418638451e-05
3.00499352716374e-05
1.60766822579401e-05
1.30199214566958e-05
5.94013271523238e-05
-2.45547832913397e-07
2.23605572484569e-05
5.02056309074862e-05
-1.02870987797205e-05
3.84641995045466e-05
2.84020510600427e-05
2.01882793910047e-05
3.18802550235368e-05
5.43920956650944e-05
3.69380238765636e-05
3.98990939628063e-05
6.4964095029605e-05
7.06731426958223e-05
3.5892690878445e-05
2.43048632149155e-05
2.04133393293962e-05
8.49348189376447e-05
3.22500135097337e-05
8.76114266337309e-06
1.8648332453635e-05
3.94158569822547e-05
5.06302586011857e-05
6.05588877937982e-05
6.44279957128438e-05
5.55953538342341e-05
2.7500361984184e-05
1.1216819784343e-05
7.66278630803565e-05
3.9183901602805e-05
5.62849590763718e-05
-3.68261050125897e-06
5.20428374014642e-05
2.2768361974338e-05
1.62566678814303e-05
2.42543063066671e-05
1.51492855900504e-05
6.9287364800766e-05
4.27309381544021e-05
1.36798018688812e-05
2.33065297785109e-05
7.4598103114894e-06
4.24448306165716e-05
5.34712071223395e-05
5.43732668531845e-05
1.12038099289247e-05
5.65926906725107e-06
-6.87058938437176e-06
1.17584729043217e-05
2.30738795118107e-05
5.2858128369087e-05
4.86118805184151e-05
6.51665768661599e-05
2.11218113770247e-05
4.62784445014428e-05
9.27867429013761e-06
4.62645424430253e-06
2.4212454743838e-05
5.58321415717069e-05
4.2067188074856e-05
4.55229207340015e-05
5.64147063170491e-05
4.86684292822223e-05
5.3398902271717e-05
4.76675200353077e-05
4.50379947455492e-05
2.21474631240377e-05
2.11786312923881e-05
4.37704792451117e-05
1.68123180141815e-05
1.93821287071314e-05
4.50784537586477e-05
1.50959218297054e-05
2.00537979451972e-05
2.23711934352178e-05
6.93047493483091e-06
4.24005833577204e-05
5.14509389016322e-06
5.66949797890909e-06
3.36689917371104e-05
4.77588301908889e-05
4.58296068383412e-06
9.69545648293547e-06
4.47007937763789e-05
6.18301470391973e-05
-2.97248326291081e-06
5.20151458678036e-05
6.8641128519303e-06
2.73967496872257e-05
2.4240866184525e-05
4.16197580421309e-05
2.13720849748902e-05
2.05592793892367e-05
3.39467078279401e-05
4.8111014199946e-05
1.35318895166221e-05
7.81423691126326e-05
4.89925305981844e-06
5.68863644321216e-05
6.23166309934563e-05
4.84527679252229e-05
5.43167778387535e-05
8.03713104911954e-05
3.51307419170849e-05
3.35748249276467e-05
2.8106946613615e-05
6.02918987399438e-05
4.86331551234261e-05
4.77261664955246e-05
3.08850705123477e-05
4.20220636389598e-05
3.25668070545047e-05
4.02354207861105e-05
6.01888507435331e-06
7.50690797318455e-05
7.85023273435483e-06
5.5046290971891e-05
1.10347145801065e-05
2.23430831852795e-05
9.05413441805394e-08
3.74302956387303e-05
3.73575555626666e-05
3.18817280275779e-05
6.97635471215681e-06
1.95325029831454e-05
-2.01063453520564e-06
3.35913054229543e-05
2.2645709186169e-05
2.43176053346436e-05
1.27674540976693e-05
3.97312322666525e-05
3.16239773034331e-05
2.36806008561252e-05
4.63779099384783e-05
7.46050439977778e-05
2.33224619882088e-05
4.03784177301627e-05
2.45917908221662e-05
3.69621213328923e-05
1.43154777474598e-05
3.75405243460009e-05
2.04059831494484e-05
4.55652534176629e-05
1.10642021513153e-05
8.31461854697261e-06
1.41101252906536e-05
6.23683522910608e-05
2.72679274124076e-05
2.42815979935575e-05
5.48972664891134e-05
7.29779251409862e-05
2.07759800525518e-05
3.039439815602e-05
4.72044317194125e-05
4.73457790930074e-05
5.37338330658744e-05
5.4987030092809e-05
5.95589411916261e-05
8.90093994099498e-05
2.05167637744495e-05
9.40066045813807e-06
5.67087724222196e-05
3.04255080317209e-08
3.64295619719694e-05
3.18925434069927e-05
1.47556410342536e-05
1.80235698610051e-05
-3.547525385404e-06
2.43477338369399e-05
2.13988373430787e-05
5.56329008309755e-05
5.45888160612234e-05
1.35713815827236e-05
3.83130810097415e-05
-2.04392553496629e-06
1.1840084767469e-06
2.18196088898766e-05
8.71443492913217e-06
1.29765220631752e-05
7.40228932271531e-06
3.36971086270651e-05
1.80132024354846e-05
4.89405629152958e-05
1.29788070150868e-05
4.0433595752009e-05
6.2010943284694e-06
3.30756771743009e-05
-5.71116872219077e-06
5.21854473835615e-05
4.84121951388887e-05
4.21193272450609e-05
7.05960050026659e-05
2.20485035628651e-05
5.29835462818833e-05
7.38956696072578e-05
3.87547159702331e-05
3.84610532573936e-05
4.34626505989832e-05
1.74363634693148e-05
3.19915187625987e-05
3.65479784824642e-05
2.39516998286944e-05
1.14417355780533e-05
1.73033966198321e-05
2.57059741689926e-05
9.96579938553325e-06
7.03105589341515e-05
4.14537849414051e-05
2.03469194901139e-05
2.31199798121924e-05
2.70059784815426e-05
-9.26413915055039e-06
1.35705469087741e-05
4.4765565789934e-05
-4.01881824555735e-06
1.59910095423882e-05
1.62607449953538e-05
2.983035978366e-05
5.14718129248359e-05
3.24997597457128e-05
2.82159335807263e-05
1.76269945253938e-05
3.96310657210868e-05
4.11007227409026e-06
4.6339422281632e-06
1.96834573668059e-05
2.30200277169107e-05
-7.84514662908264e-06
2.52939877106856e-05
7.55542528985238e-05
-9.52939184046918e-06
5.13771472012322e-05
5.2555838791467e-05
2.20301628664264e-05
4.49973051822345e-05
2.58491495570272e-05
5.02735836805955e-05
7.06672342631816e-05
2.18536961199239e-05
4.24261352702038e-05
7.47831671770093e-05
2.79904417340186e-05
2.57031050411631e-05
1.31690248775033e-05
4.42795899878884e-05
8.37888903207745e-05
5.6339197594721e-05
5.42924417958718e-05
3.23124412262659e-05
2.24256858159288e-05
6.68064316927212e-05
3.60091744302794e-05
7.66599076815661e-05
4.48457541373397e-05
4.53700792025349e-05
3.8881538271352e-05
-1.04294487994296e-05
4.5372712510602e-05
4.66247201423061e-05
4.16144306700716e-05
2.99438050374426e-05
2.99073896372532e-05
3.62083503165661e-05
2.35184116715245e-05
1.91929656291014e-05
3.64686327825098e-05
3.41513033151781e-05
2.96423724329535e-05
1.45511191421479e-05
4.77778307647614e-05
6.75243953575007e-06
3.47199194388e-05
3.44195622161469e-05
1.82914060157242e-05
1.34873955269686e-05
2.9615049400358e-05
1.8844837293006e-05
3.17294597796111e-05
-3.24670259808608e-06
4.00749679269169e-05
-2.57735946943933e-06
3.2996670824629e-05
1.48964594607397e-05
4.40213860057746e-05
4.85584727842151e-06
4.13171184553683e-05
3.94854857749184e-05
1.93522877678999e-05
2.56881133602751e-05
5.59528373029788e-05
6.21161340696355e-05
2.67678248656956e-05
8.05755950236955e-05
5.0967811822027e-05
4.15213688424091e-05
3.18458120636047e-05
4.79232129321756e-05
3.96789124956609e-05
3.54071200145232e-05
2.7082034665072e-05
2.29150841020111e-05
5.74074844398924e-05
3.2737218344147e-05
4.13186068703717e-05
-4.54531549141726e-06
5.87308639704651e-05
2.62929323675151e-06
2.13067582086944e-05
3.71127949668914e-05
1.02363228901945e-05
2.46072446815313e-05
3.45207623885041e-05
2.58304630852849e-06
1.37882401749171e-05
-7.46744559989461e-06
-3.506258624136e-07
7.25209780325456e-06
1.98280996612529e-05
6.5678500049241e-05
5.23617955954185e-05
3.04882967578393e-05
1.6898812786952e-05
4.02144378981611e-05
-4.19889173258645e-06
3.06969197088116e-05
2.53154989552144e-05
1.58960944284345e-05
5.17489454703928e-05
5.41677471064066e-05
2.13038978988402e-05
5.73910297077676e-06
3.41993145233693e-05
4.26056745377977e-05
3.10300836583585e-05
4.87082906292409e-05
4.12433382898749e-05
4.56392123865795e-05
4.83929758329487e-05
6.5270280581956e-05
3.76233791822965e-05
2.58264463915716e-05
2.69797293973986e-05
3.15265373008889e-05
4.1589859155355e-05
6.38953161942254e-05
6.35186168771059e-05
3.90980312091605e-05
3.47668460675359e-05
4.70591415884041e-05
1.66800834672783e-05
4.72681637475192e-05
5.57007262265799e-05
1.14432725993318e-05
2.33299715795937e-05
2.1300070091323e-05
1.30119682266223e-05
1.57072765027649e-05
-6.16185538093369e-06
6.19453688295453e-06
-3.16974020901607e-05
1.63877653475755e-05
2.72622654084622e-05
2.86867757841377e-05
1.62407040761939e-05
1.55593709791827e-05
5.64589510488337e-06
3.15761714135542e-05
1.76502235060076e-05
4.41513289679214e-05
3.91464155117639e-05
2.12420989896484e-05
3.58970075223895e-05
2.6896035612657e-05
4.99185719713676e-05
5.61727888350348e-05
2.72216587413266e-05
5.96128316655788e-05
4.03989267276892e-05
4.34214732182719e-05
3.95676966868951e-05
4.40523348275772e-05
4.43131807552164e-05
6.70158417298487e-05
4.28192519237461e-05
2.69770916233777e-05
1.40177455315363e-05
2.14509586053188e-05
2.36668101066769e-05
5.36405162105492e-05
6.15449422882722e-05
3.23173262441256e-05
3.34882320887775e-05
3.29795037574227e-05
2.40357590560918e-05
4.58029494891665e-06
2.23677689872904e-05
2.21860330714439e-05
1.12536079450686e-05
6.94514861328786e-05
3.34433641623774e-06
4.84600455934654e-05
3.3922650643269e-05
5.65768465872793e-05
4.36906648454606e-05
-7.36769706514243e-06
2.40331348817689e-05
2.54375317483484e-06
1.81054436384001e-05
2.57866728459898e-05
4.34428594416271e-05
1.43469217914775e-05
6.51709897863827e-05
2.50028321332939e-05
3.57382178239576e-05
5.76153352334512e-05
1.56745544233449e-05
4.16950587686917e-05
6.24270689576556e-05
5.06483358291925e-05
4.42103970804705e-05
1.03398999293233e-05
5.1844229047319e-05
3.27806384614762e-05
4.19365745390296e-05
3.92280558797774e-05
3.27791941189241e-05
1.61433164831705e-05
2.09168452209287e-05
4.035387442947e-05
3.36146128918091e-05
4.83538033592096e-05
5.84701264602825e-05
1.81170702939629e-05
6.12285075187024e-05
8.17014587660078e-06
4.605712474848e-07
1.6226744924978e-05
8.61172903179269e-06
3.64211046495469e-05
2.25050971493838e-05
5.64912812060402e-05
5.51280171346352e-05
2.95080232503824e-05
2.63991566972743e-05
5.08506256503275e-05
5.83955951181161e-06
2.93235351940233e-05
3.3028935834342e-05
-3.79701566523754e-06
2.00055970820693e-05
2.97206945853856e-05
2.55090538807621e-05
5.79191761393429e-05
4.59685475382224e-05
3.75087793708895e-05
5.76402170248557e-05
4.54611573468616e-05
6.34062836838885e-05
2.97573306259397e-05
4.61523979782579e-05
1.92121123453833e-05
2.92771661637311e-05
4.61551878090463e-05
4.43736707406508e-05
2.92942718493916e-05
3.13023560179028e-05
3.24141017475101e-05
2.26269319718833e-05
3.50329702863789e-05
3.76643782709557e-05
3.5199528050066e-05
1.37400166775087e-05
3.75654869410758e-05
4.35956835074443e-05
3.09537804783333e-05
3.76938235309176e-05
-2.23730647234092e-07
2.73854618946641e-05
6.04321606020986e-05
2.79938421052119e-05
1.78190849246831e-07
6.95920776327343e-06
2.64068886886576e-05
3.19114094053496e-05
4.47797898414653e-05
-2.43775647797783e-05
4.47099810859545e-05
8.63287237104856e-06
4.0793971981809e-05
1.48754297497946e-05
8.42748139934571e-06
5.18308425729853e-05
2.0995433249783e-05
7.15402707910632e-06
6.32598305860132e-05
-2.73173256328295e-06
2.81169529710071e-05
1.76502478497714e-05
2.92034425488715e-05
4.71993810964939e-05
3.5632875089034e-05
3.21761669221531e-05
2.15818668342592e-05
4.41576536535037e-05
4.69721664199368e-05
2.89650756454755e-05
3.789954512485e-05
4.25910699040527e-05
3.42674402252889e-05
4.47695651719321e-05
1.26233689793945e-07
3.98273838044369e-05
2.87927024844586e-05
1.39601684535743e-05
-4.51753915157964e-06
5.44195397152115e-05
5.14144888372522e-05
2.23284633441014e-06
2.90925064390537e-05
3.12495180388427e-05
2.39578151149867e-05
3.84761974725648e-05
6.21265915313324e-05
4.97705069816195e-05
-6.24756288388793e-08
6.85915463924255e-05
3.80074990868438e-05
9.51102986246593e-06
4.2400795313158e-05
1.30955706671771e-05
-2.85577321133095e-06
1.52214772439875e-05
1.2531562046464e-05
3.54487189117969e-05
6.93613717938034e-05
2.06006850131269e-05
1.97061218006648e-05
3.66177998225603e-05
2.40438660289908e-05
1.37762274441798e-05
4.6447763400856e-05
1.72848422488681e-05
4.77177706700456e-05
1.71081335808358e-05
4.50387721561739e-05
4.55453438655742e-07
5.06315352784208e-05
4.05566749627863e-05
3.95526858080777e-05
1.93499146490634e-05
8.10613478840919e-05
-1.02415520876535e-05
4.595027234847e-05
1.69527287224862e-05
6.3832694824124e-05
2.44860076007695e-05
5.25363498380195e-05
5.92607172060607e-05
2.93472308491594e-05
6.04555200396444e-05
4.12878594543429e-05
2.45163841421734e-05
5.15271391415149e-05
3.67218032380746e-05
3.3700516090982e-05
5.49067945211073e-05
5.48290260261803e-05
3.36373350301041e-05
5.41200886824611e-05
3.52124976092521e-05
2.59445533350552e-05
3.22293678071989e-05
-8.81661213450498e-06
4.21133617802185e-05
4.6339635938646e-05
3.58700909090902e-05
3.05229148558522e-05
4.29331068430455e-05
6.27306554918987e-05
3.39523957344232e-05
2.32252579283691e-05
3.75714987617594e-05
2.76070032076062e-05
1.85662630741223e-05
4.78610684305864e-05
8.5218211789624e-05
2.42954414311909e-05
4.26133384479467e-05
1.79013835822803e-05
-1.11062093379728e-05
3.24544610011357e-05
5.38390160153646e-05
2.84826971522693e-05
4.87335569057772e-05
6.56188919714422e-05
3.91504433619673e-05
2.56440855245464e-05
7.28711682304693e-05
3.54842496847707e-05
1.65225878356266e-05
5.07126767755726e-05
4.86079625879965e-05
4.86356588136595e-05
5.52140005485137e-05
2.8701101677701e-05
6.81972366353585e-05
4.4582520721175e-05
5.53796370445264e-05
3.68147191782889e-05
4.42283165633044e-05
3.61701538023087e-05
1.98949680845805e-05
4.85201397940764e-05
2.07129851797649e-05
-1.58733487805375e-06
2.91228249089369e-05
3.38286066537117e-05
4.95504900336796e-06
1.22104071692215e-05
1.85807658170256e-05
2.95768918990045e-05
3.66557536132311e-05
6.84829855746371e-05
5.61602132294293e-05
2.25637138457208e-05
2.64625840766806e-05
2.94502375338202e-05
2.31644207385938e-05
4.73302429310943e-05
4.14222360496684e-05
2.98698360451256e-05
2.35376834774527e-05
8.26090063578322e-06
3.7378449768674e-05
2.40071628469042e-05
5.94999859118912e-05
4.79655839913097e-05
9.11584019379083e-06
3.1320438064543e-05
3.35834482936067e-05
1.30026330384231e-05
3.38868841226928e-05
3.75580575175454e-05
5.02500882530191e-05
7.61244618149034e-05
5.01425527979275e-05
6.16316713951028e-05
5.33877067954061e-05
4.72941165648114e-05
2.41580206226305e-05
7.0130536836494e-05
2.9913340651773e-05
6.37882610985299e-05
1.67432573100935e-05
8.91680204473032e-06
2.136056806962e-05
4.07031225171522e-05
2.29326709281997e-05
4.38427046477214e-05
5.50669367866011e-05
4.83008845657966e-05
3.74460255379918e-05
1.97846861685111e-05
4.3921131677103e-05
2.8126879630981e-05
-4.12850473599771e-06
3.4305610016084e-05
-1.83972681524881e-07
3.42897721680714e-05
2.3610194101528e-05
5.47937848514992e-05
4.56786784586943e-05
2.92127800314571e-05
7.72549959149968e-06
6.3575294782683e-05
-1.32481650751948e-06
2.51833755410085e-05
3.44935098515807e-05
4.38620762621916e-05
1.34156288258154e-05
2.13870093263831e-05
4.01357325374341e-05
3.99000101620698e-05
3.94943490313363e-05
4.58532795415994e-05
5.69481083523613e-06
5.20764548083747e-05
5.3831953797518e-05
1.87696441847644e-05
3.03387138395715e-05
4.05517067753772e-05
3.85803234355435e-05
6.64582604959013e-05
4.80456674396574e-05
5.96496475530623e-05
2.27462287241857e-05
-9.72262883303163e-06
1.70728757507602e-05
1.90322007244632e-05
6.45832951435563e-05
2.7893184789848e-05
9.35141373699907e-06
5.28411961940853e-05
2.4582006512755e-05
1.94650561327141e-05
3.63462193359754e-05
5.67436752706911e-05
-2.89153864157714e-06
4.0390107490682e-05
1.20928169055524e-05
4.35437521627565e-05
2.74299380120979e-05
1.14603762428908e-05
3.01751173627629e-05
8.88625740584703e-07
4.14934697744501e-06
7.22402765333176e-05
4.30769410172176e-05
3.79849853596082e-05
6.50426333863495e-06
6.29860171949609e-05
5.38585239664097e-07
2.8651375843882e-06
3.05363962947891e-05
2.70752559922131e-05
5.25787680948568e-05
2.35283227275697e-05
3.23556921370065e-05
4.44510390694661e-05
3.4474221073217e-05
5.80297710261139e-05
1.28487922857754e-05
3.52508964301693e-05
1.83400302756593e-05
4.51131804150194e-05
4.47966503750612e-05
3.85191217034876e-05
1.13250063289666e-05
5.00452755558926e-05
3.9652401892639e-05
7.37843900934904e-05
2.56445978514341e-05
3.71087391784776e-05
2.08872553480947e-05
3.59443725897801e-05
6.41745890918082e-05
2.37433829141684e-05
1.95357932034901e-05
-6.13489939592052e-06
-1.01615753308311e-05
5.96379992688416e-05
2.93495982100681e-05
5.83616351313477e-06
4.5355865018692e-05
9.13595735162366e-06
3.2824956921546e-06
2.7726295487441e-05
4.81398463213265e-05
-1.01759038829466e-05
1.88842885401624e-05
2.94272781620167e-05
-3.31863505884147e-06
4.26922301816305e-05
4.61414737158005e-05
1.40219129791775e-05
-1.95559529809035e-06
3.78788694069612e-05
5.81835900222588e-05
1.2762387960269e-05
3.46611800958927e-05
5.48189981901894e-05
1.12637955887724e-05
-1.49675510466055e-05
3.23823183557086e-05
4.23644006774547e-05
3.16124387542977e-05
-2.50622349144295e-06
4.00369278897224e-05
2.04183992951399e-05
5.20583622203003e-05
2.42055188566685e-05
4.1280145553468e-05
5.35997300072244e-05
6.37822764978952e-05
6.02451782763754e-05
3.98300191068535e-05
1.41662565317644e-06
9.50445439840338e-06
3.38207289705607e-06
3.00409861436603e-05
1.67316488908162e-05
2.26632834895679e-05
4.11806048081638e-05
1.55676768567045e-05
5.86383300731233e-05
3.62154801323509e-05
4.95545525169403e-05
2.35998111886532e-05
3.3804008920338e-05
3.3820244477872e-05
-1.64510720848587e-05
2.4218950590878e-05
3.39782319062769e-05
5.70243089179196e-05
4.93440580645677e-06
5.38385697482366e-05
2.98978132459981e-05
3.49701093450083e-05
4.72667955280719e-05
1.4525847263893e-05
4.45512265497186e-05
-2.40938654449948e-05
3.78329636324079e-05
2.92156848136832e-05
2.38856517152318e-05
2.76298757981229e-05
2.54425224090531e-05
2.07531895264891e-05
4.37581134374507e-05
4.231265576391e-05
2.45005505574459e-05
8.13536766344485e-05
4.49469246970482e-05
5.39136989137102e-05
-4.77874610316376e-06
3.43857649675268e-05
2.75020710074633e-05
5.14383018334339e-05
1.18987665265304e-05
2.48197738482802e-05
1.35683711438403e-05
1.69713983704498e-05
2.37994451945688e-05
6.27107275987772e-05
-1.31891286543392e-05
2.03451220265653e-06
5.55986574509701e-05
2.62211134021896e-05
3.4443103061565e-05
3.62463880839014e-05
2.48795867219775e-05
4.39330730546546e-05
9.2592992065469e-06
5.34707012620999e-05
1.93599978554448e-05
2.81746612808265e-05
4.0825083081455e-05
5.68114323020666e-05
8.87240133411364e-06
1.30205001082242e-05
5.7218595522437e-05
1.84699679228918e-05
-3.29496677049247e-06
1.62078999327891e-05
1.31798466883341e-05
2.60819656628677e-05
3.6944409866803e-05
4.25631436352397e-05
1.46366254891683e-05
6.33224126089464e-05
1.45609633001325e-05
4.12782716803338e-05
3.37517897518384e-05
1.60988287449066e-05
1.89174272989602e-05
3.92502741247156e-05
4.30549197615949e-05
-6.27059068474788e-07
3.60660961823484e-05
5.85487203395795e-05
4.33207155569236e-05
4.42780959783522e-05
2.88566865606774e-05
2.47920326863119e-05
5.24297166923448e-05
3.70386133894831e-05
4.03958194841329e-05
3.21497650195761e-05
4.59623338801377e-05
3.51122652384767e-05
4.45982157883409e-05
8.04480267178226e-06
6.34896465606264e-05
3.90697875605774e-05
2.94414087436975e-05
2.69969167396655e-05
1.6023461258082e-05
1.83355885062343e-05
4.66482465382864e-05
3.59774040279231e-05
2.95230187316948e-05
5.64330529160929e-05
1.09442876819785e-05
1.62498842515644e-06
1.92256782965199e-05
2.93724930621695e-05
1.57038378275788e-05
2.89972086805612e-05
-1.14377520589212e-05
2.67552313945206e-05
3.42782345850555e-05
3.62340647942724e-05
3.23704450296356e-05
3.9913239843368e-05
4.0128793219446e-05
4.77756179351684e-05
1.2188800561668e-05
5.33389524067909e-05
2.19542724175101e-05
3.35479139732431e-05
1.45731765601601e-05
6.20244106628167e-06
3.05908186032384e-05
7.45368187727199e-06
2.5427496999412e-05
1.63441169280012e-05
3.18447919689772e-05
3.95400192272322e-05
2.35188165797521e-05
7.94379785306193e-06
2.05388018785087e-05
6.25012898925147e-05
3.93110439312588e-05
5.78784025420252e-05
4.57408579363337e-05
4.12343841612055e-05
2.92749823977382e-05
2.49784751347389e-05
8.07931245763521e-05
2.96939236575509e-05
6.6807390240558e-05
2.77133128298949e-05
2.03146739108111e-05
2.9092582417948e-05
2.51249295823571e-05
4.21482865707604e-05
3.21941938004717e-05
4.51682883325175e-05
3.41084766447903e-05
4.77369154856742e-05
2.45270684554439e-05
3.37345428929019e-05
3.56685259272543e-05
2.51311790067057e-05
1.80753077635254e-05
3.6992006065123e-05
1.7786825948306e-05
2.42798122676273e-05
5.17212313763033e-05
3.93678641534142e-05
3.0310320813663e-05
2.90980365710099e-05
5.22046080692513e-05
6.63723297394826e-06
6.050638236156e-06
1.55757344902138e-05
3.75595808471564e-05
4.12497482227585e-05
-6.70100936538638e-06
3.25652248480566e-05
3.19506172045372e-05
4.10465335341737e-05
3.21794522287623e-05
3.43953740584372e-05
3.46275777841222e-05
4.54085771918396e-05
4.10486088740189e-05
2.99996733476845e-05
1.89369593594817e-05
4.06682841182482e-05
4.90149216819011e-05
4.86235871518197e-05
2.56746707833322e-05
7.87568543603222e-05
4.40561292215761e-05
4.83019260700322e-05
-1.26528814353309e-05
6.03418312278036e-05
6.04310004958739e-05
4.06958091649633e-05
2.12630287973869e-05
4.22854042479254e-05
4.32563224951908e-05
3.62425048731981e-05
3.29071548479203e-05
1.10788961060105e-05
4.22218335693128e-05
-1.6180164524278e-05
3.25415174769782e-05
6.27941317079851e-05
3.5266780844266e-05
5.10151514571312e-05
3.94039572655978e-05
9.85010533116974e-06
1.05376014608811e-05
3.34097730756018e-05
1.14459730286826e-05
1.81249093084811e-05
5.01055018997389e-05
3.46366218444043e-05
3.47599714216281e-05
8.14062243111461e-05
6.70127103494709e-05
1.78819908223859e-05
4.3075852920987e-05
5.00201060977635e-05
-1.75504454751126e-05
4.52290736211334e-05
7.29483008609687e-05
1.25486105843099e-05
7.43128600831227e-08
2.15361093711842e-06
3.54294588322606e-05
3.73914558478759e-05
5.15618672776983e-05
1.92357170867292e-05
3.31766797964246e-05
6.86849782962086e-05
2.79115854122982e-05
7.13142518630513e-05
3.42609463179598e-05
6.17736962248944e-05
2.04878516097095e-05
2.55339581342638e-05
-3.20274336810377e-06
2.5222787775537e-05
2.32843485607866e-05
2.99700340914065e-05
3.30347485917155e-05
4.28654157890054e-05
4.33461921660944e-05
1.62323197829158e-05
6.05933861620555e-05
1.86522389223216e-05
-1.43166419396663e-05
4.1313602909556e-05
5.38533921947945e-05
-2.04326500478771e-06
7.37428382445077e-06
6.06978535116456e-05
2.19199464113818e-05
5.30241097275851e-05
3.16640315177045e-05
6.07966454862746e-05
2.2683455284273e-05
4.61846758811464e-05
3.2019510210755e-05
1.63805960950693e-05
2.53064899420664e-05
-1.46228287749209e-05
8.55920467210954e-05
5.86849299348712e-05
6.73557028077674e-05
4.77074803248437e-05
2.76099311317463e-05
3.03323095600106e-05
3.07313316290318e-05
5.61946658360024e-05
2.7481622246005e-05
5.65594045302715e-06
4.70455828187323e-05
4.00155724133396e-05
4.32069422848339e-05
-1.85641241839141e-06
4.28954460839618e-05
5.5817172914423e-05
1.80497803443621e-05
-1.24368951680363e-05
4.25005202130485e-05
4.52560245903907e-05
2.92031106955068e-05
5.75197115944838e-05
6.29165599302462e-05
6.79962915152568e-05
2.22045237667595e-05
6.15858144185295e-05
4.67376581977441e-05
1.71722814952224e-05
1.3518092658405e-05
2.80583100596085e-05
6.58412396972966e-05
5.78105382046421e-05
5.14381000275249e-06
3.42174285774766e-05
5.68008806429783e-05
4.96959479179136e-05
2.92759211350106e-05
3.84582277929753e-05
-1.05611955330539e-05
1.21795836437815e-05
3.49923472760732e-05
1.89723900566532e-05
6.52786356427206e-05
3.7725471858036e-05
4.7549178816114e-05
9.77496722385138e-06
3.49649248263446e-05
6.0884169204833e-05
1.72875145994272e-05
5.09978664443835e-05
7.14578874845884e-06
2.37640830010863e-05
3.70611660244233e-05
3.65209475294847e-05
3.76524837829579e-05
4.69380834607562e-05
3.94571040397654e-05
1.42392786576334e-05
3.10950876205134e-05
3.23815915198055e-05
1.70910966941679e-05
2.1374136075518e-05
2.64258282129392e-05
7.20510126139445e-06
3.31241914089988e-05
4.28057312050498e-05
2.8887207418305e-05
6.48181351531943e-05
2.70273472418823e-05
2.98805117052528e-05
5.69961914421891e-05
2.01065299312484e-05
3.90570493103572e-05
2.85891411336811e-05
3.74427738846261e-05
1.18234954821615e-05
4.79866970945505e-05
6.8661498789455e-06
5.81022196256487e-05
4.6466406107149e-05
2.99922044742568e-05
5.86009981841427e-06
3.37766372765001e-05
1.60086273622578e-06
4.49874924037251e-05
6.99834094233504e-05
2.07862292720148e-05
2.64505199632534e-05
2.03920384685056e-05
4.33673479899896e-05
-6.57805073657242e-07
4.42719932487145e-05
4.12348835561146e-05
4.85018360422573e-05
6.97879642211119e-05
2.10031965070063e-05
2.85227310267474e-05
6.24635845621879e-05
1.52523617438642e-05
5.46451977412912e-05
6.93790077484637e-05
3.59898497107529e-05
4.29757094910239e-06
5.62404955284118e-05
7.39114233666068e-05
1.96683584795984e-05
3.6224217874007e-05
1.61914237005671e-05
3.62385261346999e-05
4.98863343103708e-05
5.1824862182732e-05
5.42456741197388e-05
2.60064255450139e-05
1.73037856561067e-05
3.93469922772484e-05
2.44224014388995e-05
3.41509869526389e-05
3.77817470224617e-05
3.58736663556204e-05
4.24162819841658e-05
1.76225018845031e-05
5.7709900350125e-05
6.16098703728258e-05
2.61086956005687e-05
6.47504816499872e-05
5.79489597313929e-05
2.43362631465273e-05
2.55273620486972e-05
1.76417460316546e-05
6.89568182312869e-05
4.57161385627007e-05
2.27310263954818e-05
1.94265912614859e-05
5.58133514073887e-05
8.53368417725959e-06
2.17260315920484e-05
3.15678740005628e-05
4.73575768935802e-05
4.46581855306266e-05
3.24676036627607e-05
3.16169113299508e-05
3.57601952854926e-05
6.60036558932661e-05
1.84658126659677e-05
1.38144000941997e-05
4.32613941301246e-05
2.8532048162716e-05
6.589886663284e-05
3.34013847948321e-05
3.35470497546395e-05
7.12158369204354e-05
1.309449935356e-05
3.19198576241836e-05
4.51491954853496e-05
1.80874877059394e-05
5.30972593506138e-05
3.61941899944339e-05
4.50221095969132e-05
3.40965811388001e-05
3.37554893690505e-05
5.57140091738438e-05
4.8142740880754e-05
1.43112390484807e-05
7.02435278262537e-06
3.2387630514603e-05
1.73836584099923e-05
3.41458249241559e-05
2.03791692383715e-05
4.88580277330801e-05
3.53823094910362e-05
6.32147035922958e-05
1.16588741694526e-06
4.72018715289236e-05
3.70447005568698e-05
4.67501565796517e-05
1.3320162435505e-05
5.76593917423815e-05
5.97016561844184e-05
4.96172310796889e-05
4.36554106415859e-05
4.96333597571758e-05
-1.64673524924784e-08
1.53538354015854e-05
4.98217326459028e-05
4.69831291412812e-06
3.22973252748209e-05
4.54845767803664e-05
7.83608588234948e-06
9.10160972234538e-06
1.11434334643279e-05
2.87841434648917e-05
4.43718286501715e-05
1.33367922461524e-05
5.35623899328369e-05
4.37833871946909e-05
2.72637288034629e-05
4.29353935076642e-05
6.76192433709826e-05
4.01964793185789e-05
4.7932765538024e-05
1.5330497938626e-05
1.56040174549311e-05
5.5590276810308e-05
6.12830954131219e-05
4.03632668896117e-05
8.15736703579709e-05
7.81851179866106e-05
5.9434824490711e-05
1.40815237040056e-05
2.48549078781092e-05
6.67016396915704e-05
3.8634552175787e-05
7.11081264716449e-05
5.86693519587938e-05
5.1717846510664e-05
1.92059562500521e-05
3.281551227767e-05
7.99956755504306e-05
5.05755732648728e-05
1.95231711111276e-05
4.16562141036754e-05
4.75819596441356e-06
1.54608649292099e-05
1.94154347910689e-05
3.30267385676992e-05
4.51218441256189e-05
-1.26874283721416e-06
2.32328979521994e-05
4.61232922366022e-05
5.19145016589601e-07
5.80213264748523e-05
5.92587128031456e-06
-2.41898513312807e-06
3.0845601527083e-05
3.62573429917125e-05
1.22811815197059e-05
2.43897398225494e-05
2.58936349876016e-05
1.96203216519359e-05
4.34381869822327e-05
2.37163970770298e-05
2.53110350994045e-05
4.69002160641932e-05
1.50201307995606e-05
1.45156074208222e-05
-3.8118851611275e-06
1.91523141062512e-05
3.01433391080852e-05
9.97389424261568e-06
3.46950218505323e-06
1.77551156810459e-05
4.3775083622662e-05
1.60637354878306e-05
3.74508820004138e-05
3.39267428368092e-05
3.21544630551756e-05
4.32899883718391e-05
5.83790635342747e-05
3.62379353131235e-05
8.6763252812257e-06
4.46093284767563e-05
4.09243735174749e-05
5.51418943448129e-05
5.89805919197293e-05
3.41469700635078e-05
1.92141845150632e-05
3.89552402103191e-05
3.45037238658252e-05
3.38450187717722e-05
1.53282948518305e-05
2.88608290205346e-05
2.39109705792718e-05
4.41063507903505e-05
4.81311050146084e-05
4.19381130889617e-05
8.24851661208701e-05
3.43232675427096e-05
2.88158656572972e-05
4.2703694128874e-05
4.58849700737541e-05
3.72730445234242e-05
1.82224692281959e-05
6.09462544080102e-05
2.0529408136762e-05
4.07467671891135e-05
5.09956133239943e-05
3.93400499849214e-05
4.17563463528217e-05
2.79967592920644e-05
2.74041306389485e-05
2.48593774494614e-05
5.79484526106733e-05
4.20676633807071e-05
3.52498240636178e-05
2.64628954639802e-05
2.25250225594973e-05
3.22398421705121e-05
3.87006862187317e-05
4.37113504115994e-05
3.28064609244685e-05
4.07592113102829e-05
7.82033144715319e-06
4.4351407912457e-05
1.55909802346645e-05
1.65516097118908e-05
6.66933508538123e-05
5.66777357776553e-05
9.02013761985979e-06
2.01110829802303e-05
4.90481473563596e-05
3.7900253606327e-05
5.06650546249478e-05
-2.74878396254443e-06
1.41448544930313e-05
3.41971765688079e-06
3.29757379554793e-05
2.62511324916963e-05
3.02479617320831e-05
1.94517102711773e-05
6.15275640410475e-05
5.40884989833346e-05
5.58495208274882e-05
5.72474664945748e-05
1.57398721166934e-05
4.39301586952017e-05
1.86747642613681e-05
4.06780859951255e-05
2.52446444016439e-05
6.61730995303954e-05
1.96731069174964e-05
4.1230269430782e-05
4.98706298686177e-05
7.92767269563444e-05
6.44410496324223e-05
2.68178273367366e-05
5.70361327014781e-05
4.51521592351746e-05
1.45113117510335e-05
3.64666498263314e-05
4.75245192327843e-05
4.83004440900367e-05
2.05078156313218e-05
1.29824372821035e-05
3.94278922764351e-05
4.5752484059873e-05
7.02439865253839e-05
4.0370572857296e-05
4.059864301153e-05
1.73110647366586e-05
3.39469653369714e-05
1.28888632849823e-05
3.33987861014103e-05
4.67994268063734e-05
3.99960450884157e-05
7.35459477782842e-05
3.87794046414341e-05
2.13591736191914e-05
6.26904075375321e-05
2.96585754862767e-05
4.81500586337426e-05
4.63900379359208e-05
1.12945125833988e-05
1.99660689340918e-05
3.77604539629276e-05
1.25449466134832e-05
2.80589647605109e-05
2.70121820667854e-05
5.19164523468867e-05
4.62818958608358e-05
3.08572432315913e-05
2.49057434682027e-05
7.31327419730924e-05
2.49263585667087e-05
3.84021525657113e-05
3.75825730546399e-05
3.4833078361131e-05
1.71334489111169e-05
2.67062551016253e-05
4.37899601312232e-05
1.23955438782502e-05
5.12725997006932e-05
3.26273319789059e-05
3.73875287015107e-05
3.17361253332958e-05
4.17324070870953e-05
4.35470444984931e-05
4.19478045807802e-05
8.71186016835345e-05
4.85270736405644e-05
3.02216016137748e-05
4.78262054004874e-05
1.54285242752093e-05
1.7134554856211e-05
4.60131043988189e-05
2.88148537797163e-05
3.12264013267155e-05
5.49291396963379e-05
5.85826076089466e-05
3.41960706626617e-05
2.54069727797547e-05
1.64730225246664e-05
2.31880275245499e-05
6.78225928196013e-06
3.79850504223439e-05
1.0280131854492e-05
5.65998435270941e-05
6.77792284769957e-05
5.60410996629124e-05
7.66714415998878e-05
4.10890932417453e-05
5.54859500081038e-06
4.8080883929082e-05
1.78820098784569e-05
2.40045987931416e-05
5.65138408026198e-05
4.88324913836911e-05
2.10705995392975e-05
1.91016180498894e-05
2.51900555768575e-06
3.56295159775641e-05
2.88343167288234e-05
2.15049802039757e-05
3.01077800342895e-05
9.41506827021741e-06
2.71923797888964e-05
4.39930416397207e-05
1.97313788397269e-05
1.69075581562993e-05
1.97884479825908e-05
4.75784499861156e-05
2.69252549736169e-05
3.89832463520534e-05
2.06853581173714e-05
5.6577668370589e-05
2.93342511434354e-05
2.69859676264538e-05
-8.18919249353388e-06
4.33979612041533e-05
3.18266046864326e-05
2.07056604118714e-05
1.72178053347589e-05
6.03747770121661e-05
2.64772110079024e-05
1.3304061499899e-05
2.26286483583429e-05
2.81746348016855e-05
4.30695619336608e-05
1.57151394009058e-05
4.91156928532504e-05
4.17805655264145e-05
1.71850013073251e-05
1.76382551066872e-05
3.81591523119786e-05
2.74705153464418e-05
2.07163351373345e-05
3.14423204613546e-06
3.85808729015921e-05
5.00079409560214e-05
5.6949338087847e-05
6.77113059322284e-05
2.55748334760566e-05
1.96416838448886e-05
2.2933434545567e-05
1.43229605070269e-05
3.08979240585521e-05
4.69998150543157e-05
2.15698279541286e-05
2.77345178534063e-05
2.23399653258458e-05
2.71540584961937e-05
2.52980590677361e-05
3.24819498544767e-05
2.69881930373244e-05
5.28139635655744e-05
2.55467415905501e-05
2.54013677932473e-05
4.7034527518982e-05
7.96258166418173e-05
-2.37657122426086e-05
2.09794749643494e-05
4.65941947358838e-05
3.6014213231544e-05
3.72897081396155e-05
3.09212042132209e-05
1.21960432652545e-05
4.02588785532101e-05
3.3843422575251e-05
4.92310781992159e-05
4.807968724649e-05
2.40810177530979e-05
3.75068757686342e-05
4.16989662794988e-05
2.2725547417505e-05
4.94566778713594e-05
3.53965135538784e-05
4.09056036166992e-05
2.9226501767967e-05
1.26247434716895e-05
4.22326370887796e-05
2.98111604398725e-05
3.19469544927413e-05
3.75472322690705e-05
1.19933370469918e-05
6.21488662966478e-05
5.17172128732119e-06
4.21230667432534e-05
6.78447181889362e-06
1.04039395604104e-05
1.1197253801103e-05
1.59935503013605e-05
-4.04643075908133e-06
1.89187827855348e-05
8.44879398836395e-07
1.60511052140848e-05
1.77271978712454e-05
2.48904199184577e-05
5.60801394925025e-05
-1.60726829267413e-05
1.36668221501525e-05
3.20434937944712e-05
8.56795046881022e-05
2.46762285080771e-05
4.30107223932309e-05
-1.09621180801558e-05
3.8446290939464e-05
1.30237935458097e-05
3.45710091560983e-05
4.77367268440401e-05
3.13689851613174e-05
3.28630024515017e-05
2.95809925309356e-05
6.23192442448291e-05
1.86094662818216e-05
8.82405041746155e-05
3.33667319497353e-05
7.6629161693323e-05
1.85400980412664e-05
1.91681657336831e-05
5.15383720200701e-05
3.88768168973477e-05
8.66683978211652e-05
4.80424570908801e-06
2.58294227957691e-05
5.41231716195952e-05
3.97171251833928e-05
3.93268330571303e-05
3.79261433550432e-05
1.65829737723188e-05
4.25200973766468e-05
2.58585784626571e-05
9.54760527416904e-06
5.14917294940761e-05
3.25170801926986e-05
3.7830533042415e-05
-6.0574483983724e-06
4.52013673379062e-05
4.55082523954204e-05
3.29967506411189e-05
2.11959660234058e-05
2.65404492015346e-05
2.15591324246815e-05
2.89903669348393e-05
-1.88207047912131e-06
2.96545883467781e-05
1.87843226442593e-05
5.03286920171151e-05
1.8730160008926e-05
3.18148516977428e-05
7.33166369419693e-06
-4.83944704591299e-06
3.48126196581435e-05
-3.8820690672649e-08
9.76879339481624e-06
3.92054256219246e-05
5.67700703246994e-05
3.10249890177217e-05
2.60059064381653e-05
7.71329374670735e-05
3.44079968213617e-05
7.35779773123794e-05
9.68034623053635e-06
3.04637881044557e-05
4.44870013917778e-05
3.54058805071191e-05
3.56479260991766e-05
4.8517004346053e-05
2.39374573146209e-05
3.78097769348852e-05
4.12823681993905e-05
7.06606562340122e-05
4.8528200082137e-05
2.33784431316181e-05
4.43757644190039e-05
5.35712755226528e-05
1.1585861478517e-05
3.42753837467994e-05
6.4938689537892e-05
4.84198488050797e-05
5.38170063148055e-05
3.45979370682388e-05
2.03129480948525e-05
2.6499985659558e-05
1.76513973067696e-05
2.25363316381515e-06
3.3977500965829e-05
2.09918389889209e-05
-1.2524842958161e-05
5.82546790805739e-05
1.89440423186526e-05
5.07581425553907e-05
4.07256831990735e-05
3.61231923849303e-05
6.77876591298705e-05
4.67270813216232e-05
2.10260665611187e-05
2.0991019761747e-05
2.64408184309642e-05
7.2900956867282e-05
5.05069557924011e-05
7.11638624178725e-05
1.94611418980581e-05
3.21335720226216e-05
4.99828878139425e-05
2.15314416416854e-05
4.00716243133446e-05
3.19853404643102e-05
4.36487974091636e-05
3.6730517970886e-05
5.66328319610436e-05
2.19804387645801e-05
3.56901034153855e-05
2.55875968215919e-05
3.45203465879376e-05
3.45820453890062e-06
5.82785872419039e-05
2.92659539481265e-05
1.87527283395727e-05
1.4916076857602e-06
4.47918217034709e-05
4.72452279351724e-05
1.78896092020341e-05
3.5819136649905e-05
3.69639822724994e-05
2.53351633678975e-05
5.32989073519593e-05
6.14488309935552e-05
2.16348717132646e-05
2.68199386207163e-05
2.16385177417087e-05
6.4363484318093e-05
4.49198352540787e-05
5.06546383401399e-05
6.58524131367911e-05
4.37562183927571e-05
1.92629881119348e-05
-3.91505969057278e-07
6.28187724350108e-05
4.49760226836913e-05
1.62344778801455e-05
1.4642394944826e-05
5.13143069723809e-05
4.67815375569457e-05
2.92491920319725e-05
2.86241912801999e-05
7.23698847942388e-05
1.21962742651055e-05
8.58899791225609e-05
1.63224856545661e-05
5.33668242093299e-05
-4.18563639556117e-06
4.47579285795682e-05
1.89114813259331e-05
-7.19368262061597e-07
4.16314480840672e-05
2.03729094182235e-05
3.60113887415371e-05
2.4695288709924e-06
2.22679173254161e-05
6.57329319871766e-06
1.93073043570819e-05
2.69348195900368e-05
2.44473098137772e-05
1.92423901979262e-06
-2.59145999030848e-05
1.86026064988718e-05
5.55125407025181e-05
6.57975031636746e-06
3.6981918280584e-05
1.31366809417314e-05
2.36391399513046e-05
3.04880495110971e-05
1.67214421097795e-05
6.07346594081484e-06
5.79061424859736e-05
4.39591182923649e-05
4.9832490441388e-05
3.77907744967045e-05
3.51976756768744e-05
4.3085313371217e-05
1.69866186749872e-05
2.42918350359307e-05
5.6214878247094e-05
2.43416777859724e-05
3.2827819689106e-05
4.06603192544464e-05
-9.37405930599906e-07
5.46733999020024e-05
4.22865356599243e-05
4.62717749096234e-05
6.25945588808347e-05
-1.97334762740027e-05
3.17279386366524e-05
3.76882051699928e-05
1.36426475406444e-05
1.49407660146143e-05
6.93928848611964e-06
2.35188449369666e-05
4.29547949376569e-05
3.25854928807482e-05
3.19118871190891e-05
4.35675388843608e-05
3.04658552350255e-05
-2.02332604649001e-06
5.17987464553568e-05
4.10342081225965e-05
3.61041331610518e-05
1.42334037162664e-05
4.55189426165622e-05
4.62795583313315e-05
1.9297022679842e-05
1.84531576672124e-05
5.87008623953361e-06
2.06489611335032e-05
2.86157816146832e-05
1.80577163026076e-05
2.25738859794915e-05
3.28583497967307e-05
4.30618134611505e-05
2.80758716399097e-05
3.48967929972719e-05
4.03633321756119e-05
1.39467181872501e-05
4.58301098555576e-05
7.36503570045886e-05
4.50098148773447e-05
7.54526963349303e-05
1.62181601448145e-05
3.17559561830119e-05
-1.66155409343059e-06
5.00958562106471e-05
2.46987612113426e-05
5.25093301464425e-06
5.49950912752679e-05
5.44044373290796e-05
4.56290617839746e-05
5.34555572992709e-05
2.65476031079452e-05
4.81720678308405e-05
5.16815003155471e-05
3.87315967210778e-06
3.79901761403853e-05
5.70600924050488e-05
5.3113644273389e-05
4.0523580584992e-05
1.15729046014916e-05
2.81715296997316e-05
2.8832027798324e-05
-2.94387793592514e-05
1.64617519597498e-05
5.88460026544124e-05
-2.60484091200261e-06
2.86533424406282e-05
1.01274476237951e-05
2.16860694721564e-05
4.59060292056742e-05
4.24179125235723e-05
-1.38509681896724e-05
3.91784668967772e-05
4.99816737233395e-05
3.89232800276732e-05
1.57062776419241e-05
3.51193121335908e-05
2.27539327856719e-05
5.21457322410622e-05
5.39120255416666e-05
5.2916814794894e-05
4.58775763949357e-05
2.04265379114611e-05
1.76679492562515e-05
2.96926838469331e-05
3.11458105045753e-05
3.159281567371e-05
3.85734647364048e-05
3.83905384905158e-05
3.87537285781435e-05
3.23151951895998e-05
6.19841016829458e-05
1.24972676620531e-05
1.56136085049203e-05
3.37394770393482e-05
2.1242854387517e-05
1.01312531067498e-05
2.37482416815433e-05
5.55595750144992e-05
4.72328980262405e-05
-2.05921079958708e-06
2.01577707584114e-05
6.29192385374159e-06
5.50520977607243e-05
2.96429559607308e-05
1.27031712898859e-05
5.90104127533659e-05
4.67240506157451e-05
5.78979819578744e-05
3.45949846797337e-05
7.30918415869168e-05
1.16277526169452e-05
3.4653348594775e-05
1.48260331617879e-05
3.55041388328418e-05
6.09101180444013e-05
6.21589543352626e-05
-1.45515466259425e-06
-2.02948116350302e-05
1.63708925985756e-05
3.72346788095248e-05
1.85906062325901e-05
3.9204850259882e-05
4.45703229549324e-05
3.10448795709606e-05
2.48760511260313e-05
2.80038177939448e-05
4.34627868184698e-05
5.48175099627491e-05
5.11682577860038e-05
4.82125198169232e-05
1.57404664339652e-05
2.48849107576883e-05
4.5771457686642e-05
5.35551301975608e-05
5.38437348990696e-05
3.9767908272797e-05
2.12186014827749e-05
2.28827794660107e-05
6.22572863303427e-05
6.75238208745223e-06
2.91889874429515e-05
3.58779540148929e-06
2.64259709271572e-05
3.26969757537431e-05
5.87124734119068e-05
2.80953167934883e-05
2.42202237525604e-05
5.14380603830487e-06
5.62743507484945e-05
4.34589152886834e-05
2.07482883643557e-06
3.08792381476066e-05
1.89871004775123e-05
4.93623683636021e-05
3.66560991376189e-05
1.07870050871868e-05
5.84610577471955e-05
3.77641155199778e-05
2.13590661032477e-05
-7.36539821674369e-06
5.64075910672047e-05
1.63818081037138e-05
3.85257527936186e-06
3.7433091052806e-05
3.34430850260286e-05
4.28784698746809e-05
3.20939276852886e-06
6.78107310226765e-05
6.32204008459316e-06
4.22404985524591e-05
2.98366950881224e-05
3.45610106772414e-05
1.72370005110575e-05
-2.12557346743592e-05
3.11563121425045e-05
4.43456155384141e-05
4.03119204368994e-05
4.54270523309683e-05
-1.75520304461925e-06
4.26744855547749e-06
4.06794658244395e-05
1.3628117876292e-05
4.28176830766825e-05
4.08852659939299e-05
3.83474178405977e-05
1.85089806909798e-05
2.2982861543179e-05
2.6622689271095e-05
2.26123711588278e-05
4.62661734371819e-05
2.27091186274085e-05
1.64985017856008e-05
3.32408385304966e-05
1.35034112626028e-06
2.63539113629707e-05
5.1361559569314e-05
1.71499819845125e-05
2.16202573257362e-05
5.05858374532028e-05
3.17434750944141e-05
3.67070979983087e-05
2.14234422138276e-05
-5.06719703862623e-06
5.01527142099018e-05
3.8239408699669e-05
4.33969661849798e-05
5.0609436756117e-05
5.90469039749488e-05
3.68467680345889e-05
1.09688489036484e-05
5.51378534183953e-05
4.83309790527551e-05
7.95244666886931e-05
4.95165658258955e-05
2.43280062545418e-05
1.80031734406499e-05
3.45271139018026e-05
2.07645838115127e-05
6.21680066355706e-05
4.73242029445522e-05
7.3613873814777e-05
4.57992879228993e-05
4.48748904823711e-05
3.69832395472846e-05
2.56646565982229e-05
-4.69842393553471e-06
1.76972559968359e-05
7.13556595307912e-05
9.3859611202496e-06
7.24059281420498e-06
3.00969858210818e-05
6.04609077840185e-05
3.16787602976505e-05
5.05476775508881e-05
-7.47719540600959e-06
2.79275699269879e-05
2.64293672776001e-05
2.61325148790111e-05
6.16930047597568e-05
4.37484464892574e-05
1.62217950170483e-06
1.14927415967288e-05
4.23534884244733e-05
2.27167750009007e-05
1.66664066749739e-05
3.46687754725653e-05
8.00763465297072e-05
2.78337837021791e-05
4.05201654773181e-05
4.14885505847063e-05
3.43742864614336e-05
3.90123384361218e-05
1.62673215328624e-05
3.92898887676335e-06
1.03429084091837e-05
9.84099996486403e-06
6.35518383091159e-05
5.60190618146721e-05
3.7194043486628e-05
1.99401170750126e-05
1.11918448942688e-05
4.99759295518836e-05
3.74780859598063e-05
1.62187945175636e-05
2.49171299745372e-05
7.72602267646874e-05
5.00133438024691e-06
1.35038665402862e-05
1.46955798901379e-05
3.14986196298355e-05
3.16801424643678e-05
2.54433496080472e-05
1.55344234508359e-05
4.86573838739603e-05
2.27633677724564e-05
-2.17523170394472e-06
4.2236668296903e-05
2.82173658023066e-05
2.13827269938732e-05
3.05139806124785e-05
2.95068616752846e-05
4.32352015888738e-05
5.96485808208512e-05
2.65713300531177e-05
1.85311892399645e-05
3.95229673571412e-05
5.24950731624286e-06
2.76268829609701e-05
2.63978885574363e-05
-5.67973145488224e-06
3.25427171770531e-05
3.17525720162315e-05
3.27361362399479e-05
1.10794109619951e-05
6.22361401016559e-05
4.00064750478988e-05
1.51845765888778e-05
2.8048374391687e-05
6.42593974728684e-06
2.81421003547022e-05
2.52535660292774e-05
2.04336343258273e-05
9.64167994544345e-06
2.17504016836247e-05
4.91315030936419e-05
3.87744874690305e-05
1.46460847213479e-05
3.88871432747588e-05
-8.67420486962591e-06
3.96945337146291e-05
1.33703093001282e-05
1.01788613962678e-05
2.78372164430831e-05
4.35343638635292e-05
2.70127826318283e-05
4.5034349293887e-05
5.18346247886325e-05
2.15969062407636e-05
6.76329317798129e-05
2.96358194872653e-05
5.84921314794209e-05
3.37178472873926e-05
4.08890160272093e-05
3.5017541633929e-05
4.58341760623162e-05
2.87674272001957e-05
3.63899759053989e-05
4.95645114049455e-05
4.4459192712383e-05
2.87734707667855e-05
4.08350761977701e-05
7.63744113572049e-05
4.01984153667822e-05
3.86472954585985e-05
8.76706978728919e-06
3.4801731764689e-05
6.00882871116449e-05
5.48383159821238e-05
2.11223899716259e-05
4.87625645974335e-05
3.2136251963991e-05
3.53000490350954e-05
5.88008906237028e-05
2.87735536539807e-05
2.91592036190845e-06
3.11750416490056e-05
2.36100450146162e-05
1.2794528841523e-05
1.82612291626523e-05
2.50132416032846e-05
6.19564799255343e-05
5.55169209671559e-05
4.39012890395606e-05
1.58116059425057e-05
2.91907850274192e-05
2.34747712819111e-06
3.08541621855776e-05
2.95126332924816e-05
4.15362257233312e-05
3.48090599147801e-05
5.11528692829798e-05
4.2192816713843e-05
2.96680387164947e-05
2.83258281877328e-05
6.22350967793853e-05
3.66282239260786e-05
3.17740356397664e-05
5.59039993707337e-06
2.07826633944317e-05
3.05784962707466e-05
6.28527566918129e-05
3.76821829486115e-05
2.13374079242696e-05
6.37892118485901e-06
5.03351419432348e-05
1.89051424569549e-05
2.18563219284384e-05
3.6486300755345e-05
4.24472581238711e-05
5.26801013760674e-05
1.58329752163845e-06
2.30346761128908e-05
4.21117565436305e-05
2.54924242421459e-05
-6.74740778297527e-06
2.14157194063773e-06
4.26582248262155e-05
5.1555864304796e-05
3.89119466179477e-05
3.97914785807253e-05
2.80819414825052e-05
3.84194578319797e-05
5.36608098767249e-05
4.78468615264295e-05
2.57485554633873e-05
5.18771770103065e-05
1.72782239220368e-05
2.24991735664896e-05
5.58848748831536e-05
1.0382887736847e-05
3.5940229380813e-05
5.52902580677754e-05
4.65160557773435e-05
9.56124859150078e-06
3.0367475522517e-05
4.26542955466604e-05
3.89990124855569e-05
1.78902220798053e-05
3.24098757309041e-05
2.17798794671076e-05
3.67763710218661e-06
3.07843330148916e-05
1.30843649144104e-05
8.11711713855994e-06
3.6387070902774e-05
6.0245476183902e-05
4.83559429804499e-05
2.71662475115666e-05
4.36336478823459e-05
3.38218838786567e-05
2.08810118599536e-05
5.18877105384694e-05
5.64145110389287e-05
1.60390833266346e-05
3.14533046518536e-05
5.49933736410629e-06
5.22381107267253e-05
3.01342704323017e-06
-7.75626616720607e-07
5.04995805019348e-05
3.20330445137423e-05
3.40626546689195e-05
8.46189607082829e-06
1.75657623252224e-05
2.04747723189029e-05
2.2751326933731e-05
2.60850642202131e-05
3.54894765922159e-05
1.97428786399141e-05
5.90382221332773e-05
2.69370909847715e-05
3.7442679082706e-05
3.47239798979858e-05
4.4950196523095e-05
1.69880326181209e-05
4.53643903906083e-06
4.66147652604126e-05
3.16570335183398e-05
6.28884755994001e-05
2.25230341675143e-05
2.09588915453025e-05
5.19323848966921e-05
3.72330709149594e-05
1.88550749328507e-05
4.77891011843342e-05
2.27456442667217e-05
9.56556549382056e-06
4.91102335403724e-05
2.68864598635062e-05
3.29265607817389e-05
2.71628928060375e-05
3.71279916705769e-05
3.75340998005094e-05
7.282332798239e-06
6.74599720938729e-05
3.1751427644768e-05
1.90550640617432e-05
-1.29062447796933e-06
9.17350497024881e-06
4.35603517533462e-05
5.05125648078597e-05
5.14632053995815e-05
2.28586231070057e-05
2.24956361288846e-05
5.68553340789372e-05
3.85022110326438e-05
4.83151052327363e-05
7.28757314710274e-05
4.09042307437571e-05
3.20328336661948e-05
4.68618391654647e-05
6.01952655305537e-05
3.83322679509548e-05
2.2264385368538e-05
1.79332896750884e-05
5.54689906103957e-05
3.25179063942882e-05
1.832100380939e-05
2.93398067514735e-05
4.83878889791376e-05
4.27066859143223e-05
5.6891936295444e-05
-6.28024876979581e-07
5.45426265722215e-05
3.48681914585885e-05
-2.3168955335213e-06
3.20144306780088e-05
3.33210614297384e-05
4.09983934294649e-05
5.50697232365378e-05
2.18399480649917e-06
4.69669474071923e-05
5.70190067533273e-05
4.86010642353382e-05
3.16732190648423e-05
1.28271130439861e-05
5.29020465604023e-05
-3.65404972386808e-05
3.71710837230102e-05
2.24009749909312e-05
1.8511102770318e-05
2.03993804246096e-05
5.07870037160195e-05
7.03303929021307e-05
8.57501853900566e-06
3.57633098198596e-05
4.09494441001966e-05
7.38234451131942e-05
4.22389593238746e-05
3.09582371639572e-05
2.55916754064033e-05
1.98948357342943e-05
3.28563621703352e-05
1.05068675448598e-05
3.81201866916563e-05
-1.26213915869264e-06
2.93439425695557e-05
7.17766393604587e-05
2.64648786012799e-05
3.54819001237285e-05
5.13144257676752e-05
2.48755470418599e-05
-6.2496259626003e-06
6.83858233953006e-05
6.25182928707225e-05
7.56822078802389e-05
3.6309408520031e-05
3.24458696200959e-05
-5.75534245618812e-06
1.5866762863166e-05
5.7230192389093e-05
7.25127782735349e-05
-7.32185479093159e-06
3.19137697894588e-05
3.71541374970687e-05
4.13818185971287e-05
3.34705483969657e-05
2.43826343913294e-05
3.29383143021288e-05
1.29084821450862e-05
5.96577100154004e-05
2.03748109735795e-05
-1.79998132593693e-06
3.27049084676389e-05
-2.7547954793766e-06
7.3097270712587e-05
4.76782906878769e-05
3.42160194589675e-05
4.31658832969353e-05
9.13830771207565e-06
3.49958860555921e-05
1.35436551384853e-05
1.42700297861732e-05
-1.31146756691005e-05
5.73793317836122e-05
2.03632846350362e-05
3.61968801708419e-06
2.89847541936545e-05
2.29656098423871e-05
3.41239397969287e-05
2.32282084888893e-05
1.29261089161082e-05
1.08846196077655e-05
5.45065027883857e-05
4.44916960319616e-05
5.64870131391051e-05
4.15642492123931e-05
1.70905855866602e-05
4.44814584797946e-05
4.33315287748582e-05
5.78491171900068e-05
3.3821107495807e-05
2.26923588321647e-05
3.33581710608484e-05
6.30351602828518e-05
1.51450067193723e-05
2.89202448603491e-05
-1.33494353626278e-05
1.48440056407125e-05
5.57212712138058e-06
1.16310496258303e-05
-7.70633662940018e-06
5.19416841209781e-05
5.57227481936745e-05
5.29038804617209e-05
4.48462996315118e-05
-3.00196391681767e-06
1.82906322256322e-05
6.90350146473497e-05
3.17608200708286e-05
4.85852977681313e-05
3.59076198285786e-05
2.21210837473491e-05
4.05538657728841e-05
1.21385207155398e-05
4.40117124625311e-05
4.88474459221593e-05
3.10104146048956e-05
3.31938763376701e-05
3.79918322613092e-05
2.99102922055924e-05
7.09015098360266e-06
6.08368961300899e-05
5.81070029219926e-05
6.8482694660219e-05
-1.5921809501308e-05
4.73930227436888e-05
3.85352733545556e-05
2.20191293802486e-05
4.73489854582137e-05
4.15515477676084e-05
5.50685402828673e-05
2.30723185467592e-05
4.74718234296712e-05
4.05925906392168e-05
8.84110921602198e-05
3.8980566202024e-05
3.10637917787115e-05
3.81861069594355e-05
3.42055304508464e-05
5.79809374073228e-05
1.86265896653e-05
2.2003915332541e-05
8.9889208212979e-06
1.22696708393214e-05
1.08212810772289e-05
3.94519005056326e-05
3.55855276825559e-05
5.7463622118722e-05
3.19999369855381e-05
2.20642493936789e-05
-5.42611300532027e-07
3.50398188654076e-05
2.82662066522542e-05
3.44214158849397e-05
2.84938335948754e-05
4.79096155636666e-05
3.8706877781927e-06
3.47011108676383e-05
4.70521315502662e-05
3.56908991768488e-05
3.09822196681639e-05
4.0261136723004e-05
3.75207625307002e-05
1.47773948743923e-05
4.77202245349709e-05
1.64763533274665e-05
6.10021548633099e-05
3.34988309316256e-05
4.01784510429067e-05
1.80666120905098e-05
1.68569186008318e-05
1.19906486737447e-05
4.5815763238301e-05
5.76698912157192e-05
5.79122998222765e-05
5.96795672705338e-05
3.0007568304069e-05
5.55187316554197e-05
4.22104748645148e-05
3.45323732203016e-05
5.18602747972484e-06
6.82474711029155e-05
2.01612051905529e-05
5.00569755188858e-05
5.55807113383509e-05
2.57096836894117e-05
3.12871159340324e-05
1.80701386770552e-05
4.02412980194018e-05
4.81899703607236e-05
-1.61622411951972e-05
5.68235005991443e-06
3.93969535496244e-05
2.30035907213788e-05
8.16033715686525e-06
1.18816858463525e-05
4.36071614449599e-05
4.32921545510455e-05
1.91761195919006e-05
2.4382881698269e-05
3.46326638285962e-05
-8.61113774263291e-06
3.25074817238785e-05
3.30341706748582e-05
6.43453419329725e-05
8.57382534145122e-06
4.5611848647205e-05
5.22633526962051e-05
4.33275439547124e-05
3.55021625707099e-05
2.27961601986261e-05
4.7408997343704e-05
1.43393944974494e-05
5.87089534481416e-05
4.20213469943899e-06
1.20728503865927e-06
3.91435567901242e-05
1.96088347794123e-05
5.58030819254899e-05
2.29779115263155e-05
8.83450108826454e-05
6.29560068949819e-05
7.97796657918716e-05
3.86907862633862e-05
3.6614381476586e-05
6.32001670877437e-05
4.79242852893112e-05
3.31713157572233e-05
5.25726286779168e-05
3.84574290137841e-05
4.47963841723271e-05
2.72016155627335e-05
3.01513504329871e-05
4.43117633862811e-05
2.84913388288499e-05
4.32586922788925e-05
4.52357499130418e-05
5.82311373213604e-05
5.30860812295717e-05
1.7929997933276e-05
2.98869476761224e-05
3.35638901417123e-05
5.4389383216157e-05
2.90132241210609e-05
1.20053996232621e-05
1.92995449415183e-05
2.66517708555583e-05
1.29663820951422e-05
2.04961059119182e-05
3.09141670855569e-05
3.97760345088975e-05
3.68015401155384e-05
8.44606297213375e-06
1.78027653445212e-05
1.15710548366871e-05
1.775986805936e-05
4.33413610088814e-05
3.49851742365127e-05
-2.17895061521384e-06
-1.43038264063854e-05
4.6117903791271e-05
3.45757880687876e-05
1.08518937438315e-05
1.06558231010323e-05
4.08274707419272e-05
4.35884964776169e-05
2.85086155033775e-05
1.42111589009743e-05
2.31061829835283e-05
4.93962669270192e-05
2.67635064316052e-05
4.26032807250792e-05
3.97599250263441e-05
2.38272731209371e-06
2.59658865288446e-05
2.06438542346686e-05
3.55847783132143e-05
2.43560759069234e-05
3.82793298007278e-05
2.30880090297979e-05
2.3474746778735e-05
2.17916448557447e-05
3.35338245474264e-05
5.78311300581217e-05
2.45814778083781e-05
3.66876157856753e-05
4.55706071918366e-05
2.67835133620442e-05
4.59888379194487e-05
1.76422594488473e-05
6.35989551399002e-05
3.3359632622399e-05
2.26330674488715e-05
-2.82741522274155e-05
1.21068611628351e-05
5.85100950862625e-05
3.27101187145016e-05
4.65340165754995e-05
1.29235194082733e-05
4.55585446572628e-05
5.51544227964553e-05
3.09252925962222e-05
2.64744481356878e-05
4.95369918615427e-05
2.33611944772284e-05
3.94537701170112e-05
2.5888520202446e-05
4.51001362827352e-05
4.6826849425927e-05
1.18306750123281e-05
5.61720595751868e-05
3.42788758617437e-05
3.70378522367441e-05
2.66953774416469e-05
3.13121443900512e-05
3.95917376583205e-05
4.17814011343154e-05
9.879005798188e-06
5.56344083393108e-05
3.36398879406889e-05
5.85927602130877e-05
6.28440537920645e-06
2.22357695533192e-05
3.57468291055133e-05
4.58435441431159e-05
1.22402574332504e-05
1.92267230909846e-05
2.35592712652998e-05
3.22021638001862e-05
3.78327521442509e-05
3.45880549261317e-05
1.92719957432068e-05
2.0928356558351e-05
5.39478468371349e-05
1.29236765507025e-05
1.60511951465712e-05
3.99621193958571e-05
4.81526919087999e-05
6.41375851814696e-05
5.77252904964804e-05
3.02159422636474e-05
-2.99828002641821e-06
7.61750983153264e-05
4.19108096227091e-05
7.15400761218082e-05
4.24693682356541e-06
3.49586879494484e-05
5.01736736671475e-05
-5.12821418291293e-06
7.1289059933245e-05
4.51329802776513e-05
6.95846518089483e-05
5.21222097317553e-05
2.91503670976661e-05
2.49462785278937e-05
3.96071068841073e-05
-7.41162881773146e-06
1.92251190409637e-05
3.48593199312047e-05
6.82176151630696e-05
5.87394200454789e-05
2.31615641956606e-05
4.71775579239758e-05
3.93741763262055e-05
1.94090496571372e-05
8.04086809456042e-06
-9.66295083257103e-06
5.84795204668925e-05
1.56631488167432e-06
-5.16395681196602e-07
5.46613024598388e-05
1.91779352198541e-05
3.65636627168468e-05
2.30528643393824e-05
4.60591345032292e-05
9.02337948165282e-06
2.11070728784976e-05
1.46260147976178e-05
5.17025275925679e-05
5.21866893504681e-05
2.16319643308574e-05
4.27049387077131e-05
3.43332688232732e-05
-1.47453450526906e-06
3.69169205565278e-05
1.34200505120391e-05
4.23059959178895e-05
2.64253596582008e-05
3.97657483236069e-05
5.47233336440437e-05
2.90546561463558e-05
2.08694473720911e-05
1.76793247599561e-05
3.11191630915064e-05
3.51844376169705e-05
2.01003042973944e-05
3.34511320324813e-05
5.97674916416246e-05
3.31661405560137e-05
4.34915281587557e-05
3.07245762454235e-05
2.43937940107019e-05
4.42124277842396e-05
4.11085323353916e-05
5.69242437174262e-05
6.28376055592315e-05
9.89210615751598e-05
3.51019467206523e-05
4.58699112643302e-05
5.9381136261529e-05
3.61274322287832e-05
2.4334475185329e-05
2.11467703553316e-05
5.43545196039704e-05
4.82940111103989e-05
5.88034275648113e-05
5.67133033663189e-05
-2.55982208568544e-05
8.03118594274526e-06
4.54595534374601e-05
3.51732441779017e-05
4.76029905589749e-05
3.12040951168407e-05
2.10824695372452e-05
2.87165976167849e-05
5.41970983898191e-05
2.13722574847345e-05
2.66904746076018e-05
-1.29108328417602e-05
5.82297222404483e-05
3.82181026577786e-05
-8.96556651966048e-06
1.14960455168593e-05
1.09459486351826e-05
2.385513171059e-06
6.54329417661895e-06
4.36274020218349e-05
3.59655807684636e-05
2.98223329832525e-05
-4.38002436068761e-06
4.73995486167659e-05
3.47051241819371e-05
2.10050144222707e-05
6.62491976440969e-05
3.77817108222672e-05
3.98761881618543e-05
5.89325977181636e-05
2.30648894237103e-05
4.90145231135622e-05
3.99005263401294e-05
5.90537075264388e-05
9.73875266141534e-05
4.71534270242237e-05
3.31100534158328e-05
4.34257205831251e-05
4.28742907665282e-05
5.87533585310362e-05
3.46147302476178e-05
3.91598590506092e-05
-2.62934452729065e-06
4.22225204788741e-05
-1.77249975227795e-05
3.00154458465087e-05
2.4895521533538e-05
3.67988311179087e-05
3.30671038616979e-05
1.89870555535793e-05
1.51134659480012e-05
3.38087625510171e-05
3.844695432195e-06
2.3176879312977e-05
3.94095739806512e-05
7.24009853971991e-06
1.78687263810964e-05
1.49950454646916e-05
3.44241934196198e-05
2.1550771262144e-05
2.46074810977208e-05
1.75773269869843e-05
6.39104023370489e-07
1.68026683256801e-05
4.79944634866155e-05
-4.37391004327834e-06
6.46992669118962e-05
3.38883652432609e-05
2.12493687022045e-05
5.29616992552821e-05
4.85223427985125e-05
4.92321775936414e-05
2.90553543772833e-05
3.64030366471733e-05
2.68793284162646e-05
2.93355803769996e-05
3.81709869499814e-05
5.29116405816457e-05
5.30555831357342e-05
2.30005476734564e-05
1.86269822165199e-05
4.35104073465306e-05
5.44802276984168e-05
3.22854024349708e-05
5.8765837619531e-05
1.97426339816997e-05
5.58612705782565e-05
6.39202274588338e-05
4.69139926760833e-05
2.97029120349328e-05
6.95437624091135e-05
3.58676769885203e-05
7.48325564961426e-05
4.00630337660924e-05
7.92196296460774e-07
1.93971574301567e-05
4.27177358475918e-05
1.89894195755907e-05
9.01009307507168e-07
2.17587036169007e-05
2.73192027621892e-05
5.29240601773034e-06
5.45502745731939e-05
1.25772773930313e-05
2.76624154688431e-05
5.23127687702531e-05
2.00876316819734e-05
2.93842602294815e-05
4.67044087825516e-05
4.29346807673789e-05
1.55319544973536e-05
5.21225680575276e-05
3.4136603610813e-05
1.89495098278529e-05
4.59379425735554e-05
4.2641029629716e-05
2.69145140911867e-05
4.86278715010142e-05
2.8023451395182e-05
1.89780063792203e-05
2.37768139554276e-05
3.28075435120089e-05
3.48335524782867e-05
1.84597895439766e-05
4.7017508979322e-05
4.37613066300987e-05
2.19886015317538e-05
2.02686325898483e-05
1.15742408458316e-05
5.55812409185211e-05
6.98208868627599e-05
2.88181962910684e-05
1.34270464143566e-05
1.959692765429e-05
4.96314547225189e-05
4.0542392742821e-05
2.57051430483511e-05
-5.34774972505617e-06
2.53024831918628e-05
4.87917706189935e-05
5.56797237003587e-05
7.05677364283477e-05
4.72352433930704e-05
4.40287493181988e-05
4.34320048266427e-05
6.02170495516274e-05
3.76885268885662e-05
3.14126813953963e-05
7.15011941384453e-05
4.72442117108587e-05
4.22724573470934e-05
4.54427661602017e-05
3.86020115619831e-05
5.92294435977536e-05
6.18014824509322e-05
3.18970037556391e-05
2.01659416388588e-05
1.75745385193995e-05
5.02048192855645e-05
2.37893480244731e-05
7.59891356187118e-05
4.50252215197593e-05
6.60377722877398e-05
4.63524987353235e-05
3.12185228979349e-05
4.58686247557567e-05
3.70054207508616e-06
2.12545162405455e-05
3.6077099450395e-05
1.91470948667176e-05
6.87002363120607e-05
2.43614219898181e-05
3.19260464914346e-05
4.40971737079774e-05
4.09341657877356e-05
4.69722546357261e-05
4.35385997806716e-05
5.73857459569927e-05
4.24093359065308e-05
-7.97168834428856e-06
3.67705064535671e-05
7.05800655485338e-05
2.5525378614192e-05
2.89354364253163e-05
2.3795149361382e-05
3.28817547262514e-05
3.92072640560562e-06
-1.39761908913663e-06
5.40505729908808e-05
1.57090733289177e-05
4.47726037475964e-05
3.95118480735457e-05
1.83787505066612e-05
3.18658302520631e-05
2.23465040517066e-05
1.15359842513929e-05
3.20284405099498e-05
2.74025855077793e-05
-1.93885967466133e-05
3.84802950717826e-05
2.72029405088463e-05
2.67392081284648e-05
4.6649539835043e-05
4.16968352340077e-05
6.21562264722481e-05
8.25082699429084e-06
4.21428372586837e-05
1.41797677342671e-05
8.33161109258192e-06
6.3135301185854e-05
1.66662428868807e-05
2.85600069631557e-05
4.2358854292708e-05
5.18817748330602e-05
1.21064093060602e-05
3.28607996365839e-05
3.23109730299795e-05
4.76169734639003e-05
9.32371186863938e-06
3.15173053583532e-05
9.81392586806034e-05
2.96706644715503e-05
9.30552836629186e-06
3.75598222626075e-05
1.40676078615349e-05
2.01351031662651e-05
3.95952135595021e-05
3.28659162798423e-05
4.58929426812104e-05
3.54454311204342e-05
4.21615913513326e-05
1.85465941406784e-05
2.7090284625493e-05
-1.45851800726683e-05
4.0441386375263e-05
-8.97168546250519e-07
-3.05350925194303e-06
2.24611528645206e-05
2.69394856989373e-05
1.53534503334704e-05
7.31392977865026e-06
3.087019637403e-05
1.42039606999208e-05
2.32040980953053e-05
3.66442347515124e-05
1.59152149734441e-05
2.50724110708641e-05
2.46043949993017e-05
-2.19074402921049e-05
2.24696540530287e-05
3.13751366918441e-05
2.81940005887861e-05
6.26284069224226e-05
2.98243559951116e-05
3.90621869477885e-05
2.54082274674034e-05
6.67970629360172e-05
3.59889375605361e-05
2.5678668931442e-05
5.22092473520841e-05
3.11930845053051e-05
4.88703875766055e-05
3.27190314883901e-05
2.10548118124524e-05
3.05029490727508e-05
5.91056812387547e-05
4.34391855805742e-05
3.26558645253327e-05
4.69088625571208e-05
4.21773870186081e-05
4.40344809776902e-05
4.89293263548985e-05
3.74858676081499e-05
3.47484470732942e-05
1.88899769828458e-05
6.72965897644639e-05
2.43113702455932e-05
6.5160163152093e-05
6.32737478116064e-06
2.21859537309185e-05
2.74220797176965e-06
5.23706576117839e-05
3.22343834005364e-05
9.35818023863045e-06
2.23845339914444e-05
3.59289856438854e-05
2.96513707647881e-05
1.72216694304212e-05
1.94486975362233e-05
6.3167620362117e-06
1.07522175586904e-05
1.69995796205075e-05
3.37347278679923e-05
3.72017156345795e-05
4.48847052483577e-05
4.47957075124847e-05
8.53682166310188e-06
1.91996291388906e-05
5.79621882058902e-05
5.15716618865836e-05
9.79551817545262e-06
-1.28495706277674e-06
3.90969149533719e-05
1.82917438007691e-05
3.4106484527812e-05
3.3964783725427e-05
2.35448088741781e-05
1.17605320829838e-05
4.23141926444071e-05
4.9752380846531e-05
2.26849816081283e-05
3.1359850703503e-05
7.84425676063981e-05
9.88186331054991e-06
1.45496444748954e-05
6.4216864606828e-05
3.08770629158172e-05
2.1006674672899e-06
3.18420479970791e-05
5.07279063658544e-05
3.38121296829031e-05
2.50269380301845e-05
4.26005565499549e-05
-7.43499956467044e-06
2.90353299926662e-05
3.69569789441309e-05
1.87559260457285e-05
5.12950075045333e-05
2.74277774685065e-05
2.67622067780772e-05
7.013142485127e-06
4.52624248145632e-05
5.8232224326396e-05
3.18429160723245e-05
3.00501124362731e-05
3.30500814228652e-05
3.85601733410905e-05
3.86394372170669e-05
2.56630332931363e-06
2.36624567650007e-05
2.06039992018784e-05
9.06875021824544e-06
2.68024088774832e-05
3.4429095281013e-05
4.16143580146761e-05
4.15309350725069e-05
5.66280275552264e-05
1.88472927211782e-05
6.504102503255e-05
4.25371636128526e-05
1.91683295656474e-05
5.002281037985e-05
2.31666521532451e-05
6.96717486229224e-05
3.50543426266428e-05
3.33761463203358e-05
6.04282735863841e-05
1.99159800177518e-05
3.79964766792313e-05
3.01837021714398e-05
2.83438838094655e-05
3.92983195188407e-05
2.35546377957646e-05
3.8811498854178e-05
6.43630504773289e-05
4.35015298409069e-05
4.73832236739054e-05
3.6132672335724e-05
1.1971321999399e-05
1.36945254318811e-05
3.6863830311001e-06
1.5536652316607e-05
4.20571393668126e-05
8.26811453478183e-06
4.11093178985005e-06
3.42668212917639e-05
5.06201193306651e-05
-3.86638444212822e-06
3.41331645846252e-05
5.12726623658772e-05
5.21426195819332e-05
3.39801817518991e-05
3.82207518628103e-05
-4.02312129477845e-06
2.66463260167462e-05
7.06125368045763e-05
2.79532452376403e-05
2.96229259994222e-05
1.43743206246786e-05
4.84412664231417e-05
3.46315379359293e-05
1.17657067270849e-05
5.50401476197609e-05
4.59391191887901e-05
5.09470503834298e-05
4.02734335686771e-05
3.84758591209499e-05
7.55406246305329e-05
2.44597468740083e-05
1.93253793238423e-05
2.80303701829328e-05
3.27506209760958e-05
1.17530124325204e-05
6.37109800905146e-05
5.29093204170268e-05
2.43373693255389e-05
-6.28325715251007e-06
3.36843485700957e-05
3.8615423377766e-05
3.92966281357468e-05
4.08015507622874e-05
2.66662923536348e-05
1.44675124198255e-05
2.23085439040236e-05
1.6482475808393e-05
4.66882120195273e-05
4.29535305134748e-07
3.80556039765143e-05
2.46230397176812e-05
6.51387852721752e-05
4.82669670654272e-05
2.16132587126447e-05
4.08950012316549e-05
2.72230081576925e-05
3.95678414804258e-06
1.01341010369799e-05
1.25174207020157e-07
6.60620998144834e-06
2.66733589880649e-05
1.4009267667918e-05
1.09870900243962e-05
4.16520977586137e-05
1.46522325371474e-05
3.73415801518534e-05
8.20646799455723e-06
2.11984626200887e-05
5.5147646682331e-05
4.72183886383975e-05
1.35150839716624e-05
4.17309433149793e-05
3.1505405461341e-05
1.71641504404259e-05
5.85767981168256e-05
2.01414325276691e-05
2.01453260335698e-05
2.53888198600833e-05
3.43949251784539e-05
5.81405496955504e-05
-1.53765334975978e-05
6.20978115099506e-05
5.09613611263351e-06
1.00154074644875e-05
3.80904371635706e-05
1.94426266135821e-05
4.69513983507742e-05
4.26828295481134e-05
1.74435494295253e-05
6.49222227695918e-05
1.17220766298864e-05
1.657703615046e-05
5.38541549783561e-05
3.91176982327401e-05
4.05796472701992e-05
2.66746252681736e-05
3.0930662774854e-05
7.92267700039935e-05
3.53681300652029e-05
3.55898685848242e-05
2.99850974457947e-05
9.30506810123319e-06
1.69738864268267e-05
2.88377750477856e-05
5.01936115394641e-05
2.16399808755222e-05
2.37810923119731e-05
2.54862641092855e-05
4.18212744914779e-05
1.61706847396756e-05
5.17888096309391e-05
4.20710473957636e-05
2.96324295027863e-05
-4.75719985937418e-06
3.00239353389818e-05
3.6519285182992e-05
3.89241469119344e-05
1.14402009027184e-05
3.11079219028633e-05
3.04005323964014e-06
3.84763776222649e-05
1.16579735315706e-05
5.30879328851116e-05
3.46232186610193e-05
2.1379574211002e-05
3.63034611875612e-05
4.05911841398883e-05
3.6389739375751e-05
-9.71369860881659e-06
4.19283214668537e-05
9.90335782408772e-06
5.12035260381585e-05
4.50103752823787e-05
2.04851085240704e-05
3.72072338957622e-05
2.49090316527882e-05
1.6960730548181e-05
4.15007712981214e-05
3.27827248463515e-05
5.07873999843138e-06
3.32686878602883e-05
4.86545374787846e-05
4.27756902515119e-05
4.79793287612415e-05
3.26114692534079e-05
2.90416349868357e-05
3.06866947743943e-05
4.75011408226571e-05
2.40318711713682e-05
3.35760670106862e-05
2.44163156932913e-05
6.08944492376159e-05
5.44402700647852e-05
4.52086486911577e-05
2.02925672262092e-05
1.86321854697222e-05
-3.468866736766e-06
1.57948136616315e-05
4.12696316355588e-05
2.99697985208221e-05
5.02990139689691e-05
3.21816882572362e-06
4.56635257855873e-05
4.55610743472175e-05
1.76838435240792e-05
6.40363750107499e-05
5.70284476500745e-05
1.70553821965199e-06
4.84181086693369e-05
6.59976312640048e-05
7.6539265363163e-05
8.14068071118804e-05
2.50121818862969e-05
3.18005858613874e-06
5.23308447078862e-05
1.57761068534442e-05
6.25076840129561e-05
6.11318276771195e-05
3.85678970780466e-05
7.04330511552154e-05
2.32465110738827e-05
4.00492820112627e-05
5.16530869764267e-05
4.55631230664393e-05
7.21179347200253e-05
2.33680130809673e-05
4.17070485261863e-05
3.85462294728747e-05
4.754333482249e-05
5.13745798850857e-05
1.39134555156815e-05
1.94495911451102e-05
3.51945188855088e-05
1.95889135635973e-05
3.0286825184695e-05
5.19458500469281e-06
3.41425191774004e-05
5.09616811228664e-06
2.10865349505581e-05
2.62955215203344e-05
2.55999479797877e-05
3.09233097421939e-05
-8.01569198665504e-06
5.77395512282226e-05
2.84238951433211e-05
-1.72815318136906e-05
1.47257561177149e-05
2.36703017672879e-05
2.3529010884663e-05
3.63664160375072e-05
2.65151273578598e-05
3.89042746632413e-05
4.17323943747762e-05
2.78444921910035e-05
3.01083583839562e-05
8.74309803807447e-05
1.01900494780749e-05
4.39950977159868e-05
7.23109108136021e-05
2.53065831732208e-05
3.63751899240531e-05
7.67263807848978e-06
5.2245981899437e-05
2.44371037098664e-05
2.9398936633482e-05
1.0404167911766e-05
3.08445327504251e-05
3.67434173037007e-05
4.45914960462065e-05
5.23030767273993e-05
7.63554670765457e-07
3.18864382054359e-05
2.19564698824965e-05
4.17106419942515e-05
2.35699728600074e-05
4.66881174206426e-05
2.9469471835993e-05
2.26188325529484e-05
1.3330280499342e-05
3.62579398942325e-05
1.88476370440942e-05
-1.05271718715694e-05
3.53103810058158e-05
3.23423980875196e-06
3.06343800882117e-05
2.17551774477479e-05
1.32484096735544e-05
1.40581036858089e-05
3.29311318174551e-06
2.55920759281307e-05
8.75365358842154e-06
2.34657615097185e-05
2.22027948403198e-05
1.31732641827606e-05
3.14932885893176e-05
4.70768912834161e-05
5.05817772102e-05
3.54528568705336e-05
2.12348734082418e-05
2.65954709834223e-05
3.66242421905655e-05
3.24715823156035e-05
4.21504047716535e-05
4.4971799476393e-05
3.66936702543301e-05
4.25589488082191e-05
1.05147421303118e-05
6.11071984588136e-05
3.84430579563585e-05
3.91358334444991e-05
3.50186484729671e-05
5.32574504051245e-05
6.10172187756923e-05
2.9780673338359e-05
3.61689569938252e-05
5.28058432203468e-05
4.32589301645154e-05
4.10786745324208e-05
5.23000384676369e-05
2.23347448314361e-05
1.69569933500384e-06
4.82328182482274e-05
2.03879088386929e-05
1.54818840960465e-06
3.86944929102204e-05
2.81111086065192e-05
7.2237002428021e-06
5.00784854021963e-05
2.14781989197757e-05
2.40247655386459e-05
2.97624080154214e-05
2.41502130102706e-05
4.83617433086893e-05
6.91214358553293e-06
2.54024664868487e-05
2.69097091761109e-05
3.05143931421451e-05
3.91849688516471e-05
1.38062821713822e-05
3.15535555403362e-05
2.95996542377066e-05
2.7652242063812e-05
5.15687499305174e-05
2.81316965570752e-05
2.20295251751976e-05
2.60831924395622e-05
2.49311803173366e-05
6.54400984590766e-06
2.2609565947409e-05
5.49453250891587e-05
3.41542635925811e-05
5.19869249878506e-05
2.31906571867112e-05
-4.0582922871726e-06
1.18014034887791e-05
4.10933545694651e-05
3.7563958221525e-05
5.9344697287473e-05
3.91770426461029e-05
-2.09633320385544e-06
3.21452511553061e-05
3.70719226148689e-05
1.74140206831242e-05
4.43481709464221e-05
4.1679620326744e-05
4.86481566455939e-05
1.42123535739197e-05
2.65658345476287e-05
4.81632706967652e-05
4.5996669219133e-05
5.10016479903275e-05
2.76376855740888e-05
9.79157251097166e-06
3.33717834956393e-05
6.71336608725571e-06
4.28749848982415e-05
6.08022262437761e-05
4.34598326579615e-05
1.62579422532963e-05
3.95553733202801e-05
4.34348783203793e-05
3.25463655837223e-05
4.67321979298951e-05
2.24931786723315e-05
3.52936715361983e-05
2.79958052831437e-05
4.27329237270394e-05
2.30042865510928e-05
5.62612131736597e-05
6.58338743880591e-05
1.87612453511765e-05
7.04435155004856e-05
3.52412137094574e-05
2.56075676195669e-05
3.72215077554365e-05
5.12040637701761e-05
3.58872735407332e-05
4.94157301090283e-05
9.50848350262604e-06
2.78097758033815e-05
3.88707317041501e-05
6.04193413162528e-06
2.20540997050141e-05
4.4124432150473e-05
3.59001644065779e-05
4.16963035331497e-05
2.00842766716822e-05
1.36380792452388e-05
1.67125196712536e-05
4.12331059501487e-05
5.80098253276348e-05
4.02567638609551e-05
3.49554545448837e-05
2.38590444016232e-05
7.01308687264731e-05
6.20741550907247e-05
3.80759035791999e-05
2.83333667851107e-05
4.72878393103224e-05
3.4867908136917e-05
4.59410596585555e-05
4.0013504688975e-05
4.77097470414008e-05
4.51716142720839e-05
5.33093978357388e-06
1.3332894578244e-05
-1.12672214253479e-05
2.14637701495124e-05
6.63132864699018e-06
3.63560140217087e-05
4.88284766135755e-05
5.76783745397336e-05
2.75947117616155e-05
1.29553309190874e-05
7.14222748939272e-05
1.67731624393196e-05
8.61560798730188e-05
6.67303513445597e-05
6.58246121627482e-05
4.49696805441078e-05
4.30459222641549e-05
7.82670419912543e-06
5.11030431451362e-05
2.63169907433657e-05
5.31067400030752e-05
4.40473256716779e-05
3.6411303247555e-05
4.19233676165076e-05
4.50990575886573e-05
3.14519336421461e-05
5.16731553147825e-05
4.27512672234723e-05
4.87450853640148e-05
1.33789202844602e-05
4.25158935920672e-05
3.34484186684817e-05
3.99896576313575e-05
8.41405044122286e-06
3.45104397019137e-05
2.37118846883373e-05
2.57653393480913e-05
3.21403450354441e-05
5.90947363199628e-05
6.22382556466808e-05
-1.39560600004221e-05
7.82052138685041e-06
1.28114761501101e-05
6.981297502057e-05
3.99084526772452e-05
-1.07084613592664e-05
1.28635662277017e-05
3.99278112335337e-05
3.89417756582736e-05
4.71887770900981e-05
1.64041875593801e-05
4.74021290230603e-05
2.9332521118942e-05
4.31626072973615e-05
9.40696160865761e-07
3.79903842073667e-05
2.75523027448127e-05
3.1947218598705e-05
1.08601550650757e-05
6.83891000531162e-05
4.27789531113213e-05
7.41431604409644e-05
3.69619063528457e-05
2.5515852267817e-05
2.44117976283998e-05
9.82445764838447e-06
3.70156943031528e-05
6.05433438869479e-05
5.58371144674026e-05
7.16491439311319e-05
8.53661618121942e-05
5.61068624901357e-05
4.15450629790991e-05
3.77950290419642e-05
2.22450211134203e-05
1.28920376365455e-05
6.06001261525588e-05
1.96452044378324e-05
8.56580221606827e-06
4.53918118270071e-05
1.5330385541245e-05
6.45143353029053e-05
6.2721927316359e-05
1.83100365545683e-05
4.62559917179645e-05
-1.04019049136559e-05
2.86637369887634e-05
1.23541604953807e-05
3.03545962383483e-05
7.70297509412603e-06
4.84117346782117e-05
3.27348606827466e-05
2.01505904381703e-05
1.87794212941466e-05
1.13197485302178e-05
2.34199623444554e-05
1.29765284973526e-05
1.63238897686011e-05
5.0003285560683e-05
5.33033634254903e-05
2.66918841733832e-05
3.49526373437357e-05
2.08462673316115e-05
1.16354583510797e-05
4.07945434647105e-05
3.81915698994198e-05
3.31752257626949e-05
5.07071149672957e-05
5.55298885924451e-05
3.20850741860864e-05
2.20926016610977e-05
2.34585856671929e-05
5.64521790179548e-05
6.11999914159617e-05
5.99474632606883e-05
4.79723866237432e-05
6.08759733665719e-05
3.838886499458e-05
1.66300797937842e-05
6.39712714867218e-05
3.21881524812755e-05
3.7422301415103e-05
2.67555571689139e-05
2.9659593921679e-05
4.96939189859607e-05
6.04032026106554e-05
9.89613080026896e-06
5.71130291031197e-05
3.65754034946918e-05
2.07009587193786e-05
-1.7894493585502e-06
2.87038941459659e-05
1.45504344833594e-05
5.74214008647794e-05
1.2835560437592e-05
6.16864097661176e-06
3.27281729317595e-05
3.23174972911174e-05
2.3429661030581e-05
-1.28321147259357e-05
6.27036173063573e-06
2.02007892579143e-05
2.03900427655607e-05
4.65965928172453e-05
6.84194543136838e-06
1.86785996564115e-05
2.21290283269102e-05
4.31037548907445e-05
1.08404374506537e-05
4.45279503845527e-05
2.91000699817602e-05
6.58823376569011e-06
2.84263826637858e-05
4.80086840005862e-05
3.86287876884189e-05
3.95497048236256e-05
1.04700728129622e-05
3.42559701632802e-06
4.12428621704084e-05
1.28240848311002e-05
1.29510469700189e-05
3.95665966348066e-05
1.51150489191057e-05
2.73949387037443e-05
3.66221905078892e-05
-1.98624818820882e-06
2.48741969920957e-05
4.74413506152087e-05
2.10044885133868e-05
5.95626677074168e-05
4.34893214789435e-06
3.39021774572516e-05
3.45116033045708e-05
1.08057767652827e-05
5.37257551858091e-05
6.57069411938455e-05
4.90591423257331e-05
5.15341275122206e-05
5.6338309788415e-05
1.44433179562086e-05
8.1633081261556e-06
3.62779341396478e-05
4.14487595666519e-05
3.55309776365743e-05
2.03963474643704e-05
2.51513311135566e-05
2.26646482031291e-05
6.38049578168599e-06
4.75727951181985e-06
6.31988615162756e-05
1.72832399704497e-05
1.94618582561903e-05
2.77346121994076e-05
1.53453769989932e-05
5.88574205742395e-05
6.0904443229441e-05
2.90314300560163e-07
3.84997987637518e-05
2.39269055976236e-05
7.40916908100362e-05
1.54554824312469e-05
7.05357541513775e-05
3.31177232102388e-05
3.28328557666788e-05
2.92649762045184e-05
1.11911179867701e-05
2.70952544902678e-05
4.11279092868603e-05
5.07477744566345e-05
3.81473654008127e-05
1.74914490773018e-05
1.61483120914452e-05
2.49742421166111e-05
3.84909734773969e-05
6.2057387613183e-05
3.14627530448023e-05
3.92606354809007e-05
1.63321272127802e-05
2.41892229829654e-05
2.57536764068093e-05
2.86727664961213e-05
4.46502272842196e-05
1.45628379626989e-05
5.8401819301512e-05
3.04050013377222e-05
2.48193271798725e-05
2.22067798698698e-05
6.80713220718563e-05
6.58348983888515e-05
6.24275703471459e-05
5.11543189639376e-05
3.84492735305986e-05
1.14888084281916e-05
3.77113375962037e-05
3.82178463841202e-05
3.40716518491655e-05
2.77940019910344e-05
5.50911749886126e-05
3.6374045725881e-05
3.36730421696359e-05
4.56286560865671e-05
2.98393029581886e-05
2.96105570429241e-05
4.46974770325576e-05
3.24048577205863e-05
4.3889485219289e-05
1.41652215963734e-05
3.66057768757352e-06
1.85559760101106e-05
7.11571810478456e-06
3.08400190151766e-05
3.9926509387124e-05
5.02667014213118e-05
4.00188984775821e-05
9.26339270247077e-06
6.36824145173555e-05
4.06432446347819e-05
4.26700297237278e-05
4.80809298349548e-05
3.13021282286471e-05
3.71306284476842e-05
3.76447228710735e-05
1.0796355545798e-05
1.17018135463965e-05
4.5312980407779e-05
2.05586940392316e-05
1.21631887071366e-05
4.04512800377077e-05
1.68466779792938e-05
5.09994513364294e-05
3.03622416228118e-05
6.87166664024604e-06
3.82917375013861e-05
4.17977739458182e-05
9.77229924064976e-06
1.69737437245929e-05
3.24126103086625e-05
2.589714522974e-05
3.05640631757358e-05
5.21576842732142e-05
2.86692201198761e-05
4.83807352850476e-05
6.78605276978719e-05
3.70259008924359e-05
4.90336201258609e-05
6.02782336690505e-05
1.0103352745066e-05
3.57588771892027e-05
4.73423300046721e-05
3.06416388190962e-05
1.78208084596871e-05
1.98194068332579e-05
3.40942461818543e-05
6.06000745758286e-05
2.89337156921202e-05
2.3675357938808e-05
2.70080402411796e-05
4.13526256585677e-05
3.93428715502723e-05
2.47736464171469e-05
1.23514443365953e-05
1.4609005403366e-05
4.14063797590125e-05
2.92113438462939e-06
3.51501714832981e-05
4.87382792675742e-05
1.92625174585466e-05
1.17463095832539e-05
1.18647212159653e-05
5.36877146801863e-05
7.50585105712497e-05
8.69254636993298e-06
3.00710290139718e-05
1.22511554008448e-05
1.27085870543358e-05
4.4052951621664e-05
3.21587014281622e-05
4.04567950510424e-05
4.6682641284095e-06
4.65552300438273e-05
3.81343149850764e-05
3.6829333244822e-05
3.2405714200355e-05
6.05440119254131e-05
8.35896714869207e-05
2.40621027722136e-05
4.32466750907412e-05
2.60959539979365e-05
-4.68880832046502e-06
4.38372530578979e-05
2.73380066539642e-05
-1.02699288222386e-05
1.73301795860249e-05
3.40933133281085e-05
2.30479078395451e-05
1.16526521085611e-05
1.14710269738919e-05
3.15726379685383e-05
-5.58727960616353e-06
2.75077750614574e-05
8.48444127183587e-05
4.35676339665576e-05
3.70823002846273e-05
4.649763474912e-05
1.11412421576853e-05
2.06984589632118e-05
2.87435212047026e-05
1.97178089387916e-05
-2.3986408304437e-05
4.47345738084326e-05
2.74845620031709e-05
2.06834755763644e-05
4.18265100338852e-05
3.26544309277731e-05
2.43890838510651e-05
6.80263934724248e-05
3.4008448582739e-05
2.01864118276288e-05
6.06365660893191e-05
4.46604429577461e-05
4.87042643602368e-05
2.34872182038383e-05
4.63038019869587e-05
3.87573594459604e-05
3.89293540239638e-05
-1.03887403914855e-06
3.92279767386668e-05
7.21815845244447e-05
8.73493302890042e-05
1.40396005531888e-05
3.14324812532309e-05
4.77884790118595e-05
2.15849997367224e-05
1.61705043338476e-05
5.36552102570979e-05
3.87078711532231e-05
7.14646489604738e-06
-2.65787734163993e-05
2.51070791832791e-05
1.4543026090912e-05
4.05893274527737e-05
3.3895112229703e-05
2.03391764975323e-05
2.88592856490462e-05
2.84463967088273e-05
2.49383253473536e-05
2.73256055367028e-05
2.17342218896627e-05
2.38476309190329e-05
1.79340501209192e-05
-2.78207165135604e-05
4.60846684316303e-05
3.18015157439152e-05
6.66873755026891e-05
6.53289927129842e-05
2.649561213606e-05
1.99915020186823e-05
4.12455657088833e-05
-1.04110075122179e-05
-7.18698279030719e-06
5.85932862562536e-05
3.66633515990988e-05
2.07854597686822e-05
2.40208878593492e-05
7.02844202878267e-05
7.03489252857748e-05
5.63440896948325e-05
1.38388016250081e-05
0.000104461278137969
8.27629749498689e-05
5.82306209523685e-05
2.83701523395621e-05
7.23856306753846e-05
3.09045469064641e-05
1.61439535504022e-05
1.73454226656154e-05
2.74329029587783e-05
4.79651084081494e-05
2.94526120448576e-05
3.9690993853413e-05
3.85698795058925e-05
1.32192260881704e-05
2.318312318379e-05
3.85845835078276e-05
6.2455839725362e-08
-3.03359410888002e-06
3.17492604629967e-05
-1.10731104533173e-06
-1.66651172413185e-05
1.02190501453297e-05
4.98313954891665e-05
3.02885891526487e-05
2.91553463077128e-05
2.38267469800536e-05
3.53151788078527e-05
5.91226788676846e-06
3.56104257338692e-05
8.27618305914816e-05
5.64389798740119e-05
1.9545206419618e-05
5.12297442512923e-05
4.14207541278193e-05
3.76047837576759e-05
2.59994525362685e-05
3.48562971633283e-05
3.43590172906516e-05
4.16294596018794e-05
7.04184355348637e-05
5.15460835322166e-05
5.74013960346611e-05
3.5885815917558e-05
6.33651842081622e-05
3.47071106845698e-05
5.95173843066179e-05
9.14996998556652e-05
4.15357536306453e-05
2.62173163171464e-05
5.06749725389362e-05
4.08942088830555e-05
8.14861058294356e-05
3.80543932551999e-05
4.30603573535512e-05
1.44426492981231e-05
2.30425314220955e-05
5.24378164086099e-05
3.89608767649404e-05
4.85513623134823e-05
1.65844427937489e-05
6.5641247711343e-05
2.09384332569151e-05
3.60651797910977e-05
1.08426236378977e-05
6.04226219577606e-05
1.45088102557952e-05
2.80919099098485e-05
-9.9490893194985e-06
2.64908596937143e-05
2.1026925734212e-05
3.72117105237955e-05
1.13190098947636e-05
2.15508776380231e-05
6.46182543131184e-06
2.045092219946e-05
2.26093806804812e-05
3.28521829076183e-05
9.06478414978168e-06
1.9739845901832e-05
4.16468783034327e-06
6.25440331079049e-05
4.54993954106928e-05
3.70871184539384e-05
6.44959706874296e-05
6.21393100817884e-05
1.37113089062891e-05
2.19631297538626e-05
2.92515341328555e-05
3.61250699248389e-05
3.4877518347182e-05
6.55977720101324e-05
5.27629008320102e-05
5.24489501026425e-05
5.94505369796397e-05
3.66743553598506e-05
3.6896606223041e-05
5.25870068428214e-05
5.76279647167303e-05
4.09640544613843e-05
3.8138996262451e-05
2.05615441239538e-05
4.90117524100872e-05
5.61317880835144e-05
4.90082280590937e-05
3.68382918276513e-05
3.11344530768e-05
2.16109149091909e-05
4.59280479191969e-05
8.09610549728008e-06
-3.86163360307605e-06
3.77606488478559e-05
3.86449168623909e-05
-6.3913734745751e-06
3.10403963944532e-05
-7.35193742451152e-06
-1.38066625566248e-05
-2.10947112043345e-06
5.75686879919321e-05
2.34654234031554e-05
-1.93895001624095e-05
2.9614841360108e-06
2.10450428966072e-05
7.34908601233246e-06
3.81291310921773e-05
-2.10163351182381e-06
3.23346638179751e-05
4.2866514737409e-05
2.72054617083231e-05
6.53749164574797e-05
3.48739587254703e-05
4.36333227864976e-05
8.00652699120037e-05
3.16037233282734e-05
5.55834973585209e-05
2.82540240940247e-05
-9.2761573814578e-07
5.34655551950994e-05
1.88892330213757e-05
6.71085760354408e-06
5.58050209786655e-05
6.15402571987534e-05
4.8252795705663e-05
1.95261573731762e-05
6.43082190526441e-05
6.44980252589865e-06
3.91542070294986e-05
3.94242231209798e-05
4.84180739951322e-05
2.03132590845798e-05
-1.77068287550597e-06
2.81552965490725e-05
2.67173352950155e-05
2.30579241832228e-05
5.19177130059133e-05
1.92556569370137e-05
2.34406024578067e-05
1.8399466645796e-05
2.6668968903326e-05
4.9406406661541e-05
1.99319795763367e-05
4.31735451129758e-05
5.42386708586795e-05
5.99602678845755e-05
3.06867486168745e-05
-1.81934898494121e-06
2.34547305276201e-05
2.90818620448144e-05
5.47806109820298e-05
1.62060317560282e-05
3.08854300966545e-05
-2.0225219802763e-05
1.43866062258956e-05
3.35880922792503e-05
2.70408565351038e-05
2.65974781081721e-05
3.53111749421926e-06
4.09620025283059e-05
7.80820981666096e-06
8.14772114917688e-05
3.4937356464982e-05
4.51565164702586e-05
5.36018688724337e-05
4.75141316236899e-05
4.88318481727652e-05
4.23759341750146e-05
2.5532546178951e-05
1.56949390246504e-05
-6.41212096472835e-06
9.68356296297013e-06
4.17340864454839e-05
2.91367999331841e-05
-1.07778401581656e-05
5.72346393517798e-05
1.93622121136078e-05
3.28095512013577e-05
5.09635196996936e-05
4.58796350578666e-05
3.45402106443345e-05
4.97200632863355e-05
4.16709055500408e-05
1.00608839755051e-05
3.91165503037026e-05
3.46155356761934e-05
1.9433126260819e-05
2.7629177391124e-05
4.36718411792169e-05
3.58520410921269e-05
6.07659351316391e-06
2.12325878254394e-05
3.73710880469132e-05
2.58250154513078e-05
2.29280273567791e-05
5.99345906230622e-05
1.94235061005273e-05
2.23759479317962e-05
4.44455807535562e-05
2.43822765190433e-05
3.62551937738678e-05
3.03101038754577e-05
1.61633794064565e-05
3.58956233067548e-05
3.08010625522316e-05
7.25237399622903e-05
4.07135014738114e-05
4.2346742802602e-05
5.23902936461618e-05
6.60889520098105e-05
3.46322835712635e-05
1.8005093043026e-05
4.0697544097897e-05
1.41684860325816e-05
4.88457695634053e-05
3.6639065941551e-05
5.70047793195685e-05
5.28770774415134e-05
3.8757837842502e-05
7.41901373844129e-05
1.02250809031859e-05
1.31841477741776e-06
5.05329135318673e-05
4.70965222793265e-05
4.67887581930371e-05
1.95760381312367e-05
2.24084337242721e-05
3.6391475361439e-05
2.5600774990721e-05
7.67782769344938e-05
2.44874891449861e-05
2.7573158297454e-05
3.51482908676475e-05
3.62120439490271e-05
5.21797702071316e-05
1.38316022825372e-05
2.57801515515684e-05
-4.68973331359506e-06
1.7629347289829e-05
1.26429762239426e-05
8.34250663195308e-06
1.40921498444846e-05
-9.7067772628738e-07
1.11538387358984e-05
1.38859811124827e-05
4.03937856529864e-05
1.54475726823903e-05
-1.04399056362996e-05
3.10822225558158e-05
2.06096643923187e-05
3.39256341242884e-05
2.81055655815166e-06
2.42651859935989e-05
6.20761352372082e-05
5.01197582343331e-05
8.29762467309705e-06
4.89497835360514e-05
5.57903541881119e-05
7.17620087184335e-05
4.96401552705571e-05
7.39302621132831e-05
4.01396120188337e-05
5.83604474673055e-05
3.04926683020525e-05
0.000100723134278957
4.47339390609437e-05
4.08252686216736e-05
8.0962809354901e-05
4.22993246174334e-05
2.78931147793899e-05
3.78631693685479e-05
3.72869197782062e-05
6.65965995181906e-05
6.49725825549014e-05
2.42206848771107e-05
4.75951930247518e-05
5.91916968176886e-05
2.74482632397631e-05
2.89962178060229e-05
-5.69546587603569e-06
4.35589467272707e-05
1.34919467343008e-05
4.12997147166721e-05
6.56614667336848e-05
1.27934485215139e-06
2.17778256238821e-05
3.43711608173541e-05
4.16172673832288e-05
3.84448154019287e-05
3.08383030759046e-05
1.37639544889582e-05
1.65107403899018e-05
4.58443211764772e-05
1.98044675441626e-05
3.79593140332646e-05
3.28200130910669e-05
3.56448647361282e-06
7.47597144341885e-05
2.99342222410748e-05
5.58073765281378e-05
5.8540299259513e-06
1.19465481617885e-05
3.67358512555826e-05
3.53298253123592e-05
5.49637105590316e-05
1.79491140062664e-05
8.66612962643499e-05
4.72879933214084e-05
2.90489170859619e-05
3.86048272790906e-05
3.75973551372461e-05
4.30043530150367e-05
4.4195718671825e-05
1.97857110492337e-05
1.31438407180087e-05
5.21869741979254e-05
6.66357278273311e-05
5.2689028978393e-05
3.43427975598383e-05
4.70393083206677e-05
4.36822318191306e-05
7.34233295458974e-05
3.62314753090921e-05
4.66666016139237e-07
2.92783760920994e-05
5.47324488448395e-05
3.85412098067419e-05
-7.04824338596335e-06
5.6092545729445e-06
3.68567236217186e-05
3.46777224481503e-05
2.76806442225941e-05
3.13086327941578e-05
4.59404430473174e-05
1.55092256322694e-05
2.32455619313235e-05
5.34437044828075e-05
1.94463537191121e-05
2.20788161818911e-05
4.6121408347059e-05
2.61998255689037e-05
3.25943403853617e-05
4.35799293120149e-05
-4.86738208984559e-06
2.03112152354612e-05
2.76708266697399e-05
2.13703883596338e-05
3.58590880225977e-05
3.19954765378627e-05
2.76269730461987e-05
1.31039246957318e-05
5.62970901605626e-05
3.81035578003728e-05
2.16264905455046e-05
6.06018892646758e-05
4.75057666274553e-05
3.91194429436495e-05
2.67755796851569e-05
3.13910752109973e-05
4.45303597898271e-05
3.57872938234712e-05
4.36928247365527e-05
6.22200465218875e-05
6.05824682264814e-05
4.50517020714171e-05
4.84098777829982e-05
1.84624911406088e-05
6.28044880050981e-05
6.20707174107146e-05
4.70417756117581e-05
1.75682009387603e-05
3.85256065302023e-05
5.05660549604444e-06
4.01155683419154e-05
8.11040069168932e-05
1.11050949520166e-05
3.44489412974705e-05
2.7670390830418e-05
4.1101905077182e-05
3.85401011882621e-05
2.65556347035796e-05
2.15033508914906e-05
1.09369699660233e-05
5.2074208047724e-05
5.38268878347628e-05
6.03958121478063e-05
3.6436398393726e-05
1.73622373435383e-05
1.55352337756082e-05
3.24860448724853e-05
3.32080952201861e-07
4.45233737911452e-05
4.44579016826733e-05
4.52864208459652e-05
9.72679531727406e-06
3.28920611320229e-05
2.31957062281769e-05
5.09949144154529e-05
2.05409707394075e-05
7.62813770857855e-06
3.16280009594523e-05
6.45531593198762e-06
1.60407975285895e-05
4.83779428575354e-05
2.65052120061475e-05
1.10918212939545e-05
2.82106158035795e-05
2.90135161156129e-05
4.25485620624916e-05
5.31908287394004e-05
6.91735670747357e-06
1.96479764994674e-05
3.81092164602984e-05
-1.13238921373675e-05
7.49565201560488e-05
3.67413598491477e-05
1.58841996373283e-05
4.32801729352347e-05
5.97487677377244e-05
5.40456376411584e-05
-9.10645782341515e-06
1.84603148212127e-05
6.47010541236102e-05
3.90623218750442e-05
8.50186519051128e-06
3.38135702653757e-05
-6.41901296281714e-06
3.02759637933873e-05
2.57127177089064e-05
5.83899566426595e-07
3.53012966197193e-05
5.07799026937236e-05
2.23817847288251e-05
3.19346669303006e-05
1.03796267583299e-05
1.60908999842904e-05
3.48981676479023e-05
4.2053923084023e-05
2.06786352320099e-05
5.52188906491039e-06
4.35941184723471e-05
5.57457278358807e-05
4.8137830886336e-05
4.11096258613654e-05
8.67719984930157e-06
1.94271332401067e-05
4.49985161560735e-05
5.1301456979567e-05
3.22837331363526e-05
2.13760933538639e-05
1.74188724214259e-05
5.46582507306462e-05
2.03362607234955e-05
1.8439197849638e-05
3.06667780689827e-05
2.06294632497938e-05
3.55503092977781e-05
5.02085386244678e-05
4.3637977240795e-05
4.68066415404632e-05
8.10722905129239e-05
5.30309636014673e-05
1.42671031599252e-05
3.79538989986274e-05
3.29321815574496e-05
6.96163783872969e-05
6.28309841075013e-05
5.41585773719706e-05
-2.29972420824418e-05
4.13106701975014e-05
4.95670343822817e-05
3.98505752207525e-05
4.02746960405173e-05
5.73945663824463e-05
3.49157800031496e-05
3.51999878504978e-05
5.67927708847212e-05
3.87029075745653e-05
1.66157244456188e-05
2.09474073696957e-05
-2.83199787050165e-06
1.30593117772089e-05
1.84065912475381e-05
2.38587422461761e-05
2.44548943627701e-05
-4.73904007338602e-06
1.49349955363665e-06
5.11967880038344e-05
-2.80681379251166e-06
4.83779248859501e-05
2.0156349974491e-05
3.32331338636107e-05
3.16912381283005e-05
1.11426333234999e-05
1.80109025645781e-05
4.5743635053014e-05
5.20567889947764e-05
6.4140769818151e-05
1.53973450700901e-05
5.71648963692512e-05
4.22797349406853e-05
3.15798606647264e-05
3.99867074722137e-05
5.37130238868854e-05
4.61524488497002e-05
5.11918872075821e-05
4.61438963333413e-05
2.85359621678486e-05
1.53631499617696e-05
9.40770893302548e-05
5.75675983812494e-05
4.41254559767929e-05
2.32074031294768e-05
5.50262784945341e-05
8.20957887027937e-05
2.7340337896389e-05
2.02708337803843e-05
2.07858987592384e-05
1.39825839903427e-05
-3.26779072206204e-06
1.13087637199955e-05
5.60653623397654e-06
4.20453989928811e-05
-1.66855543924976e-05
3.98705182353667e-05
1.25671722841094e-05
2.35873243946983e-05
5.97194777395393e-06
-1.52987570585532e-06
3.84852427759619e-05
5.46530451729912e-05
3.17722843556153e-05
2.85162069712812e-05
7.97649912339438e-06
2.3354417098988e-06
3.09765489904817e-05
1.50692380235482e-05
1.67989593383484e-05
3.03102247636424e-05
2.40953024225564e-06
2.12734489035785e-05
5.43388526068832e-05
2.00871046887933e-05
2.74826924251933e-05
4.14596421009928e-05
6.97612862978681e-05
8.01497825579035e-06
3.07452902024767e-05
2.51873642331253e-05
3.67105775853457e-05
2.56450173294098e-05
1.92440937534547e-05
2.41362616379434e-05
5.78370530929479e-05
2.71639265437447e-05
3.61967519572026e-05
2.06659435397855e-05
3.02635136056971e-05
1.08982934787554e-05
4.53399208443879e-05
1.82855158934838e-05
5.28981878781286e-05
2.28495501217141e-05
8.75802007077435e-06
3.60911782885918e-05
1.46362891676752e-05
2.37200082277234e-05
4.39692984651376e-05
1.05074094364125e-05
6.22205385506608e-05
4.0566778684778e-05
3.98952759584019e-05
1.87160244254987e-05
8.81284491590732e-06
3.81782575733804e-06
1.96624165393638e-05
3.45188027071174e-05
4.76784398002861e-05
2.455892194903e-05
1.19722830053297e-05
2.43858065194416e-05
4.40631730511433e-05
1.68917552890762e-05
6.00254906506154e-05
7.53857512447619e-05
3.9305704690862e-05
2.52418928499015e-05
3.3499786454547e-05
3.18374275568712e-05
2.21817234590857e-05
1.32695735972593e-05
4.86883284665432e-05
1.799321403107e-05
4.175295715582e-05
3.707411407977e-05
2.83202293372982e-05
1.39251419502837e-05
2.67434880970538e-05
2.34933488679679e-05
6.28554399833046e-05
4.87141637669872e-06
6.38616981298552e-05
3.77247444458445e-05
2.88173277083265e-05
4.06215912476758e-05
1.96198918916902e-05
8.14525171752891e-05
1.32351454224186e-05
7.97030555832917e-05
3.99916425672907e-05
1.84971749163883e-05
2.12559921091296e-05
1.26238501931485e-05
2.66608763098779e-05
2.89121384730565e-05
6.04582737062605e-05
2.23341376571976e-05
3.20310697904898e-05
3.10311001807887e-05
4.89362597177852e-05
2.8411328412425e-05
5.23424201857413e-05
2.78533162738297e-05
3.7069581344901e-05
4.02131048036948e-05
3.16612552545094e-05
2.14858517476339e-05
3.39512842825386e-05
2.85158399973033e-05
3.11566808582322e-06
6.59479424495154e-07
4.75002644424442e-05
2.40337934259916e-05
2.57844869839203e-05
1.51644110472815e-05
3.80670286109458e-05
2.97347523504264e-05
5.61427175808706e-05
5.48525653185092e-06
4.47559642529411e-05
1.24319265793886e-05
1.45449220013873e-05
-3.9262443514156e-06
5.1746507622571e-05
2.64098446962817e-05
6.06327757419383e-05
2.77003263819291e-05
3.85877571168502e-05
2.53167011059973e-05
4.69562060208531e-05
2.02852460160378e-05
8.70839287732298e-06
3.35100013844481e-05
5.70032416687209e-05
2.96615765097208e-05
1.61779869715517e-05
4.74189209286506e-05
2.17599597872332e-05
4.80347236996647e-05
1.9133042752642e-05
4.42581482537523e-05
5.36084612402546e-05
4.83333739120072e-05
3.80502999118158e-05
2.24263499871742e-05
2.42721444931272e-05
7.48573081488413e-05
4.80224248213082e-05
4.07748348867585e-05
6.9427901880274e-05
3.42207922598304e-05
1.76551220594202e-05
9.06948388390424e-05
4.53116779684294e-05
3.20629564259608e-05
5.07186836822761e-05
4.54872607799717e-05
3.71771538721852e-05
5.28301410341453e-05
1.49706506416511e-05
5.44865357643114e-05
2.84026840616743e-05
3.91884829570753e-05
6.49180202552953e-06
2.30857726325733e-05
2.46862073715379e-05
4.04160554189294e-05
3.14169317963114e-05
5.94509900120928e-05
-5.3184125101716e-06
-1.60470170262752e-05
4.69152738743777e-05
7.77316360303087e-06
6.23352478566017e-05
2.34038762107478e-05
7.20575726200776e-05
9.52879877145067e-05
2.72693888847041e-05
2.18256285205455e-05
3.7386432666596e-05
7.93593510465509e-05
3.77817681489413e-05
2.89218089286419e-05
3.52222808119798e-05
2.59418017612825e-05
9.2649856370274e-06
5.12500825050394e-05
2.7736833783547e-05
1.56891512756456e-05
4.23522514490774e-05
5.9340485361058e-05
4.06154871340644e-05
4.61113671181978e-05
3.07842307031448e-06
1.60648489597887e-05
1.01938478554896e-05
2.47047764418103e-05
6.69367159259542e-05
1.58287575156696e-05
3.90996708935106e-05
2.79743751840193e-05
1.92191528131034e-05
4.63803437666378e-05
5.28881910100386e-06
3.44692038686174e-05
3.04385905070261e-05
5.60010495366589e-05
-2.35272694540634e-05
-4.064206922261e-06
7.14609198725434e-05
1.84079685607594e-05
2.60761926964493e-05
3.83572114746776e-05
9.58785430184723e-06
5.04493814402656e-05
