# Supplementary material for: Research on computational propagation and identification of mine microseismic signals based on deep learning
Source: PLoS One. 2025 Oct 22;20(10):e0334641. doi: 10.1371/journal.pone.0334641 (PMC12543183; doi:10.1371/journal.pone.0334641)
Supplement: S4 Data — (ZIP) [file pone.0334641.s004.zip › 000100700000411.xlsx_0.txt_24.txt.txt]

2.10857102835539e-05
3.99042100204601e-05
4.33630439898741e-05
6.6666295379421e-05
3.82760982888022e-05
3.65635341736207e-05
3.86273150582697e-05
2.86579468515593e-05
6.99147083144473e-05
6.20213113791025e-05
1.21678769459737e-05
5.75580961925812e-05
3.44073702740059e-05
9.03096465764939e-06
5.58900848280087e-06
3.2900089710256e-05
-2.94236317166259e-07
1.2778932982651e-05
2.40223875232841e-05
3.08958519604985e-05
2.08691597181854e-05
4.49244511261145e-05
4.78208875289339e-05
2.88658954596043e-07
2.22724221126973e-07
2.08757332833022e-05
3.18634203569042e-05
2.99563706931187e-05
2.40802977122753e-05
3.68113607457838e-05
4.2827361184316e-05
5.08089196189953e-05
6.93392830269147e-05
3.87037079265372e-05
3.26823580536719e-05
2.14990086917491e-05
4.86350180620103e-05
3.9685708490591e-05
5.64584192526918e-05
3.06763739322254e-05
4.35629340265738e-05
3.31168173814026e-05
-1.80888666760705e-06
6.24625246093793e-05
4.70557781417237e-05
3.72189787793868e-05
7.52989377225749e-05
4.74004355555188e-05
1.63561976744741e-05
3.27283713164227e-05
5.3470291053233e-05
3.43022430617231e-05
1.39243178548655e-05
4.65800793241038e-05
2.34218893397185e-05
4.16260424335957e-05
2.17557826405256e-05
-7.34675613225058e-06
3.44199925846363e-05
1.51772017067839e-05
9.44554303729195e-06
4.84032453906511e-05
3.67050181109316e-05
3.82623963796767e-05
-2.01639216640402e-05
1.98118001102275e-05
3.5798171470186e-06
3.17389718244288e-05
3.25375968748976e-05
1.56977376993176e-05
2.02864251668423e-05
1.72575036332293e-05
4.72481623233784e-05
3.61705853161694e-05
1.89903567886992e-05
1.93623879356267e-05
5.39167288430329e-05
2.52768828103423e-05
1.80747574805322e-05
5.37856947635102e-05
3.24960210156018e-05
2.41071270479794e-05
1.40974467549525e-05
2.44028360376353e-05
5.28157291465167e-05
4.42117070895104e-05
5.72524933931242e-05
3.57031494102316e-05
4.64269758178609e-05
2.98768783368908e-05
4.24493630198287e-05
4.67955346410758e-05
3.28939528877934e-05
2.97537131133004e-05
1.36696475195892e-05
2.45935299769862e-05
4.68482908782565e-06
4.48407993493036e-05
2.1111620206314e-05
2.85088290813958e-05
8.05542990760907e-06
2.60410725976072e-05
2.23817254889663e-05
4.41921266717714e-05
-2.00234493059246e-05
4.20154513833471e-05
3.09342411107601e-05
8.00034717661724e-06
4.54978293485586e-05
4.15507823556964e-05
-9.87282597173705e-08
8.91258347363006e-06
1.20217561777416e-05
3.52950535512313e-05
2.68941151345944e-05
1.82395373667934e-05
3.93972261001191e-05
2.89307646720069e-05
-3.36245641550261e-05
4.60997600545894e-05
4.69781034260167e-05
2.01356106047372e-05
1.25692048572291e-05
7.2223441025944e-05
8.41096077162611e-05
7.18234045042707e-06
1.05826951695094e-05
6.30675409157868e-05
4.91490294958706e-05
4.23334132106581e-05
6.39960116922578e-05
4.28137320931943e-05
4.59797985191247e-05
4.6736503267297e-05
8.12809063682626e-05
5.86115746829257e-05
6.30446113890023e-05
5.74958168444001e-05
1.8286612040243e-05
1.75351160287933e-05
2.65388673042257e-05
2.4770822348524e-05
4.59058532423727e-05
3.43265489813532e-05
4.49101981767116e-05
2.03259179214734e-05
-1.41368712931651e-05
3.30250883498172e-05
3.17309384161377e-05
6.89499244764758e-06
6.55726900723284e-05
-1.96471255082705e-05
3.14558234211535e-05
4.91242947123953e-05
-4.96565553720097e-06
-2.95053675944822e-06
4.9119535088896e-05
1.97002955887829e-05
3.78500650378015e-05
-1.33345474199035e-05
3.74801065261009e-05
8.05900249845158e-05
7.89937810897187e-05
1.00266750626192e-05
2.97647680096019e-05
4.94711806039492e-05
2.77484938836196e-05
4.08084816022518e-05
3.83248792035533e-05
6.08195469545973e-05
5.99936697817973e-05
3.5848779736533e-05
1.69044436285454e-05
4.88549603071612e-05
2.37183898970629e-05
4.78420694520218e-05
4.3595905117593e-05
1.92809056953142e-05
4.71681930581032e-05
1.26431551116385e-05
2.47668389115306e-05
3.49747745686769e-05
3.46350386389943e-05
5.6436217264069e-05
5.91923877472063e-06
3.7873179748157e-05
1.87481287549963e-05
3.76976610791823e-05
1.80326144101188e-05
9.16190987962689e-06
2.89814521862041e-05
3.22802079679771e-05
-1.52228687704966e-06
3.27821105093283e-05
-1.57934520688211e-06
5.26660806234298e-05
3.72611587384628e-05
-2.31559324036229e-05
5.24990651886431e-05
-2.64056523387934e-06
5.19161766053785e-05
4.06639964749907e-06
3.65636391400711e-06
1.78883128070027e-05
-3.82342600721259e-06
3.93836256168565e-05
4.29436234374565e-05
4.1975321702306e-05
2.89517852462425e-05
5.41973837560518e-05
2.60666796319952e-05
1.46683169126487e-05
3.02532667539428e-05
4.53813054811969e-05
3.83626997585468e-05
3.20760699223632e-05
2.76045096048695e-05
5.22633843288643e-05
4.98777941181568e-05
4.56979438285594e-05
1.86787608233974e-05
4.29086450373949e-05
1.2347746825863e-05
3.51379246678334e-05
5.59598648983752e-05
4.59020959479635e-05
4.00931528708744e-05
1.21617918067378e-05
3.21937827941713e-05
1.64319719713571e-05
1.01660627836185e-05
3.39819239496528e-05
5.24375782852705e-06
5.31639866450485e-05
3.22121535196787e-05
4.35116242166425e-06
3.46128848608521e-05
4.28206042077942e-05
2.77017543594181e-05
1.55563406792903e-05
4.1118234641792e-05
3.67757129447459e-05
4.37454826133418e-05
5.31898645157302e-05
2.61043300742866e-05
5.37282903943054e-05
3.22531386481074e-05
1.8590060891898e-05
2.74039568988143e-05
5.2186835545004e-05
4.87253624483902e-05
5.22127422386371e-05
1.31579970023288e-05
3.28777267878425e-05
-1.05858805578778e-05
5.05866163897519e-05
4.83637057511544e-05
4.51147750317392e-06
5.8143330887852e-05
2.52620941788609e-05
3.42353957587253e-05
5.28267433524047e-05
2.41420621757636e-05
6.04447908804133e-05
3.14964114174101e-05
1.85526816073011e-05
5.37100288270532e-05
3.17758433762029e-05
2.48112615460701e-05
3.04446103110919e-05
4.19865140473272e-05
2.57479937901603e-05
4.28945312218216e-05
6.08800360686688e-05
2.12575460718056e-05
5.28282414134555e-05
2.79612144795991e-05
5.5258738235574e-05
-1.28408255093584e-05
8.15794360145156e-05
5.59037507690857e-05
1.80723939969601e-05
1.64110372394154e-05
3.09632104014442e-05
2.43079552755472e-06
3.24687346261419e-05
2.37978813210748e-05
2.99502179062636e-05
1.45588869135894e-05
2.22430721880795e-05
4.66807875060358e-06
2.10010950810719e-05
3.08350830028968e-05
6.71159068274133e-05
2.44431475565628e-05
4.10648711474141e-05
2.82022984293046e-05
6.18332820223838e-05
3.28483166403885e-05
2.25331595550459e-06
7.30704354945462e-05
1.32223044242097e-05
2.02918476465495e-05
8.53231667708987e-06
5.1433203235326e-06
2.23172014909588e-05
1.80476445722591e-05
2.09974357893026e-05
3.99925105185533e-05
3.48488191406722e-05
2.50529839720372e-05
3.94516392901778e-05
-1.55869432855642e-05
1.77847035538301e-05
3.88165869873602e-05
3.29228718094603e-05
1.11587411406553e-05
3.55405894885497e-05
2.88907465865305e-05
-6.84902439592091e-06
2.58319876619992e-05
2.39690991564635e-05
1.450493339598e-05
3.84875297926407e-05
3.95181912760324e-05
7.72780137346941e-05
3.39615631986422e-05
7.74154598605968e-05
5.70120995006489e-05
2.27203461794372e-05
2.46369073471885e-05
5.91459484323488e-06
1.88196602710674e-05
3.07397362875571e-05
2.828393693296e-05
1.28611304477313e-05
1.67958476418472e-05
3.44955615546579e-05
4.66493580349249e-05
3.12785262466751e-05
6.80811785538175e-05
-3.70222031757061e-06
3.0747536003301e-05
3.0914633124371e-05
3.27303039141813e-05
7.05312684036844e-05
2.38312939511752e-05
1.09122341490494e-05
2.96427551608938e-05
3.99454563360465e-05
2.06489616724824e-05
4.1473500275935e-05
1.28826410605607e-05
2.1525878748907e-05
3.74617342766314e-05
2.24190567364703e-05
1.81608898556849e-05
5.89082555326608e-05
6.29403436166493e-05
2.91424746377502e-05
4.7574162464414e-05
3.1859230545093e-05
2.56792955171558e-05
8.03529184120461e-05
2.53928840673929e-05
1.74004806750897e-05
7.79225538900882e-06
5.2522183847759e-05
4.44508466108836e-05
7.27052566367107e-05
6.55742057043273e-06
6.99869100358203e-05
1.7053726761517e-05
5.74901392717434e-05
1.26354928361662e-05
5.08808486144444e-05
2.55602999046686e-05
4.87360866296431e-05
3.43990658777661e-05
1.16117852726471e-05
4.83445012481184e-05
3.96321569244444e-05
2.21187902465102e-05
3.25296946382682e-05
2.54259540609757e-05
-4.38959693899073e-06
1.15747401732362e-05
3.21177009869827e-05
1.52141461515771e-05
2.0409001503633e-05
4.35899823043205e-05
5.17317484993569e-06
3.65269481914874e-05
2.59834502286105e-05
4.39350095443665e-05
1.76402955434795e-05
6.51557148056265e-05
2.7689810251134e-05
4.81615949850098e-05
2.30646243876107e-05
3.87449207524252e-05
-8.40155345918841e-06
4.84649693529735e-05
1.92505119825021e-05
1.99813812872733e-05
1.20809485687996e-05
3.2366844721566e-05
3.68535150412786e-05
2.86443173047964e-05
5.50521396207693e-05
3.00340427999323e-05
2.73316213325361e-05
2.88117898297119e-05
2.34783848294558e-05
3.32789301562835e-05
2.56325252665336e-05
4.65943877255086e-05
4.88616947352318e-05
2.75682072149878e-05
5.26928164420258e-05
2.03603398140524e-05
4.30220327392526e-05
3.21695079481298e-05
1.5665331178256e-05
1.95757984271877e-05
2.65218827161481e-05
2.98470853850936e-05
4.29494640854609e-05
5.73234284759725e-05
5.14197475897691e-05
5.24040330004642e-05
2.01074992358682e-05
4.32433236966909e-05
2.95422065183572e-05
5.02635385348688e-05
2.45185277443688e-05
5.06441458618788e-05
4.67037982853984e-05
2.87241600383179e-06
3.19263924597364e-05
1.97058137617847e-05
3.62596655274155e-05
1.830753138465e-05
3.98616428063908e-05
2.92487627351468e-05
2.8784475019561e-05
4.4124447998082e-07
-2.38555317325021e-05
6.03723274378479e-05
5.04141028317586e-05
2.93375070203955e-05
3.15012329002229e-05
2.53361017519565e-05
5.73843133738889e-06
1.97946108441293e-05
2.35945796416056e-05
5.44165409217598e-05
6.22662673462142e-05
2.543777383598e-05
4.70570524554678e-05
1.45115098579678e-05
6.11760626793361e-05
6.33745383686543e-05
4.52566312475988e-05
3.69133816871192e-05
5.63966776914813e-05
7.72750375702196e-05
4.53799224147816e-05
5.35557653036526e-05
5.90458946964413e-05
3.88110813471983e-05
2.129481239986e-05
6.09376176938692e-05
3.49190334294533e-05
2.42551134837498e-05
3.95187480527611e-05
3.40344621146212e-05
3.67345291513233e-05
2.49254551480732e-05
2.39086539626586e-05
4.49004758050608e-05
3.95574618524026e-05
2.51009820732605e-05
2.93153748493062e-05
1.58957798418339e-05
4.13546984188688e-05
4.81254818630646e-05
1.45644406183059e-05
1.61499319776542e-05
1.32075744791142e-05
2.22181124045851e-05
1.21143361694981e-05
6.81033601227184e-05
3.7813693498733e-05
4.12318884382317e-05
3.83993146304908e-05
4.57256663920334e-05
3.55204999173042e-05
3.5754444484151e-05
2.31084945482256e-05
4.57532939582936e-05
2.58759055396003e-05
4.11502659776014e-05
5.11096599674252e-05
3.59871957485745e-05
5.57351783779743e-05
6.29993328157473e-05
6.2784296526636e-05
5.46230484730443e-05
4.36963197565478e-05
3.56762157320763e-05
6.09151722041658e-05
4.47665876828587e-05
3.91124924118865e-05
3.53397077211794e-05
5.87132901804297e-05
3.06487219154174e-05
2.75354383950672e-05
4.58043073267528e-05
7.87524101197066e-06
1.63553324132489e-05
-1.83710782698206e-05
1.68860119545022e-05
3.21892771346054e-05
1.78289575612144e-05
2.29888098801254e-06
4.09334754040898e-05
3.0404850818178e-05
3.02384676282017e-05
4.15124532819184e-05
3.14867546357028e-05
3.09057853927635e-05
1.54254062204112e-05
1.49912657086189e-05
5.97700029598965e-05
2.61041334806033e-05
3.05842625600106e-05
2.99711449721909e-05
7.5133332217225e-05
6.72906650150442e-05
4.3995465217377e-05
6.42301775666631e-05
4.2116286831554e-05
2.12215331708487e-05
1.75396987894962e-05
2.99308579356219e-05
5.29013824765411e-05
1.32066215011865e-05
3.64254254062076e-05
3.26404555879363e-05
2.66870572753567e-05
5.20367395840604e-05
4.67835285169132e-05
3.96644245960038e-05
2.59054538953979e-05
6.43498655072885e-06
4.77637995177751e-05
8.12818668906639e-05
3.14945022915045e-05
5.52753078536683e-06
1.98722898638249e-05
7.8947731511374e-05
3.09247206566128e-05
1.60995567250927e-05
2.28471359418874e-05
3.72499890602526e-05
3.05726752848422e-05
5.40938172836512e-05
2.04801735746673e-05
3.58427969751504e-05
4.75965924405963e-05
2.18573329252135e-05
4.83041340406504e-05
1.37429218184297e-05
1.61053409221679e-05
1.82683344210134e-05
1.08167250384276e-05
3.59490356948623e-06
7.65456374675874e-05
7.16909845520307e-06
9.63507693433703e-06
3.8151776489484e-05
4.68969543159519e-05
1.9954988615482e-05
3.10941694762869e-05
1.42562267163292e-05
8.34650607114285e-05
2.0056415729993e-05
3.29128594772551e-05
-4.73929359321711e-06
3.69211344688008e-05
6.07004185920907e-05
5.40111684280356e-05
3.77315054301186e-05
3.44317914797539e-05
5.01923253420121e-05
4.75114942876557e-06
3.52016258104527e-05
5.7516798120025e-05
4.26303689786549e-05
4.36984181986129e-05
5.08681231403968e-05
6.44407229263808e-05
-5.56467180713246e-06
3.98882665259706e-05
3.63734894948665e-05
2.01947631391471e-05
7.38494879667871e-06
4.5446497781243e-05
5.06707979714258e-05
1.67908454036069e-05
1.61794986171496e-05
1.51900128972332e-06
5.35140011020425e-05
2.66613862397198e-05
3.38838184853443e-05
4.5466641176526e-05
2.18040291480798e-05
5.24972764231747e-05
9.75091417734979e-06
4.82102261577964e-05
5.17958888697516e-05
2.79871747705294e-05
3.73165080414888e-05
4.99424952693639e-05
3.57792789180827e-05
5.41041277402443e-05
5.45750094439745e-05
2.16413538910372e-05
5.70602270279252e-05
5.5038457665923e-06
3.48411287046631e-06
1.80666290363744e-05
5.90810171214864e-05
6.36453858136267e-05
3.44882951410684e-05
7.45013724589782e-05
5.45924173826845e-05
1.43988527825207e-05
2.45109390437423e-05
4.69963566553419e-05
3.19419224299446e-05
2.53857089569599e-05
4.90263701967967e-05
-1.72523620853595e-06
-7.88178397896825e-06
2.6545673752379e-05
1.07127209901526e-05
2.57265222004156e-05
3.72473946614232e-05
6.18295075863301e-05
2.10479790453225e-05
3.97284887846527e-05
4.33461270375151e-05
-3.87607928372364e-07
2.08790576836423e-05
4.94954825755451e-05
7.99869109653316e-06
5.32519667735048e-05
4.25563428948819e-05
2.52942863133242e-05
5.22056836308385e-05
4.12174005946536e-05
2.65679184349522e-05
4.25349588054615e-05
3.27894667259851e-05
2.28115559048877e-05
3.36965858446646e-05
4.66757624556799e-05
2.48272223147981e-05
4.02438393230021e-05
1.73029145471238e-05
4.47067478755401e-05
2.52161847268991e-05
8.17275431342095e-05
1.33616471086475e-05
2.86198764007729e-05
7.03635168476099e-05
3.46466220733738e-05
2.24389228552481e-05
-1.38224518093754e-05
3.73071778785499e-05
2.01815264254414e-06
3.82576575015637e-05
2.80656286657305e-05
3.84104658306209e-05
4.12386641962748e-05
3.63903437368782e-05
2.71734994059602e-05
5.58171032191928e-05
1.17481952684162e-05
6.38197965372843e-05
3.78714687720521e-05
3.33490165736353e-05
4.02795548217456e-05
2.46407162515697e-05
9.86814941264396e-06
4.61020735284152e-05
8.50904903897794e-06
5.22599154608362e-05
8.65296125826919e-05
5.44696688472883e-05
3.02103982525243e-05
1.31317899483486e-05
3.05431679424661e-05
2.05958165637101e-05
2.04097530863271e-05
6.11318226491044e-05
-4.20716954856098e-06
4.36248617652403e-05
3.67562926790788e-05
3.77029633070759e-05
2.86375557513404e-05
7.59501893320441e-05
6.50184125862257e-06
3.966237747345e-05
4.73001497348498e-05
4.5919316911336e-05
6.16878209586187e-05
5.21494309209298e-05
2.43909043052781e-05
4.05573314153544e-05
4.75227900579718e-05
4.68819441045338e-05
2.70193292498233e-05
2.57928341541816e-05
3.67864348505888e-05
4.61531225482004e-05
2.83887984144973e-05
2.25541814599851e-05
-4.30618800605138e-06
3.42514042508604e-05
2.45320633359975e-05
2.43584235297755e-05
2.70642478829826e-05
2.34460614883951e-05
6.21196456544018e-05
3.66571112532113e-05
3.46971800637723e-05
1.0307976451101e-05
4.55366400079833e-05
5.12897222130789e-05
8.84122435612181e-05
5.87477184149399e-05
-1.34213558248814e-06
2.859646755181e-05
1.93525969579387e-05
3.03669262103577e-05
5.5781058649975e-05
1.0788669279127e-05
2.53519654545094e-05
1.60011737312375e-05
-6.0963441576552e-07
4.75885347967629e-05
5.89725446092749e-05
4.71429684128566e-05
2.08512256203147e-05
4.00351733132985e-05
5.75602907925687e-05
5.88537508575797e-05
5.05719951944588e-05
3.66304687579527e-05
2.05711209299212e-06
-3.00488207211192e-05
2.47475885454058e-05
2.14281798329512e-05
-2.99280473636856e-06
3.06417784753806e-05
2.92542650138502e-05
2.01776181368144e-05
3.37462827942101e-05
7.34928182199562e-05
2.23644029092392e-05
-3.42131588599969e-06
4.05087649746786e-05
2.47975894548898e-05
7.58557965805875e-05
3.94090731529067e-05
5.50262519010358e-05
1.32867053836962e-05
2.97348200036133e-05
3.82017907053674e-05
2.22313612177259e-05
5.06950274971076e-05
5.15452548710111e-06
2.53968235040116e-05
2.27865505824318e-05
2.38750823900797e-05
3.32025609981079e-06
2.31174595832518e-05
2.68565865288393e-05
2.56209071386181e-05
4.71791394202153e-05
4.10336947020568e-05
3.57861253240605e-05
1.3636243456016e-05
4.50397789214515e-05
4.99279143981898e-05
3.79388162754937e-05
2.53325855671901e-05
2.53473916013516e-05
5.48918292756071e-05
6.72235325383284e-05
4.6956920634515e-05
4.6411087329518e-05
3.13746314130725e-05
2.18253860443509e-05
4.00530022151051e-05
1.52911722396572e-05
1.79873248011835e-05
1.85835388457731e-05
2.161375143968e-05
4.70636879024581e-05
4.29467542940773e-05
1.24577467547437e-05
5.65211644877552e-05
8.63026875329363e-05
5.1769180841973e-05
2.49796953024968e-05
1.25991135162101e-05
2.09260122092889e-05
6.72214887540682e-05
4.9072972309385e-05
4.01832819810846e-05
4.11717495271306e-05
2.33179142232673e-05
5.22179621215172e-05
6.40059266125976e-05
4.36495389552812e-05
3.4748562215646e-05
2.19142805183177e-05
2.06474959337903e-05
3.13043119414786e-05
4.17396251070487e-05
1.83635253207151e-05
1.92457708914163e-05
6.18795701903072e-06
3.65354727557334e-05
2.94827296486236e-05
5.43420923118516e-08
1.50463935990228e-05
1.01150718525693e-05
3.56280986291543e-05
5.3819782906094e-05
2.89559473330544e-05
2.07305644846682e-05
6.71323591391608e-05
4.71472549387844e-05
3.88346259359892e-05
2.78748072957661e-05
2.20734027776817e-05
4.47476081992825e-05
2.94312056485842e-05
1.83756694928676e-05
5.7877815317526e-05
4.91733676346163e-05
5.80347274809108e-05
6.82045871784994e-05
5.09621677669834e-05
2.87974632762968e-05
1.90035486299867e-05
2.3535003959385e-05
3.17235114204592e-05
3.00226392702486e-05
6.23297850812625e-05
1.90192955270362e-05
2.09097209299979e-05
2.99807348094462e-05
6.77417722371484e-05
3.55598751076319e-05
3.59764116943943e-05
3.25966095647984e-05
5.47598034146817e-05
4.41121770253645e-05
-3.68284744008473e-06
-1.7348952141435e-05
5.32097667216855e-05
7.13706844845892e-06
1.87195832418035e-05
1.83897878391882e-05
1.65242539134155e-05
4.41766328401898e-05
6.34540606913918e-05
2.66085884653417e-05
2.64306848564744e-05
2.45647758311676e-05
9.81039181265316e-06
-7.02944324535075e-06
3.66464206018438e-05
3.95776117007926e-05
5.9655849963314e-05
2.68854603238978e-05
7.23534529559146e-05
3.47113021598815e-05
5.89962144537032e-05
4.4718165081326e-05
7.35330791022536e-05
2.41491905997196e-05
9.57755764800355e-06
1.76793417438217e-05
8.2847870289079e-05
-6.78938780432802e-06
5.53318320765638e-05
2.31138233140372e-05
9.10008843692185e-06
4.44859110046149e-05
4.78157070114476e-05
3.06196057542421e-05
2.35753695633103e-05
1.56477807604266e-05
3.29856000351e-05
2.93173152139463e-05
1.89276241075705e-05
1.92068781871807e-05
3.16765430225475e-05
6.54209985010744e-05
3.73584950633294e-05
0.000101659110900875
1.80069835991802e-05
3.65626627253999e-05
3.19782264120165e-05
2.49113501456494e-05
5.26603988394891e-05
2.12221230532474e-05
6.17535763728879e-05
4.2640990072666e-05
6.64802848128218e-05
2.1186012406472e-05
-2.59586647356258e-06
6.8583884667206e-06
2.7084558995013e-05
3.31678978022193e-06
4.87925320757032e-05
6.31931387977083e-05
2.59835366525133e-05
1.19257725746018e-05
6.51684440856829e-05
5.80225918931171e-05
5.35166041846374e-05
3.53067429949764e-05
2.3515688547246e-05
4.04432938029e-05
4.72070609782696e-05
5.56191238095431e-05
1.84545175926776e-05
3.5989876308161e-05
5.87971989110789e-05
1.19683034135419e-05
1.99434968429972e-05
1.92457431695754e-05
2.85823650169415e-05
-6.74951338282806e-06
1.17967335269144e-05
2.257262534222e-05
2.36629642834769e-05
3.01679813551006e-05
-4.68832680480389e-05
1.69248586064807e-05
4.60339639563326e-05
7.00434824645944e-05
2.98500006687034e-05
4.57829295758852e-05
4.42628903748785e-05
4.14057104466513e-05
3.26588380583212e-05
4.60965671497155e-05
4.41368788699978e-05
-2.31670664776641e-06
6.34397593866225e-05
4.02427561166392e-05
4.75290550790373e-05
5.52517181515149e-05
6.20050650390756e-05
1.20299630539189e-05
2.86204238681588e-05
5.66947141685067e-05
3.0327488960506e-05
2.0507257101406e-05
2.59584353277461e-05
4.1240102973575e-05
4.71740694034091e-05
3.70439114361158e-05
3.74587324691532e-05
3.58864839376862e-05
1.77324160579323e-05
2.49402286606684e-05
6.77594499148945e-05
-1.68501514754662e-05
5.25968218941592e-05
4.54147988251619e-05
4.75828370618697e-05
5.0573040528126e-05
3.46644749225343e-06
3.12842811257727e-05
4.84671614877918e-05
-1.62197317737004e-06
2.25500071407367e-05
2.47936710118771e-05
-3.25461895347873e-06
2.7989892273172e-05
2.89517604828342e-05
1.7611897111356e-05
3.70229143799417e-05
4.50085777678153e-05
2.99882498210379e-05
1.36586486598535e-05
2.79045959023609e-05
4.00974426290028e-05
3.29890678399421e-05
4.03152462709239e-05
8.1390644050231e-06
3.42760759925967e-05
3.04353380446531e-05
1.11591530290248e-05
3.40772127942609e-05
3.75684419137143e-05
4.95833456590549e-05
1.29703339341639e-05
7.64587801947983e-05
4.14909563603266e-05
2.01220729800588e-05
3.01708150327018e-05
1.34109230813596e-05
9.84341490086442e-07
5.5173529489774e-06
1.71983928257544e-05
3.11274098862353e-05
3.99498780417476e-05
3.98874587033359e-05
1.43672276780056e-05
3.12640717052984e-05
5.71644266929945e-06
1.95226783854897e-06
5.98787317599057e-05
3.96009715080794e-05
3.29301813058599e-05
4.99520017143135e-05
8.04056251362442e-06
2.63000705217112e-05
6.68823807508736e-05
9.23149408342525e-06
3.19158526846846e-05
4.6682224841198e-05
1.05319952016641e-06
3.32614399774599e-05
3.20912044193431e-05
2.70300214272626e-05
3.65588427667784e-05
1.02241417124438e-05
4.64480030269406e-05
2.82568438787667e-05
3.76381850295547e-05
2.07495929588371e-05
4.542297977776e-06
4.39588312076217e-05
5.26499649665875e-05
1.96419050639917e-05
5.97076264160124e-05
2.62764017952681e-05
4.34012297622769e-05
2.49916519148068e-05
6.58920120423839e-05
1.25270741430964e-05
7.05359377034671e-05
-1.48313247924753e-06
2.56478817701296e-05
1.555908728794e-05
3.64986421595619e-05
2.56017339125469e-05
5.76306604052997e-05
2.82818172962187e-05
4.49095281397383e-05
5.18930588712785e-05
2.56944907783078e-05
5.04734714387701e-05
9.78069783175662e-06
2.86875487767053e-05
2.8752973257793e-05
3.23630602842055e-05
4.61722059179573e-05
5.41855681200121e-05
1.20804984394347e-05
3.2791754377196e-05
2.91440464354037e-05
3.91220740738736e-05
5.13959262224019e-05
5.25336921383877e-05
3.6116603603476e-05
5.54160800058863e-05
6.83983171892838e-05
5.91174179957456e-05
-7.25975807307845e-07
1.32233987055789e-05
4.11010930822587e-05
3.30941323016066e-05
7.25036356510286e-05
7.50465006123392e-06
6.24969595812684e-05
3.25556821790986e-05
3.71015706653085e-05
5.78382257672464e-05
3.89220091351935e-05
2.42528370387338e-05
5.23572410607202e-05
4.87546137707851e-05
1.47990172635737e-05
4.03107813439162e-06
2.6248756350316e-05
3.03221954327664e-05
3.2243272166162e-05
4.57290278468547e-05
3.92429065889752e-05
7.24832709122665e-05
2.58081376797372e-05
4.93657874409789e-05
1.53316874307238e-05
4.7242978131231e-05
4.0113562354012e-05
1.50652231571166e-05
4.26514179091504e-05
3.59609351171992e-05
4.23477882713968e-05
1.84181527242545e-05
2.50825154875653e-05
4.97979132161307e-05
1.1499563029659e-05
5.45576997152727e-05
4.71845543177603e-05
-1.51510498236228e-05
2.00067060485065e-05
3.93100242356323e-05
2.30271491898664e-05
5.47958934616941e-06
1.34144489544145e-05
2.07917884175398e-05
6.64813385962447e-05
5.09679980462993e-05
2.47058343946698e-05
1.22769532418338e-05
7.76125550760494e-05
4.7939053658505e-05
5.09465787334153e-05
3.62442634649806e-05
5.80524082929837e-05
2.59486835898942e-05
8.3898400297672e-06
4.55521455274994e-05
3.74283291291892e-05
5.33138363497785e-05
4.22809320833683e-05
7.36674637634721e-05
5.7541570169533e-05
3.00253624488722e-05
3.56080438336933e-05
2.81510416664159e-05
2.44226545015412e-05
6.80148892982124e-06
1.05554982647295e-05
1.47554562859371e-05
5.98207435060592e-05
9.61262005706864e-06
3.072743992679e-05
1.78896965150233e-05
1.61795379126389e-05
2.31645761538231e-05
1.66305392722505e-05
3.83737747407807e-05
3.42890469706243e-05
3.65480415624263e-05
7.82005861392488e-05
3.92818314942571e-05
1.72211794751671e-05
3.60286126170143e-05
1.78199494240467e-05
3.40446899586188e-05
2.51190455548542e-06
5.62762862346489e-06
5.72500575582685e-05
3.04130601285212e-05
3.46280855229449e-05
5.78137120461838e-05
1.77547722449244e-05
4.95399790958487e-05
2.13664617175459e-06
1.43586918945406e-05
6.14381876034639e-05
2.24944177123011e-06
6.75664537176719e-05
-2.34549779045988e-05
4.90461298137018e-05
1.27400464323392e-05
6.39491058880643e-05
6.82953191250074e-05
-1.25122115567403e-05
1.03955679006573e-05
6.50121578375287e-05
2.6603200864464e-05
1.34823515405998e-05
1.9302646501682e-05
2.26036817074675e-05
3.60621420328817e-05
1.24413468899811e-05
2.03915037345959e-05
2.78144433535993e-05
4.56199938156202e-05
-3.48734158968733e-06
4.39819388599863e-05
1.8258495311837e-05
2.45159094634487e-05
1.74266391766775e-05
2.00881089910998e-05
2.67825707853713e-05
3.9394028840669e-05
2.43484009451426e-05
5.44916657324757e-05
5.2049087843093e-05
3.19262332117533e-05
5.9123212522413e-05
1.79261753775392e-05
2.0003060661601e-05
4.39683101643621e-05
2.76055170772645e-05
3.12022727001102e-05
5.16950950698116e-05
2.61414395853373e-05
5.10053569577464e-05
2.02092274964094e-05
1.50760147003035e-05
2.76960787317856e-05
4.44541715254953e-05
3.54328184170505e-05
5.64067283567385e-05
4.26046167488695e-05
2.51426356393641e-05
4.29847439449769e-05
1.01406767239672e-05
3.23196376943202e-05
5.31425818725393e-05
3.41068716030636e-05
4.12815612005522e-06
2.39188763529353e-05
1.13310423741271e-05
2.73627336017336e-05
2.40994825183966e-05
5.20878157912443e-05
2.10809691663248e-05
2.72694585349862e-05
2.50645114163014e-05
1.6085060053376e-05
1.64087679120506e-05
5.27368989066462e-05
-3.10677372898378e-06
5.61722433879625e-05
1.04799607996044e-05
-1.48457056825201e-05
3.05519605312623e-05
5.97577429736692e-05
1.23037692877768e-05
4.17438290730153e-05
4.91814140304149e-05
2.65228639442707e-05
2.24187864968092e-05
1.03451102803405e-05
3.48652873484314e-05
2.20724502177027e-05
4.46684739693464e-05
2.34067498310355e-06
6.41797469909641e-05
6.39438161412969e-05
4.36966980708916e-05
2.31000206411038e-05
1.73341527133323e-05
5.36033904815518e-05
5.16271450183723e-05
5.11220830251077e-05
4.73191199394703e-05
5.32259005815827e-05
5.06204247529499e-05
8.05002389067899e-05
3.39610728126166e-05
4.64257523052851e-05
3.90784685864927e-05
2.84601350815844e-05
4.71677906864639e-05
6.78505433736194e-05
4.0830383617668e-05
3.2359949015392e-05
1.2057328526856e-05
1.04481744140192e-05
2.86173392854692e-05
2.05496311408746e-05
5.34950390542528e-05
2.12951037133211e-05
3.06133766160826e-05
5.04115299688402e-05
-9.97214431278558e-07
4.9514028947924e-06
1.14503041038635e-05
6.39179326742711e-05
5.37614312579814e-05
5.87366019684513e-05
1.17950925159117e-05
-1.91854558594833e-05
5.33261581384664e-05
1.48837633579262e-05
3.2872226381708e-05
2.25654933365321e-05
6.21139560281743e-05
3.47036098058463e-05
5.14633337263567e-05
5.30197946643943e-05
3.43060886528455e-05
1.45491286619737e-05
4.85951653265706e-05
3.45277620376241e-05
2.77176646826433e-05
1.26462023014943e-05
2.32243489286541e-05
3.32540952504559e-05
4.2412287767833e-05
5.98992086569815e-05
6.49966056924006e-05
4.11073561232365e-05
5.85740998011817e-05
1.59580881228031e-05
1.34674294429977e-05
2.03467733490183e-05
2.833686925841e-05
2.44659327312733e-05
1.39589904499512e-05
-3.41364466213882e-05
4.0654356634963e-05
4.04401986353155e-05
5.25778851667861e-05
2.44329851978364e-05
6.35302036881823e-05
2.39849234904351e-05
6.11934881817487e-05
5.98985041984574e-05
1.610251560998e-05
2.82940737133335e-05
3.41207325477195e-05
2.244549456289e-05
3.89845495281201e-05
3.43719741266351e-05
1.18409241979201e-05
1.70946060459044e-05
5.31291809620633e-05
4.16136105438359e-05
1.48621137911565e-05
3.46356397024206e-05
3.35396706864259e-05
5.81519828801456e-05
2.23131486423696e-05
4.0889981221442e-05
1.9975707255374e-05
4.32394381074384e-05
7.51356828422964e-05
-1.23661368387864e-05
5.69170832836945e-05
5.71056350170908e-05
5.57204693564415e-06
3.74657498900778e-05
3.95606918145021e-05
1.11692509049546e-05
4.34099705536975e-05
2.78024814568522e-05
3.59375037168002e-05
5.43591482003432e-06
4.77620405860994e-05
6.46609637940827e-05
4.01045510005562e-05
6.55797238464363e-05
1.21360199567252e-05
2.49692948581251e-05
1.52312228993629e-05
3.88814828140152e-05
4.43739415489511e-05
1.45470571187322e-05
2.34821747005073e-05
2.47690220497863e-05
2.77626265538494e-05
4.47523086438117e-05
7.77768079572282e-05
4.56327715343204e-05
2.95116250071295e-05
6.19831385867114e-05
5.56177114008336e-05
4.9095870125652e-05
6.4792852468379e-05
4.82323896527048e-05
2.41206972014437e-05
3.39051108234985e-05
5.5938928066152e-05
4.09821057769661e-05
4.56401778329771e-05
6.17514586345823e-06
3.64023642533456e-05
4.47128515048993e-05
1.96923276147186e-05
5.32604062723514e-05
4.54433309954001e-05
2.48586785752924e-05
1.28923481429602e-05
3.63690953123195e-05
5.65323052097554e-05
1.9720973537725e-05
4.35649259032402e-05
1.47933874630443e-05
5.26382905523284e-05
2.73872789648803e-05
3.04162591485105e-05
5.06258391611981e-05
1.38144659093784e-05
6.73524974174508e-05
5.09438155077132e-05
3.07186064578729e-05
3.61631175151147e-05
1.17810698915634e-05
3.81980122562772e-05
5.53687021197127e-05
1.05319383784424e-05
2.99843249635994e-06
5.288449290907e-06
3.32647928275363e-05
5.0608651441582e-05
4.9346151053853e-05
1.60532829481887e-05
3.05819913016288e-05
3.22154098192628e-05
4.07024993825866e-05
3.26975670190983e-05
1.58169477857862e-05
8.94928789175052e-05
2.39035214005375e-05
3.7347446626741e-05
4.57131569610317e-05
2.64701584699959e-05
6.18870776695451e-05
-1.31450946741709e-05
3.0093189137025e-05
2.68158562080172e-05
2.80998526730068e-05
3.90355254570907e-05
4.32135279538078e-05
4.28578690842881e-05
5.52740544878381e-05
2.38443765938956e-05
3.13108226323731e-05
5.28157940861131e-05
3.83337722205265e-05
2.25340472549234e-05
3.91076779060196e-05
1.76671355097197e-06
8.66644919786308e-06
6.56622559633703e-05
7.06103717237735e-05
2.60367789352433e-05
3.21950951939838e-05
-4.96040462803281e-06
2.78273758677994e-05
5.13707426338611e-05
8.90785879301588e-06
2.71491289454567e-05
2.24397827542315e-05
1.04901333597085e-05
1.224037712032e-05
3.44576258888836e-05
2.83283332454667e-05
5.74312235668967e-06
3.94008574018262e-06
3.41614882897092e-05
4.89251684252478e-07
2.6187149453544e-05
1.5440209369997e-05
1.85508214065702e-05
3.55419218865697e-05
6.8906544638731e-06
4.50730671972523e-05
2.62368136851816e-05
-1.84863621640957e-06
7.52996288212021e-05
2.76116278723317e-05
4.23549025547607e-05
5.36066236060846e-05
4.45588035580586e-05
6.99394266108764e-06
4.47757779076604e-05
3.83522796418702e-05
1.60710635303934e-05
3.5421233370138e-05
4.86543123544009e-06
4.30032793701431e-05
4.55527748857197e-05
4.34532031027491e-05
5.63155881615325e-05
3.81497255665216e-05
3.47937337405615e-05
2.91395417849211e-05
3.37008483557542e-05
5.29409761786675e-05
3.61533508457639e-05
3.71943409232909e-05
4.70788830004281e-05
3.20579114245734e-05
4.94590552178371e-05
5.70725473275498e-05
5.84781565064881e-05
2.21169389504247e-05
3.33745701497992e-05
5.43288388536684e-05
5.19106713044551e-05
5.33846582371511e-05
1.31336311034352e-07
2.05147961337445e-05
-3.21372056419397e-06
3.13693494177745e-05
3.33226730885038e-05
1.38017210673835e-05
-1.50938215169479e-05
2.01641359387759e-05
3.76109923279429e-05
3.15682885453311e-05
1.74793414439083e-05
-6.1155151570364e-06
1.61984417745775e-05
3.30579595885766e-05
4.33044656706925e-05
2.82741699918494e-05
3.42573630342078e-05
5.04200645580313e-05
1.47917070797054e-05
2.59090607663139e-05
3.4151919512709e-05
2.58172829920656e-05
2.29096987516312e-05
4.99803583954801e-05
4.10748813269092e-05
6.32925339957752e-05
4.48301818267854e-05
5.00209910495933e-05
5.22893733689351e-05
3.9421413208516e-05
1.39749094669479e-05
-1.46914865097926e-05
4.55900831213343e-05
3.66850191562849e-05
4.77316808015899e-05
3.67055108933682e-06
7.36927442364665e-05
6.28596811057614e-05
5.29344801405694e-05
4.45915159733114e-05
3.33677075981214e-05
2.40720658862812e-05
3.4028591393586e-05
2.7676819867334e-05
4.85380958658934e-05
4.08224693257924e-05
6.7622592175806e-06
5.17323073721548e-05
-1.40135630665441e-05
5.20603208817858e-05
3.02473150945066e-05
9.64718540368489e-06
3.33817634681909e-05
4.75803372919952e-05
4.53661717504891e-05
5.04945990140699e-05
2.93468996058053e-05
4.54133366961492e-05
8.46208201971195e-06
9.57568622766698e-06
1.84965656420928e-05
4.92182775028673e-05
1.08694536084129e-05
4.1519464044335e-05
3.70946905407412e-05
6.50672633028881e-05
4.36847116681929e-05
3.22616609473832e-05
9.7766023250643e-06
4.82776697485464e-05
4.07139711949721e-05
4.83370024276035e-05
1.92973905741025e-05
4.70766146734483e-05
4.08670461196703e-05
4.69069419461221e-05
6.39320681901248e-06
-5.89815942510973e-06
-1.28302554597979e-05
5.31993578343713e-05
4.50096780099389e-05
7.26456716539974e-05
2.83105536967636e-05
2.23379026473325e-05
5.30582230475431e-05
5.14573851538055e-06
1.58039421626343e-05
1.38859873858007e-05
5.56884032798234e-05
5.77743502794456e-05
4.88855211105556e-05
5.50034933574513e-05
1.40582460968726e-05
2.57629904371724e-05
2.78621438841596e-06
1.71858581335401e-05
2.24415113547152e-05
6.08892780623578e-05
2.44724296576002e-05
1.50483083778648e-05
1.94482262538804e-05
5.47739260209228e-05
-4.32472824951365e-06
2.77754140766653e-05
-1.82912162439007e-06
1.65676514192373e-05
3.11055255177662e-05
9.57215827582474e-06
3.80872136200624e-05
3.6500847193398e-05
2.1267868434608e-05
4.96280920801455e-05
2.22114569304771e-05
3.88518102075096e-05
3.44484928445022e-05
-4.28528546205436e-07
6.15649604775684e-06
4.35330974244881e-05
4.3148651235574e-05
2.78591543779904e-05
3.68210700890305e-05
2.69867660600886e-05
7.54675235017715e-06
3.12129803158373e-05
6.6999685660169e-05
3.48463752203496e-05
4.7808781533256e-05
7.08814511692843e-05
3.10643743215934e-05
6.34783494528971e-05
2.11153654139566e-05
3.13798471121213e-05
1.60240339559599e-05
2.28081691335875e-05
4.17854715906736e-05
6.615684869964e-06
1.35723415599526e-05
1.0751904533347e-05
2.13749089413401e-05
2.31421282229239e-05
2.15839160889166e-05
1.2130130202898e-05
4.73375057267496e-05
4.01232520052553e-05
7.4196637937342e-06
9.34760550982492e-06
9.8997531764932e-06
2.20850395048794e-05
3.29886040054465e-06
5.34871960403785e-05
3.76395250129424e-05
4.23955539929218e-05
1.09065521121739e-05
2.73671920638724e-05
3.25746781637589e-05
1.13204191919037e-05
2.41388052690794e-05
6.03359728884811e-05
5.49132615709598e-05
-1.26832429690584e-05
5.07191681019535e-05
5.09875935027671e-06
4.08255704524908e-05
1.69292729838169e-05
3.6403243250025e-05
2.52462684764188e-05
-6.00026776597551e-06
5.9976364671741e-05
6.78376995801658e-05
9.6167610484797e-06
5.6514242871064e-05
3.28766179360268e-05
3.00534958834379e-05
4.72553108168063e-05
3.96094711797531e-05
5.87629100246596e-05
6.64000785405809e-06
6.60007747755186e-05
5.09600881544384e-05
3.33110499970712e-05
4.13182334799683e-05
2.34789529580542e-05
3.56278443230607e-05
2.89238689150656e-05
2.55346451256433e-05
3.76445631438429e-05
4.7718234478696e-05
-6.84048242483019e-06
5.0304220747059e-05
3.12533865307735e-05
1.71027199313049e-05
2.88571847293466e-05
1.12651411259748e-05
5.52104088029738e-05
3.11342366736289e-05
3.68096205657984e-06
2.59647168084416e-05
4.44280697567725e-05
3.3332436785609e-05
1.89299086910168e-05
3.26539533911082e-05
3.26252473873918e-05
1.85195514916351e-05
2.37836098033835e-05
-5.75191182883774e-08
7.86203588704183e-06
6.09931994048315e-05
3.33113664940786e-05
4.39706428053699e-05
3.29057652448059e-05
1.69467201518496e-05
4.80386721933039e-05
2.59860659417387e-05
1.189616593249e-05
6.69221539690793e-05
6.18250988099284e-05
3.58669459567049e-05
3.77155307743663e-05
2.84821094443981e-05
5.54681478951116e-05
5.48196660602862e-05
3.54623915522471e-05
3.35678733815241e-05
2.18137984447626e-05
5.9603993694559e-05
3.00914127293518e-05
4.96361727954068e-05
1.21091448199625e-05
5.61245901544549e-05
4.98713938700742e-05
5.05215104878626e-05
4.78265829145256e-05
1.65581508081571e-05
7.40179134130268e-05
3.34768192637433e-05
-1.00720089418026e-05
3.7597373476805e-05
6.58862333795501e-05
1.9020724512241e-05
2.75804760267502e-05
3.12123446334578e-05
1.19466176762774e-05
3.81016479910573e-05
2.05197827997036e-05
4.3999853802573e-05
6.14772805231836e-05
3.45958325172098e-05
2.33932205632873e-05
4.57656443159346e-05
1.83792442044272e-05
8.02814540217993e-07
7.77896574605747e-06
7.96933180385333e-06
7.66034079647445e-05
5.57636062586867e-05
4.4227325397576e-05
5.10596642161152e-05
-1.32235747119298e-05
3.55392508414635e-05
6.06034301098328e-05
4.16448678413842e-05
1.91150562017353e-05
3.1609948883602e-05
2.81844501766964e-05
7.31757014125759e-05
1.08444040694004e-05
1.5691656620736e-05
2.10190546796358e-05
4.94554976159693e-05
4.58763515074267e-05
-9.15991145690909e-06
3.64363768905828e-05
3.98800792833961e-05
4.74345786206112e-05
3.70709262882132e-05
3.38737340780906e-05
3.73547401557949e-05
5.01508912602366e-05
2.68198639851545e-05
4.05264930583975e-05
3.09369152407261e-05
-6.61819603389927e-06
2.80689461276818e-05
4.70368851851826e-05
5.46054104509356e-05
2.20625085471037e-05
4.29705916396968e-05
4.99885422493199e-05
2.95804658967286e-05
3.72577459532406e-05
8.51787436670274e-05
2.60704186330508e-05
-8.16870180348182e-07
-1.98000686877243e-06
2.6206657135339e-06
4.6909971665757e-05
3.09305823311154e-05
5.95115983443618e-05
8.83210169408544e-05
6.76279740855958e-05
3.58664727453e-05
2.90582308785947e-05
4.95965855665468e-05
6.92788547134724e-05
5.42544863097398e-05
1.69247879409495e-05
6.76542210876437e-05
6.5688193489577e-05
2.47335954110097e-05
6.18851131658492e-05
-3.66044828978154e-06
7.02529432615299e-05
4.08948160521244e-05
5.65416899914545e-05
3.09061275593046e-05
2.16876802532265e-05
1.58864644876126e-05
4.52614971608135e-05
1.91734654326188e-05
-6.72721873910725e-06
-8.56853361467777e-06
2.63393733002619e-05
3.69013130002e-05
1.18544305647406e-05
1.02771445046069e-05
4.36767090363476e-06
2.70146988837959e-05
2.79947184435846e-06
9.72214375667014e-06
3.0132565739573e-05
4.97159700452755e-05
4.09502877799251e-05
2.73606150496248e-05
3.90622440668562e-05
2.90728463113851e-05
5.04349470877899e-05
9.40509581281388e-05
6.49569508990655e-05
4.77594009880606e-05
3.06972749450473e-05
1.46514825408791e-05
4.00111117238025e-05
2.93871948850353e-05
5.49563432013375e-05
4.32873690401742e-05
2.03542983744223e-05
4.51062446328367e-05
4.32812806844151e-05
4.27612715269825e-05
2.67060358145555e-05
3.34142257298582e-05
2.25951298073595e-05
3.53463532974385e-05
2.70153114397069e-05
6.59461647254036e-05
2.34578326642441e-05
1.64809594707872e-05
5.29495915461864e-05
5.32247145761582e-05
-9.10643796202263e-06
3.33747934834912e-05
4.64565886734879e-05
5.43545510991315e-05
2.87109404364984e-05
2.29933677852289e-05
5.9084265066663e-05
4.14529005571592e-05
3.90842758901031e-05
2.67450469899536e-05
1.86361518547092e-05
4.3074422448424e-05
3.99291530279915e-05
3.51627173046668e-05
2.52417645309585e-06
1.98124278694943e-05
3.25422017533695e-05
3.87640513342543e-05
1.53616092858671e-05
5.79255237465358e-05
2.87352148635586e-05
3.37028667218908e-05
5.66893952751204e-05
2.85831531869658e-05
3.33988387480179e-05
5.7793000492865e-05
1.96492107119971e-05
1.91320505412287e-05
1.39437740692891e-05
4.06284656068623e-05
3.10101633557294e-05
1.10706046729266e-05
6.04600600241995e-05
2.28246959790593e-05
3.9241252851698e-05
5.14669822497257e-05
3.42708466509547e-05
1.02582438617803e-05
2.20772814359708e-05
5.41019643293749e-05
2.23271950722297e-05
4.99812026641281e-05
6.31284189552812e-05
4.04208409064283e-05
4.55855466488934e-05
5.76421893310437e-05
2.1077217541192e-05
1.67964474440422e-05
4.88073552715843e-05
1.10972465543696e-05
1.56909492090336e-05
6.42331209050734e-05
4.4977247055102e-05
3.12144795383628e-05
4.00367880650208e-05
4.20152033877334e-05
2.20076463727236e-05
4.18918440739256e-05
4.18879140964479e-05
4.42583432629909e-05
3.49369624477929e-05
3.57199844430225e-05
1.63967136700422e-05
3.66606410389324e-05
1.78773379313383e-05
-5.995858001478e-06
6.33431582253006e-06
1.71379640422185e-05
-5.27219399916816e-06
9.50660563278079e-06
4.06623981702799e-05
1.89245745256204e-05
3.75242447450859e-05
5.03148735417133e-05
5.22478466855559e-05
2.44060466186814e-05
7.50653030385401e-05
3.39532000408473e-05
1.74667056650808e-05
2.83033316323434e-05
5.55357605819646e-05
4.71328331922835e-05
5.88643059877065e-05
4.40453435933885e-05
2.96935546625526e-05
2.54276560486972e-05
5.77806278487117e-05
2.64642694497757e-05
3.60274727030234e-05
4.35596098022423e-05
3.66942272467465e-05
5.21452240510547e-05
5.62245957532467e-05
2.10280554172283e-05
5.61643697907315e-05
2.79777707105873e-05
5.19584647782622e-05
5.49614622510911e-05
3.48613119051189e-05
3.57582782460128e-05
1.25285945733015e-05
5.51735484898174e-05
3.26570376771491e-05
1.29755330911512e-05
8.72885787744281e-06
6.13564754363058e-05
4.38627111122709e-05
3.48751056410635e-05
3.54853436589624e-05
5.53339665276228e-05
2.4248289891625e-05
1.20034765312314e-05
3.77104099911122e-05
2.99214693388217e-05
1.87313177905359e-05
3.03928613364866e-05
5.00760174066551e-05
-6.77873549696621e-06
2.64280618375691e-05
5.61266845457939e-05
4.19949699392503e-05
3.70194342399426e-05
2.2433751588036e-05
4.78030782729591e-05
3.72922661152572e-05
2.82560779911651e-05
-2.13673722325778e-06
2.55684255489129e-05
5.73863921226506e-05
5.06836182741922e-05
6.34419626432973e-05
2.39196585575043e-05
2.94514689308001e-05
7.21827304052627e-05
2.30156553282401e-05
7.91518623056847e-06
5.73878365076541e-05
1.64489218281753e-05
4.41343194225139e-05
5.11591287951389e-05
4.39640285639051e-05
3.78991100068536e-05
2.11031822802716e-05
2.01451586837394e-05
3.95962335274967e-05
7.73793868301787e-05
1.58119508742879e-05
4.43400951592767e-05
3.92316088986831e-05
2.15134165738058e-05
4.42209131864803e-05
7.66857517462124e-07
4.45810470911324e-05
4.50322582501992e-05
2.49936591808526e-05
3.93252572797043e-05
1.74457521580967e-05
4.63667238453198e-07
3.34899837718327e-05
-7.27657332891103e-06
1.55361985975709e-05
1.80403355986116e-05
7.05478932023227e-05
3.5539763488884e-05
1.67517079033421e-05
1.25211110148868e-05
3.87253126710532e-06
3.37151237689614e-05
3.2530585296998e-05
2.47540790719542e-05
1.08312948934593e-05
4.59405077795166e-05
7.40085028310362e-05
7.05791512577865e-05
5.42632871523084e-05
2.56850503500884e-05
5.21425752148583e-05
7.78837287115861e-05
2.67074734265364e-05
4.80024888650391e-05
5.20067973332659e-05
2.77627426825294e-05
3.7046023886109e-05
2.6305048911505e-05
3.72539630735442e-05
1.29586383598713e-05
1.89989798342217e-05
5.85854212787545e-05
6.46337094355204e-05
2.26166592393656e-05
3.70135616529013e-05
6.15454302470701e-05
7.57905016748454e-05
4.80702777343813e-05
4.34266130265266e-05
5.6544027373417e-05
3.81643849718563e-05
3.32311366952473e-05
5.50089901194104e-05
2.85390061225556e-05
2.54708796569462e-05
3.57617916697433e-05
4.16768944411232e-05
-3.13132246717313e-05
5.38006591881636e-05
2.55822275197965e-05
5.77617163022682e-05
5.76705504750817e-05
2.70056829443454e-05
3.56500891361732e-05
4.28881632035046e-05
1.70531624660097e-05
2.65289240368084e-05
2.02677603128611e-05
4.76586308614883e-05
2.06758552885204e-05
6.36923945375181e-05
1.1923312482512e-05
3.34727779631875e-05
-1.01745882917551e-06
1.19134283470295e-05
1.83515029603637e-05
3.73845442214266e-05
1.89087745853899e-05
3.79985505342091e-05
3.23777046582975e-05
4.2040961656617e-05
2.26544054999088e-05
3.90309292447502e-05
3.34202507034812e-05
4.06221773419059e-05
1.61966051685554e-05
7.94420465220915e-05
1.61296179807519e-05
4.16178337484441e-05
4.84697436029799e-05
6.42322659021397e-05
4.13775231458002e-05
2.24768648353638e-05
1.9540322312616e-05
7.15617797361579e-05
1.51085908374373e-05
5.98545974689478e-05
5.52789310431114e-05
5.62619389540257e-05
3.6160647555131e-05
-3.29698879989878e-06
1.63420460239528e-05
4.64926395186187e-05
6.09578636549267e-05
2.45563719446457e-05
4.67189192700611e-05
3.95938779509944e-05
3.38646109985588e-05
3.02012901616499e-05
4.00391905926848e-05
4.48165093572283e-05
4.94510910133622e-05
1.26415023240733e-05
3.90865045806479e-07
-6.55454647071869e-06
-1.64863890684436e-05
-1.75423913942899e-05
1.10681718086052e-05
4.86901274185294e-05
8.55113373667531e-06
3.48846307295676e-05
1.67049913869187e-05
6.02201656283817e-05
-1.66625554555062e-06
4.878496670076e-05
4.37168717583233e-05
5.28466039460671e-05
3.20069710165457e-05
4.32642657706385e-05
8.29887056132184e-05
2.42045502029273e-05
4.99623908772259e-05
4.84327345216963e-05
3.44980538660792e-05
5.6301470261645e-05
4.72113967018172e-05
5.44489502065565e-05
6.91706232075432e-05
4.50562339611115e-05
6.40151200136374e-05
5.52118315871418e-05
5.07651513624795e-05
3.85101060150509e-05
4.13994098276716e-05
5.34893448174211e-05
3.59001257564681e-05
4.0790357839433e-05
3.06338087176964e-05
1.6593770247332e-05
4.40131291594674e-05
6.45164204865991e-05
3.78185506515952e-05
6.02636789362717e-05
2.84895307067471e-05
5.01260185132669e-05
3.3430982559814e-05
4.03968963307146e-05
3.28880066562405e-05
3.53232601397943e-05
6.80319946047714e-06
1.47924858477427e-05
1.89259432594366e-05
2.82144470439716e-05
1.13495876844838e-05
3.28541157116365e-05
7.24354869944121e-08
3.81639485573621e-05
3.60368267908281e-05
3.27480801933378e-05
5.86846734283485e-05
6.92460302677794e-05
3.7812906428121e-05
5.63809124182708e-05
3.35992373730323e-05
6.81809341991774e-05
5.1424235550324e-05
4.06397640046419e-05
4.39195603117861e-05
3.2319822874643e-05
6.26670963491252e-05
2.27775269538411e-05
3.84312828713995e-05
3.84898878865479e-05
7.55422313919278e-06
1.35574529868443e-06
1.59367056490793e-05
3.3544065452467e-05
5.70519644966447e-05
8.68433267917175e-07
4.42215520747028e-05
3.96461492777113e-05
5.0105757501391e-06
3.02798603739656e-05
4.39677728935919e-05
2.32244835131548e-05
7.14967192276569e-05
1.78085958665975e-05
2.82574715717357e-05
1.05743576873307e-05
1.50200867589277e-05
4.17512858079964e-05
4.30536958868379e-05
4.49890427755016e-05
2.48210595087143e-05
2.34229208545799e-05
3.30192946660971e-05
2.59823392409723e-05
2.89416026332165e-05
4.0645501268481e-06
4.79550421655666e-05
3.590917029935e-05
6.05226203679653e-05
2.45301162568045e-05
7.82886257709056e-05
2.10209143446518e-05
7.19851283770282e-05
1.91161294283946e-05
4.8711107970188e-05
-4.53801627401163e-06
7.07354829413172e-05
3.84540517811695e-05
5.79224585320238e-05
2.96106699619319e-05
2.60393446033599e-05
1.73196853976897e-05
1.46720321310027e-05
3.0879518920599e-05
1.0109593888951e-05
5.05375788720126e-05
6.42248136752835e-06
-2.22562479644027e-05
7.89224246881726e-05
2.23119164535087e-05
2.71147737588818e-05
2.01490761362385e-05
4.04546544743366e-05
4.47605430173848e-05
2.93192628235156e-05
5.51317415343939e-05
2.63559085543124e-05
3.67766822637133e-05
1.6678565631953e-06
1.5422128814792e-05
3.69370615678833e-05
5.07720854166117e-05
2.53112534661859e-06
1.84009908036408e-05
5.54819600648681e-05
3.05145929360264e-05
1.60150127582718e-05
3.68200137176832e-05
3.35403381821618e-05
1.91747667650639e-05
5.70024315702735e-05
4.79277164564718e-05
3.2482375493761e-05
4.21980560512304e-05
-8.35121367046286e-06
3.3972327596082e-06
5.17045740363457e-05
-2.85819378398019e-05
2.89617529265554e-05
3.1038190101318e-05
3.47169903311965e-05
5.24513516968674e-05
3.66447830247012e-05
6.96943018632039e-05
1.98268112406718e-05
5.41369061029436e-05
5.40329253876635e-05
4.19914245503107e-05
5.44068923499464e-05
2.68993553764895e-05
5.58707095781716e-05
5.26195111505703e-05
3.84432016873646e-05
6.02415421818578e-05
2.42712284193057e-05
4.67028777695921e-05
-2.16640315572472e-05
7.54476641585573e-05
1.1800518473617e-05
1.66730684887309e-05
2.9019435730159e-05
7.16330884310495e-05
4.52248600971805e-05
4.49134062598005e-05
-1.50331694948086e-06
1.46997168677547e-05
3.31043117396543e-05
2.16627031818361e-05
9.28227278203229e-06
2.02932011317377e-05
4.35009270487753e-05
2.57219342512607e-05
2.93274541067552e-05
1.5323180779463e-05
8.81693950277623e-07
2.39979360378136e-05
4.13345395809575e-05
2.57539261563546e-05
3.71389346817445e-05
3.78504327629189e-05
5.10178638785959e-06
4.99623738310559e-05
2.24411096133706e-05
3.31709970723712e-05
3.12841635521427e-05
2.14665318302744e-05
4.89085754501312e-05
4.95927134681556e-05
8.84566036258122e-06
3.49898142903876e-05
4.04740963368964e-05
4.86293810159639e-05
2.31640918387426e-05
2.22053664674839e-05
4.50128520936817e-05
3.70925914833714e-05
1.81416637492648e-05
3.72838118371842e-05
5.49333203955956e-06
-5.42891919445988e-06
5.9929159443402e-05
1.42245763850003e-05
2.86545622877782e-05
3.4149157223797e-05
5.27878412947652e-06
2.65982663950167e-05
1.58919445538879e-05
4.5776932980674e-05
-4.46949563367811e-06
1.90367318465005e-06
3.62635537056072e-05
2.26143151194188e-05
3.21308129526668e-05
3.86273064834166e-05
4.62976506300578e-05
4.0373109934328e-05
6.68497280544482e-05
5.40872961593572e-05
4.37688202399912e-05
5.18053544669699e-08
4.07305770608327e-05
4.19854290078944e-05
5.62238040037378e-05
4.32590901152686e-05
2.06633896214955e-05
4.25213166464846e-05
8.11641475056741e-05
6.41097611462957e-05
1.86047731034013e-05
3.05613400281514e-05
3.60737685171154e-05
3.52615149813761e-05
4.78612071794225e-05
2.48271646907187e-05
2.77132490354634e-05
1.94590350485764e-05
3.03842628438103e-05
5.07081982170243e-05
8.28504961437974e-06
1.99289090855049e-05
5.10298570372295e-05
4.97997384193254e-05
9.20558213619197e-06
4.522037689796e-05
4.80844812303556e-05
1.94251130756271e-05
5.16668352860979e-05
5.86979396938542e-05
1.57679245409454e-05
2.20007268941099e-05
3.58921950616272e-05
4.34765748068391e-05
5.6870399486808e-05
3.53467305908013e-05
5.27560268824816e-05
3.49029602431487e-05
2.39017564483476e-05
2.15177665092195e-05
4.27995987325869e-05
3.56932927770312e-05
2.556613746425e-05
5.29530708289161e-05
3.04775530940074e-05
5.65043783675243e-05
8.27064494458772e-06
6.47377778640152e-05
5.50798835336357e-05
4.66456144587784e-05
7.22090452610408e-05
3.63929257443235e-06
1.9990326183631e-05
7.58473948157113e-05
3.61263608033079e-05
2.84713687165305e-05
3.01858190126101e-05
2.86699873656689e-05
4.2356752494802e-05
4.14201308140769e-05
6.55303577109171e-05
3.58244649352585e-05
1.92076299396e-05
3.3961508895748e-05
4.01592716295127e-05
3.93522181585539e-05
3.81961449193521e-05
4.70325814786536e-05
5.92131798769646e-05
5.22485741104736e-05
-6.80277558528683e-06
4.17643592223683e-08
5.36256087378062e-05
-2.43426223808167e-05
5.02078175349443e-05
2.08533649263427e-05
2.58572376663082e-05
3.48701052950607e-05
1.35302992065643e-06
2.86504166862316e-05
5.37034023442782e-05
1.01819390183124e-06
2.5614392527198e-05
3.92235757958175e-05
1.60250413150914e-05
2.27161199292449e-05
3.86357780349408e-05
1.68688770041678e-05
2.58583451600904e-05
2.98312035775621e-05
3.06621971274282e-05
-5.37584960239955e-06
3.10643401169996e-05
7.22019665485261e-05
1.55619999811836e-05
2.38395092674852e-05
4.73936057812323e-05
4.37367527508417e-05
-2.47049294694077e-05
2.62376094897497e-05
-1.35743341721167e-05
1.76250344952678e-05
2.79063007292543e-05
1.84674637307108e-05
1.83710355473802e-05
6.86571822365059e-06
3.45482699650969e-05
4.61783597748888e-05
4.47323753080403e-05
-1.65796995249205e-05
3.45838407688913e-05
3.26318990973551e-05
3.64887105609053e-05
2.72449192069398e-05
5.45999745479668e-05
2.95946952304857e-05
1.69645411213477e-05
4.48969740310472e-05
2.71859290225851e-05
8.12373430025694e-06
5.3486284469992e-05
4.11972668468019e-05
4.36752849734359e-05
4.31792662923115e-05
3.03519127785255e-05
3.02995559273324e-05
2.48373390100606e-05
2.84519041721804e-05
5.2660103815046e-05
4.72886910681318e-05
3.44994099696581e-05
2.94696022062941e-05
-2.57028206808153e-06
3.56426214715201e-05
3.87753759054397e-05
4.31824345298163e-05
4.6463173210387e-05
3.12767912582884e-05
3.20532080638693e-05
2.34721845836934e-05
6.17928235985555e-06
1.65348974548783e-05
2.60829430642101e-05
6.04847140109601e-05
3.70374557660506e-05
1.9580781345188e-05
3.47911745072459e-05
3.36181379505961e-05
3.37494906581596e-05
4.81599627990069e-05
3.69595806657837e-05
5.96338823467951e-05
1.88981401128097e-05
1.29018889628013e-05
1.8581022310059e-05
2.75688295583838e-05
1.09550020498938e-05
3.43080402452867e-05
1.69918514937239e-05
2.58482358407122e-05
2.65637202788328e-05
1.45242507341143e-05
2.51078289112126e-05
5.54875777719715e-05
3.38967930270751e-05
4.66891351501226e-05
4.90389239200068e-05
5.28718215468042e-05
1.77086892920291e-05
-2.43977309187344e-08
2.94502254896732e-05
5.4502426846119e-05
2.15772463431577e-05
3.24414829562663e-05
2.07570473544665e-05
3.11686049300594e-05
4.16178056821557e-05
1.51135588037844e-05
5.34606685673446e-05
2.95703879165418e-06
2.74483236923638e-05
1.79002858577075e-05
2.552276679701e-05
4.34535029503987e-05
9.92212679106834e-05
-7.76331927013128e-06
2.07829344915723e-05
2.95311876681773e-05
5.72359880642493e-05
4.95242500065021e-05
2.77276451858492e-05
3.49546566487037e-05
-4.99430878307842e-06
2.31075902128971e-05
3.74049703450582e-05
3.82778586154025e-05
6.8598989052015e-07
3.94128494629847e-05
3.59473570776579e-05
1.34776143194199e-05
3.14812156834336e-05
3.21829890208238e-05
2.15978093303462e-05
3.84728142224218e-05
2.28475546023835e-05
1.28201378397387e-05
4.7646520224735e-05
3.1255324025127e-05
2.06551271760199e-05
4.52325692174314e-05
3.94679202728072e-05
2.83883383270343e-05
2.22681668343448e-05
2.92772306048184e-05
4.41951617543653e-05
2.20988963669403e-05
2.25914323549016e-05
2.35734784784865e-05
4.55321973374669e-05
3.67653474902173e-05
6.45825687183423e-05
-2.99150290346716e-05
3.77131386550301e-05
6.67415585088866e-05
1.75821791227783e-05
1.8212345814888e-05
4.33374768943452e-05
1.07607053373849e-05
1.14106534675769e-05
3.74513996904778e-05
6.08129490508556e-05
3.10628321567455e-05
1.34298413169025e-05
1.87180099973708e-05
6.01883119562798e-05
1.96918296534764e-06
4.70593703327858e-05
3.95227785245193e-05
4.08228511818798e-05
2.84350333150461e-05
3.88333278602964e-05
4.42944589526108e-05
-3.19283853419102e-06
1.84786858070713e-05
1.2071039477169e-05
1.36990087409816e-05
1.27137567108207e-05
4.72941659463092e-05
-3.13286122486572e-07
4.40463935861416e-05
2.09188154534684e-05
2.52341873129719e-05
2.6503537513851e-05
1.39234551568339e-05
1.04950150912372e-05
5.60640848957265e-05
1.38053810836714e-05
4.22597645087793e-05
5.3979538252597e-05
7.88860689215636e-06
4.74662020670358e-05
5.37817050401523e-05
1.58884913410805e-05
7.28785896316409e-05
5.97943404212552e-05
4.5252308768104e-05
4.81239371629158e-05
4.74315341686013e-05
3.77636487672771e-05
1.76378269897419e-05
3.11217586160833e-05
1.87916048949271e-05
4.92679246022494e-05
3.05534729589064e-05
2.82592187407181e-05
3.37984550215778e-05
5.0773175995297e-05
3.02878867461507e-05
5.63552180214082e-05
5.51325681900562e-05
3.27481915022706e-05
1.53194481425348e-05
2.40090083275503e-05
2.65343251325043e-05
1.11720010596588e-05
2.88978123836453e-05
-1.14460008450906e-05
7.08174775361163e-07
3.09467249748058e-05
1.10639083381925e-05
6.02770785271084e-05
-9.92263006384479e-06
1.71902291297845e-05
1.27225433781019e-06
4.39475381975875e-05
5.66123055393646e-06
4.06876302557222e-05
3.32016669332267e-05
4.46701911078386e-05
4.88264778724096e-05
4.03832804400398e-05
3.41342598171887e-05
4.90550985007736e-05
3.83514054088926e-05
1.14669439073446e-05
2.67668814325505e-05
4.11817723998452e-05
3.16970584578654e-05
7.17937341598751e-05
4.47146999004637e-05
5.31642636148964e-05
4.02836554182488e-05
5.12999429495886e-05
5.64615791912111e-05
4.82725177805307e-05
2.64095928985448e-05
1.64607045092042e-05
4.07556601451388e-05
6.25669688486932e-05
3.59324407361868e-05
5.89484089191755e-05
3.9805302174378e-05
3.80931396882893e-05
2.55313488787991e-05
4.95152796644849e-05
-7.42724924713218e-06
5.77782613478357e-05
-1.81976071226076e-06
5.33814443892416e-05
7.36543746007628e-05
-5.06934953062332e-06
2.55224159749307e-05
7.45475520560456e-06
4.69454778580928e-06
5.53140874578527e-05
5.96905700082971e-05
3.24323168382959e-05
2.16988699252873e-06
4.7689201256235e-05
4.30687874145438e-05
6.19454954093865e-05
5.63451269367355e-06
-3.66663969025382e-06
2.16296970696017e-05
3.58009323470733e-05
5.81370290165258e-05
1.67843914283516e-05
7.78763354606312e-05
6.82839597746281e-05
3.88478904316742e-05
4.38762210710746e-05
6.4954347552079e-05
8.27782030875421e-06
4.15764583579254e-05
5.59301613810973e-05
6.06163767863121e-05
2.8190537553701e-05
2.89380747021697e-05
1.45029785097157e-05
4.11166962654171e-05
1.82966273492019e-05
3.99819640124229e-06
4.27556913895407e-05
3.64655800513271e-05
-6.0020346966928e-06
6.329593328144e-07
4.87987141089933e-05
1.59166107437798e-05
2.58160121694986e-05
-8.81269775534501e-06
1.25995362558827e-05
5.36164751954103e-05
2.9556167153861e-05
2.54449857732528e-05
1.31580965875442e-05
3.34383228437046e-05
5.74531197778423e-05
2.4065913242067e-05
2.50171751694695e-05
2.83188809123083e-05
7.66979502350055e-06
1.65674514751836e-05
3.37242729983146e-05
2.06210848964032e-05
9.37306739083645e-06
2.71018763096937e-05
7.97541854910059e-05
5.18496427065273e-05
2.74847181302879e-05
4.79708012783025e-05
3.52650880148778e-05
7.08850273756903e-05
4.19252349710864e-06
1.46446504155351e-05
8.35751780691009e-05
1.73050565999096e-05
3.29694355505119e-05
2.40174923287268e-05
5.86646656276269e-05
1.84474690693147e-05
4.96592638608045e-05
3.18253164590107e-05
4.96555672200787e-05
3.82455817850291e-05
3.62185340661557e-05
4.35464318701255e-05
2.91998297505881e-05
2.68049606261332e-05
1.24913071251836e-05
2.52055191679158e-05
3.51203478497334e-05
1.20033883950901e-08
1.95856391996662e-05
1.71460450113447e-05
-3.807978941386e-06
9.14289554721052e-06
8.91813499627883e-05
4.14267527200883e-05
6.23663877449978e-05
2.1191570052867e-05
1.98817825459972e-05
3.99608901617647e-05
5.44651494185254e-05
3.6833600435105e-06
4.17337568834e-05
2.29700123569266e-05
2.06153605926255e-05
4.8637130821926e-05
5.88760866381865e-05
-6.81045153298906e-06
3.84824679876417e-05
4.1694550266187e-05
2.98863140003455e-05
3.09454588327735e-05
4.71180970271168e-05
3.23913814019316e-05
2.76723097433907e-05
1.07852490175515e-05
4.81144986757702e-05
-1.48220207806617e-05
3.21715369144344e-05
2.11924768737659e-05
3.11948818704656e-05
5.89827803170869e-05
4.76731231206385e-05
2.71124100954514e-05
3.89045622461141e-05
1.94910066894983e-05
2.09775663445122e-05
8.3934194568115e-05
3.40867719591749e-05
3.2764256392888e-05
7.05145727763041e-06
4.33903655428325e-05
4.33203898629448e-05
3.79069096764339e-07
6.23927939704919e-05
3.83096379791646e-05
6.12902344712232e-06
-3.00559609499387e-06
7.94880597468509e-05
3.56826400659442e-05
3.76380830807722e-05
4.01931714943891e-05
2.94788726583772e-05
2.73901785437348e-05
4.6809195843233e-05
4.1729056439796e-05
5.89272883915668e-05
1.40194318715252e-05
-6.87094520568408e-06
3.90918153437277e-05
2.20300627874935e-05
4.70009243874155e-05
2.82512894426321e-05
6.23028382949491e-05
3.64189093143198e-05
2.04860293287387e-05
6.48244905128844e-06
2.09384540007477e-05
2.16142362560622e-05
1.33856297367208e-05
4.7715398360765e-05
3.83697540350757e-05
2.33797241878204e-05
2.88503696698871e-05
3.09653523716472e-05
1.40332890180139e-05
-4.57573139352802e-06
4.6306989117939e-05
1.67896398463204e-05
2.30417468176875e-05
5.95071738062648e-05
7.17297352219389e-05
2.36736608927782e-05
4.99508261529581e-05
5.28994970770865e-05
4.2934571779381e-05
5.52861800983215e-05
5.27097240530832e-05
1.37359344054961e-05
3.45294048379939e-05
5.16381532051231e-05
2.16394207217607e-05
2.32844155734243e-05
1.36545158002432e-05
3.15805461381199e-05
5.16256144900201e-05
6.61504195177766e-05
5.92352688091032e-05
4.30512882522366e-05
4.9350729557602e-05
4.21500503325401e-05
2.53792809164371e-05
2.43762999102105e-05
5.90397232173322e-05
5.4391606484055e-05
4.34108957437411e-05
2.89258210214333e-05
7.48218047456554e-06
3.14843790036233e-05
2.54538345588334e-05
1.95604555055794e-05
6.80130239936659e-06
2.36400548859732e-05
4.4745864287226e-06
2.20324840269197e-05
2.07060795396433e-05
2.52038063194286e-05
4.64109462253827e-05
3.03934053641063e-06
3.62978439227442e-05
2.97023273439585e-05
1.903228621558e-05
8.08939836202512e-05
3.47184613519091e-05
5.01948979071142e-05
5.50852873624206e-05
4.01719368877386e-05
5.84497752092619e-05
1.45792920286269e-05
6.69384256161248e-05
4.0491461218618e-05
3.09680853490154e-05
5.59305549897185e-05
4.87786733074706e-05
3.44043407595578e-06
4.65982303023745e-05
5.44627764779146e-05
5.28319277689407e-05
4.30110049169618e-05
4.46356186849497e-05
1.9554114944279e-05
5.17909473153094e-05
4.24552883506485e-05
3.21537560425402e-05
1.46765916969817e-05
2.25779080783109e-05
4.05036690294611e-05
1.5540992390552e-05
1.51724507147987e-05
1.2513551830146e-05
3.05539558222561e-05
3.22606814072342e-05
2.43924647587364e-05
1.47907071592599e-05
2.44501448708471e-06
2.07412860395161e-05
1.68491819120039e-05
-7.59276830964613e-06
2.9060348446108e-05
2.44450772002929e-05
2.05156025704476e-06
3.24502125491721e-05
3.59463708696086e-05
7.66027368272732e-05
3.04551870291447e-05
2.46534348829538e-05
1.93712439064052e-05
2.70804684113495e-05
2.36045984518721e-05
1.67539594886181e-05
-1.13369542946398e-05
2.58915448557894e-05
4.3243863686748e-05
2.93332159068211e-05
6.40831795715079e-05
2.72647267525029e-05
-7.55869552776944e-06
2.60983842385673e-05
6.62057198085739e-06
3.70043449883945e-05
2.33401979579386e-05
4.60004922325185e-05
3.30269233520403e-05
2.94168050182046e-05
4.87520127607116e-05
2.67134402091115e-05
2.27158258728618e-05
7.17632461490545e-05
3.04390127184653e-05
6.1264593094605e-05
1.50873415736164e-05
5.35369268005486e-05
6.90911467891744e-05
1.64017779952391e-05
-3.58605346437474e-06
3.1952825530509e-05
5.74603562471937e-05
2.78377655490491e-05
3.03482418645869e-05
1.82506819235539e-05
1.27157461479253e-05
7.01082927959903e-06
1.5292091526304e-05
1.53273276866759e-05
3.16707487710002e-05
2.72705051995944e-05
6.58645404746679e-05
5.69709748454508e-05
7.53418256979498e-06
1.82531025492128e-05
3.48580785275328e-05
4.59863766186335e-05
6.8639893232298e-05
2.75393840488071e-05
2.33731876286085e-05
4.04415459306112e-05
1.45567073571297e-05
5.72710612764137e-05
5.20276852470219e-05
6.15453115882788e-05
4.72791886983562e-05
4.04085647468432e-05
8.76755188647527e-06
4.44485274941318e-05
5.73202084921096e-05
1.69235130578105e-05
2.7228679232748e-05
1.97462380524715e-05
3.49806763927573e-05
4.92674563541375e-05
2.58965861487615e-05
7.42691397056448e-05
6.42383707097641e-05
6.56881654619087e-05
5.12645547485411e-05
2.43653974297904e-05
2.96503777289903e-05
2.02283757483136e-05
4.28457735588379e-05
1.37573147489179e-05
4.3323953085576e-05
6.83667205392058e-05
3.4238873388292e-05
6.14585092543041e-05
4.13233119743873e-05
2.48455723394297e-05
5.38935900322993e-05
3.28902871159173e-05
2.46946974569302e-05
1.63807010463517e-05
3.2545852324182e-05
4.07806979437734e-05
2.65373316885217e-05
5.60454743667363e-05
1.86659944581711e-05
7.04239244507842e-06
3.49552684041826e-05
2.04603820902699e-05
4.27981429358222e-05
5.21752580219962e-06
4.42662402388393e-05
7.46917656832364e-05
5.70961397892728e-05
8.29379016728726e-06
7.40810542686138e-05
7.95170806268393e-06
5.15317380155705e-05
5.52082853332953e-05
2.83925909970386e-05
4.10119009472753e-05
3.57567467705905e-05
7.89135730457344e-05
2.8462432710358e-05
5.14849458108891e-05
3.68371560390222e-05
6.56093422853478e-06
2.07204147754034e-05
3.62187853905391e-05
2.88113147643688e-05
3.54760906654132e-05
4.45762775348797e-05
3.73670745690735e-05
3.97012912046313e-05
4.833284163781e-05
4.3507333449185e-05
4.27059137695228e-05
4.43377995564661e-05
3.12546737201319e-05
3.30671882183e-05
4.54762338705726e-05
4.63434034217685e-05
5.02008516159281e-05
3.48140653240248e-05
3.30383498056403e-05
2.35511058927933e-05
1.98973828954955e-05
2.48299225081494e-05
2.77315791626731e-05
-5.26898992364161e-07
3.78616692202488e-05
3.53212730125593e-05
-1.30442044927588e-05
4.44678109042923e-05
3.25170052377247e-05
2.22756230610803e-05
2.97115471226711e-05
3.42316689396324e-05
4.75341753059908e-06
3.51289793640433e-05
1.36458364350047e-05
4.99839579278479e-05
1.68344385411003e-06
3.00688632539849e-05
2.16928075639776e-05
-3.38559697473416e-06
2.92485246776182e-05
2.9291588422807e-05
2.15452073063198e-05
5.47618477640523e-05
4.48016708412403e-05
5.29637071973502e-05
2.34906161534511e-05
2.0569381093112e-05
6.30991126568335e-05
5.00366426755619e-05
6.00665839047352e-05
2.35563007966979e-05
3.41902709433979e-05
7.65952062919555e-05
3.26512248826914e-05
3.35083069255761e-05
6.24799932625568e-05
3.52177778032802e-05
6.89976959770959e-05
6.65270139312579e-05
3.42570037522225e-05
2.21704354327865e-05
1.71347205324049e-05
1.73526873969766e-05
-2.24326309832213e-06
2.10445606898141e-05
3.03674396108395e-06
6.1727130176862e-05
9.48058133015296e-06
-6.48261165370979e-06
4.68226060576243e-05
-1.9890080033135e-05
3.82178138031962e-05
7.40410421001749e-06
1.73182705748701e-05
1.3842337198383e-05
4.79600017605581e-05
2.13906552686776e-05
3.35769050965668e-05
3.06875647793274e-05
5.5427417132185e-05
-1.62259468437604e-05
4.74714909690784e-05
3.45022800657726e-05
4.44928628238843e-05
1.74460854310714e-05
4.94404701761041e-05
6.5396571929826e-05
7.14957206209607e-05
3.10449950315724e-05
3.27435408060847e-05
2.4642481362896e-05
5.71426328702998e-05
1.88226081986844e-05
8.50413709152706e-05
3.79305202527056e-05
2.77225590019151e-05
5.75872470881534e-05
2.43231626495241e-05
2.01418631570842e-05
1.14503472628268e-05
2.35193021529762e-05
4.55155342854983e-05
3.63033397465144e-05
2.71515091882344e-05
5.84027242219078e-06
2.88273207050422e-05
2.24318378392633e-05
7.96356698423111e-05
5.79850016352299e-05
1.25705643324058e-05
5.32795921166535e-05
2.46235429241938e-05
1.29366507185972e-05
6.68533592824979e-05
2.50873944022449e-05
1.74817255083011e-05
2.45232371301794e-05
3.35591966797578e-05
4.32507894975252e-05
3.60770174446184e-05
3.12127230835763e-05
-3.3146470153525e-05
3.04474751017256e-05
3.80032019931278e-05
5.26916936051398e-05
4.63328707298491e-05
5.37068782875417e-05
4.52849027140786e-05
4.29489776423198e-05
4.51544717670438e-05
2.46241318346107e-05
1.55596729615791e-05
3.78330657899329e-05
4.28066757367957e-05
3.56218673452126e-05
3.81483835566073e-05
4.6337083059012e-05
2.92248527333366e-05
4.12671796788818e-05
4.7705960653581e-05
5.63863574138131e-05
8.71931045070323e-06
3.82122688188935e-05
6.09747184922423e-05
3.19132154569032e-05
9.71372781681388e-05
2.43905092184931e-05
7.97080927935678e-05
-5.55690835698713e-06
4.63469989708723e-05
1.65739593666331e-05
2.63193556216817e-05
2.03719610267857e-05
3.88141472176163e-05
3.12927217758706e-05
3.206579878608e-05
3.12849660898703e-05
3.79837073773134e-05
8.24385601173185e-05
-1.56763078400948e-05
1.20121627191854e-05
8.37172617134877e-06
2.87359135387651e-05
5.56792645172202e-05
1.19513910165994e-06
5.31519981066294e-05
5.15318776332987e-05
9.99567845906791e-06
1.83915364062652e-05
3.95010253056521e-05
2.36260968541779e-05
1.98455791838572e-05
-1.36128827951471e-05
2.43393812279558e-05
3.61076127690597e-05
3.29342378121445e-05
3.85495513004312e-05
1.71631494667917e-05
1.99501239027005e-05
3.87610827369311e-05
8.79657184806132e-06
5.80458361296316e-05
5.25396758150677e-05
8.54797562918125e-05
4.80219369848826e-05
6.23703193922663e-05
5.14794993307977e-05
2.51106498738078e-05
4.93605284752891e-05
5.88200129977715e-05
6.79571923536557e-05
2.6096140381172e-05
5.27063955093186e-05
4.4794572407994e-05
1.47969899487664e-05
5.44223115231094e-05
2.96911782904798e-05
1.49673302042993e-05
3.61070435463262e-05
4.67033312202229e-05
4.53222309886579e-05
2.97982151639791e-05
4.26856794707007e-05
5.37063660045028e-05
4.63271268541509e-05
3.61630200634904e-05
-5.93180975100367e-06
9.25485710814105e-06
3.9047638859085e-06
-7.4959058224077e-06
2.4898116453055e-05
4.47135081343373e-05
5.19435670304816e-05
3.89082038439152e-05
2.08060002890136e-05
4.30637762121744e-05
1.50676378750334e-05
1.0498182390914e-05
2.17506427867447e-06
1.33496094048342e-05
4.58913658662564e-05
1.67584426199486e-05
-9.2487108214361e-06
5.22641143113134e-05
6.69708234799445e-05
3.37589284786151e-05
3.69057646319371e-05
2.86257996719564e-06
1.08385348107124e-05
5.09203454562837e-05
3.69714585321938e-05
2.16381301122793e-05
4.27564923022144e-05
4.12950386268925e-05
4.45023712828916e-05
5.00827391525213e-05
4.00079442306231e-05
5.8695469868571e-05
2.4748231420212e-05
3.04668476907351e-05
1.92482794442147e-05
4.7886277600717e-05
6.49538768575668e-05
4.9690856899563e-05
3.72559056023094e-05
1.95847316899642e-05
7.16019410325976e-05
3.52064421389148e-05
4.67494756369671e-05
2.74415303487938e-05
2.86016051898727e-05
4.25095977297743e-05
4.96370110366368e-05
6.68828937603024e-05
7.02335052452679e-06
6.14560144509739e-05
5.29400521709835e-05
6.80818931210678e-06
1.16573387543993e-05
8.3579470994074e-05
5.29358132339198e-05
2.7603672692191e-05
2.31412569328952e-05
4.50993260832944e-05
5.6070855138092e-05
1.67950647428552e-05
2.29927206434009e-06
2.90500992344858e-05
3.94503044462414e-06
4.64759333684654e-05
5.77809123185363e-05
3.9978333009466e-05
3.18156147525845e-05
3.18606808603351e-05
6.38695507039865e-05
5.63814591249732e-05
4.77132842069932e-05
7.40023097430936e-05
2.33421338091615e-05
2.8164284156053e-05
5.51040096792046e-05
4.31990213297678e-05
1.98394859305834e-05
4.11376105046104e-05
7.02896542304597e-05
1.30556099793061e-05
1.30816910973652e-05
1.59853216609968e-05
3.27330247326746e-05
5.33413479013388e-05
2.9231223982044e-06
3.9520855375882e-05
5.12519719495279e-05
4.67029644486999e-05
4.03918184916073e-05
5.49403968846256e-05
3.04281548231983e-05
1.50666754222122e-05
3.57890364722098e-05
4.51515043504798e-05
4.63819187892247e-05
1.73389758927272e-05
4.48681231260346e-05
1.82749593075382e-05
2.84398541220702e-05
5.1715029198865e-05
3.68072411891073e-05
4.27645306825466e-05
2.42494130031349e-05
5.67474706676459e-05
5.53796755015397e-05
7.29143987408455e-05
5.89305729138588e-05
4.57680687874011e-05
4.79884294584821e-05
2.80312233689539e-05
2.74288995881309e-05
5.11771945985886e-05
-5.245388413111e-07
2.62686492284722e-05
6.27698365447726e-05
6.63304223105448e-05
4.26629447225626e-05
3.80655976822322e-05
4.84011223398767e-05
4.58683440350863e-05
4.2228115830026e-05
1.66123933370436e-05
5.63736744700045e-05
4.40561633029882e-05
2.13430411809554e-05
5.44085335265685e-05
2.72168885161631e-05
2.84277323665332e-05
3.43249190822682e-05
5.40450936587389e-05
-9.82113493025008e-06
1.16446266402266e-05
9.65227489186455e-06
4.09324490197599e-05
1.63082617856742e-05
1.02396343438998e-05
3.37570215739672e-05
1.73771486932469e-05
3.51550371220493e-06
2.86431573536755e-05
1.12696672632564e-05
6.09881917195934e-05
1.82520042668598e-05
2.32471137246705e-05
6.58748097537691e-06
4.17933264965285e-05
5.02122986195978e-05
1.75005656780756e-05
4.03856301878762e-05
2.81993012034516e-05
4.6342153112847e-05
5.76341591201268e-05
4.54477799881115e-05
4.55517960610266e-05
2.59917479717692e-05
1.42644461127545e-05
4.71326767068508e-05
2.79253246200971e-05
2.37233866769276e-05
-5.41998806369176e-07
6.58311447311449e-05
-2.93514383063761e-06
2.43790014708226e-05
5.10132551668577e-05
5.3976877578827e-05
2.00806121948716e-05
5.95066876474222e-05
3.44599785954412e-05
2.22223366698632e-05
5.75226199665774e-05
2.90084463496233e-05
4.12423819638769e-05
6.87187971506287e-05
4.06880603010339e-05
2.1430154200675e-05
6.13559991119373e-05
2.09569365493234e-05
4.17910344233491e-05
4.1399687255997e-05
1.82748191400943e-05
5.58380841114507e-05
1.20070102525789e-05
4.10110624391148e-05
3.37373540500813e-05
2.93687413921671e-05
3.70973680099217e-05
1.21987976175488e-05
1.98500738377991e-05
6.44547370826876e-05
3.31143080865647e-05
4.78426714512221e-05
1.27149093603939e-05
4.59123680296648e-05
4.85637153374498e-05
5.40078700950733e-06
1.82246243085124e-05
3.11260920370958e-05
4.59857758870046e-05
2.61139236926137e-05
3.2598887795315e-06
3.54099004001836e-05
6.31675688774028e-05
6.63811461018453e-05
7.20196097411639e-06
-6.66334799684266e-06
6.93275236601015e-05
2.39597032909953e-05
4.73661890226898e-05
2.47246835102775e-05
4.47356154424567e-05
3.94764749047682e-05
2.26385353077098e-05
2.8098983437658e-05
5.16915900561946e-05
3.61644957653976e-05
3.75905639294117e-05
3.40181167966854e-05
4.79432543413103e-05
-1.68638145912993e-06
1.81054351208608e-05
4.50441105964424e-05
7.19250353724609e-05
1.69287865178877e-05
3.01557201764712e-05
2.98939982379505e-05
3.9288671965745e-05
5.94952165061364e-05
2.46608838327768e-05
4.46148375922424e-05
3.23913286806079e-05
1.34922700106999e-05
5.36613273706411e-05
1.14578162975562e-05
4.00658519029664e-06
-1.1276901692792e-05
1.47368864541505e-05
8.95226203147876e-06
3.00797330644119e-05
1.03222334455092e-05
3.81699401911229e-06
4.72736981098169e-05
2.8669068157023e-05
7.68047278123063e-06
2.2200678397516e-05
6.36950126173303e-05
2.84378435578005e-05
1.27332694266737e-06
6.61551992926183e-05
3.23145952440528e-05
3.26300989420596e-05
3.31379727736089e-05
3.82361289792998e-05
4.22054018951712e-05
2.51047393473016e-05
5.51184874870055e-05
4.72159437083193e-05
1.44533218137579e-05
4.73715218818923e-05
1.57660324430354e-05
2.40825862876366e-05
2.82407558545444e-05
6.63551333589826e-05
7.51078057036737e-06
1.14799638885032e-05
4.62915575963154e-05
1.8871031339508e-05
6.38946874682913e-05
4.63214946770039e-05
4.05388881894113e-05
3.88139865270228e-05
1.93905879298412e-05
5.00959602440147e-05
1.02361811521987e-05
3.31253430893543e-05
3.86123450537682e-05
5.74047910263239e-05
5.19975815299138e-05
3.83515242942641e-05
5.02473326491959e-05
4.64818114957271e-05
3.471163396418e-05
3.59510087025712e-05
5.4423219129688e-05
4.38106855859676e-05
1.98561178005853e-05
5.79543190796633e-05
-6.29486824222471e-06
4.23405202931975e-05
-2.18524508442209e-05
1.24808106085754e-05
4.55481093188533e-05
4.79019535634448e-05
5.32024181580411e-06
3.21904720293458e-05
1.43893877381924e-05
2.87991238422265e-05
4.87481429305044e-05
5.01881993754295e-05
4.68948448914686e-05
4.82178005004806e-05
4.26092528015973e-05
1.40578865832753e-05
-4.33210386552947e-07
4.20103454049821e-05
1.76908250459522e-05
4.39190047340624e-05
3.47746601311051e-05
6.53694425784436e-05
3.8919540129523e-05
-2.57379026721973e-06
8.70887055677452e-06
2.68152429501122e-05
3.53577966651966e-05
5.90855444122503e-06
2.48219947074009e-05
5.57128430061692e-05
2.50516295075863e-05
4.24792726341465e-05
1.79217992660699e-05
3.24708769556025e-05
5.06558800176024e-05
2.6906834124106e-05
2.21666050810103e-05
2.60306823715148e-05
2.13392918392642e-05
5.39967632272765e-05
6.01782356107139e-05
4.72470761278978e-05
3.21995634610058e-05
3.72515848328403e-05
1.2783058889507e-05
6.03237948012227e-05
1.22465748852981e-05
1.43627664451782e-05
1.65682456888675e-06
5.40965031560016e-05
9.0391135490065e-05
4.13878694021173e-05
2.58799945464835e-05
3.24693053794113e-05
7.49008464584095e-05
4.5485074568432e-05
2.8015393116413e-05
2.60881534435351e-05
4.93605818807014e-05
5.95708197870953e-05
5.89730473203768e-05
4.2532903146316e-05
1.81810567324383e-05
7.13500298809184e-05
6.83534387159125e-05
5.0421710100654e-05
6.5922716973636e-05
2.74522397272385e-05
5.77164103976549e-05
1.63294914760777e-05
1.34899807826931e-05
4.00853262961539e-05
6.44012013528768e-05
3.25172528197347e-05
2.75777493190267e-05
2.73386479280305e-05
2.5540884368985e-05
1.29681871775392e-05
3.85760287125103e-05
4.90469553562663e-05
1.39084125037124e-05
5.40251889233411e-05
1.50765310215019e-05
-2.04278630703099e-05
2.4319481859274e-07
2.64137465752374e-05
2.59926539767619e-05
1.01223241511191e-05
5.37488484329555e-05
5.00898432120421e-05
4.50453563347693e-05
4.20007280401299e-05
5.39533613032351e-05
4.6259538044951e-05
6.16680681991745e-05
3.62801181159037e-05
2.99006536024312e-05
2.30517171753481e-05
4.98857851521786e-05
-2.85314676791488e-06
4.6683030138051e-05
7.33588683317944e-05
6.16731070991799e-05
-1.388486764612e-06
1.64067125283986e-05
6.12187352014395e-05
5.02120698432772e-05
2.87673074958064e-05
2.90902801664246e-06
1.875717987686e-05
3.02966224136584e-05
3.36710603267186e-05
1.62068555500371e-05
5.5854231085198e-05
1.32400720752652e-05
-2.11592704490127e-05
3.17822264995049e-05
5.41228651201069e-05
2.29402877356989e-05
4.08085578619509e-05
1.11075535356443e-05
4.64616634819533e-05
2.43329886993753e-05
3.57624912098577e-05
2.85973036387919e-05
6.10624303300403e-06
2.7771941252436e-05
1.32764051395564e-05
1.64887053502114e-05
2.68452077741707e-05
3.9215596342741e-05
1.68237175128593e-05
1.23054578909162e-05
3.68603072949666e-05
9.04745303467512e-05
6.24300299417355e-05
4.87935158365267e-05
2.95335661254857e-05
5.21844361020964e-05
3.64924881143924e-05
2.37615936605778e-05
1.06595673790038e-05
1.70506296843003e-05
7.00961694127105e-05
5.49015572288089e-05
4.59496721278911e-05
3.16772810154719e-05
3.42461322268807e-05
4.30684094939411e-05
2.71331289836013e-05
2.91550218321607e-05
3.71111696692589e-05
2.74169543028173e-05
2.75462964328223e-05
2.67833763799308e-05
5.77232571962559e-06
-9.73269419619866e-07
4.56847154157601e-05
-1.05464344316804e-05
1.77613810828854e-05
5.71782551656168e-06
3.9006138411781e-05
1.61057068909562e-05
2.30961705913905e-05
-1.37968169536748e-05
1.58133617756208e-05
1.29564890427164e-05
-7.24745920548312e-06
6.44647664178122e-06
4.27308047763915e-05
2.65071420200386e-05
1.64332405079542e-05
2.76055685013902e-05
2.128546032313e-05
1.58150789556233e-05
5.53908381156265e-05
4.14089230501466e-05
1.96747812333506e-05
1.74180103807634e-05
1.36019744234997e-05
8.14321963383648e-05
2.96936265412555e-05
2.14008536291848e-05
4.1459271227332e-05
5.5628345258637e-05
6.95239955876246e-05
4.36578785664442e-05
1.72153565239624e-05
4.55444735180998e-05
7.76378072795461e-05
5.89169211056743e-05
3.03168472857983e-05
7.80385729937076e-06
4.66776963896622e-05
3.8166871199794e-05
4.28776101401891e-05
2.54022562399378e-05
5.56364407795562e-05
5.34188063110631e-05
1.08253122551258e-05
2.58892126858649e-05
1.85466145433343e-05
2.88243591291962e-05
5.08784428339674e-05
5.20840089976696e-05
2.1858222175434e-05
-3.79845975806566e-07
3.33495067392041e-05
3.22244129510332e-05
4.91349861835745e-05
1.05907037040584e-05
1.63193158833634e-05
7.66785231908004e-05
3.04395968388982e-05
1.14381756268159e-05
2.35083255583428e-05
2.12558156897134e-05
2.91198888909147e-05
6.99334372112502e-06
4.22646419163383e-05
1.70733561438263e-05
2.36744107195697e-05
1.27580661953604e-05
4.48138877287759e-05
7.82291023338997e-06
5.83892317767352e-05
4.63962317187462e-05
6.71742197660295e-05
1.90629296944741e-05
1.36331938795447e-05
7.12178858098323e-05
6.04533459765263e-05
3.79302052335961e-05
6.40248418901032e-05
2.05282261342698e-05
2.64012091072404e-05
8.12841781656235e-05
3.53306456405795e-05
4.87735795038473e-05
-1.72698077043511e-05
3.99694926677136e-05
2.8980191537672e-05
6.39445297199656e-05
4.54046052290383e-05
6.82496362392508e-06
2.7432237291042e-05
2.90132392315287e-05
5.32161666548692e-05
1.63560825706794e-05
-3.28473568070814e-05
2.22499506046142e-05
4.67908399110492e-05
3.63814377006136e-05
6.17168594593598e-05
3.92419859620075e-05
2.60249256478235e-05
1.06302491022532e-05
1.57522684618928e-06
1.09945246408771e-05
1.75163150232432e-05
4.0333762486751e-05
-3.94640343654667e-06
3.93288307880156e-05
2.94594340413299e-05
6.94533236845193e-05
2.59730607547477e-05
4.83707357433905e-05
2.41877531012207e-05
2.67498211743571e-05
4.18753162187887e-05
2.3325406894034e-05
-4.84306322946349e-07
2.81581719003326e-05
1.8598743521211e-05
-8.87673849031287e-06
5.0870745296531e-05
3.82133051575787e-05
3.75772995423317e-05
4.59499146493354e-05
2.37430453427738e-05
1.85025404036409e-05
3.41051521699951e-05
4.33999612892391e-05
4.11860879593419e-05
2.43908160523815e-05
4.81490993793159e-05
2.08207228966078e-05
5.41946374035106e-06
1.74881476557159e-05
3.2684662505678e-05
1.73116355093439e-05
2.96163849242057e-05
2.61389145556829e-05
1.85880631875338e-05
3.14721630272321e-05
2.55627351850435e-05
1.84148050714177e-05
1.39585491038993e-05
5.61391764638001e-05
4.33133529110754e-05
4.18593319144911e-05
3.38933658525839e-05
7.19685464932872e-05
4.54885515790276e-05
2.10323020481713e-05
4.62900182188584e-05
4.35460232180439e-05
9.30105157099576e-05
2.64756326104622e-05
3.62743380290219e-05
3.34922794066851e-05
4.74206208157691e-05
4.25789120526927e-05
3.06941472495974e-05
5.42280065483565e-05
3.78026114506255e-05
5.83045819486568e-05
4.28190855887325e-05
4.14910469031172e-05
3.96940676149577e-05
3.51770826897504e-05
6.28350252476369e-05
5.43620785648636e-05
6.64351751665444e-05
5.75720062051555e-05
1.897418682876e-05
9.81709951935941e-07
3.54762382009835e-05
5.25153830015752e-05
6.02904132441148e-06
1.714779789655e-05
3.0827625750607e-05
3.27525837712553e-05
2.97415891592389e-05
2.59209154476048e-05
-1.76567223193543e-05
4.90094322738064e-05
3.82209840751332e-05
1.2356175531467e-05
1.43346050361948e-05
2.94855314625313e-06
3.30810695246912e-05
5.72893926534882e-05
4.08831343035605e-05
1.67585589777849e-05
5.95850209388004e-07
5.25896684608533e-05
2.28736249965743e-05
6.71811837705621e-06
4.75709040296489e-05
3.14926127408768e-05
4.48198870436482e-05
3.9654282449252e-05
4.34880791483846e-05
5.53825386044292e-05
6.3165989193231e-05
2.94413889320277e-05
1.45929070709721e-05
5.88666172495869e-05
4.41243195308686e-05
3.2030307083804e-05
4.80872989803484e-05
4.85447711592687e-05
4.07479868044976e-05
-3.58224584940415e-06
7.10203509140139e-05
3.7417968042288e-05
1.83524010184806e-05
3.63484504337658e-05
5.86508171619052e-06
2.45268931211643e-05
2.0521237719216e-05
5.79031512148688e-05
8.79147339828019e-05
2.30164177191134e-05
5.89977943868704e-05
2.41219388063253e-05
1.64440879734879e-05
3.12824735764154e-05
3.4736581202688e-05
-2.10330892859825e-06
3.47177301599523e-05
3.15797188717115e-05
2.60600638646973e-05
1.58479823853573e-05
4.94099777124241e-05
3.52046015453529e-05
1.88594823718489e-05
1.63502560065299e-05
1.0655709775047e-05
3.74323192522372e-05
3.4816707099857e-06
7.2884275850206e-05
4.65696703590611e-05
2.38917683709237e-05
5.34747699724629e-05
2.34226772286306e-05
1.19205690449676e-05
2.71215038846122e-05
6.00090332436282e-06
1.79837425033306e-05
1.89523266417505e-05
3.60235313706596e-05
5.8901412149793e-05
5.3726397285002e-05
5.74723583714881e-05
7.84789693912429e-06
4.35927893789681e-05
4.37366415056127e-05
4.45808994495687e-05
5.16921273225141e-05
4.13481289892762e-05
4.21527301281946e-05
2.2609638733831e-05
3.42664027632485e-05
2.28147513429961e-05
1.97708377935306e-05
3.35260834327247e-05
2.32185562868489e-05
4.93798184419529e-05
1.2290790730749e-05
3.65794617085134e-05
7.80489792097352e-06
4.88601861229693e-05
3.3170324241974e-05
5.31940906504059e-05
3.66209050903503e-05
6.38534082414082e-05
4.59233225805094e-05
2.94882552008941e-05
4.28566907226467e-05
6.55866335316633e-05
7.01737686145295e-05
4.43096722925543e-05
4.66343789546483e-05
4.8165161596099e-05
1.57053859450796e-05
4.32726930291392e-05
9.44330943219399e-06
4.54180567920269e-05
2.11155519063033e-05
4.64442726154145e-06
2.75245107260984e-05
4.25182203943295e-05
5.52726816713918e-05
5.76535339825923e-05
2.56226818893158e-05
3.90597132838959e-05
1.39245344932668e-05
8.43416938672489e-05
7.8499661545621e-05
4.66259878476273e-05
1.65694603062685e-05
2.53602113486888e-05
1.5427922415694e-05
3.54846180918691e-05
3.72588823386188e-05
4.20098764333466e-05
2.72939129521129e-06
4.64727937355574e-05
2.28719085513608e-05
4.84220304905559e-05
3.08629444516559e-05
2.08628105429022e-05
9.35794425806495e-06
1.92573254684028e-05
2.10252060870498e-05
-1.46857017975695e-07
6.70423589640828e-05
-4.27573473819236e-06
5.62139190183131e-05
2.81465065635014e-05
3.21709781286573e-05
3.59770256830919e-05
2.76372695043662e-05
2.73319156820769e-05
1.50149847880543e-05
1.72030526221432e-05
3.52052495458079e-05
2.34560675927418e-05
3.54133458533059e-05
1.00532770903135e-05
3.34343616189498e-05
8.02527489884641e-05
5.87062880151819e-05
5.18455660147432e-05
4.00201142068434e-05
1.55949698578919e-05
3.85995576962109e-05
4.51228293921851e-05
2.81320227835854e-05
2.28032403065601e-05
4.32476488718035e-05
6.95632865510466e-05
1.17321553574343e-05
7.52244735788566e-05
4.3122838748641e-05
4.45113029129868e-05
3.58208566273444e-05
4.25978296110253e-05
4.51954195498914e-05
4.82225631654778e-05
1.81383975885404e-05
-7.7933758000531e-06
1.6890206248189e-05
6.75285790636364e-05
4.12418095247477e-05
6.99163552094338e-05
2.16753080010236e-05
5.03705976240021e-05
7.26313558719057e-05
1.37346076540603e-05
1.22788312229502e-05
5.24256611104724e-05
4.76341407354187e-05
3.28919625752492e-05
2.93663973069346e-05
2.82579093951213e-05
1.72401438726666e-05
1.16986648911464e-05
1.72924862727997e-05
4.84370770874956e-05
4.01842440523798e-05
-4.82228215380653e-06
-3.38845658022521e-06
2.30977865592426e-05
1.8641024723081e-05
2.95466816866051e-05
5.25362207480868e-05
2.05729917411017e-05
-1.99038253422702e-06
2.72305310537421e-05
7.28433528622318e-06
2.14738560552848e-05
4.87335611945333e-05
1.91650769933423e-05
1.59888362019897e-05
2.99448802669668e-05
4.36205339648796e-05
3.54569304887726e-05
6.76990490549494e-05
3.46540768741047e-05
4.78900612092948e-05
5.19894723685282e-05
9.89393199466295e-06
5.30358427808766e-05
9.24537685887886e-05
1.86811595882668e-05
3.6959347104972e-05
6.42298206824112e-05
3.4912393928543e-05
3.20317185140692e-05
3.57570606703729e-05
4.33940999568999e-05
5.74324054050459e-05
6.05782547251467e-05
3.81295706713399e-05
3.98277196700196e-05
4.6695864422832e-05
3.03001089040938e-05
4.06075900438351e-05
4.3746004590559e-06
8.50447564340139e-06
4.18581211760461e-05
4.09033666459946e-05
-2.25896173450333e-06
3.92192856380849e-05
4.12035543917791e-05
2.36727047736188e-05
5.08930297311034e-05
4.33562193112701e-05
4.0322656142914e-05
4.84018401217887e-05
-1.54167017042555e-05
9.21875720389682e-06
3.49496606225827e-05
3.57373671355839e-06
2.96105287890342e-05
5.7531444130197e-05
6.88717804777827e-05
4.34993140525272e-05
6.36231503639526e-05
6.48583950253665e-05
2.32882806566225e-05
5.81367429356617e-05
4.6827194120939e-05
6.73855817046096e-05
4.6731499190962e-05
3.91446201952881e-05
4.3002663727487e-05
3.18217587389674e-05
4.20910777456294e-05
4.01762569898404e-05
1.49874945666095e-05
1.32819948663789e-05
-4.65791897415945e-06
3.63741240716253e-05
4.82071654463712e-05
1.01599973486364e-06
4.60606370714827e-05
1.63258018754181e-05
3.89880010368458e-05
2.03681899921257e-05
3.96440125843021e-05
2.12203389632556e-05
1.97278408855652e-05
6.7378394524543e-05
-1.26290816249669e-05
7.70401121453907e-06
2.13481961602716e-05
3.33892023437943e-05
3.64455385958338e-05
1.13292344579985e-05
4.48129291331945e-06
3.61590871097292e-05
1.1844589900983e-05
5.61045643344949e-05
4.57248785407078e-05
3.36952344552632e-05
7.69873538423974e-05
2.57054855628611e-05
9.24322308109198e-05
8.21769835165323e-06
-7.13971547999493e-06
2.67442240021247e-05
3.76732629190851e-05
3.33391101424602e-05
4.54488855748608e-05
5.57896150346694e-05
4.69449580295359e-05
1.63654513774128e-05
2.12839089216121e-05
8.93642712002386e-05
8.80337443627921e-05
3.19590091996523e-05
4.21415172548718e-05
3.58458490795083e-05
2.73463339126168e-05
4.09809255517987e-05
3.62597456845206e-05
2.36510495739452e-05
6.23465607391292e-05
4.39088455548407e-05
2.43286382141642e-05
5.56315292289648e-05
4.21880965909224e-05
3.91950541101493e-05
4.58378310914174e-05
5.38873711426596e-06
9.56763469129682e-06
3.2402348341697e-05
5.13424522150207e-05
2.95548482517993e-05
1.90754054471194e-05
5.39225170490158e-05
1.95532427787983e-05
3.29123785622672e-05
1.46043442409323e-05
3.71184173182594e-05
2.60888146124226e-05
1.28728209904178e-05
1.91636423346258e-05
2.27340101500623e-05
1.71975889037398e-05
3.10081853379257e-05
1.77583106914917e-05
3.41418178185874e-05
4.3406553858375e-05
2.89550758766075e-05
1.72501769058301e-05
2.42637095230859e-05
1.51448883259515e-05
2.19899992130618e-05
1.88911918483764e-05
4.30765266227884e-05
4.37490568733641e-05
1.94824172590651e-05
1.01219141188128e-05
3.90085748082295e-05
1.26012634100658e-05
3.28815920125566e-05
1.22847756111501e-05
2.33843286255163e-05
1.464763365047e-05
4.05418251112523e-05
7.66729033563543e-06
4.9692556466706e-05
4.4823258915142e-05
2.99838271893298e-05
2.39233316260812e-06
8.12771150592414e-05
2.97749794907793e-05
2.53472673262935e-05
1.08536142386819e-05
4.91424009610328e-05
1.63097331988814e-06
5.03668176311741e-05
1.46026221991009e-06
3.97515683091044e-05
2.57098324390054e-05
2.00046319006668e-05
3.69815341266353e-05
4.63066890992735e-05
5.21075123563022e-05
5.63179813444534e-05
5.42366111373815e-05
4.71492947768e-05
2.35993871622134e-05
4.04145238277152e-05
3.6863990343628e-05
1.40431525791225e-05
4.13908029720168e-05
5.89997772817152e-05
2.16842383261853e-05
1.03786794195702e-05
4.29937082985507e-06
2.9875363843305e-05
5.1387669673915e-05
3.96010638587298e-05
2.05251923264101e-05
2.33527983797384e-06
4.72317767603024e-05
4.90217504244196e-05
5.92863032858409e-05
6.54626643908094e-05
5.61428961683015e-05
1.12851601827346e-05
2.73110367239022e-05
4.19891902475296e-06
4.60153859452935e-05
5.39881771379699e-06
-2.47983768936473e-06
3.65266933987953e-05
6.90662149211611e-05
3.33491870344302e-05
2.6018768897578e-05
1.75465426696702e-05
5.1986044361723e-05
4.06046419237762e-05
-1.33970221344306e-05
2.40672733438346e-05
2.62277039214696e-05
9.59232793461042e-06
6.50696389122792e-05
2.321393221257e-05
5.83938063932787e-05
9.96115009704918e-06
2.28200973626046e-05
1.12779049277617e-05
4.88967926581695e-05
3.69071320225314e-05
7.32253824783568e-05
5.32568989878164e-05
2.40816824857462e-05
3.3268139880298e-05
3.75059898695947e-05
5.17353395393127e-05
5.08743547686487e-05
2.83467036630733e-05
2.51166442500768e-06
2.43913447064893e-05
2.44484539116628e-05
2.63695620616828e-05
-4.2450475032065e-06
4.73649964920556e-05
5.49465041919184e-05
3.95184271413834e-05
4.37901365680463e-05
1.35539076620312e-05
3.52414019203565e-05
1.77551378369157e-05
4.51567637115434e-05
3.05390287119674e-05
2.93009729924631e-05
1.14384882227668e-05
4.65825776116625e-05
2.73364372469229e-05
6.40198933710103e-05
5.5644056769674e-05
3.05490586954476e-05
2.2607124619698e-05
4.6371331428779e-05
3.44737954021903e-05
5.48934410537312e-05
6.60496944849748e-05
2.9751372489327e-05
3.48035321105956e-05
6.75253230705561e-05
3.44283886287556e-05
4.52987836523692e-05
6.47528338883299e-05
3.69439523409821e-05
2.82228073647113e-05
5.40468888820291e-05
2.6005998293078e-05
1.08726966009775e-05
0.000104739246987128
5.24472654610191e-05
3.61007956038294e-05
4.94060608315613e-05
7.35397312115341e-05
4.71001184995562e-05
8.3964722542571e-05
2.10899152515247e-05
6.4750685965814e-05
3.51742153527493e-05
4.44788816265022e-05
5.05441745337532e-05
5.91901862376291e-05
2.74133018051626e-05
3.15259126444794e-05
3.30203349598498e-05
6.22768518816326e-05
4.82171562508104e-05
1.80212406953842e-05
1.15857120588821e-05
-2.60188616216848e-06
4.74223913041518e-05
-6.00751367000147e-07
4.9545102327289e-05
-9.04587812448978e-06
4.5306731302381e-05
3.13470950007819e-05
2.23730089365895e-05
3.90310813618714e-05
4.58605789401934e-05
3.05144958223443e-05
1.03953386502958e-05
5.01786115296671e-05
-1.50475044993663e-06
-2.35566733130572e-05
3.09167192119376e-05
2.69407954812394e-05
4.42881097905332e-05
1.79818383116285e-05
3.20612106324629e-05
3.90639417291071e-05
5.41790781321307e-05
7.18816132361804e-05
6.33670543729943e-05
5.1996517659007e-05
3.072948885155e-05
1.65449439362959e-05
4.24526946820267e-05
5.44149908976909e-05
2.70766324599352e-05
3.04728777723286e-05
4.72122646778193e-05
3.91274493470383e-05
2.07893392182109e-05
1.06520639950684e-05
3.24867429705845e-05
5.31734753836715e-05
4.34863736232356e-05
4.7260916661845e-05
7.49192155005781e-05
5.07999136907642e-05
2.17828594487399e-05
5.55596041224639e-05
4.64778837531329e-05
1.56253764995531e-05
1.67153276972574e-05
5.41714406177374e-05
4.37269684975436e-05
3.43959067172138e-05
3.1743421996635e-05
7.13869939567032e-06
4.004073323745e-05
1.41333916417428e-05
5.65550766151666e-05
1.14323161977093e-05
1.65368023996937e-05
5.73277578372811e-05
2.91958432955283e-05
2.34620016604354e-05
3.12280874902807e-05
-2.30168439575006e-05
1.39552155359852e-05
2.58314186815322e-05
3.90736475780952e-05
4.10963204067779e-05
-1.66946594964044e-06
1.84335231353533e-05
2.55503974760322e-05
1.34099788961845e-05
6.85495455036995e-06
3.07531816546838e-05
3.34814594624478e-05
4.03517516082859e-05
2.24821153819158e-05
2.44215943329467e-05
6.17763723874248e-05
2.51210645121858e-05
5.06313066865135e-05
1.07337468382871e-05
2.48688011495211e-05
2.91572883556172e-05
-1.24800225972034e-06
2.30130395872183e-05
2.27333477089333e-05
2.90735529993718e-05
3.76888452434952e-05
3.91770385505362e-05
2.87492862022217e-07
4.43730501247805e-05
5.16346916709537e-05
2.72734187322732e-05
2.98062257905722e-05
6.30904844120229e-05
2.36580039886498e-05
4.87972649219331e-05
7.87091870571239e-05
4.39917252910052e-05
1.2755697885606e-05
6.25485097553174e-05
2.43615927232667e-05
1.41710075214402e-05
-5.52736561003872e-06
3.91332639282069e-05
4.19844554708889e-05
2.72109365579382e-05
2.98181029141495e-06
4.41950729120989e-06
-3.669428935573e-06
2.54250784436745e-05
3.18077384392988e-05
3.27758766509299e-05
1.64683934526365e-05
1.48042990870524e-05
1.39087794805098e-05
4.6280341353354e-05
3.89496372961184e-05
8.12164238242514e-06
6.42769175549333e-05
4.38948729723566e-05
3.95569251458911e-05
4.03860463883495e-05
8.30814011955574e-06
4.68204906642787e-05
7.0920372941902e-05
8.01990830604372e-05
5.53603020198979e-05
3.71727621004264e-05
5.25069941387245e-05
4.76501599072914e-05
4.62531244454826e-05
3.42469632833686e-05
-2.56094897905691e-06
4.85421155652091e-05
1.78207790765537e-05
2.3768751286288e-05
1.76564519194533e-05
6.172866396716e-05
4.16970292357109e-05
-1.44166329288639e-05
1.89892076986553e-05
1.95158189066532e-05
4.38093606071375e-05
1.89197572495286e-05
-9.34113707855836e-06
5.2174836560511e-05
-7.27313909650052e-06
2.81063130798446e-05
-1.22100048863187e-05
2.76972235675652e-05
9.86371121697743e-06
2.07386054826379e-05
3.73365810900169e-05
1.49185912074893e-06
2.60838111742789e-05
5.57775555783624e-05
2.82414489682475e-05
2.24609521195801e-05
4.01916116080883e-05
2.46735716368355e-05
5.19400685277868e-05
1.14337688099143e-05
2.35805107349434e-05
-4.08788125741543e-06
6.05808793338105e-05
2.53045463497474e-05
6.9265329619393e-05
2.66525869911632e-05
4.60306824907533e-05
4.87941950327223e-05
4.88302037175153e-05
4.08610545612235e-05
4.69112495116082e-05
4.44565359749548e-05
4.16197023618391e-05
5.39394880196425e-05
3.38673122988796e-05
5.29044425351868e-05
3.59207614131682e-05
3.76005884806329e-05
1.43842530042342e-05
2.93545478488383e-05
2.52592092211405e-05
2.29333390538389e-05
2.41310263511757e-05
4.81614661424543e-07
4.99475461535086e-05
4.20510071933688e-05
4.16820930567402e-06
2.50940851153931e-05
2.6929985467814e-05
2.64267574510227e-05
3.32224330113773e-05
1.07711212776321e-05
3.22763892998067e-05
3.28430845742453e-05
2.8457689438747e-05
9.71874013292355e-06
5.6632629754068e-05
2.2136822742129e-05
6.18723286706528e-05
6.32765082819649e-05
1.19259235558688e-05
3.4681246407447e-05
6.08325464021295e-05
1.84810381592627e-05
2.84988481103275e-05
3.40540310288247e-05
3.47284391421059e-05
2.82561392798334e-05
4.41283966310288e-05
3.63972755900087e-05
2.67248092083802e-05
8.65509077518013e-05
7.0992013480527e-05
4.04109894130253e-05
2.36500284327537e-05
1.40778787485748e-05
6.23460904183008e-05
3.26063378139549e-05
2.38642400190875e-05
1.8334983385481e-05
3.93148875152899e-05
4.01986177567797e-05
1.18106408244916e-05
9.89007480296411e-06
2.22560491440793e-05
2.35459264097333e-05
1.0427187186632e-05
4.13288449658493e-05
2.87586111752114e-05
3.13633199287086e-05
6.06438161580519e-05
-3.75183305998179e-06
6.81140790352134e-05
4.16842943071563e-05
-5.54842686185154e-06
5.01266277765594e-05
4.31487506962072e-05
5.33835378895788e-05
2.045219146227e-05
5.46811756635461e-06
7.96959936563284e-05
2.75111299649917e-06
3.8717203766477e-05
2.58128012906929e-05
2.46357433852116e-05
2.8506088133895e-05
3.24142106246976e-05
3.5079427865972e-05
3.34473856055893e-05
5.1879223741748e-05
4.17166408847356e-06
2.31907728153846e-05
3.78324466891013e-05
4.2704960897275e-05
3.89151332731089e-05
1.58581845739576e-05
4.03542409161397e-05
6.5904198949217e-05
7.151357205565e-05
1.90237930400478e-05
3.13778525484578e-05
3.03608514078982e-05
6.5124435917238e-05
6.69453844090542e-05
5.73456048919626e-05
4.40161508513889e-05
4.74923290679891e-05
2.83751175200766e-05
3.66757196209011e-05
4.45748552633495e-05
3.40264595116378e-05
1.83494175195514e-05
4.07388573893019e-06
2.15865467049091e-05
2.84463356340367e-05
5.36206649869539e-05
1.55498023584838e-05
1.16886480559018e-05
5.09812120482214e-05
5.09703772726889e-05
1.67350183877547e-05
3.4717501270122e-05
4.95351755934789e-05
1.00209885193555e-05
2.2705437580012e-05
7.24741970263345e-06
2.36313168808731e-05
4.6696283468941e-05
5.46656440845161e-05
7.2423436537437e-05
4.01492079422293e-05
5.16983321468738e-06
3.73410050969385e-05
4.47319485206276e-05
1.82299794876335e-05
2.39427601822131e-05
4.93437065741504e-05
5.6175934144467e-05
1.37467500421117e-05
4.8748335096738e-05
5.47526267076516e-05
2.96019838646797e-05
3.53640109501801e-05
4.74598378125332e-05
2.52901443240896e-05
1.2407060922074e-05
1.48728173938434e-05
4.15598603926705e-06
1.78591869695119e-06
3.24143312576557e-05
4.87231950702389e-05
1.74090640596609e-05
6.83152841835563e-05
7.88960804822153e-05
4.10576683218719e-05
3.17171001707192e-05
3.51565270002238e-05
3.54063302130112e-05
6.33289980889279e-05
2.28921572611607e-05
7.09644983806426e-05
7.4805902464911e-05
1.50337466861696e-05
4.7555554197936e-05
1.96135105440094e-05
6.38439213203695e-05
3.81128427277142e-05
3.95170968737481e-05
4.63198727757911e-05
3.81240398361405e-05
2.18048886514196e-05
4.02183001032372e-05
3.82411469860602e-05
9.93038940408125e-06
3.6349962525533e-05
3.20724017999944e-05
4.33136344970594e-05
-1.70122700503551e-05
5.35146515264332e-05
3.53919579955341e-05
4.47232378642109e-05
5.59381278222059e-05
3.28136973159531e-05
-2.7121526293305e-05
5.48198036958585e-05
3.45779772889444e-05
-8.44340163226775e-06
4.18509953186378e-05
2.09795812428298e-05
1.79782863226067e-05
5.64219408162135e-06
2.50448820617303e-05
2.67917516392186e-05
4.26098254461948e-05
4.17608863694479e-05
1.88441829956853e-05
5.77054702180584e-06
6.12707278747106e-05
2.31404477452929e-05
2.28239147997305e-05
2.60806336053249e-05
4.98213279981969e-05
2.48132146657687e-05
5.36185298265146e-05
5.01896224855933e-05
5.2316205002051e-06
4.88723126444894e-05
2.11283561735088e-05
5.53433198887308e-05
3.07357577607362e-05
-4.60545989499568e-06
3.23555058089005e-05
5.21661075631021e-05
5.39780190927319e-05
8.19971870072709e-06
8.34714416835321e-06
4.53370802821354e-05
2.7101140833101e-05
5.88969246794032e-05
4.95968996296822e-05
2.85908661086081e-05
3.56138282427455e-05
1.33955378229627e-05
3.7278669682563e-05
-1.2062501295963e-05
4.88362637366178e-05
5.56738529779715e-05
1.09702099767633e-05
4.31023664795515e-05
2.69396403321239e-05
4.15235709590282e-05
5.81621065012878e-05
4.70447501953219e-05
1.13574010502115e-05
5.78311462186801e-05
6.76805470626293e-05
4.69796170149675e-05
3.17424397255348e-05
2.033016299438e-05
3.78855486430576e-05
3.67519971535696e-05
3.0223953595948e-05
9.27650827919886e-06
5.65935724374293e-05
5.03677790734818e-05
3.04092570790486e-05
4.51219587074102e-05
2.64078859317927e-05
5.77152444655705e-05
3.41631468533335e-05
1.86177802753926e-05
4.52369096806178e-05
4.93939660277615e-05
5.11022975125719e-05
4.44340102613751e-05
6.21780613933348e-05
3.10803244267316e-05
6.70270541600056e-05
1.9350413022924e-05
5.34349223168254e-06
5.76792119284669e-06
3.66441027375797e-05
1.3276039257451e-05
4.58182595743001e-05
7.14295536763375e-05
-6.06717634124923e-06
3.13487833791814e-05
6.17928498832159e-06
7.42757243360524e-05
1.37181427309435e-05
2.22297609793625e-05
3.11064358786261e-05
3.86625851184489e-05
-7.03717105840581e-06
8.51123322493346e-06
4.15215671164189e-05
9.03806413348385e-06
3.33602014246655e-05
9.39457180206532e-06
6.18129481647823e-05
3.61295822792902e-05
3.18782051680869e-05
1.144998736051e-05
-1.2166473505658e-05
3.25050312258241e-05
4.74401688804207e-05
3.35225323354889e-05
2.43642827248025e-05
4.12571277792252e-05
2.49118949892377e-05
4.97329855084942e-05
2.94488674991656e-05
2.06193922533514e-05
5.69545891075437e-05
3.45580641593802e-05
4.27717465659195e-05
2.75524850242048e-05
2.54639964004002e-05
4.99306526960499e-05
3.91711738294593e-05
4.09730748651257e-05
6.16044880332493e-05
4.07055056556537e-05
2.04109436350244e-05
3.06751443712078e-05
2.7130881560071e-05
1.63368243033139e-05
2.46766943905974e-05
5.27095931344065e-05
3.47674971758151e-05
3.82933490894732e-05
2.49639243053297e-05
3.84351669548114e-05
1.42208432850436e-05
2.36898466582355e-05
2.95117421012825e-05
2.93225262931272e-05
1.92529557693682e-05
8.9285675587571e-06
2.65318734803031e-05
4.36216267903255e-05
2.52263998067187e-05
2.78769962698207e-05
1.69547162318957e-05
4.33438379666638e-05
4.86301979244494e-05
1.11622667126096e-05
3.24165132435183e-05
5.15999371214793e-05
4.82792486775492e-05
7.14728590266602e-05
4.87390761655776e-05
4.53330187205839e-06
2.16183986122326e-05
4.38088321754491e-05
3.45805960814737e-05
4.39993033615591e-05
3.42439632684568e-05
5.69260427870656e-05
4.2240295519611e-06
1.56420137671745e-05
5.7995715956009e-05
3.64963207263193e-05
6.41602150426073e-05
4.04601634504629e-05
4.80048966932839e-05
5.43492217955964e-05
5.39979443622871e-05
5.49322808683206e-05
4.38049337463369e-05
1.69234087323599e-05
4.16600001749807e-05
5.05919053993232e-05
4.12572198697257e-05
1.57691972768796e-05
5.32638594138561e-05
3.18485275288795e-05
3.01921136694983e-05
9.08150711706099e-06
4.27613517112139e-05
5.40801954898676e-05
3.44950986029784e-05
5.48820577843772e-05
3.17290567022189e-05
1.46564852460965e-05
4.88274769522698e-05
4.57717330273654e-05
3.73351496265539e-05
4.8283217038666e-05
2.49055739548062e-05
6.32281169299168e-05
8.99399558429171e-05
5.7142972431766e-05
1.29021507322e-05
1.65979720490511e-05
6.04665034394641e-05
2.22387051804033e-05
4.27604382287413e-05
2.953767129439e-05
2.18780180490392e-05
2.91682619458181e-05
3.44253869092355e-05
4.63147998385028e-05
3.48062670489552e-05
6.98566770515829e-05
2.40104944312583e-05
2.94606850612724e-05
-2.44274316225856e-06
5.47741641820771e-05
4.68587609371311e-05
4.49971337495594e-05
6.04148029864268e-05
5.27696951958198e-05
2.57873424036919e-05
5.89199411363007e-05
4.95986852045879e-05
6.46552950205579e-05
5.21592522678087e-05
4.20765846281121e-05
3.9800452719537e-05
6.04257281936562e-05
4.67385979370404e-05
5.40509253926042e-05
4.34577412794405e-05
4.34033875753498e-05
1.133292765199e-05
2.76730350484927e-05
5.38534190821885e-05
2.53034076674649e-05
2.37149934165625e-05
3.36204043560163e-05
3.38053404989153e-05
3.44512973154148e-05
2.45842679449707e-05
3.73472325342001e-05
3.54157896914775e-05
6.83437458735002e-06
2.30514935124415e-05
3.24650292614398e-05
3.7388826279354e-05
4.6464111756524e-05
1.86483830618909e-05
5.89811368006876e-05
4.14775487368905e-05
-5.2734711143919e-06
1.84860595074096e-05
3.47873478836469e-05
3.49550508519506e-05
-1.47365016743832e-05
-2.26316851900598e-06
9.77530064018623e-06
1.53756462683583e-05
6.5906314980659e-05
3.39722367991602e-05
2.37307800921226e-06
2.82740975729914e-05
2.32047972679776e-05
4.35354336359745e-05
4.3816162418087e-05
4.29701039325517e-05
4.37888775424409e-05
6.36834278428401e-05
2.3555836112167e-05
2.65867864238043e-05
3.63683770641519e-05
1.79062085036358e-05
-1.15751140462805e-07
9.133480699292e-06
2.97149517186457e-06
7.55878544040967e-05
1.64205405883565e-05
3.02625848476277e-05
7.42770196048837e-06
6.55816292329908e-06
1.92893761945179e-05
7.756790765595e-05
1.63437745388824e-05
2.34869875436194e-05
2.15545499182813e-05
4.21350099253326e-05
-9.21939936675816e-06
7.19059564576338e-05
3.04413304120968e-05
6.08719264561175e-05
-8.86923325132285e-07
2.00784347250052e-06
1.34501675467043e-05
4.77416728526162e-05
4.51357959394406e-05
5.86300243977131e-05
4.90665374645048e-05
5.99283348662305e-05
2.25759058718709e-05
1.16304932376862e-05
2.4677167535595e-05
5.32185354820457e-05
1.0055386130804e-05
-7.02615269005045e-06
4.89618211610056e-05
3.77614548436372e-05
1.55420942968109e-05
5.93871482538087e-05
3.78354465931186e-05
4.49731200230261e-05
