# Supplementary material for: Research on computational propagation and identification of mine microseismic signals based on deep learning
Source: PLoS One. 2025 Oct 22;20(10):e0334641. doi: 10.1371/journal.pone.0334641 (PMC12543183; doi:10.1371/journal.pone.0334641)
Supplement: S4 Data — (ZIP) [file pone.0334641.s004.zip › 000100700000414.xlsx_0.txt_24.txt.txt]

1.15479154952155e-05
3.31019199919049e-05
2.56576141159168e-05
2.71975275283178e-05
2.02287364178451e-05
2.06991560453115e-05
1.60264939886732e-05
4.12984342201604e-05
3.54079566254297e-05
2.16867607405971e-05
3.18979704698968e-05
-1.19424808519317e-06
1.7553971211297e-05
3.43589439229031e-05
2.5170968305338e-05
2.09205148338208e-05
1.85361350006289e-05
2.26513716962623e-05
4.44124226968114e-06
-1.98716282247686e-06
2.97624406347791e-05
-1.6146623487754e-06
1.42624149693807e-05
2.46372339491476e-05
1.94987648458785e-05
3.53951136056777e-05
4.28075231969008e-05
2.48020943412561e-05
4.25013866968247e-05
2.15868604298027e-05
4.59845739586683e-05
3.48296334031668e-05
2.8597889547807e-05
2.72938445595254e-05
4.46588997993049e-05
4.27707448310469e-06
1.81894112544003e-05
5.07760185015598e-06
2.7860713958676e-05
2.67343377225161e-05
5.75312854127391e-05
3.83076185610633e-05
2.94159189700251e-05
9.97405174445345e-06
3.87161485490162e-05
4.79765892048816e-05
4.2268571042971e-05
1.31360966430451e-05
3.09798404071558e-05
1.69918965954855e-05
2.1654581526618e-05
2.06732745247391e-05
3.78682079564952e-05
3.29709373262636e-05
1.42234068149834e-05
2.81471518952166e-05
2.62554856808434e-05
3.33220725628506e-05
2.23046965455308e-05
2.99774794574296e-05
9.76235610315946e-06
2.61049333307733e-05
1.31350915531368e-05
3.49330778921232e-05
3.08741975278464e-05
1.0566061961155e-05
3.63170911313307e-05
1.13130800255986e-05
2.51736399291048e-05
9.61980944206661e-06
1.33530454676639e-05
3.19272933554731e-05
2.58199426620828e-05
1.1181884598062e-05
9.35557772419068e-06
2.49100574255046e-05
5.81896446455671e-05
1.13288902323783e-05
2.74418165438527e-05
7.06949077425232e-05
4.38343950080598e-05
1.93847270330808e-05
3.61740773671977e-05
2.91269835165397e-05
4.42618920333634e-05
2.29228900530826e-05
2.94892685178624e-05
2.79345624837558e-05
7.83288613186434e-06
2.68032998084797e-05
5.04422075686893e-06
1.93041751777401e-05
1.95161385468002e-05
2.99070468747051e-05
5.37795087155178e-06
2.32337482266489e-05
1.9377554809894e-05
-9.38099631289538e-06
9.09031963130818e-06
3.24804486026154e-06
8.50376663466972e-06
2.93907726092995e-05
2.46604542565926e-05
-1.11670708230585e-05
-4.71987115369277e-06
2.4687723549616e-05
1.58031402315616e-05
3.8914926910539e-05
3.38929661995444e-06
4.09047397222874e-06
3.57784370091174e-05
1.28192391728057e-05
1.55685646783864e-05
3.34531401806293e-05
5.93830045749741e-06
4.17479951864237e-05
3.32473754801729e-05
1.29760386516323e-05
5.60140860043545e-05
2.53396947758408e-05
5.31881130845783e-06
2.47642672921856e-05
2.52412917955147e-05
2.70846327608862e-05
5.12104720631307e-05
2.11796725001505e-05
4.9113519546748e-05
5.94332496950353e-05
5.95409248123051e-05
4.12924291009097e-05
3.68622536165978e-05
4.19101036696543e-05
4.21691103716235e-05
4.8647901107956e-05
3.25897005682963e-05
4.90322036805072e-05
2.17355115771101e-05
3.68319176347091e-05
2.12103324315576e-05
4.79484887213177e-06
3.14540696421822e-05
2.51232292418601e-05
-2.49378294758905e-06
1.67033806039365e-05
6.25100640688709e-06
1.47354666457231e-05
5.31447629481705e-07
2.62946129111672e-05
8.86996247821164e-06
-4.69561462568122e-06
1.52539397521698e-05
5.30228369280673e-06
-3.09207224699095e-07
8.8688394919959e-07
-1.76229791863299e-05
2.07168065926194e-05
1.09157513079369e-05
2.09214938417883e-05
1.63829667246779e-05
3.24281960774488e-05
1.38027344107787e-05
4.73229294129258e-05
2.09058633739848e-05
6.10274054536555e-05
3.43445557450376e-05
4.19501332480118e-05
3.01318455994748e-05
2.95951240123448e-05
1.81827323402764e-05
2.494629435211e-05
9.29481454641601e-06
3.58842895105792e-05
2.35011218173981e-05
3.22976849184027e-05
2.61054579249968e-05
1.92103219328423e-05
1.9547485208729e-05
4.45864089454903e-05
3.89352897089619e-05
3.26641076604054e-05
4.38018718027187e-05
1.17487722263834e-05
5.20387561409243e-05
4.63311561784976e-05
1.37542540964586e-05
-7.61749545089344e-07
5.72648777557418e-05
4.60820623760908e-06
5.15138694812715e-06
1.41792515670448e-05
1.52280084012152e-05
9.50238316386235e-06
3.57277136662875e-06
3.50079328218339e-05
1.00037216168771e-05
-8.95470614486146e-06
3.6816769036748e-05
2.91130532379164e-05
1.13653116895647e-05
1.7337229413762e-05
1.48573169898172e-05
1.18722260500223e-05
3.37026788421319e-05
1.75358626993488e-05
2.18746734136623e-05
1.83760790725897e-05
1.84039865283773e-05
5.15037637110578e-05
3.58937221860661e-05
2.43654961999554e-05
3.12362539001473e-06
2.59414147478521e-05
2.14166024795092e-05
3.82405659530358e-05
2.32275874574149e-05
1.91570211509351e-05
4.46054859942989e-06
1.74782757026005e-05
2.34480679054214e-05
1.25316691647478e-05
3.2951984616301e-05
4.52611390918771e-05
3.3463326217356e-05
3.34796299319902e-05
5.0001659915069e-05
1.37074795422031e-06
1.33154047884493e-05
1.50731528866464e-05
4.24886071121911e-05
3.77019184319221e-05
1.37379485603704e-05
2.88188103327366e-05
2.12922083054168e-05
3.03055703937985e-05
3.20455411038112e-05
1.73429485286935e-05
1.84651792280999e-05
1.70003653481899e-05
1.34176629502285e-05
1.14525685312578e-05
3.31074843616125e-05
7.92913353354704e-06
7.92241986578243e-06
2.42901583737883e-05
3.22103764049387e-05
4.84496013771002e-05
1.08934197339295e-05
-1.96186356777916e-06
-2.79733099830194e-05
1.25495337876101e-05
4.75813776830063e-05
1.48256687303945e-05
2.8505733033974e-05
4.35265981735782e-06
4.16830631590382e-05
2.65602001434794e-05
1.91932679363077e-05
2.25584342107199e-05
4.92558944382575e-05
3.3135030095844e-05
3.68780500810471e-05
3.87841427307727e-05
3.30228068685867e-05
2.58884186663529e-05
2.66518829727827e-05
4.34118887279207e-05
3.2987334220373e-05
3.5350616212134e-05
4.53192984920726e-05
4.86696517449477e-05
6.53931881030773e-06
2.16163583857989e-05
2.52035421538234e-05
1.61529374802128e-05
1.10677905396414e-05
3.71737724211023e-05
2.27764936158643e-05
3.09036033257011e-05
1.66440707135426e-05
1.06164435103125e-05
4.46670928259939e-05
9.94522879036452e-06
1.76707105038998e-05
1.43086163749806e-05
2.63107509671071e-05
-8.48479306781552e-06
1.78201077298588e-05
6.136731453988e-05
1.54676514868801e-05
4.28409190074705e-05
7.54089491288501e-06
1.87726069516332e-05
3.41459167151803e-05
2.12869261614773e-05
3.25133169967608e-05
1.4835466561861e-05
1.1016333408576e-05
6.91585768867642e-06
2.35808487500304e-05
2.60489393136768e-05
2.8294137516007e-05
1.99120505629834e-05
4.03574804366615e-05
2.52330333451717e-05
4.18551469804316e-05
4.46515654020655e-05
9.1917845392294e-06
1.84809785016764e-05
3.65056657035004e-05
9.73325676062169e-06
1.52632415558692e-05
3.50771758885275e-05
3.063733816359e-05
3.26039027793588e-05
2.67461401492377e-05
6.19525562347214e-06
5.10147816168936e-05
1.26207601458453e-05
3.19916912872153e-05
3.29677459757358e-05
3.44006725718565e-05
-1.47771045432018e-06
2.46647040910638e-05
1.12617725163928e-05
1.04718833040097e-05
4.03558812961266e-05
-5.50201082605661e-06
2.73315363917449e-05
1.58285089368773e-05
4.37330777844685e-05
1.31663530472255e-05
1.11601255532315e-05
1.25174234775487e-05
1.53745094905608e-05
-2.7087505978182e-05
4.13783714814481e-05
4.22132564909646e-06
1.6402295919299e-05
1.57541635868705e-05
1.78213299735781e-05
1.29003886212564e-05
2.04611425459755e-05
2.43749666064744e-05
2.99172858530839e-05
1.82401857815512e-05
1.16457392439794e-05
2.39897563843713e-05
2.43379505807085e-05
6.01432010351281e-06
2.96984197989098e-05
4.27419118348666e-05
7.73487699873142e-06
1.62870839584304e-05
2.12899496648817e-05
4.17760596906233e-05
7.71130990447418e-05
2.61413652632799e-05
1.09427863914031e-05
2.31357267396206e-05
2.98646308901485e-05
1.6050022007402e-05
5.28440811980106e-05
2.34707484273196e-05
3.8925806734489e-05
5.13486686698375e-05
2.18301861991849e-05
1.20502067935504e-05
1.17695397367981e-05
2.10965863434192e-05
1.05482271008754e-05
5.49170833943113e-06
1.41324883488743e-05
2.41561543612958e-05
2.64345463303576e-06
1.39325422348089e-05
3.5545715851385e-05
3.23624890648113e-05
1.62728836206118e-05
-1.60278436064948e-06
2.53977353586859e-05
3.05070115232262e-05
2.55217960131288e-05
2.81364836203537e-06
2.86492529689236e-05
2.98994792407404e-05
2.13529755604506e-05
3.69413447223251e-05
6.1324783284575e-06
2.42557177388793e-05
1.02325418340785e-05
3.37575908309157e-05
4.68563188917425e-05
1.60579730993078e-05
4.29885363390073e-05
1.52671544923463e-06
1.94820971946024e-05
5.74906433249495e-06
1.41875757202852e-05
2.61665785215634e-05
5.54333783177265e-05
2.07958108408476e-05
4.12300376159879e-05
5.15898346815741e-06
4.74670536693979e-05
3.59821019480803e-05
1.84175487074148e-05
2.3393146690467e-05
5.39002566995241e-05
2.70194379068744e-05
1.87774506547644e-05
3.86023908210773e-05
2.88370848514591e-05
3.08502005221649e-05
1.61515614270643e-05
-1.16071954912079e-05
1.43538049169469e-05
2.81332551605222e-05
1.40218511493931e-05
2.03890393627067e-05
8.35454844602614e-06
2.71161921958355e-06
-2.01507149723571e-06
3.265038922031e-05
4.33110832793516e-05
2.74518067208003e-05
-9.22474334133122e-06
1.16155475484719e-05
1.84442979070884e-05
2.39454389856608e-05
3.81477713617711e-05
4.96705713676982e-06
5.30932722328933e-05
2.23879619727535e-05
1.13715344045357e-05
3.83820041083117e-05
6.28827215266014e-08
9.4601299792121e-06
1.66918770036511e-05
3.22680429475221e-05
2.32357840259074e-05
-3.09795179058922e-06
2.267132385061e-05
2.87072700090511e-05
2.66250277735735e-05
1.61411000007165e-05
1.14122702874278e-05
5.43807280722362e-06
1.38956725513923e-05
1.81844012758537e-05
2.38677917721377e-05
2.65493078875119e-05
1.81791261797866e-05
3.35815106696642e-05
4.94474836525327e-05
3.93446113421481e-05
5.47719148784014e-08
2.13494530922763e-05
4.48520374568643e-05
2.80592842815874e-05
4.56071129782323e-05
3.0115515751614e-05
2.67824198187858e-05
3.07215658906905e-05
4.14862421518651e-05
3.03068370565193e-05
-1.90641527652622e-06
3.57121607351769e-05
1.83096553287352e-05
3.6456224707159e-05
2.79215488472794e-05
2.20752387273156e-05
2.98183731810021e-05
2.09929121959492e-06
-1.18048528183027e-05
1.91125441645435e-05
2.15974544305547e-05
-1.52747890723081e-05
3.32853817113279e-05
2.50382954401993e-05
3.72018348696401e-05
1.89440585062756e-05
3.51070931414988e-05
1.63637632334792e-05
1.05634343242496e-05
3.28828704033411e-05
2.57868122582469e-05
2.4580190315765e-05
2.19217372255606e-05
3.94222782305115e-05
2.24549908828167e-05
7.77857636922624e-06
3.97866908691102e-05
2.57488223033414e-05
1.23929063986567e-05
3.29446719240487e-05
2.13162149206625e-05
6.30442666680599e-06
2.33897623762613e-05
3.59159669109015e-05
2.98423577869027e-05
3.18721689511943e-05
2.70794692782375e-05
4.30067573305563e-05
5.2409649771406e-05
2.63798330765188e-05
4.15954142701427e-05
2.17579998618741e-07
1.62768520755034e-05
1.55512634921092e-05
4.09422162596361e-05
7.93588689218157e-06
2.85550788835305e-05
3.10135351733395e-05
3.29803645039602e-05
4.47958512064389e-05
4.66814733914415e-06
1.73963692210633e-06
1.59839881945275e-07
4.70904696517334e-05
2.1399944468349e-05
6.55665608994723e-06
2.46127637568378e-05
2.17002140634682e-05
1.60773890589596e-05
3.3468665776684e-05
3.57470142975699e-05
1.14240749375828e-05
7.62043330615075e-06
3.13429956232912e-05
-4.06663682120602e-06
8.52912894234727e-06
3.80460668162555e-07
-4.76203174895781e-06
5.15868085254261e-06
2.50517331234741e-05
2.41170586815777e-05
8.7801828827645e-06
2.87203540892402e-06
2.80427656347739e-05
5.61922235677214e-05
3.68719947803613e-05
2.83658159764024e-05
2.63978161455529e-05
3.81795752673959e-05
1.9070599006961e-05
5.14319793349081e-05
2.0652325148163e-05
8.25540862004749e-06
6.5039005976256e-05
3.80659374618132e-05
1.29318818777717e-05
1.28946137861553e-05
3.12569814683741e-05
2.28431920959881e-05
3.60566340189407e-05
4.75504214095279e-05
4.60290582293336e-06
7.21011499108961e-06
1.82322485134298e-05
3.45352726610534e-05
2.05075941238021e-05
4.49444666131929e-05
3.99913767559412e-05
4.80497190910683e-05
1.91149165985122e-05
3.68344856908553e-05
3.22963486765044e-05
3.01698556060621e-05
1.99807343458086e-05
1.24499981652349e-05
3.42273786897393e-05
2.52823323307326e-05
3.16068019291362e-05
3.11369585955445e-05
1.73793091732225e-05
2.27327792943938e-05
2.67290557396252e-05
9.07351360029538e-06
3.519355794482e-05
9.96180765079783e-06
3.36342647625874e-06
3.72347985440388e-05
4.84989305521518e-05
4.86044454784696e-05
2.22734817630873e-05
1.25026619630459e-05
1.63370918415618e-05
1.57217879988279e-05
2.30598292143895e-05
4.99413620040309e-05
6.1357438582699e-07
6.94998605239687e-05
6.41824470513231e-05
7.45911609073198e-05
4.6289461826573e-05
4.23694573249816e-05
1.67284208252468e-06
1.78020971320582e-05
1.81868210329175e-05
2.88279831443203e-05
2.65777699013643e-05
1.37853177159751e-05
1.47873274386066e-05
3.62739716355224e-05
1.98915235274458e-05
2.95840854553789e-05
1.98336040756055e-05
2.19858242279521e-05
2.22599243479466e-05
2.30337833587173e-05
1.46156128046814e-05
-9.52859648283701e-06
2.58238551897141e-05
1.65281847420551e-05
3.20709400608145e-05
1.76247445677151e-05
4.69366564161312e-05
4.27319039225694e-06
1.64703324082801e-05
4.41939459683114e-05
2.67649507319957e-05
6.46892869571991e-06
9.16669314947376e-07
1.24879877383942e-05
3.14920650688251e-05
1.52967275435312e-05
2.50151961542518e-05
1.98574009329919e-05
1.33773977809035e-05
-6.27191749722662e-06
3.29267555649037e-05
5.31374070093795e-05
1.57512482850954e-05
-4.71972463681381e-06
6.3754233947377e-05
4.69842923728121e-05
3.37737302414194e-05
1.99938302070599e-06
1.39067115715667e-05
2.26992635321517e-05
2.80425565503818e-05
1.73568918261266e-05
1.55185542974052e-05
9.57316609112261e-06
9.85864191252899e-07
3.0944035313284e-05
3.17539480321108e-05
4.27733310750143e-05
1.22269096358731e-05
2.16188321481654e-05
3.33033011708222e-05
1.75438721969656e-05
3.598135260204e-06
1.41140396319658e-05
2.81836631996166e-05
1.73392002414376e-05
2.78837802066792e-06
2.57390073230356e-06
2.61588988161642e-05
2.62557022767336e-05
2.41640731913147e-05
2.17631404993548e-05
2.6117131663585e-05
3.11669330494634e-05
-1.84025135644261e-05
2.29673534637991e-05
2.59393432992376e-05
1.23027920138689e-06
3.31211634231838e-07
1.18874112694172e-05
3.09579620104661e-05
2.41383264697692e-05
3.74194711947862e-05
3.20337490019966e-05
1.73416227592887e-05
4.39724824429035e-05
7.5987332335321e-06
4.55407835654529e-05
5.26287064394852e-05
3.20892617166607e-07
1.50876278577264e-05
2.55484325843897e-05
3.59706130813301e-05
2.1953172736416e-05
4.31715507078132e-05
3.72465900972461e-05
4.85106942978014e-05
3.79357702103751e-05
3.67556553167924e-05
4.01570720783907e-05
3.78825016598904e-05
4.64630226506637e-05
2.05778824658485e-05
4.75350911245009e-05
5.15291487863904e-05
2.5680850188004e-05
1.40412134237283e-05
4.51284701628131e-05
2.6194505965573e-05
2.41848400093871e-05
3.10676454119959e-05
-2.84361069351128e-06
1.26846574434377e-06
2.79319829892935e-05
4.05782815039048e-05
1.5969871559277e-05
-2.11800381061149e-06
2.94203319611827e-05
2.71487222462126e-05
2.40685441991092e-05
2.42618332763983e-05
8.69213215329713e-06
1.15356841352764e-05
4.24128175761965e-05
1.49129363246042e-06
2.45023433234627e-05
1.96992336466626e-05
3.97678731481171e-05
3.5241603212946e-05
2.44983699784587e-05
3.8301199548799e-05
2.38645419831041e-05
1.23512114557101e-05
3.32491586913272e-05
2.83626197425969e-05
3.34608393617971e-05
5.61651144514812e-05
1.97500744980243e-05
7.77008740973708e-06
2.40697279690112e-05
1.54994568388893e-05
2.1111837780572e-05
3.30432580421702e-05
3.19821442398835e-05
5.77392460662814e-05
7.19694197728437e-06
1.50476337869332e-05
3.02855366318747e-05
2.70397290432277e-05
2.44047185091866e-05
3.11753245188474e-05
3.0422386125239e-05
5.31323997922825e-05
-3.82466720934609e-07
1.32041852610693e-05
3.38887218842137e-05
3.75279119833724e-05
2.29083882078181e-05
2.93299531600577e-05
3.15738241345812e-05
3.40794957430179e-05
2.79653534779965e-05
2.49193395521515e-05
2.66588008925443e-05
1.70829559072603e-05
2.66387996987237e-05
1.3428212422766e-05
5.35685491715279e-05
3.29529064445949e-05
3.68688814081477e-05
2.24799177355652e-05
1.74404738014695e-05
1.78407594775143e-05
4.65644703152751e-05
3.46427184895033e-05
2.22688917528255e-05
2.19692246422584e-06
4.23359927649667e-05
3.96427891134864e-05
2.59955503324035e-05
6.19908726658064e-05
7.59230604129964e-06
2.56017179126387e-05
1.5242677873947e-05
2.17686645748232e-05
3.47023816981012e-05
-2.24775522161182e-06
2.74709749910699e-05
3.44608122463269e-05
1.97170477749579e-05
2.55491126709026e-05
2.03019745906863e-05
2.04297989490005e-05
2.55964813962067e-05
4.36122696519351e-05
1.23041116878906e-05
2.03298974761855e-05
2.41369358952773e-05
2.34075829053126e-05
2.21868246347693e-05
1.61242323165472e-06
1.45959592369847e-05
4.34281207520482e-05
2.31909712201868e-05
1.1060181436108e-05
2.25426715960139e-05
2.81891546259374e-06
1.50064163390838e-05
2.7321312954473e-06
2.03517167700253e-05
3.03668792349897e-05
2.6528579335472e-06
1.89456761435901e-05
5.96892004072658e-05
-6.92020789669037e-06
3.95443255544536e-05
1.19186879741029e-05
2.08786590933954e-05
4.58913785307264e-05
1.21884636023218e-05
2.01617684924849e-05
1.94343842449251e-05
3.16993422708812e-05
1.12062743517732e-05
1.45306221478338e-05
2.30833506386498e-05
1.00498247170631e-05
3.00392860452432e-05
3.30523018362342e-05
3.4580139179714e-05
3.42394572349166e-05
4.51547406442583e-05
3.79540762114408e-05
1.73531171851056e-05
2.5447902811611e-05
7.66910991181694e-06
-8.62831049614745e-06
2.73757039561222e-05
1.65684042945113e-05
-1.28398093767284e-05
2.5443165683921e-05
-1.05529392598474e-05
2.09845779809773e-05
1.25620801895054e-05
4.34557144326793e-05
1.62744669386357e-05
-1.9028076896707e-06
1.45388995498411e-05
1.84648857585184e-05
3.1312665191477e-05
1.13418486768441e-05
2.15544057336037e-05
3.18778216029401e-05
3.09652683338067e-05
1.32857375100033e-05
5.95344994708653e-06
3.27887252065636e-05
3.32562322801242e-05
4.29484830403322e-06
7.64009287734445e-06
-1.30958129284283e-06
8.41195905985192e-06
2.31575433907785e-05
5.18854403986224e-05
4.30748159669921e-05
3.05028320429019e-05
2.28759339017387e-05
3.00612142465216e-05
3.81506155080812e-05
4.00626526140832e-05
2.30757715518601e-05
1.09718495325654e-05
2.55744170477054e-05
1.75719947893032e-05
4.36497248748795e-06
3.45717484185093e-05
5.43328852669278e-05
5.80195032115058e-06
2.62854918888582e-05
2.23925636445205e-05
3.36237379983025e-05
3.70373679547489e-06
2.6130485049786e-05
2.38017587771596e-05
7.09277935676653e-05
1.49079524783778e-05
2.83931992055071e-06
1.05136252236674e-05
2.85779462941984e-05
2.54263265984731e-05
4.25880885077166e-05
1.28505115431568e-05
5.39495512640387e-06
2.31910797403857e-05
-5.0784255408495e-06
3.49655832164689e-05
2.5672193746143e-05
-7.99566984702981e-06
1.96602854420383e-05
3.04210288692673e-05
-2.16768084883669e-06
3.59606308881734e-05
1.4226404889562e-05
7.32313887478063e-06
5.10364605543403e-06
2.1943554770275e-05
2.75872633709274e-05
4.41344728686146e-05
4.46582468247399e-05
-2.21523467000808e-07
2.5180664793513e-05
2.16157870028003e-05
1.81088193786211e-05
3.70440245947879e-05
2.59546099905034e-05
4.23997087585578e-05
5.17389809017186e-05
4.45296266078317e-05
2.96057432027369e-05
7.72596882619082e-06
3.34807935270002e-05
1.00020345880138e-05
2.71925644333633e-05
3.6771588560165e-05
1.45456171525837e-05
4.00566815856066e-05
4.63506415382343e-05
-1.17438218343446e-05
2.70853922093644e-05
2.69150071939665e-05
1.55330250348985e-05
4.09254478571944e-06
3.20118193595146e-05
2.09244937531232e-05
1.65622978166105e-05
3.59178890741045e-05
8.8139799747788e-06
1.70944306836895e-05
1.68376687954197e-05
1.69806801319914e-05
3.37841230974544e-05
-8.09862178550797e-06
2.99957159587648e-05
4.0376588121084e-05
3.73796119308515e-05
4.63805654353802e-05
5.03064681856922e-05
5.25166861326e-05
1.07655381681573e-05
5.36929387426666e-06
1.6891683528326e-05
3.98206395948093e-05
2.55981626287093e-05
2.94008480263557e-05
2.33365393958777e-05
5.14370582133643e-07
5.18377359858182e-05
5.12136141778478e-05
1.16081047157304e-05
2.15166348655096e-05
3.17829372989153e-05
1.57849604452583e-06
1.8430648509694e-05
2.81974436628439e-05
3.9907625340834e-05
1.68865693758712e-05
1.94934328726334e-05
4.67144492867311e-05
4.03609093527776e-05
-7.66487486078677e-07
1.53950965971049e-05
3.01117539710837e-05
7.82412246160498e-06
2.10591101904788e-05
2.8407889519598e-05
3.50235664288019e-05
4.70403526795803e-05
2.12604346402504e-05
5.19986258078932e-05
3.17384330849661e-05
-1.19718519394604e-05
2.12973415543367e-05
1.69913746997269e-05
3.11792015253298e-05
3.33085830714471e-05
2.70556282771305e-05
1.56274194263106e-05
-3.64711745590143e-06
7.80962735365432e-06
3.15427123624176e-06
4.74450497808881e-05
3.94930130920582e-06
2.01385022367922e-05
1.65211672523827e-05
1.6533107347569e-05
1.78223777709761e-05
1.50978004779527e-05
1.62539283279773e-05
2.76929227858279e-05
3.00894415114804e-05
3.2463214976826e-05
1.24821105285304e-05
3.81099765356719e-05
2.57596001445422e-05
2.09788724586838e-05
2.57676690434229e-05
1.43926831707344e-05
3.3738924680438e-05
4.42697739554321e-05
3.8833952220401e-05
3.33704815245006e-05
6.311011061757e-05
2.4487539759698e-05
2.62544911054544e-05
2.08440850538361e-05
3.95922067552652e-05
2.56565349094067e-05
3.09770175800042e-05
3.96345499086763e-05
2.90800683246836e-05
7.72913344800922e-06
2.92645077329171e-05
6.16509586569965e-06
2.94800598756418e-05
5.79572341814463e-05
2.51038173111893e-05
1.49304410640256e-05
3.12827578006959e-05
2.17968203033858e-05
1.56089403181058e-05
1.10367300236582e-06
4.00218368847931e-06
3.30854727136536e-06
4.79200146351393e-06
1.10102539463151e-05
1.9768145357535e-05
3.49350509220322e-05
2.05766060009628e-05
5.06312454047353e-07
-1.29441914489773e-05
1.14158998858163e-05
9.19494107172619e-06
-7.64915570786253e-06
1.89538891751549e-05
3.33152479419356e-05
2.42185353817213e-05
2.53549657706046e-05
3.63876430466366e-06
9.27095065017378e-06
2.44623461374762e-05
2.11534782301899e-05
3.89811329089105e-05
1.53203053380949e-05
2.20776584677898e-05
2.88004949648578e-05
4.79943236307537e-05
3.17113512800531e-05
3.13337009341041e-05
2.60492300454832e-05
1.47440443042179e-05
3.73632789647135e-05
6.00752545900694e-05
1.5214602204052e-05
1.82232059972858e-05
1.53898631931641e-05
-1.41551936281124e-05
2.82761286043394e-05
3.31298032680561e-05
2.53156626171437e-05
9.0205986320466e-06
3.81042611137067e-05
2.81065291142654e-05
2.26698119560903e-05
1.76362289721224e-05
2.87154353627639e-05
1.08139891393502e-05
2.95363767694419e-06
2.10573340307146e-05
3.73323477462361e-05
2.00410058010829e-05
1.7980060078568e-05
2.83181715963879e-05
1.63398830553256e-05
2.77123671778155e-05
3.79117809460729e-06
4.0154523679261e-05
2.10186311229227e-05
-3.67388017555533e-07
2.64445590221025e-05
1.96233105595347e-05
-4.91160815670226e-06
3.28927118794972e-05
3.43801843464738e-05
2.79050615571744e-05
2.46375691887535e-05
4.14610705397334e-05
3.73400514282112e-06
4.48531197050205e-05
2.43710474822807e-05
2.5734867206375e-05
4.53776701829482e-05
2.43950770115189e-05
2.34491892552671e-05
1.3296292326447e-05
9.07443501365437e-06
2.51954538850145e-05
3.93167171407867e-05
1.96874066424118e-05
7.57266070944963e-05
6.52579178550663e-05
3.39840718063202e-05
2.8596989772993e-05
4.5017124710471e-05
1.43754822910156e-05
9.71954774839752e-06
2.37673260315499e-05
2.83024138855855e-05
3.22920418210845e-05
1.88335497760459e-05
3.31938810940143e-06
1.57528712459774e-05
2.61816608988911e-05
3.99493812824786e-05
4.58562512078744e-05
8.20508583665603e-06
3.22370633401192e-05
2.91487366466491e-05
7.94810707195203e-06
3.60444204012578e-05
1.56942040053132e-05
4.6790268604907e-06
2.51528469550696e-05
5.88189251963239e-06
3.66712920993722e-06
2.00887652890863e-05
1.51788593241199e-05
1.45229535098768e-05
-7.9815075717569e-06
2.16651460779396e-05
3.72452107410178e-05
3.00908141442432e-05
3.44614447473525e-06
2.60811346817531e-05
5.33475112008256e-05
6.35319057952679e-06
1.78526630771899e-05
8.50240047785537e-07
5.8926834717951e-05
3.16891881399591e-05
4.57246596860508e-05
5.37857048145741e-05
3.05837813890371e-05
3.82291145543803e-05
2.5757301615755e-05
3.0959554265311e-05
8.64197561623625e-06
1.37130372943735e-05
1.98402847211923e-05
3.16799786300032e-05
3.30133944351833e-05
2.090251436236e-05
2.32270365805797e-05
2.08264277608177e-05
3.22128020822438e-05
2.01652630933041e-05
1.71590053094464e-05
2.03913902425505e-05
3.72985892859385e-05
-3.21272691616306e-07
1.40562504015958e-05
2.32345435559187e-05
2.92405110497379e-05
1.26329123453045e-05
6.40029160673575e-08
2.44391040473538e-05
1.59299599481543e-05
1.6828556725032e-05
1.19930703943973e-05
8.43120498654271e-06
2.71500766562499e-05
1.74371423148331e-05
7.2803170763538e-06
-7.0973760417778e-06
1.6909984551392e-05
2.00699124371491e-05
1.22830754021678e-05
5.26485249327526e-05
6.37931291950875e-06
9.39903176939099e-06
3.39199731802623e-05
5.40803876441393e-05
2.74779710593223e-05
1.82683584995201e-05
2.94315789381574e-05
5.76714713534115e-05
-1.792952902644e-05
5.21787042958575e-05
7.86852765303454e-06
3.52085872711702e-05
2.05760339954249e-05
2.31735954856897e-05
2.02763664067967e-05
1.59133042695058e-05
2.40400878759998e-05
1.19015751126213e-05
3.13300409614033e-05
1.35330427571061e-05
2.26158042292323e-05
1.22454864601912e-05
4.34351917919045e-05
2.48047913174303e-05
1.10242842500958e-05
3.22120015983054e-05
4.55444667730433e-05
-1.45566613177969e-06
2.50436215099093e-05
-6.22946951574797e-06
1.81120487996919e-05
7.40443942475727e-07
-1.14902823118618e-05
1.85887564612861e-05
2.6223992997893e-05
2.96418560671943e-05
3.19040869654435e-05
1.937204824751e-05
1.22563733366228e-05
1.8551405681949e-05
5.21412407228118e-05
2.51433476930271e-05
2.41326756958793e-05
3.29677986366143e-05
6.04402815266001e-05
-3.48370669588696e-06
1.22693594801618e-05
4.55572757287904e-05
1.84403730827563e-06
2.27041277677865e-05
2.47374627705092e-05
3.52176355442841e-05
1.78617341008983e-05
1.97491893266191e-05
6.67977112356373e-05
2.05015651240633e-05
3.07985550902182e-05
2.77022822529282e-05
4.54237777453703e-05
5.62759184709088e-05
3.75479907257532e-05
5.08872367295166e-05
2.92869499488713e-05
2.749149547749e-05
1.36155313623071e-06
3.1700979553714e-05
2.98287462577303e-05
3.29782665499038e-05
1.31476357903683e-05
2.85845104022707e-05
1.5371484869499e-05
7.16324404727202e-06
2.48346799314986e-05
3.03768919779157e-05
2.11407716428592e-05
1.82982112205781e-05
1.66816781536554e-06
-7.22007550355163e-07
1.34754109089591e-05
1.70040315588986e-05
1.86086146489973e-05
1.41886412080715e-05
6.01060969240407e-06
2.37862864511301e-05
3.11042079683162e-05
2.99605856292448e-05
2.05793120314473e-05
1.97760462940808e-05
4.33250114126553e-05
3.07907203382523e-05
2.23449655662106e-05
4.0890416939779e-05
5.18658307011035e-05
6.65320161286149e-05
3.09066249111601e-05
3.44045905584239e-05
5.09839473118713e-05
3.58196787435459e-05
6.11483590601023e-05
4.3781042277395e-05
4.81823636143122e-05
4.89181161773998e-05
1.18110988668798e-05
1.01060415091343e-05
3.94095774391437e-05
2.25707096037264e-05
5.11247100280229e-06
3.84608689475452e-05
4.44093144733068e-05
3.47585251934052e-05
5.02079653576372e-05
2.60502059150014e-05
4.35615241374851e-05
3.35560272682982e-05
3.38672948533288e-05
6.51695165477903e-05
4.96273343262391e-05
3.27420877880138e-05
1.66603918467959e-05
1.0628387119862e-05
1.57471210716711e-05
2.94875543938943e-06
1.92838438687372e-05
2.76110777663987e-05
2.67450985854483e-05
2.20595947707096e-05
2.32506891497572e-05
1.4423645595149e-05
1.51935283751685e-05
2.32625966002234e-05
2.98358117283085e-05
1.49359613973553e-05
2.35977744397471e-05
2.07407083850814e-05
-3.4836986811689e-06
1.26624970406041e-05
7.30354949069311e-06
1.47706422839926e-06
2.49773628053303e-05
2.7777933966479e-05
1.08300523247446e-05
3.75598908418666e-05
3.22406366260215e-05
3.12306666910277e-05
5.07064638987391e-05
5.05580722612618e-05
2.74023508005252e-05
4.71536269163521e-05
-1.78235023412853e-06
4.01163833210873e-05
2.19922318557381e-05
2.74673428083076e-05
5.49687590049538e-05
2.73443544827607e-05
3.18020186463646e-05
3.54083882872339e-05
3.35909411181622e-05
2.51229589528758e-05
3.79656839966526e-05
3.43847089692202e-05
2.44600224001472e-05
3.33432253236532e-05
1.01247253697909e-05
4.02858920529664e-05
2.64659170799949e-05
1.33811457249176e-05
3.42410299257787e-05
-1.6046857485213e-06
1.87970774972819e-05
-1.42087422075277e-06
3.18824271648361e-05
3.19991144737594e-05
7.59916174752572e-06
2.044117047034e-05
1.73147056295591e-05
1.76988913211289e-05
1.53224059188515e-05
3.19053110934139e-05
1.98770163269329e-05
5.00259714240289e-05
1.58757966087352e-05
2.48288753216179e-05
2.04511733605853e-05
4.07774596538754e-06
2.24704856933082e-05
2.14898468477121e-05
4.93399411525712e-05
7.14228431103157e-06
3.5518984899696e-05
1.27520541863808e-05
-9.20759629700928e-06
7.50736999060863e-06
2.1076456181188e-05
3.8306050015787e-05
5.48570389551758e-05
2.33849117600882e-05
2.4198787084216e-05
1.60726826467797e-05
2.01588955793891e-05
1.5369360386884e-05
6.17123499017881e-05
2.31602539875177e-05
6.94153455373571e-06
3.77645362921233e-05
3.65712904640503e-05
1.82457214410235e-05
2.54357857060695e-05
4.15869623699947e-05
5.48809172955745e-06
4.67318417496157e-05
4.23585266424773e-05
1.4888116997153e-05
1.42832649420257e-05
1.05549644029562e-05
-1.89649458441119e-06
9.11559460164128e-06
2.59730378026823e-05
1.80699867245005e-05
3.65221406167884e-05
1.03120604043817e-05
3.53609566645176e-05
2.47425489864544e-05
8.99113081223066e-06
1.29474938248562e-05
3.62133920990563e-05
4.30061168551841e-05
-8.8884260466634e-07
2.72169027636783e-05
1.55787796457985e-05
-9.679030535163e-07
5.69944402931334e-06
1.71701622636523e-05
2.61248247388581e-05
1.29669550578791e-05
3.70286491811126e-05
1.1607659469867e-05
2.34943496078757e-05
1.0939527520327e-05
3.98114990169637e-05
4.03078062450071e-05
4.11884724471626e-05
3.7993539680125e-05
3.13265491779808e-05
3.31274648799259e-05
3.02191312238148e-05
3.58549996322783e-05
5.52409970210818e-05
3.5861346889455e-05
4.07726850622748e-05
4.23397834103183e-06
5.56896080263253e-05
3.73046547432179e-05
4.87831764571415e-05
3.50921662878517e-05
2.94525893494555e-05
3.20015775686649e-05
1.70352375900938e-05
2.48135375473228e-05
2.65506224208883e-05
3.37843755540373e-05
1.14093329650792e-05
2.70722530633661e-05
4.28790161144226e-05
2.85299351581339e-05
2.58094241822569e-05
1.58672404111272e-05
2.03683211865904e-05
2.09378010438241e-06
3.38776069103405e-05
2.84430322747625e-05
2.89563849463256e-05
3.30061599246203e-05
-3.06673680529735e-06
2.88034982077811e-05
2.46490487605846e-05
2.8242691595942e-05
2.07387696291016e-05
4.8397602401134e-05
2.47533711152553e-05
1.38816655641325e-05
4.73531531454258e-05
2.04197805886126e-05
-1.17484816351815e-05
4.05495392370244e-05
3.58294271154e-05
2.99638612741512e-05
2.07611183903964e-05
2.92076910246083e-05
2.22756076760082e-05
3.75446575329758e-05
1.84037402495145e-05
1.81836325225649e-05
4.09159524243758e-05
1.68045216962943e-05
1.93261584235958e-05
2.32394730819807e-05
2.54678571177419e-05
-1.91201041082265e-06
5.17705935777585e-05
2.42711238237405e-05
2.30992458055483e-05
7.83954951520977e-06
5.37622824562956e-05
1.89033812274185e-05
1.65570343907668e-05
2.68859995082248e-05
1.60069414830123e-05
2.55620653953667e-05
2.21215893744145e-05
7.9463524165615e-06
-1.88805146449884e-06
2.90633031918092e-05
2.7684745156942e-05
2.96894558909145e-05
1.26130539132581e-05
3.02188356388001e-05
4.66463315421355e-05
2.22105838464176e-05
3.70578222786628e-05
2.92750320355161e-05
1.12776002856308e-05
9.94906820237594e-06
5.95985526145807e-06
2.36702302512059e-05
1.09035660872118e-05
3.48938553122785e-05
1.86318495052044e-05
4.40993032423635e-05
5.24439074448858e-05
3.21180866832068e-05
9.26298808836968e-06
2.97624521197875e-05
-1.70406965542251e-06
4.96496574678583e-05
2.28743551290265e-05
5.55336961974151e-05
3.67628205732375e-05
-8.80867002506211e-06
2.58039810804244e-05
4.60238545173763e-05
3.5134516880019e-05
2.66288010708848e-05
3.83916573734317e-05
1.74606280991196e-05
5.20745640297395e-05
2.24222606668134e-05
1.68926907093165e-05
-2.34847359328875e-06
2.69614667300729e-05
1.54123162598451e-05
1.84741870275305e-05
3.8057097786388e-07
1.10909010203339e-05
-2.12443677702887e-06
1.45125709954475e-05
2.05503297204026e-05
2.43629195064414e-05
1.6590640142707e-06
3.16278268873923e-05
3.03734007518829e-05
3.16372638905055e-05
4.11056450668937e-06
8.62839150215216e-07
2.39976441660672e-05
3.83954921166731e-05
4.28711772838954e-05
2.19814728420821e-05
1.35349379408301e-05
2.87305964720483e-05
1.21496254641898e-05
1.08096802084383e-05
1.96591452519519e-05
6.80177424759669e-05
2.29687267216527e-05
2.15362245817946e-05
3.40552913066164e-05
1.99599483488558e-05
1.83356901701682e-05
2.53255226612469e-05
4.94693649737594e-05
2.33050482257498e-05
2.6959771619537e-05
1.5875250874323e-05
4.57249339995189e-05
1.62330601811997e-05
4.64801329916797e-05
2.94584034823011e-05
3.42988327009358e-05
5.33604907116053e-05
1.12052509919786e-05
2.20238827613382e-05
2.00931580571029e-05
3.52275546266415e-05
3.80412904594078e-05
3.21898690016758e-05
1.64138789397944e-05
4.38147501540509e-05
3.93914888579163e-05
3.8329593512243e-05
9.09493908288784e-06
2.95290381242915e-05
3.2679894118649e-05
2.20555115669986e-05
2.72207518239453e-05
4.8241353720038e-05
2.45151052298568e-05
2.0320962448406e-05
7.51161465510136e-06
2.49588430945913e-05
4.18181743351893e-05
1.77605413432149e-05
2.6837833069788e-05
2.70140845095909e-05
3.13075074949935e-05
3.91807819290698e-05
3.98863297961181e-05
2.95928071236857e-05
1.762634062996e-05
-3.70936330632523e-07
1.5960392829429e-05
9.40807277434079e-06
8.88975745012933e-06
1.00279592676765e-05
2.23121217238815e-05
3.62836624742194e-05
-1.47651892970574e-07
2.89889026899244e-05
1.54733933353205e-05
6.38188811232834e-05
5.26315409186049e-05
2.80694167771715e-05
2.60810192323423e-05
1.58507746408131e-05
3.55159281051222e-05
4.19937238504253e-05
2.20519249861369e-05
3.17046931126813e-05
-6.59303582208461e-06
2.4566603424324e-05
5.132120865207e-05
3.16817689306526e-05
2.85073653468382e-05
3.67396970547701e-05
4.13492278212066e-05
1.20546777160101e-05
4.05115780634378e-05
3.57608098705956e-05
2.87195594921903e-05
2.67583934321164e-05
4.99893974615002e-05
2.5660632271676e-05
2.56220321657643e-05
-5.53530172720698e-06
3.17520211414214e-05
-1.45885867893852e-06
2.59402593635922e-05
3.76783540020188e-05
1.2176897850163e-05
8.78465817769927e-06
2.26617821051169e-05
8.61132884714581e-06
2.02315749688688e-05
9.03804541696476e-06
6.66089634298041e-06
1.06243873151913e-05
1.89461249476915e-05
5.44199425018573e-06
1.87625390943572e-05
2.50724128326868e-05
2.81592304714514e-05
1.42512344679276e-05
2.83852782782484e-05
2.75249037657421e-05
8.93038712020896e-06
2.80375088534388e-05
8.29726084727897e-06
-1.18706178517091e-06
2.31263370099842e-05
2.79264943696159e-05
1.54147604228504e-05
3.80008160099369e-05
3.64815490711477e-05
3.82259251014239e-05
2.05182483531738e-05
2.10794359494057e-05
5.67762863624712e-05
4.16056289878428e-05
4.83490673392408e-05
3.10448538012222e-05
3.13972942034868e-05
2.0397962327708e-05
4.26249284410675e-05
1.1051131524523e-05
4.53424957958282e-05
2.24472761113354e-05
1.62558510388372e-05
3.11263070352336e-05
-3.97118991174932e-07
1.48664414492077e-05
3.49676922200608e-05
1.15074893369176e-05
7.40873476071836e-06
9.16432824536213e-06
8.50683245509745e-06
1.02225971240833e-05
7.96690453188963e-06
1.42040035088281e-05
8.68790836062332e-06
2.0774908220084e-05
1.67833651240084e-05
5.60398959799041e-06
5.41996406599322e-06
-1.7478725812989e-05
1.3931631119324e-05
4.69560975258042e-05
2.34408530281287e-05
4.91908541422527e-06
2.31825598479867e-05
2.63865669393217e-05
8.44394911284209e-06
1.46227559359278e-06
3.08204287627559e-05
5.7454205355157e-06
3.21219736632472e-05
3.09823285481836e-05
1.51433096577422e-05
4.69204041862057e-05
1.47590047092773e-05
3.59990106167541e-05
2.96323086954278e-05
6.51527335488943e-05
4.53674024597886e-05
1.41066086541407e-05
6.75126559117177e-05
4.54544395650646e-05
2.8897930510572e-05
5.53780841406786e-05
6.8099982088823e-05
5.05969499589803e-05
3.08543706799834e-05
3.21575574343405e-05
1.79082866524711e-05
-8.46920979142762e-06
2.27762141827148e-05
9.87228524482865e-07
3.31877200334815e-05
1.74255758501888e-05
1.00477253396744e-05
3.31087459803901e-05
1.9474096008594e-05
-5.57330634126556e-06
3.41502618971642e-05
3.59810772168203e-05
1.90312615423697e-05
1.28024050655388e-05
3.45578326507824e-05
2.0767379421462e-05
1.96811846214995e-05
2.39983723625051e-06
1.89063001814148e-05
2.72920719924034e-05
1.34584506955428e-05
2.91665701398495e-05
2.00080140946955e-05
1.50039910858885e-05
1.77160046698189e-05
1.92372301554014e-05
1.57598474832424e-05
4.84745627344789e-05
1.67568578459984e-05
2.49737973905533e-05
1.2963083194951e-05
1.24710154408085e-05
4.12767978345067e-05
2.63210538952279e-05
7.23903606805983e-06
4.25534324932039e-05
2.18910983133063e-05
1.68570063766384e-05
2.44223109593657e-05
2.65971951280281e-05
4.2836564202247e-05
2.66578785064266e-05
1.89746644294437e-05
8.33202202506466e-06
4.82892005050895e-05
-1.73915745273834e-06
1.36641485724428e-05
7.51287005603083e-06
2.48262772214146e-05
2.31501327357515e-05
3.89792654996803e-05
-4.26037202674425e-07
-5.70298203771138e-06
3.17963859736165e-05
2.45418667377326e-05
1.29680765349867e-05
4.23905095425486e-06
-7.36293666801222e-06
2.96352621289884e-05
-2.88607445290408e-06
1.78938665584325e-05
2.22097782510581e-05
2.80411525020969e-05
4.37914157248671e-05
4.10391084521941e-06
2.50165208722417e-05
1.05309515710949e-05
1.79929384027701e-05
6.57087513039672e-06
1.64484694654281e-05
3.68854008856858e-05
1.37960335267526e-05
3.51196714647924e-05
1.50945635951344e-05
3.70357337775678e-05
3.16511868426445e-05
5.91591033260109e-06
2.14050779949225e-05
3.06154555437709e-05
2.97923601939403e-05
2.91120778520524e-05
1.52684522158261e-05
1.23741693961479e-05
1.20737978852442e-05
1.27611612215995e-05
3.61642356555802e-05
4.40398191985688e-05
-2.60367737576784e-05
3.646269633834e-05
1.45377177591133e-05
1.47239962917766e-05
3.56315103809145e-05
3.37060866960898e-05
2.4194824506354e-05
6.62933541646834e-06
7.45300926909278e-06
4.59516416312777e-05
1.4447742336854e-05
1.42157417171127e-05
2.01600910666907e-05
9.53283887994084e-06
1.34668140940179e-05
1.07415898624213e-05
1.91561854224704e-05
3.68219746486358e-05
4.3456594353215e-05
2.99387970175625e-05
2.69354654900486e-05
3.69437075901957e-05
8.85649536723664e-06
5.12980349506476e-06
6.89307567935624e-06
2.30905884559432e-05
4.18579316168867e-05
3.48737810769174e-05
1.15871950254619e-05
2.55356751212171e-05
3.09046843489322e-05
1.57872742267302e-05
-1.22019618111982e-07
2.4759250657825e-05
1.91074593511178e-05
-1.25464875463258e-05
2.7684279794288e-05
3.28802482242201e-05
-1.80449407941921e-05
5.27819321573471e-06
5.25117460760724e-05
2.91526771273577e-05
4.31438143744571e-05
9.27402014325047e-06
2.17203827879631e-05
1.22139187236333e-06
-2.52332571502622e-07
8.33835592755595e-06
2.60846057343835e-05
2.01669860216212e-05
2.78464945023261e-05
2.26632692994999e-05
4.20159964145401e-05
2.44644236251744e-05
2.6020296163694e-05
2.00264785571721e-05
5.54715615922614e-05
2.04119254565044e-05
3.8934760304016e-05
1.40913140638279e-05
1.26325399475268e-05
1.33113272787205e-05
3.46755023440181e-05
1.67460466560639e-05
1.30315984071374e-05
4.66119090393488e-05
1.18387016674021e-05
1.64688840011396e-05
1.44039001500567e-05
1.22498531726935e-05
3.27425493327814e-05
7.07771531762607e-06
5.33087733496127e-05
3.17200483645941e-05
2.30130255664506e-05
4.4746384093906e-05
3.37527409008939e-05
1.67345686273042e-05
2.03840902986613e-05
3.02022803622834e-05
-2.36906688136118e-06
1.34059398911447e-05
1.43312331267875e-05
1.51702550683164e-05
1.51673770993625e-05
7.8035467777684e-06
2.12589951334584e-05
8.40615334624701e-06
2.02913671844755e-05
2.23799708460267e-05
4.14978682468605e-05
1.49482048397351e-05
5.08833189504619e-05
-1.07724555987594e-06
1.1664754137652e-05
2.90099292565052e-05
9.74649279709128e-06
2.05078554247763e-05
1.79242627412864e-07
1.85007159304085e-05
-1.15633669174794e-06
4.12569363652776e-05
1.61363341972024e-05
3.18052813811065e-05
3.94913732287122e-05
2.14997254016905e-05
1.56550437062726e-05
2.77054294147194e-05
8.79340898872748e-06
3.17295326934729e-05
1.75376155186997e-05
3.31393976043649e-05
2.45617786794806e-05
3.0896226202422e-05
3.23857649987556e-05
1.90619527057672e-05
-9.04495352563158e-06
3.42690280547359e-06
1.60161569285211e-05
2.58661647898774e-05
3.68543652844527e-05
1.88371288392359e-05
1.72482358731834e-05
3.33625116907805e-05
1.63664628614481e-05
4.22973840668847e-05
3.42411484265264e-05
-1.08920721996644e-05
4.32411082132021e-05
1.08329089185027e-05
8.11236258705258e-06
2.98880185866285e-05
2.42567168103104e-05
4.02142772564377e-05
2.0008296308245e-05
3.26493435999575e-06
3.10857004225623e-05
2.12240776483108e-05
6.08797487666727e-05
3.31927565992098e-05
3.52474740435371e-05
5.58532905151752e-05
2.22064387909126e-05
1.14450546584849e-05
3.19038116116777e-05
4.22169272387163e-05
2.18403101219249e-06
2.60574996824073e-05
7.01960975148857e-06
2.33542410164351e-05
1.63817004563644e-05
5.31451630155067e-05
3.58369052839052e-05
1.6969813938529e-05
3.03606737786263e-05
1.0699430342469e-05
2.09378356930126e-05
1.13170121010645e-05
2.62496609867599e-05
3.40934736605087e-05
1.51085584113852e-05
1.46020008891626e-05
9.61555052832531e-06
4.22119381019656e-05
3.37269797636414e-05
2.48636969740619e-05
3.64526093216721e-05
1.19430944127066e-05
2.72789404525297e-05
-1.58052539517176e-05
3.26492714819751e-05
3.95354743345192e-05
-7.10656643194972e-06
-1.38237676837888e-05
4.33124556894161e-05
3.09611570012331e-05
4.92404430474593e-05
1.47740629657479e-05
3.53359584801272e-05
6.35672186324958e-05
2.43262365425273e-05
2.26138187275655e-05
7.44984513000614e-05
2.10193947766318e-06
4.04077821570742e-05
3.42328754055736e-05
1.04932050090059e-05
5.03508586005023e-05
1.4134031982008e-05
3.58293866151824e-05
2.26463446568986e-05
2.44999529997256e-05
2.83841636534285e-05
2.18513294053865e-05
2.9363257462746e-05
2.7219443794832e-05
2.16510890541606e-05
2.26836221572195e-05
1.19219832528978e-05
7.02019376299437e-06
4.70178241117381e-05
2.284322006284e-05
-1.07779857204319e-06
3.65699710146896e-05
8.40848244038392e-06
2.27388700945848e-05
3.09115999423247e-05
2.36634172414119e-05
1.99973814840353e-05
1.64034740479273e-05
3.85488135658887e-05
3.12369224980658e-05
1.32011829586708e-05
2.24533446258879e-05
4.76131961730671e-05
2.36165596754943e-05
1.74510363421134e-05
2.52790890470992e-05
1.43092729457107e-05
3.78564693691774e-05
7.65587791327479e-06
5.18817495332664e-05
4.15909071399064e-05
3.27500513954396e-05
1.35427962078054e-05
1.21335577221426e-05
4.95497535586916e-05
5.83417921473111e-05
3.09095129056616e-05
1.67395712411662e-05
3.4052823657583e-05
3.70697648907231e-05
2.27427962384403e-05
1.73043092934674e-05
3.25952843007783e-05
1.98260869323094e-05
9.47854399509344e-06
2.24449147472845e-05
2.15673584817019e-05
3.24590394190093e-05
4.22274617476768e-05
3.27112265317757e-05
2.97738850510732e-05
1.12226854044083e-05
2.63025278566074e-05
1.3612779029723e-05
1.60531789802549e-05
1.12233132795896e-05
2.52032354960346e-05
1.84360267443381e-06
1.55295679116459e-05
4.39715287569121e-05
1.14546970726874e-06
2.71531272344083e-05
2.03304807278898e-05
1.1271709058602e-05
2.77835853036955e-05
5.29537322247889e-05
1.75195200808259e-05
1.70914861546833e-05
1.61307909438745e-05
-1.14533779679028e-05
2.59636947675012e-05
3.50241124794809e-05
5.41510663278712e-05
2.39599097692349e-05
3.58407740416301e-05
3.19368457401521e-05
2.43505681927325e-05
2.28368423299452e-05
3.98553724126332e-05
6.24901823074211e-07
1.34522604859747e-05
2.98619886328066e-05
-6.25717503921631e-06
1.66003007835372e-05
3.22382425752864e-05
4.55587074411134e-05
1.21651782227106e-05
2.22796767116302e-05
1.50421949861504e-05
9.00696464762616e-07
2.20533939897924e-05
4.05813234331817e-05
2.01617078767137e-05
3.30578814694719e-05
2.72118079071909e-05
1.84207693768095e-05
3.48729466838148e-05
1.00966860262807e-05
4.0060744033433e-05
-1.2594303052337e-05
1.97392234928015e-06
7.80241263073488e-06
2.98153990477178e-05
2.86189822756797e-05
1.6694347201648e-05
7.76807451316325e-06
3.97603792294011e-05
4.88547120766349e-05
3.62135203388503e-05
3.44962434564219e-05
3.44121912215002e-05
2.40659412584182e-05
4.14729746358597e-05
2.35115576114405e-05
2.28236835158155e-05
3.18122294749967e-05
1.60712531549782e-05
4.34497679458201e-05
1.8022644991228e-05
5.36823261207073e-05
3.0902151861672e-05
2.49994459769819e-05
3.40194368966267e-05
4.54656413118777e-06
4.04777845534016e-05
2.33172807564208e-05
1.78898984327958e-05
3.94158559584524e-05
3.33260353371773e-05
1.04690529977057e-05
2.52975528459103e-05
9.3954737610213e-06
4.31437563416651e-05
3.92388667974255e-05
2.88769237080722e-05
3.65139868244188e-05
1.85442098610813e-05
-4.93809864250104e-06
9.27375033086881e-07
3.31550969722474e-05
3.66701461940904e-05
1.3223289614318e-05
3.98760499074887e-05
2.75130446159204e-05
3.97491252121402e-05
2.62949288372623e-05
1.71865327663145e-05
2.07469007387157e-05
5.70511550166617e-05
8.77477049076977e-06
2.45722100141251e-05
3.88053809709253e-05
9.59696494711276e-07
2.47702994465741e-05
2.05414724372833e-05
4.4496575883015e-05
2.37047872796531e-05
-5.7262839359748e-06
3.97243156118154e-05
5.83449626662778e-05
4.28137666431572e-05
3.02332295895556e-05
1.67548805488154e-05
4.63904268868212e-05
-6.76784335473067e-07
1.38290388175166e-05
1.89688711754727e-05
3.61620252923239e-05
4.74235361452535e-06
4.17885641217745e-05
2.28913359826017e-05
9.03486460141208e-06
2.31727445338318e-05
2.179177807325e-05
3.51172968162007e-05
3.92233915764544e-05
1.47421985128371e-05
1.31134986607714e-05
1.01400089331059e-05
1.45849204148979e-05
-3.53051974102766e-06
3.41391608707247e-05
6.4366850494437e-06
2.46794486178006e-05
-4.12724078249724e-06
5.5489382288502e-05
3.28686567416751e-05
1.49417691285577e-05
3.14902684305262e-05
9.35576203328538e-06
4.90685368345935e-05
2.32275262209874e-06
2.7221555999065e-05
3.81903967692138e-05
3.78163641740573e-05
2.69693086493022e-05
4.31694063683413e-05
2.58855212174347e-05
-1.35793788321086e-06
6.23233679612068e-05
3.29763074194701e-05
3.90146458410819e-05
1.98284543547148e-05
3.93995402043364e-05
2.43374702756126e-05
3.16314308726073e-05
3.69679317332837e-05
2.1485972612356e-05
9.27147163682833e-06
1.44556142912578e-05
2.26790033457027e-05
2.35441452748052e-05
2.53257485992826e-05
3.0521699622736e-05
3.649264302622e-06
-4.59512689914482e-07
3.39645387194981e-05
2.45920667744582e-05
3.2038135526751e-05
2.68451628841618e-05
1.73376578357995e-05
4.16556052413041e-05
-1.2551964832884e-05
1.21901198577193e-05
3.93331633562135e-05
1.5591555688222e-05
4.38797431767945e-05
9.32420876036725e-06
1.57209384212801e-05
3.00849923594642e-05
9.00000565491562e-06
3.96942300931248e-05
-5.98785107328585e-06
3.75646343662898e-05
2.82646833799312e-05
2.67266995665068e-06
1.34906711285107e-05
2.00369466210546e-05
2.83242086843483e-05
1.13001065407083e-05
1.76183419342073e-05
4.02454353219869e-05
4.22966737425885e-05
-4.1090255930469e-06
3.65052324799824e-05
9.0255447277372e-06
2.50848730964311e-05
2.07884132608774e-05
1.46212165675879e-05
3.13580980702621e-05
3.69907613159646e-05
3.78657781729258e-05
3.48066802651559e-05
5.55329986455468e-05
1.56701423176774e-05
2.84938326553045e-05
9.93560167220751e-06
3.19598455903463e-05
2.40696093680152e-05
2.67106808479112e-05
2.7704384916852e-05
2.03104338362044e-05
-1.23977265773422e-06
2.96249200676763e-05
1.73274323179463e-05
3.55428681602148e-05
5.97318790688444e-06
1.80485960935999e-05
3.67968468185606e-05
4.46411944849074e-05
3.94726686689176e-05
8.90991920811973e-06
2.47077342874011e-05
8.74777174317004e-06
-9.79790165564794e-06
4.08947538861575e-05
3.46971174882636e-05
1.3784649321221e-05
4.26652720830886e-05
1.85452978292812e-05
3.78211001091921e-05
4.03251278281265e-05
5.24837675245334e-05
1.94969358687961e-05
2.11878261552772e-05
1.98465839731911e-05
4.42563472367729e-05
1.26888234884057e-05
3.28849224887813e-05
4.57684348907297e-05
2.97455147593899e-05
4.91116389785242e-05
2.10215888878921e-05
2.23419683619914e-05
5.32494514894247e-05
4.79469725108854e-05
2.01478900210224e-05
3.17759102729895e-05
3.85144075456295e-06
3.18517583057817e-05
2.81027151510464e-05
2.56198245079769e-05
4.60907930839258e-05
6.49468360667087e-05
8.90245456690887e-06
1.28504394739204e-05
1.33376637837615e-05
6.63458614068996e-05
-8.23241310896504e-06
4.24905063427728e-05
1.34162138231655e-05
1.38645192828801e-05
3.14401805557363e-05
2.26576183499735e-05
1.03463745340905e-05
1.2491861781509e-05
5.29442379627615e-05
3.6433443536349e-05
1.65054558683953e-05
3.13726756730866e-05
3.70890721075171e-05
2.9473780569387e-05
2.50618606149395e-05
3.51809900057324e-05
2.93372228089082e-05
3.57878928711791e-05
3.31983552569952e-05
2.8113656158157e-05
8.21773506140329e-06
6.49602836538841e-05
5.85043130679016e-06
2.98452137538444e-05
2.56601669545852e-05
2.86116116029859e-05
1.87145647129694e-05
3.37608937535599e-05
1.08766506566956e-05
7.68022873211855e-06
1.50404226655549e-05
-7.00357918759207e-06
5.25195630074551e-05
1.98058667386205e-05
-6.69764758383936e-06
6.62905850878822e-05
-8.35581207942059e-07
1.6014594093488e-05
3.98956370111782e-05
9.53358744082745e-06
9.70548686590813e-06
3.58725738468631e-05
2.71400086159392e-05
4.35202125576578e-05
1.52155147683512e-05
2.80393407585433e-05
3.40804899399834e-05
-5.42589696116787e-06
3.14333826245992e-05
4.99899736066298e-05
1.03510376561328e-05
1.64645349692455e-05
1.67033846569955e-05
3.39176843257829e-05
1.39458812411182e-05
1.24487290961117e-05
1.25430237311204e-05
1.73637898207792e-05
2.67183381866139e-05
1.91785881497255e-05
3.20357780994839e-05
1.39350732988422e-05
2.52239326399903e-05
1.69723140676571e-05
4.78475139822948e-07
1.97189145417731e-05
4.3105229031456e-05
-2.56460344162577e-06
2.64529619683157e-05
4.50119741398731e-05
1.7062917448684e-05
8.93038736887055e-06
2.42049553716344e-05
-6.32958821954669e-06
5.0117131528804e-05
3.22060623271986e-05
1.46387405749278e-05
3.40119309234575e-05
3.78789511969516e-05
2.71478078212479e-05
2.72234487543341e-05
2.95751837198655e-05
5.37801004975757e-05
2.95974716307683e-05
2.06947168355011e-05
3.52874527386641e-05
2.87420324991965e-05
3.87352179491982e-05
2.80339728985275e-05
2.82606090386461e-05
2.89654982422195e-05
2.07806118277936e-05
4.11988256042088e-05
2.30586987529481e-05
2.07806910442941e-05
2.57639590580133e-05
5.20955584538638e-05
1.96210780687237e-05
2.42687352288852e-05
2.52463445101418e-05
1.14230385900894e-05
6.18522966153042e-06
3.15634253785645e-05
1.52361796212637e-05
1.68043195675337e-05
1.25379576599479e-05
7.16935825384858e-06
6.38955690397923e-07
1.65666174580356e-05
2.51699490355838e-05
2.09942957595718e-05
2.31985713165575e-06
2.87765843378153e-05
1.49498204619336e-05
1.91979316896757e-05
2.80481098365687e-05
4.60025023215561e-05
1.91076744155841e-05
2.5442882996335e-05
3.13613566958115e-05
3.57693637435356e-05
2.7529148260274e-05
1.02679591211487e-05
2.26600952530186e-05
1.98050773197309e-05
3.42805463174729e-05
2.33849647511723e-05
1.2815059420487e-05
3.67794593512922e-05
4.47074279168278e-05
4.18830236927498e-05
5.44532837947033e-05
3.61760670306082e-05
1.34912096832061e-05
1.99999488007515e-06
2.92715487549907e-05
4.19149550948205e-05
4.95766501807923e-05
2.5347050047165e-05
4.33145960948361e-05
3.94453598958909e-05
1.77601930252923e-06
2.57718416917375e-06
7.94609181754611e-06
1.94491411131319e-05
3.04091687409469e-05
2.1064630004475e-05
1.17495242026729e-05
2.90689501487014e-05
3.23364367991553e-05
3.36608287059149e-05
3.83586289716673e-06
1.65156490448162e-05
4.48628861608151e-06
4.53829445397289e-06
3.44600938200817e-06
6.25079926960495e-06
3.11341394969261e-05
1.2247273007394e-05
1.4251907429866e-05
-1.00994575139633e-05
1.814506393519e-05
4.49923302361493e-05
2.80661310913571e-05
2.8753308363638e-05
2.93783266041368e-05
3.2049983425124e-05
3.01378192737592e-05
1.78148186294673e-05
1.90595154127201e-05
2.5942296546817e-05
-1.83142535692005e-06
4.54023653076493e-05
2.58923627997392e-05
1.18625355357643e-05
4.32388019124935e-05
3.76338578889476e-05
3.2897636945037e-05
4.52519356282886e-05
2.60367749749796e-05
2.013883580871e-05
2.20359095580502e-05
3.92455767686143e-05
1.13719377423722e-05
2.76542021244404e-05
4.26792627030164e-05
-1.51969332425567e-05
1.21214783403343e-05
3.07626704663696e-05
1.80244270638685e-05
3.99761937792608e-05
1.03446079843283e-05
4.24178365518526e-05
3.54818334632501e-06
1.19536597935098e-05
7.67699629610657e-06
4.01971364548422e-06
3.08311134807232e-05
3.68210545133839e-05
1.3281161149644e-05
-1.74706439124969e-06
2.28125587690796e-05
3.36852211433982e-05
2.33224705422448e-05
2.00154867426298e-05
1.57475510131594e-05
1.38568575023286e-05
2.61655379177056e-05
-5.29666072905389e-06
2.01664576048498e-05
3.64024861013473e-05
3.99388416339496e-05
4.68194420691925e-05
3.9000318526676e-05
3.41271251453675e-05
3.42088140246612e-05
4.2668762841458e-05
-1.47167697065609e-07
1.85230121157607e-05
4.63162564442826e-06
9.16689412815707e-06
2.23316905009923e-05
1.89355028320783e-05
4.62261293932202e-05
1.75610506554162e-05
1.19839568908364e-05
4.39416971241142e-05
2.69264314377328e-05
2.37340828333825e-05
-1.99886828063685e-07
3.70735049111187e-05
3.38105852384178e-05
3.95168159693605e-05
2.93521778922351e-05
1.79664688553819e-05
-1.72459990449473e-06
1.5492495884587e-05
1.88402310857569e-06
1.24512705827594e-05
-1.09500690603569e-05
2.79505189646196e-05
2.24250407226393e-05
2.60790671493552e-05
-1.02124912710833e-05
2.94501170335951e-05
1.57170079264208e-05
4.37711752964122e-05
2.70563944838778e-05
2.74047353781455e-05
3.19995981099181e-05
2.88204659823294e-05
1.07856934703645e-05
7.02322338873751e-06
2.67525777448133e-06
7.68729841976289e-06
1.32547106497612e-05
3.32346515711117e-05
4.48522388997829e-05
4.05923141882736e-05
2.82330401492979e-05
2.965736990074e-05
2.55226623959327e-05
9.9753229920198e-06
4.70947363883094e-05
4.99488067533754e-05
3.95742447422302e-05
1.84624013821123e-05
2.31890705531789e-05
3.14639162194136e-05
2.25742599261344e-05
3.20820064753846e-05
3.20691078601231e-05
4.43069365861577e-05
1.7687834998966e-05
1.46177624386807e-05
3.98368899309662e-05
1.04279381600159e-05
1.2357890005373e-05
2.20483708505547e-05
2.52470540060834e-05
2.25766242017737e-05
1.30606458749868e-06
1.69876382024615e-05
9.20049662781599e-06
4.21855310906284e-06
-9.65331952749628e-06
2.28363975923562e-05
1.89966643985024e-05
2.17991961513931e-05
3.73845228076857e-05
2.02718694867525e-06
4.53341472952482e-05
-2.02602613564729e-06
4.27814470073293e-05
-3.13931383282243e-05
1.6122599692917e-05
3.99213469093998e-05
1.49394834876268e-05
2.28716823738962e-05
9.97370077529655e-06
2.61865846978636e-05
1.66174686407232e-05
6.55878480004282e-06
3.04088536052825e-06
3.85233830914316e-05
1.28607379422681e-06
4.48415542901667e-05
2.62953371571668e-05
4.20196299539417e-05
3.97474756990774e-05
2.95193063941163e-05
1.87554371583514e-05
2.46202530430915e-05
3.93974766351223e-05
3.28254450001346e-05
1.19093017389863e-05
1.94212915573903e-05
4.15185555642742e-05
6.24724130284908e-05
3.51819216662185e-05
3.30137671983069e-05
2.93069867093025e-05
2.44719271899456e-06
3.80240784423566e-05
4.0858711547213e-05
2.39538571733681e-05
3.28579577397359e-05
1.16326335682781e-05
1.43429449419569e-05
3.92100767441151e-05
2.01197995261054e-05
2.09886946599197e-05
1.35058278978932e-05
1.87929539915743e-05
1.49128955798263e-05
1.38601621997764e-05
1.22322850277397e-06
1.97623466026786e-05
1.77980955312434e-05
-7.93417896343634e-06
2.91785032940259e-05
-2.26065616290509e-06
3.31858947069016e-05
1.39389272375454e-05
1.6766486929706e-05
3.26018127553969e-05
9.51142063654916e-06
-6.10370682807718e-06
2.82162627296532e-05
2.98684686273852e-05
1.6069147080385e-05
2.11309434948761e-05
2.49581069814314e-05
3.74980294265712e-05
4.87128193884063e-05
9.29768204753449e-07
-7.89944468984187e-07
4.17454253781576e-05
2.90287533595473e-05
3.38338152941067e-05
4.87913098011416e-05
2.01458678011618e-05
5.95005713666484e-05
3.60793673796545e-05
5.80217469967459e-05
3.61727140799815e-05
2.42591789906174e-05
4.10367443375219e-05
6.39110373667011e-05
1.66123946747253e-05
3.43454338016634e-05
2.69884747964049e-05
4.13526846439131e-05
6.68556291661076e-05
1.57361791693446e-05
9.14898808891965e-06
-1.54552365146628e-05
2.57933400913537e-05
1.4196280867835e-05
3.91616587284476e-05
1.66118596018417e-05
3.86074589005175e-05
3.08241540025464e-05
3.23225022010517e-05
1.01183283453496e-06
-1.54895508365923e-06
3.67319306041484e-06
2.34782019859952e-05
3.31124334751856e-05
2.16959196923408e-05
2.07083544152811e-05
-1.71374606841947e-06
2.17766747345504e-05
1.43634767009151e-05
1.8727768730539e-05
3.60371471171028e-05
5.05598946874699e-06
3.26122470769651e-05
1.99855658380171e-05
2.90595306417325e-05
2.78386188031543e-05
4.12312585382685e-05
1.28451303837995e-05
2.13014937981033e-05
2.40589794301625e-05
1.02844225600326e-05
2.53175844591365e-05
6.90777162047989e-06
3.85247488974088e-05
2.82120362709621e-05
4.46558073632507e-05
4.20493035615058e-05
5.40099954913044e-05
4.74260167659127e-05
6.38144773486088e-05
1.32444929858207e-05
5.45170395193549e-05
2.39828280729325e-05
4.12264022985432e-05
4.5603171995514e-05
1.33141456578249e-05
3.29069925634618e-05
2.2402707169389e-05
-4.15323087275922e-06
2.80827203495187e-06
3.80158781626136e-05
1.28450542619076e-05
3.08545515867689e-05
1.28457954622801e-05
3.32975049214723e-06
1.2465199964532e-05
-1.85452755464492e-06
2.86782316206414e-05
2.71249571620234e-05
4.07831137867115e-06
9.15841455713214e-06
1.5309931642112e-05
3.24585955865717e-05
1.24140066338084e-05
1.37333918761075e-05
2.76781659444589e-05
3.02062780116305e-05
8.76272718148036e-06
6.16923202124265e-05
2.80344000089736e-05
1.88015550890476e-05
2.80275110991592e-05
3.42748616052856e-05
1.87948656125417e-05
1.78432278547137e-05
3.09706763652834e-05
2.85908269664223e-05
3.07111682996455e-05
2.41425582558083e-05
5.22373457482825e-05
3.5029575699374e-05
5.88864992113786e-05
2.22534999407077e-05
4.58182702588621e-05
4.99903352960193e-05
5.63038914515079e-05
4.48994426035515e-05
-2.55207214381462e-06
4.5457974911977e-05
6.85186518615623e-06
3.12448998436825e-05
2.71858932151182e-05
3.93232883254018e-05
2.47620744481969e-05
3.87598815818011e-06
3.63513064941254e-05
3.72222339130486e-05
1.46828538303999e-05
1.378626049765e-05
-4.56602143693954e-06
1.60304358553217e-05
1.97418645159058e-05
1.01367037959348e-05
1.6145618850865e-05
-5.8460739884766e-06
2.61800703536342e-05
1.89686840044979e-05
2.4793634392274e-05
3.47081858616015e-06
1.50738599094251e-05
4.41918047047533e-06
5.95303347331874e-06
3.7670430411014e-05
5.72501034154641e-05
2.12279057520557e-05
4.48491588621617e-05
4.14412957233516e-05
9.45981560514886e-06
7.94911274837616e-06
1.15116590764558e-05
3.96949990014358e-05
1.06513010896164e-05
2.10048646903807e-05
9.77356433693635e-06
4.06369188364429e-05
2.10934934545809e-05
3.53289030822526e-05
2.03481297623787e-05
4.46081471192095e-05
4.00896273180308e-05
2.06102307503511e-05
3.62574390937707e-05
2.07772815862091e-05
4.16922530383153e-05
2.21736804536153e-05
4.16789833622322e-05
4.3138764002841e-05
2.86439538414786e-05
2.31683906170165e-05
2.20217275697435e-05
1.67434311049624e-05
3.12908910201512e-05
1.45676537530076e-05
2.69349705000408e-05
2.82631787145066e-05
3.92227700612036e-05
1.9694615801566e-05
3.88299686949246e-05
1.60204097449365e-05
4.68382734840724e-05
4.25480543113156e-05
2.15746004535705e-05
3.61413870642835e-05
1.29841567784104e-05
1.44810021487329e-05
1.48450244067203e-05
4.40662045715163e-05
2.42622626772635e-05
4.12570269126831e-05
2.4468088157674e-05
1.1202634869108e-06
2.5871877391318e-05
2.06344662352131e-05
2.1455451057646e-05
3.35703525597696e-05
2.07072635385821e-05
1.07761459544595e-05
3.16638892269101e-05
4.39249528131487e-06
3.78673810454517e-05
1.74942972999418e-05
1.96289898325733e-05
2.14114416342637e-05
5.74918918568526e-06
1.31925572996102e-05
3.16210651737349e-05
3.28148662262158e-05
8.13737250168918e-06
3.43637853101901e-05
8.31939684761867e-06
3.26990755741768e-05
3.95369381833718e-05
1.03179164112598e-05
4.42301670984428e-05
3.96608320287981e-05
4.0346564486585e-05
8.50890202173336e-06
2.07590253985354e-05
1.67735267327707e-05
6.64722894848005e-05
3.61756653984155e-05
1.87703753903986e-05
2.78557594150117e-05
2.48835832922328e-05
4.0422391853399e-05
2.40973051584227e-05
5.11102295363529e-06
3.18655770461397e-05
4.54475892026636e-05
1.48152025489879e-05
4.93547538886553e-05
7.89002732290712e-06
3.09127402930452e-05
3.23499809812064e-05
3.71827096326497e-05
5.12922088361761e-06
4.73529254716201e-05
4.1198954281516e-06
3.75654029453884e-05
2.39962434919375e-05
2.13144560006844e-05
2.94705820175959e-05
2.3406275066643e-05
-2.9925780586195e-06
-5.16764880709603e-06
-1.28020120086501e-05
3.18926247999741e-05
1.86548937571683e-05
1.44997525426673e-05
3.515506632458e-05
2.78920088468713e-06
1.63415620135254e-05
4.48322075419455e-05
5.67343718598765e-06
5.28030849470205e-05
2.06248706181613e-05
3.36922967361945e-05
5.81863776728836e-05
2.245727655982e-05
3.06330389092188e-05
2.00809561397498e-05
3.93802626613309e-05
3.32352714122761e-05
4.21937147796113e-05
3.90305072542232e-05
6.24709233192256e-05
3.49645255361526e-05
6.59514805538684e-05
5.00580098524511e-05
5.86822572152897e-05
4.33417420921613e-05
5.43094411134822e-05
2.23016952133958e-05
2.57041938852003e-05
3.96385633024405e-05
1.6531087267286e-05
-8.97602604613304e-06
-3.17782961281024e-06
1.12433441867849e-06
1.99907953719597e-06
2.631697913822e-05
1.47734943579578e-05
1.82704553757295e-05
1.29596219461615e-05
2.03328807379526e-05
5.72989618895879e-06
-7.92166972245767e-06
-5.53581060538977e-06
4.88432319826943e-07
3.19457635751364e-05
1.58342306399153e-05
7.04337028424934e-06
2.68567699888984e-05
2.2259442701765e-05
2.15137820447983e-05
2.29925183307606e-05
2.13252455189033e-05
9.796249429788e-06
1.83861815200979e-05
3.38287838433078e-05
2.48260956621658e-05
3.32092796139487e-05
5.20741770786269e-06
2.21785242693033e-05
4.43423262202944e-06
3.78754677337741e-05
4.15874569193666e-05
3.47818505695007e-05
1.8176135956356e-05
4.00650695496631e-05
2.88375833737881e-06
5.12102427184008e-05
1.74236785621523e-05
3.61246411119874e-05
5.02662457985012e-05
5.73790069188163e-05
1.96870792476725e-05
1.43775703381665e-05
4.78442273318364e-05
2.36307426947066e-05
3.7525463727659e-05
3.45178117999243e-05
3.48538330624132e-06
2.34802997463384e-05
2.41244617597789e-05
2.05872045388709e-05
2.08348238000529e-05
2.21765368828939e-05
4.45904127014868e-05
4.68736765962384e-05
3.25761855195697e-05
2.26980072868325e-05
7.11313440218155e-06
8.07770126259207e-06
4.80865231542904e-05
1.04355846510078e-05
6.82071189346429e-06
5.42631438933809e-06
2.40914203480987e-05
2.38120856243418e-05
1.20983947606182e-05
2.77448902358361e-05
5.25847463943064e-06
2.89385760957318e-05
4.33614501077971e-05
3.28648564532256e-05
4.50180191590563e-05
2.8673710786427e-05
1.47277156252166e-05
3.88824766803882e-05
6.04672978863922e-06
2.13298348485603e-05
3.72415516537823e-05
2.54993950778176e-05
3.75179165359907e-05
3.43934897912561e-05
1.72369390642046e-05
2.76268604079691e-05
2.01051475068285e-05
3.91921930951407e-05
2.92369464133743e-05
3.49096733211397e-05
4.13925664719521e-05
4.05827243368349e-05
9.84073954078619e-06
1.3106394208728e-05
5.47113440941899e-05
3.27952150202903e-05
3.80932683061532e-05
5.3130006964849e-05
6.90987369206843e-06
2.44290966319785e-06
3.61013264980523e-05
3.26978928579117e-05
1.10132632429898e-05
4.24714280570032e-06
1.69913843015706e-05
1.93730500840186e-05
1.64441578635864e-05
1.95313563957243e-05
2.7196736776954e-05
2.97520843838236e-05
6.86944071117501e-06
-7.14571218055631e-06
2.83437053270738e-05
3.60765259236051e-06
8.83919049673277e-06
4.25584914999726e-05
3.53913565843955e-05
2.38292701833536e-05
3.82748430540811e-05
4.12724894371501e-05
1.34422406579059e-05
1.93614516867032e-05
2.34190972480752e-05
2.68244310515229e-05
3.57472312005696e-05
2.92413170278121e-05
2.21617339307234e-05
3.88291429508718e-05
2.26847625797223e-05
1.66636319203853e-05
-1.2256773239177e-05
1.20651681268918e-05
4.86583988879582e-05
2.89641044438362e-05
4.13070204020176e-05
3.24899491017835e-05
5.0738308137899e-05
2.59037653244432e-06
4.4625024467161e-05
-3.53597203924457e-06
4.58565220240119e-05
2.79534749732116e-05
2.04865657589337e-05
2.45292323296148e-05
1.90757369384874e-05
4.02285064894562e-05
4.34647295539447e-05
3.57650693818959e-06
3.94055138288928e-05
3.70508843171945e-05
5.7164939235277e-08
1.00799889382743e-05
2.01368498125161e-05
3.4805974854166e-05
2.85580130757324e-05
3.96612774359519e-05
1.59956565055812e-05
2.30369096807823e-05
2.15687128580576e-05
2.25338542810793e-05
2.99319361636094e-05
2.42576823950543e-05
-3.0960033106824e-07
-1.00294111508895e-06
4.95350642006957e-06
1.40437120901082e-05
4.98719673701872e-05
1.15413043146722e-05
1.4693079816197e-05
2.11189582586384e-05
-2.43667941193433e-06
6.71367838055392e-06
3.14216942392677e-05
3.83456851409332e-05
9.46072463209688e-06
3.01528175819229e-05
3.70830840683436e-05
1.7863713623049e-05
5.40792328952611e-05
1.33988100488845e-05
4.28473026336671e-05
2.76843901605345e-05
4.38566560985589e-05
-1.51982431854634e-05
3.39118439010017e-05
2.9272082983333e-05
2.68771558412689e-05
6.41962004725249e-06
2.98641338944016e-05
4.64854905121694e-05
1.35455182737871e-05
2.048008313272e-05
1.9721445345388e-05
5.52072370829267e-05
2.6136062790545e-05
1.67557732369143e-05
2.17391515711302e-05
8.32736154669524e-06
3.28676249916545e-05
3.01585502429018e-06
2.64160405006668e-05
5.84914305792106e-06
3.82513741297293e-05
4.27667852228148e-05
-1.13804425563844e-06
3.26914311476079e-06
3.01697879243032e-05
-7.45892356122752e-06
9.10834231705926e-06
7.67065275265644e-06
4.34060307174737e-06
4.10597671506943e-05
2.95103605676246e-05
1.51081538000586e-05
7.64264486676638e-06
2.63366496603499e-05
2.43826434092965e-05
1.01264521937482e-05
3.15259997707679e-05
3.68051868837193e-05
9.55070864644457e-06
3.23743782230392e-05
4.21261102756356e-05
2.63442670454334e-05
6.08241949963799e-08
1.31563790962886e-05
4.12506038251305e-05
3.90929264621697e-05
2.7823817534773e-05
3.94907135651181e-05
2.6630364192818e-05
3.79220295226474e-05
3.29638694900772e-05
3.78031885839763e-05
1.43439458313216e-05
3.05739109871754e-05
2.60393604550104e-05
8.18036446587798e-06
3.13287059325029e-05
2.87362427347368e-05
2.52163561611499e-05
9.90967814877333e-06
1.20934916148078e-05
1.1382901977487e-05
3.05821732752655e-05
1.72583677502962e-05
4.37614976016177e-05
-1.65472106141255e-07
3.27129673035818e-05
2.75165048657858e-05
1.85977817486096e-05
-5.69277633626737e-06
4.36578971017177e-05
7.78908433360841e-06
-8.28606232552115e-06
3.28177266826881e-05
1.68419189499925e-05
3.42488148841621e-05
2.92079469349812e-05
3.48797713661666e-05
3.06530430880874e-05
2.49842446216805e-05
3.58123199952883e-05
1.80526257379568e-05
4.84476831861372e-05
2.48068662662792e-05
4.50504031233149e-05
3.48272776496166e-05
2.92808134482589e-05
4.54062551206007e-05
1.00637486377852e-05
4.09254555382946e-05
3.33804877826193e-05
5.5704677928226e-05
2.85627506057096e-05
2.42389059570253e-05
1.93967777490555e-05
3.41557656012643e-05
3.72622569430364e-05
2.76710897493261e-05
3.43554336738931e-05
2.30809580229294e-05
2.97029768538347e-05
6.35341885797691e-07
5.37034640846799e-05
3.34258617410085e-05
9.98173793148112e-06
1.42208185605586e-05
3.47133164588882e-05
1.21955011647557e-05
2.31381942201832e-05
2.29855888417209e-05
3.10757494808544e-05
8.38906221043222e-06
1.05898019012452e-05
2.66488768354244e-05
2.89967528186069e-05
3.15879638091632e-05
2.5201726153372e-05
4.37933757619866e-06
1.57124153727847e-05
2.87426429622516e-05
1.97282484798605e-05
2.42473314291736e-05
4.70091374173587e-05
2.93698491950462e-05
3.13879939074485e-05
2.20121277100502e-05
1.76077079749104e-05
5.82532643720708e-06
2.72097210056455e-05
4.15443147164203e-05
4.95952706086472e-05
1.80670923864579e-05
4.44532265838651e-05
3.33671127047012e-05
3.52259407255447e-05
2.60856614088454e-05
2.90441599078559e-05
2.76040216234998e-05
1.92372706583748e-05
2.94206279938166e-05
1.26883945473299e-05
2.1973456692163e-05
2.11329484955213e-05
8.48045031840961e-06
3.1286971881588e-05
2.30711962654555e-05
6.06532098208891e-06
4.64061996221328e-05
-3.03463418832285e-06
2.67460094986578e-05
3.82533260671399e-05
2.03964668296645e-05
7.58098508615014e-07
1.18488954586256e-05
3.08816999399139e-05
4.31076434928969e-06
1.46678069204329e-05
2.96442820052577e-05
2.61512362672322e-05
-1.1055981485044e-05
2.02110937747081e-05
3.74508019249958e-05
5.5374913216335e-05
4.19577300496588e-05
2.12636848100526e-05
3.9159890762285e-06
1.03151991314102e-05
9.23321773488803e-06
7.25927172601057e-06
1.00086334375863e-05
4.01404453268026e-05
3.77660400688685e-05
1.62788790603167e-05
2.90045930371842e-05
2.88559191957463e-05
3.34776817742079e-05
3.72402921073301e-05
2.96217831407238e-05
3.50601740856025e-05
1.43961945337529e-05
2.34539633554521e-05
2.42898672699046e-05
3.66842133624127e-05
-1.03918308015374e-06
-6.66386241398242e-06
5.87871409649349e-05
2.99779888432467e-05
1.52225158028208e-05
2.14423607232433e-05
-3.73340117006151e-06
4.66337390148749e-05
2.72387766388167e-05
3.46207932966224e-05
2.9328674313963e-05
3.97520126376928e-05
3.12204871484721e-05
5.98172625757347e-05
1.27146988884534e-05
3.31248685699008e-05
1.8365833066109e-05
3.45746009900577e-05
3.17562678804131e-05
2.59169601119452e-05
4.92425063901359e-05
2.11859857344333e-05
6.85772415863744e-07
1.48317625233695e-05
2.24234247191365e-05
4.41561136787428e-05
4.38706938814111e-05
2.8913176189138e-05
3.41081574626557e-05
5.40177355036581e-05
2.63190444221656e-05
9.09330545970514e-06
2.00313606838608e-05
-5.23815067709226e-06
4.04537697053991e-05
2.79646665421166e-05
2.35759429126468e-05
3.41790880024455e-05
1.65012022109139e-05
1.45030484635495e-05
1.45518313847772e-05
4.10125494364586e-05
1.74562536664051e-05
-1.28866110048839e-06
3.23324635848121e-05
1.34772600768695e-05
3.42007912952032e-05
2.59040477992263e-05
2.79479242087638e-05
1.71685287646977e-05
1.24437577563166e-05
3.31619372775999e-05
2.86384119632639e-05
2.54366353134789e-05
1.63384720543682e-05
3.2599257469396e-05
3.16970902638653e-05
1.04168734000481e-05
1.56314729042973e-05
2.77061848538039e-05
2.82891795707071e-05
3.31696132874771e-05
4.94403213266268e-05
2.77036681523723e-05
2.94825820343797e-05
4.163664975718e-05
3.30863555100297e-05
1.99166081579809e-05
2.52937820418079e-05
4.37244476993266e-05
2.0688396067829e-05
2.09346586419502e-05
2.19825209164314e-05
5.76616434892138e-05
1.28588597980368e-05
4.10882973336141e-05
4.57661966963022e-05
3.98476186370273e-05
1.00655291041508e-05
-1.13298991503857e-06
-5.20002215013068e-06
1.56193254441472e-05
1.04774538499086e-05
3.04416272485844e-05
-9.43099115518957e-06
1.33630429433089e-05
4.27220438420289e-05
3.74956929682307e-06
2.36584230252467e-05
1.04068284885273e-06
2.15880360918723e-05
1.8179647185503e-05
3.5209446858828e-05
3.30718188439835e-05
4.61959897099708e-05
3.55630396322535e-05
2.15165811941441e-05
3.87425573828456e-05
4.51360022204222e-06
-2.58749824405395e-06
5.22980407961786e-05
2.69882533647842e-05
4.65661315130996e-05
4.83106088482502e-06
2.27206547785242e-05
4.63288406297864e-05
1.58186070625583e-05
5.50124545011415e-05
2.77239092182719e-05
2.84583332709645e-05
2.70923841176856e-05
1.99045078115868e-05
2.1355504779155e-05
2.72271733797757e-05
1.95942020840733e-05
1.8824066398834e-05
3.08568501873234e-05
3.33538349217287e-05
4.46660104308965e-05
9.32216080591428e-06
2.31417902913855e-05
9.19358063685501e-06
4.13667166561613e-06
2.75036300791943e-05
1.40908603809232e-05
4.32144187971996e-05
1.319454548231e-05
8.05039720982434e-06
1.95776471043445e-05
1.59570972502877e-05
1.04799462285763e-05
3.47370647206031e-05
3.86545222630817e-05
4.23591176965457e-05
2.48592848253796e-05
4.37517989792534e-05
3.3473947551153e-05
1.70554832298831e-05
5.4889102468451e-06
2.48289593965071e-05
3.46476342157907e-05
3.62155929933714e-05
-4.10421246056047e-07
3.25980367317792e-05
3.86937696955892e-05
1.09374950612631e-05
5.19374794380778e-05
3.07312531225017e-05
2.0380248418612e-05
1.63489194337008e-05
6.06535197020111e-06
4.67131558654288e-05
1.89609250587126e-05
1.25333478918197e-05
2.06046770131414e-05
-7.89292250226268e-06
1.07095959415305e-05
1.41111297655309e-06
4.44838142897696e-05
-1.58470581689438e-05
8.77636227743313e-06
2.45927652446786e-06
8.13999960091619e-06
1.01853557560772e-05
4.76195617535282e-06
-1.62029420833042e-06
2.05730894264554e-05
2.33122523268993e-05
3.26401544116414e-05
2.40243617711124e-05
1.64604190982375e-05
3.9312310295957e-06
6.4519210956715e-06
2.50096182059447e-05
-8.11473437787838e-06
4.95792201006595e-06
2.50368731859324e-05
3.37610415140378e-05
3.5921063983713e-05
3.08205476647261e-05
1.67146670857835e-06
2.34789461228836e-05
4.24192572583281e-05
3.24658311173938e-05
2.82184900609585e-05
2.5317394505157e-05
3.24881525246884e-05
1.6264646968398e-05
2.90412255906977e-05
2.03685975478711e-05
4.40862495451893e-05
4.07872207139123e-05
4.21507594460218e-05
4.67540304694071e-05
2.87256063424686e-05
2.80753185037432e-06
2.79976111210064e-05
6.45551071547913e-07
1.25944793533714e-05
4.45128265962325e-05
2.55637550166124e-06
7.5264022920952e-06
2.58403816513816e-05
1.41965332837069e-05
3.64959459721098e-05
5.07990113277887e-05
7.03697602730705e-06
3.64388430291729e-05
3.01633461149759e-05
2.08592051219678e-05
3.0584231556173e-05
6.40592512462365e-06
-3.36511129572443e-06
2.23531369650557e-05
4.59115604603373e-05
2.28351329669275e-05
1.39010890226817e-05
2.89092090096685e-06
3.45920540486051e-05
3.70191960178838e-06
3.38067896147042e-05
1.86785140307205e-05
3.48231079659914e-05
2.59184970266184e-05
4.26746953080374e-05
3.83925378491917e-05
3.76138114713747e-05
3.07323472604215e-05
2.84454026458595e-05
4.02012805365461e-05
9.77065067904655e-06
3.01795089762809e-05
4.57034909744361e-05
1.58187802276498e-05
6.18175013462271e-05
1.88163890925768e-05
2.15652534380006e-05
5.17840352249544e-05
1.98093969696897e-05
5.93436258826916e-05
1.76615181920391e-05
2.03086776816143e-05
2.49795707542255e-05
1.98346869032341e-05
2.26414033110154e-05
2.6627632432948e-05
3.67707452151128e-05
3.84020107322902e-05
2.20131202227965e-05
-6.4210297426058e-06
2.40216168486569e-05
2.15048845467262e-05
1.89586497062626e-05
4.35953457257255e-05
1.44060070037013e-05
2.65926072719951e-05
3.55907406196602e-05
3.01875387743839e-05
8.72309567007617e-06
1.07416072097972e-05
4.01652662656528e-06
-6.76762122188219e-06
2.92112799700402e-05
2.08522555203798e-05
9.62883667450112e-06
1.07704416830202e-05
1.14914108678555e-05
3.25834473377085e-05
1.3873772304072e-05
1.98634000426083e-05
1.7844039398877e-05
3.18620146062243e-05
1.9569092559313e-06
2.24084699066889e-05
6.4594214098354e-05
7.79248544239641e-06
3.35157583263503e-05
3.34629784601665e-05
3.39408704961948e-05
9.37023991033606e-06
3.50560752948945e-05
1.98906490033915e-05
1.91316369868193e-05
4.22242016770388e-05
3.53670822515293e-05
2.21094305886717e-05
2.29246844395697e-05
2.32183226086537e-05
1.73710893577762e-05
2.77301195119777e-05
4.92411978453282e-05
2.23055805706888e-05
4.23798386803967e-05
2.35160682463137e-05
3.18017744103018e-05
2.14945131040671e-05
9.11925150680308e-06
2.30242925529307e-05
2.63375404315942e-05
1.60757253585214e-05
1.00088398449308e-05
-2.43560975606353e-06
6.13659999429842e-06
1.58778664669811e-05
1.13128877281362e-05
1.47753215031755e-05
4.0517480510034e-05
2.43466121525837e-05
1.96162845633471e-05
1.43245352931926e-05
1.74815031468239e-05
3.7497601146159e-05
2.7355442666153e-05
1.16166969181747e-05
5.31567512853971e-06
2.22344603973773e-05
3.40047693834927e-05
4.82681582759792e-05
2.95190746845137e-05
2.77606570072261e-05
4.66913067942634e-05
5.31676108990131e-05
2.74846417868203e-05
2.16502335020615e-05
2.44240097189667e-05
1.55385155327887e-05
3.55051749144211e-05
1.88624161784706e-05
-3.70845099883995e-06
8.59020227168346e-06
2.48573632333541e-05
3.21765927613631e-05
1.40537570193271e-05
1.67220436896298e-05
8.12197021469088e-06
3.35141412373895e-05
3.78184069067281e-05
3.98319093295709e-05
1.71369322873208e-05
3.1987586081718e-05
1.54583897612165e-05
1.5869254824364e-06
-4.74940185379193e-06
1.85556484471962e-05
1.95447015756675e-05
2.433988100123e-05
3.514072463515e-05
1.20909355332046e-05
1.19030636662319e-05
4.03142325596764e-06
3.38824675154051e-05
1.63134054657872e-05
2.02052461576118e-05
7.85253035358931e-05
2.18201960695388e-05
1.90955013232401e-05
3.57439998252518e-05
1.47023592914841e-05
3.98261420765687e-05
8.40723953615507e-06
2.69745312931791e-06
1.63501468136926e-06
2.10114814694412e-05
3.09769574839597e-05
3.2603230091562e-05
3.23577925181185e-05
2.84257154648671e-05
3.54420279695754e-05
3.6693636587025e-05
3.74501530399734e-05
2.30992308793644e-05
5.80144892407146e-05
2.16397188827405e-05
2.12400630175745e-05
5.18334544324697e-05
3.30024337834632e-05
2.50367619808986e-05
3.34146657346199e-05
2.06599694329375e-05
2.97961525852538e-05
5.37405638478433e-05
3.81326443809611e-05
9.80749806858855e-07
1.94724819325199e-05
-3.50922863375459e-07
1.03796833943695e-05
3.03904485459606e-05
8.7527036945168e-06
1.82508625016739e-05
1.42337214447656e-05
2.20976929921328e-05
1.49216457199798e-05
1.36231193611104e-05
2.31197231724375e-05
4.27160774170411e-05
1.44358931194114e-05
5.46295897758499e-05
1.26540367160471e-06
1.13377183538272e-05
1.46837184895495e-05
1.78395180557795e-05
3.95745095296293e-05
-9.02708350307625e-06
1.1376715528467e-06
4.70002919493892e-05
1.87992143934933e-05
2.34659736810429e-05
4.54110293058676e-06
3.61291288200234e-05
3.08400274192279e-05
3.56964318676758e-05
5.17321372885559e-05
2.49414044494186e-05
3.68889254980225e-05
3.50227948270734e-05
2.89247792631723e-05
1.43384775903138e-05
3.29544460233564e-06
-2.46294943507006e-06
2.49960833842745e-05
2.56745074399766e-05
1.24272185107194e-05
3.23437578657257e-05
2.47921848580425e-05
2.30039397140125e-05
1.38946815230701e-05
3.46044848417889e-05
1.46808730132931e-05
5.85869038539939e-05
2.94525961375871e-05
9.11085771129077e-06
4.66843101734602e-05
3.09240672656642e-05
2.6364452593679e-05
5.2818807182616e-05
2.98609991053203e-05
5.27286113537011e-05
2.18959345198022e-05
2.06055297100573e-05
1.4631523444413e-05
2.17949532615096e-05
1.99677868323355e-05
3.28610279114166e-05
2.29231270449805e-05
1.57736568952902e-05
4.26921042562186e-05
4.17631611977671e-05
1.695976820796e-05
3.92923100719743e-05
-6.60160398928277e-06
1.60445867805102e-05
2.44191370360178e-05
3.88109197047762e-05
1.97686429046366e-05
3.94978593638718e-06
2.46021052360412e-05
6.77699259764241e-06
2.61396129179158e-05
2.59277557788718e-05
7.15041906397064e-06
3.71311933102357e-06
5.16983595456654e-05
9.12661273792356e-06
3.25576537857691e-05
1.54300009990912e-05
3.7512792431083e-05
3.15064410883809e-05
2.8604206156894e-05
3.4408369619647e-05
1.57596610269512e-05
4.49503805455995e-06
2.13776336092627e-05
3.05986987420592e-05
6.03628389699459e-06
3.36303802655683e-05
1.81041858561089e-05
4.18017112584799e-05
3.72417205194906e-05
1.73629202858732e-05
1.88615096891707e-05
5.38713022376087e-05
5.02080262425938e-05
2.46843095852025e-05
3.27974713466835e-05
5.14494563768272e-05
2.08186702155359e-05
2.92243917676041e-05
3.03277402593506e-05
5.76278619030808e-05
4.39397784049399e-05
1.25919191057675e-05
2.29971605325722e-05
5.96075359529406e-05
1.78533358795429e-05
8.24879233978618e-06
1.77840790967454e-05
2.47995101162185e-05
2.32234916925416e-05
9.55904149366293e-06
3.67267268601388e-05
1.97116943849016e-05
2.94498492475843e-05
2.82564858590666e-05
1.60295331672807e-05
4.71845366741057e-05
4.0562077369311e-06
1.31223554259772e-05
5.89767088152869e-06
3.40322831317458e-05
3.00092462691228e-05
3.94626727478067e-05
2.84637781448412e-05
5.05820361406663e-05
-2.39454250318237e-06
2.70577868009989e-05
3.50049027459855e-05
-3.54004822576388e-06
2.95181596998565e-05
6.05169881085351e-06
8.85466845755871e-06
3.49885116389166e-05
-1.46464401868667e-06
2.2176591508232e-05
1.95533478053383e-05
3.22999365089285e-05
3.13339839985104e-05
2.68807608975848e-05
2.29224357921817e-05
4.72091564093625e-05
2.22754680865495e-06
3.12772975317331e-05
1.13695077304155e-05
2.59446140630494e-05
4.27483254252686e-05
2.50080866965013e-05
1.28350043868516e-05
4.47896842604306e-05
2.09964825444314e-05
-5.05258683276492e-06
2.291109066913e-05
2.39830370000807e-05
9.97403819662853e-06
5.83875639293825e-05
3.10272483580556e-05
1.65495843445714e-05
3.13765728456974e-05
2.23668525477195e-05
1.51214812472343e-05
2.47059945512866e-05
3.45269140418798e-05
3.62864587504254e-05
-6.86479226499979e-06
2.11729856719321e-05
4.10062577947543e-05
1.69485068613866e-05
-6.48976180793013e-06
1.5698806954418e-05
2.14139102778617e-05
1.93617015680678e-05
8.56600156899431e-06
5.80841871896285e-06
4.88329214457894e-05
3.49355869013576e-05
1.97775283853744e-05
2.83766038715611e-06
1.81411227877349e-05
4.34478283547252e-05
1.82598688332395e-05
9.9487159612475e-06
1.35329419339781e-05
3.01739981821866e-05
3.26517822314132e-05
3.1265987953596e-05
1.18695553373874e-05
1.91532299585049e-05
3.20221863328655e-05
1.81389447791465e-05
1.77492555279484e-05
4.40866588201196e-05
4.0096512025393e-05
4.44443005193791e-05
5.21966341309509e-05
3.16635847497513e-05
2.51389942256855e-05
3.86439921759224e-05
2.54025595677845e-05
3.23894414812684e-05
7.2396233281866e-06
6.03364943760985e-05
9.66074019724899e-06
4.44458334393703e-05
2.54350159313583e-05
4.57442686191652e-05
2.86780175151217e-05
1.37536968068611e-05
4.79059413876918e-05
6.77394530325303e-06
3.0938831780233e-05
1.7892337122675e-05
3.27865478255114e-05
1.16839541406193e-05
9.97694339587429e-06
3.4098317919976e-07
2.66701327019441e-05
-8.40099491029194e-06
1.30578044570049e-05
1.5049800639589e-05
1.67963108276138e-05
-7.27683684029276e-07
2.81727463214944e-05
-1.94781532196784e-06
2.72909135378491e-05
-1.06057357618833e-05
2.12927541074355e-05
4.40396671603393e-05
4.66962354117006e-05
-8.43400327171372e-06
1.78059791766255e-05
1.47402234749443e-05
7.78288945267797e-06
2.62052471699966e-05
2.60192798305211e-05
4.27676727342575e-05
3.09417940864634e-05
4.40938609179704e-05
1.3087909875455e-05
2.13814499711718e-05
4.1654132373624e-06
1.24316979203108e-05
3.41439004315115e-05
4.59720765961983e-05
1.7426143719034e-05
3.67161980541198e-05
4.38406770890097e-05
2.84520120161658e-05
2.47192797680198e-05
9.78836744577309e-06
5.7107211537228e-06
3.88060419068315e-05
1.68316434513015e-05
3.92536997651045e-05
3.07959758096553e-05
1.51726261379603e-05
2.8465881873776e-05
4.06446171974572e-05
2.44500245793928e-05
4.03055449291266e-05
-1.08331299226308e-06
1.16939275909048e-05
7.92482468408764e-06
3.12286267832109e-05
2.67177723611357e-05
2.84118217771916e-05
1.00614770505614e-05
3.42794011109273e-06
3.11897002008547e-05
7.69959709282725e-06
7.36791075516273e-06
1.54544323617627e-05
2.92753637924314e-05
1.22309995350353e-05
1.70581924547187e-05
3.0151242240322e-05
7.23520264139073e-06
1.85776601550984e-05
2.17643039766136e-05
2.08771494420087e-05
1.14903196525264e-05
2.04109467791454e-05
1.61477966446034e-05
1.86340091146787e-05
3.34603181567032e-05
2.49207517327784e-05
2.61689979092117e-05
8.47386689127024e-06
3.75417219492424e-05
4.68797414551232e-05
1.28472928634284e-05
8.62211866844401e-06
1.95735869159141e-05
4.06375954876341e-05
5.76057345394687e-06
3.37786685894692e-05
2.53693622620952e-05
6.72013898719837e-06
-4.58208174101369e-06
1.21112353051141e-05
2.78970504267487e-05
3.76096508314295e-06
1.23020208705467e-05
2.09104978412463e-05
3.31328983543808e-06
1.60155914865731e-05
1.94888606245038e-05
1.20012954831897e-05
9.82730900105599e-06
3.41440734002413e-05
3.32222780658011e-05
3.20863332136325e-05
9.19036120315364e-06
1.8026964661255e-05
3.80003571509985e-05
2.78513712525943e-05
2.05970957467531e-05
2.47692475221807e-05
4.31558029481194e-05
3.9664453351929e-05
3.10487016788692e-05
2.02756385927869e-05
3.90812762943236e-05
3.25298848078171e-05
1.27271737164658e-07
3.21510793997224e-05
1.79039206464389e-05
4.13517815793837e-05
3.15142544533786e-05
2.75881311870575e-05
2.69693408734529e-05
1.0908499399481e-06
1.50515545031279e-05
2.44391164382818e-05
3.1602238964214e-05
-2.96229229504433e-06
4.26850267944267e-05
8.20315331450828e-06
3.70939360701464e-05
1.84093141049236e-05
3.22241606736034e-05
4.37782074872129e-05
1.84759991776441e-05
2.43945445324568e-05
2.9568063346177e-05
2.00154921534989e-05
1.74985650864146e-06
5.53195730212715e-06
1.34819327367217e-05
1.09432954597878e-05
1.09075616410461e-05
2.00722372417055e-05
3.20048046325348e-05
7.78712854985016e-06
1.75499171331992e-05
3.19729179384912e-05
-4.5023665768195e-06
3.80535869523203e-06
3.34093326490756e-05
1.96827885615892e-05
7.17368627027322e-06
2.8810577025769e-05
3.83100784670305e-05
2.31965694118202e-05
2.69654769226456e-05
2.77273018597371e-05
2.85230399942971e-05
2.68937059334402e-05
4.19237362137714e-05
4.33251138583031e-05
-3.31129001272101e-06
5.27519797092822e-05
2.73557890552535e-05
2.64066285659707e-05
3.82154673340357e-05
1.97503308230868e-05
-3.60793702873653e-06
4.30505052818713e-05
3.16841182964981e-05
5.19400302599321e-05
1.9834427337999e-05
3.44554402917943e-05
2.93130588858484e-05
2.05487167794331e-05
2.12076210750586e-05
1.75804876511773e-05
2.79414266152234e-05
3.22953011632275e-05
5.04392706183149e-05
1.56242348396364e-05
4.94020750147842e-05
7.80034798339785e-06
3.82570363312087e-05
1.83009931349487e-05
3.6602818897275e-05
1.38308501154607e-05
4.55081566543442e-05
7.24158284279869e-06
2.50548966997204e-06
1.56975935982011e-05
1.03646599438519e-05
1.41440879735263e-05
1.70839714317439e-05
-2.94911615524934e-06
-7.09235542324535e-06
1.83459670681317e-05
9.90429460321764e-06
3.88641363453354e-05
3.15946758202137e-05
2.85491827444078e-05
-5.4762526577365e-07
7.39539024795982e-06
4.5461002305813e-05
3.18685980143321e-05
3.63359857450638e-05
3.21378849962998e-05
1.3499516391703e-05
4.29984691278952e-05
2.13955351595359e-05
4.58471281295421e-05
3.47227707025051e-05
4.8770028913917e-05
1.2144753346583e-06
2.0730379324655e-05
2.62457605256251e-05
2.88190121977173e-05
5.02706469815418e-05
1.06825680142521e-05
6.09459006534897e-05
1.33714368324829e-05
1.57816178821328e-05
3.14244981947543e-05
1.46808558806551e-05
3.13431169491047e-05
3.03317861389027e-05
5.45781287973226e-06
2.70514646949511e-05
1.13655027273041e-05
8.76783365895007e-06
2.958715163429e-05
1.14844251357092e-05
4.64435756433608e-05
3.37039591489582e-07
3.18127516845153e-05
1.84084940069026e-05
2.22594541759844e-05
2.83088204309483e-05
2.84696769742961e-05
2.02211854068524e-05
2.27926270218873e-05
6.20880002519181e-05
2.11410890632542e-05
2.97028947644247e-05
4.34908484166479e-05
1.91831341153738e-05
-3.48497625012287e-06
2.36670051658139e-05
2.00065285764767e-05
1.85475861103302e-05
-2.44268932810778e-05
1.01923115414273e-05
3.76487080166046e-05
3.71835265687457e-05
2.81248605874689e-05
4.09000004209494e-06
4.28867552809518e-05
2.92624519870929e-05
1.69873627841225e-05
1.37147549749437e-05
2.25257037311775e-05
4.20223849872765e-06
2.05042285353051e-05
6.31832350080247e-05
2.9416751847311e-05
3.44612492099037e-05
5.05797006647403e-05
2.6662628316046e-05
3.62887612838579e-05
2.44741066460771e-05
3.13377917092013e-05
-1.87524852043632e-07
4.37295207250044e-05
3.99525735044479e-05
2.65053540364978e-05
2.3856702424213e-05
2.49456630629678e-05
1.09457944006764e-05
3.7562365789664e-05
3.93311510393013e-05
3.46603500156627e-05
4.05573938810338e-05
1.68158328520529e-05
2.06220905682614e-05
1.6950750713065e-05
1.64075539552071e-05
1.82704634508014e-05
4.0594239855635e-05
4.44802618422592e-05
2.23356401866404e-05
8.12586978839639e-06
-2.45253569478471e-06
5.01171195988164e-05
6.87646711861457e-06
-5.34073189082469e-06
1.96799023516959e-05
2.99972977608213e-05
2.79970547583906e-05
1.34153845493947e-05
2.26626873122264e-05
3.40495387824976e-05
8.52001783380527e-06
1.5822526547665e-05
1.82227383250993e-05
1.40865202906248e-05
3.85749748546194e-05
2.39426704895422e-05
1.49722774289023e-05
1.12414372971755e-05
2.98877759837789e-05
2.53808064475611e-05
7.33775523836515e-06
4.65013229516367e-05
6.17728480379479e-05
3.6167409136506e-05
4.50563842322637e-05
2.87327308182815e-05
1.22735511878983e-05
-4.57748563846137e-06
1.28888483717025e-05
4.99839222421679e-05
1.15206253221125e-05
4.5694993504908e-05
3.70027475752904e-05
4.04971130954182e-05
4.49003765942849e-05
4.16796771417928e-05
6.45302560012852e-06
3.4242322730877e-06
-1.0111390897393e-05
3.25631984731208e-05
4.14274915216231e-05
1.98204460206095e-05
2.48945354747545e-05
2.21976476373387e-05
3.19598055327385e-05
4.05189016353178e-05
3.10194646087055e-05
2.22094061149398e-05
1.34839667790704e-05
2.2116023053344e-05
2.09789941011792e-05
2.07157906972376e-05
1.45449873390875e-06
2.62023566600575e-05
4.58513509948661e-05
1.03592708041008e-05
2.3539207724929e-05
9.5074858949122e-06
3.54415314147588e-06
-3.69260772334827e-06
4.57200378223142e-05
2.25235347607646e-05
2.7224964747104e-05
3.06322394491555e-05
3.93797382942318e-05
-5.1469553235977e-06
3.536404692993e-05
1.11990908928152e-05
3.14140937200835e-05
1.40782605168331e-05
2.9004400268696e-05
1.34594370555985e-05
3.90399474253344e-05
3.00759478206508e-06
2.0761428532336e-05
2.03680820400447e-05
2.11636713831188e-05
5.32506512196365e-05
4.61105958253323e-05
2.16603035296746e-05
2.95420460992442e-05
5.99970011238948e-06
4.47038679639848e-05
4.65217813731693e-05
3.38347352867632e-05
2.66353299329298e-05
2.47985930681162e-05
2.88829218388619e-05
8.35048037628841e-06
3.42587178216254e-05
2.39445775026661e-06
1.83139699639322e-05
3.10550237817727e-05
2.26259802478903e-05
9.29985458690916e-06
1.85764712744229e-05
1.79616201604507e-05
2.24547408516186e-05
2.34184860309824e-05
1.87299714833517e-05
1.91877620320061e-05
3.05313824298055e-05
2.83625538854121e-05
2.6002861954795e-05
1.98019177002644e-06
2.30492198073131e-05
2.39659698653335e-05
1.71039181337063e-05
2.65534395058409e-05
2.20936285553701e-05
2.81317495743836e-05
2.11759185934175e-05
1.74848983401812e-05
2.81744569023177e-05
1.13259257362856e-05
3.35208105143395e-05
5.22221847243502e-05
7.03914382782154e-05
2.51938119459528e-05
2.95916611615478e-05
4.50077782890406e-05
-3.27809224090772e-06
2.22378026086307e-05
3.47973516020856e-05
1.42848696478425e-05
5.44770986197306e-05
1.46002531442517e-05
2.31229621398849e-05
3.04649859349432e-05
1.46986135550865e-05
2.14621540026609e-05
4.58024267733541e-05
6.02696481407081e-05
3.03740137920537e-05
1.31122974207816e-05
4.30839413740838e-05
2.28720282745818e-05
1.98592136146566e-05
4.529858442928e-05
-2.17818977511032e-06
2.32968544153943e-05
3.01078622643134e-05
1.11131951975625e-05
1.49874668319796e-05
6.91905688386406e-06
1.67483519449142e-05
1.36188073169926e-05
2.15384343206229e-05
3.37910534396495e-06
3.54645037356555e-05
2.80755748149164e-05
2.11271388890768e-05
1.2800735100475e-05
3.24826101490515e-05
1.94850769160542e-05
3.32669357011103e-05
1.86437759371107e-05
2.44079606102869e-05
1.97048272454248e-05
2.74506305896532e-05
3.10594137708663e-05
2.78537068963828e-05
1.45195175566337e-05
5.47736618962068e-05
2.37298465345695e-05
4.02185785147456e-05
3.29529521570264e-05
2.41488016797535e-05
1.40495870571398e-05
5.08076781245497e-05
5.0080076651163e-05
6.25719237134397e-05
2.02542658667236e-05
2.73849093292211e-05
2.25020564855832e-05
1.21807234394802e-05
2.30350217579567e-05
3.70499497531947e-05
3.53851514260606e-05
1.68250768176431e-05
-8.68927222845557e-06
1.5678477660281e-05
1.21764750595096e-05
1.91095743440093e-05
3.59694360446356e-05
1.6824563748569e-05
-7.72262988554185e-06
1.91313951753704e-05
2.64697596994991e-06
2.55765384168087e-05
-8.31531894125664e-06
1.89120872825139e-05
3.08562588221872e-05
2.260284022625e-05
3.30277868596046e-05
2.82312288234691e-05
-4.12505058629403e-06
6.04816634709004e-05
3.75138238742192e-05
1.01260666788762e-05
1.04794531402989e-05
2.75856594043477e-05
2.31592940167093e-05
2.83218458038521e-05
3.1787360741441e-05
4.65731892030955e-05
4.94173245493978e-05
3.91727107017061e-05
4.41706160637277e-05
4.43500079854078e-05
1.17759834773926e-05
3.8810283875192e-05
3.04492243858921e-05
3.06210373530416e-05
2.46391655694988e-05
3.32402626023883e-05
3.75911254514999e-05
4.23322629391887e-05
5.12075859226773e-06
4.3723086145551e-05
3.24557372655813e-05
4.06045009100265e-05
3.34722492445894e-05
1.34855990565785e-05
7.5833215426403e-06
1.87292500254102e-05
-4.7040102263868e-06
3.03767575125894e-05
8.95610406154586e-06
3.52093699164159e-05
1.79228481351461e-05
2.57307708888116e-05
3.27423957780221e-05
-3.9386572898549e-06
1.4236895156746e-05
3.4464461522934e-06
-1.67797126935733e-06
2.04744933462551e-05
2.92490314552814e-05
6.3307735280331e-06
2.0962679506706e-05
2.43366702592321e-05
1.80214131034045e-05
2.02641346041306e-05
3.09137224069622e-05
2.85149253308887e-05
1.41540056492344e-05
-1.29954787207683e-05
3.21045357630466e-05
4.29270934640824e-05
2.74610169626441e-05
2.80977917351784e-05
1.98493868248243e-05
1.93736352922994e-05
2.96620612610135e-05
5.53809915087051e-05
1.11247715386901e-05
6.02720347705005e-05
1.34438972575042e-05
2.29840113299134e-05
2.18620836397046e-05
2.13807643759506e-05
2.59282504426336e-05
5.02557903521096e-05
2.06902394526999e-05
3.46646566287676e-05
6.03333369249618e-05
1.50576811262275e-05
2.03064095479047e-05
2.15338932799732e-05
3.01926361426317e-05
3.48868955591402e-05
1.93029942601185e-05
9.74011878591519e-07
8.34008471186171e-06
8.62022028296641e-06
2.77878559295705e-05
3.75328848458264e-05
1.97067469253716e-05
3.83344636885336e-05
1.8775028906112e-05
1.72539100414844e-05
6.35442674463932e-06
2.85092648537637e-05
1.94564807408847e-05
2.38109386473227e-05
1.80097409046326e-05
1.95546461136294e-05
3.7173278716318e-05
2.83374586178872e-05
3.0618443241761e-05
2.45790285509668e-05
6.30087523451739e-05
4.99496103405369e-05
2.82080489229305e-05
2.54996841992126e-05
3.98410857568873e-05
1.42191410180388e-05
4.17325709796746e-05
1.30955977661608e-05
5.19131884780201e-06
3.25590079137436e-05
4.69462829477679e-05
-3.29581492986341e-06
-5.63865213415525e-07
1.04315185494765e-05
2.6140931030215e-05
2.22048305303532e-05
3.60284349392275e-05
1.56854959286753e-06
-6.09982435022836e-06
6.47864568436477e-05
2.98570205901983e-05
1.26327218052018e-05
3.27753061459281e-05
-5.72101220359999e-06
1.3499785139739e-05
1.40183935522227e-05
1.49282524438939e-05
2.9427376271923e-05
2.38487178306264e-05
4.86114386336634e-05
5.13351304557707e-05
6.66500452044143e-06
4.46913244584149e-05
3.61263379264602e-05
4.64364698996474e-05
1.82576151889706e-05
2.97030563214023e-05
1.87628777145697e-05
1.95645405491853e-05
7.61314328211381e-05
2.54187833926983e-05
8.69917426947365e-06
2.41877046084252e-05
2.34083020841575e-05
3.22344201737442e-05
2.52255101902105e-05
2.66159468749508e-05
3.31110088360645e-05
3.99172853016232e-05
2.84781169021569e-05
2.1523229227046e-05
6.0060636200469e-06
4.19147238594841e-06
4.17926111778124e-06
2.85753188031951e-05
2.05949229958207e-05
8.63136364001875e-06
2.89188059626077e-05
2.37131894005004e-05
3.81397513476408e-05
6.07545291424641e-05
2.00211196796396e-05
3.16559620848274e-05
2.62892363787844e-05
3.24230091462281e-05
2.61152472641132e-05
1.42986863433577e-05
2.39977328116316e-05
7.12412795003154e-06
1.80499509861149e-05
2.8577612987335e-05
2.56378338164922e-05
1.14581778520628e-05
8.12371106263455e-06
-5.61317080643572e-06
5.72041893890358e-06
1.73127587883592e-05
1.79274424165009e-05
5.76500531982155e-06
3.13686754316424e-05
3.73590682965858e-05
2.58944147981601e-05
3.89634047608824e-05
3.11657526612752e-05
3.25613762131488e-05
1.58754388199544e-05
1.57893574455626e-05
9.01013391618165e-06
1.11922089708485e-05
4.7796269062167e-05
2.25577060988649e-05
4.09627157480245e-05
2.73087399016442e-05
1.53259484020974e-05
1.48477297016415e-05
6.49182989597062e-06
1.73228317843943e-05
3.67827557488658e-05
2.89537343653248e-05
4.73511835199355e-05
1.52925047040073e-05
3.47976003281987e-05
4.32454437360403e-05
2.43451154396409e-05
1.82163729421937e-05
2.7929799161333e-05
3.70104560562972e-07
1.89672752032235e-05
3.85250037493052e-05
4.80774483873314e-05
1.8019117749264e-05
2.90900970816453e-05
1.79142001255432e-05
4.04920628807714e-05
2.69305523495113e-05
1.47656012002259e-05
2.80349490436918e-05
2.31522174934054e-05
1.46909672761552e-05
1.73202328493195e-05
2.24867240688412e-05
2.73912894515405e-05
1.94226991287299e-05
3.60479324307812e-05
1.25612954808641e-05
3.89037359686298e-05
2.45064617903322e-05
3.62913084054475e-05
1.92463909963573e-05
3.08908682423824e-05
9.02889941997992e-06
2.02706657511571e-05
2.52809634514511e-05
4.56229270979514e-05
2.45386790591712e-05
5.39834360085156e-06
1.50953740432938e-05
2.53288197179679e-05
3.62591565015783e-05
2.94523985455184e-05
-1.41096460037698e-06
2.00600292704259e-05
-1.44176171846356e-06
2.11314808946531e-05
1.74694399842245e-05
1.85303318533852e-05
2.58443500701851e-05
5.02909277187744e-05
3.05530520721986e-05
3.40049567037094e-05
4.69261496463485e-05
1.05750607584745e-05
1.31820836115752e-05
3.54209687911727e-05
4.29534692875696e-05
-2.9962054894347e-06
3.21338761708199e-05
3.61341365426891e-06
5.89517164073595e-06
1.15097381309334e-05
2.66526944569823e-05
3.27791209947305e-05
5.29106016359743e-05
3.31516719008717e-05
2.39433392119315e-05
2.51402568160783e-05
2.88977250503664e-05
3.17905595491467e-05
2.39294417740664e-05
-2.45577307958937e-07
3.22124744668378e-05
5.17237380555498e-05
3.6014300246543e-05
5.95451693690752e-06
2.79831156335397e-05
1.26815901323009e-05
4.80261852238449e-06
2.43384408151043e-05
-9.10190751809925e-06
1.30215029944679e-05
2.02802928317309e-05
2.83204499395751e-05
3.07719355034246e-05
2.64208892729298e-05
2.17890804048207e-05
2.97747695229271e-05
9.42533271178794e-06
2.03859661909238e-05
1.71594572357961e-05
-5.64774124300046e-06
1.6890585883082e-05
1.24466256385046e-05
2.47031671214719e-05
3.03817392214175e-05
2.66738031400872e-05
6.36518160384655e-06
5.58894699836824e-06
2.40560982988363e-06
5.86681421720577e-05
2.07196794995405e-05
2.46149470556868e-05
3.42886111582554e-05
2.51233633268031e-05
2.65217310343217e-05
1.07135881139897e-05
2.95286986943239e-05
3.50739835416145e-05
6.02446784680599e-05
5.53343818323827e-05
4.69974047509501e-05
3.00433697164919e-05
2.24167622232973e-05
2.85368743474356e-05
3.50617098166897e-05
2.01555027728866e-05
9.40389276993621e-06
5.11845432909531e-05
3.22762203154619e-05
2.63671207324844e-05
2.00177575034067e-05
4.44120021445758e-05
1.06600989110012e-05
1.59063254960444e-05
-4.76491240380373e-06
2.11364942880219e-05
3.80954189173274e-05
3.56180209353596e-05
5.30378992071688e-06
1.70435348351285e-05
2.79312551478539e-05
1.49348128202548e-05
2.94499619353203e-05
8.51289590548004e-06
6.33487678918439e-06
2.21091367094189e-05
3.4777830542206e-05
1.22333260410226e-05
1.56008652952756e-05
2.12830478972556e-05
2.67265461913237e-05
1.31619590096596e-05
2.65895132250382e-05
2.61945455612542e-05
2.10311271304021e-06
2.00097292520066e-05
1.71785858975987e-05
1.92537451766011e-05
5.69445673931995e-05
3.5776815244378e-05
4.86890799318563e-05
4.08420800566233e-05
2.69099251119168e-05
3.30008204764981e-05
2.66378188101161e-05
5.78060095806441e-05
2.19227091843339e-05
3.54344100240631e-05
7.58842719861853e-06
4.01701836881754e-05
4.47034062043926e-05
4.87503363448126e-05
5.0523950566498e-05
1.77070032191329e-05
4.22732884776838e-05
1.02772520515068e-05
4.34798516468734e-05
2.5493505648762e-05
2.40149101073389e-05
1.48007001211373e-05
5.43369097433002e-06
3.55859940596442e-05
2.56758738693765e-05
1.51581659252282e-05
2.30173882169739e-05
2.34695438676019e-05
1.49381791272646e-05
2.46643000066825e-05
-5.29358891012685e-06
2.66804291104165e-05
2.58532049538903e-05
6.69665418988786e-06
1.11611603152574e-05
-4.19028054065566e-06
1.10177289032225e-05
2.06802438088905e-05
3.08554116275266e-05
1.33520791264176e-05
2.36585016421714e-05
3.62676671167751e-05
2.94231021927708e-05
-2.80520333254182e-06
7.95195170443992e-06
3.20429615201061e-05
3.31027357050308e-05
2.64072047001616e-05
3.34291290875512e-05
2.48347748495e-05
4.48594546013488e-05
3.06169304570355e-05
4.31339492711852e-05
1.97096719266983e-05
1.63333923845137e-05
4.29962345051423e-05
2.54201574991316e-05
3.88185484248895e-05
3.45600094610704e-05
4.33042430442409e-05
1.36308377358632e-05
2.58101469928966e-05
1.63740553888729e-05
3.48307241624493e-05
4.46403552531009e-05
3.66307994473508e-05
1.54669583040602e-05
3.84395424105755e-05
2.31705342887062e-05
3.77832072632177e-05
5.14824634521771e-05
4.79769550704863e-05
1.63019941587405e-05
2.41291232671429e-05
3.18400334149303e-05
4.09231096190105e-05
-2.12378386377885e-06
2.09795017379722e-05
-1.38354289083074e-05
1.96770089532006e-05
2.24137727677805e-05
2.28674485937331e-05
1.82757237392518e-05
2.2282230353806e-05
2.00059241271373e-05
3.71717344672364e-05
5.15389342290134e-06
-2.25223261440743e-07
3.0689791428749e-05
3.08638563438637e-05
2.40773179969103e-05
1.28551350953018e-05
2.24306582614441e-05
1.88978330669322e-05
4.44408001837257e-05
1.93927637882543e-05
2.43943466606532e-05
2.55145424704506e-05
5.44998742482169e-05
1.8397834259031e-05
3.06812869494452e-05
1.6295167935757e-05
6.33339333470375e-05
2.3582187623213e-05
3.86464596986183e-05
4.40766721326089e-05
1.6115956746963e-05
2.67387121813903e-05
1.31630667477186e-05
1.82370107807318e-05
2.69008054563061e-05
7.48571043356287e-06
2.48229319158544e-05
5.29467375987067e-05
-5.01592339547741e-06
7.14656220219113e-06
2.54364973502138e-05
3.80581498440031e-05
3.30702020567234e-05
2.83850027181806e-05
-1.41795332900338e-05
5.22101771458903e-06
-9.32325809224354e-07
1.69737219378031e-05
3.2578846664936e-05
-6.44216957858171e-06
2.0114257766635e-05
3.09385865922707e-05
6.58767167527457e-06
4.07475390601928e-05
1.89331372199679e-05
9.41632253755484e-06
3.64532043718351e-05
3.34603193126799e-05
4.7391928381689e-05
3.84611984472105e-05
2.23014868287977e-05
9.08633760536085e-06
1.93435990771924e-05
3.87867577446865e-05
3.79356761804388e-05
3.60659003040823e-05
6.08384252608018e-05
2.85115636083181e-05
2.55712114003657e-05
3.46280889332055e-05
3.48595559526448e-05
3.8192295807409e-05
1.89372380666508e-05
1.19316546420135e-05
2.79126826802135e-05
4.56442687778576e-06
4.48590251326314e-05
3.13724002591547e-05
1.17400986230336e-05
1.30161455412613e-05
4.78197394332234e-05
4.10895271325402e-05
4.01858820307887e-05
1.44559859788727e-06
3.71425031355335e-05
3.88481164849174e-05
1.17885942486685e-05
4.12997608075785e-05
1.43928649932573e-05
3.54641768565532e-05
9.55930328643943e-06
1.6850382792928e-05
1.56579510311357e-05
2.07578569207758e-05
3.54647076504232e-06
1.3918034312619e-05
-1.1151846307373e-05
3.20091461143679e-05
1.01126206649118e-05
4.56256120328104e-06
1.91330467961387e-05
3.39261392092426e-05
2.94387831770076e-05
3.80691759279264e-05
6.15166778290554e-06
3.0060222296824e-05
1.8913692893774e-06
-1.45507168375516e-07
4.30408998458063e-05
2.24320762745524e-05
2.20549901238765e-05
2.62510137600429e-05
3.93896938852189e-05
3.59564551626668e-05
4.57820890083008e-05
2.27591232329221e-05
4.58409678335585e-05
2.59290480470818e-05
1.76003894503288e-05
7.68088117312334e-06
1.4091191340056e-05
1.91171037073279e-05
3.95548358138518e-05
1.50948558654687e-05
9.35247516532896e-06
2.79826607061404e-05
3.19597766259807e-05
-6.22193494394001e-06
1.09687993816472e-05
2.78163566277284e-05
2.37649802673652e-05
2.36870844286167e-05
2.13301490109897e-05
9.95162847096898e-06
1.84734612482347e-05
2.59897296566291e-05
1.96576875100152e-05
3.28100007960075e-05
2.54100973854038e-05
1.84755685408095e-05
2.53345842842566e-05
1.7337908119486e-05
3.48229840929341e-05
1.55944586869092e-05
2.5482027791447e-05
3.28274767412611e-05
1.89944743474546e-05
6.81620155227979e-05
2.6775719421898e-05
4.7042627291926e-07
4.55194371968338e-05
1.12960857823555e-05
3.97372087205231e-05
1.64544619550076e-05
1.72172133254637e-05
3.02672806338404e-05
4.02877032684594e-05
4.27720138594752e-05
4.85795770545876e-05
4.3189114535164e-06
2.62941169274927e-05
2.34643752875313e-05
-8.18157692563503e-06
9.60745994413866e-06
5.45035783589984e-06
2.68902458514505e-05
2.34755754868992e-05
-5.46042898014222e-06
1.54810668745687e-05
6.60473952534745e-06
2.6497481936867e-05
1.24085159951643e-05
-6.8780682351139e-07
3.78009812828757e-05
2.73791162785555e-05
2.33284820638032e-05
3.16936692845138e-05
-4.72173829596651e-06
2.35362447940598e-05
3.77268979429057e-05
3.48248428528859e-05
3.74923517125133e-05
2.01458845724153e-05
3.43166779115863e-05
3.23874632472646e-05
3.88077871860261e-05
1.44777774413046e-05
-5.01983946357727e-06
1.5588384672527e-05
2.67604619446604e-05
3.61784398393668e-05
1.48789264389463e-05
1.44173055290103e-05
-8.83414439126026e-06
1.25243299514827e-05
1.69126603204143e-05
2.97049375874266e-05
3.02705793921515e-05
4.35288693495921e-05
3.56332487275017e-05
1.75599032694349e-05
3.99299683027992e-05
8.72623759809108e-06
8.34009823360569e-07
2.12644094178214e-05
3.92647128615569e-05
1.78903856888392e-05
1.28235013066935e-05
2.63113531282478e-05
2.26104771299916e-05
3.45440983726737e-05
