# Supplementary material for: Research on computational propagation and identification of mine microseismic signals based on deep learning
Source: PLoS One. 2025 Oct 22;20(10):e0334641. doi: 10.1371/journal.pone.0334641 (PMC12543183; doi:10.1371/journal.pone.0334641)
Supplement: S4 Data — (ZIP) [file pone.0334641.s004.zip › 000100700000551.xlsx_0.txt_24.txt.txt]

-4.60495927237127e-06
2.89789730785203e-05
4.32976566302965e-05
3.09818068457728e-05
4.29041496399123e-06
4.2227498949681e-05
2.7881498018836e-05
4.39367956785733e-06
5.44575832667235e-06
6.54305654266479e-05
2.46708361252873e-05
4.03078199402437e-05
1.91142074629821e-05
5.99351842812657e-05
1.58090076369367e-05
2.83530505634334e-05
5.0339606696435e-05
3.49519024442967e-05
4.82533903497375e-05
4.29598674191872e-05
7.66999727641341e-05
1.14800894588018e-05
7.04646864551955e-05
6.6424207729086e-05
5.87441481441588e-05
2.85305789677911e-05
2.76511349230465e-05
3.78954877528874e-05
3.41072667286796e-05
3.76991229887101e-06
5.49946747279331e-05
4.11394918340131e-05
1.79220725246531e-05
1.91722098462711e-05
7.08495525524607e-05
3.09786195181072e-05
5.0590568531767e-05
5.63281477311284e-05
-2.14108109394916e-06
1.35254894236876e-05
6.3970828011969e-05
5.116001985117e-05
2.70880647267131e-05
6.5350232271616e-05
1.21603093175033e-05
1.89759712838855e-05
1.97837825994012e-05
3.63979149861758e-05
2.04857719565527e-05
1.88603136944181e-05
-6.00106932405757e-06
6.04254558482535e-05
2.85856757641178e-05
3.54115961070301e-05
3.03516124425003e-05
2.07892145408971e-05
3.28598799109023e-05
7.18625925577848e-06
2.36763898939567e-05
-1.78944099831604e-05
3.99426823816296e-05
3.20008642787447e-05
5.10955120245182e-05
4.3277681521364e-05
4.40869319124745e-05
2.59659130489772e-05
3.88467735627968e-05
2.61375445788133e-05
3.27198338096232e-05
3.47028472044373e-05
4.62979405388043e-05
1.65910391033375e-05
5.10820054276326e-05
3.39052843044498e-05
1.09875534587713e-05
4.33802422449431e-05
2.69234182533037e-05
2.33940726814514e-05
2.35073723758283e-05
2.01439188935432e-05
3.53454813151713e-05
-2.24613344667718e-05
1.60231056921977e-05
4.19764470604979e-05
4.22079381081913e-05
3.28462872231245e-05
4.33122708299933e-05
1.95751912344496e-05
4.55898927451262e-05
4.96938597595235e-05
3.56590790577446e-05
3.89741695085169e-05
4.5523169459922e-05
4.50626565770728e-05
3.67591633829284e-05
6.67079516159304e-05
5.85893985518664e-05
1.27179291398039e-05
3.53257043433002e-05
2.4063418473312e-05
3.89320817182372e-05
4.20382549428312e-05
1.56894565174608e-05
5.54916234496141e-05
4.57677619767198e-05
6.0440569964008e-05
2.3033306615077e-05
4.41293951284879e-05
3.19261089688791e-05
5.08722789211176e-05
4.65938795686138e-05
3.33822074961217e-05
6.03753266175324e-05
1.37274480835111e-05
7.85005088563898e-05
4.92755749347759e-05
2.08487733061846e-05
4.77365728149239e-05
5.37729869429648e-05
9.70825690063363e-06
-3.63946132111038e-06
3.18390757742372e-05
2.41267964678878e-05
-3.33123981632284e-06
6.12493912815687e-05
3.53843945985061e-06
2.34538463877253e-05
-2.0102563041966e-05
1.52704392786419e-05
2.07652275513206e-05
3.19815868974944e-05
1.23571251388922e-05
3.04787322214486e-05
5.88471499948652e-06
2.54290463428911e-05
4.08336143081107e-05
8.23251440166374e-06
3.55932627490742e-05
3.25441114290345e-05
2.72693872737242e-05
2.51963197551669e-05
4.21164176490486e-05
3.04465330909181e-05
4.86966897733686e-05
1.69197175699041e-05
2.46854504195226e-05
3.09957975464128e-05
4.80500863567429e-06
4.58816739636448e-05
3.37306649268568e-05
3.90526412039621e-05
9.83578902799821e-06
2.56923251411355e-05
5.42913614256458e-05
4.41018647626206e-05
6.21734250330865e-05
4.7263756433113e-05
2.57883540563763e-05
5.20805019212955e-05
4.16217171235179e-05
2.59477627542947e-05
2.82212753499049e-05
5.76441029870572e-05
2.94196726676614e-05
4.28505401441969e-06
1.04421886790057e-05
4.5289180560135e-05
1.09694002789851e-05
4.41958212959717e-05
3.31521710506579e-05
2.47265352990818e-05
2.84259089896752e-05
2.32627603932653e-05
3.27782907155507e-06
8.97810602087605e-07
-3.41648718117871e-06
2.73833882101085e-05
5.19256057483779e-05
4.48595627591905e-05
3.366446521266e-05
2.85096102867259e-05
3.20464057152527e-05
8.96124730054784e-06
5.72266240040497e-05
2.7375063529698e-05
5.91084379847483e-05
5.80291932254921e-05
3.82461314890843e-05
3.69337110595284e-05
4.09086741454457e-05
4.85037862753011e-05
5.75565438623728e-05
2.50960788944608e-05
3.54456614626251e-05
4.57160335048951e-05
3.13727941234701e-05
7.39837219973454e-05
1.68095572501316e-05
4.16472880943959e-05
4.31448128913188e-05
4.52377243710005e-05
6.52702727729903e-06
3.53635786561949e-05
1.15128617225897e-05
4.98157154572372e-05
2.88565412738723e-05
1.35951326493379e-05
5.52046310681025e-05
4.86393825094281e-05
3.63026273836222e-05
1.92588945269852e-05
1.13600654017649e-05
1.17450394719899e-05
3.18323370484889e-05
3.59294429035057e-05
5.1851977993175e-05
4.64742865621284e-05
2.96261418814602e-06
5.69178202768623e-06
2.36208543142739e-05
3.07389618745485e-05
4.57805743367011e-05
-2.51721256804014e-06
2.37067835945406e-05
1.1991889437627e-05
2.64842713910694e-05
1.92815007805927e-05
4.90252035470372e-05
2.17958612530001e-05
2.76649911026124e-05
3.65125123201391e-05
1.89951076169311e-05
3.49609376232582e-05
5.10613944358749e-05
2.30726088736837e-05
1.02804008470259e-05
4.61217455821569e-05
1.3847799652241e-05
1.25449163100718e-05
3.40463773544437e-05
4.46844588948768e-05
1.38244723428859e-05
3.79043796095087e-05
2.31683369903551e-05
-2.26271900110373e-06
4.80225920204232e-05
3.98884639786506e-05
4.35645990288441e-05
4.74090576368594e-05
5.00217376299279e-05
3.13034975696966e-05
2.52620181243439e-05
-9.78775961381002e-07
1.59494005325334e-05
3.87775988651741e-05
6.90304757934857e-05
2.31482864552497e-05
3.08888838894945e-05
5.14593648566042e-05
2.8314867065045e-05
1.389073394697e-05
7.00765926685139e-05
1.48972957529932e-05
6.54054077397529e-06
3.10004051551094e-05
4.5069097922128e-05
3.61217274541619e-05
1.00666649791679e-05
5.76009428879149e-05
4.34718632850398e-05
4.41931705158665e-05
2.12144960122313e-05
4.02219097075987e-05
1.45525825734897e-05
2.67666460591308e-05
2.21086080443851e-05
1.86362091997116e-05
5.91972444378739e-05
1.26940213195306e-05
3.94201879502683e-05
1.7922524815264e-05
1.43399653685148e-05
1.61358991705802e-05
4.17345950123689e-05
5.76700397396434e-05
5.01943406904209e-05
4.04769273447783e-05
2.06419511499138e-05
4.37237958275394e-05
5.64012368686352e-05
4.30514975426024e-06
4.14627528774132e-05
5.03984372755953e-05
9.36044218027215e-05
2.70840394561306e-05
4.07438137867457e-05
3.35151417749088e-05
2.85932866902178e-05
4.05645026384604e-05
1.81416590933237e-05
3.87404550904536e-05
6.42277931710508e-05
4.19925684343809e-05
3.08658384990134e-05
2.53599345067098e-05
9.71082409521571e-06
7.47013904957763e-05
3.08943845452283e-05
4.93944728964096e-05
3.67542931800066e-05
5.73834918359588e-05
3.28860147117415e-05
5.9205140608229e-05
1.68128792546155e-05
1.28625445517458e-05
2.73617187236146e-05
-5.77504271139495e-06
5.0760030564225e-05
3.49840577669602e-05
3.47843835570262e-05
5.47154147410513e-05
8.87714550869318e-06
2.22321879243133e-05
7.95278560425531e-06
5.39912714557924e-05
4.17212194838641e-05
4.10422772449936e-05
2.80215626836936e-05
5.59351826221512e-05
4.9116116385887e-05
4.84442887652491e-05
2.70181502304392e-05
2.4676951785933e-05
5.23175303873518e-05
6.07207510418257e-06
3.90369355428615e-05
5.00214034447979e-05
1.57731127285432e-05
6.96095159842487e-05
3.29845291609004e-05
4.54608148748618e-05
2.07169174303516e-05
2.3274852256496e-05
4.4404470250481e-05
3.32887128559482e-05
1.06813146378718e-05
1.96611077908055e-05
1.36473847353998e-05
2.8482149285075e-05
3.10619796653252e-05
3.63055891196349e-05
1.84003970460921e-05
3.28251529045805e-05
4.79343709422458e-05
3.28523218871891e-05
3.51229411998944e-05
6.70529797862213e-05
4.32860014401351e-05
6.37925677252277e-05
3.14985927482393e-05
4.93702947680043e-05
2.51449517397264e-05
1.0844632317925e-05
5.82964862609505e-05
5.1042223205887e-05
2.56163764918385e-05
7.67807603487889e-06
4.46711703328628e-06
8.67653741290442e-07
9.64566263593343e-06
2.74297122139729e-05
3.21775309207673e-05
3.829930557546e-05
2.74411058977743e-05
4.76997739362934e-05
6.39927204614837e-05
-9.59081858172494e-06
1.92259847790324e-05
2.14399100939983e-05
3.69978982889182e-05
6.91421335155356e-05
1.07404290383214e-05
2.27182816197058e-05
2.7525379657212e-05
4.90513006275136e-05
3.48884827721892e-05
9.34285499837043e-06
5.35551603820749e-05
-2.99746974955345e-07
2.70344377332127e-05
4.36014836671759e-05
4.76712999577601e-05
3.57448795452485e-05
5.33727086360963e-05
1.11186217278667e-05
2.67017951177278e-06
2.57687590384014e-05
4.15159301304673e-05
4.03684791081777e-05
3.74035716246036e-05
5.43275879614092e-05
3.58818067569437e-05
5.86142629122657e-05
2.89918367110936e-05
2.86561107261759e-05
4.31667321900713e-05
1.16670580767747e-05
2.44621360021258e-05
4.99897761471281e-05
3.63267962534442e-05
7.19816652868584e-07
6.9963521397549e-05
2.65964095018704e-05
3.07135489092919e-05
2.34368586007893e-05
4.92805451686466e-05
8.45952011510578e-06
1.98774986383754e-05
1.56927283367797e-05
3.09003712416275e-05
3.3369869314353e-05
5.51590241548193e-05
4.56256807526299e-05
2.58542770472436e-05
5.50261121800626e-05
4.72203546237705e-05
6.46922539983274e-05
5.30443651833617e-05
3.18066150287257e-05
3.24486937731831e-05
4.64350179432334e-05
1.98392874559916e-05
7.90560705265156e-05
1.68946098209112e-05
5.24499332081296e-05
-5.1003768047291e-06
6.57196994643364e-05
1.86123470725584e-05
2.06971601835664e-05
4.09795744419511e-05
2.97318888292854e-05
1.80442036341394e-05
3.84135024706921e-05
-1.22074266417867e-05
2.15561421940395e-05
2.40127048094924e-05
6.92083387234689e-05
3.79751615844746e-05
1.69934843550774e-05
4.8093998073885e-05
8.57563603285889e-06
2.59272216869164e-05
5.28563626930261e-05
6.24286480289037e-05
1.56004918526219e-05
7.86251657988586e-07
-2.89533004668601e-06
3.69930008361997e-05
6.7366874992625e-05
5.94188122326217e-05
-2.33630156827672e-06
4.26704679611531e-05
3.79673827443486e-05
4.47348991920137e-05
2.8223226128235e-05
3.28521179189999e-05
2.01857796228615e-05
2.94616528881155e-05
3.68311875005348e-05
4.65896119775585e-05
3.04861967547023e-05
2.40299608470034e-05
-3.18237997537703e-06
9.18320730820297e-05
2.73850916906573e-05
2.92963309064275e-05
2.55440764490451e-05
-1.26918174925241e-05
4.03592101856232e-05
2.84414945066961e-05
4.10171801113666e-05
-1.78271855756216e-06
3.71634598629902e-05
4.48173634083954e-05
2.22409812704756e-05
3.95070952161423e-05
5.74833388722014e-05
-2.24998204703357e-07
4.42030535973838e-05
5.13290295252101e-05
4.10740553283753e-05
1.01930505932184e-05
2.61407760528594e-05
3.0969742389559e-06
3.88834146283961e-05
3.01931038787565e-05
5.42582792115082e-05
3.62243304219473e-05
1.4839649721109e-05
2.76963812039677e-05
9.63366924796791e-05
2.18826068477261e-05
2.22917812159434e-05
5.10057432858875e-05
3.16159718215616e-05
4.23720810354106e-05
6.84320206252822e-05
1.76281411410405e-05
4.69859319465284e-05
6.5702431362353e-05
3.32741354954526e-05
2.64431779606011e-05
3.84985489698737e-05
9.76241861795563e-06
8.47401306220382e-06
2.69620902621044e-05
5.84960544370604e-06
1.90421631807794e-05
1.18219832621312e-05
1.94946936030578e-05
2.49345828677429e-05
4.57679293001543e-05
1.70369275887815e-05
5.31212800585059e-05
3.86830805479211e-05
4.41969659967295e-05
1.63047267494823e-05
2.88678101749694e-05
4.31569612305873e-05
4.54703833441834e-05
1.63773810576341e-05
1.02602785039463e-05
1.63177829189153e-05
1.76785009316536e-05
4.17505499143341e-05
1.30216363037681e-06
3.4087794232628e-05
6.82134068001192e-05
-4.93718782419812e-06
4.25309117310712e-05
2.62486320900133e-05
8.46101150765914e-05
5.56066117359818e-05
4.70580583563028e-05
3.80551712027016e-05
6.49213079381627e-05
2.6052924063995e-05
3.07089160425582e-05
1.85618135662102e-05
4.1030338329026e-05
5.51001266114176e-05
8.35626110424064e-06
2.90595903046223e-05
5.825201025993e-05
3.43352518375172e-05
2.54257261720328e-05
3.4363021135626e-05
2.58412867019296e-05
5.35470069139741e-05
3.08010413222623e-05
6.30954076522147e-05
3.47839812729477e-05
4.05804653608138e-05
2.53459462865906e-05
2.42213649921798e-05
3.38243308270453e-05
4.36206789626864e-05
7.38527013909728e-06
1.46010439474927e-05
4.87864237931995e-05
6.60550867250378e-05
2.01899242332075e-05
5.97843505325727e-05
6.18152087165031e-05
6.03167912331713e-05
4.82015067864332e-05
1.53548395897913e-05
7.34689809681489e-05
1.90272520698218e-05
9.01358469941418e-06
3.43443603648848e-05
3.13445863376847e-05
5.01818342771363e-05
3.1357235131644e-05
5.28582516993233e-05
2.84650234990243e-05
3.8823363132845e-05
5.70801418904119e-05
3.79952156947642e-05
6.28958519188183e-05
4.29925386303541e-05
7.06023970444973e-05
4.6108663031935e-05
4.54905509891015e-05
4.2629567256477e-05
4.25039022829641e-05
2.40166931575298e-05
3.72930805590639e-05
1.89389083524319e-05
5.06400652350877e-05
1.43342229761921e-05
2.06517239520654e-05
1.90710870626897e-05
2.64720223111342e-06
2.81557619693074e-05
4.84387288443036e-05
5.46895028790237e-05
2.51461067380052e-05
-2.53275695829082e-05
4.17600700154376e-05
2.64559601820615e-05
3.99715494412612e-05
6.25273169798355e-05
2.44353183537783e-05
-7.78340649400029e-06
2.87221428914104e-05
5.34966473023996e-05
3.1173741452626e-05
3.45189263477552e-05
3.01107684724514e-05
7.2401768065064e-05
3.9458064622412e-05
3.5281345222005e-05
4.04071571439625e-05
7.7961738051378e-05
1.02687612222816e-05
2.13632142763245e-05
2.90735253230962e-05
2.9372718251497e-05
3.29871161375411e-05
1.33926989059076e-05
5.63124368976604e-06
6.24233841159781e-05
1.51434857576741e-05
3.39289660350963e-05
4.40665608301575e-05
2.83496001105377e-05
4.71184331622035e-05
4.33438742607512e-05
3.09697560469059e-05
3.91914519877673e-05
7.08571601074891e-05
5.33535888831697e-06
5.74286897431536e-05
1.9725159461281e-05
3.89243162124647e-05
3.98967451807388e-05
5.78517356349008e-06
2.26312867996993e-05
2.54669646713037e-05
5.4637829644194e-07
2.7594979484904e-05
2.40634025271138e-05
3.12675024337139e-05
3.95744073926906e-05
4.82607359633373e-05
2.60087330150263e-05
2.94651229705848e-05
3.4541987722555e-05
7.19815652757042e-06
3.59285606922661e-05
-1.19025544982394e-05
2.73758872406697e-05
2.89506256190396e-05
3.09651709022003e-05
3.99247604872389e-05
2.37103855356415e-05
5.16989612891842e-05
5.00167769906179e-05
3.86136249526935e-05
3.03886224669991e-05
4.54107298507157e-05
4.28994092451234e-05
2.84406448734465e-05
2.69412250891837e-05
2.60188550456073e-05
2.42719096645666e-05
1.39862819348695e-05
1.3576668699492e-05
6.00149851561991e-05
5.51426395251577e-05
6.55212070124361e-05
-6.0985907085835e-06
3.72183312214e-05
1.63767654486833e-05
5.58939994858017e-05
1.68087405155652e-05
2.58749046605873e-05
3.884251934756e-05
5.43873949708243e-05
3.27482723702904e-05
2.34532359958189e-05
5.29182755344354e-06
3.0507493700087e-05
2.10358839240842e-05
1.37336474573098e-05
2.18277356492145e-05
4.56104497027638e-06
3.70311629137981e-05
1.93251055382115e-05
5.23667572086663e-05
4.38192463319785e-05
2.15526658087507e-05
1.70265602215497e-05
-7.32600006902297e-06
9.00131115814773e-06
2.86610898473612e-05
5.25785193530477e-05
2.64110398910952e-05
5.52814706168024e-05
7.6044180849506e-06
2.18660981129767e-05
3.73260734177885e-05
4.06512172309661e-05
8.06730132263286e-05
3.99001632475355e-05
5.08801291622237e-05
2.53297004147932e-05
-2.35334729884749e-05
5.79800891963125e-05
5.32162168478326e-05
6.87335691410493e-05
3.37919011438051e-05
3.71731970777087e-05
4.7617100661251e-07
3.54627889218299e-05
3.76021787912549e-05
5.47525918900202e-05
5.8591823000007e-05
4.97991304242384e-05
3.26822130159777e-05
8.58708392226616e-06
7.07648628806756e-05
4.25705775673823e-05
5.71357044784696e-05
3.82120066027573e-05
3.18092293628486e-05
5.35601699254562e-05
4.68558569667045e-05
3.91741610718366e-05
3.63440784410111e-05
5.35165390349903e-05
3.05259198254472e-05
5.7388388806698e-05
-4.37036265348554e-06
4.21181112459463e-05
5.55248494554577e-05
4.99515519574791e-05
3.39871005260768e-05
4.23942223919928e-05
3.86299454968284e-05
2.83435388880901e-05
1.47909180123994e-05
3.31301106866491e-05
3.61258598992157e-05
2.5648793579098e-05
1.81357332340647e-05
2.51168016869054e-05
6.0287872104728e-05
2.36874995678168e-05
2.99454932916365e-05
3.27585619468569e-05
2.475000222178e-05
4.97088206295803e-05
3.4737561228667e-06
5.79959538981385e-07
1.58389642709528e-05
5.54688501757792e-05
8.03426225004247e-05
2.80345675289045e-05
1.93363932382248e-05
5.20799775511078e-05
4.29744837581384e-06
3.34571867511194e-05
3.53530424155804e-05
1.63401798835581e-05
1.61862512053215e-05
2.63736228624159e-05
4.24054491388156e-05
6.21290220758301e-05
3.86565595629816e-05
4.35949189590496e-05
4.35443843337579e-05
2.72190549570517e-05
4.18581167473806e-05
2.23179523089726e-05
4.24157624817057e-05
3.6415843314403e-05
4.7930789575387e-05
5.16178617359639e-05
4.60528422091394e-05
5.82952220159466e-05
4.27210284251563e-05
5.84706905688851e-05
5.8490522013373e-05
3.5365861899258e-05
1.56536334215786e-05
5.52111865977937e-05
3.45162658637291e-05
5.36269798292041e-05
1.76736932855996e-05
8.9283211242437e-06
4.59715481052719e-05
2.65589428225911e-05
3.40326659813267e-05
2.4229528957486e-05
3.04319386785998e-05
3.09981835294627e-05
3.21764784525364e-05
2.02517147336357e-05
5.71026814818836e-05
3.9316574350474e-05
1.55850481401782e-05
2.33756920493793e-05
8.54691819119765e-06
-4.43500803134724e-06
3.65881020440822e-05
3.18841742178247e-05
5.36204898706366e-05
4.110570685214e-05
3.12895471071357e-05
6.17371797551884e-05
5.59904095896511e-05
3.32863641117798e-05
2.60031309266092e-05
2.15299175508271e-05
1.51223438179437e-05
5.05071827291984e-05
4.09712615204728e-05
-2.47694347908536e-05
3.75515158985685e-05
5.98678612558383e-05
6.05479836340552e-05
3.80936260898352e-05
5.62132843913252e-05
3.28961080374789e-05
2.276333728308e-05
4.22597835596232e-05
2.69399062967464e-05
4.57588120779461e-05
6.13376660201781e-05
5.88089355662274e-06
2.41421872738794e-05
3.87222607986266e-05
3.3096529609923e-05
4.77831467576119e-05
1.36766029969516e-05
3.0293993229515e-05
3.73996741672778e-05
3.02400166523513e-05
3.59943576159841e-05
2.57427488494029e-05
5.05885917987081e-05
4.36285462187628e-05
5.04304628394855e-06
6.48426612859864e-05
-9.92986892260048e-06
1.96941278832253e-05
4.78727527149535e-06
3.05464358786104e-05
3.80052986014973e-05
1.474711532344e-05
1.67455786951431e-05
2.00096192285164e-05
5.15823596688859e-05
2.67012123534001e-05
6.28556793149115e-05
-1.03643957405335e-05
4.61708015894871e-05
4.81457486287447e-05
1.17918988317521e-05
4.9374986591397e-05
2.43919618452097e-05
6.0576510285939e-05
4.29627424192736e-05
2.54636688235099e-05
6.17667178668861e-05
2.89652726582886e-05
2.94991721060446e-05
2.51200601892733e-05
2.00915107514766e-05
5.43996575597233e-05
3.13650708333293e-05
3.25280935490786e-05
6.37321922679782e-05
5.65824032260748e-05
3.40138843385011e-05
1.23059030220929e-05
3.81594445420158e-05
3.00850492535289e-05
4.44787054686628e-05
2.95144761552868e-05
-8.3699168766478e-06
1.55953037884035e-05
6.44096848017027e-05
6.67068551569711e-05
6.34199084311453e-05
2.56078243734522e-05
3.88099923223506e-05
4.40496841959434e-05
7.14278139759378e-06
4.57373893029881e-05
4.54263268725305e-05
3.89516419543181e-05
4.63457948991155e-05
3.84679483227608e-05
5.70138297818075e-05
5.07084718054176e-05
5.78976797239745e-05
4.28589033523764e-05
9.4905771230812e-06
6.0403464838678e-05
2.49199107357899e-05
5.80238127371842e-05
4.49439862244676e-05
6.26384293598422e-05
5.13921806895645e-05
2.72943454636814e-05
2.03878274660578e-05
3.66387057755198e-05
4.79620471515146e-05
2.13129004189965e-05
3.69001929781982e-05
6.0510018372443e-05
-4.33986491060275e-06
4.23121546641658e-05
3.75426981430129e-05
2.10333515677333e-05
1.56066565103557e-05
2.3423891476988e-05
1.97767978659324e-05
2.9567639575959e-05
1.73530610639855e-05
2.41471310987064e-05
5.20768406746983e-05
2.38669201956443e-05
4.43464420258117e-05
2.9835394527151e-05
4.90611936890235e-05
2.1833681500494e-05
1.19991310201255e-05
6.60523218818521e-05
2.43727100955793e-05
-1.58073226870171e-05
1.06442159771494e-05
1.39984824505361e-05
1.00552154033968e-05
2.36762842810717e-05
3.0293992202705e-05
4.00003814674549e-05
3.95558943482747e-05
3.09496483800762e-05
2.50440844067192e-05
1.01454321056353e-05
2.66556592675647e-05
3.42147751684823e-05
9.05310822434319e-06
3.43371253256162e-05
4.12130367653962e-05
5.58635870886906e-05
9.44820760893531e-06
6.80260740074569e-05
5.07782980984803e-05
4.72425496963469e-05
5.93196221922742e-05
-2.92736644237863e-06
5.66286089751507e-05
5.39851940347809e-05
2.45470676603345e-05
1.04276666281251e-05
4.19924575396626e-05
5.1967239713794e-05
1.68659286135041e-05
2.03724688075975e-05
1.24175762490596e-05
4.9233447639455e-05
3.70457554396027e-05
3.68804022766126e-05
1.74396035338782e-05
3.83227663570224e-05
1.73327555875143e-05
4.40244671991453e-06
6.17149938807021e-06
7.02610780562565e-06
5.17580345001303e-05
2.61104010102904e-05
6.26984804558209e-05
3.80271155147995e-05
3.15465980351127e-05
1.24775550489695e-05
-8.27023094967864e-06
1.16758646968837e-05
4.25187643077302e-05
1.38259394139618e-05
2.3246225705014e-05
3.04602586571675e-05
-1.68699206264727e-05
1.24195948064117e-05
4.47109663224936e-05
5.1603577732555e-05
1.10766972712526e-05
1.32648877992213e-05
3.54384586926011e-05
2.70120799138592e-05
4.42051540513367e-05
1.66674207031579e-06
4.53415968681154e-05
5.19231777811574e-05
4.55991599460109e-05
3.1868702196058e-05
6.41418869825181e-05
6.23393735377769e-05
2.27489238706677e-05
1.21692034211593e-05
1.34053998893957e-05
3.04223724050636e-05
5.18258407610765e-05
7.34637195768879e-05
8.91002820209651e-05
4.09901108068997e-05
6.3606510922667e-05
4.57212710344149e-05
3.80439830527019e-06
2.61086229613326e-06
2.84924300023869e-05
9.38652606071115e-07
-6.57916916142369e-06
1.00827586429137e-05
4.55898488446407e-05
1.26735096779881e-05
1.9518538995001e-05
4.46112702238387e-05
6.79352752851064e-06
2.77681793175897e-06
2.42850217018578e-05
2.70129083680768e-05
2.99775617916341e-05
-1.06890647786112e-05
2.98437633196118e-05
2.75807342529218e-05
5.54793198559994e-05
5.53854059634759e-05
2.48154203810119e-05
1.95346551318564e-05
3.74788270682298e-05
-4.54892070930784e-06
3.08757883493476e-05
1.20325910670969e-05
1.92786962969158e-05
4.58088049425123e-05
-4.02863604946551e-05
1.98242869522071e-05
3.58676818413411e-05
4.6224140504628e-05
3.37875740613883e-05
2.0249250646594e-05
9.4166514533795e-06
4.20812197401836e-05
5.81518179969432e-05
2.66131935498275e-05
8.5639597749504e-05
4.98696400658727e-06
3.06893062082618e-05
2.90719342137074e-05
3.09966412798282e-05
2.91682653545181e-05
5.71400943480292e-05
5.56764393332336e-05
2.86352381465731e-05
5.85300420382858e-05
1.5058474261374e-05
4.05216200195866e-06
4.07375717235417e-05
3.261598550354e-05
2.50844870589486e-05
3.10658251120269e-05
3.3797186065151e-05
4.92330039664651e-05
2.22884966924432e-05
-1.09985158123638e-05
2.39739746831982e-05
3.33001038761048e-05
-1.00132394946388e-05
4.50553501328939e-05
4.20722508856957e-05
1.04678697422301e-05
6.19001139273635e-05
-8.32847498751856e-07
3.18510352376203e-06
4.07418624479585e-05
4.24348899760645e-05
4.55419350781865e-05
1.4199512834325e-05
4.06244422949238e-05
2.51116593199956e-05
-5.73985911071187e-06
2.92911854573907e-05
1.16190006861688e-05
2.36444100707876e-05
1.69406134526904e-05
3.44998566221793e-05
6.92938541879783e-05
3.68262993988396e-05
7.35074973120238e-06
4.3902574327203e-05
3.47346873237703e-05
4.32877372099191e-05
4.1839373696242e-05
1.83476649943084e-05
4.86356269290544e-05
3.48597913618311e-05
-6.2991503342575e-06
6.31621093706842e-05
4.93717870674621e-05
5.26213230535744e-05
6.24897758817308e-05
5.96845988892268e-05
4.06017402874845e-05
6.10132458367984e-05
2.81480862457651e-05
5.0115401717105e-05
4.36224918979485e-05
4.9820300010291e-05
3.98356424193407e-05
4.54890605725505e-05
1.49680480971231e-05
4.68672507738758e-05
1.8124293422781e-05
1.62252775328615e-05
2.84921150366063e-06
3.49899564815447e-05
3.25579996443015e-05
6.27991879512823e-05
8.67814278314375e-06
2.7844778644508e-05
2.47607248417311e-05
7.15142083427251e-05
5.16122271310707e-05
1.56164721623829e-05
1.06026011136965e-05
4.32279041049715e-06
4.69904854982812e-05
3.63819287956219e-05
2.18764455118984e-05
3.37789228781048e-05
6.36216219416045e-05
4.10979094261213e-05
3.7468470618822e-05
5.06473420365198e-05
1.91366341415869e-05
3.7482798147481e-05
4.64279895935527e-05
5.62801370417136e-05
4.9328162620744e-05
3.88002695236085e-05
6.14704994845249e-05
3.8591504276621e-05
4.19809519525974e-05
1.30274853072444e-05
5.56699840688128e-05
7.24876754969226e-05
5.30962425972975e-05
2.39066726043478e-05
4.04245836841886e-05
5.64709992245566e-05
4.30391238572444e-05
7.96777952870388e-06
5.47271970667141e-05
4.37323719804421e-05
3.15281222142556e-05
1.89300270488295e-05
6.92057930870688e-05
1.66450673892645e-06
8.02005070821257e-05
4.67700515337242e-05
3.13180004427635e-05
4.37051608436979e-05
5.38752347508191e-05
2.5847297621385e-05
-1.11955658433937e-05
5.57917280931162e-05
3.99221396636555e-06
1.21323909888935e-05
-6.15867858262764e-06
-1.1077279045284e-06
6.37768388501722e-05
-5.63245176447532e-06
-1.03412053999105e-05
3.98098264345866e-05
4.64807853796907e-06
4.59058768018714e-05
7.53351785901803e-05
2.72434568225011e-05
4.45136343269715e-05
2.95064555853047e-05
1.15708187666201e-05
4.47443618213357e-05
5.06977715888052e-05
7.41026212951959e-05
5.96745290389077e-05
4.4941054803744e-05
5.15864995760417e-05
4.03931244960523e-05
2.0295830226211e-05
4.70862456857352e-05
5.95732763354287e-05
1.12422012488527e-05
1.50314720708397e-05
1.07424528574879e-05
4.79526517455697e-05
2.61813651012781e-05
3.12286956918969e-05
2.61263032604246e-05
3.26841176708976e-05
1.07344151078309e-05
3.66271219023507e-05
3.60928947790437e-05
3.37100725082388e-05
1.19395429297582e-05
3.63879900266038e-05
1.26578068046034e-05
3.64125715237756e-05
3.71345456634898e-05
1.93549996213136e-05
2.22717743876129e-05
2.42134191029082e-05
-2.18071317994797e-06
1.97493058451753e-05
3.10317003753506e-05
-4.11553706182788e-06
8.44487589192412e-06
6.80481220385248e-05
5.96551051697321e-06
6.66973823028259e-05
5.48209465852058e-05
6.51203769827607e-05
-4.88862722158782e-06
4.24619419021406e-05
5.16094838738745e-06
8.10066979438068e-05
3.65214925912491e-05
5.8753622531195e-05
5.57410181557052e-05
2.78725461280097e-05
6.40830587983149e-05
5.70175384399563e-06
4.19151475825908e-05
3.75117862827093e-05
3.61498494290769e-05
6.38056437517337e-05
2.15751892466108e-05
4.66098865370772e-05
1.69386447978661e-05
3.01632460571357e-05
1.13334405420391e-05
4.6745188535853e-05
2.6924145848071e-05
4.45663076405554e-05
5.16074004766564e-05
2.8062881810378e-05
3.55797896404025e-05
1.17325244689879e-05
3.60408905314035e-05
5.29369758793885e-05
5.7014267402051e-05
3.90579172553158e-05
3.02220463828941e-05
2.87438303394314e-05
4.35520365246279e-05
4.53583517176584e-05
4.70823931314899e-05
2.7358722821739e-05
4.33997348452864e-05
5.55401713782617e-05
5.8592434513851e-06
5.93230761953672e-05
3.01169440071893e-05
5.16437169770538e-05
2.91545151046755e-05
1.22508997013491e-05
5.65516140991387e-05
4.02792397088249e-05
3.96547767963061e-05
6.22349308852845e-05
5.89973811973874e-05
1.50714872149481e-05
1.87131374475781e-05
4.20871689463654e-05
2.12518268276454e-05
-5.65349725727231e-07
3.82680281904654e-05
1.77977106660111e-05
3.43773575687649e-05
3.8853365186764e-05
3.4492559358794e-05
6.92679189348883e-05
4.88492970946071e-05
1.89454184900398e-05
3.7968991244467e-05
5.77139906396441e-05
5.35647429934324e-05
6.43009210938377e-06
1.37607361921395e-05
2.29520609058989e-05
3.24702599951988e-05
6.51308602076741e-05
3.57832247794358e-05
3.38013803058459e-05
5.61460329836049e-05
4.25736011652634e-05
6.35019238131235e-05
2.31245740178657e-05
3.41248218334388e-05
1.6292102194484e-05
1.91311867051318e-05
3.58746652498633e-05
2.81833737369442e-05
3.3474463634324e-05
1.30270898195979e-05
7.4050216280151e-06
4.94183089438208e-05
2.19947082028342e-05
2.7927478150408e-05
3.19181604580542e-05
8.43033530311934e-06
2.64660062463244e-05
3.97560400428973e-06
1.36943230820761e-05
4.12160246942185e-05
5.02759697425337e-05
2.9965619722764e-05
4.08127222446854e-05
5.55084348875809e-05
3.70177559460033e-05
2.15987163982846e-05
4.26041717571423e-05
-1.32604854689663e-05
3.88973657591019e-05
2.25018656465222e-05
4.67566429320578e-05
8.24096527395048e-05
1.4529940635014e-05
5.62937717988533e-05
3.40458290635385e-05
3.04274056624237e-05
2.75619850925076e-05
6.14160416079034e-05
4.93470571856743e-05
4.09877047553583e-05
4.01846807385123e-05
2.5731793277798e-05
4.46178385804666e-05
1.21208572972756e-05
6.27663042501454e-05
6.29781583418293e-05
4.52098007165013e-05
1.97567055081338e-05
3.80216319414842e-05
3.215172968101e-05
3.71914926620508e-05
6.78949687383224e-05
5.47083234371191e-05
3.74333979697684e-05
3.49881082546291e-05
1.09175148834153e-05
4.43595254035122e-05
-8.58436290482338e-06
1.68361248798786e-05
3.21867044831736e-05
1.68169790145591e-05
2.88240119803644e-05
1.99318069385288e-05
5.64043314953064e-05
3.62379488168162e-05
3.09269841689487e-05
1.2704074920949e-05
1.80549667349427e-05
1.94489671995703e-05
1.54251599081973e-05
1.28283113111212e-05
2.41857063357716e-05
2.99472468550157e-05
-1.13895558554661e-06
5.04909882381465e-05
2.14005806414328e-05
1.24143255286448e-05
2.21065516255712e-05
-6.12388663367738e-06
2.78469940224512e-05
3.0096352504538e-05
2.80721354724243e-05
1.12018394076999e-05
2.89565570837872e-06
1.75587700323048e-05
4.9869501631498e-05
3.21737786604786e-05
3.72514481776787e-05
4.48959117183434e-05
3.59023135161656e-05
1.73947391755071e-05
5.39899154753696e-05
6.55743382313241e-05
4.73335668183268e-05
2.77939241905117e-05
3.32815414800106e-05
1.87386807705594e-05
4.34655413306891e-05
1.9633164169336e-05
2.49634878006167e-05
2.94786108019837e-05
4.50234177538755e-05
5.07560364047306e-05
3.56572155290572e-05
4.41617614962413e-05
3.59031063410932e-05
3.25093869470881e-05
2.86223932262237e-05
2.923940034668e-06
1.04176244800044e-05
3.95391936109665e-05
4.43102538742686e-05
6.02771411338258e-05
6.66334495627423e-05
2.83881795516926e-05
3.25812055667417e-05
1.05219793473091e-05
3.89676830191524e-05
3.28262844885787e-05
2.4626068726058e-05
1.62038779424211e-05
2.40143645701099e-05
3.00367774648841e-05
4.88744098845819e-05
3.46563876708742e-05
1.14235629361208e-05
1.29725573433922e-05
5.6144477457291e-05
2.78911776179501e-05
4.42075382471337e-05
6.80486890661816e-05
3.82948674454827e-05
2.29412859215538e-05
6.96343005244804e-06
1.97293573406138e-05
4.00779503145678e-05
3.67812038836257e-05
1.14642721998322e-05
3.47574384671635e-05
2.11833248498022e-05
4.01752368559077e-05
1.90745573274345e-05
5.31361122550195e-05
3.82946609323036e-05
2.25996201854092e-05
3.12382506908044e-07
2.68619668056131e-05
2.82837877001068e-05
3.48172859572568e-06
-1.59871714779223e-05
3.82246233937616e-05
1.81818875590749e-05
3.14685420718924e-05
2.4943338773944e-05
-2.56514585556057e-06
2.14555183465326e-06
1.76888558164894e-05
1.31488046902397e-05
4.07970350587342e-05
7.37502581755455e-06
3.67811879004904e-05
5.01080338596868e-05
2.70271941046252e-05
3.7825147466678e-05
3.18153086029337e-05
5.06296050438623e-05
5.45627270056443e-05
6.39519678434911e-05
7.3382942502828e-05
5.27566606357968e-05
4.09575586321098e-05
2.12796317824461e-05
3.02446054612615e-05
8.3274110858464e-06
4.24886428982506e-05
3.65928150278501e-05
2.11829261017252e-05
7.27618542397016e-05
3.54875152444862e-05
2.5917893148218e-05
-5.62489029849702e-06
-4.41539991551307e-06
8.17758330155996e-05
4.13538040348996e-05
3.41450678313267e-05
3.57741285872095e-05
2.15662586031564e-05
3.79624803312846e-05
4.15595981551544e-05
3.19709074546725e-05
3.37667649876398e-06
2.06982639352635e-05
3.04622784545307e-05
1.37368496749338e-05
2.03074435099532e-05
3.30724962894093e-05
3.53762473213295e-05
-1.04180876275002e-05
2.79262234666976e-05
2.69231782781048e-05
2.71905630802471e-05
1.00922506119444e-05
5.346569582159e-05
6.55650014065241e-05
1.23714420187907e-05
4.31938162340582e-05
2.16139998122792e-05
2.70496038080141e-05
8.20693319107252e-05
8.89093399672792e-06
2.83603183827156e-05
2.76900422506843e-05
1.51566914164034e-05
7.42276112062752e-05
3.84945457889997e-05
4.29852771825797e-05
6.21168204897465e-05
3.23243789383066e-05
3.82057340244489e-05
2.07906170695162e-05
3.36675846798216e-05
2.45226578156921e-05
1.00114583149983e-05
3.00686639390538e-05
4.5522732894499e-05
3.65858711853067e-05
1.77746792179401e-05
2.17597528676326e-05
4.58711871060507e-05
8.5262872417734e-06
5.10374850357285e-05
7.7056134405181e-05
4.17878999684709e-05
4.78283886417608e-05
8.65692460839854e-06
1.8471261800774e-05
6.89458460121393e-06
6.81177523238651e-05
3.6534526901777e-05
3.25564608821339e-06
4.76564887132459e-05
5.01125368767367e-05
4.79001048182886e-05
4.99584146517778e-05
4.4065063023846e-05
4.97801220412734e-05
5.45401654221248e-05
2.27155248722835e-05
4.68570890820739e-05
3.86567764282587e-05
3.82514132113867e-05
4.98226682971e-05
2.16988094950126e-05
2.14244333526692e-05
2.76587185221526e-05
4.44753170995806e-05
4.27017881831351e-05
2.39936166618963e-05
1.41493790860567e-05
1.18632797137602e-06
3.79246225517983e-05
3.13272575678094e-05
2.68900184700152e-05
9.08079357304904e-06
6.14550097717551e-05
2.59059448076568e-05
4.20759499346482e-05
3.11694718824742e-05
2.03037864075097e-05
4.38770550200638e-05
6.44429379925055e-06
2.80727144974412e-05
2.45896326780934e-05
4.8113104178897e-05
3.35487710664365e-05
2.07668771565419e-05
5.340495014472e-05
-7.12790574437283e-06
5.42495518094701e-05
3.20032918898877e-06
1.18120028148766e-05
1.71416438731457e-05
-1.43942359129819e-05
5.50454021136916e-05
2.09325048006645e-05
3.94587507986564e-05
6.65920567132098e-05
6.50378334260927e-05
3.90122076781811e-05
4.48706946313201e-05
3.34006952725392e-05
3.60696192007336e-05
1.30737128963125e-05
3.67073699911416e-05
3.08635682065468e-05
4.90571786250875e-05
2.67792406115135e-05
9.88223281139374e-06
5.4939440816483e-05
3.52871867734495e-05
3.54187397221865e-05
6.91762893994464e-05
3.70396736821558e-05
4.69211085149765e-05
2.9212254057986e-05
3.27055704812802e-05
-2.1109189686024e-05
4.99435298385445e-05
3.90129465620106e-05
2.74590159372343e-05
2.34206819357469e-05
1.15984217504362e-05
-4.5297827162446e-06
3.45224107738452e-05
2.45282629176304e-05
2.65545623659539e-06
5.46993250093135e-05
2.03834476227037e-05
1.55403754307122e-05
3.87816724405101e-05
-1.65624858092824e-05
1.04671500388617e-05
3.30772765032482e-05
7.79047894878965e-06
1.19438162454991e-05
3.44115978682465e-05
2.31519036016785e-05
2.10184365276475e-05
3.63738953418188e-05
4.5083050500003e-05
3.02577414451043e-05
3.05570883291466e-05
2.50956312356431e-05
5.13337345545256e-05
3.16226993095988e-05
7.2331046047954e-05
6.52017830903711e-05
4.52149251619564e-05
7.38790783185905e-06
3.81598278709272e-05
4.99388020597361e-05
4.03199234426095e-05
8.15805275534653e-05
2.01015799530466e-06
2.91589750434873e-05
5.04658678807538e-05
4.45532199233828e-05
2.96692590422369e-05
3.74188209509951e-05
1.42190865167681e-05
2.68655227876469e-05
4.15582289514059e-05
3.51892923068213e-05
1.6851782242178e-05
3.35065456645169e-05
3.74603796876106e-05
6.3440802285671e-05
2.98463097821441e-05
2.23717637820572e-05
6.13017849143173e-06
1.25516492250929e-05
4.74772622647353e-05
3.15017134864691e-05
1.07838698442792e-05
-7.87897106709995e-07
-4.33838281518813e-06
2.62410545463419e-05
3.33113299744683e-05
3.69981134707335e-05
5.50629603549258e-05
7.44631995697137e-05
2.6659403708939e-06
1.38821789815466e-05
3.89444310254785e-05
2.18495526314893e-05
1.13941567741332e-05
5.0535519530697e-05
1.62414245901474e-05
6.14422186713541e-05
2.79336323337318e-05
3.75002154771233e-05
2.77219950897057e-05
2.49745125853639e-05
2.83670764048614e-05
5.31160324751902e-05
6.60337609913896e-05
4.33211085237142e-05
5.54498086334782e-06
3.82991883950432e-05
3.74716565215758e-05
-1.18209733573906e-05
1.99724135929088e-05
1.52878520871418e-06
2.20531665782308e-05
1.30194306686901e-05
9.74664242353713e-06
2.45404311026244e-05
5.10731706289692e-05
9.11015307517476e-06
1.22653370828527e-05
1.28873759347175e-05
1.42991264063509e-05
7.9044965557293e-05
1.99230243542781e-05
1.20040858316941e-05
1.67889827003275e-05
1.61303405183189e-05
5.5019962467148e-05
3.40661916905392e-05
-9.7146261772626e-07
4.69277476213687e-05
8.82048390485078e-06
1.67994989376895e-05
-3.01706540893252e-05
2.41422537830877e-05
5.44618348686217e-05
4.48017475769154e-05
7.03916546019692e-05
3.31563964677818e-05
6.19351355976762e-05
2.14294478590403e-05
2.7869739562627e-05
3.05038354851372e-06
1.65144171441306e-05
4.56458788530373e-05
1.69474845798365e-05
6.8629385075847e-05
6.72169074038376e-05
3.81683187250048e-05
2.321702694011e-05
6.87514988575996e-05
5.86613495183906e-05
4.2750408396913e-05
3.64528395336396e-05
7.22118851843362e-05
1.05606115043533e-05
2.39685736240006e-05
3.79291265970644e-05
2.60088894767284e-05
9.05241855866696e-05
4.14553703905001e-05
6.36868531810354e-05
4.45025547355743e-05
7.86516599706999e-05
2.86442441371444e-05
2.64315291900748e-05
2.79213360563743e-05
5.50185730732805e-05
6.56242942059733e-05
3.74094484723298e-05
2.20246164414823e-05
2.6967676722071e-05
2.18768148912725e-05
4.80483865657382e-05
6.56892323225743e-05
2.25376564041298e-05
4.6789043486289e-05
-1.79936199333129e-06
5.09961590873863e-05
3.47554142437911e-06
3.23976279260332e-05
1.97435301367534e-05
3.11092571195069e-05
2.27129995648941e-05
-1.69631999001133e-06
1.62841210214213e-05
5.29165888422626e-05
2.02113374389933e-05
-9.54366147536546e-06
3.60902573947209e-05
3.41937858481321e-05
2.41594561390428e-05
2.82141185331808e-05
2.88739550743192e-05
2.31901332016674e-05
7.82979227309765e-06
4.22420154586913e-06
4.81661013935421e-05
2.39846591527045e-05
1.14621011003992e-05
4.18266134429637e-05
5.62088369546892e-05
4.90019855950053e-05
3.89588813717719e-05
4.4718540658221e-05
7.18854117179407e-05
4.44223925147044e-05
2.27053570542274e-06
2.06755542212996e-05
3.18312854421272e-05
3.07716939262742e-05
5.92260904020814e-05
4.77642678905012e-05
5.04236724441179e-06
9.2207960060977e-05
3.09457813607177e-05
5.99758778970305e-05
3.04122514896006e-05
6.65882475038347e-05
1.84433139614977e-05
4.01844073514274e-05
8.22894548689743e-06
3.82380636657527e-05
3.45108000766405e-05
4.81587540426005e-05
5.52000335060753e-05
2.18205714987697e-05
1.20646949469516e-06
4.63189250835373e-05
4.28670034582892e-05
1.53117092517168e-06
-4.15053432642768e-06
4.54626593362865e-05
3.6008804938625e-05
1.0513925942554e-05
7.75169449350597e-06
6.7135967539357e-06
1.97458521065477e-05
1.94660576736958e-05
3.80562813103532e-05
2.15870197728277e-05
2.49087714213912e-05
3.67970500994588e-05
3.44111307572101e-05
2.38709864569762e-05
3.98008545964968e-05
4.56310178496719e-05
2.86220176896596e-05
2.52423336579769e-05
4.44671155587828e-05
2.6247385057462e-05
3.71634080810558e-05
4.8277579022888e-05
7.16861558648477e-05
4.542083659529e-05
2.77832399018062e-05
6.36996293147239e-05
3.82517496942038e-05
2.20501252471202e-05
6.0400491324577e-06
5.26055539956923e-05
7.44885182531736e-05
2.6897145455315e-05
3.11118777628359e-05
3.03918015393832e-05
5.09880333339115e-05
1.71862512329283e-05
3.05355413110147e-05
3.76443478137705e-05
3.06989996160426e-05
2.57200167027039e-05
3.22690452192894e-05
3.29506436943952e-05
4.90192052626644e-05
2.83410382430824e-05
-5.85924342787936e-06
3.89114768739045e-05
1.981723719938e-05
5.32259896742499e-05
4.11963159292805e-05
1.66585559145944e-05
1.45964094280885e-05
6.54364008001209e-05
2.37322570478624e-05
5.2884225792199e-06
2.86817430528352e-05
5.63282167296709e-05
6.54665909587469e-05
2.39062464205574e-05
5.14507020239988e-05
3.8162292846046e-05
4.19127741755038e-05
4.96139401750727e-05
3.09861238857307e-05
1.65882374794365e-06
3.54693244793195e-05
2.36489960538223e-05
4.17630275588796e-05
2.3924060769779e-05
3.96214202653377e-05
2.64268138326437e-05
3.24702492952681e-05
2.966927459238e-05
1.84389881289854e-05
1.16387650100328e-05
2.68871234410918e-05
4.69673960519679e-05
4.21988979050948e-05
4.85970171845871e-05
5.02782807579819e-06
5.45681675572543e-05
3.51909879468325e-05
3.28666369091253e-05
4.51428643415096e-05
5.41934460012273e-05
1.55288480221663e-05
1.10431353510875e-06
1.22550283220315e-05
4.43074775851656e-05
2.5147459894808e-05
2.40285649734295e-05
4.02458679813001e-05
1.48300600138532e-05
1.88107987310652e-05
6.3629335568952e-05
-1.25742465220578e-05
3.99159730344656e-05
6.4864036048458e-06
4.29324261299788e-05
5.11095483498726e-05
1.11154527633506e-05
6.43597247179124e-05
1.13026783892297e-05
4.59311156957028e-06
6.4368694274498e-05
1.46400194711418e-05
5.00636767925174e-05
3.04773069277172e-05
1.8568874831651e-05
5.31645798923951e-05
1.85138236253326e-05
4.7067046589674e-05
8.09392608398304e-06
3.00211909274981e-05
2.91217147196085e-05
3.95930518091731e-05
1.47147437551846e-05
2.85749243482285e-05
5.54718485640449e-05
2.70608268298615e-05
4.59328311938663e-05
1.58328682640471e-05
2.96488109102114e-05
2.65211760649791e-05
2.30125928750374e-05
6.84325599514693e-06
2.05676913034231e-05
1.49496894630231e-05
2.99078390126074e-05
9.17752879292349e-06
2.64367343214215e-05
-8.08003728509891e-06
4.12687922062488e-05
4.4086195748162e-05
2.32808908958166e-05
4.00022016879715e-05
4.40961758635188e-05
4.31245317452477e-05
1.53580069646656e-05
1.98761187330454e-05
1.20756438713043e-05
4.78102241213297e-06
2.56041006268367e-05
4.05397598894131e-05
6.30791198988746e-05
5.53478969571499e-05
4.87750654575983e-05
5.09898435033714e-05
3.08043597370069e-05
4.20690200208373e-05
5.92692471274791e-05
3.85075339307919e-05
4.74243403724983e-05
4.01451517695342e-05
2.70364617383586e-05
5.17017365375424e-05
1.0639329325666e-05
1.78828145028145e-05
2.71755382072342e-05
5.55491987503882e-05
3.21335106171304e-05
-1.02005405518854e-05
5.49597707488696e-05
5.29162269782174e-05
2.00703273535412e-05
2.70266474996833e-05
2.11925681476689e-05
2.98732779660206e-05
2.02904739495345e-05
4.59461199897373e-05
5.05826384430534e-05
4.46541258201143e-05
3.32129348467836e-05
5.08123657698608e-05
5.6238482427295e-05
6.75944676710547e-05
6.71888889978488e-05
2.26482155460317e-05
5.4023589007105e-05
1.89468789411198e-05
1.76392890647486e-05
2.69545375368005e-05
-6.30085787332728e-07
4.89214139617811e-06
2.31637755924237e-05
6.09079023074654e-06
4.26069519240599e-05
5.16220273768603e-05
2.62750802172998e-05
2.3477339521348e-05
2.62552149917727e-05
6.52156969609399e-05
5.76671473300739e-05
3.02999081235952e-05
3.4258748611587e-05
4.54623775423335e-05
2.72748545551504e-05
5.83224739371543e-05
3.50986629814124e-05
4.16666044482884e-05
7.26321280763008e-05
3.26924070048091e-05
4.52090937417662e-05
7.50080411185998e-05
5.0357389883196e-05
3.21284071949412e-05
5.63476350863219e-05
1.90504550339391e-05
3.15809488507346e-05
-1.20348137779259e-05
1.41295813356434e-06
4.64752796098521e-05
4.49349678618384e-05
3.21670892149992e-05
7.19882915358623e-05
4.74830191370406e-05
4.39251083747023e-05
7.63305704352433e-05
-1.73501825324798e-07
4.01033900392935e-08
4.60427046596794e-05
2.55891536730816e-05
3.54600220813336e-05
1.35971450990511e-05
6.55548780175949e-05
4.75903254796443e-05
1.69490409905689e-05
4.59347680232736e-05
4.13677729447312e-05
5.03657380385552e-05
4.1312942814164e-05
1.75171279330534e-05
-6.45305525036308e-06
4.31819027019343e-05
5.87616839488554e-05
5.92304399072852e-05
5.40327838975042e-05
4.75546560673955e-05
3.78883336495297e-05
8.81699241891541e-06
3.35768918801496e-05
6.41856096034395e-05
2.73877676592589e-05
2.33467168624399e-05
6.59031702054193e-06
4.06362373799816e-05
3.18733751793809e-05
6.2019683226418e-05
4.19051847983487e-05
7.35979352837044e-06
2.66570802625035e-05
-6.5647973205974e-06
2.58047687995255e-05
2.93604073635983e-05
4.32723617643383e-05
2.2002225750092e-05
1.44132164738998e-05
4.21742569245923e-05
4.01273753828945e-05
2.20993838375556e-05
2.18282389599619e-05
3.72779615826751e-05
1.53200886947041e-05
3.72897138644788e-05
2.01661085384758e-05
2.26028686356276e-05
3.37038237908745e-05
4.38565922101502e-05
2.59910561503046e-05
3.91604539176048e-05
1.21135492013708e-05
3.59901776885261e-05
1.55954301889187e-05
3.25978831649949e-05
7.61343359428252e-06
1.92649738279656e-05
5.10374692178813e-06
5.73878822669156e-05
6.11113644703873e-05
4.41096243011151e-05
1.95554051046076e-05
4.5134563281784e-05
3.22120807924384e-05
4.15878039863159e-05
-1.87837461288268e-07
4.06279894928106e-05
3.46038356957279e-05
4.90782514992681e-05
2.66699528562323e-05
2.88645186707619e-05
3.87471848727762e-05
3.29368795046024e-05
4.96829496685976e-05
3.64842694102656e-05
4.00470799744623e-05
2.40844149166238e-05
-5.24366000111071e-06
6.27014599197325e-05
4.85365504260958e-05
3.38277463750845e-05
3.71940782106787e-05
1.5839312881569e-05
3.73156552634149e-05
8.18778369777427e-05
1.3965357450271e-05
7.22755897113373e-06
-3.43809209394833e-05
4.58420227461575e-06
3.95833684731893e-05
5.54904820192408e-05
2.5519887667308e-05
4.6778804886724e-05
5.27411136252224e-06
1.6531362312771e-05
8.44532648520739e-05
4.91803743364268e-05
4.14991059752629e-05
2.83355740607252e-05
5.66851396452688e-05
2.54916674028623e-05
6.77352804047621e-05
8.89169551133582e-05
6.75285144655675e-05
4.18648128170517e-05
5.74463278930851e-05
4.0522037170037e-05
6.25515623639452e-05
3.14624302102257e-05
1.51754951203046e-05
5.51782407852729e-05
3.79888808540122e-05
7.06383965209826e-05
2.83584290973357e-05
4.4842102300246e-05
3.53067513778067e-05
4.44238099659684e-05
5.60496035615494e-06
2.56788469520426e-05
2.87917095176202e-05
2.76031656650044e-05
3.13770297347221e-05
2.63070145208897e-05
7.59701306698083e-06
8.0905621086709e-06
4.41998757642528e-05
1.50023783336841e-05
6.12035612854569e-05
1.93896742916362e-05
2.38295805485819e-05
3.83471559435372e-05
-7.9007291634358e-06
5.43144984305436e-06
1.87898324970055e-07
4.30730460734946e-05
3.09693763314209e-05
5.37514478932016e-05
3.43150291504123e-05
3.21792245762084e-05
3.82537721831007e-05
1.84150314306991e-05
4.60079869748376e-05
3.11195944771512e-05
3.96957831953365e-05
4.43462670914074e-05
1.8549515824592e-05
4.2396973568695e-05
2.63432727083824e-05
2.57527386588217e-05
5.36870246151065e-05
-1.05216069754455e-07
4.77118483861287e-06
4.46659601824192e-05
3.46185338644012e-05
3.64203209182478e-05
3.65833964864485e-05
7.61519444126804e-06
4.03527759019317e-05
2.41742075787427e-05
3.58808737138398e-05
1.68952893696251e-05
4.31340911827508e-05
-1.0632277492799e-05
4.3353354228712e-05
1.93517172652433e-05
4.07686091451599e-05
1.85271101184175e-05
5.36839204957591e-05
3.19652786522997e-05
2.42654427140708e-05
4.96531684772947e-05
7.52798537282457e-05
4.99728306589662e-07
3.87206306185605e-05
1.39311805677016e-05
1.96109091120697e-05
6.96302089158709e-05
5.41678480459097e-05
3.49745399241329e-05
6.99949004273397e-05
2.67782672584899e-05
2.85062157686157e-05
2.56569209711428e-05
4.5547187398011e-05
4.19104523231464e-05
4.08525143092603e-05
2.33804860184946e-05
4.32949625983909e-05
3.67842603160609e-05
3.47890012175706e-05
4.32905929423994e-05
2.16647378589844e-05
3.1813773289779e-05
6.64955062145419e-05
2.93243281327599e-05
2.05347277441754e-05
7.71325255120108e-05
4.77102489555287e-05
2.00718518945525e-05
5.02411048162787e-05
2.46436936821293e-05
3.65147885832545e-05
4.90058529064792e-05
2.4660870930282e-05
4.70201620663891e-05
1.34864628423955e-05
3.35177592036282e-05
3.51439256852845e-05
6.09941774223722e-05
5.28794743248223e-05
3.4220029804117e-05
3.0336980521789e-06
3.09470995874816e-05
4.2539618712852e-05
4.97079439603597e-05
1.74895159150215e-05
3.15109683020541e-05
2.27389097615402e-05
4.95781348550279e-05
2.03003460143171e-05
-2.26057627152062e-06
4.88309472033741e-05
9.04052978310085e-06
2.11698201081947e-05
3.5001205807249e-05
4.13909925763968e-06
4.39144390463506e-05
4.22033664344158e-05
3.31229714413193e-05
4.90651445628751e-05
2.37757488091516e-05
5.11381951162541e-05
3.24248866131399e-05
4.38413700837227e-05
4.86021509202033e-05
2.75022459891984e-05
1.80347067531961e-05
-4.56262772748929e-06
-6.53796062771357e-06
3.70842070140611e-05
3.94862763956361e-05
2.70266826318544e-05
1.84602487071357e-05
2.95921781465455e-05
3.64059536543473e-05
2.07914384356952e-05
3.84177826910652e-05
2.80146991488102e-05
4.20025804993086e-05
6.29765873518512e-05
3.93617933601569e-05
2.67166623945107e-05
4.5307319396867e-05
1.87147511967594e-05
5.16308093112309e-05
4.18959321441713e-05
3.17683226304501e-05
9.1103682144094e-06
2.97476862301355e-05
2.04329548881402e-05
7.83333760104294e-05
3.61713274634885e-05
2.3964964561389e-05
3.34713293982551e-05
6.44963221832093e-05
9.05143335510638e-06
3.05813315921937e-05
2.70220105947057e-05
4.01915765582468e-05
1.59152543231745e-05
4.30623828800315e-05
1.50654404478637e-05
3.04241599160537e-05
7.31297180176087e-06
5.37956185592206e-05
4.1621851770947e-05
3.3429875844918e-05
3.63154806868907e-05
1.74162454580364e-05
1.22245715229784e-05
5.71888561584582e-05
3.225851912161e-05
2.62288827051746e-05
1.53283398173881e-05
2.45933818765124e-05
3.3384339509505e-05
3.9491890695003e-05
3.79364436977039e-05
6.26321111154714e-05
4.68630272147617e-05
-4.12980398321889e-06
9.32410250965055e-06
3.25653407482803e-05
3.43687284667711e-05
5.31415985562934e-05
3.96001570338015e-05
6.92864053643112e-05
4.9037535033169e-05
7.32312955478972e-05
3.01946271322052e-05
3.16155850376297e-05
4.66760678596349e-05
4.07183363936381e-05
3.47840560331034e-05
5.37609241695401e-05
4.58921084935528e-05
2.99759601037001e-05
4.07563610958415e-05
4.62632649599263e-05
4.14474593253022e-05
3.52603082958815e-05
3.62633297717553e-05
5.75223502153818e-05
3.48108977720631e-05
3.75800218397992e-05
1.81196257229441e-05
4.89224481210313e-05
6.85977889509828e-06
4.14058918239773e-05
2.41580078861756e-05
2.60446375376698e-05
5.46228049244388e-05
5.1298661141068e-05
2.26050238174034e-05
3.77788682076453e-05
1.20096547208651e-05
2.90877245087026e-05
2.16581303884411e-05
3.22783323126628e-05
4.48687458145758e-05
1.59989180593359e-05
3.42779829388458e-05
5.83832560487087e-05
2.85626438304084e-05
4.25802592556939e-05
6.14222970340605e-05
3.99255557918045e-05
3.6829587383523e-05
3.97004835618071e-05
8.02386630858989e-05
6.21221387352132e-05
4.42655753426737e-05
3.16748276955036e-05
3.7972738590837e-05
2.23730720359323e-05
6.3501681150617e-05
4.02356545449282e-05
5.86351835970804e-05
1.17982778055895e-05
4.94966897536091e-05
2.74280416658418e-05
2.61518148608948e-05
1.71285178825425e-05
4.20536328576494e-06
5.81256328793909e-05
1.09740895563215e-05
4.52881920066998e-05
6.30456355599305e-05
3.84630896051826e-05
5.6501165344607e-07
2.72517247866913e-05
2.010538513969e-05
3.7416198099898e-05
5.96512274504536e-05
5.19421076109917e-05
3.2351891801459e-05
6.26158826645591e-05
2.6434371566746e-05
5.74363224167603e-06
7.12964955582328e-05
4.12447944083908e-05
1.54217457494413e-06
3.21346717570863e-05
1.81701655769182e-05
3.65028854793074e-05
3.56931800337389e-05
7.11183119763811e-05
2.71022122780275e-05
7.62440162404466e-05
1.33246566713708e-05
5.05165652279007e-05
5.92365880843512e-05
4.0546768210688e-05
2.62480181753551e-05
3.57807889582414e-05
2.99038723364501e-05
5.84253258967926e-05
5.2396352246839e-05
7.4133198882262e-05
1.29723472361613e-05
4.68380569985211e-05
2.62502970351863e-05
4.92493393891789e-05
3.52430221207313e-05
2.73761251417053e-05
5.10065809467006e-05
5.15416474336647e-05
6.21186243143987e-05
3.09980767947828e-05
3.36605886732871e-05
2.35146028485909e-05
4.14800139909233e-05
4.06865871752758e-05
7.49026228609751e-06
3.48922570235573e-05
2.98201321069282e-05
5.8602025794107e-05
8.58139182004969e-06
5.32221752976782e-05
1.43762888224499e-05
5.5723220168242e-05
2.73261086820738e-05
2.1168774329043e-05
1.03279489895351e-05
1.02002844656984e-05
5.16078598753912e-06
3.2860195010134e-05
3.4153012385948e-05
5.01534134944792e-05
2.93283841326955e-05
7.22836019965508e-06
2.74070551091025e-05
6.48914782647756e-05
2.73154913889905e-05
4.12892024121094e-05
1.66271246287599e-05
2.50871064185472e-05
7.08760503981889e-05
-3.848488930439e-08
1.56473052239826e-05
1.99435571927449e-05
2.03900614828044e-05
6.13076045444146e-05
3.94332835628332e-05
2.79381245069892e-05
5.57011181118345e-05
5.34534209377581e-05
9.61024788595167e-06
4.16750839602858e-05
6.69383439049989e-05
3.24054706949848e-05
1.56269508746204e-05
5.16659747693816e-05
4.06270267797721e-05
3.87673277285253e-05
2.53062492117054e-05
6.32689940663392e-05
1.135143708873e-05
4.10877354390852e-05
6.79161801739642e-05
7.02025141993713e-05
3.01110712598685e-05
4.41413084553523e-05
2.92238463964873e-05
4.11941757121578e-05
3.88166092174814e-05
2.64867434061557e-05
-8.39917626377597e-07
3.49947036881315e-05
2.30691919400999e-05
-1.19843265330031e-05
3.59634963409617e-05
3.07267432784194e-05
4.96342102553661e-05
1.66798332113742e-05
4.30896237955811e-05
4.15927047515765e-05
5.78141608503911e-05
4.98339516492115e-05
-4.04162345086392e-06
4.12354233332764e-05
5.77284276941946e-06
5.5898267790154e-05
5.76703836137121e-05
3.53958540461315e-05
2.17439281489141e-05
1.02650203096251e-05
5.87070527501301e-05
3.28079515336059e-05
5.72426063701104e-05
3.11259457621181e-05
3.35102839157632e-05
4.05578517603553e-05
6.53611532265569e-05
3.8539281699393e-05
4.75502669281982e-05
5.34059547401299e-05
1.50526309090433e-05
4.5405171218616e-05
-1.3775933152022e-05
2.59412923694081e-05
5.69571601072822e-05
2.86561030663845e-05
3.01427875946679e-06
2.83647360176063e-05
5.98901390026615e-05
3.09061731776724e-05
-4.78484783682863e-06
4.97104101226554e-05
4.0325241886247e-05
1.29897610484947e-05
1.21114741444898e-05
1.23749951786399e-05
9.53179188969709e-07
1.50039124399014e-05
5.21784984265525e-05
4.88774270919551e-06
1.19459416064469e-05
3.01607002993168e-06
-1.10346652499146e-05
3.00707038035462e-05
2.60562344909697e-05
2.05406025887713e-05
1.47606542209033e-05
6.07250217860112e-05
1.37774812069785e-05
1.68983828612926e-05
6.31957566445538e-05
-1.92563458328872e-05
-1.03172550714666e-05
4.18502540939143e-05
1.89128589133945e-05
1.73379361689108e-05
4.57048741190154e-05
3.43162659116775e-06
2.93624301017653e-05
2.33182351885691e-05
3.52820009037806e-05
7.4820384233534e-05
4.35959569267077e-05
3.80063792378841e-05
8.14151053840238e-05
5.22383238284956e-05
0.000102058999684117
6.10486441983419e-05
1.4346650231398e-05
3.74782463412605e-05
5.72638193885601e-05
3.95286346089367e-05
2.09182373852587e-05
6.43544749658386e-05
1.32256772598867e-05
7.87081607212102e-05
5.52419427315579e-05
2.64968991271609e-05
2.24448846336243e-05
1.37600882939753e-05
3.88007866091225e-05
3.89105278795378e-05
-1.8107326373975e-05
5.81974423567679e-05
3.48658343585083e-05
1.15703235232051e-05
7.79121184412029e-05
3.6668032077973e-05
3.15459877749883e-05
2.58708042433004e-05
4.40728512556201e-06
2.31927372799134e-05
2.55602471183391e-05
1.40733133338762e-05
3.80104213759925e-05
3.75210971032232e-05
4.60486278395883e-05
1.13138895487616e-05
1.55123885889036e-05
1.9966281832493e-05
3.22132843960308e-06
3.90575323821255e-05
2.5340539467482e-05
4.68451048831839e-05
2.96630448531678e-05
4.27477790209367e-06
3.91373736595893e-05
-3.24080884086982e-06
5.83930750143807e-05
1.32541552493862e-05
1.48699143200703e-05
2.72973648656339e-05
2.96904651925015e-05
6.02833581060643e-05
6.37719037407926e-05
1.5000377313847e-05
1.78313658022069e-05
5.23640162000774e-05
8.17885366788008e-05
3.8086299694985e-05
5.89290779755951e-05
5.71581593330714e-05
2.66664982379844e-05
7.11178751888876e-05
4.52314164311658e-05
6.65364566983832e-06
2.18079675027065e-05
6.14717064329486e-05
3.56162882875829e-05
1.70488649801104e-05
4.13290264443987e-05
2.02427136874463e-05
4.26885209809741e-05
5.77593976364446e-05
1.1695981948036e-05
5.97331958762015e-05
5.77570134425661e-05
1.79581365697533e-05
2.70090726720674e-05
5.68875498282493e-05
6.64398937967693e-06
-8.55816491540656e-06
-7.50854615649284e-06
2.43272787797613e-05
4.44774925755874e-05
3.7881298207848e-05
-7.82982174245334e-06
4.34863326270535e-05
1.58698727342833e-05
2.33708907527614e-05
8.08134031815848e-06
4.30269040761066e-05
4.0292729527026e-05
5.78625414197572e-05
4.14547242447237e-05
3.28730963362074e-05
3.22059763569459e-05
7.96998318407329e-06
4.85713827790658e-05
2.89371313592452e-05
5.92867657149948e-07
3.4702852993516e-05
5.36134478734632e-05
5.87596717791857e-05
5.24647731779044e-05
7.64125436345061e-05
2.32700301213956e-05
3.69274595840643e-05
6.48650737925933e-05
4.21240438749967e-05
4.43059117058084e-05
2.16136298934101e-05
1.84100350187176e-05
3.56445580157209e-05
1.97873043969339e-05
5.6831612851098e-05
4.04231798222224e-05
2.85289644919441e-05
6.78814784643525e-05
2.39314622160737e-05
3.73328982993386e-05
3.76960001063771e-05
3.20334592499262e-05
3.62778790920137e-05
3.57640959189757e-05
1.89896452681601e-05
3.47148592853621e-05
5.45985181292937e-05
2.85425404902931e-05
1.33710179341823e-05
5.86821374432763e-05
6.76680657621354e-05
1.13008555006194e-05
7.5871171266935e-05
3.3083701770746e-05
4.68450388901816e-05
6.5270225085271e-05
2.66732760723583e-05
5.71165500318178e-05
6.51996379516672e-05
2.44808993083243e-05
3.35267483550078e-05
4.81757530410513e-05
5.61497729811499e-05
3.73100129652027e-05
3.59920825193916e-05
2.10192801550254e-05
2.40559868003302e-05
6.40145700206452e-05
5.63143124319358e-05
2.25884793772784e-05
4.72086250057631e-05
4.32566209598312e-05
5.25850295010549e-05
6.01864902848019e-05
3.28006045213623e-05
2.09103891683885e-05
5.01114977632017e-05
3.36729661587197e-06
4.42045382852675e-05
4.20130072903545e-05
2.39189458323602e-05
3.76974324666643e-06
1.06346921776459e-05
5.07757334818812e-05
2.26786640101233e-05
1.90077936723248e-05
1.0130191551226e-05
1.01770753550285e-05
-7.09286764811374e-06
4.95878207038277e-05
3.98154993817216e-06
3.6418823120089e-05
1.63378686776504e-05
-6.45119279752263e-06
5.37172908881233e-05
5.8373057196076e-05
3.46295576931631e-05
-4.24136445503251e-06
-7.15398225442381e-06
5.61637864266133e-05
5.41168892739851e-05
5.40766526806186e-05
2.68391924650545e-05
2.01092311607842e-05
2.80556137691467e-05
3.20898190945923e-05
5.87474882150624e-05
6.46681658323036e-05
4.02352060939869e-05
3.2225620347052e-05
6.78862581622472e-05
7.39845980400215e-05
5.41467953978348e-05
4.17545196618454e-05
4.71512914938741e-05
3.00471510589416e-05
4.88095956230655e-05
5.0552953512034e-05
1.80937214956689e-05
3.5693396841525e-05
2.35297199448144e-05
2.23315523792648e-05
-1.18640057973138e-05
6.23314248645497e-05
2.68321799802567e-05
1.02733739507827e-05
1.61708545372674e-05
5.30789860231374e-05
1.61784311966793e-05
2.19249482154994e-05
4.88738730988421e-05
5.61422852069444e-07
1.60872582119802e-05
5.42896361808774e-05
6.52312727476534e-05
3.87382263494573e-05
2.41153780949472e-05
2.77117517650577e-05
-2.18887593519385e-06
3.44388859344556e-05
3.20238492974759e-05
2.10102808831376e-05
8.95238310831502e-08
4.3472645306512e-05
2.31481730995754e-05
4.36713778239802e-05
2.3084508874637e-05
-4.56674068720896e-06
4.02203370006272e-05
4.77398696192175e-05
2.85014321367094e-05
-6.86946724899245e-06
1.87685848414847e-05
3.11245713163249e-05
2.72082185606134e-05
4.40155088991446e-05
2.07321050276999e-05
4.21243688490466e-05
2.63880274456472e-05
3.19414267203123e-05
5.32282219514987e-05
2.40500952509758e-05
2.71800609909775e-05
4.14005534472503e-05
3.35534404567308e-05
2.06726282344795e-05
2.57806248178399e-05
6.09436650433571e-05
1.2122007380301e-05
3.64817602708213e-05
5.10797260524671e-05
4.12251168466975e-05
1.07388174959237e-05
2.91396468079778e-05
2.58489065296754e-05
2.98843541216892e-05
6.07347702637106e-05
4.43277206615772e-05
3.51461947155123e-05
6.31501351835324e-06
3.96189741496221e-05
1.97044198509147e-05
6.74339214120874e-05
4.74979797495239e-05
4.05666782880283e-05
2.70540043927761e-05
3.22901966531648e-05
6.39802809306902e-05
9.85917641901892e-06
5.51916058402003e-05
2.51101479229563e-05
4.54369471979282e-05
1.73009486133427e-05
1.63992963624747e-05
5.29987820141806e-05
7.51923216840358e-06
1.17557944264637e-05
4.51494698085923e-05
1.5739297229256e-06
1.49336327500882e-05
-7.53308012446292e-06
3.85513927728419e-05
2.71535807311928e-05
2.56115846862502e-05
3.89831564346552e-05
3.52828165014201e-05
3.19667723982511e-05
5.87620063348925e-05
5.05622056332634e-05
2.28259946285958e-05
2.24286419935408e-05
5.24753874060526e-05
2.39742695005107e-05
1.21286420406296e-05
4.77993043654788e-05
3.83360313528502e-05
2.78864863875463e-05
2.88728095333204e-05
4.93502711993137e-05
5.47284426419313e-05
3.67035960948783e-05
2.44361567682401e-05
3.91766205430621e-05
5.48768468818708e-05
1.49860524777117e-06
1.89117907367565e-05
5.59136026056044e-05
1.46466678249184e-05
7.27887282787972e-05
4.43253314734507e-05
5.82909525406955e-05
8.17396934520612e-06
1.83969737617318e-05
3.67040648028216e-05
5.83927817004515e-05
3.3481648128173e-05
2.03422920762308e-05
7.04191937676687e-05
-5.36286806666908e-06
3.4177581488905e-05
4.76878108639472e-05
1.50370999863579e-05
5.51656234350309e-05
6.37240334503252e-05
5.60812754502564e-05
7.08822789004479e-06
3.98170567260342e-05
3.32040678415408e-05
3.71113421688089e-05
1.78943915892629e-05
5.67735711700505e-05
4.02124546212083e-05
3.79936514693326e-05
5.10544940084704e-05
2.77373197644084e-05
3.60599930863849e-05
2.4286842335158e-05
5.92528750759873e-05
1.05164443505498e-06
3.90902225911735e-05
3.50784363006125e-05
3.60446727144253e-05
2.30422871795774e-05
5.5097675434621e-05
1.41582607466676e-05
-5.58809853948514e-06
9.6165272786572e-06
1.51575479984914e-05
3.41092423096301e-05
2.67147538005884e-05
1.58025610122491e-05
5.14273477400124e-05
2.57204950148631e-05
-1.06710071850344e-05
3.22188402950683e-05
2.42355554802361e-05
4.93967913760633e-05
7.67761065341053e-07
1.80702086523976e-05
2.00696417258436e-05
5.30291670181044e-05
4.12291135502169e-05
5.13028704706964e-05
7.12351268680082e-05
3.01029339570875e-05
4.88237112609517e-05
3.6832415226253e-05
1.65620858318218e-05
3.92705491532545e-05
2.47796753584047e-05
2.63759464688361e-05
1.81140080116865e-05
-1.35995772015725e-05
1.12953238538429e-05
3.75469148532704e-05
2.43828032833351e-05
3.27301514762034e-05
2.87522092096865e-05
6.76309736765772e-05
1.83671470201125e-05
3.29497007789086e-05
2.8057884378419e-06
3.6575883061205e-05
3.19948248502487e-05
2.72267263377227e-05
8.41159000441471e-06
4.88472920623374e-05
9.50441167783825e-06
5.77200272779638e-05
2.69555620856778e-05
7.60162828821681e-05
1.85399144953286e-05
1.38414591084028e-05
2.41626310908174e-05
6.00488484868095e-05
2.00030309613775e-05
-1.0664229805746e-05
3.07963932789872e-05
5.33032145656211e-05
3.13009874950186e-05
5.52124328218802e-05
3.56033181249077e-05
2.29725418111982e-05
3.61554681089228e-05
3.32583316539898e-05
6.33261653397501e-05
4.6969650591349e-05
1.46626973191993e-05
-1.71260379987185e-06
1.93645193307521e-05
2.32563276885898e-05
5.41401303800657e-05
1.84406615096183e-05
4.93611487574142e-05
4.41753554143491e-05
4.13059499884981e-05
8.11096877192868e-06
2.77839837476074e-05
3.12809903030058e-05
4.72969373391696e-05
5.50365214735913e-05
4.65035797805427e-05
4.07613982216337e-05
2.31511793474835e-05
1.83702161806009e-05
9.75735090528339e-06
3.27936568329931e-05
7.80691191009685e-05
8.71127153435821e-06
6.30139108125606e-06
4.13360934432901e-06
4.50635907500786e-05
4.25570706281715e-05
5.20819031141844e-05
2.14621978911374e-05
4.66062440545453e-05
3.9159753443154e-05
-1.35040255871829e-05
3.61552832021397e-05
4.11247322745681e-05
3.22743885384165e-05
9.38377579544732e-06
6.68957991783791e-05
5.96879049744595e-05
5.620961732814e-05
3.44688656607558e-05
5.15326557697926e-05
2.32261688031414e-05
2.39411461577011e-05
8.46100192177236e-07
5.05453782236523e-05
1.46229359302028e-05
4.71943103266494e-06
2.52593838318678e-05
2.90845310298571e-05
4.49699148659028e-06
-1.87770181036418e-06
6.94740286538026e-05
2.84416529806264e-05
3.01512303369614e-05
3.40245354594686e-05
1.93487258811642e-05
5.35506979491937e-05
2.24460439978543e-05
2.05783080945442e-05
1.79944841575562e-05
2.05234047623554e-05
5.15919984891628e-05
3.35531627338917e-05
5.27375620532816e-05
4.32638349548582e-05
4.74578807834886e-05
6.20472544834767e-05
-2.06707234413895e-06
-8.56152131780718e-07
4.86614400638006e-05
3.50034951582865e-05
7.01707199800146e-05
2.92109302178727e-05
3.59118764691619e-05
5.36797310378252e-05
6.88254118316862e-05
3.91926876645292e-05
1.23647335511081e-05
1.53537848089887e-05
3.77484575196017e-05
3.15215383438819e-05
5.15579566268244e-05
-3.72210697950602e-05
-4.80897659962685e-06
6.39741027992502e-06
2.41883465261629e-05
-1.20552739850687e-06
2.82864094221377e-05
5.19805563335195e-05
1.32332339184602e-05
1.34080871161662e-05
3.11659406926023e-05
3.4291822476633e-05
4.69667058881271e-05
7.06420637432376e-05
2.25352317901744e-05
-1.45265430956622e-05
3.32101504727204e-05
4.19404040806447e-05
6.82050746361217e-05
4.72960964677136e-05
5.1369914358205e-05
4.8710488670105e-05
9.06196769692956e-06
4.39612206934899e-05
4.39548472781486e-05
3.93521114391361e-05
6.61501894937643e-06
1.27121803675672e-05
5.3012365802894e-05
1.64541142356661e-05
4.0671890583357e-06
2.44504881990866e-05
4.73137252282588e-05
4.49311876819021e-05
5.84374796746941e-05
1.18500161463804e-05
9.01722485207428e-06
3.20220229499542e-05
3.0254807171982e-05
5.60847410074831e-05
1.97766481544545e-05
3.41014104020302e-05
1.75009296317578e-06
4.51999282550822e-05
1.45415190253968e-05
3.63473495708495e-05
2.00494864956556e-05
3.99668750288964e-06
4.080069245716e-05
4.13657826320236e-05
5.41796783929057e-05
3.81580842758026e-05
5.62973024386773e-05
1.94634056017463e-05
4.27169705215894e-05
2.32807522263756e-05
1.73383241149209e-06
2.18920837012687e-05
4.4733741087264e-05
7.41096721766561e-05
5.79456802834833e-05
4.59356790286451e-05
2.42289343695331e-05
1.09730558750796e-05
4.0938605249383e-05
5.13643031006365e-05
4.3583539584092e-05
4.6365674560135e-05
-1.68541683618536e-05
4.12660139578324e-05
1.59459992573127e-05
4.99687958674205e-05
5.97469772863994e-05
-8.57613977363531e-06
5.15352733560321e-05
1.23359081531919e-05
2.06702829061364e-05
1.99523377118064e-05
4.2537124125036e-05
5.24646457788327e-05
4.75922921359569e-05
7.54865034871503e-06
-6.99320549685922e-06
2.15036007259058e-05
3.94092567974887e-05
6.87651921785449e-05
2.07146471924691e-05
1.43001053997057e-05
2.52313267982547e-05
-7.99993799874016e-06
2.31181543919193e-05
9.98623363684025e-06
5.27918062226238e-05
1.66450427148271e-05
2.80352874202345e-05
2.7053776553809e-05
6.36519153173909e-06
4.89857153746856e-05
1.58108255052308e-05
4.87177061399476e-05
2.43975184836834e-05
3.45873340511147e-05
5.20853271496629e-05
5.05549553026074e-05
9.95609560876567e-06
1.27761741098622e-05
3.30308373305998e-05
8.44691987749443e-06
3.13721741380442e-06
4.10693807600456e-05
6.25521402322138e-05
6.48486670192161e-06
6.83097274965351e-06
3.90872740304082e-05
5.000528006361e-05
2.08262032349913e-05
5.71026002111874e-05
2.36568672633178e-05
4.45296553847985e-05
2.17227455054588e-05
1.63160564230387e-05
5.80119620513201e-05
2.78167714584944e-05
3.42835650933886e-05
1.06694419846706e-05
6.33913207597947e-06
2.13519317914004e-05
-2.42030513143967e-05
6.3000286468864e-06
6.15045644663386e-05
3.32808580100179e-05
3.12355763293367e-05
2.04374325944127e-05
-2.34200035285663e-06
2.59505448462027e-05
7.71751559583103e-05
5.38711651040324e-05
4.05915520356144e-05
-4.98268815772633e-06
6.7928893214342e-05
3.78169346894817e-05
3.89439743209772e-05
2.01774773064603e-05
2.86929969023935e-05
2.48834574456907e-05
4.09313351395104e-05
5.73409507831832e-05
2.3863852607944e-05
4.52390239624536e-05
1.11036118766866e-05
9.03467402505476e-06
4.80100781587792e-05
1.66321290084011e-05
4.34789996596029e-05
3.38628530218393e-05
1.44450302286161e-05
2.12249559045141e-05
7.65940217466792e-06
2.55281738918252e-05
1.64596754466851e-05
1.96468759342644e-05
5.70845580753611e-05
2.84715006387766e-05
4.40811374048195e-05
-2.50073382114345e-06
2.20509266188294e-05
2.08070839205969e-05
1.78386472318295e-05
2.77267636427994e-05
4.05349536046308e-05
1.34905609734637e-05
5.34252213740443e-05
4.89456296584037e-05
4.65749189948722e-06
4.1120383576536e-05
4.10542079780974e-05
2.00144947797815e-05
3.0253115048921e-05
4.00199861198356e-05
3.42004105728616e-05
4.10704477774251e-05
3.89523993462289e-05
6.02670455662003e-05
5.80721376884482e-05
8.28764862613036e-05
4.68195557204882e-05
5.00911623724649e-05
2.58341946346535e-05
6.16179324202351e-05
5.28258323527071e-05
4.84193578865108e-05
2.9980983405924e-05
3.69793497853911e-05
4.42544568083411e-05
4.26769167535118e-05
3.94300544272171e-05
4.81010524349915e-05
2.91766517508778e-05
3.33291590472451e-06
2.64779468075544e-08
7.946538486145e-05
1.81148692713836e-05
4.16347264752842e-06
3.74733283145286e-05
6.47931305871761e-05
6.27531977894874e-05
2.10559324048531e-05
-5.60991582684619e-07
2.98954866724617e-05
1.283926251997e-05
2.01874425153944e-05
1.243660497097e-05
4.01054128738167e-05
3.58300731442112e-05
6.67004397120976e-05
4.39463336268665e-05
2.99495679377784e-05
2.1002267558232e-05
3.74844364580237e-05
3.08757574895595e-05
2.08078386462498e-05
2.47820983903793e-05
3.79761779366387e-05
4.16671573111168e-05
5.63014159534117e-05
7.74133456722625e-05
4.77038255473713e-05
3.22785156577481e-05
6.37802400884803e-05
6.62158421853003e-05
3.13368020864148e-05
3.27962912121759e-05
5.20938429038776e-05
3.29104633962625e-06
6.43075539323707e-05
7.96801721306238e-05
3.8975520388409e-05
3.13345753506075e-05
2.34620772735367e-05
6.36971847921912e-05
3.90936252822731e-05
3.27942552014872e-05
2.46109312530108e-05
1.15862984443487e-06
2.42472021256161e-05
4.70656752897447e-05
5.86725412193063e-05
4.49094612234911e-05
4.33272684402631e-05
1.28406967718893e-05
3.09264173293333e-05
1.70178184657666e-05
5.54562996150232e-05
3.46862056333117e-05
1.3198427490522e-05
6.08121962910227e-05
4.92460733896277e-05
6.87806239853654e-05
3.72267102825488e-05
1.02515236925641e-06
1.93677679957137e-05
3.06182243807453e-05
5.36650000250921e-05
1.6542016750091e-05
2.98955115756831e-05
2.1475219896625e-05
9.47512961693482e-06
1.17350505627065e-05
4.74536433229617e-06
3.94383105798672e-05
3.15956068996802e-05
4.90493663605149e-05
2.14524818005831e-05
8.02529584834228e-07
2.37841646307066e-05
2.57253187930707e-05
7.80801325313418e-05
3.79217091466957e-05
7.19918350450352e-05
3.54544651293686e-05
4.94666093925273e-05
2.58835993628331e-05
1.62185012519304e-05
2.40479193778308e-05
3.90136747616766e-05
4.99058444463358e-05
7.72256510759255e-05
2.25586986009816e-05
5.13982897972451e-05
3.08149077777434e-05
2.43509418765851e-05
1.57222918142099e-05
3.68769135436508e-05
6.89227187302111e-05
3.72662145446998e-05
4.74267802263977e-05
6.49460452530862e-05
6.8183458249126e-05
1.25074033765366e-05
4.63082349303607e-05
4.6663351414116e-05
5.00809905327574e-05
3.30695927915272e-05
3.06777801650172e-05
2.18609819590441e-05
6.76981542887819e-05
5.60001921367327e-05
3.32327333942011e-05
3.6528172425613e-05
4.46429474727987e-05
6.14694108283495e-05
4.61425518376019e-05
5.40392235804197e-05
6.00454258582739e-05
3.48660112186877e-05
5.15445235733236e-05
6.35805735385803e-05
3.30882144382919e-05
4.22856219694129e-05
3.52919642719437e-05
3.47249094420545e-05
5.17726894398482e-06
6.36467863180506e-05
3.40648263772923e-05
8.31950149795648e-06
5.6902694294169e-05
9.85128258332512e-06
1.71674259774708e-05
4.09468536046716e-05
4.21974770621847e-05
4.47178773850913e-05
3.71044259357305e-05
5.2550539278033e-05
3.34930712263453e-05
2.81139294335408e-05
3.1192595309927e-05
2.5490278304444e-05
-4.71758731250129e-06
8.52106178588294e-06
9.9324301937894e-06
-3.11238869516987e-06
4.09418624282593e-05
4.64868257702574e-05
5.51956706503511e-05
3.18178607317495e-05
2.4089233344285e-05
4.72058815844545e-05
7.07139162543098e-05
6.04619309592105e-05
2.60771427139567e-05
2.93287896145929e-05
2.60173292733344e-05
2.74293219980913e-05
3.51277866496879e-05
5.63442530232856e-05
3.81484409953087e-05
3.43610806919069e-05
6.8485246764467e-06
3.72735939453166e-05
8.51691626718387e-05
3.3556835937539e-05
4.24887324209924e-05
4.47678906353599e-05
5.65854728438926e-05
2.23137883013425e-05
2.84049708450914e-05
6.40669106342776e-06
1.1880299332761e-05
-6.95976349754651e-06
1.50260055518588e-05
4.44857107641321e-05
4.57065306241503e-05
4.85640601097404e-06
5.79094218053579e-05
2.33415253338958e-05
5.05844981613564e-05
1.02923580016855e-05
5.71647863816807e-05
1.82770336003207e-05
5.1490312192753e-05
8.35540491896837e-06
4.10214361115717e-05
2.41224190305471e-05
1.67724562799258e-05
4.6036329916485e-05
1.39665106986365e-05
-9.79086904740951e-06
3.83916141376736e-05
3.4788368707773e-05
6.08548720720641e-05
1.27090673444954e-05
2.38496579651309e-05
5.72604523784832e-05
5.31746151441034e-05
4.86225618568056e-05
6.99928521923186e-05
4.46347505443353e-05
2.33241260989054e-05
1.76105714314333e-05
4.43472539909877e-05
3.16321966495361e-05
1.48085176494562e-06
2.51616560447768e-05
1.80297334749067e-05
5.65048224045866e-06
4.51698196940775e-05
5.25699982545841e-05
5.33781362197006e-05
6.63327113501953e-06
-9.47379252899583e-06
4.26299436970643e-05
2.81514550048573e-05
1.99450677658453e-05
3.08079165786869e-05
4.76248332908701e-05
7.11336913877122e-05
4.87824910539901e-05
1.63277562681109e-05
4.82303217904928e-05
5.23862601195565e-05
2.63089390600534e-05
-6.66766044340793e-06
4.34172487867469e-05
4.74267532159842e-05
4.72043702278907e-05
5.59674613801545e-05
4.14801758165744e-05
3.26275711895541e-05
2.56383444869799e-05
5.00907794880024e-05
5.8472319560618e-05
9.06078682727457e-06
2.28397328026297e-05
2.36111934860823e-05
3.50316518923366e-05
3.38379769101139e-05
5.36922131758526e-05
1.6158187753465e-05
3.95120176602926e-05
2.48934031605146e-05
5.89440844539846e-05
3.24398463816008e-05
2.07015969321811e-06
2.6688448301648e-05
3.79753165187084e-05
1.33137689156985e-05
2.77207679040675e-05
4.47867555061902e-05
4.0975223893372e-05
6.40984956780818e-05
7.42417393563601e-05
6.34013859369805e-05
5.1248811098316e-05
2.58359226231092e-05
4.46938685988237e-05
4.11962628704391e-05
2.34439482459397e-05
5.46033425556879e-05
4.67566955177465e-05
5.08905028193723e-05
4.84093164908503e-05
2.75464527242715e-05
4.31077673421937e-05
4.23329169124063e-05
2.72667201729588e-05
1.90097680419612e-05
3.33389911930879e-05
9.45694695176642e-06
1.25437758808661e-05
8.17439084698801e-05
4.7088055551928e-05
6.11234770571232e-05
3.24841331451124e-05
3.7332464018516e-05
2.88037457951136e-05
2.40887535024986e-05
7.80453468512473e-05
1.47940596285303e-05
2.14744498619884e-05
6.30914088243302e-05
4.83885449627205e-05
3.84499283555733e-05
1.8982954296817e-05
7.34483003967677e-06
3.58885525781799e-05
2.75907423502337e-05
5.89915095567113e-05
1.55216111537422e-05
2.20786697146082e-05
2.12721628291621e-05
6.14312864703248e-05
3.52995574899974e-05
3.81436584601473e-05
1.43489518812242e-05
1.6418672151415e-05
5.80386383814402e-05
5.20194320832972e-05
4.08182200933828e-05
3.61165702293319e-05
1.70315761323041e-05
1.85392493947627e-05
3.5620081818584e-05
6.23488912381514e-05
6.30683387965077e-05
9.59624957993228e-06
3.09749031092014e-05
4.6205168066891e-05
6.82523217586267e-05
2.77568031386915e-05
5.03657514579434e-05
3.14680225894321e-05
2.59704068539695e-05
4.92813214585325e-05
4.31566819905529e-05
2.96877904730688e-05
2.17429015795732e-05
4.80377993803766e-05
7.7584726095483e-05
2.19929454517317e-05
4.97336841076531e-05
1.10005587277405e-05
3.58147825578191e-05
1.47251577280095e-05
5.42145309766617e-05
1.31268569264056e-05
3.76464077118584e-05
4.55599354021713e-05
1.944030229562e-05
2.27535209366524e-06
5.01829272374656e-05
4.99706811169802e-05
1.49307158938892e-05
3.24604230667829e-05
5.15734954369682e-05
1.82769721532873e-06
4.33130968975208e-05
4.95946426010301e-05
2.10115625882165e-05
2.14934748120871e-05
1.94837810756918e-05
-2.80564367389706e-07
5.83580107762241e-05
4.03903446718071e-05
3.18273380777661e-05
4.54623534187019e-05
2.79410720048962e-05
3.12167030908452e-05
-1.09682373356261e-05
6.91825464398164e-05
1.5709929787408e-05
5.58197085993171e-05
5.52618351924128e-05
4.62170235290234e-05
6.34448529753239e-05
2.75680734409964e-05
2.8071588877744e-05
1.37004260466164e-06
2.94135416259126e-05
1.57090487564347e-05
1.12021321185984e-05
5.27517148713955e-06
5.41733305561466e-06
3.83754802649326e-05
1.29471087294395e-05
1.30155256777451e-06
5.57486237338257e-06
3.4448671663891e-05
6.52031022367471e-06
2.04626824902065e-05
1.62467550825968e-05
2.77633266881662e-05
2.15796547555054e-05
7.12333994039248e-05
3.10115952393023e-05
4.12781819967144e-05
-2.29040447394558e-06
1.99601990148641e-05
6.38632745833589e-06
1.07354833002365e-05
8.36597772304988e-05
-1.6891369783489e-05
2.64407632462882e-06
2.13583124107722e-05
4.19876643638356e-05
6.19512216786919e-05
1.81526635539152e-05
4.85106519408185e-05
4.44086226786451e-05
6.62910109800714e-05
1.04402224381971e-05
5.42043553855664e-05
2.52505402951206e-05
1.4111900400001e-05
2.55140415215914e-05
2.55787012543804e-05
3.9967844941543e-05
4.26452051888494e-05
4.20706437182906e-05
1.97743318357745e-05
4.96183498301489e-05
3.89081384742754e-05
-2.8533339330496e-05
3.41017258345616e-06
6.52389376478802e-05
3.63473172710354e-05
4.27323330226082e-05
4.49035721826495e-05
4.04974980270499e-05
4.72673078790318e-05
3.27305415431097e-05
3.79828430123305e-05
2.46289783555248e-05
-2.42964616960721e-06
3.03088960384195e-05
1.74207545901774e-05
1.31434490148569e-05
3.42560909223611e-05
1.90515468726831e-05
2.20160665421854e-05
3.83620153656319e-05
2.59052683039179e-05
2.06766936878159e-05
1.60128203536612e-05
2.75115445840289e-05
3.54361500372344e-05
3.92948396299646e-05
3.78777060642274e-05
3.19189721265729e-05
2.89173542983418e-05
5.09110680648814e-05
4.12253119021329e-05
3.83061216762259e-05
6.62575067705291e-05
4.32990391888976e-05
6.18409927723851e-05
3.8332522610571e-05
2.95403179631426e-05
4.95224864003468e-05
4.2735073237447e-05
5.50484866074594e-05
4.15419891212771e-05
1.5694756081943e-05
1.97353265920491e-05
3.83058081255058e-05
3.50826813015358e-05
4.61245925646681e-06
4.64630094809292e-06
-7.94130538759235e-07
5.35161671583785e-05
3.44751187087478e-05
4.51163584329474e-05
3.51236934957592e-05
8.40808929791229e-06
2.54747415144186e-05
3.43620771869657e-05
2.49986294930131e-05
3.98673198318461e-05
3.60380256698154e-05
2.75157014699303e-05
4.32796209957292e-05
5.53951096021889e-06
1.38180257621894e-05
2.63244809990785e-05
3.40561593489432e-05
2.96851228790949e-05
1.81605224306795e-05
4.42808130896668e-05
4.9958464945145e-05
-3.5903768607761e-06
1.56706287809378e-05
2.98219595368266e-05
5.44364831246416e-05
5.90730681639784e-05
3.58776616703859e-05
3.03276258646102e-05
4.81930748765889e-05
7.65307069810453e-06
5.87404628644739e-05
5.90627350225951e-05
4.23168910802277e-05
1.26150986904478e-05
5.92362240418765e-05
6.25828411753535e-05
-3.516946481066e-06
3.55906313542892e-06
3.98209653109157e-05
5.39146954558705e-05
4.43673107902477e-05
6.27372844507751e-05
2.14407286894988e-05
-2.64029241103983e-06
3.60337263183758e-05
-1.08100154821938e-05
1.20859167592474e-05
4.36349925430458e-05
3.13051910973439e-05
5.11169621973625e-06
3.23701263777002e-05
5.33165887661703e-06
2.83329414320278e-05
2.66701504599102e-05
3.03692596438822e-05
2.17905600899234e-05
3.33934662515929e-05
3.74546513308378e-05
2.34209884769259e-05
2.70050679334184e-05
4.65346628062681e-05
-1.54132552052811e-05
3.08262924494325e-05
1.92525070375034e-05
4.81269570671658e-05
2.49454631751122e-05
1.09991674941907e-05
1.86935958667851e-05
3.19137625478772e-05
-1.55007244834999e-05
4.00553611879332e-05
1.46797325166156e-05
3.47398603585004e-05
4.46335214896041e-05
4.07613349805811e-05
9.34744692403956e-06
7.08944109557006e-05
4.42486139735823e-05
6.8951682721916e-05
4.5078879254737e-05
4.21493843096847e-05
2.42973668530346e-05
-8.5577741375895e-06
6.1833508277487e-05
1.76235276416039e-05
4.48976551648263e-05
8.53775690820093e-06
3.84054466369119e-05
4.29009225742255e-05
2.40634857704599e-05
8.73006743252917e-06
4.26316565048171e-05
3.71058825696843e-05
1.54914031233134e-05
1.79005604150427e-05
5.7619562261282e-05
5.86284943476676e-05
4.36383101744709e-05
-1.60577238617227e-05
7.90448804654825e-05
-1.80084280729295e-05
7.15654445946169e-06
6.24918273725987e-05
4.25446755085779e-05
3.91227034820033e-05
5.09535106329591e-05
3.3693576401948e-05
3.25658262223243e-05
2.89153540228237e-05
2.25101853014753e-05
1.54370152424663e-05
1.42853904142937e-05
4.92588535133058e-05
4.69931635471201e-05
3.10555997699737e-06
1.90546101184444e-05
3.01447601625179e-05
2.85424873609748e-05
-1.50389801679557e-05
2.31214822913976e-05
6.94808810558832e-05
1.87740248836747e-06
5.30765730988859e-05
2.7179374828392e-05
2.16588191313047e-05
4.05389155243291e-05
8.69410612633436e-06
3.24172682325748e-05
3.81041333554577e-05
4.05462867511498e-05
4.2007195936144e-05
7.6747490206021e-09
2.30830179039596e-05
4.49594219759953e-05
6.32012480035837e-05
4.78131920494474e-05
5.87167320307146e-05
6.15810076516952e-05
5.85098027059328e-05
2.84382121292598e-05
2.1354744038154e-05
1.40893466778822e-05
3.48167991977376e-05
4.1293170868925e-05
5.2734282267048e-05
4.19328448590638e-05
1.77281479789516e-06
1.87072165876029e-05
5.21349887609699e-05
2.82089736371494e-05
4.5241099183991e-05
3.87285940191319e-05
2.84325763774209e-05
4.77520595062346e-05
3.39918493202658e-05
1.46512233238276e-06
2.28445517899415e-05
2.433662475174e-05
-6.18325995405209e-06
1.78889338421565e-06
2.88502129577262e-05
-1.7450595958658e-07
2.81706446522792e-05
1.15085367157341e-05
-1.56867659479233e-05
5.1458503138231e-05
1.34682233752972e-05
1.21557323449489e-05
4.83557907317737e-05
1.43309149639541e-05
8.86129302236702e-06
3.22597055423306e-05
1.75545536153173e-05
2.52955872316814e-05
4.17185487478555e-05
2.25392211224543e-05
3.33953975575392e-05
3.68789565150076e-05
3.05132414880467e-05
3.11593035762568e-05
7.06479335917753e-05
6.95233618166178e-05
3.49410996732742e-05
4.41228564938702e-05
5.36250831789694e-05
4.89208381501367e-05
4.89916157461986e-05
8.09517515874352e-05
2.54668920051464e-05
2.41981612745295e-05
2.38113841396971e-05
4.27344768743979e-05
2.63668052610946e-05
6.1228882536364e-06
4.02046734270263e-05
1.45694586749494e-05
5.12391958663059e-05
-7.04322319443466e-07
4.30672149628599e-06
1.84872816607642e-05
3.03794506454884e-05
2.92185960839473e-05
-4.78580715088323e-06
5.30050283898755e-06
-9.06476955807671e-06
5.81430151463037e-05
3.29463342613032e-05
-4.34593135550749e-07
2.85277468159371e-05
5.61053367442022e-05
3.13522389669904e-05
4.01921087434979e-05
3.60597504461793e-05
1.81058965910459e-05
9.89029471636017e-06
3.89105606721905e-05
2.42037180999248e-05
4.20377174338484e-05
6.05775813172682e-05
2.35951647206834e-05
4.68042575803872e-05
2.25934861882329e-05
1.66638403666422e-05
4.55152209673444e-05
6.66611483508581e-05
5.02590807905995e-05
6.60855671431324e-05
5.6868111400849e-05
5.27733621762935e-05
2.72243714084882e-05
5.43435821174013e-05
6.11940446458646e-05
2.94148277527253e-05
1.29166476147454e-05
7.03638302779913e-05
2.90062664095361e-05
3.14652982608684e-05
4.84411284202566e-05
3.84660811917967e-05
4.49986358935661e-05
2.66812183722067e-05
4.61986821405398e-05
1.95476003022822e-05
3.07450128766957e-05
2.31687886268072e-05
9.78633833255927e-06
4.30060267789056e-05
2.83511676661226e-05
6.15173983302062e-05
2.94735163867217e-05
3.39859240729163e-05
1.85653672501681e-05
2.07414012828464e-05
3.99434032611072e-05
2.01271636049748e-05
-9.4488538538022e-06
2.27508744903242e-05
5.83744241583493e-05
5.1900223456056e-05
2.52987680425875e-06
6.86991384821781e-05
7.1719980584692e-06
7.1025701021455e-05
2.60846751276347e-05
2.81015023417635e-05
6.12760613330484e-06
4.4871567023783e-05
-1.51175261244909e-06
-1.40359586637039e-05
7.14958068265717e-05
3.27972486688797e-05
3.67054107678138e-05
3.55167834653312e-05
1.43934604473696e-05
3.4200316128737e-05
7.56129686028788e-05
4.93166378799849e-05
3.81229822390046e-05
4.36402715005936e-05
4.8066848032074e-05
3.52525871908932e-05
5.75622977596919e-05
4.23510729032532e-05
5.1889756804626e-05
4.00358051950881e-05
4.41611187087209e-05
3.80506970341353e-05
4.13636808446181e-05
5.72186218557626e-05
2.44470561087156e-05
3.16747846391456e-05
3.45296220294159e-05
3.15494539935786e-05
5.14172856532832e-05
-3.61126205710563e-06
3.01574103097864e-05
4.48558033595764e-05
3.83771197481289e-05
2.51856414356887e-05
4.21964884654937e-05
4.29503874915426e-05
2.54903349174084e-05
1.97606767308668e-05
-6.51985141340705e-06
5.36057601931301e-05
4.10310595855053e-05
4.31903761752094e-05
1.8592761944413e-05
5.15821806425191e-05
1.74387773434295e-05
5.36452040146604e-05
-7.15370267785548e-06
5.6558507371122e-05
2.26516469556612e-06
7.84126988376611e-05
4.41371102352104e-05
2.09399881726382e-05
1.88219610820717e-05
3.5071687635861e-05
4.12287297936638e-05
4.50531252279958e-05
9.43374306901149e-07
4.81366328652739e-05
2.102065686495e-05
5.56103766008342e-05
1.35538084594865e-06
2.88261911126698e-05
4.13490623426163e-05
2.23568321396068e-05
6.66601972703621e-07
6.54478338810172e-05
2.55730688189998e-05
4.62363106888843e-05
5.7021923254322e-05
3.74286261745918e-05
-1.19298511872125e-05
4.82548584000625e-05
2.23901125323916e-05
5.78222829100762e-05
4.97541758513866e-05
4.44263909395453e-05
8.40126583782758e-05
4.7493450367087e-05
5.01662088357208e-05
7.87991397591539e-05
3.00628228949534e-06
-1.44966793854943e-05
7.01830358887478e-05
1.3065501860446e-05
2.71059404274408e-06
1.40594599445965e-05
1.91415419431095e-05
-3.38029702570827e-06
-9.95057777498361e-06
4.66626170781287e-06
4.58904808999788e-05
4.19501967446265e-05
3.94214931521561e-05
2.59605795005492e-05
5.69274920999205e-05
3.10841203976009e-05
1.96294320526134e-05
3.49535751396576e-05
3.22202741831326e-05
6.33828597335533e-06
4.53677210855937e-05
6.59446065878545e-05
8.05393946240976e-05
3.57551017062281e-05
6.86435328354409e-05
3.00811238859404e-05
3.29016051284921e-05
4.13437745247527e-05
4.54706612781071e-05
4.47599869590852e-05
4.40267240216442e-05
-2.12831813593486e-08
6.16757123388519e-05
5.86361297706515e-05
4.18525295367878e-05
4.08026053161662e-05
6.10699910317578e-05
5.85631704144058e-05
1.44312738077265e-05
4.92898656530398e-05
2.63069525773386e-05
5.27561258140513e-05
7.31650394835555e-05
3.78110219582738e-05
3.4594853118091e-05
1.69715285691818e-05
3.77042897208308e-05
3.18356990128501e-05
4.50280519781298e-05
1.16868235058806e-05
3.03885400858229e-05
5.9719321364447e-05
1.43607737195141e-07
4.18963276177458e-05
4.68909788127969e-05
3.99382033479628e-05
-2.9268786581036e-06
3.84733259197615e-05
1.57639343528513e-05
-1.97998181645224e-05
3.66226755492476e-05
4.86432110088505e-05
1.06089968371221e-05
7.03647191407622e-05
2.4892452466448e-05
4.78126398796278e-05
3.90533970869967e-05
2.08960923695265e-05
2.83769879766044e-05
2.7790802890215e-05
2.82061473419847e-05
2.17344882745134e-05
6.57931544513391e-05
1.77794721457128e-05
3.74382816288329e-05
3.70098336779652e-05
4.30562861701563e-05
6.05642919192553e-05
5.38012790741307e-05
6.09150521680886e-05
7.77484264033477e-06
4.7210724332582e-05
3.176413142081e-05
6.23364942807348e-05
2.052621815658e-05
2.76560311088039e-05
4.17306295648836e-05
4.32695486784373e-05
6.08165009823158e-05
3.98695381176425e-05
1.92691006083388e-05
2.49238337093218e-05
3.61568322236019e-05
3.8732043186211e-05
-9.24558305576681e-06
-1.79845103268665e-06
1.64336808104921e-05
3.12195261627352e-05
5.06412386002022e-05
-7.11001963743635e-07
1.66351039395697e-05
8.02313387614491e-06
1.07623235648596e-05
7.81558948652364e-06
6.41704477318998e-05
-1.01988044104449e-05
3.03254871534476e-05
5.12824076699531e-05
9.85357786025344e-06
2.97026465568023e-05
3.54719642883064e-05
6.01420242869006e-05
7.27540726911835e-05
4.17155298361858e-05
2.70812780778416e-05
2.64854071831282e-05
2.07610469807152e-05
1.59572354259573e-05
2.21581696138201e-05
3.90600229595258e-05
4.70891428618665e-05
1.99267274626399e-05
4.5454923297599e-05
4.97345564147239e-05
5.91939442977301e-05
1.36144131957576e-05
5.99106241891388e-05
4.86018229178501e-05
3.8990799546859e-05
1.6311562367343e-05
9.61541415109566e-06
7.77150985808131e-05
3.82351869666332e-06
7.38084857097932e-05
4.66199417684444e-05
1.7901686178758e-05
6.25018127407657e-05
1.64441304631087e-05
2.48933665332376e-05
3.49484090659792e-05
4.8918244730446e-06
2.86184272140351e-05
2.38650897709475e-05
8.65711783859425e-06
5.94798690028329e-05
-6.14115908693187e-06
9.64270087935984e-07
1.93518071340725e-05
4.21668668017976e-06
2.13965073183598e-05
5.91776256254816e-05
3.64701370406366e-05
2.73050446238489e-05
1.66204088795476e-05
2.9274512422604e-05
2.51840785071101e-05
3.39847159291454e-05
4.47734786552768e-05
2.05993592256499e-05
6.08655589272196e-05
4.06772947220408e-05
3.59399667441917e-05
4.09579937052833e-05
5.70799229392441e-05
5.98948532562422e-05
3.25476142682224e-05
8.3433628041293e-05
7.01255014884007e-05
2.60259837627441e-05
2.14529057671761e-05
3.08007838248634e-05
-1.52113718723909e-06
2.69169695294649e-05
2.16811626965245e-05
1.49039286702498e-05
1.57889156599385e-05
4.60762151649534e-05
3.51769673907234e-05
6.21497007729116e-06
2.36746769539417e-05
7.55998468571222e-07
1.74904108802835e-05
4.72022043039201e-05
4.99987830508116e-05
4.23701361329238e-05
-1.4261704047222e-06
3.58996527578603e-05
4.42628413717438e-05
1.37835520161861e-05
-1.28875107093747e-05
2.44351687107754e-05
3.76872946965147e-05
4.21775303472533e-06
8.12557566497659e-06
4.22875143666822e-05
8.09226621096702e-06
3.84876072929145e-05
6.6746762469398e-05
3.48666373171824e-05
-1.39559289505912e-05
5.53123398756806e-05
2.56191693085735e-05
2.26482557382421e-05
2.11414415614916e-05
2.12051151636128e-05
2.83409267150373e-05
2.6021239468311e-05
-8.75930046486301e-06
5.72709676486605e-05
4.47886846747574e-05
3.7224323358377e-05
7.59407352033196e-05
5.70121005106874e-05
4.78505384084289e-05
3.67587545049579e-05
2.77896962447387e-05
1.72328181614593e-05
4.35614671418165e-05
1.23974795599343e-05
3.84811687598187e-05
2.30992790718368e-05
6.18557123253912e-05
3.16958126441568e-05
5.70156371046125e-05
6.95461048240665e-05
4.48557853464596e-05
4.26375165064086e-05
-5.00045351608954e-06
6.71318572192282e-05
4.09878294632189e-05
1.06598726069908e-05
2.86790058942657e-05
3.45258368079073e-05
2.16130814318286e-06
3.25337284261006e-05
3.43401132730465e-05
4.02475406741361e-05
3.86887144160305e-05
2.24888059192745e-05
3.93804073989083e-05
3.39520324184681e-05
3.47499550687998e-05
1.13116001751059e-06
6.3567320729872e-05
2.35492753146936e-05
2.58562463560006e-05
2.32261670534789e-05
5.8139097392856e-05
1.30575404614446e-05
4.0250218312658e-05
3.94578211878784e-05
4.48298442249395e-05
4.61497223475031e-05
4.8763508578726e-05
1.46182100972762e-05
4.6985693563621e-05
3.18669012548452e-06
6.10068147553898e-06
3.3275400027622e-05
4.4948986789013e-05
3.09694991322753e-05
3.64270881240505e-05
4.42860006131467e-05
3.24632895361073e-05
2.97960272756279e-05
6.25151813940299e-05
3.07895269014847e-05
2.73498992133695e-05
1.6051994527349e-05
1.24377685304716e-05
2.13261283675781e-05
3.26061497764609e-05
3.77193487972412e-05
3.3678665881238e-05
6.36519565283009e-05
2.03861253976674e-06
-4.45565192744994e-06
3.95275255418942e-05
2.20339407223781e-05
6.8678278185514e-06
1.31651571852476e-06
1.86416587675447e-05
4.49525785064406e-05
1.76094455956466e-05
1.57800535627778e-05
3.47811765520246e-07
3.08248588271664e-05
3.47984742764428e-06
4.1839410384668e-05
5.56312557849564e-05
1.16149433670972e-05
8.02521422757805e-06
1.43493434352183e-05
2.30285191276153e-05
3.73880713240863e-05
4.34426569310228e-05
5.2712756371278e-05
6.80532465383833e-05
1.15903707139317e-05
4.48894582529084e-05
3.51415373715211e-05
3.0592574697726e-05
5.69475327810015e-05
5.74760881513331e-05
5.80301087325827e-05
4.14237973244225e-05
3.28739713853689e-05
4.41720517604272e-05
2.8920293841811e-05
4.99496490827014e-05
3.71178971937138e-05
2.06376727573325e-05
6.19494279486209e-05
5.49063117443691e-05
1.77877485409737e-06
4.72185494075523e-05
4.69110237349446e-06
4.30698336594079e-05
3.19114787807785e-05
4.50695128086408e-05
6.89140687546093e-05
3.04239447722946e-05
4.88382195812295e-05
5.03355225332691e-05
3.42980030294062e-05
1.68126728709328e-05
3.85708845690338e-06
-7.12667588725343e-06
3.60913541827548e-05
2.36917379998341e-05
3.01699759758028e-05
3.25246638688973e-05
4.44352905721517e-05
3.36618614135007e-05
2.93795899917444e-05
-1.08142604272257e-05
2.82440113707964e-05
1.54428000185835e-05
7.92238985423254e-06
1.93056126077869e-05
4.45455848010599e-05
4.97963955668329e-05
4.68016326434258e-05
-1.9343857698577e-05
2.4826222170342e-05
6.07390058562268e-05
4.53505131529671e-05
3.14649421271897e-05
5.91788776132612e-05
2.57099878041288e-05
1.60552648677981e-05
3.69093457323509e-05
4.6140940639665e-05
6.43827546425699e-05
1.94116410573568e-05
4.29422926761683e-05
4.30662228000833e-05
1.10814620059451e-05
2.39582019388822e-05
3.16587552909875e-05
6.70635518873221e-05
2.13152004640458e-05
1.86627026379802e-05
7.42262057927622e-05
8.74774761686028e-06
5.57232956406672e-05
6.86726142748379e-05
4.54475479888602e-06
5.01632848918184e-05
2.97772240308893e-05
4.44765676945633e-05
6.12330788198278e-05
-2.67250009308514e-05
2.9617662232452e-05
5.7797842580807e-05
-5.81686460468624e-06
3.91900710023099e-05
5.38755933613055e-05
4.19896132674657e-05
3.55787071899146e-05
2.02279321580081e-05
2.45830861595764e-05
4.52147664429945e-05
5.47473685884238e-05
6.22260883143856e-05
9.41362415603983e-07
5.32298259401119e-05
3.4884744272222e-05
2.94062287323974e-05
3.91724566192928e-05
3.59137196960588e-05
3.64767474205431e-05
6.66788444625561e-06
4.06104530004253e-05
4.98588944474915e-05
5.26819729553464e-05
5.11575004581801e-05
4.54776742045948e-05
5.70591723063667e-05
6.0741766397455e-05
9.60654862475199e-06
9.14107397447828e-06
6.76381360409465e-05
7.03745023316295e-06
3.92039079076969e-07
3.7807097041631e-05
1.58697563967162e-05
4.05306429434607e-05
2.08911796861549e-05
3.72240431391082e-05
2.84640526830479e-05
5.52122204496278e-05
3.0112552967519e-05
2.9300740250369e-05
3.22010459890123e-05
2.82695102372685e-05
3.48291579237258e-05
5.33891905069419e-05
4.22952136482242e-05
1.64434382592088e-05
9.98287002027066e-06
3.02219163881713e-05
2.88711075037761e-05
3.15164856714225e-05
5.1981740210377e-05
2.8287006655392e-05
3.88354685279384e-05
2.51220721919546e-05
2.53680152577153e-05
3.98992480399169e-05
4.89879426561475e-05
3.73481564424257e-06
2.72685965549194e-05
2.84561378799889e-05
3.75629038346281e-05
1.68853092593582e-05
1.93716865691687e-05
-9.6836794150522e-06
2.07275021633612e-05
5.13365660715237e-05
3.41919272910297e-05
3.75168115206943e-05
2.87108429180622e-05
2.88014574426378e-05
2.8122879628387e-05
1.08284108996614e-05
3.01659578292989e-05
5.98599898667202e-05
3.36961071954003e-05
-3.10186442138714e-05
5.16555767150123e-05
4.83258610366779e-05
4.66482390072664e-05
2.54787878262185e-05
3.8229119326597e-05
2.72606341648914e-05
-2.85387209448788e-06
2.04949833281489e-05
2.58961585926014e-05
6.54542481692304e-05
2.8729520688136e-05
3.87098090938855e-05
1.18952605009736e-05
4.21346851823716e-05
1.9444591360553e-05
6.65460333557087e-05
3.99507607361202e-05
2.79192769233602e-05
6.14851863743062e-05
3.98831075693098e-05
3.92403046088848e-05
2.47854343085181e-05
2.35095304811583e-05
4.80675588525717e-05
3.8879353973252e-05
4.47493162164913e-05
6.8335696838746e-06
4.45576349613164e-05
2.17709279615211e-05
3.38070010315398e-05
6.7431266571121e-05
1.15831359871369e-05
4.9798958139633e-05
3.54618916144947e-05
3.85834891130649e-05
4.24085640619095e-05
2.90342742506549e-05
4.81737953548204e-05
3.5858724010105e-05
3.302906044543e-05
1.60155033607659e-05
5.05284666354034e-05
2.32520558481066e-05
6.95702898251994e-05
1.37470516060086e-05
4.43291924330992e-05
-3.75372354035343e-06
3.57262011843078e-05
-8.09313472857163e-06
3.0282395442113e-05
1.93613393247097e-05
2.2471529726873e-05
5.92012840138793e-05
2.71295796176206e-05
1.70160959069011e-05
2.60693765586285e-06
1.61651838593237e-05
1.56352174776278e-05
3.61978012535622e-05
2.32075718506267e-05
1.41233314672606e-05
2.77225719092408e-05
4.26524641939321e-05
3.61180255881317e-05
3.62121244037181e-05
2.31409557103714e-05
3.44518061510698e-05
4.42449994285476e-05
4.04595777869297e-05
6.30625607104065e-06
1.18261119017894e-05
2.43071634471021e-05
2.59909520532519e-05
5.50412677100318e-05
4.68345269738239e-05
6.46306953622014e-05
6.04632404701893e-05
2.68370623178636e-05
1.80722209770786e-05
1.5019128950236e-05
3.27219636960628e-05
4.48139012657551e-05
2.87665538465696e-05
5.10025807006625e-05
4.78605559834197e-05
3.31939245617004e-05
1.93637756550782e-05
5.95214878358485e-05
3.403251534437e-05
1.71825187165695e-05
2.19736266252708e-05
5.76351770064474e-05
2.22563250831835e-05
1.93371603510236e-05
3.62891974072472e-05
4.49895976865693e-05
1.13135452055447e-05
2.43463683672747e-05
2.76670683663782e-05
3.05569772773645e-05
2.65730742482497e-05
3.91769093257766e-05
-1.16582069836247e-05
2.26024405330037e-05
3.5268014082322e-05
3.88175620772027e-05
4.04682796182177e-05
1.21329148057834e-05
2.403484943437e-05
4.86433716030167e-06
4.8647641284299e-05
6.22849282269449e-05
8.42108046226752e-06
2.25089135295178e-05
6.9600086392922e-05
2.24843386054611e-05
2.99752071706511e-05
4.48114749249182e-05
2.33176830740911e-05
1.51840831029678e-06
1.81542120668273e-05
3.41495350891313e-05
5.6704069905786e-05
1.92618051961737e-05
2.23746431436012e-05
3.2049346951202e-05
4.38936847853559e-05
3.38641107038103e-05
4.26015646876848e-05
3.47508017624524e-05
3.74995438668757e-05
5.47102233358734e-05
6.08930953751434e-05
4.13235501711337e-05
3.72248848294081e-05
2.60390876809025e-05
5.15918544128728e-05
5.04733771828196e-05
3.33048624066055e-05
1.24870076437642e-05
2.62742598124818e-05
2.36668937410761e-05
5.50332702144756e-05
7.52446662316698e-06
1.24382317580697e-06
2.62950312546347e-05
5.33960557512667e-05
4.94789625659344e-05
-6.26671469773748e-06
4.11819331744358e-05
2.41066339459363e-05
2.38768067974558e-05
4.33137361351881e-06
5.78094546439084e-05
2.8138260236921e-05
2.86681262964929e-08
3.63896904455235e-05
5.73674574050866e-05
2.42151181162418e-05
3.04035420564895e-05
1.76569657908368e-05
3.88011926527992e-05
2.18218517779702e-05
2.67525948866705e-05
4.40557881930897e-05
6.76120595441414e-06
3.72927863477667e-05
3.09613957122642e-05
3.20591204714127e-05
2.88492238516719e-05
2.87626631218373e-05
5.36731223057952e-05
4.20242393852515e-05
5.81925233931567e-05
3.81282071450812e-05
5.00482986644482e-05
-5.03317731040559e-07
5.58975244605909e-05
2.72025125145658e-05
2.28570824868426e-05
5.34049103661121e-05
5.21196738124821e-05
4.16921168615878e-05
2.26706940531763e-05
7.86110839847734e-05
4.53969848324367e-05
4.56148634867572e-05
-4.51455149044057e-06
4.42729173065566e-05
4.49693266344896e-05
3.11275095783193e-05
3.08371405143815e-05
1.78930415627015e-05
1.55245231035702e-05
5.27417337336308e-05
1.79803687474428e-05
-1.50760008771639e-06
4.64831848650376e-05
1.25223515577111e-05
8.25967718225085e-06
4.08252585613472e-05
-1.16962494457771e-06
6.11479526126244e-05
7.19972815035311e-05
4.98173133109749e-06
1.22242135989438e-06
6.85866589137127e-05
2.23984229753634e-05
-2.70306610209667e-05
3.484865230766e-05
1.67161163295044e-05
4.09164317395764e-05
3.75769585058648e-05
4.73347969262889e-05
6.04456152900486e-05
2.21585491267893e-05
5.17596346710705e-06
3.78701918241795e-05
3.10230406352763e-05
1.30970874768187e-05
1.84573718333134e-05
6.71089176011181e-05
4.31311942679061e-05
4.20450190657282e-05
3.35768080770504e-05
5.72265437063481e-06
4.38678587175109e-05
1.29168554046155e-05
6.82987784359521e-05
2.06974017121263e-05
2.49672702798719e-05
1.95067604754547e-05
2.63376351075642e-05
2.38566747987435e-05
2.84932032805151e-05
2.00957914170866e-05
4.54945235317612e-05
4.46748736046148e-05
3.33179752721359e-05
5.60515932680663e-05
4.1839132550298e-05
7.04558607381867e-05
6.27824115585925e-05
4.52027307841216e-05
6.57938450816686e-05
3.61698048676727e-05
4.05678731456055e-05
6.40489513314076e-05
1.59047272918901e-05
3.21496145468819e-05
4.69612120516167e-05
2.67482340909514e-05
5.20431995862547e-05
2.70901343369004e-05
5.20102830255485e-05
4.67624226674468e-05
1.99933295465482e-05
3.09545251720468e-05
4.55657018613223e-05
1.01822262531507e-05
5.54047796806307e-05
3.46190535717127e-05
8.45802566318639e-06
4.38773609381174e-05
2.64660593127832e-05
4.32216122959507e-05
4.06359149705789e-05
5.82026145457344e-05
2.22860154507607e-05
1.77016140155953e-05
5.78792004395007e-05
5.14943848506241e-05
1.32352615860483e-05
2.15053292645199e-05
3.6983251814091e-05
4.35605809308006e-05
2.35816847203292e-05
6.28752201203935e-05
2.55011675546661e-05
4.19696482109319e-05
4.46166334356656e-05
5.52129145622442e-05
5.20432003761499e-05
4.35202219814976e-05
6.76828768573077e-05
4.92453835487848e-05
1.85537441195915e-05
3.48674940831155e-05
5.56803389108279e-05
6.23477460231329e-05
2.72093199307544e-05
4.63013262549015e-05
3.91569677889282e-05
6.02333343074348e-05
3.8669847950455e-05
2.34429894188514e-05
2.88987631347099e-05
3.72923981603065e-05
2.67596665305574e-05
6.79247503255413e-06
3.2290278287076e-05
4.69109763456941e-05
8.19385873641341e-05
3.357199829698e-05
3.31819597175769e-05
5.99988416127112e-05
4.12920308095155e-05
1.63958083989892e-05
-2.27397921489778e-06
2.12056932288227e-05
2.08614316961733e-05
1.64956773370562e-05
1.32456142671415e-05
2.1291922030691e-05
5.38521010272206e-05
1.38389507188733e-05
1.18900757115688e-05
8.29994640276366e-05
5.80273172035804e-06
3.59884280536457e-05
4.51283453016095e-05
3.180823621528e-05
4.25255766933318e-05
3.65432560653466e-05
3.42383041185955e-05
1.02495050307481e-05
2.42651174515182e-05
4.13869583216316e-05
1.40137259812232e-05
1.31222454125821e-05
4.03661325626918e-05
2.05812899845251e-05
5.03630184677595e-05
2.63631877215351e-05
6.72538298167706e-05
4.56853450486812e-05
4.32856881416783e-05
3.67933376661394e-05
3.81272211979263e-05
4.28804910166296e-05
7.51570063760253e-05
5.27182642736217e-05
5.28626149024579e-05
3.67697508183558e-05
4.54975042872234e-05
2.47570333713716e-05
3.52446266736421e-05
8.85291855821809e-06
4.23428220536014e-05
1.47871403526464e-05
2.87313146418591e-05
3.68421689938107e-05
5.84168762026558e-06
2.49853062658992e-05
5.37038508936841e-05
3.68848074737184e-05
2.37405271531881e-05
2.01932537709901e-05
4.90629195949348e-05
2.25181126032847e-05
8.39171984103082e-06
3.88940076364938e-05
3.76395958921314e-05
4.73650933785844e-05
5.44814507199037e-05
5.33938556767378e-05
7.24249503403031e-06
4.18757046055772e-05
-3.58791069435401e-06
2.21674945362704e-05
4.49552826912695e-05
3.76488666876493e-05
4.94722806362562e-05
-2.0648792778367e-06
1.73527098022475e-06
6.61011031894351e-05
3.39779232133128e-06
3.09834763264739e-05
6.49261196006222e-05
3.22670459890411e-05
5.27855688789351e-05
3.62120835753658e-05
5.62020813089749e-05
1.36754540909975e-05
2.89516249072558e-05
2.5727046797436e-05
6.07778332174218e-05
-4.02840906801595e-06
5.02132551446137e-05
2.81918600096822e-05
4.68913246846362e-05
7.97730802839456e-06
1.97498434601276e-05
6.41100173217468e-05
3.50421748643526e-05
3.54551373731593e-05
4.44067951189527e-05
4.41384620785644e-05
3.83327234606693e-05
2.15022116205192e-05
1.88755205098529e-05
8.32408314065122e-05
3.03067776361522e-05
1.12500207469799e-05
7.86757812000144e-05
4.90458747561008e-05
1.81324381945554e-05
3.98648337559379e-05
4.26212423984362e-05
1.95227216593199e-05
2.82790031396478e-05
2.18761549569393e-05
2.4655535977371e-05
2.80437977624179e-05
4.73095135620064e-05
7.56454040003322e-05
4.86885062244007e-05
6.80558473034471e-05
5.01470830068995e-05
5.54679370385296e-05
6.38882227186137e-05
5.02660043921014e-05
1.91952119122333e-05
3.44560812330639e-05
1.29976198107327e-05
5.18369075655132e-05
5.84725927793281e-05
2.62848577176874e-05
1.96988968629011e-05
4.6069441860481e-05
1.98095412998897e-05
3.57696639211671e-05
6.22637063586333e-05
2.61028485270911e-05
2.73048349523582e-05
2.29664311081886e-05
5.04729440235378e-05
5.19445407592313e-05
5.34867819212169e-05
3.57433139893601e-05
8.82006885767271e-06
1.57883083421544e-05
-7.39308797132249e-06
4.55644413896214e-05
2.48924367871309e-05
1.20022554571962e-05
3.28536660721641e-05
3.44516366684929e-05
6.43753426454665e-05
2.60037443529953e-05
4.37109862763339e-05
2.41493746999919e-05
4.33497814277336e-05
2.05131973763119e-05
2.36076388001317e-05
2.04965947741695e-05
4.00179377862514e-05
4.77778161505613e-05
4.57978354390255e-05
6.42576902386012e-05
1.77709112683801e-05
4.84777406581585e-05
2.98409687784186e-05
1.53722459572906e-05
4.65817045467208e-05
6.29458124612212e-05
7.94153864826921e-05
4.17650041521342e-05
1.68136802475986e-05
4.81277590518203e-05
4.04048317413523e-05
3.79580242824915e-05
5.37240218780943e-05
4.33229086438515e-05
8.03757787520315e-05
5.15379660686466e-05
5.09136534643416e-05
3.91041444758005e-05
5.02676339661695e-05
2.88603039618778e-05
4.74024843078892e-05
4.76695510098329e-05
-5.16264642657206e-06
3.99916148455481e-05
5.22136744812722e-06
3.45286276334523e-05
7.04895888129418e-06
4.5331040728686e-05
1.37881728317221e-05
2.51083215839473e-05
1.94329486893104e-05
1.53747638601869e-05
2.29815468116424e-05
5.12473990816156e-05
1.25488442758077e-05
1.85661861590033e-05
2.98157564018027e-05
8.89631199538336e-06
2.50063120355038e-05
4.49600565249865e-05
6.37985845898695e-05
2.62451355474568e-05
1.12829755263189e-05
6.08738560564078e-05
-2.96909849236489e-06
