# Supplementary material for: Research on computational propagation and identification of mine microseismic signals based on deep learning
Source: PLoS One. 2025 Oct 22;20(10):e0334641. doi: 10.1371/journal.pone.0334641 (PMC12543183; doi:10.1371/journal.pone.0334641)
Supplement: S4 Data — (ZIP) [file pone.0334641.s004.zip › 000100700000553.xlsx_0.txt_24.txt.txt]

2.44714505644723e-05
1.25139418966343e-05
-1.33643149571893e-06
3.7363867659161e-05
4.25212045340575e-05
4.97885302639361e-05
1.72580278586877e-05
1.81357245488e-05
2.23387981822744e-05
9.09523104921282e-06
1.09584572354469e-05
4.95445310512132e-05
-2.10178056026871e-06
5.35724307956685e-05
8.62032131265875e-06
7.72911240758768e-05
6.17158124814475e-05
5.23481803573864e-05
7.30685737003949e-05
4.29514010304908e-05
5.70428589164416e-05
4.52115356424957e-05
4.5115919270609e-05
3.4512568511848e-05
-5.74855479095559e-06
3.29830511330609e-05
5.93119864425834e-05
3.7341851720889e-05
4.27911697070018e-05
5.77629959235872e-05
3.77998293537411e-05
3.77358496976482e-05
9.00534885116566e-06
5.98185390482381e-05
4.9658470234717e-05
-8.1228890463774e-07
4.27057791160731e-05
9.52224804408429e-05
4.79803063305287e-05
5.71022259877352e-05
5.38396455430139e-05
2.1371821211056e-05
4.80296871699287e-05
5.93855536019751e-05
5.84360973917981e-06
1.35028331851884e-05
1.57599368563572e-05
-2.67204112643219e-05
4.98527703598433e-05
3.1585487326326e-05
2.56458247650482e-05
2.96672924717544e-05
4.78961450788401e-05
4.22097115418043e-05
-6.69111230782527e-06
2.79262327229159e-05
7.63307222684642e-06
2.4299977127505e-06
-1.68957291498095e-05
6.02502227686226e-05
2.23883310208106e-05
5.83500139858402e-05
6.51868242327628e-05
4.63328671673023e-05
5.02080338727832e-05
3.72926026213474e-05
4.14500327061761e-05
3.16498499739499e-05
1.6079624904225e-05
4.54264241898534e-05
5.88238519070149e-05
4.96005705666106e-05
2.90558226198232e-05
7.87434269755757e-05
5.50030133326889e-05
1.20000657425149e-05
4.00179946109359e-05
1.21705133020937e-05
3.63536552353899e-05
5.45438124153301e-05
1.90415025978153e-05
5.59477802497559e-05
-4.09570804186595e-06
3.04820307535274e-05
-1.19874535716509e-05
1.52059062836026e-05
-6.76112041696515e-06
2.9460460914921e-05
3.8812400174169e-05
3.72403269394281e-05
-1.29782750762295e-05
2.01254586427276e-05
3.62211435562897e-05
4.29364806704913e-05
4.33925120575648e-06
5.09502298249956e-05
4.63001227773834e-05
3.77659335613128e-05
4.02874521328158e-05
3.6033783936379e-05
5.68422375299783e-05
-2.7687097594727e-06
1.84869698216197e-05
2.33708434238942e-05
3.89806474423556e-05
3.02601308755983e-05
3.48130739655981e-05
2.68977065668698e-05
1.70089375769198e-05
6.42478590982084e-05
2.52301849782077e-05
2.77995541253489e-05
5.46424505537499e-05
2.69544439332766e-05
6.65003614480873e-05
2.35576790346112e-05
2.66023899347167e-05
7.18083961036211e-05
1.77530999389288e-05
2.35827520742295e-05
4.95096696157223e-05
2.20852758567947e-05
3.59009160574676e-05
3.37910257313889e-05
7.61858420292358e-05
4.05646459869736e-05
2.66307232782317e-05
7.27165425259536e-06
1.00155452071419e-05
6.01646094941768e-05
4.41110924036594e-05
2.40776786795832e-05
2.87208351292886e-05
2.45909799461223e-05
4.41509624799625e-05
2.27530899675922e-05
2.61401814151582e-05
5.17059690209758e-05
4.08990930478083e-05
1.24858232176986e-05
4.45688010065049e-06
3.36558214873703e-05
2.26043265293622e-05
-2.18270430619817e-05
3.62284458723848e-05
2.83676340519714e-05
3.44651903914176e-05
1.3020457041823e-05
3.98116373513473e-05
3.19968269667696e-05
2.7618723005937e-05
5.98888434007699e-05
6.81942623536241e-05
8.52183383527288e-06
3.45148792424318e-05
1.88815481332546e-05
3.68341666043133e-05
5.4080093487102e-05
5.19038343291197e-05
2.93667312340039e-05
2.35124319626706e-05
3.6683816159475e-05
3.24974756778182e-05
3.29777496224777e-05
4.61146818187047e-05
2.12415375977758e-05
9.60920789825331e-06
2.97540761441154e-05
1.77622615987495e-05
1.29059012365662e-05
1.694547660281e-05
3.37259042932783e-05
2.61313893403843e-05
4.83446234387331e-05
5.21706990550038e-05
1.20967681359043e-05
2.61773400346252e-05
4.47821806799186e-06
3.79384321556268e-05
4.34119479249186e-05
-3.3200564822152e-06
2.58887237943189e-05
2.88424640427386e-05
8.08958261224579e-06
3.69416468601196e-05
3.03750063077056e-05
6.10895452406399e-05
1.52612139452159e-05
3.15069137423464e-07
1.1362434946809e-05
3.18839886393716e-05
-1.20070689122852e-06
2.79507558734375e-05
6.76155614579021e-05
2.57521869748228e-05
8.80770755025626e-05
4.32926535182372e-05
1.41681210768802e-05
7.08401981853692e-06
6.2538742556224e-05
3.99048561617165e-05
2.26412036193696e-05
5.86306531107684e-05
-5.70581532026411e-06
5.71349311140729e-05
2.18207776687292e-05
4.84696274119436e-06
5.02426534877967e-05
1.69432725164219e-05
3.06827524254117e-05
7.52832616470377e-05
5.43669373964059e-05
2.89949920321935e-05
3.83871215884911e-05
4.97135042553157e-06
5.46798835538293e-05
-1.17331650613418e-05
1.96076440826385e-05
5.06231048985468e-05
6.19564624132437e-05
2.82943675815174e-05
4.78794686589945e-05
2.35578052019304e-05
2.72593126392604e-05
3.14489333001351e-05
2.3817493630083e-05
6.18626188122672e-05
6.11285403029296e-05
9.17743688483811e-06
4.40056502414174e-05
3.25762718806079e-05
5.26838723554516e-05
1.8908701018444e-05
3.65143325724486e-05
1.4838675157521e-05
2.05483573975697e-05
1.46869337644435e-05
5.0379655620789e-05
-5.44753585063879e-06
5.97414093194559e-05
2.91777580009804e-05
3.84665555356494e-05
5.11325639799479e-05
6.9998083996896e-05
5.27621218691102e-07
1.3049628566587e-05
4.04410452726244e-05
8.98491723534588e-06
6.39999562699835e-05
6.49233768216162e-05
3.95709983553639e-05
2.82532508207258e-05
4.19279077295475e-05
3.09673759030091e-05
3.9768048398771e-05
3.6501727827034e-05
3.01619514779282e-05
4.44687174696518e-05
7.73195770124442e-05
4.00445740160548e-05
1.30343336792902e-05
8.55995971849122e-06
2.71727521818678e-05
3.08576804279598e-05
4.30155593011101e-05
1.43414464910247e-05
1.71704372594125e-05
4.16174791408866e-05
4.37072218437525e-05
2.37537055523429e-05
3.20124117390101e-05
1.18176316712114e-05
2.26135105287357e-05
6.3382535075445e-05
5.63748046615337e-05
-1.43226577565214e-06
8.02803592151023e-06
2.75277169828816e-05
2.53442159297761e-05
4.19177118255198e-05
5.67976317413136e-05
4.6202455392058e-05
6.43523623062891e-05
3.98021713430105e-05
1.83612643100369e-06
4.48986838252915e-05
3.02945593026464e-05
2.65593009106994e-06
4.64020054586304e-05
3.76780334391009e-05
4.64484298329508e-05
4.05966452153061e-05
1.27956043795345e-05
-1.29900642679546e-05
2.18718203902658e-05
4.46311974273231e-05
3.6431549028621e-05
1.97015631695478e-05
3.81743248907864e-05
3.92075557907852e-05
1.36564989785994e-05
4.13383958815324e-05
1.87632285789675e-05
7.77195542643615e-05
3.56843744283623e-05
1.70501419281021e-05
4.02277345600517e-05
5.66138848755694e-05
6.37871874215753e-05
5.35435260510418e-05
6.6803913387101e-05
4.29162045886192e-05
1.19795874525593e-05
2.40204315587396e-05
3.16022431430118e-05
3.4336811510987e-05
5.80182781715508e-06
1.37609204020803e-05
4.35605221796463e-05
4.39904778247389e-05
5.97719147297644e-06
6.75258784231396e-05
4.9774286678939e-05
1.29779116279529e-06
4.56772662860637e-05
9.27020591663518e-06
1.8639717635867e-05
3.78467049921935e-05
3.17905975203404e-05
5.77349630400972e-05
4.80373256457093e-05
-5.35389010570209e-06
8.15706702894319e-06
2.09768877295723e-06
1.8954363634251e-05
3.85494379615963e-05
2.11700941323164e-05
3.03979627548192e-05
3.1127849626124e-05
2.12445597826891e-05
4.32750948000355e-05
4.17614454231235e-05
6.91688732637123e-05
5.35326902668858e-05
4.47773000088408e-05
1.98000022696157e-05
9.56829477381155e-06
2.82192015992518e-05
4.11497187632866e-05
3.77572742073991e-05
6.30605746620579e-05
4.80233681082983e-05
2.98600217856849e-05
5.04079946959008e-05
3.49029615379454e-05
5.3610441087153e-05
3.69049003073721e-05
4.81941650514834e-05
6.08531845841268e-05
1.38929778200401e-05
2.53208237770722e-05
8.44700037730786e-06
3.44975818175553e-06
2.91229357038599e-05
3.96988832218915e-05
-1.96291925040266e-05
2.07796730950402e-05
3.99309285161928e-06
3.47959332085369e-05
-1.1484807594729e-05
2.18411593071663e-05
3.64974797964913e-05
4.8638565578958e-05
8.72766356571062e-06
2.7448647482572e-05
1.17351793233919e-05
8.78105982855989e-06
2.7901863011718e-05
5.81784811169162e-05
4.84324501945332e-05
4.21509221041407e-05
3.51155617880525e-05
4.26411265858541e-05
1.37818092321731e-05
-1.44754108964472e-06
6.87132755588694e-05
2.94499481406098e-05
4.11547650690574e-05
2.8320995232606e-05
2.14180347552648e-05
6.45745602799794e-05
2.05398124572248e-05
5.93182763337102e-05
4.68730425208471e-05
-2.5963374752811e-06
5.44201164574422e-05
3.42496445592503e-05
5.00740694756553e-05
1.77851678431303e-05
2.54940391979339e-05
3.39020619844025e-05
3.33017041525079e-05
3.70843609783287e-05
1.52385856682317e-05
5.35999662760207e-05
-4.60918802764323e-06
1.81113160214243e-05
4.11776568098664e-05
5.39978369415074e-05
3.79802634099792e-05
3.88498599989161e-05
5.02739855270151e-05
3.93882212647971e-05
4.60330875025963e-05
3.34458320720676e-05
1.56969188454127e-05
2.76404890381616e-05
2.73520022104086e-05
6.43763261697506e-05
2.76638416141248e-05
5.45059686917447e-05
4.32264459232824e-05
4.44925177391747e-05
3.71390431815128e-05
1.92410974084556e-05
5.65593946591088e-05
5.43506915931603e-05
1.51488592854492e-05
4.67789513116673e-05
3.6867792957671e-05
3.65237962321203e-05
3.75107673503642e-05
5.56980403745299e-05
2.99733757569842e-05
4.8603339929046e-05
2.6130480714151e-05
6.48761828027236e-05
9.86614997717918e-06
2.66621536559645e-05
2.81779720557283e-05
4.76524714253352e-05
-4.90782973160807e-06
3.88053793231391e-05
6.33226272335874e-05
2.45517894966438e-05
2.90849149912001e-05
4.35269895397698e-05
8.92344528173156e-07
9.26175570086651e-06
2.83674169717418e-05
3.73939659205043e-05
1.96539235065992e-05
4.00404117969291e-05
2.6563761128389e-05
2.35078065059364e-05
3.27677483509342e-05
4.48189262794929e-05
1.5580408676983e-05
1.2399329224851e-05
6.93845750187924e-05
3.11950500049621e-05
1.15604136602317e-05
3.50598737637651e-05
5.76313327696966e-05
1.63103951198504e-05
3.27084422226238e-05
3.48855511617037e-05
3.54660969607736e-05
5.21025829437944e-05
6.38233466076808e-05
5.58942657025863e-05
6.0922502759209e-05
3.66709204735089e-05
1.92468660425732e-05
2.03851539959819e-05
6.08931527658836e-05
4.30248442431688e-05
1.97390181460071e-05
3.69988948753705e-05
2.03343543792507e-05
6.09757298388169e-05
5.29082008949635e-05
3.11016387526807e-05
3.1761107809633e-05
3.81583760090568e-05
5.15508394218493e-05
2.89504985629134e-05
4.07870883454155e-05
6.29232971911304e-05
4.42711541579082e-05
2.53577448512599e-05
1.78300455939724e-05
2.03662170590598e-05
-3.6356931422758e-06
1.45569702039581e-05
5.26779207267199e-05
2.46686664944803e-05
5.56564952980116e-06
4.17546680251347e-05
2.09647402788107e-05
6.94053225846321e-06
-2.31203902500161e-07
6.95131897079817e-05
4.0977744502966e-05
1.49609082037875e-05
2.32511748514823e-05
4.4987142759781e-05
1.87704298869291e-05
6.12693608043323e-05
3.60217846236072e-05
1.32350511684644e-05
3.01437168412244e-05
5.63323822206966e-05
1.43255378004186e-05
4.35845090650846e-05
3.67133825254668e-05
2.77351986139784e-05
3.40507353959098e-05
4.0151586166657e-05
3.98584424967222e-05
1.08401374572936e-05
4.9663013800547e-05
-4.74352658138947e-07
3.74622731789788e-05
2.39308960147301e-05
1.57376475296768e-05
1.32481893635623e-05
3.01424127074473e-05
4.10783716806929e-05
9.26122675604695e-06
1.25151053830866e-05
4.83825454278677e-05
7.12875098381493e-05
3.14362464024145e-05
4.24913298761224e-05
2.49954847156665e-05
4.21349645937154e-07
3.42125906468585e-05
2.68870815793502e-05
3.20149042219862e-05
2.20773461104712e-05
3.14190249206012e-05
1.30362914827028e-05
4.83929678897029e-06
5.84741522927616e-05
2.37669964892947e-05
3.25786044597232e-05
5.32151598819118e-05
1.85182667327657e-05
4.70405832064788e-05
2.52661056785562e-05
1.19774196909959e-05
5.74696088238929e-05
5.49182270337438e-05
5.5269817644061e-05
4.27638065855879e-05
2.34768770419559e-05
3.75105000539766e-05
3.31245636016287e-05
4.74481375390069e-05
4.08706459213607e-05
3.1701272258144e-05
1.96184417677286e-05
5.45681006252212e-05
1.58628507293601e-07
4.67804982409611e-05
1.96218866521401e-05
2.17335558101069e-05
1.67995224991648e-05
3.27092402531058e-05
1.27934304931605e-05
2.61352427502009e-05
3.07082357810154e-05
2.49778681491592e-05
2.40389500179267e-05
3.6089669668139e-05
1.44734563337357e-05
5.4079365667438e-05
1.46675177021841e-05
-3.00895763383251e-06
8.08159158699448e-06
3.22142080121387e-05
-5.16599094194307e-06
1.85261343040991e-05
1.47836572603202e-05
1.24494151045019e-05
7.04355347395623e-06
6.05530286119539e-05
2.5435883486918e-05
5.30330776400649e-05
8.0205582928087e-05
2.74264457268709e-05
2.94913708527344e-05
2.99915910474602e-05
4.43941455491456e-05
1.72654992764109e-05
4.63686795888176e-05
4.62930453017051e-05
4.41273435182395e-05
2.7237589410009e-05
6.92594714807913e-05
1.85428286460707e-05
1.26607438253604e-05
6.45898988056009e-05
5.50294949912212e-05
9.00250744895671e-06
4.30853747348667e-05
5.72928133229056e-05
2.77454134302423e-05
3.15366547699028e-05
4.12340307111564e-05
5.07352209986135e-05
-8.27590026963466e-06
3.3119726889024e-05
2.73975348247448e-05
2.56891546982176e-05
-8.78982285694034e-06
3.74466810998906e-05
5.6801025540904e-05
-1.91577063096893e-06
5.0545465133323e-05
6.8703830185495e-05
1.12726298890464e-05
1.51266054590604e-05
-6.15817932646603e-06
1.47530719306967e-05
-3.41110358260702e-06
4.8477348105246e-05
6.14559712375982e-05
1.21125601714135e-05
-7.65328575200521e-06
4.24215419244592e-05
1.42483061366009e-05
1.34590980283514e-05
3.89496729252243e-05
1.31666357933337e-05
4.57922444612219e-05
-5.99933883055921e-07
8.0014487246721e-05
7.71623343257787e-05
3.38921079836374e-05
4.47599309874543e-05
5.48061110954429e-05
3.1613015750862e-05
2.35312455248265e-05
5.52923243125538e-05
6.51384286032532e-05
5.42824407979667e-05
3.60941599733632e-05
1.88185159944617e-05
-2.79121613113666e-06
5.47961496781408e-05
2.90433347573005e-05
4.36593290839525e-05
2.23751716855455e-05
5.575383894491e-05
6.07022108596945e-05
3.68673690438727e-05
2.91331822139527e-05
2.7346144432658e-05
3.88282566339232e-05
6.2203192104896e-05
5.49254825398793e-05
-9.05232244419743e-06
4.19080640237634e-05
2.85616867372137e-05
2.18803889608119e-05
4.64840479986264e-05
3.20797097098567e-05
1.53065411429981e-05
3.95818047805591e-05
2.99892577963336e-05
1.07711092880745e-05
4.42013667228127e-05
2.41223601363488e-05
4.50257749224498e-06
3.50944605266742e-05
4.21047544060308e-05
4.20857280062724e-05
-1.262227232265e-05
2.11335530273384e-05
4.43949112904558e-05
6.88912664714646e-05
3.01563805129882e-05
1.72410855549698e-05
4.22808488092033e-05
1.83822584709269e-05
1.27913956648305e-05
3.99972439222746e-05
2.66874684237584e-05
2.91083582378979e-05
1.40814322874865e-05
3.54895384962348e-05
1.8631989513038e-05
3.67342593384489e-05
4.99950051368053e-05
1.95365045632148e-05
3.96722219755574e-05
2.20228875516515e-05
3.17788110571462e-05
-2.16909045349201e-06
3.51981217851091e-06
3.21894546240902e-05
4.40556009523879e-05
1.94163487700489e-05
4.53253004322394e-05
3.80444380368747e-05
2.49343587454038e-05
3.46475488726539e-05
5.6797270344612e-05
5.02565703339699e-05
4.57222163515231e-05
5.97296303563092e-05
-2.47721632247285e-06
4.16395526521967e-05
4.90428798083553e-05
2.6805666168738e-05
4.35538007862274e-05
3.92232968362992e-05
2.11786181601775e-05
4.92973816965161e-05
3.7071355928308e-05
7.36373640078495e-05
2.93796763246098e-05
8.27360139989566e-06
4.32794975117754e-05
-5.97789567372978e-06
4.27805430425655e-05
8.22449819716155e-05
4.38515176635379e-05
1.21782350251287e-05
3.94199015117187e-05
6.23639011168171e-05
3.08696466934458e-05
4.84917525197137e-05
4.80851202940635e-05
5.71578540887084e-06
1.06741236041286e-05
4.20396978355145e-05
2.40005807215414e-05
3.4407036067075e-05
3.54192975904669e-05
3.00040317548556e-05
3.07776209295867e-05
1.88564005184994e-05
3.74859521084697e-05
3.66005307187589e-05
1.97295201947141e-05
3.92915846495237e-05
3.11689479361736e-05
6.52143646260026e-05
2.25228811154755e-05
3.2347061064231e-05
5.50811447858521e-05
6.49756783465016e-05
2.02368430381409e-05
8.10875581714246e-06
3.3467898198782e-05
1.26274144961665e-05
3.19696450790699e-05
3.32558220594121e-05
4.64088620101834e-05
9.60534866393131e-06
4.35832793357318e-05
3.20110052780736e-05
1.85421045003275e-05
-7.08762809535654e-06
-1.57936539227926e-05
-1.06901385804575e-05
2.58565418005311e-05
-1.70555873166241e-05
1.51083489095565e-05
8.77114550854246e-06
4.81083526980366e-05
-1.74518015878225e-05
5.46706107203169e-05
2.16630252721624e-05
5.83642779176053e-05
6.55591481404856e-05
3.71138773911188e-05
5.51239122075332e-05
4.11603167995923e-05
1.68603322294709e-05
3.69146923046263e-05
6.18376077059225e-05
5.28379356717151e-05
7.70980257520682e-05
4.22371280672392e-05
5.14476361066464e-05
4.47046859436602e-06
2.39397676474654e-05
3.51765166266415e-05
1.50196633045172e-05
4.04493572545105e-05
1.62420758304498e-05
6.21129145314842e-05
3.26430630789009e-05
5.29371327737182e-05
4.02248690957041e-05
1.83576080327364e-05
6.77677633261578e-05
4.89111800238365e-05
8.67803795917163e-05
3.7991442484088e-05
1.57069419664197e-05
3.45031880547889e-05
2.55538872525887e-05
6.84077523169806e-06
4.09137955447038e-06
2.1335878887531e-05
1.69830240789879e-05
2.00254632417889e-05
4.10273251238613e-05
3.46641957934799e-05
2.5268989661785e-05
2.44203262844873e-05
1.52361686979089e-05
3.22596412963905e-05
2.53473874977667e-06
3.84718404587267e-05
2.4932008266605e-05
1.14143674887018e-06
1.67305303292232e-05
5.02005428550793e-05
5.89378227978581e-05
2.65027442645823e-05
3.22458025364526e-06
3.28456654807402e-05
1.96386161930559e-05
1.91568746645999e-05
5.09223973911831e-05
6.32739725335587e-05
2.82752116218596e-05
4.91089060741226e-05
4.27748242662392e-05
9.74355427377045e-06
6.81831869590734e-05
8.21681133295419e-05
3.53639037484757e-05
2.97689516421749e-05
1.92579270483159e-05
5.64396660002505e-05
3.73214159093252e-05
1.64679453482734e-05
3.15145904977929e-05
4.10584929964588e-05
-8.85523427445565e-07
1.97960244220561e-05
2.78389391449207e-06
2.11823688767428e-05
1.80513316382879e-05
4.54497807666675e-06
2.39020639105189e-05
2.55025604477783e-05
4.44083501986197e-05
3.10364092353019e-05
1.45152827205909e-05
3.63524519942549e-05
-7.4176571532451e-06
2.53335637590596e-07
4.61780604525972e-05
3.10392298756515e-05
6.94143976154168e-05
2.39875929371587e-05
7.30948281951375e-05
4.99315858526801e-05
4.26702270131424e-05
2.1563492310706e-05
6.49674139276339e-05
6.05986534512535e-05
4.18592599571712e-05
3.1555231589906e-05
1.47647271674374e-05
6.02226591236275e-05
4.68546676324554e-05
4.4499639287607e-05
6.42085373502317e-05
5.92283604984779e-05
5.60541221524986e-05
6.76549975757281e-05
1.13120338404123e-05
4.02650391590766e-05
3.91218656345948e-05
2.26423961561795e-05
5.72130080175257e-05
3.5697914648961e-05
-6.32468412139837e-06
1.92314297957999e-05
4.82366074428663e-05
1.75917764108913e-05
5.42066581970436e-05
1.24256196522946e-05
3.69311321977398e-06
4.96976326271876e-05
3.82787243841203e-05
2.444467523603e-05
5.35319850957038e-05
1.76501242132489e-05
2.13316931995308e-05
3.03604067764234e-05
2.09962923044958e-05
1.90668725599952e-05
2.70765994189282e-05
-2.9391949348704e-06
2.56192126375949e-05
2.36788089447532e-05
4.06640406615695e-05
2.77719360580001e-05
5.63227167840583e-05
6.95531255789278e-05
3.16479600058957e-05
4.09575371782699e-05
5.89774631028006e-05
1.36797049846671e-05
4.16797511052336e-05
5.00181879264594e-05
5.02183006448832e-05
7.41342285246219e-05
4.94865718871878e-05
8.1120636710618e-05
5.23127189595059e-05
3.93844686234626e-05
5.89165990694094e-05
4.56603692681565e-05
4.06289542086372e-05
4.36628761183285e-05
1.80951970187558e-05
2.2700451406226e-05
1.40179896978789e-05
-1.0621588980172e-05
2.21205167087263e-05
2.75471573207018e-05
3.63075310155084e-05
1.0641473088235e-05
2.13802956774844e-05
-8.54278854340083e-07
3.54355142185256e-05
1.47393417510659e-05
3.86873555732903e-05
2.54190149190677e-06
3.7449721037192e-05
3.94058716459502e-05
1.87472264025092e-05
-3.04862892145221e-06
5.49733075473176e-06
7.34335489374626e-05
3.64122144612415e-05
4.84498905454872e-05
3.15989833157343e-05
6.60842697594349e-05
4.86674922431728e-05
2.58000645539248e-05
1.16211492197168e-05
2.54758954605884e-05
2.79488416371757e-05
4.45552789071071e-05
2.8653166945247e-05
3.17163804455341e-05
3.51862728005372e-05
3.88862515378808e-05
1.16684302368904e-05
1.86126478234494e-05
3.60264478494413e-05
6.58835298179714e-05
7.9637926208567e-06
2.13806742510295e-05
7.138069664856e-05
2.69530668251108e-05
2.94381773722648e-05
3.42561759419503e-05
2.35224838067018e-05
4.11644953527106e-05
3.92523974898639e-05
3.13800177462019e-05
3.30099022684629e-05
3.86413997077763e-05
1.23192835546283e-05
2.7468042063814e-05
3.48155201190689e-05
1.65824274053432e-05
2.25691307636858e-06
4.2487815642262e-05
4.00439425588439e-05
-8.88643066395871e-06
2.0571968109065e-05
5.98083808782443e-05
1.73064257526927e-05
5.44710535664482e-05
2.02912099286756e-05
4.57245804849497e-05
1.85135873379433e-05
4.35143032798655e-05
3.38262656341979e-05
2.57634439904964e-05
2.40874076815699e-05
2.75642228960566e-05
3.84957591206722e-05
1.69628397142432e-05
-1.51506968176665e-06
4.07143931442856e-05
2.00572198750403e-05
4.45582685675186e-05
2.64306323403958e-05
3.71375898570381e-05
2.28473699047616e-05
4.66992762433215e-05
6.48008861444664e-05
2.99245785327487e-05
4.6324816828852e-05
3.73546143874233e-05
3.23714284538699e-05
3.1668514396206e-05
4.45199582452332e-05
2.59707658540216e-05
3.87683816951818e-05
5.36402401706623e-05
8.26803486275168e-05
1.33500031416485e-05
1.31508095079556e-05
9.98805764694865e-06
3.92550478159685e-05
2.55020703587074e-05
1.86182108460545e-05
4.84559042750062e-05
1.11823058630383e-05
5.83105553881235e-05
1.18189403517523e-05
-1.58215638525183e-05
1.22541460010079e-05
5.16828197299178e-05
3.18154127522696e-05
2.1161897443929e-05
5.38162686869389e-05
-1.73987639073324e-05
1.32869045138601e-05
1.64559537272993e-05
5.60627045050332e-05
9.43272688369758e-06
1.18795121939824e-05
3.33303667896656e-05
3.95712233089093e-05
-1.59555578302354e-08
5.17511557705897e-05
1.9032461458557e-05
4.01235148729685e-05
5.9495057076187e-05
3.21512274640156e-05
-6.44552856232384e-06
5.78921113171166e-06
1.23120727953981e-05
5.59892431455695e-05
3.36431822468941e-05
1.21837270512923e-05
2.97444471251608e-05
6.49166689611921e-05
4.52379548402787e-05
3.12751622953322e-05
6.61300019396543e-05
5.55482936488134e-05
2.77337874403966e-05
4.42787598039141e-05
3.3698782280171e-05
8.26080950910376e-05
8.61449774396764e-06
3.90345446859364e-05
4.06957191985445e-05
4.01832780221833e-05
-1.64783368574299e-05
4.28844230014375e-05
4.51506075179201e-05
1.8746779047694e-05
2.27996554159262e-05
1.94450071626115e-05
1.59525243526781e-05
1.80249458510363e-06
4.64891301516694e-05
4.95213707152841e-05
2.34471644076961e-05
-4.91881907287092e-06
3.34325458914236e-05
2.84376665056506e-05
-1.15777104609879e-05
1.9773707412027e-05
5.88241693733386e-05
3.88987815801519e-05
5.73422526210584e-05
3.77991044200199e-05
3.6286352536637e-05
4.97270471763978e-05
2.56134991662556e-05
4.76749194350321e-05
9.08354171297043e-05
5.95005025133722e-05
3.80983853312833e-05
2.97251288764552e-05
3.66066770122666e-05
1.08305818397544e-05
4.94967764814333e-05
2.21088280295896e-05
4.40145133148745e-05
4.31402650128351e-05
3.55185178103497e-05
-2.74075073641178e-06
2.21605247038002e-05
1.94977883478047e-05
4.92426711615964e-05
-1.05753805859304e-05
4.14156340716159e-05
-4.79071556075989e-06
8.71075264033628e-06
8.29118570220487e-06
2.69670889864297e-05
5.54522543959294e-05
5.44626129939946e-05
2.74860067467578e-05
1.48910724597247e-05
5.61278004609601e-05
4.39938589944419e-05
5.68280648356323e-05
2.96784290221809e-05
8.34744590185085e-06
3.70196376580825e-05
-8.23414727669659e-06
4.20766557225664e-07
3.36475892684132e-05
5.4485507755643e-05
3.23672214505544e-05
6.36048824896408e-05
2.34753587957658e-05
-4.92002489224495e-06
2.96529598140196e-05
2.74987383877849e-05
4.6815437461589e-05
4.3027835437381e-05
7.2371193819855e-06
4.85901675741233e-05
3.80944059303778e-05
5.29194867744809e-05
4.83202094208821e-05
3.33444919256258e-05
4.91356078794214e-05
3.23487698622361e-05
4.7298610121819e-05
1.62421475563477e-05
1.87285879844572e-05
4.20741758570119e-05
3.80663001788626e-05
2.01180985873417e-05
1.63450824066261e-05
6.55928598762778e-05
2.69611550716508e-05
4.82285247649429e-05
1.44719391478464e-05
2.68970220846279e-05
4.6489693033239e-05
3.01710517006467e-05
4.5384080373411e-05
2.46453295875359e-05
1.07982818492733e-05
1.630816686419e-05
2.91558051126039e-05
4.36606315198324e-05
5.00449022037093e-05
4.52406511649886e-05
3.60102735426177e-06
2.19104644003115e-05
3.97297602079361e-05
2.34685638633757e-05
6.01887804543446e-05
7.45815079553788e-05
3.37607200849891e-05
5.30845076948156e-05
3.72426458667466e-05
4.5538266654482e-05
6.83004898071217e-05
4.77350807594908e-05
-2.61996714059514e-06
1.7866274970505e-05
6.23754529857574e-06
4.52890917676273e-05
1.06372537211782e-05
4.79743610733249e-05
2.91331781661534e-05
2.11073388980471e-05
1.23379593153543e-05
3.19823685427464e-06
2.2684862266937e-05
-6.06471137461401e-06
5.20045116165877e-05
5.83126196077838e-05
1.65363874316749e-05
3.21413919565957e-05
2.53995120606463e-05
-2.62811079580014e-06
4.39657886916097e-06
4.83131346721916e-05
2.00240238835714e-05
4.58920467683302e-05
5.03736401109623e-05
3.50515114989986e-05
4.11310167358635e-05
3.79155334484079e-05
1.62467974013981e-05
2.42845982171883e-05
5.94576040075563e-05
2.01527699320685e-05
2.95157617296637e-05
4.39867659868163e-05
4.48767159003698e-05
3.81253076652281e-05
5.15047859713402e-05
2.46447139099626e-05
4.36824785972209e-05
3.91127025769603e-05
3.61863136653944e-05
3.12404267577516e-06
5.71193628787898e-05
3.9519126423569e-05
3.78228910173901e-05
3.42360965959809e-05
4.53079437724126e-05
2.09293156311636e-05
2.54215589662984e-05
2.06464665091475e-05
2.85400786187186e-05
2.87664702225906e-05
3.57106875008511e-05
6.48201896086821e-05
2.39280609581665e-06
1.84954502273021e-05
-2.97115465525649e-06
2.67847331708009e-05
3.47302374467219e-05
4.8179493509119e-05
2.9909321484972e-05
6.84006466189805e-05
-3.3967292333484e-06
3.6467471056995e-05
1.61172320402138e-05
4.81245503693326e-05
2.25747868742362e-05
2.57901347255056e-05
2.34032488906278e-05
4.30297513949731e-05
3.91446774145383e-05
7.13645014639599e-05
1.15646930241774e-05
-2.34641043397273e-06
3.17028927620075e-05
7.02680613631807e-05
4.37041418440143e-05
3.6583297323018e-05
6.57040331227901e-05
6.52373031192635e-05
1.51183184067025e-05
2.79186144822175e-05
7.39554207110992e-06
4.64536529233352e-05
1.416361583445e-05
5.24324651250774e-05
3.54645819534092e-07
4.46879568978889e-05
9.56138452769752e-06
5.18411758396884e-05
3.00785971063292e-05
2.70321605703959e-05
3.16207084298828e-05
-2.21039227288683e-05
6.72930834439818e-05
4.47825726133113e-05
2.72038812814862e-05
6.73529355776064e-06
4.37703526695415e-05
7.87123275964243e-07
3.32327278162126e-05
8.97317491509476e-06
5.9389744281116e-06
2.54927716456941e-05
4.73712325582569e-05
1.89855231885062e-05
3.87596106231924e-05
1.1186944238036e-06
1.29744983307402e-05
-1.01341017364538e-06
3.33484934284268e-05
2.90440369028077e-05
1.6463970044152e-05
4.69665075324406e-05
5.18408141784104e-05
3.50229445598623e-05
4.01121773579205e-05
1.37987389468271e-05
4.81763591379123e-05
3.85865252971653e-05
4.34420826181451e-05
1.27362634184183e-05
3.07156505516024e-05
1.76599076480008e-05
4.60590201146214e-05
4.11422503108536e-05
6.51410986488209e-05
2.27590207432467e-05
5.08327400752827e-05
2.1726664265311e-05
-3.20186295105073e-06
6.96136724483583e-05
3.60537722471667e-05
5.40561450913593e-05
2.51404470071227e-05
3.32215885879754e-05
6.98047715616515e-05
4.24604565453342e-05
2.14006590093344e-05
3.51180622083627e-05
4.0853219709989e-05
1.1068068118043e-05
4.07945335940416e-05
2.85215912035241e-05
3.99384269636568e-05
4.28977215693772e-05
2.67019479674686e-05
4.29536232487682e-05
7.52884908607224e-05
4.90379147183755e-05
5.49230297604132e-05
5.83937695154062e-05
3.7301167777251e-05
2.7644394942145e-05
4.85234638297774e-05
3.76141318168199e-05
3.55835082592526e-05
8.34447896796845e-06
2.27133823946473e-05
3.2769064486957e-05
2.69088866330399e-05
2.21923200213679e-05
2.64177051194111e-05
6.82325486253455e-05
1.23681153378954e-05
5.71385182349903e-05
2.48494770634043e-05
4.81608327130208e-05
1.24358441723183e-05
3.00772744535454e-05
4.96981120672915e-05
4.61644322824072e-05
4.04106960656745e-05
1.5729897726027e-05
5.14443236385945e-05
2.83307588879833e-05
1.01281111515971e-05
3.18932640263638e-05
6.81000420502063e-05
4.94706417258749e-05
5.93069035056509e-05
5.49777317627268e-05
2.33540784702449e-05
5.98416547370046e-05
7.72309808105327e-06
4.45769310962127e-05
3.67123511140791e-05
1.90353792976132e-05
2.55573020493977e-05
1.06837179889411e-05
3.76441332150111e-05
4.71024865770758e-05
4.03105141618782e-05
2.14311913185816e-05
1.83567267985901e-05
7.98050458267781e-05
7.88054414402788e-06
5.56613838718814e-05
2.9334496374178e-05
2.89756960714173e-05
4.4735902601505e-05
8.59450032858162e-06
4.31547731050011e-05
2.42250268710751e-05
1.06622692322495e-05
4.64976280121688e-05
4.71946504963482e-05
4.2796521202733e-05
3.9737102335985e-05
3.78743123925855e-05
5.76188240984157e-05
2.02841197031342e-05
2.28443598725082e-05
4.66481343802942e-05
1.91695363924142e-05
2.69333243989386e-05
3.67499303993456e-05
1.95604050061957e-05
3.70108853989961e-05
-2.82826814376684e-06
2.27396469158577e-05
6.30977899528298e-05
4.05012647473604e-05
1.20020979361002e-05
1.6435026973135e-05
4.85423687674059e-05
1.12990670973438e-05
3.68597753063859e-05
2.50279960828291e-05
2.00527193250194e-05
2.77964407258247e-05
-3.53200197336351e-06
2.67992972121964e-05
-1.34248944627086e-05
2.85104013702635e-05
1.9665268353395e-05
6.8723987117841e-05
6.64917197135499e-05
5.44248593659682e-05
3.2714523676072e-05
1.0814435169975e-05
5.36993376218577e-05
4.61960951261148e-05
2.93682969690428e-05
1.46389613889401e-05
3.18391801261598e-05
2.66481159994451e-05
1.40212210135994e-05
4.74671063849188e-05
-1.76986058136288e-05
-6.80532386207509e-06
6.68898400328627e-06
4.59852912442088e-05
3.28708606088082e-05
2.97451682916348e-05
2.54638318333466e-05
2.23209206058458e-05
4.98164246752978e-05
3.80588705775219e-05
6.01500334421119e-05
4.52118018663586e-05
6.0499269046429e-05
3.98612880003619e-05
4.90622908638086e-05
3.86613622338843e-05
4.13818164253e-05
6.07248782001942e-05
3.39200651975857e-05
1.99154998396138e-05
4.56199328279833e-05
2.76728246174339e-05
3.51655532257535e-05
7.50099715525682e-05
5.23407893602158e-05
6.73761129575241e-05
1.20060687072902e-05
3.77779201305085e-05
3.29338868704117e-05
2.01226973067823e-05
5.78251337606718e-05
1.7086471927084e-05
4.07217861176128e-05
1.49681404897544e-05
3.03928164453566e-05
2.07795407852349e-05
4.32624490261656e-05
2.13186897849577e-05
2.79863562227815e-05
2.11149094140761e-05
1.79352086031173e-05
2.12136224531229e-05
4.12829185881705e-05
2.43125186162462e-05
3.03770317297056e-05
3.62594353391587e-06
5.42148809215074e-05
4.19506345464721e-05
1.62049632509918e-05
5.27678901758779e-05
4.66826130010603e-06
5.53671082589711e-05
1.34409833592247e-05
2.50079151162974e-05
4.59490149387675e-05
6.27561696713358e-05
7.86454404483374e-05
1.33817354368626e-05
1.07519207189723e-05
4.32034267967157e-05
7.67588009967579e-05
2.88637825366268e-05
8.73366599151683e-06
1.2622794678251e-05
3.22035137015455e-05
5.38065868053008e-05
2.49930782808889e-05
3.30432642159713e-05
3.76995952528046e-05
4.5067607533107e-05
2.79845852495388e-05
1.40263102853533e-05
1.41465329174411e-05
2.91676563475438e-05
2.49270590993668e-05
1.67185801931202e-05
4.65920048803351e-05
3.55901556988149e-05
7.02039723363538e-06
4.03312193456319e-05
1.99154202100085e-05
3.21750425922507e-05
1.80932979027734e-05
2.20764789676633e-05
6.24641502766194e-06
8.30838834092202e-06
2.74978110954825e-05
3.42473378252899e-05
5.40050161822394e-05
-1.69106679605388e-05
4.3677008964032e-05
2.88630073147414e-05
2.02132149911033e-05
5.06032117916024e-05
2.03099343209571e-05
5.08293736567266e-05
3.59563528898259e-05
6.34012012032784e-06
4.45587843803805e-06
4.78160523110151e-05
5.77592535285719e-05
4.7191822546204e-05
3.80659629552067e-05
6.15593978141316e-05
2.40035890553381e-05
7.81731531724717e-05
9.36345008423498e-06
1.22682254433184e-05
2.503884471908e-05
5.8279126476777e-05
3.01361662868856e-05
2.88474941878664e-05
4.39347800517774e-05
3.20344478227462e-05
2.71366233757401e-05
5.62210337581314e-06
1.93296655584198e-05
4.56307198749516e-05
7.0196006154021e-05
3.79673120721394e-06
2.68541561377856e-05
2.20179590483016e-05
1.35872763577905e-05
4.03952824862395e-05
1.9308939930197e-05
4.56382242329433e-06
3.14057694875451e-05
3.60266274207924e-05
2.42000198831786e-05
6.81258456721006e-05
6.13247705461556e-05
2.11208093516589e-05
3.84957895800817e-05
2.37452710544408e-05
4.26460988477596e-05
5.29476460000704e-05
5.92166109265656e-05
4.42241592706071e-05
3.21290269525964e-06
4.6028545299265e-05
2.53827956328794e-05
4.75813929950713e-05
5.26064024079707e-05
1.43356181400961e-05
1.02728096417387e-05
5.28901839769589e-05
2.98480700540787e-05
-1.49811710853442e-05
2.36456989941885e-05
2.97978060866877e-05
1.69869411712967e-05
6.71978345534587e-06
4.27119089471071e-05
2.79891304799272e-05
4.18299810958594e-05
3.15477418249591e-05
3.91771284655406e-05
-1.90434256041497e-05
5.52047150910103e-05
-2.05257346305306e-05
6.46874484476365e-05
6.63597881708636e-05
1.65116633140081e-05
5.4032977130274e-05
4.37638173583096e-05
5.12743818863723e-05
3.65946282813713e-05
7.20959204855916e-05
3.34765267671427e-05
4.64129866481066e-05
5.65738009536345e-05
2.83714713475861e-05
2.3670367369504e-05
2.44624532034223e-05
3.96784179750905e-05
2.37126631042402e-05
3.27185936293293e-05
3.96303921721524e-05
-1.5165901010434e-05
4.19629272210757e-05
4.99750850541267e-05
5.40793279261729e-05
2.51152437221472e-05
5.79087513951686e-05
1.63151160977297e-05
3.70722580421934e-05
5.74421778327298e-06
1.91814637457032e-05
1.5840181925695e-05
1.93069001444031e-05
2.03013149305765e-05
6.59560844364679e-05
3.42513124095659e-05
1.29178161540993e-05
1.9928666279978e-05
4.15777987254471e-05
5.24414717451057e-06
4.58123217524807e-05
3.84549549727615e-05
3.26069183222794e-05
5.46659834138799e-05
1.48031408096444e-05
5.54620462142213e-05
3.12622908472362e-05
3.59572974955512e-05
2.4427482488617e-05
5.86683883029507e-05
4.55882753176063e-05
8.79317301878857e-05
5.48663904269243e-05
3.67006403034379e-05
9.05580678691015e-06
7.54581237116364e-05
3.67013749955537e-05
4.0451542380397e-05
5.75520446157978e-05
4.01539193017799e-05
2.19535050908423e-05
2.12770263429226e-05
3.51308479733469e-05
8.55341072723069e-05
1.98910598699017e-05
5.64849432095211e-06
6.94512235145321e-06
5.09258128997638e-05
-4.85045155885481e-06
-1.12765392028137e-05
1.97023081649603e-05
3.10711509909645e-05
4.25875016322151e-05
-7.36513517672627e-06
2.06293950877222e-05
2.55790430956686e-05
4.36601465823529e-05
-7.83728545390184e-07
1.77503986102977e-05
5.26074557644913e-05
5.70531621848699e-05
4.66616644588071e-05
4.9360013831438e-05
1.68522695586149e-05
4.88244133425546e-05
3.82061569317911e-05
2.85316818563402e-05
3.29203829026212e-05
8.01721230382177e-05
4.95729247938221e-05
4.22525705365754e-05
-4.6624803034211e-06
5.37382035215411e-05
2.34754243332198e-05
3.00123129462455e-05
5.37801710495724e-05
5.46736272980351e-05
2.14533660037113e-05
2.68443481673718e-05
1.25880289150124e-05
4.79659527393703e-05
1.48347069470721e-05
1.88061322226952e-05
3.52948530798339e-05
1.59039155960569e-05
-4.59967138856638e-06
2.39597412835094e-05
4.04258656245134e-05
3.13716116288721e-05
3.41697520893055e-05
1.27233771508116e-05
3.32762594182333e-05
3.66384866296131e-05
2.56139824641805e-06
3.77115333743448e-05
3.00842454125944e-05
9.90733733905085e-06
2.54179150470313e-05
4.76574542884282e-05
4.96636461000439e-05
3.74812142113748e-05
5.64116950335239e-05
5.81095462913055e-05
7.89094368732764e-05
3.4343498816924e-05
3.63914464514088e-05
5.16638182719637e-05
7.48538315619611e-05
2.96335320847218e-05
3.28420603041808e-05
5.66649033430755e-05
5.38891056338809e-05
4.07844774259476e-05
-6.84713693448012e-06
3.95126470637651e-05
1.78850909344894e-05
3.44331171859606e-05
5.24585310261745e-05
6.39794514917239e-05
2.17029148212257e-05
1.15815298476917e-05
2.87676282299775e-05
-1.41993375447406e-05
8.15243743558175e-07
4.93684541204696e-05
3.21146270792317e-06
3.27979388678499e-05
5.62271417578765e-05
4.26635234434609e-05
4.52633860478656e-05
1.69420378684186e-05
1.04823107918228e-05
-2.82306126443021e-06
3.88343944001688e-05
2.26512981517279e-05
2.26921324278668e-05
5.18087537161017e-05
6.49101714003566e-05
3.1252636377136e-05
3.1338753041065e-05
5.38226136431068e-05
4.37926850690541e-05
5.41238307934983e-05
6.08124467241019e-05
4.30352249357563e-05
4.73164067252553e-05
3.07251370961841e-05
8.67781277854033e-05
3.50420051578306e-05
4.58294231639022e-05
-3.42252392484912e-06
1.69048008561903e-05
3.38378748789122e-05
2.63026643608688e-05
4.18073763255965e-05
6.15617385666257e-05
-1.35453167768393e-06
3.38940791521686e-05
2.53648710095494e-05
3.38424277649902e-05
3.58828327459574e-05
8.1490388074536e-05
-1.47822097490248e-05
2.48149906408375e-05
1.79954585777184e-05
8.03503221294032e-06
2.71396511896216e-05
7.49878621949394e-06
4.22383422154262e-06
-1.52116748635509e-06
-1.61200920678056e-05
2.52267317261363e-05
3.94955028226075e-05
4.29054929853472e-05
2.0999513142239e-05
6.08345036221063e-05
2.39246961203831e-05
4.97907668731327e-05
1.97777875376082e-05
4.95296711116506e-05
1.88199172695303e-05
5.85734896957814e-05
4.48271935505006e-05
5.55182526650364e-05
1.52839270765523e-07
-6.90985671932719e-06
4.66741314250559e-05
4.83211615231742e-05
4.93664856560643e-05
5.99199915390064e-05
3.19610488323466e-05
4.71600143734631e-05
3.40503072858862e-05
2.63123394773187e-05
2.4581110492759e-05
2.02607468476262e-05
1.1057975144325e-05
1.52919659233679e-05
3.73861325292577e-05
3.51993777248813e-05
6.92251636444252e-05
1.89299732333992e-05
6.50356837325713e-05
3.61389138415639e-05
5.50762713961241e-05
2.91463496033499e-05
3.38251822199296e-05
-2.33795447856648e-06
3.66747083584552e-05
4.15016634244538e-05
4.51443397909886e-05
2.69596536715538e-05
5.40823544202422e-05
7.97225153413539e-06
1.94727298707565e-05
5.85200527704609e-05
4.67664776763208e-05
4.30635931580788e-05
2.52677598810886e-05
8.40169684255074e-06
5.00550194680482e-05
2.26231546860568e-05
7.76591057954385e-07
6.24820994198211e-05
2.40780561415223e-05
4.39001373311542e-05
7.28177616710646e-06
2.59611054365863e-05
3.32492149009487e-05
6.96063547592256e-06
2.30677258905004e-05
4.82486054815141e-05
8.08640660667379e-05
3.48990579766302e-05
2.65158771154179e-05
2.0457791431973e-05
-3.24734941833772e-06
2.59576211090346e-05
4.33509159366301e-05
4.25720734820657e-05
4.63488956868064e-05
1.24163104503342e-05
-4.57029519201739e-07
4.85169361306822e-05
1.09640877784649e-05
3.25909896169341e-05
2.97450119915961e-05
3.64796021409761e-05
3.46756216058411e-05
1.54050149382756e-05
5.78465209341178e-06
5.02735293385338e-05
1.30736144552039e-05
3.98348765415333e-05
5.17482981580154e-05
-2.12976254711043e-05
3.57290335140354e-05
3.99057928320344e-05
3.67934651179619e-05
2.43615347649416e-05
2.06441998361518e-05
1.85839555362639e-05
2.89432826402265e-05
1.31680603900171e-05
5.60331457190876e-05
6.36172656332612e-05
6.55010682661607e-05
-6.83934965519238e-07
5.2652804831011e-05
3.95131623596135e-05
4.2712724379729e-05
3.96563958878607e-05
5.89904501514429e-05
3.7244580775642e-05
4.20755211494373e-05
1.48205331402228e-05
1.49302881447134e-05
2.81971468704075e-05
3.75339730161877e-05
4.25047507854592e-05
3.30870436207095e-05
3.17138224601652e-05
6.36208497316864e-05
1.64464386152236e-05
-1.38306735303563e-05
-3.84998627739107e-06
1.38396775348741e-05
2.58371530601832e-05
1.28495380562193e-05
4.55199468451347e-05
2.16135416399406e-05
3.04759502643778e-05
4.1669722913978e-05
-7.88907900268458e-06
8.71146210551058e-06
2.54483928963724e-05
1.22985671115508e-05
4.98109047745797e-05
1.87127307995521e-05
4.75188418611189e-05
8.55382672200364e-05
5.77830047127356e-05
3.15713985503119e-05
2.87982556384156e-05
4.43759602381862e-05
7.04736820568182e-05
6.46989193891788e-05
5.61455974088769e-05
1.50352913826443e-05
1.85043221616727e-05
7.48893933338737e-06
2.71735025522816e-05
6.01696120211445e-07
2.91245287714746e-05
3.15508753752006e-05
3.22054554709249e-05
6.05291290816963e-05
2.17422849569609e-05
6.43940368432916e-05
3.05036734862052e-05
1.9477598588747e-05
9.45685676211508e-06
3.12140090421192e-05
1.49964222368596e-05
1.43301582307277e-05
5.22937550441257e-05
3.15943175096626e-05
5.89971440801215e-05
1.51356895115935e-05
4.55207464712878e-05
3.23005680844713e-05
5.41483289272045e-05
9.01517839979984e-06
1.17279500649641e-05
2.38222455493679e-05
3.54052910556093e-05
4.85972110518376e-05
3.71602146590422e-05
3.37248692710337e-05
2.52885448485275e-05
-3.7963988680638e-06
2.00112877010586e-05
-8.75572963708333e-07
5.84651168830109e-06
2.11972231024783e-05
3.65163469063844e-05
4.05016106476773e-05
6.43591706340315e-05
1.71468237394073e-05
-6.8840298289431e-06
1.19518437463962e-05
6.58898537933336e-05
6.27029329032153e-05
7.0667696442171e-06
5.62876643258861e-05
3.43736885692667e-05
3.04759840808032e-05
4.73180618557545e-05
4.72116639765101e-05
3.63731429025376e-05
2.32561258502565e-05
1.93111121011806e-05
4.21141106960357e-06
4.4064942119792e-06
1.91602315368575e-05
-4.93768017890675e-06
5.94879933506998e-05
3.58581232497982e-05
4.33946428816958e-05
1.28187526379146e-05
1.19554711825356e-06
3.43790255540869e-05
3.87267528134868e-05
3.426031196157e-06
3.15181081434429e-05
8.22534338468795e-05
6.64676559450257e-06
9.18091245929347e-06
3.32896265398702e-05
4.70081269130939e-05
2.79652727108845e-05
3.24923149472427e-05
1.44501022531732e-05
3.73793888736736e-05
5.00699881873959e-05
1.26547297509847e-05
4.299563860218e-05
1.57271398816357e-05
2.97838154621732e-05
5.75862927012573e-05
4.83295688632227e-05
3.11540552028581e-05
3.9220884206855e-05
2.23825280201193e-05
1.99263733872975e-05
1.59237201742165e-05
4.30960626619073e-05
3.69404564720207e-05
2.908014389744e-05
5.04544652972963e-06
2.49455945286719e-05
1.63726698661887e-05
3.26729750642634e-06
-2.64744726298664e-06
5.76809620707186e-05
2.00229079235082e-05
2.11283442642495e-05
5.69970569391316e-08
1.78442156885548e-05
1.91969587478811e-05
1.14952651438147e-05
3.48972183663379e-05
5.54000639900123e-05
2.47561090037677e-05
2.57380704744361e-05
2.55531800574787e-05
6.18138527497613e-05
1.32113828923543e-05
4.44644553903505e-05
2.50635087183134e-05
4.95113055704012e-05
2.15344596626617e-05
3.4718970931506e-05
3.84554855857732e-05
4.62582759839373e-05
1.80961260028215e-05
1.86250900386225e-05
5.90819223961434e-05
4.59240944135458e-05
1.89960549611659e-05
3.07945541772433e-05
2.92939951956734e-05
1.54266652951654e-05
1.35158375834676e-05
2.55400947413859e-05
3.39267881962112e-05
2.45769652205424e-06
6.05846757921811e-05
3.43329138409943e-05
5.31773618766639e-05
4.28106368380931e-05
2.48104405171778e-05
4.55106795624835e-05
4.16916570311137e-05
2.1399319904346e-05
4.25652752421112e-05
5.68979670476772e-05
3.9741783035217e-05
2.29476022490626e-05
2.09552469507336e-05
2.76427244978142e-05
-3.84203901506563e-06
1.88762787053413e-05
4.33715784305984e-05
4.16100060431038e-05
4.71556576565016e-05
3.0251393281362e-05
4.56496681762256e-05
3.57511345825021e-05
3.77584366453205e-05
4.10386987459709e-05
7.59093999044102e-05
2.61274060088601e-05
3.45769040316102e-06
2.90494448816524e-05
3.70377370984743e-05
2.1856349840073e-05
5.47852435650407e-05
5.53796951564457e-05
1.6590154229896e-05
6.35684557075391e-05
1.69108408806774e-05
3.27044168729917e-05
2.82547208780338e-05
5.36408807509102e-05
1.74826565242058e-05
3.95886827226527e-05
3.60534648382185e-05
2.38872912677954e-05
-1.21513346577805e-05
4.87339067896351e-05
2.2391800063104e-05
3.60710565480469e-05
6.38444036062753e-05
3.50524822079768e-05
1.50617519099912e-05
3.51830700449832e-05
1.06825118872682e-05
3.87188549475885e-05
-1.99548274488013e-06
1.71538774152429e-05
1.58347207719295e-05
-7.32078824743385e-06
4.72506521833292e-05
1.89989240639332e-05
8.84371584919258e-06
3.94927949701862e-05
5.47507482576231e-05
1.93926778507115e-05
4.57951029023979e-05
6.30079564830714e-06
6.63107457738872e-05
3.88237377030871e-05
5.62216292773447e-05
7.43176348594256e-05
-5.2694081611985e-06
6.90449356855322e-05
2.77095908412557e-05
4.37041199029301e-05
4.57727863364773e-05
8.63238160060275e-05
5.36755529893808e-05
4.38866617924026e-05
3.9280362953096e-05
5.98186379687169e-05
2.34317670926711e-06
7.98954470856122e-05
5.63512276635461e-05
5.20865193358712e-05
9.69552897245194e-06
2.91271266067896e-05
6.62216065801255e-06
6.26078986400538e-05
5.55193398665228e-05
4.98127314593876e-05
3.85360169483075e-05
-9.46384044142142e-06
4.96006742905022e-05
4.73121644340522e-05
8.29256050745816e-06
4.5979288612922e-05
3.03382882042264e-05
3.03768182687884e-05
4.15648087807981e-05
1.31426007041158e-05
2.22548586194386e-06
5.83552690924559e-05
1.92233084519358e-06
9.70732185484244e-06
1.98673607415558e-05
6.71516747191539e-05
4.0490832888036e-05
4.14367125397629e-05
4.50425553108184e-05
-7.56550452704063e-06
3.90420287032615e-05
6.72425053751095e-05
5.95321666559825e-05
2.58614439966649e-05
3.73527756105725e-05
3.07217729484295e-05
6.30367687999337e-05
5.01990211713557e-05
2.93094847581733e-05
2.43785152888046e-05
5.21979910456175e-05
2.56161508544563e-05
4.49144657385686e-05
1.99343403688117e-05
2.9432714786327e-05
1.33045003157879e-05
2.23376127788129e-05
4.80075284356477e-05
4.23120028295752e-05
2.29510436712054e-05
4.86331414373204e-05
3.72486954339219e-05
1.95759181267712e-05
3.86222184720296e-05
4.42135079245917e-05
2.607695816929e-05
-2.80916779168752e-06
2.3613861478368e-05
1.52224654227474e-05
2.91893949388551e-05
1.34772458886494e-05
3.18193494965237e-05
1.06069305803453e-05
1.73605813215067e-05
4.01104047090534e-05
3.3988890138104e-05
2.94786093971636e-05
2.23202607305199e-05
3.71744973628598e-06
1.97903839393265e-05
3.65823869701219e-05
3.85117368808738e-05
8.59576147233153e-05
6.87631319124072e-05
7.75849522267638e-05
3.74502747455119e-05
5.87016128674655e-05
2.27333330431646e-05
5.78640588419232e-05
4.17381805411771e-05
4.55548445566021e-05
1.59254592882606e-05
3.08465157382585e-05
3.0933990256823e-05
2.60720531557987e-05
3.16561397231466e-05
2.17030420229883e-05
-2.94676968999308e-05
5.80180486614418e-05
2.12674901145309e-05
2.6838940800219e-05
6.55092161829146e-05
1.75101526787318e-05
4.51001286790627e-05
1.668213336797e-05
3.02742729985149e-05
3.61752516171996e-05
-8.71578303253605e-06
7.3045945293048e-05
5.55719455157696e-05
3.15219268944519e-05
1.44117507456186e-05
4.35460319322333e-05
2.47962014074797e-05
1.82696599910272e-05
4.18393030155478e-05
5.11946203260352e-07
2.86692376248742e-05
6.56413476526779e-05
2.08136410246919e-05
4.15537594546347e-05
6.03669045832936e-05
2.31947855833834e-05
6.52572033055748e-06
4.77045340088677e-05
4.78148329354341e-05
3.5359727902246e-05
2.0881945687927e-05
4.79175297287678e-05
3.38452641763585e-05
5.05323126967096e-05
-1.36462944101524e-07
4.12995525793551e-05
2.97833016661599e-05
5.4541671585113e-06
4.95751511755894e-05
3.65724788135428e-05
1.8549237969694e-05
2.43468034422988e-05
5.70543724172231e-05
1.99463904597271e-05
4.12948269276333e-06
5.43854423876323e-05
7.92650642130004e-05
2.8507239705983e-05
1.60697592994829e-05
1.93517843802579e-05
1.15968477549513e-05
4.19938319543369e-05
5.62538432152075e-05
4.49282913797808e-05
4.31228897866576e-05
2.94363795347407e-05
3.66150023898246e-05
3.96447365964377e-05
3.42978821647082e-05
2.62024462567227e-05
1.4890026190557e-05
3.04324563778546e-05
2.25188654402674e-05
4.31502238299701e-05
2.3710096510451e-05
2.95464811554384e-05
4.49226320643388e-06
6.03179292134183e-05
2.37847356916557e-05
4.02458440446955e-05
6.1793518703328e-05
5.31082281282347e-05
2.82896037824307e-05
2.91493331683177e-05
4.42674647856238e-05
7.15096715936658e-06
1.41359792352089e-05
4.47815553926521e-06
2.64175674750013e-05
1.33116403355891e-05
1.85914962169169e-05
3.11412088904348e-05
2.34320901369497e-05
5.2352339276119e-05
-8.72142946948421e-06
1.43784671559254e-05
-3.98912149834089e-06
1.70450514876998e-05
2.5392634949469e-05
6.18730130909883e-05
3.04918138781087e-05
3.61337028390756e-05
2.11111514031791e-05
3.91170338141289e-05
1.75830298085617e-05
2.5616276443114e-05
5.80412821626965e-05
9.82420524478174e-06
9.55404099992446e-05
4.99707957043985e-05
4.98570900039847e-05
4.57035245477201e-05
2.66515990963321e-05
3.58554478079894e-05
2.98173583986246e-05
2.37716150348747e-05
1.29746811197338e-05
2.38764725504127e-05
5.29131391247212e-05
1.69514901836914e-05
7.75795269618317e-06
2.82479650373819e-05
5.27704450471605e-05
5.3862895320834e-05
3.37700887697177e-05
4.65012661735494e-05
2.91797520377106e-05
4.32090414619417e-05
3.26139823857982e-05
1.91571971098111e-05
2.28761378746786e-05
6.41193320416716e-05
2.59401223111794e-05
4.77590075648272e-05
5.09869852725943e-05
1.86049640317784e-05
3.69495866213431e-05
3.34256740740405e-05
3.42728036186685e-05
3.19159639784227e-05
3.22454174141868e-05
9.66880976568776e-06
3.52241554722846e-05
4.15765140792741e-05
1.43080745532741e-05
4.57875803958552e-05
2.09957937317433e-05
1.4495877113822e-05
2.13407664216106e-05
4.04754712479434e-05
5.40089233268454e-05
-9.93381033629009e-06
2.63703658198094e-05
2.9044258166899e-05
4.79872024669986e-05
4.72964399985193e-05
4.39317412589597e-05
5.79802869119893e-06
4.52535580435943e-05
1.49761439546903e-05
2.56797279840347e-05
3.23319081830409e-05
6.66089225783388e-05
5.30626609478766e-05
6.37464367659418e-06
3.63985655858755e-05
2.50996345992469e-05
3.27284712301483e-05
4.59151187224211e-05
-7.8705022851152e-06
2.75185575872593e-05
2.11474606221828e-05
8.12739672861309e-05
1.45676916690237e-05
2.80564418189435e-05
3.46165365158576e-05
2.28990735903058e-05
1.19037330769359e-05
4.63133054834216e-05
4.92742518364305e-05
5.16995647183687e-05
3.64794244889332e-05
6.64270647308507e-05
5.46903273084796e-05
4.63320520801648e-05
5.36482748098196e-05
5.5741377695002e-05
6.66354438733204e-05
1.77988429147019e-05
4.13667740617957e-05
4.93563624071784e-05
2.06200267356787e-05
4.83838990538917e-05
2.09920632258293e-05
3.26512070571001e-05
3.94278524918577e-05
3.17908360806563e-05
8.07660070758054e-05
5.64170300775874e-05
1.87694698671434e-05
3.68835250976012e-05
5.5648924699487e-05
2.37208914584652e-05
3.03221875319977e-05
5.87610613677174e-06
4.04640170093663e-05
3.87697041468836e-05
7.77023267059389e-06
4.76677547936775e-05
6.25756442444571e-05
1.95673709165211e-05
5.1747314336866e-05
3.46307365205678e-05
1.02173142408547e-05
3.5134615970783e-05
4.42297129951049e-05
3.58750625769289e-05
4.41503684657603e-05
-3.1497387217221e-06
4.5343052880859e-05
4.57979033022297e-05
3.25948271783291e-05
2.79817060138537e-05
4.34050030442272e-06
2.2913291648592e-05
1.4209958183677e-05
3.59728836341422e-05
3.84426895107377e-05
2.72301035346459e-05
5.68554326288269e-05
2.72075053218994e-05
5.70952141297385e-05
4.69191510728966e-05
2.50281081103636e-05
4.21060473346195e-05
2.01483038788778e-05
1.88652211249084e-05
2.66499163474492e-05
5.23309692381646e-05
3.0860686831559e-05
3.71521630230889e-05
1.22976731444837e-05
3.56296643236027e-05
2.73562077222161e-05
4.83646935701368e-05
5.84541647987462e-06
1.38584865866768e-05
3.20918748705785e-05
3.21572035520884e-05
5.34276465775168e-05
3.99096483476071e-05
3.00549679706846e-05
3.06318834399503e-05
1.99103021880735e-05
2.22661603147298e-05
2.41168657470742e-05
8.99343391128004e-06
4.02101609365938e-05
3.57362239171744e-05
7.25148720514815e-05
2.93551957768089e-05
3.43176003148092e-05
3.61581162469298e-05
3.63494321558976e-05
5.28582507127583e-05
6.19930366376372e-05
2.17354313720565e-05
2.73773578474075e-06
9.86022412440272e-05
6.339447722506e-05
4.27771625781036e-05
5.12595813863287e-05
2.91170216953812e-05
2.01460233561647e-05
2.45288980522905e-05
2.42060782732244e-05
2.32828874041829e-05
5.87765092451377e-05
3.72971592247386e-05
2.84488507489997e-05
6.19691877465416e-05
3.21518011529836e-05
7.41382656332286e-06
3.53398774137583e-05
4.61094549543307e-05
3.56562451572052e-05
2.42480776198136e-05
3.30017664968546e-05
1.38712629011914e-05
3.80172963053746e-05
3.80049789867468e-05
3.23301258678888e-05
2.46795943720839e-06
4.06680672454695e-05
7.17535377426598e-06
-1.00046209061995e-05
5.15663896570682e-05
-6.89892148894916e-06
3.73977029777575e-05
3.37395641171076e-05
8.6522674681924e-06
6.28206934936268e-05
3.30845332326076e-05
2.59031238655546e-05
5.25598926624389e-05
3.75446571524788e-05
6.51105003198801e-05
4.32264418574482e-06
2.73263431966572e-05
1.38092170395161e-05
4.0887532031863e-05
3.28782978107467e-05
7.72072623107089e-05
4.11049535502986e-05
4.89074995781625e-05
2.6032058686519e-05
3.86561302106664e-05
2.83796338053129e-05
2.5907608289939e-05
2.75376328224887e-05
1.69245325505723e-05
3.09636081779814e-05
3.95992576770319e-05
5.0252801667029e-05
3.02560505052366e-05
4.02662858577005e-05
2.57829239476287e-05
1.97017636600841e-05
4.54225510221453e-05
2.53519508374958e-05
-3.15874112061807e-06
3.6473479418297e-05
3.61388886425416e-05
1.67794668266748e-05
4.09214368502114e-05
2.63093036453958e-05
3.01355409689385e-05
6.68733906330849e-05
2.02092490447098e-05
-4.96334069447717e-06
1.01001250231125e-05
2.55911610557226e-05
8.33078426099334e-05
4.84499552387685e-05
6.36765120972651e-05
2.88878043583095e-05
2.24133938974339e-05
3.30995034516105e-05
3.81450147864389e-05
2.92657931798279e-05
5.46062152750944e-05
3.82453202870888e-05
1.51356356568842e-05
5.10299673503501e-05
4.38079687273104e-05
4.670343643038e-06
3.58624641130348e-05
4.788727797029e-05
4.10562243307373e-05
1.200790748647e-05
1.44538514993959e-05
3.37614602135371e-05
5.83132202903016e-05
5.85094912324514e-05
2.92235749698632e-05
2.11920899795797e-06
3.55942717307979e-05
1.4091518571564e-05
1.37858501455137e-05
7.2774649450928e-05
3.74121585085137e-05
2.03277178938331e-05
4.49890560686215e-05
3.35475783022692e-05
4.05031694198358e-05
5.26639372784917e-05
5.13823426636098e-05
1.32869700200077e-05
5.61178317317839e-05
2.19479886405732e-05
8.41575297764213e-05
3.31352586250416e-05
6.47709699889872e-06
3.0797693720736e-05
7.24569547131348e-05
3.19950167398624e-05
2.55779546813444e-05
1.64520384956785e-05
6.46452084390228e-05
4.92760397275191e-05
3.42538321531371e-05
4.34354892433164e-05
5.6992281980341e-05
3.08994333839912e-05
4.12994984176986e-05
3.39537487610653e-05
5.96568680276911e-05
3.12906245227486e-05
4.73748082406205e-05
3.00989291840627e-05
4.43490020006007e-05
2.56289294280346e-06
4.46651466728563e-05
4.48857756341819e-05
1.31656736101138e-05
4.07465912529075e-05
6.09974989692097e-05
1.16087535653512e-05
2.885210546445e-05
4.75553949426151e-05
5.25536619522698e-05
6.84917164207664e-05
7.71396698245633e-05
3.05507759465886e-05
8.32876835200981e-05
6.4456659601233e-05
3.7165636938999e-05
6.5368218531866e-05
2.73281466504302e-05
5.59622258743365e-05
1.12929401246366e-05
4.57316143553076e-05
3.97953139776731e-05
4.2649020125947e-05
3.41327492460047e-05
4.86570724613539e-05
3.39808897819929e-05
4.32312622015862e-05
4.60758880034733e-05
6.36568513280291e-05
5.87914606605695e-05
2.12598075280901e-05
4.38324260564408e-05
5.39948701696055e-05
4.46063447344525e-05
2.78866128960382e-05
1.9558978247497e-05
2.84025106170705e-06
2.80415411637787e-05
4.1157990007161e-05
2.74182926469804e-05
7.88512853630773e-05
7.51292251826193e-06
1.07411663616298e-05
4.86579653820654e-05
1.65558077249129e-05
2.87757178750377e-05
6.20170847300217e-05
2.85729234132677e-06
2.17716868847139e-05
1.69290928977099e-05
3.62688815173159e-05
5.89069799874593e-05
4.15350815911596e-05
4.34261149114204e-05
5.54246119832022e-05
2.74690244356471e-05
7.67683059101743e-05
1.21503863730941e-05
7.15079755749851e-05
-3.46923136510642e-06
8.97630860856045e-06
1.31208841379335e-06
2.46410738330308e-05
-7.0293312254561e-07
1.31908863160167e-06
3.54441398745018e-05
2.2155269138027e-05
1.53138792921114e-05
5.86287949759123e-06
4.43659133633138e-05
2.96304795329309e-05
1.91562419958986e-05
1.46235272602133e-05
4.16196436096882e-06
4.92406842846591e-05
3.31966279921892e-05
4.26638439622077e-05
3.55825365855109e-05
7.96488407131764e-05
-3.14409377693295e-06
1.49186705234233e-05
2.9008224913907e-05
5.93146802397915e-05
2.67568470938865e-05
2.6467203284345e-05
4.93450925848516e-05
2.2128190228664e-05
4.99488537010157e-05
4.37224762505666e-05
1.44164474706971e-05
3.19378657270488e-05
2.48846153819799e-05
3.06236437042878e-05
-3.93735027369959e-06
1.25336190304636e-05
4.59637166878364e-05
8.54964829050287e-06
3.39509712912891e-05
1.2868212229269e-06
3.33427073243484e-05
3.91075810139313e-05
1.38287452636346e-05
4.88112636377561e-05
4.12892440877586e-05
3.44533064681441e-05
8.73868267429358e-06
4.36822918707211e-05
7.36668866024593e-05
3.60176952479984e-05
5.63291286354487e-05
2.93643325697865e-05
6.13006925514923e-05
2.36564219403339e-05
4.19274558869017e-05
6.76857478612399e-06
6.25488076850589e-05
6.31956424163771e-05
6.26835806277971e-05
4.41326203639118e-05
1.73196579494557e-05
5.00178687275361e-05
6.0730674078488e-05
6.19572106585493e-05
3.5963065823442e-05
7.95442363219227e-05
5.02541405724279e-05
6.30487850689783e-05
2.70943486478143e-05
3.50339369151152e-05
1.82067085251961e-05
1.76102209408621e-05
5.23949358970441e-05
5.57014161080311e-05
2.50149471108125e-05
1.32151738623895e-05
3.94797797029186e-05
3.56069106884581e-05
3.27060966794687e-05
2.84668154756201e-05
4.24047483039801e-06
7.41040486741226e-05
3.83491851919289e-05
-5.26008814570504e-06
2.37500545324962e-05
4.76863525031021e-05
4.048914981308e-05
3.01531462742473e-05
3.24235398744384e-05
-8.79956412487242e-06
7.64041175505063e-06
2.02712308952594e-06
2.25367625215518e-05
3.96709347325645e-05
3.57994712491062e-05
1.39800327360274e-05
1.259887813932e-05
2.02212391157034e-05
5.12069858359395e-05
5.64354718281027e-05
3.58321353190044e-05
4.67206812491271e-05
3.65582591853414e-05
2.77144065290479e-05
4.61442877697652e-05
4.85986159573562e-05
6.07695541453977e-05
4.94441211637869e-05
1.53361730671679e-05
6.90092468061667e-05
3.28040115936495e-05
1.77099588967621e-05
4.95284195684065e-05
6.14243262319289e-05
4.48636334914895e-05
4.02311756570082e-05
3.47191960681668e-05
3.44315347256927e-05
2.59219506812039e-05
3.89281462586167e-05
2.99388491806681e-05
5.84216798635298e-05
2.15154182199528e-05
5.71895636839828e-06
5.15501110358685e-05
1.52516231895538e-05
3.89898785147876e-05
3.61069468664304e-05
1.59188947930817e-05
3.94106041060875e-05
5.88461628984939e-05
1.29311229037223e-07
4.39496136184138e-05
2.04641348192888e-05
1.96441353192907e-05
3.49750916858119e-05
2.08086252364448e-05
3.83573860778849e-05
2.78154015542921e-05
1.67483405916484e-05
5.53711947520924e-05
3.38329193894608e-05
6.21226694434942e-05
3.14411968472422e-06
4.90256824165135e-05
7.0571594904449e-07
5.44369349714186e-05
2.52790295680608e-05
4.23081037137545e-05
2.09202284797011e-05
1.58780222958989e-05
1.26557175379854e-05
2.81666269711806e-05
7.55416869147462e-05
1.63013602066796e-05
4.52428020425233e-05
6.34325632761161e-05
5.76352531665803e-06
3.07244844062434e-05
-1.11336776715659e-05
2.86295514215387e-05
5.76261076870182e-05
6.12041961372942e-05
-6.57386858123292e-06
2.23550902762306e-05
1.42650498772424e-05
3.40695460558613e-05
7.86455497147432e-05
2.09270132151212e-05
1.21379199541991e-05
5.80221502915652e-05
4.90632939794351e-05
3.22816412044596e-05
1.15016919547209e-05
3.33181774316916e-06
4.55366160382353e-05
-1.50158422845856e-05
5.48635659783744e-05
5.08493915249404e-05
5.50544418520043e-05
3.93512209550967e-05
4.78327089184185e-05
8.75934336793332e-05
2.20183278150365e-05
3.55379552465386e-05
4.00430807869951e-05
2.4712913069017e-05
4.81877339021958e-06
-1.68143242794869e-05
5.7275233636312e-05
3.12928322229778e-05
2.0771500215155e-05
2.07248019375596e-05
1.39932850209742e-05
4.59745415628476e-05
5.40665967414126e-05
3.58617373314103e-06
3.06818937900805e-05
3.66642036519043e-05
2.57269494239412e-05
2.20960853383813e-05
3.34133601871458e-05
4.30646637169798e-06
5.63784516550137e-05
3.22381624356546e-05
2.61795252968915e-05
5.78680442088492e-05
-1.48388885269069e-06
3.72333721978796e-06
3.81164304503206e-05
3.1955005610401e-05
4.13677506400688e-05
2.15088881832471e-05
2.37819056153834e-05
2.55936938343251e-05
9.88188756047816e-06
1.64032976651362e-05
3.70407042062741e-05
5.11627547711393e-05
4.72475670174588e-05
2.66283001457555e-05
4.68957531889627e-05
3.51090967820932e-05
3.63335997633894e-05
4.21171665523122e-05
7.05893174601351e-05
4.10384644907407e-05
6.58559798436636e-05
1.97610311845931e-05
3.70661290532224e-05
2.52344270725862e-05
-1.42253810116171e-06
1.5874642294113e-05
4.51996162582472e-05
3.20999375237552e-05
1.97377173762464e-05
2.61605972957391e-05
5.92124725804598e-05
1.12677010883239e-05
4.02738304845154e-05
2.82945604053092e-05
6.82059968786836e-05
-2.59045843848236e-06
3.42923665037392e-05
9.1353795693653e-06
1.23436843359442e-05
2.85409702305445e-05
3.2443400176992e-05
2.58413161593683e-05
1.02360125375853e-05
1.52992764223503e-05
2.78598528955271e-05
3.31363354334698e-05
4.17401402465266e-05
3.46614827529741e-05
9.15332564717646e-06
5.14201919630003e-05
5.31223413796532e-05
4.13765602252643e-05
6.59620380153035e-05
5.64317271694279e-05
4.28063833769684e-05
1.71362370205608e-05
4.33595380535918e-05
8.28036786025753e-05
4.15415947987819e-05
3.58761638148374e-05
4.84314269323786e-05
4.5679218019433e-05
1.33574990367264e-05
5.78187985811929e-05
3.02440358432662e-05
2.26400878099003e-05
5.31041481190217e-05
1.93257798322847e-05
2.4302198488365e-05
2.58853028045266e-05
3.5794320952791e-05
2.71870612788103e-05
6.57632033469481e-05
2.27418931543188e-05
-1.49387237474497e-05
1.51658604296713e-05
5.29149920054928e-05
2.4130104995389e-05
1.43533848440664e-05
3.1454818242712e-05
3.04886627860696e-05
4.58028154902222e-05
6.47407039885357e-06
7.44668171971054e-05
6.79772523600686e-05
2.54035288918286e-05
4.57485309564549e-05
2.73872084138683e-05
4.27073055560924e-05
2.72736143730686e-05
2.59008634867501e-05
3.80340175358449e-05
5.02410368402487e-05
1.67968437743398e-05
5.2291805386085e-05
5.08530744470327e-05
3.74276617545694e-05
-8.64322777496227e-06
2.25677536793459e-05
7.0396228013983e-05
5.07001982486942e-05
8.6754068546514e-06
4.14093979855591e-05
7.44472769199038e-06
2.87926536246832e-05
5.49682706522992e-05
4.43821975251322e-05
6.79038768009589e-05
4.32931556119038e-05
3.17728816739608e-05
5.01411263003787e-05
2.6501167374469e-05
4.12673521720129e-06
4.02388971882693e-05
2.72763387433928e-05
2.67291599872038e-05
4.72417899898851e-05
3.82033129422113e-05
1.50222164119146e-05
4.15308402898182e-05
1.59057560243531e-05
4.05397917123262e-05
2.06483031375596e-05
4.39165740158636e-05
1.78589033945527e-05
-2.53720796592774e-06
4.17633874382603e-05
8.72576750624441e-06
3.70537480147465e-05
4.49923463671556e-05
5.78138211244475e-05
4.39376194290034e-05
-3.65585704577674e-05
1.26608679446919e-05
3.33510999569451e-05
4.92338128426554e-05
2.76652508567121e-06
6.72007860269041e-06
3.74736446446167e-05
4.42509126568552e-05
3.87253296630624e-05
4.017974761425e-05
3.73205158051071e-05
5.99214079552311e-05
2.65732298793543e-05
3.50715522354282e-05
5.2879761319866e-05
2.3814220980629e-05
4.61212490886221e-05
4.55785660823045e-05
4.24421968868988e-05
1.48460772854332e-05
3.27854533371115e-05
5.71545160096252e-05
2.71029113459642e-05
2.79982345128896e-05
3.24961793213919e-05
2.93328186641317e-05
1.07244384164319e-05
1.54106071565916e-05
1.35802643330398e-05
4.36141941208854e-05
4.24283336490811e-05
4.95615963426648e-05
5.51424093774132e-05
2.87443115378041e-05
1.11425477747475e-05
4.76758587213757e-05
2.59353251243252e-05
5.85278393151387e-05
5.85444022035457e-05
4.99495380522092e-05
2.27913423451376e-05
3.06482257801774e-06
6.46873282322536e-05
2.02708900009031e-05
4.02555939915899e-05
4.58114215227504e-05
7.86648306777182e-05
2.88829193670046e-05
1.74925642830393e-05
1.97167235516689e-05
3.24975138667395e-05
2.46681709077571e-05
5.20787486834751e-05
1.24722470286773e-06
-2.89930981180949e-06
-1.97876988557603e-05
2.08662640682377e-05
5.76619195899403e-05
4.1629906956669e-05
6.20379310275027e-05
5.24326097484363e-05
4.61603199842327e-05
2.8040426481061e-05
1.85589750966154e-06
3.03310399988252e-05
9.85196101594106e-06
7.61689785693044e-05
3.14450826770305e-05
8.08283532102198e-06
3.45094287533007e-05
4.40438206564815e-05
3.17851429781861e-05
4.4764701895336e-05
6.12471025486653e-05
2.14649735202454e-05
6.09159083456039e-05
3.52116545669352e-05
3.60835548078621e-06
5.91932540024462e-05
1.63018440812241e-05
5.47553486369456e-05
1.22086359668455e-05
4.31257079101736e-05
2.90407921227567e-05
5.35832254528487e-05
1.55836372345354e-05
3.52144783560785e-05
5.76578367309678e-05
4.72362386463019e-05
2.71310128796708e-05
2.75424222036326e-05
4.09846887189504e-05
6.80610745251022e-06
6.2243520966514e-05
2.02872170425254e-05
5.04061258377708e-05
2.70375994150172e-05
3.4057349318251e-05
6.2187301515934e-05
2.83106253152608e-05
4.04789837200038e-05
6.66829210865259e-05
3.42066306607797e-05
8.61005316830882e-06
2.66723729856754e-05
3.23320286018314e-05
1.94000705529502e-05
3.35077401863409e-05
7.18156088462826e-05
3.37860691138297e-05
4.80105147491038e-05
5.05002016203593e-05
4.62312104597636e-05
1.96288906889173e-05
5.95831330169312e-05
3.15186208137615e-05
6.60219909088186e-05
2.08827992871117e-05
6.14315067991538e-05
4.50683543503831e-05
6.277511299617e-05
2.50810754468042e-05
2.6486311817654e-05
5.21441191232207e-05
3.86391682547577e-05
2.77760214827669e-05
4.28622718820032e-05
3.48856486233287e-05
-1.52314093713652e-05
9.09917042457031e-06
8.31162184320111e-06
4.25182748873633e-05
2.05511716735418e-05
5.02785420264e-05
6.69160412690805e-05
1.71864369531983e-05
3.03915034060565e-05
3.18910810730082e-05
3.05117978635189e-05
5.78585272393087e-05
2.5752917378541e-05
3.31919214673919e-05
4.33383188816336e-06
4.11611756195383e-05
3.78850880887099e-05
3.14486703805126e-05
-7.96155964507148e-07
4.88096943315505e-05
2.25885321570433e-05
3.25255895084199e-05
4.60267286102499e-05
3.32361301969857e-05
5.96230621153695e-05
3.61381281533179e-05
5.47576842679443e-05
2.54084744655471e-05
2.78843761950184e-05
2.6993094685311e-05
3.51508888223829e-05
5.61476101936717e-05
2.22452036943342e-05
5.5445006009764e-05
4.05700648131854e-05
4.32809632612985e-05
4.1063911944794e-05
1.39330096793833e-05
7.82488549812363e-05
3.71488788998234e-05
2.08424034235662e-05
2.53561086634933e-05
-7.57770483174772e-07
5.25466050562058e-05
2.51151784189922e-05
1.02878194422382e-05
3.46736602573071e-05
4.85417408122859e-05
7.3758342642658e-06
3.16788311477889e-05
3.97943195388807e-05
1.90705809001974e-05
9.9093435619413e-06
2.42570006233021e-06
2.51411054627251e-05
4.22477607313228e-05
1.27832119726365e-05
1.62635787999554e-05
1.65317017728471e-05
2.71268670344183e-05
-1.07679636311857e-05
1.72801546424892e-05
3.669499811962e-05
3.7834886713793e-05
2.45958706969494e-05
5.71630046964376e-05
3.93361712917122e-05
5.8232616053489e-05
3.69285518524732e-05
4.91379482590225e-05
3.81033229538339e-05
3.31468990676953e-05
1.10483724675472e-05
4.60342394342352e-05
-5.37150868512621e-07
5.91250926612647e-05
7.83085046614489e-05
4.20872582029386e-05
4.04017258658843e-05
2.44315911354194e-05
2.66968032608048e-05
-4.61346482650203e-07
1.70982064411756e-05
1.57505861439914e-05
3.70329595225887e-05
1.69810830652202e-05
1.0609960682324e-05
3.79292512573394e-05
3.50214174626215e-06
4.99482022436161e-05
4.31716143757757e-05
5.00779811078952e-05
2.47558132841803e-05
3.83762598879368e-05
5.19582820465808e-05
1.89989165329641e-05
5.79772403809102e-06
6.12409704904795e-05
1.72639752362844e-05
2.7203580771517e-05
3.14465651603422e-05
4.30297280027669e-06
2.30096493249139e-05
3.60592197844873e-05
6.24193556779691e-05
6.06396528446555e-05
2.99224913230944e-05
6.67389174326633e-05
4.33076347852305e-05
5.62607894533642e-05
5.1342027657576e-05
3.38492742322579e-05
4.96185659676136e-05
6.86537626796346e-06
6.74843537236919e-05
3.79663289567288e-05
6.18055382058183e-05
3.99971862047444e-05
4.34046835776468e-05
3.69757441656641e-05
5.77469220949785e-06
3.89343779889099e-05
1.49958774192395e-05
2.33914643560467e-05
3.35315345124735e-06
1.34795739972066e-05
4.25101252141067e-05
2.06832371832686e-05
1.53344497207828e-05
3.15984259350874e-05
2.82397456920139e-05
1.35087982923717e-05
2.26669174421279e-06
2.39308843880808e-05
5.01775117902485e-06
4.62942892316098e-05
6.10819847190498e-05
3.75161079632585e-05
1.3379663205002e-05
2.95218752256786e-05
6.75028039549051e-05
4.94496942830989e-05
4.04324757807844e-05
4.17700377636038e-05
3.87001264719114e-05
7.88299903535845e-05
1.1939445953856e-05
3.72139829665628e-05
3.24995485181442e-05
6.17533035327332e-05
2.35823346212329e-05
4.94087666883828e-05
-3.99430495935099e-06
3.55512523570852e-05
3.6923822383085e-05
4.11552667165786e-05
1.75515236313754e-05
2.93618267554454e-05
3.61100906604791e-05
2.39474862494269e-05
1.36989408981198e-05
1.62775789171653e-05
2.96233320029189e-05
1.29255731096536e-05
3.95574061763548e-05
4.84229122429666e-05
2.15382696881977e-05
1.59173548121352e-05
2.48043635542412e-05
4.78517080585735e-05
1.74952395842078e-05
2.16124020444614e-05
1.32828117641959e-05
3.69432830697013e-05
3.3244166959833e-05
1.6477685688163e-05
1.70867236459258e-05
2.05787236541807e-05
2.12359574680737e-05
3.10316623811617e-05
4.19556113106688e-05
9.96777809621582e-06
4.42952713390266e-05
2.45341521820336e-05
2.72573765576605e-05
4.8906216526328e-05
1.84539742703104e-05
1.90142270965796e-05
3.52787179469945e-05
7.25815160477938e-05
4.73135426728884e-05
6.60575790831812e-05
2.94561770488063e-05
4.92099127431889e-05
4.02106093609586e-05
1.83884461461228e-05
5.27200897988455e-05
6.74048859884148e-05
1.75121939593003e-05
4.14277191720238e-05
3.31829313292538e-05
3.22288201066289e-05
5.30706189243041e-05
5.73380850991008e-05
5.33137359020088e-05
3.58425275113711e-05
2.23038827248611e-05
-1.70794595802435e-05
5.08485766707762e-05
4.12694581737227e-05
1.78374903222231e-05
5.83474799544937e-05
1.67316826209256e-05
1.03874433174005e-06
2.50314572043714e-05
4.31754989536495e-05
3.06449387929987e-05
8.57206414849343e-06
6.17589384129999e-05
4.43490724578334e-05
5.71672180127209e-05
1.56174405840057e-05
1.92423924210793e-05
8.44201127981142e-06
2.25170415882641e-05
5.47770796670326e-05
2.74547448374299e-05
-6.99541739774042e-06
1.56480063382545e-05
3.40654488725001e-05
3.08788218848879e-05
3.85316220056944e-05
2.55437609567126e-05
7.97694843817621e-05
4.2314983864682e-05
1.46122418873198e-05
5.68638449409264e-05
6.342086100636e-05
6.4083113751764e-05
3.40726654526225e-05
5.46389443424258e-05
6.61242675720766e-05
2.31717652765442e-05
5.89432459335748e-05
4.47542663974894e-05
3.99435251081766e-05
4.53904135178553e-05
3.56484113561004e-05
1.36566901789482e-05
1.12429016299267e-05
3.51648072889774e-05
4.01589986587677e-05
3.42112799474431e-05
5.10276211808484e-05
2.78239161296371e-05
5.46437803930536e-05
1.35006912556694e-05
3.72713422088447e-05
4.37582015791361e-06
1.02242476719523e-05
4.87091576445771e-06
3.65761297952537e-05
6.93758220042674e-06
4.73870570579988e-05
2.758824043502e-05
5.82125521704717e-05
2.78712718335042e-05
3.63048674703664e-05
2.64287578481879e-05
1.46496908942794e-05
1.77723165642957e-05
1.12734966316479e-05
1.55398564601082e-05
1.42749212154727e-05
3.27013091426707e-05
2.83326941833171e-05
2.97866647564071e-05
4.25893400189511e-05
1.21230521491834e-05
1.03647260509413e-05
6.48574115150584e-05
5.47537595677412e-05
1.59554531392223e-05
4.44955674921055e-05
4.86045917488896e-05
3.35551756539477e-05
5.17241825353661e-05
5.62455432918198e-05
6.05168260801408e-05
5.01432784072075e-05
2.97810448390979e-05
5.44351333215327e-05
3.89120241445136e-05
3.85694638433575e-05
3.24453450949535e-05
3.29216358426832e-05
4.42133450236252e-05
5.14484876249176e-05
6.62187485587979e-05
3.38737576340717e-05
1.99003283172209e-05
1.73785490502289e-05
3.55395320971859e-05
2.4560471380239e-05
5.13132676223178e-05
4.75324299933781e-06
6.45428158533019e-05
2.92302062590099e-05
2.65873058436032e-05
5.09326630111982e-05
3.75183607794033e-06
2.12426450854727e-05
2.62972740263823e-05
2.4766505465546e-05
8.21702185788796e-06
2.80589931907778e-05
3.44600076486128e-05
3.2036903588317e-05
3.56532458653643e-05
5.29577270042195e-05
3.44560309614987e-05
5.29051445940586e-05
1.90260935688117e-05
2.38964039350037e-05
3.62196506029172e-05
2.37060515451555e-05
6.29942482909959e-05
4.41342039913334e-05
2.61283645205326e-05
1.90695321814489e-05
3.41163005484461e-05
7.70049475080527e-05
2.57978205785796e-05
1.9803510103992e-05
4.18229575742892e-05
1.17571449734175e-05
5.1703510732251e-05
5.75521421262697e-05
2.46454173949499e-05
3.17958436124145e-05
3.95366534097479e-05
1.89459656965028e-05
3.4537115586668e-05
5.4474597955503e-05
-3.96821762955138e-06
4.16984901617859e-05
4.71562448543144e-05
6.39155375176621e-05
1.55081415766843e-05
4.9803215448895e-05
4.21079438102345e-05
2.77623650725587e-05
5.35989263560619e-05
3.98632711482095e-05
3.67010332451322e-05
5.53253574841628e-05
5.20343730908897e-05
4.89344945949329e-05
5.41847343139981e-05
5.91235220216322e-06
5.50531085174161e-05
3.78903237831958e-05
2.47616951442936e-05
2.85873375280348e-05
3.47261257120951e-05
3.67605898057717e-05
4.4764329646066e-05
4.35942356527946e-05
1.40055783159711e-05
-1.21832318691493e-05
1.2414216305895e-05
2.65563369238916e-05
-9.12712495590339e-07
3.5509353955427e-05
3.56996275535341e-05
1.8574478570121e-05
2.55534156697745e-05
5.64221182523523e-05
3.55553237240315e-05
1.66211560346544e-05
2.22124280910734e-05
2.81397740871541e-05
5.55274008252945e-05
4.03055042834157e-05
4.56873979326126e-05
4.40421738352888e-05
9.33963314090261e-06
4.21910580337694e-05
4.07506308897479e-06
1.28058303295079e-05
7.73122460909311e-05
3.96858703188917e-05
2.14752726621822e-05
2.16354042088634e-05
4.50061476056986e-05
5.01814494599123e-05
5.72595609854494e-05
5.16093607348295e-05
4.02005728878534e-05
3.9340206348791e-05
7.14092232360048e-05
3.04998383621192e-05
4.77806880362929e-05
5.85798331150008e-05
3.21973534553046e-05
4.74284244047524e-05
4.53761874098791e-05
3.07606805935527e-05
5.4910951932929e-05
3.37184977821831e-06
1.46419008155593e-05
7.2421768242151e-06
4.20150797089177e-05
3.09159038719445e-05
4.38461804138182e-05
2.38369743212536e-05
3.17054856954934e-05
4.89931259779584e-05
6.44233746458006e-06
2.47846536380138e-05
2.81147407470315e-05
2.9882194687649e-05
4.58986727373622e-05
-4.00438136268686e-06
4.77478737237097e-05
4.10390391585107e-05
-5.75917415949503e-06
5.2628458584708e-05
3.50584483954875e-05
9.52836618202574e-06
2.19995992441829e-05
4.64151192032736e-05
4.09827353946929e-05
4.17536190233013e-05
6.31303182573795e-05
2.75886032207869e-05
6.01723767205305e-05
3.63701624980894e-05
4.06234702305166e-05
5.35353850788777e-05
3.84746078199976e-05
4.48232282055473e-05
1.08249659302044e-05
4.51150767503589e-05
2.61649249666111e-05
7.60975212950443e-05
2.78226303699099e-05
4.22602954024915e-05
4.0285454809081e-05
2.4723584829279e-05
6.48363552999091e-05
2.94993681152779e-05
3.53949355495632e-05
2.72262863637186e-05
-6.55017082313909e-06
3.11534225114526e-05
3.14912967398816e-06
1.91748005745622e-05
5.07708808129118e-05
4.55426813512207e-05
7.12983800975078e-05
6.88374759023878e-05
-1.41737901162813e-05
4.55152979842657e-05
3.18539165688073e-05
2.3574929970591e-05
3.6611575096319e-05
3.82865500392168e-05
2.85327752840593e-05
3.17098298399368e-05
-2.17830184997308e-06
1.7904537451385e-05
6.08742418086752e-05
8.067062873618e-06
3.20217334452635e-05
5.35220927961312e-05
0.00010156190033319
3.51731985743668e-05
1.45913284536118e-05
6.28285210132777e-05
4.23752526364753e-05
7.87428807565361e-05
5.22707925773724e-05
5.40768801527595e-05
4.97257882811417e-05
3.56154101305183e-05
6.90704935676867e-05
5.46247808596015e-05
1.85525030813106e-05
4.94685193932619e-05
4.4649884494647e-05
3.55705026829666e-05
9.3747843922069e-06
2.2225554810624e-05
1.60154181974621e-05
5.64792394982075e-05
5.46685694076859e-05
3.01289465732243e-05
1.7662881289606e-05
4.44492641020569e-05
3.14395218780313e-06
1.99902192352998e-05
1.79664047678003e-05
5.69830529308994e-05
6.43916131747341e-05
2.75749758428894e-05
3.07322245022635e-05
2.88100380081998e-05
3.03758756612664e-05
5.11925294830007e-05
4.80810437308194e-05
2.40223198215642e-05
1.77367273370883e-05
5.17722138010999e-05
4.29049484816018e-05
2.30739839772173e-05
1.77256269040431e-05
4.33485173006565e-05
4.50797518220559e-05
3.23021996628135e-05
3.73041563648404e-05
5.70860858979195e-05
4.35242812424215e-05
5.14774042122015e-05
4.31329330347692e-05
1.86620231685788e-05
3.29958019764942e-05
-1.32069330816775e-05
4.28440816518987e-05
6.97888680540997e-06
3.35828076923962e-05
4.71895959097811e-05
1.5460708218403e-05
5.23076174345404e-05
1.50601441547049e-05
6.17117018607258e-05
5.34352867428072e-05
1.02783270402894e-05
2.98613469497496e-06
3.15138170604523e-05
5.28950566316586e-05
2.18670852432809e-05
6.02257670021521e-05
7.58583999875564e-05
1.21956163736002e-05
2.43524843705916e-05
2.83027640899403e-05
4.06316489762697e-05
3.78771611208355e-05
8.89560923148944e-06
2.91641657142747e-05
4.21486708018116e-05
4.06903513802146e-05
8.51999212443062e-06
-6.35342265856627e-07
1.63309543067338e-05
-6.73885884911601e-06
5.98477942292106e-05
4.11708900862485e-05
3.35010540044062e-05
2.90225832506915e-05
4.05250228843782e-05
7.01311540556915e-05
3.23193068526344e-06
4.37788463521862e-05
3.51784675173009e-05
2.99058271890586e-06
1.61455025848841e-05
1.17716994851989e-05
3.33115548405688e-05
2.05943142435389e-06
2.20167705307232e-05
2.04590679392032e-05
4.53293075717807e-05
7.605459328589e-05
2.6915471636023e-05
2.26752183246336e-05
6.56399861372086e-05
1.80264055274333e-05
4.85629564193023e-05
2.30157438416846e-05
2.23321646904181e-05
2.33199810284653e-05
6.86984528320536e-05
5.15274227195981e-05
2.92317147590533e-05
3.52233943898242e-05
5.59787999854784e-05
5.24274694311986e-05
2.51208757387268e-05
3.94232122878592e-05
2.90564360393206e-05
-1.45749853500118e-05
4.09606198885847e-05
2.03926906531008e-05
5.43730350953951e-05
-1.71054165102268e-06
4.56830002611003e-05
3.99046903865744e-06
1.64215807876464e-06
1.73846004917244e-06
2.26941647634204e-05
-1.21706923671712e-05
-1.95909675232091e-07
-1.60426665599919e-06
1.80201390161503e-05
4.28941314661866e-05
4.68898010346397e-05
3.39129237914064e-05
4.01534985083198e-05
4.49127798696273e-05
3.24059716275917e-05
2.95814427961333e-05
2.7206735099231e-05
4.07250238416556e-05
4.17208190883398e-05
6.51008229013564e-05
6.48882150044928e-05
6.9333299226147e-05
7.04979187187372e-05
6.29015256628903e-05
5.51068277750218e-05
3.38942027676112e-05
4.0483706281088e-05
7.52624129100705e-05
5.19619750030508e-05
7.34245099052414e-05
1.67939310727268e-05
6.2410372376864e-05
3.32477091916264e-05
4.2689420797927e-05
6.91631185190167e-05
3.26418210431957e-05
2.74178867342621e-05
2.99189513708659e-05
1.13499608405542e-05
2.14461155166587e-05
-2.49274275401129e-06
2.23666060687456e-05
2.82365701453217e-05
-8.59151907360863e-06
6.18285547401353e-06
2.49332976748507e-05
2.02698636881768e-05
3.99292244071942e-05
6.91561039597501e-05
2.90087498529981e-05
2.81178723120691e-05
5.98986980502831e-06
4.43919200970258e-05
-8.75603527318801e-06
3.04256419297098e-05
4.02940210948648e-05
4.16275489163142e-05
4.33137920426532e-05
4.60594324844372e-05
6.3927912431927e-05
2.09035811216019e-05
6.65507165266146e-05
4.92073207326248e-05
6.65664077726138e-05
4.04748698949209e-05
1.02568818416781e-05
1.10079027032791e-05
6.44813762784832e-05
1.68072454757762e-05
1.85526145236255e-05
8.59341601429481e-05
5.0689664611796e-05
2.01289707069797e-05
3.0872638775394e-05
5.15718455964467e-05
5.43488309545882e-05
3.33755537638883e-05
4.30037800751029e-05
5.63956114171644e-05
3.06882726609088e-05
1.07165987326868e-05
7.38716985336335e-07
5.66617867358789e-05
4.29655900380417e-05
2.6028456349371e-05
7.57658703813732e-06
2.48613153087229e-05
-3.25032598624319e-05
4.60413398877025e-06
3.52341706511865e-05
2.19616176450516e-05
1.71953939928192e-05
3.34321806872885e-05
-4.73649309060775e-06
5.40645522777973e-05
1.32306284701263e-05
8.82779187978718e-06
-1.5651382548001e-05
4.97044294262649e-05
3.99353291581579e-05
3.37032730700276e-05
2.58269340541847e-05
2.6029086263648e-05
4.95412338591127e-05
3.25270874068788e-05
2.11093436840109e-05
4.94964807313558e-05
3.5243979251575e-05
4.33175124320913e-05
3.22446704057308e-05
2.8919849665838e-05
7.77876501283009e-05
6.1482655513288e-05
7.50140853577112e-05
6.0952084651434e-05
3.46418698744823e-05
3.56733155484655e-05
5.09166613989161e-05
6.49227622211746e-05
6.58401756553533e-05
5.03788283688253e-05
4.65428284138733e-05
5.33176287802886e-05
2.11007822511906e-05
2.380551254881e-05
-4.85936807261175e-06
2.13298697737427e-05
3.05857626834688e-05
8.74640612412017e-06
3.56756113320069e-05
5.38415246974136e-05
6.46603723144579e-05
3.05212514316903e-05
1.88330166048994e-05
2.6511718480724e-05
2.03109368136663e-05
6.75114259633146e-06
-2.26989118931631e-05
2.63154061405132e-05
2.66944496840182e-05
3.11735958928844e-05
3.01840223626775e-05
2.5334214178939e-06
5.40795396882436e-05
2.89245260654039e-05
7.25165697919358e-05
3.63243263169597e-05
5.42849549991793e-05
2.66529692020414e-05
4.89429952850243e-05
3.25931621717483e-05
5.08975262914308e-05
6.00574907518748e-05
2.94556921527162e-05
5.68594428996428e-05
4.75999687204757e-05
3.93566673655256e-05
5.18420477537679e-05
2.42502316851029e-05
1.5509356171224e-05
1.31771712233347e-05
4.25878337591323e-05
3.62980604749418e-05
3.95230590817724e-05
1.6679105846132e-05
1.72462564612905e-06
8.40261121687383e-06
3.13381328481956e-05
7.14823229985213e-06
3.16152609398702e-05
2.2763149484808e-05
-1.0043811095756e-05
2.7543116865733e-05
1.94487346795693e-05
4.43328728159009e-05
3.85937394977694e-05
4.67265644726019e-05
5.94718489006514e-05
4.26873648162102e-05
5.31526392040248e-05
2.52279161438398e-05
3.118612573686e-05
9.33926831511659e-06
3.12992011105394e-05
6.27848230059684e-05
5.51753508837055e-05
5.04751555326789e-05
4.33558746661993e-05
2.5984542130328e-05
3.0409984707455e-05
8.22804801275462e-06
2.26249077620644e-05
6.5345692486612e-05
5.0082979745817e-05
2.11699391452784e-05
1.72944532996815e-05
7.1752848901026e-05
2.0512509094405e-05
2.80450561193343e-05
3.82331778645308e-05
1.0278071723702e-07
4.44578835162662e-05
5.50821318776644e-05
3.53861352532587e-05
6.46027110303357e-05
4.06766556895594e-05
2.65255194887241e-05
2.73454314051281e-05
6.31582295625948e-05
1.55162587349521e-05
4.32266624886779e-07
2.09239404860684e-05
2.25500029024045e-05
2.8124929770186e-05
2.34164992237278e-05
1.2199414998188e-05
2.13523093113618e-05
4.76473510213673e-05
4.07781693979694e-05
6.28512449400995e-05
6.73396283383044e-05
1.21635903294586e-05
1.17926385358342e-05
8.76455441953177e-06
2.33283177952891e-05
6.10536866123012e-05
2.1005060120878e-05
4.13361748315652e-05
4.75167982778355e-05
5.34846162548592e-05
3.58098856424489e-05
2.63797092619938e-05
4.44767380288746e-05
4.62234106704939e-05
5.20378422414625e-05
4.70557902680657e-05
2.46578152978037e-05
3.57230442106198e-05
6.22373577981826e-05
4.32768645036577e-05
1.77697379394299e-05
4.0381161834651e-05
3.59002753334307e-05
5.00809552684338e-06
3.45181984808403e-05
3.87763365133376e-05
4.63007915132336e-05
6.17698475078896e-05
1.99568717504085e-05
9.40333086249968e-06
3.47319337122322e-05
1.76818538502781e-05
1.82223299635473e-05
3.72588516634862e-05
1.40142411695202e-05
4.99990563678117e-05
1.98426826067901e-05
4.09271662611355e-05
5.18618301892339e-05
4.37089064387925e-05
1.50044449515413e-05
4.62174093838262e-05
4.584131973979e-05
9.62620990081528e-05
2.65105683065744e-05
3.2058160420063e-05
6.53940475185671e-05
2.91927495474966e-05
1.49985559217939e-05
2.14849357498879e-05
2.97754520743053e-05
2.64200872306455e-05
3.88425337289298e-05
1.77032020816353e-05
4.57612843575083e-05
1.64862444874466e-05
4.14801331321798e-05
4.37355826600694e-05
3.10032180307865e-05
2.91734905362226e-05
2.7299245085139e-05
2.40535639060682e-05
7.6991362042206e-06
1.18967667494045e-05
-4.93480442672408e-07
1.63708591159936e-05
1.19798450062451e-05
3.55281331946228e-05
3.90757788744851e-05
-1.91032942876773e-05
2.24615221453986e-05
3.40615526651531e-05
2.05708703792471e-05
4.68043179131368e-05
2.61912379469679e-05
4.28154504142274e-05
1.88393462327315e-05
2.75373637870409e-05
4.58659121296996e-05
1.92245749102614e-05
-1.55974252883095e-06
4.56760829066018e-05
2.31073270275473e-05
5.54355005707431e-05
6.31391528758055e-05
1.12625690116857e-05
5.25573363738358e-05
2.86530565864029e-05
5.49895573117126e-05
1.92297914913292e-05
4.37735860231578e-05
2.43203070449753e-05
3.45832708427378e-05
2.03496922434364e-05
5.04203639067578e-05
3.66293207822638e-05
4.81616297189602e-05
1.98321383327257e-06
2.99333873055876e-05
2.70598453308599e-05
1.44615162034591e-06
-1.83093117426696e-06
8.86950355287553e-05
2.96184059732465e-05
6.73489064284837e-05
1.65302410735295e-05
6.50374874454307e-05
3.05484915882438e-05
3.40859825815263e-05
2.82810922632126e-05
6.81119472002405e-05
3.6178716369465e-05
6.23701197624042e-05
2.04832549438102e-05
5.47468137113657e-05
2.46673300060563e-05
1.94932951825237e-05
4.48917862925934e-05
2.46349546269334e-05
3.29518159226703e-05
5.01026813616801e-05
5.37701928360067e-06
1.16372914999954e-05
2.59487982074675e-05
3.22789272048689e-05
5.02420619871363e-05
-3.3953974603061e-06
1.1596873963755e-05
6.27388621324322e-05
3.73368160148828e-05
3.48180533601964e-05
2.05483496579625e-05
1.76216319360148e-06
4.03948962408324e-05
5.42569406447183e-05
7.32563365242447e-05
5.90086725807762e-05
1.92293301265811e-05
1.37021079838649e-05
1.78162646214855e-05
6.44208773921158e-05
2.46263074657733e-05
4.6432487801568e-05
3.092238154961e-05
3.05746726506004e-05
5.77459396065349e-05
3.5614056370202e-05
3.84898436193282e-05
4.18779439290932e-05
2.09407196882251e-05
3.46795301842157e-05
1.86467246709859e-05
2.83916313669305e-05
3.10559974190474e-05
3.13394491095145e-05
7.66599751477288e-06
1.73422932125961e-05
5.50824209763661e-05
1.22869571725927e-05
4.09951614841232e-05
3.40317914309163e-05
1.55763636986098e-05
4.86118877666323e-05
4.74413192107752e-05
2.21247407921487e-05
5.82215936134061e-05
4.24625815646622e-05
6.14772582313751e-05
9.61186150157795e-05
1.18646630218937e-05
5.03687720724537e-05
3.00123317771263e-05
-1.43214854248378e-05
9.08340489974671e-06
-5.22785678995289e-06
-1.87785589886384e-05
3.41331069509099e-05
1.54987843697097e-05
1.40158569154265e-05
6.06832981765581e-05
3.20570185150416e-05
3.47757657299836e-05
3.88490378068421e-05
4.52844351115433e-05
1.15597198142658e-05
3.32825358593041e-05
1.33017194225036e-05
2.51274523895836e-05
2.94274244000912e-05
6.95790777137741e-05
3.42127950924209e-05
5.47973642949886e-05
2.08374832001804e-05
5.1634998221647e-05
3.55280281951501e-05
3.69011246988239e-05
4.0341744476677e-05
2.09447271035408e-05
4.66850604998364e-05
4.01783477723494e-05
5.09370525283633e-05
5.59747732685477e-05
1.15621083224708e-05
2.64494522062709e-05
3.75836611454061e-05
3.84878585244316e-05
5.81299929132138e-05
1.6477213973094e-05
1.50710796221351e-05
3.45901084263331e-05
1.77126759641451e-05
3.80346718205953e-05
5.69547552608912e-05
1.69888875174448e-05
3.76672983136647e-05
3.59584645092385e-05
5.76768144917994e-05
6.02523334422696e-06
-3.71144256226442e-05
4.3600682664184e-05
3.48632447357496e-05
1.47834138950478e-05
1.94400955039066e-06
9.45839491890617e-06
7.29968103036258e-06
2.43118281007123e-06
1.73630532667427e-05
2.33985950155519e-05
5.74417745018527e-05
3.98916267867145e-05
1.94078715901619e-05
-4.6768729708348e-06
1.87348580324431e-05
1.73186882960435e-05
4.43756798636211e-05
6.42235312102436e-05
1.39024055313606e-05
4.61137981274088e-05
4.31345742297485e-05
4.94865868120878e-05
3.89177511039636e-05
6.51390846485709e-05
4.3856458348068e-05
6.65511083199117e-05
5.91205026364661e-05
3.82688362645194e-05
3.92006130324106e-05
3.65912170006878e-05
4.99314233861037e-05
1.98028117506097e-05
3.06194130149699e-05
4.83231535923802e-05
2.66758685673846e-05
2.14308292865229e-05
2.44766125370753e-05
1.78846348900291e-06
5.65106508635618e-05
1.82982688705575e-05
4.33655905172518e-05
5.1698064791948e-05
3.85513602900763e-05
1.99176205215682e-05
2.49029959326683e-06
1.33238861696863e-05
2.6860703866514e-06
1.6054726986902e-05
-7.73687508235345e-06
3.0146637755738e-05
3.98040342836223e-05
1.53408784042677e-05
3.75297533539195e-05
-1.21564233246353e-06
1.61970422544725e-05
3.56643906842097e-05
3.62566410661962e-05
3.36384870533098e-05
8.75705627045324e-07
1.76399628164792e-05
-3.88765381183487e-06
3.2156129958236e-05
2.04489883840746e-05
4.59903254154893e-05
5.28441634851229e-05
7.23591878531889e-05
1.77299053397328e-05
5.26572047542365e-05
4.87627547385112e-05
1.38891784534465e-05
3.39029191388755e-05
3.74151190042069e-05
1.68613368418747e-05
3.8440738282324e-05
4.52586167900424e-05
2.46946344033787e-05
7.32503836577252e-05
8.18132671870402e-05
1.78535933749989e-05
2.85257776226094e-05
3.99467268251583e-05
5.87778661293322e-05
2.15296045464446e-05
2.53931406664875e-05
1.97544753945675e-05
2.45407769630166e-05
3.77469319698452e-05
-8.0181679591736e-06
1.90640717683328e-05
3.8826548383352e-05
3.1468171787912e-05
1.21858017554076e-06
1.51255298864788e-05
8.1281809938216e-06
4.13897083426805e-05
2.00491642486216e-05
2.30447515101796e-05
-2.16352712827891e-05
1.14705463332052e-05
2.94254103420236e-06
3.52222828389465e-05
3.29008660746018e-05
2.54644415723083e-05
2.03624708400334e-05
2.9731711821905e-05
4.44713008345834e-05
2.77002860764944e-05
4.65356159265058e-05
5.98719936250838e-05
-9.25114906198375e-07
2.89099160588701e-05
1.61175740565663e-05
1.05168920378764e-05
5.30120012367076e-05
2.41444479475893e-05
3.27669149564775e-05
4.20239668452123e-05
3.09744727319168e-05
3.26036428533857e-05
1.72953231444136e-05
2.61325327705691e-05
6.65151429323543e-05
1.69725747531862e-05
2.41593573973618e-05
3.85751376748077e-05
-1.98347231224911e-05
1.72038918490892e-05
3.69976924399713e-05
-7.00570013114627e-07
2.11627134708674e-05
-5.65032611667051e-06
3.53644548444114e-05
2.78311608235215e-05
6.14056595555765e-05
5.04646911492565e-05
4.30214084961073e-05
3.64448136764913e-05
9.97178558003126e-06
2.0498474568936e-05
2.66936150899556e-05
2.60535814154057e-05
3.25902399941908e-06
2.21180009894049e-05
7.56489834999977e-05
1.83051611766475e-05
5.01456752478221e-05
5.64916651065883e-05
4.34201267421297e-05
4.30385704218193e-05
1.24068860262945e-05
5.02781619206326e-05
-8.26925146651741e-06
1.51578327325246e-05
1.52666642013461e-05
3.76586958617972e-05
5.25820885398904e-05
4.81969997502848e-05
6.35805037987347e-05
3.31547823214854e-05
4.09290263976407e-05
2.16060194828416e-05
5.86797568579333e-05
3.20369145638154e-05
3.64576707820288e-05
5.73459523695147e-05
6.99248845293073e-05
2.11857644037174e-05
5.15293903296219e-05
4.11134313764695e-05
6.31167275621837e-05
4.09821374091282e-05
5.57550997984393e-05
-1.45395764336746e-06
5.29673462106836e-05
4.16299058271331e-05
3.39716543116979e-05
2.53758453097564e-05
1.54173643613744e-05
4.54253044735414e-05
2.24879835137935e-05
3.48854173532278e-05
1.70021503167303e-05
5.44330495450714e-05
1.31073166137906e-05
3.27173375677743e-05
1.8127325909541e-05
3.60893133620025e-05
2.28732595775782e-05
1.70525421512753e-05
-5.48569016454474e-06
3.99010977026746e-05
2.33251952031279e-05
2.16299537257922e-05
4.10947492603678e-05
2.09663591044907e-05
6.34327633716626e-05
5.03640386164898e-05
2.80987522239888e-05
4.49255023643839e-05
1.71095033980309e-05
1.30896307215884e-05
2.62987906950483e-05
2.8998488309151e-05
-3.08798688955381e-05
3.38580173558863e-05
4.65685016464479e-05
3.92976766649065e-05
3.52943539448635e-05
3.91986639519832e-05
3.36833839213938e-05
6.04410098651191e-05
6.83351485316351e-05
1.14251543083353e-05
7.38562521257423e-05
1.43269942162123e-05
9.88483866240181e-06
4.02928003419145e-05
1.99630974428229e-05
1.40384086978228e-05
3.50506756375561e-05
-1.96126173190978e-05
3.32411273561863e-05
3.00865450639831e-05
1.95641833623383e-05
6.19737214507735e-05
2.70489967517671e-05
3.79515844770363e-05
6.387648848623e-05
5.55542840656205e-06
-1.79001046194575e-06
3.03593330267313e-05
2.3934096097208e-05
8.4369131408731e-05
2.14061607634542e-05
4.22176553942186e-05
5.72416408457074e-05
5.99237089829106e-05
6.80657920129965e-05
6.92831214921756e-05
4.78464290369194e-05
4.97930702835258e-05
1.54124249699594e-05
4.23883580827366e-05
3.4737821173957e-05
1.45278847426379e-05
1.70213485615064e-05
3.72277351384238e-05
2.51725208810686e-05
7.52510808600603e-06
2.03792788206196e-05
1.1175013947595e-05
4.06452677847597e-05
-5.20249882790522e-06
5.09871296305223e-05
3.4386269395098e-05
3.07668473665945e-05
-4.82961843254927e-06
3.29629766959111e-05
3.40935367166473e-05
3.69889834133165e-05
3.73447384170405e-05
2.93179454775648e-05
2.21371050913907e-05
5.70414023438112e-05
3.83441829659549e-05
3.10058299236444e-05
1.77575373699325e-05
9.0507476914465e-06
5.60415539738231e-05
3.87091403107245e-05
1.6357919976661e-05
2.04401342060134e-05
2.58346455312744e-05
4.21070445138517e-05
8.00370949460226e-05
5.46800206874238e-05
4.81372384705092e-05
1.05972366964417e-05
5.89304698609649e-05
3.07213059437902e-05
4.57411159072803e-05
5.73356829458377e-05
4.7129840487165e-05
4.78476549114791e-05
4.8115024054627e-05
1.05437564816127e-05
1.16593045165555e-05
3.46791354657914e-05
5.0811119712234e-05
2.12469348577337e-05
3.65536285310603e-05
2.86321319101638e-05
3.86873566858718e-05
7.52165657053386e-06
3.59252617301151e-05
2.21826707033775e-05
4.94858129555292e-05
2.76342202932998e-05
6.1503633343314e-05
5.04977349445299e-05
5.32781171674732e-05
5.74878088292526e-05
8.12977931157726e-06
4.65269328587535e-05
3.2017060896736e-05
1.25333617719524e-05
4.29125697710335e-05
1.97365435154119e-05
1.33426177834854e-05
5.10383540241287e-05
4.17529922830321e-05
5.82519284922131e-05
7.65869306370709e-05
3.25462548322948e-05
6.48992867612459e-05
3.86412566559098e-05
3.26855083782011e-05
2.83846613378779e-05
5.39433498662276e-05
8.12972481365831e-05
2.0083609834912e-05
7.09553002179349e-06
9.72867991233045e-06
3.29956430920261e-05
2.99840178592012e-05
3.95971057763925e-05
2.85197883372678e-05
3.42605322505666e-05
1.33884445973416e-05
1.04752548208719e-05
2.36311467157788e-05
3.94146108842144e-05
7.36111614480191e-06
2.15188453419255e-05
1.48323594327297e-05
-5.25393869603479e-06
2.07401305924618e-05
1.28429957285447e-06
1.6376378012446e-05
2.60731126940735e-05
1.72941799968731e-05
2.84617155353734e-05
4.2996710260235e-05
2.16895660085919e-05
-5.02059529570067e-06
3.44948159118615e-05
3.37264531843464e-05
3.05241892401176e-05
5.86194707333649e-05
5.3338797542576e-05
5.59074087642417e-05
3.61600871907645e-05
5.82197209435463e-05
8.8963994057135e-05
4.67552748348252e-05
2.39660957660511e-05
5.6181232453324e-05
4.60025295569355e-05
8.47098447901769e-05
3.37882820390881e-05
1.95363496901625e-05
7.39509199014045e-05
8.8310138526914e-06
6.52626473726811e-05
6.46555615353396e-05
4.7729564501353e-05
5.98549694407777e-05
3.10342314082237e-05
-1.58978959602434e-05
6.22814531121145e-05
3.51843703628161e-05
6.10511980023788e-05
1.58884333226416e-05
3.77414705799143e-05
2.73240315652996e-06
3.71552681171875e-05
-1.17617921637274e-05
1.6060663382444e-05
1.14755743175571e-05
3.1735226110692e-05
1.39036633334481e-05
3.29206602445846e-05
6.06130289845382e-06
-1.65481700602246e-05
4.48362178330619e-05
6.78490313856787e-06
2.53702666316183e-05
3.75346586522304e-05
4.43241718327297e-05
2.53950153331872e-05
4.2797411979513e-05
2.58572692360828e-05
1.52482190682058e-05
2.67832789293057e-06
3.44114760778847e-05
6.64476252548055e-05
2.89980473617325e-05
2.50017114141099e-05
5.58686176325919e-05
4.87424998857125e-05
3.29631847580861e-05
5.97825854508835e-05
5.0516066663664e-05
4.54192678593333e-05
4.42788083828888e-05
7.60292596004095e-05
5.3089846137002e-05
5.08501911039067e-05
3.25980989776472e-05
6.10469328765527e-05
4.64083678751556e-05
5.37306856689261e-05
6.85955017343646e-05
4.51209716139006e-05
5.01574271688124e-05
3.28875299618484e-05
3.00589823100309e-05
1.62209020400763e-05
5.52858150972645e-05
2.06733866164608e-05
3.70233035935957e-05
5.04723204262995e-05
3.29576144595805e-05
-9.94332423285743e-07
-7.43043133190801e-06
1.28858673216961e-05
4.21904457452137e-06
1.48772042911306e-05
5.15807948051368e-05
1.96209552865971e-05
-1.6445153546662e-06
5.05555318378547e-05
2.95382318428023e-05
1.14062217047954e-05
4.95277351815854e-05
1.71128679568986e-05
2.82344153496519e-05
4.64186187156792e-05
3.90914089440763e-05
1.65034373500697e-05
6.18055929942442e-05
7.19011340192168e-05
5.71386371692861e-05
1.79265582971701e-05
9.69844948845419e-05
5.43369080132101e-05
5.43613236987021e-05
2.4134566097478e-05
3.66768462307709e-05
8.04381179082187e-05
2.62026174418476e-05
4.44398604903642e-05
4.09908061404835e-05
3.79721621847052e-05
2.24616484338699e-05
-1.46926081794678e-06
3.87321784054815e-05
3.75656782999486e-05
7.34955336716498e-05
1.26072196523852e-05
3.90876671995461e-05
1.37614894357931e-05
7.50444064746712e-05
-7.37670735342174e-06
5.09987254796471e-05
1.6416548704098e-06
-5.51571591098375e-06
2.58265254318518e-05
3.82434636608562e-05
5.11008365421589e-05
1.16019433018475e-05
2.46378172060822e-05
4.36097219676091e-05
4.67938578118814e-05
4.26408352674666e-05
6.18264531800384e-05
3.23190217574074e-05
5.63136600335158e-05
5.29219744356897e-05
6.66049239748412e-05
4.58248012931923e-05
3.06469170324354e-05
4.39288945926779e-05
4.44481465965816e-05
2.29692282521235e-05
2.17063071693357e-05
3.87908564290468e-05
1.52023861086704e-05
8.49406374968511e-05
5.51383176225194e-05
4.82596597082518e-05
1.70654082560296e-05
4.126872311259e-05
3.98672216996585e-05
2.09480437697528e-05
2.04678950328441e-05
1.43180846521032e-05
3.34463053408591e-05
5.09196231762535e-05
5.33271564745396e-05
5.2630903951216e-05
3.85739044460444e-05
4.06947308848563e-05
5.28763022427798e-05
2.88839318756005e-05
3.46073238151008e-05
3.23609536895875e-05
1.02661197372667e-05
3.08215134126802e-05
2.47466414890512e-06
3.51585939762636e-05
-8.97542512028771e-06
1.59209451872081e-05
3.10288398430088e-05
2.00665723087756e-05
2.94664502393093e-05
5.07371405709573e-05
3.14354422109989e-05
3.74984678723182e-05
4.48313897450314e-05
3.18340411610117e-05
2.61659085004759e-05
4.17156128143941e-05
3.06298797195188e-05
1.93104317600011e-05
5.56012848759454e-05
4.70569198792772e-05
3.08689258223982e-05
7.72489175914073e-05
1.67538644510968e-06
1.17291689256528e-05
2.10085640997721e-05
1.83845030909384e-05
5.34608892732036e-05
3.90907393762344e-05
1.29621159080307e-05
3.27765982448943e-05
2.66703966300675e-05
-1.47614481115048e-05
2.80191360380603e-05
5.68769922994728e-05
5.79167246736036e-05
4.8816223000179e-05
2.4392629449447e-05
4.51378290338382e-05
4.11269493745443e-05
2.88389792093775e-05
1.90504974973068e-05
4.83930846100486e-05
1.50081242869461e-05
3.86629444680837e-05
2.69974702316388e-05
7.46808576271639e-06
4.67779491320467e-05
4.45104207459895e-05
3.00063906515131e-05
-6.93889530777064e-06
5.75556455659952e-05
7.67744581945205e-06
2.6101054307463e-05
2.57146029389785e-05
6.98978007086366e-05
2.9684731279238e-05
1.98484927963221e-05
3.16186096979287e-06
3.61463711968443e-05
3.90144603357149e-05
6.0660329308268e-05
4.78650893524144e-05
1.99997716268921e-06
3.50544680865162e-05
3.63398674909739e-06
2.61486134208531e-05
3.41687406316693e-05
4.09518490426774e-06
1.92103171800534e-05
1.19659875422043e-05
3.69171864034024e-05
5.36020122616682e-05
-6.22138605760102e-06
4.54977265352859e-05
5.31454812705826e-05
4.13222460878065e-05
7.31963920690333e-05
6.07816814089024e-05
3.416500481199e-05
7.08157693437792e-05
4.86200100389052e-05
8.07455956687533e-05
1.96301213483334e-05
4.29476361371275e-05
7.35236869027561e-05
6.93163966671859e-05
9.91591265550701e-06
1.84863027051428e-05
3.89111096536476e-05
6.20490637192047e-05
6.04317224936501e-05
5.87035610513818e-05
4.3370043422516e-05
4.289764366254e-05
5.29113726794677e-05
-4.24182776102179e-06
3.93269599651331e-05
2.78215923792713e-05
2.17635605366035e-05
3.2141849886539e-05
3.45057073525221e-05
1.48440158013305e-05
-7.73122267855546e-06
4.25278060406428e-05
9.96954243689756e-06
4.36509940796972e-05
-2.05306855115179e-06
3.54620216018963e-05
4.06738503999684e-05
3.60162502240908e-05
5.55168131894026e-05
2.14341828943539e-05
4.70274597156677e-05
1.58506885860639e-05
4.4238055086146e-05
3.83822547590407e-05
1.61929401719087e-05
6.07668128001134e-06
2.57885885692734e-05
3.72413638028322e-05
3.01099257403895e-05
4.95299215735308e-05
3.83395622901571e-05
6.89289552809357e-05
7.35409431881236e-05
7.49516718756493e-05
8.67592778100833e-05
2.50062111640807e-05
3.44902583199521e-05
4.42747479451083e-05
6.35563015584684e-05
6.54935445804271e-05
2.70816844048671e-05
6.27522207844613e-05
6.03212006443137e-05
2.76264952174734e-05
6.99935142179885e-05
2.06200080713899e-05
3.56658138597334e-05
4.86607514844975e-05
3.79421576539568e-05
4.72472752976334e-05
9.15359310373746e-06
1.1926045151126e-05
7.71026495603915e-06
-2.97594968610787e-06
3.85382064317945e-05
1.32965134081127e-05
6.01822980122417e-05
2.89543615956278e-05
5.5495238347095e-05
3.46617466725323e-07
4.69193130201456e-05
-9.14577173954687e-06
5.07848913802996e-07
3.30805318161806e-05
9.26540662417685e-06
1.73534948376884e-06
5.07614068448224e-05
1.16885830671582e-05
2.34766540397182e-05
2.18668082126164e-05
4.57254666824431e-05
-1.87239682144782e-06
-6.06207389711919e-06
4.42868124658716e-05
3.47010137065962e-05
1.95083494141895e-05
2.87163945399834e-05
5.32030353157891e-05
4.52846958292318e-05
3.56316575407908e-05
3.79651669626558e-06
3.14284027200867e-05
5.5060142600696e-05
2.94891278364968e-05
3.58500817869841e-05
4.31209427876808e-05
2.85026400107535e-05
1.87908707459265e-06
2.43754808118695e-05
4.78732617321115e-06
7.80176971937214e-05
3.87015426761117e-05
2.35219734805532e-05
2.15578924134551e-05
5.2204123686423e-05
2.38333954038993e-07
4.26052785882992e-05
4.68573027316097e-05
1.8520785528578e-05
3.2849284820411e-05
3.88609269110148e-05
1.3860314814078e-05
4.81821222505336e-05
-3.67916358730082e-06
2.65530372620872e-05
8.9841812220611e-06
5.7148847276972e-06
4.52418155832505e-05
2.323525478885e-05
2.65238912120467e-05
-7.47027402306747e-08
-2.39284286492506e-06
6.34546255432071e-05
2.95640485286212e-05
7.39897180415411e-05
6.11524422829302e-05
3.89952535363902e-05
2.43557286883618e-05
3.50033131776209e-05
5.8740943795032e-05
9.8890439997182e-06
4.42314169327465e-05
6.1469950037671e-05
2.39940636207995e-05
3.88713279002941e-05
5.03415798557613e-05
-2.46266090960953e-06
5.27969915992588e-05
3.07422257986399e-05
3.14566324546614e-05
4.85478113182586e-05
2.90444025519761e-05
3.66191978540176e-05
3.85700872703482e-05
6.01033006190673e-05
4.8027443088826e-05
6.02614956653224e-06
2.26145892931642e-05
2.88927219145398e-05
1.91594124222878e-05
1.22733617294275e-05
3.77660090268904e-05
7.9168302634654e-05
6.4710738025483e-05
3.0889943903062e-05
1.55291882480979e-05
1.43810374321904e-05
2.59505081718565e-05
3.26874997770961e-06
2.35894985081707e-05
3.50946824128082e-05
2.6026144843545e-05
2.50912817317661e-05
9.43413270476056e-06
4.26289562412467e-05
3.59218529392184e-05
-3.20959519520277e-06
1.66209974316065e-05
3.35119418433153e-05
3.64925264874983e-05
6.02106501664752e-05
3.20715328936654e-05
4.68772507721402e-05
6.27251850789482e-05
2.49866105034113e-05
6.51989443724312e-05
3.15266917853478e-05
6.6942795324102e-05
2.38290992854621e-05
2.23234787271593e-06
5.01221459781813e-05
5.14069702405023e-05
3.56581244385327e-05
4.8759002529455e-05
6.2403500101292e-06
4.90365097779585e-05
5.93681850233824e-05
2.65959681754565e-05
5.10124508667847e-05
3.88496646029919e-05
3.06359205850909e-05
1.16412658845354e-05
4.96574351837436e-05
7.40136267307202e-05
3.25968951263339e-05
1.00924300199835e-05
1.98579085491069e-05
3.825243256963e-05
1.83438955484744e-05
-1.04194076448898e-05
4.91254986235611e-05
7.91539869363065e-05
5.11877170586302e-05
-5.83726442601252e-06
1.31859663753874e-05
5.12570237679427e-05
4.54342179296407e-05
2.1708639769054e-05
3.8152230278121e-05
2.12971489056311e-05
3.87773713839596e-05
7.8314371787468e-06
3.07726633285373e-05
4.93892295108153e-05
2.46884527291361e-05
3.6477796052006e-05
9.0144163582173e-05
3.85581091075629e-05
6.61896248836317e-05
4.68202644848626e-05
1.65059808097496e-05
2.92948640418672e-05
4.37361837792232e-05
2.51137259328077e-05
5.22116542180915e-05
4.95754076483506e-05
3.05348952597282e-05
-1.01013283812732e-05
6.63884668035078e-05
3.40441928056368e-05
4.57854154369789e-05
5.90451391407889e-05
2.38107131321676e-05
1.18371105557923e-05
2.09333280133864e-05
2.36287036327025e-05
3.56520206276673e-05
1.57272785999014e-05
1.98300133426926e-05
2.0241495872251e-05
2.61389020243792e-05
6.21269906181163e-06
2.79218066829057e-05
2.12061326621497e-05
1.4241912804576e-05
5.26323991295044e-05
3.52335434254555e-05
5.32290318096533e-05
4.83834883890991e-05
5.52949230210297e-05
3.40593642751142e-05
7.36221324011927e-05
1.94362150849183e-05
7.08198052285793e-05
5.49367085387681e-05
3.19443109948894e-05
4.72606158785727e-05
