# Supplementary material for: Research on computational propagation and identification of mine microseismic signals based on deep learning
Source: PLoS One. 2025 Oct 22;20(10):e0334641. doi: 10.1371/journal.pone.0334641 (PMC12543183; doi:10.1371/journal.pone.0334641)
Supplement: S4 Data — (ZIP) [file pone.0334641.s004.zip › 000100700000556.xlsx_0.txt_24.txt.txt]

7.93983261462958e-05
2.1627335348301e-05
2.61638219684588e-05
4.94196687218066e-05
4.0498720527112e-05
5.2635839010028e-06
4.00524330780552e-05
4.73530597341709e-05
6.21310177086497e-05
3.07698431819153e-05
2.42978700533805e-05
5.08022945773917e-05
4.49454404782209e-05
-5.42358434787891e-06
3.25926908557692e-05
4.94786222694156e-06
3.31618116389996e-05
3.31312990464608e-05
1.81285831118208e-05
4.38492207597244e-05
5.9869860250279e-05
1.07234345882188e-05
2.31794067833182e-05
6.29022400318756e-06
2.26602563560866e-05
3.95437010403956e-05
2.03853968790208e-05
3.57508585489056e-05
3.07351861951192e-05
4.75686603564079e-05
4.97329983581269e-05
6.62980706946084e-05
1.29267329078784e-05
7.70427471928367e-05
0.000110635302015782
5.06071366904349e-05
7.67303491112717e-06
6.51693549743993e-06
3.04734544357087e-05
-1.07224586525608e-06
8.17003209506302e-05
9.57503511881073e-05
4.1671959358593e-05
6.81430178903979e-05
7.39502890835172e-05
8.95544726287665e-05
7.82015615822669e-05
-5.0831454479495e-06
4.46569959145721e-05
5.88030127799805e-05
3.08721180846395e-05
4.42760761961755e-05
5.00429875700643e-05
5.02425325629246e-05
4.45943457456112e-05
7.08698582664951e-05
5.98455933997336e-05
4.07662148205891e-05
5.61314185974394e-05
3.60026358684494e-05
1.19284294177991e-05
4.66019386784993e-05
8.74360010824032e-05
1.8163074084871e-05
3.48781894210356e-05
4.90161942284523e-05
1.71710392780489e-05
3.09350209880139e-05
4.42601306108041e-05
3.65264333247364e-06
8.17555255426316e-05
8.42426855312486e-06
6.54388075121839e-05
3.27228574774974e-05
3.22456172902352e-05
7.98166358987492e-05
9.10962378408836e-05
7.77807152518959e-05
2.48123146747227e-05
3.75551873856338e-05
3.45115348540603e-05
2.94417201799413e-05
4.60613610685531e-05
8.06817089341293e-05
5.260982475077e-05
2.14257555732062e-05
2.43245958626452e-05
3.55170563004071e-05
4.98022586927514e-05
4.71431718757305e-05
5.24186127007729e-05
-1.03165985391959e-05
7.68885953322361e-05
5.13349719709402e-05
3.34379908167017e-05
2.96634388744499e-05
1.53260479771052e-05
1.84815379450864e-05
2.74338366823283e-05
1.30810590048231e-05
8.49346001345782e-05
6.35374526833791e-05
5.01571480026599e-05
4.04911742477055e-05
7.46058838419135e-06
2.1596738590945e-05
3.55130665047915e-05
1.99999924271711e-05
5.95413218284986e-05
3.95927045204291e-05
6.83790034710607e-05
7.28233400755475e-05
4.14607177565467e-05
2.98662253904254e-05
7.51772779043367e-05
2.36454698857065e-05
6.76636267127771e-05
2.62203408507042e-05
4.20207390475859e-05
4.63331175379432e-05
5.20332927109893e-05
7.96297403482179e-05
2.50619450432757e-05
6.37630235669621e-05
7.43358053342873e-05
4.07840384350594e-05
5.09036838526447e-05
4.95448120734121e-05
5.99684719042106e-05
-5.75406003611742e-06
8.13798016698481e-05
5.8337550084155e-05
5.40917159867156e-05
4.40270689564488e-05
1.53475891337512e-05
4.70749521060934e-05
2.39145011132238e-05
4.4883367372309e-05
2.49908366655926e-05
1.89040334936536e-05
3.09183420745353e-05
5.51044770407966e-05
3.56101483309993e-05
3.45006588078915e-05
4.43647543526802e-05
1.24864036853886e-05
7.12958917741054e-05
1.86478171973343e-05
3.56443123601996e-05
1.44249818177024e-05
4.9918527837646e-05
3.25377261414982e-05
2.87087336568398e-05
6.44178392115232e-05
4.65013482057402e-05
4.95850999097453e-05
6.78559275010031e-05
8.81235732342166e-05
6.59729057039738e-05
8.58391854346362e-05
6.26517099516954e-05
7.56304571716295e-05
5.14936524932263e-05
1.72991766412995e-05
3.77683005239944e-05
5.82008562716429e-05
4.68450147153348e-05
4.99869268988329e-05
2.64686037258352e-05
6.81850217298377e-05
4.98205409839364e-05
3.35451635177267e-05
6.52049140044453e-05
7.22320765760476e-05
7.35778719453747e-05
2.19350161649975e-05
4.59368124970829e-05
6.32491051100771e-06
5.8578488189809e-05
2.93405255599212e-05
4.35362656268283e-05
9.5150200287818e-05
9.42028516198239e-05
9.37111887811377e-05
7.25472879127729e-05
1.44367861509582e-05
4.54473199336542e-06
1.01510324127992e-05
-1.50062551545105e-05
2.71128648518432e-05
3.55742148181622e-05
5.86284313827845e-05
5.76645257337101e-05
4.02533368708934e-05
5.29853473868648e-05
2.026905383276e-05
7.53827389562985e-06
2.58961040759777e-05
4.90056932627445e-05
4.89285373340788e-05
5.36038890047224e-05
2.94845069394921e-05
5.11457726691067e-05
4.76756808338553e-05
5.06757854194177e-05
3.41653789853167e-06
6.48793760746049e-05
7.1922010419842e-05
3.75191890301133e-05
5.41464691017358e-05
5.81684563853323e-05
2.71977665328233e-05
7.28858684958864e-05
2.74464885851254e-05
8.62173835182921e-05
4.85445112463044e-05
8.51829575453206e-06
1.64042299497562e-05
7.45601457211057e-05
6.80946367241215e-05
3.05542238680947e-05
5.23945615933002e-05
3.42126332642141e-05
8.57753918231897e-05
7.51380316072853e-05
8.41142210309229e-05
4.52214171132723e-05
3.0956038180201e-05
5.11069039367396e-05
3.81638993356427e-05
7.62916537546807e-05
6.23788636766327e-05
4.26838189646598e-05
3.95673329984116e-05
1.90010572394145e-05
2.6017541299206e-05
2.26432894898832e-05
3.81864773023157e-05
-4.11828283075855e-05
8.87394801827037e-05
6.76814280088196e-05
7.36176086283365e-05
5.34006634864493e-05
1.56657724005251e-05
1.69615954648671e-05
1.48425241444382e-05
2.88244745808923e-05
6.44743966769792e-05
3.0722864838486e-05
4.17433635991886e-05
1.76050746064906e-05
1.3375918850167e-05
3.16883860676274e-05
1.48053858815061e-06
2.55477245119334e-05
1.72960955565627e-05
2.5221692168157e-05
3.3518217042003e-05
7.9484624622208e-05
2.02024345444615e-05
5.40071443701742e-05
4.63149139981687e-05
1.89397849768422e-05
6.76383364288485e-06
3.03170831586232e-05
7.91213309277058e-05
5.93547166448696e-05
4.22033853154048e-05
2.48509374367809e-05
6.85881802682226e-06
3.15988703564287e-05
-2.29382501902062e-05
6.74332233827788e-05
5.00624744286081e-05
3.69051935307019e-05
5.2529158993109e-05
2.06033385037472e-05
0.000104273351328813
3.11642351036427e-05
0.000100572081711141
9.34150884573755e-05
5.86665885047619e-05
5.95729389728327e-05
2.3533958173815e-05
5.36790616987113e-05
1.25034544019788e-05
5.44738789128267e-05
5.57383083713954e-05
9.3017058960125e-05
8.84511024602205e-05
3.82255671900911e-05
8.98528690199323e-05
2.37527333610018e-05
2.07337342705191e-05
6.23742463858046e-06
2.59502131620521e-05
6.08120276493737e-05
2.75468156801467e-05
4.2657525799084e-05
2.13796425125824e-05
6.55967839570996e-05
5.34708245297353e-05
-1.6926702593227e-05
3.6824297289201e-05
4.71252820169858e-05
7.74318826971999e-05
1.09774362755586e-05
5.73903353032327e-05
4.09459820188402e-05
4.94272997986462e-05
2.78724136701749e-05
2.9775112718923e-05
1.68556367493888e-05
2.18482801586183e-05
6.26236212238352e-05
4.49808907657745e-05
5.80354787860649e-05
-4.87968898830752e-07
3.80656392212609e-05
2.10370129042376e-05
4.09665515232136e-05
7.31350902642221e-05
5.6048452064245e-05
5.5050557663898e-05
3.92385260495975e-06
1.63041382101446e-06
8.03971098923451e-05
3.14399755560938e-05
7.62107765802221e-05
5.01075454792244e-05
3.49269465708906e-05
5.02587848181075e-05
1.79068005735802e-05
5.00062921853873e-05
2.62407727087464e-05
2.23942687984824e-05
3.09015797093904e-05
-3.51938543362338e-06
4.55594581816527e-05
5.25242093508814e-05
2.70459829880366e-05
8.42931017239205e-05
4.61544061458257e-05
5.60413038079084e-05
3.05079488913304e-05
3.83203124441648e-05
2.2570395102569e-05
4.50872229846521e-05
1.04146245767058e-06
1.0502919587945e-05
4.82765595779884e-05
1.72763025722077e-05
4.37188290385326e-05
5.89627390554974e-05
1.94903743858796e-05
6.17270520228222e-05
1.66644561900913e-05
8.07444517239896e-06
5.89479356178342e-05
5.92903702074535e-06
3.87934752162596e-05
2.65605944227709e-05
4.37594943406895e-05
-7.70276552478687e-06
4.78173097968857e-05
3.33206092521839e-05
9.53722695399558e-05
5.08760249114397e-05
3.31051297271704e-05
1.74282758292576e-05
3.76475843925385e-05
5.12849525008857e-05
5.60494642622573e-05
2.84760456029138e-05
2.6737689580478e-05
1.45678954123336e-05
2.0252409242872e-05
1.12458145122239e-05
4.43081786272294e-05
4.93025515548884e-05
4.62060922820082e-05
4.66902144567948e-05
-1.30928118692063e-05
5.22887389600172e-05
-1.7698876550248e-06
6.68571009249519e-05
2.87588182708434e-05
2.14294916441755e-05
6.79070373078714e-06
5.01961145581386e-05
7.96847787709024e-05
4.84021204925633e-05
7.80046900354759e-06
4.00550963647194e-05
5.18184973807878e-05
4.94121062960525e-05
4.29832251922765e-05
6.22849263013198e-05
6.64745213442397e-05
7.87524744878122e-05
6.85854763157186e-05
5.00188599130785e-05
4.70121576717219e-05
1.11528838930394e-05
2.98243052826911e-05
6.0777061485661e-05
6.04466411978912e-05
3.5214118332948e-05
3.74294806118329e-05
3.81805128693865e-05
5.1286318142478e-05
2.28498398220653e-05
2.86999305218663e-05
9.42822254215527e-05
1.41044095763961e-05
4.71483456848479e-05
4.55011787443722e-05
3.34099643119664e-05
7.63353450859013e-05
6.75222413288198e-05
5.33668242912898e-05
1.8949341527525e-05
8.835760773742e-05
2.33689017260119e-05
3.68441023289499e-06
7.62043558131729e-05
7.4812866504288e-06
7.34064586243145e-06
9.06526700486997e-05
5.25914355042533e-05
5.24232501479582e-05
3.30887943170998e-05
4.51840021471692e-05
8.41506870348483e-05
6.08506707904117e-06
3.52704453364331e-05
2.64068601508856e-05
6.37717678989656e-05
1.42908246018245e-05
3.6092434155576e-05
8.2008342060433e-05
4.56095667571616e-05
4.86716887697283e-05
5.13593764810796e-05
6.58267088928472e-05
8.53133034559147e-05
1.9511858750383e-05
5.42404838413531e-05
5.99380790170368e-05
2.17500624318817e-05
2.66473740959319e-05
6.27848815085299e-05
5.92631583534533e-05
4.48404635170873e-05
5.31701118772803e-05
1.17882517555576e-05
9.74957290726573e-06
7.42821055468434e-05
5.8558469441963e-05
6.592003674816e-05
4.46882839058001e-05
1.90358831859558e-05
3.18236507361696e-05
2.48866348249884e-05
2.64816049953813e-05
2.71789779310455e-05
-6.58458300815786e-06
3.94713660046578e-06
6.65521445039225e-05
1.29254007892999e-05
5.57557233418198e-05
7.74128105457352e-05
6.43749445755544e-05
3.40177249603085e-05
4.30937767268201e-05
6.00406307516701e-05
6.39828749732291e-05
4.25625885920266e-05
-1.4470894279063e-05
4.3166466654727e-05
3.57721653016911e-05
1.95242226999607e-05
3.20410748789202e-05
5.38296020426889e-05
1.92097229244203e-05
6.14539571166466e-05
7.60584100143937e-05
5.60593737796928e-05
2.80608929550658e-05
3.96142469723398e-05
1.4377966341948e-05
7.1338023825942e-05
6.20109972175937e-05
4.75015286969571e-05
5.91142628937334e-05
3.44861536949527e-05
9.57136710283049e-05
3.31005476310983e-05
5.86650036924263e-05
4.09044154631893e-05
9.53783847925831e-06
3.50396165243554e-05
5.18405432262219e-05
4.0429730615174e-05
2.0134427647489e-05
5.84334010083841e-06
7.368544354196e-05
7.0633114833647e-05
4.48957219347717e-05
5.81352427690687e-06
2.23484876431537e-05
3.92047482002428e-05
1.21496462126264e-05
4.99341262627279e-05
1.4694588163635e-05
2.71824578133194e-05
9.08570487329026e-05
4.98227870260434e-05
4.77680122721848e-05
5.65402000587994e-05
3.6037403046781e-05
3.60844279275806e-05
1.95977336129641e-05
2.63955460672483e-05
3.76936686062865e-05
5.75389662875244e-05
5.67359271347468e-05
6.8921425056409e-05
5.83933280754179e-05
1.398093079832e-05
3.88690054249574e-06
0.000101009322982118
4.46931799855964e-05
9.59438704637144e-05
2.8200301928313e-05
2.71553737107303e-05
5.73682805543153e-05
4.49781530133919e-05
1.19903994932752e-05
6.65100193044385e-05
2.33106913543761e-05
4.16722531798272e-05
5.17029132952896e-05
6.54239311522424e-05
8.41121364857556e-05
4.53650087933877e-05
2.09235543121514e-05
3.52026215164372e-05
5.14803802129919e-05
9.19533784772369e-05
4.6061004766095e-05
3.4922864684471e-05
2.58961240910423e-05
7.12299005956738e-05
5.48434845660887e-05
5.54557989982459e-05
-6.36253824212506e-06
2.39678854785149e-05
1.28461815610279e-05
4.80311884868914e-05
4.74960977893049e-05
1.7340052203361e-05
4.04269764969228e-05
5.0687826940421e-05
8.11800870237573e-05
3.66970884002154e-05
1.98982902010997e-05
2.36648641331532e-05
5.39315470606436e-05
4.51380128985349e-05
7.7390720505206e-05
4.70344449275981e-05
4.63939284562439e-05
6.30986664482236e-05
3.92269831484501e-05
2.57057076778443e-05
8.90954080720216e-05
4.45219916631177e-05
6.40105299314663e-05
2.46345415195822e-05
3.60192430280249e-05
3.99594519956151e-05
6.15222436485324e-05
2.68909154122235e-05
7.01565113761679e-06
1.3349106924497e-05
8.6681696231656e-05
3.06790730608232e-05
5.93134433861178e-05
7.31416432663768e-05
8.03203163739686e-05
7.92144256135504e-05
1.18142560111016e-05
3.39086446520054e-05
5.53537466409012e-05
5.98204279697593e-05
1.12037775073861e-05
3.02832626095985e-05
2.37326295151267e-05
9.14160417688192e-05
4.58508758328481e-05
5.51433498730235e-05
1.28890333254299e-05
5.47609708051558e-05
2.58135471383488e-05
5.00260505215635e-05
4.70607769825677e-05
7.09798180459326e-05
2.76740197179069e-05
7.19669781640607e-06
1.79711312641832e-05
2.05791203042684e-05
4.46617830337322e-05
8.17679189222973e-06
4.97213619374293e-05
-5.72249587658881e-06
5.29704819697091e-05
7.70082567207328e-06
5.04274287497303e-05
2.55702237924973e-05
4.78778222530714e-05
1.79710191354869e-05
-3.38974294743436e-06
2.06304829223572e-05
-1.80295173158717e-05
6.27632237533558e-05
1.81180320272071e-05
-3.83857228913742e-06
3.68452925675182e-05
5.91923980401974e-05
-2.58637176527255e-06
4.60658265048265e-05
5.68437657227059e-05
4.67959245030381e-05
4.40654052167237e-05
4.84710842370326e-05
5.49633154458527e-05
2.53908171231764e-05
6.77095828255247e-05
4.1638108317227e-05
7.09445778952177e-05
4.09794906222475e-05
3.35934496228392e-05
7.33705769974691e-05
2.76610899691985e-05
1.76440185188508e-05
5.17607236297217e-05
5.06452367851338e-05
3.50563287146273e-05
4.36703664280425e-05
3.57751891090797e-05
8.87983835916808e-05
6.47257459411685e-05
3.66320658417471e-05
5.05401593688717e-05
6.38882850604005e-05
4.59939975463272e-06
5.25809930033909e-05
-2.24681983912679e-05
2.61505900177219e-05
4.42078112284182e-05
3.11739401806982e-05
3.194400837963e-05
7.35557264365625e-05
2.46943917490825e-05
-3.61889260277168e-06
1.2009013563872e-05
2.54872707426409e-05
2.68589593962041e-05
1.59834762001842e-05
2.71137990721953e-05
-1.99461657214712e-05
7.43949666557213e-05
6.08057487650803e-05
3.05652447622356e-05
3.85174381818016e-05
1.47919840433949e-05
7.9711608328086e-05
3.13129739180911e-05
3.98684737095341e-05
3.63810055371393e-05
5.86357830605411e-05
1.21888673343042e-05
2.65172964641615e-05
4.41295763052802e-05
7.25763895123552e-05
5.51270883929698e-05
5.51101815744354e-05
5.75034713093578e-05
1.97013786676828e-05
2.43543122983615e-05
-1.46461616726208e-06
3.61506054945746e-05
2.5333944612778e-05
2.07319927463718e-05
5.70380889030102e-05
5.805789753388e-05
1.90023214668311e-05
3.62870560902122e-05
1.95415904230853e-05
4.59586256099291e-05
4.50927144396734e-05
3.02701010894915e-05
7.50602915429906e-05
4.89271891469297e-05
2.45245721482554e-05
6.53996670375987e-05
7.36975377605852e-05
7.04445674783186e-05
6.14410589103963e-05
4.5844505390562e-05
5.87084342538629e-05
6.91859912874337e-05
6.11016449154985e-05
4.27462992417301e-05
7.03272154367638e-05
1.05086437858636e-05
4.98632540956799e-05
7.02189176842256e-05
2.53295915431171e-05
5.79362258623959e-05
4.04343485535002e-05
2.540276070603e-05
4.70724337256165e-05
-1.20558300749736e-06
7.74673151253256e-05
6.17274467803849e-05
4.00213455761228e-05
6.42173257550408e-05
5.85592686182372e-05
3.77207042534225e-05
7.53056331304854e-06
1.44882078321422e-05
1.97709939353813e-05
7.28963564817249e-05
1.57462205685173e-05
9.08954094338059e-06
1.97834579487466e-05
1.96255059727017e-05
3.59923262165768e-05
1.82875855797955e-05
9.3146476129254e-07
6.2249456427191e-05
3.82626021259059e-05
3.91157308113119e-05
2.74218499002753e-05
8.47093422221731e-05
2.94286014641937e-05
4.27495514459336e-05
2.70731457544087e-05
3.82067258402861e-05
4.18180699356989e-05
9.42740942777905e-05
3.80233271040636e-05
6.39614121521681e-05
8.70567354548408e-05
5.41611893800115e-05
5.56069368342916e-05
9.4083381860793e-05
5.21492435711787e-05
6.17547504466246e-05
5.08512694410915e-05
2.49822030196728e-05
5.65181493190525e-07
6.31772287775509e-05
6.57068700948415e-05
-1.27701196508637e-05
5.35923750934902e-06
5.29011767354435e-05
2.69716900560096e-05
2.51711201701144e-05
6.07173431385707e-05
3.31095436820084e-05
3.14222754041962e-07
1.59571929501801e-05
6.35084091080742e-05
2.91683019964752e-05
1.99151049581706e-05
1.37875721453277e-06
2.88867658015538e-05
4.03134711896842e-05
7.41484188375544e-05
5.05563523393762e-05
5.83310304712692e-05
4.83161504669382e-05
5.50601246583713e-05
1.65010756286581e-05
5.81462492328791e-05
4.34909872874299e-05
6.63058872326023e-05
4.90450720707553e-05
5.73692005174423e-05
4.25222818362516e-05
6.76038338675906e-05
5.06161618389721e-05
3.550618290177e-05
5.34989273737712e-05
1.8143450222728e-05
2.42890381357694e-05
3.78959833986305e-05
7.10650824868143e-05
5.83314769626654e-05
4.07755768889998e-05
5.51855502880344e-05
2.17189357456576e-05
4.50308004219043e-05
3.06691295965285e-05
-1.11358611720636e-06
5.62623497143395e-05
5.2127329637617e-05
3.09787868596009e-05
5.46173116725869e-05
4.77581181392291e-05
5.29167373844056e-05
4.80883189439939e-05
5.98110634584073e-05
2.31441613391541e-05
-3.17634592881807e-06
7.18607749137318e-05
4.25378704145121e-05
5.7769055749439e-05
8.8169105108116e-05
2.22232014438408e-05
1.01552662691862e-05
7.27090571303558e-05
7.59448116938711e-05
6.71209108417821e-05
3.27519201600345e-05
5.78449396754478e-05
5.91035283907713e-05
8.15088080928276e-05
1.79922181403438e-05
1.15183882632017e-05
3.6497428191209e-05
6.49497829107927e-05
7.35212811450372e-06
5.77886047207808e-05
3.90360575167091e-05
4.80128912845424e-05
2.1113251174685e-05
6.53430424915891e-05
3.79491585562364e-05
6.43707044657416e-05
5.694517731666e-05
5.36934247367521e-05
6.23394427804445e-05
2.96247322962806e-05
7.25806360170399e-05
1.89453095076382e-05
3.79625036147008e-05
5.94234182158784e-05
9.94975996999144e-05
6.15474732056238e-05
3.71749481191633e-05
4.26849954876113e-05
1.38708696738604e-05
7.46238323364155e-05
3.74607786009242e-05
3.27662321320918e-05
2.85184341831916e-06
4.71118612782562e-05
2.4319905675215e-05
8.19246920301133e-05
3.19631038551209e-05
5.54158590275887e-05
2.45262616928163e-05
4.20426040916632e-05
3.36023277984089e-05
2.39067804163209e-05
1.14813401575196e-05
1.81281388410465e-05
2.62343205262773e-05
4.2156554902796e-05
1.67256154820188e-05
2.4852511019515e-05
5.73622077067214e-05
3.78244382316769e-05
7.91116623547149e-05
6.38421179598809e-05
5.27375442064706e-06
3.75416157320195e-05
1.615090672275e-05
7.42401659862075e-05
5.07116672139275e-05
4.22713797510672e-05
5.84104529454808e-05
8.35836980462742e-05
2.16021994018404e-05
7.30543516743624e-05
4.7773358248213e-05
8.76182848882404e-05
3.16892322095532e-05
7.47165685637716e-05
3.26758074119416e-05
3.87830875791502e-05
-1.29996688496753e-05
2.14059190776462e-05
1.23069238865577e-06
5.84418499101399e-05
1.88062791031648e-05
7.54571142786567e-05
6.23467383842349e-05
3.86018826729607e-05
2.48638838179608e-05
2.53696241274465e-05
3.508352075269e-05
8.71366242665749e-05
5.55172688296316e-05
2.74530548238822e-05
3.19367445150501e-05
1.6836863050413e-05
5.94164474517895e-05
1.74891903978142e-05
3.00460658750356e-07
2.63252738182925e-05
-5.1747364090707e-06
3.45889366797558e-05
3.1717204031974e-05
4.32962339567194e-05
7.07703371531475e-05
9.94913514160253e-06
7.47406857257026e-05
4.42550384978241e-05
3.66726750069536e-05
1.4004693176026e-05
3.61389614430963e-05
3.49545127410671e-05
4.70980639760174e-05
8.30645763190519e-05
8.22719259218731e-05
-1.68110585910405e-05
4.24018145556918e-05
4.4187180004407e-06
-6.87527725416238e-06
-8.65825138167756e-06
3.93012089572863e-05
4.5957555366414e-05
5.69643425686426e-05
3.9680520669981e-05
6.29728619345747e-05
3.01977262300216e-05
1.66992532326927e-05
6.44730360489364e-05
6.06901715301571e-05
1.65779982939503e-05
4.68501063727586e-05
5.19347904827828e-05
4.07052476132973e-05
4.1022231233769e-05
2.96326176970531e-05
7.3770228310052e-05
2.14374826893887e-05
7.17026407362613e-05
4.20303264410956e-05
4.50187104564808e-05
8.03461971747167e-05
1.18541716850407e-05
3.16978088883308e-05
8.00429069842047e-05
8.03058573781111e-06
7.0339287405715e-05
6.78806796183889e-05
6.40929242761097e-05
6.11137683109954e-05
4.19862025382172e-05
5.49794231203787e-05
5.26739383292332e-05
4.45300344167286e-05
7.85716314700514e-05
9.73887060702304e-05
5.20191250448834e-05
7.81060308807906e-05
4.69304164874828e-05
3.48152559136763e-05
3.55245632415684e-05
-7.06359620026855e-07
4.44384006160799e-05
3.46160686540396e-05
3.35777395377688e-05
-6.06307921055801e-06
2.43334747456645e-05
4.54320778826048e-05
5.01694579129115e-05
3.04309678891627e-05
-8.33239562299335e-06
8.13167235191493e-06
4.91430393702637e-05
7.11284859829562e-05
1.53578659016131e-05
3.65304024816408e-06
6.79474344194973e-05
6.83663076472183e-05
2.10183655274236e-05
4.18576352408401e-05
5.63468847866529e-05
9.80220805888137e-05
2.86679579576722e-05
5.50305578504676e-05
8.29964113209116e-05
6.54813718081582e-05
2.97000105551771e-05
8.81883311924662e-05
6.79476176209401e-05
1.99328120732743e-05
3.35898020483224e-05
0.000102840557185481
5.46673683894664e-05
4.30076489847054e-05
2.43291793283405e-05
8.14150431217513e-05
3.80506920045836e-05
4.13566158374298e-05
3.43295971212569e-05
6.01820263663331e-05
6.04424688450982e-05
2.99535704908187e-05
4.58956860557269e-05
2.40696454228472e-05
9.56179969541708e-06
3.96696994471418e-05
3.88411706708082e-05
4.2772243312548e-05
3.58586270393707e-06
5.02489737590536e-05
5.03399205550608e-05
2.77488816501806e-05
-1.12315130538813e-05
4.70654228777295e-05
2.98901136743417e-05
5.11899370440293e-05
4.97730781368329e-05
1.19063240882471e-05
5.0870218612874e-05
6.28175382523206e-05
3.81908599391638e-05
5.73738352867162e-05
6.13138321995188e-05
2.81595151245422e-05
7.16991906199824e-05
2.02191205654846e-05
5.52360825729027e-05
4.86966592044427e-05
5.79969415795758e-05
3.99915118152814e-05
6.48690370694491e-05
8.4383913920222e-05
7.95365278002553e-05
8.15951132890063e-05
5.42870444505119e-05
5.93503162321079e-05
3.29468489962952e-05
2.28734387080611e-05
7.24079903930554e-05
2.31547263168981e-05
9.54060518011273e-05
4.34023371442606e-05
-5.90515824221927e-06
4.17769025477194e-05
3.24370271618297e-05
8.09190501081318e-06
2.97935345794359e-05
1.45753795786514e-05
2.88400731003734e-05
1.51392928565371e-05
1.84527573742526e-05
2.59642835390555e-05
9.14728394934889e-05
6.75528714043979e-05
3.2769008915029e-05
7.52472345180381e-05
5.56642135003007e-05
-1.26648788090064e-05
1.97834167050548e-05
5.89573610882345e-05
1.2267539437911e-05
-5.15279373639217e-07
4.81710390103783e-05
4.1526364804461e-05
4.9764404113021e-05
2.93179491764743e-05
4.06820393075369e-05
6.22736417306938e-05
6.03052194070425e-05
6.94742504535558e-05
3.08097559085694e-05
9.2783299539674e-05
4.63924683090822e-05
0.000108118878255354
4.5955719844528e-05
8.32208601427416e-05
4.46293928454858e-05
7.31893787086353e-05
6.20009293749682e-06
8.07278275492335e-05
2.92363356822178e-05
3.37972061803421e-05
3.55550113988319e-05
3.47034574852248e-05
4.58578522682444e-05
5.21679166199547e-05
3.40982743757888e-05
9.90047661533457e-05
7.63344748303657e-05
6.58132454813647e-05
6.81386392734675e-05
1.28448784603752e-05
6.22586172084964e-05
1.57920543423809e-05
1.90881220167802e-05
2.24985985075518e-05
3.41911452863028e-05
-1.24161547483494e-05
-2.58547121000017e-06
4.37660031145302e-05
2.56617101532403e-05
-1.39016008442481e-05
8.56559123845245e-05
7.38214011558739e-05
7.60104703122607e-05
4.44018246253526e-05
3.26228132987611e-05
1.51537874268899e-05
1.05054484656428e-05
-1.57562751973638e-05
6.06547169328081e-05
3.59393126123124e-05
4.48763358388162e-05
6.48433442308903e-05
4.58516975693995e-05
3.43536400799811e-05
6.39632461645702e-05
8.79493742388133e-05
4.76420580334044e-05
1.71578045650324e-05
3.30741318129181e-05
7.88355024492985e-05
5.4375116371221e-05
3.51921442551825e-05
1.14031505416947e-05
0.000107231162028568
8.0420898470005e-05
2.57528021386097e-05
5.02873072543894e-05
6.88301503108052e-05
2.15566683605265e-05
3.33096741757332e-05
5.48013760585298e-05
0.000109623620313847
5.98537391302579e-05
5.12870001057683e-05
2.38847130347343e-05
4.31191630341687e-05
4.13991989320202e-05
8.29970574494708e-05
5.86801058886148e-05
7.34905666243025e-05
-3.55516015161573e-06
4.67739548023095e-05
2.55268995782093e-05
2.42234800472118e-05
-1.29396754081215e-05
5.54715593104324e-05
1.34251730919187e-05
3.34865546598831e-05
6.33541435704059e-05
1.96409490347539e-06
3.82469567442057e-05
3.42650206501146e-05
3.47751171318664e-05
4.33712173701924e-05
2.61002509037013e-06
4.96129819889701e-05
5.23500658735915e-05
8.05089944842332e-05
1.95986763563152e-05
8.40394216989071e-05
8.0491018229047e-05
-2.45002696675441e-06
3.55787499901641e-05
4.29256760845791e-05
4.16955351679543e-05
6.76652471504385e-05
2.57092177891818e-05
9.42557220718314e-05
6.69469847754305e-05
2.75442001144584e-05
7.34337144730545e-05
7.55477776240016e-05
7.47220595429793e-05
2.77443039941845e-06
9.43409463310705e-05
5.9241389474529e-05
1.80691308645918e-05
3.89157823404212e-05
4.87962392721657e-05
7.11888461199743e-05
8.12153716602705e-05
3.37903007892335e-05
6.44460369308158e-05
5.12123905915612e-05
3.73790409686075e-05
4.53658223372017e-05
-2.58444523759239e-06
5.73467664598207e-05
3.01461071738247e-05
6.07969757931376e-05
7.49937089845113e-05
5.31021468631675e-05
5.78848962227396e-05
5.95885933884581e-05
2.97265806631457e-05
4.9810558544078e-05
8.58479028650303e-05
-1.50343147863343e-05
3.55425919539855e-05
3.46328742284049e-05
2.90886095020114e-05
4.45754892916999e-05
2.12042333301809e-05
5.77066467545898e-05
1.4017225089643e-05
4.98272441113111e-05
4.30877263607644e-05
9.97273378597112e-05
2.97299325483923e-05
4.50776753707987e-05
6.64934991620242e-05
6.54924941844053e-05
4.42431118146962e-05
2.92658090591371e-05
1.27589946875872e-05
3.09247834914045e-05
5.76154934480798e-05
3.44159218346811e-05
5.69928312882302e-05
3.2369324042379e-05
7.52786307932008e-05
5.40671026773116e-05
1.67790167529619e-05
6.52065611435303e-06
3.82636308189536e-05
5.10919164477043e-05
2.64939362050118e-05
1.18239822852427e-05
4.00792212855615e-05
1.76058964964144e-05
6.21744713401634e-05
4.53959350276527e-05
4.05990070657162e-05
7.56529104023617e-05
4.85723984068128e-05
3.83254168464517e-05
2.98991201052206e-05
4.20648188119265e-05
4.14518188986435e-05
3.65048966612281e-05
4.60847328168071e-05
5.40510161675385e-05
6.23101902087995e-06
2.14751961619682e-05
3.2191787474282e-05
-3.34689837744307e-06
-1.72456551544072e-06
1.74765802174953e-05
3.24594533533934e-05
3.15520853088164e-05
5.68587048365523e-05
2.25960836324794e-05
1.32139548880718e-05
2.10782557452295e-05
7.14136514767513e-05
6.02772502682288e-05
5.48286465251317e-05
4.0282070924266e-05
1.41095654355435e-05
2.99352340772238e-05
2.65410017686236e-05
4.44697326987536e-05
4.97097948131772e-05
2.23660638015733e-05
5.77561748435412e-05
8.02660452818212e-05
5.70418022666348e-05
5.02603588614797e-05
2.69463085365275e-05
2.21970417535137e-05
6.31579484559015e-05
4.64731613290462e-05
3.32669026400968e-05
3.45691895112133e-05
4.36321526959811e-06
7.53676181808439e-05
7.31474415734854e-05
4.81785428379059e-05
4.66395401780492e-05
5.91166584753945e-05
2.68913707471603e-05
1.29580268693108e-05
5.39951601569519e-05
4.91939048380309e-05
2.16819448641096e-05
2.33858601101798e-06
7.24522423965268e-05
3.70122747062913e-05
5.71135396870312e-05
6.29760704108718e-05
1.77607377365192e-05
7.24400761543948e-05
1.60585878736482e-05
1.75856300780027e-05
8.04524030423229e-05
3.05087330899778e-05
3.25938253685412e-05
1.97765008860438e-05
4.43549838540984e-05
3.11487395663905e-05
6.2893893937118e-05
8.90586827180331e-06
5.45760156947137e-05
2.51522414804767e-05
3.52802596428776e-05
6.80273297456102e-06
4.23923688425928e-05
3.57606015953341e-05
3.61465324220055e-05
9.70210561204997e-05
4.17259540758389e-05
8.88584478850375e-06
4.70498362988285e-05
2.39344048976789e-05
0.000100936033380731
4.27369342238563e-05
6.83958246133063e-05
5.9341203139922e-05
6.46662321823738e-05
4.27333306524776e-05
2.42512363683945e-05
4.90897334255825e-05
2.27672130706164e-05
5.33440973747415e-05
3.48251421948031e-05
6.59470654971608e-05
4.27815686464786e-05
0.00010602378551681
8.7730773207367e-05
-3.83621010735124e-07
5.56483829958192e-05
5.98078712265805e-05
1.34601429635144e-06
5.03073397678353e-05
1.16873908717083e-05
2.1308447470179e-05
7.38043180478484e-05
2.69073407889535e-05
8.14210180236899e-05
8.61789389472049e-05
5.37289523179248e-05
1.98916436524747e-05
1.31449568120899e-05
5.68026797646299e-06
-2.62845844596616e-06
1.75026465984511e-05
-7.06913889015404e-07
4.66659340482356e-05
5.99221003613947e-05
3.55141264463524e-05
3.99345848363664e-05
7.9394161028194e-05
7.58797294491281e-05
3.0447567776063e-05
4.74525996063542e-05
6.39058444799139e-05
8.08155424388614e-05
8.39254981951503e-05
6.30283753959839e-05
7.66865162686156e-05
2.62350763888952e-05
1.17104495853708e-07
3.84881413981931e-05
6.82861205747896e-05
7.95088378319052e-05
4.84023204525297e-05
9.22115934049589e-05
3.33392939658091e-05
5.19511186089228e-05
7.09957398064989e-05
5.51284431941182e-05
3.53911608757773e-05
3.04655761284502e-05
-2.56606343105247e-06
5.16881137860613e-05
1.29938943867211e-05
5.16497116040845e-05
2.81542830103222e-05
3.80567006979588e-05
4.7919490127292e-05
1.47920908257819e-05
5.1067425828666e-05
4.08451266524826e-05
5.47440647367898e-05
8.3404379121829e-05
7.34364043821004e-05
6.64426252990729e-06
3.21889528406132e-05
1.2036917665366e-05
1.22333848960537e-05
1.6647855436051e-05
5.06891738433418e-05
4.00728501977864e-05
-8.37827568507043e-06
3.89565281885593e-05
1.75080359936413e-05
8.30332003918441e-05
-2.67409956947358e-05
5.89121863305247e-05
6.67175090237933e-05
3.96747688486043e-05
1.70721926569339e-06
6.24557687635283e-05
5.23232928968917e-05
2.65668381667007e-05
3.23809494823228e-05
4.87892771395761e-05
-6.18819442253419e-06
6.98407615816616e-05
2.40756380479335e-05
6.03266487199802e-05
9.43413584022757e-05
7.21518398039616e-05
5.64463864955514e-05
1.22604884438398e-05
2.68937011918286e-05
1.09651102510848e-05
4.37613335726261e-05
2.64843466771911e-05
6.24579599555769e-05
3.47755243023154e-05
5.96777623626307e-05
4.07578966746841e-05
4.09700272244254e-05
7.42064974242685e-05
2.42303443943372e-05
2.74214573595388e-05
7.93809705507962e-05
1.33189070931e-05
7.13308254783928e-05
5.05496313114906e-05
5.52429430513331e-05
7.63174373161684e-05
3.31529222829968e-05
3.85879920488621e-05
6.92022900468457e-05
-6.49948523796991e-06
-1.44682143311281e-05
1.02734644264026e-05
3.44986715884314e-05
5.86891768183726e-05
4.30394891524562e-05
3.55343977726465e-05
7.65403437614979e-05
-1.09667008478628e-05
2.64441215944289e-05
6.15475978480956e-05
1.36274947140932e-05
2.4277340363564e-05
4.78593409957566e-05
1.96532511243807e-05
5.1674563660399e-05
5.38929811549349e-05
9.35519718151014e-05
4.63728573251175e-05
3.29376351500183e-05
1.84279229900688e-05
9.62385411433792e-06
2.92104494894135e-05
1.39267405765571e-05
2.51113612030857e-05
4.61001078859585e-05
2.92791799598346e-05
5.75449856500819e-05
8.54667556762909e-05
3.68593827402077e-05
5.82141842789646e-05
2.75290401775117e-05
2.28181298645828e-05
3.45444906172484e-05
3.18504078424471e-05
1.65540576682235e-05
3.99895709483165e-05
4.48410572416864e-05
2.87704215621068e-05
5.21687802966121e-05
6.1147242947894e-05
4.63169181689316e-05
5.02457940079324e-05
6.61330513929502e-05
6.90641299809494e-05
3.37891474232915e-05
1.9354601122094e-05
2.19895491660344e-05
2.79230972531753e-05
2.8745058582806e-06
9.63081077036309e-05
3.06774022337718e-05
3.02708815119541e-05
6.16835043622609e-05
2.11601656186927e-05
3.85798129308742e-05
4.67267996918383e-05
-1.19265436542419e-05
1.82503852951877e-06
4.59944834292915e-05
6.93163684556123e-05
5.41211549587932e-05
5.65221571192219e-05
3.8824358923777e-05
4.72578363610379e-05
7.82464998915453e-05
4.65004488332833e-05
-8.87402045584913e-06
5.78338579728396e-05
0.000103059192545465
5.11490367317268e-05
2.684633535175e-05
1.71346028856118e-05
-5.32532604770588e-06
7.89453988198533e-05
5.23520908997422e-05
5.55291988794677e-05
9.73723577803079e-05
9.35395384539816e-05
3.40682924111491e-05
4.66292048789652e-05
4.8973421503028e-05
-9.79890955735833e-06
5.76287792884993e-05
4.15595481507543e-05
5.23478900153857e-05
6.30687010631981e-05
1.29383794909133e-05
2.00329965816136e-05
2.95933360328859e-05
4.24821543051347e-05
5.5213549827189e-05
3.63511254452401e-05
6.86120828536751e-05
5.63806386053891e-05
6.66597713506175e-05
5.6005930518326e-05
2.01106145502367e-05
6.67059347032387e-05
8.03810253278006e-05
2.10481623772344e-05
3.6055588036575e-05
6.24590138305098e-05
7.92031802771622e-05
2.25242552239503e-05
2.91695420521103e-05
6.37461858978729e-05
7.42972297409298e-05
5.82383082949516e-05
5.91004504329194e-05
5.93761416427585e-05
2.63011764965891e-05
2.54533873796749e-05
8.90199939451711e-05
3.44454942143544e-05
5.80732975428442e-05
7.83584027505916e-05
6.95071169397424e-05
1.70819362882524e-05
3.93611911351338e-05
3.38640408933522e-05
4.27514419243564e-05
2.78784897669947e-05
4.42360810381077e-05
5.81069979722047e-05
-5.63878763048372e-06
4.17518493287189e-05
6.87793373345308e-05
6.83093690508565e-05
6.43284502379783e-05
1.23440781751308e-05
6.78516685008986e-05
8.16371554801343e-05
7.22070420138177e-05
5.37108983888692e-05
7.49242057270084e-05
3.82186182000561e-05
4.80949485301123e-05
5.16085335991965e-05
6.0179013618555e-05
4.1695070157241e-05
5.80253018704383e-05
3.81405249566109e-05
7.3381316479342e-05
2.01092913518871e-05
3.06200168750036e-05
7.73433538228895e-05
6.32265924948832e-05
3.72291526567466e-05
-3.74448139412698e-05
5.65233724799755e-05
5.22390266901276e-05
4.44870873724802e-05
3.12925662145648e-05
4.64147683188415e-05
3.1553847552681e-05
6.15942926357764e-05
1.59042850401371e-05
4.89767833096223e-05
5.63916728611382e-05
5.04297050423093e-05
8.76908289017022e-05
4.5981083743812e-05
5.35765893160026e-05
3.04920450174326e-05
4.45343887872488e-05
4.36141386593127e-05
0.000101580535630336
2.08744630052433e-05
3.11697889342738e-05
7.73866965132951e-05
6.53105311973329e-05
6.08870562301695e-05
7.38969300789524e-05
3.64720465564402e-05
4.29706812108117e-05
9.24437593744732e-05
6.82282098571503e-05
4.54365892133661e-05
4.83832859500949e-05
3.80115974122098e-05
5.99196327964155e-05
-1.86124123858723e-05
6.73756325156232e-05
4.89386611887488e-05
1.78635130989163e-05
6.46300217261336e-05
9.00307311816509e-05
5.15085591360277e-07
3.89866915757108e-05
2.69549096087794e-05
5.3886399802101e-05
3.99638607164822e-05
3.39598262999806e-05
3.7239662375916e-05
3.54985295098679e-05
5.28642252491767e-05
4.301760783111e-05
3.30844031283945e-05
3.52378328230348e-05
2.30462745371764e-06
2.98540069037548e-05
1.71081652834934e-05
4.70167647614015e-05
3.76906992746754e-05
5.01021884986385e-05
8.90597954678111e-05
-1.27050518310161e-05
3.11166078108984e-05
7.59360354360533e-05
1.44993181767914e-05
1.8728039153406e-05
4.31678262594142e-05
4.9142794292407e-05
2.97321671083536e-05
7.25589276500515e-05
4.62144895035844e-05
2.38672885596933e-05
5.43745650487241e-05
1.92089099522665e-05
7.12754909245855e-05
7.57357032637259e-05
7.8103332366009e-06
4.32275978392284e-05
4.03558976031699e-05
6.9148501377525e-05
2.71308288516493e-05
5.98574328175404e-05
4.88352749338229e-05
5.49213396976753e-05
-2.71375094635241e-07
3.57445894409137e-05
2.41435355315924e-05
1.06372706656913e-05
3.9718649313312e-05
3.23903255723504e-05
2.21718635184392e-05
2.92528739942942e-05
5.83887326585627e-05
3.45916449200315e-05
3.60160510294808e-05
2.93056795520099e-05
2.17506868922651e-05
-7.61075645316546e-06
5.7517679778842e-06
4.27675966610553e-05
5.38054402065619e-05
5.22387396943989e-05
2.09093555056223e-05
1.49864365093484e-05
3.5755992622691e-05
3.98151591356987e-05
5.22510363977943e-05
-5.67363792768124e-06
5.68576726883713e-06
7.30665499037543e-05
3.50792887253261e-05
3.60632894197559e-05
5.38888414524369e-05
7.80551789470189e-05
9.01518356465433e-05
8.34508350245141e-05
2.23927524758449e-05
1.19118696224563e-05
0.000110847059334716
3.55337258091433e-05
7.12739270881214e-05
7.61175309862657e-05
6.83196919563629e-05
6.30994804393092e-05
2.11649750957061e-05
4.12488772468931e-05
2.20275982910888e-05
6.13626281225568e-05
8.44336190731206e-06
4.63406870166238e-05
6.0345718061092e-05
4.00377447864778e-05
4.12194628707692e-06
3.26467938460996e-05
7.2603983728069e-05
-6.08378867444791e-06
5.36742764059875e-05
-2.16508108443975e-05
7.20120008130858e-05
6.03103944643534e-05
1.32377274443713e-05
3.46346681090568e-05
9.02307938992465e-06
1.73618280960187e-05
5.24473213570613e-05
6.93559217597852e-05
3.22580599610711e-05
1.33653856418777e-05
7.40886932748121e-05
-1.13948229335195e-05
3.94776281090856e-05
7.00288720467402e-05
2.15823197169775e-05
2.75594136237426e-05
3.20249890540568e-05
5.8362279580844e-05
1.86293985883647e-05
5.42309963088369e-05
4.7208035510833e-05
6.03783630072095e-05
4.41021202646953e-05
2.69420975293877e-05
1.1249927271995e-05
4.2210311724166e-05
5.19988740750992e-05
7.09927767697734e-05
5.28667856455439e-05
-9.27566400315043e-06
6.63041362212412e-05
6.67192996083104e-05
4.91932304208557e-05
8.5576138274177e-05
3.86035846258073e-05
6.7189082510986e-05
3.60497444002493e-05
2.63558202439562e-05
4.19124458124225e-05
2.49446985859742e-05
6.55459459409341e-05
6.49188616979621e-05
4.99033268408201e-05
1.42089916751041e-05
2.60588919727198e-05
-2.87202358683482e-06
1.30782982623102e-05
8.54226282405678e-05
3.86062914899399e-05
7.37908783053166e-05
2.17509216224953e-05
2.9511220739201e-05
6.17748952625438e-05
-7.6319435057794e-06
5.40806720604195e-05
1.20049101231703e-05
3.01607491282059e-05
4.03857169690243e-05
5.71680470643964e-05
9.0999218407798e-05
3.1840243296578e-06
3.9543887926342e-05
1.78887535980658e-05
1.60656127686482e-05
2.85437036992562e-05
4.49013539351435e-05
1.89212453258621e-05
6.15343174721611e-05
-3.75912010122837e-06
3.19085590548501e-05
2.0939785497405e-05
5.24628641495269e-05
-3.54218305046317e-06
3.42402817384709e-05
5.91671046071291e-05
3.96587673482356e-05
4.51435627200239e-05
5.58032621975338e-05
4.6772052257284e-05
7.78521735880564e-06
-1.21517934444413e-05
4.13523407846667e-05
4.67931970888584e-05
6.96137482383409e-05
8.79654626822913e-05
6.01108248935317e-05
1.62629621537464e-06
8.35153344731034e-05
5.41521262584345e-05
4.75045467652314e-05
6.06423767152419e-05
6.85176295929041e-05
4.8137757905321e-05
6.72080328451875e-05
4.71548960431231e-05
3.58334117118499e-05
8.23774852395777e-05
5.10873301335732e-05
1.52908809991264e-05
6.26072143972784e-05
5.99869307819809e-05
5.40386754249057e-05
4.65490185348584e-05
7.16773337712725e-06
4.31358002330992e-06
5.31834116870249e-05
3.55091863373194e-05
-4.55344617403989e-06
-2.20440095420232e-06
3.7158147051378e-05
3.37036037227485e-05
4.49493790014298e-05
3.36427327438858e-05
6.24581136434658e-05
4.49019980902044e-05
7.38871150820958e-05
2.11874713795573e-05
-8.02971611579019e-06
3.77080665481938e-05
4.35980490900143e-05
7.68824304667491e-06
2.73273613508341e-05
3.06491951578809e-05
6.13689664527979e-05
7.05439774540835e-05
5.30327102403057e-05
2.96916598836847e-05
7.32539031197705e-05
5.5841471366608e-05
4.79303594728454e-05
7.31923134637277e-05
6.06686770763798e-05
3.34516511077713e-05
2.62879142585195e-05
6.0084093984391e-05
-6.30594205905071e-06
6.3876055590366e-05
6.50206405688777e-05
4.72013870450198e-05
6.15148452443e-05
6.9683327581092e-05
4.94851019440762e-05
0.000100963663991619
3.9931221999253e-05
-1.67095314575237e-05
5.63207682442978e-05
2.92342666321558e-05
4.58252619736567e-05
9.13677922383978e-05
1.96034047447256e-05
4.36455928231753e-05
-4.18109482737813e-06
9.16813633323787e-06
2.73821974597152e-05
2.31909274174611e-05
2.98348531049752e-05
3.1198590753496e-05
5.33915852547659e-05
4.25976617360607e-05
1.26353771385405e-05
7.65776432863443e-05
2.7093606169643e-05
3.18943227253695e-05
2.57281710892692e-05
5.9370498014063e-05
2.43834532526616e-05
9.27666265661434e-05
4.54361510501671e-05
1.14580065405797e-05
5.57477892178421e-05
6.56361294266439e-05
6.33865754327739e-05
9.75338105422111e-05
7.49960198204302e-05
6.84767593056721e-05
4.74410060596441e-05
5.62708703868975e-05
7.23642589143395e-05
4.22320055840974e-05
4.24318717477802e-05
4.24718241574969e-05
7.86782234009482e-05
8.67673132753908e-05
5.14638985401539e-05
7.01039989381258e-05
6.63564027320222e-05
6.66329175386875e-05
3.00764532364749e-05
6.07647880011497e-05
2.45491938865029e-05
-1.97770077684812e-05
2.2428236800838e-05
3.2746634200955e-05
1.11530587798071e-05
5.18945434433433e-05
-1.91513517619276e-05
1.35810379752612e-05
5.33480163372389e-05
4.62181627790854e-05
6.80045556550679e-08
5.11725436503813e-05
1.93114012711962e-05
3.2660671058647e-05
2.46704634113185e-05
4.83980242703478e-05
6.06435709562966e-05
6.04337289959923e-05
-1.59862610069566e-07
4.42641090781557e-05
5.51915972585733e-05
4.19998894966984e-05
3.67922417389664e-05
8.7665115956912e-05
9.74842085625727e-05
6.15379582320004e-05
4.16402032453355e-05
6.72932331572796e-05
7.51213105528073e-06
6.36590004072927e-05
3.66443550071659e-05
6.58220611052674e-05
8.24199202772066e-05
4.6685740982642e-05
1.17798974151544e-05
6.21845898198316e-05
6.29716786775632e-05
1.31798425369361e-05
5.48052537623894e-06
4.31723475115619e-05
1.69382322355588e-05
-1.40465102129112e-05
3.67752472720522e-05
6.42731426685939e-05
-9.50643176265218e-06
4.96092485102651e-05
4.47539719909722e-05
3.39954703213427e-05
3.46253732205657e-05
1.75389994122153e-05
5.07299358838698e-05
4.92646091099414e-05
4.34113453337108e-05
4.13738582497956e-05
3.34794544203322e-05
-3.52198678051058e-06
8.57148232662039e-05
1.27137884726434e-05
3.42931837234238e-05
3.37505003946145e-05
4.88365419863273e-05
6.88856324823091e-05
2.18565734982412e-05
6.70940806689219e-05
7.16679587247455e-05
4.75767117973105e-05
4.69362154900201e-05
7.69013115898076e-05
7.12339891004043e-05
9.10938345664158e-05
3.74951556417098e-05
3.79252432032575e-05
3.71910787359933e-05
3.22742371886374e-05
1.26164194608863e-05
4.88768182636537e-05
4.46403325462828e-05
4.29349769563153e-05
3.95701817731532e-05
5.78154104487666e-05
3.456220755983e-05
6.22769977195376e-05
2.21724906441762e-07
4.65110029966998e-05
6.22071641910105e-05
6.98763951124739e-05
2.78741975032641e-05
-2.55825526120842e-05
3.50662792194772e-05
2.40509528579217e-05
3.92805312892219e-05
3.91990818492771e-05
3.68252602764109e-05
2.39155716223794e-05
3.88269875756927e-05
5.463382502214e-05
5.17193363121164e-06
8.66447982644e-05
3.91476971415873e-05
6.41377813813791e-05
2.96617163087849e-05
4.95604172437941e-05
7.00238350699877e-05
3.74795140693908e-05
2.253198516751e-05
9.86736034875391e-05
6.69990204398318e-05
2.89863823132581e-05
4.5994164283331e-05
2.15820178216707e-05
3.84327115043211e-05
4.58976572508345e-05
3.05629650360802e-05
6.64076057294427e-05
6.58211282489122e-06
3.32141177881121e-05
5.63809083416264e-05
1.90691485530038e-05
5.62730732872253e-05
3.41768217816922e-05
9.14475460543301e-06
4.19555603014643e-05
4.94471925772237e-05
3.50446213007304e-05
4.34792220477499e-05
6.18785357749555e-05
5.00002509626377e-05
2.30645731508194e-05
2.02702857924886e-05
5.81693197006681e-05
2.07652327702736e-05
5.84697383892767e-05
5.71310680681917e-05
8.53565746907741e-05
5.27802033710055e-05
5.47285939618752e-05
5.0818120534942e-05
3.71150263621814e-05
6.37089325592719e-06
4.07693546980117e-05
7.07646882281579e-05
4.1717372233221e-05
7.59902637436194e-05
2.51302889332217e-05
5.25271660270317e-05
1.68719650047965e-05
-9.17618851428167e-06
5.14434040321657e-05
-6.59628204166247e-06
4.1274549477481e-05
5.12298463468506e-05
5.74185896050299e-05
6.69391655157929e-05
4.25437646228318e-06
5.68758296704175e-05
6.18496193517489e-05
2.48918848735518e-05
2.89688945632441e-05
3.10603640752369e-05
4.99079603004391e-05
6.92160744539022e-05
2.20266080641214e-05
6.84297696961165e-05
3.27295234341742e-05
6.68948169435772e-05
6.60031279842364e-05
2.32510164621713e-05
5.10394459165991e-05
1.48563465750446e-05
1.20214453089236e-05
3.45541231589919e-05
7.23618112531679e-05
2.97043070085134e-05
2.45468589772534e-05
2.90720815348645e-05
5.9262486713099e-05
7.06802594933075e-05
7.64267888653118e-05
7.43165920337215e-05
8.38715946268334e-05
3.14586656213331e-05
7.15084692112092e-05
4.99663638264581e-05
1.88353867677154e-05
5.59904517489708e-05
1.15930718914267e-05
1.40511820415891e-05
2.18954420156087e-05
8.38931596506464e-06
6.64785226675517e-08
4.88201467829539e-05
3.05489379262187e-05
1.1362151743603e-05
3.80245266016005e-05
3.28801562922214e-05
7.90527078658604e-05
1.58088854999022e-05
6.40779422177147e-05
1.7299865476101e-05
3.24482885303873e-05
4.45730204906208e-05
3.77630952955957e-05
5.1390043102025e-05
3.28862969680363e-05
6.3244528293929e-05
1.43753380784886e-05
4.64670680210136e-05
3.99932286483867e-05
2.37823717019235e-05
6.653845140364e-05
3.74413853068596e-05
9.57243133658552e-05
2.13167611285101e-05
3.48778109967626e-05
4.6655145756036e-05
5.46701336746654e-05
3.85102219046489e-05
7.71052916649339e-05
5.73612141624631e-05
9.00189213098641e-05
4.98320941052047e-05
7.62723225459388e-05
4.94701443205754e-05
4.76634099418489e-05
8.52031985522578e-05
6.73061515791703e-05
6.51313052612123e-05
3.50338535387575e-05
5.90743454366001e-05
5.77396368132126e-05
3.13144083766467e-05
6.01185238001714e-05
3.89662138972452e-05
-1.27201923822972e-05
3.00441049359676e-05
2.79223068097035e-05
5.87803205172551e-05
0.000121234446493402
6.24543775655245e-05
0.000104148592127756
5.749276700259e-05
5.54331353147737e-05
3.34396608847222e-05
5.01866167106561e-05
5.43231914488459e-05
6.92763940421795e-05
3.77293103623681e-06
6.59202530515756e-05
3.28306580638626e-05
5.65711836557588e-05
1.66497521926455e-05
3.70348337993148e-05
4.70671511389536e-05
3.82570210059943e-05
3.02046573199967e-05
6.27290826389759e-05
-7.08569779771127e-06
3.25326647278399e-05
1.15302859822874e-05
4.85789363777921e-05
3.9545318039886e-05
6.80604317477203e-05
6.54758143697143e-05
8.17538407247931e-05
2.66094989954656e-05
6.40429953224746e-06
4.00049526266222e-05
2.56753385512555e-05
5.61021130220484e-05
1.90493547911235e-05
5.72016603883392e-05
5.80058819390618e-05
-3.48747664954208e-06
5.91188406482458e-05
5.29247433095281e-05
4.90474415068703e-05
5.22695317297133e-05
1.20241222961292e-05
1.74255195445679e-05
7.51096301443108e-05
4.49595411517588e-05
6.24760750361622e-05
4.56388812483603e-05
4.94194630614665e-05
4.81856006004896e-05
4.93254510573084e-05
6.07017660053895e-05
2.81388827189241e-05
1.32653049189019e-05
3.20073790630359e-05
4.52057076744906e-05
1.21813712500918e-05
2.84033137405214e-05
7.67940228029117e-05
2.02090331185681e-05
1.88638659643072e-05
1.49535735921117e-05
9.98741873520903e-06
6.55559138123198e-05
2.04838362417022e-05
4.27466746168134e-05
6.18590106402778e-05
8.33028918134082e-06
4.41593745210543e-05
1.68069307780471e-05
4.18130812974618e-05
2.5067840438659e-05
2.87325760284754e-05
3.72573618758762e-05
7.13825113444727e-06
3.08896523869782e-05
2.45432995787846e-05
3.35036628349491e-05
8.44606374292755e-05
7.7962618390947e-05
3.91898343458069e-05
5.57633505840318e-05
4.30979916082675e-05
3.65961852363797e-05
1.9295502608446e-05
2.33989072994172e-05
6.48968957660869e-05
-4.920096756207e-06
3.83586788622263e-05
2.15663126111389e-05
7.20391355269161e-05
2.21753271778009e-05
5.41672133557553e-05
5.78440685089546e-05
8.0702114203752e-05
2.66179264608778e-05
1.87264306246147e-05
7.37862135637072e-05
4.14909484765218e-05
1.06473528661407e-05
5.99814105030406e-05
6.74821877189553e-05
5.99097566662615e-05
6.90788683507448e-05
2.83831664851401e-05
6.39893136417712e-06
4.5406296190144e-05
3.14811056763691e-05
4.42328881700726e-05
4.18422406038775e-05
5.01103137353675e-05
1.03055034978201e-05
3.42148901069356e-05
4.0606159280816e-05
5.14057871454443e-05
0.000132124267670318
2.16153725742415e-05
8.36426986473976e-05
2.94593709393155e-05
3.84499081017791e-05
7.2206915981469e-05
3.0107335485517e-05
3.39485109546205e-05
7.59940516318143e-05
6.12924884189669e-05
4.20916382394376e-05
5.80140982073051e-05
1.54458702307347e-05
6.93635327546174e-05
4.71162507607997e-05
5.93300474138167e-05
8.12374881024815e-05
4.30942715198778e-05
1.62462888979149e-05
9.23631979369942e-05
7.2258920367709e-05
4.10785086170611e-05
5.1976862949795e-05
6.26904784798575e-05
5.39085124355875e-05
2.66500137943054e-05
6.20610033170654e-05
7.11829486718036e-06
3.31988923019439e-05
5.57142165368849e-05
1.85861697333959e-05
4.38865136810431e-05
3.69142632512649e-05
9.85682425183512e-05
1.31757837472997e-05
5.33927560494127e-05
5.22154610257207e-05
2.06631146442297e-05
6.40138800941005e-05
1.24890422679085e-05
6.9276068091643e-05
3.55628314504847e-05
7.48453547397524e-05
3.37694301676546e-05
3.97381876350752e-05
1.62510420671408e-05
2.89907655235668e-06
3.6629824520428e-05
3.88517411992349e-05
4.76061065347764e-05
3.22886885578649e-05
8.16670521534173e-05
3.95897192697255e-05
4.83572528632203e-05
3.28004661287335e-05
8.67412784257594e-05
5.54918476974467e-05
7.30350513771799e-05
1.66699631573622e-05
1.77756897283577e-05
5.57226656809823e-05
3.74295299284654e-05
3.40267798322357e-05
2.75885557101863e-05
3.26254734412328e-05
7.65110502580274e-05
2.91982949764299e-05
4.15681256936545e-05
2.90990276233678e-05
5.28761666066048e-05
4.09531508378383e-05
2.01314141779524e-05
2.58817181639398e-05
8.66020896225563e-06
6.87578602167822e-05
6.58904705408019e-05
3.94417784665628e-05
4.99180282992772e-05
4.86342347921823e-05
2.90802335383089e-05
5.15278480644474e-05
7.8557360593065e-05
2.99343649590048e-05
4.51240264268175e-05
6.34417443788206e-05
3.3791176170821e-05
4.06916291392046e-05
8.70152108013595e-06
2.39946464681222e-05
4.78525954351774e-05
6.34922902897389e-05
6.29216956796742e-05
2.17379629743548e-05
6.37793000514395e-05
7.10385334686924e-05
3.40059804915262e-05
1.37079364705871e-05
-2.76036995451798e-06
0.000105854193015958
6.88616941492956e-05
2.24391691307624e-05
3.4820352658907e-05
3.7785019203961e-05
-3.12018414395819e-05
2.17881012686794e-05
6.47194530380448e-05
2.2901613485411e-05
3.64428910669833e-05
5.37631068146243e-05
1.72540646955933e-05
3.49456884639489e-05
3.33745981271798e-06
4.17895392143537e-05
4.36865384532616e-05
5.60395321875362e-05
6.71192703940609e-05
2.47661111734208e-05
3.52890332933274e-05
5.18999923462498e-05
3.55123981654471e-05
2.15703803947347e-05
5.93899016135344e-05
3.39052819007278e-05
7.76752269573223e-05
4.65349814724664e-05
6.19768803153172e-05
3.10833865463837e-05
6.08950097901111e-05
3.95413690554987e-05
5.10671102551015e-05
6.85768098393621e-05
5.67740620522318e-05
2.71723461104137e-05
5.593375178314e-05
1.96687123198556e-05
3.79436587606161e-05
2.41595803816944e-05
5.461039091703e-05
1.25024320995741e-05
1.51221774517933e-05
-1.17243148903171e-05
3.32985041459485e-05
3.91545807281294e-05
7.28175530985931e-05
4.12201715952073e-05
2.36253079488608e-05
1.79173423377753e-05
-3.18482699527839e-06
5.68950793185879e-05
4.53154584281848e-05
3.85381851944156e-05
9.01822109769458e-06
8.15384107631774e-05
1.81452805349233e-05
-5.5155556352753e-07
8.48294654309155e-05
3.93655746942106e-05
9.64501333907011e-06
3.52426970675203e-05
3.34280907270215e-05
3.65837855222755e-05
2.66288277911277e-05
4.44874155547863e-05
1.85118406430207e-05
1.92017360131368e-05
4.11487897071253e-05
3.14327096198171e-05
1.95025750388382e-05
2.58278200558832e-05
2.39731125321531e-05
4.79297403533948e-05
4.06666582410329e-05
4.66557034678832e-05
3.71217822044615e-05
7.07612418892076e-05
3.58628149695471e-05
3.33064436874121e-05
8.04005117631473e-05
-4.82045853103252e-06
8.61203879332674e-05
7.15659679289349e-05
4.83128144851696e-05
1.82856232454907e-05
7.22672699438793e-06
4.16185439918775e-05
3.14478944019713e-05
6.60801729972853e-05
8.39968960791065e-06
6.16717236204266e-05
6.19736650240048e-05
-4.24766041339432e-06
8.10901531469908e-05
6.35905012567355e-05
2.23371964631391e-05
5.883984928523e-05
8.33804758190367e-05
-9.86051281932389e-08
2.69135355117829e-05
2.11500878809433e-05
1.74727283938648e-05
0.000104535724530773
-2.30865802087553e-05
5.50711155876027e-05
1.08344510910085e-05
5.7573582098811e-05
1.81882666801966e-05
4.54163748054221e-05
6.70856506120162e-05
4.5823907433026e-05
0.000110502825791058
1.87406422314149e-05
6.34090736237286e-05
7.84920946150699e-05
6.52190604449972e-05
4.55670292236291e-05
5.15540610880944e-05
6.03711611063774e-05
8.93377141530578e-05
5.48793938080104e-05
2.20268954529093e-05
5.99432896836924e-05
2.61242268211027e-06
7.75585782493478e-05
4.31181894208821e-05
3.08477856693329e-05
0.000105561328474445
2.74221957714377e-05
3.91334706861321e-05
6.94320911054414e-05
5.98426194982705e-05
5.34339087860465e-05
3.28386932318273e-05
1.90164126812827e-05
2.5587070237339e-05
6.03585687729705e-05
5.47121295258643e-05
3.3767974880425e-05
4.80812198214845e-05
1.75147840143868e-05
6.47325441475538e-05
1.97873773071009e-05
5.1072631418266e-05
3.72263863701641e-05
1.26486864126913e-05
6.16928724726095e-05
2.49352027817854e-05
6.0392487660644e-05
7.24464635114e-06
4.30209156364417e-05
3.12306434882571e-05
7.09110628173674e-05
2.78966298040865e-05
3.19075002191234e-07
1.39493213168855e-05
2.00071327168265e-05
5.64575455698238e-05
4.70450197422121e-05
8.43013385933826e-05
6.27514214542161e-05
7.2986413047744e-05
2.75225845072186e-05
7.37810099929286e-05
8.35918092611133e-05
4.15171770767648e-05
5.15463192033137e-05
6.15838678319168e-05
5.82141056664922e-05
8.04630543576099e-05
2.32029924152837e-05
4.88817960170204e-05
5.24570258631071e-05
2.23161498380196e-05
4.40397689493771e-05
3.52052941709583e-05
5.8553277138563e-05
4.76278073009787e-05
6.52785314409629e-05
7.4715919903463e-05
8.28177955487607e-05
2.75858430087219e-05
2.36692482937491e-05
6.35477626667378e-05
2.17366419833213e-05
3.15411568102445e-05
1.82970226248109e-05
1.64197228620014e-05
5.26998614796525e-05
3.90692356356901e-05
6.92722456353931e-05
4.6806331896948e-05
4.06221546551222e-05
5.04203849634673e-05
5.36348517510201e-05
4.12580089612457e-05
4.67758216588325e-05
3.76986471613659e-05
2.19040952998572e-05
5.71024014447585e-05
2.26082810370182e-05
5.09959762756541e-05
5.90124799490823e-05
1.18982747492516e-05
1.502413652662e-05
5.98243269000107e-05
5.60796302338615e-05
4.80894667307742e-05
5.81245799130694e-05
6.6460854161019e-05
3.34190521301646e-05
7.83539230499136e-05
7.51502114548311e-05
7.25147895818891e-05
7.69190419367617e-05
3.18945887400366e-05
2.6324736476961e-05
3.78373560520502e-05
-1.76742548292084e-06
7.44335382409155e-05
5.67403109185828e-05
2.060600580463e-05
3.47007999762408e-05
6.0469067174298e-05
4.51574696364105e-05
7.23434686843941e-05
4.47900171194091e-05
3.30947322741789e-05
9.52012657783512e-05
4.54799349682414e-05
1.33598176356466e-05
5.63327698548843e-05
4.18319593247597e-05
3.57790107467098e-05
4.26473286889488e-05
4.76503695904864e-05
4.50614806463028e-05
3.20697096240324e-05
5.736069376379e-05
6.20792622695301e-05
5.89262368108912e-05
4.47731431386877e-05
4.34476121973882e-05
6.1781554990944e-05
8.05974319643582e-05
4.26343453362409e-05
1.72986259113551e-05
4.80783283389524e-05
6.38456872537442e-05
1.25766686585952e-05
4.36299917886564e-05
3.12439976864504e-05
6.59097145546731e-05
4.60610418595721e-05
8.34893773438873e-05
9.97413591477359e-05
7.54859721972625e-06
3.63633471619886e-05
2.31029973398046e-05
1.99861624407504e-05
4.54347907996137e-05
7.58525547901121e-05
5.65155451466631e-05
6.87727007800168e-05
1.13010039497165e-05
2.94297118450428e-05
2.43915231389023e-05
4.78986705970377e-05
4.82396629806959e-05
3.06505870978451e-05
4.90983954261909e-05
3.54563997066084e-05
5.13382212881429e-05
-1.62386952407679e-05
3.44484093189917e-05
4.50416913551719e-06
3.64442827997813e-05
4.54645121963367e-05
1.15637915343717e-05
4.19407647172016e-05
4.04640160355797e-05
3.04446685737435e-05
4.54083006463987e-05
2.02135144474986e-05
6.65406718590937e-05
-1.76186449310049e-05
2.56234168697487e-05
1.04258049348489e-05
5.50007526069562e-05
1.7094400582456e-05
2.62379219576333e-05
3.54927655687672e-05
3.31687392932931e-05
6.40689019654168e-05
3.72137585235366e-05
1.50497286690383e-05
4.32620218551883e-06
6.96488483332384e-05
6.52581457498461e-05
5.60157515283845e-05
6.92871702395961e-05
2.13599311724675e-05
2.899509372874e-05
4.78891369522863e-05
5.35280266195093e-05
3.7229841206214e-05
8.16490466929772e-05
7.6809135782268e-06
1.29317485184047e-05
4.26989476385287e-05
2.13502972545545e-05
3.34585838687238e-05
1.59591014589306e-05
1.37894828598923e-05
2.3728806072305e-05
9.88006915490282e-06
3.86311671867901e-05
8.16424924664113e-05
2.68137281837735e-05
8.59952568561248e-05
4.14492439354471e-05
3.88781886278608e-05
8.49380696445264e-05
4.4068818799811e-05
-1.50440895981401e-05
6.96288968509801e-06
5.98635145348111e-05
9.42714112295327e-05
2.64710750582699e-05
3.01478548620111e-05
9.09179013804849e-05
1.29384506210062e-05
4.42104105435536e-05
2.03014477616325e-05
2.26567757280747e-05
7.63212996206259e-06
7.2932505722056e-05
6.53672691811185e-05
7.95303176522703e-05
-7.93747711043956e-07
7.06084241991397e-05
-1.3725219309907e-05
5.66909109726861e-05
4.45994122242082e-05
8.60805386802339e-06
2.51165638281274e-05
5.42019969820272e-06
-5.2329409763247e-06
7.00661951402371e-05
3.03111563730784e-05
6.5703974747476e-05
3.65431308609341e-05
4.85009023996854e-05
2.60032356622393e-05
6.10907022145199e-05
3.06403302952682e-05
1.539332966894e-05
5.07525502671566e-05
7.15584886005148e-05
3.12235450683595e-05
2.24764622479829e-05
1.40870015492314e-05
1.27981589931332e-05
2.65842143472056e-05
-1.04347270937742e-06
2.39455317837598e-05
7.83661222956972e-05
7.72223619222705e-05
2.97660732848757e-05
4.05542351896135e-05
2.13789695949961e-05
6.97730052183082e-05
2.99063030305762e-05
2.91276319701651e-05
2.41118874426131e-05
6.5378039001179e-05
6.12428765801768e-05
5.20373558175137e-05
4.32245234827965e-05
3.32499564411927e-05
8.90418995254799e-06
-2.13176117593454e-05
1.62991112697056e-05
2.71190789328246e-05
5.73291162287976e-05
5.3898066862878e-05
5.18036848051416e-05
7.88560764517612e-06
2.33904228440635e-05
6.36807089619429e-05
8.96095540894809e-05
7.25799740953801e-05
6.16970487555311e-07
7.27435203516264e-05
8.21606436399621e-05
2.77640436684859e-05
5.51768960372633e-05
5.78310101614187e-05
4.89345971533606e-05
4.47551819027218e-05
4.95321671766858e-05
2.78819286096775e-05
5.54153102999988e-05
4.03410505175446e-05
9.19490546268154e-05
6.84763008642746e-05
1.74457200994579e-05
4.45136847466385e-05
2.676888335873e-05
3.77693377953715e-05
6.46417601390159e-05
1.10707228857386e-05
3.90917725438404e-05
3.65012466518639e-05
8.99880844381462e-06
2.65066235563218e-06
7.36818564624866e-05
4.11987412902697e-05
2.00236117091749e-05
1.41382837029097e-05
-1.29354226758218e-05
3.27340426656412e-05
6.56512925496424e-05
3.57785237490958e-05
2.97984067131049e-05
4.48097504795322e-05
3.7679948252845e-05
3.01607486488378e-05
3.20476782248597e-05
6.8677478390555e-05
1.04923346554959e-06
4.20132684753497e-05
6.85019771103261e-05
9.61220481581018e-05
3.92742919814761e-05
1.89926010939792e-05
3.70503314419771e-05
4.96918440994177e-05
8.95425587657827e-05
7.43722824417271e-05
8.74244010887993e-05
6.23037623031597e-05
6.92548515795151e-05
9.02483887150622e-05
5.63698171564744e-05
4.6822680679132e-05
4.12523086756484e-05
-2.34906052283335e-07
6.96676473390638e-05
8.71707110132877e-05
5.52290422874132e-05
6.22271141458974e-05
6.34154793400611e-05
5.24549933076225e-05
4.23986505585197e-06
7.66143570850192e-06
7.91279424184139e-05
5.05002026669166e-05
6.11530992711243e-05
3.62339981152465e-05
6.60457995679052e-05
1.79490317912259e-05
5.78836930592829e-05
5.9360688700331e-05
3.25456260516608e-05
7.34977105875627e-05
5.04382676083444e-05
-7.73607570863476e-06
5.20070419513853e-05
2.83524370726843e-05
5.56279006023145e-05
7.10873698758511e-05
2.76264533272677e-05
6.02841486057847e-05
4.19127431521702e-05
4.48046617173582e-05
5.2333516492891e-05
5.77072378786178e-05
7.88749543016224e-05
5.71703609248795e-05
7.45328618910296e-05
2.4266082817424e-05
4.32964472564115e-05
3.33302119828927e-05
-7.67024879456894e-06
3.48333502236266e-05
3.58307644834369e-05
5.42833983926331e-05
5.5954643954735e-05
6.28059600081363e-05
4.96503767242351e-05
6.13687740801679e-05
3.24383330760864e-05
3.8559441261318e-05
9.02482809122759e-05
3.46389479285585e-05
6.7648095285165e-05
5.39640068164835e-05
1.40678444604367e-05
-1.18178406711941e-06
8.37898639369426e-06
3.15831215240067e-05
3.72120155838405e-05
-2.00355266305481e-05
-7.08858913338915e-06
4.5464125136949e-05
4.99609578959602e-05
2.95375538080597e-05
6.72283198719509e-05
4.09504402225534e-05
8.70038843885153e-06
2.49485444828642e-05
6.75519260811855e-05
1.08025359748261e-05
3.47730665858157e-05
3.60097896028825e-05
7.14310949364625e-05
4.06026681789253e-05
2.01136343983981e-05
2.8146461413341e-05
7.84857043418686e-05
6.56028663784885e-05
3.96052080010234e-05
2.25532551657892e-05
5.93397574686454e-05
4.73777394536966e-05
9.29813763930274e-05
1.80899387108257e-05
6.49877729526217e-05
5.21388098022821e-05
1.78212836416743e-05
1.79263196940753e-05
4.15452155117259e-05
8.98412188891467e-06
4.50470324667033e-05
2.02826219700953e-05
2.03249969531061e-05
6.32615120538093e-05
4.31485170566523e-05
4.45363427636864e-05
1.93506527087278e-05
2.08257666832724e-05
7.88848193994343e-05
3.01318074348558e-05
4.42702420004931e-06
3.06029694752068e-05
-9.42916493265002e-06
1.6267059618279e-05
3.58723813080446e-05
3.7924469630874e-05
2.97823038349753e-05
6.16936474560176e-05
3.7447932827243e-05
4.49233503561067e-05
2.72653880551662e-05
3.35911952711991e-05
3.3789981702434e-05
6.92441213771226e-05
2.86586318539264e-05
4.00098893737728e-05
2.67218823217279e-05
3.30160445725828e-05
7.47171531809238e-05
7.48921860719356e-05
1.34884103658707e-05
3.4159960389185e-05
1.2240374331553e-05
6.88847966214254e-05
6.43840353371204e-05
6.19935946231198e-05
3.41010482908102e-05
2.49974902353523e-05
4.30922778831514e-05
6.84214405961039e-05
5.65887657974818e-05
4.86224449716384e-05
3.6293812216383e-05
6.62242253837574e-05
6.47235207608015e-05
2.93805791362441e-05
3.87287908277938e-05
5.69149111799291e-05
3.1519999165368e-05
4.97069085599993e-05
-2.22525736259512e-05
4.65007474323347e-05
3.66426059627164e-05
4.46682075577483e-05
6.31471928889128e-05
7.86224572183022e-06
2.21299739257871e-05
3.60795548089836e-05
9.8733742288632e-06
2.09210199167404e-05
2.777338773507e-05
4.33296183963622e-05
8.37786944090107e-06
0.000106720270766156
4.24944246351567e-05
7.04160871223018e-05
4.19953909571676e-05
5.8205974129117e-05
3.9122274727649e-05
8.03878523382988e-05
6.61879542924329e-05
4.15242085666283e-05
7.30381869359308e-05
5.51394524569154e-05
1.30268597870278e-05
5.75793677383053e-05
4.45814814173745e-05
5.83539086798096e-05
5.92941395193218e-05
8.14825565413609e-05
5.62969755613247e-05
6.18160002004707e-05
2.39781467524273e-05
8.74169562059289e-05
7.96704639760849e-06
3.98179648248265e-05
7.46306273027102e-05
5.31052240102739e-06
4.26182964567897e-05
8.70515339543803e-06
-5.44740629092648e-07
4.26006705070151e-05
-1.34515996079221e-05
1.22559672276161e-05
2.23157634302189e-05
6.59449365312585e-05
4.78677491426045e-05
6.19699354828399e-05
2.81647000161511e-05
1.29010576586125e-05
2.53822064645562e-05
6.47165393566205e-05
5.79958140337565e-05
1.47283148168094e-05
1.49634139738951e-05
6.92034940120293e-05
4.90909380220985e-05
5.86820784577137e-05
9.77090291282048e-05
0.000102670472759088
2.9931238865984e-05
6.03936657664704e-05
2.57473392276663e-05
5.49466988933038e-05
3.22595585867608e-05
5.4464973021842e-06
5.86548705897869e-05
6.49303206228232e-05
6.38850335381991e-05
2.71514229012918e-05
4.49228640014951e-05
1.90096031913767e-05
6.33911350886111e-05
2.55830638919378e-05
-1.64155611312834e-05
2.94549598649797e-06
3.59558492206763e-05
5.07713229459721e-05
1.39635050051199e-05
5.41807107717591e-05
1.93092279413811e-05
4.79399243094935e-05
5.20963660239327e-06
-5.47689059729954e-06
1.63810913672958e-05
1.92652072188034e-05
-1.8050898720096e-05
6.2014050850872e-05
6.6744396787649e-05
2.42045992184535e-05
1.71055796742934e-05
5.68568989054039e-05
2.70121416499481e-05
7.52037107866666e-05
7.2071723715054e-05
1.72450811269533e-05
4.18289884234812e-05
5.44084708012095e-05
2.16883971008157e-05
4.64269955924839e-05
8.37404560808541e-05
6.66630453832077e-05
8.87750088653161e-05
6.40496993091936e-05
8.66007574904888e-05
6.91963169794457e-05
6.90950718433546e-05
4.27701191235526e-05
6.18069203192053e-05
3.37042902765681e-05
5.66163976408949e-05
6.00041835202301e-05
4.21512813545026e-05
4.27017015007153e-05
6.51609385114822e-05
1.34271026757908e-05
3.28619202296937e-05
5.6891831814997e-06
1.84946522750855e-05
3.23725493549521e-05
3.0467378087449e-05
1.92278717333162e-05
6.72847382000077e-05
-9.47312603468876e-06
6.75761272079247e-05
2.55940837741823e-06
6.56284193942904e-05
5.62569261385942e-05
2.01306836480621e-05
2.61626902483251e-05
3.19787077275736e-06
1.3801255961153e-05
6.38877483110748e-05
-9.33542440999277e-06
5.59231896879538e-05
8.53043632001547e-05
7.00822272363703e-05
8.04061788300207e-05
5.59085948402092e-05
2.51861336951491e-05
2.28438478874736e-05
5.02251044581446e-05
6.86788518047486e-05
7.06967446407633e-05
1.59822071599931e-05
1.57152536448574e-05
5.4336080763553e-05
2.75381663186834e-05
6.15035313137974e-05
-6.67806834729165e-06
7.10168841579089e-05
9.40772090537129e-05
1.22926755669135e-05
2.21560645752016e-05
4.59912792671064e-05
4.62672678746112e-05
2.28749537004066e-05
4.76627128234238e-05
9.25141089817817e-05
2.27737643002294e-05
2.80193090872139e-05
5.30232118511275e-05
8.32477136902189e-05
1.16998561958746e-06
2.70198798521071e-05
4.86330359715811e-05
5.27111120515575e-05
3.77433591366565e-05
-1.37238120310803e-05
-6.89392285079078e-06
3.70282765624613e-05
3.49026629793111e-05
4.78142844856877e-05
1.11337305004512e-05
7.99055885898986e-05
6.58647902664086e-05
3.23006800751771e-05
4.1599547436126e-05
2.99394982379971e-06
4.96484321080602e-05
2.54997940987091e-05
5.14393429533344e-05
4.38671736834873e-05
2.23736821008845e-05
8.03029350053915e-05
3.96347794829496e-05
3.05300852777446e-05
4.79401570938124e-05
5.89086014142047e-05
3.77718576754742e-05
8.3264128616334e-05
5.20620046775198e-05
3.90728270217687e-05
5.89617011710227e-05
5.54557702654589e-05
5.2942160272095e-05
4.24086272543019e-05
6.87366130375946e-05
3.20262283831348e-05
3.51653947421709e-05
3.80956909454516e-05
3.11416368486261e-05
4.08928013974057e-05
3.25533421306455e-05
3.93282504049792e-05
3.58302023016376e-05
2.59693742957337e-05
-1.17381136551709e-05
2.71649629005084e-05
3.92167546674058e-06
5.79470985959221e-05
4.21935596025836e-05
5.32875587831328e-05
4.16616689613854e-05
3.87917321381251e-05
9.00820353904062e-05
6.79202885670568e-05
2.09655705220088e-05
3.93729806439778e-05
2.48106784867358e-05
7.03831213232733e-05
5.0587132730188e-05
9.47633754562096e-06
6.87489392560344e-05
6.85953644919093e-05
1.534641380966e-05
4.6146071065127e-05
-1.55381945851141e-05
1.4587846530854e-05
5.55518099441047e-05
3.1430713812334e-05
7.92221007412608e-05
4.80528954474738e-05
2.39818209449999e-05
3.91075698200742e-05
3.47507650236112e-05
1.29837242751194e-05
3.87698871970178e-05
1.83972209174456e-05
4.74843447279408e-05
4.33908235928596e-05
3.26430528922862e-05
5.1879514680394e-05
5.0291010619753e-06
5.46446799354826e-05
3.81659617832142e-05
3.44117724892188e-05
2.20559121576043e-05
5.71053820699645e-05
3.63458351177384e-05
7.00890954611375e-05
4.39259204220171e-05
-5.42315140813341e-06
6.8119966089194e-05
5.59070885931162e-05
5.5198265388202e-05
4.69118701711517e-05
3.6250115081197e-05
5.72719440043064e-05
1.75361159872597e-05
6.78396163626413e-05
7.0210058684026e-05
2.81122490759701e-05
2.74127955808353e-05
7.68461183874778e-05
7.8946196830831e-06
4.86979842884078e-05
4.11667413762716e-05
2.8586703527035e-05
2.15583707430128e-05
5.6007288050118e-05
2.8086842788632e-05
7.30973995173328e-05
2.1599676286547e-05
2.7512572586786e-05
9.18072745047733e-06
2.36064087173711e-05
-8.4297709130767e-06
3.25443306824506e-05
2.93387940584684e-05
2.661343527548e-05
4.1644334278089e-05
4.6808683452435e-05
1.31843177445262e-05
2.82318783154089e-05
-2.43347962765546e-05
1.83409268129881e-05
1.46368643434142e-05
4.3553099729931e-05
3.66485900170529e-05
7.56190060041662e-05
2.17730180223596e-05
8.80190939669484e-05
3.10945177382111e-05
4.24726480193569e-05
1.12123026870595e-06
4.59178988957914e-05
4.29952617400589e-05
5.62151653648637e-05
4.26937372651014e-05
4.43948566151208e-05
6.00200849997326e-05
-2.10526443184192e-06
4.84180674251285e-05
6.61713736861443e-05
6.07982136410709e-05
4.21490257522283e-05
3.61319794435631e-05
6.03900852934578e-05
9.11460719290084e-05
8.71139030957598e-05
1.69323325348531e-05
2.85716686652335e-05
4.92606110466882e-05
2.01012710766412e-05
3.94645290577415e-05
5.80242063707018e-06
4.10046765201025e-05
1.32341382917098e-05
2.33144841255852e-05
6.3966061760493e-06
3.6141995988161e-05
5.04634247424741e-05
-4.04671400283099e-07
5.1124253835206e-05
3.28971299685309e-05
7.23603231371312e-05
5.13104289876044e-05
2.79787489163448e-05
9.31092313721413e-05
5.41397767545575e-05
2.95032084556379e-05
6.53965229793249e-05
4.05019218795207e-05
6.91563585455607e-05
3.50878711631823e-05
3.46887555627552e-05
2.60592596481718e-06
2.42407691667047e-05
4.21288608930264e-05
1.89908317384358e-05
1.3312011924013e-05
5.61409407984457e-05
6.90138590050167e-05
1.33264375465623e-05
6.18643868242819e-05
3.36219106425546e-05
7.25945889669219e-05
4.71428869775973e-05
6.29233986025775e-05
3.10623626947061e-05
7.56234780403548e-05
5.11997262902902e-05
4.8645724357244e-05
1.48492783265676e-05
1.09188335347744e-05
2.10552088140097e-05
5.86889757733814e-05
1.72991179984709e-05
4.50566851243846e-05
3.3785763301423e-05
2.74558053536742e-05
-2.38376706504935e-05
2.18590121464031e-05
1.44971512805367e-05
4.38988845818759e-05
3.44506238524984e-05
5.29046944011351e-05
4.50738789085366e-05
-5.75470784928639e-06
3.83328282094859e-05
3.75939302173916e-05
8.27077139105763e-07
5.6846813037641e-05
1.73648056754404e-05
6.12032770817302e-05
3.50342881170961e-05
0.000103368053264562
5.50052570046972e-05
2.19846426350017e-05
8.24020014516212e-06
8.84832670777224e-05
2.12895922852444e-05
4.30745849123785e-05
2.93440550855076e-05
4.7790048269143e-05
3.67098611603922e-05
5.87659196113419e-05
6.96089850442052e-05
3.96736914512377e-05
4.75389899972618e-05
5.11584274186353e-05
8.08056515305462e-05
5.81880534384028e-05
1.61504484547375e-05
7.37243692345092e-05
1.67252850698087e-05
3.31911904098546e-05
5.06041986256734e-05
4.76489164382607e-05
2.65319611044501e-05
3.26178521525998e-05
4.11632040027005e-05
2.75683011042814e-05
-1.11416213308311e-05
3.58800566011923e-05
5.16011821474363e-05
6.77637269766722e-06
7.01516381955438e-05
5.22876807258951e-05
5.20205979132393e-05
5.66498253943508e-05
3.08218707911387e-05
4.06681973024147e-05
6.6376700095362e-05
6.7657038410315e-05
3.2700507489536e-05
9.00735260686e-05
0.000101287676136278
4.3805519774034e-05
4.39390118126508e-05
5.89470999623641e-05
7.6214915171537e-05
5.36154075594679e-05
3.12257257337919e-05
4.96973552283002e-05
3.87025919034035e-05
5.17750751694646e-05
3.54289193853026e-05
1.35414776937851e-05
5.36985775106912e-05
5.41463904448372e-05
2.59885538019338e-05
-1.21334716036938e-06
3.75124840400006e-05
2.8659390740942e-05
3.26564992887401e-05
1.35806833878697e-06
2.34423409698173e-05
2.70814975005179e-05
9.67556440071801e-06
3.80759857118928e-05
2.60508482054592e-05
2.13923994433131e-05
7.76784447645418e-05
5.68485375426554e-05
4.77437012005576e-05
2.71755832500351e-05
1.20797211875139e-05
1.1855920059952e-05
7.70988857373545e-05
3.84639449380875e-05
1.72083738489596e-05
2.62904401393155e-05
4.13977120006407e-05
9.32131713177342e-06
1.75759298077008e-05
6.00562504341979e-05
3.30724788032865e-05
3.96323989949388e-05
3.03319712117665e-05
6.06722462242766e-05
3.7737866133389e-05
9.27630374201404e-05
0.000105697441010995
2.76150582797395e-05
3.86134426813926e-05
5.34020469278171e-05
4.95348836154838e-05
6.26028732378096e-06
4.88386128003095e-05
3.3268002945431e-05
9.04388751437294e-05
6.60052835108855e-05
6.49794504562055e-06
9.1759599587742e-05
4.10697341450365e-05
4.0538714322003e-05
2.15809214816782e-05
1.29925226395518e-05
4.25175911315716e-05
4.53390021467308e-05
2.01124505505534e-05
6.58830807949124e-05
-5.12026292678128e-06
2.02602204515025e-05
-1.68074532761148e-05
8.62022083572205e-06
6.315438259137e-05
1.40288030422901e-05
6.1218793811471e-05
2.03364849845029e-05
-1.07122318050114e-06
2.66154363197026e-05
2.81919363437076e-05
4.60732486316087e-05
4.93461114817363e-05
1.7382710946637e-05
6.37145681168603e-05
2.85024024136668e-05
2.74347248845847e-05
6.17980115805471e-05
3.80794088307013e-05
6.64207112474125e-05
1.43215348852411e-05
4.01602581880803e-05
7.87671296292487e-05
7.47607992964251e-05
1.96866203095132e-05
-3.41902672630279e-05
3.38686632238759e-05
1.34438407351254e-05
3.48545425918186e-05
8.66104254801445e-05
7.22267680031812e-05
-1.32553658203308e-06
1.96933220505464e-05
4.65836345974427e-05
3.00027972656076e-05
4.36681232753014e-05
2.73855437449097e-05
2.37066592595351e-05
5.5095581858684e-05
3.78981289161979e-05
4.44030493676829e-05
-1.53768647301439e-06
4.09020394299132e-05
1.35903698897381e-05
2.13965323694982e-05
4.89762747183372e-05
0.00010087991606119
6.89702565629482e-05
3.94517188239045e-05
7.03963870389406e-05
3.13588750351597e-05
0.00010456395752436
3.64663622312079e-05
2.96556058018362e-05
4.05795974255779e-05
1.23375682035902e-05
0.000105006333718266
4.98087795713901e-05
8.74503743956563e-06
3.1965984738553e-05
-1.02463687020599e-05
2.40567912844881e-05
3.10208293744682e-05
3.84980970474157e-05
1.88578049030898e-05
7.24325127529417e-05
4.6656530103172e-05
2.13015059754766e-05
1.70199334816551e-05
6.95751974832834e-05
-3.10337085022951e-06
2.00357057976661e-05
6.22014090099697e-05
3.83441278920099e-05
5.62177156023636e-05
1.51567056486751e-05
6.606991468625e-06
3.59506456027294e-05
4.33988202045236e-05
4.1806828883696e-05
5.91818723579226e-05
5.66340347024223e-05
5.87865260202605e-05
3.59604582123427e-05
5.50686753954387e-05
1.31698768855236e-05
5.30478888123719e-05
5.63710289551234e-05
4.85891395242171e-05
5.28610620401752e-05
4.90654648215442e-05
6.0362272347508e-05
3.7629340157517e-06
7.98460440170753e-05
5.39752619821902e-05
5.82337385465636e-05
6.69880505491198e-05
4.94931581812745e-05
2.07687270684613e-05
4.16022683632584e-05
4.4059682708012e-05
6.50352447804986e-05
4.38636351121543e-05
3.30027792701428e-05
2.92315916732544e-05
2.87377920158905e-05
-5.97977549651585e-06
3.54100372016967e-05
2.49128287315643e-05
6.64685923536482e-05
4.73300096961953e-05
2.09814146411824e-05
2.39906712873189e-05
7.74415289131564e-06
1.6950928494325e-05
5.95300877753113e-05
6.62297045510912e-05
9.88349758245539e-06
4.9379642824607e-05
8.69593911112558e-05
2.55039038393969e-05
4.82982949102989e-05
9.62791942050856e-05
8.82835547503712e-05
7.19643037115967e-05
4.51447360002383e-05
-5.54812502897805e-06
4.33923039555414e-05
5.17098237164862e-05
2.56343549861697e-05
8.05103705441036e-05
3.19020581924994e-05
3.53630648847944e-05
8.21447172328911e-05
4.5757149875231e-05
9.83894818981062e-05
6.00181321077107e-05
5.94826992116443e-05
7.15779848205527e-05
5.96004177070924e-05
6.76426851769802e-05
5.4824584902073e-05
3.46201335994307e-05
4.00405155468362e-05
2.32816561922528e-05
1.09228714018814e-05
-5.31116010286059e-07
1.01177740701086e-05
2.55898824367267e-05
6.15742232815146e-05
6.11468908843641e-05
3.14906405330372e-05
1.25675231825021e-06
2.61201269041837e-05
5.68183615510792e-05
6.91623030665727e-05
4.51544408165058e-06
4.28582760201865e-05
1.56663234323187e-05
4.42121913838023e-05
6.96617574348218e-05
-8.65280319344173e-06
-4.80335728594928e-05
6.71123598701386e-05
2.37650759426251e-05
2.52323011345709e-05
5.41520087275545e-05
4.38855375120933e-05
5.88127164483481e-05
-1.18656715211449e-05
4.82510583699389e-05
5.65531527935533e-05
7.5603867465696e-05
7.95590351001344e-05
3.4889329992513e-05
5.06895948784368e-05
8.36137271505801e-06
6.29247375844108e-05
5.76532736594175e-05
8.41421743286673e-05
9.08565895586823e-05
4.24696575077118e-05
3.02174222870015e-05
-4.54849713604305e-06
5.00593126492194e-05
4.83871366705466e-05
8.02885302985745e-06
6.33297463175914e-05
2.30717868114953e-06
-1.08042350266784e-05
2.54581095454167e-05
4.46239167828953e-05
5.47046135212529e-05
6.06008315974808e-05
1.62588083420342e-05
7.03202469718426e-05
3.37023154333515e-05
5.28719093878212e-05
7.96698021297412e-05
-2.46854580927661e-05
6.649176786456e-05
8.23199443434923e-05
5.01713743188177e-05
8.18823475200386e-05
5.78414639737301e-05
3.34367929777337e-05
4.79619955611088e-05
4.72124550385048e-05
1.18030674365667e-05
4.24028510368817e-05
7.67674696409907e-05
4.71297972228519e-05
1.76087720356046e-05
6.26069590768047e-05
2.59457325785467e-05
6.08510711091643e-05
3.1078418331583e-05
4.9429960361368e-05
2.18058179306819e-05
-3.71266675352179e-06
-1.47905616046796e-05
4.81565529295646e-05
4.5019745109661e-05
5.79861919884496e-05
-1.67039722991201e-06
0.000105477649761713
6.32687110443647e-05
1.58509907598089e-05
3.85232045459908e-05
2.58108791909091e-05
7.25739036305681e-05
3.00093003398002e-06
5.26142498264504e-05
3.37189171453711e-05
2.71501682080481e-05
4.27646175915019e-05
4.27691718747391e-06
7.78068292370302e-05
5.08615083250966e-05
6.18244060098634e-05
7.89373510064439e-05
7.10679133554538e-05
2.51777309157251e-05
8.34896061031998e-05
2.99547448766798e-05
3.18739012356442e-05
7.0142224929926e-05
3.5792269664489e-05
6.81444569490422e-05
1.24653614368493e-05
4.11612347126974e-05
-8.70389606311924e-07
4.57026908028706e-05
6.10000141939988e-05
6.79577661097216e-05
7.49303042876549e-05
2.62324907981683e-05
3.19184380160879e-05
5.27385878746027e-05
6.82127696118569e-05
5.24596717069365e-05
4.90828089899138e-05
1.36089431625311e-05
2.51915157809922e-05
2.90766203595499e-05
4.09420233621085e-05
4.04677279578298e-05
3.55712691343718e-05
1.53703097957524e-05
-1.01722637155805e-05
3.59605806185555e-05
5.56255545982652e-05
3.20397691362373e-05
6.1135257632596e-05
1.37116753546091e-05
5.36807809697355e-05
1.50011290700142e-05
7.68379503950989e-05
3.86130580094979e-05
5.97826894332769e-05
5.28859085176343e-05
2.38468519471265e-05
5.24804234366455e-05
4.13541154494739e-05
2.06051380265598e-05
1.36476323387826e-05
3.31886801313334e-05
8.3595959919513e-05
5.5756284690536e-05
6.56602457761802e-06
8.13065592316578e-05
2.80661780422561e-05
1.51648119531739e-05
-1.16032496512629e-05
3.67018782327019e-05
4.08292375774857e-05
2.31746045161776e-05
6.56737016641727e-05
6.76273499649163e-05
4.14580877846314e-05
5.4886294135892e-05
6.00620449266355e-05
4.31611840394577e-05
1.7825181267771e-05
1.29053154679707e-05
3.43761804036767e-05
6.82237004207816e-05
1.91391266983901e-05
4.12290191818523e-05
2.75556107180352e-05
6.78167574896193e-05
1.58978232173866e-05
1.36778679426804e-05
3.72918611302671e-05
2.66233454258054e-05
5.72402383857298e-05
5.11675162091134e-05
4.08068410766392e-05
6.32237587824135e-05
5.42105748012103e-05
2.85501604048108e-05
1.88615506184618e-05
-6.61641144923671e-06
5.60458601373286e-05
3.23104917395376e-05
0.000106136602678983
7.641419359795e-05
3.1875472420417e-05
3.988828895892e-05
7.6897463193027e-05
3.52176189717206e-05
3.42744233231486e-06
4.1303367053192e-05
3.31052336853917e-05
3.52388453131785e-05
4.0840220304107e-05
5.33659138660662e-05
6.18601416508922e-05
3.15719360759501e-05
5.12538634469841e-05
2.85093464998401e-05
3.288548452937e-05
4.41257503404543e-05
5.67433351704761e-05
-9.79737749656952e-06
4.2484505558007e-05
4.93355587453913e-05
5.83426652741603e-05
5.55290910911472e-05
4.93506899748287e-05
5.76419488589233e-05
1.64554624157595e-05
3.19382485652183e-05
6.32838108828169e-05
4.77446876911081e-05
4.23314672358427e-05
6.09409872455083e-05
9.26578300382408e-05
5.98103353935256e-05
8.6936323427286e-05
5.01788685699501e-05
-2.18433375979881e-05
3.16316313454951e-05
6.04907209897811e-05
4.98629735454202e-05
6.03826612421799e-05
2.24916227705303e-06
4.43090811165362e-05
7.27016952939897e-05
2.17080034438422e-05
5.22783871667749e-05
3.4009261572183e-05
1.45406241025988e-05
2.77163317261432e-05
1.0239161069423e-05
1.88336783610009e-05
7.08815287194711e-05
1.68082980789406e-05
4.64835013279566e-05
1.79701257574201e-05
7.49183494277307e-05
5.29884297885344e-05
4.81708860837701e-05
3.59345885555629e-05
2.7963134956879e-05
-6.46037111036871e-06
5.72987262800453e-05
-3.22637215458313e-06
-1.92385707852436e-05
1.65932138665795e-05
3.23572206761125e-05
7.00336113037944e-05
3.54256315424392e-05
2.64534522155316e-05
6.19430056081442e-05
4.65238204951586e-05
1.21542396789961e-05
4.18775346874927e-05
4.81969399534953e-05
3.98101072342677e-05
8.15097008968388e-05
7.65862913165426e-05
6.39615493682068e-05
4.37276030068571e-05
7.98692300550631e-05
4.71184581124863e-05
6.57155686627982e-05
4.84973637081152e-05
3.88829441415561e-05
2.60883930012299e-05
3.78577643024803e-05
3.94728661219735e-05
4.93456794108667e-05
4.72312280943941e-05
3.6077360851294e-05
4.5629625575147e-05
5.42362005841989e-05
3.04046596718343e-06
3.04639615809106e-05
2.37165159706619e-05
8.74584806566146e-05
9.53767017525184e-06
4.80765117967428e-05
8.60710765963997e-07
3.97424304537744e-05
2.69033067842863e-05
5.10537746204872e-05
4.03002713243636e-05
6.50251498810483e-05
2.3556795768989e-05
1.58125488952523e-05
6.10020851242539e-05
4.86538788275595e-05
4.99664724854531e-05
5.00659643933716e-05
5.87035203845402e-05
3.38826070592734e-05
3.31781819516637e-05
7.42472432755465e-05
6.63870351695638e-05
5.47915431928282e-05
7.64208450011394e-05
7.90359512997168e-05
4.37637019223193e-05
5.47849854590261e-05
7.62093658323206e-05
1.14019839882925e-05
2.2460084584657e-05
7.94139422334402e-05
1.16492146793191e-05
1.88491944259496e-05
4.32494658412678e-05
8.13581025657953e-05
6.49240199168408e-05
2.55456522366102e-05
2.95292495052921e-05
-9.89597832856857e-06
1.18139240863158e-05
7.29811168612576e-05
5.8575576590686e-06
3.94046541240854e-05
2.33280680207023e-05
5.89234787732813e-05
4.36242234482332e-05
4.84597691394295e-05
-1.21312973809992e-05
3.88151609987322e-05
4.78968836488882e-05
2.62804985841144e-05
7.62223954069911e-05
4.20480713970086e-05
2.85696310581342e-05
2.29203182431692e-05
4.61604242099271e-05
4.72094630369809e-05
7.48874525613208e-05
2.288798673348e-05
5.98372369425386e-05
3.71132941638176e-05
5.29823480493704e-05
2.11439751486681e-05
1.266566645927e-05
5.93750217243304e-05
1.78187869832376e-05
7.82787998074043e-05
4.08333012367873e-05
7.69302389901261e-05
3.20469904894934e-05
5.78089492668971e-05
2.96131285947916e-05
4.79726375139559e-05
6.30398689030548e-05
6.60638356104528e-05
3.59603247443268e-05
1.82392208829695e-05
1.25936920078439e-05
3.05458460682758e-05
4.6271960804029e-05
5.45142012741158e-05
5.39610716867528e-05
2.75225112572453e-05
5.11200879618244e-05
-9.6023033716944e-06
4.97436985788665e-05
7.3071179181473e-05
2.72035706333727e-05
5.18711148905388e-05
2.8783001473913e-05
3.76754319788793e-05
7.27893283965325e-05
3.54560419484017e-05
3.77419833671465e-05
3.36584613186995e-05
2.70037971760505e-05
1.57905078808806e-05
3.87929215898566e-05
1.32787082318064e-05
3.19703076221547e-05
1.98241388933591e-05
3.24419077896237e-05
3.41359038631603e-05
4.58209214600001e-05
5.57352919588057e-05
3.31033432096968e-05
4.73634948823167e-05
2.61583146664338e-05
1.67609597991562e-05
5.71013766328636e-05
1.38886788716474e-05
1.24503751357336e-05
3.67673631797161e-05
5.95006707138726e-05
3.54819537882476e-05
9.72084390607704e-06
8.45324511301862e-05
5.16257243417733e-05
2.03228528445247e-05
6.00392146541123e-05
5.11106124397524e-05
7.60439089974558e-05
1.07310993499361e-05
5.40042902849989e-05
3.41892072215993e-05
-9.67972388672686e-06
4.24366302950439e-05
1.92701541314588e-05
5.2295167590424e-05
6.18059704801524e-05
2.39651309064342e-05
7.10989918079457e-05
2.81766726416085e-05
5.47698830456841e-05
4.60827464727187e-05
2.68696850056165e-05
6.2181426606971e-05
5.44639422134818e-05
1.70315467592281e-05
9.14629575565277e-05
2.22380929678444e-05
8.33806326225891e-06
4.51028483972065e-05
3.59057562779833e-05
4.58494693777068e-05
3.44712441764209e-05
6.26681772287622e-05
3.28413702630987e-05
4.94059247550306e-05
1.81950372448717e-05
3.83605864866107e-05
2.54059416036704e-05
3.63468793314965e-05
2.90831117862617e-05
5.43135847536784e-05
3.21746976960529e-05
3.82611638164349e-05
3.19598594403164e-05
4.87939475731488e-05
7.46332417323515e-05
4.59113378208938e-05
3.87309342588529e-05
5.79466608147169e-05
5.3562932994427e-05
3.1455846134662e-05
8.90114232153044e-05
-1.41749258005191e-05
2.73308160652345e-05
6.34937775308418e-05
7.48419460041509e-05
5.07950612628491e-05
2.73740051782255e-05
5.15456814387173e-05
4.25270326888557e-05
2.18668006984496e-07
1.72922965980935e-05
1.17893787191647e-05
-5.58745663955572e-05
3.41141424441803e-05
2.57190194852804e-05
2.57060407411186e-05
6.17991258969869e-05
6.73543091145367e-06
4.18741126301971e-05
-1.02527946745444e-05
7.54112671536087e-05
4.34821005690478e-05
3.96745826214985e-05
4.88506178155567e-06
2.78295156422818e-05
2.93215251423221e-05
8.36617557832237e-05
8.52174405680932e-05
6.28983575472132e-05
1.6694105683828e-05
5.01725789658771e-05
3.84272545499275e-05
2.60757216743571e-05
8.59150520837924e-06
4.8647817638868e-05
4.88221238175658e-05
6.93213552483422e-05
1.36543975891285e-05
5.40647385236617e-05
6.32009187710369e-05
1.67251852937895e-05
5.47137546304706e-05
3.56577352529919e-05
3.81048910527221e-05
1.42255698884743e-05
1.44295390264226e-05
2.30089682876783e-05
7.15695561128592e-05
5.0358540773511e-05
6.14686741670914e-05
5.16923196308088e-05
3.57677263687643e-05
2.61297610781595e-05
6.05036861615923e-05
7.29918295246603e-05
5.08604057305576e-05
2.86213466213413e-05
7.62974787867738e-05
4.73909367242869e-05
3.91258274202982e-05
3.97743057149117e-05
2.32112704193872e-05
3.84815284820927e-05
7.62761303226469e-05
5.35383478400675e-05
4.38464273431409e-05
1.93184702226739e-05
4.62267131280134e-05
4.55333962025998e-05
-3.03733982986649e-05
3.75699347451302e-05
5.33196303258647e-05
4.65989247655992e-05
5.00863299391652e-05
-2.73685495263301e-05
5.82255792819947e-05
4.78884601718209e-05
4.20494110919503e-06
4.2257881416318e-05
-1.85743216696482e-05
1.39917090415131e-05
9.27884369153758e-06
2.06758964154545e-05
3.61961187159905e-05
2.19772696562646e-05
9.04515558192542e-05
3.54732955480092e-05
2.55733213875402e-05
4.44709018429318e-05
5.91994415589848e-05
2.67013113933122e-05
2.84153355713005e-05
5.97291279576386e-05
8.32081928750874e-05
3.47835738580567e-05
3.62097440196925e-05
6.53887002695538e-05
9.75860079833907e-05
5.68709467764809e-05
4.67147713723206e-05
3.36698142821523e-05
4.87298288421703e-05
5.99377975958361e-05
6.79312607769563e-05
6.89877627101503e-05
4.44576672234594e-05
9.44322467302796e-05
3.02596884328739e-05
9.46123853384451e-05
3.51823828306327e-05
6.70443206404856e-05
3.99533083113659e-05
3.51169267131882e-05
7.1668798946324e-05
7.15926477223311e-05
5.18046916686955e-05
3.79921502920156e-05
6.84631869410821e-05
6.54531399392397e-05
4.46502132684076e-05
2.52464445281925e-05
6.23232985830071e-05
3.6177527272837e-05
5.43520610740291e-05
3.88435079148343e-05
5.86553805310806e-05
5.61272832735427e-05
5.65359215951562e-05
-2.2218863060672e-05
1.63219508100143e-05
3.78592310832445e-05
5.1445602572554e-05
5.63001489578896e-05
3.40324875559088e-05
5.46913957395267e-05
2.09371500532965e-05
9.088535635441e-06
7.47426738874508e-05
2.96968298405874e-05
6.83934609228018e-05
2.2128203928197e-05
6.5854914658503e-05
5.69689549121174e-05
9.18215104737761e-05
4.50783744456387e-05
5.2079812097399e-05
-3.10767598571081e-06
4.85790781634494e-05
1.18525386712854e-05
-2.35309444134622e-05
1.90399424912709e-05
4.59955487523233e-05
5.43192118458568e-05
2.27032444649076e-05
6.83564594843156e-05
4.35984435741785e-05
2.98561217240325e-05
1.86254642879802e-05
2.617242743634e-05
5.46170666337847e-05
2.37851049255688e-05
1.8385660016756e-05
2.7914850914838e-05
5.06022915453712e-05
2.43860949482226e-05
2.46511820508779e-05
4.71334514570285e-05
6.69297420752291e-06
4.84768019387589e-05
4.98757366598693e-05
1.8430315353572e-05
2.05166091002885e-05
1.26598162126245e-05
6.19517974439521e-05
6.46141983982367e-05
4.3516037891122e-05
3.99451295518825e-05
4.12303575610228e-05
0.000105143036174513
5.80924748901903e-05
1.23995155708015e-05
2.99006615823741e-05
3.58022056675935e-05
5.79681102269867e-06
7.6838217321778e-05
2.47675124309815e-05
9.49805899380768e-05
3.58316468124702e-05
5.78105406133358e-05
4.95987723909129e-05
-1.75178939155459e-05
1.6370603611885e-05
2.26106220156552e-05
7.08478323366352e-05
3.49613903328722e-05
5.69700774432188e-05
2.62356216562755e-05
1.21013618820776e-05
2.12598484842529e-05
7.98565385810607e-05
7.720817596444e-06
4.01504709616691e-05
4.97440309400571e-05
6.49445093625725e-05
1.69288086938937e-05
2.79636307367519e-05
8.2729281418096e-05
1.9382335145842e-05
7.61608551133561e-05
5.08674352672393e-05
4.24313150601219e-05
5.8081041651689e-05
5.11081794752519e-05
1.96851163140812e-05
4.19553234707748e-05
4.26593566325166e-05
5.78438203562684e-06
5.8876602130316e-05
7.57184104069641e-05
4.73812861008118e-05
6.50449883526225e-06
5.10178677657536e-05
1.81315826514203e-05
6.60762764368215e-05
2.63881859325819e-05
0.00010054852492994
2.70533708889772e-05
6.56877413285617e-05
3.12360824007206e-05
4.81289540148701e-05
5.4992527600031e-05
3.98361540635801e-05
-2.05491493400452e-05
4.13025455748685e-05
4.80526942420654e-05
6.54405116080532e-05
2.15866811372778e-05
2.77081160867578e-05
4.85338000566829e-05
3.71606641150596e-05
6.0105417563669e-05
4.53787227623134e-05
6.6446862901506e-05
7.55035004883642e-05
4.15495281059605e-05
4.8369314883289e-05
5.61835903520262e-05
-2.72304332999641e-06
5.77362985464878e-05
9.2452731603944e-05
6.63025369562404e-05
1.63019084485575e-05
3.27831354398654e-05
4.31262027686656e-05
3.44130910982904e-05
4.95035826189035e-05
4.94139355871654e-05
4.38637892614232e-05
1.35055834161859e-05
5.83728221657955e-05
3.25405753732983e-05
2.40771032321791e-05
-2.46877370386217e-05
6.92413872807341e-05
8.87261477474247e-05
4.09019887945548e-05
3.54236360490973e-05
2.78129865571387e-05
3.48294373986441e-05
5.49762842187035e-06
1.73481386295895e-06
5.99824480072609e-05
-1.87609750919649e-05
6.99259034816127e-07
2.82497020227826e-05
1.06424510506496e-05
2.15531067883117e-05
8.37106337658629e-05
5.02321784275404e-05
8.56846276508831e-05
5.11995374775603e-05
-2.39864530906266e-06
2.86660010423064e-05
1.35755358138668e-05
1.10651382712321e-05
6.38334392516112e-05
5.62325794425623e-05
5.09415797526228e-06
4.07263996251967e-05
5.31086142760798e-05
4.91141293321156e-05
-6.83502672869089e-06
9.20017581456453e-05
7.86110257896612e-05
3.23803440278212e-05
9.25309679309159e-05
3.09069342465963e-05
4.75702732644142e-05
6.24521758047899e-05
8.6696872270429e-06
8.19430663303256e-05
6.8404570487759e-05
1.29598455534e-05
2.05413899116908e-05
6.81396767978098e-05
-1.29878576662763e-06
4.04195216377054e-05
3.84185710987675e-05
5.04886845436044e-05
2.5816187572204e-05
4.61312530273519e-05
3.11932823798385e-05
4.4802745753293e-05
5.62696679489725e-05
2.09981005569234e-05
-1.16377746473375e-05
9.56137170194594e-05
-1.3697129843958e-05
5.57733612355212e-05
4.46513239555415e-05
6.16050268460109e-05
2.96806169214289e-05
3.67885091954763e-05
0.000101569485780454
4.45514074372881e-05
3.78954738538956e-05
4.07848421806546e-05
6.95612462361036e-05
6.16049318356454e-05
7.51808015945244e-05
5.31462906315355e-06
6.62899921368135e-05
4.92010954288604e-05
4.48989021936383e-05
3.23173680347114e-05
1.76432853881127e-05
6.64143517800342e-05
2.57841482234319e-05
3.66908600568995e-05
1.00875461237622e-05
4.09464097092726e-05
5.08831253880512e-05
3.00383699586982e-05
2.16107508046109e-05
3.5389185903479e-05
2.75396361472898e-05
3.68991885690597e-05
1.87505130440108e-05
8.24984414999952e-05
4.60248463748518e-05
4.05912416886296e-05
6.16254516751848e-05
3.03916519688944e-05
2.12932369433865e-05
4.37934603278253e-05
4.92641583118241e-05
7.00489129076478e-05
2.59090689963561e-05
9.62198792878625e-06
6.18547989943987e-05
3.9660548392474e-05
4.13789068074037e-05
1.84366198880594e-05
7.06701734129613e-05
4.18908450295905e-05
6.02518213072016e-05
5.26501589659315e-05
6.7416866078754e-05
7.53681649294239e-05
4.70963994581848e-05
9.80130472459953e-05
4.55572613111361e-05
5.87703297121924e-05
4.62641911401209e-05
3.94693431710656e-05
3.00800852624304e-05
1.18042076239099e-05
6.16577037990993e-05
5.26158987090685e-05
5.51710598943372e-05
5.81236789431701e-05
5.07269087800766e-05
-8.02374612307189e-06
4.05864819070629e-05
8.50376257874167e-05
5.317848288167e-05
-2.01008400103839e-05
3.80180089038517e-05
-1.80590903624082e-05
2.45597215369457e-05
4.4852683330668e-05
6.51733365710489e-05
4.83970357270258e-05
5.54008909929096e-05
8.5014995433254e-06
4.78632628049291e-05
-1.38594832661654e-05
3.11046614617298e-05
5.53091857214684e-05
5.45181774806246e-05
4.85048065928602e-05
3.35500629630668e-05
1.47475634216857e-05
3.23009728654011e-05
5.70537293649703e-05
4.12828252464011e-05
1.80818983110964e-05
5.68610710971474e-05
4.3789936955857e-05
2.57445620290567e-05
5.48693037484661e-05
6.4316292269611e-05
3.30893091035089e-05
-1.75535369704502e-05
5.9798378397667e-05
3.36095046715545e-05
0.000105394294773486
1.5258385007323e-05
-8.26497559868913e-06
3.10616497234962e-05
8.41613962134304e-05
4.65961095706159e-05
9.06299193927542e-06
4.17071724220483e-05
6.77751990216886e-05
2.17256152410512e-05
6.37754925213837e-06
1.51715396711325e-05
3.36066347042525e-05
4.87922634089241e-05
3.38303692266659e-05
2.39266504741815e-05
6.67517039686988e-05
6.69725696755615e-05
5.20506850412096e-05
6.6289838003775e-05
1.60158209127225e-05
1.39521694804793e-05
6.24270732068898e-05
3.8907995795465e-05
5.01392703653969e-05
2.8698993661178e-05
5.80640403064652e-05
4.97184179016581e-05
4.32147312667428e-05
2.76508989569223e-05
4.00114259006281e-05
4.05998596822179e-05
4.66922014517933e-05
2.99236764491729e-05
2.69559995961202e-05
0.000101416679807553
9.64649409690162e-06
4.26321804602105e-06
3.39636501161334e-05
2.98321564814712e-05
8.01432183559578e-05
2.62860567997441e-05
6.29936863350357e-05
3.84479339848203e-05
2.90263108378696e-05
7.4458666715713e-05
8.95344740941089e-06
5.35659812236466e-05
5.03097764180761e-05
2.12319266321929e-05
8.97208174731757e-06
3.59847775427066e-05
6.67083380254937e-05
3.92732332881148e-05
2.66201130102479e-05
6.7811051312706e-05
5.62463170047756e-05
5.95274200855358e-05
4.56110680386173e-05
2.27685668840615e-05
1.83356080829414e-05
3.60114121237013e-05
4.37092535593292e-05
5.90980208592259e-05
1.35418575964188e-05
8.12456680775886e-05
3.28682668614136e-05
6.49494867102952e-05
2.68400610018182e-05
7.10683291374252e-05
9.58225873067667e-05
5.40624167635859e-05
2.94785603767826e-05
6.25444763578686e-05
3.88071191490421e-05
3.22076778043713e-05
3.47932357225037e-05
3.56925281801201e-05
5.02420677232098e-05
1.53085212325857e-05
9.31071651680851e-05
3.68775590877241e-05
2.1631451335308e-05
4.94312006173895e-05
3.96767951503932e-05
3.91066698830989e-05
4.24703714953554e-05
-7.64998304526048e-06
3.61218688873559e-05
2.68423323965167e-05
6.4642584406885e-06
4.16199540246909e-05
5.29657504067492e-05
-1.82316137371904e-05
7.902316822466e-05
6.35458011872636e-06
4.30707870990145e-05
1.38205766322049e-05
1.79351577204047e-05
6.51367531986977e-05
4.78585853734339e-05
7.39367280442856e-07
5.161767425325e-05
-5.12983794681846e-06
2.82965068274186e-05
2.98612789680036e-05
4.87798721659225e-05
4.54460236542314e-05
3.35919109913073e-05
2.45754033108041e-05
1.21071469476503e-05
3.78064774487325e-05
3.27627431462533e-05
4.04858540884113e-05
6.41770242985109e-05
3.7138250037073e-05
5.71363706655323e-05
4.24358474087146e-05
6.53883714558018e-06
2.2104075262675e-05
4.59036008913717e-05
5.80360660097425e-05
7.26854981433706e-05
-1.34512946037785e-05
-5.01347729166836e-06
3.58080034895681e-05
7.15274189545454e-09
4.27997198372265e-05
7.49816219796964e-05
4.58526737573309e-05
6.0269258451181e-05
1.02130544735842e-05
3.70033684013199e-05
4.1390199052553e-05
1.98998142067598e-05
6.97118892099364e-05
4.05958980978608e-05
3.51111885292461e-05
0.000103586414595352
4.64056135104093e-05
3.88485354797427e-05
4.18943901480171e-05
7.19189432222471e-05
7.38379829438375e-05
1.42061074645732e-05
1.75332717407649e-05
5.6381530754619e-05
6.49631651163336e-05
1.57912467914247e-05
3.23009785483123e-05
7.68277923679238e-06
8.50930668724695e-05
4.22301433788072e-05
3.61619930533387e-05
9.26384247208426e-05
2.98247872687656e-05
2.67400103350661e-05
5.17313721009065e-05
6.69078578629178e-05
5.93568161865169e-05
0.00010128710484345
4.88213016694053e-05
4.08322767234285e-05
-1.44504271298268e-05
6.16482964904762e-05
3.21435842807928e-05
5.80823653858341e-06
4.37211237633612e-05
4.58373574946921e-05
1.89986781833123e-05
4.78115057677294e-05
9.63491165228669e-06
3.54959884914925e-05
2.02858906618931e-05
4.5169502565293e-05
6.61792140306707e-05
1.43181226722711e-05
4.00642651072284e-05
7.23312464835033e-05
3.9669687851819e-05
8.07721008301476e-05
4.36271400712996e-05
5.15754960388033e-05
1.14873743813624e-05
4.50481635612206e-05
3.75405063329381e-05
6.88334351385127e-05
2.61706327246296e-05
0.000117135741884621
-1.2466582960827e-06
4.97367816296144e-05
5.23531162620334e-05
3.28414292556894e-05
7.82303028200074e-05
8.695395479023e-05
4.55627512404305e-05
4.67589873150494e-05
4.66622953314345e-05
6.55213850955722e-07
2.60692310944561e-05
7.46509075822678e-05
-3.22837933435847e-06
1.92540344974111e-05
5.43238895879702e-05
5.07699778029027e-05
5.61223091899189e-05
1.82352201511615e-05
4.26352174595743e-05
7.68495556372853e-05
5.78209023270334e-05
1.54497535614703e-05
3.20842623029389e-05
2.95764031095745e-05
7.69343675487845e-06
1.32333332121475e-05
5.19895729678343e-05
2.96192974416342e-05
4.17271086938163e-05
2.27049192695706e-05
2.7559084507909e-05
3.274120296872e-05
3.992673877543e-05
4.05422143936572e-05
6.8427295063803e-05
4.00226731037914e-05
5.07011030874326e-05
5.07335196010099e-05
2.22933192783868e-05
2.79614407149577e-05
3.32563157850139e-05
4.87692266721473e-05
5.48713547539764e-05
6.04877146469171e-05
5.32127066729284e-05
3.15459099028498e-05
6.08266806975412e-05
3.94334917757569e-05
4.72478494394838e-05
7.43884530694333e-05
2.98819606957594e-05
-6.00780313555939e-06
2.64135084269649e-05
5.56057553319673e-05
5.1821918730683e-05
4.80600412957714e-05
3.50766205675994e-05
2.38593407122805e-05
1.96883147733139e-05
5.40187855092579e-05
3.47297376493364e-05
5.90844277997533e-05
6.37134653274047e-05
1.83916286451285e-05
2.85029584085557e-05
7.66159972299501e-05
2.85376289602053e-05
5.92821565878335e-05
1.15454442360001e-05
4.49079778116019e-05
8.81732336804783e-05
6.64652605129219e-05
4.46835933470855e-05
3.71754827414884e-05
1.29899088491352e-05
3.22893714781995e-05
5.03889314842002e-05
0.000109763593027563
4.21421297989912e-05
2.36690920661717e-05
4.61240482336889e-05
8.38428233199462e-06
4.71093351360464e-05
6.014484686995e-05
5.14935292039134e-05
5.83917746165788e-05
3.05971298694998e-05
3.2476010851057e-05
2.0911732984717e-05
4.39051056709477e-05
3.80932687891578e-06
-4.47955438221931e-07
-1.3711921259762e-05
3.58750304096645e-05
1.31173953117225e-05
2.8487374274947e-05
3.83482878309153e-05
7.83744681053439e-05
-1.38246470008776e-05
4.10975715912414e-06
1.17105787427593e-05
4.56383842986139e-05
4.37803393888411e-05
3.24598245507393e-05
-2.61788478428651e-05
6.97567656444348e-05
4.39592792559499e-05
1.69304834099829e-05
4.21944507108854e-05
3.28065501846097e-05
1.93450747160398e-07
6.95974366080705e-05
5.11486864034611e-05
8.51529283714394e-05
5.48979021774657e-06
6.83857449745575e-05
0.00010020549170708
7.45927246670277e-05
4.16447575716976e-05
6.98340286045738e-05
6.31544842471218e-06
7.04762564268354e-05
7.07326646185842e-05
7.03319118356686e-05
4.31908307933731e-05
6.9311090803339e-05
3.73126560696459e-05
5.20300549297691e-05
6.4131868178508e-05
1.65321230816597e-05
6.59623975662873e-05
1.76403868761064e-05
9.06391249614398e-06
5.44847318477361e-05
6.34273240490016e-05
2.90610053513116e-05
2.84572790721442e-05
4.45691729852756e-05
7.15479307986236e-05
6.06975183380555e-05
1.90671437877348e-05
1.87219954963482e-05
3.37560206899632e-05
-1.0704933528469e-06
2.97444472159941e-05
2.54705797809791e-05
8.95788067251002e-05
3.5248034407234e-05
3.3967893947461e-05
2.61696258226419e-05
3.50021055817549e-05
5.40645893333048e-05
7.63525969732787e-06
6.00008700430455e-05
5.31310856218783e-05
6.71487308142836e-06
4.91543044925529e-05
2.94858157687303e-05
8.2501709236238e-05
4.85661114864308e-05
7.83690420538083e-06
7.02768407960607e-05
2.43301469970622e-05
0.000103237739870252
6.09516038796936e-05
9.88324001820343e-05
4.27997293212691e-05
4.63318926671868e-05
3.79996552570686e-05
4.67279917472702e-05
6.45242520293981e-05
9.20077211811406e-05
4.05007720211916e-05
1.71892869578768e-05
9.25242805254237e-05
5.49141172012993e-05
6.50477987251567e-05
3.10771897043481e-05
2.25479068772318e-05
5.70084781504452e-05
5.44738057434648e-05
4.63122320345709e-05
4.2067994397141e-05
6.51619242212793e-05
3.41206275925188e-05
5.46485332343041e-05
5.21871279403733e-05
9.20184041931322e-06
4.44532442194995e-05
2.03256872352735e-05
-1.0501480479962e-05
6.73351332177718e-08
2.03234213859018e-05
2.39937184175423e-05
4.58260990840937e-06
3.65044064567394e-05
3.90477299077081e-05
5.62111720021096e-05
2.96435466162319e-05
5.67623768007591e-05
5.19749295114797e-05
5.39325633877528e-05
4.0778858007909e-05
4.62241557621864e-05
4.13104589102013e-06
2.99855629473962e-05
2.93998641746558e-05
2.02243276268944e-05
-1.70299856808602e-05
4.53223522662722e-05
6.55080751139481e-05
6.99339204114357e-05
3.95222242386521e-05
-4.45376116930203e-07
6.36017751924488e-05
4.15730640447884e-05
4.56699156783387e-05
4.09192812782199e-05
5.21258546940418e-05
4.91633292566998e-05
4.66485802485812e-05
1.59819033348764e-05
5.67882317543355e-06
1.21887480929521e-05
3.91948189297367e-05
2.09860992407379e-05
2.36062447925523e-05
3.04919887548556e-05
3.34639659162849e-05
2.70055635893995e-05
1.79957365104385e-05
-2.84848172059313e-06
-3.78183590080652e-05
2.21448639229182e-05
3.61193963051528e-05
5.79447987468345e-05
3.04357734284956e-05
5.92500838005423e-05
5.50862772366312e-05
6.80662969394312e-05
2.12104801357643e-05
5.22632769280556e-05
4.5054530642332e-05
0.000105326828254897
4.83924690540399e-06
6.77434078287731e-05
3.72198029010356e-05
7.29780067814502e-05
7.89104838645281e-05
-7.29193606344103e-06
5.59285022799604e-05
4.95443008234163e-05
4.39455476543658e-05
2.78891285186354e-05
5.08541528154013e-05
7.10764675756717e-05
1.16033272529307e-06
1.56531107344773e-05
7.75853401521177e-05
2.45954390700601e-05
6.07258981482677e-05
3.60413484943149e-05
2.86413520988346e-05
4.78310093599769e-05
4.11502799101581e-05
2.88282065605244e-05
1.61623623863891e-05
2.27190219005593e-05
5.79195491396726e-05
6.75108002275558e-05
6.85304046767676e-05
7.93219999581378e-05
4.28841878904141e-05
6.7507523506114e-05
4.72889177524658e-05
2.88139438390376e-05
5.77473702480429e-05
3.86954918137016e-05
4.1083891713868e-05
5.25809989723149e-05
6.87807372218138e-05
5.03588482239218e-05
2.461474816822e-05
7.33953998404637e-05
2.4531237403958e-05
5.6730658322077e-06
6.31273667510568e-05
5.97659587663099e-05
2.10136681697871e-05
5.11065527285947e-05
1.16967612326237e-05
3.23748508706348e-05
5.09446407373447e-05
-6.02040549136658e-06
1.76512434579121e-05
5.13548540770701e-06
8.79379261924951e-05
5.22867057146388e-05
5.61150882238388e-05
8.35231607365857e-05
5.13427430198013e-05
7.960359674017e-05
3.52143202593082e-05
2.45542346310997e-05
5.97722032107597e-05
-3.21349408405358e-06
8.01211804198271e-05
8.82156423381844e-05
5.82071034152127e-05
6.69813146798478e-05
2.47170199455693e-05
-1.19243564807961e-07
5.6480394557644e-05
4.49984558162778e-05
1.1101743145655e-05
3.94090388970678e-06
3.66201032197222e-05
2.31285668698604e-05
5.50843719848505e-05
2.52113791974438e-05
4.42305064338274e-05
3.31950899170373e-05
9.95579506742859e-06
2.77063863055726e-05
3.57309697328471e-05
2.48528013765978e-05
6.50886984369495e-05
4.59054818799112e-05
3.70926613523111e-05
7.77675579058308e-06
1.19607417487171e-05
7.38763505943596e-05
5.60999317164335e-05
5.21766183414125e-05
2.08934062612759e-05
7.39631692368782e-05
3.31930173717736e-05
3.72745026984895e-05
3.65639459491189e-05
1.3289020406225e-05
4.08509625748472e-05
6.33685696700876e-05
3.8917551101586e-05
1.11950792007656e-05
3.23364863558089e-05
3.0683004219008e-05
2.50967950683353e-05
3.53019585402182e-05
7.20688638757647e-05
4.0346774173543e-05
6.95738542807983e-05
6.9338781852305e-05
4.42639370765263e-05
2.66948803012307e-05
6.14763548974022e-05
6.75285041139539e-05
3.07572562842148e-05
1.0774255081894e-05
3.479105738073e-05
3.62934534058472e-05
4.51550341347286e-05
3.56245188718221e-05
5.06929543649745e-05
6.17657648950018e-05
9.6130492034205e-06
4.81548533737541e-05
2.89615855648143e-05
6.39983558383728e-05
5.15788123747048e-05
3.11413025051931e-05
2.54693206085022e-05
