# Supplementary material for: Research on computational propagation and identification of mine microseismic signals based on deep learning
Source: PLoS One. 2025 Oct 22;20(10):e0334641. doi: 10.1371/journal.pone.0334641 (PMC12543183; doi:10.1371/journal.pone.0334641)
Supplement: S4 Data — (ZIP) [file pone.0334641.s004.zip › 000100700000558.xlsx_0.txt_24.txt.txt]

1.50691872122945e-05
3.025980183944e-05
1.35822503733277e-05
4.73071635404368e-05
3.71248655952342e-05
2.90756529574614e-05
5.59237263166574e-05
3.80252609812223e-05
4.58808507368882e-05
5.88938839220697e-05
5.24548958068928e-05
4.28310975684586e-05
5.74312450653827e-05
6.4330015410281e-05
2.34845433790043e-05
3.85958345392684e-05
3.55355191730022e-05
1.97717039815128e-06
4.88368745016382e-05
1.59859732860561e-05
3.47363340082703e-05
2.84955711807236e-05
3.05814691729155e-05
2.96512470605146e-05
1.54100292998043e-05
3.81655583240023e-05
2.75064387362279e-05
3.07789180578303e-05
-1.89191309087981e-05
5.28490033121728e-05
4.81127283753319e-05
7.17911166496774e-05
5.58371269266562e-05
2.78211242692766e-05
4.31872847220328e-05
-3.0221664458061e-08
4.82650397013334e-05
3.53620438339464e-05
8.11585741517796e-06
1.29920592158227e-05
5.06218730096057e-05
2.23038827287367e-05
-1.00550298179912e-05
2.90651152482679e-05
7.90669636013566e-06
-8.75946272892347e-06
-3.88442705983997e-06
1.74429968784442e-07
3.65567168737028e-05
4.95253067349375e-05
4.0352153360111e-06
7.48149381263192e-05
9.54369281036691e-06
4.72664686418281e-05
4.59086713848123e-05
1.40313943894418e-05
-7.41699627866282e-06
2.78829334049566e-05
2.30030204630561e-06
6.01504676195108e-05
3.953716423815e-05
1.2892428036869e-05
1.98220933163394e-05
4.38289671474517e-05
1.81579856318449e-05
5.93699625570196e-06
2.65554473967102e-05
3.34359914354619e-05
4.44425025082237e-05
2.70004926596247e-05
5.15367487651156e-05
3.05809682734963e-05
3.72319794255375e-05
3.57154412067023e-05
5.12489373024426e-05
2.29012375503326e-05
4.27777745334229e-05
-1.30583522899775e-05
2.09642323842021e-05
3.71890708866659e-05
3.13931954270841e-05
4.60736861181503e-05
2.00845294854408e-07
3.34444385085588e-05
2.85066503224614e-05
2.26282108501457e-05
1.05323617144667e-05
1.97245671794405e-05
3.20302977203476e-05
2.44001619901444e-05
2.79917839755611e-05
6.18253344541299e-05
3.37636588796274e-05
3.20373497104495e-05
3.4202535283632e-05
3.85692515997067e-05
6.41924370305748e-05
4.44690856679485e-05
4.20726815863973e-05
3.89508467441078e-05
1.67647344601525e-06
6.07226751403511e-05
2.91011259188995e-05
3.07412718876754e-05
5.00735850722827e-05
4.79765288708937e-05
3.20221690826517e-05
1.84071706665611e-05
5.94818358698545e-05
4.55810149883119e-05
5.78790542050864e-05
3.36549432667186e-05
3.90870095622875e-05
4.65666097034785e-05
1.73448318232557e-06
4.26708816448996e-05
4.07334809940928e-05
6.17983998620587e-05
3.83201733652351e-05
5.094022032062e-05
6.74637205696e-05
2.17969646063508e-05
5.20798929543502e-05
1.9505387953157e-05
1.96456817322132e-05
1.8150888720969e-06
4.91448827504547e-05
4.20134083573218e-05
3.59498176066491e-05
2.37251968889982e-05
2.28643978226561e-05
1.1138878769209e-06
4.16277960639863e-05
3.59928087807651e-05
1.28524431012389e-05
7.7335629669827e-05
5.25689137844567e-05
3.89286434943206e-05
4.82119946336887e-05
5.23673675935059e-05
2.37527191439335e-05
4.33477789593563e-05
3.33364301162632e-05
2.70252523374619e-05
2.81927795228115e-06
2.68944119915003e-05
3.92904317767404e-05
2.41452903314869e-05
3.93551206980219e-05
2.07726350726687e-05
4.01019733839602e-05
4.10273260573893e-05
4.0889681336946e-05
3.26034182916449e-05
2.70510802505518e-05
2.04829908408482e-05
1.701652334052e-05
8.85209417391033e-06
4.16706416676969e-05
4.6517399963507e-05
3.94894513670493e-05
2.77770272206547e-05
1.42813113063134e-05
6.001097721498e-05
5.55121815111283e-05
1.96929528651765e-05
3.00517110661247e-05
9.04221846868613e-06
3.72763800495065e-05
3.63532517289586e-05
2.27512734586985e-05
4.80269437611207e-05
4.29627315813525e-05
5.52481397643391e-05
2.92074639061974e-05
6.19995743633081e-06
2.93686604512377e-05
3.79481665375829e-05
5.79458957738134e-06
2.87609197189021e-05
1.69494858623721e-05
3.2606098459642e-05
3.31316313685858e-05
-5.34353721034772e-06
3.89830160787994e-05
2.96624676593285e-05
2.28513313566405e-05
5.56546349120267e-06
5.82600168473026e-06
4.92924206566161e-05
2.41719723955094e-05
3.71497804853796e-05
3.44953097603351e-05
3.0121512139863e-05
1.35004300550338e-05
3.57730832723837e-05
8.94338420455807e-06
4.75909489433743e-05
7.59295365290281e-05
4.37806989484767e-05
5.09452974155574e-05
2.61547758052617e-05
5.82715251158701e-05
5.33552140760102e-05
5.927237046864e-05
1.75499444086545e-05
4.65543902017835e-05
8.84441954191473e-05
2.3778243327237e-05
2.27658458610767e-05
5.84115960266198e-05
1.56874578457525e-05
3.21453380623448e-05
4.1304055118709e-05
4.98361306346807e-05
3.44145394035233e-05
-1.35303776345587e-06
2.76476008823081e-05
2.15641604444168e-05
3.58586161136852e-05
2.08693031061231e-05
2.47852843753997e-05
2.57981019338401e-05
-1.54685447099865e-05
3.30465008512154e-05
2.8964173013127e-05
-1.17828492292398e-05
4.26777423398028e-05
-4.43859616149217e-06
2.04304662434069e-05
4.99745840528404e-05
4.18552459320081e-05
3.828272482286e-05
6.45237941972071e-05
3.90132202908093e-05
4.45866265161596e-05
3.08122845163766e-06
2.76591781455287e-05
6.42624791684489e-05
3.92486347290388e-05
2.68263698939382e-05
3.3998608621926e-05
2.86737904299599e-05
4.47726431469244e-05
4.38594590353293e-05
4.50776980012529e-05
8.88278392751757e-06
5.16947809202029e-05
4.23664927897986e-05
3.59464609592098e-05
4.29570476974577e-05
4.88517596352238e-05
4.33497214540874e-05
2.22722484627816e-05
5.50603760787454e-05
4.45014878971159e-05
2.60073258455594e-05
3.15772980130496e-05
0.000100655431173445
3.5957244151377e-05
5.8450793557021e-05
2.79034460805348e-05
4.84171288379544e-05
5.95637991477502e-05
3.7325365576688e-05
7.16718012003551e-05
4.11144961320941e-05
6.69440156901329e-05
2.8353383963423e-05
9.64275099131165e-06
5.4246265923918e-05
4.63828682690859e-05
1.73180679472501e-05
3.06536924962869e-05
2.9290575322208e-05
1.76117750464622e-05
1.97059445066509e-05
3.91078050492816e-05
-2.21503089774526e-05
5.33815900141316e-05
2.72813380970138e-05
2.57892525284116e-05
3.48008982022597e-05
-1.0697369789121e-06
5.46664811324598e-05
7.29268330317889e-05
1.53988679425189e-05
1.18818513265756e-05
3.32032205786376e-05
3.52920929935065e-05
4.79311078581284e-06
5.453370058159e-05
2.91384610752079e-05
4.47476987034882e-05
3.99049681165352e-05
4.90184999912839e-05
2.63326122726084e-05
6.3434213686892e-05
1.13786112251001e-05
3.09588924158268e-05
2.60930147703099e-05
2.87299308998086e-05
3.4011152835755e-05
5.40442853954053e-05
3.53530947758698e-05
2.65966485094855e-05
8.95249733063199e-06
7.52802186598718e-05
2.42554688440532e-05
1.92741052482484e-05
7.01373200600113e-05
3.73314993290009e-05
7.13224253641084e-05
3.15865790511619e-05
4.52022039827243e-05
2.82401921045824e-05
2.66801067514938e-05
2.11586220385202e-05
5.99212784474875e-05
2.56480187761623e-05
1.95840678712715e-05
-2.64907124234325e-06
3.42614906232077e-05
2.76883943547968e-05
2.15482837511298e-05
-1.53356281174039e-05
2.66357523884909e-05
3.30230874966492e-05
7.36555883284064e-06
3.31352012010154e-05
3.29632382667672e-05
5.2752682206468e-05
2.71098920455806e-05
3.67042683446453e-05
9.44858344764367e-06
5.08795189158035e-05
9.03546080941063e-06
4.57982876211527e-06
-6.71066940105871e-06
7.78254132994606e-06
3.04939948056325e-05
7.43647272577292e-05
1.82212350817866e-05
6.63258064926239e-05
3.785353020859e-05
6.10203415044669e-05
3.85679144364781e-05
5.17981314921858e-05
5.11476160631167e-05
7.14162624650388e-06
6.19394332086773e-06
3.14215956362795e-05
2.63142341962678e-05
6.64624341237956e-05
3.03744542283706e-05
1.15567780586751e-05
6.90125996842873e-05
8.33633348947274e-06
1.62440489048392e-05
1.21290396772476e-05
6.94174552418316e-05
5.69541799726166e-05
2.0395687587577e-05
2.86004172664691e-05
6.03713442759738e-05
2.45700673250326e-05
3.24019802656845e-05
3.45986219226322e-05
4.26259697762959e-05
2.45104978518436e-05
2.45387989225768e-05
3.34944743933494e-05
2.98535866969577e-05
2.21535276367526e-05
1.54804971202788e-05
4.89542279891189e-05
-1.46101407163102e-05
1.78573859231385e-05
8.67154634345021e-06
-6.83532607462436e-06
5.16298093501367e-05
1.86912798357036e-05
3.4417209298923e-05
3.00359997675582e-05
3.55208516592822e-05
5.67878194060389e-05
3.17563370537995e-05
3.33078171850961e-05
6.64813600983679e-05
1.94810447134224e-05
1.32528018016461e-05
1.78133173146286e-05
2.34500149721142e-05
4.17465597429812e-05
1.2498158953367e-05
6.20219336137727e-05
3.88821146104494e-05
3.10768344210255e-05
3.06801984944647e-05
2.7541270735039e-05
3.59926962453132e-05
4.60906743245565e-05
7.5021606012115e-05
3.13146119378122e-05
6.80639540708732e-05
2.59515251179593e-05
6.37026766544402e-05
9.38078643120519e-05
4.69771218125194e-05
4.29504059000249e-05
-4.87709992065132e-06
4.10501610438024e-05
2.8381513982989e-05
4.71750296873997e-05
7.08026783044664e-05
9.45913312659473e-05
7.33735516384611e-05
5.11058730539052e-05
5.94643710634525e-05
6.97411380825571e-05
3.90687476555014e-05
-9.93875055894879e-06
4.79400578391941e-05
5.23857099886625e-05
-8.0841152546175e-06
5.43948821316702e-05
2.68043007968709e-05
5.41067486687877e-05
2.66452898745253e-05
5.51781878807638e-05
6.46156311912132e-05
5.29356730793969e-05
5.31242334504897e-05
4.42732639126965e-06
1.97133461047352e-05
4.27108650888112e-05
4.074235604042e-05
4.18270098696009e-05
1.5056518316217e-08
3.08254610895698e-05
6.16372942211753e-05
5.30555247165513e-05
5.05508380789586e-05
4.35102788555048e-05
4.25354886881285e-05
6.0980145103129e-05
7.79803990934793e-05
1.85181231122471e-05
6.57047846647979e-05
1.49425595313739e-05
-1.30964832288453e-05
1.65286263927174e-05
8.55298074471724e-05
5.75385978931256e-05
5.83676563619695e-05
1.55854872494945e-05
5.03966381233222e-05
6.29327463917019e-05
1.99402008908311e-05
5.59150771557755e-05
4.68697946866023e-05
5.7474526094921e-05
3.57660958241228e-06
3.45085591989209e-05
4.99860206087475e-05
-1.39597248625916e-05
3.92695837508713e-05
4.46282529726712e-05
2.06158564634406e-05
3.45767406059349e-05
2.40681078157896e-05
4.39373292076416e-05
2.73652641782016e-05
4.53161858793817e-05
1.82040988646808e-05
4.02032569279053e-05
4.75544509955899e-05
2.6151062217358e-05
-2.06592645918799e-05
4.2253084951913e-05
3.3457863225801e-05
6.96515064493042e-05
2.42019763785474e-05
3.80291875791196e-05
1.60303335523776e-05
3.02698694243053e-05
2.45424115432692e-05
8.34661778011519e-05
-7.840538553891e-06
2.95110703183221e-05
1.36140082420229e-05
2.43897722770717e-05
4.14277116345686e-05
-2.75526173360924e-06
4.74789413954325e-05
7.83055555118935e-06
4.84050993787544e-05
5.7183442097329e-05
3.05061985250268e-05
4.61526031966149e-05
2.09032527164652e-05
1.10947750133248e-05
5.25184188308917e-06
5.82739260799936e-05
5.55338729334599e-06
3.81472052566155e-05
2.33623646395038e-05
3.40340892358685e-05
3.47188472641884e-05
6.48947666503046e-05
4.44238852223717e-05
3.42668747201457e-05
3.48083013475662e-05
3.73903800055352e-05
4.04314346345449e-05
4.89661526581607e-05
-4.61610253230798e-06
-1.20026143773265e-05
6.55901771927044e-06
5.60648882022534e-05
2.09623165361252e-05
4.05049415398494e-05
1.00756577989814e-06
2.87457838853177e-05
5.32628894033243e-05
3.72796547426973e-05
2.95588168313174e-05
3.84447468332511e-05
5.76402921314218e-05
5.66834056718548e-05
2.12789786405807e-05
3.34340967685807e-05
3.56435710995848e-05
4.01211137467746e-05
2.0709073832892e-05
5.89767886705811e-05
5.86996118121331e-05
1.63108238706506e-05
7.87758903003928e-05
5.44907592356048e-05
8.89675518284091e-06
5.53924346391796e-05
5.49390028316538e-05
1.92710342722151e-05
1.07734516930779e-06
3.57819699315945e-05
4.71462952434143e-05
3.25528599983752e-05
1.24721324826962e-05
1.33091944109665e-05
2.33530289357245e-05
4.13283514515658e-05
5.04530505446687e-05
7.00984522454947e-05
2.20212433270706e-05
3.68626429659562e-05
1.70741576535529e-05
1.31636580348408e-05
2.60593291843266e-05
1.39083427838127e-05
2.79790379161267e-05
1.18532035109558e-05
4.52820731182784e-05
7.68367618378685e-05
5.15895908269869e-05
3.00959832891114e-05
2.67799483579607e-06
5.78763139433318e-06
8.82977013590742e-06
7.21510907525788e-05
2.53596631159545e-05
2.43428414711854e-05
5.44454435155466e-05
2.58239054599419e-05
-9.67963734877011e-06
5.32098910904749e-05
4.35914837248228e-05
1.9223780186254e-05
3.81507481107752e-05
1.94877193407193e-05
5.26893958898418e-06
9.5028778382885e-06
3.03288855983088e-05
2.49281354472385e-05
2.00014061232066e-05
6.32914637957596e-05
3.69106589468368e-05
4.7316112145482e-05
2.03864411373927e-05
4.28027663404179e-05
4.25345605692751e-05
3.76084763790123e-05
4.77156789656998e-05
4.7634399327441e-05
5.67787601884997e-05
2.60230226156535e-05
5.03071995092528e-05
3.42724385461041e-05
6.1662264960322e-05
3.68525145400532e-05
2.03305769733499e-05
-4.85862359139768e-06
2.28842080574094e-05
6.37125455876671e-05
2.3776184621162e-05
2.59335205902069e-05
2.85596927045712e-05
2.28536796511794e-05
3.29535849231477e-05
3.48752707851579e-05
2.32122065728959e-05
3.56075659634212e-05
3.77179902806014e-05
3.64071525125398e-05
2.57117448873957e-05
3.78526873436939e-05
4.54002971587851e-05
4.45933064518358e-05
6.39165161152959e-05
4.58499189043457e-06
5.5465168279108e-05
5.74733602787509e-05
3.17418218202123e-05
4.70476846765086e-05
1.73286939653745e-05
6.46266042788738e-05
3.99435578669953e-05
1.82022322065501e-05
4.13437359361681e-05
3.21405792708478e-05
5.22554539716876e-05
5.18726617999079e-05
3.2832437339573e-05
6.04539245763706e-05
3.61829750777953e-05
5.89687369198853e-05
4.12325717058327e-05
4.59359887799187e-05
3.62643867344226e-05
3.96521277810477e-05
1.16585276970538e-05
5.66472229068257e-05
5.34282153906609e-05
2.01622825901191e-05
5.65883282362923e-05
2.23684022518423e-05
3.96314217379567e-05
5.29955972544001e-05
3.12782393515571e-05
2.90458960259986e-05
3.47200312811805e-05
5.93339956232038e-05
2.11855028142547e-05
-1.36808016730888e-05
4.43061886617184e-05
4.45911340212244e-05
2.05445920164653e-05
1.84279518328423e-05
3.2248490282035e-06
5.79019383101505e-05
3.83003502971814e-05
3.66648522845996e-05
1.25631799701365e-05
2.00292963158627e-05
4.13655459422527e-05
3.02351206097814e-05
5.2796139181099e-05
1.91114912453756e-05
3.87107599114728e-05
5.0544914514978e-05
6.45522583948592e-05
2.13319774724107e-05
2.43464766968314e-05
2.24515057205309e-05
2.81362956008159e-05
4.25868892031337e-05
2.31798010843163e-05
3.10529795766939e-05
1.62656730750659e-05
3.32194719844678e-05
2.9861730846913e-05
5.68263145994415e-05
3.55791889332595e-05
1.87558029488442e-05
2.30105839938915e-06
3.58639488454741e-05
3.6679144467379e-05
4.86962004808605e-05
6.28928827303919e-05
7.3100487699058e-06
4.07353243684988e-05
4.13849323833258e-05
4.61943186672342e-05
6.6700030975024e-06
2.22127146844262e-05
-4.87100567167885e-07
1.05250984898933e-05
5.58872338311958e-05
-1.84328217972447e-07
1.81606507778006e-05
-8.39717138995108e-06
2.35619035121628e-05
4.42106028073311e-05
4.36729132942058e-05
6.32579879907747e-06
2.64127374320031e-05
4.80169154848044e-05
2.1165866190433e-05
4.98331703963271e-05
3.12129680568095e-05
3.40702572589148e-05
2.94563110374607e-05
3.64284505674795e-05
6.27553220684362e-05
6.94209062221823e-05
2.59504439387136e-05
3.64025006942759e-05
2.45757570933536e-05
5.22787235572187e-05
3.59489867032642e-05
8.44340251770647e-06
5.69452889464617e-05
5.2610503282481e-05
2.24569174193883e-05
3.26077851855764e-05
3.70562754447754e-05
4.05423111003964e-05
7.36993010084468e-05
4.1998940764233e-05
-1.05031767190182e-05
1.91242706002883e-05
2.12646850355996e-05
4.24470881811965e-05
6.11154469811995e-05
2.90793843636111e-05
4.42164464242544e-05
5.02574064903045e-05
1.34475241830048e-05
5.93671135721173e-05
1.70032105461486e-05
1.77157135929955e-05
3.16751542634429e-05
2.08067856729259e-05
2.37072687064589e-05
3.65667540809485e-05
2.34601405065843e-05
4.69830142843922e-05
3.0022732438318e-05
3.54046795133301e-05
6.57821633977799e-05
3.41078518159215e-05
4.93129496914793e-05
-9.51050175389415e-07
4.27979478199883e-05
2.40514734076157e-05
2.96154747834782e-05
4.54026949930716e-05
3.96347678468971e-05
4.85438395262673e-05
4.96131475182924e-05
1.97458134436186e-05
3.86177578902605e-05
2.39214090611254e-05
5.83714721895745e-05
3.13767167349009e-06
6.25921343423995e-05
6.68759400023723e-06
5.21916819007202e-05
3.38364514817429e-05
3.11111728763804e-05
2.29109520294956e-05
-5.93942583981142e-06
2.96250803993968e-05
-1.67369194470225e-05
6.38524935348151e-05
7.48866994509467e-06
6.97978614506393e-05
3.60041708320425e-05
8.26641945161811e-06
4.36055512974191e-05
-1.71600132394507e-06
2.74468679171876e-05
1.11409360700834e-05
5.42675883229095e-05
2.36107372483835e-05
4.39092892603403e-05
2.83173449223418e-05
4.00670099660378e-06
4.58078014189982e-05
3.92001916396088e-05
8.06218721573535e-05
4.75377319938286e-05
7.09822146450996e-05
5.92780026234476e-06
6.51974560970204e-05
4.24576001014385e-05
4.78805861475202e-05
4.01255285097587e-05
6.41730395564478e-05
5.53272609651219e-05
5.79475994626648e-05
5.60916339376813e-05
3.20442577390913e-05
3.03227050948389e-05
5.2311461930691e-05
3.02028228387494e-05
5.20890536933534e-05
3.99039745274882e-05
5.40635920529877e-05
4.63919061279792e-05
2.97763780057189e-05
3.1597593145086e-05
5.41208680642956e-05
2.9890627569476e-05
2.55836384740675e-05
-1.00806895102992e-05
2.69080559209344e-05
1.79346082472056e-05
4.92558983472948e-05
1.4514749264019e-05
2.35109079409369e-05
4.43428273730857e-05
5.41913650880454e-05
4.46477551660108e-05
2.80971093007005e-05
-1.97645995370703e-05
1.2956367459946e-05
-4.33934124488824e-06
4.71348829527114e-05
8.04519504755493e-06
1.44256206015228e-05
3.54089999638052e-05
4.08311097223286e-05
7.6498919799659e-05
2.0071798750947e-05
4.10446228355195e-05
6.23776756075519e-05
4.36604747155293e-05
7.31265982739111e-05
7.09148533889269e-05
1.63895399519049e-05
1.52144713302732e-05
4.9666679249659e-05
2.79478389500454e-05
5.18037927407315e-05
2.08837782811476e-05
5.32594433517983e-05
5.68162128098998e-05
3.39727288091158e-05
2.33645223554848e-05
4.32060033206401e-05
5.21537382495121e-05
4.09612344619054e-05
6.39144014149394e-05
7.24023251918954e-06
6.36811203205294e-05
5.58988835299273e-05
4.21817588874534e-05
2.89481192807295e-05
6.10126729770004e-05
3.49585338535766e-05
2.80774008093278e-05
1.96686041427704e-05
5.18953428469735e-05
1.5599049399137e-05
2.39319901938252e-05
-2.21631594256087e-06
4.42216245041599e-05
4.03877823692379e-05
-2.40290504407704e-05
-3.36263166037756e-06
7.6120024560257e-05
3.15270191295273e-05
2.44281578949678e-05
4.38519386661678e-05
3.25196296525575e-05
2.19103059839669e-05
2.41886652177879e-05
4.92109219982261e-06
6.1310443515645e-05
4.19809464047027e-05
3.73806590717439e-05
4.87566769098361e-05
4.22186282255327e-05
1.48153681258128e-05
6.40411704142876e-05
5.12595153756351e-05
5.05082389000747e-05
1.41094664811803e-05
4.96988397238036e-05
5.77889509476985e-05
3.29049946709653e-05
3.38816131772751e-05
4.55717732148996e-05
6.02085586930782e-05
5.62980355634939e-05
3.0001756286384e-05
6.16015943422426e-05
4.41686386858125e-05
2.75954377411599e-05
8.6121465476176e-06
1.92296216496574e-05
1.63131552958224e-05
2.67587515050622e-05
1.83745941649959e-05
2.23947259829341e-05
2.78620886720009e-05
1.58858345597603e-05
1.96407320266695e-05
5.89053416284522e-05
6.07679134690179e-05
3.18017278797999e-05
1.17533031972784e-06
4.19028543705494e-05
9.05840263425499e-06
2.8865337408817e-05
3.57289349624226e-05
8.76521940348987e-06
3.76351761439892e-05
1.17051879145237e-05
4.89622830541028e-05
2.34116902742581e-05
1.67312310538824e-05
5.2450303490404e-05
5.42688324944059e-05
1.43247216892901e-05
5.85367999624226e-05
3.95437687642312e-05
5.43433431838561e-05
7.16288121788251e-05
1.79692042902498e-05
4.58019191758164e-05
3.05409678913955e-05
6.09887557598065e-05
3.73199402968035e-05
2.93105991805513e-05
3.663488851066e-05
6.43134108534893e-05
4.34053045327659e-05
5.91303673595576e-05
1.60568810592413e-05
1.94798056415682e-05
1.1320567397048e-05
1.20906621592438e-05
7.61309766813126e-05
9.40060961212404e-06
1.01805055505823e-05
1.43175717505373e-05
6.33414472334065e-05
6.20352937100224e-07
5.89364801286124e-05
4.95043312265718e-06
5.28351839722768e-05
8.9464462778132e-06
2.28232441480236e-05
5.51002210279936e-05
4.01380787222202e-05
7.80438189505549e-06
1.2949393519757e-05
3.61998186595794e-05
-2.71223673647762e-05
2.7597100381396e-05
7.0993234735457e-06
3.93181033057046e-05
1.6458101146885e-05
4.07267563970665e-05
4.27368377924395e-05
1.70933009563143e-05
2.78001978840651e-05
4.24622298960282e-05
-3.8471154954934e-06
1.52788698783847e-05
2.79958699210417e-05
5.78096270956546e-05
6.47708789822011e-05
4.20317398322997e-05
8.95623415259589e-06
2.28389484507087e-05
1.46422026925553e-05
6.94864100193788e-06
2.40441331295154e-05
4.78676640469767e-06
3.57915281511402e-05
6.29313807660191e-05
3.81126104943786e-05
5.65122264424333e-05
3.42716745931114e-05
5.04150747949464e-05
2.94181861366654e-05
3.8365275882589e-05
3.78073165671815e-05
3.82491123576361e-05
-6.27096086041209e-07
2.88349427774706e-05
3.33256276605535e-05
3.8988909009282e-05
2.22195392289017e-05
9.45867895087924e-06
5.44611676190478e-05
5.50170503713312e-05
-6.48852355929824e-06
2.75771055921806e-05
3.16426725784518e-06
2.96430120128926e-05
2.61631413694438e-05
-5.70347459987382e-06
1.52784833426075e-05
2.86264249843645e-06
3.1325088187258e-05
3.26449340279502e-05
7.00662952448254e-05
3.50287261651362e-05
3.06731934232189e-05
1.46443779225052e-05
2.13702669522599e-05
4.71238362715668e-05
6.15865742376007e-06
3.95829787554495e-05
2.92872143860557e-05
2.79641662420866e-05
-1.35567811910287e-06
3.88206266477956e-05
3.9918296162135e-05
1.98046799649642e-05
1.71461189393002e-05
-1.87071150497317e-05
4.17816077711936e-05
3.48936772406033e-05
7.95197226699332e-05
4.02282357215064e-05
4.88273469180317e-05
1.0897547915216e-05
1.78620613777401e-05
1.66996724465e-05
4.41604927128766e-05
2.3664212301645e-05
5.16992898662108e-05
4.54556857761807e-05
2.8713281573e-05
3.59503092538623e-05
2.74687863837948e-05
9.22176242355177e-05
5.92922680660416e-05
5.16465551492849e-05
2.84445305923328e-05
4.72303626731096e-05
4.90745711033315e-05
2.49846364987024e-05
5.82441602860649e-05
3.69228090263117e-05
5.73646798718916e-06
3.30859907402015e-05
3.07594051547421e-05
5.7410097725609e-05
2.02103529637016e-05
4.94575520558087e-06
3.52491756998531e-05
2.57323652537944e-05
8.01922733699103e-06
2.33001593613502e-05
1.82896495887722e-05
2.18054984148244e-06
4.35438562993836e-05
8.51109111249037e-06
2.86168479621673e-05
2.83889953447021e-05
1.14559609691705e-06
2.42944170876884e-05
3.61234127498416e-05
1.67895962008181e-05
4.94552506387814e-05
5.71461126103229e-06
1.36931638253117e-05
1.42396429425815e-06
3.21020980928341e-05
1.89795240116821e-05
2.46066273455761e-05
2.90096969047335e-05
2.26595214182339e-07
5.09523283633471e-05
4.68403465101831e-05
6.69809691188091e-06
3.578984746732e-05
1.506516374987e-05
3.79736279828799e-05
4.12797202259615e-05
5.0156123867073e-05
1.71345927560355e-05
2.94701309007271e-05
4.81214787857829e-05
5.71185808372657e-05
2.13575019143164e-05
7.02785953312698e-05
3.53289994306298e-05
1.54764769490155e-05
2.1727792664337e-05
2.46984272186704e-05
2.49463677294621e-05
4.23467640159042e-05
5.37204521896898e-05
2.97584296748498e-05
4.01128952447418e-05
1.89008631055218e-05
2.26034642572394e-05
3.79243643148849e-06
6.38180567367389e-05
1.51314443129631e-05
-1.48421654346221e-05
3.28722793386596e-05
1.7554176506836e-05
6.82353288855871e-05
1.0984296736095e-05
3.2194521289843e-05
5.9067087505621e-05
5.41099424172296e-05
2.96139951469689e-05
3.78858555084376e-05
5.6784130207034e-05
2.82292958129431e-05
3.68492377932384e-05
3.65055078827418e-05
3.98453146930681e-05
2.49165025900395e-05
3.76130576336799e-05
3.13340657056172e-05
9.7410427523436e-06
3.3543674317388e-05
2.91701757095811e-05
2.5145879018046e-05
3.82189213627027e-05
4.60104523643496e-05
3.01486979459244e-05
3.52308939203602e-05
4.23419628247612e-05
2.80376100191041e-05
3.90148705160456e-05
-1.13851368540592e-05
1.04374470009598e-05
4.43718829390805e-05
5.79663017283188e-05
4.47535436299926e-05
4.79838502225617e-05
2.59133014968866e-05
4.34545715868807e-05
4.33232246670211e-05
2.80578807393541e-05
2.74345570646115e-05
4.36098097850513e-05
6.29385939812033e-05
5.70290721724917e-05
3.63799234326736e-05
7.08366951579401e-05
4.08791291063383e-05
4.7940972579984e-05
3.78920464609315e-05
-2.09069349439247e-05
-3.16423166274376e-06
4.05743508587364e-05
3.19696442433663e-05
4.19028524311871e-05
4.22005204421247e-06
-4.25112553441477e-06
4.54295400055834e-05
4.81344919143019e-05
2.22291107622564e-05
6.06619467775816e-06
2.29219660392746e-05
3.59079614945083e-05
-4.74269538178151e-06
1.97684500403292e-05
2.00445357836592e-05
4.24797410650903e-05
4.76639977552364e-05
-2.43337483318053e-06
2.59416630191209e-05
3.63995613668116e-05
1.22206382367386e-05
1.67877184728668e-05
4.43978877685922e-05
5.25453430570252e-05
6.21572651370228e-05
4.33557684849072e-05
6.56619620175982e-05
4.37773068328248e-05
8.14133459086591e-05
5.93363861209934e-05
6.13792703370067e-05
4.74009727383005e-05
3.10195034073141e-05
6.9256826440177e-05
5.31184714541909e-05
4.49832799148331e-05
5.36438253667258e-05
4.73756914497272e-05
7.26505000649987e-06
1.35674919312269e-05
3.64803394358509e-05
5.81263359145395e-05
-8.35668706326454e-06
4.19004868602173e-05
2.85224294192647e-05
3.49509398039275e-05
1.86375369223876e-05
3.74560261875242e-05
2.2233445281334e-05
1.88756996566248e-05
2.1924034643576e-05
2.59546352744206e-05
-5.7131468235234e-06
3.51355853351106e-05
1.75183131590967e-05
5.15982298895607e-06
7.66552478925903e-06
6.3693238866297e-05
2.62469174455316e-05
3.58002049995222e-05
5.04642953689247e-05
6.31931047976433e-05
3.32068870368872e-06
7.34258690768998e-07
4.3685791415042e-07
2.79576313204641e-05
3.23209462635136e-05
5.04189124021345e-05
2.789374494845e-05
4.31038188644192e-05
5.90809251275963e-05
4.05698100871073e-05
4.10734226686259e-05
4.30135888419691e-05
5.30587332574064e-05
3.52695956241026e-05
6.06889514764064e-05
3.75250152322033e-05
6.09419269306088e-05
2.45068824876575e-05
1.23008254558375e-05
2.40590431703236e-05
2.99322879912771e-05
2.90628824544571e-05
3.9903893861502e-05
1.27019126220066e-05
8.89351517565447e-06
4.44109014506139e-05
2.51297353813896e-05
4.93220419470318e-05
3.54311819089316e-05
2.10703072610638e-05
9.09231716156392e-05
2.29368972844509e-05
4.75843765808471e-05
5.73457231886351e-05
1.67786248010606e-05
9.75681556435477e-05
1.04265335718541e-05
1.68534694780534e-05
3.34983462938967e-05
2.11142807723786e-05
-5.67939436105286e-07
5.97931996006291e-05
5.92244456803837e-05
1.75401882786182e-05
5.34050600125025e-05
3.97992502689004e-05
3.30176638840201e-05
2.30691870137484e-05
4.86697684142394e-05
4.80070900313095e-05
5.65461108375353e-05
4.00395329283202e-05
3.38218307104166e-05
4.24870932285998e-05
7.08072516585483e-05
3.58819291134586e-05
5.72488034026723e-05
6.39313965238504e-05
8.32033056589334e-06
2.01257951102597e-05
5.21186854502483e-05
4.37973546157431e-05
4.9590704333092e-05
5.34134712917225e-05
5.03605128029768e-05
5.18374631555206e-05
1.81271774290712e-05
2.66556524887459e-05
3.49268527268203e-05
5.19030453691502e-05
3.77682873670251e-05
4.61842259804961e-05
-4.79285676395397e-06
1.34356645974345e-05
5.67272665155135e-05
5.25949581504976e-05
3.25929177339474e-05
3.69679379037724e-05
1.08322695052852e-06
1.96184915252757e-05
3.51361290229064e-05
5.51052352241728e-05
1.79241276618897e-05
2.88775777331741e-05
2.98302925770974e-05
4.35505361038025e-05
4.24078232466221e-05
4.66358216954424e-05
1.48985340686997e-05
4.03821934862673e-05
3.92900958424972e-05
-2.64977011030704e-05
2.62792538572369e-05
3.12882957935862e-05
5.22388102031672e-05
-1.66659192531254e-06
4.4874468079687e-05
3.27741094078679e-05
2.26684219896988e-05
2.09697368931418e-05
2.27833429727419e-05
5.04621251059114e-05
6.12203478266508e-05
2.02263450288688e-05
3.47861595168982e-05
2.43539127364845e-05
4.59433476812912e-05
1.04705973693755e-05
4.74165642529975e-05
4.35275003738829e-05
4.19128343729871e-05
3.57829726874661e-05
2.95268037168797e-05
3.80427780189917e-05
5.18710699334126e-06
2.07970773133955e-05
1.24607715626559e-05
3.3180075271261e-05
3.47816027919196e-05
-2.12252216791862e-06
7.09649492868895e-05
4.38587274029723e-05
1.77838654118844e-05
4.6761386176725e-05
4.44029358430071e-05
-9.40500772460776e-06
5.95515738015776e-05
2.71885582302123e-05
5.15404082677079e-05
9.74071632835734e-06
5.73177427562864e-06
1.24190185290063e-05
2.88574078244149e-05
7.19959197588253e-05
4.55230084513561e-05
3.39258487638297e-05
4.71201225628368e-05
3.51123399562366e-05
2.38928898321631e-05
2.83424241965749e-05
4.48098183004616e-05
5.27865966117942e-05
4.73428207561846e-05
2.66563830370068e-05
2.36949153553542e-05
2.95032826393614e-05
2.71572843192505e-05
3.03570418822828e-05
4.88380485562622e-05
2.20344785763028e-05
3.70320624895181e-05
1.33865422940002e-05
4.7191035515602e-05
2.52812616617613e-05
4.06599664023151e-05
2.6693463279759e-05
6.24291162311763e-05
3.12707747679178e-05
4.38437515088157e-05
3.65641807151457e-05
3.18571847063817e-05
6.76898251387766e-05
5.17475495201376e-05
1.96118652675578e-05
1.66779601517212e-05
-2.6686372941984e-05
8.26196260826944e-05
4.87697900393575e-05
4.9761759028924e-05
5.2754794827798e-05
3.28371757180895e-05
3.87220171768113e-05
-5.3737256505275e-06
2.70143991514339e-05
5.42842003681698e-05
4.53474208225888e-05
3.32897783886999e-05
1.43189674195438e-05
5.00753540976452e-05
7.55944966162751e-05
1.06638878561864e-05
3.193162386123e-05
5.01818316565963e-05
4.99464514702994e-05
3.39697474977639e-05
3.27609801838439e-05
4.40380544471418e-05
6.28669277355746e-05
3.76672422899695e-05
3.94370235087128e-05
5.33406325362535e-05
6.67476183255862e-05
2.49159785452789e-05
4.92331414043925e-05
3.60730748331667e-05
3.7890968391483e-05
6.86453626717339e-06
4.412874381413e-05
2.24120074135253e-05
3.36289662383064e-05
3.02691390272858e-05
5.740541691956e-05
4.39239745753243e-05
-1.45364835796857e-05
1.48762044708389e-05
2.1685087987196e-05
6.62720333487488e-05
2.42751664255506e-05
1.49928371779136e-05
-4.49933132520971e-06
-7.55902272439466e-06
2.51138761568308e-05
2.12636663522428e-05
4.02772580694295e-05
-9.00014434626643e-06
5.87565777360094e-05
5.03299696957595e-05
9.7997733829608e-06
5.63600122368773e-05
1.61771976727373e-05
6.05841754306663e-05
6.34019754914602e-05
4.33976499843886e-05
1.68114348562692e-05
3.17042261661176e-05
4.20557426708115e-05
4.77878067316992e-05
5.08738036304629e-05
3.87900669534093e-05
7.10670744612633e-05
2.60106725801273e-05
3.11983631152731e-05
4.50041557498505e-05
4.30837830669498e-05
1.70119884308175e-05
1.18675478704515e-05
2.92090963259338e-05
6.9458837144341e-05
2.3136042490873e-05
5.62169463751038e-05
5.63219230142685e-05
2.29834553012545e-05
4.31825710614143e-05
2.00003816631174e-05
4.76008942824983e-05
8.15738534811665e-06
4.46150190591252e-05
3.61290991037251e-05
4.74679903175114e-05
2.30458859158827e-05
5.54016966735642e-05
4.32349494619409e-05
-1.53639697318872e-06
5.17083895456105e-05
9.09106991367485e-05
6.36979008606797e-05
4.98104159012286e-05
2.93460642186004e-05
1.95408099192826e-05
6.28020269323453e-08
1.00660195958815e-05
3.88649138435143e-05
1.94486772717227e-05
4.5001364495401e-05
3.24711152953566e-05
1.27606414751383e-05
5.64512495390179e-05
3.41464866146823e-05
5.34578124288743e-05
4.78657425071721e-05
4.52644297321261e-06
7.02570504169357e-06
2.30094202473963e-05
3.95566511408562e-05
3.56807159246494e-05
-3.195471430835e-05
3.07025105375144e-05
-1.10943014103907e-05
5.18159592427346e-05
5.99157277595459e-05
5.27922514483025e-05
3.25962831845144e-05
5.99397446875349e-05
2.95291888999078e-05
2.82691522522435e-05
4.63833204971172e-05
4.89437489178993e-05
9.01021669422809e-06
2.67309812975844e-05
3.59719306983535e-05
2.54988388296252e-05
-4.89656514231896e-07
1.18497122333677e-05
6.99926798602807e-06
2.116247382958e-05
1.49874939908858e-05
1.02918449780429e-05
5.3132318157249e-05
4.55928448243588e-05
6.01302894997491e-05
4.78905490508516e-05
5.85602962368245e-05
2.62796960407902e-05
4.65412467607162e-05
6.11505746977812e-05
2.88104124730878e-05
3.42407237196259e-05
-3.88980775200069e-06
6.50925870396231e-05
5.49896307083311e-05
4.70450973694785e-05
2.94059079208853e-05
2.05825909177394e-05
1.82178830860451e-05
3.9512223690409e-05
3.69926393750855e-05
1.68943143165865e-05
4.52152328097845e-05
4.55037708509828e-06
2.62726880772611e-05
4.08026515927113e-05
1.79031317983403e-05
4.24054432503745e-05
-1.30256038344396e-05
-5.66433701850813e-06
2.18133674581171e-05
-7.07430774458322e-07
3.50138115169088e-05
3.44270971441696e-05
2.69752207137163e-05
3.22328395002401e-05
3.76503559774989e-05
4.08747947093024e-05
2.30474394433817e-05
4.56631708629686e-05
4.25466305506543e-05
5.22910426849005e-05
3.17629497875002e-05
4.06993712398024e-05
2.7791368483745e-05
9.17401232792242e-05
1.03076639074336e-05
3.42506104144643e-05
3.05754037588438e-05
2.76620131189124e-05
2.41975016416553e-05
6.54221228164435e-05
1.08067727202589e-05
2.77712824367638e-05
2.08347913863176e-05
3.29679358302982e-05
6.31118122562893e-05
4.93464566182817e-05
5.58325165593314e-05
4.30453363294441e-05
-1.30386950874592e-06
2.84178801849422e-05
1.37973224339109e-05
1.22224878732416e-05
2.87711751343432e-05
3.7057083853958e-05
2.55274974011819e-05
4.10757654319201e-06
4.03243096148135e-05
5.34710421945999e-05
2.04408935556847e-05
1.57403613725383e-05
2.48882962839042e-05
1.12701749979902e-05
-4.07133619302003e-06
1.5291773234129e-05
6.24177535091949e-05
2.47612832361897e-05
2.96776149531272e-05
3.46221622641321e-05
2.78734249815664e-05
2.25949231909169e-05
4.19116572280038e-05
5.09124846601282e-05
6.60706656060848e-06
2.53513596844241e-05
5.20344743240055e-05
2.07804923437377e-05
4.63800521803849e-05
5.70822501459427e-05
6.08833265491061e-05
1.36104473964943e-05
5.6329382544397e-05
1.49986352918634e-05
6.58949519914203e-05
6.32918895276927e-05
3.94109706581961e-05
1.8258738787255e-05
1.94895589788747e-05
3.73513227547913e-05
4.46037924511501e-05
5.09362852614051e-05
7.23763332485318e-05
1.27742458656248e-05
5.99195950092737e-05
3.84459708005283e-05
4.25907366555118e-05
-3.05850820715524e-06
1.85611179809316e-05
5.93087659093366e-05
4.2754233946885e-05
6.08682654463693e-05
3.23171510821191e-05
3.14213882048327e-05
4.52723158209924e-05
6.54073587744189e-05
5.39379340860402e-05
1.97602716349605e-05
2.78836314605616e-05
4.09098176372261e-05
6.96871072086228e-05
1.7128011589177e-06
2.53022278552697e-05
4.77202436983591e-05
-1.22168394411921e-05
3.27370800992551e-05
4.07103854106025e-05
2.62377232430856e-05
6.07692248564069e-05
2.89405070043647e-05
3.62813072407207e-05
3.19467818219694e-05
3.50662320246057e-05
6.93194814254164e-05
1.34557854891354e-05
6.07993057194542e-05
5.3833941826194e-05
2.69780648873287e-05
7.06497126571098e-05
5.41358026866746e-05
2.91024050836746e-05
4.64738970412322e-05
5.726228491889e-05
4.57860602356826e-05
5.0817243815065e-05
5.69850271208537e-05
9.59804711346861e-05
4.03440216061088e-05
6.99223765992595e-05
4.36152486066437e-05
7.57192875878703e-05
3.28728037743351e-05
5.55296428453958e-05
3.5739520334807e-05
5.30283284560537e-05
2.34559569075749e-05
4.3595631934725e-05
3.86172453127342e-05
3.81117206806006e-05
1.56506210875539e-06
1.38588065737584e-05
2.44067057131633e-05
-1.99796508746967e-05
-1.01048713564103e-05
4.68800991578823e-05
3.13959524060216e-05
2.77030442314139e-05
7.2785534829011e-05
2.89793962989266e-05
2.42895846945898e-05
1.46927861255082e-05
4.7672156034244e-05
6.0970444905572e-05
3.338887144245e-05
2.82931225174986e-05
5.32396774980598e-05
4.97026059261182e-05
2.94314604506205e-05
2.29304269470911e-05
6.37297500112647e-05
3.95980207946798e-05
2.44423608731894e-05
5.71302826209873e-05
2.97593459066571e-05
4.1937918761579e-05
4.52842915623288e-05
6.62499445674435e-05
2.87045819495286e-05
4.09675023792225e-05
4.30140115509778e-05
2.79605084986853e-05
3.8613976108173e-05
3.10407077053128e-05
5.76690155020339e-05
8.25740263875256e-05
3.96510975915159e-05
1.88298169267175e-05
2.69911816586547e-05
2.05938193345735e-05
2.46465457515434e-05
3.37725051740776e-05
4.37289994973278e-05
2.99246817828747e-05
1.34482468943967e-06
3.08936679014412e-05
9.7889592919844e-06
1.70696420179004e-05
3.92898059776072e-05
4.99836475230813e-05
9.35103940133742e-07
1.01879768990477e-05
4.86840154442302e-05
4.19022878064487e-05
1.17059537832029e-05
3.50820969221391e-05
4.91841663575332e-05
3.73245139677786e-05
6.94824147346725e-05
1.23833683182129e-05
1.9104673994598e-05
3.45492452316727e-05
4.08555360159926e-05
9.67237840970134e-06
4.20011046537971e-05
5.99264684118244e-05
3.33463066940314e-05
7.46009778685797e-05
-2.38543333499455e-07
4.83503475619281e-05
2.30154860326437e-05
6.8498838019919e-05
3.79393960769735e-05
3.37244500240039e-05
-4.05534074878098e-06
2.82545617892467e-05
2.57158958543369e-05
3.96271986878066e-05
-1.48882495246996e-05
8.65182650051249e-05
-4.63816751346497e-06
2.87273899522667e-05
7.19006055943376e-05
4.59923409659844e-05
1.65334058751048e-07
5.17384305057065e-05
3.25476745077788e-05
3.56203481957312e-06
1.1844291957801e-05
1.6907905599299e-05
4.40098921096982e-05
1.36512072909417e-05
3.39988456409788e-05
1.28085762555341e-05
7.01168361613927e-06
1.54313876903019e-05
1.05173447140797e-05
4.11350514720971e-05
5.36643042236999e-06
3.86323141327379e-05
3.7634379787517e-05
2.78169364375311e-05
1.22499379421187e-05
3.80914026278569e-05
2.20449219952418e-05
4.5996604582081e-05
3.79735100459715e-05
4.76494363901655e-05
-1.49328455078454e-05
2.72708050704503e-05
3.78793217662625e-05
9.30849787012079e-06
2.07377778556255e-05
5.88790399081629e-05
1.67993801075225e-05
4.27214427903664e-05
2.30673311849066e-05
2.10287287501751e-05
1.57600003562422e-05
3.06814583405587e-05
6.06003408151186e-05
3.57320018574279e-05
4.81547930204716e-05
4.49587382348828e-05
-1.68825089813566e-05
4.63449539004858e-05
3.84485848331799e-05
6.71471999680813e-05
5.88250142172189e-05
3.44592218517834e-05
-1.75185760933142e-05
1.41051512658332e-05
5.6002716681208e-05
6.13775771857004e-05
2.8972577036181e-05
3.03747908658461e-05
5.02841989374065e-05
8.19951909803006e-05
5.96317542702994e-05
3.54912949073356e-05
5.53903297652853e-05
4.08828359041454e-05
6.22009939000776e-05
6.81300583348113e-05
1.6471356571399e-05
7.96382808570769e-05
5.19696146115268e-05
1.80716340631571e-05
3.05417091146156e-05
1.59117084259352e-05
6.62217710858804e-05
1.17539743187416e-05
2.05225060743018e-05
3.39206888045587e-05
5.60824287881414e-05
2.01835110377287e-05
3.36613822989132e-05
1.96306164394409e-05
2.60051978927416e-05
4.11002364644624e-05
2.57683065252879e-05
3.63677660708453e-05
1.65690484495233e-05
4.12562690955449e-05
5.60523198568106e-05
3.00045367465477e-05
4.11195939230558e-05
5.55445453182268e-05
8.62682325163364e-05
2.57483678686019e-05
6.21128074724545e-05
5.15267181415598e-05
4.91886792361616e-05
2.38739988421512e-05
4.02153757211461e-05
6.58102838055809e-05
3.16211208980672e-05
2.72954568950854e-05
4.3615726822649e-05
2.36757915667438e-05
1.50685439918983e-05
1.32476765629674e-05
1.51560875324552e-05
4.13992075802594e-05
3.68443074544057e-05
-2.87585161059446e-05
9.42114472112842e-06
3.49098018137156e-05
3.04332979034619e-05
4.04909844137291e-05
1.28933357625641e-05
3.93971641076685e-05
3.91516293776951e-05
3.96782882307711e-05
1.92993461776798e-05
1.46387266019046e-05
3.85007643340587e-05
1.99915263933969e-05
2.95250061588691e-05
-1.08660007054997e-05
8.74625464553522e-06
4.70547247053699e-05
2.63595486896688e-05
5.94552700464219e-05
3.27674129465731e-05
3.95783155905189e-05
4.69305213200952e-05
2.87229380399785e-05
8.2267299851421e-05
2.99981113652038e-05
3.84562282440699e-05
4.19168914921498e-05
1.92178492303554e-05
3.5267584019705e-05
4.82231151526861e-05
3.54658722404957e-05
5.13952950622363e-05
2.51907386078898e-05
4.0363753923049e-06
3.86804035290475e-05
3.05282876141563e-05
1.73796165560867e-05
2.55111208405833e-05
1.61464287514992e-05
5.47846055393811e-05
7.17239064812547e-05
6.96950696103408e-05
2.26355773399112e-05
5.56810450569836e-05
1.64075468663189e-05
5.91550291111445e-05
2.16936404954062e-05
2.32966361500234e-05
2.1188247697143e-05
-7.35629652811297e-07
-4.9637836272069e-06
3.45693728756925e-05
4.91292144687369e-05
4.63105215904523e-05
2.06588937390736e-05
5.71500788629168e-05
4.20261613106628e-06
4.28914975407595e-05
1.55941890526436e-05
1.71319874623799e-05
2.58641168185223e-05
1.79565703381539e-05
1.60573140654675e-05
1.43620834448382e-05
4.45894166986333e-05
1.57531503652536e-05
1.74527703284915e-05
1.94739113477789e-05
3.30939485186434e-05
5.12454944508404e-05
5.74027317263554e-05
4.43786730284161e-05
6.16260602073387e-05
4.67606873323057e-05
3.7356731116547e-05
4.68060428757978e-05
4.25250475873387e-05
3.96634364450914e-05
-8.38005127840855e-07
4.09075244660633e-05
2.30551461441013e-05
3.47104333412436e-05
2.4162405465939e-05
1.3154550164199e-05
3.9858116826392e-06
4.38104942826027e-05
3.3169887547108e-05
6.00867772207061e-05
1.02944539386314e-05
2.92279269296517e-05
3.3086092231451e-05
5.52146031642313e-05
2.45337441506417e-05
7.55984218322424e-06
1.32838169534005e-05
1.52965758593157e-06
1.05333883589978e-05
1.0803034164824e-05
3.55979087815892e-05
1.31260063771108e-05
3.18701355893297e-05
1.11186530637612e-05
3.21700067969696e-06
2.93766848947391e-05
1.33354699960943e-05
4.34257345720167e-05
9.8789881537486e-06
1.22375107993013e-05
3.25469536992162e-05
3.75538606670181e-05
5.96009146013573e-05
3.74382328741815e-05
5.12945538077327e-05
4.8081532294173e-05
1.16277691974814e-05
2.59489124760764e-05
6.68420351565244e-05
7.15950650483149e-05
6.08517565095522e-05
3.26785005146878e-05
5.06152332859799e-05
6.22224487795354e-05
2.57478660359833e-05
6.9547882284627e-05
4.49625651916099e-05
1.74080595877592e-05
3.75541538088521e-05
2.61985047487258e-05
7.01031601488863e-06
9.1068223080463e-06
3.90652628428059e-05
6.54836273046077e-05
2.77479822287146e-05
6.06899121929412e-05
2.01378423445364e-05
2.63950474835715e-05
3.26954283379947e-05
2.67797941948695e-05
2.96528596398968e-05
2.35390235547668e-05
6.7247245834619e-05
3.4496815042244e-05
4.6589194866342e-05
2.51445678785693e-05
5.85619226780365e-06
9.94292338551749e-06
2.04860716924202e-05
7.02532560343173e-05
5.51729560842517e-05
2.8707539617459e-05
2.7831020475129e-08
3.55255788888335e-05
7.76733748911811e-05
4.86471186738838e-05
4.74698164710175e-05
6.37703647392441e-05
7.65968763087746e-05
1.80432695896702e-05
1.01832238484742e-05
3.31767365124356e-05
1.25960559561965e-05
3.60131894203405e-05
2.73246096339145e-05
5.06724397700212e-05
5.6911773111281e-05
4.84324204044162e-05
4.62963629247878e-05
1.23168846621852e-05
3.96197125032404e-05
4.06293461763791e-05
2.78523152566944e-05
5.16804223681649e-05
3.71396862859684e-06
2.52707661019861e-05
6.78250827445387e-06
1.82635702865201e-05
2.19986814923125e-05
4.21848630886201e-05
3.93604484550042e-05
3.99516128914289e-05
3.14057922142083e-05
2.49750732824834e-05
3.0468864753815e-05
2.97008876167602e-05
1.92571188707156e-05
1.78057909508956e-05
6.99201684574416e-05
2.66151502231618e-05
2.79215659742024e-05
2.62339654696971e-05
5.64823111123122e-05
2.87252889697981e-05
5.709552073822e-05
4.10585597341686e-05
2.98234740792546e-05
2.13546883780814e-05
2.25519107488651e-06
2.384739468487e-05
2.79560639988231e-05
3.55809183739444e-05
3.34871839892916e-05
2.54182230316902e-05
3.78272622692299e-05
1.67790099499865e-05
-7.50095765869793e-06
1.50859940743314e-05
6.87979000710285e-06
6.1521629254595e-07
4.10874261270495e-06
3.747060004273e-05
3.58146798625711e-05
8.54276534643662e-06
4.41785683351215e-05
3.47370181796162e-05
4.11929794034102e-05
3.02508118709935e-05
2.44346212228065e-05
4.46338196005866e-05
5.50884677470175e-05
7.01870947721741e-05
3.95597384360377e-05
5.76742112280495e-05
2.93212252152129e-05
3.53166425521327e-05
1.28199397412849e-05
4.30420628146775e-05
4.10145899906473e-05
4.28068098027588e-05
4.54754661528951e-05
2.46501622642718e-05
2.70213753745992e-05
-5.2498546348998e-06
4.29986629711233e-05
4.97122557509921e-05
6.84698290214353e-05
2.75697601246408e-05
2.01380533615969e-05
4.77947786891234e-05
4.15322394668096e-05
4.48637997082322e-05
6.36751669845417e-05
8.44579904865284e-06
1.8065135113757e-05
1.47159861990526e-05
3.93757668202287e-05
3.63797312182161e-05
1.0645750614701e-06
4.06268365824289e-05
6.53962561932183e-05
4.78226238154979e-05
3.56010688242151e-05
3.65967805482379e-05
2.95200591938505e-05
1.59523017964879e-05
1.4415510723504e-05
1.96273748254797e-05
3.36287427672315e-05
1.46751636912105e-05
3.44631556284748e-05
2.46638570016756e-05
1.04494330387935e-05
6.53489485470496e-06
5.66701291599392e-05
6.54075808542875e-05
4.58287589109314e-05
1.89693273650759e-05
1.63473793674703e-05
5.39171129169226e-05
6.46358544335249e-05
4.97074379897408e-05
5.0167775638938e-05
5.00553164820761e-05
3.46753704202978e-05
2.1020867733035e-05
4.22502038755933e-05
4.96673284570703e-05
4.27433461513918e-05
4.15255495965862e-05
1.89391736804837e-05
4.3329518109173e-05
2.41143810226441e-05
2.49069692398816e-05
5.24988004374185e-05
3.31718939510088e-05
1.72983755632197e-05
3.35504107700432e-05
-8.31507923653406e-06
1.57180574918295e-05
4.70512876680748e-05
5.2794801525761e-05
1.50814690104792e-06
-2.48463720790639e-06
3.82715474737425e-05
4.97885935562505e-05
1.9257500265743e-05
3.2917408745189e-05
2.98376330586396e-05
4.1668085443077e-05
3.05848676396688e-05
6.40835795453658e-06
4.69850079590584e-06
2.3298035322703e-05
2.76048032370744e-05
-1.40149273200212e-06
1.6737901020623e-05
3.07714320346002e-05
4.59137366114225e-05
2.3729665563247e-05
3.51925394879433e-05
3.46950438657921e-05
3.81230382472458e-05
3.76718071212129e-05
7.03000272753431e-05
6.71727295974517e-05
2.13327543785103e-05
5.35459633701971e-05
5.81765192492724e-05
3.74528386325878e-05
4.03119578259457e-05
2.46131879563049e-05
0.000105665125002267
4.54759091357604e-05
5.45721739953061e-05
3.94320559879437e-05
3.38647595311804e-05
3.22892658291383e-05
2.09874753687889e-05
7.52119491989236e-07
3.11356931574183e-05
4.75680229056597e-05
1.01994175229227e-05
1.63840273602682e-05
1.25893072827609e-05
8.49058655103154e-06
2.8682771211515e-05
1.75731391408796e-05
3.53031413753695e-05
8.50629781790174e-05
3.94906738582605e-05
1.62109761937308e-05
1.20986425700492e-05
1.84497430351511e-05
2.08519006199856e-05
5.08289600629658e-05
3.45582204874946e-05
2.60351978143696e-05
3.37686289643037e-05
3.36568036842367e-05
3.12848083929239e-05
1.35568889493258e-05
4.99941800071894e-05
4.96146974914355e-05
3.25081014607615e-05
6.97821617590442e-05
2.96475847097914e-05
2.76019079704768e-05
6.67287991884979e-05
3.24005244309297e-05
8.67327690543391e-05
-6.0276910650186e-06
3.29044344050981e-05
1.35755328066088e-05
5.12589609611124e-05
-1.73876202317653e-05
2.68742701162486e-05
1.92234642100398e-05
5.39360497790528e-05
3.61926455694676e-05
2.64201954687202e-05
2.72166063826659e-05
1.24916801974819e-05
3.30581560103329e-05
4.18560221874637e-05
4.27177929378582e-05
1.0819030435517e-05
4.23299406338244e-05
-9.84283059950705e-07
2.50626709228801e-05
2.96308496080878e-05
2.65366615551421e-05
2.32625612199744e-05
3.3266702946335e-05
4.1074998208266e-05
4.44344084449176e-05
3.25302684435365e-05
2.1894741996975e-05
2.66032149711294e-05
1.03172436674432e-05
2.96234428003346e-05
3.42738718024299e-05
3.20400951481984e-05
6.28556724416623e-05
1.21669815401182e-05
2.48886662967933e-05
3.36718482454407e-05
2.90636878075091e-05
-1.8110042193068e-05
8.13460688450777e-05
-1.38162852215471e-05
3.74075325366611e-05
5.50150806431629e-05
4.05705190030202e-05
7.07271122288933e-06
2.07664043068328e-05
3.50537092712479e-05
3.50461575713042e-05
-1.47081657503435e-06
2.09605710756731e-05
2.10954665717508e-05
3.89267738665153e-05
4.81566456521874e-05
1.08341824904551e-05
3.24484359542347e-05
5.86243377508073e-05
1.97149805308351e-05
4.89923473469178e-05
1.85535391005381e-05
4.58221418523407e-05
4.43300457968386e-06
1.75536499274497e-05
2.44863570210402e-05
2.42411042823404e-05
2.04894668894202e-05
3.33216166369137e-05
1.84694639341313e-05
4.34481564339639e-05
5.69740835718277e-05
4.45038956193196e-05
6.27220792969187e-05
-1.26214631655921e-05
6.9066993006616e-05
2.55026274308417e-05
4.1214313595279e-05
3.70600396856005e-05
5.68990782558866e-05
5.70661900762099e-05
2.52202909080684e-05
3.47119251538305e-05
1.8838071270087e-05
3.49802936809308e-05
1.63413244809181e-05
3.0317481404945e-06
7.25992165998218e-07
3.16373004723472e-05
5.02192265478049e-05
4.01164720131468e-05
2.34086600963352e-05
5.66380021079771e-05
4.15747910023544e-05
8.7895312387743e-05
3.98428820665281e-05
5.72093525722279e-05
3.50785406500896e-05
1.92457790164312e-05
4.02574010065265e-05
4.38465204159912e-05
9.89292858389719e-06
3.62014616421222e-05
2.91484897045322e-05
6.97466861545197e-05
4.49294958254877e-05
1.19759628679631e-06
4.19417143848125e-05
3.54632908257541e-05
1.6748644589405e-05
1.85287188394905e-05
4.44517448347553e-05
3.67258047509532e-05
2.00274677197014e-05
7.4724373961582e-05
6.92244351677311e-06
5.06991675064632e-05
3.93115479759065e-05
-3.47497127978716e-06
5.79606088944956e-05
6.58520536787004e-05
3.20571158675692e-05
4.79488226500692e-05
5.70194498868497e-05
3.78001081895877e-05
2.48050250510067e-05
3.91522939750882e-05
3.26929214053336e-05
-8.63314948854156e-06
2.47433969056207e-05
3.53082029090955e-05
3.56065868418576e-05
3.32085587134401e-05
2.53608499140153e-05
3.93214794959528e-05
3.52809731267589e-05
3.19677435066987e-05
6.18475013605597e-05
3.14021239553575e-05
7.05973860249013e-05
7.4864497380441e-05
4.49131807291297e-05
2.64949298482248e-05
2.41193083364161e-05
6.22114609361174e-06
5.08411247655119e-05
4.5508075385964e-05
5.36278289622904e-05
3.11675157549496e-05
-3.94848972435223e-07
4.82097435416195e-05
4.46481763167181e-05
4.83469744073372e-05
-1.65419674921841e-05
3.38553560012835e-06
4.91024383880925e-05
4.00526594100522e-05
1.3005135046356e-05
9.1047481904809e-06
1.87939439927853e-05
1.77913999728255e-05
2.83836469080081e-05
1.85245829123489e-05
3.34888935422479e-05
1.92317473208014e-05
1.21874547225508e-05
3.05879829125629e-05
2.75800502429036e-05
5.99760898095652e-05
2.66178117656299e-05
5.67910051815976e-05
3.49722779492598e-05
3.92699440571984e-05
5.88630971072982e-05
2.88160812117293e-05
4.22949662784931e-05
9.80622020003041e-06
7.31169216265212e-05
2.02438787069698e-05
3.89733484843599e-05
-1.0580364386532e-05
5.01714874007138e-05
4.33332260893804e-05
7.77460554689534e-05
1.41505279859005e-05
5.46162774795195e-05
5.70680524310098e-05
2.77269199883564e-05
7.29610763456604e-05
9.45535416404675e-06
3.45831442232947e-05
3.38039049739918e-05
5.32701532972045e-05
2.90362762433615e-05
7.93671607484185e-05
5.74566536709141e-05
3.02872803032143e-05
3.98497011865681e-05
8.97603308255176e-06
4.77573583622787e-05
4.88781197676368e-05
2.60013783940722e-05
3.44607941030543e-05
5.8102087459481e-05
4.98243698168375e-05
4.07264945054716e-05
4.5745734394136e-05
3.46129130517735e-05
6.90663706110558e-06
-3.36518997700893e-07
4.16335806882245e-05
2.79589008974008e-05
-1.74332903013344e-05
2.0335423423763e-05
1.63732221978475e-05
-1.96742027182053e-06
4.07311108919432e-05
2.58341306305676e-05
3.37858685583067e-05
4.23373231141054e-05
1.58665114616509e-05
4.8692925942868e-05
2.06847368117497e-05
4.08444457013632e-05
2.1265651695971e-05
5.59698005818493e-05
4.59870470860678e-05
4.08095597398174e-05
3.12402371717628e-05
3.32629126782225e-05
5.26504718713206e-05
6.69918982080252e-05
2.95990476874255e-05
4.23647834415371e-05
2.87075148449516e-05
4.52230687922441e-05
3.72730473789887e-05
6.32954176003635e-05
4.04439195697117e-05
3.04590736384136e-05
2.61516621610181e-05
2.27115614807138e-05
4.88715309824701e-05
5.89109126870027e-05
2.98317613134169e-05
2.50734520073439e-05
3.02170210105215e-05
6.11984815062435e-05
3.05536177584431e-05
7.14430412530336e-05
4.30498459900016e-05
6.17746640416764e-05
4.15216088748868e-05
-1.70472112149009e-05
4.65797822902332e-05
1.19840447688146e-05
3.34758698320307e-05
3.01192422018226e-05
8.41799957072949e-07
5.37891324087776e-05
3.79693776511063e-05
5.15542618016796e-05
2.39828159000147e-05
4.82983683810141e-05
2.78526446338415e-05
6.39064971195599e-05
2.28532350531807e-05
5.23897179730884e-05
3.73204202333772e-05
2.73846199975219e-05
5.97345537372177e-05
3.48870035079786e-05
5.17215675206553e-05
3.47832055803532e-05
9.2856300718123e-06
2.70075501875852e-05
4.28537455154683e-05
4.94819537910392e-05
2.4677887088426e-05
1.12316725864444e-05
2.48076929194426e-05
2.90807770143717e-05
3.45685841926427e-05
5.64972115426339e-05
1.45100691222455e-05
2.46893939190503e-05
3.48730476792828e-05
-7.28832938725976e-06
1.05089606906538e-05
4.00102976997557e-05
2.92385002712574e-05
5.20910618159382e-05
5.07736697863151e-05
2.97362857913278e-05
2.88209468685271e-05
6.00152261980973e-06
3.18890847187572e-05
5.70502670391277e-05
4.4667057497923e-05
3.74672965930214e-05
4.82843532609592e-05
7.9067377778039e-06
4.63433144474504e-05
1.13652678898038e-05
2.25455167322593e-05
3.43131033726268e-05
1.2986764617358e-05
3.09659411721015e-05
2.94655971165913e-05
5.178175820895e-05
4.32850319015916e-05
1.55303557152447e-05
5.70506716557047e-05
5.54079104259887e-05
9.29073694675392e-06
2.1020126768526e-05
3.64088377292624e-05
1.13408628668832e-05
2.65533364631416e-05
1.59286168498451e-05
7.6697427841948e-05
3.95079564503863e-05
2.08561778846921e-05
3.77046323999152e-05
1.56483749116048e-05
2.55616934855e-05
-5.97493471065749e-07
3.67953542862102e-05
5.18789820954124e-05
5.2341883386178e-05
2.42502656280551e-05
3.30546293774299e-05
2.81142988347174e-05
6.28806602779709e-05
3.38371692695601e-05
6.7324276476283e-05
5.33441496084082e-05
3.75090578071798e-05
-1.25700394371499e-05
4.28694448987366e-05
2.5096243524689e-05
4.43362492006986e-05
1.98349401635786e-05
2.35139088452882e-05
-5.06720951037388e-06
2.84779672797631e-05
1.32215647455899e-05
-1.58169368125806e-05
3.64331660894473e-05
3.53719974507012e-05
3.69011483789759e-05
3.19214466258142e-05
1.74909645498741e-05
4.10485973021032e-05
2.99018514265412e-05
8.33643862985444e-06
3.04360650356111e-05
5.00693641356764e-05
4.53929459101196e-05
1.05047925198241e-05
-2.24607321908051e-06
3.32814090207346e-05
2.54032850086335e-05
2.60286290606671e-05
8.87162117479887e-06
5.82604320299122e-05
3.70757530363589e-05
2.73603346661438e-05
5.33184786592569e-05
8.52017256913973e-06
5.26523165091415e-05
1.88180025683417e-05
-8.35430582420723e-06
3.98979785570364e-05
3.38644185596185e-05
2.20449609966594e-05
3.19162034760677e-05
-1.98268764395708e-06
2.48225447546113e-05
9.53934014901038e-06
2.76398673469116e-05
2.78957316724673e-05
2.97871110424268e-05
3.91062435342832e-05
4.07668180892763e-05
2.41589557584131e-05
5.82185854223054e-05
2.51924489258524e-05
4.12233448971651e-05
6.95640649000893e-05
3.9118832031198e-05
2.59436923131556e-05
4.73449277328669e-05
4.5629346691362e-05
2.56201106109695e-05
2.50847198555312e-06
4.30220350880762e-05
2.52555363277963e-05
8.35865740365486e-06
1.30680754642382e-05
4.34965537573524e-05
5.31771860543952e-05
3.29239239331499e-05
5.00436807634116e-05
-1.39674175478691e-05
1.95703030371927e-05
1.4908451782786e-05
2.45809657064372e-05
2.13041581788827e-05
5.39837608904961e-05
-8.08901191486139e-06
1.17386502353613e-05
2.66492907239687e-05
1.67748387067738e-05
3.28034043074998e-05
1.37601653542936e-05
2.88229391491611e-05
1.1827743716202e-05
1.53864658614458e-05
6.98333658913119e-05
1.99623330005913e-05
4.24361636034044e-05
2.51129310413185e-05
2.78011058775147e-05
6.64637713679165e-05
6.28152057260376e-05
3.82973564134888e-05
6.57318180624116e-05
3.61639878800037e-05
7.10511972574573e-05
1.14248862996128e-06
2.20076736786662e-05
4.11089383164427e-05
2.14654245373258e-05
5.71281445820025e-05
2.69775954511241e-05
4.52208290052027e-05
2.62972877198222e-05
1.13517668665545e-05
3.78561845517465e-05
2.82387145888876e-05
1.04621165626905e-06
2.87110237179025e-05
1.34310892028396e-05
1.8323172596678e-05
4.98735329543274e-05
6.10778338015466e-05
1.55737887561679e-05
-2.27793326790679e-06
7.03472008587406e-06
3.09080472834329e-05
5.67259115960608e-05
-2.93215439016997e-06
3.10562284618982e-05
1.61250076660847e-05
5.74862236718781e-05
5.98663383436158e-05
3.00230793917713e-05
4.77769472025817e-05
6.63711869536284e-05
4.26549129066722e-05
3.45150098191181e-05
4.75152155845548e-05
5.16318441386902e-05
4.42774727088685e-05
2.31055438847223e-05
1.94215939278179e-05
9.50994418554552e-06
4.09989439370247e-05
1.03262106361341e-05
7.69951130697688e-05
6.45072256566508e-05
1.42950645362348e-05
3.09088873686722e-05
7.23260085300089e-05
6.20389202198576e-05
3.98992540498006e-05
3.41228172684088e-05
3.76160517059359e-05
3.36056801772992e-05
1.99179651538881e-05
4.9298645043199e-05
1.8927820044788e-05
5.38469453207141e-05
2.10557560193031e-05
4.59381022291208e-05
4.22909926057478e-05
5.14847432631329e-06
3.80379632501123e-05
1.57190366717539e-05
2.81624588657257e-05
3.96706380943966e-05
2.14676631664769e-05
3.13095794234432e-05
5.05892453904802e-05
3.250865588225e-06
-2.278795600199e-06
6.31907284203614e-05
4.74198811752791e-05
3.36015025321878e-05
5.35972298160584e-05
4.07466215178302e-05
4.21643437699612e-05
7.0723622594362e-05
3.60022278192209e-05
4.95362141082845e-05
6.09085702714741e-05
3.72587729731603e-05
1.85505480596007e-05
3.46004366423741e-05
5.59428454727126e-05
2.58905091537215e-05
4.60003158772612e-05
4.16540765719366e-05
2.76879593555821e-05
5.30386741202377e-05
1.07368309360311e-05
3.75150560909106e-05
2.52807837555874e-05
3.04602119466891e-05
1.42525212437506e-05
7.05285568899563e-05
5.60510844474052e-05
4.76028266471629e-05
1.85483774237834e-05
2.65709791475993e-05
2.52284262739714e-05
3.52366845979728e-05
1.44387840201066e-05
4.57860043750374e-06
1.98998281668886e-05
1.42343211673627e-05
3.88286752577792e-05
5.34875920479289e-05
3.44884772116685e-05
6.14611813745779e-05
4.46965070466716e-06
6.52083400414408e-05
-1.20554450529946e-05
5.53584290815397e-05
3.61607015525226e-05
1.42099509488367e-06
1.71203641085632e-05
6.08606005680873e-05
3.20625415735e-05
4.65882005999948e-05
6.39567531602187e-05
6.96261236569862e-05
4.47394959237109e-05
4.7586775212875e-05
2.73579256800046e-05
-1.00509401651279e-05
2.67293625704195e-05
3.52760683303335e-05
6.11284623432732e-05
5.9155991863109e-05
4.25931548282331e-05
3.78145871995978e-05
6.39630581738028e-05
3.20764316641459e-05
9.9389252028297e-06
5.05079914508855e-06
1.85314000553619e-05
1.54354048242123e-05
1.86089151430185e-05
1.22473317546889e-05
5.78751545631859e-06
1.48448536029926e-05
4.63302117133021e-05
1.77400842813246e-05
2.85810998789343e-05
5.22035177253349e-05
3.77427180942167e-05
1.52711671839817e-05
1.25042026216161e-05
4.01820553930013e-05
-5.92027271810958e-06
1.78558048923934e-05
5.20014054189417e-05
3.9246531928834e-05
2.30675051853769e-05
2.67816353757714e-05
2.29702393899215e-05
7.09017810359613e-05
-1.13030612854309e-06
3.42760401508838e-05
3.14380781205506e-05
3.23058800433338e-05
4.26606729256554e-05
4.71460631153353e-05
5.900190124388e-05
2.3444533340284e-05
1.2494364604652e-05
6.29043488327895e-05
5.77093411729684e-05
1.52515835022173e-05
8.05269100872587e-05
5.69533806307529e-05
7.35958416161527e-05
4.51585530974376e-05
5.80729265937989e-05
2.50311575740126e-05
2.1969300663591e-05
5.52586979843448e-05
4.18843434195194e-05
2.58957009581722e-05
3.85534723785167e-05
1.52139708014754e-05
3.03486525685849e-05
3.49257510935314e-05
7.31136145174426e-05
1.05321523135091e-05
5.37530272522914e-05
3.53461535919236e-05
3.89262821614204e-05
1.360822837717e-05
4.14992900638317e-05
2.65937040466386e-05
2.34593832035099e-05
5.62460746552349e-06
1.45091333563505e-05
2.22668789626815e-05
3.20024917879309e-05
4.87297007622514e-06
3.17300362003047e-05
5.60658240022991e-05
5.18703913079863e-05
4.36967075860426e-05
1.61381952845636e-05
3.49578037428109e-05
5.74861491061242e-05
3.94146157293417e-05
7.54920570800715e-05
5.73038940350081e-05
4.26727503753008e-05
4.01240815075993e-05
3.3890867079095e-05
2.64798794510466e-07
3.24875053525621e-05
3.52871732897738e-05
6.77593607318692e-05
1.31072439510983e-05
4.03046237483668e-05
5.31154377200323e-05
5.3445470557616e-05
6.06089468957528e-05
2.57109176799681e-05
1.01260443484116e-05
2.03458695405497e-05
4.51362936741989e-05
6.26143299101667e-05
-4.36014320600088e-06
2.1683533642595e-05
1.00092627176559e-05
3.15747299380067e-05
5.76597195152305e-05
5.19970499612161e-05
4.53460663412276e-05
2.01241905681232e-05
6.17362988096317e-05
3.16353586780679e-05
3.22116801192289e-05
3.52890652261516e-05
3.08685834100102e-05
1.8567716818631e-05
3.98203554293319e-05
1.30140252485006e-05
2.35608339299539e-05
3.45599757217906e-05
2.16810275803142e-05
3.43739836652375e-05
6.86069611028604e-05
3.54842320142174e-05
5.91244690046318e-05
5.54303078226285e-05
3.9212534427177e-05
4.50842931363434e-05
3.87712189876841e-05
3.78062640577015e-05
2.92424413512966e-05
4.64651733884675e-05
3.16701712809098e-05
9.51027345195557e-07
2.90938227408134e-05
2.94592825877457e-05
2.84929599075755e-05
3.16429158367201e-05
6.57926159155744e-05
3.10840822628511e-05
4.19504299572247e-05
2.30060137071337e-05
2.57797797801011e-05
-1.29764197405995e-06
3.07543368871327e-05
1.15006391557129e-05
7.63222411737444e-05
5.02297916882206e-05
3.76880687942412e-05
3.14487261830307e-05
2.74293207573051e-05
9.11697985539766e-05
3.71859564086494e-05
4.15689525873934e-05
2.82154363037481e-05
5.00829072194288e-05
4.32195653921551e-05
1.24856922742326e-06
5.60571763476094e-05
4.01058683437551e-05
2.23803773217859e-05
2.23861417108101e-05
2.20299094774819e-05
4.28849896517834e-05
1.89488754610568e-05
5.35097334336336e-05
6.83112077062054e-05
9.41822667633322e-05
6.31438533185527e-05
4.01565716210707e-05
3.88292323874459e-05
3.41976858475362e-05
1.5037156631924e-05
2.27949390709513e-05
3.89408363981806e-05
1.63091330162367e-05
3.97311694383139e-06
2.82032725729038e-05
1.12828931782644e-05
4.20473195162348e-05
-8.2679435548455e-06
4.3243363357244e-05
2.40794240684113e-05
9.39632721494935e-06
4.34348208139428e-05
2.3298765484672e-05
2.98678599733723e-05
5.4554716579713e-05
2.11609904713673e-05
5.48965459901894e-05
1.52756769023849e-05
2.80111433055538e-05
6.83679414838763e-05
2.09101287757997e-05
4.61753807572398e-05
2.51297608145878e-05
9.58617135587702e-06
4.0300781091425e-05
4.06233721779047e-05
4.93765858740617e-05
2.43694696122042e-05
4.63596934927602e-05
6.82577681551458e-05
3.66981053213107e-05
1.94767835476453e-05
2.56275221627309e-05
4.86332963988324e-05
3.52395729560742e-05
4.95868919687912e-05
1.50793934589931e-05
3.03021325064844e-05
1.97720571163659e-05
2.26732145768196e-05
3.36896562483055e-05
3.08502321265254e-05
3.50082093822234e-05
3.16958952116313e-05
1.5988488728359e-05
1.59329358178428e-05
3.38788232005583e-05
2.1715589178813e-05
2.95229930908961e-05
3.71045691369857e-05
-1.45790997760889e-07
2.66239076145227e-05
1.52855374460581e-05
1.51867066926383e-05
3.73991218069604e-05
5.88449946748164e-05
4.55903735375324e-05
4.58973238831154e-05
3.33884174025726e-05
1.88991986986686e-05
4.29582201459449e-05
3.77804724887009e-05
4.56215716043532e-05
3.19439898470948e-05
1.59288102082429e-05
3.56509279904231e-05
8.23559134321874e-06
3.51539574648093e-05
2.69707817862903e-05
3.76400443437313e-05
3.80869570040057e-05
3.74286926094277e-05
1.82861102251018e-05
5.06466398541411e-05
3.49747442848094e-05
2.84618654439132e-05
1.80475755430605e-05
2.57895776326378e-05
4.31112122391946e-05
3.21691059991594e-05
6.94875418003246e-05
3.3738145982806e-06
4.05886064668999e-05
2.49575105833695e-05
1.9517931307353e-05
3.74408909552466e-05
-5.69820310795642e-06
7.35336139183695e-05
5.31992093246329e-05
5.88718400940978e-05
2.80621600707418e-05
1.51058528776584e-06
2.71160952280809e-05
5.54659953875435e-05
2.59812835192841e-05
3.97526421120163e-05
3.75735090937408e-05
1.60310665625991e-05
2.03782533597977e-05
7.14237553285999e-05
7.97488066395241e-05
9.35241375761849e-05
2.66370658655018e-05
-1.75158809685423e-05
2.399210308005e-05
-4.47949861088789e-06
4.43916506928961e-05
-3.14654385650969e-06
7.4588824720287e-06
2.83403771999796e-05
2.31269999144993e-05
3.36134902371314e-05
3.24169915094439e-05
1.5222347618623e-05
3.03430402701405e-06
7.18190053143786e-05
6.97419172683435e-05
4.14681982456397e-05
3.96220568560402e-05
3.19648218902167e-05
2.34936930839767e-05
4.4520935467543e-05
4.20450626525075e-05
5.87931775589184e-05
4.91793721190052e-05
5.12767397261514e-05
4.97769370140977e-05
2.65075634526357e-05
-4.05779476892531e-06
2.57250620035224e-05
3.56330520155728e-05
4.3176113398858e-05
1.8958810553791e-05
3.8724417604628e-05
8.90059901401772e-05
9.64603433733492e-05
2.03336010744151e-05
6.87987319601363e-05
6.78039898876428e-05
2.58401315771791e-05
4.71913088292909e-05
8.55997416016375e-06
3.06133640163589e-05
1.71121300397591e-05
3.38733703800858e-05
5.76629450232958e-05
1.78263168218823e-05
9.90495282823417e-07
2.95580283802425e-05
4.39399926171712e-05
6.27594841293388e-05
2.24778839811482e-05
5.08433536109405e-05
4.64910819215898e-05
8.1895829866516e-05
2.99493277025352e-05
3.86850874890562e-05
1.37786674359213e-05
4.79932680071199e-05
2.65463470167996e-05
3.25925870326701e-05
6.51880356652673e-05
2.31381797177107e-05
1.53801038065925e-05
3.93483818125071e-05
1.98145550135723e-05
1.97231058631146e-05
4.95785410214496e-05
1.71597799694266e-05
2.70607081793645e-05
1.89571248268596e-05
1.88410479490444e-05
3.9202447963865e-05
3.1763458559456e-05
5.34258010360323e-05
1.47982161362376e-05
7.11573852973276e-06
5.82325502527446e-05
2.90871677779477e-05
4.31119713536791e-05
3.12536644561082e-05
5.78770010822733e-05
4.79748652254121e-05
3.63110342847221e-05
5.99797660175204e-05
8.19077872869103e-05
3.20168556289153e-05
2.76717736735912e-05
1.49856602311689e-05
2.69957864440701e-05
2.93130488824446e-05
3.94249546495013e-05
4.0366561590297e-05
3.99364601005656e-05
1.49346762690219e-05
5.81888654292502e-05
1.82996710692181e-05
3.45766438432501e-05
2.70829719609952e-05
1.74641330305777e-06
1.49889788210771e-05
-2.49812149785464e-06
9.79825945104851e-06
9.34030037492253e-05
4.31509057337149e-05
3.27831662345558e-05
4.02896832078004e-05
3.96201937171692e-05
3.06593422849893e-05
-1.9648078397076e-05
1.242508755709e-05
4.059558605607e-05
1.89368120804664e-05
4.23861586233254e-05
2.01063949927634e-05
2.28265710105442e-05
1.25157577451575e-05
4.07837473169644e-05
3.35752044301739e-05
5.71710657862184e-05
2.0544531028179e-05
2.94248114383621e-05
4.66958959975324e-05
5.00876139104039e-05
2.47417537521633e-05
6.21225105080113e-05
-3.21139370687004e-06
5.63532110911783e-05
3.40755285615674e-05
5.53855534583787e-05
1.83939228650823e-05
9.23521852348827e-05
3.59258945884281e-05
3.96747146909833e-05
2.91733280255071e-06
3.21435126641544e-05
1.20421807435773e-05
7.04724986366274e-05
4.06298625438499e-05
5.26803366596984e-05
1.92524642049851e-05
6.07186032032225e-05
2.21138070338736e-05
9.0812061295464e-06
2.73161709256051e-05
4.42772583918061e-05
4.33672103437804e-05
3.7951890289546e-05
1.25192866803491e-05
3.18985995125881e-07
4.6441529036424e-06
2.89262819194416e-05
2.88204695879868e-05
4.31998007895657e-05
3.63511062310552e-05
2.44231263296145e-05
4.36546647487625e-05
4.20037894327805e-05
6.20415356558201e-05
7.05164861119113e-05
5.43033945786389e-05
4.39962942011989e-05
4.05878077202318e-05
3.07358404004315e-05
2.93432209722303e-05
5.32955224241947e-05
3.01793730240354e-05
2.92363465834674e-05
2.06048599490665e-05
5.65251841056327e-05
6.18251871839e-05
2.04736677723507e-05
2.59936657454964e-05
4.83412724399307e-05
5.61464655907143e-05
-3.12352920857204e-06
4.16173221200405e-05
5.08647698624774e-05
2.16850755454964e-05
3.28046853089539e-05
2.99613611327393e-05
6.02961708166704e-05
4.05973626470779e-05
1.20162037430089e-05
2.73473080162436e-05
5.4770431924543e-05
4.19195764183352e-05
5.24107881807732e-05
4.30015783986986e-06
5.01402111691284e-05
4.8551075541008e-05
4.59060877137338e-05
7.04864555467257e-05
1.15010281775331e-05
1.62882091177637e-05
5.69788945800136e-05
3.24858207834612e-05
2.71594866792425e-05
2.82663986766041e-05
2.71167172251841e-05
2.63309601443291e-05
2.76610960866112e-05
2.23591974300204e-05
4.89985601108801e-05
3.56713803737352e-05
5.57573636725654e-05
2.94212470396891e-05
5.97986974375399e-05
4.84198001993456e-05
4.56340067296624e-05
2.35221845175918e-05
7.34242841024539e-05
2.01636182181098e-05
3.21903737767212e-05
4.73139076302126e-05
7.05577197763448e-05
2.50062342449686e-05
7.33029101380518e-05
5.86616878205707e-05
3.16246051205754e-05
4.13727649600178e-05
5.4588713686803e-06
5.77467300417116e-05
-9.9488990567136e-06
7.31452194687353e-05
7.07851260098114e-05
2.40261124880074e-06
3.70481213322547e-05
1.7066342448809e-05
4.46589981136291e-05
2.4565193820893e-05
3.24206875158342e-05
-8.25433576518106e-07
1.80764564156646e-05
4.5856126277925e-05
2.097671313222e-05
2.85041375728434e-05
1.74475557997499e-05
1.39272668969395e-05
4.60828603370292e-05
4.54929529160574e-05
2.14546565389073e-07
-1.40618936544756e-05
2.0419101285915e-05
-4.5833424249335e-06
1.98218398889582e-05
5.74135262504146e-05
3.17506424049477e-05
1.26173477798602e-05
3.85671799075504e-05
2.4584149490675e-05
2.25198347462792e-05
9.21880805100552e-06
3.86296842407914e-05
3.33968177225621e-05
2.89314301498407e-05
5.6688933220368e-05
1.58846723408601e-05
1.36127855872895e-05
2.69873918834269e-05
8.4273429617144e-06
2.87488200815191e-06
2.70524029334608e-05
1.98629302135748e-05
4.5950457131115e-05
2.54252186402391e-05
6.59028349244539e-05
8.64686197061682e-05
1.95910569253321e-05
5.15649297901393e-05
3.67773472458993e-06
7.06208543204752e-06
5.06833935197511e-05
3.11654362845656e-05
1.83172939763489e-05
4.04939576058904e-05
4.58257266585846e-05
4.17633648894792e-06
-1.8959266281373e-06
5.67366861709948e-05
3.79523997240975e-05
4.48384159698185e-05
7.15116789827869e-07
1.13133303715127e-05
1.52457321332991e-05
4.73228714253217e-05
2.15386899049963e-05
5.27113927234464e-05
-2.75802723809317e-06
2.28921998866022e-05
-1.20961708348507e-05
3.24978123377467e-05
3.71988178100708e-05
4.26424400845368e-05
3.17946732976714e-05
5.61368204290476e-06
4.52633226319745e-05
3.25785318541987e-05
2.61488737679928e-05
-1.56131145773442e-05
2.15683202982292e-05
4.2711551865714e-06
2.82500917207098e-05
4.74552740884549e-05
6.50403103840633e-05
2.46901175215998e-05
4.52997189364809e-05
1.40377701877801e-05
3.99297529418266e-05
3.95547124518454e-05
1.68932470449182e-05
2.04549215804338e-05
7.69408491257115e-05
1.31348178821749e-05
2.79199527843091e-05
4.77318248253837e-05
8.41889210931651e-05
5.68446090272492e-05
3.10116817573965e-05
4.95516145371328e-05
5.66218485084342e-05
-9.24423380509619e-06
6.44155235602853e-06
4.56287260771615e-05
1.62377018273908e-05
4.73860325795704e-05
5.40035877055628e-05
3.28371645312257e-05
4.4823203167529e-05
3.65889035330113e-05
2.44747138189174e-05
3.76154374202877e-05
2.35137020089444e-05
4.08197625888533e-05
2.83867698033889e-05
1.81047471107767e-05
4.90312396614209e-05
1.77631800966993e-05
2.3871036079353e-05
7.81453996814073e-05
1.40269864427576e-05
1.62389463610779e-05
4.85831779238578e-05
2.81817059438139e-05
2.91384279315827e-05
7.10095512137101e-05
3.80021350360565e-05
3.24303282216684e-05
4.76664777739374e-05
5.55790635971522e-05
1.69466922887879e-05
6.15373215183288e-05
6.29351732816335e-05
2.83102218633805e-05
3.10849266080826e-05
4.84862633222169e-05
4.45069733780806e-05
4.65398678998133e-05
4.23482562792649e-05
4.43024204820313e-05
3.0186754216716e-05
5.04475793707958e-05
3.73138252520241e-05
3.64962475745103e-05
5.03601513954146e-05
5.43092526305685e-06
3.58036556491699e-05
6.03395694898835e-05
1.54709059307002e-05
-9.54248035007481e-06
1.92654825016502e-05
3.9679356435748e-05
3.68039082034178e-05
4.9778135576079e-05
1.91525157583888e-05
4.44799941745903e-05
2.03749493365765e-05
2.73834055522291e-05
5.76842195830844e-05
-1.58860051373173e-06
2.26748763398084e-05
1.80855710674812e-05
4.25632521729556e-05
6.62181743855014e-05
1.8632774514756e-05
-9.19442610764709e-07
4.12024633312997e-05
-1.52247299023262e-06
3.41520904633171e-05
8.7943913525477e-06
-4.21890794371509e-07
2.23980918669217e-05
1.0911701666741e-05
4.20597338060066e-05
6.61938714820207e-05
1.36533616468834e-05
3.63334889545952e-05
2.63063347905218e-05
2.92545719436727e-05
5.83128840947522e-05
3.64525919794334e-05
3.04974398155932e-05
5.08998245653181e-05
1.28257195274394e-05
6.61810204855687e-05
1.65387047221466e-05
2.24137165601697e-05
1.97632853085484e-05
5.52350769231021e-05
6.24441698519279e-05
3.69736781915835e-05
2.69895683169741e-05
9.66957057975791e-06
2.67144368375891e-05
1.72639462936732e-05
5.56189588894547e-05
1.83140307711452e-06
5.23788730329638e-05
2.18332563799746e-05
2.5589626998952e-05
1.7148156361651e-05
3.28477860864378e-05
1.63504543757776e-05
1.45522514582856e-05
3.07540440778398e-05
2.58348550556796e-05
3.19335957525172e-05
5.64954590524692e-06
1.1230726283712e-06
4.76476256164254e-05
1.90627628549005e-06
2.56148360210325e-05
5.8242011909159e-05
-1.52372952897733e-07
1.10157760117384e-05
4.5268407361935e-05
3.8921122630171e-05
6.77849830549815e-06
5.71170706689417e-05
4.84915618134218e-05
6.65475491083441e-05
6.05700650514469e-05
3.82923763958536e-05
4.12492825001213e-05
5.86088752579341e-05
2.74528914658833e-05
2.18157954700519e-05
2.11087317513421e-05
4.92360436192896e-06
4.11269409219762e-05
5.50101531759064e-05
6.68317785815521e-05
3.3556657634353e-05
5.983750776933e-05
1.62521083813864e-05
3.53404409689417e-05
3.79821684068869e-05
1.69025348931699e-05
2.7683703886507e-05
2.48441232337524e-05
3.75550903943369e-05
4.82701568850554e-05
3.04828472345433e-05
5.55020905640169e-05
2.4918767245706e-06
-1.43463162797574e-05
3.03036445252736e-05
1.39863289483223e-05
6.52429901944102e-05
2.88699075553493e-05
5.37516962239821e-05
6.36267751965072e-05
1.67587660035349e-05
3.93851633012555e-05
2.20991857342869e-05
4.85045011717054e-06
6.72758349334388e-05
1.42410390993971e-05
4.35542225014493e-05
7.43525255608553e-06
5.35018421506152e-05
4.3391721245717e-05
1.60137817374505e-05
4.96399670019134e-05
1.93329183078602e-05
3.5410656479852e-05
7.17636262392598e-05
1.13183873381995e-05
4.91322602570901e-05
3.13288584914466e-05
3.76319260074264e-05
2.91806646746675e-05
3.81894686645094e-05
4.09564757454959e-05
2.8310671801171e-05
1.41852572582806e-05
2.78448562568997e-05
3.61576264735128e-05
7.23113394155695e-05
3.57691575078373e-05
4.24545851371394e-05
3.76605018923971e-05
4.77778731017246e-05
5.11589750177406e-05
5.35317502777728e-05
1.92739488124863e-05
4.78356037540428e-05
4.14037960527387e-05
3.68805056757289e-05
4.32989759214169e-05
3.36485719243657e-05
2.28267678761274e-05
3.10082365228577e-05
2.06511481932592e-05
3.46872429661723e-05
1.00058598409315e-05
5.97755108704935e-05
3.69856471409163e-05
3.48709784680267e-05
1.14016917894073e-05
2.19697410743966e-05
3.01326951144203e-05
2.4569356038963e-05
2.9203285124632e-05
3.9976741751157e-05
3.37604785443914e-05
1.76523312542983e-05
2.23903595856729e-05
2.83825177567889e-05
3.77620341495262e-05
8.45309645336227e-06
4.97565623915856e-05
6.85722682150471e-05
3.06747532205111e-05
5.46520408882351e-05
3.15832245736104e-05
2.98951025796798e-05
2.72628288893982e-05
3.88062437839343e-05
1.39337841721948e-05
3.15588062749955e-05
1.40935613692087e-05
3.85684705501302e-05
4.30353387956846e-05
5.64133138333087e-05
2.45124080298927e-05
3.61077735427998e-05
5.78637721545006e-05
3.45899995709948e-05
3.33239931990464e-05
-1.42426913599168e-05
1.78324838582102e-05
1.35560605130325e-05
1.72864137956999e-05
-2.02488902207692e-05
4.02709633334122e-05
-6.22446211906441e-06
2.96368200879998e-05
2.39342084325509e-05
4.82831709452941e-05
3.36157551863028e-05
1.08742795838913e-05
5.68280483849903e-06
2.96737603586804e-05
2.99797696434301e-05
2.79724721477529e-05
5.80678783866474e-05
1.58398987117582e-05
1.75042432598081e-05
1.02967421946127e-07
1.79053883093078e-05
6.65732268574733e-05
5.03943780639751e-05
4.19987748156048e-05
1.81219031071521e-06
4.54998889343711e-05
5.02059838266712e-05
3.62580820970987e-05
1.71749784313909e-05
7.49260740594408e-05
3.30795525400488e-05
3.47319920230669e-05
3.26088751841086e-05
8.29051610032744e-05
3.94326701131237e-05
5.05564054498626e-05
3.47562258078031e-05
4.60178703389078e-05
2.58273929659424e-05
4.79289435772184e-05
3.86102942493458e-05
4.15003399804969e-05
1.67599844706969e-05
4.87851549748792e-05
6.25631244817681e-05
5.06527327251272e-05
3.22271284031127e-06
4.06315642466366e-05
3.22288801977008e-05
5.04786703968575e-05
4.86397726980117e-06
1.74636097188115e-05
1.64522940833356e-05
2.68142674534095e-05
5.77743610375946e-05
2.53000393052823e-05
5.36826734692825e-05
2.05169647521494e-05
3.74412544897553e-05
2.30067890100136e-05
1.15602523871987e-05
3.0387920272876e-05
3.7849222062865e-05
5.32165180573595e-05
4.25718073146379e-05
3.04776650035077e-05
2.45045251572658e-05
1.33029206535727e-05
4.53253645885767e-05
6.96154601835126e-05
5.57873198471754e-05
3.26211802264566e-05
4.25770165965242e-05
8.18526428285658e-05
3.21503683770834e-05
3.05172049681945e-05
5.08392470933827e-05
3.14734257611862e-05
4.29230597733569e-05
2.59495864696395e-05
2.38074781356024e-05
1.92101797865227e-05
2.84514676983701e-05
-2.38317118377717e-07
4.51400952989497e-05
5.27991793405123e-05
2.71135683962409e-05
4.08583640333533e-05
2.94726363628305e-05
5.36879222318594e-05
-6.70974773516613e-06
4.60258948075148e-06
4.88988191271496e-05
2.95186457119673e-05
1.29572192365532e-05
4.51080773049409e-05
5.23219735651942e-05
1.61568937018895e-05
2.71305370751697e-05
2.07132358568374e-05
1.05517143846184e-05
5.9121047170767e-05
5.44779408967834e-05
5.54747651344712e-05
4.75304108078726e-05
3.387961073142e-05
4.02210334254452e-05
4.72968485563057e-05
3.51753074786281e-05
5.61989949103087e-05
3.93896559658152e-05
4.32079572924325e-05
5.02437544050197e-05
5.62815513612943e-05
2.82043806967978e-05
1.6366522522572e-05
3.82814874834018e-05
3.07690907442469e-05
-9.27886356949311e-06
4.02868139422447e-06
5.07328641623063e-05
2.40203198563687e-05
5.61540565464801e-05
6.32886264515797e-05
2.3806448593472e-05
9.5699529431813e-06
2.62171723589433e-05
5.46241930554706e-05
3.18610105396693e-05
-1.63975384681015e-05
6.95980015715368e-06
1.53085799802907e-05
2.99945083453181e-05
3.13242214779429e-05
2.83489872229066e-05
1.8465803839198e-05
3.33675461396627e-05
5.34590473198033e-05
2.83159802301792e-05
3.91565023798823e-05
3.28216261420664e-05
5.6626365587723e-05
9.13434388509743e-06
2.11328193849912e-05
3.30751314601363e-05
4.82370799691298e-05
4.90944113586316e-05
3.45122669981948e-05
4.91199869262427e-05
5.81043647956237e-05
4.59391719194832e-05
2.03265040766614e-05
5.85986353519488e-05
2.70351578583976e-05
2.48106231780599e-05
6.72997208519896e-05
4.19642391826852e-05
4.19429983169892e-05
5.50827792683997e-05
6.89178304886212e-06
4.72500129473786e-05
6.98304305381443e-05
6.51653546644569e-05
-1.04283061150277e-05
2.97930843155382e-05
2.31563325341413e-05
2.30635163596023e-05
5.43725913536759e-05
2.66671304652558e-05
1.20824071125932e-05
5.9402404003592e-06
2.49094529476395e-05
3.75785391776345e-05
2.47608291220387e-05
5.14805018373359e-05
2.69293827836816e-05
4.52525729442493e-05
1.36903553186673e-05
2.36249830585936e-05
5.02889496379779e-06
2.86713671816392e-05
2.97553999977742e-05
4.49754518869087e-05
4.5615303250841e-05
3.24044420353994e-06
1.73865712022738e-05
3.56403964963781e-05
3.15907561427571e-05
3.56532965385133e-05
2.28402036264778e-05
5.88540442867918e-05
1.45355837079152e-05
3.9649835653133e-05
4.35159997401361e-05
3.43189922951781e-05
3.30084516944621e-05
5.19292241889057e-05
4.0038902626802e-05
5.35684929630082e-05
3.00812717281861e-05
3.36046911379546e-06
7.85797462997729e-05
3.02876792176401e-05
1.55625419613516e-05
7.37265569223216e-05
3.37055196976194e-05
4.10823145839151e-05
2.65348666493081e-05
5.3458669525404e-05
8.39539420130605e-05
2.27865489789654e-05
5.68021313245146e-05
3.80491370553565e-05
3.9759682377809e-05
5.97320927044264e-05
2.30007325776039e-05
3.19022644018245e-05
-8.81389158452764e-06
2.83327762568268e-05
2.99794259055292e-05
4.58300842495639e-05
7.20839732394688e-05
2.76615078654538e-05
8.7924042203142e-06
4.1889220208632e-05
3.49065110275946e-05
2.93204883166873e-05
5.4289690148441e-05
3.96269501493907e-05
3.18504788962396e-05
4.71272217202107e-05
4.61915002650905e-05
3.8021103242837e-05
3.88345693928356e-05
2.21777443908401e-05
2.28728387339099e-05
6.74513688599315e-05
1.92999931847406e-05
-1.04208831692669e-06
4.04864326729901e-05
3.81330943757416e-05
3.2746625264186e-05
2.86521066400615e-05
5.29139434658522e-05
2.47426078602736e-05
2.77100495563631e-05
-8.75659552676391e-06
1.40591335984471e-05
1.26882767500454e-05
2.92930820016095e-05
5.00579713099545e-06
6.77124546394177e-05
7.90699490045342e-06
-4.25578509693437e-06
2.85353089149503e-05
-1.63639070246554e-06
9.091583680561e-05
3.08754549073894e-05
4.1091028545036e-05
4.9859335506856e-05
1.48224701278108e-05
4.932668018547e-05
2.31350149364352e-05
6.46613904024596e-05
6.7534652344129e-05
3.09461658272652e-05
1.90036646202599e-05
2.61045498843024e-05
1.23673086410711e-05
1.31812390304223e-05
6.97296841700984e-05
3.63097865983128e-05
4.62025661387336e-05
2.96762948793271e-05
4.46465467260622e-05
1.0547196055765e-05
1.27835250240553e-05
7.4802321385256e-05
6.78996713773956e-05
5.37325903465863e-05
4.16006412347704e-05
3.89860371703543e-05
4.42262203436651e-05
4.37693085349045e-05
2.05804459953718e-05
4.90976864959554e-05
1.9098930088062e-05
6.87674542157784e-05
4.82162465396918e-05
1.86095153629316e-05
6.42961790190562e-05
3.72452713121363e-05
3.22468785063637e-05
3.23582439173286e-05
4.07061712512288e-05
4.02357325138386e-05
3.59074475906094e-05
5.53364063712837e-05
4.11760521433552e-05
7.54283551542065e-06
5.60519324407188e-05
7.33333274760605e-05
4.55019559048207e-05
4.76694844664705e-05
6.76328620081413e-05
3.51707463724034e-05
2.19730637997946e-05
1.67170680338563e-05
3.09246897081533e-05
2.11146500640081e-05
4.39312279380657e-05
2.25308690029644e-05
2.81804633131951e-05
-8.992160353738e-07
4.02769132466859e-05
9.81376023482942e-06
-9.97636415223814e-06
5.04892606532012e-05
7.98779982278838e-05
3.50838029226309e-05
2.11761538066278e-05
4.44217787775158e-05
1.10053371737763e-05
3.02675699047212e-06
2.30117800765415e-05
1.03939274441579e-05
8.0012357391909e-06
1.72930695715511e-05
2.73478242430781e-05
-8.45969280161543e-06
-6.53744019466756e-06
3.3033303281619e-05
3.00015772607433e-05
3.23183003710642e-06
3.39084520330168e-05
6.17716011309566e-05
1.63184255704761e-06
4.50502958640135e-05
2.70213051506781e-05
6.06633917103175e-05
-1.68917561969061e-05
5.97736148237922e-05
3.78699277307109e-05
5.37276701277939e-05
4.89165095417042e-05
5.45914964788877e-05
3.14865597875785e-05
1.49157618402766e-05
6.42114599491125e-05
4.35045416638064e-05
1.43155365197558e-05
1.43588964961155e-05
5.67854660128311e-05
1.9636353603568e-05
5.8657191418535e-05
1.33940420120267e-05
3.18899214739007e-05
4.545378300222e-05
2.99274799970222e-05
1.47835467223098e-05
4.76497983519566e-05
1.30091387026683e-05
3.8338271079986e-05
2.77966704532375e-05
4.11743797565803e-05
-8.54333385666024e-07
-4.5244606711214e-06
1.10436680442766e-05
1.52813687206614e-05
3.48779442918244e-05
1.85011548667855e-05
2.73519381405301e-05
6.00934602462768e-05
-9.37315255858597e-06
4.40641723067541e-05
2.42324905934865e-05
5.06830557086649e-05
4.69151426946266e-05
5.94215490858984e-05
1.77850543342797e-05
4.89663984928977e-05
4.56163443807916e-05
1.78712492269961e-05
9.18035229709757e-05
4.84931790936599e-05
9.15107216307024e-06
3.5424743578256e-05
4.09517039181567e-05
7.44342856825165e-05
4.01432899417386e-05
3.90102104396708e-05
3.57956166009375e-05
5.8415621762264e-05
7.85659678328895e-05
4.7408327513485e-05
4.22131435367898e-05
4.29600093070258e-05
4.85450369012913e-05
2.62384600966648e-05
2.82766351009133e-05
2.53334908034651e-05
2.69442034710396e-05
1.66417439911541e-05
1.07935976921594e-05
1.46618258202537e-05
1.0144886666176e-05
2.68672255403641e-05
4.06169163900847e-05
1.82203889531415e-05
2.45151540339509e-05
2.87707954143249e-05
2.87120361933764e-05
1.43165643118104e-05
1.90305359090715e-05
2.56098655654069e-05
3.17444563612198e-05
3.60486859354283e-05
3.48704737211718e-05
2.25381800498897e-05
2.02537033820761e-05
-5.11796540062173e-06
-2.60047073635894e-05
2.45947039130275e-05
1.82464280643233e-05
6.20445849052604e-05
1.38973473906361e-05
3.91530462524572e-05
2.21063171290793e-05
2.26064656340037e-05
1.24993285204817e-05
3.95524626009697e-05
3.5006621086201e-05
1.71854649246341e-05
3.30185601348481e-05
4.72620509823142e-05
2.74091821513868e-05
4.53082484799439e-05
3.52943788790043e-05
3.0182419673448e-05
1.44552320744871e-05
2.06572673412066e-05
7.08593734871301e-05
3.85711286925148e-05
4.00306676722701e-05
4.16416564353583e-05
-2.4219948886554e-06
4.17745241855891e-05
5.75218478566619e-05
3.36354595973785e-05
3.33410141215204e-05
3.44741916686904e-05
4.82560538574357e-05
1.32095507325463e-05
5.37793202710603e-05
5.56203276402674e-05
3.33273086495714e-05
-1.00738609061923e-05
2.77133219811141e-05
5.09217395233569e-06
-2.66752852614173e-06
3.09170612995883e-05
6.24297875057918e-06
3.41495052176645e-05
5.10776715541814e-05
1.60259347918079e-05
2.41992030115476e-05
1.92452528568072e-05
1.74723027835232e-05
1.31626590679135e-05
2.96538814063779e-05
4.50977625919385e-05
1.56817768968539e-05
6.56660391222284e-05
2.98903816939089e-05
2.23638458305193e-05
3.55540050899817e-05
1.44336747100956e-05
6.94402176270703e-05
7.26623286425214e-05
1.77369150723149e-05
5.08831130397032e-05
4.06221981723038e-05
2.19413645948879e-05
4.69627836829844e-05
1.5651919544619e-05
6.14106558384706e-05
1.78750012514904e-05
5.27542900891332e-05
3.24634383574993e-05
3.3262263622106e-05
3.72548370989111e-05
1.30139754839834e-05
3.24331257728692e-05
4.16082405067911e-05
2.19793562819996e-05
5.52254363870632e-05
4.10497146467153e-05
1.69552797822138e-05
3.66957088969818e-05
1.99841522632203e-05
2.69850366660205e-05
4.61659392636017e-05
1.64469965499285e-05
4.37589005949704e-05
6.84913077661277e-05
6.03490103017967e-05
8.38216507567091e-07
3.62935422278051e-05
3.3041644170237e-05
3.62883084024569e-05
4.72954898994397e-05
4.38741121415242e-05
2.9022992240868e-05
3.08149710153481e-05
1.49333384698938e-05
3.37524447754975e-05
7.23647583594548e-05
2.18778441913801e-05
3.27293099214435e-05
4.34334934098945e-05
6.92571090074202e-05
1.93055145410603e-05
1.41868955410731e-05
4.6591460531627e-05
1.14385478633153e-05
5.28135123443695e-05
2.13906892611691e-05
9.19251057459806e-05
1.89962681986181e-05
1.64927374806403e-05
4.05206857007334e-05
-1.39312408473904e-05
4.04095723724819e-05
5.32417994322678e-05
4.02304972917193e-05
1.55128298232176e-05
4.71177082302409e-05
2.79374974781354e-05
6.21843898192145e-05
3.27603093831175e-05
1.7999760883483e-05
1.44784809803232e-05
4.47968223010282e-06
3.20810132956046e-05
5.40492607454901e-05
3.8341078645109e-05
3.3480501501427e-05
5.47625385252174e-05
3.09789912928931e-05
3.38620529592516e-05
2.27285443199445e-05
1.31011366465483e-05
5.15569833708491e-05
1.55872669973553e-05
3.78170987982241e-05
2.6943236983455e-05
1.27733719387523e-05
4.43944185921746e-05
3.27561317095679e-05
8.86582548586301e-05
6.95301061136752e-05
3.15742087084901e-05
2.88492962600631e-05
4.01657274142003e-06
1.78287816856158e-06
3.81013722427392e-05
2.19975614964192e-05
6.53236973235075e-05
1.39733898163329e-05
5.79418654122091e-05
4.13254899861099e-05
5.92094318523418e-05
4.20867299656861e-05
1.71447884618586e-05
1.33394007172682e-05
2.01336861156915e-05
4.17431884192116e-05
1.05352210427676e-05
4.11778330400522e-05
4.8997630963958e-05
7.45068878658317e-05
6.46998740436347e-05
4.26094287105866e-06
2.8941488641143e-05
6.0079522821968e-05
3.0181793287891e-05
5.845939891972e-05
2.7226070824865e-05
2.78677009836798e-05
2.81280270462906e-05
1.21568828295779e-05
3.58884476712973e-05
3.7024932862104e-05
4.54948000169994e-05
3.27861977761183e-05
3.869693672335e-05
3.36058843773492e-05
1.19851585602752e-05
-1.5288914166814e-06
1.97300786091367e-05
6.69248100208821e-05
3.71567763535852e-05
3.17099427089099e-05
8.50848677838901e-06
1.99972018649963e-05
3.04323071498782e-05
1.89846144826508e-05
1.94093725124815e-05
4.29689893066919e-05
5.66128079137438e-06
2.24316389070849e-05
8.66557235332312e-06
7.04923730317012e-05
2.17970827010975e-05
1.38647345236791e-05
6.67821651345922e-05
2.11842979209351e-05
5.21007371398442e-05
4.9031721222299e-05
4.41998220121772e-05
3.5567655941341e-05
2.50670583739098e-05
5.6306033225253e-05
1.38233580405776e-05
6.18623514060392e-05
4.441016355181e-05
1.44798611109179e-05
3.11315928994949e-05
3.19124263870104e-05
1.79328801881909e-05
3.17221762108381e-05
1.36797844183814e-05
3.17640857824987e-05
5.90485261813649e-05
4.21223904577358e-06
2.48978597041351e-05
2.53640143127733e-05
2.72534670030248e-05
3.62069684485448e-05
6.23688585336565e-05
2.30444851451129e-05
5.38240221283334e-05
7.20619382902821e-05
6.44132075777506e-07
6.24065014272836e-05
2.33019226457533e-05
3.14526875365181e-05
-1.04075661300066e-05
2.40251610947375e-05
4.50896644985612e-05
1.95128651632564e-05
-2.22159809152306e-06
2.1788245315309e-05
3.03435971986289e-05
4.69471097846786e-05
2.83751034819472e-05
4.74874052988865e-05
1.80534074307496e-05
3.79678058026812e-05
4.65206196068408e-05
1.6547867920719e-05
6.27216178470438e-05
1.7502188067993e-05
5.63350928607327e-05
-1.18160876991171e-05
1.87403322671315e-05
3.53347081053751e-05
2.77285017893917e-05
1.36217756853338e-05
3.09595353412225e-05
3.18416564345478e-05
1.46693716458145e-05
4.87584640258608e-05
3.41509423637905e-05
6.20399702113589e-05
4.73670255519453e-05
3.06014317715665e-05
4.87971775947632e-05
7.26946000229836e-05
3.54014945990636e-05
6.94379984042843e-05
6.69978432628751e-05
5.79273721526949e-05
3.58593194363781e-05
1.30261850232294e-05
6.05043520240542e-05
2.73334151383132e-05
4.78708442287698e-05
3.04529767676674e-05
2.04183426674139e-05
7.08985234495994e-05
2.65414039945714e-05
1.13512362057441e-05
1.3132612465522e-05
2.09433244632268e-05
6.14099245175481e-05
-2.32927948571732e-06
1.86684628297333e-05
1.67589697024528e-05
4.26018769400876e-05
4.03480195243696e-05
-5.97043597087372e-06
2.96600861988064e-05
1.23773041393904e-05
1.1259314715943e-05
2.43725891523012e-05
4.28132414512874e-05
3.30553262318203e-05
4.18417915627698e-05
1.68723858500298e-05
2.04415105555259e-05
5.64916322225707e-05
5.6369169614778e-05
1.04822692233748e-05
4.20026558068316e-05
2.51011537878355e-05
-2.39161694031304e-05
3.51709138631099e-05
4.16875860643222e-05
5.79303252943805e-05
3.70800686289663e-05
3.5738241139099e-05
6.2528596535721e-05
2.70907333405217e-05
3.78581973239609e-05
-3.63791202007568e-06
3.1546395511535e-05
9.06026128937483e-06
-1.31646260560741e-07
2.84319358212961e-05
4.11188836584524e-05
4.28494899725052e-05
9.11793658251193e-06
5.21726925975527e-05
1.20278549974385e-05
2.0626084610047e-05
2.69141384233846e-05
3.57216712460183e-05
5.6030147355735e-05
4.05478191813384e-05
4.84243674728939e-05
2.09507243573035e-05
1.26790228998274e-05
3.04375513662967e-05
1.41065280816574e-05
5.25268104265922e-05
5.08361596728361e-05
7.07945793158821e-05
2.68627328088532e-05
5.13581466256791e-05
2.69775818721645e-05
2.43328785863836e-05
4.4765131189243e-05
4.12657744530678e-05
4.05713655489834e-05
3.16519092902568e-05
4.36974403075866e-05
4.2911828321838e-05
1.84614213558442e-05
4.09073642460933e-05
5.50586429097066e-05
7.79574646762072e-06
1.75376838036986e-05
2.44619875417518e-05
4.84981774201063e-05
3.46745346721429e-05
3.00151212513788e-05
1.46173608873464e-05
3.04311443989001e-05
4.42377206576175e-05
4.41121208007291e-05
6.22368145393197e-05
4.08828617706153e-05
4.11407257906826e-05
3.25010041216323e-05
2.42520645120345e-05
2.84377325930934e-05
5.4157694000925e-05
5.24802734589253e-05
5.05568170143023e-05
1.9320164140939e-05
4.23207374662061e-05
3.88929147323449e-05
4.24324215931425e-05
3.25724339467181e-05
4.65391131989777e-05
5.99896791433297e-05
4.26172788607979e-05
2.57666495162126e-05
6.1302107165149e-05
3.21075271427317e-05
8.30942961029418e-06
2.76314494683912e-05
2.35724221991523e-05
3.91512623951702e-05
3.33644141914055e-05
3.36763831423646e-05
2.47151883102684e-05
6.06278072947202e-05
2.14007319327604e-05
1.1027699153144e-05
1.17960702549585e-05
4.3719966295906e-05
2.33359966011859e-05
2.46971368488209e-05
5.32297888057211e-05
8.98753859415217e-06
3.36377252142092e-05
3.00156712101089e-05
7.04252594576567e-05
1.56467658600612e-05
7.18484784768757e-05
3.66332151145696e-05
-2.65409225321491e-06
2.33703053594356e-05
-4.32718895856338e-06
3.11474359805838e-05
7.94090970988759e-05
7.44662492741096e-06
-2.27518469345515e-05
1.46627739545858e-05
2.48884154336161e-05
2.780861358154e-05
7.70495156397019e-05
-1.63889609211181e-06
2.28924960761553e-05
2.85167402781458e-05
2.64773867146011e-05
5.84842665144594e-05
4.93532287084266e-05
3.57057517797816e-05
4.23704004874209e-05
3.80532245666248e-05
7.8940580872319e-05
2.99890282592866e-05
2.44205388919404e-05
3.17735509563102e-05
2.09977463880737e-05
3.17366613322374e-05
1.5702475137136e-05
1.9332048632148e-05
2.23689027525299e-05
1.896545373062e-05
6.07039592406646e-05
3.97961935674019e-05
3.9807570533661e-05
3.71270333921171e-05
6.99535342484514e-06
2.54851618984356e-05
2.33334412253099e-05
6.68477964631816e-06
-8.90066748914745e-06
3.55566698678594e-05
2.08294222848409e-05
5.06182078489184e-05
5.51928561566548e-05
1.34061440205738e-05
1.51743535188716e-05
1.44449756100424e-05
-8.01356924290895e-06
1.90536334372594e-05
3.51576545176602e-05
4.50730219800552e-05
5.01042623301902e-05
1.39424530174797e-05
2.45292976992509e-05
1.03227759370873e-05
4.3529834230173e-05
2.02549297666181e-05
8.95885573389613e-06
5.8093536830214e-05
5.78574625286447e-05
2.01457639292024e-05
-8.2653704188698e-06
3.05524569581214e-05
3.57686630200056e-05
1.86205888907787e-05
3.41081351224257e-05
5.28119532283285e-05
1.96653476315212e-05
5.42179515966405e-06
2.41063115112533e-05
1.36090772675513e-05
2.14200758236074e-05
3.41411925492249e-05
1.66812408411735e-05
3.85234007756553e-05
4.72696609369449e-05
2.00202693495368e-05
2.59658599675025e-05
4.38120364679231e-05
1.60642092333535e-05
3.00388547336192e-05
3.69519855898608e-05
-3.3886168939996e-06
3.01286665493384e-05
3.88812061205618e-05
1.36172144215655e-05
2.55794932744518e-05
4.7520819383649e-05
2.27130989719638e-05
3.12072050704038e-05
4.18208470915671e-05
8.07243787621491e-06
1.62892651325122e-05
4.54926145542585e-05
5.86061302546416e-06
7.22728890601353e-05
5.32837449900696e-05
4.49216860259279e-05
6.57544360050076e-05
7.61165799785161e-05
9.13629217837583e-06
5.44004573741092e-05
4.49353290423098e-05
4.11582415072005e-05
5.06473154480175e-05
2.01749126919612e-05
3.33254440384347e-05
2.78956867800029e-05
3.66438760229086e-05
1.55789047100596e-05
1.28133068049016e-05
2.51960815662421e-05
3.26169735297809e-05
-4.20864189395861e-06
5.12334579750959e-05
8.14006544498848e-06
1.8819049326382e-05
5.72788889875509e-05
4.35519819519184e-05
1.56260039478097e-05
2.86768477116267e-05
5.1162376443014e-05
8.01494287042492e-06
4.73778988393125e-05
1.14075051766386e-07
3.08672357172149e-05
2.90515358192086e-05
2.52499154184231e-05
7.17615905826221e-05
2.85609914623743e-05
4.05401409991181e-05
2.68583971764249e-05
4.64777993614418e-05
1.83050719073766e-05
1.23423076704056e-05
3.52791312677112e-05
2.37360115272889e-05
-2.77594545056731e-06
2.10464194665039e-05
9.43621241498794e-06
4.7793893535492e-05
6.36070820020167e-05
5.96714649243784e-05
5.97757066837753e-06
7.20925046450431e-05
4.84017364507059e-05
1.92817148174548e-05
5.2504910717391e-05
5.01775904093044e-05
4.83698305925348e-05
1.38695436620003e-05
6.05652498563029e-05
3.97931310548281e-05
2.05508133759817e-05
-2.74222111858426e-05
2.71744159413743e-05
1.57849261330196e-06
1.34751620871769e-05
1.92650484366719e-05
2.71192452437147e-05
9.86365481671855e-06
1.62287363053184e-05
3.45600868925727e-05
2.7008792781668e-05
5.01149107166299e-05
1.76154312359889e-05
2.51602785800651e-05
2.27598833275763e-05
3.40030951653169e-05
3.77685887163924e-05
3.51286766881663e-05
2.72322813844237e-05
4.86116547533671e-05
3.46720475529288e-05
3.1107791937062e-06
4.49786156663741e-05
1.46703418283996e-05
4.99920809955318e-05
2.57937301579246e-05
2.76088648023692e-05
-7.21193300871841e-06
8.21885696238012e-05
6.54427450086082e-06
3.82132511522291e-05
3.16991256283862e-05
2.32704151141226e-05
-2.00434343262589e-06
3.10013267006433e-05
6.23437485232959e-06
5.82674591305838e-05
1.9613023554368e-05
3.93820664635787e-05
1.8477059257782e-05
2.59583992692312e-05
5.08678431810351e-05
3.6443690005346e-05
6.22809694060871e-05
1.41228079577983e-05
1.96129632114122e-05
6.67793900825663e-05
3.18989136423256e-05
8.86883167948665e-06
3.18236201241209e-05
-1.05969724833871e-05
3.21923982480763e-05
2.7865870939021e-05
6.00853980195872e-05
4.11397449318537e-05
3.71653235985286e-05
3.57548682664659e-05
4.40486857855318e-05
3.58180169907109e-05
4.62406044276362e-06
1.97235068286911e-06
2.9351246091922e-05
5.65889702319072e-05
1.73143327796198e-05
3.24846066092698e-05
4.07178739631567e-05
6.23516293415238e-05
3.36749538411126e-05
3.89700176278796e-05
9.52584227338086e-05
7.13768371553395e-06
5.19208661568777e-05
1.18621039998721e-05
2.21314322839753e-05
1.30633051727399e-06
9.94770118983435e-06
3.87816300244603e-05
5.92446604505269e-05
3.22101199690924e-05
3.45320780157662e-05
4.50308165405708e-05
2.78038170305101e-05
6.13139894801407e-05
2.00298404107687e-05
2.68395862376815e-05
3.61589640693309e-05
3.31660974312885e-05
-5.84086717563401e-06
5.17664580191332e-06
1.94423484648252e-05
-7.58983866890862e-06
2.5419054455727e-05
1.78756099146805e-05
2.94951123779822e-05
4.1612470665108e-05
5.04462789716154e-05
4.78045207330216e-05
4.56384704400922e-05
7.21804359013233e-05
1.69304811642684e-05
1.05413225954356e-05
3.18010824179014e-05
5.78550041188073e-05
4.8855184257156e-05
4.51475082517581e-05
2.56626895587144e-05
5.1567118998843e-05
1.76704323326131e-05
1.95363810543996e-06
1.51144661407369e-05
2.06912211358104e-05
4.33084625985687e-05
2.27411157109839e-05
-7.76828835299836e-06
2.51428824652975e-05
1.07464343378218e-05
6.52096754933115e-05
2.13916487062568e-05
2.08039032080674e-05
3.14245435786662e-05
4.82919878620915e-05
4.62812448586407e-05
4.70788547242351e-06
4.43710283939486e-05
3.46081076982974e-05
2.19150489201523e-05
2.64232850945473e-05
3.95789467082459e-05
2.91624549014168e-05
4.21091496373989e-05
5.68958560605113e-05
6.29185421427303e-05
2.81424579010668e-05
3.47897968157564e-05
5.38412218274952e-05
3.35815338964077e-05
5.08060743590063e-05
3.78783053820245e-05
2.85256413372832e-05
3.54100456595806e-05
3.6211024060402e-05
-1.72674558493913e-05
4.23053332773395e-05
4.01910138759743e-05
3.41763427553451e-05
1.66269366024493e-05
1.53883930517336e-05
3.91786949524002e-05
1.64291794869184e-05
2.49918688682137e-05
4.94436088196885e-05
2.71405083414569e-05
3.67684183948628e-05
1.36670497726524e-05
5.30268632598869e-05
3.34604071817163e-05
5.49314671475178e-05
5.51356482076569e-05
5.44761169862427e-05
3.19681063591162e-05
1.32562667958087e-05
6.64618025358789e-05
4.80873979689156e-05
3.15633874982917e-05
2.85337279012796e-05
1.79127663219968e-05
4.28015723162747e-05
-1.10748760987473e-05
2.16394355917622e-05
9.80142471075485e-06
5.38256590427471e-05
5.60398283291551e-05
2.09860796643076e-05
3.67230368944652e-05
4.65453237030134e-05
4.99438302744453e-05
6.78167983453808e-05
2.66639406811675e-05
9.39724884493173e-06
4.42095559889393e-05
2.96954265565452e-05
6.91500116759163e-05
4.18420766498502e-05
6.83321984643192e-05
6.10225044740166e-05
6.14470633578329e-05
4.00993930961618e-05
5.93677718129389e-05
-5.11297452972114e-06
5.86153625707641e-05
2.72916412463192e-05
4.94456948306098e-05
3.42883413097587e-05
2.1335957777015e-05
4.52914939725571e-05
4.18394222172075e-05
7.17840090135875e-06
5.78086806159686e-05
1.77496122740865e-05
3.79845685626129e-05
3.45657844366134e-05
2.15652987474867e-05
6.99454068848674e-06
1.65055263473499e-05
4.44800970448027e-05
2.05930447576306e-05
-1.57546684022306e-05
2.18977472673803e-05
2.9338294803948e-05
2.6289383345358e-05
4.74837804525362e-05
4.2065155287166e-05
9.72992370494858e-06
3.03662604116987e-05
4.2006091666175e-05
4.51986376200349e-05
3.00030466016544e-05
3.78528339148933e-05
3.12837043984514e-05
4.79176378765046e-05
1.0928087396326e-05
3.58168596437382e-06
2.30897828914424e-05
5.96235799390712e-05
4.08936376127015e-05
3.42255315034116e-05
4.29083285398139e-05
2.10748390527477e-05
4.65420595992697e-05
4.7955292500133e-05
4.15884328275307e-05
5.32868657010628e-05
5.68874622087463e-05
2.02432244116519e-05
3.6230044693808e-05
3.11707320179902e-05
2.62844884633442e-05
2.08682779746762e-05
5.40834683971888e-05
4.95782838732834e-05
8.25633526901052e-06
7.68320457886014e-05
2.88710936282768e-05
5.10747051019555e-05
3.82691459326023e-05
6.73853490022781e-05
4.34956178407596e-05
6.25787473145902e-06
4.68356788437098e-05
1.31038236798117e-06
4.49753255142326e-05
1.44210846942779e-05
2.92011746934061e-05
3.83970663318938e-05
7.77256768041313e-05
2.44676349350148e-05
4.02006613554723e-05
5.10533457262452e-05
6.59798301314583e-05
3.21473306805046e-05
-1.74484574260353e-05
1.89547348332214e-05
9.32626870241379e-06
4.86687982353117e-05
1.19078216617644e-05
1.17368858674129e-05
1.35172824769156e-05
3.95981043442047e-05
1.302974472858e-05
6.05950796001702e-05
3.66060713828635e-05
5.37291582623961e-05
2.28376254043725e-05
1.79940385261936e-05
3.28462396815883e-05
5.2512397321501e-05
4.19015268341236e-05
4.2789967590861e-05
7.54151837156204e-05
4.12848014216271e-05
7.2212565182302e-05
4.31704550216389e-05
3.81172355350685e-05
1.71407313026182e-05
3.87326765139766e-05
3.77036310391472e-05
3.60929056979248e-05
5.93226973556081e-05
6.3601065485066e-05
3.62261462233805e-05
4.63729731162875e-05
3.62569920162212e-05
3.31427498033891e-05
4.2672925257651e-05
2.44610301863382e-05
2.21869234782491e-05
3.63894019405686e-05
3.23208633779119e-05
3.55381132410521e-05
1.77264175336682e-05
1.03818309961767e-05
2.72097836238554e-05
4.7646691614037e-06
-6.63156391226162e-06
5.16280461326563e-05
3.97126698586078e-05
3.09509088062012e-05
5.37325894759815e-05
-8.6830802589808e-06
4.01409093935548e-05
-1.43379873816122e-05
-1.38383372131189e-05
1.53269592567087e-05
5.74253462092537e-05
6.04697872492268e-05
-1.30660286946045e-05
2.63633762694672e-05
5.98628631712555e-05
5.00289569529792e-05
2.7290314847757e-05
5.34329233514773e-05
2.75612365190195e-05
4.2916777640041e-05
5.27478592663916e-05
2.1708723016297e-05
4.70769171595535e-05
4.52683876380247e-05
4.12339393113814e-05
4.87503088201423e-05
4.21211966645297e-05
2.37394437687846e-05
7.78928153155024e-05
5.21808868342689e-05
2.7836229920602e-05
2.31653380187386e-05
3.06545841923532e-05
2.80314748059466e-05
4.82055930722916e-05
2.48039295890185e-05
4.71414185367543e-05
7.89190530325451e-05
1.57600643329656e-05
1.21398330116987e-05
6.58326580514654e-05
7.21086877285029e-06
2.82811008699758e-05
3.17865987825759e-05
3.30241147899116e-05
2.80808241800262e-05
2.42488459526165e-05
4.55752956379716e-05
3.35009539613556e-05
6.25957652135265e-05
5.44121564822939e-05
2.58459275036092e-05
3.48966205787321e-05
5.15484080269379e-05
-1.21024756689931e-07
4.97578868845011e-05
4.39378677832945e-06
3.7607191763323e-05
4.93675480103951e-05
6.39901748303997e-05
2.04128646965504e-05
3.86444793804492e-05
2.04474860873761e-05
3.84591757370878e-05
6.34075398800081e-05
2.5901526568536e-05
6.00530921755213e-05
4.5300957661118e-05
4.57058781767528e-05
4.20809798415889e-05
7.93212061636869e-05
6.17504232946831e-05
4.6340284247475e-05
2.43159700876676e-05
3.31949340696484e-05
1.05182427844273e-05
6.54726609095547e-05
4.2205918658925e-05
7.4334534382238e-05
1.44450916857625e-05
6.85450869088361e-06
1.97003947894023e-05
4.43601793782139e-05
4.3814721977398e-05
1.29793649488375e-05
3.5718344019154e-05
5.81439897441241e-07
2.91958847596588e-05
1.77384457497139e-06
6.19983339080296e-05
3.73307182350309e-05
1.80581050786683e-05
4.37423356542011e-05
1.7490850251049e-05
6.82593944844993e-05
5.85984316361402e-06
6.8269892441272e-05
4.57169686902006e-05
1.5956009729823e-05
2.31967675570786e-05
4.1957057215153e-05
3.64398878200748e-05
4.3988540153691e-05
-1.07867510970671e-05
6.23048331551203e-05
3.13290245196266e-05
3.42776996243656e-05
6.23726892699043e-05
5.40160547318806e-05
1.63295888423637e-05
-1.92666981675899e-05
6.05166345414756e-05
4.13854236885665e-05
1.74025975031121e-05
3.46972813970702e-05
-1.11199255379744e-05
2.22505532121536e-05
6.06525275545302e-05
1.28196030571698e-05
1.76520361261037e-05
-5.95984647487176e-06
4.72662114476497e-05
4.39917986355928e-05
2.64193110789447e-05
4.01132445221719e-05
5.22610666322383e-06
4.51357285785469e-05
3.1389756372242e-05
5.79338770150994e-05
-5.86475913333453e-06
2.2742156741354e-05
3.29845106672366e-05
5.99947499650446e-05
4.86925432496811e-05
2.42198860936387e-05
3.56628479851605e-05
2.43008111445905e-05
5.1967120299431e-05
6.49322202119863e-05
1.6511578626925e-05
4.03083233228565e-05
3.06242318355271e-05
2.9688822401458e-05
2.00823442657931e-06
-1.40727319870687e-07
4.44457827271508e-05
6.09025336968878e-05
4.61225875051772e-05
