# Supplementary material for: Research on computational propagation and identification of mine microseismic signals based on deep learning
Source: PLoS One. 2025 Oct 22;20(10):e0334641. doi: 10.1371/journal.pone.0334641 (PMC12543183; doi:10.1371/journal.pone.0334641)
Supplement: S4 Data — (ZIP) [file pone.0334641.s004.zip › 000100700000559.xlsx_0.txt_24.txt.txt]

2.49387198803309e-05
5.63882629083991e-05
6.86902724565712e-05
3.8728277956577e-05
6.91821820957665e-05
2.71888445996502e-05
3.84771667678499e-05
4.82582649168158e-05
3.62648781949252e-05
4.40414196542606e-05
4.07965828471618e-05
1.57750440448663e-05
4.3618521759636e-05
2.2113946424644e-05
4.78362501890364e-05
7.56848857297037e-05
4.30904630794511e-05
6.27141038899323e-05
5.5851570815202e-05
3.328420725982e-05
2.67331123425255e-05
1.40169978305169e-05
2.86869925972108e-05
2.89517317173838e-05
2.52518519766951e-05
2.38486634370126e-05
3.45609194289482e-05
2.21792651346573e-05
6.27456808442399e-06
4.83607637829232e-05
1.55888786753843e-05
5.1504247229852e-05
1.57317032682406e-05
1.27671534207341e-06
2.1991830451851e-05
2.78611974854156e-05
3.3964750201502e-05
2.77912758282833e-05
-8.1032301069249e-06
8.51293598761448e-06
3.77077562315142e-05
3.66897102591319e-05
2.7191200651585e-06
5.17490349371934e-05
1.80580777746527e-05
6.91305611086911e-05
3.02332078620805e-05
3.3802566154706e-05
4.63211396620812e-05
5.47806099884587e-05
8.347249482344e-05
2.51039081911944e-05
5.3981615437183e-05
5.9268748414335e-05
4.35221597487655e-05
5.77269524674493e-05
6.53426458989372e-05
4.61366280730048e-05
5.143824451421e-05
5.29423189962102e-05
3.61350467406856e-05
3.04669062024045e-05
2.70730492298952e-05
8.46647754322166e-05
3.75760862883362e-05
-9.54351745083148e-06
8.45389113656656e-06
1.07440574632033e-05
3.77094846254516e-05
4.52580327092743e-05
5.11383745404905e-05
1.98597301100372e-05
4.73449071846976e-07
5.44582144810509e-05
4.1921515178486e-05
4.86832685643332e-05
-5.49355435737921e-06
3.91602315833723e-05
4.22518754381801e-05
1.9742476005151e-05
5.4266635862686e-05
5.39779345730383e-05
1.84023021234007e-05
7.16039350140193e-06
5.36304193157589e-05
3.82804173847715e-05
4.16930535756433e-05
6.72919988710162e-05
1.94014267061443e-05
6.38250393962479e-05
8.28924638258747e-05
5.82759767250541e-05
2.39573534718567e-05
6.12587764341856e-05
4.30521918795229e-05
6.78406679209091e-05
2.31376830856789e-05
5.82343056785251e-05
7.39956730662847e-05
1.78561090641529e-05
4.72511905634712e-05
2.17973251436798e-05
3.51830998847349e-05
9.3238566816554e-05
2.67963610548901e-05
3.96298578182537e-05
3.8520704720283e-05
1.61503231423658e-05
5.01952320709807e-05
1.73369120477376e-05
2.11048347573098e-05
2.17180637378495e-05
3.11832711670388e-05
1.5687452730462e-05
2.65632133071563e-05
2.64606084014543e-05
5.68655336987336e-05
3.18499419058277e-05
4.09045031930022e-05
1.0496320058543e-05
4.70289726551835e-05
4.75671020889314e-05
2.0485518404906e-05
3.10223571574492e-05
4.76661119738779e-05
6.04351861495912e-05
4.21116701339233e-05
1.3717855055737e-05
3.29671527407395e-05
5.65911701756129e-05
5.32810616784464e-06
6.39970091480658e-05
4.5607391977133e-05
5.0490011135081e-05
4.95370710152122e-05
4.48268850680168e-05
6.52365874111296e-05
5.26743579825905e-05
6.19424427708362e-05
2.98373444158568e-05
6.46681665709367e-05
4.22153489536526e-05
4.43281162884755e-05
6.73995001359796e-05
5.94698167703929e-05
7.27947214574538e-06
4.66891204749433e-05
2.30565671317259e-05
4.62952650850498e-05
4.20992683328839e-05
8.86891096995097e-07
8.33888331225569e-06
1.39705113156461e-06
7.2776479394344e-05
2.45725176647184e-05
3.08804273962069e-05
2.74307825897869e-05
7.69507732344585e-05
3.02949283313526e-05
3.53056501504929e-05
4.44602676899805e-08
1.77493529951628e-05
4.55528538542269e-05
2.39523811264005e-05
3.50081052018168e-05
6.67941906801855e-05
3.50153377086469e-05
5.23907510053037e-05
4.83610788411917e-05
4.68749634226667e-05
3.7783085395258e-05
7.20043262943556e-05
1.6444391479236e-05
4.50998878040709e-05
8.53773196657127e-05
5.8272505225745e-05
5.37468159205828e-05
3.48922601888904e-05
8.92393795416297e-05
5.29792155638365e-05
6.25545803875006e-05
1.79949910151184e-05
2.06046385535625e-05
4.08203595056604e-05
1.12474779575484e-06
1.1220003499875e-05
8.92542999964225e-05
1.81717849060648e-05
6.44608853514315e-05
6.53080531295722e-06
-6.98671238942058e-06
5.22460583851981e-05
5.7462497195967e-05
1.06512121496532e-05
5.09427871523313e-05
2.10456218646617e-05
5.95703323154834e-05
3.61138341462841e-05
2.83182174854683e-05
3.14380710772189e-05
5.62230286163319e-05
7.54112813071841e-06
4.99606090573348e-05
5.11956228547595e-05
4.15545646029245e-05
8.70509953177687e-05
2.21712298639301e-05
4.78553429265513e-05
1.21386958370617e-05
3.9073514146619e-05
3.875622730549e-05
5.09138600663817e-05
2.79547954317951e-05
3.39465552574393e-05
4.0760967775829e-05
3.80856533504785e-05
1.62315817220485e-05
6.74359669193351e-05
6.53604120866165e-05
4.46410530793812e-06
2.62809794862694e-05
3.75139396974426e-05
6.92912289442204e-05
8.17026963422796e-06
5.07466951273693e-05
3.76037286640316e-05
2.14836586767746e-05
5.24936941095823e-05
1.31040244565936e-05
4.90160609074465e-05
6.59753169440497e-05
-5.98845532744414e-06
3.05658573595565e-06
4.76154394675929e-05
1.7694399161291e-05
4.02416380599394e-05
8.32352477384606e-05
7.71457020838015e-05
1.59147026042807e-05
3.44968119946992e-05
2.33347938617694e-05
2.84473087765474e-05
2.06485681165555e-05
9.55614146985963e-06
2.37067510449751e-05
7.23955265764942e-05
4.57985497236001e-05
7.08144298577627e-05
5.55962766406528e-05
5.22645340881437e-05
2.78054303172426e-05
1.76217960362461e-05
7.90943554426839e-05
4.67006076742926e-05
2.24880843170775e-05
2.72180439111271e-05
2.5617872293808e-05
-4.21373988864014e-06
2.17871093074249e-05
4.12662048122333e-05
4.04230061295601e-05
3.91017576006543e-05
3.8890653314349e-05
3.46636121497315e-05
4.61100448983087e-05
6.95040436582206e-06
2.1383873478262e-05
4.82497366780778e-05
3.46373048140393e-05
6.19521499897802e-05
5.26995246167312e-06
6.48636183567528e-05
-1.38234474381423e-05
-1.50104129887609e-05
6.28378123033335e-06
3.07561806819787e-05
6.41213364885011e-06
5.94798823125697e-05
2.10623113628019e-05
7.49659557254016e-05
2.18396056237714e-05
6.24577248809231e-05
2.03098819722407e-05
6.14120260491391e-06
4.76799299819968e-05
-1.35347905983772e-05
5.82743625556796e-05
3.16894352146335e-05
3.11957442059671e-05
1.6260902964231e-05
3.80119233654064e-05
3.61511613175673e-05
3.83024813505924e-05
6.46288563060336e-05
4.38219363717992e-05
2.81243108460986e-05
1.37043195293083e-05
4.50584509512009e-05
4.74252366353402e-05
7.78137629959219e-07
8.09722741056184e-06
1.15213075585691e-05
6.38238486463568e-05
4.52619935223216e-05
5.48474269777167e-05
5.60817511349916e-05
4.33696154952824e-05
3.56984250664811e-05
4.71047021639761e-05
3.05350901736904e-05
6.25874572145028e-06
-7.20851988739229e-06
4.80907339300388e-05
6.52994525642048e-05
4.2836143848479e-05
-3.35031816793006e-06
1.63731514554224e-07
1.76507340640196e-05
9.28086370241638e-06
9.55172068168845e-06
-6.93286477769595e-07
5.82921808409178e-05
6.32419498215404e-05
2.23221551048285e-05
2.87030189149869e-05
8.15196792366734e-05
-2.70409587696453e-06
4.37588640460919e-05
2.84491433983753e-05
4.27955392531117e-05
2.65304831622567e-05
4.68957340488475e-05
1.94124196033873e-05
2.56823568679174e-05
9.20742102392441e-07
3.86407376504955e-05
6.04723766004209e-05
1.5013433092665e-06
3.96627718200215e-05
-2.33074425126899e-06
3.61080561538387e-05
8.62301902932171e-08
5.85634070746949e-05
3.38856051909324e-05
1.29556774583548e-05
3.35505132841252e-05
4.90783481547177e-05
1.59426852820072e-05
6.58000668443753e-05
6.0155342748054e-05
1.18151339195736e-05
4.46855193799529e-05
6.99611000982397e-05
5.50607275304619e-05
2.87408565555587e-05
5.0961086053601e-05
1.30702759527508e-05
2.6393447101481e-05
4.94566962288199e-05
-1.22721614507676e-06
3.90006807484338e-05
1.47179616113827e-05
5.44355926005102e-05
5.29090773987169e-05
2.27884523357201e-05
2.86187220729187e-05
5.9236503284921e-05
3.53090493249621e-05
2.24893423403446e-05
2.71150753034392e-05
5.79456678835109e-05
4.32328815112052e-05
2.53356887868571e-05
3.54677951557895e-05
4.31310564983071e-05
5.49168056441973e-05
3.26808367035329e-05
1.23490356226342e-05
3.4027893957809e-05
1.05933683353025e-05
4.54162464825804e-05
5.90357590684612e-05
7.80933147758483e-06
1.26566059525869e-05
3.57691007041671e-05
2.89110571312944e-05
2.82366505445245e-05
7.41793766355775e-05
5.79794301779248e-05
3.96171961708819e-05
2.20218274500913e-05
4.91857703546529e-05
4.82307094808367e-05
5.94764940000387e-05
8.55859483394649e-05
4.83664695975273e-05
1.6849448139834e-05
-1.92745480325602e-06
2.61179243049162e-05
-1.03949138414676e-05
6.10258567234351e-05
-3.64157571943788e-05
1.08701869417749e-05
4.36113708898014e-05
3.35141406931228e-05
2.36683774339467e-05
-8.55381589622243e-07
5.54672130672363e-05
1.04303817764101e-05
-3.01570365185275e-06
2.97181848475881e-05
8.59390129841477e-06
1.97861582799642e-05
4.35242516679563e-05
5.52100258146756e-05
1.9701235381681e-05
2.64452855825128e-05
5.89292494054489e-05
6.04126261398529e-05
5.29642959814357e-05
3.64586695302632e-05
6.35625015900312e-05
3.90717975114942e-05
7.53428682646143e-05
5.06226371455496e-05
7.70931567355854e-05
2.84062228945333e-05
4.09617916279326e-05
3.93391158650989e-05
5.28165731818551e-05
4.44148517903945e-05
1.26561989435335e-05
1.43675245976825e-05
2.0119285380005e-05
9.2044164142705e-06
6.63613821406404e-05
3.24382248889516e-05
2.98520731881405e-05
-6.42042619818708e-06
3.65348154682835e-05
5.61515699187606e-05
3.17286108910418e-05
-5.14432096716905e-06
3.10395142999988e-05
1.7279350078799e-05
4.98359134071547e-05
1.69359488436241e-05
5.44386741440701e-05
4.41898585200775e-05
-1.03189927911754e-05
2.35497913148375e-05
3.9238836111872e-05
4.42680095767203e-05
2.70894427712875e-05
4.9389982683893e-05
2.77860247500007e-05
5.90478460913909e-05
7.55125108751249e-05
1.63592923395804e-05
1.65112575035681e-05
2.96724523796836e-05
4.55825508258573e-05
4.34207371136155e-05
5.42940185813121e-05
3.76782222673493e-05
5.59017915514401e-05
2.77896508692126e-05
4.00194452578984e-05
4.10654353939224e-05
7.02442269109365e-05
4.32900383346516e-05
4.09082354241037e-05
3.06435459910007e-05
1.66728436344146e-05
3.64349136821489e-05
4.13048388814321e-06
5.72457917667926e-06
6.02970234893767e-05
6.45739116081902e-05
5.63913305042685e-05
5.85162206221191e-05
4.289682424482e-05
3.05231755362343e-05
7.3501418524366e-05
3.0020929088988e-05
2.73855196371113e-05
2.91445824767451e-05
4.13457701991507e-05
3.10674881584789e-05
2.16326750129505e-05
9.59885885599048e-06
5.68458567068119e-05
2.58305959609451e-05
2.9243370246727e-05
1.12850223843758e-05
2.86763575969796e-05
1.62357961386314e-05
1.21838003301974e-06
3.04811971764982e-05
7.59606618467566e-06
1.98034755457976e-05
4.84348767574349e-05
2.91121233257548e-05
3.81926920850253e-05
4.54409127411015e-05
5.59445626092751e-05
3.26743171773922e-05
-1.28325307236023e-05
2.35063149850424e-05
9.78566740242667e-05
1.39118887898898e-05
7.95749735417355e-06
1.97391203737455e-05
4.282045440044e-05
2.53276067233577e-05
2.76892629908047e-05
5.57493639035529e-05
2.42799222357677e-05
4.29068713766907e-05
5.88297529431499e-05
1.66098044556894e-05
2.31961356009524e-05
4.24935274399542e-05
2.42524561798409e-05
5.47002319136587e-05
1.74972851989418e-05
2.63526955613304e-05
6.31837663489587e-05
7.68987519494293e-05
3.01465358826643e-05
1.32188326010851e-05
7.33576197721122e-05
2.92814139703045e-05
-7.08807157274207e-06
4.70938777722148e-06
6.60753079011259e-05
4.76448147935489e-05
3.80771561722741e-05
5.93359106508298e-05
4.43935314510193e-05
-5.78277823477257e-07
5.4902990357236e-05
4.04102455988344e-05
5.82532999749762e-05
3.16768705227772e-05
9.04419252212103e-06
3.56782948420549e-05
1.42807238218856e-05
3.07901759441356e-05
4.16958138797698e-05
3.18170777945587e-05
5.47197167825504e-05
1.54725764338484e-05
4.47329240673031e-05
3.40635083122249e-05
5.45723037951746e-05
2.19332363788681e-05
6.39246550434902e-05
-4.39382136323586e-06
3.78222015516009e-05
3.43095524021947e-07
2.83445003932598e-05
2.99438824360112e-05
3.51994608188617e-05
2.90706207997528e-05
3.76186191270811e-06
2.32571946130537e-05
2.32248653522094e-05
4.25058740687543e-05
1.10598155448675e-05
4.90947566595918e-05
7.05935937381882e-05
6.28968382783777e-05
5.63568698411521e-05
3.44044759128585e-05
5.60099889285829e-05
-1.13127751372414e-05
4.92161415839152e-05
3.46661718871483e-05
5.68391028238531e-05
5.56775367307056e-05
-1.78658776081388e-06
-4.49904947257825e-06
-2.25812094852133e-05
4.08460484603645e-05
6.84155479532225e-06
2.0238418146301e-05
1.84430796874525e-05
4.67451057868046e-05
5.15284864507775e-05
6.15891403801638e-05
8.32843050740432e-06
6.44563545797521e-05
8.65542814910444e-05
9.46205000573461e-06
2.31812736962974e-05
4.67918346963686e-05
2.15786048567041e-05
1.67893735888466e-05
1.49908454515238e-05
5.01386047513235e-05
4.83787388573627e-05
1.88201985212027e-06
6.35878785452652e-05
4.809672540149e-05
7.01666773011429e-05
3.34175060022209e-05
2.41936863446797e-05
5.09317690582544e-05
3.23980661484405e-05
8.36531238570721e-06
-4.84247772754188e-06
1.33403813800431e-05
-6.0320487511516e-06
2.58649667538417e-05
3.86032739523643e-05
1.63268961288204e-05
3.5144419993603e-05
2.75540167781943e-05
1.23386316186488e-05
1.30924868565761e-05
1.46791054162159e-05
6.82502654449005e-05
-3.17701704582563e-06
3.04206741015179e-05
5.3145343771738e-05
2.15659504680997e-05
4.30923356202953e-05
5.87811143326089e-05
1.76158260154197e-05
1.87982300790346e-05
2.08675880276893e-05
2.96478379580924e-05
3.45968140122521e-05
3.47534637263004e-05
3.87281809532773e-05
4.50694717601636e-05
7.93526335335826e-06
5.54285027383281e-05
1.87578401067141e-05
3.8689675372212e-05
2.66410978991001e-05
2.51324925228255e-05
1.72470297853341e-05
9.10398256742614e-06
6.90565062452091e-05
6.82228591343165e-05
3.22511213963701e-05
1.33651098313579e-05
4.90143098961802e-05
4.75425294025626e-05
2.23356948384553e-05
5.26362423417373e-05
5.0636075622091e-05
4.73562348352879e-05
2.73759562166957e-05
1.01889375233836e-05
2.0314300786717e-05
2.44989167925417e-05
-2.00546251367464e-06
3.510998577422e-06
2.66927280026371e-05
4.36731550242497e-05
1.34067544494648e-05
2.34495967586249e-05
1.51402789644847e-05
2.30795719851405e-05
6.03407425303477e-05
4.90510410848482e-05
2.57395268654318e-05
3.58030809600037e-05
2.78862533787464e-05
2.85072324637077e-05
2.35991612041619e-05
3.26591226287032e-05
2.48283363220399e-05
1.11739076329823e-06
2.61196641909362e-05
5.36110373314587e-05
3.08859041192116e-05
9.75069689392689e-06
3.31211265918941e-05
7.60428695500542e-06
1.88408781975897e-05
2.16335709037825e-05
7.84251091230136e-05
2.82664767114997e-05
3.14215992557074e-05
2.9540184117479e-05
3.06012486217233e-05
2.86223366007209e-05
3.74719914221361e-05
5.18972435956238e-05
1.34662810499303e-05
3.62193698112731e-05
4.58916071773339e-05
1.70407272919919e-05
2.10909859076878e-05
1.2042190151725e-05
1.86145756961544e-05
5.7763820584362e-05
5.66063140996782e-05
1.68862953896712e-05
3.75017699459602e-05
5.90531149458508e-05
3.83653859471036e-05
4.59428159284145e-05
2.26867000733715e-05
-1.03374340126747e-05
2.9282516193446e-05
6.33295575715096e-05
4.83115912775455e-05
2.21832873236229e-06
3.72654078265097e-05
2.79098089269528e-05
3.57877377639854e-05
1.32906794774845e-05
7.06457335126954e-05
1.86243042328569e-06
2.30866771354467e-06
3.81138359775051e-05
2.98409653801517e-05
3.01635363991928e-05
2.91605085610041e-05
4.58692110739233e-05
2.63676636189935e-05
2.68246185381011e-05
2.91135756756915e-05
5.19864388251549e-05
1.6531901384201e-05
8.14980765646911e-05
4.67420225886319e-05
-1.49315653067908e-06
5.90301838455781e-05
4.60747864668024e-05
4.56908496614431e-05
1.25154944411759e-05
-9.09222883035847e-06
4.12995078407267e-05
3.44671419688236e-05
4.45563175603586e-05
8.58701648837041e-05
5.94263521809098e-05
2.78721702824573e-05
6.83328015417001e-05
3.75819746538061e-05
1.16936530618889e-05
2.46629285731509e-06
2.04409665818459e-05
4.38839507863697e-05
1.74989294976394e-05
4.84312021638885e-05
1.28363719377839e-05
8.18035577356706e-05
-1.74854224259859e-05
1.07326433229058e-05
7.28878691129087e-05
4.24648089598046e-05
3.40007854402326e-05
4.60341293674567e-05
-1.22583545165056e-05
3.14623129605149e-05
8.12465790316517e-06
5.8601800400588e-05
3.33360652271426e-05
3.34097585606392e-05
3.70604985753251e-05
1.07277145315942e-05
3.17198634041015e-05
3.1084068136722e-05
5.44909231516391e-05
2.84752274678761e-05
3.03852915885456e-05
2.01143418227215e-05
5.4876272211892e-05
4.07844564376241e-05
-1.12112341933328e-05
4.23700700060336e-06
4.07724084887475e-05
2.34954430033997e-05
2.45476132259616e-05
3.72282240272933e-05
3.34227034719131e-05
6.84964648425673e-05
4.17737382748166e-05
4.56599785596345e-05
4.98635461442936e-05
3.21096978667459e-05
4.06073644719844e-05
3.15828971720351e-05
5.93978712577577e-05
8.21083475625918e-06
1.82506501538161e-05
4.00889893663838e-05
2.24962641108408e-05
4.11954019416014e-05
2.49027822293868e-05
4.64652870208639e-05
1.71571467044118e-05
5.36787216946032e-05
2.57195574324658e-05
3.89471372195063e-05
1.6775604459158e-06
3.78182336990418e-05
3.55090173484011e-05
4.36169294520626e-05
1.60761928356584e-05
5.54883371060446e-06
3.18720077370966e-05
4.50076383287449e-05
4.39861167418726e-05
6.1249286650505e-05
5.81516823627848e-05
4.6834416980872e-05
2.50576117575628e-05
3.29834915113032e-05
5.48237256976318e-05
1.75410885178767e-05
7.75345109359898e-06
1.37113324296599e-05
6.46489204600024e-05
1.71043995917801e-05
1.84537834238411e-05
-1.22955616549309e-05
3.49425157263539e-06
2.34726435869989e-05
5.33903949142935e-05
7.3156341724663e-06
4.44764231431032e-05
4.38669605748419e-05
7.64812767792704e-05
3.96188878116341e-05
5.83428053576978e-06
6.14454793094545e-05
6.90611281893504e-05
3.93207157446939e-05
5.06153634848251e-05
4.55620167557665e-05
7.41926704696926e-05
3.43001226188146e-05
3.84402175458188e-05
4.01341240827252e-05
5.94009376069842e-05
7.35679283392735e-05
5.89352857940572e-05
5.57171676849348e-05
1.69788539167753e-05
4.30739010488546e-05
5.98641454305034e-05
-4.86608567778756e-06
6.92297605822364e-05
9.62246271733921e-06
2.59463977296343e-05
1.14112348626074e-05
4.09688001463605e-05
3.13044487606223e-05
3.08525494201087e-05
2.47861465814952e-05
1.09135906993506e-05
5.31003392770927e-05
1.16613414412038e-05
3.03899554788493e-05
4.04234362037841e-05
1.20100957195799e-05
4.21724829755639e-05
2.96379055890766e-05
6.30254409527126e-05
4.05106672280137e-05
1.48821555579906e-05
1.07061671814735e-05
3.57294805541639e-05
9.84205603214831e-06
5.10083036687021e-05
4.414067299031e-05
2.96712340893454e-05
3.93338485562381e-05
1.74872838639712e-05
2.25529369469893e-05
3.16778717065446e-05
2.71590595900862e-05
6.85726355697643e-05
3.85243444275563e-05
7.85002457398053e-05
3.10473003660648e-05
4.11817613953969e-05
4.00478377557915e-05
3.95126496094262e-05
3.21348102244247e-05
2.26015574737568e-05
7.8857356770322e-05
3.61766368678223e-05
1.13613109469279e-05
1.8783976228149e-05
4.85072356154486e-05
-1.84851602419778e-05
2.27710970946972e-05
4.92662146764439e-05
2.78951484944553e-05
1.21701097039057e-05
2.47985237418815e-05
7.23839898601586e-05
5.13309234687672e-05
2.62266170199835e-05
3.6235401103055e-05
3.01717387861814e-05
-1.04367085255702e-05
1.72542920351479e-05
4.17342770292991e-05
3.43976678792441e-05
2.64790437084799e-05
3.62327505724949e-05
2.53404393688176e-05
2.90999783251064e-05
-4.93845174452195e-06
9.94158523336933e-06
3.77758161085772e-05
1.92181830948982e-05
4.40150613907074e-05
3.73101095549122e-05
1.18342829032721e-05
5.60638816602068e-06
5.39429788204545e-05
5.43369198999663e-05
4.8942657964865e-05
2.10774099639353e-05
3.9396873115563e-05
4.52461928853843e-05
2.22505151124833e-05
2.41110955964063e-05
7.2085051825219e-05
2.93644417137271e-05
3.64804104393759e-05
6.29749831767698e-05
5.66569515678215e-05
1.92881297756586e-05
3.23454280941275e-05
1.47931604764412e-05
7.91229085556394e-06
4.24188388722931e-05
1.54657587269409e-05
5.14137428188013e-05
3.58125106611453e-05
4.92621452703431e-05
4.29184290818195e-05
6.4135395758974e-06
1.14970548687455e-06
4.40892826113835e-05
6.21794483177419e-05
-6.39723401837709e-06
-1.13335507298619e-05
-1.87842097763761e-05
7.23460001917585e-06
4.04000645961045e-05
1.95652223021767e-05
6.38270652928248e-05
5.17106578734804e-05
3.08986353907274e-05
4.98889229184498e-05
1.58943051251427e-05
2.77039744241058e-05
-1.6595728897576e-05
6.84779162183707e-05
4.60509626365836e-05
4.12995470158096e-05
5.1885977948131e-05
1.14073084304272e-05
7.55367679927606e-05
7.76505538016799e-05
1.62451847222037e-05
4.30213773396662e-05
4.49702346381273e-05
1.01475239566779e-05
4.11127902886313e-05
7.29820442844892e-05
5.47088520138941e-05
6.46373996873955e-05
6.64677342993507e-05
1.99314534062684e-05
2.67374621846617e-05
3.3623964012557e-05
5.23344698054523e-05
4.94276263547867e-05
1.34942864652319e-05
7.00992897507141e-05
-1.23776240795714e-05
3.18607290437078e-05
2.39696890397361e-05
4.38021720767953e-05
2.73720629167972e-05
5.27952006332015e-05
2.59770927362158e-05
-1.32451308304206e-06
8.0674972445261e-05
2.65035084206412e-05
3.06961485392027e-05
5.47957605902818e-05
6.61321244045635e-06
4.70689910035296e-06
7.12053301833977e-05
6.82218929047602e-06
8.66381730795549e-05
1.67380501495027e-05
2.72547957600947e-05
-2.30859587328817e-05
2.65820552117171e-05
-1.11165041662788e-06
1.69101521681743e-05
7.34148891614711e-05
2.80122515977187e-05
4.92053978003895e-05
5.32937252480863e-05
2.81172609374839e-05
4.99023698168348e-05
1.35566115234725e-05
1.94926927000325e-05
4.57268427556197e-05
6.8021771851167e-06
6.56902700522609e-06
4.15323868804004e-05
-1.23185845285057e-05
-1.28401034953716e-05
4.17613026581342e-05
3.34859376149905e-05
6.82026878601956e-05
6.32927141875013e-05
4.16358423902856e-05
3.68986457786823e-05
2.99896117657047e-05
5.38064956360907e-05
3.41548648791439e-05
7.25583399190143e-06
2.25382626363393e-05
3.54999446690742e-05
7.47684263263913e-05
1.03431676435948e-05
6.21435927662185e-05
1.96956801214219e-05
5.48975583302763e-05
3.51577303823663e-05
1.20934460751006e-05
3.78219931882682e-06
9.71242703145872e-06
5.75777528605781e-05
1.86431445732899e-05
3.15803593311086e-05
2.89453383967395e-05
-1.97888609695908e-06
5.66684403499121e-05
5.20088361803972e-05
3.97711507107419e-05
2.63711707380047e-05
1.67119541193876e-05
-7.90042096821262e-06
2.64493857445579e-05
4.39321621154299e-05
3.55803812149265e-05
1.07932668998099e-05
6.13668479946024e-05
1.77951558652349e-05
5.08522069184068e-05
4.86509311166264e-05
3.21494759723089e-05
3.92743041039573e-05
1.71817147853304e-05
3.0478555506541e-05
3.65403588173604e-05
3.4321310753644e-05
5.07721883536021e-05
2.88910778978258e-05
1.26712945600605e-05
4.16772651325163e-05
5.11546350690013e-05
5.88628160680126e-05
5.62012902055801e-05
4.35063569745173e-05
2.39054704302892e-05
6.796135409276e-05
1.57471308204047e-05
5.72406640367723e-05
4.17735836180798e-05
2.77159464037689e-05
4.61293485210007e-05
3.16933930447103e-05
2.33951565578412e-05
1.87690683603766e-05
3.74195214028753e-05
4.84441968444148e-05
2.92128115889327e-05
5.65331429030134e-05
5.67961510394645e-05
-1.64675435863067e-05
3.77420158495172e-05
1.91459274776704e-05
4.66461526853593e-05
9.11911037283524e-06
-6.65183038150678e-07
5.29170952415619e-05
5.119677966333e-05
6.30175062548923e-05
2.21851656466858e-05
5.80849906246662e-05
8.33042427663085e-06
2.77361993239094e-05
6.75341245845624e-06
1.61979395680451e-05
2.31071100348128e-05
6.19142115793633e-05
4.60157248047385e-05
5.93684996446455e-05
-5.31207853704956e-06
1.66957510411567e-05
5.04643115556104e-05
5.68285233400511e-05
3.62754258767874e-05
4.68925257654591e-05
5.58457057760934e-05
6.75337166137199e-05
4.28447791442688e-05
7.21201253161717e-05
4.75939898830464e-05
2.59114197537538e-05
4.91556919875747e-05
-8.6629140182793e-06
8.0185985981111e-05
5.17743504965688e-05
2.15149660802832e-05
5.46279453574334e-05
6.25813539556182e-06
6.39526813515627e-05
4.72281755169138e-05
3.0937578500909e-05
4.36782493228694e-05
4.35236883286149e-05
2.46546499091272e-05
2.06395318896342e-05
4.78771625045796e-05
2.36402775475883e-05
4.52131205043816e-05
4.08978809300808e-05
2.13606320403471e-05
5.28378174125156e-07
2.6122806318888e-05
5.53205465338141e-06
1.08212674677381e-05
6.10744559553466e-06
2.70499688441156e-06
1.72094516318392e-05
2.85900348004815e-05
7.89339065338627e-06
3.71146433328653e-06
2.91297802800948e-07
4.94138691779561e-05
6.98856644738393e-06
3.94803567352202e-05
6.84949117941629e-05
7.437176533884e-05
5.42867978450611e-05
3.52685443513604e-05
6.29427800202088e-05
4.25577296057421e-06
2.66168092236288e-05
2.6288958850617e-05
3.05930650761353e-05
1.07320114770605e-05
4.58030298590695e-05
3.89451728166614e-05
1.3204542011971e-05
3.91166840010335e-05
1.84890061897254e-05
2.52793689274031e-05
4.5774140445142e-05
5.57600596339508e-05
4.05179209183127e-05
4.44951689130127e-05
4.46886898150041e-05
-2.2561502448474e-05
1.88706139831059e-05
3.85455963302519e-05
4.23926673378198e-05
4.96914606344532e-05
1.19294202141201e-05
4.95384347767743e-05
2.27597549993251e-05
4.33790989631971e-06
3.6025537950149e-05
1.19960826785644e-05
8.87450916002113e-06
-6.69605412183489e-06
6.8945654967564e-05
3.17637335202262e-05
2.70858081466651e-05
3.90300467564976e-05
3.32882761557357e-05
4.25536353011596e-05
9.92587543028301e-06
2.35450618811662e-05
3.59147280661817e-05
5.42741090368422e-05
5.21104590346285e-05
4.46825676080072e-05
5.73197198054031e-05
3.74408483623257e-05
5.22483909772688e-05
0.000126300845589999
3.12731022253523e-05
3.80350517553694e-05
7.66307644179451e-05
3.0480076990116e-05
4.49188623491364e-05
4.32338147795781e-05
2.70791399144519e-05
1.06515510379613e-05
3.34183313186723e-05
6.07379482719273e-05
3.34595347753356e-05
5.85655712223207e-05
7.26984597169769e-05
2.15751380380964e-06
3.71204423588369e-05
1.13789658112417e-05
7.59534642911512e-05
3.24525491936036e-05
2.0036146143814e-05
2.74407966866823e-05
-1.54514924739762e-07
1.86562698846789e-05
2.87954447036916e-05
8.65601653064503e-06
2.76384708459112e-05
1.40727918254338e-05
3.26180172249642e-05
1.8217435109955e-05
-6.89078328998255e-07
2.12118440909789e-05
4.38354716158412e-05
8.64907328629871e-06
8.44632068258613e-06
7.43458345573894e-06
2.04932370048743e-05
7.62488551958611e-05
3.00974389027225e-05
6.21390667431606e-05
7.88410905522453e-06
2.81184558330649e-05
1.37345611700811e-06
3.95202868984727e-05
4.3794714283038e-05
4.17992578215367e-05
3.75963592045727e-05
4.767791104434e-05
1.74737964721421e-05
6.45891670032604e-05
3.02902817052856e-05
2.51557067138589e-05
5.02150922831152e-05
3.67318370598808e-05
5.96173076914214e-05
3.66872406164679e-05
5.27521371764658e-05
3.0437835055712e-05
8.95689477643926e-06
8.78165161670087e-05
5.52038725607075e-05
4.42206025877711e-05
4.57061523864235e-05
3.9929105670748e-05
4.33652599191085e-05
3.58465899314724e-05
3.67652230985788e-05
1.09054675778612e-05
3.17461100862433e-05
3.09536074805676e-05
1.52017540153462e-05
5.04634816603585e-05
8.93367073848825e-06
4.99579540522085e-05
4.34727267389771e-05
4.64075220333853e-05
1.72428055104578e-05
7.32788145205996e-05
-1.72488768477746e-06
4.34361001652541e-05
4.1149627298287e-05
1.58605391398924e-05
3.14274852666048e-05
7.72621771841517e-06
2.86749680774734e-05
4.33419934639519e-05
6.6330330280158e-05
2.21239607230654e-05
3.0056021500003e-05
6.47397166146638e-05
-1.98684672148269e-07
2.57428339351314e-05
6.14042312911409e-05
2.15510474364369e-05
-1.29541330840759e-05
4.96511871122715e-05
6.01377233306444e-05
2.05738933697117e-05
5.01408477183848e-05
4.91323001019189e-05
1.88464122816943e-05
7.30904890426868e-05
4.16392522446568e-05
1.45830676343627e-05
5.01887093426066e-05
3.32123106275615e-05
9.32044563398805e-06
5.30592409255356e-05
4.96221066407114e-05
2.95373354301086e-05
1.3427857401311e-05
2.66313056678997e-05
6.63590069915113e-06
3.44983317335163e-06
3.87475919302285e-05
2.80013512333699e-05
4.92878701844469e-05
1.88362765112233e-05
4.10751710293093e-05
4.7093645891367e-05
6.82497159117851e-05
2.71877657630775e-05
4.09565249369798e-05
5.39773248726986e-05
5.50003549967134e-05
-1.58831410466715e-06
8.05542087987684e-06
2.49929152970062e-05
2.97032648243348e-05
2.12239113496928e-05
-9.21027884326335e-06
2.69910332323639e-05
2.06107801440702e-06
1.56466727995062e-05
1.15850937359943e-05
1.60894492470116e-05
6.15721727708419e-05
3.09134587660868e-05
-1.7958894439225e-06
5.80768883579148e-05
2.30710025352969e-06
4.95195687893902e-05
6.71279711726241e-05
2.50383827649285e-05
5.40394738319258e-05
4.96478182612147e-05
3.63082206087509e-05
3.32020604122166e-05
4.48108300187204e-05
6.07041523571739e-06
4.21508925486342e-05
3.50872473548092e-05
3.07573476136481e-05
9.6045016694429e-06
1.47323460922606e-05
3.18689182060948e-05
7.57447984370384e-05
3.5615805850904e-05
5.67873632177719e-05
-9.20132350034822e-06
4.05870687173199e-05
1.82289955085254e-05
-4.58104947566756e-06
5.19338678329624e-05
1.80866965008003e-05
1.97516808755483e-06
4.1615276413775e-05
2.37522923187443e-05
4.72862812956815e-05
3.77084152176152e-05
2.64135204489235e-05
3.24114405357315e-05
7.06947575441506e-05
2.57473246346813e-05
1.8941398813314e-05
4.23525903589451e-05
1.85383640060702e-05
5.33561990391002e-05
5.34577384461975e-05
1.52385018794327e-05
1.42573480910463e-05
3.96508418527151e-05
4.83329279453926e-05
-1.62320419209464e-05
1.26334494334041e-05
1.11920505361753e-05
4.04415658085498e-05
3.08722835555881e-05
1.10693879390579e-05
3.84439061677772e-05
5.34982838178446e-05
5.32943441980903e-05
3.9373789425366e-05
4.93366345909584e-05
7.16455099171397e-05
4.09925151731473e-05
4.72173145875431e-05
4.19037385864985e-05
-6.48801754200373e-06
6.56342429881718e-05
7.1540756267487e-05
3.51526778198906e-05
7.07226760064281e-05
1.50582318464705e-05
3.94129608475468e-05
2.92458487002567e-05
4.22230523488202e-05
5.06217665673979e-05
4.97725511368753e-05
3.44819090299402e-05
8.3658334350978e-05
3.9216052052495e-05
5.60314350805434e-05
3.92283555677294e-05
6.67941560999919e-05
3.58175605924105e-05
3.15536906855423e-05
2.01498868509715e-06
-7.3105034335715e-06
2.08051299865371e-05
4.12014282461592e-05
2.91077038507405e-05
4.18999175420882e-05
1.08833859596049e-05
5.08795755514163e-05
4.90168563376487e-05
7.00141287751812e-05
2.13776300993821e-05
1.9150754719714e-05
3.39314863450179e-05
1.64895901754481e-05
3.83040425101076e-06
2.87182967975949e-05
1.17279043912135e-05
5.84308505643417e-05
2.14306329129803e-05
4.94551752915144e-05
2.10946167103469e-05
3.67079949752094e-05
-7.83353574397031e-07
5.19179298885116e-05
3.56275055206898e-05
5.23826581638328e-05
8.10064752339907e-05
4.09696864833179e-05
5.04885701488171e-05
8.38399687389671e-05
4.17457180310826e-05
4.14273988808737e-05
5.55114655199087e-05
5.28426966810222e-05
2.87881071332638e-05
1.93981088047417e-05
2.96232764596978e-05
6.30632489879437e-05
4.64753656753963e-05
6.17811668275003e-06
1.12558908680268e-05
3.70791528530883e-05
1.49823736248045e-05
4.43740025895477e-05
1.66566354491481e-05
3.05169854913945e-06
2.46214124648591e-05
3.42346190328215e-05
2.35458335972414e-05
2.05374517259299e-05
1.11597612850428e-05
1.91610446489519e-05
4.97686197654779e-06
1.08249251206666e-05
5.67939524143187e-05
6.05796443443393e-06
3.10542168084969e-05
9.51381724559511e-06
-8.33631235931536e-06
3.72751186978841e-05
3.08033622042517e-05
-4.36947497672058e-07
3.89543063974283e-05
-2.47546938130472e-06
6.02507882119516e-06
5.44341844866652e-05
4.66525052865977e-05
3.77933911693745e-05
4.41603343958279e-05
2.51363130663655e-05
4.28300070389654e-05
4.74025359209014e-05
5.84896053966157e-05
3.55170667716787e-05
2.36922306583152e-05
4.34625019408209e-05
6.37880175872981e-05
5.08967257584643e-06
5.09914560424437e-05
8.66215739586659e-05
2.36658655762565e-06
5.3654629124503e-05
5.35746454495839e-05
6.48749031099089e-05
5.54706135939099e-05
4.46010741549538e-05
1.30036224385198e-05
1.47362793685195e-05
2.28841123103799e-05
-1.65300696548363e-05
2.83396214834703e-05
3.57041010954453e-05
1.45970477512813e-05
-1.36592177634927e-06
3.97473294322452e-05
1.1441331687826e-05
1.1483841436395e-05
2.81419695396311e-06
-7.65555842575526e-06
3.0246573384708e-05
3.65956686830212e-05
7.29174853941778e-06
5.85500524885087e-05
1.79114062306553e-05
1.0568041044016e-05
1.52507600439429e-05
-1.51678133673464e-05
4.62826073323123e-05
4.30077417859766e-05
4.8666379953136e-05
3.35862070044484e-05
8.45623287610048e-06
1.4971468920653e-05
6.1665934954624e-05
4.31316516646043e-05
4.20402516435223e-05
1.93103569486052e-05
3.62510338116484e-05
1.47149182568919e-05
1.44123956061457e-05
7.29709747892683e-05
2.0543168134699e-05
5.38873157816439e-05
3.03298124925809e-05
3.32893105623698e-05
2.54774790798242e-05
5.32656964297267e-06
3.28027482788045e-05
4.74045552287961e-05
3.96813965696041e-05
4.53093038348083e-05
3.0407916598116e-05
2.67875165172367e-05
5.19559039725165e-05
6.36073608294682e-05
3.67958048358639e-05
3.24361511468866e-05
6.16327335859603e-05
3.50856564814488e-05
7.68325781716934e-05
3.88029724142214e-05
2.18626320259246e-05
4.34268698213656e-05
3.137650167504e-05
-8.77732851656506e-06
2.04579284275616e-05
9.37973432754524e-06
2.28037921409981e-05
3.71683743454769e-05
2.60348923709859e-05
9.29765516042789e-05
5.42842467309468e-06
3.509672419503e-05
3.05055678992461e-05
3.82228289249339e-05
-3.64810614195673e-06
2.8251853054371e-05
2.00017626353939e-05
6.11272856792891e-05
2.44462507286066e-05
4.45921546114164e-05
3.93993500737667e-05
-1.27031797712853e-05
4.35501772114704e-05
1.86639083648896e-05
4.19089171389546e-05
-2.38471588291397e-05
4.96706286513308e-05
1.54937372681872e-05
2.7266078983304e-06
2.71665369798163e-05
2.1676340800615e-05
8.82763212338806e-06
-7.9906962156761e-06
1.89964068314002e-05
2.57535012959922e-05
4.06318668646247e-05
3.81163062364883e-05
2.02608414383998e-05
3.44643482017854e-05
1.65350669326094e-05
2.96261949824092e-05
8.01210727020123e-05
3.4281038324513e-05
7.50791697738897e-05
6.40801563422605e-05
4.35914037117943e-05
5.05351389715147e-05
2.52923321055424e-05
4.06140298095921e-05
4.3026070203909e-05
6.34815067609014e-05
2.2939262463798e-05
6.22353280844947e-05
1.50219475755079e-05
1.6795100981761e-05
4.93799628970552e-05
8.73511376873813e-06
6.39540566843168e-05
8.78826575306903e-05
8.28045351705099e-06
-7.86604720633291e-06
4.17519332210618e-06
3.6833661868316e-05
1.75764238534141e-05
-2.15582552782036e-06
-1.43190609565239e-05
1.91644661496173e-06
2.04683100784541e-05
3.01203807765094e-05
3.41299543178842e-05
2.08203474732809e-05
3.67520521475909e-05
2.50776023976305e-05
7.19088954654307e-05
-7.52675403063422e-07
1.44849455837406e-05
3.37394073059111e-07
2.22320345012451e-05
4.81156160791378e-05
4.11232216411891e-05
3.62784407270369e-05
2.65958298368705e-05
3.61423806821092e-05
2.23432293398517e-05
4.60460433010837e-05
5.48267523898739e-05
3.35552026646856e-05
4.09513481564965e-05
8.9154318340194e-06
5.17654674252295e-05
3.71525521623496e-05
3.61746458050457e-05
2.43078213180654e-05
2.19507318060081e-05
4.5957856742729e-05
4.00807625061795e-05
5.29067304445278e-05
2.68427336250986e-05
5.5589488036554e-07
4.14346095377213e-05
4.03716900291586e-05
0.0001037169404537
-1.2382854813786e-05
4.31162872328731e-05
2.69280522352045e-05
5.56824385313815e-05
2.42694853977241e-05
-4.20906093346647e-06
3.17238502063553e-05
4.88653187914358e-05
3.5730297533052e-05
6.71168826668721e-05
5.13736535954795e-05
3.96550834612411e-05
5.27361093423711e-05
1.92529187956511e-05
3.57106984780378e-05
3.00068081184905e-05
4.83090396979464e-05
6.68477470222112e-05
1.00015937676539e-05
-2.60015613793663e-06
4.67430771313912e-05
4.01109206094093e-05
2.60156877123205e-05
1.45233354782403e-05
3.61613500630608e-05
3.15941995550488e-05
4.15578291018687e-05
1.18306798143485e-05
-1.34967690270465e-06
4.669341100203e-05
2.5389726710258e-05
3.47934980829649e-05
4.17132276724875e-05
4.12523837247763e-05
5.14774180240508e-05
4.78415885837151e-05
4.01217471026209e-05
1.80703907331182e-05
-1.72470690504676e-05
2.05320556992275e-05
2.98738597896987e-05
4.81440037191969e-05
1.12088968483822e-05
5.19963490695323e-05
4.68666815865977e-05
1.15755735608718e-05
4.65273260876546e-05
4.53162356889786e-05
1.60750485240401e-05
7.82554259293176e-05
8.1604535715133e-06
4.82590592200411e-05
3.09586716688643e-05
2.1486864297327e-05
8.15318973392527e-05
7.37570649271095e-05
2.98070467238858e-05
5.94347587316986e-05
3.90631437112098e-05
4.96459693773731e-05
3.29976025577541e-05
2.23194032929794e-05
8.60382074456713e-06
3.48388429142592e-05
5.64671918267422e-05
3.29682863575616e-05
3.00746815237634e-05
2.33287905386244e-05
2.94224278350643e-05
8.40741619134596e-05
1.86649467124151e-05
1.31827617779284e-05
6.05669957467897e-06
4.11804414356095e-05
-1.37955603873503e-05
2.11171289555587e-05
3.55478289826263e-05
1.517422853283e-05
1.96303747944305e-05
1.06424202495633e-05
7.67310126066536e-06
-3.27446414496067e-05
2.49817051189737e-05
5.5713023612373e-06
4.38811599349133e-07
7.98961304630811e-05
1.83548886737766e-05
5.00929991103066e-06
4.63841017287883e-05
1.87736640125701e-05
3.3937329879776e-05
3.87758395452063e-05
9.74226571310911e-06
1.93065859578748e-05
3.14620863568374e-05
3.2400182390213e-05
4.86694136400225e-05
4.97224891065097e-05
5.25282150857051e-05
3.06553137985703e-05
7.41520189534959e-05
4.04319384346695e-05
4.92072997177648e-05
5.17486635825291e-05
5.50554289131796e-05
1.85927746237968e-06
4.0710655332471e-05
6.46579969538155e-05
9.04674347545913e-06
4.82629971427165e-05
4.71516753504108e-05
1.94723531854995e-05
5.76830758332279e-05
2.61104735267697e-05
3.17576169794713e-06
-3.13916356708117e-06
7.25249596635427e-06
1.82342138455148e-05
2.16044032897109e-05
3.29477667276661e-05
7.63926755106237e-06
3.2886147197061e-05
-2.0922991985557e-05
2.78257903349175e-05
2.92764909890926e-05
2.97196857809542e-05
5.66980752762892e-06
-2.62339831270332e-05
3.44881095149074e-05
2.64522408524201e-05
2.98466002721615e-05
5.89895938462584e-05
2.14373375088726e-05
4.10568847196061e-06
9.25924887261698e-06
3.59833181746102e-05
9.74883500270826e-06
5.73808961442807e-05
1.18898797287117e-05
4.06409969174697e-05
3.53302890934436e-05
6.39264193309913e-05
3.09587389593395e-05
3.90946656958386e-05
4.69959202296066e-05
1.67287517492398e-05
3.71127589441203e-05
7.40168298752806e-05
2.9739656132792e-05
2.45640532081774e-05
1.49758092603154e-05
2.89781162709765e-05
3.92983221316348e-05
5.85590874151399e-05
2.44889916112373e-05
9.52648620768639e-05
5.75734410450111e-05
1.40058788006504e-05
1.93014729201566e-05
1.13301400170052e-05
4.10482391353449e-05
1.59668163533765e-05
-3.20424379971717e-06
2.60680241594321e-05
4.31042250103889e-05
2.44790291706279e-05
4.44168696017734e-05
5.41791272673634e-05
4.98703996425568e-05
2.79712797757621e-06
6.62650144407306e-05
4.29175164269097e-05
5.59399139169913e-05
3.79446367246344e-05
7.39678554858614e-06
4.70471685417838e-05
2.68406003058078e-05
4.88844306243656e-05
3.08318858493521e-05
-2.39679576448246e-06
5.11760026611234e-05
5.42955178289634e-05
1.77690421211847e-05
1.94256778852138e-05
5.56383419958041e-07
9.34647442541592e-06
4.57652259590359e-05
3.05441333074764e-05
2.10532458553446e-05
1.42005540842659e-05
1.58186091658463e-05
6.58525789940675e-05
9.6691124126024e-06
3.4508397378676e-05
1.04732303336505e-05
6.72485142487234e-05
7.26630699710382e-05
5.62337866814836e-05
4.78077308976991e-05
2.6072614546035e-05
3.35848708019213e-05
3.59513790573346e-05
5.54111478386033e-05
5.61228581062964e-05
5.10416277479563e-05
3.1576749789554e-05
1.4076035791355e-05
4.81440346605699e-05
9.5978127256524e-06
3.23847887814212e-05
3.11295473009415e-05
3.24468649635997e-05
4.31280741062265e-05
3.81394898290807e-05
9.12998595288661e-06
4.52176998149017e-05
3.62919784907555e-05
5.95825738258121e-05
2.21598953199679e-05
4.15926112763931e-05
4.44846778743411e-05
3.13662081918487e-05
3.04909644276484e-05
2.96448988439922e-05
9.73935756327115e-06
1.34924751373151e-05
4.75039173816023e-05
7.71867206304238e-06
1.43988350315837e-05
2.29449194030402e-05
9.49958771977157e-06
2.72308914496794e-05
3.82651041497214e-05
7.52838414129725e-05
6.89518833500829e-05
5.3397387320992e-05
5.85219166505965e-05
-1.69385330055307e-05
2.80501670371669e-05
2.71777728210495e-05
1.4089322146867e-05
3.92322198005896e-05
2.69941563481247e-05
4.52264879073939e-05
3.6068212130111e-05
8.34673673924085e-06
-4.41664251505132e-06
2.20546489287995e-05
3.24914032051971e-05
4.25611030349575e-05
1.31126305382687e-05
4.76337698507983e-05
3.47200728561247e-05
2.1500782041009e-05
3.72274005792392e-05
1.62080359607454e-05
8.70349042461531e-06
-9.83226086258202e-07
1.60615354643785e-05
4.47838547199405e-05
3.60762445872892e-05
2.80792837353695e-05
4.56983232409988e-05
2.65427268903485e-05
2.81609058622933e-05
5.19997783526425e-05
4.61202324377092e-05
4.73856860617665e-05
1.42489180513573e-05
4.35126334344794e-05
1.05064951515623e-05
2.88493073028033e-05
5.6607812232432e-05
8.86300439392624e-06
2.61197492882374e-05
6.43690420760284e-05
4.29627197545612e-05
1.41210227791673e-05
5.41510140960308e-05
2.03055824669768e-05
3.47153458004979e-05
3.94735860527525e-05
3.96837188214677e-05
4.35559056627603e-05
5.15773048582689e-05
2.99382639604371e-05
4.62121189684617e-05
4.90409115512106e-05
-5.69506114141812e-06
4.88855729896487e-05
1.29515912156302e-05
4.21000124314052e-05
6.24309901390984e-05
6.47196222845419e-05
6.21922647213858e-05
3.57209924390446e-05
6.39277439170359e-05
7.27421120567451e-05
3.5080716422363e-05
1.4838611889725e-05
-2.13745244166577e-05
4.619138765455e-05
2.09458256794877e-05
2.79733231148604e-05
3.92707038616853e-05
5.00127359234594e-05
4.40246634014293e-05
7.67666007334498e-06
-9.84572655438416e-06
4.63605853232878e-05
7.02800996074226e-06
1.24777237442185e-05
2.7330748769793e-05
1.64470069801286e-06
1.9178645680468e-06
6.5857583504261e-05
3.00154801582369e-05
1.80638507397081e-05
3.70366916658222e-05
1.58731903127636e-05
4.1804041740491e-05
4.01781693241532e-05
1.28400668808296e-05
4.1807771819128e-05
4.82963764225223e-05
2.82227147341405e-05
3.85943762716423e-05
1.80601641168059e-05
6.32407602479587e-05
2.60088883813442e-05
6.04073023397608e-06
3.44253023473207e-05
3.15244317012846e-05
5.51750729440981e-05
1.97252834416197e-05
5.22690774501621e-05
3.04950377692629e-05
5.18958242944128e-05
5.62621444507085e-05
1.37780597519046e-05
5.1095465216356e-05
2.2482276072471e-05
3.73190479047648e-05
-1.25535713701535e-05
1.40060543883947e-05
3.61056807991377e-05
1.08611995347961e-05
1.18911760760655e-05
2.76407682081708e-05
8.39319282879418e-06
3.94289167570257e-05
5.13919177303507e-05
4.37061139540391e-05
1.35070698725213e-05
1.21774493505273e-05
2.26327799570114e-05
4.15446566920257e-05
4.64268286589483e-05
6.00226142874462e-05
3.23651565395501e-05
7.90314314405999e-06
4.73143893973591e-05
1.12756359073199e-05
2.48722268577294e-05
3.2216612672983e-05
3.50984392291969e-05
5.39447175920151e-05
9.72738410883435e-06
5.10291178638927e-05
3.36837455886635e-05
-5.16654746953172e-06
2.52207223058789e-05
-1.91702028587446e-06
3.10548438246865e-05
1.46522590980601e-05
4.18831148419056e-05
3.01511426885861e-05
2.95520703283552e-05
4.88412584190467e-05
3.25524773028553e-05
2.91538612347997e-05
2.41035098092377e-05
5.92640661123346e-05
1.72418879472158e-05
3.61589786853344e-05
2.99992271132077e-05
3.29881376983722e-05
2.02275826316223e-05
2.7648357489171e-05
3.21393900122145e-05
2.47483262831886e-05
3.34177644258889e-05
3.31378642040663e-05
2.24222802581503e-05
5.42039024707299e-05
1.24241103608325e-05
7.71212066755458e-05
5.57575337878533e-05
5.53683736458343e-05
2.45913450412636e-05
8.46081321573186e-06
2.54577622368336e-05
-6.1822972297107e-06
-4.84746224533491e-08
3.89148184059694e-05
4.80990105954962e-05
5.84971725349424e-05
3.85066230420694e-05
4.73181418325898e-05
2.5159286925109e-05
4.26205705502834e-05
3.26009403524073e-05
2.56916317756397e-05
2.404506114544e-05
-7.29588835411853e-06
3.31650336440827e-06
4.89584454185588e-06
4.54508785116401e-05
5.1628356164458e-05
5.61045117032293e-05
4.64888450015476e-05
1.3034405866893e-05
5.7930223628828e-05
4.82399500040825e-05
-4.43614739427591e-07
3.92738516737607e-05
3.53925631716517e-05
1.13880766458232e-05
4.91186356192185e-05
4.77231222014049e-05
9.37227053094136e-06
1.12181395175035e-05
3.27630976113455e-06
2.53728719144528e-05
3.88402471576908e-05
6.30048172074893e-05
-3.63464587101947e-07
5.37935393902279e-05
3.02613199208409e-05
1.42086077067697e-05
6.96891703441813e-05
5.59153787573189e-05
7.15880351783114e-06
5.84863429916398e-05
1.97587482037279e-06
2.2674843102664e-05
3.38932457151812e-05
4.80458032182594e-05
2.51747694692322e-05
4.62797459440623e-05
5.76151326299311e-05
2.19939195961056e-05
5.22001803737259e-05
2.04849919032831e-05
5.63526714400692e-05
3.55807866360724e-05
6.36386935655636e-05
1.29087800986608e-05
5.58713307834409e-05
5.04603735528802e-05
2.90078780061301e-05
3.73204174415083e-05
2.65692140519863e-05
5.53445946415668e-05
1.64969028392096e-05
4.8239369812608e-05
2.72892827885604e-05
1.98656663474031e-06
3.75248363779281e-05
1.9833397888393e-05
8.19836317910132e-06
3.21213090761445e-05
5.69410380009646e-06
2.75113418854821e-05
4.26602043306675e-05
4.14120409849332e-05
1.9462074790082e-05
4.4014701106057e-06
4.27305999599987e-05
4.8135670335527e-05
2.47682695298425e-06
4.87425774534989e-05
2.98120312241507e-05
3.87613531679744e-05
2.69390820234234e-05
1.17193851170561e-05
1.2084411636294e-05
1.48561464162006e-05
5.92157199880008e-06
4.7229817649199e-06
6.46986074183823e-05
4.16842883938333e-05
2.26343139728206e-05
2.44765125816155e-05
3.14348405421365e-05
1.42443302549701e-05
4.10989976692598e-05
6.22776954768337e-05
6.22846742200544e-05
-1.48343359326775e-05
1.48405716874968e-05
3.78308922462446e-05
5.27171129247918e-05
4.07746208339443e-05
4.51827982695643e-05
5.07703638733369e-06
2.74133050532567e-05
1.09593202938953e-05
1.55823725282734e-05
4.97144554092122e-05
-1.15214582659978e-05
2.6397259885449e-05
5.92721857846873e-05
3.06234623037703e-05
3.21138283088001e-05
5.63291144502032e-05
7.5404416691401e-06
7.53900137419955e-06
3.28523470835499e-05
2.9268006438619e-05
1.00695466455163e-05
3.87204690863751e-05
2.33743097821765e-05
-6.81556910098873e-06
-9.84220622460807e-07
3.96242105817088e-05
4.10315254917568e-05
4.91372030560608e-05
6.01358386743263e-05
3.02442591589756e-05
2.23102447165717e-05
3.31255877219657e-05
4.75504337695372e-05
5.68656336607292e-05
2.86680877954089e-05
3.26861012597568e-05
7.41605790294865e-05
2.59858498318485e-05
3.19889761880005e-05
3.35191293895489e-05
1.42701459967744e-06
7.73216781909731e-05
4.75950141228458e-05
-5.34440880154257e-06
9.05917485208012e-06
-5.31636320386574e-06
2.95625951835798e-05
-2.36012373768865e-05
6.33403205466413e-05
8.16588067683458e-06
-1.54778856066669e-05
3.26226638230835e-05
2.90298136449035e-05
-1.99591950187849e-06
2.24962284180689e-05
4.69352010631394e-06
1.56296924082245e-05
3.28219508916507e-05
1.96831490598539e-05
2.73018307067819e-06
5.31827781962231e-05
5.19998916297737e-06
2.74585698483045e-06
2.64404751169139e-05
6.5261489524861e-05
4.42008618764051e-05
1.53304766042195e-05
2.89265136672466e-05
1.07945067262594e-05
3.44083062016283e-05
4.38818975738625e-05
6.28923945943669e-05
1.20427431747132e-05
5.96814624251098e-05
1.72223067897995e-05
5.46814494948784e-05
3.71848412264444e-05
1.54975712702296e-05
7.87644980892445e-05
3.0485280211938e-05
3.41847419770791e-05
3.72018562796675e-05
3.59618393373825e-05
3.24949339990627e-05
2.0101746104153e-05
9.50306848034356e-06
4.71916611043866e-05
3.56046753631611e-05
9.19040154047947e-06
1.2578769396308e-05
-2.7244187116853e-05
3.42075122826479e-05
3.05066131591815e-05
3.9025442229001e-05
8.09260843924481e-05
1.65480059435506e-05
4.34807516904917e-05
9.63355455838358e-07
4.57533490681727e-05
2.63083152019757e-05
1.82477428878365e-05
5.25013481484402e-05
4.99327056661825e-05
2.18047150286159e-05
2.67432674373185e-05
1.86468326832586e-05
3.75784312489023e-05
8.32079155729985e-05
3.45789485696045e-05
2.56652980319467e-05
3.47919806691393e-05
3.49057917933538e-05
5.68643553159227e-05
4.91836266830716e-05
1.48775992507923e-05
4.04973780039502e-05
-5.94086521724639e-06
3.17281895272518e-05
3.86188144190624e-05
4.60783278441572e-05
2.70514531846964e-05
3.75646406931959e-05
2.416736327998e-05
4.66381778070179e-05
2.99305127664304e-05
2.82652586552065e-05
3.37973866495344e-05
3.52465568404618e-05
6.93926586993294e-05
5.88997394797035e-05
5.07405894548265e-05
3.83783380500087e-05
1.0167069206926e-07
7.00621262331987e-05
5.24541089816293e-05
7.88168877879952e-06
-1.07389852719684e-05
3.73425534390217e-05
3.3725054605027e-05
2.06705901548235e-05
5.59304327495988e-05
3.65987563253001e-05
1.8736094394988e-05
3.70305531489819e-06
6.31986630797503e-05
4.47963965863151e-05
-7.7108937145965e-06
2.38394885529191e-05
4.81498774761434e-05
6.18977289629616e-05
6.43592681223616e-05
4.95649904344235e-05
3.74382098402503e-05
2.38590777578538e-05
4.77169606400522e-05
4.6667834395552e-05
3.82149519025791e-05
9.16489476433711e-05
4.01216539353757e-05
4.87595076332269e-05
2.32883227262281e-05
3.48218403655236e-05
3.91378705026658e-05
4.57659173739164e-05
5.43059388096359e-05
3.49144048965233e-07
1.18467400707359e-08
1.91271573213437e-05
7.01574070088941e-05
3.15360978182437e-05
5.73606555937639e-05
3.06900359730895e-05
4.56958713251706e-05
2.70501932940561e-05
2.01290081038167e-06
3.88224979296348e-05
2.21684556238156e-05
4.27366598858502e-05
5.40467875814636e-05
5.59003976123014e-05
2.06157427704193e-05
4.44240449346831e-05
6.97264297853561e-05
3.01896984577563e-05
3.69579829600004e-05
5.76579530052644e-05
5.88790035193378e-05
5.83364841475252e-05
4.15302313700773e-05
7.17542383615955e-05
4.76651415183171e-05
2.61275343672616e-05
6.34801451105336e-05
5.66888163397996e-05
2.51983393482261e-05
6.61027154982335e-05
-8.69276994306637e-07
2.34143243027501e-05
6.49413433960645e-05
3.90898527019924e-05
5.48176817830129e-05
7.19767779347013e-05
1.21441270627156e-05
4.75158334901966e-05
5.01511518590203e-05
3.46866951659758e-05
4.83712559254626e-05
-7.06129719160004e-06
4.55252803109397e-05
3.92449534072663e-05
1.96836057728767e-05
2.46207567516282e-05
9.11105031248723e-06
6.81451720207097e-05
2.13135944207652e-06
1.28437064206598e-05
3.65017106672462e-05
4.47766390369756e-05
4.08862206844708e-05
3.39658921525708e-05
9.10900927247866e-06
3.55631321332183e-05
3.80944327728097e-05
2.06009366825272e-05
6.92037393204807e-05
2.53809462977909e-05
3.33755556018239e-05
4.64841861316561e-05
1.6216838473873e-05
4.52685429152274e-05
1.22366220446167e-05
6.09001178084689e-05
4.83393009144753e-05
1.33134948163785e-05
2.68218277625134e-05
4.86450654842225e-05
4.39791002187736e-05
2.89102468627736e-05
3.64836586502241e-05
1.00203960464345e-05
6.67815401322778e-05
7.52288482144664e-05
3.3174841151303e-05
4.13193632967239e-05
4.71819222161848e-05
5.09829497080516e-05
3.44166754554256e-06
4.09619085293842e-05
2.44863150750081e-05
3.36696717891441e-05
2.57820481347667e-05
2.98584266968755e-05
7.0489092300562e-05
3.15430924919704e-05
4.82314101748511e-05
3.70420277752728e-05
4.42894337315874e-05
2.24291901568563e-05
7.67307229471953e-05
5.38383030067557e-05
3.91366094487688e-05
-4.6704441955359e-06
2.52706911461008e-05
2.10622557506344e-05
1.94375452409883e-05
2.06383931647844e-05
7.97288236806097e-05
4.98256023782111e-05
-2.06559509236925e-05
4.87922311798943e-05
2.84417666169122e-05
4.38877135658331e-06
1.2466568141032e-06
4.73585439182135e-05
1.50622222495545e-05
6.02502437694889e-05
1.15664639214953e-05
4.65635527594671e-05
5.66751077763802e-05
4.11688217729929e-05
7.19854190592511e-05
5.99381609367436e-05
3.20711396369202e-05
2.743960498263e-05
5.74708277980566e-05
4.88763181368263e-05
4.23496171943722e-05
5.26120627959554e-05
4.72535252540976e-05
4.25804699465706e-05
5.54690726826644e-05
1.97366621296092e-05
4.02747295900531e-05
9.81242006751524e-06
4.71285662953294e-05
3.7734093094339e-05
6.8460024141797e-05
3.12608238560559e-05
1.95112036248034e-05
6.29494506217628e-05
6.04704796854846e-05
5.9179913043371e-05
1.08438567670406e-05
-3.12754632467627e-05
2.83908960036701e-05
7.13672211645188e-05
2.26877234211705e-05
3.64505120048127e-05
2.192303922579e-05
-1.65765583388775e-05
3.38253129963985e-05
7.02701856312782e-05
7.21192155024926e-05
4.43002614451188e-05
1.82299910185842e-05
5.78252708326817e-05
5.45083250147815e-05
6.47216544201156e-05
2.07036747820024e-05
2.50584590508982e-05
3.38251607710505e-05
6.82144779419966e-05
1.14507998597034e-05
6.3311100846622e-05
2.71572180956788e-05
3.21352373880752e-05
5.17874377848234e-05
1.07368316581743e-05
1.74642437191333e-05
4.44011090057504e-05
4.67843892902394e-05
3.32286849554727e-05
4.36760862822697e-05
3.98316759214757e-06
2.1007751624374e-05
2.09940672176427e-05
1.69772144730219e-05
4.31634700224921e-05
3.5813639078205e-05
4.51245530508042e-05
5.74904081252937e-05
3.84348580263529e-05
4.93380688388951e-05
4.43972094119e-05
4.85877312266195e-05
4.01988089822018e-05
1.44897416734729e-05
5.43350981852254e-05
6.32668081286944e-06
4.04718306640438e-05
5.59366617028782e-05
4.57118675826918e-05
3.74845981845464e-05
6.20020847329376e-05
5.8955105602935e-05
1.72064803626359e-05
2.58076322029758e-05
4.68136534659183e-06
3.01830661981614e-05
2.21327539205046e-05
1.55329663014386e-05
6.24373736498214e-05
5.21029747890053e-05
4.99599571749028e-05
6.36700845251573e-05
5.81816430941373e-05
2.45028288522503e-05
3.73126153242045e-05
2.01314534780851e-05
5.84450806282032e-05
2.48420976877898e-06
2.68026159995463e-05
5.64342838772073e-05
8.65265492839938e-06
1.08838434963428e-05
4.71943473623439e-05
2.72631927595518e-06
4.19698201255079e-05
4.27590589830409e-05
3.66265372800937e-05
8.67856001109492e-06
3.64565847945003e-07
4.99927195152546e-05
2.39423817928971e-05
8.52533912912536e-06
4.86560746190614e-05
4.77332307928931e-05
3.80770455845759e-05
5.87684869854526e-05
6.80770601707586e-05
1.84975060820044e-05
5.17653188597053e-05
5.10344827540416e-05
3.71108925986648e-05
4.06791228549798e-05
4.39176607606723e-05
9.3732563298529e-05
6.98628832522578e-05
5.79199408264711e-05
5.94781946349615e-05
5.85457260585616e-05
3.28281562552014e-05
7.35562270183571e-05
8.32211967664814e-05
3.73453232983818e-05
6.23014454655678e-05
4.96728266257104e-05
3.78698646508019e-05
2.0106604255125e-05
2.74079046574208e-05
5.27710923756573e-05
4.27942113123873e-05
1.66277387167894e-05
3.67488746915868e-05
3.49356180253643e-05
-1.40935694034785e-05
1.50370370762372e-05
2.44817984511343e-05
3.9508335956052e-05
2.76430810850856e-05
4.68479021557478e-05
2.18634792846981e-05
2.27401260460166e-05
7.07578694259487e-05
4.95502898979624e-06
5.03596137951659e-05
-1.47001553005076e-05
7.4029557136673e-05
7.86118629250398e-06
3.11684344825531e-05
4.87385922034386e-05
2.34811501161907e-05
2.40516124065502e-05
4.14077136427672e-05
9.04899631367302e-05
5.37352250016748e-05
1.53949731766756e-05
1.10974515823884e-05
1.91944473625075e-05
6.58776781928161e-05
7.8527663180511e-05
4.45169189740823e-05
6.63384277385235e-05
4.64504918560219e-05
4.99031816968791e-05
2.14128553401163e-05
2.25949276829452e-05
7.42462630179528e-05
1.0164243938938e-05
6.05898159889277e-05
7.1733756358624e-05
3.48071692043638e-05
3.22965833640531e-05
7.45633581954231e-05
6.473743225314e-05
1.26538559812458e-05
2.42381700411493e-05
2.41241517663234e-05
2.8559309679646e-05
4.75690969498172e-05
1.34643489457675e-05
3.05102961266554e-05
5.07718647706969e-05
4.52803178818001e-05
4.59728668648699e-05
3.60103721010196e-05
7.33990453222614e-05
3.55666176881553e-05
5.84957576656112e-05
6.8337920761511e-05
7.0933760707618e-05
5.92220439256158e-05
6.84664670187377e-05
4.48891731891945e-05
4.5938842441807e-05
7.67030937625752e-05
3.09232193139657e-05
5.99928650082128e-05
6.47742727804904e-05
6.03573216799743e-05
4.07972240802482e-05
6.64029450845549e-05
6.27291518257999e-05
2.90665300360239e-05
4.01581106808125e-05
1.2792511955419e-05
2.84200634638257e-05
4.95756866242977e-05
4.52281568093938e-05
4.53528438197271e-05
5.11967538895377e-05
7.47753213176441e-05
4.07545094114667e-05
2.13392042390479e-05
3.7961798634956e-05
2.3141659994356e-05
-3.68743075227942e-06
3.52410859750564e-05
1.89820300269605e-05
3.20775715305476e-06
3.08981848484808e-05
1.85536593913579e-05
2.25596745426813e-05
3.4137830808281e-05
2.22684984984719e-05
5.94340251060985e-06
3.31162569194791e-05
5.47411114974942e-05
4.78973747927114e-05
2.80497419067857e-05
4.0170667237357e-05
1.50208491819039e-05
1.92499513221831e-05
3.811190123877e-05
2.20460609123999e-05
2.78973741193499e-05
3.44763195937116e-05
6.63759114410838e-05
2.05617792169127e-05
3.75599206968092e-05
2.76609645654003e-05
2.98573664031474e-05
3.06619609693238e-05
4.79586389896338e-05
4.46716204558614e-05
6.98311979687954e-05
3.61615008996493e-05
6.75415150571529e-07
4.38155080192434e-05
3.90518800996723e-05
4.97780021990704e-05
4.06825163682085e-05
1.87444702948081e-05
5.44185668477058e-05
6.08351369948973e-05
4.1930515929007e-05
3.13221880378229e-05
4.73169529709778e-05
5.33691056295196e-05
7.48409535216679e-05
5.52138156728911e-05
5.61357003528491e-05
3.79714168855457e-05
5.43113856049665e-05
4.90488568767184e-05
2.33228490742514e-05
4.13253629519097e-05
5.32249658599477e-05
8.35116506756199e-06
2.01380986892683e-05
5.57027021519559e-05
6.14081606810396e-05
1.80803710124974e-05
4.12335639458524e-06
7.58532585701059e-06
2.63500557030037e-05
2.83366063785221e-05
4.61355811296434e-05
2.76874635432346e-05
3.75421884597541e-05
2.57375795470584e-05
2.31955758258454e-05
1.78801690222208e-05
5.26876148789234e-05
6.33108937297629e-06
2.74036738188591e-05
5.51954104135704e-05
4.04085784196203e-05
6.34630469920178e-05
3.53276665325643e-05
1.4133253200843e-05
4.51374976814567e-05
5.16394873256375e-05
-2.17043562446723e-05
6.9819048508921e-05
4.65945505525658e-05
5.09546286981969e-05
3.01810701949098e-05
4.68636635205343e-05
5.5945101721972e-05
2.44968780052379e-05
6.1943262799367e-05
5.84546812101474e-05
4.55583200511013e-05
3.60827036648298e-05
2.06104149842131e-05
8.33863579839404e-05
1.72631443937432e-05
5.14934959396852e-05
7.47980197540022e-05
2.66733527763108e-05
3.14581733326602e-05
3.54069496755874e-05
7.073756724406e-05
2.42704346211235e-05
2.88747731338915e-05
5.40549071021803e-05
6.22832885339774e-05
2.19568891008176e-05
5.88039169384725e-05
4.8663624570787e-05
4.44690999015454e-05
5.68102421116132e-05
3.28383490017129e-05
6.7433355122618e-05
2.88161651589917e-05
4.13743727477577e-05
4.30724616057002e-05
3.9672899807954e-05
5.77108614409211e-05
7.0461837178508e-05
4.35841726279094e-05
4.34955879422419e-05
6.17148617816151e-05
-1.45379992152942e-06
7.90246675991969e-05
1.72165959373824e-05
4.49238868307911e-05
2.85180777439321e-06
5.00233547469637e-05
5.99521744292447e-05
3.75724253755165e-05
6.25686561754712e-05
9.32849418252018e-05
3.79838987504974e-05
6.05914870144537e-05
2.43899457280221e-05
7.1033411081157e-05
3.23280908539836e-05
2.13558911459132e-05
4.79049874621916e-05
4.77102481585076e-05
3.78254965025858e-05
6.53624611137166e-05
4.15603930350828e-05
4.34225178233778e-05
5.89852078764768e-05
5.33664560838305e-05
4.049147128024e-05
4.57512787137251e-05
2.52156798349421e-05
6.89978796201699e-05
3.59948108862304e-05
3.71497049660405e-05
2.0230747174204e-05
5.33279756400241e-05
4.44789184702871e-05
4.25021281328387e-05
-2.83661363794998e-06
1.9021192016416e-05
2.05485316246713e-05
3.62333665586284e-05
-1.14524253237801e-05
6.73507987261096e-05
1.53235123990281e-05
2.96311599104626e-05
2.19115553494113e-05
4.75212503598387e-05
5.47080172612826e-05
3.10660435150363e-06
6.81204997601192e-05
5.55984221805311e-05
4.4539393631819e-05
1.0924569027151e-05
2.99116690164746e-05
4.14030101180881e-05
1.78353293666823e-05
2.91775687311409e-05
4.93995541922649e-05
2.73784502473878e-05
4.76639415042652e-05
6.01986083902115e-05
1.90573865132523e-05
3.8058794228139e-05
5.54051436155325e-05
5.63202696733787e-05
6.71104814625878e-05
1.18401519803385e-05
5.60565805979352e-05
3.48600904011945e-05
5.69547559016365e-05
3.31942564425754e-05
4.44171357934681e-05
2.61104215538861e-05
3.33968367360581e-05
1.14537006926892e-05
2.77991168742284e-05
1.68727150442919e-05
3.26206895819665e-05
4.69824814419473e-05
2.36599960933065e-05
1.65422147567617e-05
9.09136192059041e-06
2.35627099842869e-05
1.41217610568968e-05
5.75915685050255e-05
3.66639601225793e-05
3.64958349823622e-05
3.04889084976521e-05
6.6441467150187e-05
4.43707595170523e-05
1.55749274797776e-06
3.95674598617525e-05
-1.04680352668775e-05
5.07105401678782e-05
2.9306895988977e-05
2.24980161716672e-05
6.66216567206334e-06
-7.16936402893634e-06
1.61607958319554e-05
5.50089218448237e-05
7.29427584374971e-05
3.86889084551333e-05
5.18311443856759e-05
2.42722939491087e-05
0.000108741030400653
3.67016869796887e-05
3.01843618987124e-05
6.95705859217862e-05
3.29182146163649e-05
5.46460867607837e-05
4.107052536389e-05
4.1595313864044e-05
2.99213796444947e-05
3.72102574125798e-05
3.29027109435569e-05
2.78754534234847e-05
4.73480871033191e-05
1.96772744637963e-05
6.54806765159783e-05
6.16486716326861e-05
-1.49175418983228e-05
4.36642169415455e-05
8.24205767720341e-06
2.74878184880296e-05
3.16166065768146e-05
2.3375165144719e-05
5.03568066754789e-06
2.98232834635486e-05
1.18280526750366e-05
5.04197176415611e-06
2.22367266647692e-05
3.9263836185558e-05
1.79583816737304e-05
5.46060216840019e-05
7.31880184776278e-06
6.36340175376082e-05
5.23805677441656e-05
1.29327514381053e-05
1.87464101429197e-05
1.2745905890469e-05
1.75368608611502e-05
4.24627196128858e-05
3.30558956285263e-05
2.49760951919277e-05
4.79837840379881e-05
6.18200143723425e-05
3.90794061258756e-05
4.72075586210332e-05
2.21623616639903e-05
6.96540918331476e-05
4.66410043279144e-05
1.48102668937263e-05
2.20770560370866e-05
3.97559777962458e-05
4.19424103932041e-05
1.47966734038688e-05
5.27802518651202e-05
6.3730600585876e-05
6.80016988836086e-05
5.80903366069973e-05
7.72314340426094e-05
3.97998839801022e-05
6.47315724041166e-05
7.10652479801248e-05
3.80787341106262e-05
1.46241973707222e-05
4.73430162795912e-05
-3.37732443011041e-06
6.19791897920916e-05
-2.62399331200703e-06
2.8429657391816e-05
5.64864588148133e-05
5.41292772013025e-05
6.96191890427875e-05
6.99833035916001e-05
6.24281340293718e-05
5.15504372645939e-05
2.34124537582741e-05
3.14346938404153e-05
6.0042029618568e-05
6.72405214987525e-05
1.64489554084415e-05
1.31289188416046e-05
5.09907894822378e-05
2.23340255665609e-05
3.05107770119556e-05
1.82885010488733e-05
3.01238422341871e-05
4.55318788403935e-05
2.70961463274954e-05
1.1906940533094e-05
3.84909141497809e-05
1.84200921075892e-05
3.42996809335197e-05
2.10538700105084e-05
1.60217067685973e-05
5.06480347043887e-05
3.02684983766292e-05
4.96971212552943e-05
3.33928140243079e-05
7.02137096061876e-05
3.52495172683971e-05
1.23399684156541e-05
6.01618775275364e-05
5.1049524271987e-05
5.28524890244679e-06
3.54633298110538e-05
4.40842879038423e-05
2.90803692687973e-05
5.65245215494304e-05
8.73107801188227e-06
3.64513649366396e-05
2.32907226329386e-05
6.23064100249281e-05
3.55444836395009e-05
3.55329704157673e-05
8.93526519484298e-05
3.67406472865431e-05
2.85049602712528e-05
2.91231070291679e-05
3.59341707343384e-05
3.40519778406664e-05
2.39745809461486e-05
4.40603460700938e-05
5.55652350873546e-05
6.17077675339524e-05
2.1721249675107e-05
8.28959652548602e-05
4.06216126587695e-05
3.82873170091776e-05
2.18133827901849e-05
5.37326617271039e-05
2.08491286952844e-05
3.54586734325234e-05
5.28274862659627e-05
-3.23884609661534e-06
1.27175214755282e-06
3.70813681746131e-05
5.59835385827763e-05
6.31116010530922e-05
4.78235881416897e-05
5.98727475309286e-05
2.58308383377829e-05
6.70232090926556e-05
5.14958136847388e-05
6.80929266156831e-05
3.5233452051519e-05
5.14024953940641e-05
5.8884282980485e-05
2.26674592835324e-05
7.49737363019061e-05
6.91446918621369e-05
2.81915869278837e-05
5.4340272603298e-05
5.51713851974876e-05
6.12565769669038e-05
5.36086827828323e-05
5.62082996885468e-05
3.2447151576532e-05
6.74229918625204e-05
7.63337052418679e-05
7.20895674670267e-05
1.96667034306615e-05
3.68975078530618e-05
4.69752978603695e-05
4.02115378122395e-05
3.18082346268328e-05
7.37451592191696e-05
2.13848450447728e-05
4.17156722101015e-05
7.50127146339848e-07
1.69055764905493e-05
6.44175855825657e-05
3.36219308534782e-05
1.02731427781483e-05
5.33976041739194e-05
2.13815512062251e-05
5.44713617292873e-05
6.58042128961933e-06
5.45329061636966e-05
-7.17746568551362e-06
4.48344606979415e-05
2.45858320797838e-05
1.42163245679631e-05
-1.92521674409176e-05
3.69456588239867e-05
4.62142006884754e-05
4.47702659290937e-05
5.72857682479003e-05
5.6953886440576e-05
1.62156322560013e-05
1.9709184015429e-05
3.59413551789935e-05
3.39913271353986e-05
4.9927355427227e-05
5.78851163815218e-05
2.03703528330079e-05
3.5109896453416e-05
4.68059311970149e-05
4.31417120545896e-05
5.47598572511009e-05
7.34872170570717e-05
5.62276372193005e-05
5.45141842070385e-05
4.9246196542053e-05
3.51709636244543e-05
5.18067273436115e-05
6.75808304351606e-05
4.98202644082918e-05
7.49904025527427e-05
4.01717208884741e-05
2.06349709661096e-05
5.83984414593463e-05
2.5724324643212e-05
2.82903421176581e-05
8.79538536285334e-05
2.34583500644362e-05
3.47926839406394e-05
3.66876410022233e-05
3.56049230129891e-05
5.31096495927839e-05
6.82787067519709e-05
1.5030182548939e-05
6.47304938428526e-05
5.66331058974184e-05
1.98413518332329e-05
2.88686182082305e-05
1.95551182709148e-05
2.88735683092602e-05
7.96194183395182e-05
2.80756138364466e-05
2.70688437774174e-05
3.67454774220282e-05
5.2723883490494e-05
5.74497349232757e-05
4.00039271442463e-05
3.44903784392237e-05
7.41107868199538e-05
2.32846033856797e-05
2.50902782928064e-05
5.0054796832279e-05
7.36577721586499e-05
1.25866780338412e-05
7.95671285182151e-06
6.84391069238941e-05
3.06205762292329e-05
8.68737348143669e-05
5.16467384828232e-05
6.77119711367752e-06
1.05687928118212e-05
5.41413133600969e-05
7.34664508593977e-05
3.28847656931044e-05
4.94973787959968e-05
5.93834311431751e-05
1.79216720659057e-05
6.99503734100959e-05
7.93184878680308e-06
5.52961432597824e-05
3.48233669862009e-05
3.56059454002483e-05
3.04999148989225e-05
3.69342741512458e-05
4.00308991232202e-05
4.13703444978314e-05
1.94628643427352e-05
3.99698456407946e-05
2.61643052440086e-05
1.52232305521527e-05
2.00971353641231e-05
6.53330739459317e-05
5.82477374396215e-05
4.12790460028119e-05
1.63739423781577e-05
2.62302947649879e-05
2.49235500643708e-05
2.53404851677486e-06
3.10483149810055e-05
2.91569949226738e-05
2.17039987918457e-05
-1.35896746697591e-06
5.2428996127303e-05
5.85827099039674e-05
6.12914201671925e-05
5.96457237549297e-05
7.37651498862654e-05
3.06157531258056e-05
4.28397476774806e-05
5.11389400971318e-06
4.09927526739397e-05
4.30069017077132e-05
4.08532688102203e-05
5.58621315726632e-05
5.06736317015274e-05
5.05414010123605e-05
4.20168908222751e-05
3.19045498748086e-05
4.72025882875425e-05
4.11676567105801e-05
1.00004975969735e-05
2.75372750030217e-05
5.56918451857509e-07
1.61268470076255e-05
5.75409822088565e-05
5.37864793350251e-05
3.43706566094354e-05
1.98624534723929e-05
5.58259380739867e-05
4.15434661706734e-05
5.03938775130505e-05
1.8224849972326e-05
5.6211066941569e-06
2.31801456165096e-05
1.6163726010478e-05
4.88248887369435e-05
2.51364504671321e-06
3.91357211060446e-05
3.80840865840706e-05
4.04945729139914e-05
1.49076965809569e-05
2.89189115701078e-05
4.52635015474907e-05
4.59925038430743e-05
3.13137792558553e-05
1.52095174696948e-05
1.81472780619255e-05
5.31071101004754e-05
1.23726454894388e-05
2.5237713403222e-05
4.41144016817109e-05
3.44549759118691e-06
4.08643630389671e-05
-7.97723323875442e-06
3.39761817361468e-05
3.31675860907973e-05
1.47761062668124e-05
3.65852536735377e-05
5.21463069355662e-05
4.09304190375557e-05
4.30157422671276e-05
3.25109101858137e-05
1.5568377351392e-05
5.95154977468093e-05
2.60534485876349e-05
3.99311006881057e-05
7.91888375095344e-05
6.85944002595437e-05
7.16691758400921e-05
4.27335138712205e-05
4.28675466913955e-05
5.2956991528463e-05
2.79019278132506e-05
6.32100483440041e-05
4.07149614332755e-05
6.00280001307074e-05
2.76866768507974e-05
3.96564342237422e-05
3.32864983650589e-05
2.8442038364388e-05
2.3794958523555e-05
4.93900973210536e-05
5.75778267782363e-05
1.47055559162928e-05
4.74435860742566e-05
2.09744159100415e-05
3.2789097923233e-05
6.11038796141228e-05
2.10169667909502e-05
1.82950639372333e-05
1.24744014676678e-05
1.1087741028218e-05
4.79060411462263e-05
5.22375910050151e-06
4.36526797094049e-05
4.28449526353246e-05
6.23472010112861e-05
4.76764775518901e-05
5.41865276510832e-05
4.14028784387471e-05
1.55003619970128e-05
7.26576665712641e-05
3.26620914505197e-05
1.09271583352446e-05
1.79682929773826e-05
2.13700791883615e-05
5.82568386685327e-05
6.96156082025836e-05
3.51108795208719e-05
2.0436676013118e-05
8.36798604440119e-05
2.82951158633446e-05
6.81371804718831e-05
7.12982019072922e-05
4.10661103801014e-05
3.98679362327328e-05
6.22534599570878e-05
5.51745672127759e-05
2.30758988788749e-05
7.59627417843227e-05
8.18834179988126e-05
3.26874482457313e-05
2.51556712925818e-05
5.73105160240043e-05
3.54322301593978e-05
5.95084403077794e-05
4.1052942322929e-05
-1.72623649100454e-06
2.25714067351719e-05
3.91867208112827e-05
7.2799347212893e-05
4.33098143998542e-05
3.39334866419031e-06
4.01462033236168e-05
2.18396870945303e-05
1.4571405957572e-05
4.07687517420319e-05
4.78006697095215e-05
6.86907658819664e-05
-1.09532401102525e-05
2.32768175071497e-05
1.49008148576526e-05
-5.01563158394205e-06
3.39760373934843e-05
1.97939843510669e-05
7.6565479208663e-05
6.85013786091198e-05
5.86909412196993e-05
4.74008311598118e-05
8.18275825890729e-05
8.88675005375864e-05
5.72276807252742e-05
4.37191266952098e-05
9.30228687296089e-05
6.58628002440672e-05
6.14039377224827e-05
6.21601608740964e-05
5.96807976103102e-05
7.43999790620987e-05
6.06065178052582e-05
4.7665695065591e-05
3.43826097358591e-05
3.28593294897349e-05
3.75352050343714e-05
6.47321993851482e-05
-5.14874225888992e-06
5.13789874307288e-05
4.54070613430856e-05
1.95654784288082e-05
6.14805249901339e-05
2.29192122453521e-05
4.62869405548047e-05
1.02988181634803e-05
5.34169828074711e-05
3.43298046586092e-05
1.50370320596917e-05
3.4389482225534e-05
3.65433008562788e-05
2.4699741113308e-05
2.17148138449555e-05
2.54758629062332e-05
2.42222678731176e-05
5.96298443583999e-05
4.42704102844043e-05
2.35259056922254e-05
4.06461183990289e-05
4.32528961292891e-05
4.91573460543688e-05
5.57125285152197e-05
9.3258650615242e-05
4.6645104212459e-05
4.89625114447763e-05
3.17865394710949e-05
3.44061773272613e-05
4.63339680076527e-05
4.2228052802002e-05
6.48954814036532e-05
4.1908238254191e-05
9.17390987248098e-05
4.78540637174934e-05
6.33577191306226e-05
8.44925629424413e-05
4.701193794825e-05
2.5274875524738e-05
7.32435071614772e-05
6.62858435750683e-05
4.13742450162874e-05
3.34543112107503e-05
3.10382949191476e-05
1.48642181377191e-06
4.74940621957292e-05
2.36050539961136e-05
6.80036360924637e-05
3.93780332720949e-05
6.57063907229046e-05
3.58479610964489e-05
3.98140924980448e-05
2.97152178689664e-05
5.57490402528363e-05
2.55373972800519e-05
4.94790156142518e-05
3.51028017858591e-05
3.04657427878985e-05
3.21595312336597e-05
-3.26296455400059e-05
-4.17226454502236e-06
1.84275564433818e-05
5.19876995420806e-06
4.76937336014812e-05
3.60771105498495e-05
3.46697663506604e-05
9.09742930219497e-06
-7.16609751155628e-06
4.59111634041334e-05
4.48611425266364e-05
4.14469002538761e-05
5.3521525531393e-05
2.74953762101616e-05
1.50427375757818e-05
4.37949240080886e-05
2.76178093109331e-05
3.75467336351405e-05
7.20472506539023e-05
3.31188454949292e-05
3.26903213497522e-05
3.99034402315719e-05
4.43416104687729e-05
5.59281338466253e-05
1.23883293218916e-05
2.0189272937048e-05
2.41742668271408e-05
4.37699273672946e-05
6.75975327085642e-05
3.68572152392887e-05
2.80166370146024e-05
6.02240384899539e-05
3.84704944695283e-05
2.67427629632307e-05
3.87708192234604e-05
4.26895300429647e-05
9.07906402412357e-05
3.96239802205829e-05
2.44301157145265e-05
5.55920166091565e-05
2.19939203902332e-05
3.23529744788998e-05
4.90327217423498e-05
0.000105529598586113
3.7623914116662e-05
4.98299162305635e-05
6.05160178076571e-05
5.36077690332525e-05
-9.19797463755647e-06
2.82085700007004e-05
1.97328120441965e-05
4.47767858630836e-05
3.21891545044246e-05
2.31438725249342e-05
2.08218722903518e-05
9.39381800534495e-06
7.10682016493437e-06
3.26909299321168e-05
3.12392506706598e-05
5.52490501353784e-05
1.78104792976162e-05
4.04265355331547e-05
5.35068292213166e-05
1.90474095026276e-05
3.25765804475539e-05
4.67067462442568e-05
2.075941510471e-05
5.34944552516307e-05
1.81215874895269e-05
2.59363530693441e-05
7.32997866081809e-05
3.00067409052775e-05
3.35596141281244e-05
5.65679260362235e-05
3.10746408170792e-05
2.89239323304376e-05
4.36986937511657e-05
5.04626904537498e-05
7.13895032576172e-05
4.90816303988596e-05
4.84923513817719e-05
1.82932265676913e-05
-1.69381480635868e-05
4.82729038670355e-05
5.31177957320823e-05
7.83916888680018e-05
4.23492754255107e-05
3.14096155056114e-05
3.84153555524457e-05
3.73923410088928e-05
3.44578792732615e-05
4.5804932837454e-05
2.44891171872627e-05
4.72798366169547e-05
4.78465081246063e-05
-1.9668771691962e-05
5.68756706475917e-05
5.20106528279651e-05
2.43624077351764e-05
7.64695806352532e-06
8.46831016900763e-05
4.33890352783628e-05
2.8040915874882e-05
1.66685008121814e-05
1.52429960546469e-05
7.69997478867468e-05
7.52895767780483e-06
4.42851004633591e-05
2.94601739621167e-05
3.65424601697063e-05
7.4684218953984e-05
5.32751826641065e-05
2.75228868801467e-05
2.68396583039275e-05
1.94243173141037e-05
7.30634263388484e-05
3.41328080004112e-05
4.54458538228241e-05
5.09896381600936e-05
5.28105023785028e-06
1.72498472013916e-05
1.0177605064499e-05
5.77319793827049e-05
7.43437165807825e-05
3.02801456534397e-05
4.36351897897821e-05
5.30575514440182e-05
2.69270593825953e-05
4.08508206916838e-05
2.39258284139679e-05
6.154140080523e-05
4.38668736637794e-05
4.72267014877033e-05
2.32863720879732e-05
4.85783448888076e-05
-1.95254220540298e-06
2.03810842042771e-06
3.92990342893133e-05
5.17024163592398e-05
8.18072602266152e-05
3.30143625685189e-05
3.22094547216019e-05
4.53385332084486e-05
4.69446419013289e-05
6.15137177623576e-05
3.59224781315424e-05
1.73522115851721e-05
2.65933854052156e-05
4.6428620424339e-05
3.49794518704296e-05
2.23651785929422e-05
2.37589639153849e-05
8.92071657547573e-06
4.82046069204954e-05
6.58276016836589e-05
1.6001253028039e-05
4.40119172319008e-05
2.66386272478175e-05
3.31580251972427e-05
3.54423532393864e-05
6.0686433197434e-06
2.09962119465251e-05
5.68865019058478e-05
2.39881148947532e-05
5.44870864135831e-05
2.14710401277506e-05
2.92719644172904e-05
3.65290217910373e-05
4.38026460170438e-05
2.50852060718274e-05
1.41661910934321e-05
3.03804490794206e-05
6.80329473054369e-05
5.31231058405599e-05
6.73407116411289e-05
5.75195517981951e-05
3.04744580448262e-05
7.73213513646854e-05
2.77336832866422e-05
4.13696964390091e-05
5.20648141366828e-05
7.62146149246479e-05
4.87635315807371e-05
3.14092610369228e-05
5.36909909903124e-05
6.89168763429576e-05
5.17435605479541e-05
8.00651057717442e-05
3.97513752146434e-05
4.89551406965633e-05
2.17115520362607e-05
4.41650459938846e-05
5.84208724685464e-05
4.95203104426288e-05
6.1920663615482e-05
4.33412367792758e-05
2.74462968146817e-05
3.63660249302714e-05
5.0654693108949e-05
4.56105146608996e-05
1.65066434341317e-05
5.53409720796108e-05
2.40544323440844e-05
4.35438407418275e-05
5.36486042204427e-05
2.27152810140314e-05
-4.391365076005e-06
6.1302958208901e-05
-6.87117976806696e-06
6.66281421418097e-07
-2.52138605074763e-05
5.26364024200958e-05
4.81243511178552e-05
4.27125334594807e-05
2.1437049273534e-05
3.86436883223459e-05
4.12227176880525e-05
2.27367289378335e-05
1.47082555484228e-05
6.27803119337033e-05
3.62776956342538e-05
4.66592569279034e-05
5.04107831734373e-05
5.82200692098356e-05
4.34085698738057e-05
4.61071182303667e-05
5.31093673504496e-05
3.85921636966955e-05
5.90634386231789e-05
5.23939921869966e-05
5.57375068461549e-05
2.76361145272946e-05
2.85028099748319e-05
4.46794915421141e-06
7.97683971835486e-05
1.58471911733629e-06
5.72045093668494e-05
3.87551427186912e-05
5.82674583065971e-05
3.27841628061705e-05
5.98482146794198e-05
2.38392886583344e-05
3.94431412611567e-05
8.00495843569668e-06
1.99259576058193e-05
3.05143790420372e-05
4.44275199003158e-05
1.78938095855939e-05
3.97269862048853e-05
5.35047539327593e-05
3.64108447945981e-05
4.05490154759294e-05
5.30451223355644e-05
3.06393019562601e-05
4.15386619847066e-05
3.0739210759382e-05
3.75961428266108e-05
2.65260340314616e-05
3.88881792165125e-05
4.52531030900453e-05
4.1784145980602e-05
4.36803557453588e-05
4.76644990412112e-05
6.28267737339865e-05
4.97732917651131e-05
6.60529925242374e-05
2.49526678411491e-05
7.08321168975026e-05
3.64302813950581e-05
5.92878059991028e-05
4.98338022036455e-05
3.33698502917326e-05
4.71137771728372e-05
1.09894816204647e-05
-2.34365131672915e-06
5.70261166288355e-05
5.0959378916225e-05
2.25702162640948e-05
1.65626627064862e-05
-2.17591304376509e-06
4.44329332242634e-05
-9.58155322244019e-06
6.60560903192703e-05
2.49599130595755e-05
3.9739123506899e-05
1.66765494869674e-05
5.29819630534835e-05
5.32710596410993e-06
3.75079760232675e-05
6.86039439977137e-06
4.75715052015109e-05
2.17770574786019e-05
3.33933303285863e-05
1.68839850267151e-05
4.44666449483877e-05
1.52796496678903e-05
6.56656915216649e-05
1.30248599530216e-05
4.28227918526338e-05
4.10712562491723e-05
7.26184235829325e-05
6.02813635944907e-05
4.22214226486168e-05
5.52404834187051e-05
1.24261635709746e-05
1.88550288903418e-05
4.60504072028969e-05
6.79725951102695e-05
4.15109074162461e-05
2.58687085060303e-05
4.71680765758515e-05
6.88398781561214e-05
4.3730840355828e-05
2.00374372026409e-05
4.20859167306803e-05
4.44518663352481e-05
7.82641442452371e-05
4.52952892010834e-05
1.4436853883373e-05
5.65608557294448e-05
1.91945986227547e-05
1.71903462239733e-05
2.50021863846448e-05
4.24580164368031e-05
4.82208915850505e-05
5.53064057674051e-05
6.46987928631726e-05
4.11522622033461e-05
5.21747653655758e-05
3.4793034113186e-05
-2.73112289402835e-06
5.56848110702612e-06
-1.83910713244188e-05
5.42518322658001e-05
2.23795084301143e-05
5.19114061636193e-05
-8.30984372182411e-06
6.49440187638708e-05
7.30981007224536e-06
2.97567034818761e-05
3.72610238830714e-05
5.2615526439152e-05
3.70339750456559e-05
8.5817159025981e-05
2.75186921862319e-05
3.00732412890311e-05
7.85439070318737e-06
5.11558100719498e-05
9.41991848600508e-05
3.18724564350371e-05
4.08910887830609e-05
4.39900877880132e-05
6.68388473727937e-05
6.44661023391785e-05
3.83001169384325e-05
1.50233055948108e-05
5.64024070492444e-05
2.78610083712927e-05
4.8996166701533e-06
1.10153132855187e-05
3.87055207653664e-05
5.38304412096063e-05
5.14382294745828e-05
6.35531899505078e-05
4.32792967163846e-05
4.00719794059286e-05
4.19714854637234e-05
4.11469805353987e-05
9.81665895750387e-05
2.10942905983086e-05
4.78950511003477e-05
3.03487645042718e-05
8.76089644699748e-06
-8.47373787529432e-06
2.96570818937865e-05
-1.57966674022094e-05
3.1972348673206e-06
4.15801745233036e-05
7.71896625236496e-05
4.21313449172766e-05
2.40578728160292e-05
5.88846698322348e-06
7.20511290935018e-05
4.22875590587695e-05
7.0469162383648e-05
2.41286359381678e-05
3.47108317370937e-05
1.56366153903298e-05
1.18932251489635e-05
4.99621453632098e-05
5.15975535566535e-05
5.24304140583819e-05
4.53498237303339e-05
4.32072622243883e-05
5.01869679663051e-05
3.79258029019161e-05
2.29806576248347e-05
3.39408433718279e-05
2.83647680267205e-05
8.1714527268527e-06
3.00589970366561e-05
1.93450609181757e-05
4.11543795530674e-06
-3.53168897699643e-06
6.359798434162e-05
-1.25041802932588e-05
3.62725537040005e-05
3.67460334080826e-05
5.50665397002054e-05
4.64529719959265e-05
3.72338851493331e-05
4.10789581309996e-05
1.70101153100525e-05
4.22387257100511e-05
5.6991904691904e-05
2.33648117020283e-05
5.14833590038768e-05
3.67145181928175e-05
6.8820513511872e-05
5.41298142951461e-05
2.47620317210056e-05
5.81870308136152e-05
3.69817306654018e-05
4.40711138651676e-05
6.714541911942e-05
3.35082529847519e-05
5.13416806976386e-05
-3.74622173847124e-07
6.52413329501878e-05
6.31615553692023e-05
3.52982548540288e-05
2.06973202287483e-05
3.47630693162729e-05
1.1778136101915e-05
2.56011962450362e-05
3.32698009394701e-05
2.51393101120456e-05
-2.776366164702e-06
2.62587650917886e-05
2.73608459698814e-05
3.65188505843109e-05
4.69810618697352e-05
5.21550976467982e-06
4.44126236167525e-05
1.99486137114559e-05
1.22409476988114e-05
2.8631765010749e-05
4.71092236603759e-05
2.50468546329049e-05
7.4662057371248e-05
6.18072195308118e-05
4.88681133983613e-05
2.79109249337513e-05
4.80097140562889e-05
2.15178064056229e-05
4.05370427303339e-05
3.79412677776906e-05
4.67183408566996e-05
5.00427407273442e-05
6.63830469584513e-05
2.2350847733202e-05
8.56139058891255e-05
3.34482239815694e-05
4.18570095224425e-05
7.31668378405481e-05
2.86745375769074e-05
1.416787920062e-05
2.78756601371351e-05
7.58350454561471e-05
1.22497859433807e-06
1.58653261142277e-05
-3.74657039073205e-06
3.72901178902093e-05
2.72931826215288e-05
4.89294082209448e-05
3.11351746943057e-05
1.12620996558425e-05
3.8374454601027e-05
4.7453152681254e-05
4.25940323736596e-05
5.22318227839889e-05
-1.55395633150206e-05
2.80864290995382e-06
1.77016518828129e-05
3.30727192919991e-05
2.94786019660984e-05
4.88456655938522e-05
3.61417260488865e-05
9.73415710218933e-06
3.04695509937932e-05
1.87080782321471e-05
1.59703136019014e-05
2.80377089310598e-05
7.87033481803184e-05
5.07694211735033e-05
5.25518000916024e-05
5.0619243150514e-05
9.96042731500654e-05
3.69184585856509e-05
4.34664842142929e-05
8.85024282027553e-05
2.37267984368774e-05
5.57678219290458e-05
5.088373236205e-05
3.21555485153183e-05
7.98236445515628e-05
4.54284109778899e-05
3.08207783364065e-05
7.35485097879293e-05
2.3094539808036e-05
3.0003473108747e-06
2.82513796549182e-05
1.84401874416901e-05
4.1364538010103e-05
4.12514374737673e-05
9.37095398725579e-06
4.49334585576008e-05
3.86074542341242e-05
4.81935900696391e-05
7.80148075634856e-05
2.55459931436531e-05
4.04994497857049e-05
2.13768889499875e-05
4.48815897362671e-05
4.43255557843031e-05
4.43240278527313e-05
7.16492845196795e-05
-1.7589574122027e-05
6.49180249983104e-06
6.2055392788479e-05
3.05725772271182e-05
5.96358555790878e-05
5.56362267604471e-05
3.31056754855575e-05
3.05316518219626e-05
3.99725060115157e-05
9.39219588791695e-06
3.64879208973818e-05
6.71161209731555e-05
6.4389470168136e-05
2.22228211031297e-05
5.76306297360479e-05
6.3886069607152e-05
2.00134411443417e-06
6.64601461800624e-05
6.35616076971878e-05
1.3951755870736e-05
4.63438175323593e-05
6.27314305770937e-05
4.2344239503842e-05
3.07510755555582e-05
3.33085376956314e-05
3.63712575323362e-05
4.79315821879591e-05
2.68564989129461e-05
5.01462113509078e-05
2.77528493673255e-05
5.24581828149929e-05
2.3648273684486e-05
1.85663721144588e-06
1.38632670392148e-05
1.3720868895521e-05
3.73957733697271e-05
4.45505265729726e-05
6.27238812464307e-05
3.21865836826533e-05
1.78025317874236e-05
1.69563168457882e-05
7.6219320978969e-05
4.96205984439526e-05
6.58159014697801e-05
5.62354613141173e-05
3.84320536941706e-05
5.75937426114965e-05
2.54366455175569e-05
5.96875607259348e-05
5.22818884162418e-05
4.34520680440112e-05
2.1090963158845e-05
7.65092684371031e-06
3.64828353301967e-05
4.47405316160834e-05
5.55363014030165e-05
2.34701748345002e-05
7.07368576371181e-05
7.08953059633695e-05
6.26284481311459e-05
8.33152727508693e-05
4.24407742766217e-05
4.9480640030533e-05
5.13713779932755e-05
2.62165107591662e-05
5.90123957074256e-05
2.78150871398831e-05
2.86585927235718e-05
5.02216223710131e-05
2.49799631750466e-05
4.23704636075751e-05
4.48972647011533e-05
7.31674069137809e-06
2.34029354757038e-05
-3.65652828121691e-06
3.34247205231317e-05
2.52289713692235e-05
4.92295232717573e-05
4.86075507960658e-05
4.83778934179787e-05
3.56632928779447e-05
3.88732702770819e-05
7.57445536343374e-05
6.57459751741202e-06
3.82729660070572e-05
1.87233678985719e-05
4.62591352440742e-05
5.88052296558683e-05
9.05938354107887e-06
6.65050056499295e-05
7.21662447547582e-05
2.72948286151118e-05
8.94072559873934e-05
8.36895074180078e-05
3.97356497512575e-05
4.13563902455808e-05
6.82882514250699e-05
4.49392521811521e-05
2.82086729914569e-05
3.53254883778606e-05
5.91805573300951e-05
2.23756271678656e-05
4.73766417182628e-05
-1.66591019510956e-05
4.49110672575453e-05
2.94306702777195e-05
3.79076960793295e-05
7.43957828434491e-05
5.09970350194959e-05
3.68486693578384e-05
4.5738964766302e-05
-1.24227756191799e-05
2.56769800744077e-05
2.19917686293627e-05
2.99463405687603e-05
3.28072289131648e-05
2.84115249582244e-05
6.94671034690006e-06
1.80578255566753e-05
6.54411076546756e-05
4.3077818169707e-05
7.03162445320131e-05
4.08217320875082e-05
1.72901088133071e-05
8.25743903684114e-06
2.99603006034982e-05
4.75839415707526e-05
2.60380433198555e-05
1.27142134289296e-05
5.57319172968511e-05
1.28231826526387e-05
4.51434117737366e-05
2.55819557319808e-05
5.94378961712415e-05
4.30134731280949e-06
4.22515776493841e-05
4.39068167406919e-05
3.13580779640332e-05
3.07853049854978e-05
2.90935442033283e-05
2.73560306785061e-05
-7.00907286627979e-06
4.04090349025136e-05
4.05970158416194e-05
4.41917102174958e-05
3.09168814798502e-05
2.47742548082338e-05
5.07767933594459e-05
5.22889281892899e-05
3.67465955527892e-05
4.07357777783702e-05
4.30362854092971e-05
2.54549794797074e-05
3.97694920997454e-05
3.65248761815157e-05
3.30924858392679e-05
3.4949010659966e-05
2.90665330118624e-05
4.05121022638458e-05
4.24980684653901e-05
1.72367765723195e-05
6.04212049418302e-05
4.65727621330937e-05
2.05676673870954e-05
3.91966500023019e-05
5.96153657486673e-05
6.95715792824483e-05
6.84893703653863e-05
5.78830856963456e-05
3.88454174602541e-05
6.65697517319746e-05
3.52551260605399e-05
2.68337802112656e-05
5.37585668738893e-05
7.55400660560231e-05
7.26699263403e-05
5.19155616172902e-05
4.51059862226903e-05
5.67430900714478e-05
3.93329327571186e-05
7.30524743399177e-05
2.0953880029412e-05
-3.88102610302389e-06
3.88890178295114e-05
6.26121888419814e-05
-1.98503757282184e-05
3.36397725456118e-05
-2.72597993703864e-06
-6.33826273410413e-06
4.59898545255979e-05
3.74683825521879e-05
3.94106293493082e-05
2.30255521210585e-05
3.65468104583638e-05
3.22190769783992e-05
4.54575756476202e-05
3.62260174252716e-05
2.74563642443122e-05
6.71804511993414e-05
3.58849292578782e-05
5.9849727915496e-05
6.68482744977336e-05
2.01978220166271e-06
1.37490483925564e-05
2.41682219399176e-05
5.81000841735913e-05
3.49570470712374e-05
6.21697531404167e-05
3.40497535315251e-05
5.72464494453907e-05
1.62705130496665e-05
0.000104616235505605
3.81250262642822e-05
1.02320127561003e-05
7.75105720000352e-05
3.99134801101286e-05
1.5831063790794e-05
6.29335807689846e-05
1.23772395034911e-06
7.33630769326621e-05
6.5619947907747e-05
6.29406318072859e-05
4.09444577695383e-05
7.9478824434013e-05
2.63589995243229e-05
5.69301506224921e-05
3.18696118867258e-05
2.03143246153771e-05
2.46666442410183e-05
2.58205551776121e-05
-6.52333220207704e-06
5.5679816686816e-05
4.80173889555758e-05
3.06608319429761e-05
4.37464250138376e-05
3.89359491104019e-05
4.03552752161226e-05
5.06494754406027e-05
4.8160986311299e-05
4.89974763056183e-05
-1.2755641499964e-05
4.16326960232417e-05
3.31914863728999e-05
2.70739669806274e-05
2.78317044059615e-05
4.72525371670019e-05
3.62930215643037e-05
5.94355531754283e-05
3.01420689823374e-05
1.32429187744294e-05
3.96454847001592e-05
3.86562174697309e-05
4.00860682651794e-05
1.00423991684563e-05
5.87198619917281e-05
5.71292283826503e-05
1.73060546372806e-05
3.25217528320611e-05
2.88899427901806e-05
3.63480567883788e-05
3.53120617195484e-05
2.01247403846177e-05
4.99598800811412e-05
2.58995872731452e-05
3.96629710535181e-05
3.75855170556829e-06
3.45062770970135e-05
6.71538746263472e-05
2.93745241066153e-05
6.25856978715968e-05
2.83077099143422e-05
4.30315951676053e-05
-6.18286353782618e-08
8.10860757174781e-05
4.31681585393165e-05
5.29927074409349e-05
2.55830550549128e-05
4.94678869931097e-05
3.09062613734978e-05
6.11023913531821e-05
1.6112948113868e-05
3.32395084147054e-05
2.9964612168154e-05
4.06081328653734e-05
4.50008937863092e-05
4.45558291237709e-05
2.77471628681653e-06
3.11352596913134e-05
2.41090241603553e-05
3.89059236739555e-05
2.35973566359891e-05
7.58962123243897e-05
3.97541702710999e-05
4.80652754190401e-06
6.69199987733478e-05
4.55731931932227e-05
2.64916275652229e-05
5.65756874021043e-05
5.62862796083642e-05
2.63437620087467e-05
3.64992936132144e-05
4.08582230939145e-05
2.27722680535415e-05
2.73731727386768e-05
-1.04550383435344e-06
4.47140047465781e-05
3.39214857901938e-05
3.18766637520324e-05
3.19997361980606e-05
4.19753337508367e-05
7.31747103189362e-06
2.47964447704085e-05
4.31350470414067e-05
8.13710908504796e-05
1.23623443317154e-05
3.97631909053517e-06
1.60154208229891e-05
2.45865136745234e-06
1.35452554989215e-05
6.02189754271631e-05
4.62117324935453e-05
3.99495331078335e-05
6.1665463717709e-05
-1.6457743904939e-05
2.95254031401034e-05
6.36562299254503e-05
2.05264273651942e-05
2.42731751705406e-05
2.69642486199185e-05
3.3121289406184e-05
4.89669585165945e-05
5.31274179114212e-05
4.79682443956749e-05
4.27762046079696e-05
6.01874234147401e-05
5.36205562729913e-05
3.00830907505161e-05
7.49302184391082e-05
6.23798612264131e-05
3.48600797564617e-05
4.81650870508327e-05
3.40736335855589e-05
2.54336605002604e-05
5.22764755039575e-05
4.99521900410535e-05
5.51715181066485e-06
3.76340579496116e-05
-6.53471888568845e-06
4.09782611313568e-06
4.54212432668607e-05
9.38481342962257e-06
3.72043351381563e-05
2.75173968014928e-05
-1.58680248542205e-06
1.46564661382825e-05
1.02926760515347e-05
9.30167565342905e-05
3.40063879480907e-05
2.98206565479139e-05
2.56401462416923e-05
2.89690671204375e-05
2.98975577897277e-05
5.79404785906003e-05
5.3912678331053e-05
1.44444589881075e-05
4.78514505467319e-05
1.97115678521447e-05
-5.10545528833749e-06
5.97125788872849e-06
5.07387363656452e-06
5.19979068490391e-05
6.82370693193519e-05
4.48884197103098e-05
7.68914781085454e-05
5.59198414074409e-05
1.26336304334581e-05
6.83945057211478e-05
4.08107094925041e-05
2.90160121243619e-05
4.30879880053238e-05
4.83763034257492e-05
9.16452134628607e-05
2.74270912640583e-05
2.03447176593617e-05
2.53123632231454e-05
2.53905937104067e-05
6.67394627639913e-06
6.48089540946026e-05
7.35300666385287e-05
4.83431693238257e-05
5.7395701473077e-05
3.78334851259424e-05
5.03486010206832e-05
6.47926002781753e-05
5.11226440192903e-05
3.89140992630795e-05
2.48519563871507e-05
1.19434152014747e-06
3.64226293254347e-05
3.46223069075431e-05
1.17668338986904e-05
-4.21384372387728e-06
2.48636634204033e-05
5.57467652825778e-05
6.51410254394753e-05
1.57295102285391e-05
8.80558956388307e-05
1.78641810311135e-05
5.25543827989175e-05
4.98693985709075e-05
5.22823236597192e-05
2.22552895373894e-05
3.05170598633761e-05
5.97117153448587e-05
4.71335133969946e-05
4.69314512114738e-05
2.99529644660563e-06
6.21664168488761e-05
2.53613096847536e-05
5.52949334605876e-05
2.75955678120856e-05
3.3804275511809e-05
5.0462629140178e-05
7.77903451488157e-05
1.48308220061731e-05
4.67858703183226e-05
4.90038282045592e-06
1.99978053899478e-05
2.5207696428575e-05
6.34736415947073e-06
4.4162718981738e-05
4.01137097179229e-05
4.37521639277377e-05
4.00453001808785e-05
2.04199195246258e-05
3.95638210260597e-05
4.38602119686941e-05
4.01381678842067e-05
1.24354340620378e-05
1.92271086861163e-05
9.10015885758134e-05
-1.55042565461543e-06
2.2378635449062e-05
7.94453181224912e-05
3.81042477236862e-05
2.91508212172786e-05
2.02361045074572e-05
2.02323878387691e-05
1.7176801609457e-05
8.48268901151634e-05
6.03510669995914e-05
1.75243895629097e-05
3.10925935026911e-05
3.88538472651337e-05
1.4479961080572e-05
-6.10169253371337e-07
3.56824122740725e-05
4.23103239214345e-05
2.83833989946129e-05
4.27649976256516e-05
2.23633391647039e-05
4.17196403416616e-05
5.05067054315035e-05
3.49782492279457e-05
1.61551376615765e-05
5.85387586343405e-05
1.47167337004462e-05
4.94833381969799e-05
2.62642701318396e-05
4.89376222014374e-05
4.25852616724996e-05
1.43446830636306e-05
2.99679911759434e-05
1.36025975880386e-05
6.72933386686634e-05
3.35571163179986e-05
2.36644020198088e-05
1.94841151505472e-05
3.70625293934561e-05
7.29546753543202e-05
3.4131096339461e-05
6.01902140410572e-05
4.51439568367153e-05
-1.90247681785293e-06
5.50224579578235e-05
-6.95925753660683e-06
7.32324566424042e-05
2.42578568059821e-05
4.32169357038235e-05
1.73151949970731e-05
3.0342542580175e-05
4.08175364033517e-05
3.0964614283512e-05
1.07364133910764e-05
4.433092245885e-05
4.16198183231077e-05
3.23411382756045e-05
4.22019338145628e-05
2.44964412386221e-05
4.56672022517559e-05
2.95802266094936e-05
3.70746863563328e-05
1.00114410652547e-05
6.09719493634553e-05
4.65282919897574e-05
1.89816513733694e-05
1.49218498192125e-05
3.90908443343011e-05
3.72146825965104e-05
3.37228854399059e-05
3.13178064164663e-05
2.51555369447629e-05
5.3588449246754e-05
4.22651922321997e-05
6.42544715837552e-07
3.53443596646733e-05
2.60980188757045e-05
6.69494538761106e-05
7.00370191530796e-05
4.33016544443169e-05
1.7510613508919e-05
3.04759122008208e-05
6.00889698235251e-05
5.21792816580899e-05
4.66976901951289e-05
6.89145602914322e-05
1.77697372146798e-05
7.28416621681063e-05
3.19788848533692e-05
3.48132519806447e-05
2.75301404775589e-05
6.7475762323682e-05
2.17906780830526e-05
8.2435294691662e-05
3.37288165991952e-05
8.65924821002325e-06
-2.17643612685129e-05
1.86701980700578e-05
1.74274187803317e-05
5.25876375748267e-05
1.83842987337462e-05
4.99499997727397e-05
1.73993068843158e-05
2.52523604043508e-05
6.61934884263253e-06
1.5691713581295e-05
1.60078969947278e-05
1.13808394111313e-06
5.78981856621288e-05
1.79567004417505e-05
2.27150901135934e-05
4.14788375699717e-05
9.85369980198362e-06
4.02981849015053e-05
5.88879051348678e-05
-4.74295330733708e-06
4.11105827601832e-05
4.10955445106193e-05
2.87135805045029e-05
3.07273740488425e-05
6.83625537242389e-05
6.53632974280309e-06
2.94815194799734e-05
6.34147918964057e-05
4.36357588994538e-05
3.75939676042832e-05
4.37170451923831e-05
4.90919955084736e-05
4.06582014745082e-05
5.556616842576e-05
4.63097418236141e-05
1.81854312131128e-05
2.42611560156013e-05
5.05937792896675e-05
5.24174182300989e-05
4.29886684831864e-05
1.39029422938295e-05
4.25807414499756e-05
4.86719964297571e-05
7.40621147687436e-05
8.24884842541669e-05
6.51341132661021e-05
2.2772304844227e-06
1.9941946399016e-05
2.405047116098e-05
2.15272045113294e-05
1.23099163809315e-05
4.46032080156145e-05
5.84770612721275e-05
5.94283815826971e-05
2.16239462509747e-05
1.55991905071167e-05
2.07233298216066e-05
1.57898589192088e-08
2.65245221305991e-05
6.47379908668176e-05
6.81066937914493e-05
4.36819309446031e-05
3.27793359250734e-05
1.35673320948155e-05
6.93888401864738e-05
4.40690564564418e-05
2.45404164926935e-05
1.95694872893764e-05
4.76112509997793e-05
4.64057948004189e-05
7.97001542033793e-05
3.01213864862065e-05
4.24004636394641e-05
2.75006253660338e-05
4.10610201867872e-05
1.9212935109172e-05
4.56120581461699e-05
6.74268821682376e-05
1.21096837701327e-05
6.10506456497393e-05
3.18610762463962e-06
5.95124528154362e-05
4.83932372674953e-05
5.74856177036553e-05
1.61179489824214e-05
1.68550055591624e-05
2.14863702350206e-05
5.99092582016067e-05
1.1285493947679e-05
6.39063085275285e-05
1.83125435339752e-05
1.439575438986e-05
4.14646501740716e-05
3.67954058841466e-05
3.9562614040058e-05
3.95268970604795e-05
2.62323967474247e-05
6.14641455939593e-05
4.65862093163113e-05
1.93463701859166e-05
2.38968605475451e-05
3.33112959367981e-05
1.35048805293402e-05
4.31573892912891e-05
5.73551464738895e-05
1.90900527273595e-06
3.29700553572247e-05
3.39929007855638e-05
3.38990648074434e-05
4.65516050071738e-05
2.55050878953799e-05
1.33937034595823e-05
4.79183680550026e-05
3.66894311235432e-05
2.269875913656e-05
8.45758847132275e-06
1.76443955889066e-05
1.39862810533991e-05
1.61887986111878e-05
4.86318622605813e-05
2.9872434259572e-05
5.24526116982995e-05
5.45799657088113e-05
1.58697260615237e-05
7.69869836879972e-05
4.21233342188413e-05
4.39843141484756e-05
6.11402395581449e-05
8.54034695647251e-05
5.64475723883087e-05
9.62703566940897e-05
5.55476835216279e-05
5.40097333633457e-05
3.2097539712338e-05
2.46966479084577e-05
1.31457352048794e-05
6.21030540319256e-05
2.42953917181687e-06
4.76768883021287e-05
3.65732346970679e-05
3.3926571586492e-05
1.88139787687061e-05
2.16119381554045e-05
3.81290352610421e-05
4.10509624068946e-05
1.35385606874677e-05
5.86339499188651e-05
6.56757803549806e-05
2.58853196048521e-05
2.15391701825729e-05
3.78911932329581e-05
1.35920558511738e-05
3.62761600468446e-05
2.74866142018503e-05
2.01133618990524e-05
2.09657415296438e-05
2.44527652576936e-05
3.03876393188461e-05
2.14099902512055e-05
5.30369199819426e-05
4.10701896971321e-05
1.79619296875579e-05
7.79356284438708e-05
2.89167171084071e-05
5.5600309324752e-05
5.9227081402155e-05
3.15588441483804e-05
5.44473044688642e-05
5.07652000375508e-05
8.21996455859165e-05
4.23799965380345e-05
5.51496633925994e-05
7.85440421493834e-05
5.0608146031738e-05
2.77357220641822e-05
3.91246829414525e-05
2.20127997232191e-05
4.8552207759974e-05
3.33652036564818e-05
2.63511640503468e-05
-5.45181339357896e-06
-1.51451771659401e-05
4.33883806123298e-05
4.19290615558329e-05
1.85592789159916e-05
2.22414272172845e-05
2.93169298416105e-05
2.78600200177799e-05
2.28562052925419e-05
1.64946988469112e-05
4.5927192230767e-05
3.77715330205983e-05
4.19781856881983e-05
1.11275402765266e-05
1.07134001181557e-05
7.53658911128614e-06
6.49216110653544e-05
1.39952630584673e-05
2.57691700191688e-05
2.78565687731632e-05
5.20174838253318e-05
5.07552394935159e-05
7.17991688532975e-05
2.25034107993769e-05
2.9129307704368e-05
6.41817304302543e-05
3.12378307234963e-05
3.1940717551199e-05
4.55219517586553e-05
7.57187177145119e-05
5.53095164660503e-05
3.1111525824139e-05
-6.11967452989866e-06
-7.97217334122093e-06
4.16803871874462e-05
2.47350210032086e-05
9.98086454328217e-06
2.09477690400314e-05
2.49273229036645e-05
6.01963241421059e-05
1.45540280729874e-05
3.79482345380397e-05
8.06519844499497e-05
5.65539440050803e-05
7.03282235377202e-05
4.02119198592273e-05
2.4686426166889e-05
5.33302603761179e-05
5.8726744229159e-05
4.22307941567642e-05
5.5638512363712e-05
4.09422342371558e-05
1.06472764338943e-05
6.55080741467648e-05
6.01285103136493e-05
6.2804336273094e-05
6.86119263234174e-05
2.50021771182485e-05
1.65223466715776e-05
3.60997329654873e-06
5.24516883036054e-05
4.19493364584946e-05
3.65673560745967e-05
2.87899939304961e-05
3.08398392611206e-05
4.6574416760045e-05
4.49834295669432e-05
2.83391331297879e-05
4.73738515949825e-05
2.67565795497692e-05
2.5358909521101e-05
4.01259563417625e-05
5.43914046211839e-05
4.93517809775633e-05
7.64602860073148e-06
2.71975700722984e-05
7.60279785943521e-05
3.57732239782652e-05
3.03419702314064e-05
6.22306741319021e-05
4.0433163688877e-05
9.05904232283491e-06
5.43955296129348e-05
5.68619877644126e-05
3.13778105032464e-05
4.51570352021759e-05
5.66864105861448e-05
2.2136864959759e-05
2.87643581665606e-05
8.06631159917396e-05
6.22177622061986e-05
4.12796954644582e-05
2.47797860258846e-05
6.21501643057908e-05
4.07574654221604e-05
3.38946840469412e-05
1.794684309551e-05
2.2940469035041e-05
9.19465010307181e-06
4.61465189258881e-06
6.09466174585194e-05
5.09356234729422e-05
6.07050904432123e-05
7.29101566862435e-05
8.00479944186759e-05
4.41322866767653e-05
4.69995872290615e-05
3.6435809244936e-05
4.99088919449282e-05
1.83281356552415e-05
4.48988916680094e-05
3.97928462310628e-05
4.67746526974526e-05
4.6606314400558e-05
1.9905250499831e-05
8.49197477743086e-06
9.65033248589792e-06
7.10312461067784e-05
4.79296621261064e-05
3.94974496277269e-07
4.11434819769551e-05
3.60866385483898e-05
3.18978596150034e-05
3.99715173927415e-05
2.35385889636985e-05
6.6954797108054e-05
5.47518821064239e-05
4.35855031420178e-05
4.69158769254576e-05
5.52838132984902e-05
7.582848799898e-05
7.27180369388297e-05
2.52980461386482e-05
3.50460602565235e-05
5.73179807991881e-05
1.1178065011227e-05
1.90308926512408e-05
1.29603549240547e-05
4.54556592210318e-05
6.0033684381071e-05
6.47997485948544e-05
3.93948780237427e-05
8.7954866514441e-05
5.93251763274715e-06
2.09203554966171e-05
3.99821807666484e-05
9.85614233848478e-06
5.19337635718326e-05
4.51193212647476e-05
3.86631091741029e-05
0.000101303847967153
3.36145765790518e-05
3.67681358220587e-05
2.59728359341187e-05
-3.20382278526119e-05
2.48427257445529e-05
4.27086000633912e-05
6.07911974483701e-05
4.95590134430794e-05
2.59259142004665e-05
4.42436304334535e-05
2.48621505753286e-05
-4.82888740071713e-07
3.12269692079162e-05
3.80949483915562e-05
2.04938502601033e-05
-5.25586768719991e-06
3.92181775125836e-05
4.27276367545378e-05
-8.9990498576669e-06
5.77632885707358e-06
6.56671739819802e-05
3.19246725456728e-05
2.06058502936955e-05
4.30857310072721e-05
1.91032346381075e-05
4.1983117166716e-05
7.44755493758556e-06
1.49721624238956e-05
5.4924028515969e-05
1.03360076421781e-06
1.75035742337392e-05
3.30948159793421e-05
6.69534487858042e-05
3.76527068890776e-05
2.95213482593642e-05
7.96781829986462e-05
5.01294125390896e-05
3.69269534174109e-05
2.03466758649817e-05
3.09709904570716e-05
1.94452512999435e-05
6.96817874152892e-05
7.6229046386374e-05
2.83478827591533e-05
2.17479829849714e-05
1.83757087514006e-05
7.53056154634103e-06
4.12457315323882e-05
5.47911861579348e-05
1.88018768009592e-05
-4.67573066828335e-06
2.34444678136467e-05
7.60896487564526e-05
1.48541469965073e-05
1.23080812142937e-05
1.73691325867152e-05
7.09376758752637e-05
-1.47359456655375e-05
4.44360460289122e-05
2.86067785959564e-05
1.86763819544335e-05
2.30520398011452e-05
2.51902563334834e-05
2.42592928798138e-05
-2.54295862125709e-05
4.51950533806337e-05
2.88684379395193e-05
1.73687072281336e-05
8.59001892035278e-06
2.36307688165739e-05
-4.59871366092675e-06
6.0070130423888e-05
3.91189936322879e-05
1.45997467492422e-05
-1.18862042740433e-05
4.2325335290709e-05
6.4721721876235e-05
6.75792403998066e-06
2.28399524577653e-05
3.31719468316179e-05
5.5774910268773e-05
5.26141696066808e-05
3.54905300085525e-05
4.12258378022059e-05
7.46340720371829e-05
4.4186629169387e-05
4.02765355280933e-05
4.81128533420017e-05
5.93581892743471e-05
1.97365052656801e-05
4.35355154507737e-05
9.12704133120757e-05
1.33227649248326e-05
6.38327854645897e-05
3.52315457274676e-05
1.27591577733341e-05
3.6841180679775e-05
6.02228493130836e-05
1.9930636347165e-05
4.40952130169684e-05
5.30243042246587e-05
6.07136731959895e-06
5.08588197541609e-06
3.95097155578985e-05
4.79635199207506e-05
6.56604228819293e-05
4.13290732058847e-05
9.17203218492268e-06
2.09142661395559e-05
-2.74866206107593e-06
5.29160749611213e-05
6.08532929036537e-05
1.85327626198471e-05
5.32870664874841e-05
7.66828705555606e-05
2.41114465199224e-05
4.54408278619488e-05
1.84350912868233e-05
3.89005197357561e-05
3.07356878726625e-05
6.44205861217413e-05
6.11070381649918e-05
7.02227944513474e-05
4.67899508495663e-05
8.01679468788625e-05
5.31852522127468e-05
3.02036294919318e-05
4.29215697046362e-05
6.47697853777532e-05
7.99011172179934e-05
3.33104110979143e-05
3.95864003246933e-05
5.33324172015519e-05
3.17668963753601e-05
4.49426035351354e-05
4.53847574054009e-05
4.37323897489432e-05
2.96061077598525e-05
9.93062279337905e-05
3.15472238752191e-05
4.7038318081292e-05
6.38004662800086e-05
1.6687820135666e-05
-6.95309288384775e-06
5.59511733964045e-05
2.536055953416e-05
2.13613063449053e-05
2.98977018699698e-05
4.43647778015838e-05
5.24781640827533e-05
2.80292715457113e-05
5.89162615984382e-05
5.72385267512377e-05
3.51360206621277e-05
4.20706167141781e-05
3.60086099088396e-05
3.61406559402177e-05
5.35297442027117e-05
3.91095362945535e-05
3.12470547011928e-05
3.00915946411396e-05
6.3205221946032e-05
2.42851123556744e-05
1.53074844295523e-05
6.78055921724893e-05
2.73868702544883e-05
2.64763236953135e-05
5.28783278631523e-05
3.98813682393183e-05
5.70484938141314e-05
-1.42701589086328e-05
2.70273464583401e-05
2.93758156983849e-05
6.6274542544804e-05
5.28039002406648e-05
3.74150254704479e-05
3.51153598924586e-05
3.16489184260841e-05
8.39959525070714e-05
7.12361090727225e-05
3.71775329808953e-05
9.07532840017799e-06
6.71778578012434e-05
8.86401541385227e-06
1.98804669893718e-05
5.95504979896781e-05
2.92105289088175e-05
2.59041406673872e-05
6.65081772254872e-05
1.59706524949971e-05
7.08500302118533e-05
4.94817550171408e-05
1.6545700263128e-05
5.01265026830203e-05
1.99130411746689e-05
5.27806708315902e-05
1.98017757875979e-05
5.35569226365505e-05
4.06504069780334e-05
4.07590278279328e-05
4.11084227189318e-05
5.28108671430906e-05
-1.42884668841735e-06
2.43216032363378e-05
3.93046892967641e-05
8.08918578037928e-05
1.35357591456961e-05
7.64443797872241e-06
2.53497470297922e-05
5.17200750439596e-05
2.77330676358144e-06
2.88620206237119e-05
1.20602523753651e-05
6.87265280805416e-05
4.73421966159512e-05
5.09219775405625e-05
4.72077737593368e-06
2.95877176583964e-05
5.80410197699173e-05
1.08733981206715e-05
6.76875298838868e-05
5.27350123359105e-05
5.03414478679057e-05
4.53082888185287e-05
9.14101743475094e-05
2.55139516539276e-05
3.16498716135305e-06
1.90179155922593e-05
3.70482112818468e-05
-1.99632615465636e-05
