# Supplementary material for: Research on computational propagation and identification of mine microseismic signals based on deep learning
Source: PLoS One. 2025 Oct 22;20(10):e0334641. doi: 10.1371/journal.pone.0334641 (PMC12543183; doi:10.1371/journal.pone.0334641)
Supplement: S4 Data — (ZIP) [file pone.0334641.s004.zip › 000100700000561.xlsx_0.txt_24.txt.txt]

6.537967594595e-05
7.64570056772048e-05
3.46003085862332e-05
4.77839906701625e-05
-8.38584566673443e-06
6.14810219375039e-05
8.28858044134915e-06
3.44730985165461e-05
2.63422906513514e-05
9.6967684896066e-06
2.4481208296259e-05
4.55381526853837e-05
4.96028605200846e-06
-9.93721564984911e-06
-4.81988291547241e-06
6.74316637903646e-06
1.46655836229899e-05
3.10994720640532e-05
3.96019602465902e-05
5.5505847040114e-05
9.66366300667221e-06
4.81235556020319e-05
2.28748776315696e-05
4.76429323663742e-05
3.63883139567061e-05
2.64135869247631e-05
5.15270242738038e-05
3.59866959925642e-05
3.27413025839788e-05
3.36411323806872e-05
8.8905449834799e-05
9.51841527220702e-05
4.83516354206353e-05
1.40202689284251e-05
5.16128649366765e-05
2.54303984514245e-05
3.13141935586829e-05
1.77284525967388e-05
4.19810695489611e-05
2.74062116399652e-05
4.18820419598167e-05
5.40627558537858e-05
2.08509683438581e-05
4.57134626316972e-05
2.56500277594439e-05
7.36998652128897e-06
4.49877412481046e-05
4.98709495496407e-05
9.66459343158919e-06
4.10162694592856e-05
6.23062853405195e-05
2.92969468389119e-05
5.92630920055392e-05
5.50917260306744e-05
2.61455193422314e-05
4.69708831812794e-05
3.61465503321193e-05
4.82924811589476e-05
1.9853256379129e-05
3.68770955593341e-05
5.10518083219167e-05
4.16318152247369e-05
1.91766257785169e-05
6.16558579115756e-05
4.73548940296175e-05
3.01225124909441e-05
7.61180217172196e-05
3.82877216194585e-05
7.93904052224892e-05
7.99024991560604e-06
4.68459671506614e-05
3.34571066634912e-05
5.51730232913933e-05
7.12319833307534e-05
4.94372340781773e-05
2.67438827076362e-05
-1.26274244770564e-06
1.44565574511975e-05
3.61172102984365e-05
3.47643622666275e-05
4.1285834023324e-05
1.76345371871879e-05
5.41578440515454e-05
1.17611004800193e-05
3.21857712983002e-05
2.16326164463466e-05
7.05003947272744e-05
4.58359586722324e-05
4.45560979512609e-05
4.1424819811281e-05
3.34432901388566e-05
7.6106466556498e-05
5.14757731773436e-05
6.28751171139943e-05
2.54872112377154e-05
2.71107536484186e-05
5.26002771770176e-05
-5.47886959530165e-06
3.85779104550465e-05
3.81533687599639e-05
0.000105521267954644
3.71207779742051e-05
2.0185695413176e-05
3.70708958714399e-05
4.62878531147934e-05
6.92789113781334e-05
7.3444363289912e-05
5.52546753879581e-05
5.93096222394951e-05
2.02489482305335e-05
3.48663427616152e-05
4.57970811525207e-05
6.61879398581548e-05
5.96619712346453e-05
3.7801694552995e-05
2.42358358811879e-05
4.70909769322717e-05
2.17509108481762e-05
9.18676352578764e-06
1.5266007677716e-05
2.81007733175588e-05
3.3353098453237e-05
5.56205416006395e-05
3.21556854560138e-05
4.95404623778536e-05
3.45272546309599e-05
-6.2833855693596e-07
4.38486174624924e-05
3.97462048247234e-05
2.0205408533681e-05
1.71799733186826e-05
3.22143584967746e-05
7.3338121859733e-05
3.08954194678738e-05
2.38502340620893e-05
5.71037244058469e-05
1.50482914559111e-05
4.43465197267255e-05
3.18938172177404e-05
6.04553356469706e-05
4.28701850427735e-05
4.86729576246843e-05
1.53603442943205e-05
1.50568653474183e-05
4.38940719675022e-05
6.13112163476619e-05
7.03105537425176e-05
-2.4236885671089e-06
6.33320790574043e-05
5.82206820029678e-05
6.23512267057087e-05
1.89806853334902e-05
2.45424090923979e-05
6.81379931235915e-05
-1.58325109187883e-06
1.49342171635456e-05
2.42147380570393e-05
8.0898245420885e-05
2.91724631596065e-05
3.54341576538784e-05
6.24041100736479e-05
2.52854591165934e-06
1.46772513360165e-05
5.08625090113761e-06
-1.61680067597323e-06
3.11957527451483e-05
2.758556619885e-05
1.30646249293221e-05
5.24180812327959e-05
1.73781869722608e-05
4.89363819652676e-06
3.15371526338021e-05
5.32614057863111e-05
1.38457371243489e-05
6.44959628578607e-05
3.48812015718357e-06
9.14545027399086e-06
3.52381958199659e-05
4.00837377663268e-05
2.06774993126427e-05
5.02948667766617e-05
6.16493575109395e-05
4.11750801237858e-05
6.18984138799544e-05
6.04189765539445e-05
2.44856557426831e-05
4.22811201790193e-05
4.08704041117066e-05
1.43817591572829e-05
3.14343937909985e-05
5.00517591559625e-05
4.33660937443949e-05
3.59923832184128e-05
3.24967597437214e-05
-3.85638688367597e-06
3.01888178000788e-05
1.07918085070346e-05
4.84406849080327e-05
4.61102578874258e-05
7.75869943630987e-05
5.90208278166103e-05
5.71330524355761e-05
3.13254704199441e-05
2.0649976927421e-05
5.98243151567935e-05
4.64014722087144e-05
6.01041825834784e-05
1.46680490082676e-05
5.63270488305414e-05
2.74222431505955e-05
1.7469587173418e-05
7.47910125360471e-05
2.35612871181858e-05
5.18673575630304e-05
4.00536947708753e-05
3.87494028198766e-05
3.15780962270535e-05
3.36134476998508e-05
2.70615928790815e-05
5.83124918434109e-05
5.76214252045719e-05
6.43048051791335e-05
3.15812323389441e-05
3.71734187194737e-05
9.17961288897587e-05
2.673168887567e-05
5.75229582207538e-05
6.91374178713557e-05
2.2739109944374e-05
4.5364982427095e-05
2.5714711643842e-05
7.80829755366034e-05
4.22383004840523e-05
2.54826332925426e-05
6.82827706112543e-05
3.00304625993559e-05
2.06814999867448e-05
2.70186146409535e-05
2.22110150805376e-05
9.42729922254641e-06
6.49377342428127e-06
4.39703201900793e-05
4.45780897090695e-05
3.09766658449847e-05
3.54277979831364e-06
3.14533044869396e-05
3.9041780982367e-05
3.62156218881778e-05
3.69008402864017e-05
5.61113761961538e-06
2.70841104408702e-05
1.51229868454919e-05
6.14144052614407e-05
5.95542561035756e-06
-1.02201454730466e-05
4.16068747928228e-05
3.99218416396243e-05
2.84175160988878e-05
2.64241114312553e-05
4.7607793880578e-05
3.52832577850007e-05
2.46442338221911e-05
4.08215541692583e-05
4.46782821241774e-05
4.18331149642295e-05
7.13674971221232e-05
6.77893313534304e-05
3.5897096336878e-05
2.97823026864138e-05
3.73020865370931e-05
3.26738327136476e-05
7.35614448698159e-05
5.71595407385368e-05
6.09928752200954e-05
1.02035120216305e-05
3.36743979768457e-06
5.30405493223926e-05
4.18869429898613e-05
5.36832919205808e-05
2.10355052677306e-05
8.30115833860399e-06
4.1132351770267e-05
4.67106578573746e-05
3.75841147306943e-05
1.09961400956922e-05
6.39266237550645e-05
5.26854826023448e-05
5.34011183347091e-05
6.93677141074723e-05
8.18039449727247e-05
2.28601624403705e-05
7.28880879864248e-05
1.04120659853698e-05
4.63883822835146e-06
6.70851248866533e-05
6.40893611428979e-05
7.58006293885046e-05
3.8367522937094e-05
3.52574922092269e-05
2.88128810161858e-05
3.68186326475519e-06
-2.54877509126294e-05
3.99341014522899e-05
2.4375886987805e-05
4.3998945312114e-05
4.27130143021404e-05
2.25281672060798e-05
2.77983060988773e-05
1.08219763103824e-05
2.06288730613876e-05
2.83674646060649e-05
4.43438772749044e-05
1.84052795106833e-05
4.96571921641915e-05
2.75426683267654e-05
3.10334250723072e-05
4.77215732025777e-05
4.88468909383602e-05
4.21317510315628e-05
5.48749656071942e-07
5.4543850925276e-05
4.07265712892095e-05
2.84681178695324e-05
3.98606911524217e-05
7.20174663599752e-05
5.85507921652693e-05
2.28342527528809e-05
5.13676500242911e-05
8.31469631217908e-06
5.48892104578514e-05
4.59453616835767e-05
2.71188943594728e-05
8.18184935052051e-05
2.65643267715986e-05
3.53322083225816e-05
7.18758446896112e-05
6.34106190395785e-05
2.07706308736577e-05
5.30645021050462e-05
3.85095839478599e-05
3.1923285432447e-05
5.07496115307745e-05
5.88796468528985e-05
1.44263203770597e-05
4.57774462021742e-05
6.93674612825949e-05
9.19938096664303e-05
3.56646854241217e-05
2.15305927591232e-05
2.22082117292561e-05
3.43745434015525e-05
4.24191348912697e-05
5.02916220553586e-05
5.03492504877849e-05
6.24762177978477e-05
1.96751038128591e-06
4.81488642632677e-05
5.64899395051106e-05
5.37381354191445e-05
1.19319663717521e-05
4.69004787651636e-05
7.83444214545052e-06
3.35859996025049e-05
6.92396810756397e-06
5.32457755796028e-05
7.25019394252239e-05
2.09497728424128e-05
3.76589000767555e-05
1.06899595211829e-05
3.64846531580036e-05
2.16993625721521e-05
5.23202102376518e-05
3.97972758044044e-05
5.56539873339087e-05
3.20431693154935e-05
6.00253537828914e-05
6.11010099853903e-05
7.13184009411902e-05
5.3623429628713e-05
3.57146127167073e-05
3.19078821814457e-05
6.55342934984262e-05
8.4867261420008e-05
4.14102488424554e-05
3.91434358106428e-05
3.65458473937565e-05
4.49467415318668e-05
6.53029204679295e-05
2.05326705966907e-05
1.18635093011746e-06
4.12983087632574e-05
4.54927140412594e-05
2.53709216348815e-05
3.69519748669753e-06
7.85250054562666e-05
7.21312561118534e-05
4.05822811628441e-05
-6.82883011098817e-06
5.66828063685454e-06
4.54635421965934e-05
2.16149862881137e-05
6.64003864383617e-05
5.69724796646211e-05
-9.31289806629529e-06
4.45190464793305e-05
2.75537586546002e-05
9.88560727335573e-06
3.49217382266638e-05
2.18744762338824e-06
5.16969817674291e-05
3.71469468729427e-05
2.97516794200138e-06
4.47315657245213e-05
4.98069889483541e-05
1.85976203945645e-05
2.95379330537091e-05
2.09016935032094e-05
5.53594292730972e-05
4.40475577245141e-05
2.74668878406099e-05
6.76846259782617e-05
1.54453427012872e-05
4.07464976154611e-05
4.27644424088901e-05
6.92895624026099e-05
5.14560231136642e-05
5.29244419288968e-05
4.34707608188006e-05
1.35051448374716e-05
4.62456445733537e-06
5.39516145368566e-05
3.58470382049317e-05
2.29639103345736e-05
3.45515825280096e-05
3.72037468848315e-05
-7.40024291454972e-06
2.5720324611845e-06
3.56751103484897e-05
3.49587487388712e-05
2.37910721103435e-05
2.05395326535487e-05
2.2533580000471e-05
3.15245058996459e-05
2.86588731667206e-05
4.40571757134677e-05
7.5290417338253e-05
5.60084710919228e-05
6.80658297857786e-05
3.28667867404196e-05
2.83251618868155e-05
3.99763829986471e-05
6.93314756499204e-05
5.20353641882451e-05
2.19973724007262e-05
2.18220309428063e-05
5.98457116424727e-05
3.00259918571579e-05
6.0071680806202e-05
8.12526176087041e-05
4.05046188313695e-05
4.15244483933399e-05
2.61239142969136e-05
3.83907120720121e-05
1.58858768696792e-05
1.28202570116719e-05
4.52714718127376e-05
1.25074593099835e-05
4.60550151945829e-05
2.85071365358516e-05
2.0237539232174e-05
6.68622895453774e-05
3.93455492512318e-05
5.34748195528037e-05
3.71528210397959e-05
4.02583330531402e-05
-1.2660772368649e-05
-5.15318731749509e-06
2.77502974594135e-05
4.0299037001001e-05
4.68026193107931e-06
2.98021473100787e-05
4.22270518762548e-05
2.59930060882888e-05
4.66917715503097e-05
1.78610845017425e-05
1.4551026999038e-05
-1.45966239110482e-05
5.33711753831535e-05
7.69908395130678e-05
2.82114486701582e-05
4.80309261147783e-05
1.99467074821248e-05
5.44118896502581e-05
2.2860926244028e-05
6.51097844853395e-05
4.82812015517279e-05
1.35025121133494e-05
5.78908815772176e-05
3.37175234474882e-05
3.7989513987388e-05
4.21715739931706e-05
5.65032220045776e-05
1.72810504219767e-05
-9.07889482167686e-08
1.97818909655932e-05
2.56225532426159e-05
4.51759379103933e-05
1.71104887167668e-05
6.77516210234584e-05
6.98327999989329e-05
2.92163512275917e-05
3.92246490724017e-05
5.28606594356618e-05
5.40824775925763e-05
2.42243317118094e-05
7.25241445509764e-06
7.37614830982883e-06
6.26329261469269e-05
6.40565053649348e-05
1.77959211970978e-05
4.11643896387761e-05
5.07919136051997e-05
2.03175412568791e-05
5.91582587488973e-05
2.84794660460985e-05
4.17373874070058e-05
5.73005262576977e-05
2.65220762247351e-05
5.63548995504794e-05
2.08954991360413e-05
6.31607860674664e-05
1.94711159290593e-05
3.33711542431768e-05
3.4086695632825e-05
2.08941890075817e-05
6.19397233024132e-06
3.72290742566081e-05
4.06446711152632e-05
4.59464892455486e-05
-6.22834445011803e-06
1.52848041943904e-05
5.58561483995737e-05
2.31334726564656e-05
7.32749906712902e-05
2.08724130602704e-06
9.04398136393555e-06
2.51824652258481e-05
3.46477625323331e-05
8.21729813860469e-05
2.00414527183609e-05
3.70159164413474e-05
7.65994887902289e-05
1.97465567524884e-05
2.45590946445418e-05
4.45451246083846e-05
7.78845426108374e-05
3.91457098595249e-05
4.27839829199138e-05
4.5340583371189e-05
6.16850265696877e-05
4.63945268235084e-05
5.0405937432233e-05
1.14596427737423e-05
5.28702559849847e-05
3.73575675424621e-05
6.06520532839306e-05
3.41069537085244e-05
6.09482840583621e-05
4.69171799161979e-05
5.35582974717483e-05
3.83820157911818e-05
7.49513342564023e-05
3.08681490374468e-05
8.43331094520291e-05
-5.11588570220968e-06
3.75515378064326e-05
6.5635925880628e-05
7.4496911001761e-05
6.96880393360892e-05
6.5449310670739e-05
4.50271844218182e-05
2.8569506569678e-05
4.3796486978144e-08
1.46952608090456e-05
1.33063813901336e-05
4.36346572277271e-05
1.64098723645487e-05
3.80129193399813e-05
4.57139659760169e-06
2.19110538553079e-05
1.03024772443335e-06
3.58243701462086e-05
5.38744823200186e-06
3.7532816678355e-05
6.13348980001526e-05
2.91901082592942e-05
3.53478597853332e-05
2.87093071852132e-05
3.99404120928262e-05
3.34384940435304e-05
4.01112016543592e-05
4.76922949628287e-05
8.60413082064388e-05
1.41644613848171e-05
6.05257622257383e-05
5.88849704572281e-05
-3.53628833023306e-07
4.14968040058563e-05
4.21732500244512e-05
6.5870845601003e-05
4.76961796177047e-05
8.25008691131483e-05
4.16709240212479e-05
6.65556561631348e-05
3.72101287279978e-05
3.48938556573724e-05
5.60385113542202e-05
2.37935467496494e-05
1.56821001084321e-05
7.009494062311e-05
4.17142139885748e-05
-1.42485073667256e-05
2.55861543276477e-05
5.82919385837557e-07
6.9863702887193e-05
5.04064884216578e-05
5.05958751556419e-06
5.02991564053225e-05
-3.27332452240086e-07
5.70648845333791e-05
2.51054576730266e-05
3.18442818158557e-05
5.99638254358824e-05
1.26844089293898e-05
3.65983431039351e-05
4.22538011411643e-05
6.23467394801012e-05
5.60053860156476e-05
1.09423585397124e-05
3.48488772233943e-05
3.43588107970084e-05
2.43067235049651e-05
6.83636388638319e-05
4.81239740419242e-05
5.7147718526596e-05
5.11364406958607e-06
1.17130130905014e-05
1.7237076990187e-05
3.81758054257662e-05
1.40858170332156e-06
4.21096061058312e-05
4.33681072127347e-05
1.53798019719867e-06
2.39535951396346e-05
3.14548749315449e-05
4.89473619768367e-05
1.54398652708113e-05
4.79218424803016e-05
3.18053151976929e-05
2.19915310818856e-05
3.93011378890741e-05
2.14938537985989e-05
5.62133296018823e-05
5.07738562731011e-05
3.17930341063978e-05
5.98030934352599e-05
4.05642291563536e-05
4.41426944047377e-05
6.57365045507019e-05
5.57299616352445e-05
4.23502665979752e-05
2.84532587594643e-05
2.53856912072929e-05
3.53752100600001e-05
2.09818914919796e-05
4.32748826180355e-05
4.43419703508942e-05
4.7264690010148e-05
7.75147568272007e-05
2.91756115030826e-05
3.63726625383858e-05
5.09921012941674e-05
1.71281723678364e-05
-7.97031493436618e-06
1.74751499198694e-05
5.84159399404939e-05
2.61037314393604e-05
7.67188167541425e-05
5.28207061377013e-05
6.03267682885049e-05
4.28213402629006e-05
9.55075381401871e-06
6.12723048796372e-05
5.16370289712374e-05
2.0585065139904e-05
3.86180524900196e-05
3.86675297190603e-05
4.30706756582286e-05
4.04537860309166e-05
4.51965491547499e-05
2.38483331652086e-05
6.09893506984745e-05
2.66764189098277e-05
1.81364131795176e-05
6.9809224109762e-05
1.04979738955092e-05
5.13995002346812e-05
1.81278963157895e-05
3.42379917028449e-05
3.23302418697662e-05
4.03088671439803e-05
2.60127133760701e-05
6.19087719457012e-05
5.55102650565308e-05
6.38602865230498e-05
4.26596728219627e-05
6.46247641647868e-05
4.65601070414684e-05
4.80668564272052e-05
2.88582332384209e-05
1.81931502193938e-05
3.59500440980408e-05
1.88310449270976e-05
1.89922675163234e-05
2.11947068570027e-06
7.0307221701569e-05
3.86937450923767e-05
2.42278100728704e-05
1.85046182963657e-05
5.11857729147422e-05
2.87702047907828e-05
5.88748537760198e-05
3.23707451453265e-05
3.22563109581476e-05
1.76992570256674e-05
7.89389151166143e-05
3.17602325927416e-05
3.77177203751103e-05
1.63605678953119e-05
9.01877236087136e-05
2.53756881203821e-05
3.09684458200911e-05
5.18515313607303e-05
3.13706397218886e-05
4.26383425170823e-05
4.42812346912958e-05
-1.12871974483674e-06
8.08923609463613e-05
6.91695122761945e-05
7.80350353050389e-05
6.07563864172691e-05
6.62234490640963e-05
2.27992919787552e-05
2.51475283161321e-05
2.40960629351552e-05
5.92545132211354e-05
2.62219314913931e-05
4.24394084295302e-05
2.30566398904895e-05
1.07469422520126e-05
1.62534206900929e-05
5.28414383832621e-05
4.30451090769592e-05
-3.12827705863086e-06
4.40067784905016e-06
-1.97982894991358e-06
1.53015625829033e-05
8.70919048257972e-06
5.98052215850102e-05
2.54138729379677e-05
2.4056111132023e-05
2.87764885920002e-05
1.35523945829732e-05
1.55707195087854e-05
2.05095739268394e-05
6.08316171286764e-05
1.61802574197801e-05
6.25893812436749e-05
3.97763082283648e-05
2.61406620701085e-05
1.36232339872396e-05
1.68905218889331e-07
6.08962392048899e-05
0.000107564546273056
4.35653845376469e-05
6.15804104762779e-05
3.50400665641364e-05
6.59390854749489e-05
4.00713455764576e-05
4.80311238752464e-05
7.82544326351766e-05
1.40993148308839e-05
2.37357336469169e-05
4.2329039914413e-05
6.90561203070592e-05
6.58743600421068e-05
2.95222048163747e-05
3.36344194362593e-05
5.9841450293482e-05
-6.4104318629875e-06
5.13581487680862e-05
2.02707252224848e-05
5.0021367524534e-05
4.19252997042011e-05
2.94816217169931e-05
4.11348319435174e-05
1.46916134232716e-05
3.87794285718738e-06
1.05574228594075e-05
5.18677697746311e-05
9.88621083616907e-06
3.91319262290397e-06
-3.08355774843747e-06
5.57925361561337e-06
5.373783343631e-05
4.27856274867086e-05
5.33128036802778e-05
4.75577436474275e-05
4.05820553917383e-05
3.03072000045568e-05
4.98367710115554e-05
9.04456401718023e-06
1.45338774453445e-05
-8.99464439916673e-06
1.24874662014967e-05
9.24939183446138e-05
7.42748258201566e-05
5.40508309442554e-05
2.51680457811676e-05
5.05075477073596e-06
2.59800305155844e-05
5.4326969340721e-05
5.91197843768138e-05
5.6992955466027e-05
3.82936594080863e-05
7.21586755733689e-05
5.50371239468851e-05
3.41820022053772e-05
1.14274262333225e-05
3.3243244467222e-05
3.0563883506349e-06
6.46903017511281e-05
6.16553836351113e-05
4.59200778796362e-05
1.56891906861245e-05
1.0705940472568e-05
4.78734436625638e-05
4.65255220668426e-05
5.0371969014755e-05
1.70849164670044e-05
3.9929610217141e-05
5.34167957345502e-05
3.03260552622437e-05
-8.07465631188503e-06
4.0579334773964e-05
5.85194053504132e-05
1.15123939214609e-05
4.03143640005967e-05
3.28155883482236e-06
3.42421211617341e-05
5.20438582294632e-05
5.87098856645901e-05
1.97371043338838e-05
1.75956483985963e-05
6.68367743416939e-05
1.90051547966265e-05
3.74941965212899e-05
4.40162814461858e-05
3.72353286378865e-05
4.27698999617157e-05
2.91303415723048e-05
3.67103455235409e-05
5.49857412510133e-05
7.76500858235055e-05
6.00445127981313e-05
4.55240143805745e-05
7.03490817573825e-05
1.42915796024989e-05
5.41850058099012e-05
9.8225726919755e-06
5.28704681226037e-05
6.57074457796193e-05
1.96834001668428e-05
3.41688888692489e-05
4.74910996483223e-05
1.45966530592313e-05
8.43155378910396e-05
9.69751911363099e-06
5.9205298611965e-05
5.61196975359786e-05
2.613554823745e-05
4.95499300255496e-05
1.4228248203542e-05
4.91540249638047e-05
4.71538481305971e-05
3.02189465663459e-05
4.39945963569282e-05
3.1215881115237e-05
5.64635605358517e-05
9.55012377664543e-06
3.13908452248777e-05
6.62357233920225e-05
5.97892411148979e-05
-1.48020333499225e-05
2.02944816984887e-05
7.26451407053177e-05
2.04507556047292e-05
3.04999948215418e-05
3.57560397589418e-05
2.64125669002902e-05
4.64459145628542e-05
4.89458499893958e-05
5.48949939496843e-05
3.90066885207057e-05
2.16927456832232e-05
4.31968738724008e-05
2.86562814043706e-05
1.95730328556001e-05
2.62049609706142e-05
5.07347036118085e-05
4.11757263950623e-05
2.40229343812173e-05
4.13798689674044e-05
4.8173902978757e-06
6.49623783445594e-05
4.40007120165028e-05
2.5983323831563e-05
6.15523764027478e-05
7.96721381611229e-05
5.35107543309975e-05
3.30190834580445e-05
5.84961526254038e-05
5.72946583894763e-05
4.27303880488933e-05
1.96211824109233e-05
4.16022631113462e-05
4.56164754521166e-05
1.31912520823924e-05
6.73560624319013e-05
2.70521231080897e-05
-1.66075581949263e-06
3.02540050209815e-05
8.08619909619113e-05
1.86162307844619e-05
1.44962260561144e-05
5.00388037433353e-05
2.08840291991077e-05
6.20612953045865e-05
5.39373774742991e-07
4.34877685942346e-05
4.55751072768314e-05
5.88211395928661e-05
6.88974552366684e-06
3.69925166868327e-05
4.92814695207458e-05
6.92004440199645e-05
5.11678586717163e-05
2.29888993087404e-05
4.90560853413767e-05
2.46658713786248e-05
5.19196358398881e-05
6.93117205261138e-06
4.65430062534002e-05
3.64963891103351e-05
3.55379044119902e-05
5.13876643516167e-05
3.07792362466155e-05
5.2008457410685e-05
3.16671659677178e-05
4.47390223259104e-05
3.19499709080583e-05
3.41446892913478e-05
5.59024036912371e-05
3.3660906410127e-05
1.15414623715893e-05
5.92981086415025e-05
3.73870429344759e-05
4.40645321324699e-05
5.40116617159396e-05
1.66844839290665e-05
1.96272231301949e-05
3.83551009777717e-05
4.07065590800042e-05
7.43634620290815e-05
4.77864726648797e-05
2.68523404055092e-05
3.88499007182588e-05
4.42943351788877e-05
2.39800847085856e-05
2.00293797213502e-05
1.17197129889907e-05
4.08445640907116e-05
5.18993105236816e-05
6.61735101022874e-05
1.54860167508855e-05
8.57550490583638e-05
4.94451179358807e-05
1.62532787909519e-05
4.71971335840084e-05
5.83932093762184e-05
-9.81660391249619e-06
2.75289300395488e-06
3.97400937000637e-05
9.79005489233886e-06
2.57874929430224e-05
3.81623470574391e-05
1.94983227389752e-05
5.60081948739046e-05
5.11694565716587e-05
3.73120621561044e-05
2.36944697297514e-05
8.08099866281927e-06
2.64174188766474e-05
3.79962457585588e-05
-3.03739338209204e-05
4.13558294461298e-05
3.44984882360225e-05
2.03482270200219e-05
3.10172206984794e-05
3.75288102028056e-05
4.15884377213204e-05
1.96124429441881e-05
2.33562908077291e-05
3.58949545654838e-05
1.38201105055973e-05
4.6177872542864e-05
2.45356115942142e-05
4.44763624143684e-05
4.86254626815488e-05
3.8323699328917e-05
1.87914997729888e-05
4.25456646850726e-05
5.51718091677512e-05
4.8926137591786e-05
8.14114132645597e-05
5.74984137112322e-05
3.19257226172759e-05
4.08454865539047e-05
4.39667443651895e-05
2.47046491522182e-06
4.27407198616083e-05
3.49345450268231e-05
6.94143287624071e-05
2.64317426989818e-05
7.18031610467938e-05
4.27366916476075e-05
1.92172365289167e-05
6.21676002623557e-05
4.77851705505385e-05
2.88307264368326e-05
1.92326192279958e-05
6.43545998790451e-07
4.40933175639654e-05
1.26066338405633e-05
5.30025956433312e-05
4.26821071981899e-05
7.96328605855187e-05
4.09282242231538e-05
4.14516400533101e-05
4.87966630464394e-05
2.80873732946441e-05
4.41733919657522e-05
3.19454945275215e-05
6.16323084191613e-05
1.7534588065295e-05
7.21434886534907e-05
5.48145662213852e-05
2.53939388157737e-05
1.7694807997657e-05
4.77545938522493e-05
2.36077208992534e-05
5.82946570735959e-05
2.83030374496357e-05
-1.12031470325786e-05
6.0484897976607e-05
6.90849343082227e-05
8.62993884138053e-05
3.30489759243961e-05
6.53188349169049e-05
6.85437179478649e-05
4.73994656438193e-05
1.55454324450443e-05
0.00010457817643901
5.69888174539262e-05
1.55188570661874e-05
2.59700163787141e-05
3.22311514336271e-05
5.34428310301453e-05
5.40254692236807e-05
3.41402209806465e-05
1.41690714560793e-05
3.80033834236832e-05
3.94228468906477e-05
3.06605031563495e-05
2.49705333170105e-05
2.090871805459e-05
4.01492109226451e-05
5.41304358942781e-05
5.73019492867574e-05
2.0574535483153e-05
3.11628378991504e-05
2.37783159314399e-05
2.37362478053584e-05
3.2341740258644e-05
2.18173892202765e-05
4.98623163650385e-05
5.57697831585032e-06
3.46620984010443e-05
5.19341483817197e-05
4.42805997795506e-05
2.34098714235424e-05
2.49409877846e-05
1.64190580407695e-05
6.23398414094011e-05
2.03734821372999e-05
3.30472076378109e-05
6.76783746863056e-05
3.82886520472004e-05
2.73227854809352e-05
5.27122971881465e-05
5.5863652391945e-05
4.58043980310651e-05
4.54066215102571e-05
3.79868544513991e-05
5.47155214552809e-06
1.76483865586618e-05
3.67575025770025e-05
4.40234376019968e-05
2.91031524347734e-05
2.02838250133358e-05
6.30883282215221e-05
6.03606654783869e-05
5.49766128948902e-05
4.8381812109501e-05
3.61332348614351e-05
4.07557187808379e-05
2.59667493843716e-05
5.15900645296175e-05
3.58457701556475e-05
2.80944190767802e-05
2.11811412125645e-05
3.52317566937226e-05
1.20006095981011e-05
7.32481464078294e-05
4.43770468718589e-05
1.7185268657829e-05
5.97655573693027e-05
1.405754584121e-05
4.34525655640095e-05
3.1950673091207e-05
3.79575464330627e-05
7.04405890142861e-05
4.25287514887968e-05
4.74581645819543e-05
5.31258847832434e-05
2.5229699773962e-05
5.27549235061797e-05
1.70782542438934e-05
3.13383424953651e-05
5.56254114985869e-05
2.21986996677787e-05
3.25002653493167e-05
1.95541884694004e-05
5.65529759068869e-05
1.86595076800516e-05
5.37422781615584e-05
4.32042542094998e-05
7.35790409514422e-05
4.11956569393648e-05
4.19437709993611e-05
3.92057783741913e-05
3.68390869443061e-05
5.09276984794377e-05
1.04612842792283e-05
2.28195573671344e-05
4.06019943019391e-05
3.67123827704559e-05
4.37725257027733e-05
4.25276918318302e-05
4.41424712014132e-05
-1.270280505317e-05
5.47719825733428e-05
7.71931128817176e-05
4.16613451266375e-05
5.60840067187964e-05
4.72521292030322e-05
5.22144908670855e-05
3.61317443221192e-05
4.5174287851783e-05
3.02993861441225e-05
5.15189152032746e-05
5.94935671435155e-05
1.25803652172284e-05
-1.10599760636151e-05
4.47610661806566e-05
2.34478979983796e-05
2.78619883396209e-05
4.05035527510978e-05
1.95929513253713e-05
4.64798249253531e-05
2.41417776823764e-05
1.51868246484572e-05
6.05903388934074e-05
2.02671935262417e-06
8.73589233686754e-05
1.90573380850902e-05
1.66111701920676e-05
4.07987446180635e-05
6.52660518824459e-05
5.55109668708186e-05
4.17323052778846e-05
6.73709109463464e-05
5.37395945945488e-05
2.34350793316872e-05
9.38119269862138e-05
3.80797644342913e-05
7.41903217720657e-05
5.99989395810099e-05
4.17898594804704e-05
8.81733564651696e-05
2.14309927858566e-05
3.0770034177842e-05
4.98656865995876e-05
6.77818795191525e-05
2.91113502829213e-05
2.55026053807824e-05
1.57899743418035e-05
4.22031768319458e-05
2.14795977520489e-05
4.02907149089332e-06
3.48195961920363e-05
3.49410184770141e-05
1.77953158892424e-05
2.16537390272408e-05
4.07133257615655e-05
3.37421891917393e-05
1.60808431024915e-05
2.38862833836437e-05
6.16886628506637e-05
4.3589676302633e-05
4.49384077383435e-05
2.96065191177194e-05
4.94852335941742e-05
6.38810686855926e-05
6.00850288458808e-05
2.97649560939431e-05
4.16347705396723e-05
2.55629445965196e-05
9.41485006012772e-08
4.23024516847658e-05
4.73919196983937e-05
1.08473505687071e-05
8.59397111620686e-05
3.39936095684923e-05
6.15315522132192e-05
5.21073468644005e-05
2.92168263243997e-05
2.47700227044043e-05
4.06261327859224e-05
3.2659788805243e-05
3.48819107833355e-05
-9.20600756808794e-06
8.06561967134532e-05
5.81322051431284e-05
5.5953135747855e-05
5.07337855082007e-05
2.00976270956585e-05
7.61870130542972e-05
5.51779139324616e-05
5.51952149029781e-05
3.99262885827127e-05
3.95575665998778e-05
3.12762126262543e-05
3.48557651494643e-05
6.06868431055781e-05
3.51667501252798e-05
6.95418533786451e-05
1.22395163076295e-05
3.85947097717135e-05
7.4782209139957e-05
4.04452655402342e-05
9.13457123975468e-06
1.82819067374839e-05
3.96719320194203e-05
5.45831131290088e-05
1.27070072571079e-05
6.2330976591684e-05
3.85793268974442e-05
5.57857563212999e-05
1.95762567524418e-05
6.91593353602675e-05
6.57483285750193e-05
2.50130213440726e-05
4.29971231952681e-05
4.87371560981887e-05
4.79968622176065e-05
4.17165987173071e-05
1.52441184991442e-05
3.09655593954185e-05
3.68656975544272e-05
3.20668369426302e-05
4.19789070213049e-05
6.63894986926697e-05
4.31699608274878e-05
5.12987480163156e-05
4.76426094370211e-05
1.70066537774659e-05
4.69381716958535e-05
7.15372126839663e-05
3.45504242090362e-05
1.60297623884119e-05
5.50293061532857e-05
3.20404431459073e-05
1.04902529142337e-05
3.62936045912459e-05
4.76934292100489e-05
6.08257016329574e-05
1.54731770721721e-05
2.89107721157692e-05
4.58832465449941e-05
1.74369556171615e-05
6.42589226199255e-06
2.95567833723817e-05
4.20411764801694e-05
1.00617988196026e-05
3.749885257727e-05
2.02280022472154e-05
5.70783813182409e-05
-5.245672131988e-05
5.40221069015139e-05
-4.45340958837135e-06
3.32492189192465e-05
2.63569750058741e-05
2.14004712891788e-05
7.13218727376671e-06
6.80368425409157e-05
1.39732053160158e-05
4.82281769929027e-05
2.72703490581653e-05
3.12267833755823e-05
3.51031458741565e-05
3.06810702520289e-05
1.00315958617804e-05
8.36222033432912e-06
3.42986159038591e-05
4.41790600197821e-05
2.11702684255109e-05
4.27525159654421e-05
5.71964506599829e-05
3.82406274952864e-05
2.40983616316119e-05
4.18696698055741e-05
2.76209565131669e-05
3.0827567452293e-05
2.28800071300116e-05
4.04298260218418e-05
2.63930140736841e-05
4.20026813777375e-05
7.25142254283832e-05
3.17481069582769e-05
5.15108752030374e-05
3.61761605570643e-05
5.15606616119693e-05
6.90470856073542e-05
6.94112598938351e-05
4.32368114525648e-05
5.88418669584601e-05
1.94715080170084e-06
4.25998502932847e-05
8.00315452661262e-05
2.81465216088919e-05
-5.64659333420223e-06
3.47474424346466e-05
4.97993707681336e-05
2.14185882066654e-05
2.93484174754837e-05
7.86532563484722e-05
7.00101773473047e-05
5.46361770123222e-05
2.43987933891098e-05
3.13012246049079e-05
3.43806941210022e-05
4.80740615887735e-05
1.1955238305003e-05
5.2276799573838e-05
5.76777210949525e-05
2.91118198879113e-05
4.30626127492338e-05
7.1052603256016e-05
4.28216172336846e-05
4.65363840793933e-05
7.19895379561982e-05
4.03558937820135e-05
5.62548842621114e-05
6.67848949232119e-05
6.61242114538378e-05
4.12088803388465e-05
6.53562749506308e-05
4.82497060766702e-05
2.77240019157324e-05
2.44330862009328e-05
3.89711149856599e-05
6.4476512329044e-05
1.42553196811994e-05
3.24090513942232e-05
1.28105421080246e-05
2.70663734906805e-05
1.76102955797517e-05
3.49490127572688e-05
5.16296191245122e-05
1.34725642304915e-05
1.47392334302656e-05
2.91509579711266e-05
7.04637531638027e-05
4.38743917121791e-05
-1.11673550415937e-05
9.23375766079042e-05
3.5033900967446e-05
9.8194341292788e-06
3.3218013439772e-05
1.83514417093391e-05
6.4965672664266e-05
8.23905594314407e-05
5.48616667752985e-05
4.63103058117584e-05
5.2053780847974e-05
5.91368909324055e-05
4.12382082885696e-05
1.07597034888573e-05
5.00362800535943e-05
6.33565506512194e-05
6.38074523812749e-05
-6.71113414907183e-06
6.08316966756318e-05
5.43046133474175e-05
3.96917480697327e-05
9.43946841675448e-06
2.2495709063316e-05
5.65541022394644e-05
2.72216652054686e-05
5.1173127938013e-05
4.87729144381522e-05
-1.06503575228705e-06
3.48376880052205e-05
3.69141266101266e-05
6.62104682514341e-05
3.18489835734821e-05
3.41536534238533e-05
2.43168601945494e-05
5.28861548312096e-05
7.19750369383129e-05
7.49318385764398e-05
1.96249907034604e-05
2.14119085120967e-05
2.99690422385922e-06
4.85648448889339e-05
8.30832443531449e-05
1.91682809782162e-05
-5.43576185617453e-06
1.57341577162181e-05
1.01816932524868e-05
2.42760579710983e-05
2.95540377004041e-05
6.40020646965869e-06
-3.27009922329698e-06
4.66412807610814e-05
3.76117361791936e-05
3.07669809400969e-05
5.27138579947073e-05
4.04836878204036e-05
1.71547956698906e-05
4.37229104274487e-05
2.8076586561371e-05
2.94548731660979e-05
7.03543360467809e-06
3.45934461428927e-05
9.58313702177713e-05
4.52545527172936e-05
3.65278138946401e-05
4.54658987214845e-05
3.50511543560852e-06
2.6438964765155e-05
3.61172067404539e-05
5.29323283385206e-05
2.51651967293778e-05
6.03250222783813e-05
7.34425820182615e-05
3.98536396195599e-05
2.66775787507388e-05
4.60404587918672e-05
7.04900160771125e-05
3.93062804460874e-05
4.30361756773801e-05
4.60750226904644e-05
3.05294895737678e-05
3.89948105304287e-05
2.91158568508006e-05
2.29791555715556e-05
4.30201354701187e-05
3.49656574770597e-05
5.16593021161434e-05
1.67010853789638e-05
2.39138679358007e-05
3.41551873020401e-05
5.01062836476226e-05
4.90874206795196e-05
3.23753687113606e-05
1.55982052358016e-05
4.53447805111179e-07
4.25547645027389e-05
3.20892895126738e-05
4.63064547213831e-05
3.55249804601637e-05
4.69723938389489e-05
1.80159277360978e-05
1.05373294062655e-05
3.77069841708858e-05
1.59998481685275e-05
-4.31141723978379e-05
1.35601685031761e-05
2.1319393192982e-05
7.40216504179303e-05
2.73129853928408e-05
6.25339795712699e-05
6.00797431249855e-05
2.61391703284441e-05
4.65212790961358e-05
8.20636814551442e-05
9.06106878542601e-05
5.14066911656974e-05
3.1956037101711e-05
3.04890097212172e-05
6.9072496488811e-05
4.1272286668693e-05
6.61000999951015e-05
5.63259384508466e-05
2.44264097726554e-05
5.334924738639e-05
3.31269034455296e-05
2.36063833107502e-05
2.97297025203477e-05
3.47607787697888e-05
9.05815462517142e-05
-9.91492292817802e-06
8.84396880950582e-05
3.92512341577293e-05
3.0417456674352e-05
1.29304700021098e-05
4.07077446042645e-05
1.09823170496581e-05
3.90168922355788e-05
4.3721285265179e-05
2.012631392125e-05
6.39548968589005e-05
1.86133644340647e-05
-7.36671308493648e-06
1.87687899198736e-05
4.47201202659824e-05
5.70056554083329e-05
5.2135771884966e-05
2.27223033302723e-05
5.15657090683061e-05
2.96058046597193e-05
4.00355686621401e-05
4.39689205901368e-05
4.96976085550749e-05
5.7878022428851e-05
5.35781754525322e-05
4.92768450767939e-05
3.21147018109677e-05
4.74786216611293e-05
6.21188255967162e-05
2.26658966909634e-05
1.06940486972796e-05
5.08237727927252e-05
4.46351660940142e-05
4.55296359993104e-05
3.05940722619882e-05
6.94189317555968e-06
4.74746093879438e-05
4.27456354492019e-05
3.28126604450813e-05
5.77299318879373e-05
1.82964470686915e-06
3.37474852709683e-05
6.41791079940791e-05
4.39708920271786e-05
4.52043743887179e-05
4.63132047051116e-05
3.83250022998694e-05
2.63851091060724e-05
1.19834481826777e-05
5.46959013520542e-05
3.92099165279462e-05
2.45647737328058e-05
1.05399169510283e-05
3.6473435545332e-05
3.06141644639417e-05
1.82704301493467e-05
5.13128339893467e-05
2.34065673156334e-05
3.66341941440254e-05
1.23635369001815e-05
4.38696401038324e-05
2.47137041149246e-05
3.6418842958179e-05
5.89425573202649e-05
3.98729278640461e-05
3.14174878669381e-05
4.96647154285169e-05
3.45510073094324e-05
9.96579408795469e-05
8.21358417601107e-06
1.17812414746751e-05
0.000116076775628514
6.54939480361173e-05
4.8945825025069e-05
3.75874243049618e-05
5.39667178287487e-05
5.54753986879463e-05
3.52749968636614e-06
4.63218824291242e-05
2.05936439721579e-05
5.14336466300144e-05
2.10237786533431e-05
1.77173903230364e-05
5.72244164414019e-05
7.85994225199199e-05
4.67334490140601e-05
4.07235619995226e-05
6.44187010556607e-05
2.22653597637239e-05
3.4575282210863e-05
2.85572371433791e-05
4.21448893261571e-05
3.67104572983561e-05
1.4073575936619e-05
3.85420491236911e-05
1.58126897466153e-05
5.86797769979755e-05
7.25741801353005e-05
2.54835830277128e-05
3.74646532850073e-05
5.0677020871834e-05
2.79662191513953e-05
4.43734114252945e-05
4.2062629825413e-05
2.075910202897e-05
9.94370263281056e-06
2.92343493581303e-05
4.80993111409144e-05
4.17654041761764e-05
8.28866796221043e-06
5.88688623880353e-05
3.15662837056131e-05
1.11983093090105e-06
6.69693018560131e-05
4.54733872249796e-05
4.95623387297923e-05
5.60971595458516e-05
2.53713728790079e-05
7.86393673335808e-05
6.53093496060839e-05
4.03202852239351e-05
5.39256196357235e-05
1.80615618526186e-05
5.16691868122427e-05
4.14510380518517e-05
1.2269332507954e-05
8.22743130679868e-05
5.20882565270438e-05
1.82320862873808e-05
8.3039088472242e-05
5.41322777782181e-05
3.280046819593e-05
1.90915593573453e-05
8.70191688251089e-06
2.5424151348042e-05
1.73070941209339e-05
4.72569753979516e-05
1.40452659015456e-05
4.3800833782825e-05
5.27371307374571e-05
8.41944315208214e-05
2.86164979063685e-05
5.25348834641034e-05
4.45105423790928e-05
-7.8130839216871e-07
3.90772384933614e-05
6.15926974617199e-06
-1.62950923883056e-05
2.67658874163839e-05
4.62999930801442e-05
3.13120923941245e-05
5.00676816579871e-05
8.56847639584557e-06
8.91941848858393e-06
5.90427031437418e-05
3.26570477281436e-05
7.19138631168456e-05
4.93111027246301e-06
3.07807167588834e-05
1.12851002211607e-05
4.51594166123892e-05
2.0891024118882e-05
6.44624963504176e-05
7.25274032059968e-05
2.0320329744175e-05
4.15149751583911e-05
4.27642848659114e-05
5.11956260510695e-05
6.38214173231097e-05
2.6190043992658e-05
4.73289401466599e-05
6.49999559205755e-05
6.85442754805655e-05
4.73691059077667e-05
4.18845483263301e-05
5.53713104296604e-05
1.87704494697216e-05
6.64353053072036e-05
6.48203462097079e-05
3.05039986346338e-05
8.1973943576451e-05
3.02707854030317e-05
4.19684434242119e-05
3.67452872141665e-05
3.93107187071635e-05
4.18827659054036e-05
5.16628142255606e-05
3.12703860439169e-05
4.1212533719289e-05
2.22754725172319e-05
1.25987305330479e-05
2.36908503966284e-05
4.15346536059994e-05
-1.32961386868989e-06
4.30361748723816e-05
4.02469634558853e-05
2.36270107922617e-05
-2.36334397645248e-07
4.3060825448463e-05
-1.16922034358928e-05
5.13139417319766e-05
3.33066368625065e-05
5.234840183989e-05
6.6447641135435e-05
2.40156554761542e-05
5.3930339791017e-06
3.95260356313903e-05
2.87098181341839e-05
6.36337272009627e-05
5.04047651642662e-05
6.11115035948266e-05
3.68145958108973e-05
4.28287076270867e-05
4.65750925657727e-05
6.96532924250803e-05
2.96468285420299e-05
4.86431579226159e-05
5.85566310783187e-05
6.13595534614589e-05
4.54375251442882e-05
5.80490913174165e-05
4.20425550432198e-05
4.26423735229676e-05
3.21641837169366e-05
6.95288306441915e-05
6.34094365172357e-05
9.76180867977899e-06
7.29622403170903e-05
1.06145672891542e-05
2.07476007348048e-05
8.01246037993809e-06
2.7316001106019e-05
1.84410553303221e-05
2.99748683157355e-05
1.70702792387744e-05
3.01998968311643e-05
6.56342511149382e-05
-2.03096415030994e-05
3.08837812551629e-05
1.42209160079272e-05
2.6202020883568e-05
2.67725103703172e-05
3.12948033379619e-05
1.26770612000141e-05
-6.49479903865084e-07
2.83756367012364e-05
8.14078114470547e-05
2.88456218161763e-05
2.84820060833271e-05
4.60067523070773e-05
7.765526278034e-05
4.45246102169179e-05
3.8393148281658e-05
2.50188408887282e-05
4.48975031955058e-05
4.81158212471948e-05
8.7700627648772e-05
5.78261930242271e-05
4.791276922585e-05
7.36649625691224e-05
4.12035443461341e-05
7.0909175017829e-05
5.75231665368925e-05
2.30613461100252e-05
5.43244211462089e-05
0.000102048940808123
6.51359066928794e-05
4.33639471427263e-05
3.25756224219789e-05
1.23843443247957e-05
2.94650336422015e-05
5.58492495601383e-05
3.70152881877206e-05
1.44814928925132e-05
1.90152209123585e-05
1.80593817848704e-05
3.57781814530198e-05
7.9010808749974e-05
6.69599211409627e-06
2.72126890017596e-05
9.90582602293297e-06
1.62466141535337e-05
5.54683283450134e-05
2.09749211455427e-05
1.64243038787586e-05
3.73765817859383e-05
5.20880949746088e-05
4.17892776499566e-05
7.46650972447098e-06
6.19713795600839e-05
5.57255511795844e-05
2.44444624042985e-05
6.40502958860539e-05
7.59104288358315e-05
5.86837227254575e-06
4.16659398398267e-05
7.37103236439478e-05
8.69996653146167e-05
4.41078365701702e-05
5.98913977377307e-05
8.72676033806664e-05
9.42820858902062e-05
6.26438359567619e-05
3.12545240746571e-05
5.91549016094797e-05
4.20279907290152e-05
3.0339452934989e-05
3.59023338406624e-05
3.83326575266261e-05
5.58640510891796e-05
4.35203329292493e-05
2.97641372731504e-05
4.1013438386345e-05
3.56428395754382e-05
4.50379624523346e-05
1.83807998145592e-05
3.21003756554043e-05
4.49336253840722e-05
1.81715635332257e-05
2.62716545934669e-05
-6.52740769197005e-06
6.7311997378153e-05
1.19339451856441e-05
2.85678249725163e-05
3.2694023435218e-05
3.85997596925447e-05
3.58719387136274e-05
3.994798431622e-05
-7.37345291875066e-06
-1.89918965085006e-06
1.70917813908936e-05
4.53045877843728e-05
-1.62743999624274e-07
4.29888389926892e-05
4.07233443724429e-05
1.40438593388008e-05
2.16453777801947e-05
2.69141734659647e-05
2.01862583881222e-05
-1.2648235307531e-05
8.16888133525386e-06
4.36204004792137e-05
6.65808927399065e-05
7.14090871802478e-05
4.65695288126692e-05
6.25034704514488e-05
5.72647785463153e-05
6.53668078609185e-05
6.272396520848e-05
2.37206352996784e-05
2.93858067008114e-05
6.63568937263038e-05
4.22260674619783e-05
4.67258569747481e-05
5.19434688609142e-05
4.59131056815664e-05
3.54501188020753e-05
4.3580125860717e-05
4.41541090329135e-05
1.02213367059501e-06
4.53282922770638e-05
4.8568544761789e-05
6.5110517981571e-05
2.76070737858733e-05
2.81705966439682e-05
2.82148667539439e-05
4.84331175392746e-05
6.15435199987006e-05
7.21869636767235e-06
3.83630992787056e-07
3.77295420423269e-05
1.16570861054214e-05
5.1606711915315e-05
1.57025098290867e-05
1.16314906728078e-05
2.00951744258869e-05
1.91608326531236e-05
4.88107355416366e-05
5.95426632083695e-05
3.69713278674477e-05
2.37242588424692e-05
7.20827352488381e-05
2.73191832698724e-05
2.11452894167999e-05
6.60852109836873e-05
3.26495815904228e-05
-1.09140753711735e-05
1.15406371163634e-05
3.61804042846154e-05
1.34550123700089e-05
8.05621582320001e-05
3.27528176217825e-05
6.49373084369382e-05
6.95321968800149e-05
4.73498361359812e-05
7.71496350451713e-05
5.86062738310005e-05
7.9635780865519e-05
7.37225511211045e-05
2.06110513651983e-05
2.40763704570327e-05
2.35429357582517e-05
3.11967697027653e-05
2.61664259040413e-05
1.39325966869566e-05
5.01952007593146e-05
6.73957169990887e-05
7.53213291600061e-05
5.65620200864524e-05
6.49398170137079e-05
6.54486302363048e-05
3.91385982242109e-05
2.81759922026774e-05
5.00088863046197e-05
3.00830766496108e-05
3.34313054566645e-05
2.54207627739115e-05
2.57378068840371e-05
3.51637898660849e-05
1.46197272527129e-06
5.67147383933082e-05
3.55514250883647e-05
4.79835931747698e-05
6.37367027182977e-06
9.8318196786004e-06
4.35013976832065e-05
2.14996944089718e-05
2.98419688072859e-05
4.42318893821375e-05
5.42828221069561e-05
5.92924841223845e-05
3.54146245614403e-05
2.95863375167566e-05
1.92001412800873e-05
-8.64638379086169e-06
2.04988574636019e-05
3.86989401429281e-05
2.41627112106758e-05
3.05399434103342e-05
2.20101452601217e-05
7.9180025400513e-05
1.72103008504885e-05
3.96364190905347e-05
8.58798548584832e-05
3.21413795390231e-05
1.60583241140227e-05
4.44535464237227e-05
3.64973102722064e-05
2.12009566638664e-05
5.88408662312586e-05
5.76751408149989e-05
8.7611425676997e-05
4.66520688004869e-05
8.26599404875184e-05
1.89565866940708e-05
5.43877454704336e-05
5.62486717554797e-05
-5.43227189042459e-07
6.79496260342976e-05
5.11228515787568e-05
1.35418680668888e-05
6.82611705875297e-05
4.35827245700801e-05
3.55575804634222e-05
5.50613631661027e-05
-4.10781199414013e-07
4.35914162418252e-05
3.1182362612979e-05
6.70997282164529e-05
6.29225273308033e-05
4.93981359571209e-05
2.99518801627675e-05
3.09556338880549e-05
1.52718301834816e-05
4.0164765654171e-05
-1.17231854970606e-05
6.0270500887274e-05
1.14438115560189e-05
4.07532456408572e-05
-1.18320332389018e-05
1.86264202572324e-05
1.172478655133e-05
5.89647903428858e-05
3.72135936331625e-05
4.36689843982331e-05
6.06439666864906e-05
1.04437515754552e-05
2.76228650826744e-05
3.97405055059472e-05
6.68104178269716e-05
2.57733090375171e-05
4.60050364137391e-05
3.18859763233533e-05
5.15503183028024e-05
3.70268561795059e-05
4.88049383121557e-05
1.89186604825151e-05
0.00010205981258425
3.8447195732634e-05
3.28034510141544e-05
4.46990966906173e-05
8.63142094706532e-05
2.4463822201166e-05
3.82433970414008e-05
2.06602130929851e-05
7.09822581142676e-05
1.39166058936802e-05
1.93468872691702e-05
6.45037257049161e-05
1.66010535975822e-05
3.5954398675126e-05
4.44903863394986e-05
1.47523459785066e-05
3.87345925808553e-05
9.91604074155587e-06
2.26015052009173e-05
1.16382670089549e-05
2.20343428320456e-05
9.88235407962611e-06
1.00438913018171e-05
-2.33562156810807e-05
-1.73086897539733e-05
1.92177586359097e-05
3.46577124499265e-05
2.77553712491763e-05
1.56946985683307e-05
3.77689307186138e-05
4.62478046239973e-05
3.51674690802608e-05
2.98172703536123e-05
4.873788608298e-05
-6.3943368301088e-06
3.34007007267385e-05
6.05540202654071e-05
1.88267734437831e-05
6.22194425927005e-05
1.35231156422862e-05
4.58580192346508e-05
4.3549787699129e-05
7.50194859041564e-05
4.45743946685906e-05
6.52348004686405e-05
6.82350124333065e-05
6.75607222444822e-05
6.45072307100719e-05
8.00538359275332e-05
7.15655130255808e-05
5.3604170464689e-05
6.43780876240463e-05
3.13199822322987e-05
4.23155995617573e-05
-3.07942788902823e-07
7.57084714711972e-05
1.11871693231889e-05
2.54542478443966e-05
-2.17993228345765e-05
5.0344200699686e-05
1.54536981804606e-05
1.78106511058009e-05
5.0014679669208e-05
1.61507444791529e-05
1.98956685893091e-05
7.19107689992675e-05
8.16952526826803e-07
2.19737062677983e-05
2.04673465517059e-05
1.62548073306293e-05
4.48296959122242e-05
1.73087778130443e-05
1.37570026966021e-05
2.83291805503116e-05
2.40690810517083e-05
7.37344309072128e-05
3.61260786960004e-05
4.48306107827884e-05
0.000101384638129365
6.04117942853796e-05
3.34455941525601e-05
2.92808547236067e-05
6.63695619203983e-05
3.45359295979334e-05
5.43875956829196e-05
5.2967449286505e-05
4.77605751653887e-05
7.96723535972535e-05
2.59865514306897e-05
6.0427987011767e-05
3.83967534968291e-05
4.71725042126215e-05
6.79957954841977e-05
3.09562122872739e-05
-3.11611997595527e-06
3.89498590322289e-05
2.5337109547307e-05
5.17479084389777e-05
2.38666506194687e-05
1.60006820580289e-05
2.63140755319348e-05
5.27542340062052e-05
5.94772822775518e-06
6.29659841255231e-05
1.02806047488444e-05
3.60043891925269e-05
-1.95413746696905e-06
9.89062249297887e-06
2.91137487773308e-06
-2.46389988793634e-05
5.68644780938084e-05
8.45317877359214e-06
3.79924791329099e-06
7.49659594336115e-05
3.21437279876477e-05
4.92819730850362e-05
2.950012732918e-05
1.79341494967995e-05
2.32232945921117e-05
3.04497310298155e-05
5.39429049038372e-05
3.33027926045071e-05
3.85030923823146e-05
5.94817385070101e-05
6.93459966626101e-05
2.99707743330429e-05
3.28264362808678e-05
4.4420774869773e-05
4.95426982813146e-05
4.36399621391166e-05
2.3277646301231e-05
3.32155185110758e-05
7.12867564738043e-05
4.17772154214763e-05
5.74974314169642e-05
2.6664303680163e-05
2.84292216976928e-05
3.37708348502843e-05
6.80548466445114e-05
5.56984312575401e-05
4.86438366684106e-05
5.32953361308099e-05
1.67730275349775e-05
5.8086649490319e-05
1.50448590261665e-05
4.92565838395152e-06
1.62892240289556e-05
3.47910646458107e-05
5.23530663775764e-05
2.76701118573898e-05
7.26714210151694e-05
2.3481975870352e-05
8.2761781753004e-06
5.41906197753474e-05
4.25793647404447e-05
1.56862327596214e-05
-5.09538861104252e-06
2.69150188148318e-05
3.77837538172638e-07
4.1830257345602e-05
5.39210556259166e-06
-1.70240583577544e-05
6.92205205983765e-05
4.97317832703732e-05
2.97834091104039e-05
5.91171724927167e-05
8.77094116965045e-05
8.39484250353178e-09
3.77556208271015e-05
4.96895980396544e-05
4.39362270677094e-05
4.46026918640208e-05
4.85173442929752e-05
2.30102370726477e-05
4.56006203754514e-05
5.81879603890465e-05
2.14693460321085e-05
3.7478584900593e-05
3.82666543466258e-05
3.90998257661192e-05
4.70179398793183e-05
4.42077961658681e-05
3.6476343566463e-05
4.03038265429575e-05
4.19603626003352e-05
3.14504510968238e-05
9.05357294478572e-06
4.84203406209085e-05
7.12049111757574e-05
5.23818509761419e-05
6.49036660200767e-05
4.43318254925295e-05
1.19430366835246e-05
2.8679678624243e-05
6.63746838021626e-05
3.23439482831441e-05
4.12777507213077e-05
8.68681730344006e-05
4.10532614852684e-05
1.5473452437002e-05
4.96328478096617e-05
1.97057312942664e-05
7.72260729544171e-05
5.31523796406654e-05
1.94305620040266e-05
3.83827160677588e-05
2.5137101715865e-05
3.01771265078934e-05
7.15211120629638e-05
2.97707940518902e-05
1.9520834270493e-05
3.69831377167382e-05
5.45736745461265e-05
1.08527466402115e-05
3.23102534827876e-05
3.65735736009482e-05
9.07790516384772e-06
9.59891242912774e-06
2.06803009863299e-05
7.92360817442721e-05
4.09533441237697e-05
4.36142641472337e-05
5.22138025277386e-05
1.89014038325926e-05
3.78636886847848e-05
5.60527202569428e-05
2.72731362453101e-05
4.16184549995036e-05
3.18569886636461e-05
3.76035759493283e-05
8.39770848777203e-05
5.13059371651851e-05
2.87997874733632e-05
3.20233439888612e-05
5.89938850914742e-05
4.62607009499601e-05
3.91289914952263e-05
3.21293267617724e-05
1.93896617080447e-05
3.50870504161559e-06
3.22097119714103e-05
2.01618599390594e-05
5.55054675992373e-05
4.59727703518881e-05
4.38833980286035e-05
1.70477168358638e-05
4.41220843856877e-05
5.52015153406391e-05
5.40165220695142e-05
7.98374596719341e-05
3.12666631165332e-05
2.94158030523658e-05
3.46519127199053e-05
7.74257499843128e-05
7.98427946961031e-06
7.00796397324057e-06
4.19956208220967e-05
-1.94383836717157e-06
1.88854017191752e-05
4.32599631064561e-05
4.53919261892179e-05
5.97256489711332e-05
6.55876807517462e-05
2.99616949416839e-05
2.42994312055845e-05
2.45093702557828e-05
1.27099189092072e-05
-8.56178827547151e-07
5.67092843022266e-05
2.42789968401727e-05
4.45906863968443e-05
4.36888550800084e-05
8.10977323967777e-05
6.46311183893592e-05
5.32955321764222e-05
5.72820096392192e-05
7.79803001591648e-05
6.68785582777278e-05
5.52180674465941e-05
4.19191284337936e-05
3.64361434843361e-05
2.47306365955315e-05
3.82587512170529e-05
4.60497752086286e-05
3.27475735024427e-05
7.03619297272526e-05
3.05510311042868e-05
8.31603860205476e-06
-7.02706844132186e-06
3.22201169699843e-05
3.91110716151199e-05
1.66418591693494e-05
2.76269321522685e-05
4.82333618150078e-05
4.54456030594014e-05
3.32792901718178e-06
4.18793401114813e-05
4.85924844540375e-05
8.32740791592963e-06
5.77815905417167e-05
1.46854540809322e-05
2.43070269701649e-05
1.49395856148193e-05
1.62903626501723e-05
3.2691138175117e-05
1.04948631279463e-05
3.42523085422356e-06
3.69274575735769e-05
6.58387028474074e-05
6.99363724354906e-06
1.71928834625536e-05
2.17685588619081e-05
2.6220576579972e-06
6.84534735963595e-05
2.14946467918044e-05
7.35400960394635e-05
3.77106964468369e-05
-2.255131868746e-06
3.75931937793175e-05
7.58054627704321e-05
5.19969620613676e-05
6.58487736627436e-05
3.81708918593244e-05
4.34604753740021e-05
3.19188624430662e-05
2.46970754157047e-05
3.70479417485114e-05
2.26497624474116e-05
2.03637611289336e-05
3.27857124826835e-05
5.28208784900901e-05
2.80609305775718e-05
4.91863475255415e-05
3.90195549960997e-05
4.32872171378047e-05
2.89619742049863e-05
4.68325791512537e-05
2.16828601506086e-05
3.58244808660519e-05
2.49798132523322e-05
1.49061734313228e-05
3.46352417149556e-05
2.27413921356466e-05
6.33235394616726e-05
2.03133246733691e-05
1.78770934067504e-05
-2.74529807576798e-05
4.56962402625157e-05
2.68571784966942e-05
1.31786248252186e-05
2.46285395831044e-05
4.44912318862623e-05
1.37215725553132e-05
3.32162963442341e-05
6.28759787195531e-05
5.62163240815187e-05
3.90607016267656e-05
3.39150868615589e-05
6.71533003877208e-05
4.4556412963691e-05
2.53100060251655e-05
3.13683608102459e-05
3.4923893223843e-05
2.98480570725946e-05
6.71837148954458e-06
3.64881984856613e-05
5.15517156921395e-06
1.94446883330115e-05
2.72729454229077e-05
4.48779169789332e-05
1.00235415554625e-05
3.84311610977269e-05
3.09024791240444e-06
1.71122435497771e-05
5.30841821838144e-05
1.77361909797339e-05
5.32139086871215e-05
3.24536337355051e-05
3.74944043237143e-05
2.76548757124337e-06
2.16726582027254e-05
1.85735267139188e-05
2.28200059404651e-05
1.76078938634332e-05
2.16531205726312e-05
1.18692179096999e-05
8.06832673493256e-06
9.5661381070895e-06
-1.1922880908518e-06
2.2810379286727e-05
2.46142335680051e-05
1.30255583827828e-05
4.94313901594719e-05
5.642100506902e-05
2.62015952254008e-05
5.81391106813765e-05
3.14425539336532e-05
3.56304612854816e-05
3.73386994105748e-05
5.95268048667088e-05
4.28601375466749e-05
2.60551335388474e-05
3.22874717601159e-05
1.71519730988489e-05
3.8259909909786e-05
5.62572983851681e-05
2.18262089359813e-05
-5.2610788372576e-06
5.80847791805455e-05
3.72292887092937e-05
4.19832193884311e-05
4.3440976188973e-05
2.5592889566303e-05
4.49327564096249e-05
4.72103381418161e-05
4.74381433629818e-05
1.34162397310551e-05
-2.11467914237294e-05
1.119890407704e-05
5.71466022041346e-05
3.47831178477022e-05
5.18384476129953e-05
2.21362981866341e-05
-4.40874397579335e-06
7.13224648368029e-05
-6.61981047384753e-06
4.32870121705018e-05
2.37784049513498e-05
6.0038261495514e-05
5.41054054469294e-05
5.36919301850133e-05
-1.62586782722963e-05
6.45852494707028e-05
7.37697221337235e-05
4.72512664422253e-05
3.94160667859873e-05
1.39590664220598e-05
2.63006937270736e-05
3.53843895288178e-05
4.7604214215585e-05
4.44327441649254e-05
3.02235848661748e-05
3.41736463447038e-05
1.52689356031921e-05
1.79670887045618e-05
4.58411466687755e-05
3.77414456715692e-05
4.48447057280887e-05
1.77428752295208e-05
5.23512421196619e-06
5.92229135914328e-05
4.50683037841284e-05
-1.46432724085218e-05
6.61663076007832e-05
7.43447899648445e-06
4.09840069566875e-05
1.11730220060159e-05
4.49835130820446e-05
2.32628394341912e-05
1.27945347600649e-05
1.75611301450199e-05
4.70445600742998e-05
3.60821328393839e-05
2.79245636879025e-05
2.01656314267628e-05
4.28557632804145e-05
6.73732877481514e-05
3.11840906542193e-05
1.21492504169257e-05
3.48326996740389e-05
4.5975866729395e-05
1.2998854688592e-05
1.57103706873907e-05
7.01263978355161e-06
3.98560043203701e-05
4.9270903140425e-05
4.80039191693997e-05
3.48776904611412e-05
2.56029215930261e-05
5.86699394934145e-05
2.87105355895772e-05
-1.48626510532706e-05
4.78008577420609e-05
-1.7585409079927e-06
2.53692511009811e-05
7.57788629162007e-05
1.64520409219925e-05
4.06524874372675e-05
-4.59969282436011e-06
1.35022845367813e-05
1.63417321887322e-05
1.1882368453318e-05
2.33834617474565e-05
-2.68116870656e-06
4.63583526958968e-05
3.18882989089481e-05
1.99453353124285e-05
8.645263891814e-05
4.20317336055945e-05
2.51438638181593e-05
7.6541114970116e-05
3.70390535887595e-05
2.47373034133102e-05
2.07994969113392e-05
3.55783394518702e-05
7.39961614351911e-05
9.45385871276263e-05
3.25596618253221e-05
2.65628901282577e-05
4.16167575267851e-05
7.37781696628675e-06
6.73484249980959e-05
6.89787556813452e-05
1.72996600296047e-05
3.29730878979566e-05
1.37272462979335e-05
2.19904311577831e-05
2.77361799757162e-05
3.25993186723982e-05
-8.31112766038087e-06
3.50971186741271e-05
4.68605146719652e-05
2.97116367696016e-05
4.76174521785145e-05
8.2074229520348e-06
1.29824581382778e-06
3.65929712649224e-05
2.29104206671058e-05
2.57967852895532e-05
3.19629525246024e-05
4.09158810982607e-05
3.01734569055285e-05
4.59859538782049e-05
7.12342186420281e-05
1.78908864272495e-05
5.59666168190251e-05
2.42303261118211e-05
4.13556095691849e-05
4.09109558226925e-06
-2.91176740726282e-06
4.78389336596639e-05
5.23159745567599e-05
7.50890194388359e-05
6.06367872221543e-05
4.20948989669358e-05
2.83991913096593e-05
4.41312595091264e-05
6.60491863927283e-06
6.04666775539674e-05
6.11712836056906e-05
3.66212480033605e-05
2.80922897367308e-05
5.29483616593545e-05
3.31518049006103e-05
7.95784344139757e-05
4.21046305033246e-05
3.44925755935299e-06
5.91435996005439e-05
7.57687500718693e-05
2.84788386114385e-05
-1.7708747073669e-05
7.62513501531881e-05
4.87284692814559e-05
2.34085776897113e-05
3.22127060818898e-05
3.75530445702972e-05
6.52120337407638e-05
-2.7112149770067e-06
2.78776393698158e-05
2.26825184284837e-05
1.53838148847856e-05
2.88054054006281e-05
4.7010380382153e-05
3.13630904336058e-05
3.90978857462463e-05
6.49136857021839e-05
1.71335977413545e-05
4.70420604598233e-05
1.49967327113726e-05
-1.32507656551238e-05
3.63732177289257e-05
4.1110106490497e-05
3.64780603395811e-05
2.66485514290932e-05
5.93114220201884e-05
4.56985670240622e-05
4.30739864319955e-05
4.20137630626206e-05
5.36652048225476e-05
5.67919687404504e-05
5.93667366604256e-05
-9.64581537412112e-06
3.66684073487895e-05
7.53523555921762e-05
2.87944569218329e-05
3.69839077634129e-05
4.14458663980761e-05
2.84777109350792e-05
7.13854106267511e-05
4.92527017625526e-05
6.04177716576039e-05
4.24668072337785e-05
2.35858535412392e-05
3.4136125834322e-05
4.15828513574272e-05
-6.51646537508281e-06
1.70591971235958e-05
-3.40255504214595e-05
3.28733553423764e-06
6.91172321706547e-05
4.46680800979371e-05
3.84121645977989e-05
3.57969444221697e-05
5.27122163680747e-05
5.36891849393027e-05
7.45316685442699e-05
3.32736351220993e-05
7.58379624913559e-05
4.45467488241835e-05
5.31155969524021e-06
3.81334027229362e-05
4.67536802141432e-05
2.48045047479572e-05
8.03246230144007e-05
2.29825826958856e-05
4.31687746989675e-06
4.66413572616792e-05
2.14800584486846e-05
3.58376646378556e-05
1.97659726642096e-05
6.4637769738466e-05
7.30093443178175e-05
2.34829959415882e-05
4.67409560097972e-05
1.66102102482078e-05
7.33116948676504e-06
5.93986180246146e-05
5.15453726345911e-05
4.37461296984145e-05
6.70525592849375e-06
2.4015052179437e-05
4.44982293909087e-05
1.47894821454079e-05
2.18601399557185e-05
7.13725481635764e-06
6.53495288197684e-05
2.19367355778636e-05
3.34133538501975e-05
3.33219965933718e-05
4.74604089443404e-05
4.00075365243178e-05
3.02022975008322e-05
3.72362501740092e-05
5.0092468584912e-05
4.87116979603449e-05
1.87369026037276e-05
8.02810572933753e-06
3.50775155519227e-06
4.56730914020054e-05
1.67904389952274e-05
3.00574124757642e-05
1.1335347219882e-06
6.72579186176554e-05
5.11825911115324e-05
4.14634627780769e-05
5.09986890674062e-05
5.14654166414396e-05
4.78362404940625e-05
1.71967108328487e-05
3.63854348980169e-05
-1.06777674345714e-05
4.17956817541175e-05
4.32609921823588e-05
1.63113041938827e-05
8.90498138171354e-06
4.16955730836771e-05
2.59114352307537e-05
2.33510722995065e-06
3.38358446517336e-05
5.78219598663509e-06
5.68954749677634e-05
2.68897666662049e-05
2.39137275368125e-05
-7.24213022628246e-06
2.31703027246125e-05
3.6398340659453e-05
4.33091901819475e-06
1.62977042716729e-05
2.46661601631497e-06
5.79356968266728e-05
3.36524402547383e-05
-7.7651501951139e-06
6.38472275886547e-05
2.29985313140649e-05
5.19030888348615e-05
3.03787512518248e-05
5.12765456565706e-05
7.7608615419523e-05
3.0435617085576e-05
4.38874618561114e-05
2.4810954663869e-05
3.83035774899819e-05
4.66732926167121e-05
5.04453936434814e-05
3.12189038381176e-05
6.32195820934066e-05
8.07518767838492e-05
5.44003677927605e-05
4.76954209197407e-05
4.73561759304635e-05
5.77841468912393e-05
5.1576547593741e-05
2.35202909817308e-05
3.53982439704435e-05
1.83865514158436e-05
5.53399620193061e-05
3.04854114041753e-05
5.16309995487905e-05
7.05632115267601e-07
2.04171387504383e-05
1.7319059566258e-05
2.3827649756029e-05
4.85939852559093e-05
-1.60367243791749e-05
2.88971631480344e-05
8.76267990401471e-06
2.34351959719473e-05
1.22513176228799e-06
3.33833202579372e-05
1.28770717677188e-05
1.88412389761105e-05
2.73907284655793e-05
6.06943007632017e-05
1.52892854339913e-05
3.56883390492756e-05
3.95965523018385e-05
3.49385323537808e-05
3.44343995282829e-05
2.83959937063249e-05
-1.32148350217855e-06
2.97145767286694e-05
5.69390450284687e-05
2.87115413315908e-05
3.81235366276111e-05
3.62262355262843e-05
-7.12992884236871e-06
3.99445735112574e-05
3.08572818333998e-05
3.5828745370559e-05
3.80750043121212e-05
5.52783814451117e-05
4.62987315181568e-05
7.56256061535367e-06
6.47084139146836e-06
2.53549600276643e-05
5.37581713057306e-05
1.86639365016036e-05
1.88502014684925e-05
9.39490650043219e-06
1.14825421536476e-06
4.28279008651739e-05
4.02678637077817e-05
3.64773819084448e-05
4.10233848628041e-05
3.78999807435692e-05
1.70485564833212e-05
2.63439002381808e-05
5.70014615027095e-05
4.67833690987447e-05
4.50568791978059e-05
2.77982252065545e-05
1.94626864899894e-05
4.39113813213529e-05
2.03175789224929e-05
-8.76116647555012e-06
6.64743260281807e-05
3.59883044743259e-05
7.65351421682881e-05
3.39778813405559e-06
5.12925712681228e-05
9.56818360596074e-06
3.44099798526393e-05
4.31662663947609e-05
5.28168893270406e-05
2.55215119040826e-05
4.26110165776659e-05
4.00681803312791e-05
5.02326826591628e-05
3.86489361376646e-05
5.35818522524395e-05
7.29829061014205e-05
1.64811019631063e-05
4.14447809224997e-06
3.68872583873174e-05
5.21242741511203e-05
3.68827710800546e-05
1.22546659798804e-05
2.51852906483445e-05
1.93334547417893e-05
4.61199126659698e-05
5.3162821690157e-05
6.43430629411381e-05
4.47352269128494e-05
3.72393859991583e-05
2.77184923585165e-05
3.14226582422749e-05
-6.53947716412818e-06
4.30942520956766e-05
2.20786916525971e-05
8.51316889817774e-07
2.64587797537073e-05
2.56833705444134e-05
4.64975227206147e-06
5.26932454681771e-05
-5.41790381356142e-07
3.16360050663833e-05
4.48378597339209e-05
8.28389463701328e-05
3.02002419749883e-05
4.6674400025733e-05
3.18533815228658e-05
6.56886348613058e-05
1.38250635826441e-05
5.10244330427812e-05
6.29175205182375e-05
-5.41149277476468e-07
7.81477919193799e-06
4.15725185871754e-06
2.32859103988021e-05
3.7872671211058e-05
2.02818639929861e-05
2.98364398693213e-05
5.26297826373902e-05
4.23392024135409e-05
6.28597707698949e-05
1.23398770977643e-05
4.32485866873898e-05
2.82501956923954e-05
3.74715778835811e-05
3.61850564141303e-05
3.63841005725429e-05
6.3741121158124e-05
2.11547384323503e-05
3.75187772127988e-05
1.45697831869682e-05
4.83003049589667e-05
1.67418082287307e-06
3.91541005176591e-05
8.28796806633465e-05
2.56884721035631e-05
1.70474157663086e-05
3.98395274548052e-06
5.5070004590196e-05
3.54873077433335e-05
2.89648032045288e-05
5.55268239959743e-05
-1.32775558672772e-05
3.72139351757414e-05
2.68872614874248e-05
2.1124570613854e-05
5.82513854558778e-06
4.81538186433574e-05
4.06706853364892e-05
4.8496341168266e-05
3.81208426369578e-05
3.39205523503951e-05
4.6259687054676e-05
2.4374954411619e-05
5.04165737293955e-05
2.81182884009332e-05
3.02892639064025e-05
4.3120514190537e-05
6.49573114599531e-05
3.17847743463076e-05
3.10896592054572e-05
1.89869757003563e-05
2.15635822247709e-05
4.02761452659744e-05
3.69514018121649e-05
6.40695434593556e-05
3.86825079263192e-05
4.58276075548935e-05
1.00202978514939e-05
5.30717146136889e-05
1.06695570444829e-05
3.39167436495017e-05
1.95185236134396e-05
4.38563657943339e-05
7.09172761808688e-05
3.59973394415669e-06
-6.39107487274606e-06
3.86582593681396e-05
7.67203661512593e-06
4.55537075553346e-05
4.27964702977346e-05
3.71426788156518e-05
6.06064027496971e-05
2.11547143054733e-05
4.47639208052689e-05
1.17299885094041e-05
4.49522057311931e-05
1.91643870520292e-05
1.87496523469639e-05
4.83668521434125e-05
7.54371355733379e-05
6.68115835572922e-05
5.85306589668073e-05
7.26706133835636e-05
6.34417787580791e-06
4.74635798268984e-05
3.94602247033615e-05
6.34964295259379e-05
2.77462792616713e-05
3.58691382805205e-05
4.95373671171357e-05
2.42918017667995e-05
6.69475424897211e-05
3.28554895630589e-05
-3.23205956940239e-06
1.0071480175429e-05
4.29802019749638e-05
-3.97405602235951e-08
6.85987246525517e-05
4.21850785980988e-05
2.12114555929194e-05
8.62527861013319e-06
7.3380373458536e-05
3.23186044994867e-05
6.66844356207484e-06
1.80919585199495e-06
4.48112913350137e-05
2.86537331923563e-05
2.14451509211849e-05
2.13544427436267e-05
1.52303886340325e-05
6.06960578516341e-05
2.54477351361665e-05
3.55110664496667e-05
1.41819326403818e-05
2.22698199855985e-05
1.26544448528056e-05
6.38165543704358e-05
3.65518989962848e-05
1.0915697481557e-05
1.27570291325142e-05
4.9046152984291e-05
2.58675072882801e-05
-3.90312113469336e-06
4.54805330364029e-05
5.01882082586279e-05
3.35694128507588e-05
7.22964434380054e-05
3.36446779682657e-05
2.05179437364327e-05
3.67518602505998e-05
5.16281710513246e-05
2.7544594892068e-05
2.75709964442769e-05
4.84666926515018e-05
3.33264649527855e-05
2.42736113271874e-05
4.384625930653e-05
4.61145616628117e-05
2.16949182406034e-05
4.45694167963931e-06
2.07306819466079e-05
2.01081023765258e-05
3.30857348807068e-06
5.63598343449637e-05
4.02218869061825e-05
3.93082495529633e-05
5.42646842369807e-06
-3.24105996660742e-06
1.91905292590302e-05
3.02046726953846e-05
4.01442038703559e-05
4.51411572492712e-05
4.4728548287593e-05
6.26620987235098e-05
3.93046928048323e-05
3.7241115630441e-05
3.06231645663775e-05
-4.85910036459519e-06
-9.94789848617459e-06
3.96238708402883e-05
3.64797250838706e-05
3.65174453359649e-06
1.62257207066106e-05
-7.70599520048759e-06
6.2928944144834e-05
-2.02475540720561e-06
2.85628140760435e-05
3.45050560643208e-06
3.32988818179056e-05
4.82368380825883e-05
5.6482408686872e-05
1.72385509856783e-05
3.90991981502545e-05
4.37123152138635e-05
7.35730038804241e-05
4.54719075408954e-05
4.74893236330523e-05
4.2917827401869e-05
6.29212033192331e-05
5.49270602339821e-05
9.79673712417987e-06
5.82677829501432e-05
5.20624028480426e-05
4.66882523447691e-05
4.02397822197203e-05
3.66785445079024e-05
4.77300508133928e-05
5.3822381014811e-06
1.29168170625326e-05
8.57384998411968e-05
4.04096735255023e-05
4.48015511817275e-05
1.5301538148557e-05
5.27642289895347e-05
2.52176550348398e-05
5.54114842174027e-05
2.35247624106136e-05
6.3611671442204e-05
2.28973786485595e-05
4.52937421402343e-05
2.34334185971648e-06
7.13053232768159e-05
6.24567469414377e-05
1.06926257604287e-05
2.88346285278612e-05
8.15286455233354e-05
3.67734082599917e-05
1.1222571801581e-05
2.27013350828743e-05
2.08988267730653e-05
4.46085599808217e-05
4.98167577374318e-05
3.00885474942191e-05
3.73517404327586e-05
1.65784694706681e-05
2.28060052224893e-05
4.10991142257335e-05
4.30784119592111e-05
1.18086623058595e-05
-8.95511496414564e-06
3.9276090668668e-05
-4.45272706212208e-06
4.57163410235125e-05
1.96321598129158e-05
2.35391394220358e-05
4.11549945916648e-05
3.9667665139938e-05
3.74874683913778e-05
2.94419483259754e-05
2.15513741602726e-05
6.87094856234566e-05
2.81786545929287e-05
-1.39714309679959e-05
1.09553141684524e-06
4.19346931077047e-05
5.06679095683946e-05
2.68404786023344e-05
2.0628940946517e-05
7.75708958958119e-05
1.3168164370417e-05
6.47444934769028e-05
3.58377046606647e-05
1.70822208237188e-05
5.99806492314055e-05
1.1898485544982e-05
1.72048839920395e-05
4.67342100663683e-05
1.87340724959762e-05
2.10667796153697e-05
5.6089837893445e-05
2.85233868701572e-05
1.58071656535102e-05
3.56149160587317e-05
4.88339480058602e-05
1.95232777321789e-05
1.45843891041463e-05
4.98907648129326e-05
1.19004302384273e-05
3.27344629373939e-05
2.61247715574766e-05
2.14958144876739e-05
7.28965298380809e-05
1.30325268828433e-05
4.45211114162579e-05
5.23041168892934e-05
5.70776909331189e-05
4.42993100729337e-05
3.54678851840719e-05
4.17249918427621e-05
2.95560933742193e-05
4.07465684657005e-05
4.31883889887128e-05
4.52232989465073e-05
5.12559203827624e-06
9.73387631915312e-06
1.43562289251991e-05
2.04027682285968e-05
5.36561387412727e-05
2.03967954403223e-05
4.19752404085342e-05
7.15929473582434e-05
5.62562317308463e-05
2.41867289953391e-05
6.2383458901688e-05
4.8287990687989e-05
4.5743617268667e-05
5.12120857662834e-05
2.29226165492585e-05
-1.74962813591309e-05
4.59359456689249e-06
-1.21746427802969e-05
3.48799855026281e-05
3.69954922541042e-05
1.87401493998954e-05
4.39952682969944e-05
2.45319376394101e-07
-8.49799176285516e-06
3.46202116402498e-05
7.67222594530879e-06
2.59277918981599e-05
4.03219861467448e-05
6.12289759959808e-05
-3.18408788760131e-05
2.60710068043922e-05
2.39733631499037e-05
1.20543727580639e-05
4.05988613301832e-05
2.41529282628853e-05
4.50227306282625e-05
4.84739871306685e-05
4.68621524800992e-05
5.44115439686161e-05
6.40602550573225e-05
5.9927171630566e-05
3.4806134609073e-05
4.02525458967071e-05
2.86376393683881e-05
1.50705911392524e-05
-1.15078822076472e-05
3.18734128155081e-05
2.32554470558165e-05
3.86257480408272e-05
2.24287073645903e-05
3.86850155624246e-05
3.408538802108e-05
1.52512166838524e-05
3.24922216749745e-05
2.17324895686298e-05
6.57224684213699e-05
7.19506383198976e-06
4.45786797708869e-05
3.99351365121569e-05
2.34631506676424e-05
1.14057425684438e-05
6.65900405842322e-05
2.69894484937278e-05
5.61785612665208e-05
3.69646739161823e-05
2.93959706117488e-05
4.75892560310977e-06
5.16528137030725e-05
2.01960169044897e-05
9.7127498135629e-06
2.16801109531634e-05
1.645911698473e-05
4.90384440289279e-05
2.94487880239596e-05
6.18935593542146e-05
2.72586052578203e-05
2.78902111471629e-05
3.79111421702882e-05
5.83403571355402e-05
-8.09183517724924e-06
4.12855006428078e-05
4.29831455147944e-05
3.71732298598326e-05
1.24082691372539e-05
4.53589383031528e-05
2.94580077752694e-05
1.76762935442163e-05
1.36829572767751e-05
-2.93173824033988e-05
1.79070307497071e-05
2.11629698894936e-06
3.49218055076852e-05
6.1550630960284e-05
4.37899961409589e-05
2.18836139923718e-05
4.02504628999275e-05
5.49270196756705e-05
2.69975347333299e-05
1.74142536155732e-05
2.88327283849854e-05
3.83996112528225e-05
5.38151581162674e-05
5.72311849281669e-05
1.08818899271615e-05
6.28120713727364e-05
3.00823671093406e-05
2.79534170293341e-05
4.83776777845456e-05
2.16024662766694e-05
2.03969526502969e-05
1.02916066246892e-05
2.96331297267122e-05
5.72109329001687e-05
7.07752338032408e-06
-2.60529468471769e-05
-4.17251183539063e-06
4.91198884790545e-05
2.73363758339359e-05
-1.76074811055779e-06
6.85308795903225e-05
1.83960301282159e-05
4.61411690737132e-05
5.45939386223829e-05
5.1196576393117e-05
2.97550741747025e-05
1.96991262304208e-05
6.94537326544954e-06
1.37435419154208e-05
3.58676633014619e-05
-2.78885498159288e-06
7.63355783268314e-05
3.37905472432279e-05
1.34141453662977e-05
2.21514242791705e-05
1.86305354100008e-05
1.58769312953905e-05
3.51121913057243e-05
2.5555161050811e-05
5.17367284058572e-05
3.83051542564808e-05
4.29799867367392e-05
6.81061993055842e-05
3.59341559211825e-05
6.31680220743376e-06
1.98565849353612e-05
6.71230900787912e-05
2.84524790768132e-05
1.3542005274303e-05
1.67750684692507e-05
-5.23406320840456e-06
2.56769120396728e-05
5.33609527086023e-05
1.26746632026924e-05
6.01245543452873e-05
2.7967715527065e-05
4.38043367245709e-05
4.02103995223912e-05
2.57565750988065e-05
5.25626220701851e-05
8.23685075195742e-05
5.68649777374486e-05
1.42359365625377e-05
4.4356430438509e-05
1.29151794310369e-05
2.15056767603046e-05
3.49984350282734e-05
3.85464351288348e-05
8.5578220477091e-05
3.26294554910819e-05
2.93752449567245e-05
1.71728875985307e-05
5.3917592544079e-05
4.22777536738078e-05
6.14925114342371e-05
2.211980716228e-05
1.38594658245675e-05
7.98095475120812e-05
3.963143121649e-05
6.12695464982227e-05
5.06499845046512e-05
4.78377592655499e-05
2.69131315359163e-05
4.54573985110526e-05
4.38085836783102e-05
3.98539635778392e-05
1.86163547411909e-05
4.98262761480479e-05
5.36737906824398e-05
1.52649122895213e-05
3.93528779383753e-05
3.14134617059759e-05
1.5955907769357e-05
-1.70743596959173e-06
3.08297791381594e-05
1.96598228742845e-05
5.79497575446974e-05
3.80830693785758e-05
3.75988982103808e-05
2.9133903589904e-05
3.90823247151033e-05
1.94714016252575e-05
8.8074704271916e-06
5.29838453322963e-06
5.39394365460098e-06
6.46124377012396e-05
2.93622491718624e-05
9.44104612476082e-05
4.87669889915672e-05
9.86091923760549e-06
1.49523662337958e-05
2.35260120208755e-05
2.77354560567737e-05
2.42682073966378e-05
6.47349148138723e-05
3.68201724163661e-05
5.10273940241523e-05
4.48807377776373e-05
2.86121415946203e-05
5.02225082958381e-05
5.49920403716503e-05
3.55114167916626e-05
1.87005843256817e-05
4.60197695255263e-05
2.77324392143661e-05
4.95631481347155e-05
3.41433749089654e-05
3.04808117726589e-05
5.97708662341712e-05
4.63281315367489e-05
2.71804194112078e-05
5.29872909411415e-05
5.56786433995099e-05
6.3829667901177e-06
2.13272176519738e-05
3.03652399689247e-05
-1.41845580577514e-05
3.84898176827511e-05
-7.71595104349051e-06
1.74591402632435e-05
3.17269509612585e-05
3.88404530021922e-05
1.47940770140286e-05
3.82527403967227e-05
4.93331584274877e-05
1.82427361703954e-05
5.5940671193888e-06
3.76852461567953e-05
1.6827468890869e-05
3.46153644644083e-05
6.47650977748653e-05
-1.23296278265894e-05
4.2264333998685e-05
3.81646882326811e-05
-4.91933180737206e-06
1.66666496534006e-05
2.95290369534135e-05
7.87863076574208e-05
6.20878706688556e-05
6.70637650969901e-05
4.55844208956323e-05
6.35934713079807e-05
2.89011347297876e-05
2.16380543147037e-05
1.89328886355453e-05
1.95414653572483e-05
1.24459584508571e-05
4.33500601018175e-05
9.68655963764205e-05
2.64256648080921e-05
2.2603343402995e-05
5.75390369892322e-05
2.00029476704643e-05
2.7478517122692e-05
1.72687254744326e-05
8.74364268659551e-05
3.96040574845717e-05
2.52140493998226e-05
1.5554765135548e-05
2.35383474271505e-05
8.00763516243764e-05
5.35350282455814e-05
2.11273816055241e-05
4.18615687018302e-05
2.47436490154921e-05
5.64634659514032e-05
4.88960772213964e-05
1.26653676177518e-05
5.69173366157048e-05
2.9188230573576e-05
1.0715965826356e-05
-2.25415557353662e-06
6.09804811150962e-05
6.15645019269251e-05
5.66932467956944e-05
2.07509957442801e-05
4.25189622638122e-05
1.69654352762621e-06
3.02544611012231e-05
6.48162362676593e-05
-1.40102413496985e-05
4.20388870042309e-06
4.14957515304185e-05
3.19545047288776e-05
3.59783733269974e-05
4.09188489055836e-05
5.44775046940036e-05
3.13941581233426e-05
9.85648124270601e-06
3.40324687248451e-05
5.79621429408671e-05
3.38361808735554e-05
1.35703630560473e-05
7.1332148902816e-06
5.1069808192493e-05
4.426607469413e-05
2.26796670478577e-05
2.54903119760212e-05
-1.15679435012572e-05
5.72932594875153e-05
5.80761537493867e-05
2.90853112821286e-05
3.55559157114541e-05
4.42784251011663e-05
4.1307696875305e-05
5.91421405089484e-05
4.07426407031815e-05
4.36072278317457e-05
3.9047165789832e-05
2.59414934398158e-05
4.91301948244498e-05
6.80094987869427e-05
3.40510266389072e-05
3.30484000120637e-05
2.3448860546463e-05
4.97175244318115e-05
8.27274629615241e-05
4.63787107104859e-05
1.61245628578895e-05
4.88003331444915e-05
1.78527390282836e-05
1.77193332894897e-05
1.28880432652329e-05
3.22308123280975e-05
2.2197682715549e-05
4.02610667958163e-05
6.86159828229399e-05
5.77245448907738e-05
3.91172811449352e-05
3.38735905791417e-05
5.99701938054384e-05
5.38859808859034e-05
3.90588909608432e-05
3.34265868497564e-05
2.90915853905611e-05
-2.57169790744179e-05
2.22826964543954e-05
3.66850154487093e-05
5.39589224660644e-05
4.12856320932694e-05
9.27220447953886e-06
2.60321943751241e-05
2.33821949034501e-05
2.94296039108894e-05
3.91353311712882e-05
2.22269011733447e-05
5.73862093693623e-05
3.39789554717396e-05
5.70806893061686e-05
1.25680214958093e-05
6.79627502725726e-05
2.51013657107516e-06
5.06308227829753e-05
3.87899095184401e-05
2.74903602653747e-05
4.80118736189286e-05
8.33193626966396e-05
3.56497094333393e-05
2.87966969330252e-05
1.70694856459689e-05
7.44568692129211e-06
2.47296097736662e-05
4.89330006706003e-05
-1.39080425406122e-06
5.19810690185723e-05
5.93878542124031e-05
4.68788679467475e-05
5.57664048209176e-05
4.04146845510386e-05
3.15834178550775e-05
5.15276335920171e-05
-1.30102551272731e-05
1.65124908565711e-05
2.26246943090329e-05
1.77891717201645e-05
8.67240141262244e-05
6.02012139322766e-05
2.49277824066314e-05
3.03284916722522e-05
5.45666917223601e-05
7.08844520969544e-05
5.10235736947428e-05
2.96936583324732e-05
6.26463401476691e-05
1.6236530374658e-05
-5.617535413751e-06
8.34731690583152e-06
4.71883587403908e-05
1.78449563121328e-05
3.4289365480654e-05
3.00552795651853e-05
5.41456689509854e-05
-1.10522307790656e-06
7.68076127528738e-05
5.97017753931474e-05
-4.09545611441626e-06
5.80116280410785e-05
1.40567763573375e-05
4.16124412232201e-05
4.43607640757539e-05
5.67964636917499e-05
4.28428423585966e-05
3.16651576611438e-05
4.32413218825135e-05
0.000100767517117562
2.34148110525885e-05
1.91237875423694e-05
3.11529128515754e-05
5.26538578370566e-05
1.76277578953807e-07
1.98823131458503e-05
6.56734543653609e-05
2.25366112437049e-05
4.60335903713101e-05
4.99128830791659e-05
3.4982524005068e-05
4.83394232283743e-05
7.40664591375765e-05
4.03755771394666e-05
4.42314376636245e-05
2.88525892609773e-05
7.00642690209788e-05
6.56983946095936e-05
6.99261369935802e-05
3.49344063934919e-05
5.72482850969783e-05
2.27736072427109e-05
9.12787579765061e-05
3.22907698405823e-05
6.5308844687395e-05
2.2431872781908e-05
8.02712012822387e-05
2.24327260545126e-05
7.14767841392015e-05
2.74833621466679e-05
-5.37174658351297e-08
8.18992611996121e-05
7.49844649603839e-06
2.5007487736253e-05
3.43464606276011e-05
3.24253986874743e-05
-3.78029701487649e-06
8.71285198050423e-05
2.10575532612868e-05
5.23530234753774e-05
2.86452202320912e-05
-5.55894966603329e-07
8.51790922723877e-05
1.32471165127397e-05
7.20139745272165e-05
3.00370320605422e-05
4.48853382764033e-05
3.13083446252914e-05
4.87018093555587e-05
3.39964861546359e-05
6.07946959573763e-05
2.40300900049161e-05
2.02283614606559e-05
4.73021606279172e-05
3.07611705112022e-06
6.50000087086057e-05
2.39798315550491e-05
7.81566809340828e-05
1.36030454349772e-05
2.98113921160097e-05
4.86599792792073e-05
6.97655312605569e-05
5.54549119925974e-05
0.000109877455847159
2.71707594738154e-05
2.18613483163817e-06
6.27428635089676e-05
3.02786644435644e-05
6.2896792324464e-05
4.53375821837329e-05
4.08292288244552e-05
5.72083792576023e-05
6.29680592165824e-05
4.95535460980221e-05
5.32097996094199e-05
4.81730947889096e-05
2.81522545931623e-05
3.6839761136616e-05
5.72657697850971e-05
3.54964142703971e-05
5.02492384976274e-05
1.44401431744532e-05
5.81431766288042e-06
-4.15688108249453e-07
5.03371814038933e-05
5.37102950000544e-05
2.90834607707479e-05
3.37389633808848e-05
4.48536104902377e-05
4.01419304925933e-05
-5.19211190784224e-06
5.15325004097791e-05
6.37161523446872e-05
1.38631435733901e-06
1.80388581585891e-05
-2.00704230990077e-05
4.48790198533249e-05
3.53025884762711e-05
6.27592171692729e-05
7.05941561889705e-05
3.49880105545725e-05
5.10259275514837e-05
2.29670239666661e-05
3.84743268520658e-05
5.42923361789902e-05
4.81125850410851e-05
4.96922540278589e-05
7.9912083041534e-05
5.19845280302942e-05
8.8181641255763e-05
4.93128923837635e-05
6.82985559088758e-05
5.38311759950052e-05
2.85685688666747e-05
3.18021321459999e-05
2.34431889971225e-05
4.72778954388834e-05
2.13782127708542e-05
1.38949692500019e-05
4.94610832351981e-05
1.76766878625632e-05
3.15200581963922e-05
1.49214275623774e-05
1.43348282738055e-05
4.13739873297669e-05
7.48840971538577e-06
5.19037921770336e-05
8.74313484894048e-06
2.68645324843934e-05
4.36790856834053e-05
6.450351000172e-05
1.8929854446406e-05
-1.95353147482084e-05
3.20941610433197e-06
1.76060192753613e-05
3.96730523952604e-05
4.72632533200265e-05
1.96357178644233e-05
1.73793803914922e-05
1.50580069099175e-05
1.44421949452028e-05
3.50261244066542e-05
1.61524482175221e-05
1.62784974229557e-05
5.2980928027936e-05
2.8420997345037e-05
3.44453935516076e-05
6.58743680655948e-05
5.9761204836048e-06
2.83407488643139e-05
3.96348479131464e-05
7.30536006714245e-05
4.61092585558568e-05
3.77431035950648e-05
2.75264474207039e-05
4.70567297395731e-05
3.34959574769827e-05
4.53291681693714e-05
2.15521281706958e-05
5.61420946972502e-05
2.24690748490012e-05
3.92447278734933e-05
2.0750843315228e-05
2.65956673311042e-05
8.23368089998154e-05
8.9989059581269e-05
4.02432083435013e-05
1.00292507313054e-05
2.69103688587148e-05
2.57649740142108e-05
1.35141706686625e-05
3.6692335303849e-05
6.06614283209201e-05
4.2797914857392e-06
3.92912866494956e-05
1.91104360869289e-05
7.36229224192576e-05
4.3015445750344e-05
5.81108246981466e-05
3.40305440188602e-05
3.62026234675469e-05
2.51343739230577e-05
4.82824873121692e-05
2.4276854760921e-05
5.22503290973082e-05
1.8181407287461e-05
2.60446818757769e-05
1.79666840240402e-05
2.19906371056271e-05
1.7595431716836e-05
-1.83667127092708e-05
2.32498651574204e-05
-3.08343877513479e-05
5.20760437283245e-05
4.61325279615799e-05
4.79570207319551e-05
-1.30530967387963e-05
2.7698100520738e-05
3.6512959022948e-05
6.85162706142149e-05
1.03609383629302e-05
5.89421191261502e-05
3.1580602751917e-05
4.09850327441872e-05
1.99264372628716e-05
1.908389789848e-05
1.63861264260773e-05
3.8454562691838e-05
2.98531841031192e-05
2.72765711595633e-05
5.16794824399395e-05
5.40437987232832e-05
5.60023603825744e-05
5.60546801256404e-05
2.9449565499684e-05
7.1774153106399e-05
6.19582367769072e-06
4.48662282240104e-05
-3.39101956411797e-06
4.02285383517484e-05
4.95288788951077e-06
3.74589547840441e-05
-2.40823155877012e-05
-8.77418683844546e-06
3.02460652154248e-05
1.09088935767973e-05
1.20728585273035e-05
-9.98494412537121e-06
5.15675632970468e-05
2.52914546443251e-05
-4.22419748378662e-05
1.52873850902158e-05
5.10013548293472e-05
3.55733897158465e-05
9.94461282598346e-06
-8.99517936598299e-07
1.51870522984975e-05
4.90679964517888e-05
7.5937811569963e-05
4.66059522759371e-05
4.68013331273022e-06
3.2665879937625e-05
3.68696490812832e-05
7.20899836512252e-05
6.56590322179231e-05
4.87683370810223e-05
3.20896711341412e-05
5.03853969857496e-05
2.0557715588464e-05
7.36039004953195e-05
5.60456690658843e-05
6.39588034258123e-05
3.114507060494e-05
5.65656568671554e-05
5.99681031343889e-05
2.39125949335175e-05
4.94486538402836e-05
5.08559934715073e-05
4.1372635767921e-05
3.32017486448206e-05
1.71783606349612e-05
1.99588653533413e-06
5.19016871393183e-06
2.12241966338791e-05
1.39969570781375e-05
1.49587233714185e-05
3.36698678304933e-05
1.80997479728596e-05
4.22265009843923e-05
-1.18575788588788e-05
-3.28569240958752e-06
6.58929812066192e-05
4.72667541905393e-06
4.00116029315997e-05
3.38768981560225e-05
2.28684898519585e-05
2.01754132910867e-05
2.43128532744968e-05
-1.75527776388517e-06
6.01940098392314e-05
1.76496428618676e-05
3.0167653414688e-05
3.88290298955999e-05
3.63686641365096e-05
4.49222124750811e-05
3.89643946711798e-05
2.14586642877478e-05
1.55214354837022e-05
5.60759685748646e-05
2.51980354098128e-05
4.2171702894959e-05
7.51239662937619e-05
4.70647426478954e-05
1.94881729017229e-05
2.14752873550627e-05
6.04200696999082e-05
3.06128273646197e-05
2.23859086149819e-05
2.92222349118262e-05
2.11292612992925e-05
3.46143567682136e-05
2.31069544015363e-05
4.67109052773083e-05
4.17565840736565e-05
-3.11607999976736e-05
4.35502879069903e-05
3.62633070076032e-05
2.84206656922613e-05
2.06846138391292e-05
4.63295687167937e-05
2.32987176994618e-05
1.14575865408291e-06
3.75521991090203e-05
3.33888108455317e-05
4.68444318914338e-05
4.18516456418737e-05
1.1227057214254e-05
6.40289760506429e-05
3.08930334392539e-05
1.12524571795641e-05
2.65935412526038e-05
-2.06533383096522e-06
9.95069076252252e-06
5.11276544044415e-05
5.14772813309901e-05
5.98546808544068e-05
4.62047754567601e-05
4.27074262789768e-05
8.57222806836165e-06
3.05036743950712e-05
3.50845655406951e-06
4.84805972362051e-05
3.69002663306203e-05
7.24958497412657e-05
5.02506816557816e-05
5.64215056079734e-05
7.79248866569603e-05
4.18907641866784e-05
2.87416810744578e-05
4.64684871035056e-05
4.181870133605e-05
6.37660640692731e-05
3.98155559550738e-05
7.81736224357295e-06
2.92328251972978e-05
4.84953646164866e-05
1.94848829594903e-05
3.36405028809102e-05
6.66264763737104e-05
6.0643211107274e-05
-7.94968217130602e-06
4.10211512531096e-05
7.36116046288308e-05
1.7512216691391e-05
3.90702516786121e-05
3.39829403137236e-05
2.77598004057797e-05
1.93090633272774e-05
2.82793656517796e-05
3.43284894837166e-05
2.86755033970756e-05
-2.81544384316586e-06
5.73544239246585e-05
3.75305260489632e-05
4.09342383174859e-05
2.80306991699037e-05
5.61301076039844e-05
5.64666470476862e-05
2.7212522190963e-05
3.89728559922255e-05
1.93442471380094e-05
7.24989634239132e-05
2.92474433228396e-05
4.55286803881837e-05
4.8359317140308e-05
4.97580751375806e-05
1.28032067972164e-05
6.68010746530989e-05
4.73721237609669e-05
5.12750638101262e-05
5.07065211450761e-05
3.35654176011824e-05
4.88593689049167e-05
1.16884556452391e-06
1.32144496846347e-05
4.95315954851818e-05
2.95990832483701e-05
-7.77286091983947e-06
4.76918726675892e-05
1.99338600329511e-05
1.21514440293677e-05
5.69376808057652e-05
1.77232711073915e-05
9.52276627215401e-06
3.4061149494174e-06
6.39109981647807e-05
1.28627281432601e-05
3.19638616430982e-05
3.21133784852134e-05
1.36394126540291e-05
6.56857810726743e-05
3.62763334500528e-05
3.84470358277926e-05
4.07777187573181e-05
1.3200116657628e-05
4.77148422546876e-05
1.52132209036825e-05
4.28576794245318e-05
4.20121513360105e-05
4.6882265438836e-05
2.22931755904271e-05
5.23366332848434e-05
4.03046107685986e-05
5.18462873379506e-05
5.14681547497674e-05
5.58613099380007e-05
2.03755335402451e-05
7.14857115851529e-05
2.41040245445074e-05
3.70441394819644e-05
6.08375708570373e-05
2.85778799980184e-05
3.34438105262392e-05
4.25447411878102e-05
2.3934205860279e-05
5.68044158280497e-05
3.33604231039904e-05
2.61689788925773e-05
2.62046585315254e-05
3.3369565351436e-05
2.54407634507378e-05
2.28493284902535e-05
5.76089390713293e-05
3.01240429089232e-06
2.59943668729944e-05
2.01262391183174e-05
1.0383854272663e-05
5.22029052608526e-05
1.42947396975356e-05
4.56843865788142e-05
2.40044596253657e-05
-1.22770010808246e-05
8.38252961931093e-07
-4.83218443422812e-06
3.42467480969497e-05
5.4630993578472e-05
3.44845087001261e-05
2.0511320519736e-05
7.04008145795527e-05
4.35089404436112e-05
4.41326972157331e-05
2.57424064404448e-05
4.1811793813355e-05
4.81801092580771e-05
7.02587184700624e-06
2.17776297465228e-05
1.46339573489595e-05
2.82672454571164e-05
4.17417682736871e-05
3.88324442570731e-05
4.41906530651635e-05
2.28977973225561e-05
3.7337568960142e-05
5.01295543527415e-05
1.72607098631708e-05
5.04502323388296e-05
2.82200453767393e-05
-6.19649540855784e-06
1.47193433219472e-05
1.74717843200088e-05
4.89019134028192e-05
2.22051258887452e-05
4.69805734828105e-05
6.11640214612348e-05
3.81438939971842e-05
5.21889151644728e-05
4.79132402693078e-06
2.37455794329502e-05
4.21178806388764e-05
6.21633529201513e-05
3.57443786653438e-05
1.72124949384402e-06
4.17409573007361e-05
3.6607723722433e-05
3.1551742625579e-05
3.0108983118677e-05
3.56681163579978e-05
2.2209591490341e-05
4.87787775248939e-05
6.77310359535424e-06
4.37481575903446e-06
2.98448393679672e-05
3.49281281651541e-05
4.45215714989406e-05
5.42885965693502e-05
-7.57145426641851e-06
5.85204750849389e-05
7.6890206919233e-05
2.88429678842473e-05
3.23159884014324e-05
6.17902611671036e-05
2.5189820852844e-05
3.89850200401766e-05
5.29557964576067e-05
3.29691731884137e-05
3.05172649650725e-05
2.64078204547148e-05
2.91395916887577e-05
2.62132154259959e-05
5.62113893733747e-05
6.86220933539446e-05
2.98228526438494e-05
1.80881500269465e-05
3.58808734009829e-05
4.68525558146371e-05
6.82321249016018e-05
5.4773527212496e-05
5.33673530743425e-05
1.65031884572348e-05
2.2004456291736e-05
2.40941300227196e-05
2.45641187595463e-05
7.1620738735383e-05
7.13529671069846e-05
2.75069147861442e-05
4.81779351297936e-05
5.80617784423377e-05
3.0674562083044e-05
3.58311751678948e-05
3.3358592042393e-05
1.4054371798933e-05
-1.31238280903991e-05
2.01563247283034e-05
2.57789113266721e-05
2.46994224238743e-05
2.42372859846897e-05
3.22770912667457e-05
2.86562604448953e-05
3.99363753932136e-05
3.59280745285391e-05
5.26170961014628e-05
2.56488054265915e-05
5.74583379272902e-05
5.40879546661878e-05
2.40728060583036e-05
3.81482395730793e-05
5.6427671422224e-05
3.49163610012343e-05
1.13064345908806e-05
5.01343375831211e-05
6.42914482016518e-06
2.18589404493086e-05
6.21975351201274e-05
1.47221267124741e-05
3.99518177446195e-05
3.07947528815079e-05
1.99278010375468e-05
6.76218824031122e-05
2.10398925369511e-05
3.31225449537971e-05
5.3522856542835e-05
4.07078240239578e-05
5.6237497450722e-05
4.89865285195514e-05
4.18609821984927e-05
5.222913881253e-05
5.93120740660576e-05
1.56246451825185e-05
4.37796710208378e-05
1.99553888497066e-05
-1.11956281129946e-05
3.34084968805202e-05
-1.09383936764621e-05
4.64116621380873e-05
7.34547680460617e-05
6.66285047006759e-05
2.97465839212762e-05
2.92982234135632e-05
3.78381991958522e-05
7.26672304984802e-05
-6.37470370655339e-07
4.25730553373125e-05
4.35765249498312e-05
-1.51963571290485e-06
2.49751804549211e-05
1.96474692903858e-05
2.09923634134023e-05
2.97396982376429e-07
4.92555637153142e-05
2.91715539434302e-05
3.3862173257458e-05
4.8241128602145e-05
3.22334856867289e-05
2.54217003301424e-05
4.96822006584885e-06
4.94708244558572e-05
6.49927629721319e-05
1.82548533218226e-05
7.05539634001476e-05
-4.56312361483869e-06
4.20385486101753e-05
3.10860720947699e-05
4.73688204206551e-05
4.14157178267642e-05
4.99500431355345e-05
-2.97565308132661e-06
1.87963593204273e-05
2.46137907633025e-05
1.32492726613413e-05
6.22275290616043e-05
-1.29424703980443e-06
3.32860430582438e-05
2.65428898648147e-05
5.05793378594449e-05
4.59622894580113e-05
3.70235105837878e-05
4.40731564396262e-05
2.79537428525645e-05
6.65474673644308e-06
4.0443055549398e-05
3.27214127361852e-05
5.69511718503201e-05
1.83971754448657e-05
4.56598720952751e-05
2.03554063235411e-05
3.93946530193588e-05
5.95747653801533e-05
1.06946040282642e-05
3.55663572800628e-05
6.55187021877942e-05
8.42114173445597e-07
3.51323316102248e-05
3.728570511638e-05
1.07872476435413e-05
1.84961375983114e-05
2.71798382921489e-05
7.35416625253021e-06
4.04026860434086e-05
5.24667503468331e-05
5.41510627934541e-05
-2.73397491147765e-06
2.45162532623618e-05
-1.64691009838314e-06
3.16234015653002e-05
1.69138035749145e-05
3.08090228347326e-05
5.36076977071947e-05
2.08653089595971e-05
1.65897782104526e-05
3.15719742465904e-05
2.26139076394111e-05
1.01998918017696e-05
1.28297154413794e-05
2.75124480076986e-05
-1.19695783148366e-05
3.33626064426424e-05
3.86353959301595e-05
2.80850881444186e-05
2.52350812494951e-05
1.09521520075421e-05
7.09839014922505e-06
7.41601698797663e-05
3.19302294601822e-05
-4.58675841966222e-06
4.52643055277577e-05
2.77663792043794e-05
4.46654053792375e-05
3.31916510553133e-05
7.49104432337427e-05
7.54899749595914e-06
3.81040135061931e-05
4.92903241776973e-05
4.70111844861895e-05
4.14957189479337e-05
4.21338575162844e-05
1.97171320144594e-05
1.94682675945045e-05
3.74299530073694e-05
5.12025538263866e-05
4.36856839623718e-05
7.51407195706135e-06
2.64182808961866e-05
2.43689354651174e-05
3.10665942237685e-05
9.68620247734084e-06
1.92663159935307e-05
3.81855136755194e-05
1.1388987682938e-05
3.20545847244245e-05
6.60554691849414e-05
3.57169025671713e-05
1.12945025178995e-05
1.80541901170085e-05
5.48117374340432e-05
-7.5328503481775e-06
1.98725189404099e-05
6.92160665172241e-05
4.35690217798759e-05
4.30873647699745e-05
7.01391411239359e-05
5.52759914992931e-05
4.75803144491014e-05
4.71135346383232e-05
5.10012098195475e-05
3.30281706280652e-05
3.59798146757967e-05
3.26608714559502e-05
7.24554987715256e-05
5.72735558310625e-05
5.50492904892839e-05
1.43882302178768e-05
1.7508109109259e-05
3.52849946744436e-05
9.04583889531015e-05
3.80319751710954e-05
2.8203723038689e-05
2.1601164723092e-05
2.15654261502982e-05
4.35707850174427e-05
2.91785370422393e-05
5.33634062094208e-05
2.35503354495529e-05
2.97379268297707e-05
1.56650776920299e-05
2.74478508083591e-05
2.54769023681698e-05
-2.07717294400731e-05
7.25313913231391e-05
-2.00775554109235e-05
2.74286349896857e-05
4.22527235110457e-05
1.58259456826539e-05
3.5143671938485e-06
2.01679696690091e-05
4.87009613583139e-05
2.13568414545331e-05
-4.02085461284527e-06
4.24106123114723e-05
4.36086682243469e-05
7.28246579504852e-05
4.52464262376162e-05
8.07574261994447e-05
8.41536497078343e-05
4.88050123296205e-05
4.20437508004548e-05
5.05998136111486e-05
3.00259056790854e-05
5.64114198074571e-05
2.66044740672454e-05
2.83270578022556e-05
5.43080643805876e-05
7.04992568288418e-05
7.31341586824752e-05
4.07404374245829e-05
2.03762289089595e-05
2.49358456271918e-05
8.92760076114534e-06
5.32614882682963e-05
5.00092725814074e-05
3.70351362150595e-05
1.83371993018949e-05
4.91920893413228e-08
-1.01177993785568e-05
1.81423088472043e-05
4.05331658350277e-05
5.64482857194018e-05
3.46988395491492e-05
1.7787235711339e-05
-4.34055477715223e-06
4.56657155419901e-05
3.51496309558879e-05
3.2186812405294e-05
1.15701790848598e-05
1.573760696593e-05
2.68965743230053e-05
3.43153193130883e-05
2.18321942703761e-05
3.25108091459571e-05
-1.20018340781158e-06
1.95374092424931e-05
4.31283336219812e-05
3.50666545762448e-05
5.59095088704881e-05
7.34507094032572e-05
3.5751815453257e-05
3.85252861011611e-05
3.99695646262171e-05
3.57887704276329e-05
5.64025733643918e-05
3.66040097702225e-05
3.90544745753445e-05
3.44757807244194e-05
4.65472680627889e-06
2.0374138035611e-05
5.69051851458275e-05
7.21661005870798e-05
2.74140330802402e-05
3.25434141064938e-05
4.6292836602511e-05
3.00611390227807e-05
2.44482254187066e-05
2.94433546741307e-06
1.29799725917672e-05
5.21568203585445e-05
3.98579424171187e-05
7.68957691289029e-05
4.95827566146083e-05
7.16376886302302e-05
6.15295786169398e-06
6.85928994658749e-05
2.2801723242838e-05
3.1286578008996e-05
2.51060909966087e-05
3.03660679217117e-05
4.40290044006115e-05
4.59574101985497e-05
-5.39187333536276e-06
2.74910023778818e-05
1.55176547787708e-06
4.54531776598391e-05
2.14229060036309e-05
3.52456701177307e-05
5.97824987137833e-05
5.64750222917215e-05
4.04307471569961e-05
4.15963682513792e-05
4.31030724415341e-05
2.65243126320711e-05
1.5340646825708e-05
5.69480640187714e-05
5.49793546202362e-05
3.98443666819183e-05
1.59405073677681e-05
7.69416963308023e-05
3.47654550620279e-05
3.03240027705995e-05
4.06442585404358e-05
4.50905977858463e-05
3.84573944471757e-05
2.26919819833487e-05
4.50390362610161e-05
6.2984496544419e-05
2.74291683671118e-05
7.63914624368852e-05
2.88934766007037e-05
6.5702743075004e-06
8.51043789028557e-05
5.68176051508309e-05
4.40313615048182e-05
3.98817110236196e-05
3.84875608816798e-05
4.39730750493271e-05
2.90688105553545e-05
-1.10353117715701e-05
4.23195202443743e-05
2.98629212180631e-05
2.21793676180917e-05
2.78918571036747e-05
7.03402012740435e-05
4.78493232207749e-05
1.42843654546333e-05
2.03641628051863e-05
1.74949376796032e-05
4.1401924281615e-05
-2.99720667694579e-06
1.21494079989591e-05
-8.51517836488267e-06
5.91686930441854e-05
6.13671885717246e-05
4.07001423854169e-06
4.17309552923254e-05
-1.33623230917066e-05
5.40927968794463e-05
2.82446394728976e-05
-4.93931373525858e-06
8.67446679577781e-05
4.33523753426824e-06
2.89295467482245e-05
5.41190259961711e-05
3.88409140050357e-05
2.36224785819821e-05
4.9231146070124e-05
5.53586393056903e-05
4.33580933291902e-05
3.40583549151527e-05
8.07358424004048e-05
3.14981488780638e-05
5.22876186616588e-05
4.64211827953469e-05
4.37205299565553e-05
5.66238549445904e-05
3.4679962898342e-05
8.38101853281896e-05
3.94397024663794e-05
-6.39535706091488e-06
3.09411950820463e-05
6.36595134687173e-06
2.80636990422457e-05
5.12087718996268e-05
-8.89236737090197e-06
2.24463515345436e-05
3.01199708632539e-05
5.47722655421062e-05
3.77813310419225e-05
4.03353806376825e-05
3.05300975743288e-05
2.09415409542365e-05
4.59444902265491e-05
4.35445224649494e-05
3.43775738295622e-05
2.37586294561419e-05
3.33501731924777e-05
6.18565762860751e-05
9.86523754482286e-06
2.40705250092826e-05
-3.29527326223219e-05
1.2843977775063e-05
8.88775586613628e-06
2.7723058606494e-06
6.60671282653373e-05
6.83360484230119e-05
1.23898361805758e-05
2.95166589577764e-05
4.83000164812941e-05
2.65115427819845e-05
3.21721295918018e-05
1.93285457288338e-05
6.71293622366242e-05
4.70150009922994e-05
6.19465388254049e-05
5.30385543208887e-05
2.67487221181124e-05
4.27046966605151e-05
2.14616140393001e-05
3.32540679745105e-05
4.70396303045159e-05
5.45164793445399e-05
3.21692966323156e-05
3.79046431665911e-05
6.99844464693266e-05
3.76471322840153e-05
5.77971436635437e-05
4.72239104978941e-05
1.57967912323776e-05
3.43433925424337e-05
3.6955949779026e-05
2.32640025687029e-05
2.82169727928814e-05
4.55065506450628e-05
3.22864936604209e-05
2.26221878561708e-05
2.6304543998941e-05
1.8940909050409e-05
4.65154726827577e-05
5.51072571686379e-05
5.34089504986441e-05
3.77268741827716e-05
2.23480489443937e-06
1.77171853777407e-05
7.00287456042278e-06
1.40469414679836e-05
1.34530293514413e-05
2.89325636966371e-05
1.22793440515358e-06
2.94727224459953e-05
7.52704242161381e-05
-4.89411317935468e-06
2.9940697088343e-05
1.16174171551244e-05
5.31752105672065e-05
3.49564694265212e-05
-1.50018776661586e-05
2.21582539288769e-05
9.51568798500304e-06
3.37065954861695e-05
5.66445861032195e-05
4.26546784104626e-05
2.88295836445795e-05
4.01898687751939e-05
3.04372773430494e-05
5.26402639692779e-05
2.77434307907509e-05
4.86269923974358e-05
3.96141924556916e-05
3.15853060493268e-05
2.43139737758711e-05
2.85742384501158e-05
4.28054432054271e-05
3.09357411841762e-05
6.03097794458182e-05
5.20481743701331e-05
3.47026160113447e-05
4.72438557901381e-05
1.65882688336217e-05
6.6141155624917e-05
6.30703284847272e-05
3.73924936610728e-05
1.79959169596761e-05
3.90035170596839e-05
6.167481983238e-05
5.87217336933503e-05
1.08923750821532e-05
4.06484733487097e-06
3.49578195716514e-05
2.44143591138121e-05
3.45078454485122e-05
1.43271353043653e-05
2.21591904222018e-05
2.00679549134046e-05
5.7269276986292e-05
4.21604900000559e-05
4.30196385002343e-05
2.80827582434083e-05
5.34340539937371e-05
5.24062741778903e-05
3.31398789788807e-05
2.08331393801342e-05
9.03021398897295e-06
3.12698260285651e-05
3.77806897370625e-05
4.38220216483614e-05
-7.61168549601279e-06
-1.3503036117813e-05
7.62240301543166e-06
6.61467077477368e-05
1.50713761777107e-05
7.43873313516139e-05
5.32918337305031e-06
7.67660853189778e-05
5.51943497839067e-05
1.93931480919989e-05
9.87193094129698e-06
1.60431737378429e-05
5.32271291993185e-05
1.75003647951231e-05
-1.35904249805329e-06
3.42721044565277e-05
5.19230955038619e-05
7.90110569194076e-05
5.7828401360246e-05
1.61358082636999e-05
3.55161988499073e-05
7.27359554010995e-06
4.0285716477336e-05
5.53109645989647e-05
7.79705620976498e-06
5.5899274549094e-05
2.59285724453657e-05
-8.35958412537726e-07
4.75379832734897e-05
3.3189509964017e-05
7.48040943191665e-06
-1.55305952833879e-05
2.10648260931878e-05
3.13490978872319e-05
2.73664305544047e-05
7.88733217816491e-05
7.38447239368208e-05
1.71208110940668e-05
3.08649700306899e-05
7.5517279067456e-05
7.22024205848393e-05
3.14640344629782e-05
4.4586324389697e-05
5.31962712003746e-05
3.76970801236004e-05
1.69793192886329e-05
1.77075374362361e-05
3.44426266061569e-05
6.19025829731142e-05
-7.77606644473553e-06
1.5521612982742e-05
1.80347345971025e-05
4.18041968163932e-05
3.5593693908525e-05
1.7717267734637e-05
8.03767890232132e-05
4.79733736889171e-05
5.05041546204287e-05
2.9011405519335e-05
4.84776406502954e-05
1.2379450023165e-06
2.0682277163142e-05
5.16528618451321e-05
2.78494978316599e-05
3.06221389292601e-05
2.41228015821798e-05
3.16121062050636e-05
3.97772932415746e-05
3.86943499194545e-05
1.31301604644399e-05
2.42804225447076e-05
3.61512808308022e-06
5.55914005620023e-05
3.32755900140727e-05
2.79125763920955e-05
5.12478216878797e-05
1.6598524480491e-05
6.68119099109932e-05
8.72772565839944e-06
6.00202553827509e-05
4.40605890117875e-05
2.84923844160237e-05
3.63769846760095e-05
4.96839677903159e-06
4.01099869562961e-05
7.42010232149397e-05
4.10148329970641e-05
5.04409660801881e-05
5.06439380423605e-05
4.26770513380981e-05
1.45926447866759e-07
8.02192386800329e-05
3.94758751664942e-05
2.13849798540951e-06
3.90926733771922e-05
2.6697890235309e-05
2.10111218764865e-05
1.91635416048875e-05
3.34213965537884e-05
4.10531263761156e-05
4.99639411174052e-05
3.51603867265989e-05
4.69134132985674e-05
3.39307975435836e-05
1.53343765742046e-05
2.02135400239828e-05
3.47046004785031e-05
1.08477826421389e-05
3.89639591701788e-05
4.52595687201942e-06
3.8869932331556e-05
4.00687783900278e-05
1.08497143378386e-05
1.71946239044743e-05
5.4047011351492e-05
-8.45973078074093e-06
2.44616897120116e-05
4.73776083658746e-05
1.01681882488349e-05
3.68957589076473e-05
1.68840999608902e-05
3.54209119880205e-05
2.71072973837634e-06
4.43665328692315e-05
2.169510968642e-05
2.71478767673864e-05
7.32817587244542e-05
4.08149194481824e-05
2.33097573534371e-05
4.59318301298682e-05
2.60446930995544e-05
4.78312911883741e-05
4.05325883952744e-05
1.79396533914194e-05
1.29830642359938e-05
5.94400057665304e-05
1.15556856654415e-06
5.72299148530419e-05
6.57300285591912e-05
4.09146338646571e-05
1.29636585630525e-05
3.79954313621331e-05
3.65287276727622e-05
3.43874072352336e-05
4.90160610146e-05
3.91388992445309e-05
2.92201742115522e-06
2.57300585466646e-05
7.67483939187599e-05
5.59202311020683e-06
2.56574823750803e-05
3.90892769500187e-05
5.00740814132918e-05
1.17695681454086e-05
1.64302179018497e-05
1.56255905151368e-05
1.074012477264e-05
2.95290035794026e-05
-1.20641289914427e-05
3.70202190967403e-05
3.64373051416536e-05
5.06224115399206e-05
1.7586112900517e-05
2.23594008061005e-05
1.10363150464203e-05
4.76636405507031e-05
1.70723876716671e-05
-3.15399294324193e-05
3.88428517814337e-05
4.1858624185955e-05
4.22252793507879e-05
4.45488659033496e-05
4.02599487919363e-05
3.89219276818543e-05
3.35087592623108e-05
5.95565296826884e-05
8.95369409414724e-07
3.82801780980061e-05
2.02888563501132e-05
3.56297342228658e-05
-5.93005224910958e-06
2.20424834902218e-05
2.02838888899706e-05
3.96791170979863e-05
3.46828227772119e-05
1.33827068895933e-05
8.82910827326098e-06
2.78139391688432e-05
4.46299662425901e-06
2.01781511420213e-05
4.50647346750959e-05
4.29230472153683e-05
3.03766881314285e-05
1.96077121602407e-05
4.98375599656915e-05
3.36963705006686e-06
2.67383499442464e-05
6.63166043462234e-05
5.40428997801503e-05
7.07701084663312e-05
2.30300411145444e-05
2.43380393083851e-05
9.56799031379473e-06
3.19376111905208e-05
1.85802259321514e-05
6.62687231674248e-05
6.59602415899771e-05
1.82039860417516e-05
2.77423957265113e-05
8.96304626168493e-06
4.37752509350752e-05
5.03730370139411e-05
9.26429419017646e-05
4.01232851017973e-05
3.58365693610571e-05
2.66937364343148e-05
2.63174293442039e-05
2.21659993985359e-05
5.85588287738965e-05
-1.44946028664559e-05
3.26845929973983e-05
2.85568845242504e-05
6.07461474375477e-05
1.21948239222372e-05
4.60845042602873e-05
3.18064592221335e-05
2.80607136438927e-05
8.93919361353774e-05
1.66387847839376e-05
1.50468863330171e-05
-2.4023638367759e-07
-9.71592332503677e-06
4.59067425931448e-05
5.95688471243648e-05
5.23972757660967e-05
7.91391150251458e-06
3.37979997171025e-06
4.52953895193419e-05
-1.01266589614295e-06
4.21259287646127e-05
1.63562331263527e-05
4.0462038311377e-05
6.20097570909062e-05
4.05302076561518e-05
4.66168432413666e-05
4.49851450267581e-05
7.13951742903313e-05
1.85071121913034e-05
4.54731721430962e-05
1.76056745127766e-05
4.77612595770033e-05
2.40771800245672e-05
1.2845301272664e-05
-1.63209500518352e-05
5.26660557049197e-05
2.25362175660882e-05
2.40589914409409e-05
9.5670320798456e-06
4.11805726693911e-05
1.98850716935986e-05
1.01243503409137e-05
2.26451724676931e-05
4.86491794480696e-05
4.68666313517428e-05
1.68842779449533e-05
1.88473233302439e-05
4.88630298854228e-05
1.45196003289759e-05
2.80971008671595e-05
5.59090412933289e-05
3.32541720603957e-05
6.97126150328102e-07
4.3093591974761e-05
4.07365642056847e-05
3.48230243482606e-05
1.78884060332994e-05
4.52393086222774e-05
5.84479332090555e-05
3.64592092014233e-05
2.06428753419049e-05
1.56602190921593e-05
1.95541778875404e-05
4.73159601353987e-05
3.05672977271575e-05
3.21754907734016e-05
1.26049333386878e-05
4.30350079981134e-05
3.66092583409992e-05
3.05445291935821e-05
9.47051566593461e-06
2.95587013182005e-05
2.43858452014528e-05
5.80338832787959e-05
3.25695448442546e-05
4.51919341631543e-05
6.84650967109836e-05
4.16749738449013e-05
1.09817489713338e-05
7.70253387394874e-06
3.55118274058492e-05
4.28570253170188e-05
4.53220009563592e-05
3.19400446418879e-05
4.72722610185101e-05
4.07494884314018e-05
1.59710789322258e-05
3.92117938017709e-05
2.19156110268595e-05
6.61987782073515e-05
-1.52217456759013e-05
5.37102498702187e-05
1.7571650121193e-05
6.72572608395179e-05
-7.1670816658254e-06
3.22316778897645e-05
4.46890052458436e-05
2.5066788988331e-05
4.76616693436642e-05
4.52302482175989e-05
1.42933769664314e-05
4.66475635415755e-05
4.31775745087006e-05
4.07132168496377e-05
5.53151118167433e-05
3.79874908113412e-05
-1.56014266158215e-05
1.52300434284734e-05
2.4049671935932e-05
3.32081022822423e-05
3.91170100674154e-05
6.49266960303433e-05
4.51466828792957e-05
3.04845714636137e-05
6.78919280499909e-05
3.49704770570275e-05
6.8979706414897e-05
4.14174924765975e-05
5.55535991193867e-06
1.05911217035976e-06
3.14689150621764e-05
6.14023046944568e-06
5.57528414170589e-05
5.03772702279097e-05
1.90260401457367e-05
3.63725650543108e-05
5.93306851633329e-05
2.43687439263146e-05
1.25578147398081e-05
2.68094884055157e-05
4.98438514582025e-05
1.81961291453599e-05
4.91974584903546e-05
5.72920404382707e-05
3.8085940904858e-05
2.47025514199759e-05
5.95792673910993e-06
7.1460236550728e-05
2.94113857342433e-05
3.38116118032837e-05
3.82944324174904e-05
3.3700082371336e-05
8.68581822189877e-05
3.27461196235175e-05
4.11838510509957e-05
1.89836430058457e-05
5.08774486923646e-05
7.97694066300331e-05
4.28247987032982e-05
3.26857721541091e-05
1.4287365911837e-05
5.29256632244048e-05
5.84140227744755e-05
3.71543004370861e-05
6.69775132200302e-05
1.63183385880684e-05
8.4602387717465e-05
2.41046641248264e-05
5.69892518839304e-05
1.87572705089386e-05
4.76742273413713e-05
4.55314205549619e-05
7.02506469369262e-05
1.60478611512811e-05
3.27302713289813e-05
4.76844429922327e-05
4.27171847439113e-05
4.7019162970252e-05
-8.53559128753083e-07
3.1890622861154e-05
2.50190467071406e-05
9.31373900581382e-06
-1.11782704904765e-05
8.21060917495507e-05
2.09589479534819e-05
2.56875316117569e-06
3.74803232302969e-05
4.50069604073325e-06
7.43044853811344e-05
2.14184906873592e-05
6.78913775007993e-05
2.49815891810928e-05
3.89723514092509e-05
2.02837485818898e-05
1.97963422008757e-05
7.17246895441432e-06
1.25850998731189e-05
1.72283076536523e-05
1.31348356252003e-05
5.0376453461007e-05
2.82058990489335e-05
5.58749932136324e-05
2.50296807215814e-05
1.16983410521168e-05
-1.45796959252705e-05
2.23281544472679e-05
-4.74398082803781e-06
5.43453882842667e-05
