# Supplementary material for: Research on computational propagation and identification of mine microseismic signals based on deep learning
Source: PLoS One. 2025 Oct 22;20(10):e0334641. doi: 10.1371/journal.pone.0334641 (PMC12543183; doi:10.1371/journal.pone.0334641)
Supplement: S4 Data — (ZIP) [file pone.0334641.s004.zip › 000100700000565.xlsx_0.txt_24.txt.txt]

9.68466789701824e-05
-5.03549115426676e-06
5.828899188248e-05
2.42817285247053e-05
7.72383618863262e-06
1.80581434664718e-05
1.76324811625454e-05
6.53655108530935e-06
4.85919715266489e-05
6.18211429030268e-05
1.60980310036511e-05
1.4941219222912e-05
2.89800301700693e-05
4.36372451111116e-05
5.82616417505649e-05
2.45814373363689e-05
3.09919493534694e-05
2.81467940093003e-05
3.57342907281478e-07
2.52641138580815e-05
2.50195532992531e-05
7.20644075374146e-05
4.02583885852359e-05
3.42018223959362e-05
4.61249421821727e-05
1.2103952565185e-05
1.41539320094297e-05
2.24577604947696e-05
1.96526702453899e-05
2.4815244087442e-05
1.38474078636922e-05
5.93083284885307e-05
1.206637045088e-05
2.38032411933038e-05
2.58153523371859e-05
3.68671463470479e-05
1.12597576081468e-05
4.36154639475807e-05
5.07095769721008e-05
6.5745920256071e-05
1.40687040698943e-05
-2.04565986378153e-06
8.35544614870974e-06
1.45435044669997e-05
3.58436798558217e-05
3.71242735597614e-05
4.48942627116786e-05
1.43597578229775e-05
1.64821625554186e-05
4.05188032314768e-05
2.68547295893545e-05
3.10596925823112e-05
1.6991819756471e-05
4.47357520782211e-05
-1.38731282072586e-05
3.8803495177274e-05
5.00909064001191e-05
3.17911998720567e-05
3.03546203854928e-05
2.73994094227919e-05
3.49355110660093e-05
5.57005884142907e-05
1.59482970938267e-05
4.65307354960596e-05
2.65894615165937e-05
6.38813388959507e-05
-1.61380094836555e-05
1.41219639613387e-05
4.98756201631776e-05
1.05311115431491e-05
4.39558192369631e-06
-8.8114419702219e-06
3.15264907831299e-05
3.9157680110633e-05
1.43638547377724e-05
3.23514515162933e-05
6.06603347394293e-05
5.48731269124307e-05
4.89262252297891e-05
6.20509585798965e-05
1.04887808399905e-05
5.41101423378792e-06
2.51299007255466e-05
7.65370383274255e-05
4.62345055931877e-05
5.88525545218843e-06
1.58843722147245e-05
3.38306543248635e-05
4.00189412069271e-05
3.24692722105534e-05
6.25770618626771e-05
4.76883658675123e-05
4.06113739853216e-05
3.69698256757155e-05
4.11397331243767e-05
4.07829104827643e-05
1.59847258992386e-05
3.46410269024924e-05
5.12962695251657e-05
-3.61307038936869e-06
4.38071730703e-05
4.48308757848428e-05
3.10689321841092e-05
-3.84808088790534e-06
5.88498032994301e-05
4.62117602845897e-05
4.50692129914089e-05
2.79929091862169e-05
3.30462092728181e-05
2.92953003638695e-05
9.16003201743123e-05
7.03356512822255e-05
3.83083763313699e-05
4.82235110485993e-05
3.39506490743591e-05
2.41954203335772e-05
3.65173365919434e-05
5.68413804699049e-05
2.67361472463688e-05
1.52564070527699e-05
3.78519531465696e-05
7.0220870690939e-05
3.30786394619639e-05
6.22373699659395e-07
2.74314999606234e-05
3.40073597362137e-05
3.98238124001975e-05
2.73271799732597e-05
8.91434344092538e-05
2.61537449716637e-05
1.46709407906734e-05
2.18115536362228e-06
-1.48472771514585e-06
-1.81760068536847e-06
-6.32566274438458e-06
3.90630605161999e-05
4.91024752904177e-05
4.38143579785241e-05
2.67656914508575e-05
6.24442589245282e-05
3.6973173788651e-05
2.16235725922899e-05
-8.29728530065341e-06
2.82968601948922e-05
2.67330496579126e-05
2.92857524283533e-05
3.03885756271046e-05
5.54392843971636e-05
3.31148769950608e-05
3.62657248837922e-05
1.264943931351e-05
4.2336360335113e-05
4.70281822837858e-05
4.70039964237644e-05
2.49834189292406e-05
4.35563791643115e-05
2.17723743255193e-05
4.09715752427611e-05
2.25115261331044e-05
5.5491306034588e-05
6.67382825280403e-05
6.07538085551651e-05
2.45892089363587e-05
8.47091830919784e-06
5.65940674776193e-05
8.88268754968773e-06
5.57778026897839e-05
3.29187260538561e-05
3.62033024953043e-05
6.5043252219303e-05
1.25652596929253e-05
1.88051184744368e-05
5.38710906545522e-05
1.14071335834809e-05
1.02410598110735e-05
1.73999177742907e-05
4.48049007091435e-05
3.13240338688565e-05
2.40867499497415e-05
4.60164178616141e-05
1.92139875476273e-05
-1.11460515407414e-05
4.74808364887018e-05
3.49997960467843e-05
4.11091818906385e-05
1.75700727331007e-05
2.56455058749844e-05
4.36164907171116e-05
3.30113628850433e-05
6.97713878284901e-05
1.63403398246811e-05
3.38496170735261e-05
1.3775908739927e-05
1.50419297501063e-05
2.38276599942642e-05
3.39954241134065e-05
6.20069571093817e-06
2.4884468561111e-05
4.88133560857338e-05
3.23806171827939e-05
5.78587925045987e-05
2.7954843482163e-05
5.10165712562604e-05
9.00785482710678e-06
4.40683896439709e-05
6.78798799458941e-05
3.7410633801543e-05
4.50317887987133e-05
3.78081434469633e-05
3.89090297225137e-05
1.87051126449208e-05
5.81065907684218e-05
5.57190067042258e-05
1.31695850357415e-05
4.53633659894824e-05
-4.14182360059832e-08
3.0027916165593e-05
4.23701224654595e-05
3.80233179041221e-05
3.3674095994203e-05
5.17816956288904e-05
7.0487300623132e-06
2.15485356153671e-05
5.79672448861969e-05
3.6089811038354e-05
1.20131494990738e-05
3.47285557626477e-05
4.2825049077624e-05
3.18122956822945e-05
3.84561889906112e-05
3.58207490979441e-05
-1.73064065139144e-05
1.82193683824082e-05
3.88219598894402e-05
3.03761620165507e-05
2.92761630758775e-05
6.9781298178019e-05
6.34164275187751e-05
2.34228249766649e-05
5.49920669958443e-05
2.80722690211716e-05
4.58152552213104e-05
2.18327793561562e-05
4.10609305944257e-05
1.36353053324975e-05
2.12779635634018e-05
3.6456153925879e-05
2.58176867102157e-05
2.65472663135415e-05
3.73377119384638e-05
1.09794990526294e-05
4.9918461754852e-07
2.58138866605264e-05
2.38829111092337e-05
4.54924194898098e-05
3.20160432132003e-05
2.6190222779111e-05
4.80400169904503e-05
3.42662278655823e-05
1.86140466202762e-05
1.13551786295863e-05
3.0311567487772e-05
1.61932594391679e-05
5.46695828137182e-05
4.42267150694184e-05
3.41286774977845e-05
4.30264878998927e-05
5.80846427813028e-05
1.7388040165975e-05
4.73831606218669e-05
-1.17407813163565e-05
2.38213966338664e-05
6.14677577561869e-05
3.41554187809707e-05
7.36214466476023e-05
2.95437259264786e-05
2.90710994162628e-05
6.18678570724141e-05
5.654779309832e-05
4.74313770799822e-05
5.95238752603788e-05
5.45311479082133e-05
2.51218794486542e-05
6.48659454261702e-05
2.27864819480447e-05
3.95269126371854e-05
6.58444798416516e-05
3.06306064607663e-05
7.50888526892034e-05
4.15486047881318e-05
1.4732437529362e-05
3.22395813511181e-06
3.56651655653965e-05
1.33598961168438e-05
3.15955748064615e-05
2.58091688468094e-05
2.69067245619928e-05
1.59461941905816e-05
3.58883054525081e-05
2.53222266243352e-05
3.41058026960376e-05
3.72093263102031e-05
3.48517791916659e-05
2.11451681725055e-05
4.41350412430807e-05
2.33632532255303e-05
1.99967709233749e-05
5.86693662677148e-05
1.72740835713873e-05
6.89987511829019e-05
4.59762673094201e-05
2.21545396043991e-05
1.50249986514386e-05
1.74871756328167e-05
2.8832893934946e-05
2.74122620690101e-05
7.06270748568359e-05
3.73562774285619e-05
2.89604533685864e-05
6.55295593547234e-05
4.6665062690107e-05
4.06017511954868e-06
-3.63229386803736e-06
3.6650909941084e-05
1.39067951918095e-05
3.00941575922848e-05
6.00853791149709e-06
3.78369298491811e-05
3.42243600707688e-05
5.33332595983427e-06
3.26296402734944e-05
3.47484115960491e-05
1.50087966062084e-05
-2.69967019586721e-06
7.98417892559778e-05
2.40176616182487e-05
2.10604187227785e-05
4.65956406740588e-05
-8.79119847348883e-06
3.74895096237078e-05
5.80327928466498e-05
1.73406569824249e-05
7.10709586469395e-05
-6.60172390658149e-07
6.68479038191189e-07
2.11758375103722e-05
4.67002948113485e-05
7.07197527652835e-05
2.0941562857298e-05
2.84706436256068e-05
3.22366939801402e-05
3.09028375875152e-05
5.25110962224404e-05
5.06238101713999e-05
6.9741321106565e-06
6.24424689952776e-05
5.1118630287934e-05
7.48169425658257e-05
5.99794894228227e-05
-4.46568635452263e-06
1.2931051240266e-06
2.93953729765178e-05
5.44368333349872e-05
2.60302874141411e-05
3.32214634706806e-05
2.41734578593752e-05
4.0414013956812e-05
2.57562661603802e-05
8.07366074797808e-05
1.15322659983247e-05
3.16154287341342e-05
3.38231972686686e-05
5.3707480147784e-05
4.62090566526792e-05
3.18524975655858e-05
9.26704971798385e-06
3.57593101945557e-05
-1.21473635488886e-05
1.22592783700814e-05
2.4772334660251e-06
2.63272402321991e-05
3.23027124127752e-05
5.61434340622364e-05
4.42528760352367e-05
4.11689604570842e-05
8.81447683043268e-06
5.36707867258668e-05
3.01134125059802e-05
3.3815981873809e-05
6.80491358444056e-05
4.94449387239454e-05
2.37389239849137e-05
5.41379893194654e-05
1.62650441500053e-05
2.95798687957546e-05
4.62096825443531e-05
4.35447576724739e-05
3.18879536188838e-05
3.87415566586448e-05
1.56263856747826e-05
3.4138252506803e-05
4.03017097825924e-05
2.46627212473022e-05
5.91645991143719e-05
3.55213687968719e-05
6.33898606596535e-05
3.89199559092535e-05
5.97251094685154e-05
9.12935482936442e-05
1.78915400961277e-05
2.39466523454514e-05
4.14549388410951e-05
3.05966015813984e-05
4.01930234675126e-05
5.3477126790485e-05
1.20417487819657e-05
4.33136083926785e-06
4.1996755070009e-05
5.34482354455871e-05
-1.80345779495667e-05
3.99387838931048e-05
1.37441028242526e-05
2.2926876466116e-05
-2.24769248991006e-05
-2.31363699461651e-05
4.40862349089201e-05
5.82467829361228e-05
2.96770679641649e-05
-6.34914148478328e-06
3.03456844781063e-05
1.98691783452115e-05
1.87707758301124e-05
2.20509812450255e-05
2.92706176665379e-05
2.03769280954618e-05
5.33674411690685e-05
2.05437971578062e-05
4.917173499914e-05
1.7063146013871e-05
4.31850454602133e-05
5.59078187473884e-05
7.45826911106391e-05
8.13289408199931e-05
2.56210533687223e-05
3.53352340796896e-05
1.00893743354162e-06
7.33776757289786e-05
4.15829277420272e-05
4.95681136602726e-05
4.69202659321551e-05
3.33119035227908e-05
7.67516396643089e-05
4.16939313334808e-05
1.94583485823691e-05
5.14383557996285e-05
3.34460219430951e-05
4.35051022877625e-05
2.48708092979206e-05
4.21689483815453e-05
5.16532068909862e-05
7.15664740067752e-05
3.46799942294933e-05
-4.28949550519014e-06
2.10509585336615e-05
-1.02016576037255e-06
4.00889691543584e-05
8.29957443796526e-07
5.127676417024e-05
1.54942803039178e-05
3.56554122671895e-05
-2.96514839818809e-06
4.25903919395205e-05
2.97098344872424e-05
2.48313479087854e-05
3.85545191058119e-05
4.96896459713103e-05
2.04580596551242e-06
1.70894766998061e-05
7.48643565814725e-05
3.58035866260602e-05
7.15511099809072e-05
6.25259335079487e-05
3.87852248061923e-05
1.29795699270635e-05
5.75119347881032e-05
1.31170693160306e-05
4.99634249222803e-05
3.54684072117085e-05
5.37570274282986e-05
5.86862203583795e-05
8.44351074761271e-05
4.2013869115465e-05
9.56131578123777e-06
1.52030236725314e-05
4.04156262749092e-05
3.26612826035314e-05
-2.82740229672586e-06
5.90639323372353e-05
2.92675591230675e-05
2.70290657098207e-05
2.88573863976947e-05
3.54835374575118e-06
4.16453629796457e-05
3.67500448443894e-05
5.67794953675452e-06
2.16925754352398e-05
1.40542413374572e-05
2.56302626542218e-05
4.05736033040268e-05
7.87307331487726e-05
2.94224292723085e-05
6.46777677355931e-05
1.54605588867176e-05
5.34773495812064e-05
2.09188781751109e-05
5.63268652807486e-05
1.84240647673681e-05
5.63263963273857e-05
2.19324555976275e-05
4.37707830875363e-05
4.82958123122108e-05
2.88203855658179e-05
6.75455213397496e-06
4.92395701974881e-05
3.51876137263849e-05
1.2105970387712e-05
4.81818742841937e-05
2.92582076927724e-05
6.45613737133953e-05
4.77665570857607e-05
2.96079785196036e-05
1.50018920596308e-05
1.55718656525789e-05
4.44967563267081e-05
5.63069432966104e-05
8.1068727536155e-05
3.44833050429396e-05
4.62439667866902e-05
1.92507587191975e-05
3.13819267519565e-05
6.75198776304053e-05
3.68438526513414e-05
2.71213449010375e-05
7.07004261767678e-05
4.35432037057009e-05
2.57591335225527e-05
2.34244348087271e-05
4.8252990743083e-05
4.0217776706087e-05
2.24557778104945e-05
1.55174921801004e-05
5.06010792391738e-05
-1.15538587651889e-05
2.3472713085892e-05
4.79356451177272e-05
2.88551361036147e-07
1.93730922474575e-05
4.12743491198773e-06
-1.30061568583189e-06
2.14563707569731e-05
2.7515438633224e-05
2.24550802432484e-05
1.89979868653692e-05
2.3436829350121e-05
3.3062195234414e-05
1.77172078568549e-05
-2.7887181949104e-06
4.46276341084529e-05
1.91299839231377e-05
4.99917113527839e-05
4.54666829698794e-05
-1.18290183928594e-06
-5.26402561078696e-06
4.12229031249794e-05
4.50715226699038e-05
3.55255835743716e-05
4.46839247301677e-05
2.72267691429571e-05
2.21658157629987e-05
-3.00334584247387e-06
6.40085378904999e-05
5.24234677797528e-05
5.29914485800534e-05
3.61543158816092e-05
5.36635522222189e-05
6.27304032652091e-05
3.44036947810799e-05
3.71996455028721e-05
3.30295567392521e-05
3.74371012647345e-05
3.30330254243589e-05
6.51864343435944e-05
-4.24008391250277e-06
2.3476859949245e-05
4.23065931224175e-06
-4.86342096172117e-06
4.88265589346278e-06
2.49646093292793e-05
2.71042610757717e-05
2.66125010943842e-05
1.38660652352729e-05
3.07548375441304e-05
-8.65454460782836e-06
3.01796268485057e-05
1.91712151391947e-05
1.50559164768527e-05
8.03907054288147e-06
-9.83340809108084e-06
2.60930978597955e-05
2.58021066498105e-05
3.11230965348408e-05
2.60910448571206e-05
2.31122112542349e-05
4.15822941827103e-05
3.00569003216484e-05
3.14810651990795e-05
1.96370227479518e-05
4.28546000998733e-05
3.81531451506632e-05
3.86965845106321e-05
2.65813611503276e-05
1.26274444566105e-05
2.05235420905982e-05
5.41395143141482e-05
5.61931441640908e-05
2.56347435277104e-05
6.59228336882046e-05
5.92381341689306e-05
1.31299788134981e-05
5.89445501855719e-05
6.36178241896989e-05
4.6225108247219e-05
4.09825702438991e-05
2.4263761217272e-05
-8.22369598701199e-06
1.85819786014703e-05
6.11036374046108e-05
1.54104160865395e-05
6.10847374381215e-05
5.67828001315344e-05
4.07544693533e-05
2.78622292985294e-05
4.79944839649927e-05
2.60245179117919e-05
5.81375195389775e-06
1.80707920754292e-05
2.44672951704836e-05
2.47211612761196e-05
2.46292494329338e-05
2.55613989062209e-05
4.17845540770516e-05
-8.12854980434862e-06
8.44978649457217e-05
5.06678974153178e-05
-1.63100922758925e-05
6.26730062858238e-07
4.42248911355175e-06
3.94549608661103e-05
4.21364032685586e-07
2.75553434745867e-05
3.82716477320803e-06
5.82749189801905e-05
2.76834817844564e-05
2.53500602394787e-05
9.2006873988917e-06
5.01784302219433e-05
2.37380663763346e-05
2.42017860747288e-05
7.32529087338864e-05
3.17117072568289e-05
1.16189339419856e-05
3.2910842218585e-05
7.15225797304744e-05
3.89668849787375e-05
5.26074346749924e-05
1.92568477481884e-05
5.08285422652506e-05
3.32920303682046e-05
4.31491724884461e-05
6.0433159831266e-05
7.98880471953931e-05
6.90664041005055e-06
4.25055684016204e-05
2.20467136402391e-05
7.03368731824139e-06
4.56380651657949e-06
2.69519777191458e-05
4.29492865458028e-05
3.48290157072421e-05
4.41960629070023e-05
5.09410011961182e-05
1.58471572778626e-06
5.71499801994101e-05
4.42545758235162e-05
2.97084182195448e-05
8.81436388795064e-06
4.31611395434284e-05
7.67158100333605e-06
5.02158124312412e-05
-9.55874468298409e-07
3.10273636138319e-05
4.03916941799123e-05
6.21056121099393e-05
3.34601488681194e-05
1.77002300076857e-05
4.098991591137e-05
1.31867387556934e-05
4.56150532366868e-05
6.36201974437867e-05
2.7035738945035e-05
8.30374018482938e-05
1.98138588306534e-05
8.11101508607969e-05
4.44872720681257e-05
4.05144811510813e-05
2.17786403082789e-05
3.05956795246601e-05
4.69074100942519e-06
3.54672467513539e-05
3.23748935510976e-05
4.83456543140527e-05
3.42123598283406e-05
3.7149285838294e-05
4.18988962646764e-05
2.76165505944903e-05
3.79684977801844e-05
3.57801168308291e-05
2.66152943149528e-05
6.83222192569798e-05
9.6969622348059e-06
3.99206681814092e-05
3.58092885537542e-05
4.55598944572069e-05
1.19488049297796e-05
3.38843190850157e-05
2.80055626997337e-05
4.3765257501449e-05
3.7913956484658e-05
1.69240851150267e-05
3.82898543597254e-05
3.87834342990629e-05
4.13311185586839e-05
5.49192623704726e-05
2.44097738602292e-05
4.86826276693377e-05
4.63377749696106e-05
4.95509451950647e-05
4.4375592440557e-05
3.58294372304701e-05
5.06346723349217e-05
5.3727389107141e-05
1.82532116332126e-06
2.94942552083091e-05
3.38832147576282e-05
3.22780679283351e-05
3.11868477897484e-05
4.90224026919593e-05
2.65479656077444e-05
3.78755769317028e-05
4.63714963864154e-05
1.84064296231855e-05
2.97872150817044e-05
3.64181228776359e-05
3.60170748059269e-05
2.58718047500887e-05
3.65723016894147e-05
3.3140230914405e-05
3.56264076451038e-05
2.16823511648882e-05
3.80001354197029e-05
9.45796942393571e-06
3.85726958981421e-05
3.90562405053936e-05
4.8097510929321e-05
3.11114140219894e-05
4.76567425803902e-06
5.97218233920446e-05
4.19600683603041e-05
4.31123321224521e-05
3.17096457151116e-05
2.82045570966989e-05
3.5957097913845e-05
3.61866404903599e-05
3.08570548387802e-05
4.7370504083141e-05
5.04633083851012e-06
3.39187294011771e-05
4.20153259443975e-05
1.19324023335507e-05
4.75754731485507e-05
3.32403696361832e-06
1.61966892727563e-05
4.94979271861947e-05
6.27699593517007e-05
2.2726990283747e-05
5.24018841615746e-05
2.17207411261623e-05
2.04906792414109e-05
-1.95460039482566e-05
6.30003732093822e-05
3.16471121396027e-05
2.3499587495066e-05
2.35657603784445e-05
4.52059315974916e-05
4.85349392667042e-05
2.6208751299579e-05
6.27786710196565e-05
1.00756000380657e-05
2.52458641429515e-05
4.27787980212627e-05
4.35351671366361e-05
2.897784606139e-05
3.4927262414346e-05
7.74011435316645e-06
3.32275728432067e-05
4.14073478690807e-05
5.49442823067977e-05
4.26387065614314e-05
2.84233388614989e-05
4.92553831695971e-05
3.36457187685799e-05
4.95266085314773e-07
9.49945453904407e-06
4.47079965965129e-05
3.08723462138125e-05
4.37628864860348e-05
2.21171839303518e-05
3.58815801523699e-05
-6.79259217735704e-07
5.04290827093668e-05
7.8829793344789e-06
2.13631345262704e-05
1.81700710121307e-05
3.92439533230132e-05
5.48731047467562e-06
2.9110161170747e-05
1.72863228527786e-05
-6.41453466943472e-06
1.41087983597424e-05
2.67557479269161e-05
6.67702082357287e-06
2.32467126820316e-05
3.37796247087017e-05
2.49143402144399e-05
-1.3123872469491e-05
3.42183656407801e-05
4.60439824702187e-05
3.83215880477083e-05
4.18075955475133e-05
3.6252057918964e-05
4.62098113088439e-06
3.01069835731924e-05
5.15172608235974e-05
2.79767597830822e-05
2.06548664507414e-05
3.20867576907815e-05
4.01386061681733e-05
5.61571764695032e-05
5.11017995684053e-05
8.74104935747448e-05
3.00178087948738e-05
6.93262334540552e-06
5.87561415163716e-05
1.56492604718234e-05
6.58294448389139e-05
4.1992281001816e-05
2.92603087480127e-05
4.78941645801199e-05
2.58188989214078e-05
4.80733517464252e-05
3.44355531675673e-05
3.93728209701287e-05
2.60397199907112e-05
2.20017578122754e-05
9.96854884715051e-06
4.23596771739651e-05
6.04079515809254e-05
2.84154189978854e-05
3.84529375728902e-05
4.10329908810896e-05
-7.51064676858732e-06
2.33916694406086e-05
1.84467194102642e-05
3.63747190110806e-05
4.20098050160675e-05
1.54457042766905e-05
3.30161641967057e-05
1.90216011000379e-05
3.70016018718408e-05
4.47560310685908e-05
1.50043666029963e-05
2.96190823555494e-05
5.12734395441358e-05
2.46363573148874e-05
3.5492232721326e-05
3.4379406671845e-05
3.39519015414694e-05
3.82391391789011e-05
2.50380961502552e-05
2.67173759792845e-05
4.96457380784739e-05
5.13599817430879e-05
6.17224117224593e-05
2.81528590003014e-05
4.03584194150798e-05
7.45958284448529e-05
2.3450223019973e-05
3.78201020041943e-05
2.67893864867272e-05
1.93245413934641e-05
3.02172007748231e-05
4.61030598321441e-05
7.66332134804457e-05
7.10097566680216e-05
5.13455423928767e-05
1.77644304593573e-05
2.58505142763383e-05
4.51255917615299e-05
3.26460623549895e-05
3.78955875679572e-05
5.03368043636125e-05
2.21429948482022e-05
3.72913552098287e-05
1.16248826874979e-05
3.75721453136472e-05
1.2284177269631e-05
-4.28739788916265e-06
3.80150165908124e-05
3.01801343118568e-05
-5.68535856229315e-07
6.45685867904961e-05
2.85987955704683e-05
3.43828438469057e-05
4.22354592588298e-05
2.79996392363101e-05
2.02818028527282e-05
-1.62288313798168e-05
4.41215032441345e-05
1.94711227976994e-05
6.61518048357426e-05
3.83098622275982e-05
-7.1812737751948e-06
1.42999873409548e-05
2.58910628749501e-05
5.10683208358373e-05
3.52628931178332e-05
5.37773254837073e-05
1.84782761472303e-05
3.49779521228182e-05
2.03528738373965e-05
2.84798934557287e-05
4.52777498708461e-05
7.72800758114363e-05
2.12540514730273e-05
4.30413255438967e-05
-7.8279873792224e-06
-4.11217891670229e-06
3.86600307841801e-05
3.59919508206023e-05
6.58081180049182e-05
-3.01122880467759e-06
3.13295774890335e-05
1.02443694247735e-05
2.71008135557588e-05
9.40671704426251e-06
3.09039203940249e-05
6.31332670948411e-05
2.94312807938732e-05
1.82849206258621e-05
3.63304698736078e-05
3.30993248155055e-05
2.54575739837611e-05
3.13796893112332e-05
2.87658731539065e-05
2.16811529806458e-07
3.71258609209714e-05
3.42638032728349e-05
7.59261388699357e-06
1.4269612667775e-05
1.53594163268951e-06
3.56888400162836e-05
3.191218140302e-06
4.02321026378479e-05
3.88597376189529e-05
3.7019027746336e-07
1.3868045639416e-05
3.25455381568607e-05
3.79000002429379e-05
5.72037654180702e-05
5.30912121648544e-05
4.38943716077516e-05
2.87358081147461e-05
4.51292669702106e-05
1.91542381583004e-05
1.46562542281309e-05
4.36601840387217e-05
5.6646585327204e-05
5.55847594605768e-05
2.50786353791075e-05
2.85920246415795e-05
2.70143495695312e-05
3.56784681190829e-05
4.94772398702413e-05
4.29992360751902e-05
5.90194645826118e-05
6.70857414679208e-05
-6.13499334643014e-06
4.3455498052041e-05
1.98710189377334e-05
1.60979763410395e-05
1.56002124843664e-05
2.07824340295714e-05
3.60817126342083e-05
2.80838500370694e-05
5.26740250056026e-05
1.28554220237463e-05
1.98287578929492e-05
-4.28924991026126e-06
8.22323860703436e-06
4.16168277405103e-05
2.34238640137607e-06
5.70866954473569e-06
3.65628125916648e-05
4.14726550173214e-05
1.4590865753339e-05
6.16862220373105e-06
4.3048954239099e-05
8.92312776684331e-06
5.8150265192197e-05
4.64311158903586e-05
2.54105494792466e-05
4.0831800988391e-05
7.15848060453598e-06
6.76405015651165e-05
4.8597595659628e-05
5.49001395173448e-05
3.58368319986179e-05
2.48801805020253e-05
1.23913058452774e-05
2.83917622413589e-05
4.24174648707889e-05
3.08705784804236e-05
1.42310380852706e-05
5.89007289227284e-05
1.58155214874761e-05
1.74746536875487e-05
2.73906995714521e-05
2.8715630964221e-06
4.60150099461728e-05
4.00130012342118e-05
7.96760704991598e-06
3.8142654404134e-05
3.31171989473178e-06
2.71436071651182e-05
2.92648225828775e-05
7.65887936171131e-05
2.59904288142276e-05
4.35368317915268e-05
1.85593880223843e-05
7.04854137195833e-05
4.0697731879963e-05
1.7325658649252e-05
5.27119489595972e-05
2.68988536765669e-05
3.50012335905654e-05
4.33933360978588e-05
3.05003847526064e-05
5.32498512220316e-05
6.94308141160162e-05
7.57121344725013e-05
5.76179312554259e-06
5.17284569325374e-05
2.73548577208576e-05
3.66578374220611e-05
-3.30252340397178e-06
8.23770303983356e-05
2.19013002206848e-05
3.62157110107727e-05
4.79384974896537e-05
6.30257696880877e-05
7.2363904415198e-05
2.52794556625114e-05
3.68673560599659e-05
6.28531247998391e-05
6.99983292566697e-05
3.88882406049863e-05
2.51748445651904e-05
2.11544745928518e-05
5.43304387688924e-05
1.14547951725267e-05
2.77398907253615e-05
1.52066076982136e-05
-1.03352757140397e-05
1.69364191646596e-05
6.5924106929193e-05
7.52861948390194e-06
3.07958521894652e-05
3.8468375453345e-05
1.29063773436278e-05
3.57292645558975e-05
9.68879661171675e-06
2.74352665292672e-05
3.88793029676106e-05
6.79848268956283e-05
2.01694195093948e-05
3.33929088051973e-05
8.18661707989116e-06
3.71971122842403e-05
5.95218952942071e-05
5.98845957374995e-05
9.10564097799509e-05
3.88238046868984e-05
4.76402123735085e-05
6.04457951127706e-05
4.48283145527299e-05
3.74539406115697e-05
5.0733237185344e-05
1.82502161547974e-05
5.14964392947635e-05
2.73976414851283e-05
2.40059351105042e-05
4.43220712124563e-05
3.99725718009488e-05
1.30844558484895e-05
2.98238347981569e-05
5.22177316628361e-05
5.09016648535285e-05
3.25457685941182e-05
5.29019354390422e-05
1.56775023864343e-05
3.79743169248607e-05
6.29315686559537e-05
1.24459147474701e-05
3.00105813211397e-05
1.56468602838143e-06
2.26412512678846e-05
2.58809811065869e-05
1.27734291220252e-05
4.76011073361818e-05
2.90642022078801e-05
3.3526363356856e-05
1.13789681572216e-05
5.27408094387587e-05
6.23450259339456e-05
6.24954712696517e-05
5.80398931855089e-05
4.66794003981609e-05
4.44085724716259e-05
2.8850673589388e-05
4.24312045170323e-05
2.09229827527994e-05
5.1995344419909e-05
4.03589022686291e-05
5.21134721647355e-05
4.3033726138685e-05
1.95869038032082e-05
4.58107328654728e-05
7.46448262738456e-05
3.24137169684084e-05
3.18985142665272e-05
5.76803436963426e-05
3.07353331377154e-05
2.31455955950052e-05
4.99196251208841e-05
2.86875774113546e-05
4.44226772340512e-05
4.19857014037026e-05
1.82635680082364e-05
4.49411017802338e-05
7.27350075199242e-05
6.20878538988287e-06
3.93264821482614e-05
5.9082502716927e-06
2.17052977232558e-05
3.14315637981156e-05
2.10354036071623e-05
4.16876869333716e-05
1.6812722845576e-05
1.54523029624543e-05
1.1474182639932e-05
2.79964787684216e-05
4.60695629626569e-05
3.13752651980118e-05
1.02506078401315e-05
1.53778719750385e-05
5.40146292636713e-05
4.73878443412153e-05
-6.85901739335845e-06
3.12581577751927e-05
-6.24324046053125e-06
5.58386742761327e-05
5.30152290582856e-05
1.40118216060922e-05
2.15209327960678e-05
3.29883782577654e-05
1.99308012158287e-05
2.05649574881818e-05
3.75656245296113e-05
4.26160694082494e-05
6.09209482862293e-05
3.48448569807615e-07
1.41126783204807e-05
1.94296559110335e-05
3.81168815228651e-05
3.89805951093456e-05
8.11822853726048e-05
1.76572181030904e-05
-8.85016920879177e-07
1.92752501103919e-05
4.19643429778633e-05
6.89313511491743e-05
3.28059328824395e-05
1.66665093435141e-05
3.60283082719005e-05
8.28880266986801e-05
3.02256904099834e-05
1.28491442820267e-05
1.07153034667526e-05
1.5421883303758e-05
2.7348054447523e-05
2.95771883528149e-05
3.22416656269191e-05
4.0267296506127e-05
3.52731889241014e-05
3.37030949697463e-05
9.00675375475355e-07
5.26736570602985e-05
1.93764493096415e-05
5.02816724382246e-05
4.70599388735293e-05
-2.56505034615934e-06
2.08986460973401e-05
2.29942527117765e-05
4.89395427618375e-05
-1.08632501651315e-05
3.24886202246093e-05
6.51021023293196e-05
7.20113259238492e-05
2.84762041536657e-05
2.50923436824516e-05
6.49246603198592e-05
3.88042569286889e-05
1.55156086581701e-05
3.48150248603054e-05
2.25345221428514e-05
1.60196737401746e-05
3.59340489071328e-05
3.03351364197935e-05
6.20905838083468e-05
2.26200152716395e-05
5.8260722999539e-06
4.39698613154697e-05
2.37152447601378e-05
4.79512959463184e-05
3.05980031670515e-05
1.49449647910267e-05
1.23432691612796e-05
5.22072032568899e-05
4.91772165510122e-05
5.05352714056361e-05
4.78806146939651e-05
2.90656777983685e-05
1.13266578659699e-05
2.17246747168738e-05
6.03154229436423e-05
5.73340960358114e-05
4.61825494815505e-05
1.92654221110437e-05
2.59710815402018e-05
6.08717273022366e-05
4.79364991816589e-05
4.41442346743496e-05
4.48537668037657e-05
1.30127604012661e-05
1.21300233054256e-06
4.47699753180755e-05
4.52663158104771e-05
4.5736637372388e-05
3.22850727750682e-05
3.11207248917635e-05
5.51107611986357e-06
4.08476899428365e-05
4.31476824871601e-05
5.25894734879704e-05
5.20168609729624e-05
1.57946206204144e-05
5.00648862021323e-05
3.65543570995959e-05
2.94262996938561e-05
1.11673865056039e-05
2.8375709458e-05
5.36308708526085e-06
4.22750336576422e-05
2.72556354516228e-05
-5.63683462608339e-06
2.58039419304402e-05
5.92206127299597e-05
4.95435183229667e-05
2.39236985425099e-05
3.29074816491421e-05
2.9874848400851e-05
2.18686010772944e-05
1.86187680758339e-05
1.71340066854616e-05
2.90964253452264e-05
3.70266379337771e-05
5.01483649597277e-05
4.69591106650813e-05
8.05900637348047e-05
5.32110157491614e-05
2.961520222906e-05
3.46177890285356e-05
-2.33021432134962e-06
3.17310388253226e-05
1.53483209568181e-05
3.43703135056078e-05
4.72431907379689e-05
2.70260534841477e-05
3.75997196315516e-06
2.63506566494002e-05
-3.10928707899705e-06
7.03195544465935e-06
1.22175847863263e-05
2.35907554657394e-05
2.48375364497432e-05
5.31054788392343e-05
6.11941597081809e-05
2.82259892049255e-05
4.10588100278119e-05
-1.47881422493698e-05
1.94906265915541e-05
5.91365961068388e-06
7.49152603584754e-05
3.56617434819717e-05
-3.73494888950754e-06
2.11982870984741e-05
4.10087099248174e-05
3.43174862508745e-05
1.85385165644619e-05
2.76083675589514e-05
5.88806094964615e-05
2.37476768769388e-05
3.45563808414248e-05
1.61593171029941e-05
3.01273811660977e-05
3.35601546191545e-05
7.27591948524987e-05
1.92812826412045e-06
5.77925703254332e-05
7.22996858239957e-06
3.93244965377754e-05
-1.69776749801657e-06
3.17703336165641e-05
-1.28005082521824e-06
-9.98935123088121e-06
1.64096558292898e-05
3.05441566381729e-05
4.09459402750673e-05
6.65658866184417e-05
4.98326138226938e-05
1.334691360873e-05
6.46417704797774e-06
5.49692723018645e-05
5.77278217091488e-06
2.86941411987044e-05
5.19003445868807e-05
4.04447020444025e-05
1.22567101875403e-06
5.14058854755032e-05
1.72348445263596e-05
4.36105231965778e-05
1.81680027388224e-05
3.3650546279461e-05
1.7688723797713e-05
1.7724305019078e-05
3.27930361957995e-05
4.4287826395269e-05
3.44922371106737e-05
1.28027948907748e-05
7.65063994031104e-05
9.31287544514487e-06
4.14240548906727e-05
1.67277524926591e-05
2.47411230472758e-05
4.36926706365867e-05
3.7281454701343e-05
1.98710862125748e-05
2.51230775264986e-05
3.06656643644541e-05
1.16155054929539e-05
2.68711788425501e-05
3.01095672039293e-05
4.9485073505934e-05
4.71523620133926e-05
4.40806639900895e-05
7.23125671269542e-05
1.76356522799367e-05
2.49225957887505e-05
4.24803161926758e-05
6.24632707762011e-05
9.07377495632201e-05
2.82992713027857e-05
3.77770999152087e-06
4.98471274855165e-05
-6.81622513748779e-06
-1.067668023121e-06
4.93580689815752e-05
1.36782721070828e-05
3.34179599579534e-05
4.18233925170509e-05
6.63883950635568e-06
6.50547531746483e-06
9.10216743197751e-06
3.39539833464154e-05
2.53366565466432e-05
1.4729770779474e-05
3.23421009492036e-05
3.96963804459077e-05
5.21927011753296e-05
2.79960596508101e-06
5.7691885663839e-05
6.48237017082284e-05
5.36925367614733e-05
5.60291228031042e-05
1.70754637801024e-05
5.8665022892578e-05
2.76930637814034e-05
2.08244448941449e-05
3.70121109821587e-05
5.52895828475611e-05
3.59397527235815e-05
3.53134382400664e-05
5.8887635438382e-05
1.0316500752326e-05
5.16898177701758e-05
4.1236790182516e-05
4.21077515862496e-05
1.1418137930179e-05
5.2818604385775e-05
3.71738236166082e-05
5.98012155118764e-05
5.18875166401728e-05
2.39003812256598e-05
1.28865208088751e-05
5.06633513955077e-05
3.71203608515551e-05
3.26124700219826e-05
8.60305733014961e-06
9.72552955006113e-06
2.00433361711161e-05
4.36429187183815e-05
2.10359037744983e-05
2.10347291791585e-05
2.22303334248221e-05
3.07146658672578e-05
6.43740052846736e-05
5.04030930220025e-05
4.56802823476899e-05
1.72601829427655e-05
2.52765491384683e-05
5.89311382733172e-05
2.4701034840516e-05
4.99551617541677e-05
-1.36950941736797e-05
3.13744668242914e-05
2.29653755968496e-05
4.56831160056549e-05
4.38461972415227e-05
3.89688044457504e-05
3.62212315993313e-05
5.77854648002804e-05
2.05654281041017e-05
4.35629800975641e-05
2.35617612944182e-05
1.53920019969407e-05
5.21730124229099e-05
3.59444122671225e-05
1.00733418797328e-06
1.85649369107358e-05
4.26765106295701e-05
2.26741307185055e-05
2.74641152560827e-05
2.5190534509837e-05
4.0667514774239e-05
2.1445195425628e-05
5.65884925114264e-05
4.35107735646978e-05
3.02447575800638e-05
4.58225372798074e-05
4.1351045228766e-05
4.78645402710614e-05
2.91678959832301e-05
3.00678750917614e-05
5.19386658269102e-05
3.1368831000328e-05
6.94030287708697e-05
4.61899493594528e-05
3.13512314508021e-05
3.9097997325319e-05
4.35673118932571e-05
3.59103044016166e-05
2.46262554049035e-05
5.37398269379391e-05
2.62999590131435e-05
3.83083189061048e-05
-7.84041814573022e-07
4.73096365644637e-05
4.75737989737458e-05
1.90711311195015e-05
2.03601957810952e-05
-7.01288925744578e-07
6.71677384125384e-05
4.38873872524127e-05
1.66046786506151e-05
3.87205817177668e-05
1.69125693656834e-05
2.41248993765632e-05
2.65848363001277e-05
2.34384814496777e-05
2.95195930071058e-05
2.18468758247615e-05
4.82910859980758e-05
4.27420238620173e-05
1.60691493357005e-05
3.72697580093015e-05
3.97326220746785e-05
2.41169654239097e-05
4.46895218712414e-05
3.637026463257e-05
2.18242136014238e-05
1.43159851549265e-05
4.84373776376523e-05
3.97687597941514e-05
4.57472156336036e-05
6.71463004421293e-05
4.06713652023606e-05
1.43259800081392e-05
-6.85415003355853e-06
5.07045286406908e-05
3.96165439948098e-06
2.62049906891997e-05
2.16465943898528e-05
2.16076867402086e-05
5.77246218219914e-05
5.45943096196569e-05
1.97674558325488e-05
3.41150753657842e-05
2.60204091223434e-05
5.56745339572087e-05
4.75791095151455e-05
1.93912818035357e-06
5.44241577317143e-05
1.74172751882127e-05
2.58357764835744e-05
3.32726235578225e-05
2.75671776113041e-05
7.1506838855033e-05
2.36258908091714e-05
3.93840702238324e-05
2.0883108888849e-05
2.03396595875173e-05
4.73561167139285e-05
4.58559201669887e-05
6.83808813943945e-06
2.44560302892022e-05
1.09064372079184e-05
1.63395639904143e-05
4.95069370116426e-05
2.18575367020108e-05
4.67521493141161e-05
5.9942639784788e-05
1.92821669742415e-05
2.98707326967789e-05
2.81704242598374e-05
2.1612414166544e-05
2.47024606230513e-05
6.81760557539012e-05
-1.03453226046624e-05
4.06355969805677e-05
2.1539944790191e-05
6.7515405307528e-05
4.21737537627365e-05
1.88720996505776e-05
3.03627537642365e-05
3.69519034605165e-05
-5.84144890597936e-07
2.24729394541411e-05
3.70402980152376e-05
3.0257890580512e-05
2.26832903580632e-05
5.94504646378275e-05
1.78913384444331e-06
4.67672885440521e-05
2.24842336805206e-05
2.89996001107537e-05
1.61824322996801e-05
4.44601788212395e-05
2.66014302353289e-05
3.76223173451623e-05
3.63214013897663e-05
5.30412466864091e-05
3.67840480765351e-05
2.6268151126395e-05
2.96071915303886e-05
6.94542274390831e-05
3.2018844642801e-05
9.49951289246334e-06
4.97143306255941e-05
4.27569257465736e-05
5.81851045965556e-05
7.63683310510922e-05
2.63288863215173e-05
2.25775100539481e-05
1.21277533209488e-05
-2.93848025247807e-05
3.21736347550752e-05
5.89137835104668e-05
2.67382823346932e-05
4.26180682330308e-05
5.67847158077333e-05
6.61709662937705e-05
6.25625932686754e-05
1.91919421380843e-05
5.90834747999754e-05
2.87441581630813e-05
5.54325160060063e-05
5.12959378941569e-06
4.81128045951515e-05
3.08652687479806e-05
1.22444924612845e-05
1.53145967586893e-05
2.35184585584311e-05
1.2357223367935e-06
1.5922444006125e-05
5.58599900385825e-05
1.79690845315153e-05
1.22663396615004e-05
5.16424579859962e-05
1.41591849829045e-05
7.74683171450362e-05
2.51353216212371e-05
4.48352040858173e-05
5.78324718599627e-05
4.4249124171672e-05
7.25443507139267e-06
4.94617768756062e-05
7.59792083109901e-05
3.31994794278331e-05
-5.74656286948095e-06
2.28610526454863e-05
5.15873953322109e-05
5.46947332020039e-05
4.48676980112424e-05
2.78463429244938e-05
3.81482845613153e-05
3.13396160926966e-05
3.76762995593035e-05
2.90093030043805e-05
2.25856387518293e-05
7.33993704260638e-05
2.90026531260162e-05
5.68687910270209e-05
3.42149994346321e-05
2.15505193261501e-05
3.30383439846143e-05
2.29313306733533e-05
2.39687517077395e-05
3.75713044428435e-05
1.49439920097615e-06
1.33228921102662e-05
3.67229268586125e-05
2.29078010107585e-05
2.9333483725079e-05
4.1802047591798e-05
2.32792531491948e-05
1.37070079921907e-05
2.99580837658994e-05
2.69361412140527e-05
4.28671566270339e-05
3.32471257746624e-05
3.80487849355772e-05
4.57775491798805e-05
5.51131849958366e-05
1.15749657359116e-05
5.31417250123424e-05
3.9068315321135e-05
3.9701788415822e-05
5.90444772722245e-05
3.78659049176911e-05
3.40327930071709e-05
7.5455657460388e-05
1.56379887996862e-05
1.16353784893907e-06
6.60358742632595e-05
6.81359046173924e-05
6.17410681399702e-05
5.8817947237766e-05
2.57470662018967e-05
5.22260626087524e-05
5.12350322135396e-06
3.65556794411702e-05
4.49651311852568e-05
1.31774714724059e-05
1.56793222732304e-05
4.30933609995366e-05
3.64899121431293e-05
4.87842817387286e-05
4.52752001688951e-05
4.07605793891049e-05
3.66281145334045e-05
2.61171599141694e-05
2.97694885175034e-06
2.91519388306978e-06
2.9875992822408e-05
2.74668925654936e-05
5.89960226053679e-05
1.82778473259051e-05
4.27049510012051e-05
3.18997822994225e-05
6.49484456648945e-05
4.30952483148011e-05
3.21803511401947e-05
4.19957677196073e-05
5.33498479242549e-05
4.94488629344683e-05
3.21700567913757e-05
3.24817766680096e-05
5.10770000145881e-05
4.21794295481984e-05
8.79018490598575e-05
4.06770065597528e-05
5.95372132393437e-05
5.10300886040294e-05
2.82384780989139e-05
5.37279185435252e-05
1.8767834173316e-05
4.20110880850928e-05
4.03333183784836e-05
6.37795768944432e-05
4.92958482554732e-05
5.44122764988002e-05
1.34731200708125e-05
4.14268626337884e-05
1.93757881361201e-05
5.45813295812778e-05
9.51875075633974e-06
2.3127783207053e-05
3.05298854759816e-05
6.4954717572048e-05
1.93957745405091e-05
5.16657023353697e-05
4.33519483487325e-05
3.66302865928295e-05
3.12892384169866e-05
3.1924374012864e-05
1.5394380882565e-05
8.50197640076796e-06
1.2153023195219e-05
5.1989707042722e-05
4.04965429953589e-05
1.47098076982246e-05
5.36870532992967e-05
2.9859061891533e-05
6.06851273863172e-05
1.20398735159655e-05
3.38516364412975e-05
4.04004213893408e-05
2.85710523683419e-05
6.41707183383043e-07
6.28156967654745e-05
5.49082471496244e-05
1.06879858843272e-05
5.99698035240179e-05
-4.85501742174021e-06
6.62189214005197e-05
4.42713252653045e-05
2.60829712843485e-05
4.84528472680371e-05
6.04843116150481e-06
3.38278806472565e-05
3.80462512889971e-05
2.17799946213654e-05
4.78041358337779e-05
5.99564885067872e-05
3.93141041516799e-05
2.45390305235917e-05
4.65674850500274e-05
2.87088220106622e-05
3.31131084458835e-05
4.05220658860433e-07
4.73553674110989e-05
2.82402265852787e-05
-6.22658888130066e-07
4.43865151592782e-05
2.56190854060949e-05
1.60410885762355e-05
5.69720445824168e-05
1.96100077127312e-05
4.90643973181023e-05
5.40662501213813e-05
4.49362403082758e-05
2.74482587819484e-05
5.24751603945793e-05
6.3825949060441e-05
5.39391615516531e-05
-3.63710581590761e-06
3.04241219661278e-05
2.73519903617284e-05
2.50440161413947e-05
1.53349750511062e-05
3.50152411864427e-05
3.43627363126338e-05
5.53222782707762e-05
1.64154175577809e-05
2.8237624543128e-05
1.58389502777943e-05
2.29634869408286e-05
3.83816683057842e-05
1.31208624301001e-05
1.76859767536546e-05
-4.79815492154793e-06
3.13214120178292e-05
3.14987511127226e-05
3.69295548543917e-05
3.95509546928327e-05
2.01932786466148e-05
2.68588985123584e-05
4.2634975139938e-05
1.76260071813343e-05
5.58895433231806e-05
5.10062429812714e-05
6.13012257485086e-05
5.12581841490926e-05
2.37976556182019e-05
2.35773675481325e-05
3.88987097373553e-05
9.74257421377032e-06
2.02135135370771e-05
4.41773568753174e-05
6.319515017515e-05
5.74829280819173e-05
6.46115938119477e-05
1.27363509871515e-05
6.08464947619067e-05
3.63953181235247e-05
6.57970432796529e-05
2.82864353046894e-05
4.57372872227125e-05
6.63134780891433e-05
3.27300592056623e-05
4.20559598853547e-05
2.56426029308143e-05
4.09013271885127e-05
4.44367327538672e-05
5.04483757258798e-05
1.54786552974987e-05
3.53492238565705e-05
1.04603594224183e-05
1.82928401298898e-05
5.49160200573195e-06
3.09862366703776e-05
2.76598585461378e-07
3.53481847780169e-05
2.75511439773585e-05
3.64805938724323e-06
4.65010730287439e-06
2.6571256561253e-05
3.98110571829439e-05
1.4357794693722e-05
2.65591579020956e-05
1.23664753659762e-05
9.1868656492917e-06
4.27909880626455e-05
1.16921781763324e-05
5.02874939190336e-05
6.3028239345788e-05
9.84479405395102e-06
1.48535605066385e-05
4.3322119727802e-05
6.91097161668406e-05
6.25561141607614e-05
8.03753431843256e-05
4.10210582984849e-05
2.44153273024972e-05
2.65515830821336e-05
1.68872160413895e-05
2.16990100366977e-05
6.85672296774942e-05
2.60217794257038e-05
4.20984625240492e-05
6.3681237590461e-05
3.89089030117816e-05
3.99563048369341e-05
2.87989796756276e-05
-3.71331826161925e-06
1.15493899052608e-05
1.06677101283824e-05
1.11455790171718e-05
1.01580252959627e-05
-1.43646921481504e-05
5.43938485726118e-05
1.77743156507513e-05
2.68561204216708e-05
5.45203382987391e-05
3.29860901488491e-05
-2.6146168674529e-05
3.08707151961072e-06
1.54759555435577e-05
1.92237268282728e-05
8.98309093153552e-06
5.27223066235909e-05
3.295437469046e-05
5.21450822768357e-05
4.16192146014591e-05
2.78774115473784e-05
1.95405336335049e-05
5.15782503777636e-05
1.84939023416733e-05
2.80152187497959e-07
5.83396106522346e-05
3.49470152981556e-05
3.37404365150075e-05
3.27968903557955e-05
8.02192656516995e-06
7.1366807487466e-05
2.75629744177773e-05
1.54723449908846e-05
4.61652545976813e-05
3.54250979178888e-05
4.24476136140668e-05
3.65242290935732e-05
5.37830823804931e-05
3.34787226643341e-05
4.26584084622335e-05
7.71725606661175e-05
4.49504080241006e-05
3.04921419518221e-05
1.92233821459679e-05
1.75776531051568e-05
-8.41511048902612e-07
2.59929039183911e-05
-2.88574343016263e-07
2.104044768417e-05
1.20849329207039e-05
2.13165620095361e-05
3.18713968206548e-05
-4.0937271601023e-06
7.53482673339889e-06
4.01914174347044e-05
1.0087463136857e-05
4.48155375079098e-05
-6.57868125136817e-08
9.33371122724927e-06
2.35179381953275e-05
1.56741239987976e-05
4.0817974019709e-06
-8.81725739901416e-06
2.93191114887863e-05
1.5258511900103e-05
1.75077981661113e-06
3.00793409816814e-05
5.49171801868027e-06
6.33961772989472e-06
3.98339807040917e-05
3.6306608307533e-05
5.17754421433597e-05
4.63054482253628e-05
5.52186437569676e-05
1.67613651605931e-05
1.74458543743544e-05
6.41373254354532e-05
1.61442535769807e-05
2.94887364255316e-05
4.69350200697341e-05
6.79671644173361e-05
5.67109279294452e-05
4.32613478466875e-06
2.68776028839618e-05
4.16378021952853e-05
2.11421649341864e-05
5.82931158734005e-05
2.7770849724893e-05
1.54543234115988e-05
4.22523440270925e-05
5.68359357245824e-05
6.12238114790463e-05
4.64860373858689e-05
2.97651809244922e-05
5.79984811425575e-06
1.87459701024679e-06
2.48068973780639e-05
3.01907857228431e-05
1.2312906059343e-05
5.59936525178136e-05
-2.03053812932221e-05
1.10411149260731e-05
4.78552194235473e-05
-6.97491355521192e-06
-9.25274248340666e-06
4.35889799771258e-05
5.54637934749956e-05
4.10490337828407e-05
2.6923990581292e-05
4.72782969314882e-05
4.56760675101725e-05
9.87357089807452e-06
6.00410092392755e-05
1.67570525878738e-05
3.70013120311503e-05
2.76831688059269e-05
3.43774931627973e-05
6.36946238330933e-05
5.49777609723052e-05
4.02845670416798e-05
5.97000290995946e-05
5.13156074169735e-05
2.40976172802102e-05
1.40555227461687e-05
1.69866698780983e-05
5.35388535987125e-05
8.29075317102103e-05
2.79222680352852e-05
4.49908485183152e-05
1.23840539705289e-05
5.06241470414809e-05
4.14514766977189e-05
5.39245822234973e-05
7.49850388805711e-05
5.16526627170481e-05
1.57911724178802e-05
4.5527355087289e-05
3.63278967296532e-05
1.37676293995977e-05
3.62369338672431e-05
3.99554428004301e-05
1.03340284021234e-05
1.90714082532551e-05
3.53390714731483e-05
2.63767106848751e-06
2.32734349437591e-05
6.62201391049382e-06
2.84823947048208e-05
5.91444487762405e-05
4.31760954248819e-05
4.83024701619643e-05
1.4930740639833e-05
-4.5929728167221e-06
1.45779327474699e-05
3.10369820743402e-05
2.31965978857896e-05
4.00970127497964e-05
1.78098668437661e-05
2.49927721993804e-05
2.01102849514691e-05
2.47076895014989e-05
4.27819279239481e-05
5.80847212090816e-05
3.65944602863328e-05
3.57237245780075e-05
6.67288406941503e-05
3.05897790335822e-05
3.49856845401079e-05
5.48720864901824e-05
7.65621891822358e-05
1.96924667805637e-05
3.4464662678947e-05
3.2586764869969e-05
-1.17854793202021e-05
4.60254566181235e-05
5.4697598954095e-05
3.90388206805908e-05
4.40880815818793e-05
3.70293208552469e-05
2.18029355533572e-05
3.83060664618513e-05
5.23313685675871e-05
1.58836844628093e-05
3.28640191098612e-05
-1.30294140308174e-05
2.82950501466102e-05
4.21807948916354e-05
5.14799998784204e-05
3.69739500822632e-05
1.19575728940641e-05
2.19842503356261e-05
2.53620232392827e-05
4.9137227463678e-05
4.8934393722301e-05
1.32419484573328e-05
1.87263164984905e-06
2.47506554910319e-05
4.47374722772668e-05
2.47726231857376e-05
2.63849632139507e-05
4.27265594774739e-05
4.43884297290071e-05
3.68793016316522e-05
9.33692179766514e-06
7.47217555657583e-06
1.24164038515022e-05
7.2681812615837e-05
7.13249525612358e-05
4.6874937744357e-05
9.74523728262822e-06
3.69347837022458e-05
2.31735163838649e-05
1.91615766256194e-05
4.44089893125754e-05
5.71616756848115e-05
5.15799689765658e-05
6.0494734804117e-06
4.35807124910143e-06
4.31964299974269e-05
4.82305431157489e-05
3.73594520755486e-05
4.13308664553415e-05
3.7515912189445e-05
5.22631228533091e-05
5.80381327370477e-05
3.34282024249327e-05
4.51538829514231e-05
7.36025686161693e-05
3.23062508393735e-05
2.45949355247728e-05
3.31554396645882e-05
1.27611668956773e-05
9.60090885686271e-06
5.59613636563952e-05
1.79937298648231e-05
1.4690792020408e-05
3.18746108508765e-05
3.66737133304533e-05
6.76943242117978e-05
2.39851361227968e-05
1.95999147952087e-05
2.55768037930357e-05
5.59432409536352e-05
2.29297780616082e-05
3.5906049407127e-05
4.02074571007187e-06
6.69586366195577e-06
5.50488325527397e-05
4.75858125778084e-05
2.29042631146936e-05
5.54935505421496e-08
2.1324134263537e-05
1.72788738823248e-05
-1.55328431821417e-05
2.44479137430995e-05
2.34722392764156e-05
4.38492390923961e-05
5.84205831650583e-05
1.30105243101626e-05
8.1592448035589e-05
2.71189205609531e-05
4.50303187299194e-05
5.19311168534419e-05
5.12579951864058e-05
4.72969760120275e-05
3.39509739213122e-05
3.32635154594669e-05
4.65410135046697e-05
2.47685872926767e-05
4.23953451486179e-05
4.97943904225166e-05
4.04939909136812e-05
2.97947462414458e-05
5.69388438844988e-05
3.54067428230854e-05
4.01920233392898e-05
-7.46110578331711e-07
4.88990158461935e-05
1.73818071986813e-05
8.24758046083138e-05
5.34705356396027e-05
3.67187174748791e-05
3.68120799325133e-05
2.47100031240018e-05
4.13273050478341e-05
2.79632624023677e-05
2.53432822523821e-05
1.94392879119376e-05
6.2983105641103e-06
3.46943848858282e-05
2.19217397900614e-05
8.75521374209535e-06
5.12362396383474e-05
3.82644541001472e-05
-2.27184355219667e-05
3.85445826879499e-05
2.26472475105758e-05
6.93592149960326e-05
1.19931960515755e-05
1.34910525594662e-05
2.10865460469181e-05
3.32643608314254e-05
1.52204053441928e-05
3.40267719706835e-05
2.97381855958186e-05
3.92227999767312e-05
1.76879080614351e-05
2.9304220624925e-05
-3.41982121200029e-06
4.38843763796559e-05
4.80264047056416e-05
3.13026654698487e-05
4.02252426409443e-05
6.63510770704254e-05
2.30506888302408e-05
4.7184874360286e-05
4.54549237551715e-05
5.40705169519623e-05
1.56883618473332e-05
5.78166079575587e-05
4.32828898933581e-05
6.13419035571861e-05
2.02918853063646e-05
5.76788549229182e-05
1.30834668041182e-05
5.28417716683026e-05
4.97934806874913e-05
5.33190409960409e-05
4.65521390057083e-05
5.73473708885987e-05
3.20447491700613e-05
2.91008143836301e-05
3.82657512540847e-05
2.0591362456663e-05
2.85522413396508e-05
1.79842135099162e-05
2.70472882650982e-05
4.5070539752631e-05
1.39328602757651e-05
2.94119176690548e-05
1.02157728556695e-05
3.07654985013239e-05
1.85551581461043e-05
4.58018128321446e-05
3.52352678512108e-05
2.78675714712022e-05
1.56225964227653e-05
5.48209382628381e-05
4.95807456854559e-05
1.34855130378339e-05
5.39003318147367e-05
4.89522740851555e-05
2.4675880036061e-05
2.04285223270026e-05
2.15207450460739e-05
6.77576812279744e-05
6.65379353959799e-05
3.68335371843894e-05
1.75332197999096e-05
3.24947577259995e-05
1.65290113910587e-05
5.31797972102823e-05
2.8868176949501e-06
3.77434420564824e-05
6.18633067720601e-05
2.30082206919155e-05
4.63101510506638e-05
3.8181363240483e-05
4.02921453360777e-05
7.02174102732519e-05
5.8812856132764e-05
4.58087175704719e-05
7.79077020777192e-06
3.23067595896098e-06
3.80958614738014e-05
4.02677952375016e-05
3.11288746661335e-05
4.10810896956985e-05
-3.11471539842447e-05
3.07581956088924e-05
6.22961457312556e-05
1.03749535534425e-05
3.57652964437684e-05
5.7544139198154e-06
2.98861303375937e-05
3.88218151343352e-05
6.01829333175716e-05
5.58573179706624e-05
-3.70167088965166e-07
5.60770609185327e-06
2.96064983322417e-05
2.17134241916189e-05
2.58237616406774e-05
1.78470876461605e-05
8.95261511526126e-06
2.25896926356293e-05
3.55947270102103e-05
4.12854488775656e-06
3.97984521200806e-05
2.64894240377003e-05
6.39644950768365e-05
1.639070803444e-05
1.94908332782387e-05
6.18041228017321e-05
3.75431997584862e-05
1.97008008005908e-05
3.25694651389896e-05
1.14928881459244e-05
8.26329596685648e-06
1.85450749891358e-05
3.52378411701117e-05
3.426632163646e-05
3.5703925080605e-05
4.26612490092695e-05
5.17092447975818e-05
1.04827241618108e-05
4.11179102707892e-06
5.9523934288313e-05
3.20811514747095e-05
5.2210967675475e-05
5.08586218345817e-05
1.5792471769278e-05
4.38251841144908e-05
2.41819536405816e-06
2.68435955684704e-05
2.44114656223963e-05
3.4953829128789e-05
2.66465199706913e-05
3.36356142200376e-05
1.55289927329657e-05
2.4251740986254e-05
2.32998194711177e-05
3.34070803177366e-05
9.5752717375561e-06
4.12987434626822e-05
6.94381561834589e-05
6.19524251923855e-05
4.34521808792489e-05
2.48805089211466e-05
6.19281656517249e-06
4.26043363110344e-05
3.20651183172462e-05
7.26254510781187e-06
3.20956119722736e-06
2.73173814952988e-05
2.51284460007843e-05
4.84209293821561e-05
3.55386382552526e-05
1.55452870084444e-05
3.18180865286811e-05
3.58765906102465e-05
4.09179922884501e-05
3.50877445208105e-05
2.54519469185481e-05
2.10482701688737e-05
-6.72838523052435e-06
5.33727005947512e-05
2.46590130784914e-05
2.0750715800849e-05
-1.59963058080187e-05
-1.46127724347823e-06
5.53492613474626e-05
3.82372462088783e-05
5.72796226968153e-05
2.96376951029388e-05
3.65236869152193e-05
1.50882122136669e-06
2.32864195863184e-05
1.72492811833812e-05
3.87457162731917e-05
2.35235770044239e-05
1.5915457041285e-05
5.24404955913194e-05
3.41735870957056e-05
4.13795423482008e-05
2.40056258673061e-05
3.2937046492664e-05
2.42210279894774e-05
2.57911676738675e-05
-1.04731629011816e-05
7.04657825276917e-06
2.86653429859069e-05
6.57321053330836e-06
4.86867162794501e-05
6.31682536859926e-05
-3.52271794484235e-06
1.38408078260957e-05
4.1907125726731e-05
3.87023881016468e-05
3.07179075353135e-05
5.35342313090342e-05
4.94669026663705e-05
2.0108584462688e-06
3.7174480372734e-05
1.91203839223683e-06
3.47485958684448e-05
2.83148315505408e-05
1.44652568725679e-05
2.62040192917605e-05
3.80028523680189e-05
2.05828335203523e-05
4.25415896907927e-05
3.79635498367255e-05
3.01251060367737e-05
3.95523906504649e-05
0.000100030393191414
5.97551143883966e-05
7.13582439616424e-06
9.19786060268072e-05
2.06784564994789e-05
1.94030500404847e-05
4.00444861331195e-05
1.75187408619662e-05
4.87894256309082e-05
2.23533829670519e-05
4.89634092931526e-05
3.08794927069197e-05
7.91110171449253e-05
2.71661519296147e-05
4.44255717792781e-05
3.48271486280482e-05
2.88303055131549e-05
2.97462695156106e-05
1.9470243093131e-05
1.61199657997634e-05
3.16409089729847e-05
1.9539240089866e-05
7.94830273320671e-06
2.06141593423562e-05
2.54006562494409e-05
3.60725201464208e-05
4.82839993367699e-05
2.20123076513398e-05
3.63414321536883e-05
3.7232389468303e-05
2.22175462508691e-05
2.28000918752729e-05
4.08038092900969e-05
2.56362258884179e-05
4.03527283398804e-05
1.74358633125629e-05
1.84642649466158e-05
2.73206022077653e-05
1.5411151870746e-05
3.36979529518995e-05
-2.23588282777302e-06
4.28367152922945e-05
3.44374282572873e-05
3.05046030202777e-05
5.21357082060935e-06
1.15060842904571e-05
3.92777701582264e-05
3.85492995348955e-05
5.67072277180518e-05
7.55680805436214e-05
4.10087455647421e-05
2.76157001306156e-05
3.82859187165094e-05
9.06435440922284e-05
4.34553074892942e-05
2.39559120655838e-05
6.52157198179262e-05
6.32247395535489e-05
6.06055525913703e-05
2.35655461985051e-05
3.34770437809698e-05
6.41051104814932e-05
3.05217616576001e-05
4.31204100252936e-05
5.54485840434366e-06
8.92422014766121e-06
2.47142381404405e-05
3.26009714458638e-05
3.83403472035095e-05
3.85562301266403e-05
4.95842232353498e-05
1.68854402066864e-05
1.88073937748402e-05
3.24594228030686e-05
-1.3263837080039e-05
8.4837662737823e-06
1.99879971997665e-05
4.55767938695967e-05
1.48444067425287e-05
4.59157125488193e-06
2.88663774082157e-05
-2.63537046223536e-05
2.48071027364625e-05
4.10741721959557e-05
-4.35583012910051e-06
4.95549252149596e-05
4.19543534896798e-05
3.80003834720661e-05
8.57763908482973e-05
1.56556672399205e-05
-1.35673042710709e-06
4.54435179840618e-05
2.5943129400593e-05
2.98788438912623e-05
2.17292703146146e-05
3.45968323907232e-05
2.72326421656333e-05
1.87519119159036e-05
2.75177197006975e-05
3.25982749772342e-05
3.74747666261962e-05
3.2654372959929e-05
4.1894829988333e-05
4.35726408334712e-05
3.47153431441387e-05
1.78127675995128e-05
5.79148445279559e-05
6.42401740348008e-06
3.83513744453477e-05
1.67926251898369e-05
4.31437940909093e-05
3.81784827192633e-05
6.46298999827884e-05
3.12856224094583e-05
3.24628528365034e-05
2.18073610332169e-05
5.14428568459174e-06
-1.53421606878346e-07
6.37011586346156e-05
4.79799509417772e-05
1.80238040811887e-05
2.79335942447762e-05
2.83946905859236e-05
3.08206139323634e-05
-5.8333075098928e-06
2.40416600665321e-05
2.43572694460666e-05
4.5448308122964e-06
2.46958241557424e-05
5.43648187290111e-05
7.1684031490606e-05
3.1512646460378e-05
2.39581788479598e-05
8.26262542462253e-06
3.62535354339415e-05
4.28685736444557e-05
1.8461782958238e-05
4.80913254705058e-05
6.47970094174158e-05
1.83966626076241e-05
3.60865986411793e-05
1.91886255127904e-05
4.43852572592718e-05
2.49581860994331e-05
1.97183092038273e-05
5.39821710040715e-05
4.59186720147553e-05
3.77027944737965e-05
6.37885813495171e-07
3.72840540599461e-05
4.08886994140412e-05
1.89929724771874e-05
-2.07337247838283e-05
4.28171353710443e-05
3.08609638956155e-05
-3.40990602926898e-06
2.89295895381462e-05
1.57110439658954e-05
6.23640926751419e-05
2.55619467657891e-05
2.04594921131509e-05
3.26184357230321e-05
5.17350764502686e-05
1.93199509996915e-05
6.53412407936306e-05
1.28616714969282e-05
3.68601058948207e-05
1.46063291573519e-05
3.74203506228484e-05
1.70810793659729e-05
5.3803822871277e-05
4.15568540136631e-05
2.79167324230248e-05
6.06927974349497e-05
4.35201169372779e-05
2.58833545152757e-05
4.47387800763292e-05
2.69733370299173e-05
4.2590592005375e-05
4.49795787282643e-05
9.38784451969484e-06
-5.00471213891386e-06
-5.30308388368305e-06
-1.51017619696448e-05
2.24296207302952e-05
-7.07631278749871e-06
2.55460980803803e-05
-1.27418885379135e-06
2.09770659075797e-05
5.83438016213423e-05
1.54034296189149e-06
3.08296566650364e-05
6.83274395909544e-05
2.35218937017389e-05
4.0720003560814e-05
3.52061515357577e-05
1.71513637771276e-05
2.96578303099165e-05
2.36450426656115e-05
4.23185614582813e-05
1.95956889255373e-05
2.0833473733526e-05
2.77571620499469e-05
4.97542078313041e-05
-3.16300734061164e-06
6.3853422103801e-05
-7.81568280274535e-06
4.65474470077247e-05
2.7958396421627e-05
4.87799269809143e-05
5.77139388694595e-05
1.6295481250663e-05
3.91850618566148e-05
1.45241558208878e-05
1.48747224449711e-05
3.85444659131878e-05
6.68802455616352e-05
5.45245931856002e-05
4.69430500569388e-05
2.4445625556163e-05
5.77389451513453e-05
1.60782537757469e-06
3.69938650076269e-05
-2.07946768549081e-05
1.73986370434541e-05
3.86140197815274e-05
5.37543314550208e-05
1.49627615108426e-05
2.38615842883854e-05
2.78386295886558e-05
4.69524200670404e-05
4.30139219372095e-05
6.32128960877704e-05
4.33111055118585e-05
3.09364633374623e-05
2.45791710610807e-05
2.68137872797423e-05
1.87022574608971e-05
3.09187464840262e-05
3.72603679781888e-05
1.1561793636435e-05
2.14303377895464e-05
-2.21208549726586e-06
2.33789443103441e-05
3.86737137236071e-05
4.73586090268955e-05
2.28651316700142e-05
3.86929183563284e-05
1.59151114911806e-05
2.95731380922851e-05
2.91462236355497e-05
6.81315331110697e-05
4.76045188691307e-05
4.36070007427136e-05
1.66388987698154e-05
6.60323267402516e-05
1.24479224073002e-05
1.15793336595649e-05
3.97562009140789e-05
2.75480404944293e-05
6.43348897729539e-05
6.41173751656516e-05
8.92334949940242e-06
5.01345580518045e-05
2.76482243196186e-06
6.03874975152648e-05
6.13737244067108e-05
1.12193273962024e-05
2.19994732132219e-05
4.75789432304075e-06
6.4017083743393e-05
4.08770673090484e-05
4.30358629030835e-06
5.29530662952892e-05
1.40790518057018e-05
7.21270296540731e-05
3.43984623984432e-05
4.17325797571823e-05
4.19723505027656e-05
3.50860886647312e-05
5.37913573452131e-05
3.49875540996304e-06
1.7227192893878e-05
4.23099397277586e-06
3.47737285960306e-05
5.42455241194689e-05
4.39658472367704e-05
4.05461563506103e-05
5.8145281939339e-05
5.06549415265069e-05
3.34656018997715e-05
5.07103613817937e-05
5.06702586374938e-06
3.0792544151871e-05
2.42413056048772e-05
3.51964044692888e-05
-9.04096042986268e-06
2.83337840022086e-05
4.37523321194494e-05
2.69781865480007e-05
-2.89805791744154e-06
3.42838716264592e-05
1.59290563586954e-05
8.36241207409059e-06
2.01554845529291e-05
2.93493408790885e-05
1.124905805422e-05
9.30051774253039e-06
5.08446369672932e-05
1.52022913807592e-05
2.14956465429369e-05
5.33311212825606e-05
4.09276522020813e-05
-4.99882581470676e-06
1.19745051514435e-05
2.25808074648519e-05
5.0628566361907e-05
1.9883270283677e-05
2.8362903666082e-05
4.17261441789806e-05
3.58369488522381e-05
4.08811044003756e-05
2.39142617659826e-05
5.92619926835928e-05
-4.01852059826856e-06
-2.92856854310671e-06
4.88699039707311e-05
4.82054586993436e-05
8.58226162167296e-06
4.5680001622366e-05
2.59471566880595e-05
3.15221838509331e-05
1.78276559715849e-05
4.54721312607923e-05
3.21914474905849e-05
8.67661348230494e-06
3.43618855851802e-05
4.92290004682845e-05
2.89716552566381e-05
2.7652328024968e-05
-4.02824986149946e-06
2.52074681928356e-05
-9.56005980068417e-06
3.58828724024586e-05
5.6151568517431e-05
4.88002922904841e-05
5.95323547701164e-05
5.62683488750641e-05
3.26360365842312e-05
6.45335723880719e-06
5.01508652335055e-05
2.36241897490376e-05
3.54830833188934e-05
2.76749134589193e-05
2.51672104542412e-05
3.98162561461267e-05
6.15363307859253e-05
4.41532978428367e-05
5.53715051340021e-07
1.60192050024146e-05
1.9127431243367e-05
4.4699500654471e-05
4.74266969287923e-05
2.91447564704919e-05
-1.01014341001468e-06
9.13194171028487e-06
3.98758183107949e-05
8.00180028386453e-06
1.81917721897338e-05
7.58745354332652e-05
3.28676107704308e-05
5.45832126936503e-05
3.25651267844649e-05
5.09260097122546e-06
1.9768929710677e-05
2.35972948756011e-05
2.53854781782408e-05
6.55728548223947e-05
1.96889353456753e-05
3.6325728409121e-05
5.11181159865337e-05
4.04047715215705e-05
2.98131412359839e-05
3.51160881089178e-05
1.56667843868474e-05
2.34516899963185e-05
3.31912668324017e-05
1.08067977947377e-05
2.00619229604639e-05
5.0562199803794e-05
3.49254689916061e-05
6.51765313582738e-05
4.64130897400814e-05
2.9490031476178e-05
1.44862925323247e-05
3.15527005917802e-05
5.35976839546147e-05
2.73780468699769e-05
3.51425771365938e-05
3.34787352830758e-05
4.07350676043392e-05
2.15192561973232e-05
4.26706510018402e-05
2.28842189218894e-05
5.43038071934761e-05
2.61672575965166e-05
4.32433691237847e-05
5.53527223242252e-06
4.42135841222869e-05
3.65091528567577e-05
5.02893504247103e-05
2.47180488327959e-05
4.23309357056582e-05
5.4419874025545e-05
3.20964191707999e-05
2.51798772518177e-05
3.4404351968111e-05
1.92058071970155e-05
4.30620328926946e-05
2.0724971993529e-05
2.66285585975689e-05
4.43650136033404e-05
6.33019666016089e-06
4.07058450711961e-05
1.64502475400585e-05
3.9084366967923e-05
6.89929886633814e-05
3.71065822807777e-05
1.68374025640429e-05
2.38986021577381e-05
3.14529366230389e-05
1.45498166023209e-05
3.80649374257921e-05
2.94653575788209e-05
6.25690683019015e-05
4.86087530503296e-05
1.70742322602385e-05
9.15597152120402e-06
3.21060223523014e-05
4.10303041406601e-05
6.3109449816058e-05
-3.70135418817998e-06
6.45787199692175e-05
2.58970048539439e-05
2.10200754287128e-05
-1.83836871007321e-06
3.52600323157784e-05
-1.92543631680069e-05
4.04336826283655e-05
3.62751804145514e-05
2.71984214866083e-05
2.14996393983815e-05
5.04730959729183e-05
2.02969947831698e-05
3.61446185156952e-05
4.20603117397632e-06
2.8231962469828e-05
5.99538840559816e-05
-1.25157327046041e-05
2.46189503156494e-05
-3.92864586888034e-06
4.85182718008467e-05
5.31883300723285e-05
3.79206812125599e-05
7.17118500945832e-05
3.58360713329706e-05
2.91337359341044e-05
7.09147456204743e-05
4.10553846095684e-05
5.78941363056584e-05
3.93317093340635e-05
4.62843054748518e-05
2.98853532396378e-05
4.46334349093896e-05
2.65363675276101e-05
4.70004809664267e-05
4.45501773336135e-05
2.96996820272098e-05
2.55588181279248e-05
1.77041752439883e-05
2.94476534086397e-05
5.18362362988866e-05
1.07546690893498e-05
4.14040961239531e-05
5.52906282999569e-05
3.94245868561694e-05
5.45449398332543e-05
3.38957701173302e-05
2.14025405296556e-05
4.58819843002965e-05
2.52669310415146e-05
4.76274941095093e-05
3.95225215976043e-05
1.26214887916859e-05
5.37778165539471e-06
9.75812819414491e-06
8.39714206715223e-06
5.8104008804091e-05
1.42984983585482e-05
1.94464027861399e-05
-5.81625055210099e-06
5.37150722686656e-05
4.69673810287758e-05
2.05925049429724e-05
2.25582636513627e-05
4.66962005282112e-05
5.69235193577622e-05
3.13384647713628e-05
5.09955649043382e-05
2.80684413857624e-05
4.45237584443762e-05
2.09649554177841e-06
1.33279158087665e-05
3.72105559341771e-05
-2.60770299736676e-06
3.04847790425282e-05
3.81531018348792e-05
5.63006954792098e-05
1.89476637377977e-05
4.22930906589875e-05
3.99975977107546e-05
6.34440828928794e-05
-1.09683442401746e-06
4.61037610148392e-05
2.74047143729217e-05
7.99665889595631e-05
3.42553831868382e-05
1.71047525899771e-05
1.73415071544555e-05
2.21840397823803e-05
1.41433711237213e-05
4.35626443340429e-05
9.76228515642806e-06
4.07751951735193e-05
4.20653284644601e-05
-1.74208429705181e-06
6.31349807769986e-06
3.79194603871246e-05
2.67535427235339e-05
4.086320999638e-05
5.22997837580291e-05
4.47560093741823e-05
3.35208770760929e-05
1.46686199647885e-05
2.32970940244822e-05
4.94186304617744e-05
4.30945709892318e-05
1.19600634888516e-06
3.47949508702752e-05
2.42516902910827e-05
1.01612361562318e-05
1.65371281968468e-05
2.21457895371705e-06
4.70064494777566e-05
4.5499199550042e-05
2.62096232076555e-05
6.3580467735913e-05
2.25378206077099e-05
9.01689068243893e-06
3.51466712348302e-05
6.64245551563923e-05
5.58421765494074e-05
2.17365053480293e-05
5.12410197892125e-05
4.87761883247222e-05
3.05087346154883e-05
5.32707455039123e-05
1.37374447069775e-05
9.02752379399912e-06
3.51578336109038e-05
2.63569926323987e-05
-6.23706600214613e-06
6.19704828118136e-05
5.17348863855785e-05
5.4588412263745e-05
5.15272804309818e-05
4.99448997831259e-05
5.12031829120628e-05
2.15248824043086e-05
5.30268832319506e-06
7.24746138638028e-06
3.89144453772171e-05
5.00113839182625e-05
3.24408043044262e-05
1.76440841630733e-05
2.27564826484587e-05
1.7647968426697e-05
2.26661046559601e-05
3.40757358789278e-05
3.16017249358981e-05
4.20253338107249e-05
1.71490271819437e-05
3.25397574813381e-05
4.83588031992806e-05
3.75061575920887e-05
6.88486882130808e-06
1.52364623952292e-05
4.36670987580735e-05
2.75736403654569e-05
1.8885920403493e-05
2.73362322081438e-05
1.94240784783579e-05
4.47570756098471e-05
5.25029133696985e-05
3.32571087600083e-05
3.15617963487861e-05
2.31100217471935e-05
3.90357963133384e-05
4.95710738666215e-05
-2.68770032021275e-06
4.73689749301472e-05
4.77107168639535e-05
2.03653747904803e-05
1.9824049960246e-05
7.67251726945455e-05
3.97988422480842e-05
1.52937789607425e-05
4.73030000251902e-05
2.2994444897339e-05
6.79738999392061e-06
2.95615800923323e-05
4.23357606318727e-06
4.3906490534181e-06
3.34381454662164e-05
3.63991756548089e-05
1.09843425031228e-06
3.2795679022405e-05
4.70096398775108e-05
6.41356637022784e-05
3.68101647308202e-05
4.28227848605938e-05
4.81343713576285e-05
4.8462643596377e-05
4.95651772876829e-05
3.18032708838477e-05
3.50320802630079e-05
4.20357545530619e-05
6.40970068139101e-05
5.06564999144293e-05
3.98911216333891e-05
1.94972579412666e-05
4.70614530411855e-05
3.56583594944255e-05
2.62922717510056e-05
3.23286774707843e-05
2.18121686122202e-05
3.88853015120955e-05
2.51639511411076e-05
3.02039725234487e-05
2.56117941788708e-05
6.73210829736577e-06
3.19713469669995e-05
2.49667459866403e-05
3.96334898600358e-05
4.42139551131799e-06
3.53564696903208e-05
-1.09816945049034e-06
4.31769058658592e-05
6.178543095177e-05
5.95369062690712e-05
-9.12781175949776e-06
2.44624101283068e-06
7.19672361986981e-06
2.87425734057507e-05
2.85569625069336e-05
3.44235604299617e-05
4.40038591970997e-05
1.57174894515352e-05
2.90539144112668e-06
-7.62588080318753e-07
2.68801823525594e-05
7.01686720175291e-05
2.96773777277985e-05
1.91707924879948e-05
3.7239781497414e-05
1.86453097150613e-05
4.93376395177095e-05
1.69146077109286e-05
2.55078522081119e-05
1.57784213560006e-05
4.62871442935684e-05
6.49180793398982e-05
4.27034408853704e-05
-3.26074668430426e-06
6.2658719133314e-05
2.00523957274142e-05
4.83970946730854e-05
2.10622955488732e-05
2.63759385385785e-05
2.36252727835629e-05
1.72053427739885e-05
2.86156026418878e-05
9.86889814307489e-06
-1.5738488446765e-06
1.88912553205663e-05
3.0055683739179e-05
4.42381783079068e-05
2.02921601363224e-05
3.78803736613484e-05
3.45511174370324e-05
3.22760702411352e-05
1.86382164965603e-05
1.25749267676613e-05
3.20321952353896e-05
6.44638447229136e-05
2.02804631598541e-05
6.82678657479134e-05
3.63047059659036e-05
3.60817817514116e-05
3.98213570830253e-05
-1.64663530591048e-06
2.82740864073279e-05
6.3886383999182e-05
6.28693103045731e-05
4.7346377118525e-05
2.28736689296116e-06
1.37500904935218e-05
2.0457018481117e-05
-1.52771159147556e-05
3.04136433128438e-05
6.67605104851302e-05
7.3206862903036e-05
2.69954382097728e-05
4.4653739254313e-05
1.85579467510998e-05
1.26134291301058e-05
6.92616684565591e-05
4.25756896400338e-05
4.40656442969126e-05
-8.86542015046912e-06
2.07138002493804e-05
4.76269637028579e-05
3.20349615819566e-05
3.74755094038245e-05
2.61456984826295e-05
4.36189976339516e-05
9.83683059627532e-06
3.5573123488608e-05
3.04682851865785e-05
4.33637842514407e-05
2.61399254551776e-05
3.01107865238555e-05
-4.0612963395933e-06
2.76678524097922e-05
5.680546396756e-05
1.68902057527803e-06
4.30245039514854e-05
5.03220868443844e-05
2.90730239015901e-05
1.99779312381096e-05
4.28474602603405e-05
2.73729827645175e-05
2.92037313117557e-05
2.3051809765905e-05
2.22910798752363e-05
-5.17434313386833e-06
3.08303698973103e-05
3.31932706671092e-05
5.05128272655013e-05
-7.04091534955721e-07
2.66779498091961e-05
-9.89712918843663e-06
3.93912841608055e-05
2.38125989068307e-05
3.53187660983106e-05
1.10952821058272e-05
3.00582402554264e-05
3.7601181333873e-05
6.12954812434419e-05
1.85748408906391e-05
2.30643727911623e-05
2.28283395993476e-05
3.00249492487972e-05
4.31991292985728e-05
2.35651362332323e-05
3.01719180250822e-05
8.22811287388612e-06
4.50597999990496e-05
2.27072773491237e-05
2.80713227653507e-05
4.9791195833821e-05
3.9082336333064e-05
9.4949759622446e-06
6.12551765945332e-05
5.36100909026005e-05
3.02269390482604e-06
1.31991084228185e-05
5.62715567175085e-05
-5.83260334167714e-08
1.72945423957701e-05
4.96443423064099e-05
3.55328793821138e-05
2.56969266616632e-05
5.04540122220055e-05
9.5364411104335e-06
4.59855521968329e-05
4.6813482714165e-05
4.61745969685832e-05
7.18191875648026e-05
3.62457007014723e-05
6.3027480077695e-05
2.2693988591999e-05
3.45372990362404e-05
9.67334686354673e-06
6.44962966924954e-05
2.84288833044661e-05
7.5060029971756e-05
1.45518215496789e-05
1.13613934860061e-05
1.89924032850213e-05
5.51854591033012e-05
4.14537967704796e-05
4.59641467117773e-05
3.54796742431742e-05
3.89857758706701e-05
4.37231772923453e-05
5.86981279891093e-05
2.39488851812465e-05
4.55285653292471e-05
3.4254150893892e-05
2.40056354680519e-05
2.08669788303144e-05
1.10488340369096e-05
2.14171786947989e-05
5.02989703574676e-05
3.11342856620413e-05
3.85260473572727e-05
2.5780152794163e-05
3.28787855001666e-05
5.35536424128791e-05
5.16947463838027e-05
2.92346136997782e-05
3.89859643222131e-05
3.2267936559204e-05
3.08197885631636e-05
2.53186008375576e-05
3.29804872086625e-05
5.79199545238247e-05
4.78110841699376e-05
-8.49905354989682e-06
2.07218628314071e-05
2.29598247585122e-05
4.29404454251599e-05
3.55914286856884e-05
5.63871523431857e-05
6.49028738915066e-05
4.61522431380866e-05
1.97387237809153e-05
1.90390953532739e-05
3.1862252205116e-05
4.80523742032707e-05
7.28862139261293e-06
4.1493789197686e-05
3.69067700886014e-05
2.68588890966658e-05
1.59795663176702e-05
1.21219595328089e-05
2.8098853698242e-05
5.82982134000752e-05
2.29497977280521e-06
3.62360960417086e-05
2.46089822592163e-05
4.99650438119233e-05
5.07350660910889e-05
4.28234352274703e-05
5.0065968157048e-05
2.02488463155067e-05
6.46090540517244e-05
6.43303834313787e-05
4.09590462113923e-05
6.81417683940048e-05
3.87067044998105e-05
2.29741224928035e-05
4.18903926042918e-05
-1.48254206502511e-05
1.38156909077315e-05
-6.85282986548939e-06
2.52184831993364e-05
4.2768020150161e-05
3.71917024359644e-05
1.39523230918968e-05
2.38514745546995e-05
3.20721957468658e-05
4.18120401957696e-05
1.86862482406683e-05
2.74003235884398e-05
2.83699714598678e-05
3.46866161030482e-05
2.38291903463569e-05
3.59000392168845e-05
2.72259810394917e-05
1.97784210506367e-05
4.26887764688011e-05
4.49804412095053e-05
3.74947794884637e-05
6.37063402573529e-05
2.29039569740443e-05
3.19684608192679e-05
5.02555681347512e-05
2.96755683825359e-05
4.08096268510635e-05
3.59086173635799e-05
1.33502290531172e-05
4.25355336866835e-06
3.77747899250196e-05
4.96061011747244e-05
4.76027144024439e-05
2.20961182021107e-05
9.22764315539769e-06
7.51919296637505e-06
5.69167442713543e-05
2.61554652848638e-05
3.84650510576405e-05
4.47180546950567e-05
4.45083937829528e-06
9.39637613495706e-06
1.31181933222777e-05
2.16375911778743e-05
5.29282085468739e-05
4.98546455945553e-05
1.27521259669397e-05
1.32446220240269e-06
2.71243283941934e-05
2.62313791642831e-05
3.54845648173881e-05
4.69716182444904e-05
5.04136820728847e-05
4.14410218736128e-06
3.96082188073264e-05
4.5595052063943e-05
3.24830947632206e-05
2.94658267348861e-05
3.33345628446127e-05
4.12895472412645e-05
6.50331634840661e-05
2.67970789420077e-05
2.1136165731841e-05
5.82395006532775e-05
4.6812023645241e-05
2.94162630011078e-05
-2.62323757489512e-06
3.98424734905138e-05
5.09728821626303e-05
2.30097992073373e-05
4.45219737823591e-05
3.00203460183587e-05
2.42618648541252e-05
2.57964826165685e-05
3.07751009882394e-05
5.35425965056858e-05
-2.98508446607123e-05
3.94256786580951e-05
2.99730130013182e-05
-8.59348789481309e-06
3.05069256759126e-05
2.10895331350508e-05
5.62104252624317e-05
2.2898694191176e-05
6.45979541444522e-06
4.15376897967039e-05
7.019755312322e-05
4.96938091423507e-05
1.84938078317964e-05
5.21144727771711e-05
5.61953749419879e-06
6.60731781772628e-05
3.89808104929292e-05
3.19113021994666e-05
1.08245413620591e-05
-8.93702372083024e-06
1.92008525831432e-05
3.99891733531497e-05
4.01275748986697e-05
2.90425850869322e-05
3.00832141082128e-05
5.29058524148753e-05
3.54459600915047e-05
1.35282443841542e-05
4.3974310970084e-05
2.94722383342385e-05
4.71062536492786e-05
3.69318083154662e-05
2.49182135963084e-05
3.17386337143609e-05
3.91457361812654e-05
9.33781205592953e-06
2.08733523368948e-05
3.0794060431249e-05
4.500633089086e-05
3.78712476633641e-05
1.51217487469875e-05
4.31909080148016e-05
2.82807913551521e-05
3.93743272124842e-05
4.92865163051841e-05
3.51639506326836e-05
6.05965498282046e-05
4.06181387919384e-05
1.67835460373243e-05
4.68329040407634e-05
5.69597290041714e-05
3.91614984480697e-05
1.38236140318743e-05
3.1881440991658e-05
3.66901242492229e-05
5.06129369209467e-05
4.25631753360491e-05
3.39680919558322e-05
3.92605663539784e-05
2.91453129050665e-05
2.09411581600837e-05
2.71723613608117e-05
-4.44962322612267e-06
4.02821506636604e-05
5.09093174307983e-05
4.14608293399504e-05
3.67422357251245e-05
3.08800951982523e-05
4.89827236117653e-05
5.26863979456456e-05
2.8867036952073e-05
4.98342103481171e-05
3.61721211447901e-05
4.79833474445945e-05
3.71589886926839e-05
2.27447570133548e-05
3.70785188991156e-05
6.48591576006806e-05
1.16729144140167e-05
3.17694067911875e-05
8.20216004959797e-06
-8.37483089681335e-07
2.43561013559215e-05
2.1646913279194e-05
9.76199335659175e-06
2.28104557996813e-05
2.1129446617204e-05
2.3383218108071e-05
2.62345824202519e-05
3.38508156508423e-05
4.23458897173606e-05
4.13332631303667e-05
3.33274109184342e-05
6.12407744823953e-06
5.74511775822631e-05
1.05531690396913e-06
7.72570540110777e-06
1.63951234779316e-05
9.41276753765111e-07
2.19268781626339e-05
3.45414270434828e-05
4.92221499990952e-05
5.26297840625236e-05
-3.49589837520509e-06
2.73898243268835e-05
4.95283620009504e-05
-1.24575052163113e-05
2.57303819098461e-05
9.71357362686792e-06
2.87460123244163e-05
4.91464897273981e-05
5.89040666364018e-05
4.49385320640797e-05
3.75507675030126e-05
4.0841517994945e-05
1.26769440160047e-05
6.81861781894526e-05
1.19260589532056e-05
1.90553554429394e-05
3.88101351764077e-05
1.16355687104196e-05
3.58640220622715e-05
3.42579046833438e-05
2.64662546566316e-05
3.79963536455164e-05
5.32709061117642e-05
3.24066997612977e-05
1.8778566388623e-05
5.09690804971371e-05
1.88353883879718e-05
3.39358717728147e-05
4.5502971000788e-05
6.03191460322718e-06
6.60133433638879e-05
3.00728347708754e-05
2.51785252019969e-05
2.7673905352073e-05
4.2241521671178e-05
4.91900973728259e-05
3.19059110179424e-05
6.64151221775413e-05
2.12876996463883e-05
-5.84220852302832e-06
1.57366049392251e-05
4.49804027136729e-05
4.38707574162949e-05
4.54735975995636e-05
3.38997833215377e-05
3.78682027513566e-06
9.33671126067969e-06
2.55568324311227e-06
3.4633318140605e-05
1.48093622007637e-05
2.92588099926674e-05
5.23124405326588e-05
3.30232885459363e-05
2.52514197495906e-05
2.25997611382664e-05
2.83067775705223e-05
5.07018842831067e-05
4.89062100193641e-06
3.03241662198282e-05
2.25202195052577e-05
3.07737003149989e-05
4.11222069902133e-05
1.72113319570547e-05
3.53590187683717e-05
2.33901456596472e-05
4.17486844921579e-05
3.18093955847524e-05
3.72374566418446e-06
1.645781748182e-05
3.61900656909098e-05
2.46261016232631e-05
2.38387459849221e-05
5.5495552676904e-05
1.61890527534285e-05
4.1166013802818e-05
3.87815206386315e-05
2.17897112500804e-05
4.98865866266669e-05
1.7841586538776e-05
3.74514053685726e-05
2.08061382257033e-05
3.63511467087953e-05
2.67105476304756e-05
5.00812298177964e-05
4.26071181577693e-05
3.82466728445796e-05
2.97399218668719e-05
8.34010122799325e-05
3.85060830328874e-05
2.16350002911603e-05
2.42896225688736e-05
4.07671611304386e-05
5.19064894596875e-05
2.96036816154508e-05
2.61916852859485e-05
1.78533086839619e-05
4.75685629824205e-05
3.8814898423762e-05
2.49925820881475e-05
5.12409714012213e-05
5.10219109956823e-05
3.74791493064295e-05
1.4193613275209e-05
2.41241075763965e-05
2.25503861389722e-05
2.73291649595341e-05
3.63926789306023e-05
3.03298893253339e-05
1.85229763504475e-05
3.61676987293883e-05
2.06571812450502e-05
2.9496237522951e-05
4.08443087523026e-05
4.64590537436644e-05
7.40234342336411e-06
4.54027653543377e-05
2.53708226762983e-05
-3.73732945156053e-07
1.61180972006445e-05
2.03964754197357e-05
3.55104360473293e-05
1.76292590676755e-05
3.16751500942459e-05
4.75147986261572e-05
2.79055021706151e-05
3.10920405413766e-05
5.4328842678743e-05
3.35719112606046e-05
5.0262582108131e-05
3.3358417586305e-05
4.53370200819986e-05
3.18899667365982e-05
3.56666085024879e-05
5.22049569486675e-06
4.56803372634386e-05
4.9069210676709e-05
5.61926408149247e-05
2.67468060166964e-05
1.91906607132172e-05
8.03864593087783e-05
8.22110346778943e-05
6.28030153475501e-05
3.61689334978989e-05
1.53121591998981e-05
4.78395906358249e-05
3.355149563274e-05
4.73565809150552e-05
3.02344299636536e-05
4.49249016710215e-05
7.62133597731429e-05
-2.04327634945961e-05
6.40876139146171e-05
2.68241249351356e-05
2.13771600117441e-05
3.65630705488611e-06
3.75169398368544e-05
3.75606678783079e-05
1.19597746179797e-05
2.81590592469201e-05
3.21671411949126e-05
2.39727747210823e-05
6.15904311066885e-05
4.3510295224099e-05
3.3689221071689e-05
4.80208569623531e-05
5.8978366320653e-06
6.57791507074065e-05
6.29903639996976e-05
4.46546923384163e-05
3.19350391012298e-05
4.46747071137819e-05
2.10645722893648e-05
4.87359257954574e-05
2.71141649391379e-05
1.11576237478077e-05
5.1902939939405e-05
4.25655913850813e-05
1.90137962896679e-06
1.77873629376657e-05
4.55578206599168e-05
7.90975510795423e-05
3.54926091591601e-05
1.83503190182103e-05
3.3745833373483e-05
6.40337987523489e-05
2.27106668997839e-05
3.96138338443169e-05
3.72889581628716e-06
5.9660865165042e-05
4.97106108458929e-05
1.12515994272506e-05
5.08131777567677e-05
4.5210957589299e-05
4.40347582301844e-05
6.33405601141835e-05
-4.98386196997507e-06
4.95253315101227e-05
3.73310293261028e-05
8.77865243669198e-07
3.24519576991596e-05
1.97339752562415e-05
3.2288471950346e-05
4.3230943572752e-05
3.67186618679394e-05
2.89548090106328e-05
3.34359583514663e-05
3.67211176729583e-05
2.30844161956528e-05
2.05912901817732e-05
4.77077076045552e-05
4.41407156088068e-05
1.08208079218843e-06
4.97271152152885e-05
2.86288591944373e-05
1.94188486540034e-05
2.69872154461833e-05
5.15882032468487e-05
1.68316863314559e-05
9.67407768785795e-06
5.13347201277409e-06
8.0633186126402e-06
2.58134702195647e-05
2.68352632154876e-05
1.84033594441519e-05
4.33904807612762e-05
2.9601451564283e-05
4.83021563906848e-05
3.61142108616716e-05
3.43842874885956e-05
5.11145291936221e-05
2.62477471942079e-05
4.31199740163337e-05
2.74633400877161e-05
1.12963176821115e-05
1.45077238025989e-05
6.06732405747975e-05
6.07569530057831e-05
1.77103691773824e-05
2.50459438265285e-05
4.03687703453588e-05
5.25725812578877e-05
3.54589514222179e-05
3.69414227073704e-05
3.43594133272192e-05
2.89923100638135e-05
2.62071306903423e-05
3.61027368410793e-05
3.60612746697875e-05
3.76344453019573e-05
5.58252290082146e-05
6.56959249547134e-06
0.000102275246414981
2.9123726657853e-05
2.14053508712804e-05
1.19158651780498e-05
2.86434229583476e-05
3.81729815081643e-05
2.03685632819716e-05
2.8100400022416e-05
1.21604501041918e-05
4.01850467671535e-05
-3.29944023448835e-06
2.7336982185692e-05
5.43426603551657e-05
2.28171708544292e-05
2.92480876776305e-05
4.69329601101932e-05
4.48164633273575e-05
-9.42227056160063e-06
2.52262995809788e-05
4.29081247639182e-05
3.19635121852203e-06
1.55801551803122e-05
2.38911613578142e-05
4.91529124183839e-05
3.55932331416372e-05
-5.9729771683595e-07
3.87536149177088e-05
2.49500383405912e-05
3.28610986074401e-05
1.26670852759347e-05
4.68468379838528e-05
6.05671529029417e-07
2.00711579838975e-05
3.22649409539604e-05
1.42638733351061e-05
5.29190785659105e-05
1.97796459098561e-05
3.7594639692865e-05
2.60292488384984e-05
4.90136447284676e-05
4.52998710686235e-05
1.01968770301704e-05
4.41745129579659e-05
5.76120441859491e-05
3.89943371942824e-05
4.16198544858374e-05
6.99351602288011e-05
2.36035697049377e-05
6.12758052162032e-05
4.56591334769164e-05
5.04300674844706e-06
-5.88475420186426e-06
4.44926785496075e-05
4.33773461156498e-05
-6.13202829370599e-06
6.37859803424071e-05
4.04345864480853e-05
4.6544248848122e-05
-6.2259867247446e-06
1.83696276732164e-05
5.43551294168275e-05
-3.66268169164262e-06
3.52449998748662e-05
3.4085633448034e-05
1.97282077067126e-05
4.04283474841912e-05
1.73630132709191e-05
4.72994629692651e-05
4.7242243222764e-05
5.87353857683319e-05
3.67873230824465e-05
1.08934266137031e-05
2.13501335959621e-05
2.82897534239172e-05
2.10707078730146e-05
3.66904811123653e-05
3.14194947277675e-05
4.82744134156233e-05
3.23578967310387e-05
1.85628179961952e-05
4.44501620542639e-05
2.15369546991843e-05
5.9753372332904e-05
4.57777055602298e-05
3.69746133232088e-05
3.91204624743326e-05
2.8682823762938e-05
3.73481048922423e-05
3.65382392824199e-05
2.05509632189151e-05
3.99700731436987e-05
2.45134189840403e-05
1.59780223525708e-05
6.59141446137583e-05
-1.31919815297981e-05
2.5826544004173e-05
2.72796854461331e-05
2.58013239128877e-05
2.71562418305992e-05
3.31128157275594e-05
3.09597569671675e-05
3.343376262197e-05
4.12889850772804e-05
1.98429153660404e-05
-8.6101585903675e-06
3.85215095837709e-05
-4.81013033509652e-06
3.88816722372911e-05
4.30742316239922e-05
9.28928932610231e-06
3.78243018377289e-05
7.89982106297842e-05
2.70538306889831e-05
2.42296537602478e-05
5.40438952246682e-05
5.6388256227636e-05
5.08745028627752e-05
3.43584019902353e-05
3.39598410936656e-05
2.16364235632778e-05
3.27833258815676e-05
3.68217641153299e-05
1.764848140855e-05
5.33960483510883e-05
2.0228236785684e-05
2.51675058929532e-05
3.11107315652708e-05
6.85109673931509e-05
6.62523556452997e-05
1.16083741868447e-05
1.98880815002886e-05
1.96110743294946e-05
-2.92653533448614e-07
4.21966641482423e-05
3.03914310190487e-05
7.15390795301388e-05
5.59464730386302e-05
5.11121337824102e-05
3.48732356931094e-05
1.56137506631458e-05
5.67579187554619e-05
3.6768695277906e-05
2.09656716638711e-05
6.97383428080395e-06
2.49352066959322e-05
-9.32917370124483e-07
1.53402089344874e-05
4.59571284966655e-05
3.46999993077037e-05
2.18847380236442e-05
4.39773961264541e-05
3.21374657687213e-05
1.95837655174992e-05
4.87881392855262e-05
8.02221786440452e-05
5.43921373613853e-06
3.03502452363527e-05
5.58635763709526e-05
2.27458142268559e-05
4.58466637152311e-05
2.72469754239589e-05
3.95025130866783e-05
1.399497912537e-05
5.48292370138646e-05
4.72740624691683e-05
2.2337288234106e-05
3.89680707984338e-05
5.67837049487716e-05
3.67798786633531e-05
4.19962942709229e-05
5.0021646364684e-05
3.55623542313812e-05
7.16710219343402e-05
3.99749216981987e-05
7.14745227560693e-05
2.55480840168619e-05
3.32952298880271e-05
2.27638466773152e-05
-4.98115207542383e-06
5.03261030904731e-05
2.08580069583823e-06
9.08912483715386e-06
4.42899763981304e-05
2.30009407599608e-05
3.47406631385707e-05
5.18784562175113e-05
3.5209791654506e-05
1.68076617196431e-05
3.88025774562611e-05
1.97154602101373e-05
4.58243269339718e-05
4.78537545020001e-05
5.52229691988176e-05
2.89151930045824e-05
3.90160717331508e-05
1.43467592617464e-05
2.51124107916239e-05
4.31365223586289e-05
3.7058053662297e-05
2.27466639769411e-05
3.56593615704694e-05
-1.43811702872776e-05
3.18464983304739e-05
2.82620727866409e-05
2.87110084408859e-05
2.82516847248416e-05
6.95976385344844e-06
6.38248129435331e-05
4.12333900038392e-05
3.82122431837137e-05
7.8588644042487e-06
3.20249893581589e-05
1.63058970395307e-05
2.29227129264132e-05
5.85690843942043e-06
4.4148075877114e-05
3.40245437589814e-05
5.97249613941826e-05
4.63014990007301e-05
3.49900801775332e-05
6.39613362940016e-05
6.40236022350529e-05
7.6790423125981e-06
9.45177252666007e-06
6.40047980349228e-05
1.77532606187919e-05
8.47700878719898e-05
1.91257526912771e-05
4.21073055113472e-05
8.84434029605865e-05
4.9258590481299e-05
4.24495040516767e-05
1.94953735495571e-05
2.8968929131387e-05
6.05463268714609e-06
4.48921603579515e-05
2.7734372468772e-05
6.34988701802784e-05
6.10196239234764e-05
2.49370833660123e-05
6.7100713373194e-05
4.67171639011789e-05
2.80843602058583e-05
2.8828723464188e-05
2.65582938652683e-05
-1.2176964630468e-05
4.26309869432419e-05
4.05734438226415e-05
1.93871087649629e-06
5.22456863706554e-05
4.92091541687266e-05
2.18613437325752e-05
-8.606869734797e-06
3.92555348593861e-05
4.52120627501036e-05
4.46162813390366e-05
2.66294524222708e-05
3.61258415538175e-05
1.12288129670665e-05
2.13943558262037e-05
6.14943606611767e-05
2.87406092087224e-05
7.46578196590118e-06
2.27311781133223e-05
2.83402480061215e-05
1.73465474554791e-05
1.87821403170337e-06
1.05161398666405e-05
6.22465812175694e-05
7.61471913425681e-05
3.79865368985115e-05
3.3546251714161e-05
9.12236485944093e-06
6.61851662933633e-05
4.79809018227197e-06
9.57339391035766e-06
2.99837724038384e-05
5.39176136149254e-05
1.34313291313417e-05
1.89764595744261e-05
6.80893030663524e-05
1.86761925397193e-05
7.81532900929546e-05
6.9330497265332e-05
2.13627607269033e-05
7.17575899969025e-05
2.76078577791338e-05
4.17775240718238e-05
-1.3754317216614e-06
5.38601381924235e-05
6.67208251927181e-06
1.15644432532549e-05
5.61166274019941e-05
6.7302512897514e-05
4.85700169354326e-05
2.93552270013526e-05
5.66405112796068e-06
3.94717459261166e-05
2.00304854623795e-05
1.42125012241413e-05
1.37774530541831e-05
4.07161704586348e-05
1.77999048744527e-05
9.13502573932657e-06
6.09389971053044e-05
8.74022657234367e-06
3.11144714932667e-05
2.0353806152819e-05
7.38676026047846e-05
1.48434324722462e-05
6.46499505965231e-05
2.59922220238152e-05
3.6577711036459e-05
-9.7166574956544e-06
3.90079095563901e-05
2.60984948374294e-05
6.29214077948572e-05
6.7967084695708e-05
1.02350880787868e-05
-2.90971529719327e-06
3.67232698045635e-06
2.66570315952592e-05
3.63674753965778e-05
6.48039063697718e-05
4.22288679678594e-05
3.51814155111365e-05
6.56948481473206e-05
4.91211340771406e-05
3.5554803007136e-05
5.9678233872491e-05
2.88099814697089e-05
1.55710343522962e-05
3.40621844441779e-05
2.85753514813569e-05
3.75668853937472e-05
5.44100619215133e-05
1.00570997291777e-05
3.67371594760683e-05
3.13337056015366e-05
4.79918244189429e-05
6.26125383503846e-05
3.72924172458516e-05
2.4329292662537e-05
1.33157975078772e-05
6.12790004688674e-05
7.72402472342866e-05
6.68254835456983e-05
6.34334565189933e-05
4.64802756695078e-05
2.1355372190627e-05
6.4711794018302e-05
6.61470860309713e-05
2.94608734787553e-05
5.64288159556227e-05
4.70625069306285e-05
3.73486826294855e-05
3.22413821265523e-05
3.69001512315258e-05
8.45822018300453e-05
3.31965769903506e-05
5.08756483951308e-05
5.31007047639029e-05
-1.63250537102201e-05
2.97803624140679e-05
5.01601438029733e-05
2.52857779749957e-05
2.9742467833893e-05
2.51534298800102e-05
6.51566975359557e-06
6.63940405855099e-05
2.29532946220784e-05
7.08659988637722e-05
1.25654608054615e-05
5.19773249134219e-05
2.87463124607771e-05
3.58074711323618e-05
3.3488315498004e-06
2.52969168759086e-05
-2.87719033347733e-06
5.92599762631962e-05
2.70419792941852e-05
3.29249003022861e-05
4.95111946732679e-05
3.27743567818944e-05
1.52010024416041e-05
1.52056172501574e-05
3.51035348950238e-05
3.84744032397807e-05
3.96110644966109e-05
6.73850300107064e-05
5.65892635722309e-05
9.10609718017239e-05
2.20373426140504e-05
1.79646413856432e-05
3.17797005863514e-05
8.11155280864639e-05
1.86982532249229e-05
5.50956732145589e-05
7.2368912109659e-06
3.73054595127756e-05
5.46857825557577e-05
3.98631018351112e-05
3.79221566950961e-05
1.7442105073733e-05
3.26235314577442e-05
4.3101736959858e-05
4.87525474840673e-05
4.65104087570555e-05
7.97593636840973e-06
-1.02154676291688e-05
3.63435500899188e-05
5.54787421280524e-05
5.68250720400379e-05
1.58381591414683e-05
3.92996113616693e-05
2.38731032882984e-06
-3.44421137985463e-06
1.72540807412586e-05
3.76626290390305e-05
1.85933880832676e-05
2.65156725236756e-05
6.82951099708532e-05
5.54201944363024e-05
2.7163346031403e-05
2.06878065984592e-05
5.19801054034529e-05
5.12388436041317e-05
4.37667287532168e-05
4.53628553870457e-05
2.2846136286319e-05
3.53050092104217e-05
4.29705064593349e-05
7.61564403124127e-06
3.75425816730716e-05
4.94326896818603e-05
4.23513507854732e-05
3.66035685146177e-05
5.50803266278441e-05
1.87852329008807e-05
1.63147874159015e-05
1.94553917601306e-05
1.94090200823379e-05
1.11587863895579e-05
4.79377313932437e-05
4.41340436094609e-05
2.4964219020967e-05
4.27367093297979e-05
3.7000686671929e-05
1.63931722536571e-05
2.99424804049031e-05
4.89103624705845e-05
4.29700728614795e-05
1.9582444385621e-05
2.44510140345622e-05
5.60892365789038e-05
5.57293191715326e-05
2.22574520148781e-05
5.53478719328533e-05
3.13442165275991e-05
1.42285670374135e-05
3.31956463892075e-05
6.07590371359494e-05
3.05095102099981e-05
3.91217965315501e-06
2.61524561792908e-05
7.24607352293847e-05
7.62714708043383e-06
9.62395724383816e-06
1.59948891265827e-05
3.70425803755474e-05
3.33539583616642e-05
3.05836765385064e-05
1.28353220157968e-05
4.98032430784003e-05
3.16727288871636e-05
3.97760715251744e-05
4.91244710284305e-05
3.33558646538075e-05
3.60777202404697e-05
6.19857734822702e-05
3.5861996628872e-05
1.99717331721423e-05
3.32872916290738e-05
3.615844518976e-05
4.11605725288717e-05
3.17792448271634e-05
2.19483238548805e-05
5.09671555865514e-05
2.92619656026528e-05
4.55827089195041e-05
1.91788566286689e-05
7.1430756662302e-06
6.31764551160636e-05
1.87946232578746e-05
2.49860385012566e-05
3.13338386024434e-05
2.76736138062399e-05
2.58327138615541e-05
2.7325543180844e-05
1.35130058643127e-05
4.0816817080342e-05
6.90537790179932e-05
4.16604488216998e-05
1.08671946692997e-05
2.17047156780632e-05
3.92111147416547e-05
2.10306477169604e-05
3.30246631342709e-05
9.0489626380493e-06
5.76065573080276e-05
3.93840318193546e-05
1.73177637736639e-05
2.12744382872705e-05
1.44583014814889e-05
4.45132775419562e-05
5.30865275634861e-05
5.42642712638355e-05
6.67733753148519e-05
5.37063216332032e-05
1.92915076071853e-05
6.31437903915533e-05
3.68220196237588e-05
3.97204454835102e-05
5.43062277657655e-05
3.99091250206912e-05
4.70627671288717e-05
5.01437604803802e-05
2.33362551435423e-05
2.65701057013463e-05
3.40915923218259e-05
2.92469772813094e-05
-7.21692683556947e-06
5.13786178613962e-05
1.84281857292791e-05
2.82753579829028e-05
4.43933826346027e-05
2.79304757238991e-05
2.13986858208865e-05
3.64222272913615e-05
4.74094507323176e-05
2.70225309230675e-05
4.29942026516172e-05
1.85347544213499e-05
5.83778998969692e-05
3.5637836778876e-05
1.75975558367837e-05
1.46697803122396e-05
4.0590294303601e-05
5.29549091500907e-05
9.06235906984743e-05
-1.31506027806928e-05
4.17017532779114e-05
1.04950798490854e-05
2.55874035274569e-05
4.37735238849234e-05
2.57998639311977e-05
3.62534687903995e-05
2.52361991220043e-05
4.88644412954684e-05
3.02078729941271e-05
2.96930630772092e-05
5.27576668040587e-05
2.31576557382281e-05
2.51843652215265e-05
2.67180150513199e-05
3.2434835466491e-05
1.98483741485164e-05
3.05463949335655e-05
2.54043268365136e-05
6.23409369005193e-05
-7.44076380466294e-06
6.31204894791453e-05
3.16207271622404e-05
2.19137480597453e-05
2.19402410771561e-05
4.93702001968898e-05
3.11433544554806e-05
3.58775496293713e-05
2.1687548428861e-05
3.95659486815888e-06
3.02268131193801e-05
3.05450837598365e-05
4.18201463615197e-05
2.66652982586433e-05
5.23321966822793e-05
1.89828379809945e-05
5.37805489746828e-05
5.74797248094497e-05
3.03007814048294e-05
5.3851663711323e-05
4.00719330863884e-05
-1.1807762256653e-05
1.59197083652231e-05
6.6535889056069e-05
2.1585424246952e-05
4.26842488440353e-05
4.28686210867559e-05
4.65589496193461e-05
6.54005956455704e-05
5.75088820388738e-05
7.58769774016061e-06
1.9480489695926e-05
-3.73085167196748e-05
2.21424081277914e-05
6.42205049432398e-07
3.78947492893453e-05
8.30826173561169e-06
1.7761475978289e-05
1.4313242819832e-05
5.28404025375549e-05
1.99247630896127e-05
1.00565748905022e-05
7.14158564323683e-05
4.66637652132776e-05
1.55881645516133e-06
5.45515524214606e-05
4.26765119375619e-05
2.42068252078433e-05
4.30187327419314e-05
2.98647301905543e-05
2.40762297332977e-05
4.07836300497235e-07
3.78796461907767e-05
4.45403681839101e-05
6.3081761014495e-05
3.42750510942034e-06
4.81725871210762e-05
2.99496714916242e-05
6.89373400103504e-05
5.0547320628159e-05
5.25093730226176e-05
4.39169330452683e-05
3.80033081269979e-05
3.14424090052686e-05
3.69864854247523e-05
1.4053147077569e-05
2.88348471362851e-05
4.67569427279058e-05
2.49531888462396e-05
2.72657835261413e-05
2.51082627043514e-05
1.45527077948575e-05
1.77827174410108e-05
6.17120903746023e-05
1.56665532539879e-05
6.62131470163667e-05
5.95758858115503e-05
4.94060314209743e-05
-2.08820896372861e-06
1.84086326619829e-05
3.21772193989207e-05
-5.9071332311902e-06
3.51836021907678e-05
3.00042599146078e-06
1.26484490749606e-05
8.54295358970374e-06
4.39990753799987e-05
5.58862740230587e-05
1.53681421413439e-05
3.64930384940832e-05
2.38725988399978e-05
7.61692607514873e-06
3.44256260953908e-05
3.19767849281833e-05
8.53291551169349e-06
1.66237009083736e-05
4.19993141551225e-05
6.28481858994781e-05
5.15901803315838e-05
3.8887292931325e-05
3.7277770326202e-05
1.84211615010007e-05
2.96884489756903e-05
5.4181675532606e-05
1.68711098844391e-05
2.84996681230577e-05
3.77040408046931e-05
2.25718184722022e-05
4.41139367354157e-05
3.16887483178525e-05
4.82445616734717e-05
2.99730572133278e-05
4.10706386997452e-05
3.93417304666755e-05
5.33273529870387e-05
2.81585149219563e-05
1.16519321308541e-05
4.03745373493399e-05
3.98141208556182e-05
1.07223701252945e-05
-1.68378639996107e-06
1.36573237408345e-05
2.620844035689e-05
3.50490218550637e-05
2.85096203921258e-05
6.72785161658432e-06
2.27663564885681e-05
2.04513424655683e-05
-2.09436301810496e-06
2.53248332223984e-05
6.38823706895515e-05
4.20308620363276e-05
9.31630135488911e-06
4.40689898612375e-05
5.53760633077501e-05
5.24399463708667e-05
2.83527896579315e-05
1.72019989024559e-05
3.63769116769424e-05
4.6238738567515e-05
2.23867527719396e-05
5.53003190595961e-05
1.34887499421235e-06
5.83259541834881e-05
2.47069903911212e-05
3.7932630182616e-05
3.17938703907201e-05
3.44664814171133e-05
4.57322464651093e-05
2.08033106001074e-05
5.49338957532696e-05
3.3130318400217e-05
5.01609983162328e-06
3.39785512384216e-05
3.38650109401108e-05
5.90024823448936e-05
7.12791464157988e-05
1.10236532876653e-05
1.22962387611943e-05
3.38801005226755e-05
2.70868292393797e-05
2.84260727751193e-05
4.24561768578e-05
3.63288367043578e-05
2.12519309546876e-05
-1.52542545100419e-05
-2.81877112085094e-06
-3.83703644674861e-06
-3.44397971079026e-07
1.09204327042321e-05
4.12060836776262e-05
-8.65193739326142e-06
1.44246692342084e-05
2.0520620472643e-05
2.7882111542953e-05
5.60470919956642e-05
4.65371932792535e-05
2.39626338191203e-05
2.7112010320964e-05
5.26587436750239e-05
1.35306901770743e-05
3.9978330480565e-05
6.26344597723834e-06
3.6857572236971e-05
-1.08628224873216e-05
4.84762904642654e-05
6.96778022949478e-05
5.29731010489882e-05
2.0833830784281e-05
4.31191035265225e-05
6.09094228948062e-05
4.97854233528343e-05
2.5762871622928e-05
4.01937613987668e-05
1.15046057763267e-05
4.3405861606588e-05
3.23997013921466e-05
3.85715007972806e-05
4.41378145869367e-05
1.18803632097846e-05
4.2481441913646e-05
1.85058389707456e-05
3.09149536389683e-05
1.21320240567749e-05
-1.83709184697388e-06
4.82054499340321e-05
7.36977766590114e-05
6.29218007774294e-05
3.72436810776759e-05
2.54775563999447e-05
2.11884163972754e-05
-9.24428917061834e-07
3.6887164208088e-05
-5.30110384710079e-06
2.46803859146877e-05
-5.24593373889968e-07
1.31577543899922e-05
-5.01944908245477e-06
1.59035466047596e-05
2.15136065474387e-05
1.56090058680863e-05
2.23255584886514e-05
3.9511509111433e-05
7.50646405749422e-05
6.3553655452092e-05
4.08243203804092e-05
5.28563468396325e-05
3.39055560257797e-05
1.07322083920335e-05
3.97192555799015e-05
2.75301704109159e-05
3.64553769268425e-05
6.45299880049296e-05
3.4560830999085e-05
4.89904925333614e-05
2.07874788862432e-05
4.31031398211532e-05
3.78018119069887e-05
8.54095855599685e-07
4.92716012269743e-05
5.69487912884109e-05
1.93746625029934e-05
6.00629978222403e-05
5.21615712217625e-05
3.21072671692629e-05
2.48048185534116e-05
4.5354227741309e-05
3.68243657089225e-05
2.68895189437351e-05
1.20016715232441e-05
3.52923064786035e-05
4.08344426527424e-05
2.1296386591949e-05
4.59783239832453e-05
2.69938347846993e-05
5.13469734740857e-05
1.42300117487772e-05
3.45382994298034e-05
7.69592475793588e-05
1.5126265602626e-05
2.17178265194004e-05
3.5831250191466e-05
2.11467136083476e-05
-1.44562460717176e-05
2.95051142178742e-05
6.02653867364559e-05
2.55649453361695e-05
3.79929002044948e-05
-5.38522536161157e-06
6.34665119318899e-05
6.30159460463456e-05
2.91607587014981e-05
4.19685657857211e-05
3.5179287667816e-05
1.96641064409476e-05
5.37732500615632e-05
5.741646059452e-05
3.68991568255308e-05
3.39670660994844e-05
3.78707194901915e-05
1.30066917495347e-05
5.50585079063732e-05
2.89759199772986e-05
4.60504597035515e-05
1.90600590119645e-05
4.93533893123874e-05
3.9984859838866e-05
-7.79029217612969e-07
5.31419008098384e-05
9.04537154084755e-05
1.29437985854926e-05
4.97831754998701e-05
1.17349870683617e-05
4.30311852780769e-05
2.5673516896437e-05
6.13408702007808e-05
3.27486643564658e-05
-1.06604242571745e-06
5.67650303749401e-05
4.30409175346837e-05
2.68088211421769e-05
3.04942696124869e-05
2.71531893569516e-05
1.36787297027374e-05
2.13832145988662e-05
2.63314668278015e-05
1.01349220299425e-05
5.29346788718236e-05
5.12083634259723e-05
4.1382372530509e-05
2.64979638865541e-05
1.27461034548223e-05
1.04554097628672e-05
1.62701532079815e-05
-1.28743944113611e-06
1.47765788448419e-05
2.42006853664158e-05
5.48098254510208e-06
4.23123333565845e-05
3.90864197115792e-05
2.64208360375836e-05
4.2726751690944e-05
1.54640919923839e-05
6.77568089389321e-05
2.82131268962512e-05
3.0482119744298e-05
4.45177745961862e-05
3.77197819318256e-05
-2.38577440272383e-07
3.23273715841019e-05
-1.43962051974098e-05
4.51114679084346e-05
2.09140428055739e-05
5.7634666804877e-05
1.15871640043925e-05
2.22157470758196e-05
1.81183924457873e-05
3.81569253525671e-05
4.29908690132336e-05
5.88124303957963e-05
6.18261371185063e-05
-3.76588589759611e-06
1.27536563279575e-05
5.50643098714212e-05
4.60173322194761e-05
6.97417929801953e-05
4.36093477607909e-05
4.06975897927685e-05
2.38686204776108e-05
3.40211710034763e-06
4.36746931300004e-05
2.96380210087588e-05
2.18456164980346e-05
3.52963315581212e-05
5.56501198230296e-05
4.28095971636146e-05
1.4819694967535e-05
2.23415130770893e-05
5.78957800834421e-05
1.84869989192152e-05
4.04831978868234e-05
-3.5835947344854e-06
2.48712733806714e-05
3.49839214662849e-05
3.23268783637992e-05
2.24374429349032e-05
5.61491195507873e-05
3.62342461695294e-05
3.68908672512391e-05
2.1522255047797e-05
2.43620220568211e-05
5.12340718041371e-05
4.79330149983004e-05
1.31350597146245e-05
2.87208790927368e-05
3.4813501631264e-05
4.12978430409339e-05
4.90581644861824e-05
2.73738605622481e-05
1.26767089754714e-05
7.7520239872116e-06
5.79671908760091e-05
2.65420314757687e-05
1.84302000901796e-05
7.39999192419816e-05
5.36266050152339e-05
3.6146253299741e-05
3.73408216207081e-05
1.74169881037367e-05
4.55828576941789e-05
5.22079480127812e-05
3.96160462830172e-05
9.44530099625784e-06
2.30592246281631e-05
5.96352023973092e-05
7.22046758042263e-05
4.90613893135876e-05
2.74802102495853e-05
4.4413985479284e-05
5.0228682673403e-05
1.90298928310191e-05
3.39465775021281e-05
3.10552558074433e-05
1.13933290266818e-05
2.1017413598855e-05
8.55665474721142e-06
2.34547613004133e-05
3.12276363608729e-05
2.90850970972449e-05
5.60193747641381e-05
1.79284150676108e-05
4.51074496440607e-05
3.20699215936427e-05
2.74143277283355e-05
5.52448900489856e-05
2.46302153579032e-05
6.28509398251251e-05
1.30592422097055e-05
4.92891233278027e-05
1.75525233817914e-05
3.77767607637215e-05
2.78134955900223e-05
5.43655119919614e-05
6.08598416448557e-05
2.52838201872458e-05
4.63038833502635e-05
6.19100272156385e-05
5.13467060940374e-05
8.48811463050025e-05
1.92120862812182e-05
4.53553741659232e-05
4.10985079140997e-05
3.07468777680308e-05
2.60764512814526e-05
2.34423164419105e-05
3.43877483653192e-05
1.31486710922289e-05
2.64050406059634e-05
5.55694036333546e-05
2.023969642928e-05
5.93552060746739e-05
2.02097898319782e-05
1.82620580514797e-05
1.35605162461198e-05
3.57160887807765e-05
6.5380468041726e-05
7.5583733996388e-06
2.34627407547347e-05
-4.70008544507124e-06
8.33171391384074e-06
5.6344992470477e-06
5.2702768006273e-05
1.28218243427008e-05
3.21595178208771e-05
1.27097531894524e-05
3.11579783267779e-05
6.80052548264884e-05
6.59395173666725e-05
2.38840369239545e-05
2.5235459570969e-05
4.45964101556206e-05
5.93726280317845e-05
4.11168536993749e-05
6.12747616568794e-05
1.49725473504972e-05
2.15608486911372e-05
3.10167353681514e-05
4.9455215834797e-05
2.36664002948676e-05
2.7737201010408e-05
-9.16752940948945e-06
2.57551649933488e-05
2.19336850600382e-05
4.69039327826034e-05
7.37657490564023e-05
1.55371304941086e-05
1.84952784567835e-05
1.21689565202661e-05
1.68455424075104e-05
5.82282495220047e-06
-6.02518955548783e-06
5.02466640434959e-05
8.01063962341489e-06
3.7470014396925e-05
2.44801570283374e-05
2.81700943945839e-05
2.12475498737997e-06
3.31514633783957e-05
1.3174682743782e-05
1.32649684440296e-05
1.22992620119662e-05
3.4066157717603e-05
1.12254855648125e-05
4.56167544010047e-05
4.25822751077837e-05
-1.70349973054316e-06
3.24323979990047e-06
1.13828297294564e-05
2.72685821165326e-05
3.39649740181354e-05
5.12917279503424e-05
-6.54650620153544e-06
3.25429986801183e-05
5.53054660355861e-05
5.93479670974827e-05
5.35656167683065e-05
2.379567036361e-05
2.94316449291849e-05
3.46865962684265e-05
3.45899585902686e-05
4.35900075698582e-05
1.52708928716128e-05
3.44804798199911e-05
4.8571529572766e-05
1.36217901937321e-05
3.49606710040556e-05
1.17811128181146e-05
2.97014165746259e-05
3.37471617838002e-05
2.38466436210552e-05
4.70643782991804e-05
2.49928764323497e-05
2.99375467913229e-05
5.5505964656632e-05
3.09073327459595e-05
1.93708653364436e-05
3.07193818489331e-05
3.94455849469303e-06
1.25531121258888e-05
1.20018646713687e-05
3.41649730117209e-05
6.79474837176318e-05
4.20737773796354e-05
2.44806800708254e-05
6.86698774893744e-06
2.12348532638069e-05
-4.6824959477417e-06
1.92984495362193e-05
3.0997117312702e-06
6.94417875613768e-05
3.79000509532342e-05
5.26796696536983e-05
3.03759380834226e-05
4.18334639841584e-05
3.28961799851606e-05
4.74246402520455e-05
6.29217244893064e-05
-7.77660537879312e-06
2.57600512051922e-05
2.40868895276359e-05
2.86395434880341e-05
8.22811021445741e-06
3.2888309678515e-05
8.25871069924186e-06
-6.30865401443383e-07
1.42745066205501e-05
3.07793825065056e-05
3.56056119153656e-05
5.73890379388476e-06
1.59357520280991e-05
2.42158312091333e-05
6.4618294590237e-05
3.74326953365118e-05
4.16422346527151e-05
3.38548146485471e-05
5.06396349547299e-05
2.2376867391054e-05
5.25678371288488e-05
4.64224493037982e-05
1.81312551328874e-05
1.9451251761112e-05
5.44801685762883e-05
6.10450022537865e-05
4.13657105338938e-05
4.08181495052384e-05
3.08492263614989e-05
8.1950126238815e-05
1.9308918657662e-05
1.63872161599411e-05
2.55827919012699e-05
5.15602259510322e-05
5.75336225702835e-05
4.93965623597517e-05
1.83455369392909e-05
3.59684806835328e-05
5.81829539601886e-05
1.60331259646977e-05
4.54726929925123e-05
2.6333679698038e-05
3.0823668299448e-05
3.4962599699104e-05
-4.67005073262425e-06
-9.19311720426462e-07
-2.7693421857371e-06
1.00993422373916e-05
1.7304980732733e-05
2.78961789576943e-05
5.57542896034797e-05
2.1402866864574e-05
2.58855864359051e-05
3.03266956791973e-05
6.83526011175928e-05
2.42237632509631e-05
6.27567086834474e-05
1.21645727681283e-05
5.36787422962278e-05
3.10945036276391e-05
4.16130547125242e-05
2.81807465686072e-05
4.10094468600729e-05
3.10938879827736e-05
3.88374030120374e-05
3.93033175928834e-05
2.99713050500646e-05
5.06567176157418e-05
2.58892816718479e-05
2.08813635735036e-05
2.2853625648607e-05
7.16069669372146e-06
5.13572567509687e-05
1.99915563643586e-05
4.75512337362376e-05
4.66485202704764e-05
4.23716023956414e-05
4.03324213546673e-05
1.05331269570926e-05
1.4549789931325e-05
2.99164629839839e-05
3.98805583628222e-05
3.04104930285307e-05
2.03427290429014e-05
5.55424170672884e-05
3.39527417388503e-05
4.93745437539542e-05
4.53139065720919e-05
5.15419484034352e-05
2.40305133624053e-05
2.01771756002935e-05
4.8541151733639e-05
2.41035165734793e-05
3.42822383611988e-05
1.67804860046834e-06
2.33535075348828e-05
3.42255626192702e-05
5.97094597098503e-05
9.67492723341165e-06
1.12836036344868e-05
2.14514935655427e-05
3.09999129426165e-05
4.90133337473049e-05
1.22280759123161e-05
5.78160034936803e-05
4.01349711659793e-05
3.17767752917607e-05
1.48105108835367e-05
3.56552427737895e-05
3.62826733902073e-05
1.01947794853955e-05
1.10795170934514e-06
3.83514642030957e-05
2.14038731809141e-05
3.73287279396087e-05
4.26631081329588e-05
2.57824451912923e-05
9.39017487506772e-06
5.31203218581095e-05
1.82624368606221e-05
7.06560154490564e-05
3.75156164191747e-05
5.01422844461365e-05
2.37369714390073e-05
3.9142912603343e-05
3.31538451324668e-05
5.59061740767909e-06
3.4657497619901e-05
2.74609384133029e-05
-2.14853925804095e-06
1.94338897987218e-05
3.13657908707254e-05
1.9739282604521e-05
3.94167808014255e-05
4.53541546346306e-05
4.21244581600478e-05
4.18518060842886e-05
1.49001792232475e-05
2.01764857667599e-05
3.17978920090621e-05
5.59931571233195e-05
7.58196262629754e-05
4.73736570171144e-05
8.29201212015281e-05
5.26580907621919e-05
3.61105455692089e-05
2.60061919324052e-05
4.24838715805751e-05
4.47833285831246e-05
5.7043892551913e-05
4.7311842776866e-05
4.39553562648067e-05
3.27868155294483e-05
3.78981404251811e-05
9.76765329156138e-06
7.3146159874403e-06
1.36293495045532e-05
2.90785494345613e-05
6.06154588763829e-05
2.18287571716151e-05
2.76163696177343e-05
2.34432325502023e-05
3.24127376560171e-05
4.50968710151086e-05
1.9136980215313e-05
4.35141617448413e-05
5.70008528705098e-05
1.14223163409039e-05
4.20191979374485e-05
2.69097603402488e-05
5.42966131894502e-05
2.02614875660229e-05
1.27440689796209e-05
2.12787796891087e-05
2.49440072942107e-05
5.65098369901354e-05
2.15892222679235e-05
1.36633673034008e-06
3.87813859119114e-05
2.12888628922803e-05
