# Supplementary material for: Research on computational propagation and identification of mine microseismic signals based on deep learning
Source: PLoS One. 2025 Oct 22;20(10):e0334641. doi: 10.1371/journal.pone.0334641 (PMC12543183; doi:10.1371/journal.pone.0334641)
Supplement: S4 Data — (ZIP) [file pone.0334641.s004.zip › 000100700000568.xlsx_0.txt_24.txt.txt]

1.71350670691107e-05
5.10445166767712e-05
5.77602009233554e-05
2.67272459791398e-06
1.1537624594297e-05
4.42659084261325e-05
2.42520947748734e-05
3.01764891500493e-05
3.45759428716146e-05
5.37028586285278e-05
4.64278099040724e-05
3.57296291165282e-05
6.23337272079296e-05
-2.0180354325215e-07
3.44319174935346e-05
3.8444626265704e-05
-1.28850269868712e-05
3.20569135282794e-05
3.65660676036629e-05
2.3321881727159e-05
3.54021791197845e-06
1.28499981889353e-05
6.05903431186115e-05
1.58806638161309e-05
1.9536638941826e-05
1.04307890490611e-05
5.78286017236967e-05
3.14574344638995e-05
1.80995839178862e-05
2.31546873107334e-05
3.72738243932789e-05
3.18472395308e-05
1.74960604938431e-05
2.56871211286979e-05
3.15536140286529e-05
-1.39226270053154e-05
3.26104023417528e-05
2.19549088453098e-05
2.92304762917671e-05
4.76021995827181e-06
4.51339994636528e-05
1.44545366385692e-05
5.36791243487863e-05
1.4469735259211e-05
3.60871549593818e-05
2.43152706672785e-05
4.86739029213278e-05
1.9661812697171e-05
6.95220240281651e-05
5.1710994717132e-05
2.56881717418461e-05
9.24595487782064e-05
2.25250992065408e-05
2.07918459220806e-05
2.95383177302235e-05
3.70687573173602e-05
4.34824497493901e-05
2.276359248018e-06
5.62009185650517e-05
7.6967832815824e-06
4.36025328295193e-05
1.37407795568547e-05
6.99858418374769e-05
4.1916624563169e-05
-4.68801002758518e-06
2.51790701812093e-05
4.05067016996684e-05
4.6515311384345e-05
2.82308922782888e-05
6.35172283650158e-05
2.19309015293914e-05
3.77224201916016e-05
3.34813609047945e-05
2.35853673807301e-05
5.8167436605973e-05
1.69971534430408e-05
4.0394445005441e-05
6.64790450826591e-06
3.51293407575685e-05
2.92733118714041e-05
4.37108733934199e-05
3.5513839967244e-05
2.49211999250667e-05
5.92710376924132e-05
1.6112337234265e-05
2.12090784937416e-05
3.73327795669742e-05
4.59103290564041e-05
-2.94046028265286e-07
3.24308781768527e-05
5.41076952095287e-05
5.2238474238893e-05
1.48053007293407e-05
3.250495050186e-05
4.22057522448117e-05
4.10706167119609e-05
4.33403882643753e-05
0.000107679754407181
3.84190083605042e-05
5.5007652585603e-06
4.39541907647005e-05
5.23005822481604e-05
2.60900980553868e-05
2.99663070158049e-05
3.00128331457718e-07
4.23572852199613e-05
4.36012469140085e-05
4.80601675010843e-05
1.15076666169602e-06
4.11463220507956e-05
4.89629794377846e-05
9.05210030450158e-06
5.99075266895652e-05
3.62790793658384e-05
5.53959962797836e-05
1.48723810444666e-05
2.29509192951798e-05
2.78459129380838e-05
-6.31904303111167e-06
3.94655051834179e-05
6.34366850073963e-05
4.77905514838491e-05
3.41673668620435e-05
1.8476276281102e-05
-7.87509998400256e-06
5.07394243478409e-05
2.58587105114997e-05
4.30533717856439e-05
2.37760509601242e-05
6.52220762202286e-05
1.86055131801284e-05
1.96384054736468e-05
4.46591142787503e-05
1.9513835495879e-05
1.67766500475881e-05
3.85480998474801e-05
4.62564991239481e-05
1.12089946435593e-05
2.73586275179869e-05
2.69554935208382e-05
2.88900581908728e-05
4.86229373915289e-05
4.7556949475466e-05
3.25458752219662e-05
-2.39815102417084e-05
1.7871859077921e-05
1.84566374387167e-05
5.119223697765e-05
2.36808881053726e-05
2.05179364903543e-05
7.61056748194866e-05
3.33065000521811e-05
6.4358048251625e-06
4.96945630381272e-05
2.06515146087034e-05
2.14239233587663e-05
2.81588545445844e-05
5.79266456056107e-05
3.16873996200067e-05
2.1815023075581e-05
4.99853252147263e-06
4.69520940883787e-05
3.60997280363023e-05
4.56997570533927e-05
4.14344593610099e-05
2.93031834415063e-05
3.41781426722194e-05
2.99605366370012e-06
3.76788948330335e-05
4.08646724970484e-05
1.256796009194e-05
3.50938072880341e-05
4.15314595081395e-05
5.31406491102256e-05
6.04993230606615e-05
1.75193752381432e-05
-1.49289695128158e-06
-1.98945036184909e-05
2.26153002370195e-05
5.28699720646366e-05
3.63017847557353e-05
4.22564821210555e-05
3.29645607794822e-05
3.00865210631902e-06
2.25736621817289e-05
3.57088097986668e-05
4.7103180105012e-05
3.50758202282202e-05
3.26228452445156e-05
1.78130460131813e-06
5.22727150359495e-05
1.69556474850321e-05
3.36789886074494e-05
1.50843116174471e-05
3.06401787369091e-05
2.91249039808664e-05
5.26152424876125e-06
4.76455173745515e-05
8.26493944755654e-05
4.1630015486325e-05
2.99401753067985e-05
8.68659869094574e-06
1.15201792002096e-05
2.28669117613659e-05
3.21633593134033e-05
3.19872310058539e-05
1.86654698902296e-05
2.45018146313663e-05
1.93275890697071e-05
6.17727536861659e-05
4.93440631290934e-06
2.21974877205636e-05
1.40163949942628e-05
2.29552776523022e-05
1.29948496181042e-05
6.05185083951593e-05
7.01825302278117e-05
6.65560717247112e-05
6.62396682318178e-05
5.43285227769601e-05
3.10215175828521e-05
6.94273443990841e-05
4.59362434795668e-05
3.16818878946307e-05
2.43844507509357e-05
3.41187983312463e-05
-1.14740264426404e-05
3.61672141138216e-05
6.02989425495565e-05
4.98250231879768e-05
4.11971565574187e-05
3.2037369736173e-05
4.97269967859841e-05
3.82823715767277e-05
2.45822640648576e-05
5.57387176790213e-05
4.14964829902798e-05
4.14453005634504e-05
3.5567613313313e-05
4.94809195832824e-05
2.45979701653426e-05
-7.98340315190392e-06
5.71348861558236e-05
3.35532450370867e-05
4.33339233779067e-05
4.49184749977938e-05
4.96367822057955e-05
3.8127661842445e-05
5.15331619898346e-05
9.03764865715778e-06
1.2976279186955e-05
1.76891647954221e-05
2.32988592312559e-05
1.13889142770457e-05
4.91219312448182e-06
2.66166771482007e-05
2.11309468666717e-05
6.66879729653361e-06
3.62803159910078e-05
3.46762917120822e-05
5.06899391664007e-05
4.08859058413896e-05
5.58234483200292e-05
1.67163604406738e-05
3.48552499763501e-05
3.13676836029752e-05
3.75016784519833e-05
3.30845666705243e-05
0.000100720544134926
4.39515996855013e-06
3.42701377593301e-05
3.55714925988208e-05
3.15389597619712e-05
2.28405479483635e-05
-1.96587393687325e-05
5.10012981741546e-05
8.69507978020931e-06
4.1003411125664e-05
1.38323572979233e-05
1.64516259444482e-05
4.73268618661504e-05
3.0391755862552e-05
2.8486059362594e-05
3.39117642246923e-05
1.17568245055317e-05
4.34116967914118e-05
6.10071939975624e-05
-2.06637926247333e-07
2.36789985036304e-05
5.68532701843968e-06
3.88001532806644e-05
5.41718886331738e-05
1.45644341589923e-05
2.56141688692381e-05
3.77333124181579e-05
1.55944107485385e-05
4.62893019875206e-05
5.66937364472762e-05
2.0747382798826e-05
4.46462023345498e-05
6.38922056168799e-05
5.51208388042319e-05
4.55010654043294e-05
5.22892311206995e-05
1.95967955964557e-05
7.42985275552309e-05
3.00561769111953e-05
2.54258878387258e-05
1.45715137563519e-05
3.88194832109986e-05
5.46173987143346e-05
1.62571343749868e-05
5.33385094334952e-05
2.05513043447955e-05
5.13168206841305e-05
1.81232098764949e-05
-1.7794637034256e-06
4.58011592985522e-05
6.62894704671903e-05
4.76972010568638e-05
1.35887251741728e-05
6.10167450221753e-05
4.5598996589691e-05
6.0158286919936e-06
1.97615306900656e-05
5.84840044043249e-05
4.18259074932515e-05
6.82320426563472e-05
-2.37399106778456e-06
4.79449251071763e-05
3.98236552158593e-05
8.84245989049606e-06
3.65612022724932e-05
5.13379169145828e-05
5.08976033222555e-06
3.57787666861527e-05
4.13989903563083e-05
3.50025654953899e-05
5.40035149330677e-05
9.31460619689979e-06
3.35948064829429e-05
4.91831526816335e-05
8.38593669350441e-06
3.7703928630884e-05
3.8224208390763e-05
1.68723288985206e-05
7.08149846128379e-05
2.3538018035588e-05
1.97201795490756e-05
2.32384419654531e-05
3.21251082520607e-05
8.12791117280472e-06
3.79881821839111e-05
3.92256777748756e-05
4.8763961080594e-05
3.95586425528677e-05
3.14809629366946e-05
1.90654409324646e-05
3.99293729032027e-05
1.56783334815554e-05
3.47001837422404e-05
3.01385394330523e-05
5.27494476344222e-05
4.60468767565893e-05
2.41623550989678e-05
1.68829493054883e-05
5.22577100001794e-05
5.00307573088196e-05
0.000101623721640727
1.69295987288901e-05
-5.80673380669887e-07
1.43969014622051e-05
3.34121754837317e-05
4.1086743336382e-05
1.47684631317733e-05
2.95203963847531e-05
2.6849540700869e-05
3.21130378791554e-05
3.15132560961473e-05
1.88664495670525e-05
7.5234636342815e-05
-3.94239126905567e-06
2.79821733286652e-05
3.77825127441895e-05
1.79016091223667e-05
2.33556444590263e-05
3.8925436232743e-05
2.87112708435485e-05
3.69958681374861e-05
2.66362060679943e-05
2.69463201175811e-05
1.59837559223309e-05
4.40175475594964e-05
3.29874618366778e-05
3.32421163285944e-05
5.33754860255043e-05
1.55928466076057e-07
3.91775793289796e-05
1.95590132544604e-05
6.5800204657141e-05
1.95875751176289e-05
4.85541774242427e-05
4.62753850600224e-05
6.33845903038226e-05
3.73925822805794e-05
2.66324308430682e-05
8.21157835948479e-05
4.2137369516578e-05
5.39569566500814e-05
2.89943255965481e-05
2.44754774523588e-05
2.82888607968516e-05
3.62603663087806e-05
7.35010365773099e-06
6.5801239449376e-05
1.26513134322838e-05
5.33814549851391e-05
3.78806897054105e-05
-7.58972382740056e-06
5.48034698361408e-05
3.58573469155319e-05
2.41753144896131e-05
2.9731492855794e-05
2.73718124747045e-05
5.00923861924357e-05
1.40444209600928e-05
1.94955227818502e-05
1.6561476856379e-05
2.9850590884734e-05
5.94928868611937e-05
4.13704069271737e-05
3.77901735648144e-05
2.61761914771499e-05
3.60853200741794e-05
4.35772349370455e-05
2.07322648649923e-06
2.66100673703979e-05
2.44914263257109e-05
2.3966337306939e-05
5.58684544202663e-05
1.9835502273332e-05
2.99763078568117e-05
2.09095348570885e-05
4.82110013723191e-05
5.39485030210277e-05
1.93041843567738e-05
5.21104458910376e-05
5.63380768628572e-05
2.50901579755985e-05
5.82453955329779e-05
1.48140865237539e-05
4.57689741749236e-05
2.62937491251704e-05
5.55298364836908e-05
1.29130844971727e-05
4.9604749983675e-05
1.21549784082698e-05
5.02087082706557e-05
2.09602069220029e-05
3.29634468598621e-05
2.03648623325089e-05
4.5064005394934e-05
2.28622269174561e-05
7.62671775154584e-05
2.75864864816241e-05
4.61204824366064e-05
7.46334293567985e-05
3.15166232776094e-05
1.21166302927092e-05
3.74297758067175e-05
6.56524261442496e-05
2.88315443695414e-05
2.37042366941548e-05
5.9660906972234e-05
1.2796831339542e-05
2.15874094096831e-05
3.54686019942733e-05
2.58314900909142e-05
2.73816946182618e-05
1.24812674681525e-05
1.77613113236708e-05
7.38870621149491e-05
5.84273675224232e-06
1.71082245246873e-05
5.53342147814915e-05
4.25929134847236e-05
3.66768659752223e-05
2.58301094783576e-05
2.80129896328933e-05
-4.01666909898e-06
5.13263559776e-05
5.99116728740707e-05
3.45687051887555e-05
5.01639977125224e-05
4.82948863920519e-05
3.60074276527474e-05
8.31059662725456e-05
4.16052570470975e-05
3.85384644949024e-05
2.87901056793185e-05
3.45971047976912e-05
5.11643764042932e-05
4.68633377305635e-05
5.13565694943269e-05
2.81158668648183e-05
4.24808570306038e-05
3.7021668220961e-05
2.82656703834945e-05
3.66449536864345e-05
5.31450153151596e-05
1.79006454306151e-05
3.42248101263236e-05
4.31081389883729e-05
4.22486386481709e-05
2.94259960764836e-05
4.60061964336445e-05
3.53648915941858e-05
2.3021159449425e-05
3.28390112827311e-06
2.47648313853542e-05
4.61850440905738e-05
2.56519589481037e-05
3.34651851619638e-05
2.42840280624097e-05
1.20073229812514e-05
4.79615043446458e-05
5.76893656617191e-06
2.07744121876791e-05
5.75005811474426e-05
2.89478011524286e-05
3.03539080896866e-05
8.52157014676432e-06
6.33271978598584e-05
7.06966803469324e-05
2.73657976773145e-05
6.6018340411498e-05
4.65241133879841e-05
-3.03839275122586e-05
2.03418988653411e-05
1.81037350862381e-05
2.74662850854791e-05
6.6477135034114e-05
7.49312981527504e-05
-2.96278149721003e-06
3.41545194270674e-05
4.11162970426377e-05
3.5157788839043e-05
2.97196294768982e-05
5.62652626669485e-05
5.09198606149404e-05
4.86724627147909e-05
5.38398262527765e-05
6.72320447202695e-05
6.35625450040623e-06
2.67338705358243e-05
3.02536281037842e-05
3.46225497104572e-05
-4.64019551853442e-06
2.25198786339641e-05
2.97980496430348e-05
-2.66298089255051e-05
1.33298373564705e-05
4.78214416234747e-06
3.11458131818827e-05
1.7288787497613e-05
2.00375809158761e-05
1.54079075779986e-06
-9.90560474482351e-06
2.70877777019686e-05
1.81992310968632e-05
6.64844860936024e-05
6.04749853889807e-05
7.56779363479775e-06
5.68217346854133e-05
2.17637183813422e-05
2.47415551398958e-05
2.70078943414437e-05
6.2975394842867e-05
5.27364949439185e-05
5.9241912294048e-05
1.07155705292698e-05
1.67811864817757e-05
2.68754023286716e-05
4.48753328743707e-05
8.03533696564791e-06
8.55581573923608e-06
2.34711527266675e-05
5.04450789702842e-05
5.43686920377753e-05
3.28866042152606e-05
5.47730837759724e-05
5.92557208576481e-05
4.68884211632652e-05
4.13584492233203e-05
3.55153120052173e-05
1.19796662572463e-05
5.21803609935786e-05
3.28498337742017e-05
4.65253738156021e-05
2.66288824718789e-05
3.51248074003379e-05
5.46494224415793e-05
6.87631371986538e-05
4.49830369140376e-05
4.13330118898802e-05
2.50680806917181e-05
5.3138951281261e-05
-1.17581999830488e-05
4.53873904739341e-05
4.35666091375505e-05
2.02604760520522e-05
5.56723206962643e-05
3.49578610690305e-05
-6.65080421647652e-06
2.71113183079042e-05
1.88779282076652e-05
2.20343177751484e-05
1.73366712008872e-05
2.69543949782895e-05
2.37268560658474e-05
3.8343273641818e-05
4.56647567585638e-05
7.28175923203363e-05
1.67893910055496e-05
9.469326084307e-06
2.79660084169704e-05
1.54019768390084e-05
5.58177111723063e-05
2.88157947162414e-05
3.53253610130894e-05
3.25403536632045e-05
3.42165312573767e-05
4.45577118385536e-05
6.41957363060455e-06
1.95961711530322e-05
6.36681164714326e-05
3.42368268106835e-05
6.65051834485459e-05
6.39582566564672e-05
4.91588389785241e-05
3.36360993233575e-05
2.8239203449432e-05
6.57011737203426e-06
2.83355048861803e-05
3.93363078111236e-05
7.02938359527665e-05
5.67623804887647e-05
4.1179816485045e-05
2.29249332365899e-05
5.15771459045308e-05
-5.41497647246605e-06
2.15025338659986e-05
8.14735818314536e-06
4.68888037496719e-05
2.94460187829282e-05
1.84668528900531e-05
2.19663430208659e-05
3.72735376333937e-05
4.41926355931126e-05
5.35806806803977e-05
1.83212442356724e-05
3.13551356916148e-05
4.483627147748e-05
-8.15960428851779e-06
-3.56193583520743e-06
-7.93499201304491e-07
1.67629554876839e-05
3.11614154118508e-05
3.52359899830404e-05
3.02598010812526e-06
7.95828185095431e-06
5.24834244737316e-05
-4.30736976698745e-06
6.20950186723894e-05
4.13804720407509e-05
2.17800731955411e-05
3.53721693969552e-05
3.97700535241254e-05
4.70962202280825e-06
4.76691419539089e-05
5.35666603473255e-05
6.74950108214515e-05
2.51489122169296e-05
-9.08895018127861e-07
5.78857408384635e-05
3.22580416870889e-05
7.06470713589315e-06
5.52220253270762e-05
1.95078370002896e-05
3.78521192019012e-05
2.86473434211341e-05
3.52521115182076e-05
4.85966093300507e-05
4.27569592383293e-05
1.07396580291228e-05
2.55105506394277e-05
-9.93290829972987e-06
-1.48236047183973e-06
3.3888811759316e-05
2.82747264518795e-05
4.82591061041331e-05
4.23415390240258e-05
3.769835907861e-06
3.98966471103922e-06
8.47801982810177e-05
2.54794776709733e-05
3.43791978570764e-05
2.24823509994936e-05
1.27778071016902e-05
2.78922574506578e-05
2.24469743263264e-05
1.97366310235861e-05
2.97546793494935e-05
4.55966118832581e-05
-4.88258369814677e-06
1.34702286568884e-05
3.73416531104009e-05
3.55345032292783e-06
2.03024002713034e-05
5.1185394412507e-06
1.83598455638462e-05
6.26512426574323e-06
5.558328768216e-05
5.29584574597309e-05
5.67371491667458e-05
2.45039807911286e-06
5.16809694950867e-05
3.01566871096299e-05
1.22922261147173e-05
3.90748592122078e-05
2.28015403167205e-05
4.36924760235332e-05
3.97368524895857e-05
2.78066962869841e-05
2.23066784753042e-05
2.13115937362917e-05
1.19067475948241e-05
6.99162417948275e-05
4.19422349648945e-05
2.21731359984803e-05
4.48963811720738e-05
6.09681638080161e-05
5.30073059010472e-05
5.60439758606858e-05
3.77307260538538e-05
3.67653949719549e-05
2.416234977678e-05
7.05098004780156e-05
5.13311479379509e-05
3.2295614381469e-05
8.47133245041725e-06
2.59539085702976e-05
1.20442115205486e-05
4.44686269338238e-05
5.48569996204284e-05
3.78241744007167e-05
1.0693525920337e-05
3.95345812371759e-05
3.03328820014914e-05
6.44924323524909e-05
1.44500951821373e-05
4.57199461291209e-05
4.82427228887971e-05
6.2851887359055e-05
4.22603616615476e-05
4.40147992667734e-05
5.94708209018357e-05
4.22492369702361e-05
1.7435242908954e-05
5.05419906896165e-05
2.96556485595002e-05
5.47452117937647e-05
3.82554499705707e-06
-6.42723271531722e-06
1.71234469778849e-05
3.74177000956642e-05
4.57907824599365e-05
5.35077133272196e-07
3.01112078801944e-05
6.29282986611198e-05
1.36978841221112e-05
2.49013166447689e-05
1.73131833359774e-05
3.44811206362346e-05
3.49699866577608e-05
2.52481107190915e-05
4.38988870273921e-05
3.57493721214354e-05
3.93115494993845e-05
1.1634574079662e-05
5.38570072777671e-06
1.52211671772366e-07
1.56559324775487e-05
3.3642302131832e-05
3.50777732650098e-05
7.6997930261844e-06
3.08143358184517e-05
1.3056394612134e-05
3.62256638282474e-05
2.69905308378055e-05
4.2712441942723e-05
1.79549516589402e-05
2.47246668993537e-05
4.85464941669649e-05
5.17619965518246e-06
2.18438266269844e-05
3.21909548642691e-05
5.14559226720866e-05
6.13720108330075e-05
3.60974397930462e-05
4.84146774705343e-05
4.66319452595541e-05
4.25899593678481e-05
4.22755520059482e-05
3.83317661778624e-05
3.40544924096352e-05
8.67651574202871e-05
4.98627517616428e-05
3.7668363891561e-05
7.31990535780828e-05
3.44458856171281e-05
2.78947297677088e-07
6.98711592539396e-05
6.56034133995023e-05
5.14357873029289e-05
2.62148510551646e-05
5.26298432382576e-05
2.76687496346157e-05
2.24598990315101e-05
2.57119500277e-05
1.95221426025042e-06
7.22353248312064e-06
2.90139172502229e-05
5.07107015421677e-05
3.27414188399885e-05
2.8260576722943e-05
2.9205028974612e-05
1.26677695064815e-05
2.60197444568504e-05
3.87324572303293e-05
3.75054532616082e-06
3.66836953726583e-05
3.31620849815113e-05
2.74630759958526e-05
-1.88809112106595e-06
3.35631964891021e-05
2.00432353824232e-06
1.61601263770747e-05
7.93439170176728e-05
4.03160225589836e-05
6.22144384511551e-05
3.21031835935843e-05
5.05642509401733e-05
7.45681299963939e-05
4.6673096194056e-05
5.82645171811911e-05
2.16725767275139e-05
8.1672140428194e-05
2.97032246684375e-05
1.78967039368901e-05
4.03148834551839e-05
2.48806065863402e-05
3.80154899161773e-05
5.70202217897293e-05
2.6956113577344e-05
6.10864284540145e-05
7.859629106226e-05
3.12616578816431e-05
2.21025265223025e-05
4.51507228308485e-05
4.83518752458986e-05
4.8666715937346e-05
4.92272045835196e-05
6.99627205677468e-05
3.72981055968438e-05
2.49661534089583e-05
4.30747293478667e-05
3.64145480909769e-05
3.9627247929271e-05
2.30727250981252e-05
5.26973963516306e-05
2.60197637056272e-05
3.71527700380716e-05
1.08088275492335e-05
3.10708492332557e-05
7.78570313462626e-05
3.74278734929865e-05
4.84861512329073e-05
-4.10573757896464e-06
2.66390792722419e-05
5.44584723687173e-05
3.35266896478343e-05
1.5515202585093e-05
4.81910548207319e-05
6.64120667971222e-05
2.87859422554761e-05
2.74574091598063e-05
5.06025238967744e-05
6.07069431925134e-05
6.01233083339589e-06
3.96771824133775e-05
3.6862059455385e-05
-2.27371509426104e-06
2.16229625841372e-05
-2.09116968304667e-06
2.82875650956839e-05
1.22851206767839e-05
1.7162672376095e-05
6.72002069271117e-05
2.35275005360465e-06
1.91359294003385e-05
7.26088082035208e-05
3.21169095906184e-05
4.79645476635484e-05
5.26560215464279e-05
1.03779874470019e-05
2.04463294142032e-05
4.84645158459065e-05
5.04364715376057e-05
2.95411532177984e-05
-1.21912449015538e-05
3.03141423906063e-05
3.44770812033016e-05
5.59577489587516e-05
3.93779456620089e-05
2.54753111506765e-05
4.4376346257859e-05
5.0125341392938e-05
2.59730419261049e-05
3.706262668825e-05
4.24896548600294e-05
8.34092368303227e-05
4.04677813305373e-05
5.17217244966389e-05
-1.45953335011833e-05
2.47154179720453e-05
3.66267985911143e-05
1.72523635534012e-05
3.8166665482493e-05
1.89030307719721e-05
1.25320468544538e-05
1.82882976598341e-05
2.58438617946223e-05
4.98086503401361e-05
4.14448014426883e-05
3.80221105450523e-05
2.38992659187655e-05
1.34180599434158e-05
4.69797392266899e-05
2.21671447788737e-05
4.97417814156778e-05
3.93567289859253e-05
4.3955823320263e-05
4.5083659759216e-05
3.38362451788439e-05
5.51471898179362e-05
4.60794906864129e-05
3.24333924100878e-05
2.60675840971409e-05
3.39904322143723e-05
6.56676750562693e-06
3.9583341469127e-05
1.82253424446452e-05
4.82823183000766e-05
1.85948309562187e-05
4.17797770192037e-05
2.08118108277219e-05
1.94642302537608e-05
3.06867806532668e-05
5.93676520093497e-05
3.1091047355368e-05
2.72251728796672e-05
4.9486426565251e-06
6.31616978719325e-05
2.18483682395187e-05
5.02130290172186e-05
3.21132874403671e-05
2.7672520647662e-05
2.72529741708132e-05
-3.87096497434709e-06
3.80519431094156e-05
4.53762913293194e-05
2.98844430992974e-05
1.38611209991568e-06
3.58408200303744e-05
5.8315597082597e-05
4.30563370545669e-05
4.17136829628692e-05
1.46377525940635e-06
2.62275735095928e-05
-8.91795322954942e-06
1.04548943830823e-05
4.84159592065477e-05
6.41348446553846e-05
4.01045065866942e-05
1.21975916821716e-05
3.78214523259234e-06
3.95994493091086e-05
1.9896221371444e-05
5.48830112956645e-05
4.36099271468554e-05
4.85096015494459e-05
1.23343008897483e-05
2.13839051285149e-05
2.88997427621172e-06
3.69589286043136e-05
-3.08460258747291e-06
2.03034944388821e-05
6.00904541312812e-05
2.57633193844755e-05
5.20344637820963e-05
1.05781486839285e-05
4.6458344458298e-05
3.8977395689954e-05
5.03310676020042e-05
7.37572677783945e-05
2.96666916806484e-05
2.7787291651205e-05
1.36740210871283e-06
2.3623206658654e-06
6.31617903181551e-06
4.64655729831055e-05
-1.13361034537418e-06
3.26800986170133e-05
2.82100360990061e-05
1.40053840001175e-05
5.03866827060943e-05
5.42024048832375e-05
3.46838138143065e-05
3.11417543722689e-05
1.98200518115145e-05
3.71579596598806e-05
3.39081633382299e-05
3.37232499452361e-06
2.56493923513483e-05
8.47422985462099e-06
1.32213450646269e-05
2.68712726930227e-05
5.36943583499938e-05
2.92594887248032e-05
2.7089071168016e-05
5.55119337180778e-05
2.05683733783557e-05
3.0186681343316e-05
2.0924262403046e-05
4.85031211105336e-05
4.69866814151802e-05
3.16726821488716e-05
3.10556251451441e-05
3.52844956105053e-05
4.26169796337583e-05
4.02037043300829e-05
1.17885786798827e-05
1.5937175492067e-05
2.24198009496692e-05
2.51232581572981e-05
6.52484680789355e-05
3.32184465302769e-05
2.45944710210075e-05
7.40722490817698e-05
2.71359037567242e-05
5.132224272366e-06
1.99676125114354e-05
4.93947376087e-06
-7.5199229196189e-06
5.66247497998867e-06
4.14043425939471e-05
1.89713256712697e-05
-6.88609417536794e-06
2.98397155832016e-05
1.24036143803773e-05
2.67762712703267e-05
5.73504659388561e-05
6.90772881038581e-05
4.31302158594824e-05
2.30529692031254e-05
4.60761604278339e-05
1.21386211628326e-05
5.67914717593346e-06
4.20239190412709e-05
2.51921795684766e-05
5.76561616514475e-05
3.69499415437273e-05
1.0536687132062e-05
-6.55919180489056e-06
1.01482904670879e-05
5.18967502504674e-05
4.48937354052285e-05
3.51106847430761e-05
6.51748196316338e-05
4.99932256840608e-05
5.88327281101284e-05
6.19890888270771e-05
6.19801080800901e-06
1.48667223398669e-05
4.12360541188327e-05
4.59666417353683e-05
6.02199820022391e-05
3.16377035206229e-05
4.40775092209725e-05
3.72384680862822e-05
2.4762237472228e-05
4.22100111153261e-05
1.51261045259113e-05
6.53022137277763e-05
4.71244120161772e-05
3.99340098852244e-05
2.80946999345611e-05
5.34621763853269e-06
3.32623925413811e-05
2.29129324553552e-05
4.90953389277941e-05
2.76754057177327e-05
3.93423044187568e-05
3.80478134647905e-05
2.79536875739145e-06
4.12471892171072e-05
6.14863421222286e-06
3.96218005091373e-05
1.95766214996055e-05
4.51954807713671e-05
1.73247938214906e-05
3.06692274375769e-05
4.16705317100762e-05
6.32259111986123e-05
-2.02485724305956e-05
1.67271486142531e-05
5.36831444210966e-05
5.38412984685358e-05
2.23879401186923e-05
2.85442488365534e-05
3.68858340611844e-05
2.13471358106024e-05
1.90356712245053e-05
6.29955250665704e-05
6.90731167629971e-05
6.47722670565531e-05
5.40134301352389e-05
2.62267789870926e-05
2.83947487040521e-05
1.70714604843728e-05
2.66483056269136e-05
3.98164587132148e-05
7.30527204044808e-05
2.64212905025511e-05
5.87094555805186e-05
3.83041621969108e-05
4.36363007646094e-05
5.54176797416514e-05
4.99382039417349e-05
2.58304323776516e-05
4.05743724798942e-05
3.54501452250385e-05
1.54698682604567e-05
1.68533105793174e-06
4.81560003627723e-05
3.64374833849762e-05
-1.29242864686778e-05
1.01760788482205e-05
8.80149957098973e-07
3.1636294080962e-05
-5.15409127489356e-06
2.06993519150196e-05
2.00315924943461e-05
5.74254489582796e-05
5.73068025836065e-05
5.64545655106206e-05
4.85869489005327e-05
4.56651441567459e-05
1.94614898679198e-05
3.01739452246029e-05
4.66169094800811e-05
4.29766630521553e-05
4.07040479649056e-06
1.57450184148355e-05
3.72080364180564e-05
6.10570026135784e-05
3.01154865128202e-05
4.48565238779237e-05
1.51909934131524e-05
2.04483806781806e-06
5.06975897523033e-05
6.42648202576284e-05
3.20898369891346e-05
3.29397255585248e-05
4.1984271180291e-05
1.59154460330752e-06
2.84133449426673e-05
2.75891414377748e-05
2.4508199395494e-05
8.93281078728854e-06
4.15609777845942e-05
5.55331853370165e-05
3.9387120663213e-05
-5.50770449249542e-06
5.40617024788635e-05
3.88424666433202e-05
4.16289403605897e-05
7.36765869462927e-06
4.70053665688353e-05
4.04490289167922e-05
3.29887878553925e-05
3.3874376582589e-05
1.46726681096445e-05
2.50939235538548e-05
2.62551097699558e-05
2.8721961015801e-05
3.66801040796471e-05
2.58145869994511e-05
1.32704653240365e-05
1.96918104708404e-06
2.75220139213451e-05
3.73886109597096e-05
5.78853072492393e-07
3.68179648743028e-05
1.10540395700942e-05
6.21249764360828e-05
2.38221578496802e-05
1.68871019670151e-05
2.95498355440577e-05
4.48217285517431e-05
1.35361328300092e-05
4.69549493446029e-05
2.03159050744131e-05
1.27537582111677e-05
3.08332054361629e-05
2.23819608454105e-05
5.19522089406222e-05
1.83054986032677e-05
4.2676510040576e-05
5.72882980461618e-05
2.2444274895194e-05
7.82645227459182e-06
4.16975174043147e-05
2.08226870100782e-05
4.03075532719527e-05
3.22671707203598e-05
2.99400055045143e-05
8.97610173137026e-06
5.47506057573957e-05
2.4092274654572e-05
4.9226229246599e-05
7.60798537378333e-05
4.28498902628369e-05
6.23425334256815e-05
4.32741008961024e-05
3.18554237653454e-05
1.48367317489219e-05
5.62747215840219e-05
1.62654446669402e-05
4.58317616356355e-05
2.36783823286743e-05
3.47203150514327e-05
8.98281669542984e-06
-2.56825169123954e-05
6.49113647663305e-05
5.73221573924582e-05
2.3286127869315e-05
2.82014849235516e-05
3.37534183419228e-05
6.95445413206002e-06
2.37912730899403e-05
7.95367677113646e-06
3.93553890223649e-05
4.09594784207625e-05
2.45249746618009e-05
2.41220630033691e-05
9.82993445238231e-06
1.61454534856559e-05
1.44080806252192e-05
1.90017276647661e-05
3.7415365726547e-05
5.18577973112406e-05
4.89091120135501e-05
4.30094649906006e-05
-2.37955026224202e-05
2.443292479142e-05
1.01229205875192e-05
5.2204560398602e-05
5.01787748424522e-05
6.21021597215166e-05
6.81397275454913e-05
6.48045020492428e-05
2.55275659001584e-05
5.58284088789402e-05
3.43479673434161e-05
3.48616489730349e-05
6.88345858222027e-05
3.31007998290551e-05
1.43385813299438e-05
3.43276915505074e-05
3.54247097302371e-05
6.25353984378647e-05
4.1924410281133e-05
5.3130774756575e-05
5.88813395476335e-05
5.89054262795351e-05
6.47564692152761e-05
4.56394967486763e-05
2.48416449855115e-05
5.12346303676002e-05
4.94087601484116e-05
2.22224098368178e-05
5.24263836042974e-05
2.72733623978504e-05
3.52782423642601e-05
3.23348668209335e-05
4.15639532125757e-05
3.99551762538088e-05
1.44589307318688e-05
4.67512262939067e-05
2.11582015741954e-05
2.31000255806356e-05
2.99026393512908e-05
3.0347753012596e-05
9.07898023476848e-06
2.73781746152792e-06
1.16781535382976e-05
2.50764823069655e-05
3.93568477021506e-05
2.94695565000982e-05
2.11433702010632e-05
6.66452966594678e-05
5.99783507731868e-05
2.42695433556973e-05
3.97614441419615e-05
5.10593932032331e-05
4.45342343319682e-06
4.25958728191691e-05
3.04816708644351e-05
4.3797730597956e-05
6.49493170782178e-05
1.92394963357247e-05
5.4148615972078e-05
3.36407041879137e-05
4.36520702103273e-05
3.68690491156522e-05
1.1666352304249e-05
1.8199181291835e-05
4.16947550910772e-05
4.68098614280818e-05
1.56231766641836e-05
1.8114012163225e-05
2.22174631455861e-05
2.49976246915659e-05
6.01301923514148e-05
1.28379776295095e-05
3.64476966981436e-06
3.21922614692072e-05
6.12464006994842e-05
9.52808558621804e-06
3.61310871757769e-05
2.00329323569688e-05
1.89013648548754e-05
-1.08586680097515e-07
3.55805200679761e-05
1.33289945615065e-05
-5.26242421409771e-07
5.54619434461526e-05
1.83996313169804e-06
3.13911520559806e-05
4.64569356372056e-05
4.77649168148346e-05
1.82398190199352e-05
5.07189159245551e-05
2.10855585992223e-05
4.04937541289483e-05
4.64733303329401e-05
5.34543391113348e-05
1.18983292707982e-05
4.10939233490885e-05
7.69326517834855e-05
5.18210155146578e-05
4.52354872745744e-05
5.11104885736297e-05
7.08863925430328e-05
2.53587153438655e-05
3.49643168412674e-05
6.7862112792278e-05
2.45534521789987e-05
6.19470433062425e-05
5.95655252952917e-05
1.02341043602904e-05
2.30221400236816e-05
3.45324936720751e-05
2.03226973454878e-05
5.70579330915568e-05
2.06199501107933e-05
6.76381164913792e-05
3.82210120137494e-05
2.09275118945429e-05
2.3472917516981e-05
4.61173483514432e-05
2.03231297507794e-05
5.72439721324197e-05
3.00825128948572e-05
1.45075036770246e-05
4.76085279123019e-05
2.8703354681366e-05
4.61910883908088e-05
2.99948897949371e-05
1.28137562580744e-05
2.7589672461399e-05
1.49185347301908e-05
4.52141958231368e-05
2.27715094282869e-05
2.81239412078999e-05
2.49757093218968e-05
-3.95125677462227e-06
3.9432813332071e-05
5.43389471800527e-05
1.58703954581155e-05
-1.60063490876469e-05
3.51712041468278e-05
4.84138767008228e-05
2.39807223574875e-05
5.38231408460246e-05
2.98508118563275e-05
6.67181328608235e-05
1.09344916462227e-05
2.16996950581012e-05
5.63752305455056e-05
1.45341216050625e-05
3.38076909294361e-05
4.14102002318401e-05
4.36275132719136e-05
1.51476592020954e-05
4.85113778245037e-05
1.61193097165272e-06
2.05662108434947e-05
4.21672634831083e-05
1.53337092060125e-05
6.82784529288609e-05
2.94360760595023e-05
5.33941666364502e-05
3.31158454461397e-05
2.00780072061261e-05
2.44590801583734e-05
3.02102762139039e-05
3.94884236057789e-05
3.78744711922827e-05
4.10360533933586e-05
2.37812632140415e-05
3.16109525582542e-05
4.29015319578361e-05
1.75256652225063e-06
3.31432651518499e-05
-3.32379265484882e-06
-1.7659231759496e-06
4.19038566680144e-05
4.38087206788792e-05
2.06632312674135e-05
5.24692831462922e-05
2.72423953544988e-05
2.5959351128068e-05
4.6800276426707e-05
5.09403363864331e-05
5.28514735567985e-05
3.04901564255925e-05
2.30400926980721e-05
5.73120384031316e-05
2.06176953539189e-05
2.55573318717735e-05
4.34347285072253e-05
4.37094938269023e-05
7.44327212440586e-06
2.45019231885269e-05
4.78265310107275e-05
4.44437136779916e-05
2.22745001659371e-05
5.16865614195611e-05
1.8359527933892e-05
4.4747420224961e-05
3.34794622935826e-05
3.25385709516802e-05
3.79099545680357e-05
1.56885390092661e-05
3.79163351230731e-05
1.99681832422068e-05
4.74602044666289e-05
1.97617644479563e-05
7.41159520077622e-06
1.52685971777728e-05
4.8557853654678e-05
2.76067369066551e-05
-1.41281422660771e-06
2.35455513568136e-06
-8.73577121684958e-07
4.60612862580912e-05
1.83992390636665e-05
2.58538033252633e-05
4.53184171099578e-05
2.7645783428326e-05
3.21834514634681e-06
3.38527552989018e-05
4.09299541687749e-05
5.45776684584652e-05
4.32423849063733e-05
3.42550824706543e-05
1.95911001749971e-05
4.70452219705444e-05
3.66889649726912e-05
2.98339626853424e-05
4.48777022668462e-05
4.02248438164066e-05
4.39573499676329e-05
6.42246894722034e-05
4.6713932837403e-05
2.82511252907912e-05
1.76677140273993e-05
2.57655989076204e-05
-6.66703811752185e-06
-1.53944063896179e-05
2.67989086453199e-05
5.12936601932037e-05
2.64850041014258e-05
5.35480291796597e-05
6.32375738408603e-05
2.98488139059836e-05
2.37054231599512e-05
-3.50503229854998e-06
3.39971278121739e-05
-1.9063225629455e-06
4.36811453880973e-05
4.03835829543802e-05
1.94644016174111e-05
4.45607311521711e-05
7.78072685664745e-05
6.62798218585487e-05
4.09456721273807e-05
6.56711682145002e-05
5.32410757852142e-05
6.60318613647257e-05
1.47368081430546e-05
5.87286393819027e-05
3.30168876193694e-05
-1.38140404432862e-05
3.57085540905041e-05
2.76468098113997e-05
7.35148156392136e-05
1.78528773900273e-05
5.32223778142675e-05
2.91595088410588e-05
2.14243435364517e-05
2.0910397689223e-05
2.11876438014604e-05
3.10338882018963e-06
6.23739534264605e-05
-2.12236846514685e-05
3.15354314241391e-05
1.31175736449526e-05
2.01599241918215e-05
4.23081284558409e-05
6.00023030500939e-05
2.34141832373376e-05
1.52125087427943e-05
3.72996108809381e-05
4.76929180501441e-05
-1.00742025768895e-05
2.8217439613272e-05
1.14958415372128e-05
2.27287443940017e-05
7.60491799771212e-05
4.37798742184192e-05
3.48828415087462e-05
1.7217858172261e-05
4.01812390498318e-05
2.10413513463789e-05
3.21715927142536e-05
2.20334748362016e-05
-2.60412718884704e-08
2.29621104873004e-05
3.73397399140774e-05
4.24613073331296e-05
7.9498968112571e-05
3.81932871236681e-05
6.06472853073535e-05
5.84744811591822e-05
1.12331419877062e-05
2.08040474753966e-05
2.03992115342549e-05
2.90977515888488e-05
1.70689836315163e-05
5.40875280331516e-05
-1.37889080256487e-05
5.1999768723733e-05
4.76219187748535e-05
3.80881061596388e-05
4.98353625887308e-05
4.83298911345318e-05
1.22577796158315e-05
3.82319800958387e-05
4.38202571176933e-05
4.05506484662828e-05
4.88069545027224e-05
2.10854296901488e-05
2.26354187357763e-05
6.54838519988035e-05
4.00397349664709e-05
1.57425696304534e-06
4.11638613738123e-05
4.17683974864325e-05
1.80942622489986e-05
4.79624050081163e-05
3.05526819100853e-06
6.41709321478716e-05
5.25819844640372e-05
7.79972689585716e-05
4.92133097780126e-05
7.28302118562959e-07
5.16676439468358e-05
4.68740654315247e-05
4.85228518560281e-05
3.73437751692151e-05
4.49017329866475e-05
4.2726071025505e-05
2.89215846085199e-05
2.07518139873327e-05
8.24291517874324e-05
1.77729906471799e-06
-6.17344621826159e-06
4.79032581068591e-05
4.19818528847557e-05
5.06679347300273e-05
2.24534787686264e-05
5.48333211275172e-05
2.93482502915723e-05
3.50149235047014e-05
1.75336943324444e-06
2.09235145512144e-05
4.64653923222428e-05
4.90057326405573e-05
4.79685447081156e-05
6.6836482690529e-06
2.69356062547693e-05
5.02177957772035e-05
7.03417924712251e-05
3.3626433348364e-05
7.50667327858509e-06
3.76426866463452e-05
5.060477282864e-05
3.99498869054966e-05
4.9300261915208e-05
1.83547585466806e-05
6.22092394467872e-05
5.7423772597865e-05
5.33489925413881e-05
4.6869647512358e-05
4.83631523304033e-05
4.47257463893746e-05
7.13691212341839e-05
4.08028455681786e-05
4.64371901570297e-05
5.38703758999715e-05
3.66695221146132e-05
8.26793659389569e-05
6.06633214131917e-05
1.79422625813792e-05
2.72787077011964e-05
3.44415324556238e-05
5.31085746185497e-05
1.73475274262282e-05
3.06781508837198e-05
3.14308998565234e-05
5.43616989162558e-05
3.03792678660069e-05
1.99569863040527e-05
6.11002434609615e-05
2.14757076782851e-06
2.16776864218394e-05
3.69169552569513e-05
4.06953631058256e-05
4.71860369604798e-05
1.47488231158445e-05
1.16332970322807e-05
2.41967834950743e-05
3.63858358528032e-05
-1.42893219971619e-06
2.13117004795797e-05
2.71275583158775e-05
1.60193183219434e-05
3.17801604566444e-05
4.36151556921113e-05
3.04547307707515e-05
3.48376094000076e-05
4.50372344705853e-05
8.33400959533025e-05
5.68187287516222e-05
1.33418910790391e-05
4.06150085716589e-05
4.70106111122507e-05
5.6132707214839e-05
7.03149966447601e-05
3.51952998059708e-05
4.63199368099749e-05
2.58293211237169e-05
1.47788211905564e-05
7.08478130487148e-05
2.88503875279288e-05
-1.94626559084631e-06
4.69272841706498e-05
1.24590956028472e-05
4.60985295839086e-05
9.15477147407233e-06
5.85064796634432e-05
-3.67946052020575e-07
2.78735180068881e-05
1.78946914866889e-05
2.06138858487843e-05
2.24843185718962e-05
3.04789355153515e-05
3.05707242354637e-05
4.37120015882633e-06
1.89060989184278e-05
1.51117791073288e-05
3.79848385127023e-05
1.79389508674849e-05
4.55192813826952e-05
3.63347954161198e-05
3.853380069033e-05
1.79188114356404e-05
3.08872230599526e-05
-1.57968303632272e-06
1.89710864554789e-05
4.84856819597919e-05
4.97478140017665e-05
6.42511067589734e-05
4.29443434804916e-05
2.6651206515793e-05
5.08859944396121e-05
3.57775143929197e-05
3.73490496779353e-06
2.9973859387147e-05
5.88994301936698e-05
3.8256265878154e-05
1.81397800452171e-05
2.02526182183735e-05
5.71900649173776e-05
6.17818907089997e-05
2.87178620424375e-05
2.05389869425695e-05
3.2233917108455e-05
2.24028126993123e-05
3.27835855061567e-05
1.14871030965951e-06
-2.62729692228033e-08
7.9330270195344e-05
4.81049098812731e-05
2.82213668721848e-05
3.97335799908046e-05
1.4136533801051e-05
3.12875963191052e-05
1.12468983178296e-05
2.06169104809676e-05
4.27097484662361e-05
5.17059147860328e-05
-4.3765375275454e-06
3.79974500174516e-05
2.68077030721998e-05
1.87089252575197e-05
4.75284193722715e-05
6.67878822262498e-05
2.74090849170135e-05
4.05724429096105e-05
5.13283495156139e-05
4.87008937865203e-05
5.31242244341915e-05
-6.57818179304463e-06
5.26606063848217e-05
1.77033415080121e-05
3.5313773737239e-05
4.4846147837738e-05
4.13513888416763e-05
4.77249637698186e-05
2.85989026183864e-05
1.82254053830788e-05
9.47571726204782e-06
1.51305428707581e-05
2.32676919030458e-05
1.48896749775095e-05
5.18486388776132e-05
-4.88302482496601e-06
9.24707332518217e-06
1.66433200550981e-05
6.89686429510371e-05
4.92643010112556e-05
5.38902371130026e-05
5.00058845769809e-05
7.70967972153525e-05
6.31770322530544e-05
4.20373700319603e-05
1.87801122622662e-05
4.02705101771119e-05
2.28441523758786e-05
2.40647549550424e-05
2.67594975538865e-05
1.87202112264649e-05
3.48453405450589e-05
2.25788514718929e-05
2.11277007373084e-05
2.75052213413198e-05
3.28578950451293e-05
6.32219451536057e-05
7.21766831486037e-06
1.13080470605375e-05
5.4327369713388e-05
3.78351961226759e-05
5.05686289253562e-05
1.65378314687721e-05
5.57214661909277e-05
1.36500375305192e-05
6.72863447266734e-06
3.39551726112557e-05
2.80046901783982e-05
1.85606782745504e-05
5.87935569785263e-05
1.259101537555e-05
2.42606984767713e-05
2.86405873822961e-05
4.42710644742234e-05
5.47744896743302e-05
3.9091414929434e-05
2.42357666174647e-05
2.00797932622324e-05
7.17631705429891e-05
4.53794283032038e-05
8.3114182773302e-05
3.53977109456361e-05
2.96774085587806e-05
2.38122929834132e-05
5.76780287923861e-05
2.55426505589449e-05
7.51385145964885e-05
8.16214448509807e-05
4.2006516521987e-05
5.64737657469592e-05
4.68082864887253e-05
5.09930898774869e-05
3.07206949402654e-05
2.27959616216158e-05
3.57936379618882e-05
1.61465875041061e-05
3.78616861715448e-05
3.40854633705372e-05
3.26055394659431e-05
-7.73125971425586e-07
2.86140304748427e-05
6.41652122615249e-05
4.1829484930718e-05
4.15424164970591e-05
2.5219758321001e-05
1.25915398670761e-05
1.77892133221272e-05
7.84963941049681e-05
3.61989233486376e-05
-1.84950470353805e-06
3.84628264161673e-05
2.97875225907369e-05
1.99896337094261e-05
1.92273210065515e-05
1.0384095407965e-05
2.386671094226e-05
3.56895733295494e-05
2.96718726971381e-05
4.24306899928684e-05
2.62009128168748e-05
1.23238205106778e-06
3.67189269576044e-05
1.13881146472459e-05
6.39043074567674e-05
2.87493347722341e-05
3.64777666217158e-05
4.89753794885401e-05
4.95989930985883e-05
5.11918768087477e-05
3.69471199834605e-05
4.97288107192903e-05
1.0158470790522e-05
3.58930405954716e-05
2.19322395276131e-05
2.7547004772831e-05
1.81014990382208e-05
2.2659439393793e-05
1.7501089491067e-05
9.17662015179124e-07
4.13552240917804e-05
4.83293168351792e-05
1.86024027433813e-05
2.51559964013059e-05
2.00263379427898e-05
2.34302211583549e-05
3.47921058774798e-05
9.65517222503223e-06
3.17544613029947e-05
6.6195613692441e-05
3.22652147836435e-05
6.35316205767684e-05
1.56519818606264e-05
1.03322123407108e-06
-1.52996812241749e-06
1.09681425604492e-05
6.51821861976181e-05
6.11168384077187e-05
-6.30819842539271e-06
5.73141005817445e-05
4.96834096591442e-05
4.14437767378129e-05
3.23331110708603e-05
6.06550838252135e-07
4.233915326552e-05
6.94621522163308e-05
4.11304518392452e-05
3.18765752236283e-05
3.25498639000659e-05
1.92982047664015e-05
-1.00910947965815e-05
5.69586993489034e-05
-1.61371347713131e-05
2.38831765580911e-05
2.85384065711478e-05
2.41454066942531e-05
4.16288146015739e-05
5.82261957251552e-05
4.2846863153663e-05
7.86427623864313e-06
2.58434320043996e-05
-6.19631248182202e-06
1.02692203592154e-05
4.44995176171952e-05
4.07550928681433e-06
-1.78891571296746e-05
2.58533521720975e-05
1.30995411739861e-05
3.877742734342e-05
1.06087393534719e-05
1.58211130158995e-05
3.3261893531631e-05
4.22721188748407e-05
-7.81102797653284e-06
-6.03007201154553e-06
2.75597780007364e-05
3.63607790432728e-05
3.03534394568565e-05
4.72607504650943e-05
3.90094625314018e-05
7.27635025283085e-05
1.99617165352069e-05
4.9874771924239e-05
3.93414185186991e-05
5.94291677177277e-05
3.02814191118933e-05
6.266073704415e-05
-2.44255512630193e-06
3.41486823599949e-05
3.4860207256442e-06
2.98388392907688e-05
7.69099285585088e-05
1.80402418791441e-05
3.05514663952778e-05
2.41223142528031e-05
8.08225866927179e-06
4.05866852662005e-05
4.40467315720084e-05
2.08615062676349e-05
1.52962084193004e-05
3.3920359741899e-05
1.2023408248933e-05
5.66355248105577e-05
4.86936879837045e-05
1.31746222884838e-05
3.6317924353927e-05
2.19003589255127e-05
2.75371020290662e-05
6.26137582765703e-06
5.04849600099051e-05
4.62836481852594e-06
5.64595514169522e-05
2.09179518451616e-05
3.80295907813612e-05
1.30576915604089e-06
2.85607373055186e-05
3.45242210171368e-05
3.86620802195137e-05
3.69557774091962e-05
3.00399410220894e-05
4.15171942395769e-05
2.27064968826039e-05
2.21719032728327e-05
4.41809728646108e-06
2.78573712288965e-06
9.23281547768981e-06
2.84309643485225e-05
5.9364202003411e-06
-1.92658222180129e-06
8.38775847767299e-05
4.84386418721581e-05
1.67524907556226e-05
2.30204679843663e-05
3.74974223333836e-05
8.82760330700366e-06
3.60092602157814e-05
5.92033576507268e-05
3.0588092846089e-05
5.60171080298313e-05
6.12947641867929e-05
5.98490792951571e-05
3.50341661016786e-05
5.81245147361081e-05
3.19375338881076e-05
1.38018783022325e-05
1.85001830467178e-05
-1.09229226983998e-05
2.98142036153333e-05
4.67519854371933e-05
3.03818365777965e-05
6.89920438601905e-05
4.6831878684616e-05
4.50726154072835e-05
3.64082734795055e-05
2.35162415128745e-06
2.79453829035109e-05
1.50180358439238e-05
3.49004336414534e-05
7.10362009567148e-07
2.72765141192315e-05
3.33768451939645e-05
5.00978743938232e-06
3.86415417549374e-06
2.44985493708646e-05
6.21324952853581e-06
5.55954193603276e-05
6.41268421736381e-05
1.70582344331556e-05
-2.40459286653016e-06
-6.98501611046927e-06
3.11041621856802e-05
4.55514631854651e-05
1.9582153852623e-05
3.85595908772155e-05
4.36048591665768e-05
5.38903098865736e-05
8.35481455711455e-05
3.81895091554079e-05
3.19056232832333e-05
4.40276712299032e-05
3.05294057845058e-05
4.60434934207211e-05
2.5901648987929e-05
7.31609712745688e-05
1.98382329851767e-05
2.24081484642974e-05
2.25882620852686e-05
3.06678135229069e-05
1.99858735033878e-05
3.10539391519274e-05
4.88711968749491e-05
4.61721403017087e-05
4.43387597518754e-05
2.54625756649063e-05
2.90289887287468e-05
6.87126975401527e-05
3.55378796434243e-05
-3.95629879854903e-06
3.82236166931995e-05
3.21630009041918e-05
1.79070879490265e-05
1.17854423339568e-05
2.49115876643724e-05
7.08661072172774e-06
-6.28607818429463e-07
2.83541270647568e-05
3.37102183694106e-05
9.53510195919923e-06
5.53848786243652e-05
4.74261257857348e-05
4.06921566207226e-05
4.61368831273705e-05
6.28365272802905e-05
4.57168704122e-06
5.62307654383443e-05
-8.36399385452011e-07
6.13853835919185e-06
7.17016272247771e-06
6.16373556005188e-05
4.69914217797751e-05
3.43876770673498e-05
3.50136420476583e-05
2.87585856591235e-05
2.39019558339422e-05
4.71065350858829e-05
3.19456238138474e-05
5.02591176520085e-05
2.80395478465063e-05
4.65152557546502e-05
3.95355175899405e-05
3.28674315906849e-05
2.94315079760274e-05
1.94726844415808e-05
5.27656642105091e-05
3.90214218036016e-05
3.9923086485414e-05
8.11587547227501e-05
9.59689011005797e-06
4.91527937150308e-05
7.82334151777793e-05
4.91473122339466e-05
9.00922614616198e-05
5.06917172652613e-05
5.18137618467505e-05
1.31521620256106e-05
1.12167001372985e-05
2.81626607061882e-05
2.46624035829949e-05
4.34676602213187e-05
5.30740264261661e-05
4.92421556361258e-05
1.35065054131492e-05
4.03068758982914e-05
3.7847120123573e-05
4.06699027453975e-05
2.54692632593183e-05
-4.81109907178526e-06
5.13920453670075e-05
4.21055984160272e-05
1.51883082234865e-06
1.22519488073417e-05
2.78520622906854e-05
7.23719747353329e-06
2.42771436473277e-05
6.44808901574646e-05
3.18170255859621e-05
1.83818791175414e-05
2.80492219707327e-05
9.21502498193135e-06
4.82838073131643e-05
6.89781070537343e-05
2.46654028358614e-05
4.9812132472973e-05
2.46579224950393e-05
6.9282700785855e-07
5.77879330195015e-05
4.73206699149369e-05
5.10477749393608e-05
9.39288124275539e-06
3.49213320584577e-05
4.19513975546457e-05
4.78975378269659e-05
4.51106704552819e-05
2.4091994122408e-05
3.53389571485148e-05
2.64679078058613e-05
6.03606110609635e-05
6.72836356806114e-05
1.65451827197364e-05
5.03559803759947e-05
6.90959173902289e-05
5.99492504840925e-05
6.32009109596125e-05
5.59306534832756e-05
2.43418082612282e-05
2.18499569843798e-05
2.68467654617182e-05
5.44257427058032e-05
4.55792945032549e-05
4.99274325133555e-05
-2.76585833662087e-07
1.66714418299278e-05
9.74996689049642e-06
-7.72519384856979e-06
4.12222356606288e-05
2.78530013255231e-05
3.12637905051551e-05
4.58169398786551e-05
3.70552453541155e-05
2.60329221411e-06
4.76367632009598e-05
-6.00466374196959e-06
3.48440263870176e-05
3.43230405150273e-05
6.36912581303668e-05
4.4934755212267e-05
4.35360859036189e-05
5.04480214216348e-05
4.62203233531932e-05
4.69232585439861e-05
4.29135494580387e-06
4.91629233857913e-05
7.1752370286189e-05
3.96644430192349e-05
2.7361559240005e-05
3.03583812857247e-05
4.21041477063215e-05
6.639598159843e-05
5.29246483404004e-05
1.96409813617622e-05
5.86461091593183e-05
3.77650815592068e-05
5.90533099155939e-05
4.52503358019729e-05
2.74758752844931e-05
3.88574173993837e-05
6.3099214060383e-05
1.39967010615899e-05
2.83663997662387e-05
-3.43581920585993e-06
-2.62226937945588e-05
6.4567675112352e-05
1.99056254944291e-05
-8.44695261603919e-07
4.85904486947231e-05
-1.2372834523281e-05
2.15672030952733e-05
-8.43962681082083e-07
3.96610424767189e-05
-6.52529493410506e-06
-4.47896673610786e-06
2.98898154361886e-05
4.89303154844651e-05
3.4457706181456e-05
4.79274527587832e-05
1.29591755223424e-05
-2.42816465914568e-06
3.53685209712422e-05
1.85526599976006e-05
4.13634708466395e-05
2.94401789175587e-05
3.0818509792478e-05
4.01286345231994e-05
4.31082467876784e-05
3.32868218910469e-05
3.28765736677367e-05
5.41917863883009e-05
4.46714238271898e-05
3.89492538841161e-05
5.12196007296347e-05
3.7273562979529e-05
5.69667101433251e-05
1.13647369264254e-06
3.20764585191347e-05
2.10044347414437e-05
4.02653814464534e-05
4.0595423268198e-05
4.2417663994492e-05
4.69752912446033e-05
3.47138098425403e-05
5.73613772192811e-05
4.28397449049982e-05
1.70395122504641e-05
1.96894563982602e-05
1.21539187146242e-05
3.74470155484819e-05
6.93826180874454e-05
3.17464393388428e-05
2.15043748151798e-05
6.05700870582588e-06
4.50570796155559e-05
3.05537285084847e-05
4.96928913557306e-05
6.41305572930025e-05
1.03680576291805e-05
1.46781233211491e-05
1.11773652793306e-05
2.2178072307417e-06
5.00749944951088e-06
7.28880008100595e-06
2.18054820798639e-06
2.67388189459691e-05
3.22896068680374e-05
4.59926231248207e-05
4.8764821472214e-05
1.88772263618597e-05
2.88556889503476e-05
2.10576519894849e-05
2.80530506656972e-05
5.16789407519308e-05
3.11308996360478e-05
3.06072407399853e-05
3.19038560734891e-05
5.53096085488267e-05
1.42142478350212e-05
6.35177276323201e-05
4.28786692257481e-05
4.87742396794115e-05
3.87889707781502e-05
1.20561277074265e-05
5.34169749228372e-05
-6.42427654989266e-06
5.02098953192845e-05
4.11790313269333e-05
1.8833334564751e-05
2.30080683631824e-05
1.24660831536182e-05
3.31255468945082e-05
3.70552199115111e-05
1.48772491501212e-05
2.9326420482517e-05
4.18883442885981e-05
5.68228099923331e-05
4.60541149677874e-05
-5.47082182847112e-06
4.83551212492526e-05
2.7300456466986e-05
3.55475325314711e-05
-1.95988270784788e-06
1.11603466837976e-05
5.25489622925594e-05
3.60704477539809e-05
1.05606542207942e-05
3.70446196988741e-05
4.18073561446443e-05
3.69730278742203e-05
2.44861970649578e-05
3.29656611908862e-05
1.16371149357091e-05
5.8768567697778e-05
2.17214067307299e-05
2.14882635583011e-05
6.02792054021248e-05
2.92904355902623e-05
1.49483176912457e-05
6.584073851128e-05
2.42851281557941e-05
2.99669357333026e-05
7.43612438571363e-05
-6.96834481988679e-06
5.18505304650551e-05
5.18449319419518e-05
5.35267311396698e-05
6.57107372377448e-05
4.97968142650516e-05
5.24133281126e-05
4.23929780101654e-05
4.06293834867399e-05
2.10717705949737e-05
3.23611404156074e-05
3.34574832025705e-05
5.26887374698587e-05
5.02923218635409e-05
4.6155353530737e-05
4.41323608300107e-05
6.52589495565864e-05
2.06386539279805e-05
7.41412676057895e-05
1.12424222296688e-05
3.69260122667594e-05
-1.00388214710316e-06
3.85765022666429e-05
1.20291373627753e-05
8.72641907733863e-05
2.98889368335394e-05
1.72721605071768e-05
3.56310396789501e-05
6.80427339919278e-05
2.01955627808663e-05
3.96614677223465e-05
7.59531473563426e-05
2.5791963746847e-05
4.69041176527625e-05
6.65220915172295e-05
3.28832236029842e-05
3.27347774310332e-05
5.30797727666299e-05
2.65250237790555e-05
2.91859531554432e-05
3.56137650174887e-05
1.84746773903336e-05
4.72290818804957e-05
4.12771899497525e-05
4.54459297550675e-05
2.64588635554552e-05
2.57460984693722e-05
4.12240104740293e-05
2.60833906911876e-05
7.0830848825964e-05
3.0068751871306e-05
3.46111754232933e-05
4.09222011647148e-05
3.56698094396013e-05
2.14160556066472e-05
3.4953023640361e-05
2.10013934253851e-05
6.62251363704486e-05
6.43224993389621e-05
4.29722558884438e-05
6.59222830770638e-05
-1.15285645736328e-05
2.95660741994098e-05
2.14362449395478e-05
5.7033281935887e-05
4.65431672296333e-05
-4.29157142538527e-06
4.63257975190633e-05
5.82263986097748e-05
3.44536285949218e-05
1.89063095011945e-05
3.40485515502387e-05
2.69036739354871e-05
1.43786090887965e-05
8.27905449861276e-06
3.85425772527249e-05
-2.26836893660586e-05
4.29608330737091e-05
-9.12442053293183e-06
2.66280631479043e-05
4.40076943711101e-05
2.11594129309048e-05
4.84331499691834e-05
2.63644415170036e-05
1.74283587452222e-05
1.20849674630271e-05
4.34953818663144e-05
3.87324922881153e-05
6.04654875720218e-05
2.63785571969959e-05
1.47305377760129e-05
2.38294752389055e-05
3.66968904925431e-05
4.90272081701103e-05
3.59675730353057e-06
2.05316318839946e-05
1.61605662432342e-05
3.55753646423557e-05
3.74626539949196e-05
5.05471630494379e-05
4.31566957465902e-05
4.81622638438297e-05
4.77311820622952e-05
4.44144039180856e-05
6.45941381367111e-05
6.32983169385577e-05
5.7206677765924e-05
1.0447514897371e-05
3.10685546912117e-05
5.23768938273259e-05
2.98185302610591e-05
1.0429682828309e-05
4.90828841741696e-05
-5.65925655737078e-06
-8.0450657606406e-06
2.28875873713462e-05
5.01899267502236e-05
4.42589465969329e-05
3.57414508280864e-05
4.6164717916777e-05
2.35727845312769e-05
9.58229628330891e-06
4.94064461910029e-05
2.6705415889755e-05
-3.67504173662541e-06
4.17072963797557e-06
4.10536823228972e-05
3.11764186459995e-06
4.52422001452026e-05
1.95431600656463e-05
3.69908561429397e-05
4.90350775492024e-05
3.62628110580471e-06
5.58028366600955e-05
2.58096656214908e-05
5.65241533048782e-05
-5.57886411862372e-06
2.6879104636366e-05
2.02787739311053e-05
3.43896155718364e-05
2.90409687340001e-05
5.59500426212082e-05
5.81226116338384e-05
2.33040162711327e-05
3.94438058950595e-05
3.07154669898177e-05
3.80929649111675e-05
1.2210491329073e-05
2.08532569385757e-05
3.99396431208379e-05
2.73105586903392e-05
3.69731387756039e-05
2.42462124967553e-05
3.36851188142361e-05
5.89762056624874e-05
0.000110421610935862
1.76046765356719e-05
4.60197990568713e-05
5.24690817858579e-05
6.49963970350845e-05
4.09052070442177e-05
2.23210151083765e-05
8.21742349487952e-06
4.16777591874898e-05
4.67707985260092e-05
4.07403944956139e-05
5.13644574759235e-05
-2.14073799628715e-06
1.47632153355341e-06
6.66870296495398e-05
2.68174625944993e-05
1.82181868984923e-05
4.04370555157356e-05
2.94856439124004e-05
2.24391135989101e-05
1.70880471267788e-05
4.16537364602099e-05
2.44564057276085e-05
2.72947157461983e-05
7.12818373023502e-06
3.49422207770036e-05
3.23352057590549e-05
2.12533640862014e-05
2.33397262251091e-05
2.08645285740513e-05
5.80579718538433e-05
2.90985438295673e-05
6.24515557723815e-05
2.83171823526991e-05
-7.20176664439832e-06
3.50224912293009e-05
5.12620755331602e-05
5.16920763801133e-06
1.87287824884113e-05
2.98711728450007e-05
4.65213448615905e-05
3.12200726486386e-05
4.04718481206974e-05
3.65544505166613e-05
2.63745358636083e-05
5.28917876493796e-05
6.33012453664347e-05
7.25212478282672e-06
2.08886200411111e-05
7.12064981521883e-05
3.60163608820897e-05
3.63193378329134e-05
3.94699234669685e-05
1.8861146949849e-05
4.03593621269937e-05
1.89880838508245e-05
1.718220656034e-05
2.5605968895728e-05
2.60708194974777e-05
5.3688392906827e-05
1.74424821424291e-05
4.58263575964624e-05
4.65870789983737e-06
-2.40135197287477e-06
4.86987213356174e-05
-2.5740151860923e-06
4.16541521056851e-05
6.99168116688674e-05
7.74682238289863e-06
1.69179036098274e-05
4.54469077056697e-05
2.72432116790389e-06
5.02844824253191e-05
1.54965044773544e-05
5.67113893164851e-05
2.83990909178828e-05
2.65899012454229e-05
6.90011576006987e-05
2.39266756036974e-05
5.80361362782206e-05
3.10228965350992e-05
2.79650831348492e-05
2.96042656598889e-05
1.55195400012919e-05
3.29802204241567e-05
2.3476841150112e-05
3.08543440887239e-05
5.65305418738353e-05
4.09574149885146e-05
-3.05144962015087e-07
3.46604038894231e-05
4.40323132255954e-05
5.17113489946325e-05
1.20105690132416e-05
5.8356060038935e-05
2.86605350221419e-05
2.4126032637682e-05
6.57711522774107e-05
3.70732357402631e-05
2.65520775641039e-05
2.99814733168375e-05
2.72360717115111e-05
4.84637548672986e-05
9.00476911380319e-07
1.24747432511382e-05
2.47954480691585e-05
1.90023152717448e-05
1.56392721179257e-05
6.10812407085464e-05
2.48643510020438e-05
5.74622665207331e-05
5.70430285908921e-05
1.58007004802749e-05
3.82968676722589e-05
1.97330779662033e-05
6.24394701048203e-06
6.58881915319277e-06
5.37114895333645e-05
5.38338867197096e-05
5.66032850321587e-05
5.60035702021506e-05
3.09145342367098e-05
1.08802725886525e-05
1.79690831036951e-05
2.12068096793318e-05
4.90719815795548e-05
3.02398362122468e-05
3.06525409989205e-05
-8.14183712468996e-06
5.01474371995564e-05
7.30794394104996e-05
2.45556548111959e-05
4.52534249908514e-05
6.40317642912917e-05
2.51852406967053e-05
2.6835028758517e-05
4.16517999122292e-05
1.96855707549407e-05
8.85492013176964e-06
2.38776139890908e-05
6.45202731812532e-05
3.34864164955063e-05
-1.88706331088262e-05
5.27083915479852e-05
4.15438974435055e-05
7.78840562876751e-05
2.62423840691865e-05
3.30949178138792e-05
4.90705466826041e-05
2.92882593406788e-05
4.03588685732081e-05
4.76649112256166e-05
3.48165588985339e-05
5.89229827959397e-05
4.64919454942088e-05
3.01343159635482e-05
3.52896455599331e-05
2.12189827914589e-05
2.54925487550738e-05
3.98224208097579e-05
1.38409900962019e-05
4.71217704803317e-05
4.90876275207328e-05
9.91377682823436e-06
4.48585720835382e-05
2.46833632835123e-05
1.20718438887267e-05
4.31555130745662e-05
4.9594852360466e-05
3.62777733595761e-05
2.49534596602064e-05
2.24064376485072e-05
4.24065784824271e-05
5.37293003432154e-05
4.25415275118358e-05
2.90143511201917e-05
6.49172760694742e-05
2.19538706795624e-05
-1.20188956891213e-06
4.27059196504658e-05
3.82527039232827e-05
2.85706960335459e-05
1.53612745725535e-05
-4.43727013644671e-06
3.45996980894425e-05
5.23635151319941e-05
4.18474770049732e-05
1.035693677647e-05
2.66866839800964e-05
-1.53994219652757e-05
6.16360203946077e-05
2.92787558920045e-05
3.58229854543763e-05
5.02286062148915e-05
1.49802601240944e-05
4.01345939051091e-05
3.90614534413434e-05
7.56273409021403e-06
5.2693612851701e-05
3.44863372875786e-05
2.85617682085011e-05
4.60804945241092e-05
2.82393017985615e-05
4.62428691889219e-05
4.46803723742012e-05
3.52723310195207e-05
5.4860293145252e-06
2.89485157747801e-05
2.38854834258323e-05
5.75533146968557e-05
-3.40825024222906e-06
3.63779881343667e-05
1.70148633508442e-05
3.96867882379118e-05
5.40758618826808e-05
5.27508666578414e-05
2.67568811793384e-05
4.14486197052767e-05
4.94182186747519e-05
5.89707603790452e-06
2.23921204503528e-05
2.82855246171119e-05
4.61388886607334e-05
2.10632526178306e-05
3.21389216375424e-05
4.68432650413523e-05
3.14954618443947e-05
6.62909835094937e-05
4.0331482856218e-05
2.79477558794456e-05
3.92476985747772e-05
1.88660174959997e-05
5.87045406368161e-06
1.59993284179803e-05
2.05497649695008e-05
4.00487510536614e-05
3.48524207141462e-05
7.17290567814627e-05
2.04917244529005e-05
3.6618987635385e-05
1.11012755606964e-05
3.05563806844588e-05
6.33341058082592e-05
4.81393140523619e-05
2.76696944993582e-05
6.6135396607739e-05
1.69107954091245e-05
3.43035532829507e-05
3.62506183629826e-05
2.0237624850839e-05
9.1476444054201e-05
4.10966446752132e-05
6.66416324228733e-05
7.48931797302132e-05
4.70330854280488e-06
1.54414398086464e-05
4.59054050069564e-05
6.36653756397828e-05
4.36220380212768e-05
6.64728978790849e-06
2.93113993531137e-05
1.66152444545987e-05
3.78924271878222e-05
2.07688854046498e-05
5.47721369294413e-05
1.7868617193923e-05
5.40842371060148e-05
3.59456572144343e-05
8.42606215716593e-06
3.75142487563727e-05
5.87299471662626e-06
4.64889031581829e-05
1.3223828688762e-05
1.54793297794098e-05
4.32262856301758e-05
2.72592609510534e-05
3.4860545210045e-05
6.3228239971049e-05
4.67436624549853e-05
2.56826746419739e-05
6.60866957135834e-05
4.72739972345852e-05
3.10600943039244e-05
5.94939960874792e-05
3.26094481773241e-05
6.85791116272358e-05
3.7225123870855e-05
5.49660433093288e-05
5.27885713755839e-05
2.17870070294359e-05
2.83525514083751e-05
4.1631284007948e-05
3.55798528842253e-05
3.30802558265726e-05
4.203251909351e-05
2.57255764287287e-05
4.84367176808064e-05
2.20601669805137e-05
7.0659170939166e-06
5.95965905098228e-05
2.34003881062626e-05
1.71848137703091e-05
1.99694576057055e-05
3.50948291538798e-05
-7.72460416883014e-06
8.03533498112989e-05
3.42082319186255e-05
2.95531603092451e-05
1.02176271359423e-05
2.71959970847462e-05
3.72606253032036e-05
2.52664384402861e-05
1.0290911699706e-05
1.84196889481252e-05
-3.05090605275617e-05
9.86046716688141e-06
2.02021796391215e-05
1.10774463456435e-05
3.54823937561639e-05
2.64793594259975e-05
1.6475919233397e-05
4.13945570270158e-05
4.28320330766661e-05
3.71162547039998e-05
1.2299735001514e-05
1.42470579802555e-05
2.40864548850809e-05
4.42192078835138e-05
4.57551121573992e-05
3.32870119806891e-05
2.35209377860814e-05
-3.46801224404645e-06
3.90416316675905e-05
5.57924881276491e-05
2.10573713929082e-05
4.21552495008829e-05
1.20582149262562e-05
1.76081729200908e-06
1.21576051806985e-05
3.06683523859659e-05
2.11250418768385e-05
1.99569105556593e-05
6.58289270261887e-05
4.64128929447798e-05
5.0160357422755e-05
5.16905650948628e-05
8.78946850903863e-06
3.95172155497581e-05
3.49111468754512e-05
4.03088297776304e-05
2.94219765496903e-05
-9.20201389749576e-06
4.82744544987586e-05
2.19268794161715e-05
1.75717386609596e-05
-2.15795917702466e-06
2.7620962076864e-05
6.1989623909104e-05
1.84249826467924e-05
2.31176362702971e-05
2.58529157394244e-05
4.57766437148811e-05
3.83519558559045e-05
1.20595572740445e-05
9.04770389754059e-06
6.08558684633571e-05
4.75375546870539e-05
6.28983418997826e-05
4.85230554299463e-05
1.85331165692746e-05
3.6301892510052e-05
6.36933743668558e-05
3.363535547443e-05
4.37130852170328e-05
2.26320598426374e-05
2.66170509535212e-05
4.42862376746783e-05
3.50786214488678e-05
1.64609762183925e-05
6.14103256713154e-05
4.28695980092903e-05
4.02378153896941e-05
4.3646967387109e-05
9.11485206436655e-06
2.12919726202503e-05
2.75298771742009e-05
2.99263232909748e-05
4.56512896401168e-05
7.34416645368696e-06
1.56812655805869e-05
4.89548984007889e-05
3.35693447084164e-05
-2.24117914500793e-05
4.86758142851079e-05
2.92019391478087e-05
2.50687415746447e-05
5.94032672026312e-05
7.90221079431526e-07
3.05977990722177e-05
3.68021521099135e-05
2.38899220990777e-05
5.6284408751729e-05
4.35013500120397e-05
4.7220907139401e-05
1.12572847101777e-05
3.43022008904461e-05
1.35906800295418e-05
6.9011001321013e-05
5.18219152013523e-05
5.89204267742716e-05
4.90137820943359e-05
1.2748041252784e-05
5.56140540195201e-05
5.20674581589242e-05
2.10418162196843e-05
6.43545449793456e-05
2.70970077870633e-05
4.02335527046428e-05
5.35780903933104e-05
3.87688370857457e-05
4.20261471313258e-05
1.6092784825933e-05
1.86556015464119e-05
3.91425169956663e-05
2.11212105085746e-05
1.77507830575947e-05
2.7692118983806e-05
4.86110401183163e-05
8.26667267250963e-07
-1.11715703850894e-05
4.26159230941274e-05
-2.6345570322296e-07
3.29078948332302e-05
5.53146212907624e-05
4.16363290917898e-05
4.38611245765725e-05
3.96560417081264e-05
1.65296906189047e-05
1.19044187346562e-05
8.13287852208812e-06
5.27233260134145e-05
4.8299556503528e-05
1.51380617769571e-05
9.56577827035549e-06
6.23752940714129e-05
1.97753300906803e-05
2.4035923905141e-05
2.61876028912345e-05
4.8034379750404e-05
2.61265993019683e-05
6.06198839761594e-05
1.94576367886251e-06
1.87059185002536e-05
3.5715431123635e-05
4.74319633648282e-05
2.79742677936023e-05
5.59103623217975e-05
2.2123240909463e-05
4.35559520490231e-05
1.22614012879145e-05
5.79337299565811e-06
5.47614173013197e-05
4.12079317566822e-05
3.0812036784355e-05
6.11056810568368e-05
5.46509120051849e-05
5.69217949295674e-05
7.14895569612451e-05
-5.2638645838604e-06
2.28216467955644e-05
3.14638957581709e-05
-1.82954273008829e-05
5.10027179696945e-05
4.8062528920259e-05
2.39409161072487e-06
4.99804366715597e-05
4.96577393109465e-05
3.60889902276142e-05
1.27635297540036e-05
1.11918079958998e-05
3.37357210383127e-05
1.14908165680503e-05
4.59470982480834e-05
1.7748240624921e-05
3.69220278054004e-05
2.0518567522663e-05
4.53639985618599e-06
1.13868140401126e-05
1.3651648033767e-05
6.39001102591978e-05
2.65107177808906e-05
3.41200710302811e-05
5.82798852641381e-05
4.29456564714451e-05
4.40830878759583e-05
2.13697886863617e-05
2.65957874542118e-05
5.56561672556791e-05
3.1568513591267e-05
8.19536992677119e-05
2.09298159368462e-05
3.72734807754224e-05
5.54006595241932e-05
2.33708038297201e-05
3.58491559739247e-05
5.65221913403963e-05
2.39156435699239e-05
4.00070875559861e-05
5.142409821842e-05
3.18960049620795e-07
3.77296944471944e-05
3.45938684833525e-05
3.36602699883146e-05
4.28465148486048e-05
4.78602180994916e-05
1.55824772205058e-06
3.15908183498936e-05
3.06488440484944e-05
2.16862719112484e-05
4.19994452737016e-05
4.97139766354832e-05
6.3502114742627e-06
7.5755345052419e-06
4.50824804935076e-05
3.1754814115691e-05
2.13093534845161e-05
2.46897790307999e-05
5.64305992199036e-05
1.27313979734182e-06
3.11845758043823e-05
4.00831644135096e-05
3.17123585980384e-05
1.87373883608427e-05
-2.18914632830504e-06
3.58323590498458e-05
1.68321318089052e-05
3.79630300837965e-05
4.79040909980106e-05
5.95139062093295e-05
4.90309910611152e-05
3.92273846142465e-05
1.37491320152703e-05
1.60455710731788e-05
8.7711113044072e-06
2.92260819622615e-05
1.08583701615396e-05
2.22674632212184e-06
1.52811698398603e-05
1.97572987585057e-05
-4.00405575876954e-06
1.24833656934121e-05
5.61527908016778e-05
3.52827617241292e-05
3.92655253897664e-05
3.61643620724342e-05
3.43611366025607e-05
5.84455257621753e-05
2.85799886455376e-05
7.32476062274942e-05
3.39909260719564e-05
5.95256654664408e-05
1.47341329754522e-05
2.17863438362125e-05
1.66365028530048e-05
4.63594181851838e-05
5.57334851323539e-05
5.20637530070417e-05
2.94275134039469e-05
2.9041763803882e-05
2.97263063521011e-05
3.20655088416955e-05
2.73994457948929e-05
3.99703037887889e-05
4.42886185050509e-05
2.66855371871941e-05
5.31063864202205e-05
1.6016069818325e-05
3.76784391182829e-05
2.96486539052212e-05
3.14122857743994e-05
4.92124373784202e-06
3.93972994146243e-05
6.95931168166524e-05
4.03353080488578e-05
3.59903492663629e-05
2.21566077361236e-05
1.58743864051602e-05
1.32662938374068e-05
4.8290132640649e-05
2.33281208865302e-05
6.43784517892227e-05
3.89232165124458e-05
4.46602999909014e-05
-1.93245748349054e-06
2.27890549845382e-05
5.40688200469007e-05
6.02350560471648e-05
3.99701040094687e-05
3.68629254167592e-05
3.56650365248941e-05
4.35274147327589e-05
4.59473303914809e-05
7.42069798654829e-05
2.55094097966238e-05
3.6662377728705e-05
3.98930655251964e-05
8.58537384764559e-06
4.9306832129796e-05
2.57871961890076e-05
2.57830925402749e-05
-1.16791906146149e-06
2.56053250184241e-05
4.96984028851621e-05
2.25074539372104e-05
2.74253281521371e-05
2.29557928805897e-05
2.31123034744212e-05
2.17774671793895e-05
1.58413804883378e-05
7.39044320222081e-05
6.42269929589528e-05
2.61319414283972e-05
5.2119408455094e-05
2.34209489374667e-05
1.12485980671163e-05
2.34254005689131e-05
6.19475013489416e-05
7.24235684717862e-06
3.73808655223677e-05
1.37913156697417e-05
5.84907545975999e-05
4.3291612834622e-05
1.97249579903654e-05
2.34424964842825e-05
7.08817926295893e-05
2.76687862980011e-05
5.11526351247419e-05
4.29297396477219e-05
2.27558181469468e-05
4.83112596200612e-05
4.52860985961137e-05
4.69219883489041e-06
2.72540152228966e-05
3.37288324664727e-05
-1.57911837352013e-06
4.9351104276696e-05
-3.64876856200378e-06
2.2899528262745e-05
9.29732415739315e-06
1.65963456971005e-06
7.2395817575548e-05
4.42385300819924e-05
6.00590165048056e-05
2.12957453052678e-05
-3.59924599906413e-06
6.72117095280773e-05
5.09085497500588e-05
3.12292412106576e-05
1.92327762771441e-05
4.80072952395427e-05
4.69850656493485e-05
1.04621195594267e-05
3.57922113070855e-05
6.06654849872894e-05
9.53150336046392e-06
7.7425488481434e-06
7.00147136281838e-05
4.91440610933025e-05
-2.4388610455351e-06
2.22928885905093e-05
4.66481443057586e-05
-2.00048721350875e-05
2.21518538371526e-05
4.22178094698554e-05
4.26943544915768e-05
2.70037791909742e-05
3.40117139115506e-05
6.25558848345661e-05
4.73497682979689e-05
4.70155564876405e-05
6.15880467073016e-05
8.22875408924731e-06
2.44144239228328e-05
3.83942731084599e-05
6.11005175500794e-05
1.43427148489209e-05
3.30270263898624e-06
3.93053828117373e-05
5.70541464001563e-06
-1.85541941516747e-05
3.23213222604903e-05
3.5455107668308e-05
4.38319392502932e-05
4.34312237728139e-05
4.03810289287473e-05
3.59141900021479e-05
3.36828579842179e-05
3.07396076428662e-05
1.56664541730915e-05
4.97728808687622e-06
5.1668096504952e-05
1.20705615342838e-05
2.23535266140641e-05
3.7793186827673e-05
4.29933910132882e-05
2.06319356391105e-05
2.30929259847885e-06
-7.18120100125769e-06
-6.45720073137386e-06
2.538320099798e-05
2.89597116934503e-05
-8.31135073450227e-06
4.40893027473811e-05
3.33805307790583e-05
3.04415865182225e-05
2.72228560870382e-05
2.93159834284663e-05
5.6010116812767e-05
2.57115293501161e-05
3.49355674863127e-06
3.97506913697154e-05
-8.63396926349394e-06
2.54893258894527e-05
3.31361027863409e-05
4.20030469088993e-05
5.22523177977993e-05
3.25123347886904e-05
7.87063711745644e-06
4.17612474220925e-05
5.69327268857513e-05
3.20782877656913e-05
6.8429618764823e-05
6.2124818576759e-05
4.3249574980689e-05
3.98098913321737e-05
3.17317387947172e-05
3.11591783142508e-05
5.10265088504537e-05
5.82296597965875e-05
4.91876742021832e-05
1.27335038861671e-05
5.60140103685928e-05
1.08325577108544e-05
5.13926443255533e-05
1.93061241471314e-05
2.95725719330801e-05
2.94837156394692e-05
3.59956638491545e-05
9.71046457999203e-06
3.62884565712846e-05
-3.34259141986512e-05
3.33349054730828e-05
3.91931876589492e-06
3.26661392621908e-05
5.27747791618512e-05
6.04829338927633e-05
4.73900633677541e-05
2.51747736468741e-05
3.20613564855777e-05
2.8492516155821e-05
1.39901580335648e-05
3.95957952735924e-05
-1.32476674534251e-05
-2.11628782175862e-05
2.80034919393416e-05
7.97771507067859e-06
7.10271026014152e-05
5.50674549172982e-05
5.27553303602833e-05
7.81913592004321e-05
1.65513721422094e-05
6.07832333207131e-05
3.77764647531844e-05
4.67444303170598e-05
4.4631208490603e-05
4.67023854883074e-05
3.0706898123081e-05
3.17799732044617e-05
3.80696334595733e-05
6.97368762992208e-05
3.18959788163792e-05
3.61736241878413e-05
2.46991858210326e-05
4.94432744192244e-05
2.85257040975383e-05
4.2412402809897e-05
6.43090605778201e-05
6.18707968616541e-05
4.59118194103743e-05
4.63544753523298e-05
1.16470793785232e-05
2.23569812273594e-05
1.92143131731823e-05
2.11096742561221e-05
6.70481678432469e-05
1.92781844927178e-05
1.24405194566804e-05
1.32876440588622e-05
1.82626195513829e-05
2.4406491193388e-05
-2.20227959517612e-05
3.07328794519413e-05
2.54789327789301e-05
3.6043926946697e-05
8.66759423296249e-06
-3.00484983329907e-06
5.07680783651132e-05
3.89507137828356e-05
-1.68532250365972e-05
4.17562026017063e-06
2.20449292051212e-05
7.65418290022094e-05
2.23813970292369e-05
3.39783365825521e-05
5.25332768082157e-05
4.27108208862106e-05
5.17384092253312e-05
4.30810787090574e-05
5.66059531945685e-05
4.67001299743687e-05
4.59400744515445e-05
5.99138249567996e-05
1.78747606469223e-05
-5.7246084408149e-07
6.36186654286101e-05
6.6422737229667e-05
2.78350908901679e-05
3.94356664086708e-05
3.5078784895594e-05
-9.15335017993869e-06
7.87748939295161e-05
8.3227433900161e-06
-7.81225888609598e-06
2.22270707567101e-05
5.65444551470431e-05
5.7317457946987e-05
2.51863923551431e-05
1.75248357426631e-05
4.71374754528318e-05
4.68879518024843e-05
2.78786567791298e-05
6.57555702390165e-05
-3.39213807702636e-06
-4.15586456602011e-06
1.40972255020825e-05
2.95641745399329e-05
2.79931695464938e-05
1.29611898570514e-05
2.70608183146532e-05
1.36638559322298e-05
2.69007541227504e-05
2.35438594453838e-05
3.19057247543549e-05
1.50768117859609e-05
1.6057641442115e-05
6.24607050673809e-05
1.68310799397712e-05
5.14962886697048e-05
4.66954504395337e-05
4.53352086057602e-05
3.4224643577769e-05
5.93140590109368e-05
5.12580172961359e-05
4.42308373428346e-05
1.78236582452774e-05
2.98356551092065e-05
6.51446603962483e-05
-5.2471812534227e-06
4.77470468655809e-05
4.28648589170235e-06
4.90045741313357e-05
2.35611786609956e-05
4.55994292731668e-05
3.65564453225005e-05
5.01376923877048e-05
6.79530397431295e-05
1.16756956769894e-05
7.55799282126982e-05
2.75993459239157e-05
7.15653188383868e-05
5.85430566020598e-05
5.79009281107095e-05
2.43257560766917e-05
3.27712218475112e-05
5.21180415380045e-05
4.01230043594975e-05
5.94729008962608e-05
6.61821246691146e-05
3.54675157906587e-05
7.21211531306037e-05
2.50757580423116e-05
3.90860165478704e-05
1.23271026401427e-05
2.42108581095382e-05
3.43920702690931e-05
7.82127263420996e-06
4.35100728309311e-05
3.28212365850869e-05
6.82345096847611e-05
4.26195081698746e-05
2.6179593860695e-05
4.5222601411776e-05
4.30714353447864e-05
1.16293734280914e-05
3.17037476339726e-05
3.9728768278639e-05
2.99521717025728e-05
3.89714228378485e-05
2.4702618491985e-05
3.18090293538081e-06
4.59712650187541e-05
2.08699420364564e-06
3.1576070225964e-05
-1.97349999773341e-05
3.07396459255916e-05
3.49131104752232e-05
1.59487079462934e-05
2.56530991627406e-05
6.32425855504161e-05
1.48733982274074e-05
6.44103279030263e-05
4.28764566049149e-05
6.77502238754009e-06
3.42623586285413e-05
3.85182641112039e-05
8.80837609930495e-06
5.82608185225964e-05
1.46386581242688e-05
2.01204829832315e-05
2.45502456047385e-05
3.45908479091429e-05
2.44390547625273e-05
3.76573559257519e-05
5.14862545406527e-05
2.02108147395443e-05
4.62263077370936e-05
3.34083165800184e-05
1.54637058570689e-05
3.77816451477111e-05
3.91864620580122e-05
2.60392668592051e-05
2.15089808936767e-05
5.41175557451789e-05
2.61892489501319e-05
2.98308546855946e-05
4.05211730345149e-05
1.30055816338436e-05
3.41447349713752e-05
-2.9561292148529e-06
4.41401807421387e-05
3.34752834347776e-05
1.85968090002202e-05
4.92524509647206e-06
-1.01297058940499e-05
3.30496693117915e-05
2.45821971797113e-05
4.70832997035763e-05
3.41210540854041e-05
-1.95670317842285e-05
5.08962389727604e-05
2.37307105362436e-05
2.03624346854268e-05
-1.70632189265853e-06
2.90514016619758e-05
5.19536318610984e-05
2.96191460014102e-05
2.32508870033822e-05
8.28096927743336e-05
4.29528640769852e-05
2.41676766704679e-05
9.87632588236999e-06
3.43154218054669e-05
6.04906818316976e-05
-3.03702933797398e-06
3.48416129151464e-05
5.33638059747089e-05
4.74591868532668e-05
3.59756528753207e-05
2.14394769159798e-05
5.75007720079373e-05
5.96432661129711e-05
6.62909854020387e-05
3.66324564155952e-05
5.8606388691486e-07
5.45768437039167e-06
2.17595560691841e-05
4.30792222596672e-05
6.20320529267703e-05
6.50427864871699e-05
5.35904413917567e-05
4.91790871468663e-05
4.23933401996153e-05
3.3546997289022e-05
3.62581985610125e-05
5.69711731981333e-05
2.14295088898438e-05
2.94243966252831e-05
3.82408157614827e-05
1.61112974229108e-05
1.80606104123922e-05
3.13208607635592e-05
6.71309754846011e-06
3.30699447413763e-05
1.92492803741433e-05
-1.62717556379166e-05
3.89653929156034e-05
3.64192337143257e-05
9.84570157531829e-06
4.8204991602707e-05
7.00227967300591e-05
4.10329485866127e-05
3.61386991196351e-05
9.22226903569273e-06
1.83408450361148e-05
4.93367417501754e-05
8.17706705097327e-05
6.85250987814513e-06
7.45848776323667e-05
2.80485891140293e-05
-1.05055620116499e-05
7.91820170600933e-05
2.4904455151451e-05
2.82598346881757e-05
3.00993672675999e-05
4.61669117008616e-05
4.73133154518561e-05
3.87236942039164e-05
7.34412833541299e-05
4.6611499495695e-05
5.37689626649938e-05
6.06800918379746e-05
1.59145673844102e-05
3.8170057401763e-05
2.45069134487228e-05
1.67876432044687e-05
1.52515605096074e-05
2.12308912873011e-05
7.04589553699834e-05
5.55643811122372e-06
1.02873134030469e-05
3.85633685530516e-05
-1.2101128778137e-05
4.69508532804362e-05
6.36761079280956e-06
4.5471974941564e-05
2.57434426753893e-05
1.64820445282691e-05
2.26359272364029e-05
1.37212426482969e-05
3.07778395193125e-05
3.77885062460356e-05
2.0781410072909e-05
7.46077019779105e-05
8.14626296877999e-05
3.26954672082693e-05
3.32984335345842e-05
2.98319734500317e-05
4.58852076478797e-05
2.64999632716869e-05
4.03654232153592e-05
4.28590648622373e-05
4.93989722553442e-05
5.93654214872098e-05
4.78056721848666e-05
2.97031294107549e-05
5.0812665386809e-05
3.46365520759609e-05
3.0094451266148e-05
2.94171635337421e-05
1.72693763889404e-05
3.41293312224059e-05
5.45126457687315e-05
3.72160227236342e-05
5.37554257926189e-05
2.57402692383144e-05
4.20429836601591e-05
4.84455351009445e-05
3.49239702782238e-05
4.35303593206715e-05
3.89551439066146e-05
6.65093502906461e-05
5.34530541995518e-05
7.42172060437229e-06
2.48237158116059e-05
4.09497374104335e-05
2.25249439024021e-05
2.44023938333345e-05
4.25793136770329e-05
2.27592336410596e-05
3.52907684042267e-06
2.83475289649075e-05
1.77496399967212e-05
2.38950684462675e-05
3.57763558800953e-05
1.8514010330581e-05
2.47623633353123e-05
3.7009692757795e-05
1.25307519119426e-05
4.41177025622574e-05
1.38239185865671e-05
6.35710897699813e-05
5.33570602154169e-05
2.88595668097197e-05
1.73824353907996e-05
5.82219762988349e-05
9.81110096797187e-06
5.13657946140455e-05
1.82643957585987e-05
3.33282912382101e-05
2.94253467790791e-05
2.82673374618341e-05
5.54106314857932e-05
-8.46023053370288e-06
5.79521782902159e-05
4.29791626196502e-05
6.251595463739e-05
8.4210709629734e-06
3.0036053692973e-05
2.2690730800357e-05
2.65760202813376e-05
4.14971690522033e-05
3.41863358361142e-05
3.33976027731623e-05
2.47241862854174e-05
5.96354554239689e-05
5.03786813837217e-05
2.9372293365485e-05
5.25243193104121e-05
4.72168154291356e-05
5.96636916477721e-05
4.27430496261594e-05
4.70479126271034e-05
1.10603598876221e-05
2.21049927325641e-05
6.55934796952994e-05
1.02709218863517e-05
3.86613714980437e-05
4.44885535774099e-05
6.97627668734155e-05
4.66989262346384e-05
1.20060545639743e-05
4.19732316512801e-05
2.42261324602476e-05
6.1061631978925e-05
5.1891401277637e-05
3.70602220078103e-05
4.78898356880781e-05
4.86488102973969e-05
4.2984453452607e-05
3.72777217631268e-05
1.48980253606317e-05
2.57355077406594e-05
3.27229599569361e-05
3.6847956679108e-05
5.87341718770991e-06
3.08307638912335e-05
3.77976140387786e-05
6.06698301371477e-05
2.16683780892282e-05
3.90598389094306e-05
3.7069579508112e-05
8.13882503967936e-06
1.2273774862774e-05
5.38781657161575e-06
1.28748801130662e-05
2.76983502862512e-05
4.62396942148359e-05
3.7072166862239e-05
5.17524954641148e-05
2.19370753463445e-05
4.68050956942965e-05
4.58980972665852e-05
1.27841150631628e-05
3.4322105098211e-05
2.40175452463217e-05
3.58594863434358e-05
2.49727734586948e-05
3.60038053178521e-05
2.56410035389451e-05
4.59511498021719e-05
4.69545211509553e-05
6.40174410948816e-05
2.16255588223911e-05
7.33813488940148e-05
2.37334539334479e-05
4.50825539797825e-05
5.61591359662321e-05
2.69925886109313e-05
-4.60632069402588e-06
-1.92556487101037e-06
2.3946294964127e-05
2.00934775911091e-05
4.9117438247803e-05
2.29450946835051e-05
-5.04147214793331e-06
5.88326761952074e-05
6.95961093863336e-05
3.47842701571069e-05
6.50433365929536e-05
3.54201770629548e-05
3.74785036401759e-05
1.19339672368315e-05
6.97338579367962e-05
7.05078097475614e-05
7.78189608487507e-05
4.95330836074777e-05
5.45719956979243e-05
5.34262206973935e-05
2.26786854568312e-05
1.91635399911138e-05
7.27029981399307e-05
5.85733602208589e-05
3.10907284334857e-05
3.96703546187472e-05
7.16530793979966e-05
2.84539518647208e-05
4.75311941830528e-05
3.51074481183215e-05
3.26597824049255e-05
5.57050625068741e-05
-1.45811312432689e-05
2.77293241695152e-05
3.32599993617151e-05
1.2572407882718e-05
6.62495164464954e-05
5.91210757776352e-05
2.57028099435402e-05
1.27058844433037e-05
6.16623010493879e-05
3.15323109615563e-05
8.74326904287947e-06
2.56979129957757e-05
4.13993710709168e-05
3.00388179451359e-05
1.88973311875132e-05
7.49505681580631e-06
4.88323575810243e-05
6.48525091089033e-05
4.78166523936407e-05
2.74380953779454e-05
4.22472209408251e-05
2.0789817555015e-05
3.53765700986667e-05
2.60602726503091e-05
7.32687159202898e-05
-2.66649739362516e-05
2.4127003737914e-05
3.33009698625389e-05
4.23749641507935e-05
5.18832058926602e-05
3.81012932394219e-05
5.84341058054988e-05
3.94273339015401e-05
1.86017548032417e-05
9.09576861037692e-05
3.15570774122202e-05
2.97101716989976e-05
4.44858659329943e-05
5.40145839933459e-05
3.33981172353681e-05
6.42143071872065e-05
2.2120388833603e-05
4.89831418800951e-05
5.18148002828426e-05
2.31811248411805e-05
5.67927121568728e-05
3.02814216333143e-05
1.52364281973193e-05
4.75084273796487e-05
4.79049797206888e-05
3.4761401101595e-05
3.12225244723359e-05
2.98641972938479e-05
5.13846914746435e-05
4.90287801404148e-05
4.56064563748735e-05
5.90297355685511e-06
4.19215332608775e-05
2.27659264417387e-05
3.28046346012737e-05
-2.8054647484869e-06
2.82102313205159e-05
2.76162467810288e-05
4.22750665280899e-05
4.31822076007809e-05
2.99616202450345e-05
3.57578994790274e-05
4.25640937721728e-05
1.58664525151517e-05
4.89602259938721e-05
3.91835138283731e-05
1.13545179053848e-05
3.18717652855562e-05
3.88715907924239e-05
4.69923808622811e-05
2.16844188450649e-05
2.27288606172736e-05
-7.60661147097782e-06
4.3942856810454e-05
2.66480489977861e-05
2.49702535430294e-05
5.01391703866658e-05
5.3244109790003e-05
3.92631632708552e-05
2.33959697890433e-05
5.22897731863366e-05
3.68448826358446e-05
3.23994901811366e-05
3.53036385931414e-05
2.68768110766821e-05
4.07434462703386e-05
3.69210429792931e-05
4.06168592899325e-05
3.4578846554222e-06
4.50302642255625e-05
4.12223392414905e-05
1.77149268932199e-05
-3.53196801015946e-06
1.34568755115777e-05
1.43655545760552e-05
4.60109639241274e-05
2.35505493119448e-05
4.19691792874291e-05
1.80540424810702e-05
3.72095255969723e-05
7.96264231257335e-06
5.25187231108694e-05
2.12140169649968e-05
3.14497042559206e-05
5.85535507262156e-05
1.58056852434864e-05
1.71141574771119e-05
1.43940831276512e-05
5.43905643421262e-05
5.65903231540051e-06
6.38465653138849e-05
1.14478448986644e-05
2.6028913364694e-05
7.33576984657848e-06
3.52236221293245e-05
2.37192361698845e-05
2.98916435640662e-05
4.24801576219694e-05
2.95922011896915e-05
2.35338269780979e-05
3.20467219859778e-05
3.42224456683324e-05
3.01183924975918e-05
3.64462572641016e-05
2.42786365503161e-05
5.80453904654534e-05
1.54880779620398e-05
2.99356011648277e-05
2.8382309778521e-05
2.7488779806704e-05
3.93946314746539e-05
3.73254494087323e-05
4.1464219411784e-05
2.62236438039516e-05
2.06367149370918e-05
2.61085311207404e-05
2.80373198900812e-05
3.09966731752833e-05
3.66142464658421e-05
2.03387414030558e-05
7.11098199153928e-05
3.32276722611322e-05
3.85678141170058e-05
1.99476824446814e-05
6.0162909399953e-05
5.2744368603131e-05
2.82211139142651e-05
5.20406572140944e-06
4.32460842692882e-05
-5.16899860225969e-07
1.90846050465531e-05
3.41674168253865e-05
5.04236473871273e-05
4.70378949055573e-05
5.10382100354957e-05
1.33176009758246e-06
5.46179316433339e-05
3.88378556579644e-05
4.42336071421865e-05
4.5593413991085e-05
5.40423423993171e-05
2.53149759501298e-05
5.19597570347959e-05
1.36078338517059e-05
3.06528035807218e-05
3.59930976879052e-05
4.01991629083341e-05
3.28904968039534e-05
-1.32983586544868e-05
-8.59705525621789e-06
1.23119801337387e-05
1.11866254387211e-05
3.87327733895912e-05
2.67415753616735e-05
2.72032820255529e-05
5.37224206958837e-05
5.5201736646145e-05
2.68826249318092e-05
6.78660651578926e-05
3.70130423337951e-05
2.83305022615601e-05
1.42481863913205e-05
2.49775763471123e-05
4.31711793844279e-05
3.98163977212485e-05
6.89083260990682e-05
1.96645899418768e-05
4.43762285711872e-05
2.73435240886418e-05
5.315890805751e-05
5.31423666917325e-05
9.29059724614872e-06
-6.88587997209155e-06
7.85147973982072e-06
2.55572597349177e-05
2.94066368346801e-05
1.15008125966792e-05
8.97855918346001e-05
6.23824566589975e-05
3.46727777453936e-05
4.7123476833705e-05
4.17517807996927e-05
-1.09455084246635e-05
4.19023494659895e-05
9.32178744610482e-05
6.03041043903178e-05
6.04816236488178e-06
3.7609308704324e-05
1.56882393307079e-05
3.32832802706547e-05
-5.18937837091544e-06
2.82192431717495e-05
3.91971702886158e-05
3.02231442960428e-05
-5.56232480806358e-06
1.20774638105439e-05
2.19241581974881e-05
4.95035218605471e-05
2.40841001271064e-05
2.80582605808072e-05
3.20978084434049e-05
4.18134383371857e-05
2.30496279376872e-05
1.21161722310583e-05
3.32225219320794e-05
3.70479306699324e-05
2.23994605278745e-05
5.29458231964029e-05
4.16329726400467e-05
5.63174254322112e-05
4.99883371118233e-05
4.40396779183148e-05
5.64602810747807e-05
4.83819779148739e-05
4.15874325691523e-05
2.27379252570992e-05
4.13355969306912e-05
1.02660425338188e-06
6.0705392809551e-05
1.75379527556805e-05
5.14546280298604e-05
4.86886556556806e-05
2.44040197574399e-05
5.32324507945719e-05
4.74984291334695e-05
1.80965107117481e-05
5.05111717467282e-05
2.50901565345139e-05
4.37957041688392e-06
3.57128492320173e-05
5.64385715876775e-05
3.61682933273011e-05
1.77087007638296e-05
4.68120232130487e-05
7.46101121975336e-06
2.62047891431812e-05
3.9803228037823e-05
1.6921606521353e-05
5.93019485832294e-05
2.86783018544518e-05
3.25405983311572e-05
5.44867157797254e-05
6.24378527143717e-05
1.892349554513e-05
4.9022754912761e-05
4.54319810220606e-05
4.50711353624416e-05
3.56366221887713e-05
3.36548646186397e-05
4.22673525413891e-05
3.66343344038325e-05
1.62173869823131e-05
4.59126635117778e-05
2.1285925805066e-05
1.44671367567396e-05
5.59074738068162e-06
4.79241094884796e-05
4.14012983637702e-05
3.45210776180166e-05
2.26378574233136e-05
6.13216542172192e-05
2.63996538480141e-05
9.39783252192675e-06
-8.02806612558938e-06
4.13200508795825e-05
1.74006468736134e-05
1.7155237076247e-05
3.68054411635913e-05
7.13379841556609e-05
2.95112761157943e-05
5.34250537316661e-05
2.47556044570072e-05
2.94521476784111e-05
2.96940746606798e-05
4.67171042636013e-05
1.76252304453735e-05
1.73624723400721e-05
3.62783613388671e-05
3.81915527117623e-05
3.06604264094012e-05
5.19762155769789e-05
1.20109720670881e-05
4.33930256430821e-05
2.9449881480675e-05
6.3358338376393e-05
4.66539944662154e-05
4.5594378175711e-05
4.42279175667904e-05
5.53839636682074e-05
5.4709378214867e-05
5.64558495850184e-05
3.28059307522923e-05
3.4086947104956e-05
1.57484177700734e-05
4.14513426303758e-05
5.24581680585729e-05
1.59813875434576e-05
6.48878892115519e-05
2.79527609261043e-05
-1.48992805895251e-06
3.63647757236083e-05
1.32451987190728e-05
3.84285690965731e-05
3.798912822653e-05
2.24234312724499e-05
6.70368289058674e-05
6.39840421926222e-05
1.50130042684767e-05
2.60489826346857e-05
4.11305249548256e-05
-3.36168105423458e-06
4.16277198697017e-05
2.9230361815075e-05
1.19209641327459e-05
3.69510715085919e-05
3.12962680900257e-05
2.54681880576817e-05
1.65807950533374e-05
1.08048647543554e-05
2.43724788895285e-05
5.36096869771532e-05
3.66274065733382e-05
4.80880472362459e-05
3.66491028825338e-05
5.61920032678475e-05
3.74511839841011e-05
2.12227533443051e-05
6.25048595478467e-05
4.83264165752397e-05
1.072487937965e-05
4.14644574489841e-05
4.2303731859515e-05
2.8753869476802e-05
2.03436350020077e-05
3.53584241804141e-05
4.43535007307339e-05
1.33473135153917e-05
5.51010344331273e-05
2.34533640057975e-05
3.63307145813072e-05
1.30444941847571e-05
1.64919229341063e-05
7.20440079730651e-05
7.58002077617885e-05
1.26655963920787e-05
5.40408897846702e-05
1.15611927848408e-05
4.92735839326032e-05
3.48984616597378e-05
2.51760914872775e-05
2.71231040744582e-05
1.73931034639897e-05
1.35010242785991e-05
3.75299314623662e-05
3.64238772659329e-05
3.25708177786009e-05
1.97247181210648e-05
8.51982139817315e-05
3.54193721933792e-05
7.7623302167632e-06
1.85348498263502e-05
2.63771003711207e-05
1.79730010335707e-05
1.67907405419e-05
3.55917715799821e-05
4.83867596781334e-05
5.6574399234298e-05
4.45384211109413e-05
2.74847785539695e-05
8.6470411937791e-05
2.1509625368794e-05
6.86244441598594e-06
5.63749418521501e-05
1.79888944187491e-05
3.55028165337365e-05
5.30633354994996e-05
1.20648478713343e-05
3.61671480017115e-05
7.9921887777126e-06
5.26244007856411e-05
3.4259057011061e-05
4.23001895002339e-05
4.34887460746219e-05
4.55544319350234e-05
7.81242950572965e-05
4.71661773952697e-05
5.43129386024747e-05
1.97305636603855e-05
1.25285912199244e-05
7.03706773810694e-05
4.07251637314114e-06
1.75423672887688e-05
4.25680226364088e-05
1.90663040261861e-05
2.591225336949e-05
1.40812758087399e-05
2.4826560684401e-05
8.17167918420799e-05
3.7332014294067e-05
3.40664379668175e-05
-2.67080397675823e-06
-6.75941872011414e-07
4.6936090107338e-05
1.52885276102488e-05
6.5070473312912e-05
1.33392006374765e-05
2.28767167133599e-05
-2.06084936465315e-05
5.22484521620968e-05
5.14007051153348e-06
4.4217420462345e-05
6.23815078284269e-06
4.07032002799888e-05
-2.61368316872695e-05
3.74772868419598e-05
4.1320275045139e-05
5.51409904876411e-05
8.03071881734454e-05
1.74641467838069e-05
2.13812991029267e-05
5.16215309131242e-05
4.05925826425581e-05
5.50570398252521e-05
3.16987543782519e-05
3.18819367399988e-05
1.5117501436131e-05
3.57465977131682e-05
1.40496639668964e-05
4.17767938821051e-05
2.85084047391453e-05
5.65935415332795e-05
5.35633586967715e-05
1.95656861577857e-05
6.84601621097146e-05
1.7044458295588e-05
1.99253870670265e-05
4.3304982864287e-05
7.67321000569366e-05
6.98629881473345e-06
4.40682428598716e-05
5.65491438320478e-05
4.04861426180872e-05
2.59256456608994e-05
4.55693499903162e-05
3.35646001231445e-05
2.59405623945423e-05
2.6810989630474e-06
1.49992802300136e-05
9.0321413640337e-05
2.5436278944382e-05
1.78709285393917e-05
6.91278691702689e-05
7.89755966030094e-05
1.58631959682813e-06
7.1978921316765e-06
2.57422060850441e-05
1.18803244469518e-05
1.43920702251369e-05
1.82272720773601e-05
2.17422289093456e-05
5.29905560591231e-05
6.78109820357721e-05
4.29389002816412e-05
1.17236928528315e-05
3.7494160556533e-05
1.80837597432477e-05
4.27828204989598e-05
1.21745949322701e-05
1.41439093058301e-05
3.29900183576325e-05
3.69070525785809e-05
-1.07695020491965e-05
3.2252783918354e-05
3.93268040465289e-05
3.15044263010887e-05
2.95376248381635e-05
4.59023369833313e-05
2.29943911131215e-06
7.19403345160407e-05
2.24591751591362e-05
2.59728914249021e-05
5.30764013647106e-05
2.49249100004709e-05
4.68381647390586e-05
8.59836163167585e-05
3.16156708653194e-05
5.13642185045972e-05
2.20146376884815e-05
2.9051374725385e-05
3.83866886613974e-05
2.4630297258353e-05
6.09377645262461e-05
3.09511992243424e-05
5.45101727756778e-05
3.45223022663099e-05
-2.76562182090116e-06
3.85441197276234e-05
3.65327793404551e-05
3.00462434455203e-05
3.49782287660206e-05
5.86169144734504e-05
3.55307418596475e-05
3.04994872052254e-05
2.40406724375998e-06
2.08986322785208e-05
4.4509618974854e-05
1.67909383003664e-07
-2.11341999296919e-06
4.62072313079043e-05
6.40262511811556e-05
3.07469859861159e-05
6.27840260069634e-05
3.14815801836173e-05
3.75900809164796e-05
3.99488932801166e-05
4.04232693697811e-05
-8.40944636053739e-06
3.35321386498182e-05
2.97407156271213e-05
1.82894779374546e-05
4.07756425752775e-05
2.88863502246671e-05
4.25324356612547e-05
6.34607596646739e-05
3.19857071592127e-05
5.8408170020241e-05
2.7195984796994e-05
3.68355157504017e-05
3.52698613029305e-05
2.79707580040103e-05
4.85539920030811e-06
1.79496181820769e-05
2.01462390019711e-05
5.06086286624304e-05
4.15102535938724e-06
5.93736993275526e-05
2.86011208974069e-05
-1.03915057924376e-05
2.9746326475631e-05
6.66352331477873e-05
3.85577102528629e-05
5.65722761912986e-05
1.73631259299375e-05
6.74911497824213e-06
3.91407769632789e-05
1.26967160824584e-05
4.60509266208808e-05
2.43979545963222e-05
3.73813159827106e-05
2.59234070634184e-05
5.08462291414738e-05
3.14321470580099e-05
7.77667304344275e-05
3.24040820343134e-05
9.07700101464649e-06
1.70324433808221e-05
2.41718301120359e-05
4.84983733156218e-05
3.06307424267962e-05
3.29617717569216e-06
3.27858119352107e-05
1.94053847673066e-05
3.80092064161412e-05
3.49025782309428e-05
5.52408813257692e-05
6.11361793080574e-05
6.64793528083109e-05
3.88820243806628e-05
2.06305616366642e-05
4.96504002095476e-05
5.25241000366285e-06
9.30020162338415e-06
4.12343801350733e-05
5.63442130552761e-05
3.16770269648117e-05
1.93308873364237e-05
3.15074635749064e-05
3.05448174587341e-05
5.93044297084018e-05
4.56426195201772e-05
3.5781573075303e-05
4.57982791574541e-05
9.61236603029123e-06
3.41151204920412e-05
2.2803225510217e-05
1.36817538773861e-05
3.77386164003292e-05
3.86455991510402e-05
6.87944347576176e-05
5.12373166837722e-05
3.31043052804414e-05
1.57589224899776e-05
2.04421513143413e-05
4.32368778282949e-05
1.18253509352917e-05
2.69880398807347e-05
4.71291418396968e-05
7.30926951305847e-05
4.09475395977732e-05
5.2530854682456e-05
2.49635757266063e-05
3.23588412492392e-05
6.57228686295975e-05
8.35855235915683e-06
4.56416885485441e-05
4.56463953595739e-05
4.29184159937388e-05
1.31442396569036e-05
4.38846237274325e-05
5.45999081269215e-06
1.69371023294065e-05
4.62234727637775e-05
6.63720836395137e-05
2.76743744163059e-05
1.83117902155079e-05
2.68117758673118e-05
3.46623190776218e-05
4.06920228034153e-05
3.42847005518393e-05
1.05840649962388e-05
3.70656933333528e-05
2.25305509985872e-05
1.88352621026581e-05
2.93287818625359e-05
9.01382608151313e-05
1.0780896752314e-05
2.50262677956508e-05
2.50696225564287e-05
3.05415628547659e-05
-1.86483870067021e-06
3.80921924572611e-05
5.13677614540742e-05
2.58831710493309e-05
-1.097289010599e-05
-3.89255846417963e-06
1.29910143477972e-05
4.48065498003233e-05
-6.56213573459104e-07
2.30656828016458e-05
4.68287537380013e-05
6.99200407462036e-06
1.71761165540612e-05
2.77152208245624e-05
5.00832614726634e-05
5.81391168963984e-05
5.98102489539726e-05
-7.41536856178027e-06
3.18963938621996e-05
3.52411278791224e-05
4.78275148363028e-05
1.07288477923096e-05
4.61093398842002e-05
3.04392578353987e-05
1.67689276563763e-05
5.47417958198725e-05
3.08506894765345e-05
3.14695989951152e-05
2.70012630352717e-05
4.85993886435104e-05
2.03107513762458e-05
2.9876660539791e-05
1.55032330784369e-05
6.22451904321989e-05
4.23719032225463e-05
4.90338559867188e-05
4.64477826341116e-05
3.36184698088422e-05
7.83196108121565e-06
1.76080527130475e-05
1.97879394312714e-06
-7.78799203607557e-06
-3.53372813082587e-06
3.00505536954379e-06
4.83320299793207e-05
2.41520010064736e-06
1.49131370706795e-05
2.50019652321568e-05
5.59350877322021e-05
1.0462480770709e-05
4.30984661709381e-06
5.76230643816123e-05
2.34226583928889e-05
2.57013756701036e-05
3.42152138607899e-05
3.59472943901785e-05
1.46301895673403e-05
4.94703135297675e-05
3.97465041370628e-05
1.35819013595789e-05
4.06823483477845e-05
5.29655735051101e-05
6.56755520113218e-06
2.97328313623922e-05
5.71252248914156e-05
8.94394006904453e-06
7.04854841925714e-05
4.07475239573951e-05
3.16038096061925e-05
4.43619538656169e-05
4.17701663052576e-05
4.3880362838424e-05
2.47174540324661e-05
3.43348570490248e-05
5.20103801859038e-05
2.41573803968477e-05
4.00228906271415e-05
5.07383046212585e-05
4.64186908907162e-05
6.32761259928898e-05
-9.80463419089836e-06
7.19251701599303e-06
9.9121542815003e-06
2.59534996351161e-05
4.08127755537093e-05
3.74424380043456e-05
6.46710182733109e-05
3.81374825643327e-05
4.00547988023512e-05
1.78910979501472e-05
1.89769450499916e-05
1.51218183005589e-05
4.24677663438676e-05
4.10551307972093e-05
1.24343154938125e-05
-5.03522541990285e-06
5.68400510883453e-05
5.44898984307166e-05
1.62672900142344e-05
5.99962566246961e-05
4.43533780477034e-05
5.09816719006748e-05
2.0405834730072e-05
3.88675459449442e-05
2.53231733696599e-05
5.43411222179567e-05
5.47616445517964e-05
8.07139355798779e-05
2.50471203960853e-05
2.5568958233837e-05
3.89293773035801e-05
4.24501996390887e-06
4.59886193940642e-05
2.66903769189845e-05
5.48435720467516e-05
8.03710215202933e-06
2.99235516052785e-05
4.38608315219639e-05
8.22905436547332e-06
5.23901771696528e-05
3.87507947359514e-05
4.07338638013479e-05
2.662251189969e-05
2.17537951074865e-05
2.94848167098439e-05
2.70193303353764e-05
1.1132094679312e-05
1.61341629735652e-05
4.21428099508614e-05
4.30738971768143e-05
2.46450072611566e-05
5.62123784965553e-05
4.1386238666095e-05
3.44129473281817e-05
5.77299336822083e-06
3.48235993569702e-05
2.76311770311381e-05
3.59583814994796e-05
6.89504789972772e-05
-2.24132774983583e-06
4.59012419886868e-05
3.88045793393604e-05
4.48793590215482e-05
5.47796881854146e-05
5.56144241552455e-05
4.07705196555269e-05
5.14342136269131e-05
1.68037812326067e-05
6.18897601949595e-05
8.49988192335906e-06
1.99607021647938e-05
3.88940360099497e-05
6.60050078227318e-05
6.12388704292052e-05
9.5332806311407e-06
4.82269930777254e-05
2.19664969216889e-05
2.98792336201209e-05
1.84345447697021e-05
2.01049278154041e-05
6.55757891225284e-06
4.08697600633025e-05
3.78689523500341e-05
2.16582855689671e-05
4.20496970313095e-05
5.19944362051704e-06
-1.98857326358118e-05
4.64136151854392e-05
2.28528669757959e-05
1.23759355927151e-05
2.76020024951093e-05
1.91408732164164e-05
-3.08722698273789e-06
4.05721367679683e-05
2.21838148150747e-05
3.51472176912835e-05
6.17812900556235e-06
3.79511201108093e-06
4.16652314009156e-06
2.23353712801784e-05
1.40712551048057e-05
5.26583192034344e-05
6.93627170080013e-05
5.00345441716061e-05
7.72975493259019e-05
7.04359258565963e-05
7.24344598396508e-06
8.76610487040049e-05
5.0907182817183e-05
4.71801150970667e-05
5.54046365650551e-05
9.61784932790944e-06
2.46284575192598e-05
6.07207280801219e-05
5.13967680727844e-05
5.63962186045407e-06
7.24507659061902e-05
2.41126960653326e-05
5.87534458532373e-05
1.10956062283928e-05
2.00408708884915e-05
4.18827944612994e-05
4.60043640476386e-05
3.41105156227899e-05
6.38307858039855e-05
3.35755627376654e-05
1.53004251255442e-05
3.426876024766e-05
3.86047675664509e-05
1.802227740288e-05
1.85532297560383e-05
3.41323112593491e-05
-9.64391811736789e-06
3.51787064254728e-05
1.42730278019831e-05
2.30787834595769e-05
7.06317313931011e-05
1.64211931953386e-05
1.99479150554595e-05
5.34716294575576e-06
5.85975546695083e-05
4.92164851101144e-05
4.25101837530364e-05
5.34122021495481e-05
5.32887245909008e-05
7.75795747369357e-05
6.15460728694561e-05
3.07873407448853e-05
1.90796125854697e-05
6.57867190536354e-05
4.5325192628963e-05
3.21629002217031e-05
4.90913704348671e-05
3.52937222958862e-05
3.8042145397043e-05
3.33323188450703e-05
3.90325384290243e-05
2.39132255359956e-05
1.16964177343132e-06
2.31241701831187e-05
5.60463202554066e-05
-7.57946901697254e-06
5.45272113219854e-05
4.01434480630799e-05
3.43250221668443e-05
3.0723433465352e-05
5.28027646755635e-05
3.0542888300214e-05
5.13336907546729e-05
1.70838864211964e-05
1.39446492011287e-05
2.67199998389581e-05
4.17713355236019e-05
4.40400708729661e-05
4.70262407812706e-05
4.20394674624935e-05
3.38193241139636e-05
6.15733305252314e-05
1.25188798671614e-05
1.89543226521015e-05
3.97502800738406e-05
2.62497920030448e-05
-1.32372052917454e-05
3.96795990617083e-05
2.40473389053097e-05
2.6931431283456e-05
4.88865968030206e-05
3.59305443211631e-05
5.46591861411664e-05
2.89967936239705e-05
2.85888269181339e-05
1.48027526946876e-05
3.11024045320233e-05
3.58278308543882e-05
3.88161106993674e-05
4.44473836300751e-05
3.26347616658228e-05
3.82946207319334e-05
3.33111910667249e-05
2.05465459850277e-05
3.58324023773684e-05
2.54199754216823e-05
2.18715674278527e-05
5.36399137210762e-05
-2.32111092843384e-06
4.357689025461e-05
3.85263579783778e-05
7.02625788711655e-05
4.47012754456389e-05
1.84355442473107e-05
1.04435928189891e-05
3.45459381907829e-05
1.29780194705582e-05
2.96757795873958e-05
5.99115482485001e-05
1.69728144532631e-05
5.30885153478868e-06
7.59182896096001e-06
4.44119020845282e-05
6.7103509364352e-05
1.69770004053568e-05
5.57426016695277e-05
2.87748574906203e-05
4.56111483467093e-05
4.29996100659114e-05
4.11482382464343e-05
4.57826779388924e-05
2.57564617793471e-05
2.2234839108807e-05
2.91526911555732e-05
1.82143344488353e-05
2.79643909131275e-05
2.47092118536972e-05
2.19625033591075e-05
-2.14775473273259e-06
-3.73273016385382e-05
3.41269938070827e-05
1.12778654727601e-05
3.48115136624305e-05
1.59271336982755e-05
8.24503823244419e-05
3.84724607062804e-05
2.34061216009545e-05
4.19246820736367e-05
2.79361890753702e-05
4.11507845422981e-05
5.41439854143142e-05
6.75675375511791e-05
1.6765612905604e-05
6.00100638573053e-05
2.474797729204e-05
2.22496343125643e-05
4.70383071669441e-05
5.09184883555507e-05
4.40293844910637e-05
8.16514544493104e-05
4.02667958758236e-05
8.39619247875182e-05
7.11724839551641e-06
6.20584137154584e-05
2.56943637973165e-05
-8.89018572388984e-06
2.04832697461613e-05
2.15654263234321e-05
5.42802119692992e-05
7.63413349116107e-07
4.09853939830017e-05
-3.93268121965981e-06
1.14786487641003e-05
4.11779405017149e-05
4.15832693898329e-05
2.05519055700891e-06
2.94552380077559e-05
2.67292853901466e-05
4.3993162411923e-05
9.59254477877884e-06
3.47327337147045e-05
6.94347406833878e-07
1.84858466381649e-05
2.14884925943708e-05
3.21891255038464e-05
2.77895370242674e-05
1.39917510090109e-05
1.72553977276696e-05
1.54916267962444e-05
2.03609712833523e-05
4.28168334390723e-05
5.64933302742564e-05
4.81937595114925e-05
5.50413981520826e-05
1.76623857023733e-05
8.3170497598562e-06
4.34333532717684e-05
4.20541944232509e-05
5.10546698930614e-05
5.6664617115434e-05
5.1768154817087e-05
2.60689249032549e-05
3.40327223287372e-05
1.57412384569795e-05
5.67953645173708e-05
4.35236211781683e-05
3.63644312528249e-05
3.44369984937223e-05
-9.47660389465344e-06
3.96796661386589e-05
3.69144461629589e-05
5.15283075514662e-05
3.94670354519853e-05
4.53937358910195e-05
2.0835068553662e-05
2.82171645887344e-05
4.54781096389147e-05
1.98965027995663e-05
3.45168747311673e-05
1.95562933643126e-05
7.24352470204645e-05
2.82897332974067e-05
2.4948759075039e-05
2.70668137684525e-05
3.46102298363092e-05
1.25319087980925e-05
5.69685464177064e-06
4.48887604624898e-05
2.24215604151149e-05
4.97527736725016e-05
3.91651328933574e-05
5.37558063600101e-05
-1.67067530241035e-05
2.28338424563735e-05
2.14797235343017e-05
3.56479943745325e-06
4.16674179010824e-05
4.16101534985112e-05
4.58352348163593e-05
5.96619521451739e-05
1.52857028696444e-05
3.69663808724473e-05
3.36091947941946e-05
2.32093792549715e-05
-1.13794712687905e-06
5.15090122702319e-06
5.37930203871886e-05
4.39472197466265e-05
3.53433052591705e-05
3.36120326465782e-05
4.57112145126099e-05
4.24987391299634e-05
3.5612696935993e-05
2.65370403376171e-05
4.13045814275846e-05
6.61337530194743e-05
2.5302357784189e-05
1.92011045608202e-05
6.4036162560744e-05
1.01953942264406e-05
2.16875402803245e-05
3.25612419216179e-05
5.90969379568289e-05
5.78355500144636e-05
6.52416624519424e-05
4.58830191385588e-05
4.99366303111588e-05
3.53013537459843e-05
7.83713201839778e-05
4.95975542559649e-05
5.16565904011609e-05
4.97177045384758e-05
5.36088197644632e-07
3.35388497999027e-05
3.22135525103872e-05
3.90092392811907e-05
3.77752969283032e-05
1.71675861751667e-05
9.2895775508991e-06
2.03625374294192e-05
3.21132840971415e-05
4.67060986729945e-05
7.03858653284671e-06
5.83706524365073e-05
3.63154166988255e-05
4.43264415593538e-05
1.03264636578783e-05
1.51896703896683e-05
1.80617239785798e-05
3.99282198797813e-05
4.91057836130805e-05
5.87933152274194e-05
4.36752783905388e-05
4.60873205811336e-05
6.94739510367529e-05
3.82089617104731e-05
-1.92480148037876e-06
2.0328578158567e-05
4.44800079577914e-05
3.65434043683543e-05
3.41125416617462e-05
3.67581749512773e-05
4.07074837271059e-05
1.03439928057653e-05
6.50502887234769e-05
6.88677232313299e-05
4.28104872385322e-05
2.89184542773116e-05
1.34062393398111e-05
1.96255844967936e-05
3.42178350115406e-05
3.68434583346973e-05
5.38700473596849e-05
3.96462452601994e-05
6.26636140615807e-05
4.11939253173681e-05
4.21803917434393e-05
3.44642697959827e-05
5.9758778806417e-05
4.14171337736676e-05
5.47634396116545e-05
3.34822432566317e-05
3.02528477616799e-05
2.01283125372069e-05
1.81044683725938e-06
6.96517102644227e-05
4.59176167528851e-05
8.33369413610255e-05
5.18156315990014e-05
6.56427155830766e-06
1.92707026244988e-05
3.93491091798853e-05
2.60182187641323e-05
4.06781898511067e-05
7.59579394207306e-06
4.75125393590669e-05
1.43715658628631e-05
5.40543579294529e-05
3.66561630757417e-05
1.34698747183439e-05
7.86367494500003e-06
3.58334532383566e-05
3.19064498544683e-05
2.43261615427884e-05
1.51138225386397e-05
1.87222744172603e-05
7.93282296367075e-05
4.95394989182382e-05
1.05447195397408e-05
4.84781926499941e-05
4.09369961297328e-05
4.51886794473345e-05
3.1269970763602e-05
1.44802687304903e-05
5.62235167335517e-06
1.17083453131928e-05
6.0092943358963e-05
3.24614466811221e-05
2.04028655730304e-05
6.27475891851896e-06
-2.19383530615017e-06
7.41631651183126e-05
3.19427898573653e-05
3.93686287048557e-05
2.24924575967548e-05
2.79203866905362e-05
3.9475095778281e-05
1.99756873251234e-05
1.5923917369418e-05
2.89421582507144e-05
3.24931798460372e-05
3.36661085224352e-05
5.92507726641241e-05
4.62770815585652e-05
5.57638570195441e-05
1.35558144028084e-05
3.64412642467812e-05
3.24072384511833e-05
-1.61699185505233e-06
5.3243243044764e-05
3.47821533237668e-05
3.07482241776225e-05
4.5887031928396e-05
5.19914741894202e-05
4.85724307535007e-05
2.43344941493833e-05
5.5941709839236e-05
7.5532834338698e-06
4.57292385576032e-05
4.62790306420024e-05
4.65706538449809e-05
1.12545961337981e-05
3.48828889198003e-05
1.89127608504525e-05
1.95555030344963e-05
8.09615474528793e-05
6.08973626233221e-05
4.07667715393516e-05
5.87475612200276e-05
2.1271587721528e-05
2.29240033495153e-06
8.53929001802282e-05
8.95196167391487e-05
3.45935772569858e-05
5.20368518527579e-05
2.36993802831623e-05
2.64884896297385e-05
1.91099554847933e-05
3.33810570171963e-05
2.46754853657953e-05
6.36016983661722e-05
5.08922373234023e-05
4.58554239090447e-05
4.88467586955337e-05
4.75517188138216e-05
5.20735473953565e-05
4.08723635060288e-05
3.73309008488763e-05
2.84658487173428e-05
4.1279034106156e-05
2.90301893739636e-05
8.95388528160333e-06
4.75149010594281e-05
2.99315856826909e-05
2.82595198579476e-05
2.72544956395834e-05
6.46362509692981e-05
2.18254653469771e-05
4.29585359756168e-05
1.61463310380786e-05
1.82313192797686e-05
2.61800663433267e-05
5.04837781814964e-05
4.63873068125158e-05
3.28361550604568e-05
2.62100051497241e-05
2.42567101971069e-05
9.30605507083994e-06
2.0330246132182e-05
6.72894069279245e-06
3.79365942298582e-05
2.55584461451236e-05
2.87371151537818e-05
2.37878611263835e-05
2.26982751709596e-05
4.68786715549788e-05
5.93243239257564e-05
2.75127286736632e-05
5.51932686754757e-05
4.4579080878027e-05
2.78643688577445e-05
4.15643323747161e-05
2.95248941912652e-05
4.0140682927776e-05
4.55824489165442e-05
7.10312575108816e-05
7.00558953231134e-05
2.91535208690225e-05
4.32471100041544e-05
4.50526811814391e-05
2.24326099507727e-05
6.89797811339771e-05
3.76779412483668e-05
2.58514775941352e-05
1.40794944060914e-05
0.000114988807519717
1.51583692699345e-05
4.91609470471426e-05
4.38875926582164e-05
1.49681939218291e-05
1.81771850113697e-05
