# Supplementary material for: Research on computational propagation and identification of mine microseismic signals based on deep learning
Source: PLoS One. 2025 Oct 22;20(10):e0334641. doi: 10.1371/journal.pone.0334641 (PMC12543183; doi:10.1371/journal.pone.0334641)
Supplement: S4 Data — (ZIP) [file pone.0334641.s004.zip › 000100700000607.xlsx_0.txt_24.txt.txt]

0.000165467681919947
0.000135656564281025
0.000243300233178308
2.99150400103828e-05
0.000195620047704477
0.000121583311855909
2.98912473708153e-05
1.05710237221954e-05
-2.44371074976714e-05
4.53223674298094e-05
-4.94598504331979e-05
0.000117665176727554
-0.000192391451498378
-0.00014361331877095
-9.69905134987017e-05
0.00014077187661254
-0.000144922114491893
-5.62864483842542e-06
-0.000122542067705604
-0.000254103787505167
5.23098390974241e-06
4.96782849130024e-06
-1.33578570844377e-05
1.77795088509112e-05
-0.00017289406846751
0.000153242813865733
0.000106640216932072
-0.000136960503724685
-8.61561974174344e-06
0.000188920703586468
3.09522903339743e-05
1.21114713455028e-05
5.09019856968652e-05
0.00022332465827107
3.3042905824972e-05
0.000173553206931722
0.000222171935516376
-8.7278358508638e-05
0.00021468648553947
1.71335234084284e-05
0.00014263122322641
9.88621230439049e-05
0.000149103247340762
0.000171642682930264
6.79367458812046e-05
7.0383376684868e-05
0.000267164337904019
0.00022770431524853
0.000268604212077823
0.000101908209068821
0.000134413574035593
-2.52021350990762e-05
3.26384942928874e-05
5.8991263960268e-05
8.55897569369835e-05
4.25550173064644e-05
-3.92108996629705e-05
0.000118864820245214
-0.000131037093309794
-0.000147334522160089
-0.000171576745521096
-3.9563810613118e-05
-0.000244625452942037
-8.85940497008123e-05
-7.94664598504334e-05
-1.69963499330578e-05
-8.69532373834624e-05
-0.000107878251729278
-8.10867515748174e-05
3.85113778467669e-05
-0.000161956578382368
-0.000165256612323521
0.000117798066815453
-7.31803206264268e-06
-4.67565932925384e-05
8.22425677853117e-05
0.000147640842685585
0.000119099662235691
0.00014180855643399
-1.30253834557735e-05
0.000257425061583034
3.54438855116971e-05
0.000251897709308798
0.000150176944347546
0.000219427327437158
0.000124943719589686
0.000147559256946707
0.000247686572761582
0.00023969297236343
0.000111562526589595
0.000114691680799098
0.000172221807463455
0.000215066831697868
8.01901365173889e-05
-2.73579060730901e-05
0.000152533877659888
9.16250468996374e-05
-0.00013651078452382
1.24112589726361e-05
6.95496966249532e-06
-4.07304560715677e-05
5.80381313970001e-05
0.000114392441454573
-8.64578318837965e-05
0.000178141173814491
0.000117720802851505
2.51291977346014e-05
-4.35869813898148e-05
-0.000244743898839992
-4.91715742002242e-05
-8.72657764102862e-05
-0.000188406404444817
-0.000111167445054366
-2.58246747991326e-05
-2.4870301533908e-05
-0.000190218312402539
-5.83866583118339e-05
-5.66273885188536e-05
-6.28387640543343e-05
-0.000258292475540696
-3.13469426724263e-05
-0.000198287964319775
-0.000158658998313044
-4.65567070002333e-05
6.58484342875629e-06
7.26067568627126e-05
-1.95558442328555e-05
6.78117338876823e-05
3.9341402809143e-05
0.000158579342312806
8.66144304964971e-05
0.000176791206549592
0.000160494390482707
0.000324377166825513
0.000111240056326584
0.000228454286541482
-8.1553302039205e-06
0.000252529407867293
0.000160088103857927
0.000336571963164492
6.15893108777784e-05
0.00017842757890502
0.000130183953514668
0.00020438366558465
0.000151821421584161
8.54655445524744e-05
6.84264606906727e-05
-5.54063257493437e-06
-7.88492563038092e-05
-1.85639352737394e-05
4.64479901388424e-05
2.85450896781585e-05
-0.000252639479971476
-0.000104079916560501
6.20721126205981e-05
-0.000179097321624364
-0.000130518821212235
-0.00021534846226499
-0.00029813357350049
-6.97481848924529e-05
-9.28359718638157e-05
-0.000140873168502624
7.317419047821e-05
7.54844119149635e-05
-3.42308205863706e-05
-9.74494572380662e-05
1.20539252775954e-05
-0.000160056555517827
2.09942258464752e-05
-4.2631734403926e-06
-8.16004139782688e-05
-6.12459187369947e-05
-1.06218023210575e-05
0.000139145440889488
8.22853046820142e-05
6.77713584413001e-05
0.000399318668635015
6.23661725094079e-05
0.000208062827431353
0.000233460086371283
0.000181732270737551
0.000127520842873533
0.000305116716826687
0.000150854673511222
0.000358252793059552
0.000322484589168978
5.72983831263494e-05
0.000114788389992966
0.000247537321890834
0.000102916165268744
0.000205712368372059
0.00010630774857236
0.000128350375392554
5.63703156266841e-05
-7.48196862972626e-05
-8.17310056404519e-06
-0.000108922401121292
-0.000111097138422846
-2.89151773380189e-05
-0.000201249494186966
-9.56457959378923e-05
-0.000112709753342812
-0.000250379126605115
-0.00014346436846598
-0.000215444610352837
-0.000246729165197205
-3.67219456437844e-05
-6.99936193115092e-05
-0.000275547374165007
-0.000123633536316342
-0.000143797483559015
-4.92977418274797e-05
-0.000200002778596026
0.000126043676423897
4.23293624847134e-05
-8.71013570265545e-05
0.000153967358349061
4.60270897178207e-05
3.64967588436689e-05
0.000234209656460453
0.000156758745617433
0.000179145639674217
7.90729218440298e-05
0.000321639051527368
0.000211530769295211
9.45483234175542e-05
0.000104293577289911
0.000245072495533479
0.000317535749548089
0.000344095887919141
0.000249878209584977
0.000203393552885434
8.80339218962611e-05
0.000171185979243794
5.74278539378453e-05
1.54981079174798e-05
7.64245267948262e-05
7.65586202982879e-05
0.000131009074108519
-0.00016391580928747
-4.8320225150124e-05
-0.000332312882746592
-0.00013884028101113
-0.000175272273599186
-0.000178602442771581
-0.000196466051540711
-0.000191846844704893
-0.000174994855309689
-0.000214825758391274
-0.000105168445936559
-0.000233952106556029
-8.47026536687632e-05
-0.000264140112866938
-7.41400318497486e-05
-0.000178771044383864
9.24548418897065e-05
-2.11441771918753e-05
-3.1154351125007e-05
-3.04343379359322e-05
1.84525874036304e-05
0.000130928303132941
0.000231475355716666
3.84898606969105e-05
0.000112552146978367
0.000208453231861509
0.000274024242732481
0.000123289559353783
0.000132462587887515
0.000319106176999312
0.000155386185752395
0.000278140115930434
0.000222892533972974
0.000212579938512408
0.000222269998110075
0.000280408505763557
0.000184999450335735
0.000231559268512004
6.35407400775029e-05
-1.91352308137987e-05
-1.16231326838652e-05
2.07483035727396e-05
2.06945646026844e-05
-0.000151989208556333
2.12272166524843e-06
0.000108758929728076
1.18923130983112e-05
9.96897274116839e-06
-0.000208446280829022
-0.000286836280377315
-0.000188547974543657
-0.000228691761410518
-0.000208410650151839
-0.000140662681851484
-0.000145540066712541
-0.000171857371681907
-0.000117991587960535
-0.000231430264524756
-4.14907439104773e-05
-8.23829547792314e-05
1.76854144006031e-05
-9.41354085392213e-05
8.2932995093347e-06
3.23573638790922e-05
0.000117009864027206
0.000235311524539503
7.30039401885026e-05
0.000244964006075168
1.30212315033168e-05
0.000179615875807378
0.000174094734488954
0.000359171916207143
0.000218010693579283
0.000157914260117772
0.000133061702376313
0.000225820068784182
0.000281843954460388
0.000208995366139081
0.000150161695357285
7.35394951986691e-05
5.54818623195835e-05
-1.5930727551106e-05
0.000235552485854537
0.000147069863471239
0.000122034539830988
7.29557475055741e-07
9.64372391992396e-05
9.26378085635689e-05
6.28430465613385e-06
-0.000102445811310929
5.28536855317598e-05
8.37424730967399e-05
-0.000253612509257886
-0.00013643916562844
-0.000275925512484898
-0.000100358317630787
-9.76999277586042e-05
-0.000110844608176496
-0.00012401471421587
-0.000251681932328895
-0.000303373316048038
-6.8927454459658e-05
-0.000222002180222953
1.14541364681743e-05
-8.10145894359112e-05
-0.000106960889883467
-4.90381233713946e-05
-0.000136455131973206
-7.47214904331023e-07
1.74640556428167e-05
-0.000123549550468412
5.02737274890708e-05
0.000319501377749157
0.000176911186973691
7.3417978384414e-05
7.50467291036164e-05
0.000374289904920875
0.00025133463127771
0.000239504900408602
0.000342479964835038
0.000218137836870903
0.000302076425587964
0.0002601621559235
0.000229086083097624
0.00030134354297829
-3.21852555953456e-05
0.000196500815677944
7.01400760469458e-05
0.00010296521705836
7.64831775939472e-06
4.72211748844107e-05
5.55251577458508e-05
-0.000111644019462839
-9.44065680247057e-05
-1.41136588976413e-05
-7.97769582346265e-05
-0.000223058195009995
-0.000242478360578479
-0.00021351658782978
-0.000180911642595594
-0.000166244079888227
-0.000139840703180906
-0.000147024878446679
-0.000123685687901289
5.17843262059997e-05
-0.000136916918472268
-6.82950185090053e-05
-4.06775474590417e-05
-4.21962676977894e-05
0.00013986208165912
-3.07158871476959e-05
-0.000176073972765861
-2.58225393242059e-05
7.18599321532836e-06
2.15082942568669e-05
-2.53142617132486e-05
0.000124223407660552
-3.87313361355254e-05
0.00025278851276365
0.000202807751230706
4.61500174474464e-05
0.000265372778714183
0.000347592289884189
0.00023247878675102
8.80059406878559e-05
0.000204934845078124
0.000383940212693332
0.000252722626805565
0.000306363626486698
0.000234509443616312
0.000311488396548941
0.000187252976664258
0.000257296244403755
0.000134606942534604
8.42427500759224e-05
5.12380232148322e-05
5.85307201789021e-05
7.8472852679837e-05
-4.72808672890729e-05
-9.81498584018894e-05
-4.76554961956655e-05
-8.68575035749548e-05
-0.000151342737379472
-0.000187327649953921
-6.02828485090402e-05
-8.2982311386512e-05
-0.000176823164499771
-0.000191374980647487
-5.67307037628382e-05
-7.27300894054843e-05
-9.60072457639555e-05
-0.000160937757146877
-0.000181796429305983
-0.000308402488521569
-6.33749176404283e-06
-0.000151973419060193
-0.000104800769781004
8.95502224214056e-05
-8.10744640783815e-05
-2.61822843601811e-05
0.000103248517679404
8.97980904069232e-05
-3.89411014713724e-05
5.09915303827785e-06
0.000180151476742715
-3.53915504953784e-05
0.000209487185250321
8.02990044691218e-06
0.000224605194137789
0.000141991440239152
3.50334183274737e-05
8.4107711274775e-06
0.000177123047877828
0.000231482240736619
2.14352725762954e-05
9.48158363854607e-05
0.000144876421265128
0.000205101249200164
0.000154388588069564
3.32826017235167e-05
0.000161161001501446
0.000121446960565951
7.16398159318029e-05
1.44434074942826e-05
-7.81877697868506e-05
-1.14114178787418e-06
7.84627214085178e-05
-6.55323440290394e-05
-5.51128893402881e-05
8.10277788724675e-05
-0.00015700494384571
-5.60859315275401e-05
-0.000253438760667586
-9.06336831199761e-05
-0.000214019645543259
-0.0001021353676163
-0.000285096184918189
-0.000187881209336849
-0.000152037832427284
-7.48641390601748e-05
-3.1543849714471e-05
1.04556895793265e-05
1.50019271951096e-05
0.000129157328258192
6.46594653622479e-07
-6.18238456529916e-06
0.000105583136936381
-3.96182648265997e-05
0.000151823368838866
0.000112595549057246
0.000152635440574613
0.000157504222047371
6.22485782997526e-05
0.000184180584984023
0.000162674071936912
0.000148924432318087
0.000149095899040393
7.04912759278111e-06
0.000154000582815545
-7.42374620103672e-05
7.8962629567589e-05
-4.88197247112192e-06
0.000103036433533547
-3.22602123408898e-05
5.5388400022251e-05
0.000145194802164775
1.1249941686429e-06
6.93820372054397e-06
-9.13067868573626e-05
0.000242209098901753
-1.29198850639747e-05
-3.45253203116232e-05
5.06637230628351e-05
-4.71741678431421e-05
3.26703810456023e-05
-2.37514025488158e-05
-3.02382439911408e-05
-0.000218532583777229
3.80881109193331e-08
-5.92232819973203e-05
-0.000172374826087866
-0.000194045426697422
5.73864857059968e-05
-2.61046285521588e-05
7.46756498889508e-06
1.54104684492057e-05
-0.000142670355224584
-3.44109837462178e-05
-3.57860098121846e-05
-4.76778158720742e-05
-0.000125552600244565
0.000120055757270139
0.000153129191513473
9.01607718472968e-05
0.000268220272703723
0.000107209272196341
0.000222403701324606
-6.89065996416735e-05
7.25149742308244e-05
0.000114394119004172
5.37846456041677e-05
-0.000177741251031529
1.25014001986172e-05
0.000307770470772125
0.00010078475746469
4.32900437230296e-05
9.07152769141976e-05
8.95079073563656e-05
0.000167179473183349
0.000132121841040014
0.000165809355081362
6.43658324170016e-06
6.37884578928073e-05
-0.000115685207722511
1.45787045464515e-05
-6.21543857750316e-05
-1.30357446246192e-05
2.4447123326641e-05
6.3346853989116e-05
1.22623910822831e-05
4.70136657722862e-06
7.40981617374722e-05
0.000155931308868609
5.46900561339915e-05
-2.22599668668497e-05
-3.12493601662148e-05
-1.18381861466798e-05
6.82403646398134e-05
-0.000237928815110015
-7.25226725606634e-05
3.46225884282172e-05
-0.000136834847936432
1.38408969610422e-05
0.0001789868233897
7.66858895927558e-06
6.93859211007423e-05
-0.000152009238174921
0.000143681118521593
0.000296791209171855
0.000219816647962814
0.000122957178860752
-2.53956144923874e-05
0.000173041841614005
0.000285933657266112
-8.26538472066579e-05
8.56960007865515e-06
5.18587930033941e-05
0.000161450619439387
9.2052621153734e-05
-5.79442566736181e-06
0.000114950756555426
9.87482824406723e-05
0.000132632532723967
5.81338631555944e-05
8.63970048487651e-05
0.00023692422532954
7.68010740929979e-05
0.000188220840528072
-4.1040728064119e-06
6.73508556389427e-05
-9.34640732250236e-05
-0.000183783668602081
-3.80753384650385e-05
0.000121032938167873
-6.26912138297214e-05
-4.91791899742236e-05
-0.000153089282261021
-0.000114845223011365
-1.93400328582489e-07
-6.16574909434064e-06
-0.000189365003737504
-6.71350227004186e-05
-7.17364398630439e-05
0.000180361319682749
0.0002096074915015
7.66323692276545e-05
3.11130186796843e-05
0.000136880312983115
5.11116073024173e-05
0.000109287422572126
0.000204328982695675
0.000318334882713491
-0.000124115328903577
0.000298847146234517
0.000136947110731873
0.000220270743818518
0.000314716518902836
-4.8174535994369e-05
0.000273902781081597
0.00018002157900096
0.000216856394530058
0.000186932589310257
9.7853993788572e-05
9.05752978727447e-05
4.21903987269266e-05
-0.000124632208339419
3.08072521123356e-06
-0.00010172520057441
-8.80404629722239e-05
-9.15002448068542e-05
-1.78166757456109e-05
-0.000132004066020125
2.6516274899266e-05
-2.51382012323249e-05
9.69442999615012e-06
-2.17333223779722e-05
0.000100441037565658
-2.2467815095141e-05
-7.23578102259066e-05
-0.000110137738860832
8.19660584560592e-05
7.11002993942677e-05
-1.3095199698485e-05
4.46903484811456e-05
-8.36126445997039e-05
3.56298716671014e-05
2.02158632055667e-05
-9.1221469168178e-05
-2.19693082011984e-05
4.78792049247848e-05
9.05687098660662e-05
1.00340721453602e-05
7.51752759307857e-05
2.47314224788589e-05
0.000109478298598727
5.93457346055754e-05
4.21795455168364e-05
0.000137333655278787
0.000137463583166134
0.000185256725109681
0.000288596723724835
0.000224898145930451
1.84032044050896e-05
0.000179491544993489
0.00013928304616337
0.000159080856989332
7.04198683657342e-05
0.000177338552422595
0.000154965960216362
0.000185288330824976
5.71927831191914e-05
6.05296183343005e-05
-0.000219843831680137
7.69275904687534e-07
6.94697466200623e-05
-9.05942372733189e-05
-2.79078930770498e-05
-0.00011787112366842
-0.00023095739779444
-9.90716495613145e-05
-0.000102106049887867
-4.72659851287067e-05
-0.000167243216570661
-1.61269801125733e-05
-0.000119733241162706
-0.000103638936810787
-4.29766724279448e-05
6.85230012350764e-09
0.000101982564542741
6.24836502933009e-05
7.99516412677066e-05
0.000130927340056516
0.000179598652990449
0.000153188899959306
-0.000121255591329035
-3.07091162968842e-05
8.14097742340117e-05
-1.33538794857258e-05
-1.61597898116069e-05
-0.000125934489104723
4.15128676918575e-05
-2.34060973380401e-05
6.7893833235234e-05
-4.0414348227499e-05
-3.94848354462044e-06
6.36751054469057e-05
0.000201390439930304
0.000133209600353337
-0.000122116363460633
3.57948262963507e-06
0.000231995533262168
0.000125462721020005
-9.57050593673325e-05
0.000164656021595041
-0.000133380914223889
0.000137755395928362
0.00019649666363658
0.000156573287568431
1.31063065638873e-05
0.000119359379932844
-9.43915581753472e-05
-6.74816141831288e-05
-0.000176978072160458
-9.53903257537401e-05
-0.000175587971098052
-6.21440526113844e-07
-0.000114791683952502
-0.000146754719194742
-3.87201989365243e-05
-5.72299938293769e-05
-0.000162439306592887
-9.37288390785323e-05
-6.69995852673766e-05
-0.000202933629559872
-1.99524292120704e-06
3.58058771306035e-05
0.000110662101682582
-7.29200074726422e-05
0.000217111244019878
0.000202707704784823
0.00030307214607521
0.000173088153758927
0.000358382525771602
0.000131061173644381
0.000244586661443081
0.000358252653497656
0.000122900484603914
0.00014788918096895
0.000306528195217999
0.000140700759912507
-3.95207802801247e-05
8.18833554865127e-05
0.000137537484946098
0.000167632667247175
-9.12040946982902e-05
5.53876116528181e-05
0.000112886265604145
1.45964684145513e-05
5.45153192764668e-05
-6.896283022021e-05
-8.17731316366583e-05
-5.86448040700727e-05
4.18160531283532e-06
4.53671404144162e-05
-4.88612233426536e-05
-2.14201336737919e-05
-0.000127483886909008
-2.00367616119409e-05
-6.84152006368639e-06
2.83824650417073e-05
-7.83806205255399e-05
-5.02770069019597e-05
-8.38848554914409e-05
-0.000173571343210508
-0.000115041694677268
-6.75302946151228e-05
-0.00010815948898543
-0.000215267081580703
-0.000158346979023222
-1.36618551820428e-06
0.000107681808190705
-4.33600757355091e-06
1.89166115388381e-05
6.3526887056649e-05
8.91059045599224e-05
9.89734699942242e-06
-3.40237362712598e-05
0.000103432753527326
7.40750859665282e-05
0.000171063135128925
0.000104196243986503
0.000397310361024151
0.000306680827802584
0.000342689351980808
0.000292524978087554
8.16831316627586e-05
0.000143203765192139
0.00040754964267037
0.000179358144918945
0.00020476049435895
0.000224852939522527
0.000170692845192124
2.15104065047647e-05
7.92973553333766e-05
8.10883311689104e-05
6.00958502853844e-05
-0.000102945745512853
-1.33052912085377e-05
-2.90974034745951e-05
-0.000158913631980332
-8.23590279963844e-05
-0.000133483938335557
-0.000110118827304915
-0.000119166134646928
-0.000137532314047289
-0.000337443984377376
3.93667605967712e-05
-9.06467752160989e-05
-0.000233584062890556
-1.17137293192687e-05
-0.000348591721016185
-3.67925456328345e-05
-6.437024526218e-05
0.000153469546955462
-0.000216459819979149
8.18013278687455e-05
-8.05307219003847e-05
7.23994842314496e-05
7.67547301540572e-05
9.797107907646e-05
0.00012108396856715
0.000173628885744543
9.55251231854216e-05
0.000136539252795597
0.000172635898002932
0.000237395762760837
0.000228757502193415
0.000217986208037145
0.000250369572088997
0.000110295654803758
0.000222765324662971
0.000139606078376578
0.000122911994718885
0.000244055422452593
0.000111186852827028
0.000282528294517152
0.000116289664838175
9.1664906711208e-05
0.000187252949819633
-5.62100780030823e-06
1.1620746246998e-05
0.000127599487478076
-0.000130385469285994
2.50765047201557e-05
-8.97772653670759e-05
-0.000141163883067435
-5.61921213244113e-05
-9.54258048488924e-05
-0.00011537827947213
-5.10095727031222e-05
-0.000428466409482367
-0.000132996915069505
-0.000180304314269161
1.92925436495124e-05
-0.000274628417048233
-7.05760548381923e-05
-0.000222386241482998
-5.22430042253071e-05
-0.000111295691285413
-0.000191988609665345
-9.7909011383237e-06
-0.000173195476460833
-0.000102294853054341
-5.15312319485294e-05
5.63249000398605e-05
-2.00601946091428e-05
7.84686934481216e-05
0.000294016829381544
0.000278836789864751
0.00019286756025883
0.000116353725111287
0.000268787761836378
0.000384534376350369
0.00044794671256419
0.00021583257043906
0.000277400031914169
0.000297062448898322
0.000263264517526028
0.000162070455833006
0.000165365229556131
0.000303521829563381
0.000213963161940025
0.000131208040082567
0.000214250883215335
0.000139953030499383
0.000114799992444213
-0.00013181931721437
0.000252577374796755
-7.22500616929797e-05
-0.000261800348337936
-0.000236469677027307
-0.000122658650043602
-0.000348219601249478
-0.000256512333142937
-0.000155002100502269
-0.000207712641013794
-7.02551946449049e-05
-0.000286783098128199
-0.000172156342253911
-0.000215092029189989
-0.000199730777349791
-0.000111383949612252
-1.0959866304685e-05
-0.000218449615840659
-0.000148305421867621
-0.000115594864959819
-8.18798528091638e-05
8.69455445153017e-06
-7.88802860888985e-05
-6.82537950423053e-05
-6.30402681754924e-05
-0.000131363365337838
-8.08662247659482e-05
0.000220827668518541
4.8176401358117e-05
0.00014649423363903
0.000307649199566715
0.000249323907305495
0.000321040761304681
0.000315588620295287
2.57957781118109e-05
0.000311705837506824
0.000264701927165748
0.000139667832397578
0.000185396966902953
0.000179968296325749
0.00010784493086694
0.000316157233633048
0.000165673484270005
0.000133731367859492
3.24457803692736e-06
0.000249780310607941
-1.38869498058308e-05
-6.34241538902704e-05
3.44698978774672e-05
-4.05804656427185e-05
6.00117740413281e-05
-0.000179460621221421
-2.60784299799968e-05
-5.60491414425471e-05
-0.000377265678197908
-0.000120421392461982
-0.000108991254615952
-1.05739873460603e-05
-0.000140030785558656
-0.000121513151719655
-5.71467734029249e-05
-6.244939820093e-05
-0.000125237034782511
-0.000116631817711056
0.000112773193451808
-0.000275469728597867
-0.000104415403305366
8.25958449772302e-05
0.000246642430637127
9.68849044788748e-05
7.35038885400095e-05
-0.000169689256405376
6.9599014819953e-05
7.54471590699541e-05
0.000108900577688421
0.000141090539284505
8.70054488359609e-05
0.000225952388624616
0.000189773914806227
0.000107321711016151
0.000209289047115828
0.000139723068438763
0.000162171417889258
-6.67199170529753e-06
8.27529488607935e-05
0.000157388205148569
0.000209599276018303
0.000167587553255605
4.74754415971698e-05
0.000159895896682879
0.00024824347175684
-0.000112764464856953
3.00716139043878e-05
0.000195296526677756
7.94843378365729e-05
0.0001343392744123
0.000190887905127294
2.2781549289415e-05
0.000153339434470433
-3.12502508185856e-05
-2.05621717528343e-05
1.62173952113216e-05
6.41950095790811e-05
-0.000202030218199343
-0.000233936634300436
-0.000244551916494526
-8.91458268810671e-05
-0.000173576048292923
-0.000215377955052759
-0.000296384092273354
-4.96704511378684e-05
-0.000145093169330737
-0.000125160546675175
-9.41607648445276e-06
-0.00013697551800719
-0.000115928790349053
-0.000193695809414034
-4.24280639794647e-05
0.000122541236006399
-5.29024443017463e-06
0.000263200512686427
5.54257313319383e-05
0.000173916732156513
0.000298260716307931
2.28436409336809e-05
4.71061303818444e-05
5.96890737544095e-06
0.000339503981835464
0.000151743996323615
0.000100384064871807
8.86541823914172e-05
0.0002355435922593
8.21416638345125e-05
0.000107790691870128
8.04833516215216e-05
0.000106496749046062
6.6599540860487e-05
0.000157675104086785
-7.2931291342731e-06
0.000182895410485312
0.000215421377532082
-2.75719261900605e-05
1.8168393609928e-05
0.000101821501663289
0.000181677035610288
-1.37943608945662e-05
0.00014488358691583
-0.000276290138430968
-0.000153943849089711
-5.22400082387553e-05
-0.000189934451202413
-0.000170838725415268
-4.89755771133524e-05
3.60632550149134e-05
-0.000192694342196952
-7.12004154558279e-05
-0.000126583413202114
-7.72581647082557e-05
-2.31299324682401e-05
-0.00016258711638965
-0.000144312441676631
6.47654671916817e-05
-0.000159325625421671
0.000107974646617978
9.77453026888614e-05
8.92637383826903e-05
-6.57320239755842e-05
0.000239646222082838
0.000135060914113297
0.00014590979760363
0.000259480223445368
0.000169028639851032
0.000115477576445035
4.24051709083306e-05
0.000146345721761635
6.56634665976393e-05
4.43484443115346e-05
0.000150783813531196
-0.000134478311786047
5.45511127795045e-05
-6.63249443791678e-05
8.03985345238669e-05
-2.01426632189693e-05
6.35728877872456e-07
0.000196885298618949
1.33587031790361e-05
5.32507959023749e-05
-2.15230251994298e-05
0.000104413000698601
-0.000140214126529429
6.62338724932748e-05
-2.43756690345877e-05
6.0070148104015e-05
-0.00011782476861
-6.15476844380777e-05
-0.000117000062276913
8.24109357862465e-05
-0.000173370700806135
-0.000137149878017725
6.42031810774662e-05
-0.000133223324730828
-0.000138031955382886
-1.75793346139523e-05
-4.07661276809579e-05
2.10763450507738e-05
4.63987121092336e-05
7.87310105380756e-05
3.62677320850707e-05
-4.15894268409239e-05
4.16687504686553e-05
2.83178150496378e-05
-6.51569997233526e-06
0.000109600962999272
9.87930319907414e-05
0.000215451243061334
0.000203748221053413
9.49627453778965e-05
0.000241365489560306
0.000190070871665624
0.000106679001415632
0.000144442086711289
2.60501389087975e-05
8.99141668941651e-06
3.87753820192799e-05
7.13503422796705e-05
-6.38012687241053e-05
-0.000204755343052835
3.0757027166559e-05
-0.000164771719720852
0.000168425012726693
8.72776809575004e-05
6.81109054787772e-05
-0.00011436557945611
3.05431878739144e-05
-3.51732413043691e-05
-4.71584638254423e-05
-0.000222769057836183
6.64487218417993e-06
-0.000128890645597019
-1.66421218044597e-05
-6.7423245375691e-05
-5.4246897353042e-05
-1.13298241112884e-05
-1.67898383451792e-06
0.000139263132699725
0.000193199223451539
2.52536606564461e-05
8.48682780054441e-05
0.000161747362968225
0.000241643308121557
0.000171695543562114
0.0001053373759624
8.28174613183861e-05
0.000108135256785306
8.75495753029169e-06
1.29863193513518e-05
0.000157996052838096
0.00024255467295277
7.34131136046413e-05
3.22874150277527e-05
0.000242513368643088
0.000150667122375772
3.98596995428313e-05
-4.2077595170409e-05
3.21170481144223e-05
0.000103795582102562
-7.15507230449412e-05
-1.79448101970891e-06
-3.12952215528645e-05
-0.000119350554143768
7.25959364988102e-05
-6.69641247052868e-05
-2.48120802329313e-05
4.46790767391441e-05
-0.000132955971270269
-9.92663808135072e-05
-8.47389277057977e-05
-9.37660467929665e-05
1.12479167726193e-05
7.66405355660371e-05
1.3469369564626e-05
-6.55957831151566e-05
-0.000106040754109553
-3.54464670619497e-05
-8.23197221015796e-06
-0.000206082857755455
2.07357291616182e-05
4.53384465183627e-05
4.91596741134205e-05
0.000107855261319017
0.000196252466310496
0.000174802698534982
0.000140063565879563
8.36209211319118e-05
0.000171486062844013
0.000171999702817593
-1.09253876508761e-05
8.68026560201456e-05
0.000168923320682535
0.0002412417433688
0.000121987485665338
0.00016424531784471
0.000178417569812891
-2.21387707589893e-05
0.000121514782146338
0.000146939577895635
6.45470355972277e-05
0.00025877644710483
0.000110453252053638
9.70934936727081e-06
0.000161036663540512
-5.46115668677194e-05
-0.000112892474823576
3.41542094422187e-05
-8.69846545441779e-05
2.91926436088196e-05
-7.47553114791104e-05
0.000106634050056133
-0.000191019932211611
-3.91336431607394e-05
-2.88627141966601e-05
-0.00012833296953265
5.03507274640606e-06
-9.93929443192788e-05
-0.000109378737348843
-0.000213429921328161
-2.97104215794918e-06
-7.15365030933266e-06
-0.000139856319086579
-1.90819562135818e-05
-8.0287436528355e-05
-0.000110112353680769
-9.32271313388343e-05
-9.13528355724219e-05
3.51847317782751e-05
-5.59586131038958e-05
2.56890998235225e-05
0.000120010540463608
0.000281986544275993
0.000103165376976835
-9.98778487078136e-06
0.000211768419050984
0.000142482539035298
0.000135659462548233
0.000328167838552787
0.000271641484534329
0.000192766230520455
0.000180253220007887
0.000157035497102305
0.000134870376992912
0.00013029327525993
0.000151566059966834
0.000214197509201497
0.000253761686716006
-1.4534677978606e-05
5.79983029362131e-05
0.000130850973213155
-2.44447026391081e-05
-0.000151035324603125
4.95616809421461e-06
2.92647948069195e-06
-0.000198138069515898
-9.36862627928358e-05
-1.86687300251796e-05
-6.79299569646813e-05
2.2884696429011e-06
-0.000103432438667972
-4.56300407473489e-05
-8.59153287521318e-05
4.16252386633421e-06
0.000104472169819903
-0.000129000364052524
6.80196997336773e-05
2.78245132018426e-05
3.16714897663774e-05
6.58101682576838e-05
-5.94964197265452e-06
1.69382249799395e-05
2.15879588043269e-05
4.85143971284045e-05
5.40277621551911e-06
6.76545274373533e-05
8.83872294729782e-06
0.000182152068873535
1.66203679954158e-05
8.13553958016715e-05
3.58905898830779e-05
0.000174149912143872
0.000191977544173294
0.000195996579233938
6.45262371935569e-05
0.000262692880538919
0.000168175766968564
0.0001265758759763
0.000389564415157979
0.000373576127229532
0.000332962104456346
0.000209898754620946
0.000273254284921352
0.000298970650037942
0.000320211358367755
-7.38622607058829e-06
0.000351434660698602
0.000157264581865112
0.00015170422795312
0.000211419371831813
-4.95866201974365e-05
-3.11457587740596e-05
9.55791935896352e-06
-7.16395286760734e-05
-0.000144861631520449
-0.00010181277211076
-4.36452665397119e-05
-0.000190394318435405
-0.000188601214597854
-0.000244649637260431
-0.0002210696850414
-0.000285186763521575
-0.000145725502469311
-0.000250865338497144
-0.000304971513444884
-0.000205177312651308
-0.000210914778004394
-0.000220427444871331
-0.000157185431136513
-0.000213748677338461
-3.00614106872936e-05
9.83410750596455e-05
1.00596543441733e-05
2.1138984774755e-05
0.000167765542691957
0.000171785240311207
0.000183963518511648
0.000221670061967129
0.00033869949505429
0.000314170049906804
0.000415256101521434
0.000256484924339232
0.000303449211948656
0.000295648499218862
0.000396889231219503
0.000234363374392349
0.000506894716065571
0.000171102491481773
0.000170252671834544
0.000112827479759917
0.000138489861857152
0.000134031240043021
4.23776117013468e-05
6.85273676924058e-06
7.21834581653811e-05
0.000105733288141084
3.5921871968486e-06
-0.000191093932309315
-0.000173987524676248
-5.49958693254136e-05
-0.000198389395965251
-0.000136715591254671
-0.000218962810012097
-0.000193733515975204
-0.000193636605634451
-0.000179622442326596
-0.00034870584767362
-0.000238032015962953
-4.37768195673445e-05
-0.00018323107906111
-8.77867012700703e-05
-0.000162310513985866
-9.31793658610388e-05
-0.000154720889468553
-0.000196347658998326
-9.16065830768755e-05
-8.90320646038992e-05
5.08342237973332e-06
0.000207229547578636
6.89847355270772e-05
0.000224309183042752
8.06644368074033e-05
0.000270883877557595
0.000246529902828869
0.000302783088374673
0.000244327272584595
0.000284888343009559
0.000392125814417692
0.000160544710387252
0.000250236929508982
0.000209174966536795
0.00031595547937578
0.000216644913893774
0.000191591062341907
0.000372478644864874
0.000141660502037753
7.62523044861142e-05
0.000124978754171639
0.000117840303297111
3.54960929885736e-05
9.2046373706674e-05
0.000115754111111308
2.25859047882804e-05
-0.000109055570972914
-5.757948695653e-05
4.71285626183801e-05
-9.999809820669e-05
-0.000121241223164798
-5.12543397520228e-06
-0.000126661795366032
-0.000227349634051767
-0.000140199580622248
-0.000161533893348336
-0.00020899772938991
-7.38806377116987e-05
4.08904001728024e-05
-2.59569683642187e-05
0.000113025656816233
-8.54924612621387e-05
7.93264461010198e-06
-0.000156785475742136
7.00507061775856e-05
9.35017810264227e-05
-9.04481214712899e-05
9.64724780385101e-05
0.000286080283933634
3.20184481847115e-05
8.94152602497675e-05
0.000164417052869689
0.00031502439615578
9.9101962528637e-05
0.000201142718399092
0.000111414544089541
0.000239876607709298
0.000159304444284704
0.000264289039807801
9.59534343043455e-05
0.000274187909884364
2.17214084728836e-05
0.000233792504068835
0.000127975329273691
0.000209554079318419
-1.1379534981806e-05
4.8438537855486e-05
0.000167531433479507
-3.63625962228222e-06
-1.10210877509928e-05
-7.05551023576176e-06
-5.15264512702383e-06
-0.000170923842821984
-0.000136898772534947
-8.91536292714497e-05
9.70018631792078e-05
9.92078532159367e-06
-0.000197451965204282
-3.81516019997676e-05
-0.000181919250410586
-5.6750011552327e-05
-0.00012091242019654
6.7366650877816e-05
-0.000138972251573459
-4.8395112385746e-05
0.000106687296754794
5.85856747569846e-06
-5.81683325986017e-06
1.05954291888047e-05
8.42736837003517e-05
-4.52478848581563e-05
7.22487940063084e-05
-0.000118953223480064
5.71052250502819e-05
-0.000131159058744725
0.0001457841355865
5.0022064917955e-07
0.000137212359293961
0.000155088336400009
0.000160572482348916
4.09592354682516e-05
0.000113711148041833
0.000222275687405176
2.74195007294274e-05
0.000166424231570099
0.000242819833770699
0.000172889924785875
0.000204341931966435
7.6895387480848e-05
2.82702753948939e-05
-8.11543766570177e-05
4.70975123988734e-05
5.04296320339065e-05
0.000177106734199565
0.00014313666051572
9.27342402069701e-05
7.45111460759645e-05
-7.64422740194203e-05
0.000122438538048907
-1.02189420679986e-05
-0.000116805012773554
-0.000132116488505925
-5.66303532880608e-05
-0.000120660202554281
-5.90081298371915e-05
-1.95036074054447e-05
-0.00020579910848296
-9.4463176062011e-05
-0.000179798918090388
-0.000150554555764518
-0.000119041986889835
-4.85406433610202e-05
0.000190597371439919
-0.000136290501675304
-7.56681188864719e-05
6.8416663591294e-05
-6.13836571530482e-05
-8.63649327816824e-06
5.0500423187465e-05
-7.20795050535614e-05
-2.29443152793184e-06
0.000207180544255836
-9.67791566921518e-05
0.000264839231085516
0.000117375020932819
2.27108918624566e-05
0.000118764763387403
0.000131607324835701
8.65927141429183e-05
5.29004897344374e-05
0.000121918011780932
0.000143315527093773
0.000159908356013153
0.000127778559729158
4.55335369721955e-05
5.33268544327096e-06
6.74007115033259e-05
0.000107639333582997
5.02364866178072e-05
-3.47061031951289e-06
-2.65673182165349e-05
4.37318460521599e-05
0.000198583001762632
-1.25029386330919e-05
5.24249887970109e-05
-0.000130901576893964
0.000149175279625431
1.92552690552916e-05
-0.000196925566072845
-4.17938214425976e-05
7.38533612365361e-06
3.67619541976496e-05
2.03685351940399e-05
8.00561735950973e-05
3.65177983985991e-05
-6.5470181233129e-05
-8.740212068604e-05
-0.000133134982790782
0.000102661618074348
-0.000114454854240936
-2.94193823843377e-05
-4.29942115104445e-05
-9.866108112815e-05
2.44444295783906e-05
-7.98081176133845e-05
0.000248079307026494
0.000202557662818564
0.00018513317704329
0.000148836522501134
0.000337343379806638
0.000187465533132964
0.000286225279995644
0.000137853261542047
0.000100938618342537
0.000157729851303556
0.000221613881131079
0.000143315957341143
3.98570049456368e-05
-5.37763806568006e-05
-0.000141359169866734
0.000100448213029415
3.83376957922116e-05
-8.62040639920462e-05
0.000131582212410085
-4.40353826365225e-05
-3.34935410873938e-05
-0.000141309312267103
-0.000132045014190266
-5.46297305164151e-05
-9.298322237871e-05
-0.000255871665261378
-6.35157294866671e-05
-5.90920682052696e-05
-1.31168617758535e-05
-0.000136871411607507
-0.000131765304925184
4.90990718609004e-05
-8.61634863257482e-05
0.000166048676673053
-7.50323970019368e-05
0.000203225538264822
1.31113329404895e-05
7.65820091270243e-05
1.09709836514106e-05
0.00016490994035299
7.00392503441776e-05
-1.01995032444763e-05
0.000123731384916483
8.52380246794166e-05
-4.28815291511298e-05
8.4879935586733e-05
-2.3264100701953e-05
-2.77963249851384e-05
0.000107745565017755
3.88644139903629e-05
-8.83943502810662e-06
0.000146881339845639
0.000195850270420344
5.09026582183386e-06
-8.20519162286196e-05
7.5100840258466e-05
3.27569937984258e-05
0.00019252497278708
0.00022817480608417
0.000111504323832484
1.53112841098505e-05
-8.44725480294633e-05
-4.56207226490321e-05
-0.000120914298263768
0.000102482056178137
-1.01537536737681e-06
-0.000108728438533915
4.76161640587813e-05
-6.85088554832714e-05
-0.000149414161980826
9.93802865950584e-06
-2.42801736598948e-05
-0.000177872866564128
-0.000119420037547076
-6.34481392739626e-05
2.84821287001479e-05
-8.13933128962744e-05
0.000193501161429976
0.000190837607305003
7.29535499139118e-05
0.000236146542128471
0.00016223617482035
0.000314031523680431
0.000145877123635538
0.000175087931694905
-1.84588021688866e-05
0.00025870673747122
0.000150887701223344
-1.56502769114958e-05
0.000136856434719341
8.60016604527054e-05
8.58650883166131e-06
5.84683814324405e-05
-2.35204905966764e-05
0.000101306141989979
-3.02084652766839e-05
-5.24759684564105e-05
-0.000137335568636915
3.09702877086258e-05
-4.22617216235836e-05
1.51188839929247e-06
0.000138486542816802
-3.56682073747747e-05
7.1073345286999e-05
-0.000107753080687627
0.000175760244381412
-8.12182185160249e-06
0.000113702464018729
0.000108465963716565
9.72585464389836e-05
7.51120616642873e-06
-8.41882030157807e-06
-1.91937546290386e-05
-9.32103595442219e-05
-6.95175733642056e-05
0.000146976786219067
-3.85269259867084e-05
-0.000104208498966344
3.27225927220332e-06
-0.000292875868637927
-0.000113262250921907
-7.39776398314283e-05
-0.000160702216015263
-0.000108651805092605
-0.000160044089103903
-0.000146377734291739
-0.000144274086488714
2.87719764383656e-05
0.000100053063004623
8.18109627829768e-05
7.80012858036519e-05
2.23880929360932e-05
0.000238895442976597
0.00019270287429436
0.000177007473220521
0.000149373954767149
0.000127990798631789
0.000306743108805201
0.000213201861498289
0.000130543565993844
0.000297865676248686
0.000201206425273608
7.31749416024498e-05
0.00010250799721575
0.000108337397816397
0.000178892107449733
9.16637231615365e-05
7.00557600099513e-05
-0.000188726354653046
-7.69601842918651e-05
-6.33716614801574e-05
4.99827255686333e-05
-0.000195538171683555
-7.19401622249899e-05
-0.000278212877274849
-5.36865236301498e-05
-0.000147837137511416
-0.000122219207903553
-4.38955622928928e-05
-6.939262789842e-05
-0.000128306401628726
-7.16874305690943e-05
-9.39990424604233e-05
-6.1463512510225e-05
6.40316861398537e-05
-0.000153173088739122
-0.000183851006056264
2.65994794266755e-05
8.20261622145343e-05
-4.83655204424544e-05
4.49350541520198e-05
-9.89243099602076e-05
-7.207269483076e-05
-2.39752602082466e-05
1.71261801236571e-05
0.00012256663062157
0.000106561618125154
0.000211994856620707
7.37827023592713e-05
0.0002278774884789
0.000224258268485316
0.00029862261600164
2.84835099940349e-06
6.15129430558555e-05
0.000196133268091359
5.18734766772373e-05
0.000121400396838297
0.000105805026874628
2.89640789808482e-05
0.000141406517918823
3.76032171457395e-05
5.96339797879625e-05
0.000197382600030422
1.74638682266037e-05
-2.58744222987203e-05
5.08522509375243e-05
2.40076045195661e-05
-0.000105802288382185
-0.000101638699248882
-1.55333029347046e-05
-1.79768407977036e-05
-0.000209837023002408
-2.53447243541647e-05
-3.5131353940247e-05
-7.8672466013875e-05
-0.00020257191644952
-6.69005047723132e-05
-0.000179090133848975
-0.000183645155277335
-0.000108061139712099
-0.000153275861741666
-0.000174663910159878
-1.64496071015758e-05
-0.000158211793342616
-0.000518734792746322
-4.86044905570462e-05
-0.000192269290268617
-0.000123133563883624
-0.000132904047509474
-3.73942162607399e-05
-0.000165665970405661
-5.94466609730709e-05
9.44461136347249e-05
0.000180221211890095
8.23993280207705e-05
4.47551600338754e-05
8.63192387479143e-05
7.89332962596305e-05
0.000180508655597843
2.81125973437825e-05
0.00019818270976766
0.000205910165517177
0.000231843214278135
0.000244250024723375
0.000267838482519438
6.5060981145103e-05
0.00026756509946669
0.00042562934866509
0.000245481077005921
0.000402744386375176
0.000242679708551176
8.36954339611017e-05
0.000264855566187007
0.000111723561502966
0.000164644208937292
0.000102026381534968
-0.000108210828092107
6.20533754785027e-05
5.44012763186443e-05
8.11985600938066e-05
2.24577289912505e-05
-0.00013353890518807
-0.00014899797666393
-0.000155362732982076
-0.000126607301551928
-0.000192441414494571
-0.0002005528304301
-0.000241060099628785
-0.000106129832630195
-0.000342049132789125
-0.000342060111674356
-0.000255846190474591
-9.84279538565783e-05
-0.000325446992614212
-0.000201731412562579
-4.55092513688315e-07
-0.000158473426653669
-0.00019820265387609
-0.000202837901665814
-9.71649502392094e-05
-1.91027457572205e-05
5.00651218963158e-05
0.000110826764844695
0.000161594497892359
9.03249573065072e-05
0.000276011511742334
0.00026227902456912
0.000122362945185613
0.000156947875497594
0.000413933822801933
0.000284328815878777
0.000283583259342706
0.000285234263570662
0.000370053905355919
0.000300986226929228
0.000298842786786513
0.000331615983000897
0.000242467650817703
0.000325149795849288
0.000133861214520375
0.000200573060542775
0.000180655799760551
0.000195769192536475
2.4176547484446e-05
8.97438938317406e-05
-3.59366983899853e-05
-0.000219041629602228
-0.000173026789426675
-8.72372254405332e-05
-5.57512238474562e-05
-0.0002161211287243
-0.000215383170235004
-0.000267323956452948
-0.00014266542586485
-0.000269811581388862
-0.000212790838678491
-0.000309013653503309
-0.000191981872696736
-0.000159859054964093
-0.000153840713441828
-0.000251033888716314
-9.95331744287e-06
-3.24396822332713e-05
4.1026412553796e-05
1.45602705402516e-05
-2.790299421599e-05
0.000194001612348106
0.000111642397463636
-2.67836416918301e-05
-5.52787143377e-05
0.000171517457594781
8.77632418396753e-05
6.92478896688345e-05
-1.22727925817219e-06
0.000275532240927774
0.000213569151980425
0.00034964689363982
0.000222062332397507
0.000285887098693127
0.000190187166584185
0.000304231221090733
0.000395051020018158
0.000239846384183112
0.000328925755643829
0.000205410181512689
0.000207600122854201
0.000253654313624655
0.000199492001453255
0.000163196830855699
0.00021034967753118
0.000156893573381239
9.94709265606319e-05
-3.62959760281897e-05
-8.33236426653022e-06
-4.51693337404463e-05
-4.76599377641377e-05
1.02474053091312e-05
-0.000199295346654754
-0.000244690520317011
-0.000162625090890715
-0.000394690327269077
-0.000230922722919267
-0.000174992744109208
-0.000196208592496457
-0.000263165450885226
-0.000229299179869139
-0.000242397414383401
-0.000122342683524248
-5.42004028236708e-05
-0.000162219278988749
-1.51209173254096e-05
-0.000139337931304785
3.26123468265344e-06
1.89063162786239e-05
0.00022561004912266
6.61000937583105e-05
0.00010694830942613
0.000221896684260873
0.000306257775509102
0.000222471150037574
0.00041261178675399
0.00018811899589409
0.000353147730760387
0.000269079603661418
0.000431337773736264
0.000149330108631542
0.000299802102393531
0.000265087245116106
0.000161160391028888
0.000190783084325104
0.000243284852948779
0.000347970735963426
0.000290494309457046
0.000315266492647122
3.64963754115967e-06
0.000143965199682693
0.000261485337910758
5.74339787001843e-05
1.66414258251493e-05
0.000118027939637698
-3.42300301992927e-05
-5.60422745967273e-05
-3.6805921586066e-05
-5.13808749789028e-05
-0.000437600280342934
-0.000188862344283416
-0.000306659998650257
-0.000182761176812714
-0.000137146708776963
-0.000370520253857113
-0.000266050844561269
-0.000242294215722803
-0.000327590362632786
-0.000463956573521369
-0.000134653522637072
-0.000168773806853303
-0.000260649486270216
1.69898683161209e-05
-1.54829565438304e-06
-3.68437366301648e-05
-5.45038240512015e-05
2.62143296191429e-05
4.37245684017874e-05
0.000130565524722416
0.000194356698561339
0.000258566204125439
0.000204081123703831
0.000270372340484611
0.000218823295590535
0.000267048780797531
0.000258246183576315
0.000354449679024238
0.000214868609647968
0.000224638110801129
0.000382477643284664
0.000145277615362921
0.000335251621403659
0.000308103712107229
2.69004869144952e-06
0.000150245712974251
4.38682005934245e-05
1.32252509201859e-05
4.40436585259549e-05
-9.77948253623899e-05
0.000213478106359039
4.77664961665666e-06
-0.00010749488872981
-0.000241317090802231
-6.48550959642707e-05
-7.97030406063272e-05
-0.00028576483946242
-0.000229822549144635
-0.000237272306285869
-0.000292652748785351
-0.000304793494720935
-5.90720879683982e-05
-0.000151334366546822
-0.000265764336511397
-0.000100127593994755
-0.000236509478610269
-0.000182787550122544
-5.44100323143172e-05
-0.00013000779179862
-2.07714720980486e-05
-0.000162710167312695
-0.00022355574536874
-4.46284257568101e-05
0.000111223333656422
-3.05810284778295e-05
0.00028066105907218
0.000162053794891473
0.000207701776080279
0.000150143934609175
0.000150089086804441
0.000316010489475275
0.00012056792677685
8.06895401011192e-05
0.000290921632188563
0.000314373589300506
0.000382184818607315
0.000148803687599197
0.000166153354939066
0.000243499406839052
0.000200696409453482
0.000172198399828083
0.000179464342389322
0.000144191068436006
0.000130601303857557
0.000293039571948908
-1.61034502708391e-05
0.000193287087226883
6.28314493078238e-05
3.00888662476825e-05
1.21001051125559e-05
-3.53568722574409e-05
-9.90992874834021e-05
-1.15569585446992e-05
-0.000114638718077961
3.79518432968451e-05
-0.000223419907878729
-0.000182241854415493
-0.00023356786161421
-6.06124252431632e-05
-0.000246629373267711
-0.000289529978312004
-0.000382438647206224
-5.50268012985152e-05
-0.000250098622433191
-0.000138760300230099
-0.000268699822067661
-0.000210504709355805
0.000125350652548194
-9.43446735591264e-05
2.3817490639533e-05
-6.52099624152121e-05
1.6040775558229e-05
-9.01332413718465e-05
7.13020375169521e-05
3.75144538976876e-05
0.000200848459806365
0.000209141873249901
0.000196980000142914
0.000286917175471483
0.000125700290861168
0.000296044392505788
0.0004258116400746
0.000365356075243488
0.00024591879929374
0.000444533473559145
0.0001579268944481
0.000242056682454464
0.000302721372411122
0.000368291772904188
0.000264715105119461
0.000109102754861437
0.000133554495543366
9.66262400384384e-05
5.31612266959322e-05
-1.22450640161932e-05
-0.000114402894782538
1.79506076205871e-05
-5.44852427409363e-05
-4.44767897712973e-05
-0.000170549141940494
-0.000161700827779912
-0.000210780937272403
-0.000219086208556663
-0.000223254292218152
-0.000248077981445154
-0.000152053767769502
-0.000179917968041811
-0.000404039670852489
-0.000190202142346724
-0.000248183741071039
-0.00016953114286381
-0.000188947206191937
-2.43039374967595e-05
-0.000258944330206663
-9.66971389267821e-05
-0.000137710456237032
1.80661479588462e-05
2.08327315069464e-05
-1.27109911693744e-05
2.30588014653063e-06
-1.19708224108526e-05
0.000280509656848092
0.000188676731685687
0.000160208360796072
0.000407645070013648
0.000263838551482028
0.000352354441622052
0.000398437678213387
0.000333660402464557
0.000343841671082304
0.000395141920379218
0.000366125135104795
0.000264404790760267
0.000240126174460648
0.000325895863653745
0.000357712185981692
0.000197362330270982
0.000342119787485768
0.000174072018751529
0.000239126250910679
3.07846868926986e-05
0.000123011176512041
-2.57960418198431e-06
-6.85196733639091e-05
3.25078449589674e-05
-0.000208934774310789
-0.000281901922389398
-0.000318590418199535
-0.000283358362355873
-9.59097227921905e-05
-0.000290699544078952
-0.000220801973332849
-0.000242784831724306
-0.000321580050548386
-0.000384025616398688
-0.000272081532055057
-5.83948226499168e-05
-0.000259761802068292
-1.5723994721351e-05
-0.000103392217287888
-6.24736689352484e-05
-0.000116707349222417
-1.7704851127993e-05
-0.000125340346387792
-8.43909299080611e-05
2.03382386679852e-05
0.000359048655948193
-3.30886231615995e-05
0.000303995998939135
0.00017476748840081
0.000189517262242738
7.96367653683244e-05
0.000120888214476272
0.000229466372160992
0.000283967393556332
0.000279616674888116
0.000207896382108368
0.000263028828232962
0.000325818488328672
0.00047242126571767
0.000268145968740624
0.000410945513282535
0.000152107281783948
0.000344971271310785
0.000297068809085291
0.000145680976981388
5.90732600683289e-05
0.000116990341525265
7.90343667329821e-05
-0.000111821040964194
-0.000160686706945993
-0.000257402252223706
-9.46284018844952e-05
-0.000120815864525996
-0.000254040299891269
-0.000190925169604027
-0.000153133262044862
-0.000306266698033687
-0.000197522230255627
-0.000247850276875551
-0.000308692370148933
-0.000355601933619775
-0.000100717907408511
-0.000339941944394899
-7.90192369673751e-05
-8.75609367514187e-05
-0.00015599902438489
-4.04094215098735e-05
-4.52552156099737e-05
2.42196653449957e-05
9.20927021401599e-05
1.64355072478018e-05
0.000150206974423971
0.000106718474758625
0.000266965148048769
9.48035124509056e-05
0.000169328289981412
3.12049092370654e-05
6.84735693170659e-05
0.0001582791907222
0.000307660556509027
0.000304769731370826
0.000267911624159767
7.46190488082754e-05
0.000117459836500204
0.000255497847180262
-1.11135194049421e-05
9.66032977174964e-05
0.000156977734462022
2.16684913283042e-05
0.000230185940156929
6.4886236024841e-05
8.16595857856239e-05
0.00019386670884173
2.94490661644799e-05
-2.85962671668711e-05
-1.2689205497905e-05
-4.63165157006176e-05
3.95495286706094e-05
-8.96941361270568e-05
3.86715986421128e-05
-0.000102155877136877
-9.50332832022407e-05
-8.77112557554994e-05
-6.75457544087273e-05
-0.000232782561955365
-3.17118689356492e-05
-2.93517308372018e-05
-0.000147079798199986
-0.000207336674798242
-0.000100422062978198
-0.000258961922302113
-0.000141464938197067
-0.000122916147480428
-4.12032607378456e-05
9.41589724443557e-05
-2.29452221690562e-06
-3.38779704888398e-05
0.00013308788847141
1.84482827422863e-05
-1.04431475353945e-05
7.46422983303696e-05
9.31168035533541e-05
1.58513696301105e-05
0.000337803284799665
0.000118279186679464
6.73212224113741e-05
6.81900074521087e-05
0.000199167363289449
9.3116677899138e-05
0.000289560750675663
-4.90661270404645e-05
0.000196458447083554
0.000360321077848552
0.000135488597041117
0.000210278820158937
3.84383215951469e-05
0.00021798067232091
0.000149432996991524
2.87129517837201e-05
0.000166150287571441
4.42214639670017e-05
5.05920281441383e-05
0.000106682193408108
0.00016047275307686
-7.35366774325731e-05
-7.65294207443185e-06
-0.000125810126077728
-5.6015257498991e-05
6.07369924234773e-05
-5.02489048619449e-05
-0.000253997738448827
-0.000272570055206154
-0.000227413121458739
-0.000272736409052921
-0.000290579281447263
-0.000322398089193275
-0.000147006030662557
-0.000408321162324996
-0.000435776929168619
-0.000196665469285713
-0.000266763256933874
-0.000103543127580652
-0.000239026262969256
8.54115546888066e-05
-3.27867314602819e-06
-1.69739315149427e-05
0.000138037384989405
0.00021332546872569
0.000310250751201373
0.00024914828668005
0.000244911639247929
0.000175726831273474
0.00012166095834727
0.000342443741356096
0.000444384848115829
0.000213333579573743
0.00027295128598154
0.000319844299778742
0.000192485299729733
0.000167311001421561
0.000205692075306468
0.000209875735656211
0.000254622177213393
7.69527943327958e-05
-3.00409406951932e-06
0.000251241111069903
0.000190698588522315
8.68153029512835e-05
3.55251706882284e-05
-1.9677814646441e-05
-0.000307041251343706
-6.70943493743734e-05
-0.000194166356663526
-1.93461663108816e-05
-0.000138944102216656
-0.000104415788030434
-0.000304663289756185
-0.000159913138681143
-0.000117881521909676
-6.85959544478795e-05
-0.000257477319729532
-0.000281169538201551
2.82564361716168e-05
-0.000208447421161529
-0.00023752435901536
-8.61146374529041e-05
1.61733153889871e-05
0.000130517854440133
0.000100478726137898
8.93492469092304e-05
0.000228881539825512
2.65997158805576e-05
0.000202591327494996
6.53525992420347e-05
0.0001047801053601
0.000254797125481248
0.000177103046663306
0.000194535761523846
0.000371870582130854
0.000156802728141496
0.000190605818292144
0.000207826022928329
0.000228201298219924
0.000278292134974352
0.000208723958850147
0.000180040372614036
0.000162467656556536
8.99064066404748e-05
0.000163909427251124
0.000272573713140897
1.82657049555544e-05
0.000128897373948123
0.000189057621723194
0.000184229755522248
-5.18570042488971e-05
7.83646126488448e-05
0.000152920232020149
0.000199021119155398
0.000141232483141025
-0.000136653903794511
-1.77167462780499e-05
-7.69231912574144e-05
-0.000122900102740856
2.07938982609174e-05
-1.61466325119748e-05
-8.40890523712338e-05
-0.000233226166320371
-0.00014976621273314
-0.000204144376334018
-0.000160970476745563
-2.55782507139356e-05
-0.000255389640285557
-0.000352663487550333
-0.000228846641560483
-6.24042357311194e-07
3.11345922808811e-05
-0.000292124639754269
0.000117721743367583
-4.27064228919536e-05
6.2049540812812e-05
0.000171203114676525
-0.000131221246104307
0.000185481012464288
0.000273828873107673
0.000149447244462708
0.000300423797542004
0.000256753864884079
0.000300059193769977
0.000144554594700716
0.000285183468857871
0.000295511180616037
0.00016025982418036
3.42155499542224e-05
0.000222869936835164
0.00039690045384506
0.000340752433312411
-6.23231480924253e-05
0.000177004034562134
0.00027446273030499
0.000200845454504514
6.39585081847592e-05
8.56201384791428e-05
0.000126493934537076
-8.82521524198383e-06
6.617536079235e-06
-2.11992831576279e-05
2.73157405065009e-05
0.000115707105116415
-1.46450124441521e-05
-8.04562926223387e-05
0.000144105464314979
-0.00010215100389618
-0.000125192136707665
-4.18163308612715e-05
-1.17136792316348e-05
-0.000135456712283777
-0.000146339348848638
-0.000281153878051074
-0.000165813219913238
-8.84197159771852e-05
-4.01980882079864e-05
-3.52583986185882e-05
-0.000202291128482962
-0.000113803201976567
-3.17855365301777e-05
6.49189468954625e-05
0.000132612528080518
-2.14547301315189e-05
-4.93968695676836e-05
7.17731013066507e-05
0.000190038443598603
0.000402563457132229
8.95428374090235e-05
0.000156672194974757
0.000180601226361655
0.000200493711952281
0.000411479205226127
0.000292532128230397
0.000200944138716088
0.000215079822237318
0.000263606394852544
0.000342251304787353
9.77069481894208e-05
0.000275170194276231
-1.95988077080699e-05
8.22685896371804e-05
0.000157413540335343
4.01061075639574e-05
8.49972857469637e-06
-1.18907619099856e-05
-1.08753363694899e-05
9.22921289694092e-05
0.000149992560014817
0.000183762992037918
5.00253537260722e-05
4.22295178572972e-05
-2.70634758498534e-05
2.26358312650798e-05
1.26299607538252e-05
-0.000157627424243908
-0.000186966923407173
-0.00018543499393853
-0.000178768516257579
-0.00028182956541896
-0.000138681087731047
-0.000114267392374202
-0.000211774391858561
-4.79489185292029e-05
6.56709494003648e-05
-6.22467910386556e-05
-0.000159441001394097
-4.54690926696333e-05
-7.90159776235438e-05
5.86206793760278e-05
-9.25970709291129e-05
5.99110974729958e-05
0.000201719524204488
5.58833369503847e-05
0.000103419183094137
0.000112742028615825
0.000168762627365248
0.000335179361281538
7.43956803229957e-05
0.0003484299822253
0.00029904788367806
0.00024442051275586
0.000163848139831921
0.000298247291941462
0.000133288962096322
0.000155014421156875
0.000163613603928997
0.000216094225302585
0.000121446706080313
0.000244106109858693
0.000154904202118697
3.35097930692281e-05
-9.6630567161652e-06
-4.62784852113754e-05
2.97579248557172e-05
-1.68312246867467e-05
2.20281140011145e-05
0.000155787151216727
-0.000171245261313717
-0.000142639422618075
-0.00024106550067835
-0.000237214253354267
-0.000179387768164302
-0.000140132032605397
-0.000240972850980929
-0.00019333434593984
-0.000352238970144506
-6.74615821146853e-05
-0.000235461013211495
-6.43513502355801e-06
-0.000179109428565055
-0.000127399552451671
-3.03156176437983e-05
0.000187458697028723
3.28301335623808e-05
7.34612609149472e-05
0.000223785501239076
2.04266313726509e-06
9.37456806994769e-05
0.000210361710880796
0.000159899121289082
0.000120016624045163
4.83271348952367e-06
0.000265076174671014
0.000275916592992873
0.000162814636285255
0.000214507696233599
0.000270693665637884
0.000133688228347264
0.000145021582396083
0.000209903264076232
0.000109978881705024
7.12725106345989e-05
0.000121790439739017
0.000169803243643095
0.000186762144187809
1.48004441008137e-05
0.000217727291929025
0.000154638034951392
8.90532550644201e-05
0.000111419549408387
0.000104838568771828
5.57778349190525e-05
-7.99848470367294e-05
-2.32066236724523e-05
-0.000138493521358618
-0.000137635671193229
4.18041936881535e-05
-0.000146551637174206
-0.000149089066596523
-4.21227558799701e-05
-0.000286370700657217
-0.000197274294824717
-0.000226266916516177
-0.000159103488441707
-0.000137289514976743
-8.14185191268841e-05
-0.000213397641458882
-0.000128687182147509
-0.000126783060212197
-0.000171728588387398
8.27779286677715e-05
-3.09963010899524e-05
0.000150369673869844
8.23793082609005e-05
1.03206082245423e-05
0.000184869889903438
0.000109041464792396
6.69822058352531e-05
5.79104109829458e-06
0.000308575706335171
4.17114327551272e-05
9.87681366067835e-05
4.4097169391783e-05
0.000181626714023531
0.000213584871551687
0.00017955802800469
0.000363025221075022
0.000292702701551286
0.000318229332075307
0.000179592874188915
4.35046868459529e-05
0.000169522272325877
0.000175218419514687
8.4160646268921e-05
0.000105484908885028
0.000158618743972612
-5.23408946904512e-05
0.000187475711803726
5.51034899862608e-06
-4.94262731356488e-05
-0.000148899277040085
5.31166792444705e-06
7.91687775726719e-05
8.00911036825562e-05
8.71858333664624e-05
-2.55576288423078e-05
-0.000123574983351408
-0.000149149587969592
-7.7581265743289e-05
-0.00022794105300635
-7.97092565622503e-05
2.70298999715518e-05
-5.52705260334993e-05
-0.00017962949004363
-0.00019256061482297
2.29392017221624e-05
-7.9241079190048e-06
-0.000149593381525378
-1.81336118229986e-05
-5.00403937475229e-05
-5.40722150525355e-05
-5.73323726702224e-05
0.000202719060059731
-2.5874148665087e-05
0.000179962954742659
0.000205226782805847
3.49205546106234e-06
0.000169014235599036
-7.82110773923764e-05
1.45624787323658e-05
0.000167842120050973
-3.86244942390473e-05
5.41814802459221e-05
6.34418837631748e-05
8.89276207722375e-05
-0.000141697672571089
0.00013867395940351
0.00012336780707312
0.000159197434068777
0.000175772790670649
0.000137168417590117
8.1990959306186e-05
0.000113094580889555
1.41273360232516e-05
0.000162010251066068
8.31568377453761e-05
7.87392443144106e-05
0.000134340025688188
-6.65618596073848e-06
7.13420924463493e-05
1.05989460016385e-05
9.11068674942441e-05
2.07941217014179e-06
-4.22901619694444e-05
0.000149723118466936
-0.000143157468812049
3.40714196414699e-05
-0.000205204731318825
-3.43146178013296e-05
-0.000359535744950966
-0.000142477343118648
-4.8716706131221e-05
-4.38272804830235e-05
-0.000156971882271801
-6.76532073007948e-05
-0.000140405981342575
-8.10420207301144e-05
2.26370912548941e-05
-2.48339098672969e-05
1.63302219988473e-05
0.000177396537814606
0.000128321398140767
0.000281159867264153
0.000233081647619915
0.000259783938703697
0.000196325330695258
0.000213981135280515
0.000227458628642035
0.000220576302676367
0.000169179306458733
0.000224934674985531
0.000194029383161065
0.000163694483622461
3.98468907393149e-06
0.000164337824104635
0.000131053526676259
0.00011841728841192
0.000229720207178143
0.000133691719714427
-4.16155498466314e-05
6.96953652032955e-05
3.79044142862747e-05
6.97742118209045e-05
-2.50004869040206e-05
-1.58484379757651e-05
2.61040702375718e-05
-0.000105447033814999
-7.45029972409965e-05
-0.000103091791001761
-7.67285122736469e-05
-6.42664670822944e-05
-0.000204499606995086
-3.3581948267798e-05
1.67142043521952e-05
-0.000162867873305971
-0.00014570798695928
-0.000119070391288049
-2.69050686785093e-06
-0.000108278800446263
-0.000205484899961248
-0.0001294670591467
-5.65959169564745e-05
5.97590965480027e-05
-9.85357116732385e-05
-0.00018430888324686
-7.92750544128826e-05
0.00020339755911985
0.000177478886489451
0.000140112266324358
2.54688550343364e-05
0.000187610730970802
-7.56762343615894e-05
0.000155694790380626
0.000175179743058101
0.0001378237084963
0.000143311351154109
0.000153781878728299
0.000228686609000765
7.15033193231888e-05
0.000198938455741619
9.62919899050816e-05
0.000155071238650143
0.000154574605680335
-0.000153780667255173
-2.51872122587223e-05
-3.99269259965016e-05
0.000145775962647747
6.75408148070343e-05
0.000138132475290751
3.66700527647508e-05
4.696619868283e-05
1.9459471067898e-05
7.91056235718426e-05
-5.69618005400501e-05
-0.000133223187806396
9.67209928140871e-05
-0.000132282548323609
-7.55876228448495e-05
-5.93007322723679e-05
1.17060703323227e-06
-0.000119202681662062
-4.30833779556292e-05
-0.000269369911570149
-0.000246361208501148
-0.000165122690047308
1.32971534729037e-05
-8.22210287553251e-05
-8.52990101241482e-05
-1.50491625804792e-05
-0.000143917947393643
-1.75394392196301e-05
-0.000182153976890026
-3.98348273633096e-05
-1.34955931760562e-05
5.13048598826526e-05
-5.65502216585587e-05
-1.86106210536401e-05
0.000114372539963428
-0.000101612615132556
4.39279002894715e-05
0.000298645651097003
0.000139023425294532
0.000103091836287381
0.000119767358045696
0.000263174234517393
-1.4481211933516e-05
0.000128134286212714
0.000125991191822228
0.000188881643486693
0.000182718041400651
0.000104557670934993
0.000202909136714678
0.000160660741224118
0.000159867847260592
0.000153110506293494
0.000108434923457927
9.19986154302345e-05
0.00011299576900052
0.00015261020795996
-5.25569962579335e-05
6.83434332722144e-05
1.4236874759946e-05
1.26646831920618e-05
5.82399565138371e-05
8.71725140415293e-05
-0.00013095876362045
-8.14210836578281e-05
-0.000119229074291368
-2.76884980803662e-05
-0.000180071162204941
-5.59562736500483e-05
-7.81940471796726e-05
-0.000154140942004467
-0.00026502861181625
-8.26857333058412e-05
-0.000250709751761659
-0.000295202806358338
-0.000234855096091828
-0.00010287830351779
-3.80029419934798e-05
-0.000182234112957468
-0.000199245268222602
-9.66302625429556e-05
-0.000223291330263367
-1.1904306877248e-05
0.000128885089826386
0.000158510757405359
4.25880764167588e-05
0.000128662327315971
4.3680852097798e-05
0.000103219171042069
0.000168330878135547
0.000204582401353177
-2.05370294606165e-06
0.000174882581342801
0.00018661768620082
0.000316388038920884
0.000106164222030684
0.000164049494385774
0.000189316838758025
0.000250702860156715
3.66520544583816e-06
0.000121694941159676
8.77705877278786e-05
0.000131080802804777
0.000207084511197966
0.000229322972449754
0.000272595803741458
9.93888061402875e-05
6.26674627443675e-07
0.000174722702115018
-3.0999333250901e-05
0.000109663768554617
-1.83190191189581e-05
-6.91136034145539e-05
-0.000103570766464583
-0.000219005533542448
-0.00016622889878969
-0.000426544141315587
-0.000169322966755661
-0.000116465516137312
-0.000345544245313657
-0.000357921809702639
-0.000372844894891829
-0.000280158843583975
-0.000113261688327391
-0.000278618471666492
-0.000209501951760774
-0.000227749764150789
-0.00030275698472004
-0.000207398883017165
-0.000126559964661382
-2.87560124342952e-05
4.32714838063469e-05
2.65653862912341e-05
0.00017787278385392
0.000236810852601696
0.000400912680337053
0.000267462646941254
0.000164952024504473
0.000347225605398774
0.00029953731396265
0.000372684182892452
0.000484175444359497
0.000401047949889343
0.00030972964430903
0.00032995375628787
0.000237152643529055
0.000238438499528632
0.000295999309104591
0.000310589849730845
0.000345503222243182
8.75519155321787e-05
-0.000145937515600473
4.12933082240593e-05
6.72416873606104e-06
-7.45644312569216e-05
0.000302844689465744
-4.78830885806102e-05
3.61080556345972e-05
-1.48909221955223e-05
-1.67532255947084e-05
-0.000177254108862243
-8.57024868848713e-05
-0.000262516599294224
-0.000105735313517486
-0.000212553928872436
-0.000369342299897948
-0.000264588704081545
-0.000270364529018573
-0.000109894094906481
-7.29304310754575e-05
-0.000107774914372749
-0.00030988036135332
-0.000166642422352467
-9.77601229314284e-05
-0.000323285532391829
-6.88948298644614e-05
0.000172112432278922
-0.000145151288273437
0.00015619463635914
7.50192752806407e-05
5.75623832248249e-05
0.000121590833444588
6.84347275386584e-05
6.71357364695142e-05
0.000284565303436357
0.000284715526395329
0.0004386732267698
0.000376095541828864
0.000400220674648854
0.000349000161371318
0.000439872488520421
0.000191166543519447
0.000261627917013044
0.000325689548095421
0.000221019135605597
0.000208317035700824
0.000127312934727727
6.58085845500593e-05
0.000304102072934852
-2.77823899230982e-05
6.9444669894267e-05
4.52404736999695e-06
8.86579559926741e-05
5.71425747561636e-05
-0.000121508116578604
-0.000463008938687529
-0.00022535263341545
-0.000251589475747746
6.52651692695673e-05
-6.0036387468584e-05
-8.77989380709898e-05
-0.000135560210510709
-0.000199204397886129
-0.00016814914397301
-0.000153336535212263
-0.000400500767922836
-0.000129624728675845
-0.000156151734452319
-0.000128881049440127
-0.000134573660801473
-9.26172847597367e-05
-0.000109418649191002
-0.000158103414638672
-5.10194416014074e-05
2.77257433263496e-05
-3.75596558020824e-05
2.41996592953828e-05
-2.50002156131112e-05
-1.29995439902074e-05
-4.04825913338863e-05
0.000275851206763562
-1.13120363877109e-05
0.000131562984615809
4.2585445710864e-05
0.000233274486110512
0.000263848192506107
0.000280840317524012
0.000228199209352706
0.000342329034099223
0.000198981354784756
0.000485220263722191
0.000371277673377992
-8.96459641312465e-06
0.000151287329243756
0.000263589063810064
0.000208409060508496
9.00556793053962e-05
4.03780056932997e-05
0.000173929693607629
0.000308813550017609
0.000186623044542483
3.55806812228205e-05
5.36396285593186e-05
-0.000148492718226828
-0.000183539974067496
4.20102237249212e-05
-0.000215321142716157
-0.000225645228438184
-0.00028558985931612
-0.000299624970415003
-0.000197631640338583
-0.000213257204349851
-0.000255737465978565
-0.000122977298975658
-6.86349605528357e-05
-0.000149055529899988
-0.000232126001827792
-0.000220747230961544
-5.97876272014029e-05
0.000169826146956602
5.11240332832274e-05
-7.4520935572291e-05
7.66491136098728e-05
-0.0001508539101476
0.000147488077550093
3.37766124199954e-05
1.80209042468018e-06
-7.57263812508342e-06
0.000126207665155124
0.000125900890362881
0.000180997071700165
0.000128752112953346
0.000374859443835222
0.00029982868758873
0.000260945660406817
0.000157413345920197
0.000305695032980031
0.000368216508943874
0.000178133080714777
0.000298613415619426
0.000308472491237775
0.000309522058630247
0.000414714762970246
0.000303648101907832
0.000222904042385163
0.000110791171501256
0.000195742332258201
0.000187899838572142
0.000194176728772564
5.51993558837279e-05
0.000145599903593028
0.000161520219962335
1.41146314899838e-05
-0.000165426378655199
-8.203235511378e-05
-0.000155183036842375
-0.000411877634744323
-0.000406907357577662
-0.000274690373690483
-0.000163745973438671
-0.000115218420562161
-0.000493306173561323
-0.000372512901885192
-0.000285330396916398
-0.000128371516268623
-0.000261751960903675
-0.000260287251560539
-0.00021243350006045
-1.30100052785877e-05
-0.000299253864385149
-7.36796421425858e-05
1.16219342425906e-05
0.000194091109861752
6.09630782475039e-05
0.00013651931943533
0.000179562770959998
0.000104848895254526
0.00017204782565967
0.000209047544829347
0.000210619725566192
0.000396272946142229
0.000403996374539491
0.000171262239558425
0.000244594368852805
0.000312860081855374
0.000170383746077591
0.000348267124074619
0.000342946078235378
0.00018211089996906
0.000118609386050794
7.67002560810634e-05
0.000183732108241453
3.03550000811729e-05
0.000209390065457258
0.000118707244746882
6.06613151436271e-05
-8.0638767466747e-05
0.00027828578507631
-6.53017139950504e-06
-0.000174334847925133
-0.000197720916297421
-5.51573108781981e-05
-0.000126312122302834
-0.00017854886958996
-0.000156458891876766
-0.000309228807169141
-0.000463662639509631
-0.000433578496852242
-0.00033007771073898
-0.000361965125627096
-0.00033515876479969
-0.000391517960289853
-0.000239326896471895
-0.000279137354575158
-0.000151642178142149
-0.000150812771460737
-0.000164681573173064
-0.000249122237659805
-2.08448159936153e-05
-0.000111139169515928
0.000132186490834566
0.000257279885713404
0.000209204771428553
0.000198380512776113
0.0002597858682346
0.000240129560287304
0.000454038742894154
0.000545436639306779
0.000466352308415759
0.000519931155312973
0.000449166841150403
0.000493033801359345
0.000478973278793072
0.000186770745060926
0.000559457372166021
0.000417675722867649
0.000389126463690123
0.000322037820355438
9.61823748166143e-05
0.000101438496851548
-2.08880139719173e-05
-6.46449681406258e-05
-4.75388794849599e-05
-9.85471765330646e-05
4.97933143519948e-05
-0.000117850977961852
-0.00031102570974995
-0.000124833989758564
-0.00028139355077134
-0.000234809472762811
-0.00037805225342394
-0.000254861562269673
-0.000454226421464615
-0.000417931305320874
-0.000366626067613093
-0.000269064420510282
-0.000273114416930945
-0.00024946780970511
-0.000299033389305577
-0.000157458167565612
-0.000239058703845314
-0.000222220924602968
-0.000154369649040813
-5.22137423650315e-05
4.5254719216481e-05
1.58839964332298e-05
8.07408856848778e-05
3.32981608224591e-05
0.000137971604874133
0.000349940490691769
0.000171653876380079
0.000210033251514073
0.000373488484855146
0.000255379018684814
0.000344750546448124
0.000228547793594248
0.000112884079762692
0.000306913778898917
0.000328577554986775
0.00037328451798434
0.000172122872981001
0.000328484303806412
0.000339064818220224
0.000234174719223071
0.000324648656000887
7.69217505182164e-05
-1.03909644993363e-05
0.000206405473456411
0.000112472417632239
-3.90154337814157e-05
-0.000174089065942705
0.000111648992332117
-0.000211679946913299
-2.25073161424275e-05
-5.63069801556471e-05
-0.000224734480477923
-0.000192834456548994
-0.000141807975782896
-0.000318889600945245
-0.000120367321311172
-0.0002809859403305
-0.000245610433468017
-0.000366410127837252
-0.000286240040336417
-9.73362450046009e-05
-9.1155783219134e-05
-0.000218709238194516
-0.000131479754432248
-3.25876993142211e-05
-0.000138295806939103
-6.05547801180541e-05
-3.49441364758005e-05
0.0001128053760477
0.000153909627520602
0.000118878152173841
0.000162326210471624
9.50561939014675e-05
0.000375457569386523
0.000186355301367275
7.59370414206503e-05
0.000266326618073796
0.0001591543250296
0.00016639173804037
0.000304079823947668
0.000358811086263558
0.000329645996726769
6.46895907787553e-05
0.000330874050148488
0.000140361035941541
0.000199963614742912
0.000209508664984443
0.000171448287211746
0.000244036450800149
0.000245055248807962
0.000153830662562492
-8.02844209937588e-05
-0.000108425054632135
-6.04115931959938e-05
1.15389505603653e-05
-0.000246152332456243
-0.000209877977341556
-9.84171471466572e-05
-0.000184756903189297
-0.000259979743454962
-0.000254171278936958
-0.0001500956835324
-0.000333706022783659
-0.000222629591781418
-0.000229602934859724
-0.000227358886917592
-0.000292598200839992
-0.000153961094513031
-0.000340283601312533
-0.000124080808217256
-7.65358913382965e-05
-0.000197285179705277
-0.00012301830787641
0.000136836545920524
-9.88485542389092e-05
1.00812431667751e-05
4.8733766392432e-05
0.000171015855915196
0.000171908339622203
0.000262504069317604
0.000329273824215159
0.000322595805231361
0.000276639363089668
0.00021206527696601
0.000311657810492953
0.000346877532550625
0.000350167829864566
0.000187718283278749
0.000132505373910595
0.000233472608684293
0.000273036769575354
0.000226954302716598
0.000242773841559535
8.85053331916429e-05
0.000267755365715962
0.000149690201582154
0.000238474648386786
4.92109809113473e-05
8.78801934696033e-05
-0.000122564922036613
-1.48612668465922e-05
-0.00013598140629651
-0.000170675736062995
-0.000188633054719028
-0.000398212205832575
-0.000263162578634236
-0.000255063441344856
-0.000211675557958952
-0.000339731279757199
-0.000229970147721084
-0.000222210958823305
-0.000256435337953121
-0.000437837992419163
-0.000256468447575627
-0.000229524773396689
-0.000120377778602609
-2.15264366295123e-05
0.000115435076306874
-4.94247431873153e-05
-7.72190519879329e-05
0.000226445828093821
0.000146830475440694
0.00014136155680678
0.000233286765412375
0.000273160416105072
0.000350689442395273
0.000298377338724927
0.000391575059841919
0.000285438909839835
0.000473375302537101
0.000351194575005351
0.00028699513065832
0.000313897491666601
0.00022654800649094
0.000266640664161523
0.000194275094920775
9.87961686909006e-05
0.000264125855571195
0.000124754153881492
0.000201433451089241
-1.4469594969651e-05
-1.59877482557228e-05
4.07991214993885e-05
6.14162242342942e-05
4.52547626953068e-05
-5.27036056070359e-05
7.52994038674405e-05
4.7049141575712e-05
-9.50617517183777e-05
-0.000182870341226094
-0.000153444085977256
-0.000207046121652172
-0.000125972415441647
-0.000101105503331893
-0.000283311890289982
-0.000434320650036123
-0.000264456577226279
-0.000168041496913568
-0.00036355868776901
-8.72704957232827e-05
-0.000182914858706363
-6.09823192022088e-05
-0.000171343368104544
-0.000243254488965447
-5.63668707187003e-05
-0.000151165606333416
0.000105007241945491
-8.66650806079446e-05
0.000100307005200066
-7.86107637766907e-07
5.74019799088174e-05
0.000239445006552174
0.000189298286605302
0.000237951935908261
0.000299382397005366
0.000273952022112018
0.000499060359756415
0.000213970249994459
0.000441979495409003
0.000433331168537606
0.000396878642872865
0.000434102135226037
0.000245424512055576
0.000503770894720306
0.000319851509708944
0.000169774909754538
0.000249569324420599
7.37247414330921e-05
8.27080436377033e-05
0.000143243717845826
8.38812057832945e-05
2.13170042230609e-05
-6.60215411860354e-05
7.06935251670011e-06
-0.000264408507561888
-0.000193326936663812
-0.000108240484449349
-0.000123224036418437
-8.03415850534006e-05
-0.000263147015941249
-0.000348280685067874
-0.000400088034408573
-0.000292997582795063
-0.000320914475134993
-0.000366098378355925
-0.000351040842132599
-0.00039423025404861
-0.000224139576461844
-0.000214548645279958
-0.00019064210468129
-0.00022079627325742
-0.000160123479280063
-0.000102139950698356
-8.40853684494666e-05
-0.000129081164462043
4.70690425478449e-05
0.000267323672221876
0.000152202939253756
0.000308324824778291
0.000249940542261056
0.000282558440571444
0.00020202384000526
0.000620916191831806
0.000426977816184254
0.000238501498722823
0.000610447078108166
0.000662907462849097
0.000541143645595529
0.000502400735209157
0.000255547021010002
0.000399481171695443
0.000407645087928418
0.000217778869994506
0.000278967342794565
0.000258403257250761
6.41168274718921e-05
0.000281350838575967
-3.81812096668534e-05
-6.70160794174965e-06
-0.000205736259956386
-0.000130369804432909
-0.000156592877628986
-0.000163999290684834
-0.000429589834263909
-0.000303253935908986
-0.000366947941376359
-0.000476273924839826
-0.000261210939856384
-0.000205378473557843
-0.000460724938278789
-0.000454429621378724
-0.000319241388246771
-0.000380265963691078
-0.000266102099165799
-0.000319424630436741
-0.000375809310013195
-0.000305717667038224
-0.00038387040080461
-7.20025429136248e-05
-8.02308334554603e-05
0.00011685366611394
0.000124778139457338
0.000208593165802347
0.00024802962917101
0.00033964954929568
8.15417211430528e-05
0.000293145067492727
0.000288936590593889
0.000454781819647883
0.000468589363290355
0.000423971661390903
0.000630627446682862
0.000447337263940709
0.000716876960651519
0.000437325776954691
0.000476106903624614
0.000436937723279657
0.000404896196249356
0.000263567081303688
0.000406201113532924
0.000431878083512398
0.000232707370487889
1.68306166158632e-05
-5.19672607598035e-05
1.29745011487457e-05
-6.12069811896157e-05
-0.000179480805480649
-0.000239634618963899
-0.000447409490539349
-0.000507260947484652
-0.000312930715211562
-0.000292619345008608
-0.000452938905130983
-0.000320904720990896
-0.000405182430882353
-0.000536377983417487
-0.000363772053128639
-0.000269425474350935
-0.000599794661023431
-0.00029825330471748
-0.000217195734847773
-0.000276336866863103
-0.000355782697070587
0.000114555930520358
1.65041322240002e-05
0.000160304695202454
0.000119705197279655
6.18280028106581e-05
0.000385366100174471
0.000146312726409081
0.000425235888087908
0.00022036303770232
0.000394305938257688
0.000278405183033559
0.000433014038053277
0.000359651965953748
0.00020911472587526
0.000339670546498655
0.000425911123038973
0.00034436281725751
0.000262853971563063
0.000480260151489241
0.000345881247573565
0.000252088507513995
0.000267207660191352
0.000229122992295657
0.000234305296112879
3.85731278738081e-05
0.000413661145425259
5.12605556299606e-06
-0.000124900472013386
-0.000155606596089969
-0.000122034282430778
-6.7685661053619e-05
-0.000352132679822833
-0.000232275645671843
-0.000251989210897317
-0.00025115671146389
-0.000337995390235082
-0.000201219164965004
-0.000320870406847321
-0.000324160805206322
-0.000395984943700504
-0.00032056775626184
-0.000338399008242636
-0.000303064471821385
-0.000389696737515257
-0.000242565928225243
-0.000293304643311567
-0.000311775277183101
-0.000207437437342344
8.01747555842454e-06
-0.000152949340511968
9.66967400601277e-05
0.000157951776898309
0.000139491935188995
9.0136870132022e-05
0.000375655414822786
0.00034294436619185
0.000307526665578082
0.000351795876394906
0.000436066613222588
0.0004509420255093
0.000176223211895476
0.000485952235706859
0.000364787769039558
0.00027661251302633
0.000381260278734543
0.00025277576649302
0.000272889407578575
0.000238289671249299
0.000296843628312923
0.000329790138405026
0.00010880990519993
0.000161635929057102
0.000171262232745171
-3.85864996075087e-05
-8.52849648095056e-05
-7.76434603895944e-05
-5.3900409430448e-05
-6.72994939860079e-05
-0.000149528552909846
-0.00038660111582726
-7.56542439797311e-05
-0.00026124662821518
-0.000279197430264331
-0.000414700391628876
-0.00019462635168233
-0.000228200007993214
-0.000174108138371925
-0.000320374078172272
-0.000271568045646824
-0.000146652981486929
-0.000149360878883941
-0.000124724340194994
-0.000244051001484385
7.26771740065432e-05
7.54851144562619e-05
-4.12763394286783e-05
3.35290141417123e-06
-5.02122665799233e-06
6.31073458283884e-05
4.18843552999463e-05
-3.34285986069628e-05
0.000180332142405034
0.000310239135885028
0.000134689292167208
0.000276771022665929
0.000313382087188315
0.000269701208274946
0.000309850937544358
0.000402751040364858
0.0003188318085798
0.000239591985543068
0.000331372295530079
0.000248534053308799
0.000395258536794415
0.000321234056427846
2.98610962187887e-05
0.000169447264130467
0.000338143477046735
0.000232882553944232
0.000277661522523944
0.000149848750182919
8.76381753062077e-05
-6.34484788391489e-05
1.20461573754178e-05
-5.23200801834503e-05
-6.43847376040687e-05
-0.000235686329806162
-7.57508377290692e-05
-0.000306600139958363
-0.000458469555761115
-0.000174646554295389
-0.000334594517909643
-0.000430299328466457
-0.000353844828557535
-0.000257307197306261
-0.00018409845530861
-0.000371476028097089
-0.000171731592810503
-0.000165447153098552
-0.000119190381542726
5.19921735109401e-06
-9.99918571370048e-06
1.30356718753917e-05
6.36948642164435e-05
-5.182977128588e-05
0.000111890932159233
-0.000158736786813923
0.000133266218084005
0.000157815995810892
0.000290334512266355
0.000319689287326216
0.000291064937789165
0.000192295832732049
0.000518128644922585
0.000252001005792571
0.000362382225298894
0.000268750392167806
0.000272964109327881
0.000283168737689715
0.00034463001915456
0.000347461085737437
0.000212402293781096
0.00012573786691784
0.000253122881519158
3.93326710788848e-05
0.00022172345916746
0.00020810161874603
5.16348303841918e-05
2.48161096027862e-05
4.98718515025245e-05
-1.35388797591485e-05
0.000136852233702195
-6.24731891921715e-07
-8.09411256996183e-05
-0.000234677439531706
-0.000243063145707698
-0.000172893368572449
-0.000224144502141764
-0.000318063265326405
-0.00013526038707161
-0.000333963169874781
-0.000254713442129483
-0.000223658191653118
-0.000203844339577733
-0.000348790385879534
-0.000207294052449554
-5.9728127464532e-05
-0.000145276950850706
-0.000116456493649848
1.15993609835188e-05
-6.04591093114541e-05
6.24462938863488e-05
2.99267177201071e-05
0.000460675156212405
0.000135991212351021
0.000223670730069369
0.000353170454094541
0.000308653688077733
0.000346549342386931
0.000368836415188961
0.00027164608556466
0.000355834558241375
0.000497024788257359
0.00036061973097543
-3.346648290981e-06
0.000385406010383427
0.000366095632977533
0.000329669293643814
0.000399311929769848
0.000282015780811297
0.000195254090331034
0.00024884033233153
6.05375479026751e-05
-2.10295395577176e-05
8.96023362979372e-05
-0.000193940507670757
-0.000126277142338375
-9.38644396749602e-05
-0.000229415864429893
-9.76465288521614e-05
-0.000244503600514525
-0.000331191753049298
-0.000163794823125401
-0.000192228201631545
-0.000278871998560423
-0.000265216908881616
-0.000339618380312471
-0.000250097129405885
-0.000274205749370007
-0.000186599171488762
-0.00027185845487364
-0.000220068773147027
-0.000180573569734752
-0.000118999965723714
-0.000163757139712355
-0.000106342578350529
-7.15732526475733e-05
-8.57430817019537e-05
0.000230231946828449
6.41172447858976e-05
0.000322655730560027
0.000323260269820769
0.000348090025262101
0.000306938853974225
0.000385356163113455
0.000273418750998976
0.000346737936058288
0.000286668631561084
0.000286196170155083
0.00042096086517598
0.000179567909934315
0.000323219076575299
0.000461610711046019
0.00046752113085678
0.00010594923406015
0.000326424818421615
0.000203956740936537
0.000196685660634258
0.0001206698994065
5.52631023251514e-05
4.38011940434468e-05
-4.4962453104567e-05
-0.000108848673051647
-4.49557393761199e-05
-0.000214169411414898
-0.000167111565547106
-0.000390193718133068
-0.000133115550027241
-0.00024340382159768
-0.000208831987744608
-0.000252461290853919
-0.000195749610558903
-0.000457781671853802
-0.000335522191317957
-0.000342351298986557
-0.000293612846590336
-0.000337970421135355
-0.000148555800579123
-0.000164023192019148
-3.62092232290844e-05
-0.000165860694233231
-0.000168101357891623
-9.90474276580499e-06
3.54102129395296e-05
4.86694091459193e-05
0.000138137660545435
0.000103825423023294
9.74344511432046e-05
0.000240061303945094
0.000281195096110677
0.00045648947172297
0.000395241968625095
0.000441907610760153
0.000571070155759789
0.000513289283393979
0.000341469638804153
0.000193507457965218
0.000415841506435314
0.000423352892984979
0.000256492886985038
0.000370781026929836
0.000248502877192674
0.000283372331467754
0.000253895472805018
0.000341320784213746
3.63995616608402e-05
7.2604104027271e-05
1.48190152696684e-05
-0.000211843128415212
-0.000129689173150843
-0.00015990550719312
-0.000156923103610766
-0.000263379727973169
-0.000343856056152885
-0.000392222775614029
-0.000194256518193021
-0.000283715239622235
-0.000311441666218608
-0.000432981977629642
-0.000307826967849923
-0.000135880488389282
-0.000276086353108778
-0.000339010310552583
-0.000368476155829956
-0.000257753398633854
-8.29341864441067e-05
-0.000349136867555294
-8.08956874591158e-05
-0.000166850187085636
-7.38536969543876e-05
-8.75479454072552e-06
-3.09044628214166e-05
9.84064040716239e-05
0.000293046597897204
0.000177183853375478
0.000391134952227446
0.000272582516596815
0.000390396276964063
0.000453586300282473
0.000276027185638866
0.000242041164616977
0.000291081535283202
0.000296422064203532
0.000300996820464344
0.000386408219822604
0.000329346928988682
0.000447260899736225
0.000229108343553708
0.000211601548810877
0.000214686830490518
0.000346106720534275
9.16446713940517e-05
0.000139728751127458
6.84876360308563e-05
0.000229378191468225
0.000132889117304545
-7.78368333490532e-05
-0.000333984972188859
-0.000165098085377437
-7.75107497093643e-05
-0.000385412274519496
-0.000271017582353962
-0.000231970985567486
-0.000155954090055565
-0.000329797193218755
-0.000330285044373623
-0.000141600461069357
-0.000434404988281094
-0.000218624675096177
-0.00016100990082788
-0.000242629913138515
-0.00018265638068826
3.49174703132246e-06
3.06103966438743e-05
-8.88812780904805e-05
-8.39251318677627e-05
-7.52969605982605e-05
-8.82717572111668e-05
3.87197346417594e-05
0.000128960915087791
0.000133310488281509
0.000167472072096065
0.000195665019393179
0.000469743106558097
7.49019378035222e-05
0.000322229831294538
0.00026255596530028
0.000372223829778652
0.000314706231656244
0.000429436399031485
0.000505137649522374
0.000287402417855839
0.000369542210076667
0.000451868807306973
0.000210145902249488
9.14445596249101e-05
0.000243840683528887
0.000358417208486902
7.75712234562868e-05
0.000140198941313782
1.13447124188093e-05
-9.34376887062879e-05
-9.42277312963046e-05
-3.32492276300115e-05
-8.99527574592222e-05
-8.0300152994347e-06
-0.000118786756158014
-0.000302766682188347
-0.000161023952884096
-0.00028064671064692
-0.000234383176793235
-0.000335921806058032
-0.000355585908690218
-0.000267071570472016
-0.00042719648806456
-0.000196658535265531
-9.07319156280077e-05
-0.000167603824940015
-0.000145865551529019
-5.22559719960629e-05
-0.000148818530326253
-0.000151372624786872
-0.000138310175216404
7.31701719369909e-05
0.000140356352501839
0.00011054271191444
-1.57770183945017e-05
-2.12782670574528e-05
0.00022725973521624
0.000142361759723897
0.000200039381361215
0.000212067738847109
0.000257743618465308
0.000326746021828013
0.000251484223290338
0.000177692046967721
0.000278763172196299
0.000363273325703088
0.000319552624381387
0.000347338263398292
0.000325218955656476
0.000244365142726795
0.000341933976076316
0.000252857889856526
0.000320682782609388
0.000199091452461096
7.00028694896113e-05
7.85985896539116e-05
5.66292816816681e-05
5.02240479036303e-05
-9.35498788301184e-05
-3.19830891451089e-05
-0.000193581467662543
-4.30056359557609e-06
-0.000222811806966883
-7.74435046019096e-06
-0.000376927643016851
-0.000280820602150205
-0.000157225484104044
-0.00032231996483419
-0.000247132545380483
-0.000164050587826181
-6.24373187965194e-05
-0.000148761077399926
-0.000219543647370908
-0.000111403454664237
-0.000114645283025162
-0.000144590089327659
-0.000151922390803506
1.23566421079273e-05
0.000110998419890045
-6.23249194400626e-06
9.1918483901119e-05
-8.14423578294829e-05
0.000232622849381355
7.95970141191511e-05
0.000176932194812894
0.000232699554500551
0.000241178669423389
0.000225265107340356
0.000207740386464915
0.000345467516831563
0.000347092346015949
0.000375689953039148
0.000336008652110734
0.000266862040620347
0.000229531834425307
0.000105638601428667
0.000354108585876911
0.000245148628719994
0.000216839219501833
0.000109409755802151
0.000238752883097367
-4.073919831508e-05
-4.26845140521884e-05
-6.51660623857694e-05
-0.000245180428787021
9.2164276148337e-05
-6.51536596031201e-05
-9.83335347899596e-05
-0.000327176070385928
-0.00023157841738404
-9.11107006988367e-05
-0.000253394675081346
-5.13674585456473e-05
-0.000163872038027706
-0.000150211295901441
-0.000255371674382214
-0.00020175031129163
-0.000112885783766331
-0.000194076153153302
-9.49374803400156e-05
-0.000166755450757565
-8.3458286287858e-05
-7.12829896843854e-05
3.21047761183085e-05
3.42162517058399e-05
7.80247040383038e-05
-4.60582775260198e-05
0.000130882765684878
0.000113411080380799
0.000169699919053665
9.39822950656571e-05
9.62649917023104e-05
0.000217282180142592
0.000297574653563434
0.000150970713336286
0.000245211738202608
0.000356382975312589
0.000323088418488729
0.00034111896052024
0.000406150043929574
0.000340099777801676
0.000380872913153553
0.000394093672283207
7.26680643742658e-05
0.000202472030472698
2.81403854568154e-05
0.000228525509665823
0.000112177881639322
8.93515815273325e-05
0.000143540126888515
3.85552689029658e-05
-0.00013020178124642
-0.000164520427485926
3.88468374733944e-05
-0.000221656055952851
-0.000112782275718211
-0.000245601650669979
-0.000227743111818334
-0.000202212543999862
-0.000225087240051021
-0.000269120804882146
-0.000138815081998402
-3.28225225900097e-05
-0.000138887986267759
-0.000177405793534149
-9.28059975086407e-05
-0.000119714979725187
-3.88416585228554e-05
6.70570302691942e-05
-2.10898087541126e-05
-3.42426795092918e-05
0.000126572690679403
6.41166942645642e-05
0.000148321831157827
-4.45416972071473e-05
0.000224014985669811
0.000177752935061079
0.000120696448089579
0.000202478779129437
0.000160941519022094
9.39268653806314e-05
0.000117164063421991
0.000170018579274785
0.000150160495267769
0.000183613322326422
0.000191241070519638
0.000249990887044869
0.000208152429999413
0.000192203532362505
0.000266847281790643
0.000378698048328665
0.000237319827473544
0.000213998554292742
-5.94918047813192e-06
0.000152863529197377
-1.0525919087052e-05
0.000105367615719323
8.72150159290913e-07
0.000192595595952188
-5.90410099323316e-05
-1.35314419585095e-05
-6.81491155212355e-05
-5.59367870568724e-05
-0.000131687103998353
-0.000199241679435605
-0.000306426247427279
-0.000159230844170954
-0.000167359050635257
-0.000149868888049326
-0.000303581147848361
-0.000214698363246642
-0.000164013181104246
-0.0001551834252815
-0.000166869559559157
6.11642537169579e-05
-4.70607696163829e-05
-0.000103441843309781
-7.46148004840889e-05
0.000202207607760593
-0.00012877739317143
5.33658900355743e-06
0.000216691248386605
3.19856404340295e-05
0.000361731042451735
0.000223654376475196
0.0001970803066738
0.000263186677081642
0.000210069200056199
0.000407693680391825
0.000189233265797638
0.000331378233562949
0.000244555399967488
0.000406718848646023
0.000342797495494133
0.00020867848559137
0.000299544368248483
7.0261551640165e-05
0.000135599727210957
-0.000140354493816804
5.95166588922045e-05
5.16594733323006e-06
-2.82821593459933e-05
-0.000102338407160761
-0.000173161020185601
-8.2152958403497e-05
2.64608102198528e-05
-8.71056345341986e-05
-0.000142357191130908
-0.000118468860007444
-0.000189184853761566
-0.000108967337746162
-0.000207890337336886
-0.000224641985391408
-0.000115045069612273
-4.95599864689461e-05
-0.000238065843392927
-0.000146690782678812
-9.43382099401951e-05
-0.000179302882112476
-0.000113462912156537
-9.09923218869588e-06
-0.000262869953916933
-7.7346090618486e-05
2.77744772564056e-05
-0.00013941911391598
-0.000115857797837926
-1.39602151530398e-05
-7.19882627877108e-07
-1.27083383569019e-05
0.000226455594020664
9.66134054902761e-05
0.000189312265746743
0.000325557520642779
7.23623077596396e-05
0.000186528521322711
0.00026226688256132
0.000379647836168963
0.000166916365687364
0.000378835763062729
0.000399402856593608
3.3896709606482e-06
0.000264734969244137
4.85931263597742e-05
0.000164979208820944
0.000130377823401409
4.3293986007337e-05
0.000141707457607952
3.20707609039089e-05
-8.61103318717291e-05
8.58946559252521e-05
1.25594085071952e-05
-0.000196955530447276
-0.000303870692694986
-0.00043024515263902
-0.000205686924565913
-0.000202655194138147
-0.000204470264888859
6.24267823775027e-05
-0.000182647692583079
6.11682563047321e-05
-0.000139685438896256
-0.000111101234550286
-5.17413482047168e-05
-0.000264152343163583
-5.94963379198964e-05
-3.64610298377937e-06
-0.000165468582676902
2.77769863786262e-05
0.000149278664929686
7.57311474574193e-05
5.28573549497528e-05
1.65910042647049e-05
0.000126036282808085
0.000152544976429231
6.14495003611095e-05
7.29351557817666e-05
0.000166624534768576
0.000105668774923154
0.000152841336229357
0.000181722393755777
0.000253694668188615
7.37250781175384e-05
0.000116087002813965
0.000140151764628464
0.000139168936379376
0.00015861311902119
0.000159090061452977
8.95268278096826e-06
6.41692974685425e-05
0.000118205773923647
4.49645566047636e-05
-5.10645395356738e-07
1.29948482434527e-05
-0.000161326315846245
-0.000148064797380355
5.04523340826935e-06
7.64123272362012e-05
-6.35101064401226e-05
1.88542126417504e-05
7.82004982925801e-06
-0.000177927373774167
0.00015150532165334
2.28827410002746e-05
-2.86794846888392e-05
-1.93027605543358e-05
0.00013854233754119
5.1076155874435e-05
4.48163317309956e-05
9.93101645068044e-05
-4.96674140498277e-05
0.000151031413673519
0.000115384429030165
6.83199621356701e-05
5.37121066079592e-05
-3.14666009746168e-05
1.6039955055567e-05
-2.48374734188535e-05
-3.31830087458351e-05
7.95936162453528e-05
-0.000106046416303557
-6.32293377670054e-05
-0.000133616898255847
0.000103419251907314
-2.67918889242715e-05
8.33292198092949e-05
0.000169775635532119
3.91947150478571e-05
-4.61877430911597e-05
0.000121098184670391
0.000145482251614187
0.000165286377967822
0.000111485759722963
0.000380587531603811
6.9099235878803e-05
0.000219280319283007
0.000185344655740997
6.22945435698483e-06
4.51141646341424e-05
0.000151888884676337
7.19445186056478e-05
-4.48177905842225e-05
-0.00015162315169505
-9.27189635951354e-05
6.64687835333508e-05
0.000195500900993447
8.38392031834577e-05
-8.47493389426089e-05
-3.91103742436791e-05
5.17083473533471e-05
-9.56527100416587e-05
0.000114266691170012
-0.000128725980008728
3.89549819394715e-05
-2.63626594330487e-05
-6.98969086719512e-05
2.53051964606092e-05
2.57916936565914e-05
0.000142192338002368
-7.43302376315501e-05
5.5727581100855e-06
5.21905375997868e-05
4.9345843323371e-05
0.000189523143594496
2.19909264326156e-06
9.48276650556267e-05
0.000183667213851471
0.000102798028568647
0.000137646140792857
0.000163148237635538
0.000124079671259717
0.000151619780482631
3.27944014045151e-05
9.28145938196481e-05
7.45301212813617e-05
0.000228970922891127
6.50513970443044e-05
0.000299676198521988
7.78442407341523e-05
0.000240525955103077
8.94536487182485e-05
8.91147577827735e-05
0.000133177745691444
0.000215495044818839
1.16981688424832e-05
6.59491767686437e-05
0.000124786751513349
7.86144805351381e-05
1.29899354530024e-06
-2.78223610888642e-06
-0.000119774697847128
-4.66869666365989e-06
-0.000130001412356519
-0.000154048213476418
3.039726213794e-05
-2.37575934668656e-05
-0.000175485550765146
-9.57492263106206e-05
-0.000201391348985958
-0.000219620428121932
-8.64022113424184e-05
6.95609247875886e-05
-0.000207828024054902
6.9805934472751e-05
0.000127132849621515
7.28825557862807e-05
-0.000150468944150515
-1.93616741645387e-05
-6.46752298630114e-05
5.90500019029896e-05
0.000163975933123928
-8.42391962727754e-05
5.19276222338961e-05
9.19303525557494e-05
0.000144183101911919
0.000112164839140231
0.00011175563783413
9.97517461385135e-05
0.000217787102371152
0.000250158001687294
0.000242009811970996
0.000190421518633894
0.000268589719966667
0.000117929540774978
0.00025053360249546
0.000154752425521744
9.65760370280628e-05
-1.36636499728691e-05
0.000188717704502158
0.000158920980366949
4.8737868636086e-05
0.000182742711023961
-1.64776957581422e-05
-3.62596166315034e-06
-0.000208106215099432
-8.87222249925629e-05
4.75058554495316e-06
-0.000209668494683241
-0.000161562201310869
-0.000160839131352267
-3.70189911905941e-05
-0.000186136488085196
-0.000275058592553139
-0.000100870786668791
-2.20549206295131e-05
-0.000297007349766291
-0.000208584867417079
-0.000103196943584356
1.01352362912569e-05
-0.000156204627306327
-8.17447337957955e-05
-0.000106762742178936
-0.000142944649132347
-5.60223059551708e-05
-7.77127422288446e-07
1.59948445740214e-05
0.000106182070373876
0.000194156256772054
5.91749851535436e-05
9.52637126517236e-05
9.26511272609167e-05
0.0001767640960408
0.000258903579124272
0.000181312378817991
0.000235758117662682
0.000302980350995287
0.000337381564409011
0.00022544966375613
0.000248402805488082
0.000348614277789787
0.000221176940001064
4.45717849678255e-05
0.000244616344544482
0.000212791151877459
0.000125422507218225
0.000119755380709068
0.00016639572598608
0.000141282229487442
-4.89226286841093e-05
0.000128856748299239
2.8480032149382e-05
-0.000101706219898365
-7.52362850821432e-05
-0.000243670024974179
-5.4876842746761e-05
-8.30349285294147e-05
-4.38817923267746e-05
-7.98895136625169e-05
-0.000264972818709459
-9.44754857133009e-05
-0.000125969343920544
-0.000227037124111209
-0.000145185861793825
-0.000222263771519101
-4.7906242186859e-05
-0.000191249496974329
-9.1377384114752e-05
-0.000233599738978682
-5.85064849633584e-05
9.14046295510503e-05
-3.68051318103774e-05
0.000169228269178293
0.000193232702679081
3.55003896117341e-05
0.000289989649805957
0.000165530316107967
-4.18416124635701e-05
9.03739537691615e-05
0.000167469054794993
0.000222173247202145
0.000205674355279336
0.000333467944276338
0.000129834838824706
0.000160030070987656
0.000312404251562342
8.37474290644905e-05
0.000400444943783037
0.000269671818821826
6.52821022452451e-05
9.00098415341908e-05
7.00622902052324e-05
6.34265475935469e-05
0.000242254639217683
0.000217900674254789
0.000207392946491618
-0.000150482128541869
0.000212744874078187
2.99617837059218e-06
-1.10933515542859e-05
-0.000164982386278273
-0.000189133960562534
-0.000119010598195209
-0.000144371719376715
-0.000191016887949644
6.81228867530454e-05
-0.00018338742439839
-0.000164863223670787
-2.91441411340223e-05
-0.000105580213426321
-1.17326076980135e-05
-0.000229686485848173
-0.000123614010500848
-0.000113783818646971
-5.3862957988353e-05
2.46043577080619e-05
4.21493927356488e-05
-0.000106379141022791
-0.000109462862287639
-3.85572332891976e-05
2.37465884662478e-05
1.9713985440495e-05
-3.36907999723154e-05
6.39250831866889e-05
0.000290226460574784
0.000218732628772218
0.000205685484933839
0.000174745684134851
0.000205617627977084
0.000325931131766558
0.000233464557799434
0.000211780161802037
0.000483799524149068
0.00016262389713436
0.000269183052743621
0.000369592442754179
9.02279179166443e-05
0.000204409491658188
0.000204150911496338
-3.8849160322475e-05
4.3813471613717e-05
-2.78640400862443e-05
7.87465034571108e-05
0.000125279937320425
-0.000122805558457625
-0.000102820660226675
-4.97150318210734e-05
-7.96765112738577e-05
-0.000170678930987562
1.2547330030528e-05
-2.16463349363433e-05
1.74671978754295e-05
-0.000245424036534817
-0.000107240916238793
-0.000143744900282556
-0.000263568369942479
-9.8101376290612e-05
-0.000183380249544425
-0.00012560956023616
-0.000123759264327303
2.62770970061152e-05
-5.05139776803584e-05
2.75127917091521e-05
-0.000157598489850088
-4.570843307656e-05
-6.42218908396711e-05
8.37152838219713e-05
0.00012657336802476
7.67224885746921e-05
0.00010954892227287
0.000118080713279209
0.00020330110579296
0.00015077734170481
0.000153650124132678
0.0003814674408187
0.000238462072998889
0.000252353136071593
8.99790150889423e-05
0.000286358370162144
0.00036364008548774
0.000148284303522659
0.000103084518006043
0.000207196054970203
6.01059875693052e-05
-4.03910530909137e-05
-3.60111928472191e-05
-0.000218599641463168
-0.000171984955541055
-0.000241282030656731
-0.000174574161233149
-0.000260184292175725
-0.000306417408298957
-2.77095749227076e-05
-0.000275891759801974
-0.000133366653310524
-3.01510521853794e-05
1.59106160037225e-05
-0.000107621254306491
-0.000109397635710838
-5.37582310759848e-05
0.000125023426932316
-2.40195045334527e-05
1.20672217824435e-05
3.66627384027303e-05
9.2853006093385e-05
0.000172609605837238
-5.97425688198222e-06
0.000233893627818574
0.000189407806293907
0.000117831591732095
0.000302885152359035
9.43866490334691e-06
0.000173492320019881
5.40320772342973e-05
0.000234296374852773
0.000182183139618709
7.5471559815791e-05
1.37207636377176e-05
4.63870977280229e-05
9.73497766713732e-05
3.43960725032391e-05
2.09960851404781e-05
0.000136211434284302
0.00021297296650878
6.7729639384413e-05
1.48694952720424e-05
-2.08288628008036e-05
0.000187642923665533
0.000104752980717152
5.11970497542992e-05
-4.58760811972676e-05
6.33240875533959e-05
8.48703251663156e-05
-5.01664826566181e-05
8.36788549110373e-06
9.65567335713144e-05
-0.000171122876273279
-0.000179896139864483
-6.38704660832422e-05
-0.00021936250237811
-3.46162638159254e-05
-5.34263469449161e-05
-0.000176403740686654
-5.18084071165984e-06
-2.46619021569994e-05
-1.0188268881169e-05
-1.69190930123842e-05
-4.2860100418121e-05
-8.19229934462233e-05
6.16895433631928e-05
3.12413294209739e-05
0.000209147146174395
6.89426960189042e-06
-3.03243661358686e-05
9.99852632118165e-05
0.000214722555618373
0.00020216994460175
8.20865171600349e-05
0.000108731781484124
0.000161619854668451
0.000137823138761312
0.000388289164198319
0.000115921361842296
0.000213492283439986
0.000207881632898197
0.000146068279801208
0.000156787079151756
0.000176365354427189
4.68118836508523e-05
-0.000105436775104772
-3.87870753030084e-05
-7.62187933803786e-05
0.000160107118079
3.72358459535471e-05
1.3641159223199e-05
-1.26286026451947e-05
-7.73152239812765e-05
-9.63440199620525e-05
-2.4456360830775e-05
2.28403878048286e-05
3.14275445397021e-05
7.71680297980558e-05
-0.000205957762792576
-3.76193439781914e-05
-8.56286793634184e-06
-4.98874939205472e-05
-0.000157389001932175
-7.62474458897726e-05
5.41201737263842e-05
-0.000109785448201847
-6.25387643455897e-05
-0.000143930596056136
-9.71213110399185e-05
-6.85394237837722e-05
-5.70461502387536e-05
-0.00019760688738144
8.39289599329047e-05
-0.000212815288461919
1.45432590208461e-05
7.76544674064508e-06
0.000197502935897156
0.00016163923692357
0.000171082533469451
-4.20648706238186e-05
0.000193517527584262
0.000234514515139573
0.000283816826070336
0.000212344992534938
0.000292580635844422
0.000144212380890428
0.000277662433331654
0.000256276001544604
9.16340684011031e-05
0.000164378220731871
0.000279744350456869
0.000152888320899769
0.000248549357091713
-1.88895849742431e-05
0.000175002919879791
-4.65846045605409e-05
-5.45612667183551e-05
-0.000143594148208444
-7.8908163426187e-05
-0.000278258669836696
-0.000133312293412994
-0.000109358296679133
-5.68959527879822e-05
-0.000126403926118535
-2.72318007837575e-05
-8.68446143326977e-05
-9.56544043469938e-05
3.08891642103246e-05
-5.42426627801557e-05
-0.000165103608912067
7.50430008490341e-05
0.000109827528322894
5.28014149911688e-05
8.5344633329118e-05
7.31941398559925e-05
-9.12223383260112e-05
8.41439910944281e-05
-6.96614871007363e-05
-0.000184940206445485
-3.63542427486405e-05
3.74737680621546e-05
5.8802664082243e-05
5.6650079995381e-05
5.92809007760018e-05
4.64640470054153e-05
0.000128981884343166
4.71718770822227e-05
0.00011613023309584
0.000122005653467978
0.000216760595555773
0.000221105056539407
0.000177306701973543
0.000204821380380197
0.000205348033877306
0.000296005465122762
0.000242990135201351
0.000127022946135597
5.29432053796659e-05
0.000308762874138478
0.000123233649712511
8.10649175430653e-05
7.20975285152377e-05
-7.31683275000552e-05
0.000107753383788844
5.0481229519825e-05
-0.000158944411806373
-0.00016036791157174
-0.000166688569148225
-7.98604600826414e-05
-0.000265399554499253
-0.000136260445068055
-6.83113663124414e-05
-0.000218376111113721
-0.000125151683077217
2.20461386017445e-05
-0.000147016965475435
-0.000253581070919215
-6.75580632754129e-05
-0.000212218281953702
2.86574833399712e-05
-6.82830654067132e-05
7.27898079194681e-06
2.44236593230123e-06
6.04645051247272e-05
-5.40415814007178e-05
0.000150849566030803
-3.97739258750224e-05
1.52258970613204e-05
-6.07723402032272e-05
3.94497828682201e-05
0.000143539657117733
5.87568889059247e-05
2.96194434938522e-05
4.22622797681107e-05
9.11650617827391e-05
9.43324605354061e-05
0.000171918272121193
6.14638146024619e-05
0.000108363692700834
0.000205810495679541
0.000216483313424721
0.000175133654018192
0.000163575240268663
0.00016657352649793
7.04850124778255e-05
0.000275196269105244
8.33663176852113e-05
0.00014331372547355
5.18438966870594e-05
0.000244951740580712
3.75428879333041e-05
9.31485501108531e-05
4.25384607402021e-05
-6.87188460553965e-05
-0.000195058225928975
-0.000124930076078647
-0.000376167811878594
-3.11451999854456e-05
-2.15401047608102e-05
-0.000139519657562541
-4.72039709975645e-05
-0.000174456692300388
2.33458514033446e-06
8.13084323254419e-05
3.46708339078607e-05
-7.95032777238662e-05
-0.000145910288265276
1.45133586312756e-06
-6.79242733394261e-05
-7.52096698824087e-05
-3.3158106729424e-05
4.75359979992187e-05
-4.84014455965659e-05
3.40609056989302e-05
-5.31424081919804e-05
0.000112650809931988
2.32171114984893e-05
0.000102657435213802
6.60490624838246e-05
0.000230089924591594
-6.07147261471195e-06
0.000165752940223242
4.37866886451327e-05
3.5451852579759e-05
-3.51302136268895e-05
0.000267629310699492
0.0001195879353312
0.000188366677361354
-2.24407893774448e-05
3.30878389089257e-05
-0.000132195533881205
0.000173846665174538
4.53818970603608e-05
-1.96807196974949e-05
5.80393156055255e-05
2.31314238307347e-05
-4.0025754121417e-05
-7.06831607402848e-05
6.17730534672177e-05
-7.31364229441375e-05
-0.00012444592409181
-0.00021632839694516
-4.99120592545277e-05
-0.000124964280083342
0.000100268129998424
-4.44742923717759e-05
-7.74055811302272e-05
-5.68984152025289e-05
4.98382006420441e-05
-3.02530920046066e-05
-6.76229213831399e-05
0.000148246851880619
0.000218922388970786
0.000104380257595337
1.77490535264997e-05
0.000135783592578532
0.000105296873547463
1.80795360007609e-05
0.000257335947402463
0.000212649200663866
0.000175767035908132
-4.08383372496187e-05
0.000228963654405692
0.000231854556705836
0.00014200571439679
4.57049670455134e-05
0.000180702046691279
-0.000104186627726538
6.6403683371691e-05
1.65166254226018e-06
0.00019817122039018
0.000139869051602959
6.91060069809961e-05
-5.8260899179005e-05
6.61441496343694e-05
-3.28670842567833e-05
-7.57968316450514e-05
-0.000132468645456561
-0.000127730173430463
0.000117636010924009
-0.000187498521160236
-6.44875469745706e-05
-0.000116949013085361
3.01533071949578e-05
0.000139809177166992
-0.000100307421465522
7.16517545691781e-05
-2.70038129350638e-07
4.75962913121527e-06
-4.03360955276935e-05
2.8354533433025e-05
7.76632536235001e-05
-0.000129788801986987
8.76092436381319e-05
8.8596690592301e-05
3.98194285050639e-05
4.82125225522471e-05
5.13344197913553e-05
8.82924031189529e-05
0.000172346896657739
0.000190953785903955
0.000116412225774819
4.94900794825551e-05
7.31208353964833e-05
9.08613083821344e-05
8.29889202159327e-05
0.00013978331306162
0.000118222564886877
0.000124463614090876
6.73699019169812e-05
7.59108155304953e-05
8.87377642577469e-05
0.000289658616677208
0.00010308547805674
0.00016543716488805
9.81464422918583e-05
9.58764603419514e-05
0.00013096418436421
3.76350992360066e-07
0.00012469683791773
5.54564294632743e-05
-3.96779870495322e-05
-0.000185252495208706
5.51352386384912e-06
-3.86713514629762e-06
-0.000138414915812704
-4.50839103787512e-05
-0.000151165998634585
-0.000154841090413117
-6.51745281229358e-05
6.09095458139195e-05
-8.32948221979002e-05
-1.05588670619216e-05
-0.000155843592310854
-7.40640704613974e-06
-3.96789679877598e-05
-0.000137131535224294
-6.37023048280492e-05
8.21001925177936e-05
-3.97410427183021e-05
6.04537144773734e-05
9.40561292820211e-05
6.91224545535518e-05
0.000107437959583778
2.36966827823549e-05
0.000100800273186176
3.68971542116552e-05
0.000222334081662631
0.00034411613095731
0.000117090929208927
8.78112360434379e-05
0.000269506221121717
0.000183673393524403
0.00012875474946242
0.000149421640322867
0.00016016626019033
-8.17372603482091e-05
2.10206597016594e-05
9.52828209971479e-05
0.000108909545955143
0.000112061158319085
0.000146178793599208
7.68678819257944e-06
5.08862449667578e-05
3.74544995757204e-06
4.56038978326062e-05
5.36800982841633e-05
-1.22618611964799e-05
-0.000194824797741369
-6.16012835705312e-05
-0.000177138249999351
1.73748135932681e-05
-5.56905759284947e-05
4.78993692324551e-06
7.9806431527041e-05
1.12510980825538e-05
3.93389505270519e-05
-2.34259268783006e-05
1.90146282208097e-05
1.27628448091229e-05
0.000102084650801388
7.23097387500669e-05
0.000138315743981532
-2.08070420997536e-05
0.000192508172213149
-4.32434699934e-05
3.45656422394329e-05
-0.000135866577306417
-5.00134779003139e-05
-3.71825743799452e-06
-2.79349373629323e-06
0.000119092808906938
2.30121869503625e-05
-2.33236966672289e-05
0.000100223144847155
9.54582859222668e-05
5.61821179209886e-05
0.000119791579772002
0.000220304098284565
0.000182544336694502
0.000187107202260146
0.000228038052193517
0.000212550839755559
0.000147120870125444
0.000161477696218997
9.71180280192453e-05
4.55339626231286e-05
0.000159276363224142
0.000216116780367829
0.00017345241888912
0.000171922332225711
9.59054864837624e-05
0.0001558893056438
2.34771866043585e-05
6.8495178656526e-05
4.44389276333354e-05
-3.08971452351193e-06
-0.000150285909305658
-9.26407438345739e-05
-0.000146700725923895
-0.000164055796947127
-0.000265327433104557
-0.000134768404853397
-8.13283890117952e-05
-0.000113252748989931
-2.98102394337218e-05
-0.00021294695146498
4.7671524390523e-05
0.000169046402297404
-8.13172641627205e-05
5.74857094836238e-05
5.86237289345897e-06
6.68938029192433e-05
0.000243200646667346
