# Supplementary material for: Research on computational propagation and identification of mine microseismic signals based on deep learning
Source: PLoS One. 2025 Oct 22;20(10):e0334641. doi: 10.1371/journal.pone.0334641 (PMC12543183; doi:10.1371/journal.pone.0334641)
Supplement: S4 Data — (ZIP) [file pone.0334641.s004.zip › 000100700000635.xlsx_0.txt_24.txt.txt]

-2.73243718149875e-05
-1.26985956049597e-05
5.27935146303038e-05
6.66352131246501e-05
2.33269014560255e-05
9.07077430366293e-05
6.69156536416205e-05
3.80116404805139e-05
2.38426521336772e-05
2.67304815655772e-05
-7.45096931767028e-05
-2.63073237600722e-05
-1.4370242395056e-05
7.3759996209476e-05
5.98189000702757e-06
-8.15345800374659e-05
5.58811464957387e-05
2.24920197296255e-05
5.00422105872762e-05
1.82217937710849e-05
-2.53439307138312e-05
9.90740579280011e-05
3.56486809446661e-05
2.81643829914086e-05
5.86333896519466e-05
6.00320215477918e-05
7.25070254818799e-06
7.132575369224e-05
5.37319926683148e-05
2.9216442690751e-05
2.73466609254122e-05
-1.35550818077559e-05
-2.17774611362626e-06
1.52356952328101e-05
3.22998684966145e-05
2.59146017340221e-05
4.0609693381431e-05
6.39761033913674e-05
7.92945631232967e-05
0.000122813542406955
5.5771137718421e-05
3.06681093435273e-05
0.000120991782591624
-1.07819911773122e-05
-8.76527836916129e-06
-1.14433531992676e-05
1.72050126763034e-05
-3.47941364919571e-05
-1.47743297200781e-05
8.16991039528416e-06
2.36426532727183e-05
5.7343187878554e-06
3.19879037004586e-05
1.21792051521805e-05
2.09208805440498e-05
2.32882618382141e-05
1.75084023523772e-05
8.05534197364207e-05
-4.59374862302128e-06
2.85254501643659e-05
0.000118311604991298
-2.50498656066138e-05
8.44042579971007e-07
-3.50179423043018e-05
2.52935317450324e-05
-5.30076179577903e-05
-7.88052064270403e-05
-6.49626408005575e-05
1.2005567983195e-06
-1.70765053805788e-06
-4.03170521477424e-05
-4.80241647205765e-05
9.39184527766785e-06
1.90739297652488e-05
6.7991281507343e-05
8.00081800053605e-05
8.75431253283814e-05
8.92057909156766e-05
6.41168033514104e-05
7.89937613121066e-05
9.30520945783201e-05
5.5816050198982e-05
1.78687266566095e-05
4.81360478426611e-05
9.25646808110351e-05
5.69103765358863e-05
3.8577598050074e-05
9.17607551452502e-05
6.39143983320847e-05
3.52323424297876e-05
7.28290553387825e-05
5.14583640103085e-05
5.33589083722051e-05
3.21090019425539e-05
7.29479206966443e-05
-2.82652668831954e-05
1.37598705687567e-05
6.88335142712916e-06
4.20641633300195e-05
-3.03699793493834e-05
7.41368943693937e-06
1.35801679108287e-06
1.56394441716024e-05
4.26044703044599e-05
1.04490084149443e-05
-3.74849281824572e-05
2.14347064355874e-05
-4.65583799878827e-05
-1.51052621063955e-05
-6.29311170566788e-07
-1.57888245573869e-05
1.60807528447081e-05
4.28103286977348e-05
3.40652302856133e-05
7.32143815346732e-05
6.25785700617011e-05
-2.89275345798833e-05
5.64891176075247e-05
2.64865424351341e-05
5.42505519675144e-05
6.65515797558871e-05
0.000118170917515447
6.87740025186373e-05
0.000114668863550122
7.34446020415491e-05
9.57205920782299e-05
0.000119624045076833
-1.10019609272084e-06
4.77779265001473e-05
5.38019907325399e-05
2.65921838054758e-05
4.11214007669373e-05
-5.16365056050761e-05
-4.55539057023892e-05
-2.53992946202006e-05
5.8648552773477e-05
9.28623050915663e-06
3.84547602081482e-05
-2.80453374935073e-05
-1.91622202414047e-06
2.04986881698066e-05
1.13180378573522e-05
2.4170865562444e-05
3.34413904776228e-05
0.000111267294380369
6.01552742028431e-05
-5.43273506789336e-06
2.38448673163943e-05
-2.49198966350094e-05
-5.99191832215809e-05
-0.000102566029107069
-3.54544688226562e-05
-5.2019013712271e-05
2.21502926950688e-05
2.23354499435327e-05
-9.73315851663477e-05
4.19777715083673e-05
7.87699030735388e-05
6.62800972540758e-05
4.0216546869231e-05
5.53796344430448e-05
8.54199769915822e-05
7.712986063009e-05
0.000115092369621699
0.000124689029892333
3.68324361601461e-05
8.9194154116965e-05
6.68188931042684e-05
6.95266449318539e-05
7.72256563575819e-06
-2.85391078519855e-05
-6.82764502882901e-05
5.23346272067703e-05
-5.27842603738376e-05
2.84727798406413e-07
1.15593575219843e-06
1.52492962960608e-05
-5.44252132866383e-05
-4.84136526482426e-05
-1.93849968781736e-05
9.36400367267185e-06
2.83580521374213e-06
6.2196864616074e-05
7.65316237350482e-05
0.000123619056586415
0.00013900322278899
0.000129507507595555
0.000190008761203537
9.03554819628302e-05
3.37310021915671e-05
-2.04820448812006e-05
3.01724661292032e-05
8.95598260570737e-06
-1.00242944839728e-05
-2.06019398424943e-05
-7.46681013673589e-05
-1.69818346121922e-05
-3.25321170884565e-05
-4.99371585111032e-05
5.34782614676676e-06
-2.54886726646832e-05
-7.37373544445178e-05
-2.52508598742603e-06
-3.83078698221574e-05
6.29669806894674e-05
7.10828049018168e-05
0.000120226193000641
9.59712191245153e-05
0.000120762728896064
0.000152866284792632
0.000121343588365047
0.000133212508736659
7.56893031507465e-05
-4.40469085912343e-06
2.00536134255918e-05
-3.98915973145164e-05
1.35553246044344e-05
-3.40293053401705e-05
-1.43864383257078e-05
3.86040104066229e-07
1.05772860546478e-05
7.07877424078035e-05
2.94644442645418e-06
5.34211290142849e-05
2.32838227742439e-05
3.17040198635273e-05
7.29046356341973e-05
7.26427408788568e-05
0.00011092674033402
0.000122513219922684
6.80730405394854e-05
0.000106327508505043
7.34691430145389e-05
9.57708292189622e-06
7.93313685825875e-05
4.92294813745447e-06
-2.89735111055257e-05
1.01895855398778e-05
-5.50266834620914e-05
-5.65606779509294e-05
-7.84457413158947e-05
-4.04209943737273e-05
-5.8775666248699e-05
-1.10976931724113e-05
-8.98185223728564e-05
2.29746672512789e-06
-4.63485772282908e-05
3.71257264492208e-05
2.59752047333159e-05
8.66773502308953e-05
0.000133359273222843
9.78744138139572e-05
0.000111402405217752
8.46318548438412e-05
5.35064635509341e-06
3.98031417262428e-05
8.33654613421956e-05
5.38466825118637e-05
1.83935412344152e-05
4.59956342816667e-06
1.05421909560864e-05
5.0288887225706e-05
9.33867185825297e-06
3.32877783590154e-06
7.77414065306556e-06
-4.64853036153461e-05
1.27243772696757e-05
2.41421672141571e-05
-2.78646715839991e-05
3.96724363987122e-06
6.12352958516539e-05
3.22383540468838e-05
-5.20970562856522e-05
-2.5277260768199e-05
2.83951882939046e-05
5.5978705968603e-05
3.08750782020455e-05
3.60525913437399e-05
6.44652531889445e-05
9.6605243173222e-05
8.8432565710123e-05
0.000148772065271584
5.98815919381111e-05
3.53303195143432e-05
9.47111854712622e-05
9.32544703731258e-06
-2.85224378010381e-05
-9.25489885231767e-05
-8.45223469460623e-05
-4.82044354566654e-05
-9.33369585231538e-05
-4.11777597666456e-05
4.09399948152179e-06
-3.07838984798452e-05
-2.15852229445559e-05
-2.8682756992302e-05
-1.64387448693934e-05
2.4632365107923e-05
5.76912746983006e-05
0.000105020724410782
0.000104645348271209
7.10287649262903e-05
9.99330424095551e-05
9.30671701733887e-05
6.64624106912865e-05
2.23318822262563e-05
3.74753259619973e-05
-2.5248072066854e-05
6.91590811527079e-05
4.31418491109945e-05
5.33470067979056e-05
6.21651633841813e-05
1.87396759765814e-05
2.83767625132788e-05
1.16967264267011e-06
8.14581926368245e-05
9.42032634234238e-05
8.116477801551e-05
7.50109395256391e-05
5.36896342006437e-05
0.000102252219402272
0.000152694420394248
4.96893398703229e-05
8.88839911847855e-05
4.08264879325135e-05
9.98552965621852e-05
7.67530699865284e-05
-2.00673093798974e-05
-3.84608354234023e-05
-8.23636698032513e-05
-9.94153813477824e-05
-2.87002345566211e-05
-6.24450670634237e-05
-7.49000575670439e-05
-6.05370363040459e-05
-9.21009595189523e-05
-9.83467692404302e-05
-4.58886854351797e-05
3.29394512967743e-06
1.5880596547614e-05
2.78867934207483e-05
0.000147142410752801
0.000106207976524236
0.000147744166867051
0.000146104502217533
0.000129663932100503
3.64004283193318e-05
1.37580841001768e-05
5.49439699830408e-05
1.35728290363379e-06
-2.14906776332634e-05
-3.22379000175555e-05
-3.16886637603239e-05
-7.29953774274394e-05
-1.26754025741814e-06
-6.82797411410915e-06
1.17022160675596e-05
3.96563169679955e-05
5.46901822212124e-05
8.38154515892086e-05
7.58051473109487e-05
5.85336327040065e-05
0.000169199041929615
0.000181916484542272
0.000174018280129093
0.000246104199928207
0.000170932671211396
0.000201823618756198
9.3983804731714e-05
7.35805470871233e-05
5.15236002002042e-05
2.80188039489595e-05
2.19309904928633e-07
1.14233707913241e-05
1.93775476164532e-06
-3.07139647352826e-06
-6.6885020574682e-05
-0.000119053076377425
-0.000129702551909434
-0.000114162806635795
-8.54378739607915e-05
-0.000110193726498751
-6.61338734916598e-05
-5.48872021196921e-05
-1.03067080044767e-05
9.35680386626846e-06
7.72035725280662e-05
6.10510748062901e-05
6.95681580896231e-05
6.10359000676565e-05
3.73621989490707e-05
9.89030226910232e-05
3.37965977607439e-05
9.31844026300317e-05
9.85994501434547e-05
5.73324545853608e-05
6.74934511378157e-05
6.48741889334805e-05
4.29151666375417e-05
8.20212694004142e-07
2.03810521716121e-05
4.41104798865708e-06
2.41532235391066e-05
1.89356644840817e-05
4.67902777394005e-05
0.000105863718435419
0.000109734756255432
8.67001865918067e-05
4.70232339317035e-05
4.94618766994962e-05
5.55778102081903e-05
4.37933939844177e-05
2.98256213335702e-05
-5.22168833764178e-06
-3.20441388447475e-05
2.74535321863251e-05
-1.27230640785011e-06
-6.41873224322795e-05
-3.87707301299093e-05
-6.19121235467152e-05
-7.48783076541735e-05
-5.34854629721951e-06
-0.000103538765139884
-2.38758120252941e-05
-7.9449308023613e-05
-9.24025372214897e-06
-3.61894811452487e-05
2.85729438015235e-05
-3.74241956540935e-05
2.05266536327004e-05
0.000137212073183468
0.000151587670833275
0.000154697645372456
0.00011359998578393
0.000151014823706874
5.05887014639402e-05
3.44847658696566e-06
2.16527816977652e-05
-4.03741150776373e-05
9.49675493490273e-06
-2.11347307782714e-05
-7.35885455536387e-05
-2.85934341227806e-06
-5.53469009295842e-05
8.0956663420052e-06
2.58811529316494e-05
2.65892850138142e-05
-1.38377775553086e-05
5.30584074407329e-05
3.1582918516887e-05
5.05309030504536e-05
0.000182388427736649
0.000118903200891678
0.000122244043937337
0.000138820915133734
0.000167576627708282
6.49849354738703e-05
8.2398384048519e-05
7.20529889240504e-06
7.28800292214029e-05
-1.15413513971547e-05
-6.58310384253595e-05
-2.63187517623086e-05
-2.47119360463488e-05
1.00392048710164e-05
-6.3903017668588e-05
-4.04995318484561e-05
-6.61697735361506e-05
-5.71254067838047e-05
4.40372519518917e-05
-3.98583622780404e-05
-3.32624936740948e-05
-5.15641290775378e-05
9.14784982599125e-06
6.47077614420872e-05
7.11216333730609e-05
0.000110865350577688
0.00010111252808459
8.94557945862776e-05
9.32880325010111e-05
6.83007826749255e-05
0.000103030629180689
4.3014491412135e-05
7.58335916165342e-05
2.92914969901428e-05
6.52562134404416e-05
-9.78116836644738e-06
-2.18828782460192e-05
-8.07249232750171e-05
3.1290434970404e-06
-1.93668532659181e-05
-3.18142460568151e-05
4.24894740037891e-05
9.1168469742305e-06
6.52506990606278e-06
5.5702641147388e-05
1.94212029590605e-05
4.41921762240495e-05
7.63821238227484e-05
9.46171893016685e-05
0.000127033757052757
0.000211907221579396
0.000119327990859095
0.000118833943421424
3.72915867361915e-05
6.73871361482999e-05
5.65109344857655e-06
1.13344084517253e-05
4.16553222805432e-06
-5.73944616263709e-05
-3.13689882370564e-05
-6.5627612776494e-05
1.61707920804052e-05
-2.78257208735535e-05
-7.55280816991943e-06
-2.27198804592401e-05
-6.32911111440863e-05
-3.98859319474189e-05
-1.29458442301127e-05
-5.81783444551021e-05
-7.20161489851848e-05
2.63041162032431e-05
6.96442155578382e-06
3.33514798294629e-06
4.9682735755807e-05
4.33606920752653e-05
2.4864789528493e-05
1.81530733483646e-05
-5.74816619632341e-06
-2.03150710919194e-05
2.74234863076409e-06
7.73788243970776e-05
9.19418945682978e-05
5.82700331023419e-05
2.92845313633837e-05
2.44890051872258e-05
4.54375692312184e-05
7.0045243099361e-05
-1.77013855465206e-05
-2.10495033888158e-05
6.27414007913072e-05
2.62833716169522e-05
4.01010539677523e-05
3.58446965062487e-05
3.61476150017854e-05
-3.86201610450153e-06
8.26233124694785e-06
6.62902336529686e-05
1.39537881167978e-05
6.28699944051516e-05
6.04923754517876e-05
9.60807847237493e-05
0.000131204887156808
3.4719608527124e-05
0.000148085234602808
3.12137854455358e-05
4.56705315444771e-05
-1.63722889334592e-05
-6.09199020972114e-05
-1.09161004695323e-05
-4.84046299184411e-05
-9.87293080798534e-05
-3.10790898995884e-05
-2.51901979966697e-05
-5.55332169461278e-05
6.66489920565204e-05
2.95408831091625e-05
1.15602142567567e-05
5.08827226553117e-05
6.04566524675622e-05
6.01483607279026e-06
7.12831202159778e-05
9.37163534704497e-05
7.47291129337654e-05
3.0843310386237e-05
2.82212644224374e-05
7.96521004987427e-06
-2.30896307262762e-05
6.44731137910406e-05
4.71506829308135e-05
2.22026637522039e-05
8.6368892952409e-05
9.52431328581625e-05
9.50013767878413e-05
0.000119397091876461
-2.27128122487391e-05
8.64089963762451e-05
8.67019132226971e-05
8.5851893418748e-05
4.98875400230405e-05
4.6146820232437e-05
-4.1964863524279e-05
-7.0804041411637e-07
-7.68144545030557e-06
-1.03480397497771e-05
6.05038336783017e-06
-5.61935482711251e-05
-1.96577833228294e-06
4.09600912611664e-05
-2.81264745465523e-05
1.82751171392133e-05
3.56889381914149e-05
1.26079934908346e-05
2.2411118719418e-05
5.795989164115e-05
6.57008663923004e-05
5.24417230611043e-06
6.48237299964826e-05
5.52658134499741e-05
5.0272237905372e-05
8.55123201147589e-05
4.84741730694457e-05
3.18611812799309e-05
1.19099193898414e-05
-2.31718238639166e-05
3.03088229602399e-05
2.34813291822924e-06
-2.17753892010521e-05
6.562815025535e-05
-1.31899932008769e-05
-2.96038393493106e-05
-4.50492247440383e-05
4.12368048905155e-06
-2.36171754766088e-05
-1.10006303949763e-05
-3.20681800291181e-05
-1.20451939326961e-05
7.46287305497496e-05
1.86075371502239e-05
0.000102692189478382
2.76898864068733e-05
4.62117160719905e-05
0.000120304106596066
6.2071431048497e-05
0.000131115994959937
0.000134928751491381
7.39564361570239e-05
6.78999871019202e-05
0.000122164899201295
0.000101386664418083
8.50093485639197e-05
5.78488074018955e-05
5.24164529932179e-06
-2.73864830357369e-06
-0.000108537866879711
-4.45933238852066e-05
-2.75560037372956e-05
-5.40498140221291e-05
-6.06645189944063e-05
-5.09095149708412e-05
-5.75372386433059e-05
2.38300828139789e-05
3.69158623324889e-06
1.43856465720047e-05
5.98750599956783e-05
1.27844392506107e-05
2.26534259878018e-06
5.08731103375835e-05
2.63262593853267e-05
1.1844986607903e-05
9.97239272473403e-05
8.89956726461896e-05
6.34084419772726e-05
6.74173342410032e-05
0.000115807527975435
8.56730197486057e-05
5.86968895757534e-05
9.8221290408683e-05
6.86183586584458e-05
8.38995749594028e-05
3.55463605938204e-05
5.36428182285494e-05
8.67165712915411e-05
1.82562974048542e-05
4.12675841222442e-05
4.36339300199046e-05
-3.39394580069029e-05
-6.94752739162473e-05
-8.63184461729381e-06
-3.56553084096113e-05
-1.19144727126528e-05
3.78126608612058e-07
-2.82011452582756e-05
-2.82159584185527e-05
-7.91346673767273e-05
3.17226066448916e-05
-7.12000183441896e-06
-8.67212301332129e-05
-9.90873713334521e-06
1.92634769186904e-05
3.05205374187452e-05
3.00809941553155e-05
6.87705091158351e-05
4.17607689697259e-06
2.93286560408643e-05
5.22886990766093e-05
4.94005922010959e-06
8.72272022317169e-05
7.86333034117446e-05
5.5121970019181e-05
0.000125921234192345
0.000121018683913752
0.000125822897787146
0.000133835759847402
0.000124477090734421
4.63600683597612e-05
0.000109335726764273
7.77074136030424e-05
8.28162729207405e-05
7.45553395325502e-05
2.63898628387952e-05
-3.90848739755994e-05
2.09645455489648e-05
8.74927320455329e-06
3.66666494681671e-05
-4.22990865341811e-05
-4.30346101285205e-07
-2.34038269676382e-05
-7.26811523525191e-05
-0.000115932715671762
-3.02532173861555e-05
-4.67534746668402e-05
-3.63852000709762e-05
-2.01914249777141e-05
-4.34437764214411e-05
1.80765485638104e-05
9.16570210147307e-06
4.49944326201085e-05
3.75977975173905e-05
0.000174336283193154
6.02649895471504e-05
6.3878834682395e-05
0.000102118381208763
8.52706023421321e-05
9.88687402360202e-05
0.000110028054967547
8.41292490794717e-05
-2.72342975893169e-05
3.80128612056882e-05
-1.69931138423609e-05
6.67895760198367e-06
-4.10184444607867e-07
-3.3070846253405e-05
1.20094255445364e-05
1.19035579844066e-05
3.43596083621812e-05
1.65614334095226e-05
2.71513729377052e-05
8.36798090207991e-05
1.87149640723825e-05
9.94394261027961e-05
8.31458995368465e-05
2.84232115277185e-05
4.51838099658212e-05
2.24594902491853e-05
3.47862766010571e-05
-1.22850938821487e-05
3.77818130776378e-05
2.88336868005534e-05
4.30939120789626e-05
4.26842355237185e-05
2.7794555996507e-05
6.7713615971574e-06
-4.34094230445078e-06
1.48587899119194e-05
-3.05043831468916e-05
-4.63121527995814e-06
-4.50645814072839e-05
-2.56520476309848e-05
-9.27353506665533e-05
-4.43411106256791e-05
-1.98914852681773e-05
1.92438700245694e-05
-2.05206028378798e-05
1.8668629093841e-05
2.52926298712914e-05
4.12234913386067e-05
7.8809569657753e-05
8.25414219078655e-05
7.76327656245245e-05
0.000100780221903101
9.58834675883672e-05
0.000112415169530002
0.000109705755405449
4.7149205598942e-05
6.19293560051631e-05
6.6862217824371e-05
-1.13075663517054e-05
-7.54529513872914e-07
2.79678095894425e-06
8.78779661849684e-05
5.16466492032383e-05
-1.75966885102429e-05
1.75307314519813e-06
4.16945260333992e-06
4.41258778816581e-05
2.366894199798e-05
-4.70279479499825e-05
1.8378607301173e-06
-4.77188826070645e-05
2.11996485741243e-05
-3.71457338891694e-06
-2.01137177202861e-05
6.79773028345083e-05
8.05726541365348e-06
-2.25744420958624e-05
-0.000106424735273434
-6.63738900227884e-05
-6.87260172097014e-05
-2.31869895211989e-05
3.29636270528345e-05
-3.2365922135782e-05
4.52747501658063e-05
3.71807961822235e-05
7.35325155069281e-05
9.99562020833435e-05
0.000229671202783352
0.000161741303568862
0.000189550844782565
0.000157781843111317
0.000152750340708605
0.000171259950180773
0.000216284152738965
0.000148139447383835
8.63297114463887e-05
4.35444509190063e-05
9.57215835898764e-05
4.12406120815284e-05
-1.10104427893472e-05
2.68887983011186e-05
-7.8203430868463e-05
-6.21001365774006e-05
-7.72164687918768e-05
-5.73225878005867e-05
-0.000120876134982904
-8.08319162739459e-05
-5.76081228055343e-05
-8.65865734928453e-05
-6.4691816505907e-05
-9.3521834533412e-05
-1.50423839514225e-05
-4.75318728959936e-05
-2.3307885608875e-05
4.63616980415084e-05
8.99646289081623e-05
0.000102184463593869
5.89746877414388e-05
4.38758605122053e-05
7.07950124390944e-05
-2.79321002953833e-05
-1.46670694873579e-05
4.12313412115999e-05
9.58626314249939e-05
3.5274517709228e-05
0.000114090704185295
0.000123073681487725
0.000137268078095517
0.000201205053519474
0.000188946575691459
8.31081825126027e-05
7.05906889685877e-05
7.4071728353332e-05
0.00012124341064802
1.81983299440652e-05
9.90203048133583e-05
0.000107012919845871
4.18034637459617e-05
1.71374815527337e-05
-2.71118887896297e-07
4.23729004762798e-05
4.23528071826751e-05
2.9638882461987e-05
1.02697333086636e-05
-2.34175081029336e-05
-1.84473934491191e-05
-0.000120886041140007
-0.000130903028472091
-7.71138623569535e-05
-0.000102181016483533
-0.000124861395277629
-0.000194257901362426
-0.000112257809002022
-5.89417573240695e-05
-1.48101805654315e-05
-6.76737805449988e-05
1.7244156498843e-06
6.23533580598069e-05
8.06000419026787e-05
0.000108060640088765
0.000161367980921697
0.000122996376849834
0.000219497585900054
0.000199318229714585
0.000147955180783127
0.00016498516722651
9.69399521370624e-05
2.81948910584713e-05
4.10859186879311e-05
-1.16983029832941e-05
3.80824525088621e-05
1.39571644618215e-05
-2.49966544328976e-06
-3.82862552920464e-06
4.57626478449549e-05
2.14837507609799e-05
4.14748045876656e-05
5.16912395438834e-05
7.62816674992576e-05
3.46551970903417e-05
3.48021199479697e-05
5.65379329840754e-05
4.90044817084193e-05
7.813607407012e-05
1.34812972311306e-05
-5.1841909046168e-05
-3.56545732671882e-05
3.3444753239446e-06
-6.0953314260489e-05
-3.20526184522663e-05
-7.08507920162437e-05
-3.50604869542474e-05
-2.08725740518176e-05
-5.22645803886345e-05
-6.05979544299229e-05
5.05498484090216e-05
-2.93585246969184e-05
2.59010531854548e-05
-2.927573438056e-06
7.66145452122828e-05
0.000122580749661685
7.50859082474601e-06
-7.43737185846103e-06
0.000101158565593161
9.69932750476644e-05
4.04434084612146e-05
7.63764058220488e-05
5.07279807175495e-05
0.000109048181481119
5.64523699969515e-05
4.59111962034022e-05
0.000128062474426078
4.95406701487635e-05
4.1653568289512e-05
9.58371309171542e-05
2.21231944555596e-05
4.62040307939284e-05
0.000106679971855353
0.000108448726550198
8.70392709343941e-05
9.01589575199212e-05
2.20597342892829e-05
9.57902538669737e-05
3.12682699674168e-05
0.000115041984110029
7.64422850878856e-05
-3.6658886276751e-05
5.66913800122889e-05
-4.5119778642805e-05
-3.39816031064935e-05
-3.20825468243119e-05
-5.57787638697255e-05
-0.000122921605087203
-0.000168167018626248
-0.000137456656900328
-0.000181874750763594
-0.000141625799624402
-5.34899055379494e-05
-4.20417931459375e-05
-3.43051673406157e-05
-5.8589985138456e-06
3.84044752330697e-05
1.93087542188494e-05
8.92400001039861e-05
0.000169371239912074
0.000168256018496199
3.24040475137428e-05
0.000160557015773359
0.000205921122463011
8.98877456789816e-05
0.000110332199128183
0.000140544948971473
0.000169721328332627
0.000177988054117161
0.00013312605128497
0.000115618005977212
8.70877783734425e-05
5.27814959873946e-05
-2.30212219088498e-05
5.73503642078075e-05
-2.15036685955393e-05
-5.7100648702066e-05
-0.000110871241302521
-0.000107673588719118
-6.19286576499862e-05
-3.70149892396555e-05
-4.68547346202572e-05
-4.39884524162362e-05
6.85831784486401e-06
-1.71288680314497e-05
4.17028000547757e-05
3.49113293752777e-06
3.107456309628e-05
7.63957319774389e-05
6.1455111796223e-05
0.000120755191133366
0.00011457167565933
9.23731549764037e-05
6.72366172948613e-05
1.39569952217852e-05
-3.07770810991701e-06
2.88367850688465e-05
3.07105713617526e-06
1.7326766144253e-05
-8.73663876390877e-05
-1.16343128949966e-05
-5.40763188803067e-07
-1.11071778709087e-05
3.26176996665455e-05
2.79713725626318e-05
7.25306240130234e-05
1.78701859088613e-05
-2.48867241414712e-05
2.30723860257054e-05
4.62938518313539e-05
6.78643251526314e-05
1.91397996798704e-05
0.000105622790818699
2.31762553691156e-05
-1.99344880875651e-05
5.02495269272489e-05
3.8732231013275e-05
4.06462963877931e-05
2.82356396811424e-06
4.05248464060179e-05
3.30128135310103e-05
-5.25252914840831e-05
3.84815045621485e-05
6.98465979873824e-05
5.43706114668893e-05
0.00011591708621778
6.21235672419945e-05
0.000135100725257578
8.32877393728194e-05
4.63811134369088e-05
5.82839350451251e-05
-2.87884019151612e-05
3.04652927552444e-05
2.39567768300472e-05
-7.10425046063485e-06
-5.84732673798155e-05
4.90710801749355e-06
6.92267045024618e-06
-6.33209017580962e-06
-6.29968071544306e-05
-1.47298169502552e-05
1.04326322953405e-05
-1.3989694216207e-05
-6.90912822087288e-06
-1.12930694368905e-05
-3.46682973117007e-05
-2.09233143400065e-05
-8.44655722858821e-06
7.33106236094421e-06
5.12911486165876e-05
6.9755886383646e-05
0.000127414506071814
0.000167163016292383
0.000141986301872565
0.000117443103093184
9.34911067559472e-05
7.18796885940631e-05
9.03326983159938e-05
6.70119269021415e-05
-4.09869973926404e-05
-5.44499697011377e-05
-4.14850708182235e-05
1.51070686370614e-05
-4.20392293848679e-05
7.30058882195421e-06
-1.95278512282569e-05
-1.24877607341163e-06
-4.69458225866597e-05
1.43968086994854e-05
-5.04375543110349e-06
3.88774967509112e-05
1.36181578224328e-05
9.66976806321514e-06
-1.18344242017141e-05
8.422403811798e-05
6.35540819655895e-05
3.90953147849328e-05
0.000111257293992031
6.62498708944365e-05
2.46747215985494e-05
3.23315060932209e-05
9.65499536611073e-05
7.0536582157481e-05
0.000155421589305654
0.000109662754077341
8.42951469847404e-05
8.83161703595943e-05
7.24820376574807e-05
3.14105392838806e-05
2.45876559928897e-05
2.59956869621138e-05
-4.25060832605169e-05
-4.98447934232019e-05
-9.53216329847838e-05
3.3737407889012e-06
-4.50331957949212e-06
1.05691196473769e-05
3.15277805897554e-05
5.79699871966877e-06
5.39558369728718e-05
2.47759152488441e-05
1.58594212708474e-05
-3.54705678107559e-05
9.94079207191267e-06
-3.6423694807151e-05
6.63640311731109e-05
9.96651842564241e-07
4.29972577978322e-05
5.90875974232039e-05
6.36406288907379e-05
7.56559695057638e-05
0.00012051305359631
0.000127315932557507
7.59870832555359e-05
0.000119865409007588
0.000107137455789702
2.68579085578805e-05
8.79165670697411e-05
0.000101772342399573
4.42757995214462e-05
2.01006107613592e-05
7.77265513561681e-05
4.57268889466565e-05
1.82310518173488e-05
-3.8872982201895e-06
1.05632836797156e-05
-1.25037968366178e-05
-7.12943845545533e-05
-3.81809910336463e-05
-2.54935747928454e-05
-8.63606331974532e-06
-5.30622647330292e-05
-4.81095299230829e-05
-2.90375384411807e-06
-2.91600640639736e-06
7.69468068071751e-05
4.81861375652164e-05
4.37025656667119e-05
6.67091173853387e-05
0.000143746994067967
6.38859122049528e-05
6.70238542564911e-05
2.59894878458726e-05
7.75376271429887e-05
6.52546329820409e-05
8.90729927883117e-05
6.54360581791697e-05
7.50906069468652e-05
5.88838366746578e-05
-1.8762799790835e-05
4.35953618041488e-05
2.13730246508837e-05
-6.28863019215446e-05
-4.90585758792506e-05
-5.04909427558727e-05
-3.99075252957728e-05
-0.000102526586117814
-7.68567853589753e-05
-6.183338851295e-05
-6.18477970692775e-05
-2.45388986633491e-05
2.10496703959133e-05
4.1605312450486e-05
-1.08792245914644e-05
6.55388613413167e-05
1.83870076912978e-07
0.000122116191993691
0.000121853310855118
0.0001327488194266
0.000121795090396467
0.000135107960826976
0.000104996138598578
0.00011934591491532
4.89785156136912e-05
6.98944233206283e-05
7.7081842921712e-05
8.43718884441111e-05
3.80187006121356e-06
5.35791461504091e-05
1.97333132637482e-05
8.22407575005204e-06
-1.13024754066352e-05
-1.66051288300866e-05
-2.19492536738627e-05
-2.86241530832141e-05
-4.26534971327017e-06
-7.62829255997483e-05
-7.21264647927678e-05
-0.00012457054265104
-7.98606523412189e-05
-8.23491177984884e-06
-2.06652901909931e-05
1.1586121058679e-05
9.44202905281876e-06
5.01325748490418e-05
8.18211795302625e-05
9.16887008553576e-05
5.87765045465171e-05
0.000130988205665872
3.72790215262463e-05
5.14573635150219e-05
0.000114304291527581
5.38659156102409e-05
5.08217012869924e-05
8.3073039562008e-06
6.01548699924394e-05
4.30205991891102e-05
1.73364186987386e-07
-4.22891506409683e-05
-4.35983033119919e-06
1.83173370734228e-05
4.22102791134287e-05
3.0405947001722e-05
7.00501866425613e-05
9.84868436714151e-05
-1.85621532412145e-05
8.50703851220151e-05
8.8550816556266e-05
0.000123024216893222
8.09124601324352e-05
8.98713657825315e-05
5.87330918768522e-05
3.19633292234876e-05
9.98278577179679e-05
6.37665632567781e-05
3.66414621294744e-05
5.4194667765655e-05
6.7977793943764e-05
1.26100472155064e-05
5.79540084925684e-05
-3.88516077597699e-05
-1.4312959907616e-05
-2.1552496648894e-05
-8.53508690815119e-06
-1.92327904230716e-05
-3.76461186625259e-05
-9.73307600616317e-05
-5.75500184919209e-05
-0.000135866503535256
-0.000116266250366796
-0.000119308883233235
-9.2175232371368e-05
-0.000121185989706348
-5.12861092602869e-05
-5.58160524823654e-05
3.37264242450579e-06
6.93533581447494e-05
0.000125068211507047
0.000147338022764877
9.3918913475328e-05
0.000193098693295398
0.000188659040660422
0.000196554293009458
0.000168188115652907
0.000171160232274875
0.000144074254262623
0.000178019441343008
0.000146189917306259
0.000161282348044797
9.01409874933558e-05
9.81961947313952e-05
0.000106173744912372
2.31961248038074e-05
7.39573514629569e-05
6.4041558165042e-06
-9.58461967128166e-05
-8.32638040051473e-05
-9.52494505209257e-05
-8.86443207551878e-05
-0.000108569656960047
-8.77204387775199e-05
-7.26802543254178e-05
-4.87361162385395e-05
8.39687917706259e-05
1.61297042837381e-05
-1.11387245764042e-06
-2.22165594127464e-05
-3.32518850287693e-05
3.72039997937208e-05
-3.9424616724818e-05
2.54627408224044e-05
7.95972829541017e-05
6.04453630345501e-05
1.77877166590988e-05
6.38401592112578e-05
2.724633533251e-05
2.38729787867549e-05
-5.58175150875321e-06
-2.79091831485988e-05
-5.0572689980818e-06
0.000110951654199937
3.94245889269141e-05
6.3299231017421e-05
0.000100090828766869
0.000129946424175978
0.000126008900108312
0.000100068926299605
0.000103659592546729
3.55875228666404e-06
1.09266893296785e-05
8.87596194620591e-05
5.68443172216641e-06
6.17427374778281e-05
3.44651802829353e-05
5.83474954083786e-05
0.000116651493880139
5.26758895715402e-05
2.65780141551072e-05
7.42006963340409e-05
8.4101442564842e-05
0.000106058653546195
5.31477205216676e-05
8.38068606069574e-05
6.43925410253642e-05
-1.25283293038364e-05
-3.38119839489859e-05
-7.01442888214329e-05
-6.05133883870083e-05
-5.12352071937943e-05
-8.39276280530705e-05
-2.40189186541972e-05
-2.67531438704551e-05
7.55019148883475e-06
-5.60683402978042e-05
-1.57968539512487e-05
-3.94134653934041e-05
-6.93135309222235e-06
-3.05868336073973e-05
-3.23012490249342e-05
2.7168312553735e-05
1.58575808277486e-05
3.92742503523323e-05
4.04427364535912e-05
3.42122991346351e-05
7.22121787811544e-05
6.40092252396466e-05
9.40138861497907e-05
8.39828959377763e-05
6.66162108258321e-05
6.38554351118367e-05
6.78582782824455e-05
3.90224343657609e-05
9.41840387626636e-05
0.000124873675621952
7.61060668888409e-05
8.76191825687572e-05
4.57864903412882e-05
9.64084434640877e-05
3.11479539801284e-05
7.94316183595909e-05
9.91265933836684e-05
6.1023235716308e-05
5.38940184902653e-05
2.04291919537955e-05
4.04629931451254e-05
4.25984591746769e-05
-2.02501572427762e-05
-3.03271083852422e-05
-9.65790064575988e-05
-4.04205070034582e-05
-5.1235497607657e-05
-3.16153582352991e-05
-0.000104334603343703
-6.56616212412719e-05
-7.67760903504756e-05
7.80683242231242e-06
-6.27047511089405e-05
1.49400271314014e-06
1.18089287060178e-05
-5.97683568533156e-06
-3.54474335871291e-05
4.9556330052131e-06
6.00134056296036e-05
5.98967894587214e-05
3.81916346567636e-05
8.8231752893518e-05
4.21812516969549e-05
7.19096397635306e-05
0.000124250826225774
0.000136145138821515
0.000129809386513259
0.000105887679941731
0.000184744243451473
9.20482408826783e-05
7.37065404454707e-05
-1.77305204263717e-06
5.93947821475093e-05
-3.88266365564703e-05
-2.15064659349504e-05
-5.62340313994848e-06
1.41609727982008e-05
-4.89819406609729e-05
-7.17162342078805e-05
-3.33518678113652e-05
-5.09154638754172e-05
-4.71819299802619e-05
2.3448055331563e-06
-1.26744752691484e-05
6.88221677006086e-06
2.67479253296594e-05
4.93587962767235e-05
6.56789908372185e-05
8.37785147653419e-05
0.000137413176839059
0.000111415633621483
0.000181123356988593
0.000157506592850707
8.65202511279953e-05
7.90786552561407e-05
8.2096548250858e-05
6.02103145108289e-05
8.29241330642266e-05
6.50702550850189e-05
8.21350395976501e-05
8.92158835840208e-05
6.61160350930145e-05
8.75535525614288e-07
-6.16535262545152e-05
-3.59628847309839e-05
-0.000104425578768675
-3.44925914167081e-05
-8.35159324861788e-05
-1.74178777416488e-05
-7.00527800987689e-05
-6.34012128584656e-05
-3.5119023804301e-05
-2.83870048329147e-05
-9.41871884824857e-06
1.090316566711e-05
-2.41973674005847e-05
5.31862345026627e-05
9.9237168353446e-07
-8.22828867721325e-06
-9.54208857695476e-06
7.8577852767197e-05
6.82153496872575e-05
2.68834935824547e-05
4.18331754970141e-05
-2.85940975076283e-06
9.38475377498048e-05
8.72357718860209e-05
2.02532670303404e-05
8.25587354592571e-05
0.000118693285189848
0.000129323254383579
8.24244801567339e-05
3.17985593361027e-05
3.14192826344585e-05
0.000123540800193229
6.51835819312627e-05
2.48230188023307e-05
4.74818410960231e-05
2.93815015126047e-06
1.81683314941755e-05
3.54342643952173e-05
1.7905191666465e-05
6.95465012921979e-05
3.86336160517933e-05
7.12397280641452e-05
4.52488089651947e-05
2.39517285675828e-05
1.14558409893419e-05
9.19172334099706e-06
-3.27067421987596e-07
-2.50376603545926e-05
9.58440773843227e-06
-2.81716212835298e-05
3.81928442944149e-05
3.84897545441681e-05
9.9807213227111e-05
1.53167825968356e-05
-1.3691489787681e-05
-3.88649996645022e-05
-1.50575725123111e-05
-9.06248385563217e-05
-0.000103229594480543
-3.39516792302445e-05
-1.49895750392529e-06
-8.43582575312364e-05
-4.6655726918586e-05
2.76802501304044e-05
1.81213434905528e-05
3.05646634786115e-05
7.00835424886228e-05
2.86910882416069e-05
0.000132527744913496
7.40896489903482e-05
6.24780702049989e-05
9.96966630386357e-05
0.000112958736178501
0.000115188160155968
0.0001154858536312
0.000137639716738934
0.000113280812748846
7.11808204407376e-05
1.17432495338253e-05
0.000119967753484399
9.35470121460235e-05
0.000108743229232889
1.88456489387597e-05
3.42271716201992e-05
6.80738132488603e-06
7.68587204632253e-05
4.30009171249952e-06
-2.76071955879075e-05
-5.31756338824076e-05
-7.18977620265966e-05
-4.79168236803026e-05
-6.91055072147525e-05
-6.04648665301671e-05
-6.76534810954607e-05
-6.65789790212073e-05
5.08046345055771e-06
1.03723603465262e-05
-2.27028654597673e-05
1.53171802120693e-05
4.20296760889783e-05
2.335720763356e-05
4.4083024703345e-05
5.29947006119254e-05
5.03302015090418e-05
1.87319471464062e-05
-1.79503772296434e-06
-1.69226123665164e-05
7.08248102959694e-05
3.07398133652288e-05
-2.6869698187403e-05
5.99632429657431e-05
-2.32296630175175e-06
3.78707095523161e-05
6.00419545859785e-05
5.39317881760564e-05
9.46261222847673e-05
4.1603621008408e-05
0.000118950980150529
8.78156754413994e-05
9.08985911310006e-05
8.3867301090581e-05
5.74211129578084e-05
5.52570383348571e-05
7.70311598371792e-05
5.29055719853984e-05
-2.06672334110228e-05
3.78064973956336e-05
1.86804529156303e-05
-1.06307389883517e-05
-1.78613908887851e-05
-1.82194912712462e-05
-2.98278315871286e-05
5.67882788112054e-06
-8.26844380591759e-06
-5.4797213731005e-05
-3.62683197495936e-08
2.50730041052524e-05
-2.77691988208939e-05
-1.27471798213169e-05
2.78841257531893e-05
-3.20871640449779e-05
3.14191115087123e-05
3.55341186272365e-05
6.72160522758176e-05
4.4312604786201e-05
1.65401058380553e-05
-1.28674648913894e-05
1.43849435802475e-06
-0.000116463581488695
-5.07121005943479e-05
-7.00778668778344e-05
-2.73994645133834e-05
-6.25840570497215e-05
4.38420324938685e-06
-2.53499464396935e-05
2.20290083690211e-05
1.27140752000697e-05
0.000133885888741204
9.1297648393247e-05
0.000108231637327803
4.64237392946539e-05
8.82812431460835e-05
0.000103428400616784
0.000130512117353101
5.39663779319559e-05
5.59862159521373e-05
4.65318158154656e-05
2.85581495564769e-05
4.68825488058128e-05
6.7626251558646e-05
6.17843057725426e-05
5.94484828382299e-05
4.48593343677918e-05
-8.02403805118159e-06
8.99865551581398e-06
2.62745187347934e-05
3.64867482099699e-06
8.76782255793897e-06
-4.72784107714462e-05
-5.89249904430207e-05
2.92038345591681e-06
-5.61436999438558e-05
1.34205093376266e-05
-1.89366917390628e-05
-5.10040949791935e-05
2.56438789314176e-05
-2.28657673041175e-05
5.32233150245588e-07
2.70521992865385e-05
5.28741923011599e-05
5.55694755912942e-05
3.5102521575172e-05
4.40775657468655e-06
4.16574040768214e-05
5.55947759041318e-05
1.65129297706989e-05
9.87532200017986e-05
7.05073939463469e-05
1.58912969522168e-05
0.000135082989840803
0.000107504815903663
4.24897531667844e-05
7.81393215610133e-05
3.6500600922463e-05
3.47571780344723e-05
8.02786138484092e-05
2.60855908443757e-05
4.95199033007292e-05
-1.23870977008882e-05
1.48390657714809e-05
3.46616568126768e-05
2.68231941806206e-05
2.25368219180655e-05
6.5774303275941e-05
5.10308632734173e-05
5.05713309791957e-05
1.25766388956171e-05
9.14581699409638e-05
9.58216051678331e-05
4.99475868613362e-05
9.81300098508667e-06
5.71981818943712e-05
4.16648345504948e-05
4.09159981778417e-05
7.03066676178651e-06
1.55759990662758e-05
-2.48626868157085e-06
8.30929025623119e-06
-8.41960776868328e-06
-2.53047084762314e-05
-2.68135522427253e-07
4.64088525446796e-05
-1.0256757275468e-05
2.85491811004016e-05
8.43839323940274e-05
4.40867810956847e-05
1.95595908072915e-06
6.69239418200734e-05
3.80806535006922e-06
8.22694926383784e-05
1.20198046555587e-05
4.65533840264658e-05
-2.00109151808561e-05
5.25423146679169e-05
3.31452702975689e-05
-1.70915275566463e-05
4.8022511041256e-05
4.13214588607308e-05
4.14499964432937e-05
-4.14983804329791e-05
7.32798765485741e-05
1.12698966368544e-06
8.84525735524454e-05
7.66432432882709e-05
8.60105880001896e-05
9.83780628450257e-05
2.0632038744878e-05
2.04089252135378e-05
4.71232185616025e-05
-5.87858980081152e-06
1.84073586099776e-05
4.53150501193614e-05
-1.01231802138016e-05
4.93799632567742e-06
-1.81757771061398e-05
-1.05336584059073e-05
5.20585329560557e-05
6.50691315470886e-05
8.84803368896357e-05
6.69747331166393e-05
0.00011943835134733
0.000113628442505808
0.000128775375150365
5.23136253955014e-05
0.000110989645710312
9.39716599113989e-05
-1.44695145390139e-05
1.67674220150628e-05
6.16730145411422e-05
2.16557429926665e-05
9.07136122751583e-05
7.62543079442463e-05
3.44203663227628e-05
3.2838343200722e-05
3.89920266669129e-05
-1.63894996029056e-05
-4.74221595238248e-05
-3.24921961853372e-05
-9.03153619717537e-05
-0.000131743653373828
-4.57966537657188e-05
-3.65837907188478e-05
-3.43653677104023e-05
-2.58198431082067e-05
5.80722210538949e-05
5.67746637436116e-05
8.86287947946051e-05
1.81596883490191e-05
0.000118781158388096
9.80839812914375e-05
2.44556411439607e-05
7.79162284447472e-05
6.38699159342253e-05
2.16390305046866e-05
5.09161321659929e-05
1.01823102787618e-05
7.406848363601e-05
3.58907678524477e-05
-8.61062158930294e-06
1.99217664200219e-05
-2.2469400728952e-05
2.18558116307934e-05
-1.2575626006891e-05
5.9925271237814e-05
3.94587774230952e-05
4.75659783150165e-05
3.75939196819381e-05
2.00885584718843e-05
9.81488399924886e-05
0.000106842901645236
5.5750623892075e-05
9.09310702898637e-05
5.71063570169908e-05
9.16376271231897e-05
0.000107955390964112
0.000133253356592
-2.32676528191826e-06
7.12417517037233e-05
-1.22575770029727e-05
5.64196139551311e-06
4.15178608378365e-05
-6.9582989908748e-06
2.17079196743219e-06
3.24050625906779e-05
-2.56016189221243e-05
-4.902725483821e-05
4.91992853996546e-05
-3.23835077329483e-06
-6.57644584236624e-05
-2.29184272383177e-05
-8.17421018705468e-06
1.88491377220583e-05
1.49547970790586e-05
-7.80357058415631e-06
9.63215571981548e-06
-2.36871821861448e-06
-6.88026845308843e-05
-3.13949649889703e-05
4.06992886900671e-06
3.40714461876882e-05
3.06935772114775e-07
7.50955964448346e-07
9.55167805803608e-05
3.41506084009962e-05
0.000100723537416655
9.26875930929853e-05
0.00011116062098428
0.00010844891769334
8.90443785579415e-05
0.000166830133499034
7.43592705613769e-05
0.000127450677629617
6.23623648737352e-05
3.65017862303143e-05
5.24615594724032e-05
7.29944678066204e-05
5.16673864950572e-05
-3.49040058562546e-06
-6.94189046236382e-07
2.63306061464344e-05
-6.02255230879234e-05
-3.67219092077055e-05
-2.75169875034788e-05
-2.81200604307398e-05
-8.60127442151443e-05
-8.09779156118581e-05
4.93746297375251e-06
-2.00111668032554e-05
-5.2246704451864e-05
-2.68067956563862e-05
1.4668289584002e-05
6.10513140367649e-05
4.97452800236063e-05
1.06828664573528e-05
-1.77261155714826e-05
2.24325570870817e-05
0.000125392919176477
5.32607890486906e-05
3.42289798672649e-05
-1.0124399926597e-06
3.72911557525072e-05
9.44684960370635e-06
4.0264395492605e-05
-2.62944246296997e-05
9.67567662411113e-06
6.78836118944223e-06
4.09447072515372e-05
4.43159778372005e-05
6.48395461290643e-06
2.45464874880426e-05
4.07002961186039e-06
8.75447713122371e-06
2.4006525603158e-05
0.000106046912068241
5.36586419626458e-05
6.28248713249552e-05
0.000131341251780777
0.000145144617742656
8.41636097310112e-05
5.1562286697933e-05
9.31804131623903e-05
4.93872485601351e-05
-2.7959365787523e-05
-3.43822022740018e-05
-6.38842916859863e-05
-3.06351647519751e-05
-4.71734654550537e-05
3.17496793338428e-07
3.79970197347207e-05
2.37400199599383e-06
-3.83533552353159e-05
7.38474623498736e-05
4.09228978585001e-05
5.72260538131533e-05
3.65621236855602e-05
3.30429718132202e-05
6.31138943210863e-06
6.46350558984058e-05
-4.74439564054149e-05
-6.19550108046207e-05
-5.78720974800065e-05
8.0986261791284e-05
-6.8010119356742e-06
4.28440902978703e-05
4.4204895438668e-05
-1.07564026766458e-05
1.61939693207928e-05
1.16349273280895e-05
3.60294287377651e-05
2.52912422199663e-05
3.69113779858611e-05
2.52205423848606e-05
3.20859376649261e-05
6.13380939001206e-06
1.81766602609598e-05
-2.45580528258293e-05
1.87497035551916e-05
-2.75800869142399e-05
8.56345264908366e-06
6.1700920337919e-05
6.01860479016869e-05
7.45090604357717e-06
3.40409453844818e-05
2.1578653189425e-05
4.22044748340034e-05
-1.45234547077223e-05
-4.57926881630337e-05
2.55671695320266e-05
2.35371082772112e-05
-8.53221448748742e-06
6.61516402891607e-06
5.13140025517432e-05
8.81136540427889e-05
0.000112004710878492
7.43943761534972e-05
9.74507928252597e-05
0.000120729310113316
5.18125911174713e-05
3.32027154574047e-05
6.80522784209799e-05
6.48022016924959e-05
6.05540523890114e-05
4.31307610931067e-05
-2.05092325272322e-05
8.02790180971249e-05
7.58213353276136e-05
3.71527059245219e-05
1.97471875054237e-05
4.40660053636575e-05
7.92053957004243e-05
4.15360328440664e-05
8.41137839322885e-05
4.59042539697382e-05
-1.5858707447111e-05
4.74826841926973e-05
3.05134755430502e-05
-4.26728437290348e-05
-1.11420925831666e-05
-2.80777459297642e-05
1.61250838501734e-05
-5.41021294270629e-05
-2.1526904396369e-05
-4.74639047264166e-05
1.28243481529772e-05
3.84150629489317e-05
8.48829687171373e-06
1.95136689756132e-05
7.00553888060003e-05
6.97945232189063e-05
4.67657391681246e-05
0.000121071148895506
0.000126572474330671
6.0723030236501e-05
0.000112312009903486
8.15128924296548e-05
0.000106679565301578
0.000101312229911198
8.04914523442042e-05
0.000108312381753763
2.73118828350766e-05
8.04040962341484e-05
-4.41745062411132e-05
3.00657482573845e-05
8.45156727129947e-06
-5.44143213455967e-06
5.29387872805733e-05
9.3783731229299e-05
6.41508876177905e-06
-6.01365373415777e-06
-1.32256651090425e-05
1.57183445748888e-05
-2.70245736971143e-05
-5.65234584733487e-05
-4.88663895060229e-05
-8.87420261171084e-06
-8.0937065980874e-06
3.76652852653334e-06
-1.38381479432835e-05
3.62296317492562e-05
-4.38950726005749e-05
-4.02855180284783e-05
-3.86626934447186e-05
-1.99516319746917e-05
1.17084051863052e-05
1.05204882520015e-05
1.38653126978984e-05
1.93848603569663e-05
1.86942387374576e-05
1.99218209070578e-05
3.14585494054061e-05
1.44918067546187e-05
3.09732317128537e-05
4.93688253819257e-05
2.42459475065117e-05
4.67597261819561e-05
7.76282260587787e-05
9.88019023528174e-05
9.34726175832502e-05
9.06938999770259e-05
2.49949690161818e-05
-2.37494017006467e-05
3.58800462381914e-06
4.64995405946165e-05
-2.83307430129281e-05
-1.68351820229919e-05
9.4443967897405e-05
-1.8265917574086e-05
-2.31845885670611e-05
6.00799794749042e-05
5.02016279068733e-05
3.53954023007866e-05
1.37961897735281e-05
7.74139104446867e-05
0.000118471467271415
0.000103390322677686
0.000122365772179534
-5.70242457591602e-05
5.21285375426235e-05
-4.40687358163649e-05
-3.72135526576255e-05
5.12093460758987e-05
1.90276336313053e-05
2.44146538989803e-05
-3.78987633781383e-05
-3.02897426830186e-05
1.65801596117058e-05
-1.70870412773573e-05
4.51847546071267e-06
-1.47177156045749e-05
1.12080238094132e-05
3.84461763596995e-05
7.47768809321173e-06
3.61611049189019e-05
-9.72345713598493e-06
-2.88924333499697e-05
1.37654795808829e-05
-5.52422528253451e-05
4.53754069639583e-05
-1.76005734369085e-05
-4.83891588915537e-06
5.98003568662771e-05
5.70757712817627e-05
1.64586341859663e-05
3.79344829342292e-05
7.37789855371937e-05
0.000105370229230443
7.4793054748658e-05
4.54430935937601e-05
1.03889019140004e-05
1.9646008644694e-05
4.21059485955251e-05
1.43050571185371e-05
3.37640917423861e-06
6.21225667627925e-05
4.33618319341545e-05
7.89039979765664e-05
2.44642994918415e-05
0.000133876390868532
-3.2498924405931e-05
4.75224996879044e-05
3.47155523202979e-05
2.33538344670088e-05
4.30529866296981e-05
-8.92147930584419e-06
4.51440788880421e-05
-3.06561663307325e-05
2.98249837770884e-05
5.2694071864903e-05
3.13763130663289e-05
-3.08798388602279e-05
8.44623130273183e-05
-4.92750118152691e-06
-1.15834860932354e-05
5.32674866216867e-06
-2.25134349844233e-05
5.15689610792737e-05
9.72688363305139e-05
6.64737345311826e-05
5.74404732350758e-05
7.0853341782619e-05
4.71826680691899e-05
-2.54680224178192e-05
1.54936159594533e-05
5.08646283392389e-05
1.1946521336254e-05
3.98466590236003e-05
-7.65700397901408e-05
2.04679694818247e-05
-6.72253662460211e-05
-7.31043854339443e-06
1.47980492171574e-05
2.40508495437167e-05
5.93117743096349e-05
8.55746901163602e-06
2.5034954136262e-05
4.44291014810751e-05
2.32826188945046e-05
3.85801316603103e-05
2.04977781391735e-05
6.44185674448628e-05
7.41189710300159e-05
9.44338445073482e-05
3.78487150874047e-05
8.63089421343636e-05
8.4316287632018e-05
5.30692143907994e-06
1.46632802341823e-05
0.000122907964704607
3.29757761326817e-05
8.17966283471697e-05
0.000100114785978881
9.39810261634895e-05
0.000130967167902056
7.68980493691075e-05
6.37781144504943e-06
1.78114670577168e-05
-6.7148416894668e-05
1.04820337009678e-05
-5.91624828911777e-05
-4.83061951783948e-05
-6.73692072942669e-05
-6.53665940947796e-05
-1.30348105165017e-06
9.80471700855257e-06
2.56785688046033e-05
8.07043080180449e-06
1.38296809224738e-05
-9.2543104995046e-06
-1.30638145918316e-05
4.36560134995393e-05
1.83444407586175e-05
5.64120010309385e-05
3.49536405679526e-05
8.91103882134276e-05
6.80386915389891e-05
9.24257952722147e-05
4.71865051431548e-05
5.78182191446577e-05
2.46873367415296e-05
1.85397780951201e-05
0.000121294924459818
7.16534747954772e-06
4.58921864524252e-05
8.75920445884595e-05
5.86594828799958e-05
2.11962620257089e-05
-2.23462740662904e-06
-5.34860513201546e-05
2.97103129663705e-05
-1.62712550487967e-05
6.70231219638205e-05
7.91640531439573e-05
1.1430593633707e-05
1.08464306221848e-05
8.88597044806334e-05
2.66608133402056e-05
7.30112052673938e-05
2.60808519091335e-05
3.9606956442178e-05
-6.55388999091866e-06
7.62969896404459e-05
-3.22577642291109e-05
-9.79972965005912e-06
-8.55116335962567e-05
-5.57675065407919e-06
-1.13269723657327e-05
4.29046838944716e-05
8.62356360710346e-05
9.15509414884245e-05
7.42255158167562e-05
0.000149949681820733
2.20143040008236e-05
0.000133756103064832
7.82506412908094e-05
8.36949462378494e-05
5.45466230795628e-05
9.56284632585663e-05
-3.0859007209827e-05
0.000112077304267691
1.73602527297823e-05
-0.000100878400639701
1.28520763246709e-05
-5.96541070585809e-05
-4.42965579943505e-05
-1.7177388486167e-05
3.17423155770731e-05
-3.95831008196124e-05
-5.80401590496574e-05
-5.85918399192716e-05
-1.13671005410952e-05
-5.44171854563109e-06
3.04190074329818e-05
1.04649820855772e-05
3.86919463891963e-05
4.46643085024403e-05
0.00012216936457456
9.44886337707076e-05
7.09667304540983e-05
-1.67188950809206e-05
5.83514271427163e-05
2.34088985714947e-05
1.37071104607347e-05
1.95212377258281e-05
3.98565776264225e-05
4.7293573289919e-05
-2.81850736429317e-05
6.06028479062645e-06
4.24754873343164e-05
1.69586092039796e-05
6.56339969552046e-05
3.87553937968299e-05
-1.25683432652374e-05
0.000103871624294303
-4.53278504475498e-06
6.3309721596862e-05
0.000114007133446601
5.78256717663587e-06
3.80737515076766e-06
8.01573053613828e-05
4.17299444527202e-05
9.87789420512441e-05
-3.20813901545622e-05
2.71323242908635e-05
2.98502121482682e-05
-1.46812131964052e-06
-2.17604150325364e-05
-3.57068743296539e-05
-4.30487871815229e-05
-4.43965099673223e-05
-3.98382425780471e-05
-4.13267814411521e-05
-4.8188816918762e-05
-3.85307101998506e-07
1.67113299124324e-05
2.42776558778474e-05
7.15674666370129e-05
4.98712465630513e-05
2.54638824748186e-05
4.6376362954035e-05
-1.82283065562329e-05
1.21975545941647e-05
-4.91080304002408e-06
-6.00998970915364e-06
-8.26846663685521e-05
-5.60765421831593e-05
-2.54491466738972e-05
6.77327382164039e-07
4.58489695522939e-05
2.70895506422213e-05
6.45702646982967e-05
4.73960153315055e-05
5.75651042194117e-05
0.000102048565836198
0.000147033635728923
0.000146793326018435
0.000113265776575338
7.89363305161092e-05
3.64002238517989e-05
-2.9331108816062e-06
4.15424299955281e-05
4.4749862658779e-05
3.86011961319288e-05
5.75259693615046e-05
1.72044540415297e-05
5.48786304048201e-05
8.07527978595999e-05
2.96988013274308e-05
3.80586305496186e-05
4.25973132162667e-05
1.30996005077539e-05
-6.47198975261598e-06
9.7881882779197e-06
-3.10431642180587e-05
2.04776069348996e-05
-7.52434502287501e-06
-1.55232985527615e-05
5.43776997916212e-06
-2.88518445474995e-05
6.17438443578106e-05
4.29390378357135e-06
-7.65328188785352e-08
1.06481206463732e-05
-3.8336109631585e-05
3.38678247483283e-05
3.68863037231125e-05
5.03087723406657e-05
1.26013155427673e-06
5.71796618994e-05
1.30694717950488e-05
6.07460353733086e-05
7.09892050136841e-05
1.60043759218514e-05
9.26426984981436e-05
2.81197248646728e-05
1.77208229249819e-05
4.96571336111319e-06
7.19555061428322e-05
6.39573898298213e-05
9.36874500604895e-05
0.000121278902601972
6.11079762753958e-05
4.74600371610557e-05
1.28667583989274e-05
2.22726136485289e-05
-3.41163259813596e-05
9.73133707014331e-05
-3.50454270046012e-05
2.55277182243388e-05
8.47952603269204e-05
4.60003480752693e-05
8.52962937680914e-05
9.28543913161468e-06
-5.38280786526782e-06
1.80403941699867e-05
2.64723147220278e-05
5.1724223644696e-05
3.01668864436757e-05
-1.66461369460588e-05
4.78388981142454e-05
-6.16606428893864e-05
2.33847441441197e-05
8.4887653479287e-06
-1.17567219408124e-05
3.12936082340685e-05
-2.25653510344858e-05
2.12933328438301e-06
8.83434869682527e-06
-9.76426041050814e-05
1.44086809263224e-06
3.75754984323474e-05
8.0113505164466e-05
0.000111787191003574
0.000105424389251958
6.90271852217956e-05
0.000107698166849374
0.000104193048645156
6.637706326279e-05
6.86477524761681e-05
1.37238541695936e-05
1.5147240271132e-05
6.04820384574667e-05
-8.73476485440098e-06
-1.58957933233284e-05
-2.18491760949987e-05
4.05039425342535e-06
4.38934669729494e-05
-0.000124215529454438
-3.93732472130361e-05
-7.96978327785444e-05
-2.44687699631647e-05
-7.35730317973793e-05
-6.19546461787152e-05
-6.53616681129108e-05
-7.44617398538424e-05
3.99213297477928e-06
4.09097685683793e-06
3.77710523198659e-05
8.95593272944603e-06
5.17415354241602e-05
2.17378549907701e-05
0.000104697883104254
4.91094786675699e-05
3.93025904229292e-05
8.68459366226207e-05
0.000171184555354673
0.000112239476007548
0.000128305024083931
0.00012738516188344
7.4491581404201e-05
0.000125590966743178
3.95512676933643e-06
5.34815591258142e-05
-1.97684869421362e-05
2.36401316046883e-05
5.14174597437364e-05
4.10775274942155e-05
2.66105825557418e-05
7.88204624373947e-05
5.32765061260777e-05
5.96564986582995e-05
-3.30394370701614e-06
-5.29498775082913e-05
-7.55019593233777e-06
7.19730060441908e-05
-6.35627314094607e-05
2.49823760432358e-06
-1.26893653086902e-05
-2.62432125839491e-05
-7.02925229505896e-05
-6.33363854364262e-05
-2.56211391898522e-05
-6.40187419115603e-05
-9.76950491357211e-06
-6.228963151768e-05
7.36870783865275e-05
0.000100319714875307
8.0301187805026e-05
0.000182643453395097
6.83180816176909e-05
5.21934552630057e-05
0.000156562750207085
5.68019224163124e-05
2.49302910044984e-05
5.64384641873256e-05
1.815579449367e-05
-5.51071643786805e-06
4.56121419652151e-05
6.52617444319946e-05
6.50072842482833e-05
1.92216964067548e-05
2.96635158397499e-05
5.00461066306041e-05
6.32132811078532e-05
4.74048087585091e-05
4.16807487124065e-05
5.79342061646635e-05
3.31690337406384e-05
0.00011891542737498
0.000146094417298527
0.000164429583480186
0.000134764111226577
0.000146675052651183
8.7387016955819e-05
4.52222464232407e-05
1.35878021076216e-05
1.1979652364155e-05
-4.38047141695891e-05
-6.9756149361437e-05
-0.000110294623897663
-5.35842602176057e-05
-8.09857650304781e-05
-0.000104687741363924
-0.000119863755388464
-7.09992735383572e-05
-0.000143785481860563
-4.9961703006673e-05
-5.47396694686357e-05
2.70980750118806e-05
1.48313897166389e-05
9.47735044618988e-05
0.000154059597934032
0.000115274399757997
7.950429836978e-05
0.000103879913081884
3.39843271501954e-05
6.86181568049472e-05
8.51297493510832e-05
0.000147475848615081
7.6577175531787e-05
6.67097990527809e-05
5.92973471303148e-05
0.000108813224295261
7.26961838820373e-05
5.01280682560546e-05
-6.6200955623713e-06
5.42391827645811e-05
7.02033839777166e-05
0.000100327597755901
5.69004661572554e-05
0.000150545483187401
6.31893984689598e-05
7.73597717945559e-05
3.6669891200056e-05
-2.44592186911385e-06
-2.77248481252587e-05
-0.000120344890875317
-3.11778619092843e-05
-2.93474249509544e-05
5.84480982819619e-05
-9.74935915599723e-05
-8.72098949643404e-05
-2.05438948849521e-05
3.97415215789339e-05
-4.38489940819253e-05
3.76908472260209e-06
-4.68418018301061e-05
-2.19840103283274e-06
1.07906666350311e-05
3.28296797383195e-05
9.39395821666484e-06
2.33916386270564e-05
4.85449740629851e-05
3.31531651309538e-05
3.29580062339724e-05
-3.58752717825642e-05
2.32748494578523e-05
6.96679858314093e-05
0.000137064830525583
0.000113454390030718
0.000100073956501847
0.00017998011526148
0.000158059639520777
0.000139854049599613
7.78038763302304e-05
0.000115453955587901
9.29849460827559e-05
0.0001275919148662
4.94348716234069e-05
0.000106380674499842
5.76482432622297e-05
7.51823075543216e-05
5.60117780065984e-05
9.33441388663052e-06
6.18971440811188e-05
8.40692395865445e-05
6.57613738162402e-05
-4.05631581125068e-05
-3.35026704856082e-05
-4.53177356264092e-07
-4.88602449136039e-05
-3.02066974155124e-05
-4.78288122009361e-05
-0.000136106693184239
-0.000101244681677234
-5.53277844160866e-05
-1.63966006153099e-05
-4.32358343544985e-05
-0.000109104680382078
1.33741670372802e-05
-2.79997939632225e-06
-4.12034823561846e-05
-4.03535844620045e-05
2.13836847013247e-05
0.000106431023464918
1.50596941636232e-05
8.96767574150136e-05
9.21039462687238e-05
0.000108389748818106
0.000154751800150692
0.000127079680578167
0.000132376744786501
5.80009419859661e-05
6.10733075818518e-05
5.24981758564817e-05
9.68777232988578e-05
8.91808720519285e-05
8.65240018265012e-05
9.08059964838675e-05
5.03611402909583e-05
5.3919036376865e-05
0.000100889722275607
0.00010733594268961
9.31466294449601e-05
0.000108402891820302
3.56832825919006e-05
9.18572766284813e-05
1.71507207299124e-05
4.80845531190155e-06
1.16371385682852e-05
-1.91704543254556e-05
-9.19675552451557e-05
-6.37815726450646e-05
-2.74328492695361e-05
-0.000129120971132245
-0.000139648668841929
-7.47590373547113e-05
-0.000108284456406982
-6.57459615159486e-05
-3.57362059956299e-08
-7.19448857534129e-05
2.40074268413306e-06
4.07403099145261e-09
6.49208122764291e-05
0.000127003732829481
5.51213598165838e-05
0.000116830137795381
0.000178017447287454
6.31676760130401e-05
0.000109193019205563
0.000158063853808187
3.80657106615671e-05
8.62049692928123e-05
7.70843156033563e-05
9.67216499024167e-05
5.85827639546439e-05
-2.24467974243662e-05
2.42082795687942e-05
1.4514305275584e-05
3.46039390827808e-05
2.69031366779802e-05
1.8276483975322e-05
0.000107542054830767
2.97099470516343e-05
8.61617573236932e-05
3.53847523471283e-05
8.69437051124467e-05
7.20074439550103e-05
5.00951493902626e-05
0.000143158075400308
6.14533764692813e-05
6.09716279296604e-05
1.75788436499614e-05
-3.36592838256249e-05
-2.07075122460933e-06
-6.26758602312643e-05
-6.53549312197532e-05
-6.78524925320909e-05
-0.000122721311555815
-0.000127968277664344
-8.22911806000637e-05
-8.39847459173675e-05
-4.61258316415572e-05
-6.88645166428825e-05
5.29319626379466e-05
-4.19792696201229e-06
6.75403979042513e-05
4.2454436404673e-05
0.000137206047834074
3.31206256677206e-05
5.61965537787174e-05
4.81417855157155e-05
7.56990424045018e-05
9.20263002293701e-05
0.00011399656025284
8.14241935352088e-05
0.000102402510163382
0.000121141447301372
6.03795246459333e-05
8.94472626766977e-05
1.40254462291577e-06
2.58607590152333e-05
1.07499228140962e-05
3.85074915864639e-05
8.26685633377721e-06
-6.16079216946302e-06
7.33475144800802e-05
-1.10196691738657e-05
-1.05121401111492e-05
8.73664821584228e-05
-2.31573529095221e-05
3.99124453372054e-05
-1.45742360220977e-05
-1.10306342843094e-05
-1.91592168095245e-05
6.42444818382782e-07
2.82302104165792e-05
1.89698910859154e-05
-1.63351406804898e-05
1.38106456223741e-05
-4.38463824049001e-05
-4.21755245970731e-05
-3.82456448374236e-05
1.05409751749668e-05
9.09423060437263e-05
2.34483437439766e-05
4.67386663663931e-05
6.83912515065831e-05
4.92244851041801e-05
5.53604922450428e-05
0.000120514322706357
0.000113030504204852
3.70513867158646e-05
3.13803092237325e-05
2.83230476809896e-05
2.25658531327421e-05
1.65332759274016e-05
7.80944058595174e-05
0.000110640262066103
3.94659990928008e-05
-7.61734479208083e-06
3.44228415845598e-05
3.40408251409828e-06
-3.47959202544276e-05
-6.17667147576507e-05
-6.88590832105144e-05
-2.98113466103276e-05
-3.28431607021983e-05
-4.31401191495802e-05
-7.85607702198759e-06
-2.80254597981058e-05
-1.77159300179582e-05
1.58382086321652e-05
4.89266172037899e-05
9.01088788897978e-05
0.000107561243853936
0.000121144928740083
0.000161385892050484
2.63706705097105e-05
0.000119212050758413
8.41848890891647e-05
9.27322583182953e-05
8.99577096926116e-05
4.57227402421844e-05
2.37464356953272e-05
3.13860364278807e-05
4.07860589058329e-05
8.52588745151987e-05
6.26690631210385e-05
3.19600383702027e-05
1.0876849344936e-05
2.27189059737772e-05
1.31855545751135e-05
3.62839208121868e-05
-6.30590560801513e-08
0.000104471459165572
5.31144059477254e-05
4.63776925354047e-05
-8.11296887736439e-06
5.6823790836498e-05
7.31913022885021e-05
4.29343767679001e-07
5.49576593823578e-06
2.33239549504689e-05
2.5369963496509e-05
-1.38154832418865e-05
-5.76955900840932e-05
-1.69467943339784e-05
-4.15407690444506e-05
-4.44599490777615e-05
4.47222247049519e-06
-4.1439133501877e-05
-3.77633939498606e-05
-6.13615041516395e-05
2.51044991330041e-06
-7.33380154855866e-05
6.36223382032457e-05
2.32629149218073e-05
8.82215003257746e-05
6.15392957632149e-05
0.000155361403408924
0.000100340545236095
0.000101048385834408
8.78640002513436e-05
0.000151661992453493
9.85651862110811e-05
0.000104906190131394
0.000161463430204905
3.29877567646908e-05
9.79812063851097e-05
9.1868445686322e-05
-1.94509063679803e-05
-2.10366583052721e-05
2.5460962942156e-06
2.44690382044264e-05
-2.25348435585667e-05
1.51691507646064e-05
9.75161896803346e-05
8.21099872826371e-05
4.19388742283708e-05
7.71242845497898e-05
6.74380488830711e-05
8.45459780891616e-05
9.20745522582783e-05
-9.31719763108671e-06
1.30680298566397e-05
-8.32427152304071e-06
1.81592913207771e-05
-9.91356437546491e-06
-1.06152738121137e-05
-1.94014312860094e-05
1.82760935114039e-05
-0.00010163153765733
-5.94471412021616e-05
-2.15346024754349e-05
-0.000130502603720709
-1.61403425256742e-05
-4.44002421205818e-05
-4.94767348890934e-05
6.36558875565444e-06
-5.7905943996839e-05
-1.99565361617378e-05
2.0773301297734e-05
3.42599651186403e-05
1.89296180175861e-05
6.35589841629645e-05
0.000105164164983671
0.000100949233768201
0.000113090250409731
0.000139677586880977
0.000137632203342572
0.000190346109554418
0.000149469784221528
0.000167268491015043
0.000169040525381782
0.000135224035929518
0.000111556531332491
0.000128500442284567
5.48618752746701e-05
0.000121017154054969
0.000119378850836051
9.13258866926064e-05
5.23398802664521e-05
2.63055681034543e-05
-1.99397289124609e-05
9.50498205954107e-06
-2.0929841736324e-05
-2.85541943645396e-05
-2.13484484951624e-05
-4.63045036343804e-05
-0.00010746150971074
-4.03607075840992e-05
1.98524074405189e-05
4.03808804986498e-06
-7.26601417152514e-05
3.58754802616196e-05
-3.58951644953423e-05
-3.53141032732817e-05
-7.6753034185296e-05
-2.62250649780323e-05
4.40197148008749e-05
-6.35880441180711e-06
-1.0780595162483e-05
1.72168907700943e-05
4.79545157428658e-05
-8.99278333844288e-06
5.26307788389213e-05
6.78928486685902e-05
2.83480050139911e-05
7.84225266535384e-05
8.97123901820755e-05
8.81018436788268e-05
0.000103496973080671
9.39677195100887e-05
8.26950703684411e-05
9.49517776096532e-05
0.000113330194607879
8.69560576873765e-05
7.56655277483013e-05
9.93405015949578e-05
8.42188301762139e-05
6.22249631456896e-05
6.43675277523147e-05
5.91039090203168e-05
6.20219979365434e-05
0.000123878354208809
-4.04318525524322e-06
3.30551770826109e-05
4.04442780999999e-05
1.84357459517795e-05
7.60871074659938e-05
5.18742164131445e-05
7.41691110869852e-05
0.000109817177906979
6.48937371481421e-05
3.94268045218731e-05
8.3653102554598e-05
0.000105704946300015
7.5449348361445e-05
7.62903132983258e-05
-3.11844161428435e-05
-8.36374047952763e-05
-5.46935224722382e-05
-8.90698831266985e-05
-5.10696581131659e-05
-1.06390608228569e-05
-0.000117452592569362
-9.4966037236245e-05
-8.12476823351219e-05
-3.92180089410653e-05
-0.00010180816522069
-2.33185745516021e-05
-0.000114856220544711
-2.27230839398189e-05
-5.18012058356885e-05
5.10876322692604e-05
-1.08044939274574e-05
9.19022190611119e-05
0.000121812223128979
7.78078594534904e-05
6.53182814113282e-05
8.76424633624371e-05
0.000116644464962253
0.000155000186068541
0.000125797143298994
0.000203983265070163
0.000195146187929542
0.000204410925578324
0.000164020742905812
0.000110466765785491
0.000123174422295478
0.000111495055444137
7.11969265791971e-05
0.000112645672768018
0.000107948910263395
5.31903836675783e-05
5.25884932173079e-05
3.31465366202638e-05
2.25979393791254e-05
2.07992313991033e-05
4.68497413321688e-05
-9.30323419669422e-06
-3.48269468696465e-05
1.65796934937045e-05
-2.60695744925447e-06
8.51746626980032e-06
-2.82070803526231e-05
-1.65022195245996e-05
4.18929651031406e-06
-0.000113235436297595
-0.0001151417354759
-6.62468501322635e-05
-3.41885015204065e-05
-5.49549086147351e-05
6.19252284731983e-05
-2.66205241788488e-05
-4.03132109886106e-05
1.31313249957914e-05
3.80762702140777e-05
9.86398698370577e-05
7.91421816498828e-05
9.71517302115403e-06
3.65988292110734e-05
5.19695070169609e-05
7.50072035951067e-05
4.21699246326609e-05
0.000115874313074106
0.000102114583240428
0.000152003135757878
0.000122273281197375
6.97061089883922e-05
0.000141718229919415
6.3123354220359e-05
8.86628744308186e-05
5.99299287034271e-05
-9.03679301023834e-06
5.39746730226662e-05
9.4892419540278e-05
5.60464025684458e-05
3.50210415764747e-05
8.24130717290565e-05
8.75237559489567e-05
3.04810439527616e-05
5.6629756547244e-05
7.43061072165185e-05
3.00452558761287e-05
4.51696290418615e-05
3.9207465639718e-05
-4.68015637453842e-07
5.14912165651084e-05
3.85215661248472e-05
-3.07575097764489e-05
8.13311438139157e-06
-7.89398431926399e-05
-1.71051851351926e-05
-4.41521827902841e-05
-3.70137091462657e-05
4.35662642462936e-06
-1.07197951207438e-05
-1.72330997465986e-05
2.45420804991887e-05
4.10901394545508e-06
6.06075943896952e-05
3.25289862829066e-07
-1.07781576440137e-05
1.44301352174063e-05
1.17083173512697e-05
4.97955958746485e-05
2.25162564769605e-05
4.01138198368386e-05
9.02370418734376e-05
3.48601922759374e-05
-5.45882803069169e-05
3.15323466328886e-05
-1.10745209246451e-05
-7.40766461438476e-06
3.33939698955351e-05
-2.30643940054146e-06
4.97854222935492e-05
3.71217753936436e-05
3.57282332450059e-05
5.77448468414237e-05
3.06283673538172e-05
9.84758824489397e-05
8.46518576325439e-05
1.98449074524649e-05
7.09794189688296e-05
9.62806155224636e-05
3.1440352662154e-05
0.000122099140204091
0.000108174681045529
5.99487925043322e-05
6.46513421153729e-05
6.61166869268294e-05
1.77132767433942e-05
-1.19020990625849e-05
-4.84012002191965e-05
-4.25482927421145e-05
-3.1852868619994e-05
-6.52420494902948e-05
-6.85956624461227e-05
4.53577472899396e-05
2.02757949230061e-05
2.89820282445886e-05
4.26885764174195e-05
6.91461979628735e-05
3.89720046759706e-05
2.6452954380076e-05
0.000107733310359915
5.92713851844966e-05
7.50425621274445e-05
7.28705687495392e-06
8.99600766530969e-05
0.000105722805632036
-9.21278832435591e-06
-2.44266910621873e-05
3.99659878879103e-05
2.43684259120038e-05
-3.14642076520646e-05
-4.91403369282538e-05
-1.63424649637545e-05
7.56314414486669e-06
1.47254840924749e-05
2.96135185634787e-05
2.07603887287895e-05
-1.71781843131296e-06
2.56870389535589e-05
2.08404853272148e-05
-1.16160192067711e-05
4.39052037922749e-05
8.25842809185459e-05
0.000137841210339431
3.14806964344482e-05
6.6965483665433e-05
6.10455111978068e-05
2.85174512010807e-05
-1.36615505848392e-06
5.69322236998712e-05
-1.76083508733327e-05
3.02178666423353e-05
6.84604082096699e-05
4.59685053325669e-05
6.99973278173186e-05
9.25160682072292e-05
4.05332941359291e-05
5.15710169283953e-05
6.00172370106967e-05
7.50915889179521e-05
8.59109340789994e-05
8.03226723708594e-05
2.04695424154014e-05
1.1063717390986e-05
0.000103140258914977
2.32679928050635e-05
2.47324446653345e-05
-2.81641821391505e-05
-7.19599870303451e-05
4.20794866177584e-05
4.83596264918576e-05
-6.8219155887263e-06
-8.88855831828719e-06
-9.2721330918911e-06
5.2429143959098e-05
5.54800394206019e-05
-6.40437968349433e-05
-4.35596008256115e-05
-3.18959193225079e-05
4.01586880643649e-05
2.36152386697586e-05
1.31535250733464e-05
2.64839184897523e-05
2.67456767700097e-05
1.41513333904667e-05
6.64373342533232e-05
7.64997469475563e-05
3.56211414241329e-05
7.26198728566754e-05
0.000133649475793949
9.89570524573684e-05
8.52680256333934e-05
0.000103082490340765
5.45673386569475e-05
0.000132979317197215
4.13383345131467e-05
0.000114780237251203
8.34064186116002e-05
0.000110076499386541
7.98230714454099e-05
3.36579176203566e-05
7.69648064170063e-05
8.03355648398912e-05
6.12744117362913e-05
5.73076520368969e-05
6.48351933779851e-05
-2.71373251482138e-05
1.36604242391521e-05
5.2091520199101e-05
-4.56346538074006e-06
5.22737868714702e-05
2.66419187961685e-05
8.59955068707327e-05
-1.53728732046036e-05
-5.02491221594228e-05
-7.08737997791539e-05
-0.000117161936581565
-9.86502560049511e-05
-5.34671776211773e-05
-7.23378865805633e-05
-3.05515245839752e-05
1.40592085856658e-05
-2.82244835878406e-05
-1.99674837771886e-05
1.44893157162925e-05
5.95396169229318e-05
5.32356737243725e-05
8.71018955541174e-05
4.97089880924441e-05
6.22974003931238e-05
9.09965457943429e-05
1.6750964067118e-06
0.000131771712660934
6.84964408549126e-05
0.00010742894055981
0.000113590252038496
0.000173197037194128
7.8643731838031e-05
0.000103681145820798
9.43816005624516e-05
7.60830999082437e-05
8.62926638972194e-05
4.01285694017157e-05
1.64888175796041e-05
4.0393065603816e-05
1.45253921431813e-06
2.55897252861521e-05
-1.79267791314575e-05
1.30652347941688e-05
-3.1935385149888e-05
9.51358508676316e-06
2.74693353953592e-06
-2.42926729621914e-05
-8.92400205492755e-06
-5.82976498650948e-05
2.12280075080531e-05
-7.69613714702879e-05
-5.88738920464991e-05
-7.08528622183458e-05
-3.68597350049708e-05
-1.14838578603714e-05
-3.95302760270494e-05
2.85216850527464e-05
7.20066956450145e-05
1.86765585593164e-05
3.31861909083422e-05
1.69642519435937e-06
6.07869966223133e-05
2.6590024517475e-05
4.42645137488452e-05
4.68381553158799e-05
1.42711839968109e-05
4.59476465276298e-05
5.14586404539838e-05
9.56092928960164e-06
3.3255321374121e-05
-3.3473170479923e-06
5.15727455725614e-05
6.43903260355945e-05
0.000110786821581007
0.000189173134693549
8.61612973296197e-05
0.000154137421253609
0.000169152078945425
0.000162833565382225
0.000148136173005895
0.000114859346968098
9.81691600033822e-05
0.000115831910846334
7.86055776419725e-05
1.0959490503987e-05
9.43498013545751e-05
9.10680939020033e-05
1.43549081014031e-05
-2.18534703390367e-05
2.79756353703479e-05
-1.34335807264085e-05
2.33732803571669e-05
1.74492825186738e-05
-2.55586626362517e-05
-1.3456535587591e-05
4.27676140313765e-05
-0.000144033146611239
-1.83428174372375e-05
-2.86950934609054e-05
1.77971286269709e-05
2.09881452682932e-05
3.61083964278368e-05
4.59862560507782e-06
4.49710053830531e-05
-7.47483164018115e-06
5.24055264569603e-05
8.84581862626517e-05
7.50350395466805e-05
7.04623814259431e-05
8.86078774002336e-05
4.593708472202e-05
0.000122081494895904
4.53499670726044e-05
-3.72971180053963e-05
2.67133379382486e-05
-1.43643087880124e-05
3.43334118211366e-05
5.2658380724313e-05
8.25259775152681e-05
0.000100169112284609
6.88082575120017e-05
4.4046773604689e-05
8.24073312174387e-05
8.30275143626169e-05
1.27576923660167e-05
8.99586186365664e-05
7.72439772857655e-05
4.90431195425498e-05
0.000106814037062642
3.14009982800104e-05
0.00011001713152669
0.000107055853958852
7.40977883984941e-05
3.72944934991454e-05
-3.70052116250748e-05
-8.57815550471848e-06
-1.40727664947349e-05
-1.80806272530779e-05
-1.66288011773553e-05
4.61470280763577e-05
-1.734569353763e-05
2.20433167113384e-06
-1.71920646615383e-06
-2.54027518217387e-05
5.50971728319465e-05
2.69917190402012e-06
1.62989448025413e-05
6.47838986442737e-06
5.20304324556818e-06
4.53111282287134e-05
7.81838250556615e-06
4.85131185057687e-05
4.75623936891464e-05
1.94851501769707e-05
4.58594335714355e-05
6.24835089828656e-05
1.39833950729948e-05
7.60255471760786e-05
0.000149390734023525
6.20086992365043e-05
0.00012118751998337
0.00013432531264971
0.000137869341864015
0.000102503904334252
8.77249473491034e-05
2.54168868050258e-05
2.53259844245752e-05
5.51617313426398e-05
-1.36233335222692e-05
-7.45036729894453e-07
-3.23623778286175e-05
-5.14903714470855e-05
-4.75730366630946e-05
-3.2478809958604e-06
3.28912101426331e-05
-4.97118203220831e-06
7.36683063048099e-05
8.96457163814071e-05
-9.79911842609366e-05
1.66930389062373e-05
-3.31384277340667e-06
-5.38267780282152e-05
2.87271603420824e-05
2.39996662284631e-05
7.0450441637122e-05
4.54250843993424e-05
7.63696493948279e-05
9.47698592520167e-05
0.000114331638837159
0.000118779148359876
0.000138329522692161
0.000108408172416334
0.000157145570385925
9.49197254478898e-05
7.5511853388749e-05
2.91058021416551e-05
0.000112296652502177
6.58405921080931e-05
9.93207607605586e-05
-4.11959767448144e-06
-1.98753699277102e-05
-4.84688519689543e-08
7.55482781483808e-06
-4.85102759480315e-06
-5.43538977018074e-05
-1.95984790787459e-05
-6.43787381383207e-05
2.24530377263387e-05
-3.3390072755067e-06
-2.83890102336508e-05
-4.73478744464097e-07
3.81643660947526e-05
4.83748854758638e-06
-1.18743082628429e-05
8.78372519149042e-06
8.9451580166858e-05
0.00010609009620852
0.000140194994795246
4.21602425781309e-05
4.77584453146448e-06
-1.14861843869662e-05
4.01215722090055e-06
3.04873571156792e-05
-1.4254208879454e-05
3.40417785506671e-05
2.93170673614061e-05
9.85243516256503e-05
4.235993461936e-05
2.42210927971103e-05
4.76504983142808e-05
4.76406362434921e-05
4.3237038078709e-05
4.95353128702495e-05
5.12008793819928e-05
7.16845009744737e-05
6.63957418153825e-05
8.79104946074269e-05
0.000144573819555706
0.000119485510917283
7.35396680318723e-05
0.00010869740333532
8.44194292093974e-05
6.44393000423747e-05
3.56825338280931e-05
5.34966341272209e-05
-5.40999889580976e-06
-5.17114154147685e-06
9.13771068987414e-06
-2.00065808842756e-05
-8.06233596070543e-05
-8.88221658713915e-05
-8.08078529236248e-05
-4.40392845112601e-05
-7.75486172855881e-05
-7.95663550248133e-05
5.82809862534534e-06
-7.16137792664514e-06
8.43412398336449e-06
3.57337312768799e-05
6.27662835593969e-05
7.37623219104303e-05
0.000129686285240407
9.7282464828818e-05
9.41453803188123e-05
0.000128702023730017
0.000175286584180898
5.44926510519056e-05
0.000164519524223669
0.000132704788719969
5.24845829758906e-05
7.8440962098441e-05
9.73189827602169e-05
6.31869328762008e-05
0.000104579057937181
3.6318955885419e-05
-3.5426731113737e-05
2.99052221274598e-05
-3.01565335863378e-05
-2.28043572955564e-05
6.052036527237e-05
-2.14260552943874e-05
2.10433462688757e-05
2.51035151765458e-05
5.21586251447755e-05
-1.12123604962187e-05
6.69616338788668e-06
-4.48726835170445e-06
6.181314678386e-05
0.000115002659824448
6.55750991853209e-05
4.13300460966904e-05
1.44624471553276e-05
-1.51498764973322e-05
1.98766042910358e-05
1.94944138284712e-05
2.06562876876843e-05
-9.31243154261328e-07
2.56331399828577e-05
6.29034724652381e-06
3.14833438314929e-05
4.61522292985538e-05
5.20253457346971e-05
3.03781674513964e-05
-1.39806993247878e-05
4.56684275319497e-05
2.77224265818832e-05
-2.11509504404885e-05
-9.14648013438208e-06
4.68490174225839e-05
5.02567374477928e-05
0.000115821224576478
3.43972182585893e-05
7.21846334492015e-05
-2.13080806930169e-06
-4.82972961496645e-06
5.16356432026715e-05
6.01149671148636e-05
6.94690062144039e-05
6.60095191371885e-05
8.77224182677691e-05
3.86000664145725e-05
-3.53884087602987e-06
1.40288201254638e-05
7.55519100867569e-05
7.31495757941649e-05
2.37219499454239e-05
2.53116616459837e-05
-1.61063413638534e-06
-1.45819933464038e-05
-0.000121902207079953
-5.71162860739005e-05
2.20555260196224e-05
3.95689275886223e-05
-3.24700379512461e-06
7.81019439956981e-05
1.30797603889183e-05
8.04846886802973e-05
9.4051638901628e-05
6.72235359100514e-05
4.52685103260656e-05
2.07555977543453e-05
6.14299960880897e-05
2.11852768101626e-05
-1.26513407742999e-06
0.000101844091624903
1.28503679087151e-05
1.02298043984629e-05
1.20594599158724e-05
4.86847246991819e-05
1.18608535678246e-05
7.23121164012345e-05
3.32607028586442e-05
-4.96537869993682e-06
-4.79378369423629e-07
6.66069134457107e-05
-3.35072290156901e-05
5.81239458076634e-05
6.62123006099657e-05
5.89545748486945e-05
4.61455870459384e-05
4.02198060992497e-05
4.29099781133745e-06
3.25276821057604e-05
1.69395161582828e-06
4.24580148930441e-05
-2.14978492123365e-05
-2.41649952053941e-05
3.1788525935316e-05
3.57639173695246e-05
5.10895613611262e-05
4.39024663021201e-05
3.78420760145206e-05
4.67773837671942e-05
6.54868261547891e-05
-2.36288452579063e-05
3.94339729209184e-06
2.80491032125155e-06
2.3487086575046e-05
-1.26423509937615e-05
2.85294886872288e-05
7.34286371356012e-05
7.10383467019936e-05
6.09364144309441e-05
8.53418704996633e-05
0.000122833073092908
0.000125566080708294
7.01781033878946e-05
0.000108892421108404
0.000166013943037107
6.54691576296984e-05
6.96536275319146e-05
8.5121340142812e-05
-1.36622824233287e-05
3.26521007833521e-05
3.48181061003723e-05
3.28078979069809e-06
4.34698860627747e-05
-3.33810335796368e-06
-9.61321253433352e-06
1.37790103894086e-05
5.43770581430664e-05
-2.6480714454854e-05
-0.000108605291900992
3.17316883103238e-05
-1.6568551552612e-05
-7.57964779946723e-05
-2.31209852684938e-05
2.73337164281441e-07
-3.41223297245657e-05
-2.43406420819418e-05
-6.70290267354245e-06
1.79334969451972e-05
2.12504704805765e-05
1.7671882798465e-05
7.17153118230801e-05
-2.43682392091761e-05
4.45873984704212e-05
9.57635443222652e-05
5.4454622227666e-05
0.000102697491583838
9.08921765089946e-05
0.000129636151376417
6.48282137002678e-05
0.000144283473906742
0.000181341191104152
6.38067969595712e-05
8.02161254525011e-05
0.000117227990117306
0.000122000063024144
5.69405856478765e-05
6.94803639005731e-05
-5.39335028096808e-06
2.020830761434e-05
6.06688880286469e-05
-3.46239555690968e-05
1.50212846644712e-05
9.09407736901294e-06
4.17502412161453e-05
2.92133803107813e-05
-5.6110314995624e-05
3.37503758892895e-05
-2.61308122812036e-05
2.89106841276662e-05
-2.03559472811913e-05
-2.36704117137992e-05
-1.19091703185051e-05
4.22018264323542e-05
-2.45690083839822e-06
-2.31303513700805e-06
-5.95305238595965e-06
-6.25949771937081e-05
-4.91544980004426e-05
3.26372508881487e-05
3.56259250222505e-05
-2.5272776581269e-05
-9.90275628585961e-06
7.95083227436767e-06
1.66663694508389e-05
-7.06159200248903e-06
-2.20595097858e-05
1.33589111353114e-05
7.81807245439766e-05
1.60983942032386e-05
1.61169425897506e-05
0.00011668056732492
0.000105389142962466
8.74145508105029e-05
0.000119723821244199
9.26718791548799e-05
8.67835283804847e-05
0.000174801300999331
8.25823806402482e-05
0.000101199846919584
0.000106959101408407
8.70082515927455e-05
5.60130823872217e-05
2.11907206282207e-05
2.68684269544089e-05
-1.68234444355677e-05
2.89995146390224e-05
-1.23558632129487e-05
-6.51445114303219e-05
-1.50806519302821e-05
-3.995611803006e-05
-1.61668897498972e-05
-5.63005849796167e-05
5.08543976500355e-06
-6.29472331087564e-05
6.99640280999879e-05
7.83458088881825e-06
-4.83690337375376e-06
-2.60407095681836e-06
3.61277996210617e-05
-1.58907971891693e-05
2.47060042975215e-05
4.97951160676899e-05
0.00010104840457639
9.79343153602029e-05
0.000118669010639809
3.81052594191499e-05
6.45768654285123e-05
0.000107361176860737
-1.63237928073383e-05
2.80414809883699e-05
3.65941997588681e-05
-9.20894767009227e-06
-4.88232652036988e-05
5.30540662678712e-05
5.0290583992073e-05
6.83108728633791e-05
4.97535889507268e-05
4.78229344787191e-05
0.000128220870210138
7.81937920745342e-05
0.000110819348352685
0.000124635560169309
6.3944935449483e-05
3.35311725233632e-05
1.95772846614892e-05
2.81100700123463e-05
5.42268653962271e-05
2.09574210199764e-05
2.18252686324046e-05
3.99128003644062e-05
4.64509670635147e-05
-2.72093875850574e-05
4.58261504787029e-05
6.12197572885684e-05
4.54509748122656e-05
7.31871536092841e-05
2.40754943665157e-05
9.0970889077039e-05
8.20800668960349e-05
-2.83570037506178e-05
8.51848819794011e-07
-1.54025793404926e-05
-3.70598329528047e-05
2.65810092349011e-05
2.58119940258013e-05
3.49487946415671e-05
5.33952288408889e-05
8.29672981614975e-05
3.93511491060775e-05
3.48828127917338e-05
5.86147976306668e-05
3.15716010029949e-05
-2.62228031647348e-05
3.48037628243026e-06
-1.68893784781129e-06
-6.9344552225795e-06
1.25473707540193e-07
6.18030070132839e-05
6.47204991008749e-05
4.16282017396434e-05
2.99976202767265e-05
4.37123130605205e-05
4.56562532818634e-05
6.30845864958073e-05
9.40995953251854e-05
4.97245532693705e-05
2.00719104669573e-06
-9.67812355691441e-06
3.00335913402023e-05
-1.13753607453844e-05
-1.55518855527528e-05
1.3440799185111e-05
8.80879989074823e-06
5.30630856860195e-05
5.54580504065556e-05
0.0001131383173493
7.73310847836392e-05
6.04223945349388e-05
3.78408859804819e-05
-1.83744924532445e-05
-3.34714078767818e-06
1.14082193191504e-05
5.91629526507017e-06
1.96026430567244e-05
0.000120834405850361
0.00011347792021116
9.50858722586801e-05
6.9942441188716e-05
0.000133426344185631
1.28047317322145e-05
5.52632680865125e-05
6.5794301171468e-05
2.02741453377402e-05
3.73529540341428e-05
1.55198645511698e-05
7.88593009455909e-07
2.88164212849247e-05
4.96500348067636e-05
6.35171037481701e-05
5.33229352633234e-05
1.06791970140737e-05
9.3270079996879e-05
3.37702890974656e-05
1.35350629158381e-05
-6.85411251515669e-05
5.8529259146454e-06
-0.000100662306773112
-7.35787080166719e-05
-9.36066932465391e-05
-6.05199605437281e-05
-7.63746629640773e-05
-4.58441371992484e-05
3.48693994423234e-05
2.34798047796506e-05
5.77654719048285e-05
2.89380595147873e-05
3.28757436327128e-05
7.4375634485148e-05
7.88333811764095e-05
0.000155357295187062
0.000166812249465558
0.000104421899615559
6.03454637031036e-05
3.54349655418499e-05
6.01248369411511e-05
7.90612545888798e-05
-2.32608712430529e-05
5.36751573251265e-05
5.08220872698255e-05
0.000100984238216103
0.000110151701244897
0.000113261069360465
2.56836832439764e-06
0.000136036031277305
5.7489547089822e-05
0.00010085679138224
0.000107841552719227
2.7037196764007e-05
3.43316320051783e-05
4.44000617281912e-05
8.430901011025e-05
3.28587011155451e-05
-2.07849878501222e-05
-2.0641385744613e-05
4.3332845806039e-05
-2.12077712864175e-05
1.45552093442083e-05
2.40171145807062e-05
1.09733992996529e-05
-2.895988961654e-05
-3.65408781777388e-05
-6.40693607606969e-05
3.75921647529905e-05
-5.98088781114894e-06
7.98060430050743e-05
7.09206866203182e-06
6.70964038894884e-05
7.02402382953773e-05
1.6260593712143e-05
3.49580741954672e-06
1.01332445848246e-05
-4.2830226725596e-06
5.65352064983022e-05
7.69887305428527e-05
-3.88380458273574e-05
2.38360135839668e-05
7.01478647197626e-05
7.44393866836335e-05
5.05436499912989e-05
0.000109965084978829
0.00010570269847638
0.000130515933345475
8.86332677179017e-05
0.000120166563839479
9.75658020294205e-05
8.96422046211124e-05
6.01569295459908e-05
8.70829460068983e-05
5.79589556507585e-05
8.45444574900681e-05
6.76834655929738e-05
4.97146633121285e-05
0.000101532322303616
0.00010823616890536
9.90001361396689e-05
3.8544320068293e-05
1.40592797879131e-05
-4.67795894791338e-05
4.16403156695436e-05
-1.12198215445704e-05
-3.3228416534972e-06
-6.73654315590278e-05
-4.02992829976991e-05
-5.41930573639772e-05
-4.46333565935675e-05
-3.1267103219432e-05
-7.15693163710747e-05
8.63628297981521e-06
-3.19264454090748e-05
2.36870621578645e-05
-3.18841051338306e-05
-1.53809057223793e-05
-1.7468437887634e-05
1.2606790236693e-05
-1.83168946572662e-05
-2.90203268418951e-05
2.42443682801057e-05
-2.45828891496649e-05
7.13830359439014e-05
0.000123517087012766
5.4658173690398e-05
0.000109509680630961
0.000146623469683171
0.000120883476225552
0.00012321853321939
0.000115902774056007
0.000117442784700483
2.56111108823242e-05
6.36159991019224e-05
1.94490478975714e-05
1.82468440488726e-05
8.92277324500385e-05
2.1928768579542e-06
6.83844706804898e-05
4.48783506784325e-05
0.00012781441248731
4.55368054491377e-05
0.000100173189292704
9.58970373418043e-05
4.40875055138224e-05
2.47684627964428e-05
2.17307078624989e-05
-1.16358265514508e-05
1.68624064083443e-05
2.60593152620203e-05
2.69072701599683e-05
5.53461391525408e-05
-9.208803684818e-06
-7.01371321984305e-05
3.92333908703652e-06
-2.03988161208584e-06
3.24327307728604e-05
3.57920717210322e-05
4.64189274480495e-06
-9.03722336550236e-05
-1.21270998934587e-05
6.39648203857233e-05
-5.51732580230685e-06
-3.3665441909655e-05
-6.33269127455163e-05
-6.41215403552358e-05
-6.70276285619393e-05
-6.48123085211784e-05
2.59585542958869e-06
3.45671971851574e-05
0.000117137324314559
0.000128505527902647
9.47066127071785e-05
0.000128106257976604
0.00011512386082736
0.000113050502224091
8.69077736897513e-05
7.94714929740427e-05
6.15911727113147e-05
0.000145389434229049
0.000107374042238441
5.65552213523459e-05
0.000142059825065844
5.5411959882712e-05
0.00012206271465886
6.91358203897072e-05
-2.56064761302257e-05
-1.98674240215689e-05
-5.6099260152337e-05
-3.70352177139109e-05
-2.96062270042516e-05
1.21447944012746e-05
4.49455954038454e-05
-7.27502445539429e-06
6.10980399322278e-05
1.87246300417956e-07
-8.24490215842526e-05
1.50987644256079e-05
2.38892047218409e-05
3.36480639802982e-05
-3.02070161440068e-05
-1.04847639198016e-05
4.88254913395732e-05
-1.28287469484927e-05
3.08143093699486e-05
4.26886559075058e-05
-1.52680356921154e-05
3.76640387520788e-05
0.000110034036706358
6.76581639448022e-05
8.31960621041908e-05
7.2924826686429e-06
2.14484122569004e-05
1.6955948922688e-05
7.76277631477046e-05
8.40915937390281e-05
6.1617840301014e-05
0.000110485774040139
3.12702436639297e-05
2.7559992209182e-05
9.85727081372027e-05
6.6908610355928e-05
2.05895521262938e-05
1.42563737542186e-05
0.000106729601598645
-1.34702932031031e-05
-8.02175684435975e-05
-4.79833453701326e-05
-0.000101592151569786
-0.000121628316377768
-9.76999029333256e-05
-0.000112542345397052
-5.0321867084366e-05
-3.19097148904876e-05
-8.92288782260802e-06
3.95051737821751e-06
0.000167852780936879
0.000151931788937488
0.000143666317107826
0.000132207053054407
0.000157998217746207
0.000118130373122026
0.00010317018741505
0.000117873340795088
7.16174867467001e-05
7.30109191509325e-05
7.95382669789837e-06
1.04322511512133e-05
2.45262215881683e-05
2.60994348953072e-05
-4.16680949263203e-05
1.32218972311028e-05
-1.57996419154758e-05
-5.3904984824883e-05
-3.80482728145623e-05
9.6564353693415e-06
-3.063779443058e-05
6.974689608779e-05
1.65594561649399e-05
8.76150300820464e-05
8.43655267625156e-05
3.60784083129229e-05
4.58735245449924e-05
5.71061591113115e-05
6.63722751560528e-05
3.56620383037971e-05
2.84670680303444e-05
6.60860751149394e-05
0.000110655974420412
3.84257546658552e-05
1.6721459017298e-05
-3.00495240180618e-05
-7.29273245687397e-05
-6.94630533482266e-05
-5.28628240750527e-05
-5.52509118267167e-05
-4.99222659773279e-05
7.46913383722495e-06
2.52374700145954e-06
-3.90199793774986e-05
-5.3145467796222e-05
8.01534098293741e-06
1.00235554464936e-05
4.92520133612805e-05
0.000132722464784749
9.17408392078349e-05
-2.3803155271008e-06
3.91659270946213e-05
4.17275642188064e-05
0.00012403045489636
0.000104720764045181
0.00014241894362862
0.000115700112865139
0.000157335754641236
0.000119469845247213
0.000104412799761198
7.91066104783628e-05
4.29996958401081e-05
6.1296915766875e-05
7.09761660627023e-05
4.32152849249404e-05
-4.98148215660074e-06
4.53110191461399e-06
6.13153469795602e-05
-6.70485454441919e-06
-1.99370097687386e-05
7.28677618939534e-06
-9.84025699465931e-05
-8.58594807386775e-06
-8.10022703827219e-05
-8.81437786502952e-05
-3.30174378109532e-05
-6.49777733809545e-05
1.10851253563589e-05
-4.7067045952893e-06
-9.0794089940968e-05
-1.33961673674907e-06
-8.98909642993254e-06
1.69832400287827e-05
3.22416880461368e-05
7.34257646866879e-05
1.95015809899627e-05
5.70378458310549e-05
6.62067956421479e-05
0.0001543326359156
0.00012383798135616
0.000124104323005376
-1.11554161220957e-05
9.83267177403384e-05
7.11512330990792e-05
7.88867150528935e-05
8.09340145739537e-05
7.82475442278839e-05
0.000108830154472495
0.000126655662476113
0.000109686742604455
-6.620341546844e-06
-1.26975916130891e-05
2.4979278598212e-05
2.34765276127218e-06
-2.39337142618999e-05
-6.89883172004995e-05
-3.84014797418629e-05
-3.28066791560562e-05
-5.75995664506845e-05
-2.49179335790918e-05
3.19705835185927e-05
6.74683644586404e-05
-2.29921975655207e-06
5.52971062226426e-05
3.53942453218302e-05
6.4055381597914e-05
4.06781531916363e-05
-7.24229540301368e-06
-2.8517275172508e-05
-5.21876167510583e-05
-4.52095697625273e-05
-6.46981671198228e-05
-0.000116986286790928
-4.4925274989254e-05
-8.0878067841158e-05
1.92815670649709e-05
7.29572807668911e-06
6.28351957590754e-05
9.26216386080927e-05
9.08964759796935e-05
7.19110853562092e-05
9.64464622806464e-05
6.55352506073758e-05
4.15207844397348e-05
4.41092767060578e-05
8.78330102507342e-05
4.4242866168827e-05
9.05357498157684e-05
0.000130799968876281
7.64675741401933e-05
7.8048070199176e-05
0.000127234048100822
0.000151115584594724
0.00013885823112589
0.000104061795201314
3.98333150335925e-05
6.23507088530545e-05
0.000107557480802328
1.6619269641441e-05
1.40082566371558e-05
-3.89796085791692e-05
-2.28699278549363e-05
-2.85033586793909e-05
-6.77233090428504e-05
-0.000113705619724665
-0.000111131231514362
-0.000130548594278594
-0.000134370426808203
-8.50198801272313e-05
-2.19676971366468e-05
-3.5577068692188e-05
-1.91876747625976e-05
-8.90180839534034e-05
3.53591709167624e-05
4.19955421416602e-05
3.73520156567732e-05
1.35008456723792e-05
4.64379123137036e-05
0.000121926465510611
5.30252969758745e-05
0.000106157629312874
0.000103043499376503
0.000110377807359559
4.62951498169528e-05
2.30703824572275e-05
4.80429936155618e-05
3.91890803000509e-05
-2.0382984101316e-06
9.17570968404518e-05
5.50338208443219e-05
6.79652504331641e-05
-1.17162161472718e-05
1.92061879324494e-05
8.51563010148887e-07
9.707166383117e-05
4.92767647318855e-05
8.4188666039982e-05
0.000101882126683499
2.1142251697935e-05
-1.2675005837247e-05
4.35753333030364e-05
8.61190617543552e-05
0.000104778121706204
0.00013407513707559
5.61629210041388e-05
1.10380336539467e-05
-2.91528321280428e-05
4.65769541972226e-05
-1.95218083733237e-05
-6.01899424403418e-05
-6.45398755427078e-05
-1.74160501587129e-05
-7.4218519605765e-05
-4.38310188759227e-05
-3.73543665937678e-05
4.95823788013064e-05
-1.44712074359218e-05
1.37673609530321e-05
4.82649646762321e-05
5.05161506188644e-05
3.88204785184745e-05
6.9908460321951e-05
8.37374876122069e-05
0.000147067795222672
5.88543033177127e-05
8.9547553658154e-06
3.25985490393628e-05
3.02742781851099e-05
-5.4526537664475e-05
2.4927482677358e-05
5.52972365413641e-05
-1.18474584106018e-06
0.000128630951441605
0.000113383422336005
0.000127923654026808
8.3033532641133e-05
0.000112667249363031
0.000122828402627277
7.29483745942061e-05
7.98915065678116e-05
6.58526146729087e-05
3.59570282488216e-05
2.55107452568166e-05
2.47381370287012e-05
5.26157835384122e-05
-1.23623768963939e-05
5.96852148790507e-05
4.18763099116406e-05
2.94510549385087e-05
-2.60205397748901e-05
-1.3096735763011e-05
-2.12798960619938e-05
3.10909083097399e-05
-6.1817721867976e-05
8.19115417174378e-06
-2.34830627811672e-05
2.77416327159968e-06
9.23065165953286e-06
2.46396106761253e-05
6.00270915292271e-05
4.05446056252092e-05
-3.32314783244443e-07
0.000137555318710428
9.34710620266418e-05
0.000177162999283199
9.28473591370796e-05
0.000101107716793719
5.34976100075708e-05
0.000120532315049329
-2.33615568182543e-05
-1.75873526446981e-05
-2.03367378168499e-05
-4.26422662705952e-05
-9.71240904572605e-05
2.25237669113025e-05
8.187184240652e-05
0.000114653023848573
6.02603150277522e-05
7.45943380407049e-05
8.68550193402187e-05
6.14375889732556e-05
8.01851793723502e-05
-1.71876625337334e-05
-4.96847592410673e-05
3.30330522121319e-05
1.53407083257948e-05
-3.73417353552749e-05
-3.37018410753781e-05
5.49321989567047e-05
-6.23812503872767e-06
9.50449420814297e-07
1.90088871008521e-05
-1.51419524420856e-05
-1.92610999537136e-05
4.11527322853594e-05
1.73497888844287e-06
1.08520032581878e-05
6.46580004929069e-05
-9.17446189024153e-06
5.121148737998e-05
7.96352750005083e-05
2.95479210890459e-05
4.561323865889e-05
8.57540259941492e-05
0.000118255322552205
0.000132068598598358
0.000116370682731463
7.24899925375125e-05
-1.72494362952314e-06
3.03552329138909e-05
-8.06185233913776e-06
-7.32646453843841e-05
-9.60403178437781e-06
-4.40028361569138e-06
-6.78662248221705e-05
1.30879545450187e-06
3.16026104978528e-06
5.1141711506754e-06
-2.36550665704633e-06
-1.59445364119453e-05
1.62889945147177e-07
3.78925817809592e-05
5.39153912493658e-05
4.84250676556918e-06
3.69996495048144e-05
5.31540121291923e-05
9.44111794278405e-06
-1.52298776902057e-05
1.79265791010342e-05
1.14996270925877e-05
5.37724428962854e-05
1.03875540921435e-05
-8.07332530426887e-06
8.19312575292378e-05
-1.3473340307528e-05
5.30768242335876e-05
-1.72240075886791e-05
0.000127509473622505
8.41490833218168e-05
7.60230087453211e-05
1.94099184294991e-05
7.3906877153784e-05
0.000147013804368262
8.1977510521077e-05
4.02904475677754e-05
7.63740864385852e-05
8.48268833766941e-05
0.000122540107515125
0.000164296134695377
9.85230090967864e-05
-1.57002301400103e-06
8.11278725535756e-05
1.21733507712948e-05
-6.22612819539975e-05
-3.80632459937583e-05
-4.29615527526616e-05
-5.80101935738597e-05
-3.99354953032833e-05
-3.63611451507531e-05
7.57546666261112e-06
-5.07434800222982e-05
3.88479798639948e-06
-3.64710520399264e-05
1.96995795245594e-05
-2.79764173658991e-05
1.86446713224317e-05
5.9398557397876e-06
5.62520095566838e-05
1.19120427899461e-05
5.62459134386396e-05
8.71802133861606e-06
2.95770542049078e-05
2.68281530092209e-05
5.7904347362566e-05
1.5276956573392e-05
-1.77524903080942e-05
4.18014783009104e-06
6.63295026354112e-05
-3.63015087447564e-05
8.63714845433684e-05
4.52359439933734e-05
2.95668402145913e-05
1.90355662549965e-05
4.80302580926463e-05
2.98535287544815e-05
2.49967632559272e-05
8.83184970320284e-05
8.68762534474156e-05
0.000100460020748657
0.000124368636609949
0.000119311894099513
6.28658642314397e-05
0.000107469103844995
0.000138162303122643
3.41801310585945e-05
6.15401446031812e-05
4.46468309283599e-05
5.62190241064187e-05
-1.5403102113247e-05
2.58028493768736e-05
-7.51976306901226e-06
4.44881622650584e-05
-4.23622561691299e-05
-2.75938146700371e-05
3.14207003126669e-05
5.618955692677e-05
5.85854219144626e-05
-1.71417979557779e-06
6.27247438503515e-06
5.7374400309341e-05
7.11881544090805e-06
3.31297045979046e-05
1.36054475208719e-05
-3.04106800789486e-06
-6.13414648533737e-06
-2.45668327715408e-05
1.69648363311408e-06
-2.71393171569805e-05
-2.22800614984685e-05
-2.99225737453734e-05
3.30688486243421e-06
8.4176173477108e-05
0.000108862676433896
8.55864869696502e-05
0.00017028125809789
0.000128163277056491
0.000199711583023683
0.000165569123406845
0.000140822303200115
0.000126463031656379
1.26122323127881e-05
6.49816530476963e-05
8.51264523672211e-05
1.89400320150976e-05
-3.96988461888497e-05
-1.58663540185638e-05
0.000102915439866859
4.36137961917266e-05
-5.76888538318805e-07
7.35861395382262e-06
-1.66744433777759e-05
7.71859459765613e-06
1.14452466187593e-05
-5.74543248802571e-05
-6.92472590555825e-05
1.38330366032775e-05
1.15886304499439e-05
-1.94227019839179e-05
-7.80682746457708e-05
-3.17189489183516e-05
-6.82222935027025e-05
-4.28081355680491e-05
-7.70859931912088e-05
1.68078672813353e-05
5.20736282552493e-05
0.000118828097894777
5.23529669341726e-05
4.25099635984244e-05
2.72779690558761e-05
0.000109644030613519
7.47253552529729e-05
7.66627198735015e-05
9.10324870462266e-05
5.62508584113117e-05
1.31581377303832e-05
3.79978038284991e-05
4.16280953031775e-05
-5.43888539299825e-06
5.66147704962225e-05
5.41839775821192e-05
4.81740951557783e-06
3.63773528203003e-06
-4.83050043145212e-06
4.28272663807381e-06
-1.77690349894614e-05
9.26278560770475e-05
5.04272163265933e-05
7.06186721981e-05
3.55755880785908e-05
5.17081341472361e-05
1.32255777362289e-05
4.6941330953964e-05
2.56210748926903e-06
-6.91990824107897e-06
8.23386858635686e-05
-7.5182075226003e-06
6.11410274114833e-05
6.64856360420142e-05
5.7066259913079e-05
3.95536032631058e-05
2.71521825239116e-05
0.000105427511346509
8.19274478530041e-05
0.000113508065131935
6.46951569315217e-05
8.27720572241207e-05
7.58737212899733e-05
9.63377690018841e-05
5.51291652227972e-05
7.03875871514669e-05
1.5207277427813e-05
1.6024535127179e-05
1.18966364201879e-05
3.57379605343849e-05
-4.28829531743245e-05
-3.35102763417213e-05
-1.51249611286645e-05
3.51162919983172e-05
6.72796156095124e-05
5.96184158417998e-05
3.42994377945033e-05
-8.34073846270672e-06
-7.24785498483111e-05
-6.01666058914058e-05
-4.76481625395957e-05
2.63194270540837e-07
-1.65315453534762e-05
-3.47840937040951e-05
-2.70187857402817e-06
-3.35893116688101e-05
3.51620277431722e-05
1.67823003735409e-05
8.79076872667636e-05
0.000121310608932989
7.05128532338766e-05
0.000124096387722399
5.51620540248326e-05
0.00013729161092263
0.000132316909420895
9.40366968801698e-05
0.000154341480400142
9.22395093633367e-05
1.88509201382588e-05
8.2892072571161e-05
6.05501088403933e-05
6.25221032770094e-05
-1.36189170885814e-06
7.05005015485716e-05
-4.26701515814423e-06
-4.14889963717894e-06
-3.02249023573895e-05
3.49934094718892e-05
4.71791549156213e-05
-8.01625194433762e-05
3.72565345017554e-05
2.50148483513472e-05
6.48837650192117e-05
3.85254816150299e-05
1.68071729177557e-05
8.54783240942987e-05
5.37516335971691e-05
5.06654941992035e-06
6.08843516478839e-06
4.52671474550808e-05
5.52678529157312e-05
7.45820920492795e-05
-3.63568648349921e-05
4.01201757133838e-06
-5.05572107101508e-05
2.72931020083889e-05
-4.90475747658288e-05
-2.05774457474086e-05
3.03420949659642e-05
5.42316118077228e-05
-8.56324338172785e-06
8.45218274689541e-06
0.000110591117289096
8.91139827470014e-05
4.48430964895136e-05
0.000104997067056462
5.04771987174789e-05
9.01187855574745e-05
7.22925237298471e-05
7.63837111782687e-05
7.39840989011286e-05
9.37071059644229e-05
7.1842472334327e-05
9.93625171012513e-05
5.59077002191934e-05
9.58712434264227e-05
4.19551864971809e-08
5.06051517163786e-05
-3.2479641182583e-05
-1.29382022521057e-05
2.89446986992473e-06
5.72355692006467e-05
-1.02045234546866e-05
-3.63291951641678e-05
6.85683274322528e-05
6.08697352851089e-05
8.74173477836275e-06
-3.86805438300638e-06
1.11657301953531e-05
6.45248004110499e-06
4.84062154647784e-06
4.79118109633241e-06
-1.4086460722051e-05
-4.09081526050573e-05
2.72532736904956e-05
-3.23001508358118e-05
3.28351411231335e-05
-3.07477368016482e-05
6.91674090959762e-06
3.89602847408077e-05
-2.01507650731774e-05
3.40728452300357e-05
1.1437080303726e-05
2.37107791653564e-05
4.28429347833894e-05
-3.54483652680172e-05
-2.49614244898716e-05
1.72567070792087e-05
-3.68918778639716e-05
7.48565976689435e-05
6.46827877479504e-05
5.66410151681553e-05
6.77583906565233e-05
0.000101805871820513
0.000131511620291442
0.000116358531620479
0.000152471283778525
0.000117029071893269
0.000129576545945676
3.03175939475443e-05
4.96250080372564e-05
8.03215236179163e-05
2.51732622306578e-05
6.21143970514294e-06
6.78240063990772e-05
3.06621856526791e-05
5.22011790310118e-05
8.12102974281821e-05
7.97916797399129e-05
1.74272233466423e-05
1.54904645846323e-05
-2.1885341327304e-06
-3.59717363963307e-06
-3.98533439673097e-05
-9.12238959620403e-05
-0.000117605773697427
-0.000148085422294778
-0.000130957210267092
-7.99445538499861e-05
-5.12243833027163e-05
-0.000102819928652467
-2.36601809863842e-05
-3.03271952916795e-05
7.44350122348095e-05
-1.97000780790611e-06
0.000119186825896641
0.000116391414161023
0.000139702226054438
9.49792065229004e-05
7.25095820487836e-05
0.000108418835424394
5.38695129281828e-05
8.51439468596008e-05
7.19197490995336e-05
2.11367921430456e-05
5.73557412924551e-05
9.89498037993043e-05
4.34372537302457e-05
5.91255919671239e-05
5.79011830678743e-05
5.81867940872246e-05
3.07423419369179e-05
4.17554558375613e-06
2.48308842864096e-05
4.83072697848028e-06
5.70129375627526e-05
4.77703320956492e-06
1.31402851713531e-05
9.21905260336073e-05
-3.3151207975446e-06
-2.27207892059839e-07
2.07649840665641e-05
4.44218496358249e-05
3.63752678172333e-05
-6.72987067334704e-06
4.14237694438507e-05
-8.74903240182455e-06
-1.96069780961056e-05
-1.61705773747457e-05
6.14227306483724e-05
1.74587666155493e-05
7.54682114096306e-05
1.12546315645364e-05
-2.42113593773737e-05
3.65465902478188e-05
3.51416270562532e-05
-7.55354104436236e-05
-7.44232309821212e-05
2.82726917156732e-05
-2.23156036235574e-05
2.12097652601573e-05
5.8405882213077e-05
5.97418891251302e-06
-1.93672433925148e-05
4.3209995136736e-05
5.67141549510371e-05
6.22846717317651e-05
7.87389132432907e-05
9.83784178167871e-05
4.62555628626378e-05
0.000103291484744085
4.51811747160106e-05
8.54062464887409e-05
-1.25663715406974e-05
3.42007047482954e-05
3.59370960747331e-05
-4.44343481886865e-05
4.11735492037144e-05
6.91471555559558e-05
5.57948978207846e-05
7.89878322696754e-05
8.43510518277808e-05
2.14918967114551e-05
4.09672090235289e-05
4.39488926922067e-05
5.13132131938786e-05
7.0160476340877e-05
-7.68047071630675e-07
3.54203772443158e-05
-4.17716682703618e-05
1.68329107980447e-06
-1.23363982812786e-05
-5.81673963112236e-06
2.52324407984144e-05
3.86873945145978e-05
-3.00199328992097e-05
-2.31306021124989e-05
1.16722491529881e-05
1.45256099706432e-05
2.04662111740755e-05
-5.06981831608424e-05
-2.4757318873868e-05
4.10281750306075e-05
6.32422203254048e-05
6.12850316190558e-05
3.49408384399148e-05
5.28098514507821e-05
9.20543452597363e-05
3.71207219836342e-05
0.000118800829887324
3.41631052503749e-05
4.70925013345136e-05
3.79563834072123e-05
6.52928478038362e-05
2.8593162268296e-05
6.21495483860138e-05
-2.22608263594006e-05
2.0081008698945e-05
-9.36984773055513e-06
-2.57331136653513e-05
2.65722901379712e-05
1.62691733192495e-05
1.25160713143976e-05
9.8016969425881e-05
3.69656906847298e-05
-2.89368830216879e-06
-7.98668352779138e-07
2.98495334743033e-05
5.9135025075856e-06
-1.16007027118134e-05
-1.7131011462849e-05
-1.79138011592018e-05
-2.87810553881464e-06
-3.45656643402745e-05
3.37420177176291e-05
3.71557809326254e-05
-1.5162001253508e-06
5.77084576944995e-05
7.74224855963575e-05
4.38474971663404e-05
7.68110535954124e-05
0.000132566082418801
0.000106014130992708
9.47111609742384e-05
9.74008364371025e-05
3.48737276736666e-05
0.000100311513784089
0.000119543452047795
4.87204543119097e-05
0.000107603534162175
7.39032287230595e-05
-3.24912984161492e-05
5.48687372998358e-05
-1.09715464503396e-05
-2.06430555660185e-05
-1.29519969900211e-05
-6.76975979597536e-05
-7.29896926750223e-05
-6.07417592338657e-05
-9.34539293974351e-05
-0.000111123623897167
-6.65678314795531e-05
-3.93863720779944e-06
-6.81871386864839e-05
-2.09571053349359e-05
2.47783155641911e-06
3.47780587515881e-05
4.24702619929747e-05
3.58577976762926e-05
0.000111837002009011
4.81790140196804e-05
0.000162954766473482
0.000100678579818907
0.000102408424053389
0.000148676650408512
0.000120898030541093
0.000112890008681986
0.00018588826736942
0.000151071904141008
9.16821444399823e-05
0.000114597948771038
6.43858082948105e-05
5.15671444979314e-05
5.28347390283778e-05
3.37451275918481e-05
1.73305214079478e-06
-9.29377688390783e-06
4.10932911589155e-05
-5.24232313594886e-05
-9.11849497250103e-05
-6.8757003113876e-05
4.64269066135458e-05
1.4420168375217e-05
6.94169817832155e-05
6.50091103585876e-05
8.69963828982557e-05
7.93439653586836e-05
1.57239560909621e-05
6.48227726597148e-05
4.23013798058255e-06
3.93867128476439e-05
4.22375318933086e-05
6.96747864132047e-05
4.10028928846223e-06
-1.7299361247531e-05
-1.29543304059418e-06
1.32799937229165e-05
-2.03017503538245e-05
-1.07536718503124e-05
7.68730979822773e-06
-1.368944581207e-05
-5.5841846173777e-05
-4.97202977041183e-05
-3.14363537259502e-05
6.62037947166718e-06
-1.15460017782404e-05
1.80982039224067e-05
-6.7583510971157e-06
5.71190637544605e-05
1.65795884682643e-05
5.49618895245717e-05
0.00012080834608514
9.41214771693632e-05
8.03388016870563e-05
0.000124156256426602
0.000156123295591525
0.000165229242270608
0.000113876081469471
0.00012348946942807
7.56764529981415e-05
0.000144518041072122
6.01929604144781e-05
8.38148951502337e-05
0.000132013452992187
0.000113267642243296
0.000109238333081614
4.62663615756711e-05
3.60607395140045e-05
4.32836034791556e-05
1.35213815363808e-05
-2.05252478316356e-05
-3.27939957744749e-05
-0.000105932910268363
-0.000123390307093175
-8.12553002073286e-05
-0.000128345030951487
-7.71661647143636e-05
-1.61098527435607e-05
-4.20811536765861e-05
-3.53588707835089e-05
-4.71498503794673e-05
-4.5456952488473e-05
-5.8580157906864e-05
3.06742261270412e-05
-1.93663909931953e-05
6.72027746051072e-05
-5.06602728194362e-05
7.85403433695233e-06
-2.27240681499425e-05
3.34646609451708e-05
1.09805061541396e-05
2.5458686846746e-05
8.09385788758476e-05
9.78683001418739e-05
6.74579416473366e-05
8.39630825720238e-05
0.000108531311565119
5.94936093433617e-05
0.000141878032116945
0.000120300690958219
0.00017243331185377
8.89175770741442e-05
0.000101329494342897
6.08574248722354e-05
0.000127897397621107
8.73507178108603e-05
1.85374469828874e-05
4.14813828030502e-05
4.12385829451094e-05
3.83480429245524e-05
0.000107494349599021
-2.7146482172055e-05
4.36061322903874e-06
6.90479826803779e-05
6.16344184782473e-05
4.30627782055805e-05
-6.58192718521955e-06
2.85872091474527e-05
-1.90362996781589e-06
-3.86448128750853e-05
2.47444649507758e-05
-7.21740690767265e-05
6.01923283932829e-06
-3.6730140744559e-05
-6.04351535389137e-05
-6.36059875409508e-05
-5.28430366873221e-05
-7.61162277660386e-05
-6.56645791489544e-05
-1.1597624174418e-05
1.02844680954965e-05
5.36697477574079e-05
-4.85270899330813e-07
-3.83247564421822e-06
-1.54982197943736e-05
3.31921158558205e-05
9.91783747679595e-05
1.84642924609984e-05
2.66279307304455e-05
5.92505593327647e-05
0.000121807370318724
3.79193381298459e-05
6.8980504739458e-05
8.84394359198385e-05
0.000125056791457744
0.000193347230710095
0.000132597210512327
0.000114849868010129
9.98672996966505e-05
0.000132426944771273
9.60942932129286e-05
8.80339340331049e-05
2.80636925860406e-06
3.5859194219976e-05
8.39477482125784e-06
6.24737157281819e-06
-4.85586062610373e-05
-4.53317172716015e-05
-7.94107793172386e-05
-5.63764794289353e-05
-4.57850283680399e-05
4.62471864611084e-05
5.52293407901219e-05
2.00463217015346e-05
2.85590697331392e-05
9.50091008996895e-06
7.83477981484598e-06
6.18357191000607e-05
1.93368214348565e-05
5.23634571601557e-08
2.96444861318469e-05
-7.21035860869674e-05
1.5831375965485e-05
1.93245084933125e-05
-5.79024892815491e-06
1.29871449378196e-05
-2.48788044859595e-05
2.05228015579423e-05
9.8709073650471e-05
6.76723632165479e-05
9.56128211878328e-05
0.000111111426320365
0.00011744635755888
9.5886781526613e-05
0.000150966997280774
0.000135881671237447
6.39294645348152e-05
8.47309131696431e-05
4.58948939208702e-05
3.63062964536162e-05
-1.65755307075027e-05
7.00146226443771e-06
3.39736757473645e-05
5.7232580319776e-06
3.5760637388894e-05
-5.97695544152231e-06
5.09662025931005e-05
8.27835688095748e-06
3.41484686469244e-05
2.56802963109247e-05
1.7921275766112e-05
-1.12031535007035e-05
0.000108821699840254
-2.27306570543843e-06
-1.4735857014532e-05
4.46697946671251e-05
2.71273325266164e-06
2.27552356015397e-05
1.30293507500887e-05
-2.83439346977145e-05
2.43794933811237e-05
-9.5396865450486e-05
5.59819846360544e-05
-2.97612001491929e-05
3.29646038299326e-05
8.80562029024513e-06
7.42800927762558e-05
9.2928407343713e-05
3.77971391686176e-05
5.34715460837551e-05
6.55825935794673e-05
4.74580995133174e-05
8.35930103628752e-06
2.80502370258187e-05
1.34068375080132e-05
1.64214733155213e-05
-6.58762067862346e-05
2.6131966977531e-05
5.06013155011954e-05
2.11603335558507e-05
6.36098822345781e-05
5.75429330756573e-05
5.19385136882033e-05
9.64685824024046e-05
0.000135734486000805
5.56234092133187e-05
4.88453680869954e-05
7.2688831264901e-05
8.23661890942216e-05
3.89365173326816e-05
3.53925768866912e-05
1.00397853901175e-05
3.22946486745505e-05
-1.85693951554932e-05
-6.71081345561536e-05
-2.55841270117641e-05
-7.49988957745181e-05
-2.4348358376137e-05
-4.55599061303838e-05
-3.08817095524429e-05
-6.31444141102767e-05
-2.6651619696787e-05
5.85521597581732e-05
8.58779403575326e-05
6.20870835344836e-05
7.84174822220126e-05
5.05135764484951e-05
0.000150929469605647
0.000181357867106593
0.000109904267270216
0.00016269143094639
0.000139657276533622
0.000139165175884521
0.000170095610301641
0.000124342784737225
0.00012520644350744
0.000107407354024763
0.000114921151481312
6.25840252058117e-05
-5.14528178706699e-06
2.08708699648545e-05
-1.15103808483685e-07
2.25968183404063e-06
-2.41380507078705e-05
-5.13962642801291e-05
-7.7666228149318e-05
-9.19810651956877e-05
-9.19384369441771e-05
-0.000108167940624426
-6.59171273491271e-05
-7.42600242191437e-05
-0.000100484874529207
-1.80449908674639e-05
-6.51429099950694e-05
-1.92560730682749e-05
7.57444419637332e-06
2.02333944569838e-05
8.80753626583727e-05
8.14238117909968e-05
5.33928522077404e-05
8.20199589153936e-05
3.1283771921937e-05
6.34893492303614e-05
0.000112700713311009
4.73789646913697e-05
0.000127138820954149
0.000169060717155597
8.15303801994881e-05
0.000175547274231108
0.000137583754398158
5.53513360134306e-05
9.781500034552e-05
7.73571749319219e-05
0.000114694528919739
9.12381699805132e-05
8.06693855788005e-05
0.000130521413389047
7.12269919592608e-05
6.663910429398e-05
3.48087504392014e-05
-1.27915744172864e-05
-6.44815550669681e-05
-1.81712665481417e-05
-9.52881770143651e-05
-0.000110423121428597
-8.20053783104347e-05
-7.98932102349858e-05
-0.00010385003599383
-0.000101829735719047
-4.36030725200773e-05
-3.99386846804073e-05
-3.05286542063662e-05
-1.60017316516224e-05
-3.85492501452863e-05
3.32757748008934e-05
6.89789726918117e-05
1.30565293933346e-05
5.87945698441027e-05
3.05478588237002e-06
7.97784101112859e-05
7.06182124725378e-05
0.00010676363053953
2.87871961188334e-05
0.000110628963557308
4.87017522314723e-05
0.000113692250745176
0.000105940283280268
