# Supplementary material for: Research on computational propagation and identification of mine microseismic signals based on deep learning
Source: PLoS One. 2025 Oct 22;20(10):e0334641. doi: 10.1371/journal.pone.0334641 (PMC12543183; doi:10.1371/journal.pone.0334641)
Supplement: S4 Data — (ZIP) [file pone.0334641.s004.zip › 000100700000645.xlsx_0.txt_24.txt.txt]

-5.77305141957852e-05
-4.28957954040587e-05
2.6291232692973e-05
-2.70980518313245e-05
-5.52056689635708e-05
-2.56067760841915e-05
-5.20214363960609e-05
-1.21744287952706e-05
-4.1519652113149e-05
7.0349292811282e-05
2.61827694351722e-05
5.83014741452543e-05
0.000123326867901809
0.00016442176620165
0.000107224611825757
9.34055228128178e-06
1.41815665756337e-06
3.86239272112824e-05
4.5677825262685e-05
4.331561733549e-06
1.00173579923628e-05
-4.99627346604052e-05
-1.40550630246571e-05
3.73025518791573e-05
6.12701428257219e-05
5.06860177417192e-05
-1.69997781470897e-05
2.64532760985952e-05
6.72913393479116e-05
0.000128276631928635
0.000130358896461984
8.04764044085866e-05
0.000126078385076934
0.000118293466021428
9.95689295087367e-05
0.000160356454283327
0.000122655556509686
8.9951833225367e-05
6.46148763151602e-05
9.08819388928287e-06
2.60641665464004e-05
2.89179172650891e-05
-6.73202771788855e-05
-5.62628711846137e-05
-4.51498658090468e-05
-0.00017144417428247
-0.00010100932936179
-3.25121775776269e-05
-2.52826167837258e-05
-0.000108669322887778
-1.81573295643397e-05
3.10434347780577e-05
2.70181913559693e-05
8.66163336005875e-05
0.000129277044996998
7.27974415966336e-05
0.000117703088597815
0.000141852372278277
0.000170707334866085
6.07845536312531e-05
0.000101763125777397
7.74478015330974e-05
4.12506668006895e-05
3.15524142000222e-05
-5.23808927655904e-05
-7.20663829399396e-05
2.51057474167891e-05
6.17851373675496e-05
-3.50039850793847e-05
7.19288669852258e-05
1.89863770131452e-05
4.00769739266457e-06
9.80960261126105e-05
3.68093976416303e-05
7.30199012427398e-05
5.71133227089168e-05
4.43603699558513e-05
2.37809147997053e-05
2.3596632027892e-05
2.48075487213382e-05
6.1283983701775e-05
-4.54460515948831e-05
1.42238184988951e-05
-4.25452966299185e-05
-1.53652938428445e-05
1.33152059962883e-05
-3.71072046426112e-05
-4.58339952248275e-05
-7.0568457959747e-05
-8.98894474734643e-05
-8.72821543410699e-06
2.15371183096874e-05
-1.79210812701904e-05
6.91174137658655e-05
2.72616682334271e-05
3.26265485164181e-05
6.2393141750578e-05
0.000108973196778807
0.000137883972017653
0.000169575096516808
0.000191920220683003
0.000122682670175511
0.000146800596341901
6.90160314020834e-05
6.27278619765141e-05
-4.78536464793213e-05
1.4423637441938e-05
-0.000103333584604938
-8.02575155273114e-05
-0.000103751595727753
-8.1401558881555e-05
-6.61649639910705e-05
-3.5687014059447e-05
4.25303940467628e-06
-8.66313297880537e-06
7.74802309620315e-05
4.19722448538707e-05
0.000128403347921942
9.35382499773607e-06
6.73849076865276e-05
5.31059211553205e-05
4.43854175152522e-05
5.25172334001787e-05
5.82238008861105e-05
1.06610934728223e-05
7.32870809561658e-05
2.9191838123705e-05
-2.95080778560044e-06
5.38662556146509e-06
-1.32943115324609e-05
6.40368838820932e-06
-3.68661497062188e-05
-5.82035691211369e-05
-8.38727672321609e-06
-3.39066335410144e-05
1.05284236536177e-05
-9.73644389005867e-06
6.52544919394693e-05
5.70370752652904e-05
2.45092773827674e-05
1.12739845936933e-05
3.12623694981205e-05
0.000122502950824308
8.19429757318814e-05
9.95048236972132e-05
7.79174547424342e-05
0.000151887316693525
0.000100497225761794
7.79617595622179e-05
8.35177073627105e-05
4.50198407066898e-05
7.70913595383457e-05
9.16446273390806e-05
0.00012822928523376
0.00010198048180933
0.00012490460103271
5.31760369006154e-05
6.4630057334873e-05
-1.5145261160616e-05
-0.000113423918221072
-1.53291306029081e-05
-4.92128182302675e-05
-8.05405558879883e-05
-0.000133902560122427
-0.000103895745081928
-5.95271863775989e-05
-2.59630433484047e-05
-8.19726601918558e-06
-3.09662133490732e-05
0.000131261475161299
3.8404980968895e-05
-1.88283212238806e-06
8.15981958946734e-05
4.33511410437472e-05
7.71008960652465e-05
-4.74129285752774e-06
-4.20693118176489e-05
6.06465127740367e-05
9.23605201315171e-05
9.53106572295174e-05
0.000115788883582732
0.000134285490429692
0.000163580342205616
3.85724772050749e-05
0.000108687331922554
9.45059532786092e-05
2.74651068666361e-05
7.02978553084884e-05
0.00011757971890185
3.34590190589081e-05
4.42533045221458e-05
-5.9263420882791e-06
-1.67853541405572e-05
6.21712978573424e-05
2.01478425233797e-05
6.78945231891382e-05
9.49030511621789e-06
7.1764416503509e-06
6.21690146805848e-05
3.86222929714369e-05
-1.13206180632966e-05
1.27708580434426e-05
-2.409741905699e-05
-2.61883404909149e-06
-6.39863865995104e-05
-3.77659098420854e-05
-4.20818434491278e-05
-4.0961735541878e-05
6.20798847396776e-05
5.17342306039328e-05
0.000138034791455568
0.000119329560684207
3.77373104343772e-05
0.000152495290714883
0.000115226177723275
0.000112748860522032
5.49555544721948e-06
0.00010870465371346
-3.53091206469496e-05
-8.15941991869298e-07
-1.79752053300575e-05
-1.72037672526289e-05
1.74022275085222e-05
4.37737639847945e-05
7.6393853598981e-05
2.55191447333235e-05
-8.21732888843895e-05
3.33452218515523e-05
-1.6984292982619e-05
6.59790500274422e-05
7.38638747644987e-05
9.3767806616713e-05
9.35326767893464e-05
0.000119737028626205
9.29700926121943e-05
8.23300593511451e-05
6.92363278308849e-05
4.01972338988989e-05
4.47675389266965e-05
3.25422897868682e-05
5.5881281410148e-05
-9.55097143552685e-06
-2.0957029040637e-05
2.42675669312956e-05
7.38208625249722e-06
-2.25188229298471e-05
-2.10603576037627e-05
-2.2059763992199e-05
-6.07830015403114e-05
3.72377668277627e-05
9.28947733183017e-05
3.10816585764463e-05
-1.23263843556417e-05
1.54246244381088e-05
0.000161404841383299
1.28653701563904e-05
8.67506091780123e-05
5.28569222502083e-05
0.000135634048925044
4.11009604561521e-06
7.40656893943435e-05
6.6572073750307e-05
-7.20817153406545e-06
5.06649057759465e-05
1.61237028032924e-07
-6.27908083120773e-06
3.02094181648127e-05
4.45919873088774e-05
-1.14253459154394e-05
-1.70081078520763e-05
3.63495992118224e-05
4.02390032623616e-05
-3.67705854004943e-05
4.26921937702108e-05
9.02554783466558e-05
2.52690184093779e-05
6.60367236667306e-05
0.000104413338609829
5.87153964173056e-05
6.46110008162275e-05
0.000108768940606412
6.29342770284954e-05
6.01108143164258e-05
5.06997177666495e-06
-5.61653803044332e-05
-6.28993875924461e-06
-1.38452280871991e-05
1.55160499383173e-05
1.96375494685819e-06
-4.72676772194679e-06
-3.24565616623939e-05
2.71980103034484e-05
8.19532482337501e-06
3.81070847433161e-05
2.32931945608074e-05
7.1753343591451e-05
-1.55902408949414e-05
6.22576570554905e-05
0.000104140130692726
8.97933297231279e-05
0.000117176975127407
0.000114782649824394
6.94336807085645e-05
0.000129009386641396
5.66026123114183e-05
9.65641608659809e-05
-1.25982442511846e-05
-5.50269228238091e-06
4.24570023690112e-05
1.57722019227677e-05
3.48423794336016e-05
5.92097686168957e-06
2.27089159078308e-06
-2.42597301597089e-05
-7.07409411022108e-05
1.63810731781398e-05
-6.05675860367231e-05
2.02643614664985e-05
-3.32241917498485e-06
6.52218534637776e-06
-9.45310955945889e-05
-2.44637128479754e-05
2.20982168817813e-05
5.25008253944601e-05
6.22000403304638e-05
-3.04269412133212e-05
2.40427049600665e-05
8.97411889391134e-05
5.97934524917137e-05
2.39794312692336e-05
-2.62588768964765e-05
2.00365314030624e-05
6.9060373017101e-05
9.51093582986e-05
9.9749665507411e-06
-9.28540381783456e-06
-1.1384269208697e-06
6.76792044244587e-05
5.50712245269811e-05
-2.4476564120422e-05
6.71241609571473e-05
3.62487955970545e-05
5.88792919108233e-05
0.000107029812128465
8.26766071334113e-05
0.000168172584022258
0.000181392787699954
8.8300990220076e-05
0.000168443060592993
3.13539106248908e-05
5.00798001931737e-05
1.17952269891603e-05
2.77980884828974e-05
-2.13400138053436e-05
-5.59826762050982e-05
-3.62107252907483e-05
-0.000102310474678206
-7.27509698274806e-05
-1.97123034745194e-05
-5.09842526646999e-05
-1.58857261416097e-05
4.36906207989953e-05
-1.14021223625356e-05
2.8538236298438e-05
4.79768712584988e-05
6.03993062975061e-05
4.06566369787584e-05
4.27428227060638e-05
3.49879783183891e-05
4.59266282722704e-05
1.63559480097758e-06
5.11672815557628e-05
2.03988938125629e-05
3.82254782672275e-05
-1.07795208049916e-05
-1.96070515243514e-05
3.26601329660174e-05
4.72819212251236e-05
5.11081245977437e-05
6.93169397164876e-05
7.87372211581908e-05
0.000128957997906204
8.83006347577337e-05
5.82875242466626e-05
9.64023012702992e-05
8.57538959126393e-05
8.9255085672399e-06
7.44868408953091e-05
0.000119169173486174
0.000111407912258368
8.79126154722942e-05
0.00010828590964907
9.62194728979567e-05
1.51544779451753e-05
3.17434204096402e-05
2.46623691548552e-05
-8.3232188959189e-05
-6.64372589601707e-05
2.012564199024e-06
-4.34795431079466e-05
-1.74202647328829e-05
-5.62833566284173e-05
4.45037466799126e-05
-2.78220698737652e-05
4.26615097049707e-06
-5.38240970658173e-06
4.88340235032059e-05
9.06406794485649e-05
8.65061270851157e-05
4.72514185976789e-05
0.000133749359579157
7.75011013239681e-05
8.82735300097497e-05
3.30018733274457e-05
7.8671370729276e-05
2.27353028007687e-05
6.64933238995422e-05
4.34142703849065e-05
5.91763676574566e-05
8.46522627572158e-06
3.99941977585462e-06
3.33307442850045e-05
2.35773703876601e-05
1.05097071485709e-05
6.42696655441756e-06
-4.28841262891017e-05
-1.62467077498976e-05
4.83635999912906e-05
4.48582062618561e-05
4.41671742979972e-05
4.6016783596409e-05
0.000144902961671308
0.000138313177747031
0.000128811953974873
7.76134637087377e-05
6.8668935381398e-05
4.77437074469903e-05
0.000111500381240912
7.49118310430541e-05
7.12306597156631e-05
1.96586285563429e-05
1.79250272193652e-05
3.78236995441328e-05
-4.07869699658006e-05
-2.64489374204378e-05
-4.67195982448447e-05
-1.42553962855039e-05
-8.29620269655851e-05
-2.68708479679621e-05
-3.48729654695872e-05
4.23443505438433e-05
2.4551848298232e-05
5.25171814117692e-05
1.23595845615501e-05
2.55082788371773e-05
4.53659816503339e-05
6.60055224064654e-05
4.68116781561805e-05
6.19092643661161e-05
8.01531686853844e-05
7.87971384176996e-05
6.32547199331936e-05
-1.80156903763618e-05
9.04984914193091e-05
-1.40181716540718e-05
-1.67054468568818e-05
6.60350081085961e-06
-1.24069388814845e-05
3.10128787506319e-05
-1.19482545427729e-05
-1.32812914483551e-05
6.18075761898517e-06
-2.31202844544594e-05
2.43514351936298e-06
0.000102883736682293
8.7491897839295e-05
9.82787654266629e-05
2.23733267783178e-05
8.97818673964431e-05
3.03697727567492e-05
-1.17746503679663e-05
4.04028536362337e-05
-2.04406807965212e-05
1.9364397638441e-05
6.3213059697091e-05
4.50976312349183e-05
1.69296675639306e-05
4.97268108053267e-05
3.30674562603982e-05
2.51899433712739e-05
8.03149035614079e-05
7.46327084523584e-05
3.48538988065036e-05
7.33470041571751e-05
8.07551540290837e-05
6.65888647469466e-05
8.63992427403061e-05
0.000117909440315343
0.000103735541793884
4.72512389868134e-05
2.78205686460451e-05
5.90287679224071e-05
-2.09279658672103e-05
6.92484118964762e-05
-2.14508865851199e-06
7.41221020406208e-05
8.65541830867414e-05
4.09597971987869e-05
1.49415255310405e-05
-1.79319167721239e-05
4.88658644084144e-05
4.4791178199204e-05
-6.18603279434097e-05
-1.33154994792961e-05
-6.22847063075868e-06
-3.00511944109223e-05
-5.89013366171573e-05
1.11143929472894e-05
-3.86578618641044e-05
8.3194719111679e-05
5.94404602946567e-05
5.56086161786694e-05
0.000126645161690182
7.2717476379668e-05
0.000121859697261219
0.000100946823544847
0.000118970566445474
5.5211666462108e-05
4.03983697345445e-05
8.86093420600981e-05
2.6258341040386e-05
4.25599652064212e-05
5.25353049767563e-05
1.04009807344934e-05
3.55156023199332e-06
4.11788318704e-06
9.18304417530417e-05
4.05042756930236e-05
4.21345762091431e-05
3.52608357360343e-05
7.90718043279865e-05
4.02104686770777e-05
3.84629957751208e-05
7.4103806512184e-05
3.52341382006877e-05
-7.89011589328678e-06
7.897157082132e-05
-1.5560314450612e-05
-1.50533045704496e-05
6.68590598930821e-05
5.21120254130945e-05
3.68552749028326e-05
2.52293677445289e-05
8.18740659825086e-05
2.54783215234635e-05
3.08551890892993e-05
4.75607286076757e-05
8.06922177767009e-06
5.01349132856835e-05
1.98806482843356e-06
8.8097022604114e-06
5.72570550778116e-05
3.04549431027854e-05
-2.52817237818441e-05
3.31852070661263e-05
-3.14245425392337e-05
3.28013924322514e-05
3.34441172617266e-05
0.000102877382119767
0.000128408568863054
7.48647599596974e-05
8.00775956957851e-05
9.77880888136221e-05
3.35716861101032e-06
-1.74059597168436e-05
-4.56363927014885e-06
5.51061295397135e-05
-3.64609018132579e-05
-8.24093149331505e-05
-1.60040500719322e-05
-6.40342478648309e-05
-3.17418958490976e-05
-3.59904624007498e-05
-2.09475590109424e-05
0.000108958056122507
7.02964891170633e-05
6.34478202220729e-05
9.71436223426558e-05
6.04193468516094e-05
9.03732010170642e-05
0.000160110970762279
0.000137698722340402
0.000145659482223043
0.000173445720946941
0.000126323248545885
2.80254471014306e-06
5.20523172178821e-05
3.93917680646912e-05
-5.06958298524958e-05
-5.31237839917331e-06
-9.28753830369413e-05
3.07447484354629e-06
-9.07146976015648e-05
2.06726788963902e-05
-9.29915490066048e-05
-7.3350906681421e-06
-4.54359520354407e-05
-0.000117341653859549
-5.74735453694223e-06
-3.59910479692217e-05
-3.22289107547601e-05
2.05154236060378e-05
-1.12794803931816e-05
1.92816961283341e-05
3.15748584935781e-05
9.38858307902534e-05
9.47642453353036e-05
0.000117120090631652
4.64816051992926e-05
8.19042802094393e-05
5.0510479715149e-05
3.32524381778012e-05
5.31557358130102e-05
6.01159962449721e-05
3.26602717091154e-05
4.35741196852511e-05
4.69350852506728e-05
6.23623141909177e-05
5.19840358813681e-05
2.50479665274131e-05
-3.09148767231602e-05
2.8717487368508e-05
7.5434638735901e-05
3.10728668705231e-05
8.26221588600691e-05
8.48407325401511e-05
0.000102669858107366
0.000135414661098878
6.50455700756888e-05
9.0949098329034e-05
0.000142595486032653
6.89374179709369e-05
0.000121809527224751
0.000104286845657339
0.000107665820708196
5.0292136826907e-05
3.45945945642376e-05
4.71515458328165e-05
-2.62656748575919e-05
-8.41086642968451e-05
-4.85942465610012e-06
-2.40131526757749e-05
-2.45576161960736e-05
-1.7336851812379e-05
4.61111892600451e-05
9.45872235597303e-06
-1.39388858253936e-06
1.1282866766829e-05
7.53556626564507e-05
-2.84934083578773e-05
9.642632881707e-06
1.23871407133543e-05
8.20300690061759e-06
6.30527152756773e-05
4.56163896656715e-05
4.27056435121381e-05
6.66234406630547e-05
2.48562270288077e-05
5.8445253692345e-05
-7.95802196319507e-06
1.04451802790806e-05
-3.95996631575875e-05
2.07582042611484e-05
9.44415721703875e-05
4.21387845643397e-05
1.74840251851967e-05
4.34773062601467e-05
0.000114729059013839
0.000130331918927224
5.36569608995069e-05
6.62202248241247e-05
6.03761572167212e-05
8.1864767203291e-05
3.98353719543743e-05
5.15236814479578e-06
1.58794439285749e-05
-1.34747474957282e-05
7.7227287603237e-05
-1.77736444012183e-05
-1.62244622543512e-05
5.93490445818692e-05
-3.90281991955858e-06
5.61435495199885e-05
2.67955460051244e-05
6.73846588444324e-05
7.01692829913831e-05
6.93504526220043e-05
3.53168979095236e-05
3.53089160234221e-05
2.76846174623421e-05
5.17444770870493e-05
-3.47585910998687e-05
-2.08534554812236e-05
-2.34551815395691e-05
-4.9005125476909e-05
-0.000107695528564252
-1.11661692733909e-06
-3.54559521195584e-05
2.45772336050204e-05
-4.00435323288924e-05
-5.79935886768814e-05
-4.76095408689503e-05
-1.81703708378013e-05
4.98563452013249e-05
-2.06784516198853e-05
5.91447048643461e-06
2.90403373481775e-05
4.82311072601729e-05
5.69228206707776e-05
9.43288952484587e-05
9.76980052850646e-05
0.000173656920632865
0.000148526604147238
0.000158112985074465
0.000191078633263352
9.85075989882328e-05
0.000148408935036024
9.86048932769111e-05
0.000131024311900255
0.000132688451776501
5.8270258501583e-05
5.82876386523979e-05
2.24419254588361e-05
2.89808369029817e-05
-4.93652315596398e-05
-2.51645319558353e-05
-9.94510935021394e-05
-6.7807947831364e-05
5.018432467774e-06
-8.36182623953058e-05
-3.32868303143559e-05
-7.40007518678882e-05
-7.01845228065064e-05
-2.51652253729774e-05
-3.14509485154653e-05
6.3077782653262e-06
-2.24165220745499e-05
8.68396090997765e-05
5.29511178735623e-05
6.09540362340748e-05
1.95268634070132e-05
6.27859780673286e-05
-1.16471017597638e-05
4.06065769819493e-05
5.80514152109486e-05
-3.71717898866208e-05
1.7109002644351e-05
1.61277356181951e-05
3.09847538870162e-05
9.57257968427549e-05
0.00012246436431373
9.49018203586137e-05
0.000102758307900472
9.84914392391017e-05
9.74801359913622e-05
4.49071434666264e-05
-9.03777315450343e-07
2.7607185563453e-05
9.804292794192e-05
2.10457876879588e-05
3.02377116353642e-05
0.00011235996453607
0.00010960969957572
9.51336559238397e-05
4.09869298209024e-05
8.12417160549235e-05
8.26392488229161e-05
8.8854840590826e-05
9.84619706919479e-05
-1.95284484039975e-05
3.90398064766874e-06
3.06761151158436e-05
2.50218046000391e-05
-3.33508842413954e-06
-6.37652582429956e-05
-6.17965948017717e-05
-6.0504162836029e-05
-6.79016106948378e-05
-6.33192522745582e-05
2.7548781268284e-05
-1.61783567976477e-05
-5.93721453516934e-05
-3.52134152921074e-05
-1.35769320262996e-05
0.000107249015186436
-1.33119190545597e-05
5.53678542672781e-06
3.44785709917403e-05
4.67906473710791e-05
6.075690447309e-05
3.69699846287347e-05
-4.05537769829895e-08
5.63237601343998e-05
4.14047030669848e-05
0.000120104836053571
5.69711962075243e-06
4.68766741698067e-05
2.85413209522546e-05
5.48780565344454e-05
1.87368545724601e-05
4.35485381910956e-05
-4.88712965432122e-06
0.000149294101824867
0.000124208932586793
0.000133704663761514
0.000101304109372268
0.000104494265644729
5.14803072105702e-05
5.44691086870187e-05
0.000103808807661011
-9.21910841416171e-06
-4.47070713328345e-06
2.87931766342304e-05
4.11293351419341e-05
-1.23857380696674e-05
3.69509104155038e-05
1.56450560876518e-05
7.84889636627957e-06
-2.2201460604098e-05
9.40609935910185e-06
5.12507629959134e-05
-5.52792937722103e-05
-3.35601721684897e-05
3.72236575762702e-05
3.98336972888316e-05
1.71280631594726e-05
4.59612087552843e-05
5.29105979602967e-05
2.96589857627026e-05
7.73012389634074e-05
6.91952557627362e-05
7.08639110271235e-05
2.87680018285642e-05
8.78177944871909e-05
0.000103381150204198
0.000100004812894784
7.05292510494578e-05
7.0142326343645e-05
2.79189742299707e-05
6.08969973989977e-05
-5.37693309133775e-06
5.647795744577e-05
8.05307247519353e-05
5.73470154560275e-05
-6.56935751563377e-06
-1.90120773810613e-05
6.57220654439833e-08
4.21475603336308e-05
5.46290649679387e-05
4.19179966540348e-05
-1.51864217405429e-05
1.26259204515059e-05
1.30816316597178e-05
4.48924929911513e-05
-6.71561573933341e-06
-4.44841845046626e-06
5.75431785119492e-05
3.49606562460349e-05
-3.63632058039666e-05
6.74148430725861e-05
1.78244247491688e-05
7.03846027242108e-05
2.6353717980401e-05
5.11948345477865e-06
8.96266025498981e-05
3.36618545255224e-05
8.43380332677445e-05
0.000117838337254905
2.49601089199189e-05
5.94955199952261e-05
4.47339310407674e-05
0.000105097260473218
0.000113355409603068
7.985302816808e-05
6.88751701879867e-05
4.78320525438549e-05
4.57343428269623e-05
3.71715887006678e-05
-3.17119990502431e-05
-3.50554747562131e-05
6.67025617676235e-05
1.44952487016875e-05
-4.57483931073857e-05
3.04935700673926e-05
-1.43369119975869e-05
-1.53095060432333e-05
-6.2089394503145e-05
0.000106900370116073
-6.66891713863656e-05
5.90536356802514e-05
-2.23477244889705e-05
3.88332724733656e-06
-1.90247909330497e-05
1.25905551721513e-05
4.53280477668021e-05
-4.37407159749815e-05
8.4447679888135e-06
-2.27048405589348e-05
2.4065839933538e-05
5.70245450125093e-05
6.28029677974779e-05
0.000110234743162707
9.54222831251975e-05
6.88287394117594e-05
8.48619996406453e-05
6.45216535272162e-05
7.61064557870351e-05
0.000114749161398436
6.15524297766851e-05
9.2536726306297e-05
0.00011741864603081
7.91052722206476e-05
6.98897870949733e-05
6.21798430067678e-05
5.64610584656292e-05
9.50169880311384e-05
9.98388425605015e-06
5.27294767396985e-05
7.44570223096049e-05
4.65782959877522e-05
3.82717095185787e-05
-1.60387902873941e-05
3.06067828119612e-05
3.33615388258981e-05
7.89424177292019e-06
9.21207008984799e-06
1.27597642117823e-05
3.00501778931476e-06
-5.27731597586353e-05
-6.24503153827567e-05
-2.0310170910794e-06
-3.95798606874062e-05
9.77041814974973e-06
-9.57613741706107e-05
3.85419115261973e-06
-8.97677516368247e-06
-0.000100202118823598
-5.45653260731155e-05
6.54456220253817e-05
6.9896245763828e-05
2.99716006724522e-05
9.15433365214688e-05
0.000136751876855227
4.65416565506444e-05
7.81455642184197e-05
9.09498063927954e-05
0.000154855652313259
6.88505843969251e-05
6.29013880698902e-05
9.36144951296469e-05
5.78046005055638e-05
8.51405986540438e-05
9.09325166747043e-05
0.000171969761602132
0.000156372404143039
5.60393349090289e-05
9.63290268132872e-05
0.00014206064774129
0.000142789279142354
5.76359429728431e-05
6.51976345282924e-05
6.76539326048911e-05
6.79760373761678e-05
6.55097916530352e-05
-2.91596479891254e-05
3.76404619769224e-06
3.05417326093967e-06
-2.19681376974617e-05
-1.63701433429009e-05
-3.26228621185366e-05
-1.14250597878525e-06
-6.64720417813212e-05
-5.20141403393112e-05
-3.60322939953558e-06
-3.54582971740598e-05
-3.01494547561754e-05
-4.38122828179232e-05
4.81613697916041e-05
-1.72090352531705e-05
1.71838924921163e-06
8.22286117661945e-06
-2.30867214638916e-05
-4.37734396611301e-06
-6.92969836530768e-06
4.52461444667528e-05
4.85682903394608e-05
4.95728704204863e-06
-5.25789849548112e-06
1.20859178260801e-06
5.83014224470671e-05
0.000123421833671231
0.000104754507329104
0.000100984949024197
8.33699924827632e-05
0.000102699714308152
0.000144439343822751
0.000192513212850293
0.000119740251568647
0.00010302007458049
0.000100470861210494
0.000101948638389385
0.000109559573072762
7.54101103812477e-05
9.10272112572397e-05
3.28779161241359e-05
-1.34856747164063e-05
3.54516324342905e-05
2.01566618542621e-05
2.53597868487759e-06
-0.000109458618868163
-3.2797469458231e-05
-2.65934781107215e-05
-8.25168237940573e-05
-2.35235067045311e-06
-1.09608411420208e-05
3.17430696151933e-05
-3.93897603374757e-06
-4.39459994586683e-06
-4.45622037958865e-05
-8.29101107250838e-05
6.89634590213655e-06
-5.71776193082098e-05
-2.75472461334242e-05
1.47998177378936e-05
-2.77183361183944e-05
0.000105919815555518
0.000113948921486862
8.26197011713245e-06
3.76286247931527e-05
5.44007771168525e-05
1.18993735969942e-05
6.38384921180567e-05
4.71413713811572e-05
0.00010311090702767
0.000108426327198532
6.98479806908034e-05
0.000178296107070733
0.000125068772836866
0.000122766939012874
0.000106296844403957
6.47415310964094e-05
9.97290542330733e-05
2.48283892184558e-05
2.26342969074238e-05
-1.34431994725424e-05
4.13364037437652e-05
8.84130983935003e-05
-4.43375379209052e-06
4.86339249704803e-05
6.83564420459644e-05
4.96914560129083e-05
2.47415654770148e-05
2.00371973898919e-07
2.18896707698799e-05
-2.25739124891965e-05
3.26481642002499e-05
6.37069705205303e-05
-2.34683777937728e-05
-2.34990873055337e-05
-2.77375081484964e-05
-3.05368137881538e-05
6.29238866653627e-06
-5.33125550781306e-05
-3.38673839858278e-05
2.86450017856165e-05
-8.0271091853579e-06
1.37263826088079e-05
2.71141128070527e-05
6.60897154806798e-05
2.26065516715542e-05
7.86610524756411e-05
6.45059353610387e-05
3.01291773282178e-05
5.41000866904896e-05
9.06710961211351e-05
0.000123782866929775
0.000121838158074116
0.000116528027738762
0.000123875682013907
0.000127140941982888
0.000102941774037808
9.83752134544691e-05
0.000105888661568981
0.000119269826792284
-9.2914325181209e-06
7.02166680544034e-05
3.14190535955655e-05
1.82780015188638e-05
-2.99778892643717e-05
-6.94114246092111e-05
-9.70657918990425e-05
-0.000107873402135784
-9.07187424915178e-05
-9.55887145794965e-05
-3.56262303236513e-05
-5.55756611763873e-05
-2.7810801342623e-05
-8.43531425693314e-05
-1.28380766126312e-05
-3.11299514676076e-05
4.84947585621355e-05
9.13894981821573e-05
0.000187000635042665
0.000182925229346753
0.000175552287965574
0.000204010544191999
0.000210721524156374
0.000155620404439179
0.000182055091706905
0.000124658851356261
0.00014699683647348
5.89383062667558e-05
3.30536828710477e-05
-6.16106007356829e-06
-4.27919597756629e-05
4.39230604971867e-06
2.11389090741242e-05
-7.85824069200779e-05
-0.000110168821697842
-9.50770518942398e-05
-0.00011156424562072
-8.20942237174715e-05
-0.000124263458636194
-7.66203122838545e-05
3.77936467248831e-05
-6.15806737837966e-05
2.43736298698048e-05
2.74340126769004e-05
3.51613133647247e-05
1.59212510044086e-05
6.81639694729267e-05
6.68795652419745e-05
9.87782584905294e-05
0.000104404446258253
0.000104586894531981
8.4409339035751e-05
0.000124618140430683
4.68782326103548e-05
0.000150190351707507
8.90966924416449e-05
0.000119388540177238
6.14642987228152e-05
4.10972813494286e-05
2.62540437500208e-05
2.42932955650189e-05
1.74096327674442e-05
-4.60551826866437e-06
3.20946792046233e-05
-1.94559976332161e-05
9.26057895921085e-05
4.55398827405575e-05
1.88135989307062e-05
0.00011094016839876
0.000119699409225784
7.25301953699001e-05
0.000137236437919058
7.7193153234014e-05
9.22052026296118e-05
5.95050773040254e-05
3.85652001650559e-05
-1.19648917193437e-05
1.41921260137594e-05
-5.74554643424691e-05
-0.000138414971128201
-6.70755170734707e-07
-5.83302437022392e-05
-8.17967743606949e-05
-3.74233390685223e-05
-7.33350669898601e-05
-1.12148056348728e-05
-6.14602947379125e-05
3.72129479850561e-06
-2.6724644346709e-05
-8.0110269621239e-05
-0.000104289894281307
-0.000122734910031049
-1.05133827281222e-05
-1.23960067194019e-05
-1.80446095263161e-05
-1.05003421078318e-05
3.66714121225318e-05
-5.60797654631851e-06
2.21834047668347e-05
7.01486896853054e-05
0.000112185169911122
0.000135415164163428
0.000122866177396658
0.000149977669678487
0.000107854195619779
0.000198253416532302
0.000200247868691377
0.000157385805589749
0.000154910774957521
0.000148605322972348
0.000123786938890571
0.00012158581936501
5.22268110554632e-05
4.76326504462989e-05
6.32015502043237e-05
4.41967451550296e-05
5.75544776500798e-05
7.23122886504447e-06
-5.66669826133308e-05
-7.45729958305713e-06
-5.04747109084885e-05
-3.08310043630535e-05
-6.47132138159215e-05
-9.08337565336446e-05
-9.15075743791142e-05
-4.26632566492217e-05
-6.7562359409445e-05
-4.33322093754141e-05
-3.26604488773754e-05
-2.42444211345913e-05
2.60342695923892e-05
-1.21858603556692e-05
9.80368191078771e-06
1.05301729522862e-05
9.85802130521608e-06
0.000102018680558811
7.28856329636339e-05
0.000125680085899284
9.94174403307665e-05
0.000132503641478753
0.000158169156963152
9.94828723728865e-05
9.1506259656028e-05
4.2825248620422e-05
6.28474226830312e-05
8.76956168744506e-05
6.87271257155868e-05
1.73812945595666e-05
6.96673427315338e-06
-3.05832374366478e-05
5.17716536891793e-05
9.34204398671334e-05
2.36675034411932e-05
-2.64354480583821e-06
9.8901166897286e-05
3.62884282279324e-05
0.000112020894882741
0.000115981111914966
7.73003377795135e-05
4.57299063854395e-05
0.000114518076306131
9.78591213376664e-05
-2.5682048492813e-05
4.38526127367701e-05
3.08931414025624e-05
-4.27321376449485e-05
-7.36501806763374e-05
-8.6830442195989e-05
-5.9366760938928e-05
-9.21228101364e-05
-0.000115843297171318
-9.27893309783167e-05
-7.99883582893357e-05
3.85684865692625e-05
1.89261301744439e-05
1.61144043220129e-05
6.60618637353462e-05
0.000108835469329836
0.000121087818878812
1.23462628542334e-05
6.84084863806604e-05
5.6102596759492e-05
0.000102386190894618
3.72133744330807e-05
2.21536620792836e-05
2.06714330380823e-05
1.67951550388964e-05
6.98535499650399e-05
8.05819377997579e-05
1.31082340966879e-06
0.000111176493305656
2.79218972981292e-05
6.13761159372255e-05
-1.8674153680521e-06
0.00010404829899131
0.000101130611798221
4.39717949136246e-05
7.73004901945603e-05
3.1421900625532e-05
5.24562032716483e-06
0.000155916788440701
5.95611967463502e-05
9.71456225011434e-05
7.78282477279764e-05
0.000114580628576812
0.000122548314880886
4.41959866175212e-05
-2.46678584596121e-05
7.1113420594275e-06
6.96480073964187e-05
-7.89061132228612e-05
-5.92009125427595e-05
2.06219954900767e-05
1.55277150613267e-05
-1.31811275944635e-05
-0.000114151525194331
-5.73450617976595e-05
-3.84811677625194e-05
4.92745416025396e-06
-2.0740260950859e-05
2.31268844978573e-05
4.61447441636333e-05
2.71591468976587e-05
4.6572447554916e-05
0.000158403822157849
0.000103834661294522
0.000121117251946999
0.00013329902216263
0.000118182836782394
1.02825120491071e-05
1.69291668093446e-05
2.08298237741781e-05
-2.50100831552365e-05
-9.98229629010332e-05
-0.000102862711567891
-0.000122644571896484
-7.68908096985059e-05
-8.28039365923128e-05
-3.04923794586969e-05
-8.52138745888825e-06
2.51578152339229e-07
-4.58784197983651e-06
0.000109853435662325
0.000109428887080377
0.000123123977968138
0.00013611397384408
0.000112870330105019
0.000187018133417497
0.000115613397926816
0.000107072048167249
0.00014923386462494
9.74549616169003e-05
9.28614906077596e-05
3.5032531889333e-05
0.000101658840848517
8.74131805570417e-05
-4.78066628226034e-05
6.63655658675036e-05
-5.82653470459128e-05
5.26948778592685e-05
-1.75934570241069e-05
-4.61020404285496e-05
2.36447939214896e-05
-5.31063968559577e-05
1.54933237567351e-05
-3.32579348356219e-05
-1.3041610078874e-05
-5.36551774449274e-05
-6.03519636170776e-06
4.45506305550955e-05
2.22761245699243e-05
2.03460495763411e-05
5.09267324887257e-05
9.05120493617273e-05
9.30440704694217e-05
4.70860415981002e-05
2.32689105226451e-05
3.80060782023455e-05
5.77392313687084e-06
-2.5722092104447e-05
1.24458555685411e-05
-3.18007853603005e-05
-2.34398258486194e-05
-2.52822220922183e-05
-2.10931917018608e-05
-3.1022042346962e-05
2.31135351505943e-05
3.18000630431178e-05
7.98281237976889e-06
0.0001622774715753
5.01533865455127e-05
8.84929288724584e-05
8.99284720081564e-05
0.000121237980059158
0.000145599913346415
5.54741418685382e-05
9.42785096366898e-05
3.49761599911666e-05
6.14203035813646e-05
1.12864489055314e-05
7.40778796965186e-05
-4.99924091826873e-05
-1.59093084942112e-05
4.00356697747437e-05
8.54274449639825e-05
9.64895122166762e-05
0.000131889066791955
0.000105860040905093
0.000119461074011971
8.77812687157048e-05
4.54607858828905e-05
5.99097561426373e-05
-2.3447887461439e-05
5.86704399776023e-06
8.20688541730232e-06
-2.47597652791161e-05
-6.85296547955435e-05
-7.93277814106431e-06
-4.6897087297326e-05
1.86000213115219e-05
-6.31337333589648e-05
-1.95895782096892e-05
-4.6149610489508e-05
-6.94939495977611e-05
1.882973197754e-05
-2.82851661939269e-05
8.00665363195638e-06
3.38558309539626e-05
3.12173880420177e-05
0.00012630262996907
1.96704880084494e-05
0.00011222016775842
0.000118235812636379
3.47685006980898e-05
7.03363855973966e-05
0.000119617705985688
0.000108501162299993
9.57442785838117e-05
0.000117506761954493
9.52678011843036e-05
8.44816371183705e-05
4.31667657941561e-05
2.60310891576564e-05
2.14684704492235e-05
-2.73691909859144e-05
-7.00003636200001e-05
-6.08183764989327e-05
-9.0266309502465e-05
-5.00290162066791e-05
-1.54685022864376e-05
3.23742663353373e-05
5.27880517209427e-05
1.71458313093997e-05
4.29022672908061e-05
7.9281393327103e-05
4.04384056312482e-05
5.96918436080784e-05
4.34478307408483e-05
5.01676084300894e-05
2.25949094996038e-05
-1.06297245914107e-05
7.44136225405501e-05
1.90839678677692e-05
2.90030883227391e-05
7.21810067034924e-05
-2.13537247654855e-05
-3.23484697969098e-05
-3.45449587767199e-05
4.93889826319441e-05
-1.23049773238114e-05
-6.01879800054701e-05
-5.0064961972182e-06
-5.9380185102625e-05
-6.71415430917926e-06
-2.64522307128763e-05
-6.69513442782569e-05
-4.16568324424288e-05
-0.000100995627014285
2.55215982604142e-05
1.45080753701288e-05
8.07213423925444e-05
7.34328855699494e-05
0.000105277416169938
9.88688113007879e-05
6.60213224502203e-05
9.51742506748675e-05
0.000192008084196152
0.000202300609703085
6.85803569557627e-05
0.000130674573669054
5.89492918585201e-05
5.16730633852167e-05
2.13807428906384e-05
4.26346697242754e-05
-6.86304534359382e-06
4.55930720937787e-05
3.05959657835138e-05
-1.80087575538006e-05
1.65449523804726e-05
5.40455326600793e-05
5.20900288131838e-05
-1.52757573351909e-05
3.64822907451999e-05
3.2692831407075e-05
6.06136666079449e-05
8.06969005112905e-05
0.000100853356710241
4.66443950625734e-05
6.93963612376993e-05
2.82708806814976e-05
4.03162244336088e-05
4.57269074618827e-05
9.20117180506598e-06
8.01608047665381e-06
-2.59092959593735e-05
3.99093932759498e-06
2.51725414988566e-05
3.11836889723625e-05
-3.99209196848959e-05
3.34962600452818e-05
6.64213828153806e-06
5.0613498144754e-07
-4.0063793365274e-05
-2.87114641894948e-05
-5.92892844298295e-05
-4.51402284643066e-05
-7.38001989222503e-05
8.45526375678318e-05
-8.62696307031631e-06
-2.93640714357662e-05
5.53842878945847e-05
2.2547814017701e-05
4.25316276435545e-05
8.56451731789456e-05
0.000106134867452339
0.000148834859028633
0.000161610059239583
0.0002377193566044
0.000187521917751084
0.000193310474047611
0.000103864787192382
0.000120740388843625
5.78765211250321e-05
5.0832330721115e-05
0.000101616913181985
7.75675861540093e-05
2.3040656081159e-05
2.0326184931889e-05
-7.01423381849971e-05
-7.60164187783843e-05
-4.18299089457606e-05
-2.60967102327764e-05
-3.39120557178002e-05
-4.92775014431157e-05
-5.34937085364074e-06
2.98165903512596e-06
2.35590062441921e-05
4.34458947130164e-05
5.60406737093266e-06
2.09564844820631e-05
2.51258922896436e-05
-7.11151738788948e-06
1.72777873073615e-05
-6.84851271490546e-05
-5.9234831157254e-06
-4.02870977106357e-05
-1.29319604788914e-05
-2.35958028557005e-05
1.47345617313809e-05
5.02568338920978e-05
9.06170453692147e-05
1.85514385815937e-07
4.18245394904809e-05
0.000100795600889951
6.93327460256802e-05
0.000140693810169257
5.01464337695228e-05
6.84451323676167e-05
8.70973456816143e-05
9.53211982494673e-05
8.1394571459869e-05
0.000103454612546928
7.87871445069066e-05
9.01387380739658e-05
0.000100898856818031
1.64362738438126e-05
-6.17032525984979e-06
4.34134522826065e-06
-1.80411314296211e-05
-2.80455365075682e-05
-3.34262644237698e-05
-2.48058507396874e-05
2.44590468707423e-05
4.16099804283038e-05
7.24733030258964e-06
-3.87404013638492e-05
1.35636527282299e-05
2.52745119952214e-05
4.80298169519078e-05
-8.05384248571735e-06
-1.28747530452224e-05
-2.40106906389517e-05
4.68490204330885e-05
5.94673157588895e-05
-4.69123177786993e-05
-6.3238621058547e-05
-8.44935522571821e-05
-7.9225783715559e-05
-4.76786291923254e-05
-5.61923052483196e-05
-5.43276267620918e-05
-6.36151311289197e-06
1.56949880425853e-05
4.7012664956465e-05
2.42330254235748e-05
-1.44365377061734e-05
1.63902537543094e-05
8.28040817199369e-05
5.09479880470857e-05
6.69996815034491e-05
5.69863225046556e-05
9.80666880308265e-05
0.00014813406360595
0.000133690788812835
0.000134082007967002
0.000146381047826533
0.000183077820075977
0.00014869764421952
6.54149399014876e-05
0.000164155780216092
0.000107787543515883
0.000107902353991803
6.1218908812549e-05
0.000110185558921485
-6.45172386141896e-05
-0.000109576892850317
-8.48283869517285e-05
-0.000134460012765105
-0.000131096852349676
-0.000104621116792771
-4.72518857557546e-05
-9.35674208451157e-05
-5.67739385527254e-06
3.54073112658844e-05
7.01512902310702e-05
8.23307532851846e-05
0.000128517702730182
0.000112023190868087
3.75732920494748e-05
7.80396355011265e-05
3.53121544658186e-05
-1.25921168801412e-05
6.07687258922016e-05
-9.29223008095508e-06
8.42511372958575e-05
2.65523995159782e-05
6.61157322749676e-05
4.42446063986353e-05
6.95849993513047e-05
-1.76235734316494e-05
-4.6216461384436e-06
-1.95399098505856e-05
4.25244733602645e-05
7.43548819806336e-05
3.11698712397843e-05
5.04230130457071e-05
7.54789371102829e-05
4.70641847670985e-05
1.7689186561209e-05
9.73333498605057e-05
1.15238564584228e-05
2.90176868193519e-05
0.000104217133222826
4.85604373707377e-05
0.000112238496504322
7.51918591080949e-05
0.000112412177607277
6.57935528457397e-05
2.09633549660376e-06
2.32426162701883e-05
-9.17769469258482e-06
-2.32559825868623e-05
1.80312276019162e-05
1.14658203887995e-05
8.39507661374006e-05
1.639694318103e-05
-3.45254484404329e-06
7.61120273052584e-05
0.00012203755541572
3.70501807000518e-05
0.000149144790008825
0.000108247490039185
5.75216047638604e-05
1.75636531213649e-06
2.57299611060711e-05
-2.72113570341336e-05
4.45629960356154e-05
1.95535464332622e-05
5.80865408359831e-05
2.07155622887701e-05
4.82704980075658e-05
2.22307300101304e-05
-2.32215914629261e-06
-2.49442193432505e-05
6.23047027151754e-06
1.93719725676627e-05
9.21770402930535e-06
5.52697755045159e-05
4.20602441169156e-05
4.84836295459239e-05
7.64854921749526e-05
6.15157648376849e-05
4.80271553500148e-05
9.92869154555709e-05
7.52097767901919e-05
8.07540757584499e-05
3.50836410154926e-05
3.11015754094694e-05
4.02591491900867e-05
6.49958416697308e-06
4.92637982590238e-05
1.56990093009675e-05
-1.52274350729174e-05
2.25618533351674e-05
2.71888967444057e-05
-6.80389099029591e-06
-3.88907691615078e-06
-1.02172911056669e-05
6.17940371571804e-05
7.82193664165442e-05
4.70544402765993e-05
4.23384504016415e-05
3.75549775447595e-05
7.56931223121799e-05
0.00010283808545895
6.95500156676733e-05
0.000150172403279522
0.000139952060374772
8.28134938200837e-05
8.67997096710179e-05
7.73906399804534e-05
4.6060126085806e-05
3.65021832800437e-05
-2.25114148252743e-06
1.6224704359517e-05
-2.19826665889946e-06
2.9384577143639e-05
-5.9499519324453e-05
3.56312922382085e-05
3.97773248731888e-05
-2.34029845396065e-05
-3.05768665281015e-05
-8.55194979131112e-07
-4.26165217647289e-05
-5.78350079407139e-05
-3.4045488088269e-05
-4.21860952503442e-05
1.49791930625539e-05
3.9451575065077e-05
4.39651886854758e-05
5.06622607015863e-05
9.38975680161691e-05
6.94870131212561e-05
8.12089672820316e-05
0.000147894264844917
6.28350304780274e-05
5.76459011998603e-05
9.34396935504726e-05
9.59479374208277e-05
2.80973890623862e-05
-7.89001168757367e-05
-5.16320801154226e-05
-3.55479483441819e-05
-5.18768170362248e-05
-4.28073649990026e-05
-5.93403480288047e-05
-4.79235876049923e-06
4.30253958187485e-05
8.09020500569203e-05
8.79903235098081e-05
0.000127537168192173
0.000149009627935572
0.000125129180015553
0.000129729390103915
9.36447090080249e-05
8.53732288183713e-05
0.000135740253629814
7.87468705475152e-05
-3.75734744254592e-05
6.27738100810468e-05
6.9028411355799e-05
4.31999944427277e-05
6.91672396794563e-05
3.27622443773517e-05
4.9518464259137e-05
-3.92716414569266e-05
-8.77510882073292e-05
-0.000101933747700864
-7.77431653686538e-05
-9.22956640832016e-05
-3.62198753619495e-05
-9.72098387457354e-06
9.39705305701287e-06
-8.15939096909624e-07
8.08556196283613e-05
9.39048695675415e-05
8.20793060225141e-05
0.000126492647685369
0.000110180578744226
0.000161046727672658
0.000104827121849818
9.32339154898107e-05
0.00011071536855665
0.000144759890687815
4.63603008992179e-05
0.000113567761410783
-3.17169800760222e-06
3.68857018511062e-05
2.11219102611833e-05
2.77099927804918e-05
-4.96123501008074e-05
0.000103091671948374
5.12183015059869e-05
0.00012572615552939
3.84358704151875e-05
7.05408698366625e-05
1.40905453045414e-05
5.0614295596367e-05
1.91614281479625e-05
5.41459643292938e-05
8.94848177376945e-05
1.57554233150744e-05
2.65075633756756e-05
3.26072007989357e-07
-7.2252763541175e-06
-1.47716342832462e-05
-0.000114519871138805
-5.62848712384628e-05
-6.16516374764688e-05
-8.47349762102436e-05
-6.80156849579158e-06
-3.16194063675227e-05
-2.49335499561934e-05
-2.73881593698179e-05
-2.60648001679593e-05
-3.35387949138208e-05
5.17229212467193e-05
6.21306138785207e-05
9.56439691478551e-05
0.000116308889259703
0.000153174218379718
0.000221162539648987
0.000225704772310925
0.000214997209367668
0.000184387778110395
0.000141725991484901
9.10106549513868e-05
-1.83081491440434e-05
3.59591995395576e-05
-2.90956369099828e-05
-2.20339986458805e-05
-4.54710208608764e-05
-0.000170291860304732
-7.12380370276654e-05
2.74487115435141e-05
1.75062219486484e-05
-4.53927652001977e-05
-2.51266799947977e-05
4.02074795208148e-05
-7.52569831893163e-05
-2.56172797040701e-05
-4.84400899804243e-05
1.61799019710883e-05
9.72533844808456e-05
0.000101958912346164
0.000111235035600484
0.000115630863429103
7.36546207188218e-05
5.10628847787031e-05
7.26104036838009e-05
2.76731982471523e-05
-3.22490725965846e-05
-6.16824543670067e-05
-6.83022128589083e-05
-2.56742509684106e-05
-3.38945038796979e-05
1.88703171836009e-05
-5.87582023154432e-05
8.22018008510693e-05
6.6083843562295e-05
9.166035301305e-05
7.58938728954672e-05
0.000129684593255374
9.3712093419019e-05
9.57325799240292e-05
0.000123434756083601
0.000122849043736588
0.000130346314065986
8.6585865380172e-05
1.09970189575788e-06
0.000100818544171489
1.31677982595907e-06
-3.09577224322893e-05
4.63927362386797e-05
-9.53459358077296e-06
8.19773683304456e-05
3.80958568976026e-05
1.69499673583405e-05
6.32481455831485e-06
2.40098000340957e-05
5.34857092551703e-05
3.24753559475334e-05
-3.16199093023063e-06
-5.17552920882434e-05
-1.99595406105129e-05
4.03560164941075e-05
3.35803899828764e-05
6.39093933400765e-05
7.58900081668217e-05
1.97296414559627e-05
6.81407305572493e-06
2.78045292671842e-05
-1.79902338640739e-05
-8.18002608007925e-06
-3.49357179594931e-05
-2.06187539279801e-05
-3.06722419289837e-05
-4.48472594085667e-05
1.28718905128248e-05
-1.96007249103362e-05
-1.46262099986666e-05
9.54500591731188e-06
-4.69225146119089e-06
6.75752075838795e-05
0.000149896953769671
0.000123865280486214
8.52316090263272e-05
0.000131665060428115
6.45459006316291e-05
0.000124794325137802
9.21000875947484e-05
0.000195231378162271
8.32885286202006e-05
8.51485468964276e-05
6.94800598361224e-05
0.000111480554280548
7.1403717224617e-05
6.86613020745529e-05
3.68795482093729e-05
9.84936124133608e-06
2.23861399600978e-05
-6.37495198529629e-05
-4.65843880669464e-05
-5.17134052534074e-05
-8.71011293464978e-05
-0.000102058225836137
2.44613070476747e-05
-1.44031038929182e-05
-4.2412498417047e-06
1.34836831128924e-05
6.02378371052993e-05
7.59428871192347e-05
0.000132958809344132
7.82423463943533e-05
5.97009316261945e-05
9.98222544260482e-05
0.000140918312070337
9.25454521469271e-05
0.00010635154098296
0.000138894288555653
8.73131128154632e-05
4.92897139934532e-05
6.64133855110176e-06
-5.2171272186297e-05
-8.13783858472389e-06
8.00049676659131e-06
-1.67281690724121e-05
-1.83667853472923e-05
-1.1064212941597e-05
0.000104324550959814
-3.96401248813707e-06
7.78746433702586e-05
1.92919638882491e-06
-2.31275673185282e-05
5.58161875241194e-05
-9.98653233032183e-06
-1.1419068260154e-05
5.03720490300822e-06
8.76598340723628e-05
7.37860739359663e-05
4.1046380099292e-05
-1.34046754643745e-05
5.50486789291998e-06
3.40563769100818e-05
1.83983557598225e-05
-2.27466800213721e-05
3.13501740818658e-05
3.29363184517883e-05
-1.50936605478811e-05
8.06879879632046e-05
7.31081828318347e-05
9.74508671155459e-05
9.43260764490825e-05
0.000107323573346211
8.3058242976086e-05
2.61665537506168e-05
9.65760878022463e-05
4.99638689174299e-05
2.79466874272187e-05
6.15055690557373e-05
1.2994992648778e-05
5.36036359500089e-06
4.01417375572545e-05
-4.12574509164579e-06
7.37948917848998e-05
2.38936207197582e-05
7.78957449758184e-06
2.01724339027076e-05
1.31997642607806e-06
-1.50800288155475e-05
-4.50879789774225e-05
-7.94606213892387e-05
-3.70402957963179e-05
-0.000144941117849503
1.40032265043134e-05
-2.14724667326584e-05
-4.64963130334789e-07
1.46372015571822e-05
0.000109681323562973
0.000104363516973959
7.80139764594207e-05
0.000117271539884086
4.67137309095191e-05
6.91333950437221e-05
0.000120508960073774
0.000121978965027181
1.10446912544556e-06
6.58165024932445e-05
5.84870397050659e-05
8.7621940862898e-05
0.000199674319920459
0.000115079469002763
0.000140611927942603
8.9318055644385e-05
-1.15608112945632e-05
0.000112468039326505
7.57394465043689e-05
7.15975430365463e-05
1.36250796894276e-05
1.97256721913685e-06
6.95045097527312e-05
5.60425515973969e-05
4.07741740440504e-06
-5.86923934634511e-05
2.44918822183604e-05
1.95919978444062e-05
-8.14013332486713e-05
-5.70482021764226e-05
-1.49263343475051e-05
2.85827007249008e-06
-1.9470758045912e-05
2.27226759830888e-05
1.4149622827302e-05
-6.236771107026e-05
-2.58292714856246e-05
-6.2715488806948e-05
-6.28036716215638e-05
-0.000120496293695052
-3.06304321261306e-05
-4.99909175383718e-05
-7.4142031185473e-05
9.65393128827799e-05
5.28169514434774e-05
3.95684706058654e-05
9.34955867502509e-05
0.000116426685627914
-1.73355699845828e-06
7.93105910511916e-05
4.51217055090328e-05
5.46378347774042e-05
8.15708826736865e-05
8.31385930011486e-05
3.64468457042624e-05
0.000119169483176606
0.000130370468599524
8.84141443247994e-05
0.000138910207530257
0.000136646823014349
2.7527838089872e-05
6.45134833528309e-05
4.33246417741665e-05
3.7410392412339e-07
1.13618356433516e-05
4.44940480169052e-05
-1.43546648849244e-05
1.69608002914578e-05
1.93783290805778e-05
4.43774268058733e-05
5.91433232144268e-05
1.23772917229615e-05
-1.4611443537919e-06
-5.83511840459644e-05
7.06990544765292e-06
-1.35012553717986e-05
-6.03441464161393e-05
-6.64502239043465e-05
-5.41663760951674e-05
-4.40235113339128e-05
-2.53802091081528e-05
-4.39329091381827e-05
-4.44776034494231e-05
-2.88332417929495e-05
-4.03081371903231e-05
7.40103226914522e-05
6.33267656403308e-05
4.93992526714244e-05
0.000117213971799576
0.000158017763737165
8.76702952271077e-05
0.000161189531599793
5.51213162448913e-05
9.81325852707763e-05
0.000122843675381463
9.47660251068563e-06
0.000104539759702652
7.07820147150954e-05
0.000126128654135362
6.03594888675604e-05
3.93554208067221e-05
7.31007532544444e-05
-5.38402738426329e-06
1.0560726061629e-05
-6.66014741577373e-06
1.05577748227001e-05
4.50709216386455e-05
-1.79281940618283e-05
-1.59192070210678e-05
-1.20242792834691e-05
2.04568031263387e-05
-3.36946471265355e-05
7.38966672790059e-05
5.60401290872257e-05
5.13072431055467e-05
8.27793167404816e-05
1.31343905963221e-06
0.00011339807054036
6.22849468240117e-05
7.58523343497994e-05
5.53957282798116e-05
2.97876447024874e-05
4.69005627890039e-05
-4.65972842875515e-05
4.66890681442923e-05
2.99082257640365e-06
-2.48452022234995e-05
6.29744029111066e-05
7.86359629766657e-06
-4.95047018857097e-06
-1.40104063293211e-05
-1.90975685040813e-05
3.79775945222345e-05
2.02979978627184e-05
-3.55667631698427e-05
4.72737128104397e-05
-3.52042541843347e-05
3.76057964348107e-05
6.43559655486304e-05
6.84818770721535e-05
6.03765420460449e-05
4.7620121350937e-05
1.24036360043925e-05
7.36164865075241e-05
7.58326901247167e-05
7.93621709567451e-05
5.84134930081116e-05
-3.42102174177665e-08
2.99474906486368e-05
-4.47652785051255e-05
2.13674558093567e-05
-2.55576210472329e-05
3.78496961361763e-05
-5.63649870167629e-05
-5.24606591078648e-06
-7.65937037954933e-05
-3.88327735587923e-05
3.39170734735147e-05
-1.05987880021414e-05
-3.2948242767705e-05
3.286584592355e-06
5.13220796033858e-05
6.79971423660734e-05
4.08571037574751e-05
8.43883895357917e-05
6.00911782599179e-05
4.64112084687176e-05
2.7980505769765e-05
7.46075914184418e-05
8.48091535786592e-05
7.64105137301671e-05
0.000101059046618315
2.5502183392834e-05
0.000118879688832424
0.000116690575447531
0.000131596956753637
8.30242201277141e-05
0.000155438016769671
4.40989870540893e-05
5.30097745602165e-05
7.24964387430019e-05
-3.35545162923419e-05
-3.24382066440044e-05
-5.29385760152206e-05
-3.66364362697551e-05
-2.46566288629477e-05
-6.13402919037605e-05
-8.57586614944946e-05
-6.60418918743745e-05
-0.00010251612389588
-7.30030356784987e-05
-0.000140113359370131
-5.9610676074269e-05
-5.61843550375629e-05
-8.31644332150893e-05
2.42506999432316e-05
-2.71163660512576e-06
5.64914047479466e-05
4.35217891090041e-05
2.34204693167029e-05
3.92856230139887e-05
1.67852558338816e-05
3.86517583361214e-05
4.80149894606538e-05
0.000101711751386466
7.43144889297956e-05
0.00014161230432139
0.000103637416217402
7.11609929653594e-05
8.88104673671263e-05
8.99072789790239e-05
0.000108428448357233
0.000112256205699428
0.000114896946083885
0.000136141316310227
6.40908249751433e-05
2.34183142431201e-05
3.38197449893366e-05
9.06808042840563e-05
1.67279109273476e-05
1.56788545801476e-05
9.98765770942502e-05
3.97477338568336e-05
6.89673552870024e-05
-6.0026531008024e-05
-3.92805659538946e-05
-4.14260217886905e-05
-5.56172150662363e-05
-2.94095260978312e-05
-5.06864321773928e-05
-5.82154613636794e-05
-1.54044094166239e-05
1.70523181399612e-06
-6.35023445549748e-05
-3.49324113023126e-05
-0.000111324557223922
-9.70997438008573e-05
-4.32398427543684e-05
-2.73704513723798e-05
4.27797809574583e-05
6.17779816971995e-05
0.000107235590258071
8.77315270373624e-06
4.61906534629026e-05
3.42695707325977e-05
0.000111605042697275
9.36406783502745e-05
7.38833222505158e-05
5.67731497153915e-05
0.000124194508243283
0.00014859494461207
6.98476107846198e-05
0.000153149120780724
8.53357543132238e-05
0.00012835141557899
7.03647654233403e-05
8.47741710522133e-05
7.87847525399413e-05
1.709974526317e-05
5.09324895725845e-05
7.28023239998781e-06
6.1905492199283e-05
7.8942640317905e-05
1.87697465813744e-05
9.75022603146732e-05
-1.06955918941551e-05
0.000100766437522297
1.32442096432603e-05
2.37422993484546e-05
-1.10666615178602e-05
-5.15951279200077e-05
-6.47880372118624e-05
-6.38041572684488e-05
-5.40531825907208e-05
-8.6902992552073e-05
-0.000120561703802199
-6.44031171105639e-05
-5.33203196334663e-05
-4.69057808558669e-07
-4.16309091401933e-05
3.09440554918156e-05
3.94240464133886e-05
6.51305629501034e-05
-1.08850148437655e-05
7.79984430206807e-05
7.76139923023909e-05
0.00012377000002894
0.000120531753874644
0.000114426900062988
0.0001398322243601
4.80050390504166e-05
0.000103672984389924
5.8325802613479e-05
1.55525993739288e-05
6.83014541887206e-05
4.90099532510438e-05
0.000111328402691919
0.000119108056316772
7.83058305533314e-05
8.23704462350133e-05
2.31193285115773e-05
0.000100203708489294
5.8424024631395e-05
-1.46867352651156e-06
-9.00511126605946e-05
-4.57402122017862e-05
-4.65546994647736e-05
-0.000116123120630425
-6.7730421768296e-05
-6.9428788732423e-05
9.67798373565875e-06
-3.44254465607534e-05
-6.44754515615034e-05
6.60423063043989e-05
6.86531847685333e-06
5.77900545651681e-05
3.2715445492896e-05
5.85267011925979e-05
8.37910047414001e-05
7.30912812146674e-05
9.03709579971665e-05
9.527065489008e-05
7.41366894543691e-05
4.05293239530766e-05
0.000136042827989636
0.000116877573494832
0.000117089777625112
3.47741823230872e-05
-2.18384301670614e-06
-1.94421701024015e-05
3.68499058038813e-05
2.59798322031898e-05
0.000124422004348209
3.9525702234193e-05
6.37671025537736e-05
0.000117534456842875
0.000129024276768591
8.7519374470606e-05
1.32318856013447e-05
8.85280400417231e-05
2.03126507711783e-05
2.80474569730377e-05
-2.43962261481391e-05
-3.51963030599992e-05
-1.92725655750732e-05
-4.94575279827574e-05
-1.54605081598011e-05
-2.93153020455385e-05
-3.32218809810488e-05
-6.78526107054403e-05
3.30735972056911e-05
4.52144767582262e-06
-5.36587137680588e-05
-1.78931684931898e-05
-3.87852775093276e-05
1.78180287114553e-05
4.76500239609349e-05
6.91168941192548e-05
3.92493780162581e-05
1.66967555564061e-05
-2.25800025774184e-05
3.65711215849014e-06
0.000104395248387422
5.09135816905038e-05
1.30938323516069e-05
-1.66777515762253e-05
5.76121577051335e-05
4.60728226891789e-05
4.65578952050169e-05
7.3964307131817e-05
6.71607919875397e-05
1.45276624823926e-05
2.61372289577915e-05
1.37478518682188e-05
2.83165846388679e-05
4.47636444273328e-05
3.73878722453875e-05
4.02231474155884e-05
8.63632102463281e-05
2.48938370170747e-05
0.000100958587128742
3.49036871686431e-05
-3.90144545432395e-05
6.7641057773014e-05
-3.82002856446577e-05
3.75532525684001e-05
2.39099121218756e-06
-2.17759244773632e-05
2.43754027913274e-05
-3.51537304618616e-05
-2.5261826523031e-05
-2.42977246035208e-05
-1.01700923951096e-05
3.29176886427098e-05
-5.36583140885186e-05
-2.75457532782363e-05
-7.27245034693417e-05
-6.23183605525566e-06
3.74690494094594e-05
-3.45270561882162e-06
-2.67500418957263e-05
-1.82354208265592e-05
6.19490060712619e-05
6.96546208692904e-05
5.33199073335564e-05
6.29086151501788e-05
0.000104025751221279
8.97031434447469e-05
0.00011710179560014
0.00014611272370128
0.00013108300002282
9.05212344704905e-05
0.000116185856089765
0.000146075965765371
6.91326730850231e-05
0.000121110853610268
8.22418540307392e-05
0.000113568645729347
5.75419935934064e-05
7.56185616079719e-05
3.03437042610508e-05
4.90141948365833e-06
-5.57416224299124e-05
-6.80692842712892e-05
-6.73009447979217e-05
-7.99310531995898e-05
-9.7939043297465e-05
-0.000113339186203396
-8.43103514602771e-05
-8.27095142442166e-05
-3.40117366632899e-05
1.06030819833336e-05
3.08321656237014e-05
2.27915998966077e-05
-3.49898209809586e-05
-3.23123410569827e-05
-1.61117303790896e-05
-1.2408241789635e-06
-5.55580888833032e-05
0.000100600085503136
8.10148381402389e-05
1.82313449934732e-05
0.000101336353638589
0.000205666351319098
0.000140627314564621
0.000125638142406501
0.000173850957728838
6.40346407503063e-05
0.000134853135340433
6.62959079316605e-05
0.000145313403784504
4.52876557111946e-05
7.36789670286887e-05
8.3191477423793e-05
9.96457221033482e-05
2.07687607554552e-05
0.000103888079888399
1.5243175820548e-05
6.40720833038902e-05
2.12753755361268e-05
5.54800529096021e-05
4.29774895840619e-06
3.9262995319915e-06
0.000113328543712269
4.98517263966402e-05
-2.84343550071567e-05
-2.30918262577124e-05
-3.46302132796834e-05
-0.000102189957486461
3.68328255013644e-06
-9.19217682445281e-05
-3.67476804699947e-05
-5.19866831735065e-05
-2.69269857310096e-05
1.17721418845079e-05
7.52176512896351e-05
7.31954028773284e-05
7.31838478828339e-05
8.22346213525395e-05
5.89228944397748e-05
-8.53408592878738e-06
1.55486425850906e-05
5.49459171630962e-05
4.2519738028747e-05
5.8590391601706e-05
1.13589887342178e-05
9.720811594011e-06
-2.15738970676999e-05
-4.23047158649892e-05
6.13009661230125e-05
0.000166970446107885
0.000117326237221978
0.000105072913199148
9.04329382753124e-05
0.000162585296771058
0.000200988171137555
0.000119335773721746
0.000104784906132294
0.00011891218521806
5.85601346512818e-05
1.27742226642125e-05
8.48717601473104e-05
-1.15144124504827e-05
-1.69041178261341e-05
8.98343698715771e-06
1.42192211029172e-06
3.84021094596899e-05
5.5317748629949e-05
7.39764748653442e-06
-2.30966510420679e-05
6.38051410404801e-05
1.85778911326224e-05
-1.98741714326373e-05
1.57790391454788e-05
-5.98640428700632e-05
-2.28076592797245e-05
-6.45247912892388e-05
1.13228175808148e-05
-9.48515812893656e-05
2.77618633989108e-06
-1.46518257927255e-05
-4.79474454649837e-06
4.50832228592405e-05
5.09830754551121e-05
9.03032295262732e-05
9.89426729018606e-05
7.23487768901121e-05
0.000104248974296497
4.3696094139138e-05
0.000117348044778597
6.12333328627155e-05
3.89293964234153e-05
2.59310389082571e-05
-2.90253639643799e-05
1.7996286252e-05
1.2495096720298e-05
4.44619940303947e-05
-2.67924660569281e-06
0.000122227325260043
1.10366142446431e-05
3.45550583207398e-05
8.95223086121614e-05
4.93543781969089e-05
4.39341014427047e-05
4.64268353635489e-05
0.000107102355711927
0.000112768688107524
3.76433671869275e-05
0.000114346064654305
9.96704355502071e-05
6.16891462487141e-05
4.27687428140578e-05
-1.58926836378004e-05
3.36520904000393e-05
-1.02202865804735e-05
-3.11105301396128e-05
1.17544103155514e-05
3.21413265547017e-06
-2.80233410802775e-05
-9.10995139150013e-06
-7.75955357663058e-07
6.36179446668898e-05
7.02109140355089e-05
3.70642089488386e-05
-1.01111572646554e-05
-1.88275287487003e-05
2.03745539014105e-05
-2.21109730307663e-05
2.53140916767334e-05
7.00248750508144e-05
7.02509688463068e-05
6.21179851175641e-05
6.41424027002049e-05
3.8892296725101e-06
4.45214574073176e-05
6.52897791933562e-05
4.29145009267752e-05
7.66178235621688e-05
9.47962062263823e-05
7.43748617055232e-05
-1.50577146022154e-05
6.02652759946083e-05
1.58407045391461e-06
-7.74491557940675e-05
3.69489076934073e-05
-2.29057806275856e-05
-6.5592189498627e-05
-9.06507098177501e-06
1.06301821834834e-05
1.39945825548732e-05
9.93600873328517e-05
1.67216448891509e-05
-1.1377340671733e-05
3.56075252769509e-05
2.62889707707712e-05
4.97272814234e-05
-9.70606667554846e-06
2.2851801230857e-06
1.36347486482732e-05
-6.57476148363647e-06
2.95632101296661e-05
-3.63231998653226e-05
7.66159756346346e-05
7.19575524920139e-05
7.104554108406e-05
5.98381995238706e-05
8.74160102083666e-05
4.05925198612035e-05
2.20086270325231e-05
1.67775253294232e-05
2.94760531566728e-05
9.01727442743729e-05
7.02470485868373e-05
0.00011002388659667
6.44632429081955e-05
9.27471526701247e-05
9.77229984052385e-05
0.000104337033062404
0.000102960949338408
9.45657422867431e-05
4.27356386876925e-05
7.47691996625862e-05
5.60287192023502e-06
-6.89324581080458e-06
1.45903312871798e-05
3.92472984412341e-05
-0.000100990923387282
-4.02312312820532e-05
8.97943332953747e-06
-5.27428585723405e-06
-6.86800652024984e-06
8.10985449486828e-06
2.50744902033985e-05
7.33977170975388e-06
7.44460781058255e-05
6.96289897152392e-05
-1.15228891274305e-05
1.47141044525266e-05
1.77391031533987e-05
3.902238205547e-05
-2.33449809356194e-06
0.00010216846395123
0.000136389890697288
0.000168702202103813
9.97953832872312e-05
0.0001106240415146
4.51479384717712e-05
0.000102529212364508
8.72675706295464e-05
3.00974988743541e-05
0.000153449418591376
6.57330094522249e-05
3.43720330468413e-05
1.95329935767971e-05
0.000111418836967979
8.05239575774351e-05
5.46330863570736e-05
3.39215011611966e-05
1.52962329504758e-05
2.9030459295191e-05
9.85254122880262e-06
5.50697429862763e-05
3.14197366667781e-05
5.74823786434736e-05
8.53627092671285e-05
4.12399164831388e-05
1.72058210005822e-05
3.45961957591946e-05
-1.4220940193117e-05
-1.33970925284645e-05
-0.000111574543055786
-1.7788804853655e-05
-3.78871624830406e-05
2.03277231021838e-05
6.50427824291648e-05
5.36732779276452e-05
4.50451179782145e-05
6.0453618984675e-05
7.61105676198561e-05
-1.56744732451151e-05
-1.45849959920198e-05
-1.36998805072633e-06
6.26743119347579e-05
2.98935178071238e-05
1.25669271089296e-05
6.23707717959438e-05
5.49569327941534e-05
-6.2788340772351e-06
8.11765437548463e-05
1.0288509984524e-05
5.68078360597112e-05
-1.71396984404913e-05
1.47597502710456e-05
1.79142087218177e-06
-3.07732507884916e-05
-2.60972156303485e-05
1.34835864442981e-05
2.24041537930689e-05
9.4263043155963e-05
0.000167480950034178
7.37887156314202e-05
0.000109297514580599
9.31914581081457e-05
0.000122330737442975
3.70284221047048e-05
3.35133223935497e-05
4.35928834833812e-05
-1.33089196309649e-05
-6.91677946344502e-05
-5.66403465389171e-05
-6.10159636188903e-05
-3.71444886041506e-05
-1.08493600151667e-05
-3.47467535209839e-06
4.16655234613068e-05
-7.20622809999876e-05
-7.05619961793062e-05
-5.40216253641438e-05
-7.69464744264775e-05
-5.49430839694087e-05
1.35798681890211e-05
-3.54921847979569e-05
-4.41031301462969e-05
-4.2146911254042e-07
3.95303488255901e-05
-3.74621795347747e-05
0.000113858144829246
8.54059909412294e-05
4.40213023816147e-05
0.000170354155996016
0.000100335585048754
0.000141517915632055
0.000138364079187015
0.000158553648337388
4.8294835309057e-05
0.000147722273605202
0.000104402224520301
7.74836140323916e-05
5.0467633366961e-05
7.09807648555399e-05
8.21087889817759e-05
4.32356740005493e-05
2.01839698066952e-05
1.33345159125681e-05
0.000109810167748431
4.44203099346265e-05
-4.01964934006794e-05
-6.14102950063443e-07
-4.16758624392472e-05
-6.25673046601118e-05
-1.97587646455345e-05
-5.03749659201577e-05
-4.48755827911033e-05
-2.13751061153265e-05
-6.40926727226828e-05
-1.10863540666299e-05
-6.39026996828622e-06
3.03566529706231e-05
4.47317600294082e-05
8.75504859413815e-05
-1.52953598257595e-05
2.9997849814743e-05
7.54078979372793e-05
0.000130063636043362
8.88826231354964e-05
0.000106339952315105
0.000132272122951362
2.38879820098779e-05
6.67394917516489e-05
0.000101584541883839
6.3904434607599e-05
3.89284934234171e-05
5.02210164957521e-05
8.67727320550007e-06
-3.53410460189184e-06
2.02265769054024e-05
-1.32037671332264e-05
-5.54192802461555e-05
1.47830374025769e-05
1.57599745864688e-05
2.41804005506315e-05
4.80640448601611e-05
2.21191878024143e-05
2.79296550729708e-06
3.17142699181512e-05
6.26045227806411e-05
8.54496807702407e-05
0.000147254803780711
9.10604720400518e-05
7.92099393872013e-05
7.25846172137694e-05
5.42227398539315e-05
-2.47903654648891e-06
2.5745153442715e-05
3.69903687875067e-05
9.1461095814034e-05
8.4213807368922e-05
-4.00466149895998e-05
7.50473398400658e-05
4.13618657978507e-05
4.41737408392283e-05
-3.01241476844764e-05
-5.96409762682049e-05
-7.16391418760865e-05
-2.45950259789635e-05
-0.000125016067186032
-5.72783845367613e-05
-6.55986866024742e-05
-3.92721290650582e-05
9.78931882874283e-06
-8.85350258947206e-05
1.24382698097536e-05
1.49508695106549e-05
5.64847144941386e-05
0.000145275264671477
0.000144516129270815
0.000183780318372522
0.000211579523306641
0.00015449327373201
0.000214880212366601
0.000139700547488521
0.000235724638911462
0.000153112487479231
8.42418112105279e-05
8.93446446043781e-05
4.10390871512003e-05
2.66071831518818e-05
1.864371189289e-06
-3.23434145385872e-05
-4.44808852707206e-05
-5.2606742445117e-05
-6.50356443516957e-05
-9.56573886718637e-05
-0.0001313794923075
-0.000135731271007924
-0.000115572280432623
-0.000134194035407498
2.80691692585945e-06
9.18789155601075e-06
8.22379392670017e-05
1.57373104645317e-05
6.41255958674044e-05
9.79951473915694e-05
4.18233618677118e-05
-3.68532954614275e-05
3.73830215503696e-05
-8.76475232730516e-06
7.93841568219704e-05
2.34400247081625e-05
9.60439181731623e-05
0.000134139091897702
0.00012909297025251
0.00014880156477058
0.000161338723669567
8.04412785967305e-05
6.95652014438068e-05
0.000125680829192064
6.46359117038873e-05
6.9912733765849e-05
-1.3348542307323e-05
7.77591518235522e-05
-5.20059481932181e-05
5.96009905006867e-05
9.43526948811356e-06
2.42785072175218e-05
7.65995660462238e-07
-2.92472884501596e-05
-5.08653822466419e-05
-8.31813937620952e-05
-5.78643909192976e-05
-2.57191317996072e-05
1.27958950951e-05
4.14448207684066e-05
7.26830660989734e-05
4.58055114416114e-05
-5.27535466998542e-05
-3.94294185110517e-07
-3.47575119570874e-05
5.66089949229859e-05
7.33960307607996e-05
7.83157381093021e-05
6.90548331260644e-05
7.55680127967555e-05
2.31130598557722e-05
7.28584673092724e-05
3.39580321645726e-05
2.92296855278377e-05
4.69556009677708e-05
-4.04959892652142e-05
-1.94766965573672e-05
-0.000118736449403916
-8.18461930676384e-05
-4.45075499760202e-05
4.13353840326194e-06
-3.56210867583901e-05
-3.52650640631853e-05
1.86030494897747e-06
6.14140538931937e-05
6.04769340424154e-05
0.000104942981389826
7.29378416237554e-05
0.000158108446190231
0.000161286388246629
0.000155973011689951
0.000212249165730407
0.000184141342165297
0.000161239730774923
0.000122904305239651
8.53105933867707e-05
0.000116434382657901
3.37441528675732e-05
0.000140736456026663
6.08437787858418e-05
-4.70281362188189e-05
9.92887157056519e-06
-4.86392967094919e-05
-3.68150588533705e-05
1.09069366376084e-05
-6.60342215300702e-05
-9.41423874098976e-05
-4.04257708214303e-05
-0.000119529822541353
-7.08325113698873e-05
-4.76784452641688e-05
-1.78713674952209e-05
-7.06335910828677e-06
3.72795630231376e-05
9.03943664265195e-06
2.54991491774797e-05
5.23932568692877e-05
7.63362310789254e-05
7.35452571713892e-05
7.16658274394286e-05
6.23504619708751e-05
0.000103826437831839
0.000117699289764516
5.37600088104492e-05
0.000152697503928577
0.000140369461207272
0.000122927645894173
2.26045034185936e-05
6.27224355917305e-05
7.44906917573172e-05
5.65631655129491e-05
4.75944964111483e-05
5.9750246521931e-05
4.75989572808046e-05
1.79181423699128e-05
2.43926909887427e-05
-4.1072727944844e-05
1.17774868332336e-05
3.67400467573705e-05
6.38178296169376e-05
8.910471287362e-05
2.98311769888882e-05
-1.79274033393152e-05
3.87607214097036e-05
4.86733162730116e-05
-5.13668062180344e-05
5.57091680118514e-05
2.92775796210784e-07
7.67845981235941e-05
5.32338291961643e-05
2.03570757263685e-06
0.000100500247537696
5.46374547234715e-05
1.99987674412761e-06
3.99181378901856e-05
3.98431240409365e-05
0.000109617665029661
5.70148248918313e-05
8.57877926050746e-05
3.54427753137637e-05
-3.17221054306869e-05
9.16713644287271e-05
1.68857619179473e-05
-2.35724277635175e-05
3.03167229966489e-05
1.83469272029699e-05
-4.03119605107301e-05
-5.48243200229823e-05
-2.34261226099909e-05
-7.29294652794812e-05
-3.44085764914398e-05
2.10718218462061e-05
6.3882473335823e-05
4.52709314336572e-05
6.59467112489522e-05
5.60105120821608e-05
0.000154904127838239
9.83719087010809e-05
7.39488607661091e-05
8.20536916251009e-05
0.000103771545428772
0.000133094510500639
5.73502347993013e-05
7.54567238352506e-05
4.44341587135973e-05
7.20566390771787e-05
3.08826234516647e-06
5.33416579787173e-05
-2.77933286208208e-06
2.61838573401962e-05
-6.00800170432367e-05
3.78059626223946e-05
8.48715672049485e-05
5.36964090504439e-05
2.34068455408956e-05
4.91996245189051e-05
-4.09402683310704e-05
-2.81666871940017e-05
-4.85077008378987e-05
-4.32506587911486e-06
1.48662703755385e-05
-4.15127544649893e-05
1.72654154451983e-05
-2.93236840982483e-05
6.59243283317206e-05
3.14363021824444e-05
6.42362489359293e-05
0.000109967025687548
0.000103278573330292
0.000116162530021141
8.36089773148353e-05
8.82291765947198e-05
9.56778998036862e-05
6.7552018769227e-05
-1.18494485663745e-05
7.73905419742743e-05
-3.14243768116162e-05
-2.85085536926724e-06
-3.25614664510605e-05
-0.00010005550631796
-1.23623184412689e-05
-4.9873294600282e-05
-4.83767779161625e-05
-6.46367874044884e-05
-1.42639027157749e-05
8.06359189457161e-05
4.51651641257411e-05
9.0420949423427e-06
2.67244136270855e-05
5.36526540753178e-05
0.000101099766960996
0.000133399274541018
8.71748956947406e-05
9.45285683945983e-05
4.77112348641277e-05
6.85216366411918e-05
6.34905993044749e-05
8.92525766961994e-05
9.70249632580137e-05
4.06205779436945e-05
3.42118744308107e-05
3.14288812302485e-05
-2.73267682568653e-05
2.26699445970439e-05
4.80094846896816e-05
3.10080171414514e-05
6.33736036353385e-05
0.000167909214078112
7.27806556783461e-05
4.1417259167874e-05
-4.17362087651781e-05
4.02537279100142e-05
-6.49760080222602e-05
-9.69608117268649e-05
6.74391856941297e-06
-5.83510047064946e-05
-3.00540136187668e-05
-7.8375767113123e-05
1.53766665992645e-05
2.79128311754721e-05
3.85932636022858e-06
2.38909628719821e-05
2.50518603773651e-05
1.17725338161845e-05
2.90882313184098e-06
1.23334631443256e-05
3.55164686429325e-05
3.59435692594301e-05
2.77095168439384e-05
-1.01384245396378e-05
2.42760231154167e-05
5.65257663855612e-05
4.41502333143689e-05
4.67268747416228e-05
8.73828426184146e-05
2.8633696092878e-05
3.71237377749383e-05
1.84105198400726e-05
9.97309597185603e-05
-3.2381253416795e-05
4.20535011623896e-05
3.06501554575526e-05
4.01780168473186e-06
2.38649497182303e-05
-1.45519575297963e-05
8.41167990354929e-05
8.58129727357829e-05
8.79477037469555e-05
1.29934838789171e-05
3.61409798967358e-05
3.99421004251183e-05
3.24739362841087e-05
3.99990282234049e-05
-4.07038949155341e-05
8.63539437795705e-05
9.12830616412789e-05
0.000126999683870599
9.41744593970724e-05
9.97574167349114e-05
6.17399599654027e-05
7.65616525854798e-05
7.66569326128597e-05
4.64854960002174e-05
5.92981292771531e-06
1.37895035678114e-05
-7.71234526959298e-05
-0.000180268497872766
-6.57415340366059e-05
-9.13683183446509e-05
-4.20358231202833e-05
-4.44159605440263e-05
-2.10964003321839e-05
-5.30664890260817e-05
6.83664913438682e-05
3.30540844900252e-05
4.16191873563729e-05
1.89850788425801e-06
4.41632093665764e-05
3.65963595472241e-05
5.70652672324793e-05
1.53116524403722e-05
3.13353318399156e-05
3.66082837964403e-05
4.58586472916586e-05
1.95223604806684e-05
1.28087865612191e-05
9.31709724345203e-05
2.99042551326784e-05
8.27654860199289e-05
1.53944975221169e-05
6.68771851522723e-05
7.44356323415351e-05
0.0001227574943152
6.92989653795452e-05
0.000108992908929919
0.000113194498448443
0.000156725170485637
8.45431551014414e-05
9.01282839099925e-05
2.31609265356785e-05
4.4394220554792e-05
1.43391290544794e-05
6.43655005454257e-05
6.34998126802075e-05
2.28617488636778e-05
4.17702000018857e-05
2.85665598010876e-05
3.08646659531932e-05
-2.27326461808696e-05
7.93745996254117e-06
-3.84745647603836e-05
-6.78168122413554e-05
-5.92041690530973e-05
-4.9600935972781e-05
-0.000118815519578302
1.96063219851251e-05
-9.70383439190053e-06
-5.93967144721191e-05
-2.00296660658957e-05
-6.65633021876285e-05
5.4808644409277e-05
-3.23777327774649e-05
5.71492756504029e-07
4.73234264647036e-05
-2.03225316724849e-05
1.47241411616737e-05
-1.27462557158339e-05
-3.03275691132255e-06
0.000131029944776317
9.49546885484496e-05
0.00010563989360997
0.000162894737500107
0.000164896482559059
0.000162454050994912
7.18997590954069e-05
0.000156423020174232
0.000132209293711828
5.73936834714308e-05
8.41836883605265e-05
5.88187750411397e-05
5.41791252501323e-05
2.76242319734384e-05
7.10328304372185e-05
7.49194623899525e-05
2.86607166057138e-05
5.32940918949694e-06
-4.56006123853171e-05
-2.4611988868732e-05
3.23751128914294e-05
-2.57717172739912e-06
-1.9315045248364e-05
2.85862053324709e-06
-9.40223478569482e-05
2.22782849286572e-05
-4.72051263382927e-05
-0.000112101686692485
-5.61330106780914e-05
2.75145766827139e-05
-3.19721555831786e-07
1.33363493686701e-05
6.09606187106328e-05
2.62020840327725e-05
5.04823884610637e-05
5.25183479634681e-05
6.93748316231813e-05
-4.05568376937748e-05
7.15302386674277e-05
-1.79142011144014e-05
-3.1933393070473e-05
3.42963275067037e-05
8.6692159634179e-05
0.000111748488876667
8.058285155716e-05
0.000122718606636807
9.58832610142163e-05
5.18802821570988e-05
8.43043432897194e-05
0.000118722243674545
7.72191411857587e-05
7.40194364050695e-06
6.13405722750729e-05
9.14284214906251e-05
0.000102071453111217
-7.84423651967576e-06
3.24416767249527e-05
1.1537216634471e-05
3.18761894252972e-05
-6.01960169261334e-05
-9.99620732276852e-07
-1.64322477387206e-05
2.87100138070255e-05
8.45773507133574e-05
3.03468193064327e-05
-1.61687690882333e-05
-1.21257565755123e-05
-2.97389804069504e-05
5.07241158110955e-05
1.2821249683907e-05
2.59934971084066e-05
4.64131133425082e-05
-4.12629835250717e-05
3.35760311701726e-05
-3.76834525852309e-05
-2.12416403861477e-05
1.08455433087449e-06
2.01875878160944e-06
5.82466703813945e-05
2.92089676748371e-05
5.42050003278986e-05
1.12589418216623e-05
3.40865188573517e-05
8.83973286376219e-05
0.000103518301913035
0.000110548936300819
4.48655495152763e-05
3.79980847831333e-05
2.01605307231822e-05
6.38130070405021e-05
0.000102089543350744
3.88812633063344e-05
0.00011271423534035
-3.15958588654448e-05
1.24615539668023e-05
2.4790930257871e-05
-2.78313414704452e-05
1.10311626495059e-05
-4.7942033955093e-05
-8.59550870269269e-05
-2.66039615359161e-05
-2.93123677581218e-05
-3.66167228835651e-05
1.07615812643501e-05
8.77639701614606e-06
6.53596742076887e-05
9.53295716159621e-05
7.70798472214549e-05
7.01587903156901e-05
2.57450555088208e-06
1.25252976293078e-05
3.49574360386428e-05
1.93497991895701e-05
-1.72995236484868e-05
-5.58046137654167e-05
7.02065556513935e-05
-1.26357738067935e-05
1.1053800586705e-05
-9.62627760836428e-06
6.22729153829044e-05
4.27685899539423e-05
2.128261025257e-06
7.28086910185783e-05
0.000141684479423731
8.6136043887817e-05
8.77374954579624e-05
0.000115686422519396
0.000141039182224246
0.000119255263699607
0.00014036488573832
6.82564370285627e-05
0.000144283915542218
4.91846408272294e-05
-7.3386179952067e-07
8.16445282552213e-05
2.58588164818932e-05
-4.7881732121172e-05
9.21700223645645e-06
-2.45320346561843e-05
-5.91853744643532e-06
-5.76134467708098e-05
-4.57108935478032e-05
-0.000104873216508762
-6.13812783009542e-05
-0.000110130454115705
-8.26047935973906e-05
-2.43228528541354e-05
-3.62806017292309e-05
8.82379662678287e-05
4.32695305144105e-05
2.36535615260537e-05
0.000126343398712023
7.68131883251178e-05
0.000132340808402761
8.3622076442193e-05
0.000119384831051947
9.90227479908319e-05
8.54348120946614e-05
6.04705086271842e-05
1.9276979743902e-05
4.33019839649503e-05
-1.68881335545294e-05
-1.30758733949885e-05
4.51241417692515e-05
1.71760151560562e-05
2.32488037742047e-05
0.000104230089376061
0.000125864186861157
9.50955595536476e-05
9.92390466132951e-05
4.6729133623023e-05
0.000154232477262843
0.000134045127785726
4.36612083022471e-05
4.61500722318328e-05
6.74143817025026e-05
3.12534377453991e-05
8.04533212707956e-05
2.86173762717485e-05
5.66695207910304e-05
-6.34204340231161e-06
-4.50758881884871e-05
-7.22047502273794e-05
-0.000141555684287159
-8.03356048796882e-05
-0.000124342031077597
1.66490200101959e-05
-9.77438096542132e-05
-4.37337633840426e-05
-5.01735757555832e-05
5.28078910368336e-05
6.85252509329829e-07
2.47830246704814e-05
6.10909963206024e-05
-5.77271695991757e-05
3.91981185672264e-05
7.15827338693883e-05
0.000126702247251822
4.65203865766874e-05
4.89851447186278e-05
0.000101010245929512
0.000117012999969821
3.53048891973056e-05
0.000103116436922229
4.47553648094252e-05
5.34464953840628e-06
5.60262767962629e-05
3.54483421075384e-05
0.000148790425368491
6.25302262972051e-05
0.000119461877386546
0.000113446831508548
0.000133465716240976
0.000122622320710938
0.000101115595639783
6.09256282065386e-05
1.30454773368717e-05
8.17351130469682e-05
-2.45286780113603e-05
-6.86494474384674e-05
-4.78207613098493e-06
-1.32602637686817e-05
-0.00012435334909745
-0.000111265614938852
1.34076048341295e-05
-6.06276177445386e-05
-7.66696840600941e-05
-6.20415696353386e-05
-0.000102051002386336
1.08496735641519e-05
5.84682710880246e-05
0.000119097372187161
5.64473090907292e-05
7.02579381648101e-05
6.94971191303432e-05
7.57774121602922e-05
5.80529253019616e-05
5.48445501090182e-05
0.000104544810000555
0.000106669255570374
0.000183462617020143
0.000115975239065002
0.000202439333821433
0.000122266535539168
9.79628344570074e-05
2.45333734819617e-05
4.00541704617114e-05
-2.94529352385454e-05
-1.52703805007578e-05
-2.18444480288107e-05
-3.63186463613779e-05
-1.17196126970446e-05
-4.18319694491395e-05
-4.13286532378324e-06
3.46231606832542e-05
-1.81577463802381e-05
5.11446103804406e-05
-1.45411392030421e-05
5.56625303111288e-07
-1.13046967193878e-05
6.06305189943962e-05
-1.06225262287182e-05
2.19253258032236e-05
1.71213610197139e-05
4.54772741138697e-05
9.13566250268504e-05
7.31660494892534e-05
6.99963114274642e-05
4.69240966963695e-05
5.47115171897607e-05
7.47024840235838e-05
9.30047353246846e-05
3.68833413385683e-05
-4.17969272575169e-05
3.46098300548359e-06
8.53649253249179e-05
3.51671079658138e-06
-7.86778722013749e-05
1.47139522040628e-05
-1.13045056447027e-06
1.76215732310902e-05
-3.50902697916991e-05
4.36359780405858e-05
1.85684182977653e-05
5.08613457736936e-05
6.12014871285164e-05
2.76740151446479e-05
4.62802766394746e-05
8.00757957104993e-05
3.34211494486873e-05
2.90162977526854e-05
2.17465211548196e-05
1.30563092845687e-05
2.33689377332161e-05
-1.61647395531835e-05
-1.13356227360369e-05
2.3527794082153e-05
-1.07237749232649e-05
4.26106858067791e-05
5.00102326884378e-05
3.29082796098313e-05
2.38571481370868e-05
9.44528435649443e-05
0.000116948387504556
0.000102426412810052
2.65179594975624e-05
6.35064340424809e-05
5.08899306996598e-05
3.59426140947884e-05
3.59763816996175e-05
6.13036357899432e-05
2.65347612631893e-05
-4.38037774011089e-06
9.37796245196171e-05
6.11628584441505e-05
5.67421463787201e-05
9.47345624027239e-05
1.01287926487021e-05
-2.43646991331247e-05
4.80588336678274e-05
-9.17371259680656e-06
3.97904647745386e-05
-3.0574028634496e-05
-2.46803377457629e-06
4.31402922723355e-05
9.19627061628873e-05
0.000112452383614109
5.74988472355878e-06
7.73259972081223e-05
8.59474306394527e-05
8.02372269914669e-05
6.87421606977634e-05
8.4338911209237e-05
3.39848860628092e-05
6.36133688687978e-05
-3.7153881943075e-05
2.24111269865259e-05
-4.81105628792202e-06
-1.20538696283673e-05
-5.8136308311037e-06
-8.697554523467e-05
-5.60904342410585e-05
-7.82550533188851e-05
-7.19609174404535e-05
3.7938362701702e-07
1.83732882022857e-05
3.81723542841024e-05
5.57957236997078e-05
1.68983218311867e-05
3.65223202085925e-05
8.74528226232877e-05
8.70815881736811e-05
-2.33340727364098e-07
5.43749037503977e-05
0.000113515827503246
5.80987198006901e-05
3.38856977542992e-05
0.000148249876405876
5.0998559321554e-05
8.57086696367838e-05
3.70450836282465e-05
0.000101291738612733
-1.56157055163808e-05
-1.46690423630964e-07
1.97393997758637e-05
-7.1119099205339e-05
7.02052134867224e-05
5.80231328212532e-05
-9.70160852310861e-06
-1.24737020296214e-05
5.88210198545565e-05
0.000106310710925375
8.63012380165495e-05
3.42772597938358e-05
4.29675278374822e-05
-4.9673203501944e-06
-4.91194318681379e-06
-4.77562580462214e-05
1.82193859467959e-05
7.5163850184465e-08
8.49960870852721e-05
-2.17943841169745e-05
-8.15443927123613e-05
-1.73810266355146e-05
1.75786378267592e-05
-5.3523176783251e-05
-8.99887199891641e-05
-4.47900575812427e-05
-1.40975598006925e-05
-3.03933321006969e-05
2.57802237616528e-05
2.72097596089957e-05
-1.78558023425776e-05
-1.31260599414017e-05
1.63861422058139e-05
4.1679424696137e-05
8.00061167793857e-05
5.35343366793334e-05
8.98535900145056e-05
0.000108545502431188
0.000124055534313738
1.24975085556425e-05
5.84597770786645e-05
7.53146553347329e-05
-1.3026129956387e-05
7.16966629090608e-05
8.52121559806221e-05
2.98988621821895e-05
0.000142266637422004
8.50273022777301e-05
2.00270753536592e-05
8.82962398141827e-05
8.02042401570752e-05
3.55702362679521e-05
9.05936114230735e-05
6.88800896029667e-05
3.61612058599705e-05
1.05543216449197e-05
2.49065154984117e-05
4.81165964945304e-06
2.78029439955052e-05
4.06643453259373e-05
3.68830006034461e-05
-4.56733435082193e-05
-4.67137332547141e-05
-1.30914041592564e-05
-0.000120656122185269
-8.5966383634704e-05
-8.86636506876852e-05
-0.000106100300544769
-8.00844607012683e-05
-2.14297580490922e-05
1.43358788306209e-06
8.04396498760044e-06
6.64957611960567e-05
1.02149132009774e-05
3.69585895746815e-06
2.94367782931067e-05
2.12263494817878e-05
0.000136750400759795
6.93831883760893e-05
-4.4675835323732e-05
7.74597206348441e-05
2.05390416464096e-05
3.05645121095265e-05
0.000103021151859696
8.58475716444342e-05
5.94456396555433e-05
0.00012072613279953
0.000105324202084533
0.000131079726372185
0.000205880906963824
9.53615124565466e-05
9.13154292913527e-05
0.000104811465777762
9.94438760010462e-05
4.94906108204046e-05
-2.62317017208889e-05
3.56284011149387e-05
-1.61881671756425e-05
-9.27161416062768e-06
7.69411052786283e-06
-6.8789846033113e-05
-1.87878660030374e-05
-1.88538003070802e-05
-3.43922768224768e-05
4.63044355522115e-05
-4.85013757570015e-05
-6.01825001985422e-05
-3.05516106206806e-05
-2.05964970732001e-05
1.62933218778176e-05
-6.82708012188817e-05
-1.03641070753591e-05
-3.18700642423789e-05
2.48266341695016e-05
-1.91598939979074e-05
1.59048489926696e-05
4.40551432922021e-05
2.90677602165625e-06
7.1532140162866e-05
6.98933275047387e-05
0.000110908586896258
0.000126534012424134
0.000174579996772918
0.0001149395127049
0.000145928846216534
7.8840257645259e-05
7.77988890159931e-05
0.000106899342403011
0.000108051954520585
3.31444501462291e-05
-1.8342341956002e-06
1.93397419358821e-05
4.41643993437649e-05
3.65336842034827e-05
7.20653997410991e-05
7.6909264177888e-05
7.0190053863178e-05
2.74609930594426e-06
0.000100120283722771
5.09441676198638e-05
3.95475610018987e-05
5.10423248349977e-05
0.000105993995622989
0.000115747518089709
7.14636769655983e-05
7.47207517969964e-05
6.34091870186326e-06
7.76067206229035e-05
7.2268624313075e-05
8.33623499166411e-05
4.24212941916027e-05
8.46299980757632e-05
-4.88578568840738e-05
4.09990104536164e-06
-3.1251266084855e-05
-2.29785937788681e-05
-6.85584061908568e-05
-4.72473020489151e-05
-7.04269178396659e-05
-3.38639522722169e-05
-9.050179937621e-05
-0.000124603643042841
-2.73580662228763e-05
-7.1010196339783e-05
1.21665926464272e-05
-5.47894938555884e-05
3.81413445142628e-05
3.70140989020794e-05
9.03062683931273e-05
8.63039185789703e-05
4.11201439445334e-05
0.000135648674628686
0.000153268682463273
9.10600300125957e-05
0.000123469788074593
0.000176089267479596
0.0001002577990802
0.000170435080441354
0.000123038820414633
9.99917968113831e-05
0.000127211223623688
0.000156585655128154
-6.27848317083636e-06
3.66000270884192e-05
4.33118428774773e-05
6.79192779499029e-05
-2.88822892418415e-05
1.22180710619558e-05
-1.20123272065478e-05
-1.41681867609305e-06
2.73088551220772e-05
7.77283015400531e-06
4.78741566473005e-05
-5.60815222784134e-05
-2.59108956491557e-05
-5.7554679807148e-05
1.30304234123361e-05
-3.21357263861151e-05
-3.41056588169349e-05
1.68557942984009e-05
-9.72654011037349e-06
-5.65490890245417e-05
3.08531010852573e-05
-4.74635353915876e-05
-1.24212690048965e-05
3.10132770236473e-05
3.92101905050848e-05
-6.67200233973239e-06
8.42609892668398e-05
3.52266274276955e-06
3.55275155695346e-05
7.05611173418998e-05
0.000149578197329232
0.000113288735254977
0.000108561355520321
6.85459474999084e-05
4.45648145762586e-05
4.10098752069391e-05
5.7143605329525e-05
1.06262546609972e-05
1.09689839087911e-05
-2.99498456105807e-05
5.41908609897933e-05
-5.31672057484061e-05
-3.36003823908029e-06
5.05593322755924e-05
2.05980943192159e-05
7.53853072410697e-05
7.14708677636739e-05
5.857642544296e-05
8.68060980717398e-05
0.000106810043178542
5.03052341226216e-05
9.84781918968425e-05
6.53137803511468e-05
7.04784169823827e-05
4.20036530416224e-05
-1.1381119508334e-06
6.06747726610496e-05
9.37596732668218e-05
2.28170044629766e-05
1.91877138754114e-05
7.72659469388691e-05
2.33027446626312e-05
7.40174209131907e-05
-1.05949747829089e-05
-4.00314890685449e-06
-3.84467202537013e-05
-1.52708758096143e-05
-6.42214709803701e-05
6.11660793261872e-06
-1.73054351745495e-05
1.95118521298975e-05
-3.27409267796745e-05
-1.35189928103835e-05
1.82370155467286e-05
4.51606694126843e-05
6.77078837931542e-05
-1.58985584054541e-06
5.67918099381172e-05
7.01755950195881e-06
9.9143745733742e-06
8.32807599151172e-05
1.21056538815255e-05
4.32915593169153e-06
5.61998155406143e-05
3.81309710195333e-06
7.81217970443935e-05
-7.65235244122474e-05
1.82717494416921e-05
-1.88812570928835e-05
-1.75028314076392e-05
7.9359926850304e-05
5.79087994547806e-05
0.000117893983040717
0.000102972713221951
5.19418433321696e-05
3.37121783810261e-05
0.000129639333498019
9.25114969939384e-05
5.09832812877327e-05
7.58259402323775e-05
8.057488281191e-05
3.46834253642938e-05
3.4378226342133e-05
1.26275858558985e-05
8.06693134448252e-05
-5.6880527364112e-05
5.25770214467705e-06
-1.63378878393043e-05
-2.8519515051934e-05
-2.93320178841666e-05
3.32708446035137e-05
-6.0887867473216e-05
-4.73197074473086e-05
-2.69647103608939e-05
-7.35861133695626e-07
-3.32456997683951e-05
1.75552691952863e-05
3.72274547196042e-05
-2.92070769391511e-05
1.34463912471715e-05
4.10676043093798e-05
-6.51732458960326e-05
-5.60386852772994e-05
-1.38887206971247e-06
-2.91769314660857e-05
8.17523315163657e-06
-2.42895077709076e-05
5.80733303539e-05
3.1744314316458e-05
0.000103851170062453
4.45630687859656e-05
5.83082958931115e-05
8.20626876383578e-06
5.75430295796389e-05
0.000121199809785452
4.78333257188986e-05
7.52350048666516e-05
4.52198784786028e-05
9.44357934112853e-05
3.47735925790913e-05
7.13656268271587e-05
7.32944688310175e-05
3.55752191144613e-05
-1.99822215810165e-05
-1.91149249013633e-05
5.35637111602138e-05
-0.000104993573004296
-1.15552609502188e-05
-8.6694050560411e-06
-2.73916849606891e-05
3.33944213445919e-05
5.15559421444506e-05
-6.26008020745612e-06
-6.93052679421788e-06
3.14852223332137e-05
1.4842360355661e-05
9.02028569472149e-05
7.59871425982016e-05
0.000100309136963844
0.000105103838076808
0.000122435560198699
0.000126707394258922
9.15785554231454e-05
0.000132948345871139
6.01692912309414e-05
7.94722379792676e-05
1.78798318807652e-05
1.18948591406556e-05
-2.74546944107367e-05
1.16741079655505e-05
3.09134820517994e-05
-2.85915581623993e-05
-7.65419538255083e-05
-6.58430305932764e-05
-8.42728133876811e-07
-6.93316757167112e-05
-4.44415009129353e-05
-0.000133097736427207
-0.000122052372678216
-5.28895007102832e-05
-4.09692336938671e-05
-4.52702901369003e-05
8.00760874357996e-06
5.19359966232131e-05
6.06706898374107e-05
6.70809945924704e-05
0.000116537739741317
0.000194281609774058
0.000209789174733541
0.000155120342320844
0.000150296400747584
0.000131988987604111
0.000136832880028615
0.000133859604944941
5.55181790669056e-05
0.000167656090320073
7.6609219327093e-05
8.92172434204504e-05
3.66799416673529e-06
-3.79280402390151e-05
-3.70047098371977e-06
7.52028216204235e-05
1.2514287545507e-05
3.25634354701657e-05
4.04095195904118e-05
7.54572383647299e-05
-7.22221329521872e-06
4.41005188939079e-05
1.20390862106262e-05
2.43480005438544e-06
7.40980595932461e-06
-1.86609931421275e-06
-4.06658020297988e-05
1.59286336872338e-05
5.61741622974251e-05
-1.21636965059672e-05
3.66275744880666e-05
4.74980349937665e-05
-8.19859912343069e-06
5.00447741807238e-05
3.70219406249025e-05
-4.35441331095749e-05
-9.25308760613374e-06
2.80395879462551e-05
8.68290543691842e-05
-3.95418336008851e-05
-5.76300401166729e-06
3.78816428093116e-05
-4.01990747870484e-05
3.84058500974305e-05
1.5416714397067e-05
4.82157544423796e-05
4.40541836785702e-05
4.00316477647002e-06
8.41150562943872e-05
8.46189694114989e-05
9.80814093560031e-05
7.70843262846695e-05
0.000102683303825754
0.000141852118628455
0.000189307357043906
0.000158269806635318
0.000181575719878843
0.00022007709580832
0.000187370042130805
0.000122078307742277
7.42527914768903e-05
9.58817253700174e-05
9.17690559258054e-06
4.7173853332465e-05
-7.55302616773006e-06
2.05022464946816e-05
-1.59585991178742e-05
-2.33550088342632e-05
-1.0859114245528e-05
1.54219972469415e-05
-7.14843841305302e-06
-2.63114215230785e-05
-2.9303921910277e-05
-9.1183162469008e-05
-0.000122368474611217
-3.75265442203797e-05
-6.06386257305474e-05
-0.000135299224935445
-4.05137116181675e-05
-9.28703392941376e-05
-6.61872602618708e-05
-6.59771363382076e-05
-3.80416414983508e-05
2.30078220925767e-05
2.85869316379593e-05
4.3330331714331e-05
0.000113165398798002
6.07295772219511e-05
0.000117112438825643
0.000101705978240556
0.000128620557245205
0.000167472017026332
0.000161750817007351
9.28360604604994e-05
5.16781929103189e-05
8.60846447867414e-05
0.000130458421027989
0.000113149613470536
9.93455117702081e-05
6.19748950034018e-05
7.12566343888725e-05
0.00013508580080409
9.2173079331296e-05
9.08992996006992e-05
7.9897452574087e-05
7.70343686859969e-05
9.69892257445997e-05
2.87489433529828e-05
-1.31697213319536e-05
-4.89597138585971e-06
4.65970199258146e-06
-4.57463339459469e-05
-0.000118619571884997
-6.65634381333e-05
-3.66906767334461e-05
-3.18103097872684e-05
-0.000104608020582163
-2.28279978496201e-05
-4.06226818161581e-05
-2.78777664636333e-05
-2.03424809907255e-05
4.60282558071746e-05
3.71249412235658e-05
-2.30105896133294e-07
3.60613446779433e-05
5.45265488593366e-06
6.157011143227e-05
-4.51446066213625e-05
8.9879428224778e-05
-2.95131767052678e-05
5.34226938786153e-05
3.53091135102328e-05
5.29125304550027e-05
-8.95359570454208e-06
4.14251441881248e-05
0.000109389039646593
7.1558389502162e-05
0.000100443340535317
0.000130528875994506
0.000135658569860929
0.000122470412832049
0.00012765080038172
0.000114492218633871
0.00014469331170843
0.00012943790005497
9.33862592912844e-05
1.06433128578804e-05
3.72726365518301e-05
5.06507955336718e-05
5.3990172129131e-05
3.52054103776576e-05
1.77320298482256e-05
4.23807476032501e-05
-5.17909358587132e-05
-6.62108261383389e-05
-4.83286710572194e-05
-6.26465670069145e-06
-1.99307157106581e-06
-5.6867983483559e-05
-3.58088778081734e-05
-9.84561937344668e-05
-0.000145241328917432
-9.79085372839801e-05
-2.77201922386326e-06
-7.76863127259172e-05
-9.79941910191624e-06
2.88459462950534e-06
2.7430126966561e-05
0.000120620668269601
9.59938174685446e-05
7.32867412549734e-05
5.43296066235484e-05
5.69855859726672e-05
9.48862051993314e-05
8.344063171862e-05
9.25765481361593e-05
4.20324419466584e-05
4.65880948549669e-05
5.86348281995148e-05
1.28940605017332e-05
-3.62792322942285e-05
4.56584020179673e-05
6.53264243717741e-05
1.12404718231922e-05
3.15568180883738e-05
2.75858132405192e-05
0.000107653984052207
1.21278543279638e-05
2.54899529903655e-05
1.17584270383753e-05
7.77119755844942e-06
-1.19153819800899e-05
-2.96941942580451e-05
-2.4041947161953e-05
-4.81729858567904e-05
-3.6068029601512e-05
-6.43401852998489e-05
2.45191872876403e-06
4.0818130965872e-05
1.73487542344049e-05
1.42829490408348e-05
1.43404295699686e-05
5.84310078293702e-05
9.06936340303711e-05
0.00010037469625984
0.000147183050051334
8.32158107848437e-05
8.96864226432349e-05
8.0857822710911e-05
3.30761456397665e-05
5.72187691732933e-05
4.44849040265933e-05
5.38693004000918e-05
-2.68570145576986e-05
-8.04374520400693e-05
2.14125745586398e-05
-1.56879569116947e-05
-2.72130566100409e-05
-6.38900414257675e-05
1.44752085818372e-05
2.18513357740154e-05
-1.27188220311446e-06
-1.19026745853283e-05
-1.24940129598095e-06
3.75706460202337e-05
4.1639713963715e-05
3.10826208609847e-05
4.59959358334295e-05
4.40765882937229e-05
4.51020199304503e-05
1.29053762948725e-05
9.1948274868145e-05
2.80392181354907e-05
-1.28600138530106e-05
-5.92585737367163e-06
-3.50374781336807e-06
8.98921841682845e-05
0.000137339211286586
7.20769288814295e-05
0.000158332103939857
8.40701145521779e-05
6.55475152752118e-05
4.67962533850539e-05
0.000100823984567538
5.02839794144413e-05
0.000104674645083903
8.2237842036362e-05
0.000103887921518992
0.000136402541543316
0.000113172616905368
0.000107888802266893
7.75881131873611e-05
0.000133099276404927
8.39373526029573e-05
7.46565428657578e-05
4.76083631724944e-05
3.50865479808457e-05
6.46001520711469e-05
-4.17236701501908e-05
7.62542927830511e-05
3.40454983631619e-07
-3.27296731494448e-05
-1.46760798349157e-05
-5.0981896982316e-05
-1.19501191255032e-05
-5.71904681227106e-05
-9.44627413867314e-05
-0.000115486187553547
-8.49113841135079e-05
-2.67496562071741e-05
-4.85992825034091e-05
9.76511022089843e-06
1.00060341568526e-05
6.14145670365676e-05
-1.81060070696474e-05
3.61936930794905e-06
8.06486607364577e-05
-2.63979567734556e-05
4.07656508735449e-05
3.33971888575103e-05
5.32047343042093e-05
4.74798232703215e-05
1.36871071705527e-05
8.28123003956275e-05
0.000127806265046742
0.000145478032537425
0.000131714019021391
0.000140930940894749
0.000153956170212917
8.69786511457354e-05
0.000129962104467193
6.551706909926e-05
3.42288351473314e-05
0.000147085269139287
3.1482414690947e-05
0.000113769985046943
7.63957244332051e-05
-9.89299603867108e-06
-4.15505830730292e-05
-1.83386596651865e-06
-9.24657769349818e-06
-1.31618019311312e-05
1.06821625867649e-05
-1.73158664263105e-05
1.29936603186464e-05
2.98798399185522e-05
-4.42337711062991e-05
2.48007581072573e-05
-7.40646729091044e-05
-2.84909588053952e-05
2.8307811849087e-05
-1.76818221757003e-05
-8.36441156131824e-05
-2.20622914597739e-05
-6.51941020652691e-05
1.07872091753087e-05
-7.19558404335984e-05
3.04499866441564e-05
3.01915798120174e-05
-1.6413356649114e-05
-4.53521852019164e-05
5.7510119887137e-05
4.20996231868838e-05
-2.04788731701158e-05
4.20886614651874e-05
2.81122099330682e-05
7.34402267034409e-05
3.27994450553373e-05
0.000130875857234609
0.00011786646027085
0.000136089139192758
9.03204454407622e-05
0.000151123865855975
0.000171458806271118
0.000126454402883476
7.59359381727372e-05
4.31850068439243e-05
9.61703368286391e-05
0.000105519355310744
4.00394217781584e-05
7.2697054141524e-05
2.98138961890189e-05
-1.91918335565921e-05
7.15924815846549e-05
9.79217234287561e-06
-5.71636762446507e-05
2.93916362359592e-05
2.12056280391824e-06
3.8982320592018e-05
-1.79213035059932e-05
-1.57578833995718e-05
-4.41236238957017e-05
-7.64928527419893e-05
3.47482311811434e-06
2.69387209810899e-05
-4.26761042215063e-05
4.40042702608306e-05
5.0398801078624e-05
5.41665711945255e-05
6.03732645710318e-05
3.22955042078518e-05
4.82851732800716e-05
4.09663781387014e-05
5.10679725475438e-06
-3.28248645722849e-05
-7.80429274929745e-06
1.91232268477434e-05
-4.57588648079392e-05
-1.46732348355728e-06
-1.86243591756562e-05
-1.94872237644551e-05
-6.82339589843512e-06
-7.38999707145163e-05
-6.05247607960268e-05
-1.94098804976077e-05
-2.44029898002576e-06
-5.13060113097669e-06
8.32676256458331e-05
6.23533782300422e-05
8.75036225259834e-05
0.000110385495642363
7.77388698678506e-05
9.63280639276622e-05
5.8041995506089e-05
6.83564647443666e-05
6.89096899711466e-05
5.03539328365852e-05
0.00010472886835286
0.000153540701036578
0.000177058154028319
0.000147132608686685
0.000171463915843358
0.000122636740510258
9.65066556367301e-05
7.27284378341982e-05
2.75962574475476e-05
-5.58567029603957e-05
-1.30810857762232e-05
-9.854245297798e-05
-5.88648064799758e-06
-2.69918965961476e-06
-5.67466204689917e-05
-6.3643597394971e-05
-8.08158637507968e-05
-2.81241187444538e-05
-0.00012079656416642
-8.00119525298886e-05
-6.22941224710504e-05
-6.0842088798944e-05
3.90532685911165e-06
3.68240511044231e-06
2.74393243565056e-05
-6.38851270925678e-06
3.79412814869908e-05
5.06024812029355e-05
5.01929208368374e-05
-7.96820219622345e-07
1.95762753782987e-08
1.1579837071861e-05
3.31289608599746e-05
7.67899143260936e-05
4.99634429552354e-05
6.23935501571523e-05
0.000116740929427225
7.14389516616306e-05
0.000118356391730712
0.000165948139844079
0.000184226413454891
0.000185507964541423
7.98380806644732e-05
0.000142470255871501
0.000151544436632638
0.000108845113529498
0.000104578910809845
9.814788503347e-05
2.81706891540856e-05
1.68665709232198e-05
-3.00842892801882e-05
9.3766794902417e-06
-7.685304727379e-07
1.4271961208472e-05
4.25328784797269e-05
7.95222166105047e-05
6.87061543181146e-05
4.1944241877613e-05
2.24727754904073e-05
-6.18711822865466e-05
-2.29685938589578e-05
-4.75894968925617e-05
-1.76790366363598e-05
-5.53398760797219e-05
-8.35249226168339e-06
-2.08176267815398e-05
-3.46140073536927e-05
-3.56126939466515e-05
-5.26465404637282e-05
-7.42631108273011e-05
-2.34979223667687e-05
-4.70459458656228e-05
-8.08813835991939e-05
-3.27170279315933e-05
-3.77160177069863e-05
-8.3510359014021e-05
-2.23408047837681e-05
-8.8949337825054e-06
5.97211586203427e-05
-1.32077098159929e-05
8.69141512303381e-05
8.09074655229415e-05
0.000128032128895995
0.000106270099078833
0.000135389609472715
0.000184408697113319
0.00015753484989023
0.000179444479198183
0.000165402077619602
0.000121926979666034
5.76139205438976e-05
0.000131700824875104
0.000134152476251703
0.000123437819494022
9.28263077610081e-05
4.231079478641e-06
3.0150465946953e-05
7.33729546798738e-05
5.93688548084688e-05
1.53145898618861e-05
-3.7214001653738e-05
-1.25292488057713e-05
-6.84744926712036e-05
-9.44726007004831e-05
-8.49212906395407e-05
-1.61081502472655e-05
-2.15095771816536e-05
-3.72505570014235e-05
-6.3360417125665e-05
2.46996170664743e-05
6.61797493474628e-05
1.04187672577994e-05
-5.49880576042904e-06
1.25829335394935e-06
-2.41990788873917e-05
-4.91538732258848e-05
1.91480395505254e-05
-3.97222547722264e-05
-2.50177839293109e-05
-1.40493062311861e-05
-4.07281016307719e-06
7.1837665764174e-05
0.000161541469972092
5.59706123055723e-05
8.81072617244846e-05
9.29896476190638e-05
0.00012581681586438
0.000144843849549008
0.00011109845674632
0.000170261097359478
0.000145355064608379
0.000127076374288686
0.000100465702457699
1.85168401286567e-05
3.71026788335593e-05
8.54738448807895e-05
9.60707450515276e-06
5.96779870783872e-05
3.47169577097926e-05
0.000117400388236913
7.22585256506741e-05
9.58251280839013e-05
9.9245516504925e-05
8.73138971121363e-05
7.4753718387504e-05
3.74751013215907e-05
-2.09627008752729e-05
-6.15352763820829e-05
-3.46999099100524e-05
1.26898302601596e-05
-3.25623534601663e-05
-3.08802353975454e-05
9.06245401524207e-06
4.78509995164322e-05
1.09048105199429e-05
2.74102821767176e-05
-1.89300317838741e-06
-5.60471191840759e-05
-5.94106888769858e-05
2.72652631173788e-05
-1.25409718254726e-05
-3.92988466944466e-05
-0.000115374273100946
-4.08446609791662e-05
-4.96116957676066e-05
-6.33472199964705e-05
1.23426442605514e-06
-4.63160170608634e-05
-5.761044335152e-06
6.00649551143123e-05
7.97050347343686e-05
-3.3686334625854e-05
8.80476966264874e-05
7.5825935719844e-05
3.29769476126475e-05
9.936464445226e-05
8.68246506283752e-05
0.000109865716342539
0.000167742348437536
8.06040554314772e-05
8.27402252626773e-05
0.000108200485803465
5.24724913130627e-05
-9.18299653133199e-08
2.91577552709534e-05
2.08485316320693e-05
9.75772397897798e-05
1.86005846332928e-05
-5.6569846009086e-06
4.35538574562075e-05
1.69007542638101e-05
0.000101496581936641
3.7950181512844e-05
3.88657581166104e-05
7.537081633476e-05
-1.16329815653845e-05
1.38459406841957e-05
-9.59274227131225e-06
8.92226937512154e-06
2.60139347649995e-05
7.64763059516701e-05
-1.4714469824376e-05
3.3307237655609e-05
4.97529335407142e-05
3.74489531309889e-07
1.10027712290142e-05
7.23594453911466e-05
4.5796071907837e-05
4.66629443725942e-06
-1.25411491984297e-05
2.00020773112909e-05
-1.35225286113766e-05
-4.8773589959604e-05
-5.1922818531722e-05
-0.000103348142876965
-0.000149092697694058
-0.000118713803513939
-5.84062709205076e-05
-0.00012744924533523
-3.14632814011417e-05
2.23882630124354e-05
1.60957224918563e-05
7.14660306585706e-05
3.99281163377621e-05
5.37253924114979e-05
5.58425147447403e-05
6.39521367430797e-05
0.000134763533498286
0.00011941363016763
0.000147157303599623
0.000177009637362479
0.000152393236355821
0.000184693642859226
0.000213410652253327
0.000165923604919421
0.000149143572466657
0.000110500110088393
0.000133131328838212
5.05060008546406e-05
1.48626286596961e-05
4.61043462114137e-05
5.95011914126453e-05
-1.81299195011914e-05
3.25985785980795e-05
-7.39564184084686e-06
-1.18209288616496e-05
-1.10001867861798e-05
-5.1108575523515e-05
-5.14240758095799e-05
5.45795486249057e-05
-1.76494479123913e-05
-2.69065843134301e-05
1.52664055895819e-05
1.24392707568511e-05
-3.02775888020033e-05
-8.76575370057729e-05
-0.000100014957059891
-4.39233715810161e-05
-6.5832966413787e-05
-2.31032507205554e-05
-1.08653583525976e-05
3.22697584311694e-05
7.06749597597796e-07
7.91532521755914e-05
-4.14373392257327e-05
7.78004733746846e-05
6.96342275081801e-05
5.61027094732108e-05
-1.65890196348824e-05
-5.73403305045335e-07
5.9459871916098e-05
7.64407580429972e-05
9.41151196085802e-05
4.90327986411088e-05
2.81740645224362e-05
9.79713033808182e-05
0.000225255268661294
0.000159569295550308
8.88873403919815e-05
8.07549766610055e-05
5.11868747492634e-05
7.55536646693743e-05
7.52160527985656e-05
8.56976560534516e-06
8.77972332072759e-05
3.85619215659444e-05
-3.74172526096925e-06
4.39591811018437e-06
4.26565918671197e-05
7.75984499039167e-05
4.03542190930075e-05
-1.24751032646978e-05
3.51625439695509e-06
3.17364781531113e-05
-3.79033706007796e-05
-1.97035637866125e-05
-8.48002428192869e-06
-8.65798743184719e-06
2.37088143237095e-05
2.63538824877377e-05
8.05283329921793e-05
-1.74084679551718e-05
1.44231044781474e-05
-3.66718384263147e-05
-8.14945224481267e-06
-9.2515435144296e-05
-7.09207304264776e-05
1.45398734212824e-05
8.08599308728724e-05
1.84729422444169e-05
6.82045598142457e-05
8.28234846286246e-05
3.73359532143238e-05
0.000116302409897915
8.51036514200557e-05
7.02663031591031e-05
8.81978393812759e-05
0.000122133676824802
9.32663558487867e-05
7.81967731671313e-05
5.40334387985046e-05
2.07443380708495e-05
4.14734519987416e-05
6.67612749734008e-05
5.68142905259571e-05
4.3513192084443e-05
4.45856925693816e-05
5.67369347021639e-05
4.55447599359721e-05
8.51997658971724e-05
4.41947810204472e-05
8.8723935802958e-05
0.000122742069303345
4.08383776361771e-05
4.49731317512352e-05
-2.39761480503956e-06
9.22407511059932e-06
-1.3524346609229e-05
1.19466050507844e-05
-4.30972713392938e-05
5.02363662676923e-05
4.03075044915065e-05
1.49943542726203e-05
-1.51347461877163e-06
3.4791664237472e-06
6.94440723766557e-05
8.53097659301443e-06
-8.21660784894827e-07
4.00744157614873e-05
-1.08835876174505e-05
8.18937313533549e-05
-4.07948766089223e-05
-1.42919489463918e-05
-7.59452571207857e-05
-5.02544830472764e-06
-6.01967122920553e-05
5.90256945038436e-06
1.69234296017618e-05
-3.93396694624062e-05
-3.94085310140335e-05
2.83413512338719e-05
-2.97868334949556e-05
7.61457918688563e-05
4.40595204277649e-05
0.000111294817208146
5.63823272948948e-05
2.36214915532622e-05
7.365109946181e-05
0.000102545970094645
0.000124102152731469
8.56159683746724e-05
9.06696526093022e-05
6.25945732052565e-05
7.75943739987672e-05
8.33529160745984e-05
8.77083363490153e-05
8.95192008275293e-05
8.2805696282427e-05
7.91314789442016e-05
7.33482474878794e-05
5.34473735097688e-05
5.9790872312028e-05
-1.3792178583231e-05
6.60778870222059e-05
8.36037455534992e-05
5.64006654972668e-05
4.3973582897337e-05
-1.47410687822562e-05
-2.85687167033206e-05
3.94129546491722e-05
-5.87647672225402e-06
-4.19444146652241e-05
-4.83213153733718e-05
-3.38180671761158e-05
-1.93270220074624e-05
-4.98636259342163e-05
-1.79626395911413e-05
3.78807050788264e-05
1.4547372489423e-06
3.59424531655452e-05
3.52844012681996e-05
-4.26042834126665e-05
9.29118325954002e-05
-4.72710387235511e-05
4.76295376885989e-05
5.7265700379429e-05
2.73416016821988e-06
2.26317252744898e-05
7.26399518041301e-05
5.52550391936034e-05
5.05972584762485e-05
-6.04875296998059e-06
1.81836882550339e-05
3.63867398707348e-05
5.75069416019271e-06
5.39731707059546e-05
2.58240430845344e-05
9.38857436517095e-05
0.000128569422636314
0.000129709068236528
0.000101419530098541
0.000110858796380444
0.000120602628277424
0.000123283742632738
9.10669535080321e-05
8.97734255585308e-05
8.85743792759089e-05
9.40392770018781e-05
0.000119895276801861
8.25569345050648e-05
2.41910490393451e-05
5.09059290442349e-05
1.48787915713687e-05
-2.78298087480406e-05
-1.25447188358045e-05
-2.11196059757236e-05
-0.000124602049394302
-5.9722988769074e-05
-2.2465795987966e-05
-1.97346169443741e-05
-3.71532471781273e-05
-4.9286163634852e-05
3.73150755798353e-06
-1.15144404044514e-05
-3.121444594929e-05
-9.28127661831467e-05
-7.80920647995672e-05
-1.9268459124091e-05
6.03397599090857e-05
-6.25404505177116e-05
8.02084266424539e-05
1.80145295229371e-05
-4.2165703095672e-05
6.41073097806594e-05
3.73589955490535e-05
5.79482202948638e-05
0.000129865046255307
4.02637644543538e-05
0.000125889731452401
6.7582900845044e-05
4.45922662385555e-05
3.83129064325922e-05
4.85646153424474e-05
-1.41825682473986e-05
6.98441956688911e-05
3.17514424952153e-05
5.90790938012465e-05
0.000126756949411388
0.000163522997589493
0.00010248100057636
0.000120078276421265
5.1495996616039e-05
4.86201879710187e-05
3.7757841115795e-05
9.90590309015391e-05
-3.73871952027597e-05
3.08367597982186e-05
-6.4982173666137e-06
6.2926085713595e-06
4.33486402612718e-05
7.90957378447733e-05
3.52904152895705e-05
2.53663913095813e-05
7.47042437873579e-05
-3.41727010055006e-05
0.000102920131118969
4.96625449042234e-05
-4.33894976246618e-05
3.5514338534816e-05
1.60432964547163e-05
-6.92644064419036e-06
-1.18948699423734e-06
2.502092554661e-05
-1.67387063205022e-05
6.49229674261348e-05
2.88169078726203e-05
-4.40359405611767e-06
-5.75509681148804e-05
5.91568969489157e-06
-6.67464800268141e-05
-3.42130564291855e-05
-2.68305852095558e-05
4.06330220116063e-05
-2.38010357510868e-05
-2.70469044537309e-05
-1.62712209289842e-05
0.000101739884108899
9.95527638700829e-05
5.21618870785955e-05
5.07508448096212e-05
0.000114608323544038
8.48533941726403e-05
6.07061993936518e-05
8.88642968240568e-05
5.01134773368029e-05
7.80179596168503e-05
0.000108780709875483
0.000102991537212683
4.81668214039901e-05
1.80310807648903e-05
4.00995095682229e-05
8.43387656249281e-05
8.82785705116388e-05
7.32549446773133e-05
2.97041306651607e-05
3.17404796736314e-05
5.95468709198982e-05
1.32746088212813e-05
5.45211607768904e-05
2.0525360778454e-05
5.62273602065662e-05
8.13144553061356e-05
6.27358943991604e-05
3.22959346981505e-05
4.08487648873813e-05
-1.98559646362691e-05
8.48925661623753e-05
2.24351935763379e-05
2.45611263958821e-06
-4.55310111957591e-05
-3.92983372170349e-05
-4.15320663290785e-05
-1.88464096270972e-05
-6.18600865198728e-05
-8.20233588202155e-05
-6.49869600365345e-05
-7.00955343946176e-05
-9.20795120142378e-05
1.84634786914287e-05
-8.31103954570545e-05
4.98454055441399e-05
5.11256601065669e-05
4.96581324672433e-05
7.64726258181927e-05
5.59595845479741e-05
9.93143054522043e-05
7.79397654695751e-05
8.38332389624853e-05
9.96720144682203e-05
0.000113404805576265
0.000149302824554846
0.000127608093052901
9.75558838945237e-05
0.000142443771442268
0.000155206506625383
0.000207691429122738
0.000175574153190319
0.000120839508312461
5.07413154156994e-05
6.40831257643846e-05
2.16038034081556e-05
8.52054476010585e-05
-3.95566010224632e-05
-9.31707190005205e-05
-3.77733671935697e-05
-1.10686270870541e-05
-4.40305992208417e-06
4.9174600313965e-05
1.6581774933716e-05
5.63327157526894e-05
-4.79317957925563e-05
-1.99078752715219e-06
-2.53039025294567e-06
-3.22336568597751e-05
-1.55486523708447e-05
-9.16841100733951e-06
7.00329804067796e-05
3.47591505720175e-05
7.34051612894889e-06
7.70495858145423e-05
0.000122595997214341
3.18122643016171e-05
1.87549679421537e-05
1.41917699591885e-05
-1.99595884215893e-05
4.86994334421739e-05
7.38567801352601e-05
2.87947196618357e-05
-1.02088550059149e-05
5.65649530570342e-05
7.26589205679044e-05
9.0838737153914e-05
7.72663741055364e-05
8.47475444650504e-05
9.71929672127378e-05
2.1589853027673e-05
0.000118103802401579
9.87651243984738e-05
0.000112149019732866
8.09400440817012e-05
4.44115950418708e-05
4.81634534013991e-05
2.46347427046236e-05
5.32531468669347e-05
-6.21130116805488e-06
8.86160781588617e-05
9.10254409590247e-06
4.95944786797778e-05
5.13765599465543e-05
4.40623201555502e-05
6.82048536092853e-05
8.500102816108e-05
2.41482009549906e-05
-1.35197753588474e-05
9.69806691687834e-06
-5.37804092706841e-05
-6.55107550617268e-05
-6.98709189464775e-05
-8.88841402156456e-05
-6.47442432500087e-05
-5.94159283338974e-05
1.39124633378528e-06
-1.29756267191927e-05
5.2416923004674e-05
4.2592014014145e-06
-5.3986120408595e-05
7.32771824276267e-05
5.42297078837796e-05
5.88092189753523e-05
8.13912048480509e-05
9.01268734550058e-05
7.82058505256527e-05
9.24416784629839e-05
7.2990345481565e-05
2.5259323020625e-05
0.0001160011028467
4.81475134611191e-05
-1.24833037201178e-05
3.2178523658894e-05
2.51828590061146e-05
0.000101006968778379
5.71769755836926e-05
0.000126631458719579
1.3961920640692e-05
6.992254533514e-05
7.67044180145582e-05
0.000136253803002914
6.3945115729592e-06
-4.90359432260794e-08
1.74080777791758e-05
-9.10234743961323e-07
-2.7708356537368e-07
1.2042120422788e-05
3.0999526585041e-05
9.28307960447805e-05
5.13806939026779e-05
2.39856139070659e-05
9.14966960078256e-05
5.50197611014607e-05
6.75180293452062e-05
5.3443222333584e-05
0.000107036840494677
0.000109276183322996
7.12788463769878e-05
0.000140091569310704
0.000108344154174209
5.46845905562302e-05
4.78601650607476e-05
2.911231004308e-05
-2.20266026740799e-05
