# Supplementary material for: Research on computational propagation and identification of mine microseismic signals based on deep learning
Source: PLoS One. 2025 Oct 22;20(10):e0334641. doi: 10.1371/journal.pone.0334641 (PMC12543183; doi:10.1371/journal.pone.0334641)
Supplement: S4 Data — (ZIP) [file pone.0334641.s004.zip › 000100700000664.xlsx_0.txt_24.txt.txt]

2.71512452224452e-05
2.95749087207788e-05
2.07825505304887e-05
2.19423688808493e-05
2.49066351921132e-05
-1.20720082080819e-05
2.48504508950524e-05
1.32345961840627e-05
2.55747751732284e-05
3.17779412261019e-05
4.91256120805106e-05
7.6061887530784e-06
4.46063070293969e-05
1.55412683445429e-05
4.75078860781968e-05
3.23947416786506e-05
2.65444324700966e-05
2.35796351273818e-05
2.52615941647496e-05
2.0263893199113e-05
2.28949903385422e-05
3.49710278932866e-05
1.45791938599389e-05
3.12323213417763e-05
3.88904653048607e-05
3.89537090470148e-05
4.15504711765277e-05
2.52585155502432e-05
6.12389209207635e-06
1.95145301777873e-05
1.75933083587329e-07
3.77220051533036e-05
4.53544641743346e-05
2.05204125954185e-05
2.42078082954123e-05
1.86590131759238e-05
5.78873817605743e-06
1.94242583755891e-05
1.91301434219858e-05
2.34136472549529e-05
2.11781492318908e-05
3.58985075359818e-05
1.69555265259299e-05
3.73171142685632e-05
9.38385212569116e-06
4.58905553749506e-05
6.76908302203769e-06
4.65006518673692e-05
2.59498809484241e-05
2.23081918884573e-05
5.94599959808517e-06
4.24384320482762e-05
5.00460295035586e-05
2.13724401164072e-05
-1.72605784796793e-05
5.56420671640408e-05
2.42672457028464e-05
2.62485886924643e-05
3.13274492812863e-05
1.91595542289878e-05
2.43552116421393e-05
4.00390742820322e-05
3.3360071983538e-05
1.95640808204247e-05
3.66584879658677e-05
4.27736949744998e-06
3.70875039120501e-05
5.36702915749009e-05
7.74542651177762e-05
2.89397094271258e-05
2.13968218775043e-05
1.31708749846143e-05
3.62224505300303e-05
3.7185924647481e-05
4.23838784776091e-05
1.94620568466464e-05
5.90112076519918e-05
3.44456797401801e-05
2.57579907668733e-05
1.25260197406729e-05
-4.34188525859948e-07
2.98145858234865e-05
2.06442448343611e-05
-6.14935164866165e-06
3.86696331523715e-05
1.76377391855467e-07
4.66197454395813e-05
4.05855146142826e-05
-6.09847275342977e-06
4.98534479938985e-05
1.43018423648815e-05
1.68815852080515e-05
1.74969092050158e-05
4.72943385327301e-06
1.78144999414203e-05
1.45388499737803e-06
-1.55416277559841e-05
2.97324784128198e-05
3.54840527190511e-05
2.0466590022077e-05
8.2853897261901e-06
2.82017676886356e-05
2.0972123029302e-05
1.41452309349309e-05
1.71572673366206e-05
3.43690059939388e-05
3.01226798398032e-05
3.79674446270521e-05
2.65628828510316e-05
3.27051118344996e-05
6.44384090877601e-05
1.08018386635465e-05
2.97850224723768e-05
3.10779596403555e-05
2.11871310132192e-05
5.15587143290257e-05
3.51292566675553e-05
3.84516908070643e-05
2.58033229809472e-05
4.91367927269644e-05
3.29368116200032e-05
2.77780075237133e-05
3.17427765988858e-05
2.92013247746365e-05
1.31612351402357e-05
3.3754371420243e-05
-1.14409160532453e-05
8.90160601301222e-06
2.74364265353817e-05
1.15749882783319e-05
1.13806303082546e-05
6.40489934979878e-05
1.82787179191417e-06
2.27115150273986e-05
1.83313634738657e-05
1.87328008507978e-05
4.20540556817606e-05
1.19512645277961e-05
6.87702933033851e-06
1.94993625389818e-05
3.80488989394763e-05
4.05778293086823e-06
2.27177973257264e-05
2.15652842068931e-05
3.56460686444862e-05
3.20154945769168e-05
1.21627555226677e-05
1.08078062661369e-05
3.30676084620091e-05
4.55016280091629e-06
3.1200905003992e-05
3.98841905552094e-05
3.48498914740121e-05
3.61778389491872e-05
2.97710918458597e-05
4.28887540627758e-05
3.12152156570943e-05
1.35994017739205e-05
2.1961613156668e-05
4.30808620579787e-05
4.73969760640277e-06
2.91976523454374e-05
2.69977569740708e-05
1.20210065605441e-05
4.72054435564643e-05
3.25252532199446e-05
2.55914530010953e-05
-3.16243756894063e-06
1.18973961450006e-05
4.13542639745989e-05
1.37365609757482e-05
4.14403346626503e-05
2.69113485317049e-05
1.58132677544921e-05
2.17132698081371e-05
3.17136471794213e-05
3.75415924239e-05
1.23836214874927e-05
2.08602161658715e-05
4.71201856732476e-05
3.35189460388916e-05
2.49151481636308e-05
1.26023339789985e-05
2.78168096747411e-05
7.31957224316684e-06
1.78867818989164e-05
1.9195123397107e-05
2.51885755944005e-05
1.40371429119975e-05
3.09324858676437e-05
3.75750058048035e-05
1.63263248688518e-05
1.49580383244936e-05
4.74406565864514e-05
4.82450185747644e-05
5.04330762601104e-05
2.46966250162787e-05
2.18217599647241e-05
6.85999445781779e-06
3.497273708381e-05
4.05247031815421e-05
2.99434997041389e-05
3.49619266867707e-05
2.78524963519275e-05
1.6240678808328e-05
2.49832901790687e-05
8.39176157747784e-06
3.69823806947327e-05
1.70173442101417e-05
2.96972003964606e-07
3.20710820827664e-05
2.71205278173216e-05
3.55231237002537e-05
3.12000549155386e-05
4.3832203854438e-05
1.51963561227142e-05
2.0440006674505e-05
3.3967335987307e-05
7.52707915479195e-06
-1.32140947624409e-05
1.60263910681619e-05
2.6362616508823e-05
1.16298718622148e-06
3.76174864059556e-05
2.70454097431722e-05
2.25597277267732e-05
1.01337305252103e-05
1.19087838437804e-05
1.10005390074419e-05
3.88389080107651e-05
4.09350629888743e-06
4.2573503622587e-05
3.60859564312462e-05
2.14683304343253e-05
1.81472490121865e-05
3.77003628845185e-05
4.45998935305736e-05
2.83004189003309e-05
1.5458797441599e-05
2.64644296803593e-05
6.18052010279594e-07
3.42907351397874e-05
4.47113637461549e-05
1.95836954599276e-05
-1.9823330506672e-07
3.11228701928319e-06
1.10572084997182e-05
6.4728784636688e-06
1.85070111856071e-05
2.44069582944542e-05
3.44532802900843e-06
3.15012545846471e-05
3.05722712549456e-05
8.92759598151608e-06
2.97869122102328e-05
1.47086116298942e-05
1.78258528447482e-05
7.3517319578671e-06
2.72171046570471e-05
4.19018061396567e-05
1.59419755544663e-05
2.45726667983205e-05
4.05366125900862e-05
3.7863627415662e-05
4.88227125721423e-06
4.30957232001236e-05
4.08853525095005e-06
1.35001693697141e-05
5.70784900739261e-05
3.57681375046892e-05
4.12789947323308e-05
3.9473794303182e-05
3.00909781730036e-05
2.88463642945652e-05
-4.35416510800333e-06
2.45247351956437e-05
2.66762075330042e-05
2.83756122077609e-05
-2.31205085827777e-05
3.23315665264846e-05
3.16224688008071e-06
2.97915447394968e-05
5.53749140940787e-06
1.54924681822366e-05
-1.3639162970358e-06
2.23935289540203e-05
-6.0692679775758e-06
1.01235127065814e-05
2.96145870548067e-05
1.50699694671324e-05
3.85062923577282e-05
3.69949612006315e-06
2.39208818589169e-05
1.56389282486734e-05
3.04333928141516e-05
3.40118893253785e-05
4.2145519176685e-05
1.33059569838937e-05
1.88526352236495e-05
2.59057472894416e-05
2.73546919153945e-05
4.79649035011183e-06
2.50654588393114e-05
1.53758444094221e-05
7.90504806800018e-06
2.29358254477395e-05
1.04569949711713e-05
1.92390157580369e-05
1.38820585263241e-05
4.98752121402483e-05
2.12502666988079e-05
3.07895134705656e-05
2.08707082882984e-05
2.30057051719156e-05
5.60624366334291e-05
3.04096480620967e-05
3.4402816543873e-05
5.39147520567638e-05
3.60347339480769e-05
-5.68748339226194e-06
1.07922422744871e-05
2.19430774679864e-05
2.475073767621e-05
1.52532848958372e-05
3.95528132367611e-05
9.31815319379437e-06
3.39944864117967e-05
2.56696842120228e-06
1.28295611225608e-05
2.68237975705609e-05
3.57343048755934e-05
1.10964264378969e-05
4.20652796850921e-05
3.09283752521633e-05
1.30676745132149e-05
2.38793962785578e-05
1.07259407413309e-07
4.41480113541066e-05
1.45034408861542e-05
2.50799831675677e-05
5.61010853580284e-06
1.95005178537615e-05
1.27058912605683e-05
3.74518767020387e-05
3.83953917582401e-05
-2.96541119015009e-06
2.25170896972455e-05
4.17168319674954e-05
2.22865604483932e-05
3.3204281177582e-05
2.58055232216855e-05
6.41729909951789e-06
2.2357967724428e-05
3.06628193956063e-05
1.66611781497182e-05
2.42451773550897e-05
3.74233109327264e-05
1.36737559340111e-05
3.44121794960601e-05
2.71844710598118e-05
1.80521148872608e-06
1.53675283633159e-05
1.81121749984653e-05
-5.98163503542706e-07
2.74834613958728e-05
4.42847829675142e-05
3.85607298901409e-05
1.72751367138053e-05
2.98817929832114e-05
2.95423579072135e-05
-1.10042766027672e-05
1.61413459930395e-05
3.46543517130579e-05
4.27239470258294e-05
3.37166780829578e-05
-1.19729723566594e-06
4.28257308207054e-05
1.67661805295169e-05
3.60964889863655e-05
1.67881259423281e-05
3.21261661280577e-05
3.73586408550072e-05
7.98217882052418e-06
3.46765658489669e-05
2.29712236286187e-05
3.50277358213767e-05
4.39009071988739e-05
4.02242488014515e-05
2.49216147711553e-05
3.35111502742657e-05
1.75484595425934e-05
3.76882967873205e-05
3.25923522244201e-05
-4.45033818650232e-07
2.98099618790782e-05
2.53430921462929e-05
3.68278796233796e-05
1.97447241233254e-06
5.0606683199679e-05
-1.05086801224987e-06
1.96553141039185e-06
3.02464777464195e-05
3.1337100413826e-05
1.38699796427852e-05
-1.59674712372661e-06
4.24226143665558e-05
5.09444382072558e-05
1.79786184920695e-05
2.25981187940504e-05
2.40924594561011e-05
1.00880233115831e-05
1.84309239648291e-05
4.12164379109085e-05
2.95523652406423e-05
3.74183999153939e-05
1.19659034275541e-05
3.5189851420949e-05
2.60528630408654e-05
3.98757280969829e-05
3.9211046770612e-06
3.49436908160409e-05
2.49881013425878e-05
1.82775970529249e-05
1.20451847860451e-05
1.86606038753026e-05
3.75944386467977e-05
3.3980126383e-05
4.84796623768242e-05
3.28438738612254e-05
3.2489804843935e-05
3.65770689114222e-05
-9.38355838393387e-06
1.67218382839031e-05
2.32360560252117e-05
2.92382418346753e-05
1.56492591542537e-06
1.49953676817831e-05
1.90220273415519e-05
1.58311340152154e-05
3.51173664774612e-05
4.92746767016444e-05
1.2287237215874e-05
5.62235889362568e-05
1.76187627539597e-05
2.60387218910385e-05
2.19082049694636e-05
2.74784485013321e-06
1.40547229760391e-05
2.5383167721615e-05
3.13084823957059e-05
1.35984753565625e-05
2.8671964423852e-05
2.76561092847522e-05
2.43793696808368e-05
-3.57636833325568e-06
4.55833579605413e-05
1.69806465297283e-05
1.42931595471071e-05
2.82513915463023e-05
2.68720066709628e-05
2.38287247821684e-05
9.47285841808647e-06
4.25599514599616e-05
2.71176803341569e-05
4.79140037145472e-05
2.40460419005267e-05
2.46182351465877e-06
1.88410088471022e-05
2.52336632427123e-05
1.54064089739626e-06
2.86928469360206e-05
8.29217744032787e-06
1.19562344071368e-05
1.02931499619422e-05
8.05477680004012e-06
4.86424918444632e-05
2.52363337255307e-05
1.70230887014216e-05
1.08815066782577e-05
2.0021055264826e-05
1.84796802926985e-05
6.54598458347392e-06
3.04392253853539e-05
2.37140250150688e-05
2.35184671424402e-05
3.38455629641866e-06
2.82099247225399e-05
2.62331279828939e-05
2.01896908541459e-05
1.94683438995776e-05
2.17615781053617e-05
-6.59795645974708e-06
3.78271073483269e-05
3.85014179497477e-05
2.36145146819125e-05
3.6401397420106e-05
4.04107862984705e-05
5.16313218741524e-05
3.65049943631005e-05
7.1400361989217e-06
4.32995170058782e-07
9.0228666273727e-06
3.21000988707755e-05
3.46124032387969e-05
4.16215403753691e-05
1.68086964331841e-05
4.97235618464955e-05
5.6608546594443e-06
8.78008077181267e-06
2.24053910171621e-05
1.52622950045163e-05
2.0946127658978e-05
4.30380414232561e-05
8.93543019957128e-06
4.69920114253734e-05
3.67571401029646e-06
4.09206770759467e-06
1.63193014518936e-05
3.47654365561147e-05
5.60497727744645e-05
3.54264372681906e-05
2.37121063543805e-05
3.22662505510059e-05
3.04744234279064e-05
2.95634277468128e-06
2.63166699595196e-07
1.85784041369987e-05
1.60943418646148e-05
-8.17454211720479e-06
1.71618553296143e-05
2.11452995972544e-05
2.806878507524e-05
3.8492339948597e-05
2.18827068776258e-05
4.06680516514645e-05
3.06748910331219e-05
8.4237345392182e-06
3.39933292756935e-05
1.72933148317035e-05
3.52361833761719e-05
4.46587409688751e-05
2.01608541323577e-05
2.10775533888528e-05
1.18803441419387e-05
2.45773434856404e-05
4.48560053498888e-05
1.764459503325e-05
7.77448378994773e-06
2.83119962181591e-05
3.39618462427544e-05
4.58034508069584e-05
4.10832949038961e-05
-9.43587993396482e-06
3.60104471559382e-05
5.08313873300838e-05
4.19115910783831e-05
-2.26682004971253e-07
8.62808204728317e-06
1.97482231336953e-05
1.62206274963703e-05
2.08027280224027e-05
3.44733887672745e-05
-3.84938262089829e-06
4.29506436104485e-05
-6.35166006524343e-07
2.78987947375997e-05
3.63213330818911e-05
7.56084677985356e-06
2.10082365286164e-05
4.56703757051405e-05
3.84407641307207e-05
1.09692644407568e-05
2.02982056523911e-05
1.12828206731649e-05
2.83288606170905e-05
4.24379907698965e-05
2.72184043844083e-05
1.61458863618572e-05
3.06598978489485e-05
2.11829014653377e-05
6.43910783171563e-06
-4.19645620819772e-06
2.96494031626091e-05
2.67965165375066e-05
1.48686958837976e-05
2.87433757889975e-05
1.9172967380347e-05
2.16785597082818e-05
3.90072002300597e-05
5.84102811060233e-05
5.37115246351102e-05
2.6089686919258e-05
5.17264503417586e-06
2.43457209728006e-05
5.91676259420985e-05
2.18615175510263e-05
1.34902619822208e-05
1.16471034894587e-05
3.48364481149325e-05
2.20486387482942e-05
2.27417800980577e-05
4.62570128637278e-05
4.0134074768576e-05
9.50105814850222e-06
4.65724740235626e-05
3.56051329954629e-05
1.6086548797897e-05
3.47848970705534e-05
4.27203430627163e-05
4.05369157435212e-05
4.5353668429582e-05
3.75991809584679e-05
1.97703006980674e-05
1.54371594806681e-05
3.45203913646517e-05
4.73478499834397e-05
3.61195493329376e-05
3.02443526636864e-05
2.17345329821466e-05
2.8963617484151e-05
2.81902116243199e-05
3.36421893518285e-05
7.88729381393439e-06
3.27324975259451e-05
-5.34240084286769e-06
3.92845693770545e-05
1.11117494180585e-05
3.30414980268419e-05
5.19641845499891e-06
3.2840311287061e-05
3.59601181114051e-05
2.29936549111258e-05
1.09647569413227e-05
-2.12474721114799e-09
3.41089137383789e-05
1.31574577788164e-05
1.45865616182745e-05
2.21532340196067e-05
3.16785275247184e-05
2.74165988549701e-05
3.52446537212044e-05
4.01222061920638e-05
2.09123280740737e-05
2.89613260285258e-05
2.50097938826784e-05
-7.91867523831746e-06
1.21093209698173e-05
2.90158960274927e-05
4.53394917432523e-05
2.76849756870267e-05
1.63027065476559e-05
3.76215136171574e-05
2.13628984283156e-05
4.00543377839303e-05
1.79949305636399e-06
3.78248566977612e-05
2.62086608918947e-05
2.57221977523432e-05
1.51895739513521e-05
-1.38334948366872e-06
3.22571784336805e-05
1.79007822486632e-05
1.08137189541434e-05
1.1902033717899e-05
3.64252937944797e-05
1.89949876620483e-05
6.5691745627873e-06
2.78955955098952e-05
-2.45367945107772e-06
-1.19520862244285e-06
3.11507644967212e-05
2.53448970466631e-05
2.19391532576326e-05
2.01362498849705e-05
7.9829408886725e-06
2.31478425417093e-05
4.71145651541629e-05
1.29682682369593e-05
4.36623896004421e-05
5.390971636791e-05
2.13294404218792e-05
2.59683091671847e-05
2.54842201509467e-05
3.16028765308822e-05
3.20724702384635e-05
1.8181650426753e-05
4.23667009809497e-05
4.33610106895196e-05
3.60026068744684e-06
3.4954124939003e-05
2.17104571547899e-05
3.10586825263599e-05
4.91154790934035e-05
6.12683811633299e-05
2.27817923885352e-05
5.2632831257618e-05
3.43504637429507e-05
2.12705731489992e-05
3.36838278455028e-05
9.22315050462592e-06
3.33879212168204e-05
5.84606751546239e-05
4.34030036781432e-05
2.52460145363045e-05
4.32074991659579e-05
6.79209707232141e-06
2.95663687027192e-05
5.16061331531272e-05
2.8880294677479e-05
2.23443591940222e-05
7.93913249159094e-06
8.56850849947014e-06
4.16758472519897e-05
3.23920886454582e-05
6.60237667811569e-06
3.42360808274576e-05
1.77359148420762e-05
1.37960331368975e-05
9.9739223858237e-06
2.34325621001722e-05
3.35387118694451e-05
4.3039271727078e-05
2.61273988513056e-05
1.261299686136e-05
2.243713680627e-05
3.08562715613879e-05
2.25099419644021e-05
5.18449997326604e-05
1.09739064383136e-05
2.63228509290848e-05
3.8067418436047e-05
3.12476790656189e-05
2.22079133660296e-05
2.98155196741672e-05
1.90126212501667e-05
-3.82829493857394e-06
5.18873690000113e-05
1.90486079953667e-05
2.10302361326435e-05
3.53972498537585e-05
2.9378693055633e-05
1.52042120611339e-05
2.73423793595206e-05
2.01246680847829e-05
2.45086681724176e-05
2.90051067181234e-07
3.43530132491809e-05
1.56599795006458e-05
2.59205960532481e-05
1.58530243775456e-05
3.59048244570857e-05
2.54180347645332e-05
9.9278657003639e-06
3.01254772660617e-05
2.98645215830682e-05
3.08818553563514e-05
3.3096120377643e-05
-1.75498553129682e-05
3.93233148726205e-05
2.41108506852848e-05
8.68902850488069e-06
2.45297627674258e-05
1.70721397145562e-05
4.93679388603544e-06
1.72121261306469e-05
2.14784044299131e-05
-3.10129243026602e-06
3.70044208863254e-05
4.93022980903199e-06
2.00506330289713e-05
2.04817165774366e-05
6.74280633743518e-05
1.93526138894386e-05
2.33539258749198e-05
8.18192542250843e-06
7.70440833861316e-06
4.53430541293651e-06
9.30023411503273e-06
2.55409450660946e-05
1.50798769495392e-07
3.41456443144741e-05
2.73324904325403e-05
1.99192697996427e-05
3.03027901938086e-05
5.93967958362846e-06
2.82514312501498e-05
2.42796684587031e-05
2.85007023040789e-05
3.65234828550179e-05
-6.16706320343399e-07
1.79199147399454e-05
4.31423480964478e-05
5.30598213605733e-06
2.21215361739263e-05
3.99612285682764e-05
1.12893310271011e-05
2.68309734021737e-05
4.23317415887775e-05
5.27167307689937e-05
3.82952453485159e-05
3.68584779855841e-05
1.61914238676294e-05
2.48295397862264e-05
2.08263795234013e-05
2.38097997975191e-05
2.30380929522324e-05
3.02400621415268e-05
4.36901286805605e-06
2.10491466620512e-05
3.1748527209632e-06
1.01615950002514e-05
2.78472275772362e-05
1.27312137110054e-05
3.38270789270857e-05
3.41485269681571e-05
1.1024594092673e-05
2.16305745998448e-05
-7.47934482641715e-06
2.24517685917448e-05
1.71388289843947e-05
2.66028651998376e-05
2.92728126071233e-05
3.24630653676709e-05
3.4026222670383e-05
6.71642626382187e-05
4.30496770411052e-05
2.00005069469268e-05
4.1632228957247e-05
2.14849986598438e-05
2.9419792562614e-05
3.02158829732322e-05
1.734869927616e-05
3.60784564744031e-05
4.01033460548063e-05
2.60557693840153e-05
3.01630122003501e-05
3.65348106694452e-05
5.87306594412658e-05
4.15264464538784e-05
1.53025016930692e-05
8.71864876436543e-06
4.87965244938156e-05
1.80397852020547e-05
5.28000733223641e-05
2.4002277744496e-05
2.43785098311074e-05
3.3794190735649e-05
1.98292587869289e-05
7.59960796541604e-06
-7.85753894355658e-07
1.05762004954321e-05
-4.04431313915641e-06
3.68628202347743e-05
2.65635685992013e-05
1.04302087833909e-05
2.27329592461971e-05
4.95562362653826e-06
2.43053639675116e-05
1.75052959635275e-05
3.52861504886172e-05
1.51859838458185e-05
2.03176661855051e-05
2.5808881901529e-05
1.53943757817251e-05
3.86881834050329e-05
4.42149111721239e-05
3.46501111136905e-05
5.34838792532195e-05
3.96837965268999e-05
2.5927637849163e-05
4.22983912552626e-05
2.47158917666624e-05
3.50687403036312e-05
4.51371416745185e-05
2.03766163424523e-05
2.54518499987044e-05
2.97377509140107e-05
1.1689876429879e-05
2.10044199872801e-05
2.54029402925663e-05
-1.04792482296137e-05
3.36735758588482e-05
4.18328668568367e-05
7.5023580105272e-06
2.33595757603461e-05
-1.51474300913368e-06
2.57958461307724e-05
1.43840189300723e-05
2.20812779616577e-05
1.80078165304772e-05
3.72552736296407e-05
2.99316212417383e-05
-1.04442214232048e-05
3.70299281179375e-06
2.26450569964645e-05
-4.78390078730908e-06
2.63386330790112e-06
1.00474004446411e-06
2.59633924957925e-05
5.29800175930444e-05
1.39989346286168e-05
2.43798938830213e-05
1.95879343090004e-05
5.97869346039199e-06
4.05039158430806e-05
6.50184372979749e-06
2.24706044178555e-05
5.11866488959675e-05
2.17081763615008e-05
4.19428421807883e-05
1.55756174360586e-06
3.59766501352832e-05
5.07813909841595e-05
4.40912142679096e-05
2.57108265869593e-05
8.05715486971444e-06
3.36878984247336e-05
2.69974645188482e-05
3.21715812467544e-05
4.60361416240807e-05
4.33598973267572e-05
4.16903440671101e-05
1.85008397526358e-05
3.02778393136958e-05
2.27166261573514e-05
1.77824129289822e-05
2.76619665634605e-05
2.90636985193592e-05
6.51711162523061e-06
-7.07258204346025e-06
-1.04781250915864e-06
1.43671164991574e-05
3.04601663080023e-05
-2.84945850953645e-06
2.99549695565634e-05
2.19732537100934e-05
2.38086314672026e-05
8.59139148768701e-06
1.95334490006515e-05
7.77329622153746e-06
9.64504555363348e-06
2.93854601884973e-05
6.5489951172825e-06
9.44676784702455e-06
2.86064252513851e-05
6.15972685157872e-06
2.10413765614802e-05
-3.22642306730823e-06
4.11615983846482e-05
3.48697124796568e-05
1.33967732876779e-05
4.00403626132513e-05
2.22867161178187e-05
1.92810256964047e-05
3.14094844698473e-05
3.12347558099484e-05
2.81695752960446e-05
2.21771520344337e-05
9.43045521528972e-06
2.13266888181751e-05
1.02361895878248e-05
2.68436273106451e-05
1.80593300829965e-05
2.4388340464732e-05
1.59779533340269e-05
3.56870489889188e-05
1.06823119519868e-05
2.4890871378717e-05
3.2376311061426e-05
5.00492827456885e-05
8.03822792644213e-05
1.87515671843259e-05
2.92260270257995e-05
-4.78821503009349e-06
3.80932226756792e-05
-2.30377944480951e-06
2.74808011364255e-05
3.1513083107566e-05
2.52027896618229e-05
3.03543274713728e-05
3.0321159995109e-05
2.37586254628524e-05
2.42758781162157e-05
1.47236549031855e-05
2.12576835396862e-06
5.09381560534495e-05
1.15542145664474e-05
3.28490703821576e-05
4.1201612987523e-05
2.95779866323278e-05
-4.35130539324091e-06
-5.06788328704997e-06
1.29802965225857e-05
-2.1008856557093e-07
3.87787969825339e-05
2.31368476435543e-05
3.75420227323256e-05
1.83928619426207e-05
3.25025395982205e-05
3.69550386305972e-05
4.01521713966538e-05
2.28894310147867e-05
1.37263970241179e-05
4.42391199248091e-05
3.24896159094058e-05
3.94311238609061e-05
4.17452689380299e-05
2.89453250103931e-05
4.22728684844829e-05
-7.98145078959075e-08
3.80241452121129e-05
9.74501209952776e-06
3.56309212710855e-05
2.66165706412062e-05
1.86452647522217e-05
2.72567900067151e-05
-5.62252997378744e-06
4.08210451938626e-05
3.56616916088063e-05
3.57480777066991e-05
1.75432075757985e-05
3.20709389174197e-05
3.07865071776582e-06
2.41852552407611e-05
7.92657274895645e-06
4.25780937484872e-05
2.06684277908812e-05
1.24894778151308e-05
9.28403855909068e-06
-3.64710507758816e-06
8.44644002337985e-06
3.94636623000624e-05
2.67630830282474e-05
-1.20227662660704e-05
3.85259627713798e-05
1.50854937597502e-05
-2.48095860828563e-07
3.34269516616683e-07
1.74438607262701e-05
3.71031536527072e-05
1.2807112716231e-05
2.60754553692298e-05
1.11040189684092e-05
3.24566688940799e-05
2.51875028353261e-05
1.50842232081013e-05
1.40247331870257e-05
4.62571386049128e-05
-6.2940600487912e-06
2.67901421252226e-05
2.36704606859525e-05
2.92853597897611e-05
-1.40651391050977e-05
2.45037719005357e-05
3.51163842551894e-05
4.0814033679816e-05
2.92904925082923e-05
2.53565000143617e-05
3.93862533559497e-05
2.19644544429483e-05
3.90637459306482e-05
3.40057207910903e-05
4.64407598914984e-05
3.32342253115766e-05
4.40052681800932e-05
4.77327317167768e-06
9.97684956694061e-06
2.24319561353605e-05
3.68000986480033e-05
1.61883211479212e-05
1.43786752274286e-05
7.60128550099138e-06
3.06080530581519e-05
2.50061208041349e-05
1.23453004095556e-05
1.01521802911001e-05
1.99995568945738e-05
3.02831005846743e-05
4.64775032309952e-05
5.12089568365364e-06
2.17239133546436e-05
5.24613559488224e-06
1.08634846807692e-05
1.61838916588684e-05
-3.45665005529468e-06
1.65996891382052e-05
3.22631098772258e-05
2.1246890969241e-05
1.57392209227797e-05
3.63384267286818e-05
4.09267160281977e-05
1.70705614391566e-05
1.51056969293948e-05
2.04744986907612e-05
2.73968911269689e-06
4.03192077383509e-05
2.37477620594887e-05
2.58518643438505e-05
3.52467769750304e-05
4.67400923884655e-06
2.36709907876571e-05
1.63058566136062e-05
5.15252406276776e-05
3.7959571700692e-05
2.64667483446655e-05
3.43028394252703e-05
3.68174031283957e-05
4.5204176317028e-05
6.68990785733898e-05
3.20152022828442e-05
3.27801426624597e-05
2.20207013373385e-05
3.51288205952952e-05
-7.33861514075979e-06
3.62702440396498e-05
3.68581777096395e-05
2.81805233398957e-05
3.22354056032406e-05
-1.24104396616517e-05
2.68276549953528e-05
1.13663285071592e-05
1.17736673309182e-05
-9.24480222009477e-06
1.8911821889786e-05
-1.84287421118712e-05
-1.29125148104583e-06
1.12307332334485e-05
1.90409296228623e-05
3.37725024958086e-05
2.68690809319012e-05
1.97434158642025e-05
1.79683332772968e-05
2.30962625501921e-05
-6.24154865982716e-06
1.53001723967788e-05
1.88281925456703e-05
1.02700428968113e-05
9.75149319432898e-06
2.98712443653694e-06
1.8145772684731e-05
-5.52587700816019e-07
4.52939067253028e-05
5.31977228779725e-05
2.63905781476873e-05
1.435338271384e-05
2.90839148798621e-05
1.94242572232188e-05
-1.64606132780157e-06
2.93383111594945e-05
4.85559449912803e-05
2.97650663516877e-05
1.76371934380393e-05
1.1327505022538e-05
3.4104831490181e-05
2.52690450245991e-05
1.61736402406572e-05
2.39204148437678e-05
3.39575781086689e-05
2.00782472933922e-05
2.39174461404426e-05
3.60141170754842e-05
3.54714220186712e-05
4.54623884684164e-05
2.89830393412246e-05
4.67605994294641e-05
4.67354211498632e-05
2.34513517956934e-05
1.83226706636823e-05
3.78040840127003e-06
2.45281748393123e-05
1.25462198488381e-05
1.68461485086684e-06
8.25634802985266e-06
3.33025687993139e-05
-1.60135627638334e-06
1.18421943886923e-05
1.60770860628209e-05
2.10294182254026e-05
2.1599127950564e-05
1.13275889025762e-05
1.38370138076237e-05
1.35650865471685e-05
1.23523005639459e-05
5.70696613833627e-07
-8.03232763334525e-07
2.85909071951946e-05
1.55199800097859e-05
1.65499673042246e-05
2.73991062520947e-06
2.46285460467463e-05
1.8927732591342e-05
2.81507934316441e-05
3.08268697459653e-05
1.59492922579159e-05
2.53972413186597e-05
5.37083721643071e-05
1.63692419760599e-05
4.36170808181098e-05
4.71542559255908e-05
-8.9672011340343e-07
4.47100298312706e-05
4.35508287113635e-05
1.40788974766249e-05
5.13594979045643e-05
4.22375918841551e-05
2.85097660937744e-05
1.72400308898391e-05
2.72938651032753e-05
4.40820674302464e-05
1.29746746731883e-05
1.08985009771419e-05
3.05328088487357e-05
1.85366147880783e-05
1.69434070267581e-05
-2.99562489377444e-06
2.12700836612012e-05
3.26901309442881e-05
3.48026449774777e-05
-7.64380948542883e-06
9.52243490201708e-06
2.27306804929708e-06
-4.31628779400724e-06
1.47622256165762e-05
5.34509388021089e-06
4.28254886647958e-06
2.1042443355754e-06
2.90631369061248e-05
2.37450638537207e-05
1.07433059685499e-05
4.40312578683779e-05
5.11398582834135e-06
1.36929199164714e-05
-4.79025986199168e-06
2.66396560919126e-05
2.87638233367204e-05
1.218119905219e-06
2.26336043693019e-05
4.80851871471393e-05
4.15881030395975e-05
2.27156058612015e-05
3.41052511521163e-05
1.64676527913008e-05
2.46937608724942e-05
4.19673224323515e-05
5.4488975290334e-05
4.18530715071607e-06
3.51418657824332e-05
2.79175042121894e-05
2.91743762120129e-05
3.77884401871988e-05
2.8669658979366e-05
3.66630092833375e-05
2.62378015933798e-05
7.97541457159582e-06
-7.85575824834829e-06
1.52119997202856e-05
4.07542525470899e-05
6.2922189131431e-06
2.27660522884083e-05
2.62065855628263e-05
3.23395564515658e-05
4.14848103283051e-05
2.32540470170324e-05
4.07998830912099e-05
4.24931993635315e-05
3.82449495349373e-05
3.25615704974815e-05
2.84073589964828e-05
3.37916522610646e-05
1.82046970107436e-05
2.20124993123818e-05
1.67905772450779e-05
4.75370250849352e-05
1.96767406073775e-05
3.17078459118303e-05
3.65895688377034e-05
2.95494302738211e-05
1.38886454604891e-05
3.11437905180878e-05
5.77892837703366e-05
3.30272894113067e-05
1.46474188030236e-05
3.44274554675743e-05
3.24940118308192e-05
3.55958050208143e-05
4.43281366201857e-05
3.31813954013657e-05
3.66227545798231e-05
1.99980690792087e-05
2.3597530675367e-05
3.04734464923687e-05
4.34648905892278e-05
2.89317955219054e-05
3.15181411639055e-05
2.00453223335972e-05
1.55362919308731e-05
-7.58592558621859e-07
1.49281608845779e-05
3.69363485484279e-05
1.79688882691791e-05
4.68324917991696e-05
1.75600587649024e-06
5.47707365962726e-06
1.47357255050473e-05
2.91353532165687e-05
3.54139588442506e-05
2.17715870293547e-05
1.75725211049548e-05
3.78011897474185e-05
3.6725164458391e-05
1.4376683444193e-05
2.40048902334877e-05
1.54629893892082e-05
2.08982375441464e-05
2.93837311093917e-05
2.66587749556197e-05
2.00581000656096e-05
3.30516390231973e-06
2.30004058558164e-05
2.27982921071198e-05
2.31012424469133e-05
4.0908843969497e-05
2.54328274467641e-05
1.1848851462002e-05
3.5840768629082e-05
3.71007403049975e-05
6.87767575821758e-05
1.75660608172084e-05
3.48569094989656e-05
5.69998225689006e-05
1.0878646171474e-05
2.8717681939678e-05
6.4999856141512e-05
1.70585370852508e-05
3.7340301276113e-05
1.64900913023894e-05
3.80928220094223e-05
4.62491562282656e-05
2.14933894977068e-05
1.34432998049317e-05
4.65951339371612e-05
8.54481292920549e-07
5.74406122332171e-05
2.43378990524011e-05
2.61366107289817e-05
4.02119832931569e-05
2.05234392109999e-05
2.30092350385942e-05
1.43721197160655e-05
3.34851608718456e-06
8.88235959667749e-06
1.3636464615932e-05
7.09237133736225e-06
-4.04517833274404e-06
2.27883980876645e-05
2.31261680535288e-05
2.84693389367783e-05
2.06212202176155e-05
9.00637578489161e-06
2.46977950980108e-05
1.90694326868727e-05
-8.57936444069772e-06
7.06729779367064e-06
1.21983731706454e-05
3.43565248232937e-05
4.49496351038524e-06
2.89284545312908e-05
2.99460042273475e-05
3.35464186563637e-05
1.38017997350566e-05
2.37372007069568e-05
2.90979928868505e-05
3.90902510200875e-05
3.40710348364077e-05
2.1936547915615e-05
3.22538060984421e-05
3.59670328385789e-05
1.17644364735489e-05
2.17195651244999e-05
2.16747844728801e-05
3.65072799137567e-05
2.12658650756779e-05
1.90221242812807e-05
1.78200104848477e-05
1.91405955247924e-05
2.3831304457069e-05
3.94734150555912e-05
2.60898415089129e-05
1.75579497785281e-05
5.2693474748839e-05
3.66378290396192e-05
3.63021329426912e-05
2.2117526197203e-05
1.58108013013731e-05
1.17130025423705e-05
5.58870420281302e-05
5.14866232211976e-05
1.69361019371175e-05
3.8903969655824e-05
3.88018861228761e-05
2.59309319609904e-05
1.19899065538222e-05
3.28930017095034e-05
2.50620845769755e-05
3.31736832202579e-05
3.62552336982543e-05
2.46107487786407e-05
9.97856264700706e-06
2.17314687928697e-05
-3.27120063352143e-06
3.54185852478573e-05
6.29160759504351e-06
3.80922276922931e-05
2.02412775890775e-05
1.62045503892775e-05
2.89623091322877e-05
2.7809616876149e-05
3.05446001386717e-06
2.18872522425954e-05
1.89952254108075e-05
5.76348995111082e-06
3.84375519249091e-05
1.81595551480653e-05
2.42812617899273e-07
3.65675629436413e-05
7.0527724028479e-06
4.29969922387486e-05
2.12851319429316e-05
1.51057265543637e-05
3.33708418455084e-05
1.66727471859426e-05
2.17940573551809e-05
2.29636554236905e-05
2.87719729786337e-05
4.49880740089331e-05
2.20991575323043e-05
1.64144999588268e-05
3.63158812051809e-05
4.01648678806304e-05
3.86112553091335e-05
1.90815249853998e-05
4.97775977206375e-05
2.98380140492769e-05
6.20441132427816e-05
-7.8146674181383e-07
2.96314686490309e-05
3.76295549853317e-05
3.48692036084116e-05
1.00467303249289e-05
1.54833074904935e-05
1.7602401519882e-05
1.18788291026575e-05
3.40711544497e-05
2.17079745336562e-05
1.68093147793725e-05
1.80478201616982e-05
-5.28061340048188e-06
5.95758304716442e-06
8.93293523637033e-06
8.45148694694702e-06
1.63417831551129e-05
-8.40885133732216e-06
-6.32873094024296e-06
1.03233358562502e-05
-1.21538271622105e-07
1.81251060037849e-05
4.07652427335627e-05
2.31975943172522e-05
1.2976259080488e-05
3.95707333187911e-08
-4.34920822089191e-06
1.14130071501408e-05
3.24342012255176e-05
3.4610204734019e-05
2.93862811612282e-06
2.4192760490626e-05
4.05208257683878e-05
3.0958154274996e-05
2.42568532507858e-05
3.4614658714591e-05
4.37818136037733e-05
1.23360506299137e-05
3.78748414457507e-05
3.7250927705216e-05
2.80493607465593e-05
3.64434399888908e-05
6.3708537888966e-05
1.15175496568617e-05
2.10762600868621e-05
3.951850415443e-05
3.16644892661819e-05
3.34502729552894e-05
4.25374512650913e-05
4.84255103480125e-05
3.16125869986634e-05
2.56657779246855e-05
3.24744909517712e-05
1.213239149414e-05
2.36899720790478e-05
8.81911322319706e-06
2.73711217552711e-05
3.34542893724738e-05
1.80537268085658e-05
1.56629628139056e-05
-8.30709503449142e-06
7.10406762425164e-06
2.2608268675811e-05
2.18168710589001e-05
1.42449551095684e-05
6.47387038771119e-06
4.35759086095293e-06
1.90402633675872e-05
7.66307330101438e-06
-6.79037046544616e-06
2.44405997504182e-06
1.76987873996029e-05
4.18206120821324e-05
9.11534382032517e-06
2.92676795584428e-05
3.00608005972724e-05
4.06967485956504e-05
3.31189842553074e-05
-4.91486808977224e-06
1.3357270634701e-05
3.61696388967797e-05
2.03158264976733e-05
4.86319970765781e-05
3.81854906506195e-05
2.69631662575687e-05
2.98411115008604e-05
2.2853845925191e-05
3.57675063846497e-05
1.37111735791178e-05
5.51999917249644e-05
2.94834330440296e-05
3.69244903513439e-05
4.7047196869239e-05
4.99266022446465e-05
1.98912166353497e-05
1.84801655249868e-05
1.84747122589555e-05
1.37111692642427e-05
1.43759001330173e-06
3.21627866838888e-05
4.42195141414286e-05
5.89047614851193e-06
2.3004911812065e-05
-9.0065014920051e-06
2.59950705069899e-05
2.94769355549725e-05
1.88079737185696e-05
2.30357347885396e-05
2.95895903164565e-05
2.66415789851038e-05
7.82137752034295e-06
2.15191521929951e-05
4.21294245887461e-05
6.66046252420744e-06
3.96805209040873e-07
2.64466491179844e-05
3.62494608188788e-05
-1.4005531505644e-05
1.5714001476934e-05
2.95940768732782e-05
3.25527359119703e-06
1.35533478179304e-05
4.58235599967611e-05
2.12976436480963e-05
4.42434967043502e-06
1.42573607859313e-05
2.10957461524694e-05
3.56138570291088e-05
4.56067544129087e-05
4.5659540150117e-05
3.88562668536975e-05
6.76029117028395e-05
7.74940593902897e-06
2.76092620514948e-06
2.87651683474986e-05
3.90511077684816e-05
4.17384195842176e-05
1.58382839300019e-05
4.35538587974856e-05
3.77765835176e-05
1.91292478169936e-05
3.76795175914021e-05
4.68229813444994e-05
4.76820081186788e-05
2.60445551919539e-05
4.53971322302318e-05
1.95064276397594e-05
3.7039238382277e-05
1.90282381513837e-05
4.51820247700689e-05
2.32882525196553e-05
3.70816500981597e-05
1.19275618701577e-05
3.31646115210322e-05
1.77148723782504e-05
1.30483472191883e-05
1.28730241588799e-05
1.53689424779398e-05
2.87960197059729e-05
5.42354677140732e-06
1.30254739354019e-05
3.67226090988614e-06
-9.89400957830578e-06
3.58625766471187e-05
2.67561396544904e-05
1.0064542393762e-05
3.7599194585275e-06
1.8337077941288e-05
1.5041504931138e-05
3.81960759469504e-05
2.71750105501568e-05
8.13410942779019e-06
1.91304686280147e-05
4.51514871976665e-05
3.0013875180195e-05
1.95589938243345e-05
2.01933478037327e-06
2.14711359706691e-05
3.38764165168422e-05
3.64305382465209e-05
2.54961619073896e-05
3.28369541261639e-05
1.19878146971632e-05
4.26265163630288e-05
3.10252074122953e-05
2.80399344737075e-05
1.50848680888736e-05
2.87331057528816e-05
2.10594124660522e-05
2.76282985438563e-05
4.72554673550237e-05
9.62498756992354e-06
3.39080273213197e-05
3.22729303310128e-05
2.07713748245314e-05
1.86730433110428e-05
1.30594590385061e-05
5.43989201388431e-05
5.88527438447541e-05
4.67438060619513e-05
3.03600449422293e-05
2.54689792824509e-05
2.9484071219466e-05
2.79619830771307e-05
2.61776431877903e-05
2.02642547800663e-05
1.10810925722539e-05
2.45998043205191e-05
8.46573015723204e-06
-6.62276078956925e-07
2.52274088217326e-05
3.61386760881057e-05
8.06166915859724e-06
3.90529432973768e-05
3.10645323656622e-05
1.72691196541313e-05
3.30474593511221e-05
2.59825675165769e-05
1.79126891555544e-05
1.49941290231032e-05
3.84742299129925e-05
-4.80014695333903e-06
5.76118679539845e-06
9.30716174593383e-06
2.22285140689582e-05
1.11182841981879e-05
4.52526002753148e-05
2.10260295263194e-05
-9.27207647672209e-07
3.5924629620314e-05
3.79173001363129e-05
5.74262333408624e-05
2.2705897128276e-05
2.38695141485195e-05
4.00758919275642e-05
3.25937093609356e-05
9.72208524980076e-06
2.12744066169249e-05
2.55315096713277e-05
2.36443539587515e-06
2.88520102985058e-05
2.19658951320416e-05
2.9848295205439e-05
1.75796028780919e-05
1.14995458705593e-05
2.88950352561415e-05
2.92373858779651e-07
1.20764644446081e-05
2.15582399406314e-05
2.62233622005107e-05
-1.04240861079643e-05
4.58774293747635e-06
3.93808539623209e-05
3.16991383999792e-05
2.41695736844925e-05
-1.29691433833621e-09
3.29876033840734e-05
7.34376733565586e-06
3.95040316706038e-05
1.00135055248484e-05
6.30324043554997e-06
2.74322909503255e-05
2.90154772539691e-05
4.35194970898392e-05
2.46840751412145e-05
5.92953419340114e-06
5.79944124674433e-05
-1.35836567075337e-06
1.96705274897175e-05
2.16993312376497e-05
6.01668317285916e-05
1.97864332061321e-05
3.56256876236536e-05
1.7873959157553e-05
6.23377995784878e-06
9.8632637889674e-06
2.35710856471228e-05
2.50711007649817e-05
2.82134677574935e-05
5.56751093257042e-05
3.18548453181794e-05
1.71190025605477e-05
4.68599870505191e-05
1.48795428186817e-05
3.29302600874449e-05
2.40587253736835e-05
2.87205264746693e-05
4.48623883961331e-05
1.93789786939808e-05
4.83099807506191e-05
2.84092089139136e-05
4.6505146670914e-05
4.79507303055278e-05
4.12678737376241e-05
6.07744232400313e-05
2.28530404684746e-05
1.83318189071441e-05
2.66597848132551e-05
3.05957795131959e-05
1.39413052113254e-05
4.99668833276524e-05
2.79540843453947e-05
3.41595711753622e-05
1.86881263460863e-05
3.32325951668408e-05
9.27778059378334e-06
2.12795800071219e-05
2.16154703662652e-05
-3.73281797694474e-07
3.4626320517923e-05
1.47384620679908e-05
2.29900404818722e-05
3.79776672427638e-05
3.73084231319175e-05
1.19221645053112e-05
2.4732081158784e-05
1.3082608186673e-05
2.65142616813289e-05
1.33254435928557e-05
1.44035874764127e-05
7.02227728146484e-06
1.63922959390709e-05
2.48494460613304e-06
-1.07733067552469e-05
-7.53322586939155e-06
7.44487975991708e-06
1.52689997848383e-05
1.62709313495668e-06
1.34064386013634e-05
2.32313635257262e-06
-5.93268845579976e-07
2.21957981922153e-05
2.27437532376678e-05
4.16603627795149e-05
6.78503659527195e-06
6.51944668346932e-07
1.38829344351207e-05
2.01011899181135e-05
3.52382599077364e-05
1.41648600752472e-05
1.6302429108576e-05
3.66460345054345e-05
4.66860322688573e-07
1.47389841760852e-05
1.52200262674942e-05
3.77003883241912e-05
1.16222991208404e-05
2.63226765657726e-05
1.0376849237938e-05
2.18014481547706e-05
3.70181912332053e-06
5.1343794183866e-05
5.13330673563574e-05
3.4410724782897e-05
2.96019575156681e-05
4.61125537358673e-05
4.00413604614315e-05
1.68830905134249e-05
1.5284814544233e-05
4.14854434731452e-05
3.12407388878602e-05
1.65930587365651e-05
2.06105639087245e-05
2.61261673552548e-05
4.02437364642962e-05
2.91590170738109e-05
4.02855479434388e-05
2.29274204339009e-05
3.43968856070658e-05
4.5941538243087e-05
5.34415789879587e-05
3.2809443583624e-05
1.46804224898475e-05
1.77985902198243e-05
9.5043345225287e-06
-3.16425793160101e-05
6.18393837404871e-06
5.76693294469308e-06
-2.67422390511763e-06
4.58726944727463e-05
4.01803283163112e-05
2.191323915532e-05
2.44169137286415e-05
3.19356861092535e-05
3.37888005075443e-05
2.74199348990072e-05
1.74025760643391e-05
2.83733658302419e-05
2.14697250425234e-05
1.27190346574034e-05
1.77421300027339e-05
3.72082118276295e-05
-3.43518975497541e-06
4.61715351624589e-05
3.82400123160934e-05
1.71231935236424e-05
2.03506576341575e-05
5.0698905536562e-05
1.78065768608555e-05
3.95576132946131e-05
3.26686457197672e-05
6.30991724807035e-06
2.84124416795336e-05
3.3875413239892e-05
1.483176739785e-05
2.30471821416769e-05
9.22234000029015e-06
1.42642133685387e-05
4.0986351350034e-05
-1.27246420319688e-05
2.46751100105667e-05
2.59381362460067e-05
3.27864522277934e-05
2.17609809835646e-05
3.86390380301949e-05
-1.36846927414566e-05
7.28921967429905e-06
2.7222492340292e-05
2.30570604979009e-05
3.04539671787269e-05
2.09559743618298e-05
1.60548141995879e-05
1.55076028945015e-05
1.79405915798655e-06
3.75738698281751e-05
2.08269875030574e-05
2.9750366556409e-05
4.67167372187264e-06
2.10036175582442e-05
4.06301630211032e-05
3.16243983620192e-05
2.98946039799101e-05
1.5610636564495e-05
1.49032675962582e-05
3.09885442963398e-05
2.37244514123777e-05
5.94985262160795e-05
2.97959701038352e-05
-3.46968263771476e-06
3.68218606212651e-05
2.88010853321944e-05
3.62147976391957e-05
-3.35289256504183e-06
2.6055213716102e-05
3.75127310843969e-05
1.65117926957956e-05
1.3920446927444e-05
4.43743302566475e-05
2.47094510954036e-05
3.36049234571888e-05
5.32405961182233e-06
2.9876896401796e-05
-2.26154994207151e-05
1.4055717930359e-05
1.16879550486248e-05
7.45178764262739e-06
3.14938928535684e-05
1.49170110915315e-05
2.88953059905482e-05
2.20188352284212e-05
4.45900706149194e-05
1.00200363581526e-05
4.24362249140333e-05
3.07996023088453e-05
1.96149072458708e-05
3.01521024752153e-05
2.08879274540894e-05
3.9606434938134e-05
4.47783118715267e-05
3.42245273236059e-05
4.09900996448929e-05
2.77146764450722e-05
2.14543868057948e-05
2.96616230893362e-05
4.48188565751359e-06
2.40633648605545e-05
2.95597479116007e-05
1.76527864046109e-05
4.08244092039361e-05
3.09761500676334e-05
2.83597167798826e-05
3.10893696126886e-05
3.62259589814301e-05
3.61290467165907e-05
1.74540176749103e-05
3.7256765710782e-06
2.57576683662728e-05
1.16270734557436e-05
7.26684779104214e-06
-6.1090972968403e-06
2.28205144201804e-05
1.47825894195215e-05
1.49469163300712e-05
4.5474129094681e-05
1.87409937658594e-05
1.1865365562075e-05
7.98169429774306e-06
1.11917767422887e-05
-1.02445297013049e-05
6.04254769899419e-05
3.83965305065641e-05
3.51339027831717e-05
2.06424799326457e-05
1.9050951920128e-05
3.8531260919e-05
3.35672191114325e-05
3.56351582123923e-05
-1.23170458017732e-06
5.17590226202564e-06
6.29960520982435e-05
4.08744107031091e-05
2.42060948753775e-05
1.95549025785985e-05
1.58508351701142e-05
4.01150575445549e-05
1.89842788855326e-05
3.03565339519523e-05
1.78887539881893e-05
3.33985034688831e-06
4.36229462179926e-05
9.23028829581877e-06
1.32236752813192e-05
3.52286698122538e-05
2.13238484296525e-05
3.46391512593943e-05
3.87771796676482e-05
7.92043014589539e-06
2.88092072796963e-05
-9.37454431304681e-07
1.04518088237659e-05
2.17775041649286e-05
2.39694949809898e-05
3.52245077377118e-05
1.77327015841565e-05
3.74383783715575e-05
3.75549342861027e-05
2.33888287036119e-05
2.66716712930473e-05
1.66989036665032e-05
8.3224214032405e-06
3.24781299223492e-05
6.77248601444867e-06
1.35255232959057e-05
3.38449759574168e-05
1.8604941272617e-05
2.92332361047519e-05
2.3687290479884e-06
2.96281426679387e-06
1.51253333022948e-05
2.33672869693102e-05
4.6617678365089e-05
1.35016139517468e-05
-1.11743286031632e-05
2.57134066161466e-05
6.70240507567599e-06
2.47404923901573e-05
3.27987824483789e-05
2.41393264160984e-05
1.01833823808987e-05
2.92486554065017e-05
5.63398585192544e-05
3.37326155518231e-05
3.22660254615931e-05
3.96522662021359e-05
7.23368027315993e-06
1.98054446754967e-05
3.51489018498941e-05
1.93400969129529e-05
-3.61212906722612e-07
6.94441093822408e-06
9.02226371220783e-06
4.1999428205655e-05
3.16297905185414e-05
3.81443385792447e-05
-1.33254307920076e-06
3.52380839649142e-05
4.13878043145472e-05
1.09519808193606e-05
3.81510308836905e-05
1.39949861695427e-05
1.13501308428547e-06
1.88884561958092e-05
2.14384730242037e-05
3.81531461885965e-05
3.4326700569189e-05
4.54713396510881e-05
-5.28221140156915e-06
3.33321479365715e-05
3.38795801336116e-05
1.57776190753969e-05
2.32282135816677e-05
4.30271440805662e-05
5.76659386953601e-06
1.6487652386544e-05
4.03700450477975e-05
3.09272558756288e-05
4.95482575162389e-05
-2.06697689340223e-06
1.56179361150234e-05
2.52199096829071e-05
3.53896500595811e-05
4.44484146388219e-05
3.28531748831447e-05
3.15733658398474e-05
1.8442648783137e-05
3.30889465695338e-05
2.48290836787907e-05
3.01025919562172e-05
3.75742458326864e-05
2.15933217588148e-05
4.18689135732516e-05
1.4039560201703e-05
2.52224096146572e-05
3.23776908065331e-05
5.14131006111966e-06
5.82190567157665e-05
1.50133763313561e-05
3.59127367136363e-05
3.38888766052887e-05
1.91713873930388e-05
1.70719891152504e-05
2.35328070259354e-05
5.12436950835249e-05
2.92189717757105e-06
2.97301243755774e-05
5.20039868233146e-06
1.45499750097121e-05
4.5942719615508e-05
1.83879845828517e-05
1.74579965082859e-05
3.0130555166878e-05
1.22002355333835e-05
3.6239504515955e-05
7.99638619864412e-06
4.02926434759996e-05
3.39139649322653e-06
2.99220088390076e-05
1.62799351180495e-05
8.78771376622583e-06
1.84379474294163e-05
5.0575834676932e-05
2.01361454431135e-05
2.25528410259542e-05
2.17863174352941e-05
2.33375386775558e-05
1.34254381106312e-05
4.02501646356204e-05
4.39292043935487e-05
3.04300316176916e-05
1.94352872052899e-05
4.47803327514291e-05
2.24034453753258e-05
2.3558880377911e-05
5.67863442796951e-05
1.46654365718091e-05
2.16145189558747e-05
7.50382854812303e-06
5.18024168852193e-05
2.07723261819428e-05
1.72333695279095e-05
1.2543637444328e-05
4.68826006137918e-06
4.10260488294856e-05
-9.97141577352123e-06
1.39432442026858e-05
3.26908245331779e-05
3.4075880492433e-05
3.81701337745724e-05
2.06121652168787e-05
-2.41374889165805e-06
-6.64628650415584e-06
3.55751686822352e-05
1.04174187350157e-05
4.39960472928498e-05
2.69202227529587e-05
1.43569894179028e-05
8.49114934091064e-06
2.36924815846812e-05
9.03329991214458e-06
1.39458661084678e-05
5.35205813185702e-05
1.89012098445727e-06
1.30843918683447e-05
2.94640597276737e-05
1.13970249622176e-05
1.15231519643981e-05
3.09808233897235e-05
3.71194524892164e-05
5.1754896065966e-05
-3.46113863398043e-07
2.53956961915931e-05
3.31734667814546e-05
2.17384628856551e-05
1.67387928953608e-05
1.88580379814811e-05
2.09393869624977e-05
4.17951694051707e-05
2.96961073372521e-05
2.12244252356011e-05
4.88068028055658e-05
2.98243019742148e-05
4.53948184490588e-05
3.01182414629114e-05
1.52196964903714e-05
2.48147851011021e-05
2.61274566056165e-05
4.60745952402744e-05
4.94776850076617e-05
1.67726630762807e-05
4.29784465774242e-05
1.97976947694134e-05
2.11271946065253e-05
2.41196966075127e-05
1.37156584630539e-05
4.19355268226952e-05
1.69054123764811e-05
7.65171608976526e-06
1.1380460254608e-05
8.84874461852861e-06
8.85666997487579e-06
1.43360813535115e-05
1.5905868989847e-05
3.20463464560709e-05
5.88902557577328e-06
1.60605465883346e-05
1.51862410250145e-05
3.9053020349289e-05
2.73228289734262e-05
2.81932644569835e-05
1.67930972017885e-05
3.13749921824707e-05
2.83227833085884e-05
-2.21123453941119e-06
3.3073835643593e-05
3.29042696008988e-05
5.74994874807128e-05
2.94319785286162e-06
-1.44298079557395e-06
1.32511736664712e-05
3.01406920514107e-05
8.34889315030844e-06
3.70373535291545e-05
3.07232478015318e-05
1.9794242529204e-05
-6.38106504259766e-06
2.94228584345257e-05
1.23706926350282e-05
4.45057854356605e-05
4.03860270159677e-05
8.16142844944221e-06
4.87822199440434e-05
5.125183730785e-05
2.88596589317347e-05
4.31350853531738e-06
2.30509205970502e-05
2.52552867590618e-05
1.8336984249223e-05
4.31924280958302e-05
3.50371978329766e-05
1.46128748707627e-05
1.51168321598258e-05
1.61021098615312e-05
1.14606839605286e-05
2.95599804710391e-05
2.20808629045901e-05
1.24305122023744e-05
2.1225185036716e-05
2.92019359606904e-05
1.97915417936823e-05
2.47196490941054e-05
5.79026370077831e-05
3.15831656403311e-05
3.03182685533731e-05
3.78901430836206e-05
3.76116623299443e-05
2.02047925888776e-05
2.54960069398437e-05
2.17872475994416e-05
4.85779684388292e-05
1.8412234749317e-05
1.80917235212613e-05
1.86396306757488e-05
3.1402103931087e-05
4.20560108018035e-06
1.60650518745837e-05
3.35117379146794e-05
1.56332235653386e-05
1.64776477471032e-05
3.39063808537177e-05
3.73250493972874e-05
-1.04333113561998e-05
1.49549912173904e-05
3.1664754549199e-05
2.43390610416828e-05
2.45939456123616e-05
-3.38111261679546e-07
2.21598498317556e-05
-4.92161352253246e-06
1.25045371375614e-05
1.41899911396491e-05
-1.52447565881008e-05
4.12266856614674e-05
2.23424774338704e-05
2.21022530485806e-05
1.65623866850889e-05
2.00245693277551e-05
1.7929743588077e-05
2.80435210719661e-05
2.55130532571379e-05
4.67531274787606e-06
2.83963093839603e-05
5.34098891660578e-05
2.2101121752484e-05
4.16325891603684e-05
3.90199946124951e-05
2.13510265385038e-05
4.49981736298509e-05
8.73155180553499e-06
5.95204089876687e-05
1.20129793364395e-05
3.81738275192906e-06
3.32853589698109e-05
2.84308892181483e-05
2.49122655272185e-05
3.86534591926106e-05
5.87967866806362e-05
4.61819659470696e-05
4.1141215458536e-05
2.85718848465285e-05
3.16173416227769e-05
9.73902419938952e-06
-6.35696020508359e-07
1.30381699422086e-05
2.36355732227366e-05
3.00329741183313e-05
3.01465273705484e-05
2.12406173848609e-05
-3.79875141762052e-06
4.32482090411319e-05
1.6974490194493e-05
2.68930890257115e-05
1.33085728094494e-05
2.58105498124602e-05
2.28113422295504e-05
3.51007587180107e-06
2.83447300176302e-05
1.2443655117405e-05
1.70438152771177e-05
3.00223880867322e-05
4.08609603107558e-05
2.67840562853371e-05
1.313052299711e-05
3.60135572972351e-05
5.83916665494226e-05
5.81016457321698e-05
4.60359900836369e-05
3.75712972732364e-05
1.62100408565941e-05
3.95592755500735e-05
4.26455078961984e-05
3.2695839683327e-05
3.31538256160105e-06
1.79933279667801e-05
3.90227042278228e-05
4.00239626502735e-06
6.575034500362e-05
3.22859020257325e-05
4.94414672830318e-05
3.27493125314324e-05
2.69020921920213e-05
2.36688673272525e-05
3.528423082643e-05
1.16500549729267e-05
1.15995674857451e-05
1.9374719092678e-05
3.36559244214266e-05
1.81505167183486e-05
2.14127245129974e-05
3.22339370921856e-05
-1.79772104930037e-06
-7.11549184142489e-06
3.24378046982888e-05
4.09515172108042e-05
1.18182883785874e-05
3.32000817676829e-06
4.8304468178686e-05
4.80524095258789e-05
3.05522647754419e-05
1.17168396505119e-05
2.38681669249391e-06
3.83048001613511e-05
2.18575477701971e-05
3.94733627238746e-05
5.71116752263389e-05
3.37675491489721e-05
3.09660781064992e-05
3.7617167367147e-05
2.60059093495367e-05
2.22325099510553e-05
2.34905455641067e-05
3.95850299510601e-05
2.19464188545573e-05
2.75901061342902e-05
3.97488425971644e-05
3.39030850358366e-05
2.9406819763676e-05
2.68975806830145e-05
2.96797272908671e-05
2.17174293358081e-05
3.60229476724556e-05
2.49251218277304e-05
6.53803507400077e-05
2.35791626149302e-05
4.86967915574462e-06
4.1670000758905e-05
8.00773774847214e-06
1.93777083983955e-05
2.14221534678254e-05
4.01123273160523e-06
2.00011260087057e-05
-8.30264144392622e-08
3.77524132566511e-05
3.59678470513859e-07
-6.55587271471571e-06
2.27603656384347e-05
1.43048205881701e-06
-1.89532068476795e-06
3.3770032809364e-05
2.39851760373796e-05
2.55318322690439e-05
3.37876265841e-05
3.52377595591329e-05
2.18946014685798e-05
5.36900793619787e-05
4.42053710401962e-05
2.63200769123841e-05
3.31670170231126e-05
4.9906313542205e-05
3.78077915169915e-05
2.38797721391791e-05
8.42452259243885e-06
4.92858023399112e-05
3.19880453443055e-05
6.27325333089688e-05
2.73131557311409e-05
5.10715325957914e-05
4.95771562020714e-05
3.65860807912045e-06
5.15976984626407e-05
7.49078183692687e-06
3.93897940147813e-05
2.21968535518873e-06
4.40281432838827e-05
9.70752556435272e-06
1.12108330412525e-05
4.37692573141744e-06
-2.71017838099995e-06
2.55443241366033e-05
1.85626138549787e-05
2.78020169820289e-05
1.51922732785255e-05
1.43008750729284e-05
1.28041740560782e-05
2.30424530594347e-05
2.28437276947953e-05
2.43284792306223e-05
-2.55998013335908e-06
6.75976812519816e-06
9.5186558279983e-06
1.86607505992627e-05
1.91927668076067e-05
9.7091745538277e-06
3.0578130230131e-05
3.64532292911314e-05
2.07119238624674e-05
-5.43357331123457e-06
2.24839370956422e-05
2.02379765870076e-05
9.24104296300811e-06
5.2592323985587e-05
4.88609958513426e-05
2.72211880953833e-05
3.80802415018371e-05
4.336132531797e-05
5.0200945418229e-05
5.97133187110159e-06
4.94235145040125e-05
4.54917086515608e-05
1.82884890031976e-05
1.89767530669539e-05
5.73456287687939e-05
5.26971808874844e-05
3.90689470822338e-05
3.82360172626539e-05
3.42201652757839e-05
5.51425850396287e-05
2.17040638376883e-05
1.31403083654992e-05
5.32792676426393e-05
1.57097936772516e-05
2.26506520290389e-05
4.47641933073964e-06
2.92059596402128e-05
1.51551198479532e-05
1.59000555599322e-05
4.53021631616663e-05
3.15370102722961e-05
4.35270950545816e-05
7.12553719966975e-06
3.37939078568685e-05
3.13680748746814e-05
-3.00490530672801e-06
2.42421810196612e-05
1.09911811162761e-05
3.68692216539562e-05
1.66133984386317e-05
2.59036474793325e-05
-7.20981074625617e-06
8.79559064852201e-06
4.24678451721823e-05
1.37219727266383e-05
8.15375347807579e-06
1.00840465976984e-05
2.3016642147639e-05
4.80928353204392e-05
5.92106086829447e-05
2.74472426373206e-05
3.97412563794885e-05
4.09774783410881e-05
4.69105268993391e-05
3.94764397352397e-05
2.04005691216757e-05
3.01191252198735e-05
4.49412851706627e-05
3.80561330838742e-05
1.56900738895352e-05
3.1354661542746e-05
4.33127298546234e-05
2.78093764014144e-05
6.2397184121978e-06
1.23364671090855e-05
2.71951502795582e-05
1.47721204102251e-05
2.18346703486288e-05
1.71155110210981e-05
2.88060353661854e-05
2.61733242446762e-05
2.18421711886461e-05
2.59554458129809e-05
3.75540924690362e-05
1.37893580057085e-05
1.51608715716631e-05
1.01308633532868e-05
1.95578695809291e-05
1.07972686377921e-05
-3.90454228928434e-06
1.75979543836059e-06
3.74423702616142e-05
2.1315777907177e-05
3.75131025394304e-05
3.3232037532178e-05
3.35015394491559e-05
1.16413106374214e-05
1.55643187000776e-05
2.77881803346902e-05
1.48911052392181e-05
2.96783025760089e-05
5.07019344752107e-05
1.69554153206394e-05
3.97554824435019e-05
1.69167381647729e-05
3.26500438037782e-05
1.5086411820982e-05
1.90318337075976e-05
1.38763141547047e-05
2.5508474345824e-05
1.67747279246103e-05
2.53626727647004e-05
4.33531980299288e-05
2.90097119045319e-05
3.27101397779986e-05
3.30514104505129e-05
8.7463765197099e-06
3.08098773282223e-05
1.62807030098943e-05
3.92620032461234e-05
-1.76531171816881e-06
2.40515364470873e-05
3.46234353155239e-05
6.26825954611774e-06
1.56849092635781e-05
3.30379377359988e-05
1.02458086319792e-05
2.20577820018342e-05
1.6707402267811e-05
4.04068080149643e-06
1.8047387571119e-05
2.4251602942415e-05
2.36334963769325e-05
8.17689536085819e-05
-4.9132593331536e-06
4.29832905850557e-05
1.70823462219718e-05
4.1294364305776e-05
2.40066653034424e-05
3.18708031917724e-05
3.13820224874253e-05
3.47997639090773e-05
3.06022922348262e-05
3.20940050133552e-05
2.19728006825353e-05
3.95767147882018e-05
3.38354840614399e-05
4.26737182890457e-06
3.14167008087137e-05
3.15793005954746e-05
1.77370222963166e-05
-2.6486830215409e-05
3.94235760600746e-06
3.55725672117963e-05
2.95535514896467e-05
3.11294850537561e-05
5.32035762850835e-05
3.90637952745973e-05
-4.18004215166328e-06
-3.0459415312207e-07
1.41155639069787e-05
1.77520489118234e-05
1.29256592307975e-05
2.87297259190203e-05
-8.84834064230407e-06
-1.1220804747752e-06
9.41489695665338e-06
1.48210959129063e-05
3.43836003224162e-05
1.0130065530545e-05
4.02958017511455e-05
5.23930803250612e-05
2.48889889390315e-05
2.64565824733943e-05
1.02590672308407e-05
4.52560316582548e-05
3.1480038586105e-05
5.22648605151122e-05
2.29620007911917e-05
2.74568664858714e-05
5.80699270374501e-05
3.0665887850726e-05
8.27884575621655e-06
2.42335123039183e-05
3.29463209529605e-05
4.19989324679631e-05
1.82835170167857e-05
3.81690241473898e-05
1.09029790517336e-05
2.62172389269302e-05
3.55103130112957e-05
1.79309117022238e-05
-3.62687131695535e-06
1.96193344468948e-05
6.44020693740699e-06
-4.51929273033136e-06
2.79790135123299e-05
2.91733782571171e-05
1.48405912533274e-05
-5.40467603993056e-07
1.56793788892272e-05
4.07844326738433e-06
1.09934428156328e-05
9.57227413458199e-06
2.12271504819491e-05
3.28516636398049e-05
1.37966710498286e-05
6.20756315184515e-05
2.39782659260395e-05
3.00683209012609e-05
4.81427524610718e-05
3.66646174222361e-05
1.24883463419025e-05
4.01401315049996e-05
4.17704935513753e-05
2.21203587768396e-05
2.80353991173672e-05
4.60297576678329e-05
2.60113722274427e-05
4.13494114479221e-05
2.45389193733901e-05
-2.4478726772657e-06
4.17036805948466e-05
3.92170690988713e-05
2.70563369102708e-05
4.2970924478405e-05
7.88807155650946e-06
4.89839512019751e-05
2.37956339297085e-05
-3.47536993805388e-07
3.73801604649198e-06
9.98258380042836e-06
3.34210333015377e-06
1.35892232448052e-05
2.53877508215028e-05
-5.53530470610822e-06
2.42178400535231e-05
-1.26035599438157e-05
-3.68880982359988e-06
7.50098240958643e-07
1.71904241843331e-05
-1.8743445195672e-06
2.41217064497847e-05
1.02721106168482e-05
6.18531986850564e-06
1.21723246833391e-06
2.2543833436015e-05
-1.10341487019418e-05
2.09583735859581e-05
2.97521883035113e-05
2.91776728717594e-05
6.048083672669e-05
1.57988879262538e-05
2.7648233987381e-05
2.70527889031362e-05
6.5808143440227e-05
6.06759733256795e-05
4.64740862145209e-05
1.14302730475647e-05
4.57200253879846e-05
3.80165906088801e-05
1.94614151397259e-05
4.07369585658335e-05
2.70489678791668e-05
4.43795743730443e-05
1.71612344668008e-05
3.13416057416195e-05
3.30027047578009e-05
2.92016054830768e-05
2.96036996994278e-05
6.60001574103469e-05
1.44990177000341e-05
1.48996531220773e-05
2.15913710694512e-05
2.40346805692122e-05
-1.18303357163159e-06
2.5462482607323e-06
1.07938837193642e-05
-6.98989391520343e-06
-9.38333792999057e-06
1.87806983932144e-05
2.13739303400977e-05
4.71782972591769e-05
4.31862967098708e-05
1.34347929797727e-05
1.37235660373119e-05
-5.02081662954968e-06
2.13078032934299e-05
2.45612213883476e-05
2.07983641130089e-05
3.54303616425042e-07
4.61214416746881e-05
6.7411348361263e-06
1.95427986204998e-05
1.49195042419954e-05
3.60158480467242e-05
3.5390694009365e-05
2.16561068137216e-05
3.8761522155187e-05
3.42447998206848e-05
1.57284930640135e-05
3.74398205635026e-05
4.97755884784818e-05
3.67330714419698e-05
3.30138772364148e-05
3.93661485636809e-05
3.61466889330701e-05
3.15779216053436e-05
2.94187397719881e-05
1.48578184034355e-05
1.83109782839516e-05
4.11955362922507e-05
9.70203576035401e-06
4.02414658643187e-05
6.13731658631712e-05
1.99105979373607e-05
1.2559242901872e-05
2.89742749632933e-05
4.23981520088661e-06
-1.15067851261463e-05
3.64317048810656e-05
3.06125975039607e-05
2.35128943434848e-05
2.03661631423307e-05
-5.929300146002e-07
2.64428116287259e-05
2.65338697171588e-05
-8.96561327820044e-07
6.48981358364967e-06
1.80508380256425e-05
3.20082104440508e-05
3.12715492722701e-06
1.55217705123821e-05
1.42240058098714e-05
-1.8632011194788e-06
1.66167151823086e-05
9.06670210293025e-06
1.90824112200346e-05
1.04169531125438e-05
1.86772039290308e-05
1.06673318013651e-05
2.98657739007328e-05
1.78338232638791e-05
4.58386005826826e-05
2.54826176383113e-05
1.30084040351303e-05
3.93380094237852e-05
4.49384723607381e-05
2.68534158868955e-05
1.15784159522262e-06
2.10060739167178e-05
5.72865639431457e-05
1.96142576456461e-05
2.34773239893369e-05
2.79613572495875e-05
2.72308334229848e-05
6.19445308431406e-05
1.55849788410519e-05
3.16831559036831e-05
1.03864852747141e-05
3.43763870919947e-05
1.71465065905372e-05
3.47379018641499e-05
2.70138588240255e-05
2.64768643619873e-05
3.34388967717294e-05
6.00457149383406e-05
8.59533515623912e-06
3.77444096014293e-05
2.73461989957862e-05
3.47015083045059e-05
2.87577364568093e-06
1.8930110879055e-05
2.33600636517689e-05
3.95513963932166e-05
1.62020376925999e-05
1.1101623377355e-05
3.4249202380991e-05
4.0914902179886e-05
5.27153078222271e-05
8.62016073206378e-06
1.45153397580876e-05
2.01013482926133e-05
4.13856486559929e-05
2.00621968742345e-05
2.92896371567617e-05
1.98549753223774e-05
5.96945904758336e-06
-1.04246085334115e-05
2.59519709345505e-06
2.15707717480041e-05
4.53807101821972e-05
3.17122099385525e-05
-1.26340430897625e-05
3.06132926140112e-05
-9.31671790506123e-07
4.39859999256066e-05
2.14292858441993e-05
-4.26958017266282e-06
2.36789216197966e-05
1.55750107559647e-05
-3.02878288290384e-06
4.63230342261139e-05
2.96748867233105e-05
1.6542057608008e-05
3.48692805734275e-05
2.33862632575568e-05
3.87794849833321e-05
5.09806849536639e-05
4.93852203930379e-05
4.13101875047633e-05
3.70089218704907e-05
2.47173780614729e-05
3.52204339275539e-05
2.37177471769507e-05
2.44970347575874e-05
4.44590695479921e-05
3.68496986146999e-05
2.07269471774941e-05
-1.2182482694073e-05
3.86903615163457e-05
3.19059643931335e-05
4.65493571642246e-05
2.60955608835986e-05
2.94369601114573e-05
3.64992895330419e-05
3.04082131018514e-05
1.31512068728542e-05
3.88621057642345e-05
5.68758151459869e-05
2.30269389956441e-05
2.11457828028144e-05
3.59857229798497e-05
2.26530697810246e-05
2.91133961829492e-05
1.88574569818088e-05
4.3508488708642e-05
1.14129389502659e-05
-1.58614407338882e-05
2.81048139838205e-05
1.52121758374232e-05
2.82270052330418e-05
3.20839541081396e-05
1.56798892286178e-05
8.95436284502669e-06
3.0726927406941e-05
2.73593291971184e-05
2.41724306997607e-05
2.62451208949054e-05
3.43793276611661e-05
4.18360354756498e-05
2.71424272002408e-05
3.55206810970691e-05
3.45196325185459e-05
6.33647491333151e-05
3.19600837523904e-05
3.39749946287286e-05
2.04723887829795e-05
3.07525781219676e-05
3.82612127197162e-05
6.06480260501873e-05
2.35331046321622e-05
4.28692971426525e-05
2.34363923228419e-05
1.82650584222135e-05
5.3030254299984e-05
2.37912330430668e-05
3.04039795709052e-05
4.39266286893302e-05
1.0259975110449e-05
1.86573257239708e-05
1.42216634896985e-05
2.29740443634395e-05
3.401144907667e-05
3.22297061936638e-05
-1.57301150332461e-05
-8.21390667706435e-06
1.10743413327586e-05
2.25008561916246e-05
1.31972305264376e-05
3.80309260960682e-05
4.06514943703356e-05
3.08584514789048e-06
-9.91962809888428e-07
2.90561812955762e-05
1.18255535632311e-05
1.55928711750809e-05
3.57861272050014e-05
7.17053330410543e-06
3.49384975673465e-06
2.31465311558586e-05
3.13553029986453e-05
4.3877134556149e-05
4.09680460861801e-05
3.08732598243591e-05
8.7871477394853e-06
3.85855873271301e-05
4.59625296229095e-05
8.9156475481409e-06
2.56221818744903e-05
-1.29952519308429e-05
3.51196111915858e-05
4.55244455793514e-05
3.06577661196673e-05
2.38456847208201e-05
2.58809003544293e-05
4.8265591270921e-05
3.04217603132807e-05
2.39619823841498e-05
2.66827600714244e-05
2.29077398715946e-05
2.97508182772504e-05
1.89243817375616e-05
2.17729063972698e-06
-9.51956193668769e-06
5.15040309186385e-06
4.3907439685642e-06
3.19062400178577e-05
2.15087967768758e-05
7.57152839060439e-06
-8.93568128555764e-06
2.69335452726013e-05
4.19526508933092e-05
1.96510670070636e-05
2.88650255459681e-05
2.49643203109436e-05
8.34565678237379e-06
4.66657991091551e-05
1.72985745450986e-05
1.9342892689929e-05
3.95812529565992e-05
5.18177738781491e-05
-3.57852951156547e-06
2.75650468200133e-05
1.70992524548816e-05
5.4191507390993e-05
4.59207569795219e-05
3.22241776259448e-05
1.53593306479988e-05
4.26480292245554e-05
2.23127942308027e-05
3.22955527084631e-05
2.67742123745462e-05
5.07621109227856e-05
2.39320876741677e-05
2.91021972914764e-05
3.00844338086119e-05
4.24175679965846e-05
1.9063187522746e-05
2.52425136460249e-05
1.01818804248766e-05
1.12525504939038e-05
2.03941185726135e-05
4.58376128481194e-05
3.82210994021732e-05
3.8958599101891e-05
6.5650836017854e-06
1.57604721937413e-06
2.28719630931504e-05
-1.99813642828049e-05
5.65846501787633e-05
2.37153634906448e-06
7.33785001802769e-06
9.40734593476941e-06
-2.92452025553419e-05
9.82253758656333e-06
1.76293518868242e-05
2.16824531983281e-05
-3.90565214073063e-06
1.02473697802748e-05
7.70911130168153e-06
2.39472097613549e-05
2.28634031433418e-05
1.19576085748299e-05
2.62336562419983e-05
2.58418858777161e-06
3.11016654435888e-05
3.17052908958366e-05
5.11411730774603e-05
6.62416140940262e-05
4.35616782615985e-05
6.32900558278138e-05
3.57600858706298e-05
1.79698040370872e-05
1.34031187864098e-05
6.05422816597524e-05
2.16601663554046e-05
3.27695813125475e-05
4.01730076657756e-05
-1.78660844146574e-06
2.36538284153265e-05
1.10385798750728e-05
2.0081605780279e-05
3.12323450959146e-05
3.22085317134408e-05
3.0341662872759e-06
1.46884726589514e-05
1.43263917916855e-05
-8.09689948665288e-06
-1.98054034520293e-05
2.92337278059734e-05
2.50820198354764e-05
5.37750476305731e-06
-2.40875745803753e-05
2.17817122292023e-05
-9.20049772981158e-06
1.89324399217112e-05
-1.6617136291176e-07
-8.53682341337561e-06
2.67808436253105e-05
3.02546748008986e-05
3.53216868605117e-05
2.47479543076406e-05
9.40063311607732e-06
2.92642744772698e-05
4.64748055457019e-05
4.27296709965793e-05
4.65826777674439e-06
2.37003030385772e-05
2.70267699318307e-05
4.44714106393529e-05
3.95061220687878e-05
2.80853525990411e-05
2.53116924538431e-05
4.96528299419146e-05
2.6625536366467e-05
3.42611350419234e-05
5.64960668394159e-05
2.05499143337228e-05
1.33459179937065e-05
3.32313007943111e-05
5.01129055182278e-05
4.60911488147469e-05
1.25937805678595e-05
2.44147501690645e-05
1.61872031595379e-05
4.09463575970975e-05
3.00035535478109e-05
-2.39659871474433e-06
3.82178571305306e-06
8.12231828122305e-06
2.04861503818746e-05
6.96896575303764e-06
-5.36191116129198e-06
1.66209333597079e-05
1.40343817929747e-05
9.16529122609641e-06
2.03116293603935e-05
2.75189234937434e-05
1.70107992768793e-05
7.62824297790879e-06
-7.88274708653696e-06
1.95597715766221e-06
3.21773254447263e-06
4.19473495746467e-08
5.92624161082521e-05
5.67035315597059e-05
2.53144950915748e-05
3.90007746230642e-05
5.22459524002393e-06
2.39999662599685e-05
3.55128231390283e-05
4.85393601530614e-05
4.46174958196421e-05
4.26755399545115e-05
2.94013554404636e-05
4.60385929349245e-05
3.28145701616288e-05
3.47143526299611e-05
1.98419609311169e-05
4.65880261066332e-05
1.76450775420963e-05
3.84425728691509e-05
9.44735276348711e-06
4.62889820805932e-05
3.19693234625504e-05
3.59070135446551e-05
3.04649190127263e-05
2.52099153693423e-05
2.67332505783878e-05
2.40702385321094e-05
8.98549312605577e-06
2.23441249371758e-05
2.14653655025801e-05
-1.44989541913905e-05
6.78605147272504e-06
8.72109918270223e-06
1.60694723170207e-06
3.32459427694117e-05
-6.17634745475523e-06
-8.31094167588308e-06
1.12557809626374e-05
2.78123069448852e-05
-1.37169101109178e-05
3.52837799465392e-05
3.07540101597483e-05
2.11457711283609e-05
1.72713329275902e-05
5.27576693905336e-05
1.78923107516522e-05
3.10313516269849e-05
4.37784268994133e-05
3.14997049259607e-05
2.52845034825152e-05
1.28892851065037e-05
5.18504649643492e-05
3.15563049666602e-05
1.89818413139028e-06
2.31963583294137e-05
4.06016078383353e-05
4.4688239043196e-05
4.09384120335001e-05
2.68504130600122e-05
-1.82236450322859e-07
-6.14289485533482e-06
-8.61531495719314e-06
4.31206253178801e-05
1.85340953826595e-05
1.43610977328954e-05
8.82970242601889e-06
1.81568345519919e-05
1.78584166464984e-05
1.81177998267398e-05
5.61414757176498e-06
7.29232147223604e-06
2.07714393036228e-05
1.58932135789501e-05
3.07752502448543e-05
3.07032212242496e-06
9.38357703226941e-06
3.65429830859537e-05
2.0710203071151e-05
2.51227590327385e-05
1.4074504092656e-05
2.27181731650317e-05
5.39943904600543e-05
2.27444011690024e-05
1.03668860437319e-05
5.15135731566086e-05
1.6567272506172e-05
4.84131319110665e-05
4.41408866206568e-05
3.61170465615401e-05
1.06775375108649e-05
3.73929072309791e-05
1.69825356215906e-05
6.67937521229889e-06
1.97738987646989e-05
3.25513492800751e-05
2.77355778876321e-05
6.80512134464177e-05
1.2198252608015e-05
2.30693199029279e-05
5.92064028404081e-05
3.36620370408841e-05
3.6971512583782e-05
3.30342746339093e-06
2.48549973353529e-05
8.705131781694e-06
3.04090329949783e-06
1.16032528793558e-05
2.4982481111571e-05
1.19500166864845e-05
1.67898285740642e-05
2.13763177330672e-05
2.36596453076095e-05
2.50365258160016e-05
2.55610683188226e-05
8.36205529220507e-06
5.11552223737184e-06
3.02683786206764e-05
-1.93742206854371e-06
2.06395477211283e-05
-7.51769017076259e-07
2.53831100990673e-05
2.10582406060942e-05
-5.73781186732752e-06
1.94885023717049e-05
3.30401447506996e-05
4.29712149805219e-05
2.77976983342765e-05
3.79482303409447e-05
4.80205999745227e-05
2.82788597793967e-05
2.80438351183539e-05
3.59839601347982e-05
2.42451227318216e-05
4.44829904887368e-05
1.58383289750337e-05
1.64223587768678e-05
2.58587016278385e-05
4.48405045900387e-05
3.57082824095244e-05
2.3267370395926e-05
1.14229066770679e-05
3.50822488954666e-05
1.69617770843297e-05
6.53045791702648e-06
1.2752681832409e-05
2.71859746356079e-05
2.11477773953763e-05
3.20249145444033e-05
1.74729751925459e-05
3.04410823110343e-05
3.72545592517412e-05
1.56976182055119e-06
1.70275414527613e-05
2.91057076124687e-06
7.0534626305275e-06
1.17557327817535e-05
2.99101903558499e-05
3.02737933627794e-05
1.78618554471969e-05
2.94029819115663e-05
3.43245261085444e-05
3.3352007831425e-05
3.17131176200153e-05
3.28424791356483e-05
3.67013159898768e-05
1.92877198883518e-05
-5.29308152927877e-06
1.27983588942951e-05
4.46054293341957e-05
3.68081902578935e-05
2.99816639975966e-05
1.05898176673944e-05
3.67058788277048e-05
2.52422993909328e-05
4.66001433955811e-05
5.25017392703938e-05
2.1712739399043e-05
1.40721822724201e-05
3.45131550686182e-05
-3.71489867507252e-06
3.75135240551269e-05
3.21841482628906e-05
2.07206920034897e-05
3.11126271210406e-05
1.56453750374311e-05
2.81807493432698e-05
9.73849600953368e-06
-2.91503627225079e-06
5.67686061801571e-06
2.40049312525505e-05
2.19922114622775e-05
2.19061322461211e-05
2.59879518764187e-05
3.70995918026474e-05
1.42704005352811e-05
2.50189215080473e-05
4.03336221334904e-05
6.41708407504986e-07
3.76510218529124e-05
1.74938695179135e-05
2.10081121127568e-05
4.91476615477452e-05
3.60448981963668e-05
1.56371476324797e-05
3.61166269200788e-06
4.78037898879858e-05
3.93259972677158e-05
1.7041043653269e-05
2.52648145643798e-05
3.8546598688023e-05
5.51221841693997e-05
3.53828519091285e-05
1.43726675818491e-05
1.31711470503104e-05
3.18880317124062e-05
2.25636413743417e-05
3.41778872506235e-05
3.07660187150915e-05
1.98251690805995e-05
2.14561362898088e-05
4.20879902953711e-05
3.60762506207752e-05
3.86756441760581e-05
3.37574317389207e-05
2.30988450050497e-05
3.21789185075171e-05
1.22402398368481e-05
3.25690096399259e-05
4.05813895947385e-05
2.00774876099225e-05
5.43775772547723e-06
2.53651858297071e-05
6.59114311819465e-06
1.78258172612543e-05
7.0891668656573e-07
3.07545885701681e-05
3.71191151116618e-05
1.06281737441234e-05
2.5598930900347e-05
2.19796337775845e-05
1.14834903974424e-05
-3.16347491614881e-06
3.66771780681687e-05
3.06751911569734e-05
3.65212587292094e-05
8.47809035330053e-06
6.27503462848137e-05
5.24074580998192e-05
3.23136507203658e-05
5.69710595546192e-05
3.86220014897656e-05
2.50636045335862e-05
3.12969921088542e-05
5.3881795112059e-05
6.39490315148209e-05
4.52732880376618e-05
3.50907971174852e-05
2.70030098978367e-05
5.47626374215108e-05
1.2134469516067e-05
2.16475055835241e-05
2.00247647395736e-05
2.57510547632366e-05
2.61933908229676e-05
1.46028633546775e-05
7.37776818524473e-06
2.00590149536579e-05
2.60947613971333e-05
2.60569580836554e-05
2.9997921423486e-05
3.46568106867394e-05
2.18506093976801e-05
1.69110738277173e-05
1.36778815717525e-05
1.1300552187402e-05
2.50310098344776e-05
2.65005205591007e-05
1.84632550437342e-05
2.13822327771452e-05
3.31483623379788e-05
-1.22645933138665e-05
2.99233505445702e-05
2.49343227907728e-05
3.93855722144083e-05
1.94627154989693e-05
2.21446167398666e-05
5.24956507592651e-05
2.21765235102475e-05
4.93029944220803e-05
4.59654224949283e-05
3.33042570445399e-05
4.984209658461e-05
3.21343247419046e-05
4.32764477840597e-05
4.10403467893919e-05
2.36643114988149e-05
3.87960641521503e-05
3.11264731892795e-05
2.09482747886092e-05
1.14510926517636e-05
2.73614051649623e-05
3.42073154628858e-05
-7.47327731510684e-06
4.51110658783614e-06
5.85950052486862e-06
9.102755390273e-06
5.10593322500876e-06
-9.5731520541439e-06
2.52089758736685e-05
-4.29045774693564e-06
1.31867657213422e-05
1.88662041600281e-05
-3.465014372199e-06
9.37360316030879e-06
1.37328012965036e-05
2.42103959954199e-05
2.03368305626886e-05
3.06539495110614e-05
1.77956677690699e-05
3.27130883068317e-05
1.95552359913404e-05
3.85397705050213e-05
2.20422767170774e-05
-7.25202299959926e-06
3.62542616686507e-05
3.04441540392447e-05
6.92252609887091e-05
3.341299125855e-05
2.16958380231303e-05
1.57870680826044e-05
4.95204801990152e-05
2.51464216141998e-05
7.62970309225234e-06
3.2584879697777e-05
2.66599474908077e-05
4.24419642627626e-05
3.34560321447601e-05
1.97063745768441e-05
3.04485585588258e-05
1.52966499906079e-05
1.08654351597788e-05
1.49122578032713e-05
1.09626527079304e-05
9.08055387036786e-06
2.440797352887e-05
2.26311452375341e-05
3.1919409703215e-05
3.09976887049215e-05
2.47428190742698e-05
1.38693349388982e-05
4.15743549699192e-05
3.20152634648964e-06
1.02618795179218e-05
2.53230872992443e-05
1.83651257484077e-05
3.55100403764222e-05
5.75591747725824e-06
3.20321286743492e-05
1.444528232994e-05
1.00226677998378e-05
4.08531419793814e-05
3.25421989150583e-05
9.26480479687554e-06
4.50072703062231e-05
4.03785716955038e-05
2.95046562269601e-05
3.8606535955409e-05
1.37732834609313e-05
4.91632250960409e-06
2.35061600715485e-05
1.9031365589889e-05
6.36571169678191e-06
1.01602454708349e-05
3.90711063680898e-05
4.79164596302993e-05
2.19647562098284e-05
1.90209891958066e-05
2.85302526972831e-05
-1.54160931453683e-06
1.50861940804682e-05
3.95273063805909e-05
2.2740254357146e-07
3.82905299574599e-05
2.73006900597754e-05
6.06109523067803e-05
-5.6541727549567e-07
5.92247246065219e-07
6.20528785941614e-06
1.97057241403066e-05
1.6608918862613e-05
3.64684583741973e-05
1.63849589498367e-05
5.17899850054356e-06
3.55508370664354e-05
1.81625908427187e-05
2.2171917270787e-05
9.38756452779824e-06
3.97444468487569e-06
3.18024770654072e-05
2.27971884026366e-05
1.72688951685278e-05
2.03216280630677e-05
3.79050613485744e-05
2.58313086848141e-05
3.39420533826212e-05
5.29502323844156e-05
4.2983520573235e-05
3.3985184839218e-05
2.41091212473027e-05
3.00915454924686e-05
1.60790144259611e-05
2.33962949221407e-05
8.12810565460703e-06
-5.09239390184997e-06
2.41181088421413e-05
1.05426321558538e-05
5.10686413800296e-05
2.88257310486588e-05
1.75203753941668e-05
2.97374862132526e-05
2.83796825202675e-05
2.11082167025559e-05
-5.07979990014553e-06
4.22822659954254e-06
-3.04071718303667e-06
2.10968521305122e-05
1.3792145084994e-05
3.00478147812673e-05
-1.05824725344397e-05
2.00304293434951e-05
3.88308283711242e-05
3.2373060604466e-06
1.23417250826558e-05
1.42221363166249e-05
2.5154310361929e-05
3.21495221861589e-05
3.62788471782786e-05
3.34672895126046e-05
1.16146836736562e-05
2.92584597058791e-05
4.45984355831545e-05
3.83740987804671e-05
2.53578726676679e-05
5.35065904391659e-06
2.5817739467847e-05
3.20963268979167e-05
1.69215377178758e-05
1.34559478623749e-05
4.26353801965094e-05
1.99130848001063e-05
5.47397448092625e-05
2.24328634687789e-05
2.29970180111101e-05
2.26324930739616e-05
1.72905625818653e-05
1.32062642927322e-05
2.20677792311657e-06
4.40643830571048e-06
3.86277402390917e-05
2.08107346094359e-05
2.66382576257384e-05
8.19287548493606e-06
1.05739132769644e-07
8.73991089022351e-06
1.08400394875499e-06
1.18425031833036e-05
5.52468925368618e-06
-4.05376513545719e-06
2.9160493008154e-05
1.26793177404143e-05
2.28901931142836e-05
-9.12487855282365e-07
1.34045597901694e-06
1.9731433071337e-05
3.20168247487087e-05
9.88938485321104e-06
8.72304732738352e-06
1.80344695713421e-05
3.04520223581337e-05
1.6599130642181e-05
1.74981728222587e-05
1.05434907210078e-05
3.17076640437543e-06
3.90736140537051e-05
2.79445203617738e-05
2.47148709557295e-05
2.7253209604448e-06
3.33530966143193e-05
2.15282501055208e-05
2.44811842116579e-05
1.78535019675991e-05
2.26608956352422e-05
4.09937031859557e-05
3.75726020753232e-05
2.41279679972439e-05
4.15560923038995e-05
3.19976563290944e-05
2.96371826928307e-05
-8.67402173285441e-06
1.60729481982553e-05
2.74658437305883e-05
3.65161326866678e-05
8.23771391621772e-06
7.99951933180723e-07
1.36509354298126e-05
5.68310906613296e-05
3.49938795905318e-05
4.2173149111409e-05
2.12068626946773e-05
8.0974187127274e-06
2.71300971514624e-05
1.47085917560779e-05
3.08084126146882e-05
1.82411363512814e-05
1.9593312165324e-05
2.38825177364401e-05
3.08642832080719e-05
1.21074480223244e-05
1.4712398137948e-05
1.96227240941963e-05
5.70232232675182e-06
4.26870374700134e-05
3.98006357313427e-05
5.52420808537076e-05
3.51737360842911e-05
3.62531816696568e-05
2.9848774490885e-05
3.32784189309467e-05
3.39581667462777e-05
1.60014685389332e-05
-5.56386806460328e-06
1.98952226702867e-05
2.61339018079705e-05
2.55386852693066e-05
2.5994577485415e-05
2.86080031412956e-05
2.45316551365442e-05
1.89051897398979e-05
-7.0512659360864e-06
1.18636460860799e-05
2.35823185031522e-05
9.80339970021103e-06
1.22440348071853e-05
-2.71306558483572e-06
7.19343481266085e-06
3.80627514983254e-05
-2.48809440530705e-06
-1.48120633952678e-05
4.634860876991e-05
4.11681687905642e-05
2.1445955480866e-05
2.47447235598778e-05
-1.7505857412244e-05
2.94464198363212e-05
2.13359774566673e-05
-1.55802529788939e-06
2.29162387310701e-05
-1.4701539402885e-05
1.55082231232703e-05
2.12977899588432e-05
3.50630792164109e-05
2.66731863351781e-05
3.66637509630639e-05
3.45704802012418e-05
1.44566194439347e-05
3.19770845804658e-05
-1.66764957146233e-06
3.57658566835792e-05
1.53572051459526e-05
2.49637226960516e-05
2.6243695639268e-05
3.20985407173707e-05
1.84928606192407e-05
2.80385865041745e-05
-1.89355662593839e-08
-2.01193908562805e-06
1.890302761365e-05
2.59656581206506e-05
9.07157988560945e-06
4.35070780296333e-05
1.86711403032641e-05
2.87296455286569e-05
3.60782599928046e-05
2.65352611593616e-05
4.22552967355919e-05
1.79268987648703e-05
1.39719432816954e-05
2.19908882279426e-05
1.52287932417032e-05
3.82167277687648e-05
3.65585692585305e-05
2.14138646503833e-05
4.68221200716158e-05
2.01818058047509e-05
3.49223514943675e-05
1.94800954116976e-05
2.96516166827778e-06
1.34809998814484e-05
2.21591210486951e-05
2.44134068530644e-05
2.3188528945705e-05
3.07796110885018e-05
3.10706404517295e-05
2.12171256250372e-05
1.78775495066499e-05
1.08422607453052e-05
2.5200427888317e-05
1.27403833168992e-05
3.16089922071593e-05
3.31728881296932e-05
1.18967758793689e-05
2.23959340202387e-05
2.60719307293871e-07
4.25773108008446e-05
2.17866771964586e-05
2.3121183496014e-05
1.74780453322762e-05
4.85129113689309e-05
9.00175129680006e-06
4.75374994256265e-05
1.76094450311375e-05
3.71763386762767e-05
-1.72169150320793e-05
3.66635078300806e-05
2.38670834757412e-05
-2.39993941150404e-06
4.83663104728613e-05
2.88914398339886e-05
1.05104614686212e-05
2.39843604962532e-05
3.41614597478392e-05
4.66735788208299e-05
3.35230191104444e-05
2.87809278653687e-05
2.35655107746005e-05
-1.51994760739848e-06
2.8430629543083e-05
1.4181136808077e-05
1.54497449929937e-05
-1.41980878247221e-06
3.942307879831e-05
3.6015749677697e-05
2.12376613004411e-05
3.85076681393002e-05
9.49502238941925e-06
3.66348516212873e-05
1.74764349002043e-05
4.21120315706689e-05
4.84620401217709e-05
2.67926861004438e-05
3.00291447057701e-05
2.1775009529611e-05
3.60168059296891e-05
9.46905369360803e-06
4.80310967481503e-05
1.60288933530298e-05
2.08618219375576e-05
2.68848497994153e-05
3.26679045243201e-05
1.89264530320545e-06
3.93297766259087e-05
3.7818206771013e-05
1.36739365095427e-05
-1.50124933336072e-06
3.82028642063378e-05
4.31036840556597e-05
4.13479206178055e-05
4.86239970705026e-05
-2.36970046940553e-07
4.21038788544853e-06
4.02306159558505e-05
2.70039587525296e-05
3.66077368733671e-05
1.7636571622132e-05
2.36028008156151e-05
3.64734537996718e-05
1.52316744002002e-05
1.98473990567589e-05
9.94080456530876e-06
2.66770601741923e-05
2.91317496704647e-05
5.25198330445256e-06
1.99475331426829e-05
2.21265830809043e-05
1.56349166247712e-05
2.26401149239775e-05
3.91000237812764e-05
2.3152735261967e-05
4.37205141056097e-05
1.63812022416337e-05
-1.02946671636358e-05
2.85442456349573e-05
5.08942544543451e-05
4.09567486886325e-05
3.92844549222346e-05
2.02601346436185e-05
5.06625789361155e-05
2.370305444661e-05
2.01550176280341e-05
3.60710740672632e-05
2.86375477492799e-05
2.13274433139701e-05
1.99682991883447e-05
3.00215696342436e-05
2.38643979305629e-05
3.14284864779357e-05
2.87355630589488e-05
2.59523449522779e-05
9.20668188706572e-06
2.50916459654734e-05
3.7350442558699e-05
1.06635460221665e-05
1.99357683768637e-05
1.60407607066117e-05
5.90821539247949e-06
2.52000018598672e-05
1.83304363899762e-05
1.4251430445649e-05
2.70409956871962e-05
2.86931740513498e-05
5.28123698127727e-05
3.00147722224053e-05
1.5007368857628e-05
3.30172538744158e-05
1.22139377039696e-05
2.32298425302322e-05
3.07500012924992e-05
4.1430496478875e-05
4.79039482541521e-05
2.67770730606972e-05
3.25298440239438e-05
1.14942980864193e-05
1.48544226250828e-05
2.14243736536559e-05
5.02168365194936e-06
4.56302773686238e-05
3.9134778146155e-05
3.72085925172043e-05
5.24079705328781e-05
2.92081656434285e-05
8.86484025350106e-06
2.50095367570402e-05
2.32147343351958e-05
8.34769323588046e-06
2.39353131015737e-05
1.29461766467641e-05
1.37867313361318e-05
1.04845746451803e-05
6.50801548262624e-06
1.72959818209017e-05
3.36549725878435e-05
5.850884316511e-06
1.43186034201855e-05
3.7908388949133e-06
2.63125439854213e-05
3.1940600875479e-05
4.20161292165039e-05
1.69732523887901e-05
2.74570599722348e-05
5.9979107324074e-06
2.737278703302e-05
3.5034007660222e-05
3.01418160078872e-05
3.90150445510604e-05
9.36221429937562e-06
2.27209713881323e-05
3.60043021465731e-05
3.28981454970149e-05
1.63777945185306e-06
3.68279375279098e-05
5.57219429495042e-05
3.06324300658438e-05
2.96723935781225e-05
2.95391719508697e-05
6.50680391637306e-05
-1.86000183638361e-06
1.68989649683772e-05
1.35793209273491e-05
3.39626376642474e-05
3.24025651048825e-05
2.33451828021357e-05
-8.62859437739986e-06
2.1540849109279e-05
1.10776662717761e-05
3.67449855516467e-05
2.68525494632781e-05
2.68377637479704e-05
4.36420693740268e-05
1.03932436021301e-05
3.53202383280244e-05
4.05013957209682e-05
2.67649356905216e-05
4.59248541121356e-05
1.29737473990858e-05
1.63829143633662e-05
9.50168944724576e-07
3.15050407600661e-05
2.68209935083504e-05
2.5844559253175e-05
1.09794610510736e-06
2.76138669394513e-05
2.60605933340084e-05
4.30772944877946e-05
1.76288009037349e-05
3.38630145680612e-05
4.42610304921838e-05
2.19963064482967e-05
2.36222244390587e-05
1.88660385141814e-05
1.45416122032554e-05
2.24385058919914e-05
2.39322059354725e-05
3.75110590714137e-05
2.79195025768781e-05
2.69265493671672e-05
2.02270584732032e-05
4.66358621406188e-05
1.72330660653568e-05
3.68354509220735e-05
3.35410200994942e-05
5.31333237816147e-05
3.46947209397966e-05
5.13381189202253e-05
2.83636109194946e-05
1.47314160235486e-05
7.5986256240024e-06
2.50313869348195e-05
2.84160205287569e-05
3.52890146467921e-05
7.27548807885373e-06
2.79348205015166e-05
2.67160467324487e-05
3.40288431291591e-05
2.32254081439668e-05
3.06170557924821e-05
3.24671479040943e-05
3.25228931657758e-05
4.41206333572027e-05
1.87553189991271e-05
2.49091061983008e-05
1.36093339629068e-05
1.69619906394555e-05
1.29691626892528e-05
2.08563451413082e-05
3.36956169586858e-05
6.4910034366119e-06
2.71680421928945e-05
1.77943502113783e-05
2.9078619232352e-05
2.50089295158657e-05
3.52582185014886e-05
1.3396951930334e-05
2.15637847829295e-05
2.29891129558039e-05
2.23969909059202e-06
-7.39090132737484e-06
5.63946294596831e-05
2.46229134017151e-05
7.44976172219113e-06
2.00233010098214e-05
3.34011476602778e-05
6.78039927295283e-05
-1.29951656877642e-06
1.15001132752105e-05
4.59649187067779e-05
3.91069962106411e-05
2.43664421240819e-05
4.091152866178e-05
4.18131531596461e-06
2.07894624886242e-05
9.52447322832526e-06
-6.93973246179846e-06
1.12408204471187e-05
1.93679606856369e-05
2.25652373540467e-05
1.6698607946443e-05
1.27856919608441e-05
2.38168057891288e-05
1.10131560609845e-05
3.11031330448752e-05
3.51567501682919e-05
3.79656112523561e-05
3.45055217486703e-05
3.71192984563073e-05
3.21700424007523e-05
3.71316627607086e-05
1.75306404670783e-05
3.24099260090783e-06
1.69040417005326e-05
7.15387008120614e-06
1.76456179282301e-05
2.15635866553373e-06
2.20531460576224e-05
2.98168741309737e-05
3.86213480608876e-05
4.94288265788895e-05
3.57948880703429e-05
1.52796691022143e-05
2.54541622035078e-05
3.55759489463454e-05
4.93420180566273e-05
2.23309233952685e-05
3.22065007611741e-05
2.37994519559771e-05
8.90460559840611e-06
4.55078058888487e-05
1.10595436495993e-05
2.62182239694018e-05
4.07636645464581e-05
4.92794019468026e-05
3.92549269210353e-05
3.31014431097174e-05
2.79797051612747e-05
4.43341701702862e-05
3.17306719785019e-05
-1.08393190108156e-06
1.41723479796954e-05
2.54551287164619e-05
1.17112417718899e-05
2.92775368036425e-06
9.91834779706911e-06
1.44135231653848e-05
2.27920182842465e-05
6.48587285431246e-06
2.82288630874836e-05
8.56588328406008e-06
1.34620379713984e-05
4.32654423584782e-05
2.85955275822165e-05
1.92876965157633e-05
9.42268769235722e-06
1.1782688189883e-05
3.70766280400211e-05
1.89276477371977e-05
1.94953170816531e-05
1.75075177496337e-05
1.94988343242609e-05
2.85271531483308e-05
-1.73812028067491e-06
-1.97072610350114e-06
1.36057654700831e-05
2.36834424082387e-05
3.09977083147746e-05
8.08652253194228e-06
-3.76604613774222e-06
8.92743167085081e-06
6.629342876924e-06
3.38016837957554e-05
1.07896947551001e-05
4.6944500336603e-06
3.38332494680389e-05
2.88954243904995e-05
3.00558551578186e-05
3.80583854935329e-05
-4.64190569032147e-06
4.01363931887982e-05
1.71375801644151e-05
2.1415730208322e-05
3.52116039278115e-05
4.45803798010546e-05
3.30027544006064e-05
1.46487447396212e-05
-1.3546720530098e-05
5.11603530281958e-05
1.07825352517524e-05
2.84226587518087e-05
2.29022172684513e-05
1.86644884787958e-05
4.24941865222121e-05
4.10033602913733e-05
3.39378811444856e-05
1.43381580036946e-05
2.52186250492311e-05
5.93453443729171e-05
6.5310075310075e-07
2.25254994849336e-05
-5.09973771336897e-06
3.05844790828002e-05
2.79207524351593e-05
-4.06900134844428e-07
1.18230872708675e-05
4.15464425029747e-05
2.81927691910361e-05
6.41002511109082e-06
1.96622576975999e-05
2.48726804279703e-05
1.90502332604431e-05
1.85730867359944e-05
3.00860998818724e-05
2.44871158619533e-05
1.32329204493083e-05
2.18658542228821e-05
2.52874024213607e-05
1.58280870392491e-05
3.2070330420755e-05
5.33039602826442e-05
1.90279808025613e-05
2.35711134860603e-05
2.91660107152241e-05
2.6584791503283e-05
3.0588385408984e-05
5.11425464916549e-05
3.99895449168299e-05
3.28197777972416e-05
3.09543478210157e-05
4.2686373426748e-05
1.89447728222728e-05
3.58347891931415e-05
2.69737557509505e-05
2.93090443390483e-05
2.94722787618686e-05
3.10092216632762e-05
1.46454798359264e-05
2.72403464626985e-06
1.94996619724358e-05
1.33839030631426e-05
1.46348524505278e-05
1.40186010096125e-05
1.4515647024679e-05
3.27895672064172e-05
1.68855126533103e-05
1.61703346395885e-05
1.20690579197335e-05
1.74076454354832e-05
6.53701171602944e-06
-3.58145984851197e-07
3.64554012828695e-06
2.25857644548169e-05
2.32234811289177e-05
1.45026533417434e-05
4.04965934093486e-05
1.84373867414749e-05
1.16791515365572e-05
3.15102665871079e-05
2.28868411793749e-05
4.80159037356958e-05
1.93976191847704e-05
3.59197399982566e-05
-1.10868191492237e-05
1.50166806900414e-05
4.37871401838205e-05
8.1975749673569e-06
1.0946710268415e-05
2.47023724506343e-05
1.30557773770779e-05
4.49772326457036e-05
4.10928845710093e-05
2.182981491772e-05
2.68782853184598e-05
2.31789679963204e-05
3.0164732361093e-05
3.76326435881961e-05
5.70882513312509e-07
3.4059629999828e-05
3.5996600848357e-05
5.17328247128429e-05
4.15794286114375e-05
-7.13459670159719e-06
2.9062278172683e-05
1.02304629391945e-05
3.88735410408918e-05
3.23419323688486e-05
3.24948708659865e-05
1.83466521363661e-05
2.82746012744546e-05
2.61875964476341e-05
6.45360541929506e-06
4.07108486818093e-05
4.02015560276465e-05
2.26728379888168e-05
1.02339131979836e-05
2.93775104476622e-05
7.3408602461423e-06
3.51719673789912e-05
2.38452144383697e-05
3.71054925722321e-05
-3.66632473476061e-06
1.32377444750625e-05
3.12669784573701e-05
2.83047025006472e-05
2.86849568814102e-05
1.80685328739121e-05
2.1760742261247e-05
2.57781885943747e-06
8.86526952021953e-07
3.74461690224922e-05
3.78745059536849e-06
2.35162574128414e-05
3.56182607441538e-05
4.54388893654021e-05
2.60557897810179e-05
4.42856601810726e-05
3.75536728586437e-05
3.89049923667946e-05
2.40739035618258e-05
3.90027600168583e-06
2.11381997488129e-05
2.55535694398871e-05
3.3798555489342e-05
3.38203719803875e-05
2.98284137545224e-06
1.55775732531068e-05
5.02298274320148e-05
1.06992805010513e-05
-1.52742801118754e-06
-2.45867265457625e-07
1.29910573660743e-05
3.93461221231969e-05
2.15505304333167e-05
2.30024293220706e-05
1.55864932403488e-05
5.11990340708514e-05
3.72091036045599e-05
2.72503623657353e-05
8.90873803165197e-06
4.54380092994294e-06
6.59792478029986e-06
4.75466368163017e-06
1.46247311807552e-05
2.21593267795042e-05
1.69168720391676e-05
4.22172644393205e-05
1.81061045391694e-05
3.03717198817055e-05
8.46676762466626e-06
9.62482643291171e-06
5.27957307438832e-05
1.95489974251875e-05
4.82517797171238e-06
3.81680537964223e-05
1.01455598092055e-05
9.48216370716319e-06
1.12624657844537e-06
1.72798525162861e-05
2.1027854696701e-05
9.21766320511863e-06
-6.07889412330925e-06
2.57658334356033e-05
3.66357566894881e-05
1.51158724025208e-05
6.87818011519973e-06
4.43739444615951e-05
2.85674716001789e-05
4.13865401151092e-05
2.44174807445373e-05
3.96316412446056e-06
1.81719968873618e-05
3.71069402844016e-05
2.74092174193009e-05
2.06573456397854e-05
1.74924628165748e-05
3.47291310902709e-05
4.08480866230057e-05
3.57080020877235e-05
2.24983328980784e-05
3.25658151937006e-05
4.02882489059522e-05
3.39812086409229e-05
2.3698845491406e-05
2.91624408236422e-05
4.16171463932202e-05
3.57589768401219e-05
1.63441114102508e-05
2.31894928951103e-05
2.89994361940091e-05
2.04965341452432e-05
2.20401713362718e-05
2.87688956944231e-05
1.34803089695654e-05
1.20818788150603e-06
3.92370131635677e-05
-9.33642727267276e-06
3.28387955504919e-05
3.69667890426292e-05
3.74867243167109e-05
2.78892143576779e-05
3.92728318111417e-05
5.9128934270565e-06
2.6965870252365e-05
-1.83696801251408e-06
4.72405131734662e-05
3.49809704136335e-05
6.10335910405101e-06
2.45655052711164e-05
2.06046182121785e-05
2.08603804910183e-05
1.75958173505763e-05
6.31347914911854e-06
5.03591597518545e-05
-7.41866133830329e-06
1.23939845412162e-05
2.63765478016222e-05
1.05482765079456e-05
6.21631030502473e-06
7.70518116855852e-06
2.96760612668255e-05
1.18061473472872e-05
1.83798019085992e-05
4.1352166769202e-05
1.78757882767581e-05
1.66176735429107e-05
2.7983263442174e-05
4.5635968253407e-05
2.4603301829997e-05
4.91984964749697e-05
1.68442760669124e-05
1.30415520027799e-05
1.86188503390848e-05
3.85130514458411e-05
4.99048621792027e-05
3.69963194857355e-05
6.01594458697011e-05
1.13089484960208e-05
1.37251614298568e-05
3.97158434697326e-05
3.65477548966863e-05
2.4142418826316e-05
3.48706063544923e-06
2.38802223209847e-05
4.41403106600505e-06
-1.75987265460606e-06
3.88767596779024e-06
1.18551390936456e-05
-2.78650904186425e-06
-8.73287154561254e-06
1.56393012010995e-05
6.70195701968359e-06
2.11693191394838e-05
1.00799809980883e-05
1.802365590106e-05
2.46156306376601e-05
3.30081009952129e-05
1.17755961839223e-05
4.33613227175086e-05
1.08755077095355e-05
2.710193526404e-05
3.9392327173841e-05
9.82680692407952e-06
2.96910672812866e-05
4.29798179564203e-05
2.09859181877424e-05
2.71779869199191e-05
2.08663534106346e-05
3.56235591667123e-05
1.52423787807731e-05
3.86164151532325e-05
2.31284201021562e-05
5.40955511191975e-05
3.16625404663241e-05
4.10257791359313e-05
4.96462938922116e-05
4.59190085874846e-07
3.17747356067651e-05
-5.31775198071898e-07
3.96493284680363e-05
4.67429677835811e-05
2.94588933217159e-05
3.23996482666554e-05
1.24101581765173e-05
2.13116406416318e-05
2.53017966107743e-05
9.68416223879978e-06
2.76381255242151e-06
-8.80252648278252e-06
1.73489339825146e-05
-7.57404202930602e-06
5.7240988216145e-06
9.31377369394666e-06
1.5549438162367e-05
-1.85894305603363e-05
2.20619773904176e-06
4.86519014640739e-06
-2.79535296363974e-06
9.42317393150952e-07
8.80392711078841e-06
2.27193084887101e-05
8.12081744506257e-06
1.68350817881546e-05
2.19521585683418e-05
6.54085422395696e-06
2.74689896815456e-05
3.16334567140194e-05
2.2131764595358e-05
2.04071874909076e-05
4.13503485081522e-05
2.90261725337613e-05
3.14104504803406e-05
2.30849966786432e-05
4.69079324024545e-05
3.70743131395299e-05
6.16748676469995e-05
2.92826117065901e-05
2.18844274108395e-05
1.27626622458411e-05
3.75658403458021e-05
5.2358036019046e-05
3.70048428170487e-05
5.90401555322038e-05
2.73953100909766e-05
3.62050506581326e-05
3.47602461274577e-05
-6.85053975068047e-06
2.6326968273489e-05
8.20119022975884e-06
8.41101231949099e-06
2.41251519388977e-05
1.29636401551763e-05
1.10578375781799e-05
-6.40045131641079e-06
1.90484890122985e-05
-5.67562596654167e-07
-2.32465490299753e-06
1.08114390863142e-05
2.9419172000915e-05
3.10041212858809e-05
1.1658631809189e-05
-1.38670774733775e-07
3.39462317934241e-05
2.84316686111725e-05
2.49811125385366e-05
1.16101401020385e-05
2.21220022927355e-06
1.86743973791083e-05
2.09281835733284e-05
2.59642806887845e-05
1.66025655001265e-05
3.05190198953752e-05
8.90332613514593e-06
2.69465595535534e-05
2.20400598591849e-05
3.79655697613554e-05
2.57431297960981e-05
2.34376067280288e-05
3.57573782376022e-05
3.22309496726555e-05
4.4972592549082e-05
1.1532501516289e-05
2.18473135027667e-05
2.6866387852907e-05
7.83938210293448e-05
2.38123421778471e-05
3.05968147258559e-05
3.46483955177564e-05
2.33778792227359e-05
3.0498835331827e-05
4.59357114845819e-05
3.75789172386057e-05
3.25463641307567e-05
7.08994599582523e-06
6.16679144952865e-05
3.11124265232371e-05
2.28535202889767e-05
2.6302736865697e-05
6.81152264701245e-06
2.30560501003937e-05
3.89033671296214e-05
3.88795366899991e-05
5.12627073004742e-06
2.53563924109184e-05
3.46566407881692e-05
4.97270175569362e-05
2.46107824956035e-05
3.97554643692207e-05
1.25163087066784e-05
1.42349262267241e-05
2.39969259794457e-05
1.36798236392843e-05
5.69177758760043e-06
1.7730181583643e-05
3.62788028306218e-05
2.14303107635461e-05
3.10697593510279e-05
3.58884568504497e-05
2.69866635881785e-05
4.43098653371919e-05
4.56828048693954e-05
5.54035857561259e-06
2.83240752527888e-05
2.0817276484499e-05
1.6855232234387e-05
2.83015399197628e-05
2.13901169812853e-05
7.08463413960322e-06
4.06173265038652e-05
8.73509631011162e-06
3.74728649019218e-05
2.29109199976482e-06
-2.21701035638252e-05
1.97620655784058e-05
2.96175660595163e-05
3.63222903871704e-05
4.21031026603182e-05
5.03918562400688e-05
2.7983919431955e-05
3.5563282121066e-05
4.32762268925524e-05
2.22251558395509e-05
3.73432606984002e-05
4.97221745440183e-05
2.46817752456634e-05
2.54908161716875e-05
1.15591834858616e-06
3.9066150076743e-05
1.91138635841966e-05
4.00213628307935e-05
1.44426231508737e-05
3.85067170167659e-05
3.1190181370676e-05
2.74531492285555e-05
2.31140387191038e-05
2.61791974136515e-05
1.23347595830137e-05
2.75562803695994e-05
6.2359110829919e-06
2.36108090401447e-05
1.84444979376914e-05
-6.56519938351399e-06
1.9323493293954e-05
1.71017206960501e-05
1.21386551553821e-05
1.44623363392062e-05
1.44878610282381e-05
1.50286095494022e-05
4.18193249214256e-05
1.28140426527869e-05
1.46528232967342e-05
1.32380250677765e-06
9.90531326831855e-06
1.58677055023282e-06
2.42666242748341e-05
2.20354926279603e-05
2.81419607953033e-05
2.59850949971056e-05
4.02956083271394e-05
2.95008001627674e-05
2.72902688140159e-05
3.01562141343965e-05
2.63869673564711e-05
4.60414904064526e-05
-3.17765585146787e-06
2.75093930140808e-05
4.44465863434269e-05
4.29903111472492e-05
3.80059176462061e-05
7.43356564801933e-05
4.73500801749195e-05
2.55579297787151e-05
4.45696752782201e-05
3.392990357911e-05
3.17961789602509e-05
3.54949424691871e-05
1.75116950826922e-05
3.83686775500291e-05
2.78334507105664e-05
-1.72244411809501e-06
3.77069451635343e-05
5.24772953216663e-05
1.52064555579325e-05
1.66864920326245e-05
1.51690694599749e-05
3.24099065919634e-06
1.66349743191315e-05
1.80038687287048e-05
-2.67446118688925e-05
6.16088408642763e-06
1.23511128535927e-05
1.37072386378163e-05
2.95267323584801e-05
1.39053117751221e-05
1.99921038998476e-05
4.87256105639045e-06
-3.02040544511266e-06
9.29176193973252e-06
1.02051829923933e-05
1.12024201570682e-05
1.80923177954973e-05
2.16141767486055e-05
5.72939622507281e-06
2.84159277399667e-05
3.85444480365773e-05
2.67281517554463e-05
2.84144715608171e-05
2.539910063233e-05
1.92444775816516e-05
1.93811722739994e-05
5.55734424750447e-05
3.17916326666279e-05
4.58303771569429e-05
3.28100127475745e-05
1.29260137928533e-05
2.59198007162527e-05
6.11934863286348e-05
3.49546839915377e-06
5.80726620340666e-06
4.10266880588577e-05
1.43355700246651e-05
2.48235784291019e-05
3.2348423346836e-05
2.2637537007546e-05
1.83109457085256e-05
3.14550251403428e-05
2.129307302289e-05
2.31421489602833e-05
-7.71902388661133e-06
1.40022658161976e-05
-1.26552965179323e-05
6.35350882949047e-06
3.10005070591147e-05
6.46738430853994e-07
8.96109731588818e-06
1.21646837783137e-05
1.15787906471586e-05
8.24228781493587e-06
2.29317089967851e-05
-2.96472972061284e-06
2.33909935367892e-05
4.58389963989842e-05
1.73363642300891e-05
2.33255755683251e-05
2.82811494369984e-05
-4.68580382679111e-06
4.973304094127e-05
3.62751037222937e-05
2.92752426143743e-06
1.57308154997983e-05
1.83207218189538e-05
2.11980876017068e-05
5.581226736789e-05
4.12623057381607e-05
1.94039129235902e-05
3.97717813700172e-05
4.50363059048817e-05
3.05093870303981e-05
2.86544949729965e-05
2.62287691880027e-05
3.61867971978538e-05
2.40839735874009e-05
3.68745106405265e-05
2.83960618938544e-05
4.29961153032186e-06
4.08220422157063e-06
1.78888588139834e-05
3.51955098784317e-05
2.23134386561823e-05
1.56521407228839e-05
1.41455985427787e-05
3.66621680154949e-06
2.2792724058496e-06
1.01740781272426e-05
1.83448470902519e-05
3.02496700182979e-05
5.03312730942031e-05
1.65714630404288e-05
2.72702843547862e-05
4.63590877592985e-05
1.04732453501126e-05
2.29589295951249e-05
-7.22537439114128e-06
1.44822239397576e-05
2.08672169189464e-05
3.63702234043966e-05
4.52331531400985e-05
2.43193385410613e-05
5.10659016317474e-05
1.76458246568871e-05
2.04053438828263e-05
5.42133362101957e-05
6.00425697563794e-05
4.02227947583129e-05
3.20494625938961e-05
5.03403145661697e-05
2.116461498366e-05
4.0677203642868e-05
5.67582857194488e-05
3.9182786931381e-05
2.59834942437971e-05
4.7025863078728e-05
3.01618911312244e-05
-8.5301629291377e-06
1.5777646757144e-05
8.34461851245838e-06
3.254500030255e-05
-1.79899196970358e-05
2.75004443899856e-05
7.12296041065458e-06
-1.52552977500387e-05
8.96824227642954e-06
-1.09451452754943e-05
3.49568766550885e-06
-6.60681333828446e-06
-1.12483831840876e-06
2.3688846016092e-06
3.18147575177787e-06
-1.71591951065139e-07
1.40163366927016e-05
1.35883855497844e-05
-1.72478432166406e-05
2.75179868196529e-05
2.16103010600575e-05
2.32547589386951e-05
3.7952693472868e-05
3.96806998116551e-05
1.34045054241843e-05
2.64798329347574e-05
2.23112545368804e-05
3.0645205088035e-05
5.84109593294524e-05
3.47240356492027e-05
3.24319237651838e-05
3.87977179144919e-05
3.00377699790118e-05
2.63342835652823e-05
2.23232724319326e-05
2.2119813519172e-05
4.35558160867091e-05
1.49644736814684e-05
5.25951281193609e-05
2.90260636129065e-05
2.44694223027926e-05
4.36394273349499e-05
9.98839018178129e-06
1.7334187843563e-05
1.68123983245284e-05
1.97115489979605e-05
2.64981705492348e-05
2.61099696344531e-05
2.42128430537635e-05
2.05884362495319e-05
3.03775644649927e-07
4.16345016839422e-05
3.58149108962425e-06
1.98954552656352e-05
1.35940532121585e-05
1.76509160164395e-05
1.64993137468635e-05
2.51705045302815e-05
8.81344529418233e-07
-6.85296271941789e-06
2.0245436760697e-05
6.94981822511318e-06
5.65767860755777e-05
1.86069082894509e-05
4.36041690536662e-05
3.3106473106168e-05
1.9719249447442e-05
3.75270644558372e-05
4.89191548544905e-05
2.77607090916883e-05
3.70621157727311e-05
2.49495847212053e-05
4.12123648673194e-05
4.5920203198821e-05
3.43656372887941e-05
5.53217596239078e-05
1.90391783752379e-06
-2.45743731362911e-06
2.67636370982842e-05
3.02765373099219e-05
3.78365689614143e-05
2.21999916422095e-05
4.61611432535335e-05
2.95396656104024e-05
2.89778841701545e-05
3.48877476966946e-06
3.63321196350487e-05
8.97629321530186e-06
4.01784320889813e-05
2.41113738718117e-05
3.32173237134531e-05
3.07621577832985e-05
3.11216632668523e-05
2.09516927625742e-06
1.4654360380764e-05
9.97290258003653e-06
1.77285473677945e-05
5.32926634746342e-05
3.49616230214174e-05
4.31407852874971e-05
4.54277168398158e-05
2.43272838554179e-05
2.64670534300873e-05
2.03302732878164e-05
4.06476222694873e-05
1.67631044576638e-05
3.23888651136728e-05
3.30253260023205e-05
4.47647378744619e-05
3.02981726838863e-05
3.37776945621543e-05
5.92154733872267e-05
1.6364317665388e-05
2.95068548431856e-05
3.18254604733733e-05
9.78245744457118e-06
2.69836712186392e-05
9.76182369309179e-06
7.40793839366471e-06
5.0412589909924e-06
3.09731128569982e-05
1.85759310689637e-05
1.44482772765265e-05
1.59305814900656e-05
2.22995932483618e-05
1.0753942367024e-05
2.18339020574269e-05
5.85612413217657e-06
1.75029268360596e-05
2.71009778167942e-05
1.14066052451991e-05
2.24659234189761e-05
3.7485060663491e-05
5.84504835602319e-05
1.45611658516959e-05
4.02267610719615e-06
2.58892186280648e-05
2.1495872600034e-05
4.14959320908042e-05
4.41464536875974e-05
2.71222307335795e-05
3.94134758777573e-05
3.55481623762267e-05
4.14428545055853e-05
6.14960479484879e-05
5.79577388569411e-05
3.52852939569567e-05
1.4668638427477e-05
2.94398562305503e-05
2.78557096070998e-05
2.93692915663769e-05
3.29989574060747e-05
4.78152955624885e-05
2.70686481518703e-05
-2.09976324725695e-06
5.3166655670747e-05
2.8915181083245e-05
5.04115714256495e-05
1.3438239119176e-05
4.419836825269e-05
2.42392408236e-05
-5.08436460024578e-08
3.58911714848164e-05
3.4817659369568e-05
1.80414921606903e-05
3.77502302961531e-05
1.70701033532949e-05
1.87613078872151e-05
6.08391256101902e-06
2.2373581217492e-05
2.9587076575782e-05
1.11085344958185e-05
2.33242088237319e-05
2.59552442283933e-05
2.69121927666158e-05
2.00371390201264e-05
4.17348369550076e-05
5.45759606341154e-06
1.36050856878432e-05
1.25652126978457e-05
2.85657165505275e-05
2.33534341760458e-05
1.11764502621194e-05
1.95533499833593e-05
1.55835644591028e-05
3.11153015341129e-05
2.52205049931101e-06
4.93222358830506e-05
3.08778044086105e-05
4.01444258872821e-06
2.02791661943285e-05
2.1791691113405e-05
3.37613975298958e-05
4.68484985727013e-05
2.46941955756222e-05
3.46829920165843e-05
4.60610891152468e-05
5.75122196452317e-05
3.45665734497005e-05
3.1697718388834e-05
3.78215624588402e-05
4.06243095318078e-05
2.25147207060658e-05
1.83415356517186e-05
2.45491717549454e-06
1.62174734651008e-05
1.67987919160307e-05
1.55092395091732e-05
4.14695337501725e-05
3.34948229238445e-05
1.53683992602161e-05
1.52384672787492e-05
3.58770216075618e-05
1.47379846327143e-06
2.20583722925191e-05
1.0697279169216e-05
5.07965216544867e-06
1.18001420865574e-05
1.06154410008862e-05
4.90539054020802e-05
1.53911137151123e-05
2.88494412868158e-05
2.47947797327336e-05
3.96214354215277e-05
4.0595590142772e-05
3.70757746386524e-05
2.54984765796012e-05
1.57715709722041e-05
3.7750779443514e-05
4.48841547177423e-05
2.93098844412154e-05
1.92509510945864e-05
1.37265350250034e-06
1.30194185479405e-05
2.93936445584946e-05
3.81014182312995e-06
2.18203800460263e-07
1.68343603906124e-05
2.41297632963721e-05
5.95502962318843e-05
1.72363053777711e-05
2.85021671822492e-05
9.52317900214358e-06
2.03533473747863e-05
2.90149155188421e-05
3.22363295518369e-05
3.05478893976593e-05
1.16464898786747e-05
1.80954094948203e-05
2.39911292991182e-05
5.99388164142512e-05
1.82061204032296e-05
2.89411476309606e-05
2.5435414215071e-05
1.62863429334044e-05
1.44923246820025e-05
6.60277486484101e-06
2.94786108472971e-05
5.22603193736562e-05
3.27973740691875e-05
3.50271954194906e-05
4.38043637357596e-05
3.74711697551695e-05
3.82214129721151e-05
4.10537671276277e-05
1.74785999986458e-05
5.67275723147497e-05
2.37183025251678e-05
3.99840577272508e-05
2.82251751405211e-05
4.22827812862682e-05
2.14485833978639e-05
7.63112060832425e-06
3.37469260652867e-05
1.53032033829222e-05
2.8969784894825e-05
4.22478508575717e-05
2.08422945463694e-05
1.61428196756889e-05
2.91485281089406e-05
4.40357657311008e-05
2.44306732167112e-05
1.73669011458429e-05
2.52752201025793e-05
5.35147752578914e-08
9.25750370950494e-06
2.82350849089032e-05
-1.74200351502101e-05
3.55335040278704e-06
4.52516598216151e-05
1.79704200767696e-05
-7.54471144293381e-06
1.02911620155842e-05
3.1912879670811e-05
-4.7446515873858e-06
3.46640929645864e-05
3.4531966799912e-05
3.98968945920751e-05
2.33050173950777e-05
2.83414746767144e-05
5.51249362607186e-05
3.10154550035252e-05
3.26906343562559e-05
4.08145438594971e-05
4.07684720491548e-05
4.4627768067764e-05
3.13180460395707e-05
3.52090153048872e-05
2.06600470600811e-05
2.80157290653612e-05
3.89585733584466e-05
4.09817284056691e-05
1.66622441828841e-05
3.8859984825171e-05
3.72878868643735e-05
-1.70612071262175e-05
4.53009437662256e-05
3.2006170338515e-05
7.86593376556231e-06
1.54332816729596e-05
2.21053286665977e-05
-1.05343419620508e-05
2.16541883124181e-05
2.11215331852071e-05
9.21866290337479e-06
-3.57221089641194e-06
3.18200493264857e-05
-8.22928963739669e-07
-1.48639347403493e-06
-1.32075644997078e-05
1.37022228485696e-05
4.30612754605991e-06
1.56262961831709e-05
-8.85799040490369e-06
2.8656902785506e-05
1.06777200326876e-05
2.95560255099951e-05
-2.64705572762234e-06
2.91863397957892e-05
1.66691249683322e-05
5.69478266703754e-05
5.20790087035483e-05
4.54325026511709e-05
2.65650399353658e-05
7.58422547691844e-06
5.19295550343701e-05
2.52678218325177e-05
4.62665692766955e-05
9.89521140370735e-06
4.89293358274737e-05
2.59778245033608e-05
1.80824487018603e-05
4.18338710732428e-05
4.0606379023918e-06
3.09957013972812e-05
8.38572807124959e-06
2.40019262649405e-05
4.00361524582928e-05
