# Supplementary material for: Research on computational propagation and identification of mine microseismic signals based on deep learning
Source: PLoS One. 2025 Oct 22;20(10):e0334641. doi: 10.1371/journal.pone.0334641 (PMC12543183; doi:10.1371/journal.pone.0334641)
Supplement: S4 Data — (ZIP) [file pone.0334641.s004.zip › 000100700000665.xlsx_0.txt_24.txt.txt]

1.47689318585176e-05
3.56107060279372e-05
4.59382673961475e-06
3.66662856109925e-05
2.87324720480852e-05
3.0063271468691e-05
1.22563218675172e-05
2.47861100133121e-05
6.87952732035568e-06
-2.4738154037679e-06
1.61218191785771e-05
-1.56123873333666e-05
-3.78975761394959e-06
4.5514995322133e-05
2.29227775353319e-05
9.99356952265246e-06
2.59576471565228e-05
6.87320610403385e-06
2.22837304041022e-05
2.51686690058728e-05
6.81567010411501e-06
2.25131802266438e-05
3.84432750405876e-05
2.30771612596443e-06
6.77501896178769e-06
3.15849146073695e-05
-2.36609169738179e-06
2.22932758347199e-05
3.10011946418436e-05
8.13691695953781e-06
6.41455254489028e-06
2.39820321176249e-05
9.76189941583223e-07
4.48302628855269e-05
2.45008236084797e-05
8.3303517298775e-06
2.8808690330145e-05
-2.01209087291224e-05
2.31995504867727e-05
1.80872185444354e-05
3.65598445885445e-05
3.63589084665313e-05
2.34767291936643e-05
4.69774165854312e-05
2.62595461683303e-05
2.83330458413966e-05
2.7229230712152e-05
-1.03570888795541e-05
1.87091285314833e-05
1.80961940419663e-05
3.906879244776e-05
1.79509491222049e-05
2.61182910300931e-05
1.39064875029566e-05
1.4097335783807e-05
3.67230252973129e-05
2.56156262781401e-05
5.07270262462423e-05
2.87908683130309e-05
9.0994058261953e-06
1.5811929307596e-05
1.59260684721435e-05
2.45679538569439e-05
3.39035706095407e-05
2.1370708975246e-05
1.48933978251976e-05
1.30660350107722e-05
2.44455061439582e-05
1.19495755170447e-05
1.50808621625126e-05
2.37885097001419e-05
4.35316187066177e-05
3.44196892003379e-05
4.61269169590424e-05
2.85694369446151e-05
3.83517262854176e-05
3.22881259213389e-05
-5.32210818850792e-06
1.57620144868103e-05
4.55306155277694e-06
7.75761001913606e-06
1.6678896677581e-05
3.36068527923837e-05
4.03091238972179e-05
2.42512279486683e-05
2.14286509374909e-05
-6.05419761641074e-06
8.73671924218964e-06
2.49443114658306e-05
-1.79849538462745e-06
2.17429678852277e-05
1.99464177588303e-05
2.82535112313689e-05
2.01055912578878e-05
1.97033668354577e-05
1.71220290861965e-05
1.64159449347143e-05
2.49395664123801e-05
-1.39731158389352e-06
2.11592608078246e-05
5.63243285685329e-06
1.74896153420442e-05
3.19229053775387e-06
1.87838649956626e-05
3.0114306814634e-05
1.69010653387283e-05
6.46436717490156e-06
3.71912245165936e-06
4.32263629279923e-05
-1.83116029357734e-06
1.46034919181781e-05
3.78034524586126e-05
3.47710935948773e-05
1.69989365636493e-05
6.22385319533732e-05
3.42889697888849e-05
3.92005770424344e-05
9.78692431334448e-06
4.47259783159561e-05
1.78334458856716e-05
2.30404329760769e-05
3.13910832691576e-05
2.37101411220041e-05
5.27398472243826e-05
2.8347266125962e-05
3.35877984990406e-05
3.46486624335714e-05
1.88119106474971e-05
2.91087051426032e-05
4.75762691853836e-05
3.62707730625457e-05
3.92196016745997e-05
1.33162960520827e-05
5.8164859864083e-05
1.91957021794748e-05
1.31076536926632e-05
1.76525589494552e-05
1.85480801387733e-05
1.82236366527313e-05
4.20400463051374e-05
1.11806923823868e-05
2.62299279747271e-05
1.77976904580413e-05
3.31948534703689e-05
3.54708041535159e-05
-8.18589672067736e-06
5.37389361312366e-06
3.00348195511933e-05
2.84161840000128e-05
1.51550867110567e-05
1.3412487883259e-05
4.07156178738841e-05
3.5641388804339e-05
1.29343618303736e-05
2.18940562422023e-05
2.73177446897976e-05
5.12429483851805e-06
2.21210827659176e-05
2.42015470683928e-05
2.98483401844389e-05
4.50657745176068e-06
1.14423276939552e-05
1.82574077628089e-05
4.04002678324481e-05
2.42758126676368e-05
1.69092905126724e-05
3.42369773274914e-05
3.57191481897842e-05
4.19764583520325e-05
2.08854074263187e-05
2.09202239171688e-05
1.17883201124184e-05
1.02142515550544e-05
2.66582240028737e-05
3.34873466233788e-05
2.65977346781855e-05
3.32184868094362e-05
5.87217615353356e-05
7.39811785148038e-06
4.72781826235651e-05
2.21896978049573e-05
1.89677694445908e-05
3.29346499076149e-05
3.52235698460304e-05
5.92714508538617e-05
1.59065615672321e-05
2.24252422851459e-05
3.1774002110058e-05
3.67190212066524e-05
6.09805335917376e-05
2.56329870584898e-05
4.11270659911883e-05
1.73519158235847e-05
3.31031878092633e-05
3.20666000324608e-05
1.28551662794709e-05
6.40620688861936e-05
1.46346559923471e-05
2.24166313986966e-05
6.10369589072413e-06
-9.79977542792638e-06
1.94135449346603e-05
1.94259980944626e-05
1.61370377703027e-05
4.32246176296936e-05
3.2053333777535e-05
2.22215830348463e-05
3.39421489972272e-05
5.07837796502433e-05
3.56249047650692e-05
1.91180831074932e-05
3.42353910113426e-05
3.22709712817793e-05
-4.11522906061581e-06
2.25436736106437e-05
-6.94170210086119e-06
1.29583934147417e-05
3.16793073672574e-05
2.76172770930255e-05
7.18585736804044e-06
-1.73903696537858e-05
1.94631071653015e-05
3.47580779570234e-05
2.33597146021613e-05
2.10594620089284e-06
3.23579533198018e-05
-1.65114848166924e-06
1.2114470403626e-05
2.63188212520265e-05
1.956223837216e-05
2.35382282273364e-05
3.49307857826355e-05
2.23467548529843e-05
3.58181561865185e-05
3.49975773507966e-05
3.70323119912313e-05
2.14742296888987e-05
4.21242689346281e-06
5.22480878604036e-05
5.54161597446214e-05
6.57666016143528e-06
3.61141789127541e-05
2.61452795571763e-05
4.48331710994993e-05
3.3002698388504e-05
2.65515895727682e-05
4.39287361720839e-05
4.76278107549003e-05
1.15325406504303e-05
1.34492921859554e-05
2.77264740303586e-05
4.16417609741337e-05
5.28460000497726e-05
1.57985636098483e-06
1.51443198533269e-05
1.66628822151661e-05
2.05670422415756e-05
4.31049997383162e-05
3.71913847811944e-05
6.12753653911616e-05
2.57303496809147e-05
1.30347482477416e-05
3.317323037268e-05
2.69662547465312e-05
1.44626661289886e-05
8.99949468411931e-06
1.13573967805319e-05
2.81445497190763e-05
1.2759305825733e-05
2.50708017173933e-05
4.74178335525297e-05
1.68755592949185e-05
-8.18408615913661e-06
2.91948997527234e-05
4.14993266431813e-05
4.31679037827415e-05
5.63612635120139e-05
4.42791700722186e-05
2.76239432376317e-05
6.4721825649991e-05
3.40449011535214e-05
2.71578296072244e-05
3.40575932325793e-05
2.50917020403096e-05
5.97074077155289e-06
4.24768286686618e-05
4.50651095422914e-05
2.31400669461364e-06
1.72946851043211e-05
1.29116060585901e-05
1.47107317478286e-05
3.41074298501212e-05
4.90510972803618e-06
3.00157581122504e-05
7.96374941704382e-06
4.04708559872727e-05
3.23624106191979e-05
1.37249465617735e-05
-9.24653787229896e-06
1.14695738307509e-05
2.07237621824307e-05
2.55581653423302e-05
2.64876477414002e-05
3.40174380723452e-05
2.3596192908358e-05
9.20541849026935e-06
3.83524758961876e-05
1.29939889817392e-05
4.42872005919632e-05
2.89881831043946e-05
2.46927307775356e-05
3.8615470565733e-05
2.00302268691335e-05
1.11986565472957e-05
2.2430167299134e-05
2.44619380188833e-05
4.79707182992912e-05
1.72969677199243e-05
2.7552707098155e-05
4.34156378575461e-05
1.5300435570263e-05
4.72342783841754e-05
2.73568635236323e-05
2.57812104732406e-05
6.83659036050137e-05
2.37354102039666e-05
-2.4177974966891e-07
2.25315984610636e-05
1.74952701512204e-05
3.96771674554145e-05
4.39114911779964e-05
1.84242831632187e-05
4.13785162922576e-05
-2.59297230379043e-05
4.88117757002675e-05
1.8174102713655e-05
3.42806875942866e-05
2.14465073663306e-05
1.0731717487242e-05
3.34133607234604e-05
2.16491656364e-05
2.22408052326482e-05
1.76149743086995e-05
9.46890242815405e-06
1.44815487855513e-05
2.05853858280651e-05
-7.79749980653196e-06
2.92750435475391e-05
2.55084070177516e-05
1.91188645940111e-05
2.34154289217226e-05
9.87153854619943e-06
-1.32801074456695e-06
6.3958136468597e-05
5.41524831497128e-05
3.53379528626188e-05
1.68813229037942e-05
4.8219898188104e-05
4.10911445672777e-05
4.22765215520387e-05
3.42223332219722e-05
3.70490753517731e-05
3.1946127384718e-05
5.23511898969714e-05
3.23922345935765e-05
6.08727541488335e-05
2.38323041302061e-05
2.02136457643344e-05
1.90851497398639e-05
2.75758464672571e-05
1.34139202598412e-05
4.94920957570766e-05
-2.352379353954e-06
3.98858637401373e-05
1.21981243364332e-05
1.43712992094143e-05
1.87171193774581e-05
2.7350279114603e-05
2.98301806294083e-05
6.90909111250938e-06
1.69246511831094e-05
-5.54324300430708e-06
6.04804485567603e-06
2.32409212562411e-05
4.36904138420751e-06
-1.2609385961561e-06
5.23279671946549e-06
1.51398505439931e-05
2.85428744623872e-05
2.55388032898674e-05
8.74894393199787e-06
6.52234325070094e-06
3.87747833095123e-05
1.16478789319468e-05
2.67110481214691e-05
9.22244805114248e-06
3.55782310863888e-05
1.43911192890427e-05
2.77474178869733e-05
2.47260546428408e-05
3.2813899358656e-05
2.42219130680444e-05
2.68257872837499e-05
9.41638783682322e-06
3.40782622289774e-05
4.12956347850277e-05
7.43055544883047e-06
3.42993241159777e-05
-1.47127568635946e-05
3.08679875274029e-05
2.20256703748656e-05
1.33725351900542e-05
3.50028585561501e-05
2.99013763694664e-05
3.33371799783979e-05
6.7904995566282e-05
2.71360233380196e-05
3.673666569119e-05
1.62473472162789e-05
-7.67289110491296e-06
2.50653251138178e-05
7.30580396695043e-06
3.49654637252935e-05
3.8986044613389e-05
2.86322813699556e-05
1.8855077024824e-05
1.72439190054329e-05
4.57556407810596e-05
9.23966936830902e-06
3.54567938595184e-05
2.66106431885954e-05
1.68884399924451e-05
1.94626696428235e-05
2.44949013588953e-05
1.13883427619988e-05
2.46909631686738e-05
5.25085910345232e-05
1.56264757265359e-05
2.83046862732244e-05
5.92160226177248e-06
4.47422942408642e-06
2.85731722428106e-05
5.49675403324416e-05
2.64861735725569e-05
4.45596698933667e-05
1.03306011928292e-05
3.03809271188536e-05
3.64084878267174e-05
3.41290612868056e-05
4.36757649617717e-05
2.786202342337e-05
-8.7957411766541e-06
3.0783617578962e-05
1.86574360372537e-05
3.36577284970712e-05
2.5483365825859e-05
2.11187702289154e-05
3.04812678008648e-05
1.33713857115315e-05
3.04811711143155e-05
3.37114835361696e-05
3.2119921818135e-05
4.77571391929425e-05
3.81409437447458e-05
2.82659202599344e-05
4.27044414463738e-05
1.44908557222378e-05
1.94439565686667e-05
2.73442638925462e-05
5.49894176864089e-05
2.791000598335e-05
6.61076700721111e-06
2.9550228408805e-05
2.86367576318912e-05
3.62156057341338e-05
1.9594058058075e-05
5.02013527272108e-05
1.37460580300086e-06
-5.77125853847778e-07
2.28495731163944e-05
-7.50044547913558e-06
-2.40699935048928e-07
2.20706318923973e-05
-6.47597269442372e-06
2.98223116656862e-05
2.1113322982572e-05
3.64017492189907e-05
2.52199064645819e-05
7.00301205067313e-06
3.76402308321966e-05
3.5758854896186e-05
1.60783575659918e-05
4.01511612246254e-06
3.87319038180033e-05
1.10611158167296e-05
2.36648833915215e-05
7.29726495488099e-06
1.34740439496131e-05
1.69876971831774e-05
1.9800673335452e-05
5.99631686600904e-06
1.1336385050166e-05
4.04185577438086e-05
2.49258216795096e-05
1.89496155897842e-05
3.99035362519252e-05
4.5461199854179e-05
2.41030663572384e-05
2.23095088212027e-05
3.73067432753792e-05
1.98344307544417e-05
2.91729629659999e-05
1.30975898592172e-05
5.62227707476981e-07
3.67966464628927e-05
4.03853172826232e-05
2.51453676336541e-05
4.46515312460421e-05
4.93983673083737e-05
2.01938236487174e-05
1.99021075566772e-05
7.87104975689914e-06
2.88838000577001e-05
2.54332293277419e-05
1.49234764898411e-05
1.58695374413229e-05
3.89661334939744e-05
3.07195542191994e-05
4.94191427772419e-06
3.4934514888294e-05
1.17282084512683e-05
3.33204799614717e-05
1.3897558332091e-05
3.08959784603783e-05
1.56448540611279e-05
4.47907302173833e-05
3.86262079299342e-05
1.97746033899354e-05
3.66940947329902e-05
3.14915591475916e-05
8.84718650550073e-07
1.82331307317705e-05
2.22607469672697e-06
2.43274511453258e-05
2.91727166839105e-05
4.87195482136905e-05
2.84082437938261e-05
2.36028312401097e-05
1.21881577512692e-05
3.41758803509759e-05
2.45431719512022e-05
4.72563323951602e-05
4.43942904823705e-05
7.71461095273193e-06
4.09769591297445e-05
3.141946795548e-05
1.6525763953432e-05
3.24651744416443e-05
4.70228303686616e-05
2.78429419447741e-05
7.40581740641784e-06
2.22033600041139e-05
3.146307674365e-05
2.50861789946529e-05
3.04898191202712e-05
4.54441517691583e-05
2.86657430210724e-05
2.11890896600692e-05
5.70603342655081e-06
1.1865884488161e-05
2.73039640331892e-05
2.75797030595113e-05
2.4096460889362e-05
2.56033345137264e-05
5.0106219193741e-06
3.37614646946798e-05
1.2190573991944e-05
3.03468302019774e-05
4.23847105104265e-05
2.18039913175743e-05
5.46499714316413e-07
5.36817420422743e-05
1.13419337464994e-05
1.75699693775183e-05
4.02021211019033e-05
7.64516403957689e-06
3.40477284613068e-05
4.52397620890034e-05
5.5071330860177e-06
2.74208435507684e-06
1.4594157094257e-05
3.38918769802698e-05
1.6875827036372e-05
3.06492179685526e-05
9.36918248597927e-06
2.15758301407762e-05
1.22481845182636e-05
2.50534365789503e-05
2.61626993912733e-05
3.4910516438859e-05
4.3434415141372e-05
3.49605411701414e-05
6.69137186557397e-05
3.77334064329553e-05
2.32406818056574e-05
2.40039446478407e-05
2.36292766773361e-05
3.94698144593729e-05
1.09924906747669e-05
3.90123249969769e-05
3.58843349242377e-05
3.48805834335146e-05
1.88240698162234e-05
3.35693346708891e-05
1.57148926323411e-06
8.00236359012553e-06
6.7912433827484e-06
2.28134480174622e-05
1.4035130540417e-05
2.34113265835714e-05
3.78934553895695e-05
3.04307678326595e-05
3.05396107943613e-05
2.70032410324635e-05
9.95811132395289e-06
2.11403415507506e-05
-3.76314588605587e-06
4.72019483954858e-05
3.42257073060914e-05
4.60662754229831e-05
4.85925873352627e-05
3.34122143106357e-05
1.06767009056584e-06
2.03479638184346e-05
3.89546423758417e-05
2.47535876716623e-05
1.39734192266941e-05
4.17386000255913e-06
1.45745505538991e-05
1.35200348257332e-05
2.81462632302932e-05
7.25799053713199e-06
-5.01791815602536e-06
2.8564717394117e-05
1.54094526687906e-05
2.81255260394414e-05
3.3999623503285e-05
3.25817242464838e-05
1.44940647059793e-05
2.15744717305215e-05
1.50419605692368e-05
2.9374911374396e-05
-2.10131755437428e-06
-1.12805758594834e-05
1.19899668733145e-05
2.66649555258227e-05
4.0023761364607e-06
3.26263912469724e-05
2.15369053136662e-05
3.34123894095213e-05
1.3257073130142e-05
1.51590703456384e-05
3.03518654605633e-05
-1.58389633966516e-05
-2.97166277293813e-05
1.48049639781709e-05
2.79459504065829e-05
2.87505819503333e-05
2.19194433967449e-05
5.00106955996009e-05
1.55248460003017e-05
1.48420923232843e-05
3.36584098130084e-05
1.9613967738157e-05
6.1900075413693e-05
2.53049967853116e-05
-3.389694635301e-06
2.37336594427626e-05
1.80654641993198e-05
3.54191421466346e-05
3.75463431730084e-05
1.37520677791891e-06
2.47177255706245e-05
1.93266447181514e-05
-3.18791763792764e-06
3.33769351423041e-05
4.25005203015038e-05
4.75300633089065e-05
3.32773118193158e-05
3.16517468419269e-05
3.08549230608515e-05
3.97722110489645e-05
3.61374947276652e-05
2.220046724395e-05
3.70702620391105e-05
2.4124855629921e-05
1.62851181524398e-05
1.0511203544605e-05
3.23027520275002e-05
1.38431943465819e-05
2.61321827386709e-05
3.44812584708143e-05
1.63549575160731e-05
1.52247368557229e-05
3.07293656321291e-05
-1.11739855021879e-05
2.14057672554787e-05
3.5705783110999e-05
1.25322692037237e-05
3.27203045767413e-05
2.97290788249206e-05
4.34226971719117e-06
3.67626656660554e-05
1.45395502779598e-05
4.34592942931642e-05
2.07776231784457e-05
4.1932628934226e-05
3.86696650818016e-05
1.89649945971835e-05
6.60951606723372e-06
1.56063772856441e-05
1.19347169123004e-05
3.74554340569454e-05
2.64910074061535e-05
2.56610014748665e-05
1.87660680131772e-05
3.26334930620583e-05
1.57226610549596e-05
4.02998871429786e-05
1.00690573972609e-05
1.86671252221084e-05
3.46949125477458e-05
9.94422249101238e-07
1.11614397849202e-06
8.66698673213239e-06
3.47318295029469e-05
1.35663488132028e-06
3.42508272242596e-05
-1.23228378227893e-05
1.09804674153405e-05
-4.82758556315168e-06
7.29556970479746e-07
1.62803263097592e-05
1.4310291975587e-05
1.84622658190636e-05
5.89317842137416e-05
2.90896273931715e-05
2.85506663819381e-05
2.61880562048797e-05
3.81266562504644e-05
4.62154751917841e-05
1.49730044513876e-05
3.27824708026802e-05
4.49810261551058e-05
5.15689127866617e-05
1.05283005498821e-05
1.31259366672205e-08
3.4066936405471e-05
4.69871830682825e-05
1.49834874238804e-05
3.86259174088708e-06
5.55889838336547e-07
4.19433323789756e-05
4.09445153398516e-05
2.10008416577653e-05
3.58422058856083e-05
3.55202862667988e-05
3.32114270488098e-05
8.76971059829812e-06
1.91563591123644e-05
3.64580911245057e-05
2.84582896417395e-05
4.89499519280254e-06
-2.42005970442484e-06
1.62064386573385e-05
9.53736359011361e-06
3.68984329979979e-07
8.20126421544984e-06
3.04391301660516e-06
2.76566041898661e-05
2.37825883143922e-05
1.98231309497223e-05
3.6794887956409e-05
-4.45979195691453e-06
9.37714905937955e-06
2.9465492718144e-06
3.8136422780257e-05
1.6597120420783e-05
3.21120084983424e-05
2.02748435520936e-05
2.77210388684529e-05
2.3367603928945e-05
3.18619408583028e-05
1.66285329996536e-05
4.20748830692798e-05
4.40606008193979e-05
1.19448088467145e-05
1.07840316858573e-05
1.43618045387627e-05
2.96203340921813e-05
4.57572156146592e-05
2.40122489235174e-05
4.3905308971965e-05
1.04618971639234e-05
3.36769791278886e-05
2.86189182716668e-05
3.71211778247956e-05
4.80046124769544e-05
3.06099405184532e-05
3.32764246893821e-05
2.15249021986099e-06
3.86538839997941e-06
1.32042454343189e-05
3.0487334522215e-05
5.63526922158667e-06
1.17231635830798e-05
2.48207585795893e-05
5.78150511659428e-06
3.65490240724695e-05
4.62159276698003e-05
1.0279099411521e-05
2.25731381967115e-06
1.99536056245191e-05
2.11228069969816e-05
3.04649309436879e-05
1.27140851906835e-05
1.52279027638529e-05
-3.47316471972335e-06
1.51928130785003e-05
4.08274330267789e-06
4.10200917494303e-05
-6.54761017842893e-06
1.93910585916481e-05
4.82229488495885e-05
2.74830858310547e-05
3.7734796584891e-05
2.81812979821158e-05
1.78377327639126e-05
1.33547290953445e-05
1.52416386874386e-05
5.03717208540233e-05
4.37272602926356e-05
4.20666135699824e-05
1.82681418814909e-05
2.03487663636221e-05
2.44954668879726e-05
3.21522521381407e-05
4.65154874363581e-05
2.96180141009377e-05
3.2220621531458e-05
3.65443101012391e-05
2.64090817759051e-05
3.69239560918117e-05
3.37122766598881e-05
4.21871199030888e-06
3.68247513097577e-05
3.20849303781529e-05
2.14519093373093e-05
2.39660098759698e-05
7.23072488867155e-06
1.26861147398051e-05
2.38690931916735e-05
5.13351849092292e-06
1.46337209174136e-05
2.41386356801321e-05
1.47888499721012e-05
-9.8791255273113e-07
-3.79436746177201e-06
-4.86645559383963e-06
1.42234057842957e-05
-6.51448672548434e-06
4.64407017800103e-05
1.31511340133354e-05
3.38972027039223e-05
4.50028698941361e-05
3.92531948910112e-05
2.07735402706119e-05
8.13412124491717e-06
1.79543450800628e-05
1.64098076578859e-05
3.68062209738545e-05
7.86807290927381e-07
-7.37460975882187e-06
2.67891153099358e-05
5.07590074980834e-05
4.34997968943317e-05
1.9254771164136e-05
3.79459056609695e-05
3.58731830348242e-05
4.42314327585244e-05
2.24764607399127e-05
1.86958477807127e-05
5.75813481383449e-05
2.82046104525532e-06
3.84959350299044e-05
1.68196439006923e-05
7.64480464713091e-07
1.47581546356268e-05
1.09956536997489e-06
3.81466015738142e-05
1.11440732516397e-05
3.71626941402694e-05
2.25010687585713e-05
-1.23824926004997e-05
-1.40752475283695e-06
2.55298785030723e-05
-5.43417609817813e-06
2.92697371214882e-05
2.25534671626785e-05
1.9863765298438e-05
8.20298010176064e-06
2.16050877045547e-05
2.42629556757975e-05
4.2346552170071e-06
1.96892744917321e-05
7.50799131487871e-06
1.7092969508537e-05
1.95983216886322e-05
3.21319661399025e-06
1.91493312533758e-05
2.79952291129701e-05
2.55616805263409e-05
-7.32939720175572e-06
3.55083034751608e-05
3.31480517171168e-05
1.92191257359185e-05
4.50464890342931e-05
3.33656796566973e-05
5.07174304397075e-05
8.59155061513227e-06
2.91274277472346e-05
4.44537453522419e-05
1.43409347254314e-05
4.71634554371127e-05
4.57870750423337e-05
1.96424731346929e-05
2.98287122741789e-05
4.81881765535784e-05
3.14054392076852e-05
4.2162639550961e-05
4.14431482796168e-05
1.27728744416906e-05
9.81847305515519e-06
1.92606023906193e-05
-5.9946097482682e-06
7.01800548047583e-06
2.51753734207617e-05
1.30571029573116e-05
5.5622351888953e-05
3.91722885777127e-05
3.11537986200094e-05
5.1380705070333e-05
3.4865802188921e-05
2.93952617340685e-05
2.61284879915386e-05
2.26308297506218e-05
1.56881350247584e-05
2.4875146865403e-05
1.07506032424501e-05
1.7021760593437e-05
1.90272891528472e-05
7.75351616662766e-07
4.24567320756182e-05
2.9171146916187e-05
2.39037541863665e-05
1.6108481461183e-05
5.22529296345095e-05
6.75032011685145e-07
2.48585977621911e-05
9.77504579560795e-06
5.19311840973053e-06
-1.06809905116388e-05
4.03454086259697e-05
-6.74482685843625e-06
5.34484176470338e-05
2.78793803824234e-06
4.32509391892635e-05
1.43517550559638e-05
2.41564348188143e-06
3.93264451672967e-05
2.18584629941672e-05
1.53941878668394e-05
3.30245342944114e-05
1.97598081921968e-05
2.9476768020421e-05
2.9871652472732e-05
2.98696148062359e-05
5.20139726417296e-05
4.72556658662169e-05
4.00318882658785e-05
1.50793017236176e-05
2.78826844294353e-05
1.88194455121686e-05
1.31135374686623e-05
2.93763299095367e-05
2.03862992938005e-05
5.22815006965267e-05
2.21590894678557e-05
2.16231191040799e-05
4.72405569228594e-05
2.74629280307186e-05
2.72460947668008e-05
3.38481687174978e-05
1.46056222363833e-05
5.50126831616943e-06
2.25277042424055e-05
4.29469763537448e-06
2.38896054789169e-05
1.54853379474633e-05
2.25868205025743e-05
3.01234258164579e-05
-1.16107038238221e-05
1.95020102173926e-05
-9.65837148111743e-06
4.05958078610907e-05
3.17757509642144e-05
-1.88025690868852e-05
2.24765154994908e-05
4.99035973293437e-06
3.38352731222874e-05
5.31766528675606e-05
1.97534996860611e-05
3.40590756613334e-05
2.53204897742411e-05
-3.38238294297826e-06
2.16018939010302e-05
2.49059461973287e-05
2.78127753998387e-05
3.05748159920982e-05
3.74436728319601e-05
3.61340051365316e-05
2.53530379974769e-05
3.71595954404357e-05
2.84905236712261e-05
2.40661764734568e-05
4.01919026359789e-05
2.53748379565022e-05
2.20826146131305e-05
3.20767800504104e-05
2.75059371574152e-05
4.95836972046716e-05
3.84356712543424e-05
2.53675792680832e-05
2.67178770009044e-05
1.95671565542684e-05
3.21039315143837e-06
2.27271449762014e-05
1.23621783328244e-05
1.81757349935919e-05
3.8303891843303e-05
5.75124944078953e-05
3.48937377524687e-05
4.50909883065109e-06
6.04724373427723e-06
-1.65163394136803e-05
9.08574865692573e-06
-1.39643935807321e-05
2.65663024157517e-05
6.21793172725849e-06
-1.30500108728144e-05
-3.62911868308899e-06
1.59473525238562e-06
2.07919201463137e-05
2.03119723180502e-05
1.22137600900328e-05
-4.14748909882969e-06
1.93005942118048e-05
3.32632601092471e-05
2.52640949403337e-06
2.59468252339355e-05
5.59504901430147e-05
2.6578330529359e-05
-1.32369174870603e-05
-1.03595087650298e-05
5.81885709489525e-05
4.74470415965796e-05
3.3691373790583e-05
2.89062580570849e-05
3.27717786576059e-05
2.34505066714524e-05
2.03965947620902e-05
2.83744708444119e-05
2.75909102180269e-05
1.81705531393675e-05
2.44485787342538e-05
4.51908302699361e-05
3.27806676679325e-05
1.72235651718946e-05
3.11661339453654e-05
1.31084857458376e-05
2.92996000213593e-05
3.51962044745515e-05
1.10085737381642e-05
2.61258146790643e-05
1.30196465997083e-05
1.53452473384438e-05
1.40110007427925e-05
1.43784271920365e-05
2.2306245044153e-05
3.14712184845124e-05
2.0230949514417e-05
1.59654022957575e-05
3.77098148201588e-06
4.32904711650508e-05
2.24034048817794e-05
2.45510150567693e-05
1.91599090097478e-05
3.80937913575138e-05
2.74120134802663e-05
2.17838041732899e-05
-7.79282704046396e-06
5.58209953135073e-05
2.17976009997361e-05
1.2196873756066e-05
4.18501597754707e-05
4.87087304986444e-05
2.96780610342667e-05
1.37685145750529e-05
4.79219639886161e-05
3.42282984297311e-05
2.04465477145781e-05
1.13293999254701e-05
3.16170680126969e-05
3.30392686610431e-05
4.76119931519989e-05
2.85969724402526e-05
4.15893831650229e-05
3.55824122270279e-05
7.74552567207817e-06
1.85456570923559e-05
9.93303053559858e-06
2.67917107618573e-06
1.93658051557681e-05
3.0532150576406e-05
-1.4827094323866e-06
4.12192195155608e-05
8.09888626358271e-06
2.89552127500298e-05
2.52066711947541e-05
-1.79227156542219e-06
3.70272705769618e-05
3.25219908531765e-06
5.53636050635625e-06
3.01852768299323e-05
6.64297067610517e-06
2.90402184451728e-05
2.35827851351798e-05
1.45362764442172e-05
3.546371831808e-05
2.68675319303926e-05
1.8078528850549e-05
5.45435282989885e-06
3.8392295974936e-05
3.64078361431217e-05
4.23227235141438e-05
1.56482680128714e-05
3.53229010649191e-05
5.1349835975663e-05
1.41690589686215e-05
3.69148732226142e-05
-5.0311817224759e-07
2.68001010765853e-05
4.39489046032186e-05
1.76166817135309e-05
3.13073967318894e-05
2.16939204314447e-05
6.34090280596475e-06
-3.61852217698602e-06
2.71926270300922e-05
2.49510187460334e-05
1.9936575821785e-05
2.72324531649398e-05
2.37793064257778e-05
4.7788286321125e-05
2.54964167316719e-05
-8.7823618939925e-07
3.14230441470129e-05
3.12227542946567e-05
3.50034750791362e-05
2.45331255327537e-05
2.44508608243065e-05
2.77731753993409e-05
1.94685616055741e-05
-1.06522657630834e-05
2.41264471054645e-05
-4.39636667929412e-06
4.6534472101739e-05
4.25342733251594e-05
2.68539058667101e-05
3.293865392906e-05
1.99342682605902e-05
1.82821479611982e-05
2.98095411872962e-05
3.68027114308891e-05
2.38147171525892e-05
1.84440260266385e-05
2.90014918128947e-05
1.90178501458474e-05
6.83082836272429e-06
3.10016148608933e-06
3.07851618938581e-06
3.68338284846615e-05
1.08176910317479e-05
2.56439034830595e-05
3.18813192424604e-05
5.5656200620785e-05
2.71772598239877e-05
4.67228405754891e-05
1.35067494921759e-05
4.41445931533097e-05
3.39282965532127e-05
2.28298287601173e-05
2.19837510528619e-05
2.61799467866033e-05
3.99767201144106e-05
1.98665317804026e-05
3.5400885447407e-05
1.71083768691661e-05
1.42923928405877e-05
1.40588978230616e-05
1.12521755847763e-05
3.70032131816587e-05
3.37621598544608e-05
2.28583715170487e-05
1.84730108172095e-05
6.8845920121786e-06
3.62738975868132e-05
2.97712678928984e-05
4.83710876005876e-05
2.04780407322175e-05
2.41064736826933e-05
5.4152550673941e-05
2.40537561233071e-05
3.10079833386732e-05
2.35605919236778e-05
1.7190579088398e-05
1.14246207001837e-05
5.00801011045871e-05
3.14347011516726e-05
8.78620408010555e-06
3.1534468820339e-05
3.73074587768853e-05
5.63111405479907e-05
1.54307927546783e-05
3.55400614541662e-05
4.72812417063597e-05
2.32181657354652e-06
3.99303858586484e-05
3.14112319124835e-05
4.6189977740397e-05
2.15343675002786e-05
2.63503677101542e-05
2.2353625287518e-05
2.71605687914962e-05
2.07046952921446e-05
3.48491542908468e-06
-2.24389636385517e-06
4.51628598913383e-05
2.79149979795327e-05
1.65995266265709e-05
3.39351335189814e-05
3.31820735432452e-05
2.05174013770229e-05
2.81821886805415e-05
2.74928571393215e-05
1.56053034160206e-05
6.01914523541571e-06
3.42235549822088e-05
5.6555019150821e-05
3.18932377573343e-05
4.33011620647634e-05
7.23355637617783e-06
2.57909120098734e-05
2.50222201137315e-05
2.56090525836767e-05
1.24271253574835e-05
2.96101773950556e-05
4.00609043327227e-05
2.52781688012568e-05
6.71614303766195e-05
1.39255301464636e-05
1.07662182549413e-05
-1.66370234426992e-06
3.84752889064767e-05
4.29234709070618e-05
2.51640682810908e-05
2.56761847435506e-05
-5.85037027792005e-07
2.13625114433253e-05
1.59027318883766e-05
2.31219111232454e-05
2.30252620845761e-05
3.56123988267446e-05
3.79831627121098e-05
2.74645280602523e-05
6.43389621486839e-06
1.79123184968297e-05
-2.56372555813493e-06
6.68743631457972e-06
6.55597910622368e-06
1.37387201124976e-05
8.12712070909579e-06
3.55368561739597e-05
-6.86220753875029e-06
1.74019536555917e-05
1.65874218200036e-05
2.68177203848975e-06
-4.63360323034436e-06
6.72974074803888e-06
2.1551158836272e-05
2.98310301590465e-05
2.79913298450399e-05
1.82619933529907e-05
3.42893858718979e-05
4.29295474186763e-06
2.19044941467204e-05
3.98038147036544e-05
3.83575428361869e-05
4.80860353188982e-05
1.27576517716724e-05
3.4394687616947e-05
2.92613003274198e-05
1.53003997032638e-05
5.49390640596709e-06
2.7370211485206e-05
3.11675132873046e-05
3.71626737658056e-05
3.7333811788264e-05
3.42023110741141e-05
1.74598321592239e-05
4.85031102662055e-05
-2.75874657858893e-06
2.22067224097504e-05
5.78944549674451e-05
2.64005143714985e-05
4.62712518346289e-05
4.01849842211262e-05
1.03380776728977e-05
-2.44559186665691e-06
1.71244237810064e-05
2.92355028747916e-05
2.16694644879147e-05
3.27324171072865e-05
5.61144993122796e-05
-1.21448955651971e-06
1.37900462761043e-05
2.80554442193599e-05
5.191759791493e-05
2.22043985974292e-05
2.59221187636635e-05
3.31378890090438e-05
3.84500903107889e-05
3.72072340375505e-05
1.99473017914067e-05
3.26307223996368e-05
2.52624427992668e-05
3.08124022810259e-05
2.92523729094661e-05
4.04458707007768e-05
3.17292313542547e-05
1.78713049062773e-05
4.50937940922014e-05
2.91519177267108e-05
8.77520864721487e-06
2.20312256818881e-05
4.94878761629404e-05
5.90295474413642e-05
4.03656324378012e-05
3.47976273266517e-05
2.69763894351739e-05
4.55181013658884e-05
1.10428969890224e-06
-5.14361045766995e-06
2.99167781569557e-05
1.11953023729843e-05
3.45202303202429e-05
-5.84566851568839e-06
8.98298622877892e-06
7.03896570773381e-06
2.93408408809554e-05
4.5643955405739e-05
1.19603858185375e-05
3.26254216750567e-05
1.89801884450096e-05
-9.93324801774527e-06
3.66966657116609e-07
3.01911504502704e-05
2.59994922553997e-05
5.20536568925548e-06
1.14496654101849e-05
2.59606478964925e-05
2.34832994773405e-05
8.72651053758808e-07
4.88213524239062e-05
2.7462227942296e-05
1.65828294486252e-05
3.31565555899516e-05
2.77954703406311e-05
9.06515404117156e-06
1.96910752335859e-05
4.29575947342336e-05
2.80383868142223e-05
1.81534515296395e-05
3.54877009754239e-05
2.29615006219385e-05
3.40873283700479e-05
1.42788047202465e-05
3.34994853138311e-05
1.40719043307069e-05
8.37368350964853e-06
-2.80312842105863e-06
4.77853590338089e-05
3.10202723894528e-05
2.05328597076902e-05
3.43112227051723e-05
2.31746922167998e-05
2.39647537793944e-05
1.85412989076092e-05
1.70759360745789e-05
3.06039798507442e-05
3.54887537778227e-05
3.45047191975829e-05
2.11438664019049e-05
1.4628520985032e-05
2.58325852625268e-05
1.63382929203875e-05
-7.95288979993863e-07
1.70395333308396e-05
5.80331254181456e-05
2.68214449009167e-05
3.82402602414132e-05
3.88582548131212e-05
-2.25898495113086e-06
1.01070069374744e-06
3.42281454183579e-05
5.2755002538947e-05
2.03496429004666e-05
2.27343259994293e-05
2.00065051620586e-05
2.20707179530376e-05
2.04795297704018e-05
2.65640338647621e-05
2.55207827434415e-05
2.32056530107073e-05
1.27023261852231e-05
1.25478509363958e-05
1.79879163753967e-05
3.65727427051854e-05
2.38470332602419e-05
3.0372779214245e-05
5.66097493100878e-06
1.348671349969e-05
-2.81865117326641e-05
-8.68905357266586e-07
4.19748559609653e-05
3.6738762560215e-06
2.98919680798542e-05
-6.29197095510743e-06
9.04145618639315e-06
3.11181699559425e-05
4.39590932365191e-05
3.09629973912335e-05
2.37548513174682e-05
5.77458934892665e-05
2.32615675851066e-05
2.97665000369258e-05
3.1903809155511e-05
5.48643340222556e-05
3.43380562197859e-05
8.10111682511595e-06
3.86065717140576e-05
2.12706988382817e-05
5.28653332378537e-05
2.64974646367851e-05
1.35931693815793e-05
2.72170657426169e-05
2.16776821268388e-05
2.64226130761359e-05
3.00339826856828e-05
3.65256947350058e-05
4.71298812150081e-05
3.78110283853778e-05
2.80488538519296e-05
4.41032674618107e-05
1.1415659521364e-05
-7.35218407788917e-07
1.10311171635418e-05
3.10706670299267e-05
2.50857773178308e-05
2.8277021782649e-05
1.61857153783628e-05
1.54473792738523e-05
4.59625913035825e-05
1.27182545248105e-05
3.48661442528622e-05
1.98406789906295e-05
2.50026101744812e-05
3.01953594053161e-05
8.66692634253928e-07
2.41211944756036e-05
1.24350199773607e-05
1.59726990107287e-05
2.83150286939177e-05
4.94380005323298e-05
4.13518966086271e-05
-2.89660320928663e-06
3.41125099237057e-05
1.19382096771247e-05
2.15875445401498e-07
1.9741611136855e-05
2.68992051365425e-05
2.95630960634703e-05
2.09159762990224e-05
2.64302570372944e-05
1.77345514296354e-05
1.71155002730425e-05
1.93923250028351e-05
9.633559628888e-06
1.54862819972984e-06
3.33284393620608e-05
2.38380183881448e-05
3.53594735195498e-05
3.50662135255328e-05
1.27737367842183e-05
3.9710641238159e-05
2.48909034551136e-05
2.56674148104455e-05
3.77769294656518e-05
4.19203629073826e-05
8.64442183792383e-06
2.50606766978338e-05
3.44413042942504e-05
1.43844823601767e-05
2.53313491650302e-05
6.88166113800898e-06
1.70465027274887e-05
3.11415797859935e-05
3.91973122845623e-05
2.92545536707187e-05
5.3032690550746e-05
2.94057586820764e-05
4.45338417274703e-05
3.25095581368775e-05
-3.08630794640873e-06
1.7908304019878e-05
3.26635034909085e-05
2.75385308377375e-05
2.78233433750499e-05
3.29407739883551e-05
1.62816431838829e-05
8.8847384869388e-06
8.1940434118283e-06
9.23467374676374e-06
2.55019454738713e-05
2.55646775816846e-05
3.82475496351034e-05
4.62608114449077e-05
3.25851047756207e-05
-7.30114709219056e-06
4.20747034316942e-05
1.72920856128437e-05
3.24428877231417e-05
7.73458770867618e-06
-1.70587179808837e-06
4.87452659220012e-05
1.07818984504671e-05
2.85109967826535e-05
6.22744828604005e-06
3.97496644234367e-05
2.22410779675913e-05
3.19904156745588e-05
2.85366294131385e-05
3.32051757331782e-05
1.79061083325208e-05
1.94996874104185e-05
2.04324449869476e-05
3.34998978988514e-05
4.82632079254421e-05
2.04967656030585e-05
1.71452452460581e-05
4.06770927612667e-05
2.19036454188747e-05
2.92442646676254e-05
4.67310624363394e-05
4.12529177480426e-05
3.90102920054924e-05
1.2916354831808e-05
3.82377575124026e-05
1.57394275463651e-05
4.75831385530368e-05
5.07419216302081e-05
9.81274641189079e-06
7.11804480642907e-06
-8.65638921875722e-06
4.16066857881277e-05
1.87619260376299e-05
2.24588279083445e-05
3.32006833634748e-05
1.70502181769519e-05
3.02943567843142e-05
2.16776807841858e-05
-1.00007713571288e-05
1.57655660108539e-05
3.49479099027641e-05
2.90238650441227e-05
9.25856829559616e-06
-1.29129916311499e-06
-1.03113195531515e-05
7.35815953063695e-06
2.06961911573386e-06
6.80276324930594e-06
-1.0046103338282e-06
-5.77786871671688e-06
-1.12567080746166e-05
-3.32485412167135e-06
1.62661413180075e-06
1.49249530032134e-05
2.73270875891232e-05
5.64606461122779e-05
2.43192598766793e-05
3.80292153342693e-05
-5.12427726432406e-06
3.18357111333698e-05
9.40304268122466e-06
2.7731068359449e-05
2.68439531439196e-05
6.00732477622489e-05
2.05823410836181e-05
3.64435592796969e-05
3.32678431699876e-05
3.57636548764379e-05
1.10363045737431e-05
6.00116059785935e-05
5.54745592283247e-05
5.01324364952375e-05
4.10327975430887e-05
1.45165587837119e-05
3.08630058864754e-05
2.46397583969572e-05
5.11963087440715e-05
4.43078360494517e-05
3.21670800112801e-05
4.18812170350192e-05
1.44486062292662e-05
1.8242080167475e-05
-2.44874629093073e-06
7.64481394871647e-06
3.28523866715009e-06
3.79483699511273e-05
4.82416126252743e-06
8.09750484482279e-06
-1.63676605756718e-06
1.43407592455386e-05
1.62241727818718e-05
2.48709423670795e-05
2.14016457320266e-05
6.70487969892036e-06
4.6901187723147e-05
2.70195450369823e-05
8.22904112278654e-06
8.24233269740106e-06
1.86449782117446e-05
2.10719737577631e-05
1.85032473466372e-06
3.69573273574905e-05
2.71675486518707e-05
1.65869794341443e-05
3.51681858364567e-05
2.64679070560239e-05
3.36153030319747e-05
2.73250193241599e-05
2.17929274347619e-05
3.58762464015245e-05
2.03788764662825e-05
2.70026963687017e-05
3.49902804033433e-05
2.4372028646517e-05
1.34958184055365e-05
3.43914204869842e-05
5.61154277285452e-06
4.71054667008544e-06
1.2563226566643e-05
3.30438440375149e-05
2.8913134060641e-05
1.03688399451665e-05
1.4239504344613e-06
1.63927141911368e-05
-6.7462429487672e-07
1.83701801049462e-05
1.41468854197987e-05
-2.59973839823952e-06
1.94812223250437e-05
2.25770292050381e-05
7.46669522850891e-06
2.43518267550453e-05
3.24876003668879e-05
1.37400603392825e-05
2.67100184891303e-05
5.53513532268976e-05
1.9570024451305e-05
-4.10603264778653e-06
3.30191979674209e-05
4.47259384536881e-05
2.77377592799365e-05
3.86928598358734e-05
6.44501844322906e-06
1.48962133290948e-05
4.47135336358906e-05
3.20025045368827e-05
2.58401477725051e-05
1.86318266227835e-05
1.55301127938958e-05
8.04017160076795e-06
2.00354036915432e-05
2.42548006855959e-05
8.24042090825461e-06
4.43839857549402e-05
4.21460567157227e-05
1.43843038254322e-05
3.54674832631808e-05
4.17207062574151e-06
2.01747463754323e-05
2.33631483203962e-05
3.35018567950588e-05
2.85205450696597e-05
2.87413084059513e-05
1.17985416309225e-05
2.06343682009684e-05
4.66150429162749e-05
1.95293209697037e-05
2.10283161461491e-06
2.02198091279611e-05
2.23209464503604e-05
2.77461259785782e-05
2.81365020038425e-05
1.71341211879538e-05
4.61970243867417e-06
4.20388800224967e-06
3.99169990838455e-06
2.7438176919404e-05
3.06903264402302e-05
1.41206448043865e-05
2.32133810595599e-06
1.73547333432296e-05
3.00160268443994e-05
3.19485867454383e-05
3.05980102136453e-05
4.15896031890951e-05
3.83926432385359e-05
2.48805967235308e-05
1.79016631917245e-05
2.35452190918585e-05
1.57533658910534e-05
3.01048786038134e-05
2.90484152670238e-05
3.3682672494581e-05
1.98126227514857e-05
2.31065861131483e-05
1.90728303050125e-05
3.05882191191928e-05
1.44280011335536e-05
3.84399772698552e-05
2.63324204653507e-05
-1.0802372987108e-05
3.38258688777577e-05
5.15285539977133e-06
4.55855564755137e-06
1.58776382638686e-05
-2.34555955619164e-06
-1.26271560847606e-06
1.49554474670106e-05
1.12999241712486e-05
2.90407268773187e-05
2.21807767159606e-05
2.23172130674318e-05
1.36906679054915e-05
1.63491039708965e-05
3.06372370512671e-05
4.0608254383857e-06
5.2274265457081e-05
1.54667091849017e-05
1.65241766650966e-05
1.13917710746622e-05
-6.90393698809812e-07
2.26099027519013e-05
5.47071108513422e-05
3.45726664782491e-05
2.31775574418866e-05
1.98848072910681e-05
2.74837130527836e-05
5.64896791407256e-05
1.50549154249554e-05
2.60523134738397e-05
3.42975507318592e-05
2.75211134222142e-05
5.96039756191055e-05
3.2789082853637e-05
2.92013371391936e-05
1.70667630415742e-05
1.8316219672883e-05
3.94515366962101e-05
2.51396326409833e-05
3.65743905527407e-05
4.12151143895384e-05
3.99920797204536e-06
2.1358606184139e-05
4.24350245898094e-05
2.99741735578973e-05
-1.31104150549729e-07
4.19200918425685e-05
-1.17111256818459e-05
2.56799990738844e-05
2.0187899401387e-05
2.76348327683419e-05
3.41653498826622e-05
3.21671698003245e-05
1.69739948563154e-05
1.90634203653467e-05
2.88058447285537e-05
2.67224215242259e-05
2.45598420140078e-05
1.76070083427052e-05
9.96471981861378e-06
1.41658851816706e-06
2.986028885963e-05
1.58528679032802e-05
6.86426236215337e-06
1.27263567656318e-05
3.12650679418773e-05
2.3748958015094e-05
1.55970343574566e-05
2.05987872976194e-05
9.51433037501074e-06
3.19512039791251e-05
1.69117577759228e-05
2.03202978950124e-05
1.61055021002106e-05
3.59677088494876e-05
2.94595495369141e-05
3.87754633729508e-05
3.12417138502177e-05
2.31516834319257e-05
3.09030529880359e-06
2.6798826697426e-05
2.49762608262753e-05
3.5261202437297e-05
2.75647238623716e-05
2.74300906644867e-05
1.4962593114208e-05
1.81746547341789e-05
5.84305141018961e-05
2.23081668656692e-05
2.26861271501794e-05
2.81131483547649e-05
4.07777130281962e-05
4.4494235824922e-05
4.81748511314096e-06
4.14693703322388e-05
2.93283896808678e-05
1.16767372813767e-05
3.15437498102551e-05
2.81696313143007e-05
2.5320298837526e-05
3.26708872242455e-05
2.00544533109019e-05
5.71845231354081e-05
1.91541454830982e-05
2.84754970509399e-05
1.87999529095044e-05
1.35315631645814e-05
5.36232532123399e-05
3.69575674578535e-05
1.59140364255895e-05
2.03566464185175e-05
4.32072264975587e-05
2.86431498631608e-05
7.76229667624362e-06
4.55609219436338e-06
9.93978913795269e-06
3.17370858164722e-06
3.13109336958832e-05
1.73838313147392e-05
3.59077428378542e-05
3.74662743235546e-05
2.48666398832216e-05
1.01624165888523e-05
2.15459239076671e-05
1.06212529319362e-05
5.18524054854944e-05
2.00216285571051e-05
3.01485276472618e-05
6.56620305132044e-06
4.26799206847617e-06
-5.55443602857418e-06
2.30063761047582e-05
2.89201023766743e-05
4.95492117368519e-05
3.70200259036806e-05
2.07112379101812e-05
3.90801233425468e-05
2.9827552430754e-05
4.25342058408855e-05
3.70624301872375e-05
3.5138882107101e-05
3.42114445286195e-05
3.57549579606336e-05
4.2116539073311e-05
1.88060367338417e-05
3.41002959650551e-05
3.8649031094653e-05
1.66305167945585e-05
2.31011610789342e-05
2.51879651835778e-05
3.52304193655831e-05
2.9471986067956e-05
3.33685197757532e-05
3.1435807511087e-05
3.22097098865211e-05
2.98893655098516e-05
2.16088153734945e-05
4.15419283928276e-05
1.01553160145968e-05
3.31075365322843e-05
1.33207131098811e-05
1.61766532378645e-05
1.90517117084404e-05
4.05866649964901e-06
1.09716325078427e-05
2.25357686657192e-05
2.2132475329244e-05
1.569945741693e-05
1.47271214101249e-05
1.44037592004294e-05
1.01821959484411e-05
2.76786235137904e-05
2.90306986479609e-05
5.74563665321515e-06
1.15932867273913e-05
2.70480820439679e-05
2.31116680591973e-05
2.53072518116941e-06
3.64128679516548e-05
8.98565658114709e-06
3.00259320671113e-05
1.10193843200567e-05
1.55965318585492e-06
3.1668754524555e-05
3.92503376265816e-05
2.71548198409355e-05
3.61004073728414e-05
3.66414459364845e-05
5.08125815829599e-05
6.75219100105952e-05
1.85780939679426e-05
4.97958013819674e-05
4.08241011798953e-05
2.01182835802941e-05
2.04800507418302e-05
3.35630838645354e-05
4.69827633273174e-05
5.21198945120257e-05
5.08163714721606e-05
2.31225983943749e-05
2.29093604670217e-05
1.52761948736134e-05
2.67633879247935e-05
3.995972050825e-05
2.85884831534192e-06
1.00770394094046e-05
2.27263765152255e-06
-4.09082322093348e-07
3.20433304201115e-05
1.2495035459563e-05
2.92066953934333e-05
2.08191403160915e-05
5.36493447609614e-06
-1.99789040921149e-06
1.12491557869831e-05
7.98705524365543e-06
1.86922264538784e-05
2.81950261461746e-05
3.19203166600957e-05
2.40850242819329e-05
1.90129701628362e-05
2.85473391917254e-05
3.51784052193792e-05
2.94750946836588e-05
1.8946511638164e-05
1.36396752565617e-05
2.06944203290993e-05
2.68160805123861e-05
2.40126173285498e-05
2.78259614240846e-05
3.61774479951865e-05
4.39756943160491e-05
6.81013890136308e-06
2.63777944686729e-05
4.10968626630859e-05
3.03583867457601e-05
4.53719334560994e-05
2.35411276075956e-05
3.6609404433794e-05
2.74966412681458e-05
3.09569303963435e-05
8.75522123155338e-06
1.08749194545949e-05
3.05061300287607e-05
4.05931286067476e-05
1.42233558792167e-05
1.36377556514084e-05
1.70425397379839e-05
3.34094100122634e-05
1.57395536192482e-05
1.47047726852723e-06
5.53030152040787e-06
-8.1024365835302e-06
-2.33432700230879e-06
7.64850975925879e-06
3.44604283495283e-05
2.22256628917673e-05
1.8450178312921e-05
-7.31833926886716e-06
1.19952366343751e-05
5.81950272222775e-06
5.45395482474761e-05
-1.60601734179308e-05
5.03401357372361e-06
1.65903420562471e-05
2.57089982731763e-06
6.39523721078048e-05
7.17308779986147e-06
3.55447514330303e-05
-3.86808968463611e-06
3.33484353188968e-05
5.56480103128745e-05
3.051782617557e-05
2.24274329036056e-05
5.2579346054079e-05
4.59767875080991e-05
3.8989783205786e-05
3.98625851330542e-05
2.92715587103567e-05
2.65313156536477e-05
3.26962662557691e-05
3.07173333888957e-05
5.85235323462389e-05
5.41567405575107e-06
3.24930284569196e-05
2.39169312774319e-05
1.99530778485856e-05
2.28587297873998e-05
3.16506959417151e-05
1.37715512274876e-05
4.80718693550095e-06
3.27806172196668e-05
4.38864881743761e-06
2.53917202892751e-05
4.04980125308987e-05
3.01043912988184e-05
2.21755057845912e-05
2.11227663246732e-05
4.41839227565116e-05
3.13369488824803e-05
3.46334303683916e-05
2.36677681509889e-05
3.52580510559729e-05
1.39426487158018e-05
5.37579621103243e-05
3.19114986164421e-05
1.76046405401409e-05
4.32559084124461e-05
2.15032623842648e-05
4.08695313242804e-05
2.74474693724293e-05
1.1134705013824e-05
2.83336989492279e-05
1.16021035374815e-05
3.08094861827824e-05
1.65652536691109e-05
1.40122772376017e-05
-8.84057181740208e-06
4.14221220748836e-05
4.41250703164531e-05
2.10054407588884e-05
2.0839903834882e-05
5.37946626605019e-07
2.23950413961105e-05
4.52828943549573e-05
5.85637035412138e-05
5.45456533161977e-05
2.49704691919303e-05
3.68700750767108e-05
2.59788646868159e-05
3.03321143683024e-05
2.9419730737324e-05
2.27970116505843e-05
3.11514658726832e-05
4.00084613562667e-05
2.9673229645957e-05
3.03766047025448e-05
2.16128642576868e-05
4.19508788294782e-05
3.65643279034138e-05
3.887409546329e-05
4.09442530107711e-05
4.0068528925885e-05
2.50251807536164e-05
4.44411253952568e-05
2.72737394701009e-05
5.15643638531807e-05
4.17566636831144e-05
2.75027328963044e-05
1.68232132913565e-05
2.05561307277661e-05
2.58580192337591e-05
5.69613050688043e-05
3.83559301747794e-06
3.58085966303741e-05
2.64570114128884e-05
4.10049801412859e-05
5.09088222187009e-05
3.08171896932745e-05
6.89736378564555e-06
3.32465999567857e-05
2.25559320554086e-05
3.52333844190028e-05
5.54383889936768e-05
1.88917493641395e-06
2.64896984825839e-05
1.27237264124038e-05
2.55911943806506e-05
1.25694942244453e-05
3.15569138729565e-05
1.45542568844869e-05
2.49054594290915e-05
1.58541278590085e-05
2.51666851641605e-05
9.75221325377701e-06
3.08206908116975e-05
1.79135074847325e-05
1.60420406796659e-05
3.63228979749437e-05
2.6944287869246e-05
2.43478787424681e-05
2.46919943210349e-05
4.59021230283539e-05
4.58685961910877e-05
1.99607126832012e-05
2.86900652298349e-05
3.62705841337756e-05
5.53938045025985e-05
3.67430699996633e-05
6.10905190373598e-05
3.48460963306615e-05
2.55063002578953e-05
1.52439435741817e-05
2.38387916414969e-05
1.71660057484641e-05
3.81767023933211e-05
2.79688893990705e-06
3.58215939452525e-05
2.43342175506781e-06
3.59623472584788e-05
1.20799231022603e-05
2.99244574030339e-05
2.69193480110307e-05
3.73032121473381e-05
-7.50394808427943e-06
1.08696400003496e-06
3.4178392105461e-05
-7.08342260555394e-07
-3.11299038242833e-06
9.23871104857937e-06
3.69026949441685e-05
1.24501446094736e-05
4.14495426478668e-06
2.25459104491394e-05
2.99908211265507e-05
1.56838746371446e-05
2.18167367587466e-05
2.46880678408863e-05
3.18060976357668e-05
3.88162579373599e-05
5.24292355162896e-05
1.79375895397722e-05
3.60289786395988e-05
1.04925839749678e-05
1.95288472748841e-05
2.78401646916299e-05
3.33039395806816e-05
5.59175369483132e-05
3.72747534619752e-05
3.32474967837118e-05
3.17052135978425e-05
1.03863902160677e-05
3.00431984803237e-05
4.53068484373307e-05
1.48428564417946e-05
2.33789612159275e-05
3.43868448042923e-05
1.09937076037159e-05
2.55815873231037e-05
3.49942487779199e-05
2.11036057532271e-05
9.41260347478914e-06
2.97486890791559e-05
1.27172575510691e-05
-3.61140210009675e-06
1.58196931314159e-05
5.23551951616941e-06
2.78187229685249e-05
1.88255826770094e-05
-7.00576625695878e-07
-1.77740571368921e-05
1.75451244010263e-05
1.77951742388484e-05
3.02261083269506e-05
9.67698752756876e-06
1.83526512366313e-05
5.91329137324474e-05
3.50194511288689e-05
1.29380902240737e-05
2.13130000949802e-05
2.55798535891975e-05
4.21027154141845e-05
3.54430083045931e-05
7.21312027185684e-06
3.66182263797156e-05
3.29938003591459e-05
2.698620579294e-05
3.4261771848211e-06
1.86090008394442e-05
4.52014047731117e-05
2.99032734976996e-05
3.45842306747332e-05
6.39550043206288e-05
2.89959202719738e-05
4.56312221694551e-05
2.63809866334827e-05
-4.03583299762874e-07
2.92708396417884e-05
4.39727201409545e-05
3.16320293423529e-05
1.251097487525e-05
2.32995515184423e-05
1.11938345497552e-05
5.74251018073999e-06
4.77273115951449e-05
9.35790942078207e-07
2.61379616377685e-05
4.23128925662029e-05
1.89684985734195e-05
3.27153828967009e-05
2.42995118273752e-05
1.59083708482295e-05
-1.31480580899621e-06
1.34116096792547e-05
2.84118186459566e-05
3.64481242131229e-06
2.98731679076139e-05
6.99486641661197e-06
3.61770268920253e-05
6.03486348452489e-07
2.78040636068646e-05
2.82906219705291e-05
1.42900857292203e-06
2.8031326237359e-06
3.84879115016726e-05
2.73751505841612e-05
4.20329519878072e-05
1.96700013664092e-05
1.48549380506234e-05
6.71282994269967e-06
2.26755125034707e-05
1.71191510579243e-05
3.97613702856157e-05
3.51048999447808e-05
3.2397298701293e-05
6.29461947247418e-05
2.15460980755704e-05
1.10637372324025e-06
5.37201587474901e-08
3.85356123190046e-05
3.52986983164547e-05
3.97998275409529e-05
1.32838299156901e-05
1.37782870806225e-05
3.25163258383429e-05
1.32281304133727e-05
1.61007392120995e-05
2.02795227947219e-05
-5.31836840010884e-06
4.06245176301911e-05
3.63942266376242e-06
2.08285540674116e-05
-2.31337778634842e-06
2.29727879976593e-05
2.53006408889857e-05
1.21171629584724e-05
1.27906760128421e-05
2.9789515698975e-05
4.78323598571511e-05
2.68646515645597e-05
4.29865740075489e-05
3.18924140957097e-05
8.13927170403381e-06
1.9074806381637e-05
2.79893051404097e-05
1.31771116996559e-05
3.22435409791609e-05
4.1330737953958e-05
4.26055218495459e-06
3.30158052356629e-05
2.54852043717866e-05
3.40466096134767e-05
1.58504396031045e-05
5.20587899930406e-05
3.66383229524528e-05
5.00112278053536e-05
3.97096761924194e-05
2.73692856203665e-05
3.0468447116357e-05
1.19829427188228e-05
-2.0634233216902e-05
2.44148633641234e-05
3.07970558675447e-05
2.31632002815946e-05
2.1250353906294e-05
1.83575854347919e-05
1.35292441981893e-05
1.34127325836994e-05
1.87823565324585e-05
2.67722224018091e-05
9.83235136922594e-06
4.05228290175183e-06
2.77084840025633e-05
1.87894734925537e-05
1.55112943707301e-05
2.24626318911343e-05
2.33990129826915e-05
4.77353058420349e-05
1.572350809897e-05
1.14937483426922e-05
4.48831655869337e-05
4.13055839238001e-05
7.22579194079668e-06
1.83859426851675e-05
2.22519847232666e-06
2.42056674646346e-05
2.84786508880677e-05
6.36378805744105e-06
5.15114893250874e-05
3.44943059781701e-05
2.69879457260864e-05
4.89200506853701e-05
9.45217657388787e-06
4.25193836858758e-05
1.2244943804504e-05
3.9060007104184e-05
1.47666677123782e-05
4.51941110542882e-05
2.57666232474046e-05
3.67039879165148e-06
1.65533413435712e-05
5.61351634145629e-05
5.47413976559387e-06
1.09848317632318e-05
2.21601379319246e-05
2.39369999335146e-05
5.39463742897616e-06
2.34158465330466e-05
-8.42267525624599e-06
3.26703272931164e-05
1.27154806911144e-05
6.1959714037307e-06
2.81591197885149e-05
6.99920739836498e-06
2.23175349087575e-05
2.47776911933109e-05
2.26916466094528e-05
4.2291780830055e-05
2.68075263134104e-06
2.02275645649697e-05
4.21540270158876e-05
3.29315209517597e-05
4.03012752057325e-05
2.26792719898835e-05
3.08339361611569e-05
3.70157025148747e-05
9.32662283249882e-06
7.2590845933984e-06
2.92768536208351e-05
5.22970213735605e-05
2.04076388423197e-05
4.41594295956835e-05
1.57608225628351e-05
7.06589549994334e-06
1.02314432826172e-05
2.96763725066952e-05
3.11797048227996e-05
7.21572735185258e-06
4.18415438724266e-05
1.60854254028355e-05
3.36856067977795e-05
8.10221578335528e-06
2.14952869227313e-05
-4.1071688499572e-06
1.26282834868498e-05
2.54470211691384e-05
1.87541872969262e-05
-1.11441250604135e-05
1.98841335815415e-05
7.01116430921337e-06
2.15066470344072e-05
1.42684758681631e-05
1.88713598585408e-05
-9.95569815897036e-06
8.35765134623555e-06
-1.58098953794475e-06
6.45282079235226e-06
1.76501854289545e-05
2.82292183836505e-05
5.42613154410609e-05
3.62068262383454e-05
2.44797094546761e-05
2.96066521787897e-05
3.22308487872883e-05
3.14471565855286e-05
4.64239976893735e-05
4.52197807395599e-05
5.02646210576367e-05
1.74616059089377e-05
5.37649947615209e-05
3.72727851172143e-05
4.58078455873124e-05
2.95669619126671e-05
3.4485032190439e-05
4.4533540512549e-05
3.55377319294297e-05
2.69853980519289e-05
4.24490583684247e-05
3.11706601395545e-05
2.41782094550699e-05
2.94247185448127e-05
3.69809325665102e-05
3.4746079559089e-05
3.92939503323334e-05
4.31580137925299e-05
2.90850274754327e-05
1.41727775264294e-05
1.74847070211439e-05
1.55891320270011e-05
1.83486879854268e-05
-1.88518847531975e-06
8.73099757201099e-06
1.05563205514221e-05
-5.01708626681802e-06
-2.07210047274991e-05
-1.08607357824393e-05
1.87568647367798e-05
-3.91905289829057e-06
1.18319371660216e-05
2.63983503674098e-05
-1.77835615218608e-06
4.17224774515755e-05
2.27021981300805e-05
4.11134511864151e-05
2.30721960035858e-05
1.32871779341424e-05
9.3555444225029e-07
7.11602022959409e-06
2.99155736122469e-05
5.7583056922387e-06
2.55347180905964e-05
2.8220648295394e-05
2.45448319403876e-05
2.51255387859066e-05
6.40763666202009e-05
2.38710941270552e-05
4.15034063294674e-05
3.78081820301982e-05
2.64141068079362e-05
2.94503220971625e-05
4.65618072472666e-05
2.8717288610299e-05
3.41948175864655e-05
4.80084691455387e-05
2.93472719679774e-05
2.66613502510126e-05
7.08541831867307e-06
1.51384820868668e-05
-9.08286835648446e-07
3.82122798079928e-05
1.2990518463076e-05
4.92896558572716e-05
2.40055751668777e-05
9.17406017959104e-06
2.82227649786881e-05
9.70676715375254e-06
3.01457226647507e-05
2.77075074200656e-05
1.35509165294271e-05
4.53609988343364e-05
1.80345598504618e-06
-3.49487286873933e-07
3.58582415174732e-05
2.65966314672968e-06
-1.20649079976923e-05
3.65281273048226e-05
1.05845790582371e-05
2.51432544316438e-05
2.03160853926366e-05
1.51405328590386e-05
6.9322870203111e-05
2.15235442628017e-05
1.11907381895128e-05
3.10151930307456e-05
2.96987342437179e-05
4.96870914129126e-05
3.7299274660276e-05
3.38454603077872e-06
2.50499433437553e-05
3.03019232062087e-05
2.99188502505224e-05
1.51579639773802e-05
3.02866796461628e-05
2.59526619761337e-05
4.05648799216251e-05
2.50368473447959e-05
2.90749314487196e-05
3.7959600652607e-05
2.6083734650499e-05
3.81996422940372e-05
9.88352279591443e-06
4.49865416521397e-05
3.95195128483022e-05
4.36647403422294e-05
1.65824207885369e-05
2.23752545139844e-05
2.13807140186419e-05
1.24397899905909e-05
1.21021881807364e-05
2.73303760422263e-05
1.41472724236675e-05
3.03425181860415e-05
2.76070062954753e-05
2.25138566559167e-05
2.00494932683739e-05
7.21872133702834e-06
2.89462910473345e-05
3.10982224520069e-05
1.80251491781652e-05
1.02684607036934e-05
2.3763653729142e-05
1.12640473703277e-05
2.79601712614564e-05
2.4374322621279e-06
3.00738208858471e-05
1.5941284378977e-05
5.16161914006777e-06
3.08518227129648e-05
2.13788208575314e-05
1.6637898635849e-05
8.51815638226484e-06
4.72000466809286e-05
3.8842294353996e-05
3.0507063413774e-05
2.31089450877339e-05
2.99652128718663e-05
3.98884318318825e-06
2.91581147435117e-05
1.98799358379985e-05
5.50920613165527e-05
2.93221793623234e-05
2.53649013603187e-05
3.91193693655338e-05
3.0933715733285e-05
4.40977635643084e-05
9.58472224270384e-06
1.74668832042096e-05
2.7119082580781e-05
1.05877032328102e-05
1.79764279487039e-05
6.37505416217518e-06
2.38102610483872e-05
2.80959352180497e-05
5.62004657189315e-05
1.6284744116075e-05
2.74061592756648e-05
1.00590964734318e-05
1.59550852810726e-05
3.36514830981998e-05
4.1443048535116e-05
2.38740098187819e-05
2.90289705872374e-05
3.55468993909455e-05
2.31328642025329e-05
2.09729268253408e-05
3.1351385278568e-05
4.94242606550898e-05
1.98037426517854e-05
1.46245074353571e-05
1.22037137857623e-05
2.21002664293682e-05
9.35463863659734e-06
4.4400612233293e-05
5.76570999172944e-05
6.42224409647104e-06
1.74195138732322e-05
3.86011512963852e-05
2.46864489341717e-05
2.40625781044078e-05
2.91903644154861e-05
1.54637025140461e-05
1.98828174106248e-05
3.98563612383869e-06
2.30968428748347e-05
5.94616386732564e-06
3.82018181544519e-05
2.83689212408948e-05
-1.28842216276377e-06
1.5988291740592e-05
4.06031701388826e-06
2.67808976413819e-05
3.28563178257207e-05
1.2766430332164e-05
2.11107831917722e-06
4.79826943421134e-05
2.7761368734362e-05
2.60501368301639e-05
3.75263905103767e-05
1.58044804406945e-05
3.34102483141152e-05
1.83490076723647e-05
1.14091138717619e-05
3.31063775315482e-05
1.89562195978114e-05
8.88437607307882e-06
4.80737856904713e-05
2.48857904321284e-05
2.78363097313747e-05
2.15814252209433e-05
1.50247071367028e-05
3.50649730222299e-05
1.39663050889319e-05
5.6946238946397e-05
5.73279946095728e-05
2.21103069046872e-05
3.04127981261114e-05
3.59521161391968e-05
1.69525620818717e-05
2.34205574026261e-05
4.74868534407713e-05
4.46852436933547e-05
3.55252765972703e-05
9.67739468856697e-06
3.21752342863611e-05
3.06745816733054e-05
2.61821809687585e-05
3.14768563548723e-05
1.30639327910134e-05
3.11573686905959e-05
1.70091077885946e-05
1.21882944415254e-05
-9.14015537485243e-06
1.22988812289771e-05
1.77062125836647e-05
3.86451083725582e-05
3.0569009314621e-05
1.83229271011568e-05
3.27097265507608e-05
1.25804041259501e-05
5.88674361198083e-06
3.5369245206516e-05
2.89232637769918e-05
8.1634083691211e-06
1.25122094595616e-05
1.51929866212974e-05
-5.0669305323354e-06
4.11543601513308e-05
3.09419092058795e-05
3.58244837517806e-05
3.22545731524329e-05
3.15846326835556e-05
1.89237191101611e-05
1.48033988860241e-05
1.34863756314312e-05
2.20523991431792e-05
2.05328758728669e-05
3.75280809431929e-05
2.61213252620564e-05
2.90612330666137e-05
1.82679072367069e-05
1.26147118880374e-05
1.92790880797152e-05
1.22233111710365e-05
2.00882789315015e-05
3.96670448193755e-05
1.7897781429741e-06
2.77759889112741e-05
3.16184231783595e-05
2.08320391588434e-05
3.57994407034044e-05
2.00055209863307e-05
3.11830038166779e-05
2.08102522341193e-05
4.34473524352922e-05
2.19039535752531e-05
2.84303508448444e-06
2.33359763458741e-05
2.16943744271392e-05
1.87326631348174e-05
2.59631150732733e-05
2.96939723682452e-05
3.21347274660647e-05
2.55455079497232e-05
2.88016696501816e-05
3.88561246733574e-05
4.81099240405006e-05
6.32788424183177e-05
2.74648625663943e-05
4.91423100146712e-05
5.46703481524847e-05
2.63141245077729e-05
1.99173553619298e-05
6.05595416874032e-05
2.38549634198598e-05
2.62260738375218e-05
7.31934613604148e-06
2.88868754237718e-05
8.48952575364801e-06
3.04158471004489e-05
2.85094642354876e-05
6.80995915088588e-06
-8.91951829940925e-06
2.18243583122248e-05
-2.20337089667449e-05
2.33245902989562e-06
3.00485595397487e-05
2.04495704831735e-05
2.5901488267844e-05
1.62090743832858e-05
5.09858377035687e-05
1.89798260287698e-05
9.85408213762517e-06
1.68232619177251e-05
5.05140591776077e-05
3.55155917074396e-05
2.09793628229527e-05
5.12151279544087e-05
5.32153629994709e-05
3.93603159801942e-05
4.47429488718999e-05
5.24045980813668e-05
5.39599294241118e-05
3.10451532247151e-05
3.95163224760805e-05
3.19224141097742e-05
2.85761239702626e-05
1.85848358840008e-05
3.414300467268e-05
2.77866341968087e-05
3.27547440977369e-05
4.73715095699025e-05
-4.73830050470553e-06
2.03190058413458e-05
-5.74374562126671e-06
1.85483755147537e-05
1.92487486223573e-05
3.41407920065335e-05
7.29384480260271e-06
1.51309319072253e-05
1.11294177164451e-05
1.48130225758497e-05
4.23530921862107e-05
2.74941522782345e-05
8.40270722997351e-06
4.99470097311697e-06
3.08456175488581e-06
4.67700372306506e-06
1.82611994146104e-05
4.41288574189889e-05
4.07044042765678e-05
4.06391368918035e-05
1.7960393923025e-05
3.19385945623398e-05
1.11442274631705e-05
3.20328183848973e-05
4.5621187285053e-06
2.84093054132312e-05
3.10570385406052e-05
3.70985019130421e-05
3.23230312311903e-05
1.73882364056313e-05
1.84481167455772e-05
2.37297908390736e-05
3.92297954584332e-05
3.5452688415559e-05
3.47659680936618e-05
3.45402023729928e-05
3.80056025192095e-05
1.21298690431388e-05
2.05750347494845e-05
1.52072694834441e-05
3.65615984340487e-05
2.37056956747432e-05
1.71162000289957e-05
4.00371020566703e-05
1.53591882503441e-05
2.24587620636821e-05
3.35401265072208e-05
1.18052234126235e-06
2.24094027348325e-05
3.24945474959524e-05
1.71158587822883e-05
5.12473316215758e-06
2.13565898608581e-05
-2.4617758749554e-06
5.34354479348803e-06
4.85981860259454e-05
2.3462691290098e-05
2.19472042524136e-05
1.7868079845286e-05
4.34029330507952e-05
5.03134809999076e-06
3.32292102118537e-05
-8.31579791869506e-07
3.92638460640069e-05
1.88616415795127e-05
-4.24224541091622e-06
8.74744899960118e-06
2.69370454236282e-05
2.59247759868807e-05
1.51391578850853e-05
4.23084319796993e-05
5.44520402576212e-05
4.75157963032937e-05
3.05590767607747e-05
3.66335624813635e-05
1.55275412958067e-05
1.78202661752582e-05
3.30899427142429e-05
4.75697881928383e-05
4.97518810856664e-05
2.55292620371324e-05
2.73252189634319e-05
3.47534885687806e-05
2.48307901491154e-05
3.48584383009919e-05
4.00224746674177e-05
1.09841602592055e-05
2.15522712717173e-05
3.05998448331583e-05
2.07988036852529e-05
3.48589880801338e-05
1.80974776070974e-05
2.31544172635892e-06
2.8953412679067e-05
2.24996286207953e-05
9.23868973706874e-06
9.09682317329252e-06
1.24453831765394e-05
3.14790522787597e-05
2.75858189146617e-05
3.75339297294359e-05
1.78383604710312e-05
2.79090761803141e-05
1.92860823499059e-05
3.42985663410554e-05
2.50314672359575e-05
9.37263195551408e-06
4.07242495695417e-05
4.70395907082314e-06
2.58379411072856e-05
1.3357476120946e-05
2.78408984330501e-05
4.56566332127628e-05
2.51247642730732e-05
9.41219553805231e-06
1.82581142151608e-06
6.10492962863658e-07
6.53541742220702e-06
1.45968179282477e-05
4.24725508254305e-05
1.38074210194769e-05
2.22998375370777e-05
2.7596006628556e-05
2.70142225189265e-05
5.33569436805017e-05
7.01205359157162e-06
3.04812183993933e-05
2.44190089437048e-05
3.13299564968068e-05
7.19056269696833e-06
4.18279364063e-05
3.70331697764609e-05
9.37262289768563e-06
3.09973857691304e-05
8.4843012258936e-06
5.26539020733349e-05
2.99528870270599e-05
3.00168180751352e-05
3.14216996171886e-05
1.58917046829724e-05
4.64193263440333e-05
2.24697640187672e-05
2.59846077185575e-05
1.0630102744607e-05
4.22582431476024e-05
-7.80185741144296e-06
5.87075374369662e-05
1.6643671608167e-05
1.46870905647292e-05
4.4759589091498e-05
2.99517719125253e-05
1.71250646043427e-05
3.245367744259e-05
3.96250915653769e-06
6.47406843268561e-06
4.02583941696293e-05
1.54230427713377e-05
3.01447965274513e-05
2.14556598800709e-05
3.20204455271024e-05
4.52373201410761e-06
2.14393738999926e-05
2.74768283478327e-05
3.23188644946216e-05
-1.04706499710566e-05
1.69286662598282e-06
-4.07931696522672e-07
2.66886105036453e-05
9.30209101706636e-06
3.4908710311345e-05
-6.13217035738593e-06
4.56229283656033e-05
1.22999946785287e-05
5.47297980000922e-05
3.65075006803098e-05
-7.0381594431361e-07
-8.96581633519118e-06
2.13204576910731e-05
3.50763780037632e-05
1.95794352300471e-05
1.76316953185572e-05
2.83834997416136e-05
2.87947747574143e-05
3.79198990007944e-05
3.3114476825763e-05
4.04201708539954e-05
3.04503980929907e-05
1.98706022008166e-05
2.02127225425711e-05
4.63890585873477e-05
4.57878322218476e-05
1.49329634600409e-05
2.62773526757784e-05
3.69410322097808e-05
4.55071075053717e-05
9.9367754597653e-06
3.1618701099314e-05
1.30186170203839e-05
2.6092134245561e-05
1.41662954789047e-05
3.79873205428837e-05
2.52193341535522e-05
1.78622257993107e-05
2.53371115125254e-05
3.9975208924043e-05
2.2816000603411e-05
2.56280078315853e-05
1.58096766751685e-05
-5.2355500369434e-06
7.75829351965544e-06
3.01576770022573e-05
2.59170670950206e-05
3.28343513744851e-05
2.29418878408238e-05
-1.5986033641511e-05
8.32076560126863e-06
2.4549045386188e-05
2.14581972344095e-05
-4.24111941799429e-06
1.38934565021487e-05
3.7181462713973e-05
6.44953670988513e-05
1.04314802065501e-05
3.90955580670467e-05
4.11540295610907e-05
1.96276098150308e-05
3.41352530714085e-05
3.20178267291336e-05
4.057873044242e-05
2.30357557237056e-05
3.04957865519075e-05
3.72486007584559e-05
4.63621531673242e-05
6.57313572543128e-05
4.47405288165193e-05
1.46095008979881e-05
4.3138162033212e-05
3.62319626672966e-05
3.04795509777764e-05
3.46332325049085e-05
6.50387985629838e-06
2.78936396099382e-05
8.89981706820587e-06
1.08870682465975e-05
2.49358514817674e-05
1.54826355210012e-05
1.77583947393041e-05
3.15100000400092e-05
1.87768160492239e-05
1.96161442860739e-05
2.44363832567827e-05
3.2259331321221e-05
2.64692163632111e-05
2.46442892557803e-05
1.44397590669164e-05
-8.0321231616392e-07
4.35305606635964e-06
3.00733389138489e-05
4.29654336428559e-05
3.37787697348331e-05
3.72950918071373e-05
1.93375048002735e-05
-1.04556594099354e-05
3.10097975084119e-05
3.33254622488401e-05
5.6864573895955e-05
2.87105185810128e-05
3.33973714342536e-05
1.2733208763186e-05
5.58551159395408e-05
4.37920315049826e-05
1.34496047272629e-05
1.83289044641087e-05
4.11917722413155e-05
4.65381591120212e-05
-6.60020746442958e-06
2.9394177684182e-05
3.55167614678077e-05
2.22610150975629e-05
4.17810871323637e-05
2.09419191459845e-05
3.17641431348862e-05
6.24811452885073e-06
1.35987581066741e-05
3.50649708016611e-05
1.57078478061617e-05
2.27139796014442e-06
3.56013953748361e-06
2.8674335224359e-05
1.91739182905512e-05
3.62575323892057e-05
-4.2713109713183e-05
1.95938860676918e-05
1.22142810776373e-05
1.45340877149904e-05
3.4592486830075e-05
1.63811519534259e-05
3.20435236287488e-05
9.38944721283583e-06
3.56190109765135e-05
5.21424340808665e-05
2.11117024451787e-05
3.00589027638489e-05
2.80458454897426e-05
2.24550754703068e-05
2.11109656919554e-05
2.17101860257314e-05
2.09394157539998e-06
1.71280386903743e-05
3.18110281161799e-05
3.48835293976482e-05
-7.11447455218138e-07
2.90463453207494e-05
5.63968558414937e-06
-4.50459785943606e-06
1.13221317929063e-05
1.9525742558321e-05
2.17086684350457e-05
-5.18416239116227e-06
1.73659266692828e-05
6.25629863783528e-06
3.81501902937353e-05
1.3062449331212e-05
2.10448374525937e-05
1.21958908992949e-05
1.73730494752374e-05
2.94677480995649e-06
1.33387853947653e-05
1.45812332937053e-05
3.79937009305021e-05
2.49459667948302e-05
2.84734888193707e-05
1.89914719950829e-05
-7.19128806054635e-06
2.02740729677181e-05
2.631506797255e-05
3.09777908529371e-05
3.41200571592302e-05
1.55810885353996e-05
1.32126535584293e-05
-7.41177520997765e-07
2.50041483059724e-05
1.29734050892398e-05
3.02087016756236e-05
3.59484755885008e-05
4.26158831944449e-05
5.12009263286219e-05
1.7913428740705e-05
3.21741700984087e-05
3.636759595897e-05
3.42058057689505e-05
2.65323986016353e-05
2.10165627576149e-05
-1.11623661154249e-05
4.22755426622748e-05
2.9090392053139e-05
6.03315051093893e-05
2.59607044869434e-05
5.00160955693073e-05
4.0008545913037e-05
3.71049633715734e-05
3.14093429257672e-05
3.62761589669114e-07
3.03286677479668e-05
3.20659625191351e-05
7.02673909380859e-06
1.89017937447023e-05
2.34682986135018e-05
1.73655317033937e-05
5.49826120873626e-05
-1.04260878660313e-05
1.52073404634762e-05
2.18492689974692e-05
4.10712537893195e-05
1.61212406865244e-05
1.19409305639678e-05
2.0240610475818e-05
4.38011296931419e-05
2.63649565103758e-05
1.2144384086961e-05
5.49166332931313e-05
2.07945404926421e-06
1.42524294532307e-05
2.05277405840408e-05
5.29073287633813e-05
3.81160462909209e-05
2.05269250084009e-05
3.34055878763055e-05
3.91705378442849e-05
4.36971616484225e-05
5.15333388172116e-05
1.14205661312496e-05
5.52896914193884e-05
4.14405885001549e-05
4.61713061188652e-05
2.54619672632532e-05
-6.471577982675e-06
3.47726716134113e-05
3.68434004286042e-05
5.50778121749836e-06
1.62585369606162e-05
2.00624577934991e-05
4.79046031621516e-05
1.59115964844423e-05
8.63637891114819e-06
1.38035393100001e-05
2.8779690139527e-05
3.00905311942986e-05
1.38005744833824e-05
3.71671058595436e-05
4.80788991605461e-06
3.05306634323449e-05
1.6741776248781e-05
9.62958237217386e-06
1.40201512988121e-05
1.29012443740048e-05
3.60548072095931e-05
2.53879816448895e-05
4.69629995119947e-05
4.32448225645977e-05
2.47800469636138e-05
5.19077759877679e-06
3.87497787602444e-05
3.17252559142908e-05
6.38803574620997e-06
2.05645211345771e-05
1.86354678610624e-05
1.89769413739906e-05
3.55325851919437e-05
2.00202824627956e-05
2.14620512305674e-05
4.609339671288e-05
4.99127726729029e-05
2.07684727129469e-05
2.55475860191663e-05
2.38913310315948e-05
3.13970167953277e-05
3.54461254629119e-05
3.24212701141941e-05
3.11368285881036e-05
3.11387737064984e-05
4.31646507703092e-05
2.81726016416717e-05
4.2417053460914e-05
5.18312674036205e-06
1.69202605056945e-05
3.05569738477507e-05
9.62351053546854e-06
3.68503286094446e-05
2.39255542943312e-05
3.07020404685609e-05
-2.95701419085304e-06
1.53938237036572e-05
8.83961841474858e-06
4.88428896426001e-06
3.30382485198656e-05
2.20440774787325e-05
5.22235685843711e-05
1.13269571573516e-05
1.94409907551385e-05
3.26414709476283e-05
1.62639051759089e-05
5.20533185288205e-05
1.26543729064413e-05
2.15848868361521e-05
3.08568516480018e-05
2.09872863569324e-05
2.85241480471864e-05
3.14695177334774e-05
2.85575202118528e-05
2.4271216760143e-05
1.5328344590606e-05
5.0469760906405e-06
1.01213930580582e-05
-8.53418309873577e-06
-5.14856428693335e-06
5.85055257672324e-07
2.61544228370417e-05
3.94913848828716e-05
2.33174481287183e-05
3.44998882301221e-05
3.21063075230608e-06
-1.97070447280581e-06
4.27619751147954e-06
1.27573023021303e-05
3.61130921288578e-05
5.90079452466247e-06
2.30399681970801e-05
3.09609754135827e-05
3.12684304456808e-05
3.70990890881605e-05
5.0673482595086e-05
2.90983517759968e-05
2.17993014869462e-05
4.23425558809136e-05
4.90702368132661e-05
3.84875831330011e-05
5.54901682972527e-05
3.28705778276713e-05
3.33116357781066e-05
2.89977141950475e-05
2.76671035342283e-05
4.38264588756663e-05
4.55687810645607e-05
3.61730226862583e-05
5.2537960090024e-05
3.64445064404585e-05
4.8157472571866e-05
3.07805725361684e-05
4.44669086349578e-05
1.49038032647269e-05
-6.08171297206787e-06
3.94060686491195e-05
5.0157747199135e-05
7.65214044152315e-06
1.03547483268562e-05
2.60421868825472e-05
4.50737894198778e-07
-7.36726325985052e-06
2.62861213466695e-05
1.24632486692783e-06
-1.77858054216206e-05
2.52918158893363e-06
-1.91712205643997e-05
1.1278550174065e-05
4.40136875130304e-06
-4.45264219551016e-06
5.30338046832028e-06
1.46671356152307e-05
4.63669060787113e-05
1.04924211071907e-05
3.75282448508511e-05
4.07291788131537e-05
3.20927160311478e-05
2.85586593838702e-05
1.71696514247692e-05
6.6043801515407e-06
4.07881812381761e-05
4.27511643098471e-05
2.06686368217753e-05
5.28333626918362e-05
4.55474880279824e-05
3.65876317097982e-05
4.4040334153936e-05
4.23144915592587e-05
2.52758018537127e-05
5.86432643589682e-05
3.30112172119751e-05
4.42576018958731e-05
5.33828461182946e-05
2.97938066172469e-05
1.56401539154783e-05
1.07505668118913e-05
1.69762582386046e-05
7.0677765499073e-06
2.76014123402465e-05
2.4944019916099e-05
1.11681664701747e-05
1.67445078307177e-05
2.33733134519589e-05
1.18600086407917e-05
2.18242065707398e-06
8.93426597583909e-06
5.29098459090472e-06
1.89032566014041e-06
1.84281521574911e-05
2.12541606686553e-05
8.70781749242995e-07
2.12175606375144e-05
3.18081075240716e-05
2.6417938409519e-05
2.2937106601686e-05
2.70765476549418e-05
2.77542321374673e-05
-9.85185153634441e-07
3.67226926508195e-05
3.93687797912841e-05
7.29779832466637e-06
2.34405868847874e-05
2.82342237954813e-05
8.07494787159836e-06
5.57605115388721e-05
2.20000485950002e-05
2.23185042741805e-05
3.41782386802304e-05
1.53772432044833e-05
3.68410442473682e-05
3.01759076378966e-05
7.07951858442267e-05
1.36168704360567e-05
1.01499073548296e-05
3.4958248431647e-05
5.81447663196774e-05
2.09721166692149e-05
7.27466627642115e-05
1.62405106888421e-05
1.38005082446767e-05
2.94089269960328e-05
2.94368284581271e-05
2.11518834392654e-06
2.14106320099506e-05
1.95369348203266e-05
1.62930644577435e-05
4.00839877168297e-05
1.06744464469731e-05
2.03422129768164e-06
2.39593664903029e-06
3.8384474707235e-05
-9.24004435650493e-06
1.01663567445738e-05
-6.61755400697166e-06
1.61218315700869e-05
7.2426423076411e-06
-1.81736808104838e-07
9.55271100622666e-06
3.2986086048752e-06
3.78664452776459e-06
2.57023368157686e-05
1.35963881412753e-05
9.30270362004389e-06
2.15953700824135e-05
3.35994680404636e-05
3.66021430524834e-05
4.17736549753583e-05
2.49778350874556e-05
2.44184341138415e-05
4.27427980635963e-05
3.88936540064341e-05
4.24778648258888e-05
2.50588632588964e-05
1.46935904044368e-05
8.66905312393848e-06
5.07293720876173e-05
3.0772239616892e-05
5.07752022448994e-05
2.77976557761702e-05
1.40610501589001e-05
2.58452970894283e-05
3.02055037030138e-06
4.00173983235137e-05
4.96629080461663e-05
2.22595687414238e-06
2.29252332916019e-05
1.44438287979405e-05
9.76441779137171e-06
2.60304384017524e-05
3.4513867101926e-05
2.0020282671921e-06
-2.49313017122156e-06
2.2448520510463e-05
2.01101876935739e-05
2.74977164085624e-05
1.01607287780398e-05
2.7494658870452e-05
2.14295010173754e-05
2.39575757040376e-05
1.3375830128702e-05
1.81172218620776e-05
2.70546983977131e-05
3.37868309877103e-05
3.15453917364353e-05
-1.77657672353266e-05
3.26121405176978e-05
2.70013469937256e-05
2.79120566570464e-05
4.12289925613781e-05
3.8142581038788e-05
2.49899738732264e-05
5.94860804094151e-06
3.13396595950799e-05
3.58334355487293e-05
2.8556188256556e-05
2.7159812441135e-05
1.56904783585122e-05
2.26788613725238e-05
1.64846466724418e-05
2.40745618817757e-05
2.43728329899938e-05
2.07472657767106e-05
2.59825528068478e-05
9.59586254193921e-06
3.45159105855676e-05
1.2167919986333e-05
1.59444902634145e-05
4.92967401992328e-06
2.44158139728895e-05
8.97326368293607e-06
2.62589210014664e-05
2.43357220332431e-05
1.54004526258321e-05
2.71738143630385e-05
-1.26035753019196e-05
1.08273002989742e-05
1.00705371173449e-05
1.59946795594127e-05
-5.88884568861921e-06
1.72926301380839e-05
3.2814514212589e-05
2.62471432248465e-05
2.29535600727009e-05
1.74245986895591e-05
2.19074911600248e-05
3.48872429538672e-05
5.04040431020126e-05
2.97096561210875e-05
1.23982775324425e-05
1.629854632373e-05
3.12129211235813e-05
2.27932555140022e-05
1.94288628062133e-05
3.76787555795302e-05
2.16663554228717e-05
4.64634014977199e-05
2.1574431860651e-05
3.17138708233995e-05
3.86305217112649e-05
1.24686651492845e-05
1.5586884051224e-05
-7.51085099668974e-06
2.57996338638751e-05
2.27140874682938e-05
1.89096407587772e-05
2.58391830531841e-05
4.17940330820966e-05
1.00376380309671e-05
2.62529616967615e-05
4.37926530651766e-05
3.00801389868123e-05
2.36141367081181e-05
2.22123683536306e-05
5.1985709043226e-05
8.08026686488036e-06
2.67525856411063e-05
2.33847911308914e-05
3.86375843415735e-05
3.7779182801964e-05
2.99886018963672e-05
1.97996130326097e-05
2.92281723358792e-05
4.08600281896878e-05
2.73266024583452e-05
4.53673182486966e-05
8.66319513169657e-06
4.00453076867946e-05
2.17108068930498e-05
3.49954720804448e-05
4.25077505530248e-05
2.30960878152106e-05
4.33114227093432e-05
3.30287030759398e-05
2.20051668455091e-05
3.74858918794276e-05
4.35110201507914e-05
3.78590003081004e-05
1.20330777892426e-05
2.90163136938835e-05
1.38543231347664e-05
3.23745223547779e-05
-1.09233302983045e-05
3.82230455531724e-05
1.00180374661948e-05
-1.71467807104767e-05
2.86836800550864e-05
4.46884347700066e-05
3.42557628394906e-05
1.56347238416124e-05
8.51512891383372e-07
-1.85962248094245e-06
5.66135460628818e-06
2.44014524293061e-05
1.56668149254771e-05
5.29792336575768e-05
3.19486094040926e-06
3.86481365704567e-05
2.17551585200057e-05
2.69431493560708e-05
1.65527271945062e-05
3.30248139951995e-05
4.63913732417741e-05
3.23244202303947e-05
4.43708491627064e-05
1.93785870512266e-05
3.538098540643e-05
4.18254320373569e-05
3.20934573625267e-05
4.96701284753908e-05
3.41537771455749e-05
4.661186023142e-05
2.29988578220921e-05
4.96715055687336e-05
3.20233205236761e-05
1.91434868331574e-05
3.16207661693865e-05
2.23619890548192e-05
4.12216802995494e-05
1.15627356740575e-05
6.02841340818561e-06
1.53446675314076e-05
-1.78256671093268e-06
-1.68138385807483e-05
3.46717990825504e-06
1.66453754859396e-05
1.04081899588945e-06
-4.11501977330446e-06
1.13310523616958e-05
9.25772432519548e-06
2.24695637169777e-05
-4.53050945396524e-06
1.83037503807876e-05
1.47169159793951e-05
5.29969378422733e-06
2.38298206784571e-05
3.08127403169798e-05
2.41399552552939e-05
2.99811268871639e-05
1.48225675577754e-05
3.62785789307366e-05
2.86092060631012e-05
3.49287171159122e-05
4.50302013254743e-05
6.00733898637937e-05
4.2891293151718e-05
3.75075506593102e-05
7.17353798310933e-05
4.82176236728013e-05
2.94243381735763e-05
6.14657593056472e-05
2.29674172323715e-05
4.62027483578437e-05
4.20169524423515e-05
4.52353590200936e-05
4.71174110869856e-05
1.48499612454071e-05
1.09387133673385e-05
5.02112821711226e-05
3.20098652748003e-05
3.10701262892903e-05
1.22798919076954e-05
3.38106831156386e-05
2.27863649378374e-05
4.60838432854794e-05
7.88642730573839e-06
-2.69156064884864e-06
8.79875787556725e-06
-7.20912124759555e-06
3.04096857725566e-06
-6.88066960683031e-06
2.44735967979826e-05
1.02880160606974e-05
1.57075094650632e-05
9.52474312031889e-06
1.91865433245356e-05
1.7141140251107e-05
2.80105680003467e-05
1.20778736489664e-05
2.00092582162863e-05
2.48434616938088e-05
3.56504289987917e-05
3.23513479799207e-05
3.1052620941109e-05
1.04968962789474e-05
1.00600467699038e-05
4.24959509632574e-05
2.98443609700944e-05
5.218635677237e-05
4.12635080577942e-05
3.62242837051418e-05
3.49949266582524e-05
4.96559150965231e-05
4.00831265546515e-05
2.97632344236689e-05
4.8058869581223e-05
6.50123770586092e-05
3.75876895356228e-05
2.95033745792471e-05
3.36988850076745e-05
5.42989236410934e-05
2.49462972796476e-05
-1.33638485277316e-05
1.38814481812702e-05
5.70718425525727e-06
1.63895134450357e-05
-1.1374950666938e-05
-5.84780025861405e-07
2.41735687869275e-05
2.25159260408404e-05
2.27708448476785e-05
6.69043142992279e-06
4.57574667516824e-05
1.27287119068772e-06
-2.48278939745993e-05
4.08537188264497e-06
4.1005249359526e-05
1.17847846032085e-05
3.02102434397581e-05
1.81208734866482e-05
4.34143773317934e-05
4.21198756014322e-05
3.44469794946628e-05
3.75591242946501e-05
2.68998952675246e-05
6.14406543546493e-05
4.40537616100253e-05
4.16590321506303e-05
2.29111235501121e-05
5.13781483533641e-05
2.47764484574497e-05
4.1378812655096e-05
3.97011817320012e-05
3.59551676554005e-05
2.01848829154676e-05
2.28507126819938e-05
3.4721249294563e-05
3.13495672570384e-05
3.03176457505758e-05
3.03848701453952e-05
1.69404880425029e-05
4.36286986886995e-05
3.67005565319481e-05
-1.49623289027177e-05
1.57562178387569e-05
2.56003681026979e-05
3.74749342547347e-05
2.33909706822524e-05
2.70734613664943e-05
2.67847202168613e-05
3.52564554769459e-05
4.35701543219055e-05
-8.11194716178581e-06
7.79733726350628e-06
2.94435852003381e-05
6.37881735824042e-06
2.12051829481104e-05
2.67891948647993e-05
2.80284116587105e-05
3.83606165776243e-05
2.16223511850316e-05
2.836342990161e-05
2.26892624827507e-06
3.0952807635739e-05
-1.69188417672992e-06
8.22602934685911e-06
2.19388825886126e-05
3.78980092832101e-05
8.26300049203992e-06
1.92479225160937e-05
5.43089788665932e-05
2.72483365805634e-05
2.71206579970732e-05
4.57472378597476e-05
3.06776597239036e-05
3.68004935543627e-05
1.57550158504414e-05
1.91830475562643e-05
3.05722197136084e-05
1.60197928893967e-06
4.30458300207305e-05
2.06214622117178e-05
2.61112161200069e-05
2.35062795964435e-05
3.2167742771564e-05
3.77570251404928e-05
2.88324228026387e-05
3.28078389411694e-05
1.31683770581703e-05
-3.90851415303212e-06
3.97042676692745e-05
1.95945525167113e-05
9.49361055402915e-07
1.62216946603329e-05
3.13926303646079e-05
1.51268686879877e-05
3.7801017814766e-05
2.56314629894312e-05
6.47437194892348e-05
3.67855647267949e-05
3.18087125012279e-05
2.77025338675366e-05
1.61366853650315e-05
3.67695725226631e-05
2.6035334632773e-06
3.45934029257003e-05
2.91071157870699e-05
4.25991221761363e-05
3.25431831220551e-05
3.29080330696853e-05
4.60586068643835e-05
1.30030087979941e-05
2.47974277155343e-05
4.09689812555961e-05
6.00123055039521e-05
2.28880773670818e-05
4.06657569571492e-05
1.99654844796175e-05
3.82064996752075e-05
3.55606819608914e-05
5.33471074187802e-05
2.82002706127089e-05
2.0135314735101e-05
1.93109452328619e-05
2.78615030349792e-05
2.20255671564614e-05
5.37996711596668e-05
3.3000233741189e-05
7.87696392802535e-06
1.43975805350502e-05
1.0938274650631e-05
9.42324624208739e-06
2.69634249488254e-05
4.46591957037856e-05
3.11387912642553e-05
1.84826972804728e-05
6.82971230402007e-06
4.62114581009955e-05
3.94804624274616e-05
2.99920387144742e-05
2.93853117220766e-05
4.05976814652001e-05
3.51670792416497e-05
3.55185199450588e-05
3.6803563967293e-05
2.27993327414866e-05
1.91177773978304e-05
3.18157810202605e-05
4.67163036626148e-06
5.37681294522158e-05
1.58965895765987e-05
2.9217806523463e-05
2.19153784151654e-05
1.23680772706602e-05
2.39552145306661e-05
-7.31392434595963e-06
-1.98879751721065e-06
1.03829342834703e-05
1.0265781967225e-05
1.98574272607227e-05
7.42260538475263e-06
2.61395063852162e-05
1.21308689231777e-05
4.19038186513647e-05
1.36416037386737e-05
4.34918871141051e-05
2.0372938845896e-05
4.62103578282242e-05
1.3783090316062e-05
-1.53711724548372e-05
2.52160716475658e-05
3.3816928546006e-05
2.16062256680023e-05
4.72316500169792e-05
2.21804937455323e-06
5.4370141141088e-05
1.41863691945638e-05
1.20155694707673e-05
3.41550202404266e-05
3.05159556649023e-05
-6.55655782038974e-06
1.20951188639138e-05
4.03664570278262e-05
2.58049311043692e-05
3.12655061270656e-05
1.01262733114233e-05
2.4186765397181e-05
3.64384657938437e-05
2.59796573217483e-05
2.33872134812569e-05
1.7185772043152e-05
4.32859025257878e-05
3.93254123573111e-05
4.83815874942159e-05
1.62716650619707e-05
3.89811282580066e-05
3.07617232213551e-05
2.62258585200133e-05
2.1489818290695e-05
2.09052667400008e-05
1.08764688470191e-05
1.11303834628446e-05
8.52651940823375e-06
3.38349051862036e-05
6.14243932243235e-06
4.87688711067004e-05
-2.472026108885e-05
-4.79048799205144e-06
3.45823842470587e-05
2.18414778748267e-05
2.59498117706347e-05
2.0908615143684e-05
2.21311297471298e-05
3.65305703426301e-05
1.84676639536106e-05
1.61289400669768e-05
8.09624035519545e-06
3.02125573662075e-05
2.68015051053834e-06
1.10183952630508e-05
2.88346564173289e-05
6.12986469337241e-05
1.8168166466612e-05
4.19539284036439e-05
3.58650236296384e-05
5.52794240437074e-05
6.30537396207863e-05
3.32296513481689e-05
5.3957680902324e-05
4.31754682647624e-05
3.89672331039438e-05
6.60238961269561e-05
-1.47116566548471e-06
3.90928158210305e-05
4.28525573280888e-05
1.4302266258879e-06
1.31923419080573e-07
2.25487943248017e-05
1.30733220161839e-05
1.44679380426173e-05
9.19291352357018e-06
2.10180442761446e-05
2.01076128261466e-05
1.42028595553936e-05
3.40380209336274e-05
1.23477892889067e-05
1.47660990915371e-05
-4.92373931836095e-06
2.26374951919496e-05
2.96887484893047e-06
8.9532251256538e-06
1.34601657369795e-05
1.34478647746122e-05
1.26118710315465e-05
-1.15468448864279e-05
4.10737944911839e-05
1.54466995332664e-05
1.3222839437282e-05
1.07467751550773e-05
4.58009469932988e-05
3.66635563038262e-05
3.73894864287847e-05
7.91432651665592e-06
4.88930017396747e-05
1.59547586708766e-05
1.77727419050884e-05
4.66623879327455e-05
5.75487373292268e-05
2.09767793890747e-05
4.02276358473922e-05
2.30055240047313e-05
3.537256611864e-05
3.78353235370165e-05
6.28656892052021e-05
4.41145676666811e-05
5.22505643060875e-05
5.88647346296489e-05
4.25141594364067e-05
2.44133148451037e-05
4.88865572584635e-05
1.1439507740662e-05
2.71708010529275e-05
7.55599998389918e-06
2.65234980362525e-05
4.38340989675558e-05
7.60869925732737e-06
1.91122409701337e-06
2.6365422631937e-05
1.12240675874383e-05
6.52567650592227e-06
-4.49146242340276e-06
1.18807727384691e-06
5.11668633193964e-06
1.56519442843042e-05
1.03191998933085e-05
3.82730125145193e-05
3.58212439093802e-05
1.40336488994561e-05
5.77404259452809e-06
4.62035226744936e-05
1.86272583623053e-05
1.1617359072208e-05
2.00396086557548e-05
1.11126630123082e-05
2.31529611118992e-05
2.43114807149916e-05
1.54870522223215e-05
2.70881554874868e-05
2.40945062747228e-05
2.48210193187794e-05
3.0890867248273e-05
4.76532227011976e-06
9.46214328661043e-06
1.98906455192647e-05
4.41812144153088e-05
5.02895501010646e-05
3.17819306123311e-05
3.64952935858347e-05
4.28026336377112e-05
2.54078436387942e-05
6.98707789158212e-05
3.5093979999171e-05
2.4778320592268e-05
1.78189232993088e-05
2.05343902530257e-05
2.12689650858787e-05
1.38196918751364e-05
1.01766253552122e-05
2.07249384245597e-05
3.85599369938532e-05
1.71780139910612e-05
-4.23026606848873e-06
1.10796040736178e-05
-1.42492474694525e-05
1.08915917380568e-05
-8.62758814241212e-07
-7.24874643809227e-06
1.5523929266557e-05
-1.15798308199703e-06
5.10647075214513e-05
1.64397986639881e-05
-1.54820389623721e-05
2.41781800580097e-05
3.00901459412424e-05
1.66272708106311e-05
5.56872029801553e-05
3.82475000281975e-05
3.37904539957051e-05
2.95662539413256e-05
3.73979484453401e-05
-3.400338654024e-06
2.40544934257577e-05
5.25048924549486e-05
-1.94766127383037e-06
2.31768189147568e-06
1.62139805903436e-05
4.39942216531548e-05
3.13120612718531e-05
3.21348479820227e-05
2.1570249138596e-05
2.85199756333322e-05
2.65036638972319e-05
3.40907524171996e-05
1.97695550446603e-05
1.31702407136672e-05
2.05492394061619e-05
3.64177217271398e-05
2.2973007899844e-05
2.10334566472536e-05
-6.38510330897713e-06
2.27629544109396e-05
2.87431664808968e-06
2.84455176816278e-05
1.97036171491982e-05
-8.62722385271779e-08
1.45759934963822e-05
1.19353766890008e-05
1.81622893455396e-05
4.49407588818112e-06
1.36758499270413e-05
5.50452727813498e-05
1.99626820934745e-05
1.23387449280314e-05
3.28394594794651e-05
2.37123848532658e-05
4.87333626329628e-05
2.8408710493489e-05
2.53801001821862e-05
-1.026456099489e-05
3.27633695767586e-05
6.30777756236778e-06
1.25844448563576e-05
4.14410954937608e-05
9.37914755480051e-06
1.10510777555617e-05
2.09221659395024e-05
3.08010931027092e-05
1.23418769355489e-05
3.19528684877537e-05
2.41532412463109e-05
1.50710895968191e-05
4.73191714708679e-05
2.65682602924493e-05
1.18952426064944e-05
-6.08638898908171e-06
2.32439909248464e-05
1.73755185156977e-05
1.45043334979902e-05
-1.15471010150369e-05
1.21158455115643e-05
6.35292880066519e-07
1.49443056694263e-05
2.38213796321959e-05
6.86010151551784e-06
3.29149358602658e-05
2.36016526357017e-05
3.56495057161406e-05
2.30476572722481e-05
3.18861692988475e-05
2.86454787523586e-05
2.56205946721028e-05
3.85848861970771e-05
8.31055719478874e-06
6.75704672304528e-05
2.17706939075568e-05
2.88694059529583e-05
2.66959133107426e-05
1.98363836374597e-05
1.29236511890131e-05
3.54689187398434e-05
2.50069388593006e-05
1.55425665040306e-05
1.58948916886282e-05
4.18873214715232e-05
3.08106257787424e-05
1.2840548210188e-05
1.24744752164345e-06
-2.3291506765493e-06
4.26567211137086e-05
3.60122083965583e-05
1.07811869965691e-05
2.33268302148819e-05
1.2445564489521e-05
4.81818367802587e-05
1.88906239076555e-05
-7.76482694663262e-06
4.81647861722056e-05
3.54773436029832e-05
6.79279860843094e-06
1.07332602145243e-05
1.51867032634904e-05
4.12967567214624e-05
6.42942576015472e-06
3.28527394974811e-05
2.11276637690221e-05
5.80362904422556e-05
1.74525335911594e-05
4.24622195333689e-05
4.65932650096044e-05
2.08121505720381e-05
2.70018039787939e-05
6.04411285583345e-05
4.32598122687262e-05
2.7118892597758e-05
4.7070948063336e-05
3.83511063424958e-05
1.03396438436656e-05
3.90995895127807e-05
4.38212991753722e-05
4.4044021737176e-05
1.22879606601516e-05
4.56550644623494e-06
4.65531165180741e-06
2.69454548328192e-05
3.15426162243794e-06
3.12292153367444e-05
2.81710593667703e-05
4.25643567220851e-06
2.58503060139027e-05
3.10990569120943e-05
9.07480294787552e-06
5.52180550925885e-05
3.05224320763071e-05
7.41234000342003e-06
1.29500599960678e-05
2.63525811804764e-05
3.03367310460915e-05
2.0372263752396e-05
8.42568303910552e-06
1.28477896989508e-06
9.54883640527e-06
4.10195401822811e-05
9.31628827554179e-06
3.11381019919891e-05
1.42897216563764e-05
2.0924187357766e-05
3.37264358633374e-05
9.73646793195622e-06
2.53232178193569e-05
5.19093119974057e-05
2.64762679637143e-05
2.96161690478185e-05
4.31289387248866e-05
4.31494364867448e-05
1.96403051644335e-05
1.59580313680059e-05
4.66568030099818e-05
2.19508448544929e-05
2.728101222114e-05
2.93485584808628e-05
2.30294223015885e-05
2.06647871124862e-05
2.48607491911983e-05
3.08303010494443e-05
3.20734452088609e-05
2.74837798175196e-05
2.91444781257788e-05
3.52189587729669e-05
1.40089150788728e-05
4.3956761438712e-05
9.20176002252199e-06
1.36621834012242e-05
4.14048797144268e-05
3.2168616766779e-05
1.32404018463474e-05
4.34043575264746e-05
-1.90167560102223e-05
1.21769060171241e-05
1.2927712190543e-05
1.37420242997373e-05
4.15675577016392e-06
3.69875218860757e-05
1.17538776763745e-05
3.31102933782828e-05
4.13364273171209e-05
2.91603609755325e-06
2.33984964728741e-05
-4.60685076715462e-06
2.77814510691149e-05
2.54035513107248e-05
3.04343422497298e-05
2.03745715132199e-05
2.56553092421594e-05
1.38026733528863e-05
3.33799853665411e-05
2.96058183026701e-05
-6.59564113917213e-06
-3.92184408026303e-06
3.46908965114141e-05
3.76051757893465e-05
-7.33204016023006e-07
2.69609176880835e-07
-9.18354162748618e-06
5.46419899598068e-06
2.23214095836746e-05
2.82438587672588e-05
5.04878982210869e-05
7.4537666006333e-06
2.06948938783464e-05
3.75400327895919e-05
3.62430053071455e-05
4.89594892683463e-05
-1.89391308053193e-06
5.58752461387755e-06
2.21260280907757e-05
2.71847604097761e-05
2.60453115173497e-05
4.38119251859387e-05
5.28345921649438e-05
4.15850668001202e-05
3.60336549405855e-05
4.20603858255299e-05
1.89650411831762e-05
8.98326236657386e-06
2.90758191399072e-06
2.54672775859057e-05
4.44245455491317e-05
1.4581665083583e-05
6.31078280114207e-05
4.21526840315172e-05
3.75637672137436e-05
8.75863775684434e-06
1.17688574111873e-05
3.23952037258076e-05
4.26171536618161e-05
1.12454283646662e-05
6.28005641333948e-06
3.76763138245037e-05
1.73455671297266e-05
2.28549681441701e-05
4.59080493079342e-05
-3.16399014261249e-06
4.1819191326727e-05
2.26408866662872e-05
4.07114817361928e-05
1.66800626888533e-05
5.36974574145472e-05
3.04037818565268e-05
2.86720634740031e-05
1.50190403418424e-05
1.05414673602958e-05
1.86366618531685e-05
1.6277270537652e-05
3.43537661162234e-05
1.81019497127304e-05
8.83946812889382e-06
8.51191224652761e-06
3.54313773799678e-05
-5.79241318969091e-06
1.23793576427714e-05
1.1341929539066e-05
5.13136816141861e-07
3.00256314506163e-05
1.38028235700665e-05
3.45298808844651e-05
3.16351180243115e-05
1.07699894508702e-05
1.98340723970808e-05
-3.60071546765742e-06
2.68653050612303e-05
7.25628839271055e-06
4.40386130824793e-06
2.93702073272236e-05
2.26725225443392e-05
2.16943795728697e-05
2.95077778757412e-05
1.78327242016306e-05
3.30289157521169e-05
1.50472829292305e-05
3.30559043428225e-05
4.35498525359127e-06
2.49806458105113e-05
4.23705040779582e-05
1.71187125635022e-05
-1.67527672633186e-06
1.38042363678916e-05
4.70056165527962e-06
1.19896382708885e-05
3.01433741437579e-05
2.38871402767054e-05
1.39140294434354e-05
2.39676651373722e-05
4.00291778128671e-05
4.80874782044267e-05
2.95963848514655e-05
5.21325544673231e-05
1.51256876795006e-05
-1.12125454969594e-05
4.11336075298889e-05
2.80364140711338e-05
2.40857981814057e-05
1.60933475941438e-05
2.42570162850242e-05
1.98707209125908e-05
4.61491032438407e-05
3.78116371089614e-05
1.95797521357194e-05
1.24633248121169e-05
1.21305488967365e-07
2.9975910281537e-05
4.73045718588615e-05
3.40926484351772e-05
2.53477017629671e-05
4.20051546822763e-05
5.10045489487637e-05
3.61884794551355e-05
2.29685871780224e-05
2.09379626414585e-05
4.06989531244731e-05
1.10635656374795e-05
1.49403789890066e-05
2.56454734064191e-05
3.03814178812999e-05
1.08509023923908e-05
8.12975094820986e-06
3.40061621270793e-05
2.5563650870479e-05
4.32597697489666e-05
4.13559733712107e-05
9.99098735867385e-06
4.34877916245379e-05
2.44773937498484e-05
2.6915777054463e-05
1.32405048478692e-05
3.24931710154898e-05
-2.16677076497333e-06
1.42643139802214e-05
3.4469505562992e-06
7.63940799013242e-06
4.02020976113846e-05
2.31316261686732e-05
2.97135996832356e-05
-9.47200773680269e-06
1.95667683921914e-05
2.81237918432358e-05
2.78632843798526e-05
3.28087790584068e-05
1.27344180604004e-05
4.99362972561318e-05
2.93198847122558e-05
4.10436607827017e-05
1.58725075510989e-05
4.40827617717165e-05
2.55874124901767e-05
3.07383642709353e-05
4.95327102018975e-05
-7.48648185760045e-06
3.25089559926427e-05
1.17444331948593e-05
3.37187800566789e-05
1.93489647760857e-05
4.51481621476541e-06
1.77788734773697e-05
2.04234129821931e-05
3.65568833985248e-05
3.15339276878343e-05
2.7831720046869e-05
4.19900989187656e-05
1.96817857998114e-05
1.37907809099445e-05
9.93416233994456e-06
3.83557576984078e-05
1.94177688515111e-05
2.00332047207199e-05
2.1541633025502e-05
3.04761629520382e-05
2.76026596947726e-05
2.98008864425447e-05
1.33179049566458e-05
-7.34970811970095e-06
5.69179113174215e-05
1.8867693757997e-05
9.20207020569696e-06
1.72685567149901e-05
9.64860634020021e-06
8.92977974802208e-06
1.71224891424193e-05
7.88252428181851e-06
1.64615263312139e-05
4.33789736370285e-05
4.33606905572897e-05
1.07705220586401e-05
-8.50441661724316e-06
2.37111261415025e-05
-1.28597704063142e-05
1.34586173076238e-05
3.89104955229136e-05
5.35713148332052e-05
3.65060795221884e-05
3.42735817663723e-05
4.08513518723486e-05
4.54717025692644e-05
1.9395769708815e-05
1.62505755473173e-05
6.7985282505778e-06
1.05690316836516e-05
2.15438049976348e-05
4.7289633055124e-05
1.40821049597496e-05
2.29129600856269e-05
4.00461713780395e-05
1.08148507833612e-05
4.59627177375558e-05
2.28249686413086e-05
5.85205270525959e-05
1.3769511628438e-05
7.38163920143236e-06
1.36587664755115e-05
3.98418420566654e-05
1.20514405669048e-05
5.30722531776667e-05
-3.84400263773553e-06
4.01589328084335e-05
2.48715187418914e-05
3.20386905417107e-05
1.57559190972134e-05
1.67931154740489e-05
5.97463163013134e-06
-3.30511191140516e-07
-1.3954602175475e-07
3.91960237631169e-05
2.25934992810636e-05
1.58872386703725e-05
4.28662741753047e-05
2.52022696060128e-05
4.27044514245654e-05
2.02531721205466e-05
1.08478368224753e-05
1.67947231282642e-06
1.71448185279154e-05
-1.16282883371585e-06
4.14272102818304e-05
3.99352520755728e-05
3.70753203651106e-05
5.03860294939081e-05
3.59602703002776e-05
5.47021383362477e-05
5.53485062568653e-05
4.06054240198852e-05
5.04851280704614e-05
2.7346266080242e-05
5.91013960877135e-05
4.83742568306662e-05
3.68256167337327e-05
2.71488127481062e-05
3.37089451411512e-05
5.50748363226982e-05
2.5258687677375e-05
4.87349818428075e-05
3.04800698132827e-05
4.27375450061633e-05
5.06181075571361e-05
6.72056790499621e-06
1.23018953491575e-05
2.6566775802033e-05
4.52900535648056e-06
1.49337848138157e-05
2.64835340547097e-05
2.57960978961522e-05
5.53817115665294e-05
1.32060911869551e-05
1.92562190351119e-05
2.67750118393555e-05
1.29880619550146e-05
1.62315689489487e-05
2.66377873063926e-05
2.88125209434867e-05
2.41754089291804e-05
8.58481418510649e-06
4.49047477043556e-05
1.01129685738138e-05
4.72712791454341e-05
5.559791635037e-05
1.55669149760819e-05
2.48212455158838e-05
2.34622031946718e-05
5.36264865447391e-05
1.87839901443229e-05
3.00039976122812e-05
6.6066496303798e-06
3.16520081115521e-05
5.820161596694e-05
3.70040000613596e-05
3.30188816573804e-05
5.36734709088239e-05
4.86042361337938e-05
2.57420435638419e-05
1.86640053997736e-05
2.91133703952849e-05
4.02613624579954e-05
1.84648563160591e-05
3.54421790247976e-05
2.95102856713271e-05
2.90888719505542e-05
3.78482928399847e-05
2.92037567904794e-05
3.04696362007422e-05
2.1672982872359e-05
2.1909149228515e-05
5.46260711423245e-06
1.69214115469469e-05
3.29736421703477e-05
4.1444670910568e-05
2.77736354619728e-05
3.42852966535543e-05
2.25396698059159e-05
2.56904370407284e-05
2.62481141602065e-05
2.92899773948594e-05
3.08786725570022e-05
2.02861981402958e-05
2.39613336802576e-05
8.69366019031124e-06
3.67796168824781e-05
3.20275941595238e-05
-6.76915849118015e-06
3.77337497283198e-05
2.74953972602139e-05
7.40731816400318e-06
4.38864755968721e-05
1.81140243239268e-05
1.40981522901158e-05
4.82513385725729e-05
2.52000410226661e-05
3.87634379633342e-05
4.77196190802804e-05
1.81929605455631e-05
7.00615244321414e-05
5.05128959803794e-05
4.46672351508571e-05
5.54821063301039e-05
2.50250775632898e-05
3.17233661185187e-05
3.66742057189912e-05
4.49864044902669e-05
7.43154651517648e-06
2.53559402523229e-05
1.32445138793154e-05
3.33853919630288e-05
2.97180406181998e-05
4.75359651027854e-05
3.29578007913684e-05
2.98286998387784e-05
3.43550127695118e-05
1.15943212549577e-05
4.31947334544276e-05
1.7738685164006e-05
2.22586666096124e-05
2.88802055525324e-05
3.42754166843463e-05
3.93681749179961e-05
9.10800095243245e-06
3.94923938588864e-05
1.68667973027509e-05
9.13591098992522e-06
2.43758532069972e-05
3.56019187846561e-05
4.03991053248947e-05
5.3573778807885e-05
2.18924064166473e-05
1.74751153039058e-05
3.73656829644375e-05
2.34603337970209e-05
2.81155851782876e-05
3.31180375436128e-05
2.53683803019685e-05
2.73334618886281e-05
2.38733759784847e-05
2.53338392523832e-05
-1.58609606864235e-05
2.68323343003681e-05
-3.47163032839696e-07
2.011125653183e-05
1.92779881734223e-05
1.51251807522582e-05
9.07705347497137e-06
1.37338001950362e-05
2.11286852174736e-05
1.29412637974587e-05
1.37482771568463e-06
3.59872745140877e-05
2.74619761883685e-05
1.07506842536537e-05
6.02033428926247e-05
1.70083874004794e-05
3.50851236011258e-05
2.16616695851046e-05
8.37850443613275e-06
4.49892265553901e-07
2.24589625658729e-05
1.17119041394802e-05
2.58623705563355e-05
1.17969303688001e-05
2.24963056721695e-05
-5.15657593889341e-06
2.14748720098605e-05
3.66146973333975e-05
2.53735807512478e-05
4.50562704515372e-05
3.65569537825357e-05
4.65514352955178e-05
2.31703726590764e-05
1.4551856444832e-05
4.37819057391014e-05
5.55744631914552e-05
2.89730496652521e-05
2.02229718323908e-05
9.08815767783145e-06
1.33462890499134e-05
3.13203476169877e-05
1.29227636044786e-05
4.18795777244698e-06
1.97852823035196e-05
1.1763190012816e-05
1.50896406014718e-05
6.60634277046342e-06
1.01664859240317e-05
1.68574686740151e-05
6.13398320372412e-07
2.00395444064568e-05
3.44160041104058e-05
-1.87191408386836e-06
1.33914961907617e-05
1.34416311904878e-05
3.47597688364036e-05
2.90974959837309e-05
2.01240419766515e-06
-4.54041042404995e-06
3.34531829128902e-05
1.80150867536586e-05
3.01425361536309e-05
2.31647684491131e-05
1.02553902357905e-05
2.42309690823025e-05
2.69777868126107e-05
2.1903223537567e-05
2.63895782962892e-05
5.08250458154535e-05
3.53440419025255e-05
3.02504008527758e-05
4.91904930581999e-05
6.41322074754139e-05
3.38743496303564e-05
2.48690314096417e-05
2.75393970186534e-05
3.85200034955787e-05
3.05563352541946e-05
5.64805065194991e-05
3.47919496625878e-05
4.2943828223442e-05
9.47132325827671e-06
4.31408152320383e-05
2.68284455307875e-05
2.63873270711826e-05
7.09623839789188e-06
2.81140784015226e-05
7.55338350523079e-06
-1.45786919001677e-05
9.81242027654846e-06
1.75421755803355e-05
4.00777443866237e-05
6.25957658969447e-06
2.6193449062687e-05
3.52508377857585e-05
1.94055365715301e-05
2.11421900232204e-05
4.2972979241863e-05
2.11147510018131e-05
3.93186440098422e-05
1.64275529711027e-05
6.50712629264901e-06
1.78618291383782e-05
1.9350016923079e-05
3.14450447854246e-05
3.51335703951602e-05
4.14411036042085e-05
4.04481770821114e-05
3.83380601964964e-05
5.02646119337784e-05
3.10110969119817e-05
1.74084009679058e-05
3.40271635483929e-05
2.8176694924436e-05
3.4185611385156e-05
5.78078107123421e-05
3.30532753890138e-05
1.82978168220091e-05
3.57259980162623e-05
1.64876001218705e-05
4.96097471041696e-05
1.50627782023715e-06
3.63815614006687e-05
4.13599312468556e-05
1.41224646071506e-05
2.35705843152049e-05
4.15266620005816e-05
2.3539349965346e-05
3.55953596804626e-05
1.31403088272096e-05
1.11041737463227e-05
2.5267422708272e-05
5.27811599175854e-06
1.91710325024606e-05
3.54799596322241e-05
3.13132794255087e-05
3.06098262090191e-05
4.93774184232452e-07
2.06385435938708e-05
4.62216968510382e-08
5.44497133537883e-05
5.09917350951188e-05
1.78157345454731e-05
6.8471249233125e-06
2.39941678148818e-05
9.54206348897129e-06
4.22982351972671e-05
1.33672796994802e-05
2.38377750964034e-05
2.51507072779256e-05
1.5948625721207e-05
7.50444727424037e-06
4.34308062303879e-05
8.87588218708515e-06
3.58606305449151e-05
3.75160861672887e-05
2.66004305258702e-06
1.89301331809917e-05
1.17553401461861e-05
4.68092143173097e-05
3.01313062288105e-05
1.81338650192957e-05
3.15714997631917e-05
2.80528254572089e-05
2.23523785417988e-05
3.43978277734477e-06
3.05232893511015e-05
2.57597020468006e-05
2.11324405201822e-05
3.08717355415614e-06
1.95148013508333e-05
-6.42893871844912e-06
3.19973148745526e-05
-4.46586543411339e-06
3.43153535655921e-05
2.33513673453283e-05
2.61528772789991e-05
3.31114672557919e-05
2.53705594142252e-05
2.72970085497665e-05
1.87985882052583e-05
2.861177251381e-05
6.3877652759554e-05
1.44744071909214e-05
2.06890410756173e-05
3.17002613321304e-05
3.81591858693107e-05
1.08456891732281e-05
3.04982205748843e-05
1.70930634963768e-05
4.41994845557677e-05
1.66847424802127e-05
4.28866077358249e-06
3.30253286661339e-05
3.08915973342509e-05
1.19999131656136e-05
1.9406611258258e-05
1.52598339032413e-05
3.50533031467121e-05
-5.70390328225792e-06
1.96264204219744e-05
2.79938931625409e-05
1.05182236255529e-05
2.19128141679216e-05
3.38107349177337e-05
1.53217080233879e-05
2.29169319446709e-05
1.61270555278705e-05
2.2577511277279e-05
3.16867513272546e-05
4.3505221663109e-05
3.86009174260187e-05
8.05670832111545e-06
1.08190232943017e-05
2.7084352481277e-05
4.92067857712779e-05
3.27443344847622e-05
1.6678413866919e-05
2.49997887264579e-05
1.67795220180797e-05
3.90564266823915e-05
2.7327023883771e-05
2.02146093713932e-05
2.03480804934061e-05
2.43092449175075e-05
3.43114269693295e-05
1.17305788105761e-05
4.83785224018877e-05
5.25405814723673e-05
9.14369683805628e-06
3.04302903884765e-05
2.82947019986608e-05
3.84920075103486e-05
2.90605915126172e-05
3.82239358241203e-05
-8.40380330283793e-06
3.23127303240443e-05
2.28553219212738e-05
3.27325719870505e-05
2.17944607504569e-05
2.01904110530537e-05
2.48410659173134e-05
7.39459142437024e-06
5.64784682925184e-06
-2.26157864496161e-05
2.18405339005522e-05
2.64227165432967e-06
3.48005363427464e-05
7.48249467114545e-06
2.63550518327419e-05
3.7517991450695e-05
1.21177460160487e-05
1.83723161025748e-05
-3.03813293868732e-07
3.161896365411e-05
-2.08222746361151e-06
1.60335982016546e-06
1.85768646526234e-05
4.30329308845777e-05
3.09306712650429e-05
3.64315542199945e-05
-3.71625948575051e-06
1.88805326493439e-05
1.57683611998352e-05
1.71440829487092e-05
2.34399836192255e-05
1.81909165027418e-05
-3.6948224559714e-06
3.99313216616972e-05
3.87176178208255e-05
4.49607712148343e-05
2.84415831102413e-05
2.51001211951778e-05
3.33573221168272e-05
1.56796310091847e-05
2.44981001326621e-05
4.32132026538334e-05
6.57428236027288e-05
2.54796050012443e-05
2.47718274485903e-05
2.8069796248357e-05
2.73528081631156e-05
2.81606279856879e-05
1.50893229577915e-05
3.17615899566279e-05
3.70307499694464e-05
1.94770020847479e-05
6.93752407010896e-06
3.55821421156642e-05
1.69894056755442e-05
3.69407928245543e-05
1.74759289153162e-05
-1.16331415452047e-05
-1.69671606024138e-05
7.13627421301293e-06
1.19000376445629e-05
3.51075752454533e-05
3.17734455623426e-05
-1.37148371673674e-06
2.73939241045896e-05
1.45689153594316e-05
2.13390004638837e-05
3.39916216785773e-05
3.88464111496194e-05
3.18911627666512e-05
5.27863899995692e-05
4.57863087151184e-05
2.02212662417748e-05
1.51324689714842e-05
2.98003998346617e-05
4.90780732450433e-05
2.78598235754862e-05
4.78648077547992e-05
3.9524052912521e-05
1.23031907536366e-05
1.24057362982967e-05
3.20722444130671e-05
4.69592619165577e-05
2.88518762373688e-05
2.51081458426397e-05
1.49534787188468e-05
4.17152811669404e-05
7.04015510831611e-06
1.7254915386819e-05
2.91795960939305e-05
-3.29017835784708e-06
2.12659814512514e-05
2.17927985407946e-05
2.38237923106982e-05
3.81527684107683e-05
2.82657473073378e-05
4.89304298202115e-05
1.63858389599117e-05
6.60275274578785e-06
1.98952179249367e-05
2.93606251309351e-05
1.43280854720071e-05
3.53351010990498e-05
7.96475624159975e-06
-7.47345770817777e-06
3.52339216177967e-05
3.69262345935092e-06
-5.68318452295313e-06
3.61407356963988e-05
1.9400011541439e-05
2.85163608699981e-05
1.589407522561e-05
3.03721473334406e-05
1.90679452844041e-05
3.02992504735008e-05
3.51972240772022e-05
6.71487516244529e-06
2.42787228031831e-05
2.79007010832689e-05
4.17320615770304e-05
2.89561767214708e-05
2.27226604656957e-05
2.2529940018653e-05
2.88754357416396e-05
6.94902895901029e-05
2.95809833436951e-05
1.96139131194192e-05
2.24401054393343e-05
3.00505081708974e-05
2.88810285548019e-05
2.65805695053226e-05
3.46551747460534e-05
3.66101032284718e-05
2.3635922372568e-05
2.81931645776085e-05
3.26822107079818e-05
4.85188990190494e-05
3.07758322716001e-05
2.19770983054423e-05
2.3767046230887e-05
3.3598906418218e-05
3.86760674475352e-05
2.03829299402947e-05
5.15363493534693e-05
5.22391558952853e-05
1.6609966747677e-05
2.34535659059539e-05
1.22861668181946e-05
6.71078499696998e-06
1.21186962974133e-05
-1.02650093937635e-05
2.82775654326032e-05
2.11256357754334e-05
-1.29203046759376e-05
9.18573588475995e-06
1.28104687234614e-05
2.29352833386187e-05
7.55279969568493e-06
4.22094878512876e-05
1.40498121795088e-05
1.96084858489355e-05
1.18924130216542e-05
2.29422210038675e-05
1.70517569881039e-05
2.43681947711899e-05
3.22970538441298e-05
-1.62679271381012e-06
3.12248466638659e-05
2.46906131994205e-05
2.17464065695658e-05
4.02839814906871e-05
2.35183539694875e-05
1.22783402388803e-05
4.97391985164411e-05
4.82899011362618e-05
1.58370547631167e-05
1.95708885884137e-05
1.51014460628649e-05
3.8957705452738e-05
2.02068210773008e-05
1.87503998140195e-05
4.42335062298335e-05
2.24023463358933e-05
3.38928204767905e-05
1.64387595048074e-05
-4.28475989264389e-06
3.80186035736158e-05
6.35352725187793e-05
2.13565201484009e-05
2.94353912916631e-05
1.99494417828903e-05
4.1753329334225e-05
2.90551588574499e-05
4.37270970711169e-05
1.42734931663051e-05
1.02464561713744e-05
