# Supplementary material for: Research on computational propagation and identification of mine microseismic signals based on deep learning
Source: PLoS One. 2025 Oct 22;20(10):e0334641. doi: 10.1371/journal.pone.0334641 (PMC12543183; doi:10.1371/journal.pone.0334641)
Supplement: S4 Data — (ZIP) [file pone.0334641.s004.zip › 000100700000666.xlsx_0.txt_24.txt.txt]

2.84031978901587e-05
1.05486068901721e-05
1.85992298993672e-05
9.13219289935079e-06
2.41765965630988e-05
-7.02036414068002e-06
1.80173960027472e-05
1.10929762071339e-05
2.87611610402465e-06
-2.17156454426476e-05
1.49145736218374e-05
3.54037888297027e-05
9.9723750769528e-06
2.06655350015803e-05
-5.24673561668396e-07
1.17086692893996e-05
2.3289060236483e-05
1.90319783620618e-05
7.14285794363632e-06
3.67813397522472e-05
1.04067207407732e-05
2.0471869665312e-06
1.8028853864611e-05
-5.87952916003375e-07
2.89589390498232e-05
1.87594183890907e-05
1.38418202684922e-05
2.13341024237144e-05
5.40120741013969e-05
3.02099213739061e-05
4.98698129342525e-05
2.29525676642168e-05
2.24527554107829e-05
4.31047057856493e-05
4.00516551670735e-05
2.59980857683508e-05
3.42672793745615e-05
4.38363794972199e-05
3.3486472260296e-05
3.2338800403921e-05
3.7025280925674e-05
3.20420306780428e-05
1.94952684814532e-05
3.58673349224731e-05
3.74502916043129e-05
5.33495281084011e-05
3.06981656920448e-05
3.35879495278878e-05
2.22217864416191e-05
3.29338199660921e-05
-4.47962449477724e-07
1.70214090888075e-05
3.00991812963696e-05
8.15071086496661e-06
3.7229260015877e-05
2.36081267717961e-05
-6.43856308077013e-06
-5.51955227349119e-07
1.32204420076452e-07
4.32586385239759e-06
1.51773646295995e-05
1.18144599320681e-05
1.81206614650382e-05
1.34796566245741e-05
9.36047700362346e-06
3.05398723518143e-05
2.10598666697654e-05
4.62643017071203e-05
3.71342739455093e-05
4.3989622710818e-05
3.84917094934084e-05
4.23928608923696e-05
2.73964387400393e-05
2.78552744732097e-05
3.91069584465992e-05
3.54066458127323e-05
4.53968046509821e-05
2.44957817419998e-05
2.88056552127308e-05
1.84248376494288e-05
4.39502360575948e-05
1.93133224235267e-05
2.70762691143524e-05
6.80118844188022e-05
2.93416210351815e-05
1.56707297655159e-05
3.44493174218249e-05
5.68260659641883e-06
-4.39286831528865e-06
-1.39155754132266e-05
1.51695535991301e-06
3.25720342928271e-05
3.26616055783299e-05
1.27827231055794e-05
2.85189748291107e-05
-6.26973449530089e-06
6.28063825863927e-06
-1.2687812200506e-05
-5.67466947928424e-06
2.02138605951822e-05
9.65881399869921e-06
1.68740245768402e-05
3.24175972505699e-05
2.76008862691545e-05
3.01140296670841e-05
2.47030292221523e-05
2.16310666828827e-05
5.3324550565196e-06
5.02395851597666e-05
3.48345407141945e-05
-1.18458416049765e-06
1.58256503377227e-05
6.3563377331209e-05
1.96676427840729e-05
3.13114029462268e-05
3.96969131571816e-05
3.12528169345249e-05
4.22316058498953e-06
2.9178420344769e-05
3.27944331467961e-05
3.70155110864656e-05
2.86151084806144e-05
2.00179025634201e-05
3.2417812385417e-05
3.0321296519292e-05
3.6895309375829e-05
-3.05494548920937e-07
-4.167417932586e-06
8.2612735546634e-06
1.23453911921251e-05
-2.82081113229458e-05
6.00806533458492e-06
5.0410907733089e-06
6.9913692848968e-06
6.69499527505929e-06
1.82457079470612e-05
1.82628081931717e-05
5.28960694582304e-06
1.24432063327754e-05
2.78792113657468e-06
3.14637585353987e-05
2.51524563769739e-06
1.3793955043967e-05
1.84538738395277e-05
4.93820401404271e-05
6.30654660379883e-05
1.79565460937823e-05
2.55793092995214e-05
3.73680647012861e-05
4.87300138897353e-05
1.47163285205536e-05
2.01403116636088e-05
3.87324613450962e-05
4.73787755538578e-05
3.8068695922631e-05
-7.24407018048071e-06
2.57545705258109e-05
3.26458353370984e-05
5.0307698732815e-05
2.64107275226794e-05
-4.37789775218887e-06
3.41183425411842e-05
2.76483451052219e-05
3.55860644740586e-05
4.2992267481935e-05
-4.70134332498859e-06
4.25768517497976e-06
2.09072161228394e-05
1.16605597955582e-05
-1.47696674084008e-05
2.20844484360387e-05
3.60638151588888e-06
1.13960942113378e-05
7.97042162765932e-06
2.93604191196356e-05
1.63699971068021e-05
-9.13761396634998e-07
3.32760088421543e-05
4.37694085732406e-05
1.65970077191394e-05
2.38723895945811e-05
2.00950732826316e-05
9.47519186586515e-06
3.24514183232694e-05
2.32084457217575e-05
5.11789518203091e-05
4.52549251632883e-05
4.16208718848596e-05
2.47077825549573e-05
2.08554909292545e-05
3.02774335747283e-05
5.40396199808301e-05
4.61304720847651e-05
2.73530588359357e-05
2.58251985205012e-05
3.71979044336513e-05
2.12974101375904e-05
1.04006044756757e-05
3.89073586864865e-05
3.46188992533275e-05
4.48676606211028e-05
3.5966886598694e-05
5.4474663705967e-06
8.33229662524911e-06
3.90454333187757e-05
2.61289961511057e-05
5.86373674585643e-06
-4.54916491929056e-06
5.19367115626621e-05
9.93982133327419e-06
1.98003313389532e-05
4.33489329251927e-05
1.2512681629996e-05
3.1715457406459e-05
2.09111337739408e-05
-7.22444921653128e-06
-4.50548943977236e-06
2.59935253639672e-05
5.58651428361346e-06
2.26825144324541e-05
1.11622144234383e-05
1.33527109841725e-05
1.7344869958819e-05
2.32677433254914e-05
1.43285429865895e-05
3.44735047968081e-05
2.78713155206446e-05
3.39880812618238e-05
2.60034014589286e-05
4.06098265990478e-05
1.67918850618646e-05
2.93138876783424e-05
3.75914485155476e-05
4.46015165364738e-05
-8.20162972678398e-07
6.86947011541967e-05
4.23975910220315e-05
4.31751406493342e-05
3.5644169263004e-05
1.292574906488e-05
1.0023109639415e-05
3.74504336531996e-05
3.98921981603007e-05
2.64986593985169e-05
2.95629761365822e-06
1.28322087090704e-05
6.56297518640041e-06
3.50835624918316e-05
1.94304595667341e-05
5.4818671941972e-05
1.68370928925624e-05
4.99561403598862e-06
2.58396102011926e-05
-5.10215197231751e-06
2.0866374414515e-05
1.9700147260964e-05
3.21298905687659e-05
3.51485893653589e-06
1.70484075880471e-05
4.37524226206423e-06
3.55095887762479e-05
1.7849853825731e-05
3.1393952206488e-05
3.12129639660328e-05
5.75833384340458e-06
2.99669663147421e-05
2.88073699401992e-05
1.68858323359662e-05
3.09420545418074e-05
3.40729077642237e-05
1.71513857563271e-05
2.31508003957226e-05
4.29363959331538e-05
1.50350075929882e-05
1.04352990584287e-05
4.11880420556055e-05
1.90896916558479e-06
4.28293189956636e-05
5.03174299568793e-05
9.06619372440624e-06
6.04886183124251e-05
3.63320526138016e-05
1.46061388521595e-05
-1.35162396537277e-05
3.18638331210104e-07
2.46965784642886e-05
2.43252905904495e-05
3.64121364293173e-06
2.12713080686287e-05
3.16688873428088e-05
-1.32590093693376e-05
-1.84891187146464e-05
6.31375753807942e-06
9.32359551569423e-07
5.05950234969868e-07
1.34667527319926e-05
1.72112026058467e-05
2.05517727585399e-05
-7.25229617610554e-06
-2.7598041891275e-06
7.21931128346529e-05
2.92930869165557e-05
2.48433378352948e-05
3.06385985831908e-05
3.66532361238196e-05
2.40484356679352e-05
3.43582489822728e-05
1.96038397919452e-05
4.40241772443419e-05
2.42980272482163e-05
2.58767413862168e-05
5.31895493651393e-05
1.71438374123211e-05
3.49484525429508e-05
2.50314047296322e-05
2.07821395498358e-05
1.87482292696792e-05
2.71878041757665e-05
4.24428319386453e-05
4.86786424344382e-05
2.11393561277081e-05
9.8640318006442e-06
4.61108456767947e-05
-2.61594199474163e-07
2.96727372071941e-05
1.28845561632228e-05
-5.48928875615166e-06
1.61771881062629e-05
1.80096780473973e-05
1.92422220728435e-05
4.90088682014383e-05
3.3576284246078e-05
1.75903481729332e-05
2.70704184607949e-05
7.81572264475521e-06
-4.97031739406068e-06
1.81283713202789e-05
2.65690444122264e-05
2.38044322867263e-05
3.51359012304407e-05
-3.07571808836935e-06
4.78580886850667e-05
1.27111808159317e-05
5.55947115157878e-05
4.46478566536853e-05
1.72088352050953e-05
3.41931820254248e-05
4.91315635964521e-05
2.0876890678526e-05
4.10566223432787e-05
1.12783648664213e-05
3.49467296120608e-05
4.64002878238717e-05
2.67248574611447e-05
2.33242520499973e-05
6.10442157586798e-05
4.05598961564166e-05
5.16907618641969e-05
3.00379127086795e-05
4.89141518026545e-05
2.054814657395e-05
1.47697576301155e-05
1.98805080216522e-05
-2.97345616494388e-06
3.80841107800266e-06
2.98488154782113e-05
1.75921477303217e-05
3.50932300007962e-05
2.47659452357883e-06
3.83908641350517e-05
5.48065265797007e-06
1.86688973006719e-05
1.85655062651955e-05
5.26745932931568e-06
3.22399384854844e-05
-7.4296180538013e-06
1.68317741623501e-05
6.50722305434747e-06
2.14162311034914e-05
2.91645010131934e-05
2.87025230941213e-06
5.07431157363107e-06
8.73587622712806e-06
2.28511968428588e-05
2.1806640792496e-05
2.33572668096102e-05
3.88024145469952e-05
1.24449845605498e-05
3.45263081090392e-05
4.83475168978969e-05
3.54715746057345e-05
5.48803307132746e-05
3.21043881928014e-05
2.98031533996614e-05
5.24212882223663e-05
3.11246614792644e-05
3.17384284673655e-05
5.99011654544891e-05
6.35583626815614e-05
5.02944424844775e-05
3.4274635052228e-05
3.38679577368779e-05
2.34519320254822e-05
3.55509303894474e-05
4.53846729977207e-06
1.47627630856337e-05
5.67430086151768e-06
2.65670510044262e-05
3.22376501963678e-05
3.97441881411083e-05
1.6602882880638e-05
6.00441228149953e-07
9.22132734126131e-06
1.20133763484318e-05
1.72904519578958e-06
1.71522269043475e-05
3.3312548091422e-05
9.45466950166497e-06
1.31192510737008e-05
1.61936297832568e-05
1.03050100864932e-06
1.87250405619281e-05
3.26390388353024e-05
-1.03188396196599e-05
2.01506297637957e-06
3.02764606297455e-05
8.56566181448373e-06
8.37791908387288e-06
3.0215642052693e-05
2.70903781861734e-05
2.10897805639536e-05
3.077065137069e-05
3.37510381622519e-05
3.57122228358782e-05
5.03295679844985e-05
4.57728381351107e-05
4.66020289288496e-05
4.54512752254424e-05
5.69526799380511e-05
4.23740498493443e-05
2.6071797588014e-05
6.04478485317433e-05
3.45038226340084e-05
4.35643400424845e-05
3.89643804559839e-05
4.6456314350999e-05
2.47857931878802e-05
5.31399376073028e-05
4.70819303776307e-05
-2.30295144133874e-06
4.68761399336038e-05
3.5306573467261e-05
6.16002557393116e-06
2.19436616605079e-05
1.8894396961715e-05
1.93756735925855e-05
-9.59622703752601e-06
3.31645693347433e-07
1.60186281445254e-05
1.53839215382431e-05
1.74153330568165e-05
-1.13930014724806e-05
-1.4032584211043e-06
1.13589060125389e-05
1.55201570500923e-05
2.10020199867469e-05
2.04004216031067e-05
2.09910755250573e-05
3.60860350537805e-05
1.89597813526172e-05
-3.74711229712037e-07
1.45386123264642e-05
2.25840124893328e-05
1.94421988681757e-05
2.00656956166482e-05
1.10267114066858e-05
1.91165821953325e-05
4.43093518334834e-05
3.52421601761293e-05
1.43089143787218e-05
2.93715551387197e-06
4.13648890117383e-05
2.89008233967057e-05
1.89725289279926e-05
1.78388261837676e-05
2.57944013476275e-05
-3.33692469875691e-06
4.50784184854442e-05
1.00356137217423e-05
1.1064064791208e-05
1.17606442362835e-05
1.72357119446981e-05
3.58074044488149e-05
1.90965466325692e-05
2.69759647196321e-05
2.43356266740679e-05
3.15957196529171e-05
5.63550060740377e-06
1.72431749121709e-05
3.45034251110504e-05
5.17108933651351e-05
1.33341690601243e-05
2.288685988438e-05
-8.90110860912811e-06
5.04939491628889e-05
1.77504431676943e-05
3.14448960375844e-05
2.97723335022954e-06
8.83444658994342e-06
3.08168868597916e-05
3.59265892661362e-05
3.63512497211852e-05
2.13306000754032e-05
2.14790359263225e-05
3.6164802481638e-05
1.79379040903251e-05
1.23606749602754e-05
-2.80052760572164e-07
3.16615483737533e-05
-2.7563346666689e-06
6.58173995906625e-06
2.04227951469672e-05
2.73313359779864e-05
1.41932871547145e-05
1.16093257402926e-05
4.41798250309902e-05
3.38373082956472e-05
5.32701109160755e-05
8.62623718714931e-06
5.4089742381954e-05
4.41608435190411e-05
1.51116345292029e-05
1.8332696380902e-05
2.9801230492562e-05
2.33310861092148e-05
4.82372475211491e-05
3.71661091632233e-05
6.44097002982993e-05
1.43248490793529e-05
3.02217183816575e-05
4.48449204607884e-05
2.17903297450203e-05
2.8096446327233e-05
3.89624803058339e-05
1.61719972311333e-06
1.97305372800646e-05
3.55856276520001e-05
1.25313075107473e-05
2.75947918800725e-05
-8.00026735072571e-07
2.36979578281904e-05
-4.73008323679188e-06
3.33159461578005e-05
3.78741739683742e-05
3.17877694810555e-05
1.11377419201836e-05
1.81332903893293e-05
3.01210823747908e-05
-2.92264369907964e-06
3.25945955387868e-05
3.12743413092502e-05
1.55637075577663e-05
1.52921156816102e-05
1.40359786453636e-05
1.50356775607084e-05
1.49860487701538e-05
3.16985635437603e-05
4.74534696534705e-05
3.95218928885979e-05
4.78118599799487e-05
1.75381469360349e-05
1.3503910101052e-05
2.41801552368732e-05
2.16757420464145e-05
8.04336517841375e-06
2.03424543602066e-05
2.11617192601981e-05
5.76596188165586e-05
1.37122598053445e-05
5.13038888618623e-05
3.49845285707629e-05
3.86619939645205e-05
1.52439581994729e-05
2.42231299020237e-05
1.30419062423888e-05
1.23524019094416e-05
4.95426154736982e-05
4.87397353504406e-05
3.84669505784861e-05
1.5172183640098e-05
1.62160395614826e-05
4.39797885221831e-05
3.75207494935644e-05
4.11309014239895e-05
4.42752775536539e-06
2.04128905512063e-05
2.30707186721544e-05
6.40506639792934e-06
2.73181107700913e-05
1.23890971091392e-05
4.57477583518269e-05
2.36357126579944e-05
3.6479554060892e-05
2.64290448223447e-05
3.07833912929684e-05
3.27680250894281e-05
1.89851340470483e-05
2.13475115314291e-05
1.71599159073348e-05
1.13942849520079e-05
2.39058325536841e-05
2.68627675820008e-05
1.95092860933132e-05
3.89852887364059e-05
1.38382460051125e-05
3.04527657321482e-05
3.53426797960764e-05
1.85061439835011e-05
-7.08140975631098e-06
1.92542454985803e-05
3.37251145495757e-05
1.94912254666876e-05
-4.41720714907471e-06
4.58945626272999e-05
5.79286040138492e-05
2.5611963221638e-05
3.62728721218277e-05
-8.93178728461972e-07
3.47204648358599e-05
-5.76721952250209e-06
2.68662936703643e-05
3.27008566372638e-05
2.78427297028334e-05
2.24585532484483e-05
2.30587054362365e-05
4.56466190918426e-05
2.35556633977461e-05
3.92025579914072e-05
2.91202718720988e-05
2.37254534254366e-05
5.31587472338675e-05
3.7967149463853e-05
3.77173617546055e-05
3.0543185742726e-05
3.54035146089736e-05
3.22990228661877e-05
3.32638883434993e-05
1.96079324647712e-05
4.9182998608429e-05
1.8607883675427e-05
2.28462336333608e-05
5.13600846974615e-07
2.28872612163535e-05
-2.20462616296106e-06
1.34568567593356e-05
2.28651720241555e-06
4.41451938469856e-06
1.90701868958919e-05
2.94520470492639e-05
2.86690138907274e-05
-1.13783323014054e-06
2.07792098009408e-05
2.86937117251185e-05
5.82910061235089e-06
1.28002093023708e-05
3.05874530620471e-05
-6.12636018330779e-06
1.06354542044369e-05
5.2196914025825e-05
1.72031118973075e-05
4.45340668550159e-05
4.41476026101372e-05
-1.29867132180334e-06
3.4628185500372e-05
2.97018799694355e-05
2.92368691306872e-05
4.27489408584646e-05
4.98147106367043e-05
-8.48657577764675e-06
1.76254741351349e-05
1.01897958959591e-05
3.63742302162044e-05
4.02300420303998e-05
1.18726931386811e-05
6.04534659041215e-06
-9.94745017033916e-07
3.01173286608388e-06
2.20346316700605e-05
1.19407122336203e-05
1.10734248797615e-05
6.56328651828689e-06
2.69141576211875e-05
2.61628999462422e-05
1.1878186527959e-05
3.2084383951919e-05
-2.4127916805815e-06
1.85245819025482e-05
3.30922059487928e-05
5.10959242463092e-05
2.89621440280398e-05
1.73624520357638e-05
3.51365231671386e-05
2.90825518492176e-05
1.97542502037964e-05
4.07766369135749e-05
2.87847966646011e-05
4.13245327714411e-06
2.05838670396294e-05
4.37083805290288e-05
3.09248397987242e-05
2.74013288913049e-05
5.67370146490514e-06
3.57544626584959e-05
4.11458324380623e-05
1.6647077602889e-05
2.38323156953153e-05
3.31708031698582e-05
3.44837570688331e-05
3.27421757322398e-05
3.40438428954056e-05
3.04347658301432e-05
1.08718504988736e-05
4.88795603368027e-05
2.15791024770888e-05
3.02309937036041e-05
7.73287695671931e-06
8.1648808662899e-06
3.47607895019287e-05
2.80908285196278e-05
2.23018140812336e-05
3.09203041621083e-06
4.43444544422089e-05
1.06034784358785e-05
2.3635250137792e-05
6.2575929187299e-06
1.21745013515291e-05
8.52104844280076e-06
9.18333122123285e-06
3.61795546853362e-05
2.59704365057855e-05
2.7344327026043e-05
1.39771574340504e-05
1.1384922190504e-05
9.8404819135573e-06
1.39852732925368e-05
3.57885890206537e-05
3.5165248254676e-05
2.94353514700908e-05
2.03970916781344e-05
1.87739199026609e-05
3.64574279150753e-05
1.41415883280335e-05
4.3218299455983e-05
4.08928004208928e-05
4.49695513017583e-05
1.84529498804135e-05
2.88381154646739e-05
3.74665988565089e-05
2.30601596929007e-05
4.24833167449781e-05
9.30945620139933e-06
3.21176539278542e-05
4.1157678104149e-05
-4.14982256029955e-06
2.22575074543172e-05
1.1418526877997e-05
5.96475887724537e-06
1.28127893433144e-05
2.84233229113474e-05
3.57246385489802e-06
1.13348375394838e-05
8.48139273008905e-06
2.92213617504292e-05
-6.48967677435854e-06
2.85795529434212e-05
1.126413763301e-05
1.80974415181974e-05
3.79987697560145e-05
2.53396856068974e-05
9.12155464473487e-06
4.41469058043957e-07
2.24494809054133e-05
3.05555386426939e-05
4.03899296874466e-05
1.23294650984929e-05
-7.78488233618595e-07
4.41201594962751e-05
4.51537376171658e-05
1.3230888831813e-05
3.50456082408949e-05
1.83723729928502e-05
4.17880646955772e-05
1.81149631161708e-05
-3.82342926013811e-06
-3.02700080947311e-06
4.84864649065103e-05
2.82913806029542e-05
3.37492543443756e-05
2.1410667759847e-05
4.26224896459648e-05
3.67952197876424e-05
3.89440559474357e-05
8.27338290787008e-06
3.93232559338614e-05
3.95421304383378e-05
6.63983783612938e-06
4.66328148700541e-06
2.38991383746901e-05
4.82111489294814e-05
4.87663054091974e-05
3.54708681014322e-05
1.75585548210079e-05
2.85932469656231e-05
1.15425043841328e-05
4.75750978819141e-05
7.37883620240187e-05
4.53165042633919e-05
4.78258230374794e-05
3.65960924038019e-05
3.10080503555621e-06
3.18600518834269e-05
3.44372259238547e-05
2.61685096938133e-05
1.90566918597469e-05
1.73085932415484e-05
-2.46331309070145e-06
1.39811625501595e-05
3.37201663845465e-05
2.41924393331192e-05
-4.04531191776912e-06
3.4520318519202e-05
1.713471897647e-05
3.52916147997058e-05
1.04291055935472e-06
2.833879411151e-06
2.03881982072499e-05
1.33181669819034e-05
1.72289924529446e-05
3.97501807169367e-05
3.82220938108149e-05
2.12508101803654e-05
3.24050325772077e-05
4.21779117058828e-05
1.44003183237304e-05
3.19147924254226e-05
2.82252092493315e-05
2.20145120024877e-05
3.43171435900067e-05
1.22245299950539e-05
4.37358538451814e-05
3.15915770338387e-05
4.14955714787644e-06
3.07401249274314e-05
3.01946976799758e-05
4.43240194730397e-06
2.45369511131479e-05
2.1533113521619e-05
3.61696212691516e-05
1.80858529621687e-05
2.8581405839881e-05
4.70267059305484e-05
2.80059273805484e-05
7.4736133541622e-06
1.75323404984556e-05
1.2165854443205e-05
4.10314689128815e-05
3.26672563727828e-05
4.56251445172294e-05
8.41502494934725e-06
3.03153512986668e-05
2.251587079688e-05
3.22898989598618e-05
2.63166880700369e-05
2.63987646119761e-05
2.47954111046972e-05
2.71007265397596e-05
3.77689819546718e-05
2.52914918437386e-05
4.45782588669246e-05
5.35392618151176e-06
2.58256284666933e-05
1.46712172704432e-05
3.22506699778611e-05
9.52800666939763e-06
1.35729312031245e-05
1.95264136641136e-05
2.27522532792027e-05
2.24960758676057e-05
-4.90973099670864e-06
1.65705829496581e-05
2.51396835953477e-05
2.64175691135046e-05
3.0111170483115e-05
1.75977298576158e-05
-6.02845627494869e-07
3.92637466667287e-05
2.78307797979326e-05
3.43255789890065e-05
2.62372834234019e-05
2.60877276762168e-05
5.39225680292175e-05
3.40887402476198e-05
2.84593699935111e-05
2.19896480320098e-05
6.4316289020667e-06
1.16375149675134e-05
1.84195469657128e-05
2.84290304402026e-05
4.26560825365208e-05
4.36194699005278e-05
3.64159684761554e-05
5.55192500091121e-05
4.64049788930499e-05
1.04319428738343e-05
1.55816162909942e-05
5.82459490946226e-05
1.58000419906825e-05
6.97253712649114e-06
3.75975173776779e-05
3.4371092519097e-05
-1.1328142371659e-05
3.32039431453729e-06
3.67532490606188e-05
2.19087738281247e-05
3.07975583931663e-05
-1.8932283648893e-05
4.27641284719258e-05
2.51986033798621e-05
2.47966758259559e-05
1.39264394513325e-05
1.79379138399265e-05
7.79206056610847e-06
4.17656984696269e-05
1.65792819294483e-05
1.35105769380968e-05
2.37493840896994e-05
9.33463760142709e-06
1.97739315032438e-05
2.91216406334299e-05
4.71506221676329e-05
2.87834031894207e-05
1.97572993194705e-05
2.50199272704611e-05
2.89772819226238e-05
1.82348647730909e-05
3.49942278172911e-05
4.6273259308908e-05
4.9077340525476e-06
3.45362951896067e-05
1.97183527849224e-05
3.2870484598186e-05
5.54681802766233e-05
3.14071263492121e-05
2.35241964877284e-05
2.18702526683871e-05
1.93249015970234e-05
3.87843831701749e-05
4.75629222330003e-05
2.05367899672653e-05
8.12422308135189e-06
3.06031875496535e-05
3.09672739883874e-05
1.35526185152623e-05
2.69006133068154e-05
2.62144431177883e-05
1.7124926530522e-05
1.28887596824177e-05
2.01911138667076e-05
1.02187331777187e-05
2.54850963979894e-05
1.72858559064931e-05
3.25249196674792e-05
1.274936271954e-05
8.44440097675023e-06
-8.41009403521495e-06
2.6263495708368e-05
4.29068020493076e-05
2.94720440164527e-05
3.09261306243651e-05
-5.34550767020795e-06
3.8363667855121e-05
2.58514506386682e-05
2.18367125349045e-05
1.82059995325844e-05
2.10527404317218e-06
2.37442860424871e-05
1.59561201620294e-05
6.81142222468081e-06
3.02774227229345e-05
2.23428378549111e-05
2.96878507271062e-05
3.8272869897984e-05
3.55232233360118e-05
2.51638228420299e-05
5.00485749918817e-05
5.77208736943362e-05
2.8662145310521e-05
2.75079775383097e-05
5.27200587958841e-05
3.25800031971368e-05
1.88987821850276e-05
6.26763657061355e-05
5.7292278164046e-05
4.63394654903667e-05
3.58355445998193e-05
1.86628160261569e-05
6.37082768598953e-06
1.43462372869174e-05
3.43204625400345e-05
2.17571605312902e-05
1.7425692112713e-05
3.31378125976082e-05
1.93108717801889e-05
1.1131952180111e-05
2.22800951335678e-05
1.35372089837257e-06
1.60280565604389e-05
-1.97339633677371e-05
1.89575706606688e-05
2.62588457451179e-05
5.53696477836057e-06
4.36250139237273e-06
-3.33575916408457e-06
-2.81354051275143e-06
1.1800912385537e-05
1.57986586206342e-05
1.19666426384824e-05
-1.15109761658995e-06
1.87783632475936e-05
9.72535290851821e-06
1.88956145128443e-05
3.0320509107902e-05
2.12375004623102e-05
4.91244952990579e-05
9.45677176597726e-06
7.90454090448743e-05
3.20443097399455e-05
3.93196544215104e-05
4.49429531635019e-05
2.59100051897161e-05
2.47504316471096e-05
5.76119229903808e-05
2.09483084865364e-05
5.7403142545936e-05
2.42261563073964e-05
3.63422004095494e-05
5.90237737164171e-05
4.32209563562762e-05
1.4892347941144e-05
8.0902715508784e-06
4.44174914905725e-05
1.57562035821441e-05
3.15753392997089e-05
2.52700181018889e-05
2.35232255375234e-05
2.47775640486471e-05
3.0112415981542e-05
4.11711682167176e-06
1.2089380730711e-05
-1.02318770564678e-05
2.13265092048464e-06
9.12149623002541e-06
2.98792788623864e-05
1.17592138506504e-05
3.4289355090554e-05
-3.03756643163477e-06
2.43569763953408e-05
3.00928080059011e-06
-2.24162346109935e-05
4.40392538111922e-06
5.05078468380771e-06
9.95315734921704e-06
2.04113658276378e-05
3.94522926111159e-05
4.76898034707376e-05
1.85633219583186e-05
1.75368308492687e-05
3.29819331180612e-05
1.70865257179298e-05
3.97215474153404e-05
2.61495902522308e-05
3.96525884403279e-05
1.92614722776461e-05
2.34951789870785e-05
4.51281392686794e-05
2.37039734962538e-05
4.81698052393443e-05
5.06572940467153e-05
4.85461886592315e-05
5.53166283642105e-05
3.41737928615666e-05
5.71798007604842e-05
2.85396823605547e-05
2.01601265115589e-06
4.16357613512012e-05
1.34876040048151e-05
1.7214832476206e-05
3.51412523501609e-05
-2.33438921936432e-06
-5.10767126547784e-07
-1.54051267057113e-05
-4.11015510749774e-06
8.72699444203175e-06
5.59814856682326e-07
-1.32322717521064e-05
6.90373266987188e-07
3.57221638131377e-05
-1.70273859337767e-05
7.86597334122872e-06
1.73044305216989e-07
-3.58505283686389e-05
1.57491298615626e-05
1.65818420697326e-05
1.32361453265692e-05
3.69204498717138e-05
2.28039848371075e-05
-5.28301365292747e-06
1.81041680716251e-05
2.16195802056508e-05
4.36718624328505e-05
4.34042963005525e-05
5.39432241507404e-05
3.56854783744372e-05
3.3337530153334e-05
3.88671107200956e-05
5.25150049676556e-05
4.11423126381658e-05
2.08662690796567e-05
3.4787395174676e-05
5.45836715412617e-05
6.12252975149727e-05
4.94117877297037e-05
2.77682014564924e-05
3.11154161611845e-05
4.66924900637578e-05
4.23006272283071e-05
2.38663877330232e-05
2.82476436564422e-05
1.70467938485917e-05
1.4967865018676e-05
1.80958526521014e-05
6.96294383637601e-06
2.10955269364441e-05
1.82413725816648e-05
8.04192639247567e-06
-8.9036232496994e-06
2.20914488815409e-05
-3.55022005907329e-06
3.1990772814291e-06
1.40003223791417e-05
-1.92032385421476e-06
1.29997854483032e-05
2.79769932200821e-05
6.88798421413616e-06
4.14467511544225e-06
9.67542862527833e-06
1.50153029750288e-05
1.14954139288955e-05
3.19236378420053e-05
3.94955699771553e-05
2.48149810901032e-05
2.63202557976372e-05
4.1898224923873e-05
5.72174199992176e-05
3.44552688876584e-05
3.93790683050859e-05
9.60533242113398e-06
6.91322747466672e-05
3.31434329929399e-05
3.42281395804838e-05
2.20135981944692e-05
1.78674725407163e-05
8.88858330108759e-06
3.07900556760519e-05
4.65327038977233e-05
5.19102994237573e-05
2.92410411133558e-05
1.9679779515224e-05
5.7458810883919e-05
2.10056135555294e-05
1.96139596316087e-05
-6.64371050703852e-06
2.08824927424051e-05
3.24124543308115e-05
6.4181858352374e-06
1.11045799991036e-05
1.32467496918939e-05
-1.20253690421911e-05
-2.69950878538668e-06
5.6479401890685e-06
-9.59045636941096e-06
1.20288270067413e-05
1.41884104364732e-05
3.66041707313676e-05
-1.42895382159008e-06
3.95851882231435e-05
6.14613969967583e-05
1.93553325199156e-05
1.68129918347368e-05
4.12242982010882e-05
4.18273325016147e-05
4.32935559453346e-05
4.14354800974133e-05
2.74241500485247e-05
3.03771501389921e-05
5.16117795803407e-05
3.78629948600134e-05
6.4015249638458e-05
3.386867402353e-05
5.53908909224055e-05
4.06853478125406e-05
4.42337125536493e-05
5.69484343549162e-05
1.81374319027839e-05
1.49376606122333e-05
3.6894214933269e-05
1.55793882520778e-05
2.57203081563502e-05
3.60341604704194e-05
4.41936622390114e-05
1.35083521945746e-06
3.54217118107031e-05
1.14201210137765e-05
4.99514543506604e-06
2.17222546038001e-07
-9.48716620171331e-07
2.26031413661271e-06
-5.29033806997658e-07
-5.47448601270422e-06
2.18571225213631e-05
3.6594711835004e-05
2.970149715429e-05
2.47934341495994e-05
3.43324371779111e-05
5.40511074268343e-05
5.73746866365503e-06
1.9722984075988e-05
2.66756963843945e-05
-6.24840260561791e-06
3.57263981910673e-05
5.59807647811279e-05
4.38050397570962e-05
6.75514748013105e-05
3.90562749597432e-05
3.95119537891165e-05
2.6787778458791e-05
4.02891294457358e-05
3.15061507079873e-05
4.65873886369675e-05
4.39950852685668e-05
3.03089175079761e-05
2.56523837703557e-05
4.40507287180539e-05
2.33608749415154e-05
-1.47993613115762e-05
3.89642424302711e-05
3.91053489164882e-05
1.74468585620561e-05
3.54919095655634e-05
3.02002473972056e-05
1.41581335134399e-05
1.55641970898054e-05
2.4248088933791e-05
3.09034546724261e-05
2.89813596081443e-05
-1.27050573000171e-05
2.67691467720925e-05
8.36909915036525e-06
1.92180808889427e-05
3.23434669513124e-05
1.85490704622145e-05
2.83815747009261e-05
1.10994255086799e-05
2.78268119689504e-05
3.87327743690111e-05
2.93792268586704e-05
2.25279101919969e-05
2.22883334426958e-06
2.2985768844969e-05
4.43529846610127e-05
1.82094241173975e-05
3.34624054759555e-06
3.44956424159101e-05
1.99620341291852e-05
-7.46099339356769e-06
2.86089329292037e-05
2.83416180534155e-05
1.99981027676154e-05
5.40670931997586e-05
5.48602046243667e-05
3.31820744698319e-05
2.37445490280147e-05
2.46121621027086e-05
2.0876952511723e-05
2.32557650426448e-05
2.83396816464081e-05
1.83019337124801e-05
4.34695431338746e-05
1.31970756136556e-05
2.80310205439432e-05
1.10219469538409e-05
1.08070800859048e-05
2.34759639863794e-05
3.54398753263858e-05
2.8249982461539e-05
3.65827190481818e-05
-4.51457857192143e-06
2.99561044719749e-05
3.31540831778036e-05
-1.43396376241313e-05
-1.24937052447346e-06
3.10244997030083e-06
3.81037387846641e-05
8.46637289698782e-06
2.54427384453085e-05
3.05297416230933e-05
4.66501702312381e-05
3.42535241621275e-05
4.97761735102065e-05
2.30495178205592e-05
1.30603082712695e-06
2.35821033287263e-05
1.0158313137498e-05
3.43807569870778e-05
3.63013597141395e-05
5.0627344335031e-05
4.55870383638832e-05
4.99480618073697e-05
2.28159147486992e-05
4.73821315651642e-05
4.34717736057153e-05
2.14522010905039e-05
4.39854348078423e-05
5.09708024846935e-05
2.53327592584382e-05
1.18146162705174e-05
1.14916209941887e-05
2.07955499562241e-05
6.51511468009318e-06
3.82537563546572e-05
-2.43863574956392e-06
-1.04328956282621e-05
2.11061686687369e-05
1.40078949241693e-06
-9.8147939453023e-06
-1.6086085715608e-06
-3.26317276428958e-07
1.3436060882383e-05
3.48456660003237e-06
1.24221155803886e-05
2.54285109839303e-05
2.74780299578532e-05
2.99590503468963e-05
3.82282221601791e-05
2.09542285000812e-05
2.41301441726052e-05
5.29505416371375e-05
2.81906754671091e-06
2.25990188443733e-05
2.22871042282781e-05
-2.13855138644257e-05
7.73945106680134e-06
3.33674094581868e-05
3.52030582717091e-05
2.78367470620882e-05
2.11977391225113e-05
5.04635769839804e-05
5.71020785983236e-05
5.91047924173452e-05
5.31150564175108e-05
6.05830206450055e-05
2.00314165482398e-05
2.68987487567661e-05
3.19205621199166e-05
6.36697748887549e-05
4.89441504981206e-06
2.74267613824879e-05
3.32647334915569e-05
4.36753190164451e-05
2.16908544705614e-05
6.86480625499259e-06
3.81129821338457e-05
3.41953498276422e-05
6.23980911690816e-06
4.0543938652078e-05
1.17069163992867e-05
1.56437015325052e-05
-3.23554210924191e-06
-1.5164775171186e-05
4.95466304072382e-06
3.96721480437588e-05
2.15707591082741e-05
2.30227141604429e-05
1.88825740603226e-05
1.36872979614184e-05
3.31347602154973e-05
-2.73203269230023e-06
8.82218185419984e-06
1.43055849627404e-05
2.73367811077136e-05
3.89975573006908e-05
5.33987194952428e-05
2.29218986494767e-05
2.57417047288969e-05
2.75146791849465e-05
3.64935965881896e-05
4.66412112933028e-05
6.68011048679823e-05
2.69353084347757e-05
3.66486557360329e-05
5.37579639923273e-05
3.84369767333604e-05
6.83365169165912e-05
5.69160922943122e-05
4.74473563305981e-05
7.29841077328714e-05
2.47944884263406e-05
2.06569000929619e-05
3.7828769611552e-05
3.54323786476935e-05
2.45174007058814e-05
-7.74139511632663e-06
5.28897810308533e-05
2.24007088882075e-05
2.33545820579299e-05
-1.99702786604115e-05
3.30745164441754e-05
1.91563822223598e-05
1.36652256464897e-05
1.00578310877639e-05
-1.35840840844753e-05
1.13941866204771e-05
3.27083637959732e-05
1.46424271039921e-06
1.66478650284238e-05
-2.49112671456533e-06
1.17752315457234e-05
1.35225315268826e-05
-7.08733356829298e-06
-3.05191586816893e-05
3.046087802733e-05
-8.27555540355692e-06
9.42925215910089e-06
1.69913883435399e-05
1.36343503393358e-05
4.15708211083849e-05
5.9150016361079e-05
2.21219256377422e-05
3.31772662875156e-05
5.69749001274052e-06
3.51927937205924e-05
2.95636383833836e-05
3.76066661965561e-05
2.83599786270079e-05
3.32780822537728e-05
4.16656158460448e-05
2.97768449112433e-05
3.43507320565912e-05
4.31809886774601e-05
2.29699425211613e-05
3.83964904534709e-05
1.21331872738103e-05
-6.09493622564383e-06
2.27673486318288e-05
-2.80606522346864e-06
8.81552507404833e-06
3.34893683784843e-05
3.97512092354293e-05
1.50181634308883e-05
4.07628637912213e-05
2.53016092972088e-05
2.95454677479303e-05
2.19255101233217e-05
3.50914111437936e-05
2.72034771210885e-05
1.42442468056572e-05
2.0029319155659e-05
2.08687035635151e-06
9.60124107038851e-07
1.3356807363615e-05
8.47657524090772e-06
4.35403072826921e-05
1.90396352078791e-05
-6.02451370654664e-07
2.3882520817688e-05
8.70203228530031e-06
1.87333092779494e-05
3.73109402691673e-05
8.84194319294855e-06
-4.2715383286907e-07
2.97767508039516e-05
1.49629357721835e-05
3.39618165015706e-05
3.07105869320063e-05
2.05395597446822e-05
1.56902339242838e-05
3.81492012598544e-05
1.64966833556446e-05
1.8217944321318e-05
2.00626324216635e-05
2.01219835360974e-05
-1.10726260798975e-05
3.68783512098995e-05
2.98756740012541e-05
4.0415686586408e-05
3.55410948130742e-05
3.20725558678833e-05
2.12991721948364e-05
3.52195455762957e-05
2.79138956943942e-05
2.68480553902858e-05
3.59728043195449e-05
4.02076984742062e-06
2.79776775061075e-05
1.63867147970499e-05
2.96625749793291e-05
4.0319810689214e-05
7.8341611168079e-06
2.93502514290006e-05
8.38136835472747e-06
1.36053468885611e-06
2.88391683157095e-05
4.50878164587416e-05
1.79060249959944e-05
3.95934557359998e-05
2.02849923054413e-05
-5.12281205176547e-06
3.89607715264255e-05
6.2101203981131e-06
2.10955176705462e-05
3.92909900972328e-05
2.78828400900705e-05
1.51794086357428e-05
4.76223871170288e-05
1.44829384851954e-06
6.52106550910848e-06
4.26109845024e-05
2.34559148560614e-05
3.69756370394518e-05
2.07348625416543e-05
1.74874649293701e-05
1.90888617686547e-05
1.58788881701166e-05
1.01628365688723e-05
-7.6096792521183e-08
2.79226461707789e-05
2.4092807395425e-05
2.80729963513873e-05
6.08860106334844e-06
3.69334322927916e-06
5.97707859114801e-06
-6.72524950022664e-06
-1.95109107090895e-05
1.39111398826882e-05
2.04060349118825e-05
4.03722011213748e-05
1.77127344075934e-05
-6.71127630672317e-06
1.33226849694832e-05
4.70059334812218e-05
3.09915743748253e-05
4.60950568999648e-05
2.95227560443582e-05
4.58562164282073e-05
3.85675344979932e-05
2.72666357298928e-05
2.11630289878203e-05
4.58833132951309e-05
3.97397585941969e-05
5.0321018018805e-05
3.88349057885691e-05
4.39932872406244e-05
4.36570831060503e-05
5.84101770751076e-05
7.74911262150027e-06
8.52989078776412e-06
4.56358384206545e-05
1.18541749097426e-05
2.91849995763601e-05
2.80424597284135e-05
-2.14450135794776e-07
2.41672169964162e-05
2.24255408080928e-05
1.09293568885048e-05
3.53265478811146e-05
1.53817381535183e-05
6.99439523965657e-06
1.22517845659654e-06
3.46341890693095e-05
-1.1976323603415e-05
1.6294324742829e-05
-5.95715917229844e-06
2.20712168438928e-05
5.17472308139898e-05
2.62976226369209e-05
1.24897900499448e-05
2.89765586611851e-05
1.62993152170842e-05
2.95652743690509e-05
1.6602688778705e-05
1.48398044196493e-05
2.75571088248553e-05
1.89628104253132e-05
1.47323573984936e-05
2.53832829218e-05
1.72764693413786e-05
4.50433442268768e-05
4.4019393987883e-06
4.47643938137064e-05
7.73391524331518e-05
-3.42983654137466e-06
5.92750750953452e-05
7.1956348790946e-05
8.17756890243192e-08
3.82579867416613e-05
3.76049467289059e-05
3.49872297391844e-05
4.07019840825646e-05
3.17623918029935e-05
3.18622777048346e-05
1.46745014269777e-05
3.52984730719035e-06
2.83929901172362e-05
8.12794268653835e-06
1.8969464768916e-05
5.01099476082214e-06
-3.94922275015461e-06
2.5193547726964e-06
2.35829327732708e-05
1.81301000688794e-06
6.65795218903189e-06
9.72839631498033e-06
4.62693433833137e-05
1.46708648586192e-06
3.55787686413446e-05
-3.14922603383614e-06
2.99968756830785e-05
8.16752293561623e-06
2.20412895657237e-05
4.84795743746611e-06
3.30369347538837e-05
2.87323257357467e-06
4.24622782722041e-05
3.78535949893318e-05
1.61067861396114e-05
5.61771326212618e-05
3.55938110390322e-05
4.42574098104758e-05
2.8795899037995e-05
1.5248544301102e-05
3.83268444966981e-06
7.71230831575896e-06
2.74162529410969e-05
4.51895273599866e-05
3.98083682687299e-05
3.99661513415421e-05
3.43408159753872e-05
4.3193011795453e-05
4.19474438657076e-05
3.94830792798782e-05
2.00396644891091e-05
2.98980529979024e-05
2.74146447519792e-05
5.02907149456482e-05
1.48960902612911e-05
3.54444612367209e-05
3.53244286433951e-05
3.07109851413528e-05
1.0070705193574e-05
3.75995281278355e-05
4.31493436936339e-05
1.61853080229652e-05
6.02557893789801e-06
2.47177221753679e-05
2.17488083505064e-05
1.24924452352264e-05
-1.05974193167682e-05
1.20348592025716e-06
3.65575599885648e-05
4.40859008515793e-05
3.09425892289862e-05
2.48818189605845e-05
2.36387694868596e-05
1.08250277532453e-05
1.61981694625082e-05
-1.65669473994014e-05
3.10815224817522e-05
1.40154087078564e-05
2.1687149846081e-05
2.20583419040121e-05
1.14830982009473e-05
1.80132220759236e-05
2.2879468701194e-05
5.88386974088657e-06
-5.72465285993183e-07
4.51065398434085e-05
9.24679444804314e-06
6.2764247318567e-06
4.53503844361972e-05
9.9570636692178e-06
1.09027271971848e-05
1.4089814636608e-05
2.68279008647611e-05
1.99356183243709e-05
1.33979355545109e-05
4.40085183401098e-05
1.01715068325465e-05
3.48193990319279e-05
3.63090111539241e-05
3.25069515278619e-05
4.39609570646014e-05
2.06331644166853e-05
-1.89356111753754e-05
3.14756648123066e-05
2.29381390519534e-05
4.67586399541937e-06
2.01084397100078e-05
1.02709302571993e-05
2.25507646855907e-05
1.93939690616148e-05
8.22255227048003e-06
3.30058996965788e-05
3.27011491614133e-05
2.53414381879201e-05
2.79186417384156e-05
4.08622394086107e-05
2.210622427454e-05
2.28702965661849e-06
1.81516678710285e-05
2.15958161946722e-05
2.23512803710581e-05
5.51495718711121e-05
3.71595480541359e-05
3.17436639093363e-05
3.29826553642331e-05
3.87420669489235e-05
5.00564743510607e-05
2.294477287463e-05
7.71074979643704e-06
2.41672371274369e-05
3.50957692152257e-05
5.77645990177027e-05
4.79666707856523e-05
1.62767648974729e-05
4.28767284603507e-05
4.53304041871662e-06
3.76375313897478e-05
2.3827382827277e-05
3.33628798548805e-05
1.98171356777853e-05
1.61084564619966e-05
1.34472700238268e-05
1.90926517567005e-05
9.28700816993457e-06
6.0335980990872e-06
5.63267576483557e-06
5.17597500735687e-06
2.70344430405989e-05
3.5202152740492e-05
2.28700808940533e-05
2.6219969212882e-05
4.18465135072747e-05
2.12581493730081e-05
2.12224542679837e-05
2.45019145737541e-05
4.10525314850145e-05
1.84217177104346e-05
3.62068808493506e-05
3.18234089627798e-05
3.5130953685711e-05
2.46493940559058e-05
4.36560067650479e-05
1.77412088246121e-05
1.28574954610158e-05
5.07940819702061e-05
1.74690693504704e-05
5.04637272866057e-05
8.23122005997423e-07
3.87953701054607e-05
4.2161498251975e-05
3.34885864178726e-05
3.11258596829705e-05
1.07723957696475e-05
1.03110750675382e-05
2.67070357020229e-05
3.69961505301499e-05
2.38278728745402e-05
2.75246051897718e-05
1.56903241616148e-05
3.13819196925223e-05
1.13744367476218e-05
4.31748158585906e-05
2.83609344687551e-05
1.45614233482932e-05
7.56343032917324e-06
4.39770148369399e-05
-1.22977646656732e-05
2.05531689572707e-05
3.00844299029808e-05
1.82491480466776e-05
-1.19046595010604e-05
1.30819755324611e-05
5.21052751832747e-06
2.65193500847718e-05
1.90909605885219e-05
1.76271215697817e-05
2.28699461380525e-05
-8.57964694234692e-06
3.1021521428802e-05
3.89741299299949e-06
1.05687391326271e-05
1.46777582214273e-05
3.60008365131258e-05
2.33842735466886e-05
1.30788083370234e-05
-3.87417559330125e-07
4.85633758151294e-05
3.07556353294661e-05
2.25582999231736e-05
8.77402172394419e-06
4.97698346688613e-05
2.61436665275667e-05
4.76067813734731e-05
2.57875895318286e-05
1.43536238148275e-05
5.73786203864216e-05
3.23419676048995e-05
-5.92057501476788e-06
4.57044614276104e-05
4.50874038281126e-05
1.91605229900448e-05
9.46851477348231e-06
1.39176385602621e-05
3.51196558521032e-05
8.63501298602179e-07
4.10343687479435e-05
1.01346405243818e-05
2.39025955010387e-05
4.92470807696793e-05
3.45516991620394e-05
3.49828448868132e-05
1.913732767371e-05
4.89783701289787e-05
3.53631114307751e-05
3.36216236552749e-05
1.99925238704079e-05
6.28881133179216e-05
2.14694263982487e-05
2.55395411421672e-05
2.3953882146957e-05
2.73766593164723e-05
2.46514999226572e-05
4.33020429394038e-05
3.33662823330471e-05
4.13073343667863e-05
3.0720383104117e-05
4.23947856282323e-05
3.71724300082503e-05
4.58817883658703e-05
-2.67723717983697e-07
3.1094337412808e-05
3.25164497537192e-05
3.42851269067404e-05
3.07145898978587e-05
5.10102965196592e-05
1.1502660760157e-05
-1.01797318525366e-05
1.74767291049281e-05
8.5262779453082e-06
8.58198361440223e-07
2.55244821725069e-05
1.57537766181555e-05
7.82567589038558e-06
2.97280866841953e-05
-2.32833123285177e-06
3.93506232263408e-05
3.39506507723329e-05
8.74414737991667e-06
3.37358977877468e-05
9.23615952902711e-06
2.67269241214377e-05
5.0867355982351e-05
4.16927733887438e-05
2.92684600462495e-05
3.29089478659617e-06
4.15576481697043e-07
1.12382789407294e-05
4.14858487482538e-05
3.07267261789618e-05
4.55545351207794e-05
4.34179307070643e-05
2.62407620899333e-05
5.15446299131055e-05
2.05633381015663e-05
1.63597946476914e-05
2.57713001932671e-05
2.04064821494698e-05
1.78805622680476e-05
-2.64841320824971e-06
-1.00392529333316e-05
1.83505025125924e-05
1.34887380326408e-06
2.2398095706198e-05
2.31534581197679e-05
1.84622451909395e-05
4.47118147603917e-06
1.72908061956205e-05
3.64512438444634e-05
5.24152881928253e-06
3.1509508564341e-05
1.68819025038937e-05
2.23636692452825e-05
2.95840172231332e-05
1.60849497983007e-05
3.30629097391292e-05
2.24203527207676e-05
4.08389134213233e-05
3.97230577420679e-05
1.26616953627696e-05
2.45454501730927e-05
3.60766711194997e-05
2.37638624531196e-05
2.63414227832946e-06
3.22896843245456e-05
3.27167626730591e-05
-8.36837364362809e-07
5.54285956727019e-06
3.09711191647125e-05
2.9631960350033e-05
3.82882388539599e-05
4.03734731603323e-05
4.19349131615788e-05
4.90833034010537e-05
3.58081110021219e-05
1.65180784318239e-05
1.4624116808778e-05
5.9605815647014e-05
2.88036512454764e-05
1.85026814051817e-05
2.09171313543971e-05
3.65160639949167e-05
2.85173781323444e-05
1.88859978033653e-05
2.79188272252799e-05
3.19541800408011e-05
2.55056842984399e-05
1.56424945664635e-05
1.19753588266672e-05
4.57113477442225e-05
3.61338801581463e-05
-6.10211285271078e-06
2.60622304038119e-05
-3.48117652652007e-06
1.02645189837543e-05
3.31942819431876e-05
2.12504302419563e-05
9.25169692335709e-06
-2.05404357213967e-06
3.55567741375566e-05
2.19452050856733e-05
2.45558643590439e-05
4.47121591171121e-05
1.79720727773012e-05
1.26937941455913e-05
1.98721067781879e-05
1.7248033357091e-05
8.96571563406524e-06
4.26205508296909e-05
2.33054045587401e-05
2.31516333891664e-05
4.40427445740946e-05
2.17343241640639e-05
4.05436386042225e-05
2.95894552433135e-06
-2.64939380012561e-05
2.12977431820253e-05
3.53479420719372e-05
2.30096081562377e-05
2.76522384731682e-05
6.03176048401297e-05
2.82428514292819e-05
3.08489380672294e-05
2.58617594520147e-05
1.2018884589494e-05
2.9653733427887e-05
3.54203594339007e-05
3.96430664053655e-05
1.90833293969052e-05
1.24211444498051e-06
9.80594216174429e-06
5.98402692325945e-06
2.33932698273916e-05
-1.02765157027796e-05
3.42247002724915e-05
1.22953096599802e-05
1.22046361695647e-06
1.95196757868627e-05
9.59588880920108e-06
2.62539745676606e-05
4.51717544792836e-05
2.08571766743486e-05
3.49323404914938e-05
4.45345463609799e-05
2.66818795031291e-05
2.89789335277422e-05
2.57635732969955e-05
4.08592711345954e-05
3.6630856633193e-05
1.7220777693655e-05
3.46608129740003e-05
3.60699346314643e-05
2.02662470898367e-05
2.68769641075245e-05
6.51686103177701e-06
1.24803399944622e-05
2.95852385002681e-05
4.26018663634696e-05
1.58173414948338e-05
4.2944643821329e-05
3.30435236586048e-05
3.6648931414633e-05
9.74472876453585e-06
2.10736633600454e-05
9.38938143934547e-06
1.90639740898015e-05
4.81931224048421e-06
1.13178801153197e-05
3.50161190936152e-05
9.07760708042483e-06
3.43066810468161e-05
7.68125994676318e-06
9.09533791215401e-06
2.0352777740509e-05
3.41910905182036e-05
2.29051736085851e-05
3.53226023849893e-05
4.73837550644784e-05
2.58152134055543e-05
1.2839143438239e-05
2.27551539028369e-05
1.29655946508877e-05
4.53263415219245e-05
9.91645916817635e-06
4.33977828207637e-05
1.52736874404046e-05
2.83419682224261e-05
3.15877675753816e-05
3.76735055299984e-05
-1.04142617594391e-05
3.30467728672327e-05
1.87231522904411e-05
-4.47053290512167e-06
2.8232313076408e-05
9.29545628594037e-06
9.8228147895101e-06
1.05576937959786e-05
6.85732031151122e-05
1.07939750484725e-05
2.63900689463222e-05
3.41725517958327e-05
2.57449753073957e-05
4.2844818575134e-05
2.362764532925e-05
1.76842465930161e-05
4.13077096348211e-05
4.26973353618657e-06
4.61869186492081e-05
4.7297703335135e-05
3.77079377818647e-05
3.37396375549046e-05
2.8725170442312e-05
5.84854896579161e-05
4.04550432787262e-06
4.67281609084127e-05
-3.96582660125417e-07
1.5988390236796e-05
3.4900244739488e-05
3.83658996943499e-05
4.71395396938873e-05
2.2048074385399e-05
4.98262297743468e-05
3.60452128893261e-05
3.97920804100751e-05
2.22963731563844e-05
2.63484744968425e-05
3.1044997435811e-05
-1.89942996357176e-06
2.02486499269911e-05
1.61978218677803e-05
-2.78883019433575e-07
-1.23821249679933e-06
1.77840051350982e-05
4.98472334689975e-05
4.56392107112414e-05
1.95251528297723e-05
-4.92711669923183e-06
-6.53756329539393e-07
2.38357710050849e-05
5.29730031674865e-05
-5.90482334286146e-06
-7.42030293805131e-06
1.63126909362755e-05
-2.98307595938117e-05
-1.15144002932032e-05
3.15909042142256e-05
2.03103686933142e-05
4.33423585894253e-05
5.37276051947003e-05
2.0670478218829e-05
3.38948277917892e-05
9.80810415374346e-07
2.96138117287566e-05
2.85134990482221e-05
3.76031299650608e-05
3.43857585680802e-05
2.72904037999852e-05
3.6711075042418e-05
3.82649853910259e-05
4.70315142998835e-05
3.60867374538444e-05
3.58598386043881e-05
4.88113613974409e-05
7.91989231420678e-05
4.92056992798689e-05
4.22608202436664e-05
4.46080439116773e-05
3.34264660098745e-05
2.53563376834659e-05
2.22595983371409e-06
3.08070157204264e-05
1.12004213076645e-05
2.04816153033982e-05
3.2021538668043e-05
2.49724159425572e-05
8.14297546910406e-06
2.2022773894215e-05
1.97803243229533e-05
-1.60399556871245e-05
7.516696775162e-06
4.11090570050402e-05
1.85394839133982e-05
2.58589919592805e-05
-2.48431220107234e-05
1.32590897210256e-05
1.03590304789752e-05
1.3007817453641e-05
1.04761530408504e-05
-1.35336216497651e-05
7.0427251253304e-06
-2.7946612027838e-06
1.71255916131586e-05
3.81268149505387e-05
3.23359871034003e-05
5.44969303908654e-05
2.78422279856309e-05
3.76432783293199e-05
3.49188655643022e-05
1.24253350445482e-05
4.05622828990629e-05
4.34078460271441e-05
1.79554811771983e-05
3.03133964909085e-05
3.02465776216353e-05
4.41362872407947e-05
6.7611600080001e-05
3.71674009366037e-05
4.68917540351159e-05
4.11538384798692e-05
4.95503313432365e-05
3.49516332326918e-05
1.76806020312631e-05
1.73781895553788e-05
2.68627437727921e-05
1.35877956181662e-05
5.23012497999945e-05
7.20784323171171e-06
9.33533014699539e-07
1.15324624744344e-05
2.03518611740044e-05
-2.47598617361402e-06
8.59321258380083e-06
5.90265207450432e-06
-1.09486370294049e-05
-9.37303003753782e-06
1.51169927184898e-05
-3.60543512920014e-06
6.07813902503906e-07
2.78872412565232e-05
-1.47507976164891e-06
-1.45844235112646e-06
1.91114950237106e-05
-7.62227806836352e-06
1.18801646773299e-05
2.11335994978092e-05
1.6186132659715e-05
4.20073522966308e-05
3.28317752855992e-05
4.09997759953084e-05
2.95616088460757e-05
5.57348004383667e-05
3.69199560760451e-05
5.92758977384087e-05
3.4031613902122e-05
1.92983307496598e-05
5.0538076734118e-05
6.51163335202659e-05
4.68481427081763e-05
3.05032395211594e-05
3.94028693791965e-05
2.3383020808513e-05
3.50070508365525e-05
3.82529774249883e-05
4.86714758705376e-05
3.91654038112072e-05
1.78997503439368e-05
5.03221851563887e-05
4.8269432284945e-05
4.36023174233436e-05
-2.00785356750942e-06
-2.40881819532501e-06
-1.1447551222677e-05
7.3916040072737e-06
2.34674703971023e-05
-1.08006028666985e-06
-1.59561424727371e-05
8.40482104474804e-06
3.84872400339897e-05
2.89809095246684e-05
-5.85783409705311e-06
2.66946366207506e-05
-1.23837817736666e-05
-1.20794673400646e-05
-1.54366835165483e-05
1.59231431701601e-05
3.060403364814e-05
7.61077529913123e-06
7.74943584760372e-06
-2.79351215703638e-06
4.61456681504156e-05
1.06628585182648e-05
6.21187403821648e-05
1.67829167571933e-05
2.29095326693406e-05
2.04869355292392e-05
4.06013011777995e-05
3.9276491374305e-05
4.19372770789935e-05
7.28623208067221e-05
4.42870199015646e-05
4.80953557705916e-05
6.873248961266e-05
5.12766718459398e-05
2.85397496107079e-05
2.39850237277063e-05
1.82251455197776e-05
3.67382715381039e-05
5.13936731113724e-05
3.48988319153663e-05
3.6469546062916e-05
2.49106619039036e-05
6.15921149072509e-06
-2.13390731591156e-06
6.58145684679083e-06
1.4892853179167e-05
1.86566263737374e-05
-1.10754350394641e-05
2.41331665636753e-05
1.90714914790304e-05
-1.55856698790471e-06
-2.33038629646486e-05
-2.52287365107196e-06
-1.34301650133782e-06
-1.55514731510986e-05
1.13267197593049e-05
1.67920345050843e-05
3.36610286655945e-05
-1.24093582539429e-05
1.18905978495929e-06
2.78174768208651e-05
2.29473328763274e-05
1.62872602653476e-05
1.32175038950875e-05
2.02301622902729e-05
3.88084137709277e-05
1.88748751833099e-05
3.84731668261675e-05
1.2550295534964e-05
5.527331030894e-05
4.01618775927847e-05
4.07976388805978e-05
4.23154271624196e-05
2.83377903820312e-05
2.50539568477293e-05
3.81236757485142e-05
1.98978165103264e-05
2.47214689076293e-05
3.42310314188305e-05
2.99444181006898e-05
5.10025472762146e-05
5.39166817527813e-05
3.80378878413311e-05
2.16206891904794e-05
5.07883943959453e-05
1.70214267869555e-05
3.91298133747231e-05
2.59358642307208e-05
3.17447336931417e-05
9.5883186992264e-06
2.10334938034811e-05
2.96011675288424e-05
-1.36093588612918e-06
8.69722311907404e-06
-1.24203178304292e-06
1.62482160051161e-05
1.15570387219507e-05
9.71490007785335e-06
1.95603191702893e-05
1.19559582740251e-05
-4.66653080905904e-06
1.47780561996047e-05
2.24615385814903e-05
2.62823189250526e-05
4.10732863935454e-05
8.59596106275254e-06
1.56366594898288e-05
4.14613296331874e-05
3.03874451704545e-05
3.14508215745542e-05
4.28582410894741e-05
2.50766286410494e-05
3.06766549902396e-05
2.59186253111719e-05
1.37765043062151e-05
2.67563087729373e-05
3.96122138579459e-05
2.27847484780565e-05
5.17978713144562e-05
2.97146320689523e-05
3.15596361430336e-05
1.71398544208625e-05
3.14684626116551e-05
4.63113622382389e-05
4.21582802414448e-05
1.64017017959936e-05
8.11730794790035e-06
1.8464917273748e-05
1.47843357346392e-05
5.39995262768513e-06
4.01312081663079e-06
9.69990195909284e-06
1.01535511755609e-05
1.00596085460168e-05
1.66602591799416e-05
3.13145174668745e-05
-1.6824129967485e-06
-6.91374866411127e-06
2.22883618910589e-05
2.52709073761526e-05
2.3956560010181e-05
1.22412993312021e-05
5.57255149327148e-05
4.24468170134549e-05
1.80175873197875e-05
6.04119543872639e-05
2.34856051686512e-05
2.75499508523474e-05
1.11040342941318e-05
1.64168578492441e-05
3.92451584272218e-05
5.56689467156242e-05
1.23484103799042e-07
-9.66048553093346e-07
5.45142206689659e-05
3.50705711563869e-05
4.48033696989558e-05
2.71565633946018e-05
1.92112610752171e-05
2.27988977981082e-05
2.69854203416624e-05
5.27839575803393e-05
3.64484517359238e-05
3.65864608127998e-05
4.27061501138094e-05
2.51033592728615e-05
4.93958674039907e-05
2.86473542184612e-05
1.45157949869761e-05
3.67859178593735e-05
3.72300165791139e-05
2.31437001601222e-05
1.07737791862829e-05
1.13715802872004e-05
3.86155351838149e-05
7.13821707120055e-06
1.1514373328949e-05
1.13908386958039e-05
1.00918008029106e-05
5.54336215207381e-06
2.60561952251418e-05
-1.15431657950815e-05
5.63475095128479e-06
1.42434786858565e-05
1.3051653377374e-05
1.98237955754165e-05
2.04040908853738e-05
2.7736572894439e-05
3.2739522875367e-05
2.34351108845654e-05
4.8559048949513e-06
1.38842526784004e-05
9.54246699902935e-06
1.95935652440178e-05
2.17366412108555e-05
2.393592757814e-05
5.75866601104826e-05
5.86135363973478e-06
2.88389543904603e-05
3.18363303209919e-05
1.01230206092615e-05
5.05336258164301e-05
3.57618498518974e-05
2.78285370670857e-05
1.21205970045496e-05
3.7455482689936e-05
4.96258428458898e-05
2.99674432285085e-05
6.01040424629588e-05
3.11177132262765e-05
4.8450099671061e-05
4.23207322922186e-05
4.20974523671047e-05
4.23642950035368e-05
-2.35800989033268e-06
6.81483168824692e-06
7.45970382821577e-06
7.62694528916885e-06
3.26563144065895e-05
2.5855659197094e-05
3.21547898838253e-05
-3.68629219603152e-07
3.05435255725358e-05
8.16019191842821e-06
1.82465946890403e-05
2.17159694207981e-05
-8.72550196336068e-06
3.4116623125944e-06
2.81160756272275e-06
1.18347796248172e-05
-3.04334582140948e-07
2.12821872320371e-06
-4.88410805957203e-06
3.05868564968795e-05
1.25491695568981e-05
-2.41713467310858e-05
-1.8267679432825e-06
-1.67511846887945e-05
1.97385570688271e-05
1.39253886534604e-05
1.82973516056658e-05
2.23678694782585e-05
5.34135145841397e-05
3.30185907368714e-05
4.05330486032297e-05
2.94787912365845e-05
2.31934952450907e-05
1.84020996145741e-05
3.60427810617609e-05
2.40751046694186e-05
3.45909459316566e-05
2.96404274926409e-05
5.5930319239244e-05
4.16733548940262e-05
6.25466587378079e-05
1.95804527229202e-05
5.36255594197031e-05
5.71823158817654e-05
4.02336756956264e-05
4.93488086024323e-05
3.0417332633309e-05
2.11371733062282e-05
3.19007189300921e-05
3.0882688256131e-05
-1.55086456341728e-05
3.24860466276822e-05
8.2354655221333e-06
8.37161831073098e-06
2.49931486547711e-05
2.87543360452875e-05
2.06751082870998e-05
1.42350954097475e-06
8.38945236946163e-06
-3.8930511900361e-06
-6.48497643282068e-06
-1.46135938653326e-05
-1.31604778514948e-05
-2.24501735343488e-05
-7.48946295677269e-06
-2.97566598054463e-05
-1.46633829167354e-06
5.53376559263565e-06
3.61364989692229e-06
2.08027822385618e-06
-8.16919984358165e-06
7.71368248667797e-06
1.31617161333022e-05
1.09758279755279e-05
2.08076530990666e-05
4.9498703119013e-05
4.17456887506661e-05
3.07648981935888e-05
4.00589386392174e-05
3.0839651150879e-05
3.71877518082652e-05
4.94318228072542e-05
4.63190294953177e-05
2.34118699360291e-05
5.86938517105509e-05
3.98634151307566e-05
5.11422387115296e-05
4.87336521292262e-05
5.32403602027194e-05
4.29543635979741e-05
4.17460895434393e-05
3.80471074664437e-05
3.39828075482714e-05
3.99136918557154e-05
1.91864946459016e-05
7.54401467148968e-06
4.28236931515391e-05
6.38267883487471e-06
5.91533688743344e-06
2.68865165879788e-05
-1.15398347451405e-05
8.97161091907235e-06
4.83619304086524e-06
2.19287036444386e-05
-4.547951552252e-05
-1.81318964199089e-05
2.39236929888645e-05
-2.06141518016225e-07
1.3783222902696e-05
8.28511613163703e-06
9.65321394662048e-06
2.08858971485086e-05
6.017702721081e-06
2.90876390720073e-05
2.55467526954817e-05
1.65144543761665e-06
3.31319297316102e-05
1.54048100281885e-05
-1.56046281536165e-05
8.08466234061382e-06
3.31274565904113e-05
1.11979625911798e-05
2.88580677094271e-05
5.33130123902142e-05
2.78657322759827e-05
2.59976922223845e-05
5.01159264929047e-05
2.80157303326534e-05
4.69211235164559e-05
3.52964787871092e-05
3.1091933480471e-05
3.52832292713269e-05
3.5626675606917e-05
2.75063628265119e-05
4.56255507053978e-05
3.42402450723562e-05
1.29996255614492e-05
2.40027210905924e-05
5.32202813440571e-05
1.52378100042311e-05
2.23622110673945e-05
1.24115625996404e-05
1.34651718213223e-05
2.82765223331093e-07
4.30598225568757e-05
4.62493941379833e-05
3.61799630697006e-05
1.46861733125302e-05
-7.68949615230759e-07
-3.47140344659365e-08
3.43000898160623e-05
2.14791117795122e-05
3.47684826042355e-05
-8.86523145821452e-06
7.12227552272487e-06
2.85362335549788e-05
7.84175286045228e-06
4.28256180368467e-05
1.6654653249095e-05
2.10983776757912e-05
1.5683846007643e-07
-8.71098332384081e-06
1.48158510627059e-05
1.47319997125035e-05
2.71641973203797e-05
1.5266779665873e-05
1.20758565405201e-05
3.18451128640941e-05
1.95002524722641e-05
2.38168028197831e-05
1.9592638404563e-05
2.80768639122199e-05
3.38050492774413e-05
1.02655945989551e-05
1.75772455685751e-05
2.77859562919152e-05
2.55106136812656e-05
5.07085879928076e-05
1.13121945608412e-05
-1.11790310894699e-05
2.49430851859937e-05
2.80598040368663e-05
3.87382796950821e-05
8.48492741050289e-08
4.32562932303634e-05
4.06634828432732e-05
4.06345511594264e-05
7.15090498636962e-05
2.88408212863514e-05
4.74618920630163e-05
1.87045830530196e-05
3.28064716379293e-05
4.67583214873806e-05
1.8155741059879e-05
-6.86798521373435e-06
1.79472456456337e-05
3.58632989891555e-05
1.12263517596679e-05
2.12428036689869e-05
1.93133589325159e-05
2.06031878485896e-05
5.89167213005734e-06
3.20252931560709e-05
-3.7799753777931e-07
9.03344440412729e-06
2.03997741634744e-05
-7.89221690331387e-06
9.1756102926634e-06
1.54542443474605e-05
-7.78294589732216e-06
-2.1222777059374e-05
1.52593775137343e-05
1.41463813126205e-05
1.97323740450387e-05
2.62443800997139e-05
1.45388005456391e-05
3.84054234103991e-05
3.25742960068035e-05
1.09834389759178e-07
2.61972175366299e-05
1.5801544177005e-05
4.63128885900749e-05
1.49917412103582e-05
2.72915712007601e-05
2.61963167821505e-05
4.21807321217462e-05
-3.03515106930667e-06
4.66250551960151e-05
3.34843753835141e-05
3.49278529931928e-05
5.29624170808968e-05
3.56971482026716e-05
4.19535329619208e-05
5.19415453009194e-05
5.10097378460863e-05
5.07116812918514e-05
2.56136880272932e-05
3.23052807792274e-05
-9.23944492725073e-07
1.389678445263e-05
4.63758545636725e-05
2.16237184721036e-05
3.33479352728526e-05
1.59766858402739e-05
7.38825354447076e-06
3.23356227861145e-05
-1.35955143882661e-07
1.80611305208786e-05
6.28885703264833e-06
1.88065988452154e-05
1.20828849066831e-05
1.19637750057784e-05
1.06403373223257e-05
1.63533616127179e-05
1.03668532087066e-05
1.7090045850041e-05
1.31325589896199e-05
2.85421035687949e-05
1.34630984041927e-05
3.28946448132839e-05
2.6445504305081e-05
2.0264167087985e-06
2.09599170836212e-05
3.15433580050283e-05
3.30724615146759e-05
2.32618623179212e-05
2.84318832057047e-05
3.06091938816206e-05
4.21577103228733e-05
3.7775096945949e-05
2.52530180571175e-05
2.59906738279205e-05
3.29537055450842e-05
4.47999479481762e-05
2.88007507319448e-05
4.49192214162375e-05
5.54647019624604e-05
6.70090167299059e-05
6.08855086196188e-05
4.24563589483303e-05
3.99120162436146e-05
2.66322309707274e-05
1.87705047026577e-05
3.11185103005385e-05
3.13114938071025e-05
3.753510800794e-05
2.25215134826077e-05
4.01597806257731e-05
3.46413898258148e-05
3.01878303925028e-06
2.17896860940848e-05
2.24256651109537e-05
1.04151296614403e-05
3.80210446372427e-05
3.09443168135128e-06
2.6550426865582e-05
-7.90265115439258e-06
-1.76835644701779e-05
-2.25577148809044e-05
-1.21134122007932e-05
3.27106038674755e-05
4.6927210708161e-06
2.23660596487573e-05
2.51409133141013e-05
1.76460976002655e-05
2.8240820145781e-05
3.97950384981387e-06
8.97284532076761e-06
4.80704863726812e-05
1.29117533183005e-05
2.19286694958012e-05
3.04464180048461e-05
2.12136844588852e-05
2.18882984835455e-05
3.34511433343216e-05
3.70959504687113e-05
3.18600679582563e-05
4.02137528595135e-05
4.79963074977205e-05
3.81651867679257e-05
2.89884989869455e-05
4.16595257151547e-05
3.15406957647277e-05
5.27945124707833e-05
5.65319204549509e-05
7.43637299104342e-05
1.78264529575443e-05
5.1539814583109e-05
1.21634549346502e-05
3.99414489675654e-05
4.24309880232538e-05
3.4436275176706e-05
9.75012443140363e-06
2.83652134144977e-05
1.83346579053865e-05
2.78815623149804e-05
1.40080249624199e-05
1.91654145352378e-05
3.08080311311825e-05
3.08576402771573e-08
-1.30642438958784e-05
1.19616497748006e-05
3.41948278459768e-05
1.48506507792855e-05
2.05806213598592e-05
1.21840425823435e-05
-3.19357567556651e-06
2.80275587050978e-05
3.78710057072364e-06
2.03105705878416e-05
3.3724373797605e-05
3.01128468439533e-05
6.67812733174032e-06
1.30435352886021e-05
1.58115858670797e-05
3.15549934906497e-05
2.76072880599894e-05
1.62974439851662e-05
1.49378024553046e-05
2.15779631399539e-05
6.18102864324642e-05
4.04019699507035e-05
4.85957382986757e-05
1.89091241813679e-05
5.11660238424867e-05
2.87165604172269e-05
2.95325208718699e-05
2.89946689687393e-05
3.62689458613232e-05
2.36372322558845e-05
2.35403799950665e-05
1.62044434289991e-05
2.56709026214399e-05
3.4973008232858e-05
2.28766604690322e-05
3.93321884919009e-05
3.0625653390462e-05
3.13661069577235e-05
7.62495045723435e-06
4.2190148810863e-05
1.35513236482332e-05
1.42764600194397e-05
6.11210279749331e-06
3.54486376745258e-05
2.60020409917555e-06
-4.70107453194618e-06
6.4587159330843e-06
-2.71897893759964e-06
4.15083715738799e-05
4.59727322616501e-05
2.68973880925712e-05
4.07516144850783e-05
2.34451055775659e-05
-8.75627121605043e-06
-7.53236483475178e-06
3.6746506439363e-05
9.28402190454183e-06
7.3408737924091e-06
4.88170068652832e-05
1.83679591778734e-05
3.288142586154e-05
2.49497972690408e-05
1.24769365692354e-05
2.37646033683014e-05
1.73307264507783e-05
3.96427289677708e-05
1.40893586544021e-05
2.13999187455739e-05
6.4772441449775e-05
2.3343031896453e-05
1.94289510873154e-05
3.4831227526114e-05
2.65710177253871e-05
-4.91731460174317e-06
1.36882428909482e-05
1.36332063698833e-06
1.42897535024695e-05
9.20192871435775e-06
3.6787544140458e-05
6.16448954548687e-07
-3.86810409454421e-06
1.8813940223275e-05
2.51226682724127e-05
8.97788315601146e-06
1.38017991948676e-05
7.59878491896607e-06
2.43562322130058e-05
3.67014218018038e-05
8.55606355767338e-06
1.20913057421778e-05
8.90144736917902e-06
3.24280797090219e-05
1.5469492698922e-05
2.55036966522075e-05
3.68660088202377e-05
1.62107558629718e-05
1.47809890169905e-06
1.21624381886334e-05
1.31295443547834e-05
4.98542483243562e-06
3.73455118021321e-05
1.26822126414373e-05
2.37203806894165e-05
2.11420614447898e-06
1.18152807930784e-05
2.00568825859343e-05
8.48562382358593e-06
3.6698287626319e-05
-2.45842041383716e-05
3.41226476296806e-05
1.49054006262235e-05
1.27096528136827e-05
2.1496254725921e-05
9.92784344805664e-06
3.53249867273436e-05
3.41369035419237e-05
-7.71973225294472e-07
2.7593803366686e-05
9.23828495493193e-06
2.70033012875822e-05
3.30066750762824e-05
3.77370363605696e-05
3.64894997346611e-05
3.78435371655373e-06
2.73878411009425e-05
1.29218340054048e-05
2.90892472855885e-05
1.41110674145849e-05
4.75966961871879e-05
3.82080453089874e-05
3.17345784913156e-05
2.08296786707096e-05
2.86186382284988e-05
3.77237710820731e-05
1.48309368721594e-05
7.18532870511371e-05
2.48333117402698e-05
2.77338875353626e-05
5.33625060168931e-05
3.82184117955313e-05
1.16573075675398e-05
2.46055602848078e-05
3.13515144212612e-05
1.73668103948004e-05
1.70526993035693e-05
1.59167016164187e-05
3.01749189209016e-05
-6.97284274942542e-06
7.97129203728729e-06
1.37625820933046e-05
6.39237047743844e-06
3.63397035299665e-05
3.53205657670209e-05
4.45635232239549e-05
1.62469817139108e-05
3.30909501193551e-05
1.54772957773171e-05
1.92948020916647e-05
-1.05915050883724e-05
4.06240661076156e-05
2.60425582589759e-05
5.56475425778839e-05
3.13126026985381e-05
1.43024806628282e-05
2.00517989804505e-05
-5.5988662461496e-06
3.43541461666934e-05
3.3909900936263e-05
1.7759853501235e-05
4.17271514618593e-06
1.62575697208628e-05
2.29213751322522e-05
4.13771180367959e-05
1.46759094636152e-05
2.02849328818038e-05
3.27444088922385e-05
2.89765150081688e-05
2.91767418136531e-05
2.24261736436927e-05
5.80782381149515e-05
5.0670037904046e-06
2.64497661127511e-05
3.41815532138624e-05
1.27191697394911e-05
3.57801262861656e-05
2.69448562812001e-05
3.51533493910855e-05
2.27538200752e-05
3.32703167854513e-05
1.05815492367915e-05
2.06771476867089e-05
2.76720424684734e-05
1.90252761398739e-05
5.03974144852852e-05
5.36293522489524e-05
1.15967642047896e-05
1.98993725687019e-05
3.88635124707947e-05
2.91463484256114e-05
2.71245993962442e-05
2.42562964343713e-05
6.08373664486942e-06
4.03303796168708e-05
2.50561323782431e-05
3.4830836638029e-05
2.72477539633447e-05
4.7613798771484e-05
-7.38948987067566e-06
1.95095147053227e-05
3.75615588143848e-05
3.36683123901449e-05
2.53755582462733e-05
1.0830345010153e-05
-2.39678523251063e-05
2.58620385684346e-05
-3.99643141383188e-07
2.11242672928088e-05
1.77800517024483e-05
5.36956896791555e-06
2.33972994953434e-05
-8.72231397572929e-06
-1.42968700556907e-05
1.60851113134044e-05
4.83308149350965e-07
5.40207951709756e-06
-1.2591453177605e-05
5.59547578264795e-05
2.02550727773889e-05
3.76892121060029e-05
1.02595836796557e-05
-1.20080935193646e-05
2.45763894502684e-05
2.13170541199218e-05
2.68227803784342e-05
2.91341633403502e-05
3.10974081774571e-05
4.22123883581259e-05
4.30289206131085e-05
3.44635208406677e-05
3.93534079874661e-05
6.01008552496468e-05
5.72151354787468e-05
3.29077041258857e-05
1.90858853813494e-05
4.31716487228397e-05
2.9775730255756e-05
1.03641715697447e-05
5.14806876779816e-06
-9.65766957766842e-07
2.73344406451171e-05
-1.28914832261197e-05
5.35780055006719e-05
1.62618981767425e-05
7.93301606811272e-06
2.73192092530535e-05
2.55068694418631e-05
3.23132882958261e-05
-3.88242933902974e-06
1.49697446617887e-05
3.15435381233323e-05
2.7123359004096e-05
2.43573807779933e-05
1.20540606469541e-05
1.02500955955707e-05
1.07956623444216e-05
1.92667462796467e-05
4.47797572945986e-05
2.0932214178491e-05
3.59003221895239e-05
2.78643002516613e-05
9.93410690114552e-06
4.86335693865382e-05
4.10310703065483e-05
6.46011268436871e-07
1.64866307325542e-05
3.99905259352841e-05
2.09943508193182e-05
8.40909460583324e-06
1.46093586101047e-05
5.41185345346851e-05
2.48527102225867e-05
3.85222644232469e-05
3.04127919981809e-05
4.36771166759792e-05
8.26438269102047e-06
4.20255347291598e-05
1.90931692671183e-05
5.21165697326397e-05
2.43022652192929e-05
4.33403973914979e-05
1.9362769200864e-05
1.81277404629347e-05
2.12808008111374e-05
4.06269647727293e-05
3.16945400669551e-05
1.72650954148583e-05
2.43211442508513e-05
2.78746929388911e-05
8.09631903671818e-06
3.23403385760191e-05
1.73070719610667e-05
1.90061570878506e-05
1.05808380418457e-05
2.70363337568144e-05
2.60359003142463e-05
1.53044583216027e-05
1.55986850867902e-05
2.49826267196688e-05
1.71967706354608e-06
3.76132906461045e-05
-1.74781163598602e-06
1.88194749163604e-05
3.47381720898267e-05
1.3911795445579e-05
2.13367513568139e-05
-3.19648592819511e-06
2.90590273509936e-05
-1.77287846638458e-06
-3.51684910680556e-06
1.88273953457019e-05
1.89167092737578e-05
1.34179175775938e-05
1.57583264456515e-05
4.00813444349682e-05
5.15263940194975e-05
1.88465609413802e-05
5.22756268087325e-05
2.86259965546676e-05
2.80297578882849e-05
6.03222599874805e-05
5.17047468420353e-05
4.20234115744411e-05
4.97316556124492e-05
2.26213931806112e-05
2.71305157528992e-05
2.3168212390714e-05
7.13204959421631e-05
1.03321246124065e-06
3.00060248062933e-05
2.17771806364817e-05
1.68414945852455e-05
1.38231459452587e-05
-1.70955203535665e-06
-7.81176989594006e-07
1.85157229177017e-05
-1.69647445152407e-06
2.76173653004657e-05
2.21719502210132e-05
1.64069716561564e-05
2.96186630987237e-05
-1.47412801584844e-05
-7.83532758189856e-06
5.54114675857758e-06
-1.97978689635467e-05
5.05744493912644e-06
-3.42863572285164e-06
1.26389102523504e-05
-2.40068380680935e-05
-5.58049742154621e-06
2.70903600966551e-05
1.75102268311423e-05
1.77074812782749e-05
4.2317858441255e-05
1.77226581414415e-05
2.96492097421116e-05
6.51848368799999e-05
2.95963722098849e-05
1.07187312997494e-05
2.35975840516867e-05
4.79315659009636e-05
2.37794502748624e-05
3.09505334180468e-05
1.93000018951662e-05
5.3325892755515e-05
8.12937624505965e-06
3.14368176649039e-05
6.23915307311444e-05
3.34251920800376e-05
4.7986257664004e-05
4.78674290287917e-05
3.01495736369528e-05
3.16046907884722e-05
3.01879046869868e-05
2.07861250978337e-05
1.97892369296414e-05
4.12733064977368e-05
2.46279796358341e-05
-5.67864399129577e-06
1.19794184781873e-05
1.16919423304259e-05
7.69493042400147e-06
-8.8456337740267e-06
2.6035227233227e-05
1.12693646090915e-05
2.73779095643823e-06
2.72088811334723e-05
1.12831013105185e-05
1.8837271941328e-05
2.89872134064848e-06
9.06644823736766e-06
1.27082936503513e-05
-1.42439932783198e-06
1.67809853046609e-05
8.60451979504014e-06
9.48541228160639e-06
2.07663075629962e-05
-5.13264230065764e-07
2.07667506908726e-05
2.17018064560514e-05
8.63801877119672e-06
1.44926102021947e-05
7.67261234711273e-06
1.71072383189483e-05
6.67689016388888e-06
1.93029623398507e-05
1.80777179111707e-05
3.87860827385949e-05
2.88306933553049e-05
2.6312661912573e-05
3.12580336450373e-05
4.62440744104721e-05
4.66155747815317e-05
3.88353965071337e-05
3.49567980415215e-05
4.10575825503786e-05
2.26938286872039e-05
2.56454747396893e-05
4.55351451711066e-05
4.59816211280926e-05
3.22713709715544e-05
3.11176422015972e-05
5.40089886726911e-05
2.8965118596484e-05
2.96980339316897e-05
2.90200900348037e-05
1.51508057852712e-05
1.81703530411806e-05
1.46975718853354e-05
-5.42942248014023e-06
5.44777599011542e-06
1.63756731870676e-05
1.69843016472411e-05
-7.68027288308844e-06
1.41390748806558e-05
7.10126554542587e-06
4.53530086745897e-05
9.88261440145148e-06
2.513159657395e-06
-1.35653550753462e-05
-1.61615591221265e-05
2.60012604320018e-05
2.32641604340073e-05
9.59053166835956e-06
1.87081610011983e-05
6.80059897028006e-06
2.40114924567794e-05
3.61683952234298e-05
1.20134184760756e-06
1.11190052950022e-05
1.22325153830339e-05
-3.53672809317101e-06
5.29504947058379e-06
3.71879534623081e-05
-7.00510846943779e-06
4.64208248729257e-06
3.00309705824893e-05
2.56481636379921e-05
-7.18493181752143e-06
5.35392677131539e-05
4.85724331044695e-05
8.99107988163442e-06
5.73144630235914e-05
3.20681041267147e-05
6.91654492766462e-05
3.97627193537677e-05
3.98801620322037e-05
2.1044940525546e-05
5.24870807096635e-05
7.93820115846355e-05
4.53312561447312e-05
4.84600857972171e-05
4.81572351632662e-05
5.1606304770949e-05
4.11513661355987e-05
3.2261844862955e-05
3.49567684955401e-05
3.51853564157424e-05
1.59449904037502e-05
5.67625160657255e-06
1.85088675509507e-05
1.06817498559331e-06
4.54045632612473e-05
-1.57449632886931e-05
3.38809214065318e-05
-5.33914730906564e-06
2.49103063472945e-05
8.30632838713918e-07
3.25359896603677e-05
-1.23679820790761e-05
9.92541168241074e-06
-8.13250317582729e-07
5.12111271202101e-05
3.21373056579336e-05
-2.41665425864849e-06
4.21879380074599e-05
3.8607173060398e-05
2.18007569578692e-05
4.09174683082048e-05
4.15448111478309e-05
3.40344777281146e-05
1.37877291693107e-05
4.00918907470822e-05
4.43566740016329e-05
4.68202328927783e-06
2.9180090870099e-05
4.80906585085487e-05
3.5252900773671e-05
4.09346304718199e-05
3.1518562227565e-05
4.18136398834331e-05
3.48078191370793e-05
1.39337269696098e-05
6.4799020280308e-05
4.71064978185421e-05
4.3925192113269e-05
1.82380665094715e-05
3.11621086818344e-05
1.72784896502738e-06
1.29554088096365e-05
3.8212416450218e-05
2.7659523051045e-05
2.8460421279588e-05
5.5720381259914e-05
9.01993155621778e-06
4.15839774833551e-05
3.96950509476026e-05
1.33450164092146e-05
2.14644998720487e-05
3.24970225938452e-05
1.77006542987734e-05
1.94510341491903e-05
2.03723136942404e-05
2.39401424865466e-05
6.07485813364487e-06
-2.84176449337549e-06
-1.4586710068962e-05
1.62588883649168e-05
6.42005164840339e-06
6.61862741809838e-06
1.04036755088105e-05
3.37436013256486e-06
1.16737409303193e-05
3.60768454729219e-06
1.16249442492241e-05
2.63756633819268e-05
2.27350912624518e-05
-4.81512892403089e-06
1.3587498782403e-05
3.22050219973873e-05
3.76859490823574e-05
1.29901957195284e-06
7.49986550966388e-06
3.91280515643775e-05
4.44127875868884e-05
6.11836015569228e-05
2.227393127389e-05
3.78031366861263e-05
1.88933916056536e-05
4.68480178069792e-05
2.29226259733958e-05
4.48798985948901e-05
5.21362400912438e-05
6.31939328003919e-05
3.40650106756571e-05
6.79155801723007e-05
1.20648148728003e-05
4.14617666948382e-05
1.74061700824232e-05
2.31062423059099e-05
1.45896826204754e-05
3.5669522649695e-05
9.312240855311e-06
1.92540056409417e-05
8.80807978223526e-06
7.23096111339096e-06
3.01028530457004e-05
1.3323223914798e-05
-1.53378311227455e-05
3.82997995735665e-06
2.82335888655953e-05
2.93293389023842e-05
2.21449249396348e-05
1.69128932250162e-05
1.36843645706927e-05
5.55412336126789e-06
-1.37491596946279e-06
-2.58221332180766e-07
3.43450715175585e-05
3.75045798902429e-05
2.50328156542703e-05
3.70049087788514e-05
2.56569451726913e-05
5.45436541651138e-06
2.44773148756739e-05
3.2281876805357e-06
-8.74683994098511e-07
2.51705353925289e-05
3.43591164031041e-05
2.57495453024757e-05
4.02074449338856e-05
4.23158320061275e-05
6.14631581451707e-05
2.55975782230978e-05
5.40820608699666e-05
6.26322266152249e-05
3.47428322089614e-05
2.78604620548062e-05
2.17085285394781e-05
1.967351541589e-05
2.57778874527997e-05
3.30999057517816e-05
1.54678644374827e-05
3.98839876905098e-05
2.700019671999e-05
1.19732971136219e-05
1.82039171810793e-05
2.24337807727038e-05
7.38544753816998e-06
9.74291651032593e-07
8.08480250258947e-06
2.06504321039291e-05
3.76621009568088e-06
1.91071480745366e-05
2.75237190500332e-07
-9.47123477786639e-06
3.10943743925989e-05
1.64483688761732e-05
1.57904823781114e-05
-1.69716437655292e-05
-7.68517975032326e-06
1.48966527826776e-05
7.08573448196411e-07
1.09563321312866e-05
2.80959804628209e-05
3.35695175054512e-05
1.13737594678931e-05
2.1664195593059e-06
1.25427825004806e-05
6.50007693656024e-05
9.46875421672453e-07
1.19573421550201e-05
4.47400654444913e-05
3.37688322417826e-05
3.8704898897375e-05
2.58468647155805e-05
3.18560742123856e-07
3.32848175689324e-05
7.12964308136903e-05
2.88072608467405e-05
3.38387105033671e-05
3.68106365650992e-05
5.49132633674415e-05
3.20088376022783e-05
3.55299850969987e-05
5.13421056112356e-05
5.65068681086311e-05
3.36721358931652e-05
7.3382176652288e-05
1.99723093754864e-05
3.16034235628479e-05
2.49520910176773e-05
7.18772014356708e-06
5.32257032644321e-05
4.78245333923143e-05
1.56711212627164e-05
1.24838714784766e-05
2.08638571318445e-05
-6.84758737836564e-06
2.28224940595408e-05
-1.20493283619597e-05
1.49490218762747e-05
5.47227731710226e-06
1.03615329817028e-06
4.7490993715931e-06
8.11551603999725e-06
8.70469268652141e-06
2.11518165238475e-05
-3.39007445708931e-06
2.96550598123006e-05
-6.58295298158071e-06
3.21882689796617e-05
1.49130731577833e-05
1.54475844264627e-06
2.80046889053529e-05
5.15340234688414e-06
1.27738803587689e-05
4.44952335816748e-05
4.12451897743175e-05
3.31778480019606e-05
5.5686936379341e-05
3.07983731232479e-05
2.41101525699549e-05
4.44899161289795e-05
3.06855402307454e-05
3.57718512817634e-05
4.80560971321364e-05
3.027707891627e-05
3.70736650283226e-05
4.24826700704523e-05
3.83503804672937e-05
2.13545241042655e-05
7.10841107182864e-06
3.01125130052861e-05
1.6594021678896e-05
1.35513313178405e-05
1.49372210441742e-05
3.33522096038062e-05
3.51325850495357e-05
-1.24832197141192e-06
2.40912781942922e-05
2.46855980776059e-05
2.00073847906992e-05
1.60439364203729e-05
1.58946314313343e-06
6.1954298204363e-06
1.55954366537153e-05
3.00614781416819e-05
6.82564031030794e-06
1.73816220812193e-05
1.87886172290881e-05
4.40182259800571e-05
1.4275572854669e-05
6.71738861293884e-06
8.82427337777625e-06
1.39883269442066e-05
4.20334389729106e-05
6.60466275278141e-05
1.64377934440286e-05
4.31826717886161e-05
2.69739804726001e-05
1.92831693739135e-05
2.85605384285993e-05
3.1503423332667e-05
1.27475429946585e-05
8.066153344961e-05
2.8465211535966e-05
7.05283577526553e-05
3.12848285744061e-05
4.60958138483092e-05
3.32974738818615e-05
4.49671501483242e-05
2.17917722912593e-05
3.87690930293936e-05
2.98600483959543e-05
3.14747220999876e-05
1.23034202605072e-05
2.95800794625812e-05
3.27111763202677e-05
2.73909750934196e-05
1.98348921624043e-05
1.53270480386429e-05
-9.85679040157224e-06
2.72018236951009e-05
9.40214413560589e-06
1.60480783299948e-05
2.60738920803537e-05
4.24738981879166e-07
-1.11865183769005e-05
1.2587190632092e-05
1.75682550760989e-05
-6.29323021332447e-07
8.99108293404351e-06
1.30820193067121e-05
7.63780075916075e-06
9.30509142038785e-06
1.83781403701477e-05
4.49593932708863e-05
1.354188235685e-05
1.19668463527842e-05
2.06177347897996e-05
9.57085211235195e-06
1.86247061386003e-05
2.34733062135268e-05
1.07930196692474e-05
-4.95088483884146e-06
3.26358143708119e-05
3.61350841255753e-05
3.27822833480277e-05
5.54732894852112e-05
3.4541418562213e-05
4.98084589920453e-05
2.94144598298283e-05
2.9902654811579e-05
3.04898698827519e-05
3.48972191368044e-05
4.04787793503421e-05
5.95627285748034e-05
3.23679868857894e-05
4.05593726647984e-05
3.76227457990943e-05
1.57818376208999e-05
1.78686366127094e-05
4.12837312421932e-05
3.03197324585754e-05
4.36771148665352e-05
-3.88460418113749e-06
1.10269384140993e-05
3.07212570412878e-05
3.14850526199822e-05
3.76559590977288e-06
5.88971918773423e-06
2.52203109105686e-05
1.81978365733578e-05
1.40370055575257e-05
-1.06198103049335e-06
9.02477631262891e-06
3.10529902255957e-05
2.32526953234e-05
1.855538745603e-05
1.96874773782702e-05
4.11302509313464e-05
2.99411550007533e-05
1.75424929659146e-05
-4.29675865784085e-06
2.76725631442671e-05
6.59279040578679e-05
1.83945296868926e-05
2.49366693628624e-05
1.75435058006504e-05
5.18136669995192e-05
1.63098189692424e-05
4.8053290840948e-05
3.48276113094243e-05
3.68345930450811e-05
3.42830486278136e-05
2.84501355351604e-05
2.25578101230508e-05
1.7099181338428e-05
3.78088052262818e-05
5.19809581414643e-05
1.85302948013753e-05
3.57889456409307e-05
1.80880273576382e-05
3.54596933258946e-05
4.5608139619417e-05
2.72538258068103e-05
3.60430022820781e-05
5.62855180696158e-06
2.64451146265907e-05
5.48948302031746e-05
1.99911248641172e-05
3.97338248798825e-05
3.53988724664802e-06
4.54146787729396e-05
5.03713671057529e-06
1.88860618618821e-05
2.0325520243263e-05
2.71868205881539e-05
6.37578918356536e-06
1.2991814839098e-05
2.19471265179829e-05
5.46253772746293e-06
2.81354722399734e-05
2.19510384064854e-05
1.0150822869912e-05
-1.20273959017531e-05
4.79640658776189e-05
1.26610017910315e-05
2.5102669613746e-05
6.23575661376507e-06
5.21417862501125e-06
4.12108219718116e-05
2.18756120124518e-05
-7.18822171633145e-06
3.88647850582797e-05
6.61016969105418e-05
3.53549944690406e-05
3.01170896738813e-05
1.71855717986413e-05
1.51048023491725e-05
-2.63655600570835e-06
8.48443174712108e-06
2.30083452804523e-05
4.71978685011972e-05
1.6291052598447e-05
2.48684218581898e-05
1.38238517144318e-05
3.03806402903372e-05
2.30210952807745e-05
1.96563704026077e-05
4.30297803825623e-05
2.11582028190742e-05
1.70743617517919e-05
3.43692363411337e-05
1.97096928114019e-05
2.03650878783058e-05
4.28520300631244e-05
6.32718454269862e-05
4.87468538675526e-05
5.28771060653989e-05
5.12730790618374e-05
3.82119981660999e-05
4.09169679631855e-05
3.28105996807641e-05
1.20303888242348e-05
1.77947184058983e-05
1.45841000062374e-05
1.65691750099506e-05
1.84307265427711e-05
1.13505101039242e-05
1.06270424473257e-05
3.96813928657513e-05
-4.21977580987401e-06
3.49027347286349e-06
3.5322086951872e-05
-6.51106359870428e-06
-2.53854922918699e-06
2.38119428005477e-06
-3.05539111240529e-06
-3.29145571469571e-05
1.68965729870469e-05
3.95496253333027e-05
-5.37074822665346e-06
4.59620566037313e-06
2.12227416993607e-05
3.0025486344263e-05
2.13608942928578e-05
5.91615972510814e-05
1.46313824536309e-05
4.74138682372733e-05
2.98852254268557e-05
2.26611103616202e-05
4.15206893149901e-05
4.5619464852909e-06
4.71089782033462e-05
3.13112657309534e-05
5.19427760622454e-05
3.09492295546762e-05
2.62942989401154e-05
2.53710060973424e-05
4.53167075867133e-05
5.21400981221937e-05
3.09795514224598e-05
3.78728697407377e-05
3.08234313063258e-05
2.60656761943307e-05
2.15444423053999e-05
2.60036503677829e-05
1.30079505931274e-05
2.80775396153073e-06
-1.09184579601941e-05
3.08793722778922e-05
2.05840358498002e-05
1.61846902184354e-05
1.87157484702002e-06
4.15792067639689e-06
-3.56866852790942e-06
2.42981322749629e-05
8.46085090498933e-06
1.6720249849384e-05
2.36611599011454e-05
1.54757129863472e-05
1.19338652430852e-05
-2.53200254704239e-05
1.03569522071275e-05
4.31108338070614e-06
4.60966839355648e-05
3.54683659941546e-05
2.90174072465233e-05
1.70313601912069e-05
2.42546056715203e-05
3.54497092929251e-05
3.37519969321249e-05
2.07287319172349e-05
2.77421744324441e-05
8.05937370757104e-05
3.32059630115297e-05
3.95676402774971e-05
7.61321127278525e-05
2.71972405611768e-05
3.28348485115815e-05
2.00766973416985e-05
3.59083850519472e-05
4.16340196798523e-05
3.50113424026919e-05
4.39620560056759e-05
3.25993248025677e-05
1.46744984550376e-05
6.11580411535843e-05
4.59094631012959e-05
3.61965374466904e-06
-1.55964869613871e-05
4.38696544422629e-05
1.96417789231829e-05
3.41042206131071e-05
5.14719025438696e-06
-1.24739115451687e-05
1.70528474273173e-05
1.2859112295277e-05
1.4049242479225e-05
3.09454584213573e-06
5.33943818278915e-06
2.1002888331179e-05
1.31350895357524e-05
-2.03069622329314e-06
-4.47580957668602e-07
8.69088525405448e-06
2.7400065296285e-07
1.43052906343715e-05
1.7135669644011e-05
3.86276690138927e-05
3.44623657985457e-05
2.55211015225111e-05
1.34617253894749e-05
2.71761713244193e-05
6.01639379670951e-05
5.23163318692232e-05
4.76063488631328e-05
3.40981205103169e-05
5.79281571708802e-05
4.24047280967096e-05
4.40217142369092e-05
2.44582881757553e-05
3.67490059903845e-05
6.5254609550663e-05
3.6495657167552e-05
3.97448126904569e-05
6.4192781105271e-05
3.81527576126246e-05
-2.06404484165458e-06
2.79702003719063e-05
4.92729064586569e-06
3.51524387768228e-05
4.23323502171629e-05
2.22217761346699e-05
3.3896352883443e-05
2.40424676739138e-06
1.62466101380041e-05
3.23221977880971e-05
1.61179461733684e-05
2.43742273865332e-05
3.76695889276467e-05
-1.43317587786614e-05
9.87986162158701e-06
9.73754472282526e-06
1.39153780707026e-05
3.48889410434837e-06
1.49070295307394e-05
-4.67738974261795e-06
2.43103189992601e-05
-5.49781792093783e-06
5.74642336543776e-06
7.88943352790007e-06
1.12242804686723e-05
5.20149847511639e-06
2.05531245060066e-05
4.69675328834048e-06
2.41331494169829e-05
8.4476440646916e-06
2.69823123771842e-05
2.12329703738866e-05
2.82584367180928e-05
4.15256704805542e-05
6.9644546176435e-05
4.33232116156314e-05
5.24999562813387e-05
4.4577318238751e-05
2.24186082745285e-05
4.78783036790748e-05
5.04862338496731e-05
4.34946963204019e-05
5.04581493917314e-05
6.46138944851062e-05
4.03697761452652e-05
3.6538633275721e-05
1.82523180552432e-05
1.22896204642972e-05
2.65161496266089e-05
3.94894690579164e-05
2.21323962847886e-05
1.57536292941568e-05
1.82863973357091e-05
-4.05918030432186e-06
7.90660806834765e-06
-1.79959996525529e-05
9.34612882574378e-06
-1.14710276108466e-05
-5.30914460583871e-08
7.67357972386619e-06
1.39677352306941e-05
1.77776484090701e-05
8.75420671439736e-06
1.26683417600925e-05
-6.33182393935781e-06
-2.85044881696605e-05
-1.85472607170157e-06
2.56126932273901e-05
1.37595613621462e-05
1.42507127570411e-05
2.23392598710389e-06
1.50987901109901e-05
1.26016528641846e-05
3.44823194863099e-05
1.9989015960006e-05
1.9392442470821e-05
5.20114168865471e-05
1.53133560586614e-05
4.75451463827142e-05
3.82339327412862e-05
3.63428711083148e-05
4.311347614928e-05
3.70742833186372e-05
5.48415752803293e-05
3.57903739803608e-05
3.18372726818245e-05
3.22406028334034e-05
3.54980247642947e-05
1.22501479876148e-05
3.77372383656989e-05
5.37964164970871e-05
1.62188761001329e-05
2.59671001359613e-05
2.70459687437387e-05
2.08622857585811e-06
1.0414300181756e-05
1.72675180017524e-05
-1.99849904442414e-05
2.01226433672147e-05
6.77656637782117e-06
9.04583859122415e-06
-6.53524059920409e-06
2.01507714487712e-05
3.45913830439363e-05
3.68303504681178e-06
3.27434997739898e-05
5.77655543512202e-05
2.59077894110839e-05
2.24862820372495e-05
1.53180621707922e-05
5.85336965779126e-05
3.42285235006252e-05
-1.79925345157499e-06
2.32159746226802e-05
1.93945053731841e-05
2.93543425913188e-05
5.15716420760786e-05
3.05687940549207e-05
2.61970414338332e-05
4.9095870553362e-05
5.37853702792775e-05
3.21276163902029e-05
4.28567744406997e-05
3.37670710860529e-05
1.12488255371876e-05
3.03490613585655e-05
7.78406018735118e-07
1.17376473699491e-05
1.62340564518033e-05
3.48028372327003e-06
2.1722846847263e-05
1.51007186279034e-05
3.94748865182472e-05
4.22431938744046e-05
-6.01320783647874e-06
-4.31566472197232e-07
1.15183634605779e-05
3.54888878692252e-05
-8.81243440926163e-06
1.67054856382323e-05
2.47715774415968e-05
1.85064327683654e-05
1.28162949146652e-05
3.21421659551567e-05
4.14864447325437e-05
1.79163064315108e-05
8.66469681217012e-06
2.01707875052773e-05
2.60683595417063e-05
8.37847440130556e-06
3.6904573342959e-05
2.51288478549578e-05
1.65636177494042e-05
5.09783105881073e-05
2.81455573492099e-05
1.71580841371209e-05
5.13120338025215e-05
4.08453819272726e-05
2.15624856186489e-05
2.96112130622564e-05
3.62370859799123e-05
5.10991940502839e-05
1.82517547411023e-05
2.08264902003381e-05
2.07283096359525e-05
1.85141502386733e-05
-7.20027107353407e-06
7.79315171184392e-06
1.8659089400954e-05
9.33767057798381e-06
1.28612991372319e-05
1.76630381281516e-05
1.83379039678457e-05
3.26693316594885e-05
1.40400078146697e-05
-3.15604116168889e-06
1.95909923043304e-05
1.04044181404296e-05
9.00755888473098e-06
-9.87684926956001e-06
1.15575259644389e-05
2.79979061679383e-05
3.08453099981864e-05
1.23431449957774e-05
1.96242980358701e-05
7.04347121756047e-05
5.52740236077069e-05
4.80329598396955e-05
3.05262256447465e-05
3.99261053586583e-05
3.90842568369123e-05
2.70502672378101e-05
5.19809477381169e-05
2.65588259847349e-05
2.47860922313586e-05
3.30479911864194e-05
-1.04327156924274e-06
2.99706222067895e-05
3.71894924239301e-05
1.88827259351707e-05
2.36098233064531e-05
5.69597244277573e-05
8.89330415931816e-06
2.68121448972828e-05
3.79175541782721e-05
5.20151045002004e-05
1.84667833740233e-06
5.46565347054795e-05
3.0802023925336e-05
3.62988091000892e-05
2.06138396328808e-05
1.00646819778609e-05
1.13006812438496e-05
2.57481896052644e-05
1.90213443845096e-05
1.27301004745819e-06
2.95181924181691e-05
2.03353454862543e-05
4.13518675199518e-06
-8.99105272121662e-06
3.14938407639961e-05
2.68427854245497e-05
2.39580469054915e-05
1.54965043433502e-05
1.49466767015762e-05
7.13123392280416e-06
1.63579416774917e-05
4.87756963846596e-06
1.49267986257633e-05
1.39436298278239e-05
5.52047398330896e-06
1.43013109039522e-05
4.3780223103927e-05
2.06089283606719e-05
3.07780843527719e-06
4.29920463903875e-05
4.13659887449374e-06
3.81734836633296e-05
1.5875332801905e-05
5.40932804539496e-05
7.49095705404153e-06
-7.56290032938921e-06
4.81475132111921e-05
3.98402693906298e-05
-1.05916919321128e-05
3.3025435175666e-05
2.13322668540278e-05
2.49305853068359e-05
3.65690924785929e-05
1.83007824060455e-05
1.44744841595134e-05
1.65431718311506e-05
3.7633229026225e-05
2.32295787926853e-05
6.36933946868527e-05
3.59468365252226e-05
6.83217492230338e-06
-1.57094299705872e-06
3.00622489992939e-05
2.82321048341331e-05
2.30000455952694e-05
6.24624272945493e-05
1.35630019577981e-05
2.10873430142884e-05
4.37166654787839e-06
4.97310251341609e-05
1.15635849973281e-05
2.08984555761971e-05
1.78385688210793e-05
6.33624407444715e-05
1.186890367763e-05
3.41043374527895e-05
1.11105437381306e-05
1.58518128694005e-05
2.97762881210563e-05
4.16572046021308e-06
2.07449813238455e-05
2.69602317352469e-05
2.49180085969781e-05
3.52217185886473e-05
2.76793443701247e-05
4.02300993957336e-05
1.32970972474467e-05
2.75432391692554e-05
1.74377574528154e-05
3.12925536496631e-05
3.88711982495032e-05
2.44329804172762e-05
2.85502112502826e-05
4.92019739567244e-05
2.79290930275619e-05
3.59804489741023e-05
1.80223465881456e-05
1.36672417907039e-05
9.38423792636384e-06
1.80076493310123e-05
2.71045221917039e-05
-6.13262944424557e-07
3.58455457368588e-05
3.29707526927709e-05
1.77504046572611e-05
1.41272496496529e-05
4.09717318450491e-05
4.84063628045884e-05
2.20671789520929e-05
3.2911293688917e-05
6.80344869453113e-06
1.18697693912178e-05
3.20621722566203e-05
2.88677048759234e-05
5.53346825721337e-05
1.50340495809583e-05
3.46545221430005e-05
1.5591090316762e-05
1.04081001704809e-05
7.18560353346949e-06
1.1331979495584e-05
2.33547173188997e-06
4.58994788880388e-05
1.90170868812901e-05
5.23361423424118e-06
1.95608606145556e-05
1.1500151348484e-05
1.79640414835112e-05
1.92457731253705e-05
3.35421517136821e-05
3.08654237406018e-05
3.25508919599601e-06
7.60736410884748e-06
1.0493950511624e-05
3.75193796576889e-05
1.97204791577183e-05
3.72580516263903e-05
3.3852717400744e-05
3.06314784340937e-05
5.55292648647756e-05
6.49697634729186e-05
3.03303800140149e-05
-1.6743172153583e-05
3.68482815176748e-05
2.69385978000265e-05
2.39952101241631e-05
1.0114373968935e-05
2.46796048676593e-05
3.62483176582411e-05
1.9261195127485e-05
2.13510166561476e-05
2.05637131910034e-05
7.1438411544664e-06
6.03841098929713e-05
7.26532007377589e-06
1.10173258268863e-05
2.26180805747809e-05
4.61867955317415e-05
4.2218627601439e-05
5.21537579196605e-05
3.83967329008044e-05
4.51696821744482e-05
4.86270108960645e-05
5.16837028491583e-05
1.02761934673497e-05
2.72712568444699e-05
3.30279807080592e-05
2.65864928221724e-05
2.347666103918e-05
3.05789020099505e-05
5.5664768371851e-05
3.45535049671031e-05
2.69240558975321e-05
1.03863500847938e-05
-3.50356221450505e-06
2.05059117157845e-05
2.04182556294706e-05
5.23134867282709e-05
2.98328740687307e-05
4.37118263237215e-05
6.58721261645791e-07
3.67163780037199e-06
2.72364321906104e-05
1.98533437793401e-05
6.71936713339435e-06
1.71832534832825e-05
2.44448038972319e-05
4.69754858308529e-05
1.764872343724e-05
5.40632640447618e-06
2.6540852276691e-05
1.39449098715757e-05
2.47956383813986e-05
1.83756783093043e-05
1.1025936798822e-05
5.84297778636652e-07
2.81936771464234e-05
4.48285927354302e-06
-4.23644102142793e-06
3.85087298455251e-05
1.42836983117528e-05
3.66463646127651e-05
4.00646309428943e-05
3.48549646359231e-05
4.50813913662392e-05
4.52092528159387e-05
5.97708572345271e-05
3.35363166270371e-05
5.11724970075731e-05
4.04836125551905e-05
6.18317530184931e-05
4.48887802534387e-05
2.76698076851598e-05
1.70747407360998e-05
3.02880387697463e-05
3.93071781009215e-05
3.38440681819719e-05
3.42541491219071e-05
4.56551925229159e-05
2.70300695208443e-05
5.23152097937388e-05
1.78963935417757e-05
2.03561182870457e-05
1.57339041392682e-05
-8.86456618461129e-07
1.381282221104e-05
6.12489697772767e-05
2.32793210754832e-05
1.78019219512793e-05
1.49234555790918e-05
2.40819254581272e-06
1.19601873857133e-05
3.90032429478783e-05
1.23367410977762e-05
2.06389339367875e-05
2.63382633769246e-05
3.70024660835929e-05
-1.76036592699519e-05
5.06695320739304e-06
-2.6630230798985e-06
5.24364066878198e-05
3.57679597939101e-05
1.27983486182797e-05
5.17350363289362e-05
4.6614278684716e-05
1.898262808459e-05
1.66170261635152e-05
4.27460947247248e-05
3.96804751484844e-06
4.75812145758549e-05
2.79995651097938e-05
2.61136667952068e-05
1.84721802405075e-05
4.80328854339613e-05
6.41114267242114e-05
1.71431251494282e-05
1.1676477858497e-05
-3.40703347721616e-06
1.54148404431887e-05
5.0851309755266e-05
2.22512817842037e-05
3.49378958946908e-05
1.49400051030563e-05
-1.38964892894576e-06
4.70051971818607e-06
2.23141161237192e-05
3.67228154369786e-05
2.02091573602991e-05
1.24575459635544e-05
-1.26174349232103e-05
1.20772848639774e-05
3.06052006950078e-05
3.07871902356014e-05
2.72625164002709e-06
2.68005424826092e-05
3.75366739275462e-05
2.78670449230165e-06
1.12129276045479e-05
3.95166495081842e-05
-1.38591983826934e-05
1.42256216521767e-05
-1.12418910421894e-05
9.18140283453835e-07
2.41605492795766e-05
1.25571944213354e-05
3.42869145471641e-05
1.99080841066726e-05
4.02162144427965e-05
3.63529548858664e-05
4.53171782816543e-05
2.34255879338044e-05
3.06837202564853e-05
3.66098725555604e-05
1.65828844118643e-05
4.41494922244919e-05
3.73516429520709e-05
4.29756125921596e-05
3.7166485749934e-05
2.93119629976111e-05
4.06633172791894e-06
2.99523811894391e-05
4.63674283847506e-05
1.67825169599661e-05
2.37554451128496e-05
3.87445518189229e-05
4.47870888908919e-05
2.68909564922757e-05
2.25401717426602e-05
1.56883067403519e-05
2.64831591940681e-05
6.64425374266204e-06
2.45750706519485e-05
7.09169853483416e-06
9.30051304257839e-06
2.44828172901039e-05
3.89938221229662e-05
9.8770439450226e-06
4.84075843124169e-06
1.43542687226416e-06
2.25687357356233e-05
-1.45931238382938e-05
1.62722506382417e-05
3.59363942378922e-05
1.34161765038207e-05
-1.42242685183008e-05
3.40778445660973e-05
2.20733797232835e-05
4.58329955404701e-06
3.9866255788151e-05
2.25970963071769e-05
2.20609150293211e-05
3.24910653714899e-05
-3.91499660849087e-06
9.45990234107435e-06
3.32896860869587e-05
3.94726705238696e-05
2.7938414880378e-05
2.07806966933153e-05
6.15225421732541e-05
3.40420437991529e-05
1.58229673404619e-05
2.7974879334824e-05
4.44607582568524e-05
3.15008518572478e-05
6.07383009488155e-05
2.92677764994685e-05
3.89858522332159e-05
6.48477224539141e-06
3.85298702445993e-05
3.18618309899859e-05
5.30217451326655e-05
3.78032731307897e-05
3.95624535091175e-05
3.59338475099309e-05
2.00955850009403e-05
3.44947056000985e-05
1.10705004352249e-05
2.91957591203856e-05
5.94371383789445e-06
3.04615436830025e-05
3.7745090233987e-05
1.38699384942098e-05
1.0771606791991e-05
1.57248246094963e-05
8.6366837848678e-06
3.08323251932635e-06
9.58943952804322e-06
-1.41810077746506e-06
3.22922052302902e-05
1.34659755982575e-05
1.58910649852125e-05
5.25358681622789e-06
3.01129654263464e-06
1.89651939888492e-05
-4.47866195073824e-06
2.247145572863e-05
-9.8075176796103e-07
1.45863844924049e-05
1.8812172900416e-05
3.23385068954895e-05
2.20044033832192e-05
2.75279478160711e-05
2.80813667610749e-05
-6.40645160089986e-06
1.54936678176786e-05
-5.6090754090768e-06
1.36385784042054e-05
7.66466719646683e-06
5.80735054504097e-05
1.67923167845338e-05
4.19293079515538e-05
3.9085408438543e-05
1.8635327876275e-05
3.03673576350121e-05
4.00496492347562e-05
4.90058799695706e-05
2.48641129642384e-05
3.58951898225229e-05
3.86164836596432e-05
3.42408647295457e-05
4.72046470761065e-05
3.44877550094626e-05
3.05509788827258e-05
3.48107978786744e-05
3.34068610318435e-05
9.86333076439258e-06
1.51437136125842e-05
2.40984925822665e-05
1.44691235981187e-05
-1.15565912185541e-05
7.61902375720096e-06
1.10436446697634e-05
2.57147616194703e-05
1.42994604208403e-05
-7.41365530769198e-06
7.04459600815588e-06
2.90906260767857e-05
3.81226809876379e-06
-1.99646114430348e-05
1.54380079104781e-05
1.39559782448564e-05
-2.68910051661652e-05
-2.20840923461654e-05
8.90581943912567e-08
5.08836177200482e-06
8.14088058151425e-06
2.41205211022577e-05
1.66782604787588e-06
5.90382689569369e-05
2.26063748562268e-05
4.73767214066014e-05
2.6715433044683e-05
2.23312066897855e-05
4.6622716058802e-05
3.85080012936054e-05
2.59123385778045e-05
9.3240547638719e-06
2.5584944614837e-05
2.49499232929395e-05
4.31369448938984e-05
3.2866855197833e-05
2.25820029893465e-05
-1.7147553826072e-06
1.29916594356878e-05
3.98950622547288e-05
3.17333509885217e-05
3.15011416634545e-05
5.16345326186041e-05
3.18448922401807e-05
4.27032848928622e-05
2.00130853966864e-05
2.99756039410513e-05
3.76085586659346e-05
1.47847982546623e-05
4.18973022817876e-05
8.0574112708404e-06
9.36515555230639e-06
2.56670972916698e-05
3.0387835575323e-05
2.45927377965577e-05
3.69174028319397e-05
1.51587807978779e-06
1.45784383473411e-05
5.05420310412753e-06
1.61760402520845e-07
2.5860515099446e-05
2.41878897819395e-05
1.74172040713678e-05
-1.48573109663126e-05
1.14246758417764e-05
1.67011607229522e-05
1.35227384181261e-05
7.40518219035504e-06
3.72446915690682e-05
2.76026396562571e-05
7.36161209393329e-06
1.72112297800431e-05
3.26397491903586e-05
2.18976606041996e-05
3.75556908454848e-05
5.34607349416147e-05
3.5131009550318e-05
4.68838410812519e-05
2.18830233372524e-05
4.96511032419954e-05
1.08758089238759e-05
5.53105604644379e-05
3.47062332167901e-05
4.39075333435368e-05
5.51433378629298e-05
3.55433597808838e-05
3.91955849863361e-05
5.07282588254698e-05
2.2793358958014e-05
1.45068446672422e-05
1.33900105451988e-05
2.89333121655545e-05
2.21008280586296e-05
2.62558531352882e-05
2.7099018612841e-05
1.43085088738291e-05
1.83719195008449e-05
1.28584393209153e-05
1.55961807817024e-05
6.74523487491391e-06
1.45514729062306e-05
7.27770637814679e-06
3.10648158020902e-05
1.00311142771769e-05
4.9910308624196e-06
2.70138748702236e-05
2.89896906221976e-05
9.89465401702766e-06
2.41299172851881e-05
1.11715534800835e-05
4.71315648934439e-07
2.94092550100666e-05
3.04451601858813e-06
3.38283084219719e-05
2.34181291173134e-05
5.64581715914508e-06
9.35408911117458e-06
1.82224770888716e-05
6.3181932513961e-06
1.56377342482664e-05
6.44393499418559e-06
1.58820249455252e-05
3.34320089060866e-05
2.92550695059767e-05
2.00305417926587e-05
2.50334790581885e-05
3.3292922747584e-05
5.02224876931667e-05
2.50686533574664e-05
2.24502519031671e-05
2.00437963978584e-05
3.08410154193942e-05
3.28948192820179e-05
5.30957735742073e-05
3.61318150963808e-05
7.02913863584201e-06
2.07832316976583e-05
2.3477431906277e-05
4.13836927274846e-05
2.71258859776511e-05
1.49302534080118e-05
4.96173835719438e-05
1.56589734058814e-05
-5.71520158287952e-06
2.97787696556309e-05
3.20715782110733e-05
2.4247271064509e-05
1.93596677475995e-05
2.15738433486581e-05
8.89886433573738e-06
1.88944534608363e-05
4.51725824652774e-05
-8.78752605886937e-06
-6.48689051305236e-06
1.71647262559025e-05
-9.97655028883311e-06
7.14202201799432e-06
4.3035730016489e-06
2.59958828013872e-05
2.53785906998412e-05
2.39978518846502e-05
1.11425032711991e-05
1.13254832515523e-05
4.58278804764899e-07
7.66741219327426e-06
3.11063933381548e-05
5.06471852735819e-06
3.44002908318825e-05
1.46816762822961e-05
1.81707838210678e-05
1.71042221819747e-05
3.83118004117705e-05
1.16145921329547e-05
3.8518897634932e-05
3.67977837291661e-05
3.663631217257e-05
4.74531355355399e-05
4.91504022401131e-05
2.38632181397961e-05
3.76788571824142e-05
3.83051065470118e-05
2.83039132285577e-05
1.33659641051026e-05
2.15530272379008e-05
2.58402861931526e-05
5.65504426720208e-05
3.49756245970383e-05
1.38644365583765e-05
2.09054939710612e-05
2.76522866281331e-05
2.60920539838555e-05
1.66095212866447e-05
4.06578611985214e-06
9.15297491400315e-06
3.32214919899266e-07
4.19962143229868e-06
-4.60884064976142e-06
7.24249736332804e-06
-9.71648290797141e-06
-8.1956326892066e-06
-1.48826576512846e-05
7.86409934376664e-06
2.60207696837854e-06
5.3448388963189e-07
1.00076527779447e-05
1.2857927853713e-05
6.82253150788665e-06
1.83066516937358e-05
8.42895146357667e-06
3.11675483448153e-05
-1.48618299656971e-05
2.96013265696951e-05
2.30757758504445e-05
6.67128927333083e-05
1.56554585839685e-05
5.30290058092751e-05
3.32639818368627e-05
6.41716891706106e-06
2.21632788974669e-05
2.58953199345561e-05
1.5264901335204e-05
3.8441028713626e-05
3.19543879646441e-05
2.20674093457306e-05
3.4216038025319e-05
5.0321118824307e-05
3.62868400559745e-05
4.0740433532765e-05
5.41816690406334e-05
5.55926547412357e-05
6.11988844508242e-05
3.26536563505055e-05
1.5174673084807e-05
2.44073287837253e-05
3.31705428246335e-05
1.82240166320994e-05
4.68817024761981e-05
1.02310555363601e-05
3.63226133988967e-06
4.68949111158658e-05
-9.15827650185056e-07
1.71084892076596e-05
2.74637346196018e-05
1.15603779431739e-05
-1.41033208003979e-05
4.72790759333416e-06
-2.46872310280128e-05
-9.12581838973952e-06
3.72410313657562e-06
1.53588821106487e-05
1.00420313141103e-05
9.13100163147492e-07
8.476476423926e-06
4.26061669883925e-06
1.97946919114165e-05
-8.8751803629926e-06
1.37609348210114e-05
6.27820365814417e-06
1.91712543605622e-05
2.01523324062784e-05
1.29852159289061e-05
2.60764099227227e-05
4.28874819110591e-05
5.64408511527013e-05
4.62211859121326e-05
2.15330183556974e-05
4.14613925810448e-05
3.24272570388097e-05
5.34521882395519e-05
3.21229639896595e-05
2.92123324257046e-05
3.05302785304576e-05
5.20511203486115e-05
4.73538895357605e-05
1.52904916707256e-05
3.16746013702003e-05
6.20111968935074e-05
4.89224561313022e-05
1.73055673438086e-05
3.63945398115095e-05
1.82364914133021e-05
3.19725224593337e-05
9.22581377709603e-06
1.12789918407455e-05
1.41629995338456e-05
2.38815461783765e-05
1.28648929422074e-05
1.52133634631561e-05
2.00540710211911e-05
3.27165929682601e-06
1.89416469043139e-05
8.24774029550409e-06
-1.54108157911788e-05
2.94571628792553e-05
1.62914590723291e-05
4.87567220844147e-06
2.39989944216076e-05
1.21906213566299e-05
1.94345653780467e-05
-1.40808434333131e-05
2.4440048404958e-05
1.81602616192869e-05
3.30949284776243e-05
6.11976712730712e-05
1.61963821592964e-05
4.48721175487697e-05
5.76461856943517e-05
5.07812616407347e-05
2.21473468326577e-05
3.81271406284777e-05
3.98802472390848e-05
5.25804318987753e-05
3.57866827111913e-05
2.19531958537102e-05
4.39781886811398e-05
1.13024071430252e-05
2.13409306277736e-05
3.42516043134726e-05
7.35813616033134e-06
1.69774549106276e-05
3.71532361310048e-05
2.10501230050815e-05
2.65097787143044e-05
3.77771377812065e-06
9.37084634790341e-06
2.82685100321305e-05
-2.57512985366669e-06
4.9612563783758e-05
4.23231580882969e-05
2.69112437524604e-05
2.80749803111135e-05
2.31736391992239e-06
5.10606205101766e-06
1.70385997600425e-05
8.39933665820674e-06
3.89689294916066e-05
3.68839528313251e-05
8.97864912049068e-06
-6.29170690023376e-06
3.3124056593691e-05
2.11189997874392e-05
1.62144871069896e-05
2.35461632937606e-05
4.05987435563906e-05
9.89050245370218e-06
-2.3975584887062e-06
1.89999294320834e-05
3.31985128301832e-05
9.81457343762676e-06
2.07042163030647e-05
2.17406492481324e-05
8.15458719156749e-06
3.69491863963677e-05
2.66925292106639e-05
1.50096453271237e-05
4.27984257166131e-05
1.59758467030728e-05
3.84457084148119e-05
1.53892132721113e-05
1.02147710083653e-05
2.13205258126284e-05
1.14337075316603e-05
1.16717806031351e-05
2.84518655033968e-05
-7.0406393485819e-06
2.01235805826385e-05
2.76609104815101e-06
2.47349179152271e-05
2.71336972589951e-05
1.86280625322132e-05
1.49027389873443e-05
4.30334720263692e-05
2.07979589281259e-05
2.5630110833003e-05
1.56068552115861e-05
1.47788034549901e-06
1.849366244679e-05
3.45093422203368e-05
2.2223821013027e-05
-1.51703935198407e-05
2.3531375228143e-05
1.7734589289723e-05
2.02470798935291e-05
5.37343854648251e-05
2.04729332331849e-05
3.63799557365429e-05
4.93246179606213e-05
-1.09854650844001e-05
2.46672190112065e-05
3.42133678716978e-05
3.04512355354705e-05
1.74511939253609e-05
4.00263448650942e-05
1.76986369428025e-05
5.82414624659853e-05
4.75692892216505e-05
4.63482566842156e-05
1.98564855197014e-05
3.53292282830434e-05
3.34841249757945e-05
2.27529486971683e-05
2.07815386272952e-05
1.99413244985902e-05
1.30464792119044e-05
4.94403374940646e-05
8.41732367953805e-06
7.74450707488584e-06
2.98082066603666e-05
-6.15781321753272e-06
1.70503674644055e-05
1.96133159652301e-05
-7.95377578513924e-06
5.34576807906155e-06
7.30132405529301e-06
9.07600264367409e-06
2.66217246981983e-05
-4.23239276540454e-06
-2.87012211089453e-06
1.52389695079497e-05
1.84793084904055e-05
4.36712626080206e-05
2.6591436948774e-05
1.71076076416889e-05
-4.8582221189496e-07
2.65009497096784e-05
4.14521491323667e-05
3.14436073502927e-05
1.52606121120667e-05
4.00812173458954e-05
3.52806421332583e-05
3.16929238265538e-05
2.16503162813501e-05
4.31359158220351e-05
4.36032154668367e-05
5.69813727139369e-05
4.43646270130296e-05
2.88655121642066e-05
4.70870412621981e-05
1.98915645648005e-05
3.10717001439351e-05
1.76059747298532e-05
4.09304899221348e-05
1.8389689678009e-05
3.6171038493413e-05
2.26145795668491e-05
2.28286914551723e-05
3.63840145405692e-05
1.92082134824579e-05
2.00457727718993e-05
1.5306413735258e-05
-2.44235358904146e-06
3.54550240998128e-05
4.63354907229402e-05
6.19492447647713e-06
1.78482794747924e-05
1.21757649339545e-05
2.43371567947148e-05
1.02359607131871e-05
9.29585096582376e-06
8.16328896503741e-06
2.11485961653085e-05
3.07960525318729e-05
3.92515033013864e-06
2.02644376779701e-05
2.84926542371927e-05
6.57522847690433e-06
2.12381891332493e-05
2.98775980885338e-05
3.63001705140055e-05
1.13064961853808e-05
4.13689214421995e-05
1.90871711251624e-05
3.51776610637057e-05
2.73504837494807e-05
5.69584801335551e-05
2.2018822384682e-05
2.25664036294069e-05
4.27214697800906e-05
1.18874488815549e-06
1.90420066475463e-05
2.33118222764246e-05
3.06835706265748e-05
3.01491081521409e-05
3.55377636501511e-05
2.73086083324662e-05
2.01713198772646e-05
9.9836271965616e-06
4.013179026664e-05
3.91820417261649e-05
3.12921995006274e-05
4.95961899580932e-06
-1.73140351642953e-05
3.43473521720357e-05
1.42395735304932e-05
3.25944463005422e-05
1.51096997284486e-05
1.32145007179876e-05
1.83609265666288e-05
2.53400674372208e-05
1.9215198222244e-05
-5.05143907044998e-07
3.18793148010103e-05
4.23258460093723e-05
3.56100663331729e-05
4.8227389206912e-05
3.76696509284892e-05
2.062618829025e-05
3.86518459438197e-05
1.48714438327167e-05
2.40350940763875e-05
5.20449163149205e-06
2.57439905777444e-06
4.21327183889904e-05
3.05808635158434e-05
4.70132677014073e-05
3.12044438714944e-05
2.97630139916238e-05
7.5843801070673e-06
3.10376904897614e-05
-2.72342274180033e-06
2.84771823190773e-05
2.71099427219536e-05
1.5534173949005e-05
-9.99611682452676e-06
1.89544205946195e-05
3.78577024257597e-05
1.01228647124074e-05
1.72339144567729e-05
-3.06479713862274e-07
1.62238057038826e-05
4.48283290934716e-05
1.9728765721441e-05
3.20498339160734e-06
3.24920645514634e-05
2.27613646107165e-05
4.09630719398174e-05
1.67674523353981e-05
3.34333738646061e-05
9.05966816206654e-06
1.85395053880672e-05
5.14679486111305e-05
1.95658394072386e-05
-4.97089384997722e-06
2.97308418364541e-05
3.37779924136079e-05
5.42525719803448e-05
2.83606697828985e-05
4.24330918565012e-05
3.78177716952304e-05
1.65961725055938e-05
1.8142494486837e-05
1.92189339014788e-05
1.76494933686535e-05
5.39889394455038e-05
2.82821643715776e-05
1.21371980399698e-05
2.80291147024884e-05
2.43928609239204e-05
4.47864913987721e-05
-3.68382227615179e-06
1.94402225067461e-05
5.46937295347217e-07
2.5356294901111e-05
1.63780801229645e-05
3.24528188647711e-05
3.72208634504268e-05
-3.84795899420914e-06
1.10469869125026e-05
2.17215135287403e-05
2.30079504795295e-05
8.04519701902795e-06
3.71589578355682e-05
1.58017172490237e-05
2.17668160546587e-05
-6.79336098251897e-06
2.13003164364412e-05
2.37400020985203e-05
6.52087013578988e-05
3.54827312194141e-05
1.83790086462741e-05
5.42365514659498e-05
3.88920841359074e-05
1.35241351628401e-05
2.51104668807843e-05
4.24034478955836e-05
1.7450394525657e-06
3.17508151102629e-05
1.78693742537333e-05
2.15400262965965e-05
3.58828556281021e-05
1.54295328406341e-05
8.55578630998762e-06
2.33409557204544e-05
3.76033192276631e-05
3.06885188433551e-05
1.28371087881107e-05
1.04200466214215e-05
3.86958985992863e-05
