# Supplementary material for: Research on computational propagation and identification of mine microseismic signals based on deep learning
Source: PLoS One. 2025 Oct 22;20(10):e0334641. doi: 10.1371/journal.pone.0334641 (PMC12543183; doi:10.1371/journal.pone.0334641)
Supplement: S4 Data — (ZIP) [file pone.0334641.s004.zip › 000100700000667.xlsx_0.txt_24.txt.txt]

1.69115903998682e-05
3.09125473779129e-05
2.01944168973084e-05
5.05643625017351e-05
5.30390084729271e-05
5.6153198214484e-05
4.03418589508313e-05
3.41495614404063e-05
1.65528282652888e-05
1.4252259980009e-06
-2.33209855986378e-06
1.59925058583023e-05
2.62318401684363e-05
-2.11403957182017e-07
9.72077676750774e-06
7.71452434101772e-06
-3.25016623316903e-06
1.59298616544458e-05
4.63661481450665e-07
3.56096152047319e-05
1.48522478752217e-05
8.97617837562483e-06
-1.86950376346844e-06
3.68252065614833e-05
3.91390722069838e-06
1.4673248578734e-05
1.98823948523771e-06
3.31230646712672e-05
4.46869120142169e-05
4.7690773785615e-05
4.17124506300634e-05
3.21615102795925e-05
3.32626206365352e-05
2.6860240019153e-05
3.32082913165848e-05
4.48335208011137e-05
5.10704555796203e-05
3.46673146328081e-05
3.83172923567205e-05
1.61537176677866e-05
1.59727735080537e-05
5.92772377099031e-05
5.57905854592551e-05
3.69150426396521e-05
3.1157874616719e-05
3.61190194420418e-05
2.32186089477233e-05
2.5484655665482e-05
4.57262931333919e-05
6.39496011084079e-07
1.46419236153824e-05
2.32648745082564e-05
-8.17605472595722e-06
-5.12263454179201e-06
4.8012569497635e-06
5.41363864750914e-06
3.98705617794738e-05
3.93529736341002e-05
4.93615659983358e-06
2.333457222128e-05
2.32148948424477e-05
1.85527065313829e-05
2.51240807011753e-05
1.90851198765671e-05
1.67138637409175e-05
1.77901536178982e-05
1.85023738161841e-05
3.44538113827946e-05
6.33349295104242e-05
2.89187098883458e-05
4.44595079604664e-05
1.62320913278107e-05
3.45558458392265e-05
2.77846393507122e-05
5.10125808943739e-05
2.65151825498769e-05
5.38888197042044e-05
3.73981661147804e-05
3.85231929137386e-05
2.53950423005302e-05
3.878290450483e-05
7.85344993878848e-05
3.24566734094294e-05
5.41307251337041e-05
1.35160217760644e-05
3.62467238628087e-05
4.43196333842182e-05
1.24726436460639e-05
4.21493596936247e-05
2.69074292880664e-05
2.45253066222267e-05
2.97275151449668e-05
2.87280243591125e-05
2.83723130109587e-05
7.30779958095521e-06
8.15710765637869e-07
5.07214646026539e-05
2.34545462686102e-05
2.71785715670329e-05
7.59021757632375e-06
-1.58437985184783e-05
2.73395199447463e-05
6.56787166827324e-06
2.38939862286201e-05
7.92668577035212e-06
-1.16979663513758e-05
3.71546319625098e-05
2.40921315289197e-05
3.53927768269732e-05
-1.35772705940688e-05
-8.28592815725506e-07
2.99251773084558e-05
1.96456603419094e-05
1.23196033042821e-05
2.21810038276348e-05
2.29427160029002e-05
1.49487305512031e-05
3.18682244879172e-06
3.16883584040369e-05
1.62484068997992e-05
2.58728945470662e-06
4.05189732252558e-05
4.69340445025566e-05
3.68416093671142e-05
2.90363927600277e-07
3.61875808388217e-05
2.62495354463411e-05
4.75683426751398e-05
3.02164668214568e-05
2.18205344820858e-05
1.50518307086172e-05
4.26848391534745e-05
1.82987524960607e-05
-9.70488148111772e-07
5.18964790724532e-05
1.59267733294241e-05
3.91745217243171e-05
2.60914741611371e-05
2.48284634899373e-05
2.33193334464386e-05
4.22978695150958e-05
3.50040411740492e-05
2.0201523297481e-05
3.68812373172711e-05
4.69341107942683e-05
3.29879114348968e-05
3.73319237478653e-05
2.09529443630836e-05
6.24891623539002e-06
3.71812921218793e-05
4.53987357366418e-05
1.54303207959575e-05
2.12559904593346e-05
6.20941726402306e-06
2.25145750011271e-05
1.35046394376198e-05
8.57512243717628e-06
2.53361066832068e-05
4.75655903127207e-06
1.51763870441843e-05
9.82504983910981e-06
1.41253753391713e-05
9.71557334674405e-06
1.74309666878485e-05
1.42155564305178e-05
1.41206104767103e-05
4.09793471846429e-05
1.15901646047922e-05
2.37170999197578e-05
2.45336329652205e-05
4.67076250745058e-05
-2.30644922126173e-05
4.7446748429231e-05
3.91982256945871e-05
3.06550820473123e-06
4.08213285578509e-05
3.80918203856573e-06
1.95049550119185e-05
1.55815631637955e-05
3.52770136546917e-05
1.97956077894247e-05
2.06796489665567e-05
5.38715029223631e-05
3.40862516466851e-05
5.80674778796099e-05
7.19232557342599e-05
8.47731172246458e-05
3.25257987220682e-05
5.12785275415984e-05
4.00363862650217e-05
4.64441832499018e-05
5.29360851938645e-05
8.51887649305378e-06
3.38239692517971e-05
1.38416709042122e-05
3.28136004752078e-05
1.18150916501381e-05
4.60063509975322e-05
4.62724715885409e-05
2.02278333163218e-05
3.75766601569961e-05
2.28465278311041e-05
5.15157797996995e-06
1.14506367476432e-05
2.40238557365892e-05
4.84214771422482e-06
3.08852536890306e-05
2.76374089859446e-06
5.62194540882716e-06
7.48929865046571e-06
1.16849839364363e-05
-1.74441279628336e-05
-1.88897289526953e-06
-6.43699764197698e-07
-2.26826212397663e-05
1.16763648071594e-05
1.44744028901281e-05
1.11672484717853e-05
1.76502845020326e-05
6.45527943031409e-06
2.96831939424071e-05
2.84827010947551e-05
4.68793592324124e-05
3.61376028845183e-05
5.08216471511778e-05
4.15964654469645e-05
4.2404889221293e-05
3.73058692191831e-05
5.38624127608483e-05
4.45235598610146e-05
3.78991032844251e-05
9.81997126286827e-06
6.89037912592699e-05
4.62633575352512e-05
5.5919604319628e-05
4.85091107778678e-05
6.4845598411556e-05
3.81475772169314e-05
5.95947765533548e-05
5.29439003138873e-05
1.44777911507803e-05
2.98575334883188e-05
2.84029634143969e-05
2.88303000974781e-05
3.9598972772887e-05
3.5836155144336e-06
7.77854978581845e-06
3.63207174942442e-05
1.35270883710746e-05
1.2913494685473e-05
-3.02725481233983e-06
2.23974114732521e-05
8.196702217694e-06
2.49851188329682e-05
5.56205053078211e-07
1.06154891759907e-05
3.52773284625489e-05
1.38903220653753e-05
5.72139067661127e-06
2.34434390485184e-05
1.68820953017081e-05
1.90435864251564e-05
4.13893702114575e-05
3.80940488527757e-05
4.29616237423648e-05
9.64383376046683e-06
2.18067332653661e-05
1.01492162649405e-05
2.51098034889287e-05
4.34252762470458e-05
4.05628789587531e-05
7.59728477146334e-06
4.3134493183735e-05
-6.15776333618719e-06
2.76691847001429e-05
2.12142593340558e-05
4.3313676833829e-05
4.72067412960017e-05
3.01754480614249e-05
2.30151513490049e-05
3.4535421624015e-05
6.0306233456996e-05
1.84057155284383e-05
4.63021490302714e-05
4.06514765503292e-05
1.77342646476085e-05
3.87650615199452e-05
5.30142714421175e-05
3.35102459242705e-05
1.24632334870973e-05
1.21773028081899e-05
2.37869919703032e-05
1.87675971841767e-05
1.15148533403866e-05
3.12568907125989e-05
2.5520617570857e-05
2.0320937524912e-05
2.49767720294489e-05
1.88942229134522e-05
3.301074434193e-05
1.65776647643867e-05
-5.08440457236333e-06
2.58466573633851e-05
4.45823197410263e-05
1.91918907176807e-05
1.90522680052194e-05
-7.07288770718793e-06
2.21684026901396e-05
-4.88015669828982e-06
2.44634467324335e-05
4.0466277025931e-05
2.63197945007999e-05
7.30491549563435e-06
1.23657223983963e-05
1.06579937286132e-06
1.05502912612993e-05
7.45082907763307e-06
3.29828302068334e-05
1.67641165400722e-05
1.12892638064103e-05
3.73512248247221e-05
1.13352800765249e-05
1.89482409971057e-05
4.69671979486478e-05
4.50057280032413e-05
2.11225279784857e-05
2.37154653993887e-05
-1.4050167985263e-06
1.30602173521211e-05
9.18572966607572e-06
6.38655970725491e-05
2.92004569310397e-05
2.01795455458132e-05
3.22109657281895e-05
1.63223287426404e-05
4.33572145317767e-05
1.56010816131192e-05
2.85932713055363e-05
1.39987527590121e-05
2.36155769816455e-05
4.80759810326667e-06
3.28802306052163e-05
1.8249557747425e-05
2.21601755919433e-05
4.69321243967794e-05
1.97535483220878e-05
-5.49419178338033e-06
3.49733121272345e-06
2.23229820459447e-05
3.94314715535987e-05
2.09355646462769e-05
2.35014243598035e-06
4.51692446097088e-05
8.8040880854242e-06
1.29584032248723e-05
3.26760852302778e-05
3.05723268908319e-05
2.45864923657685e-05
2.33105408270017e-05
1.70203275355299e-05
4.54108036651385e-07
4.63185932084826e-06
5.7966326295787e-06
1.94544747301108e-05
1.90363506384971e-05
5.59727942792687e-05
-3.05619784696982e-07
5.2851485679099e-05
1.89652410348157e-05
3.97272971142205e-05
4.63377313317242e-05
4.08493369029675e-05
4.46856210597425e-05
2.25314642003072e-05
3.59749548080009e-05
9.76412958907112e-06
1.15460845858696e-05
-4.93004908998591e-06
3.65785396220131e-05
2.73388536830953e-05
5.62127419859216e-07
1.64656602121782e-05
-1.47503797490125e-05
1.01288662758843e-05
3.89464789383491e-06
1.41199148552985e-05
5.43001845715193e-06
2.50637747297048e-05
-2.02815816524933e-06
3.02104832954744e-05
3.70586612432697e-05
4.65530939234956e-05
2.31933441362577e-05
4.58071779334675e-05
1.94231093779959e-05
3.60155516447847e-05
3.6086741740946e-05
3.41435744213748e-05
1.02728407476332e-05
2.05952807059293e-05
2.57603914022795e-05
4.75017887510527e-05
1.39872226750794e-05
3.8953260166675e-05
4.02285391756944e-05
1.79532188767527e-06
3.26636368145925e-05
1.48638543979162e-05
2.09312954214331e-05
3.02416842200948e-05
1.17592460494538e-05
1.75821370771277e-05
1.79855801773473e-05
3.50238628810868e-05
2.48332788505239e-05
2.63655513005521e-05
2.27531979322545e-06
9.93521144186938e-06
4.74724599414183e-05
8.97946926139651e-06
1.19387225289736e-05
4.32283780762624e-07
5.28572286177823e-06
4.35269156573655e-05
1.87369074179486e-05
5.80663978331646e-06
-3.63503805607439e-06
1.3281976781412e-05
1.67189364192929e-05
2.63322586414208e-05
1.57006556733449e-05
1.27873199693057e-05
3.48038751931348e-05
3.17718900174847e-05
1.87028086904229e-05
3.66973553418327e-05
2.24741245791818e-05
4.11816718666376e-05
4.30814115551536e-05
7.48776812639756e-06
-1.27197944306931e-06
4.02061035641197e-05
2.69777209471426e-05
3.46438790083397e-05
4.55695392958083e-05
1.11035337241621e-05
7.19852605048104e-06
1.12798295081989e-05
4.76566643379013e-05
-1.01605386464713e-05
1.43490355602194e-05
3.58005360065309e-07
-3.70984343135581e-07
4.50635206972147e-05
3.1793334447545e-05
1.51727583788661e-05
2.43197404322431e-05
1.32783144223125e-05
3.20814106051665e-05
1.32840059430711e-05
2.69510244804242e-05
4.59176033757289e-05
2.47974856124393e-05
-4.78931601636563e-06
2.15032358014157e-05
6.00158617770374e-06
2.31144505010044e-05
4.21144814406449e-06
1.32466762591514e-05
-1.62046572138676e-08
3.53439143876362e-05
1.81511310554496e-05
2.04067559058003e-05
2.52746057683201e-05
1.49568027719629e-05
6.82291672783915e-06
1.77958069490346e-05
4.04142967511051e-05
3.24073306884971e-05
2.99577984179025e-05
3.14574938239663e-05
4.43541821062376e-05
1.59349864096629e-05
2.23988632337538e-05
9.80729625613754e-06
5.97533386851998e-05
3.7256600123758e-05
2.6902847765188e-05
4.21704295593064e-05
4.72864347836503e-05
2.77431211838742e-05
5.42199848832693e-05
2.14203397041367e-05
3.44090980073846e-05
3.08525670327446e-05
6.15292969746615e-06
1.34566447346204e-05
1.13725026330867e-05
1.93396882208409e-05
2.42208953718024e-06
1.77244478838459e-05
3.23081994767779e-05
3.36081450509867e-06
1.99659683887259e-05
7.0386822973394e-06
-1.79505392877985e-05
1.84607705112957e-05
-7.49131550336898e-06
-1.02652804687625e-05
9.89608304874942e-07
1.7204977249436e-05
-3.95597042303894e-06
-8.14743426505679e-06
1.43302925740619e-06
1.74802097501491e-05
-2.14236501564269e-06
3.41071137309898e-05
2.61481073755482e-05
2.92203363203391e-05
1.45434831644866e-05
2.21360584628542e-05
3.24630285660487e-05
3.69182110859729e-05
4.46202860711097e-05
2.87490723473999e-05
2.93535127810889e-05
5.76420241440717e-05
1.56997626611783e-05
5.55964911643882e-05
4.64944260188948e-05
3.2286488547683e-05
4.72187378091128e-05
5.24499786891899e-05
3.44175898602718e-05
2.93019676938293e-05
5.15083946680304e-05
3.70412908684246e-05
3.16841422307417e-05
1.40765237427826e-05
2.69386932960735e-05
5.38391614750445e-05
9.20919884316962e-06
-2.25591525253794e-05
-3.44018244225809e-06
1.65236315965704e-05
9.20356590993695e-06
1.75636794681168e-05
1.83804873688824e-05
-9.73182856216596e-06
3.24400391109152e-05
3.56108720922883e-05
3.55068808018902e-05
6.11191640158872e-05
3.12086137566411e-05
5.82342078979109e-06
5.5426705568912e-06
7.48437942433675e-06
2.09956641552052e-05
2.46381237340405e-05
1.50271018485394e-05
6.25418886441934e-06
-8.13096998496778e-06
1.21611460057211e-05
1.98595109108268e-05
1.94968630517963e-05
1.73974712798598e-05
3.92170922144243e-05
2.87369080706192e-05
3.35536953622228e-05
4.08238413973129e-05
8.29435981884697e-05
1.60955519006425e-05
3.23149330596045e-05
3.75960455942154e-05
2.82430616741444e-05
4.02502259679691e-05
3.07316604276111e-05
3.00737826805015e-05
1.83455811527566e-05
-7.0921571675238e-06
2.66285322984942e-05
4.65830718132844e-05
1.72131913839072e-05
1.84579703578774e-05
3.21911502512803e-05
3.35500601665934e-06
5.14142180592833e-05
3.64724783178367e-05
3.64555288247136e-05
-2.54854141851509e-06
7.51224731476868e-06
1.23231538372945e-05
1.59010335489691e-06
3.3118979974054e-05
1.82826277915815e-06
2.08282539692746e-05
3.36015421108805e-05
3.58008688928525e-05
-2.66626437077206e-06
2.30606233262189e-05
1.35555733540249e-06
2.64624628597123e-05
1.44465769938167e-05
1.04360395312958e-05
2.69741502291176e-05
4.80929062241067e-05
3.68778646408549e-05
1.08745642707736e-05
2.31024081678867e-05
1.63685653104926e-05
2.51135506884895e-05
9.89271038460689e-06
3.82124254832959e-05
3.50322518732463e-05
5.43156081529097e-05
2.49299131065418e-05
4.6490639085846e-05
2.19793268957641e-05
2.31711185060769e-05
4.36828381292004e-05
8.7225591445336e-08
2.24697558347678e-05
2.42946798629996e-05
6.59664213704654e-06
7.07809097570211e-06
2.60204199364684e-05
3.73599757423493e-05
3.22882731375797e-05
4.68137981169451e-05
6.34703000133885e-06
1.68209612845728e-05
9.07524376433836e-07
8.88458123545361e-06
4.33811348953252e-05
2.61668634040813e-05
2.96886636632493e-05
1.95925716297402e-05
2.50988173279959e-05
-1.27702333793598e-06
4.93482198875905e-06
4.11971124902137e-06
-3.33831452868118e-06
3.97442163274266e-05
4.08206942548101e-05
2.47425762677927e-05
2.55905520349592e-05
9.96322164184095e-06
2.60006683512532e-05
8.92410727895976e-06
1.31127698461454e-05
-1.46890583692588e-05
7.9811045644714e-06
-6.48042164807894e-06
8.13069126248664e-09
2.32934694981652e-05
3.68585304539856e-05
1.19515238944565e-05
5.35483256620135e-06
3.34542190613222e-05
3.31797002363652e-05
1.56078760934196e-05
2.39702509712147e-05
3.42127386678909e-05
4.56467515715119e-05
3.21432321415997e-05
3.22642081672948e-05
6.55992655065594e-06
1.9452228166226e-05
7.94394913587673e-06
3.97932331359886e-05
3.14870561368861e-05
4.33218515933514e-05
3.26221813563887e-05
3.23598241987432e-05
4.07596429679944e-05
1.98176093734735e-05
6.57109178583748e-06
2.55155987424006e-05
2.54287911706494e-05
3.25536189088531e-05
1.76519067879805e-05
2.88396809626023e-05
1.22895132666397e-05
2.13871877077716e-05
2.88595229233453e-05
2.23147385121864e-05
2.74168863683142e-05
2.66625835839191e-05
1.41099172551061e-05
2.43975672194886e-05
1.13089786201759e-05
2.00668116226178e-05
5.14123077347835e-05
3.41486457014868e-05
2.94413033537362e-05
3.71091199418684e-05
-2.22557474237807e-06
1.59038305351212e-05
-1.03216630497083e-05
7.01983099670395e-07
3.2950923776322e-05
2.748252168157e-06
8.85938955309231e-06
-2.9684601674303e-06
1.42462822775852e-05
4.97670647607109e-05
2.70396152158251e-05
2.22294334517545e-05
5.39124827158664e-05
2.01324619386271e-05
9.53776724935875e-06
3.73182244899371e-05
2.55557577961755e-05
1.91450447130797e-05
5.36247187579051e-05
4.26411824387488e-05
-4.91790976183244e-06
1.17267774402543e-05
3.09262941042891e-05
1.99870609870178e-05
3.61907603933327e-05
4.98242073091828e-05
4.79357377081124e-05
2.56310381382923e-05
4.98652737163704e-05
4.12649484574609e-05
3.15637835400518e-05
2.11203481280652e-05
2.71529628547816e-05
6.24300980100792e-05
1.68035038654491e-05
2.70135069814402e-05
1.39387955706698e-05
1.89720849197626e-05
1.36622067366105e-05
1.47036448994156e-05
4.19952015526443e-05
1.57869044996557e-05
2.34487957187528e-05
2.32314696218788e-05
2.84788488479848e-05
8.47532757473161e-06
-2.6626530526928e-06
-4.06412917066424e-06
2.8129424487564e-06
2.68887502833604e-05
-1.57062694194344e-05
1.41911320977953e-05
1.30762576747176e-05
2.12212219504882e-05
9.87041978147553e-06
4.56763040648007e-05
4.31805075233663e-05
4.82280969393123e-05
4.06060012499364e-05
3.3072499855665e-05
5.60117599325133e-05
2.75979864804468e-05
3.4406270780969e-05
4.3036480190487e-05
5.38730354633676e-05
5.27133031806685e-05
9.0429841218355e-06
7.1657790818184e-05
1.29078108151708e-05
3.80250140415001e-05
3.59330103606241e-05
1.13578731678903e-05
6.07755389944214e-05
6.00460610281087e-05
2.20716445044242e-05
3.83309493779437e-05
4.81949551546543e-05
1.21165016565116e-05
3.41225872988052e-05
3.53411308787881e-05
4.38676251534297e-05
1.77078694800141e-05
1.94621766832331e-05
2.11267986327981e-06
5.27594340560514e-06
1.53632078478288e-05
1.52113869312587e-05
-2.62048588899012e-05
2.03977697239897e-05
-3.88555805144433e-06
-2.07126085478446e-06
2.67402710094263e-06
2.14298677895501e-06
1.81569438912231e-05
1.01158925937858e-05
-1.33860133032713e-05
-1.19704038969114e-05
8.23206788005292e-06
1.65177179127233e-05
1.7507857293193e-05
4.2502400162349e-05
1.8500015571045e-05
-8.51828007507741e-06
2.21777326499767e-05
3.07335301772237e-05
1.86436403472509e-05
6.96496076858469e-05
1.93317946287016e-05
4.7682589409284e-05
9.2908580223777e-06
4.07176976704022e-05
3.31440195984559e-05
2.91444659932709e-05
4.85507933754867e-05
5.11949425049873e-05
4.98012084006078e-05
4.89462298126339e-05
5.06326163818335e-05
2.03882741031434e-05
1.60514484917274e-05
3.04905186928645e-05
1.44311983271681e-05
2.01133545759284e-05
2.88190916302224e-05
1.76450806142107e-06
1.45407541026476e-05
3.0834544583742e-05
2.41455810077616e-05
7.99309592254616e-06
-1.72461421279365e-05
7.28712513758916e-06
-5.46562569008765e-06
9.72701822084191e-06
6.58124416595251e-06
7.10285916764446e-06
8.7661429522428e-07
1.38645661411391e-05
1.86852182250357e-06
2.23348957092921e-05
3.02399287436844e-05
1.02490982390866e-05
2.49861701017684e-05
1.1537991995855e-05
1.06577402792462e-05
1.67819203422498e-05
1.40696742171784e-05
1.35443034189327e-05
2.94559271355201e-05
1.69770982798117e-05
1.77715906692341e-05
1.31169235163677e-05
3.46194631398964e-05
1.69554949984379e-05
8.15696452685102e-06
4.22349497799698e-05
2.20957672307224e-05
4.01075186834939e-05
2.21208486275559e-05
4.02445450121165e-05
2.07610415845213e-05
1.59431466088729e-05
2.66222261661243e-05
4.06724696834768e-05
4.52776687424092e-05
7.54589164801097e-06
-1.8289070690204e-06
4.6540970491547e-05
3.06541541911297e-05
1.83872889905023e-05
1.22107953232441e-05
-2.0649987926456e-06
4.1769813530662e-05
2.16038842429814e-05
7.78936389845859e-06
1.86252765422955e-05
-3.21993944553084e-06
4.83394191795779e-05
3.164704642446e-05
2.34516313977109e-05
3.70775808620277e-05
4.68381971150402e-05
3.93854150700402e-05
4.20138144670034e-05
-9.2805733836971e-06
1.53162396459325e-05
2.82476267247935e-05
2.38312288136729e-07
3.48733631706587e-05
9.43723885975576e-06
-2.00786734522347e-06
4.50381266204085e-05
4.55982878803033e-05
2.55055167637874e-05
2.60747345127587e-05
4.90402358346056e-05
3.22904539787138e-05
3.42313147520659e-05
5.21282251736268e-05
2.85668581230598e-05
5.69583930602274e-05
3.18621402395124e-05
1.6944152132186e-05
3.37633963663855e-05
3.83930695723819e-05
2.79899499429261e-05
7.85024583567829e-05
3.16505788933732e-06
1.02571149773857e-05
4.39824840149973e-05
1.72470255497343e-05
6.53805226063147e-07
2.67637330099212e-06
1.47946162167753e-05
1.16617903333437e-05
1.97592827117462e-05
-1.43364513264182e-05
2.36536611606475e-05
-9.52744257275586e-06
4.70785700957104e-06
1.2062207293523e-05
1.59738041331264e-05
1.23815636104936e-05
3.20094608241826e-05
4.69710595028749e-05
1.97043249149273e-05
4.26537646588879e-05
2.72640990070017e-05
2.19308350055957e-05
6.31618093036927e-05
1.66519760770368e-05
5.03615926953394e-05
4.66438279080807e-05
5.46477790878764e-05
3.09431359809809e-05
2.31086277588731e-05
5.64008827457917e-05
4.51876520488663e-05
4.03485767633378e-05
5.30884207181548e-05
5.20642924908456e-05
3.23437436412087e-05
-2.36638379219019e-06
1.71653844466758e-05
5.37409818599588e-05
4.88907982504237e-05
2.69626284702636e-05
5.36509930720388e-05
5.00327759550261e-05
-1.942439397446e-06
1.28203520977846e-05
2.256729257318e-05
6.9587173046583e-06
7.94403046027089e-06
1.44139777660298e-07
3.5770027843426e-05
2.71417726417209e-05
3.42310742011578e-05
9.17605451904734e-06
2.47459924496798e-05
3.40543516178265e-05
1.2850102856745e-05
2.56959092073548e-06
1.97719672830795e-05
2.89371931043153e-06
2.45905375520292e-05
3.54422423242698e-05
-6.71821429235007e-06
3.43451431901022e-05
1.38579241460306e-05
-3.15605998603423e-07
1.13608505543324e-05
2.54169887053503e-05
2.90472785954949e-05
3.12202511931033e-05
4.43314081674766e-06
2.29934072711136e-05
3.4497258496305e-05
3.66636070873186e-05
3.94507309413968e-05
1.98785528012036e-05
4.59470956435949e-05
2.06994001823769e-05
3.14794072498395e-05
6.87275347107748e-06
3.42315552709878e-05
4.91624235395709e-05
2.03283386729885e-05
2.96894337434062e-05
-1.05342472241986e-06
-2.17162469093193e-06
3.30460399115531e-05
2.38456129538599e-05
-1.00150530593797e-05
4.3928639394596e-05
2.05883197595825e-06
-1.24195292840318e-06
9.53356355780014e-06
1.63525144217219e-05
2.36468272138925e-05
1.60955923652634e-05
2.92047837931147e-05
4.16277536120987e-05
5.17256165063887e-05
-1.28554669152889e-05
2.65441280739126e-05
1.99901758905208e-05
3.04730423148185e-05
2.61772628377811e-05
3.14272455134294e-05
2.70418024404605e-05
1.36002862807055e-05
7.96490239709572e-06
4.81628063591134e-05
4.63394241797214e-05
2.68541966140251e-05
3.21722608146969e-05
3.6936537759379e-05
1.87157229274612e-05
2.00471470306056e-05
3.69250319516008e-05
3.44224265968421e-05
2.16625330740248e-05
3.09322986012161e-05
4.99547166125712e-05
3.25257982872434e-05
1.95824857425907e-05
1.40110680198624e-05
6.05655179337361e-06
7.57431841814407e-06
1.07196614229028e-05
2.63342228480024e-05
2.21691643588272e-06
2.06641461924653e-05
1.29104566747402e-05
1.40884698054824e-05
2.13754962817069e-05
2.54035368212116e-06
-7.56127659267861e-06
1.47770648824005e-05
-2.91655090189888e-06
2.08732564783435e-05
4.47740119573474e-05
-4.56662051346334e-06
3.11600902792753e-05
1.89757405002129e-05
1.65743791250815e-05
2.64125214364926e-05
4.63029599436948e-06
3.44914254662212e-05
3.04306902870441e-06
4.14191550600821e-05
4.6196801217918e-05
7.23174843055993e-06
2.8273807171308e-05
2.32008028730029e-05
1.87124504785793e-05
2.52790882057892e-05
3.09691635905331e-05
3.89728919617907e-05
5.33548591115103e-05
3.47832567664938e-05
5.42573088766945e-06
5.29734653931982e-05
3.18497713852399e-05
4.81770082690896e-05
2.70309655917255e-05
3.58462648749448e-05
4.7977645658891e-05
4.16379976630026e-05
3.55553322782879e-05
2.94743790046985e-05
4.72363901495688e-05
1.28537885962517e-05
4.48697696665379e-05
2.10235305612804e-06
4.5943877324549e-05
2.0550405820161e-05
1.27312019139654e-06
5.52286626471562e-06
-1.35369773575494e-05
2.33167007629748e-05
2.29128568996215e-05
2.38293660435244e-05
2.17025347842898e-05
2.46548268282038e-05
2.99162690241243e-05
8.44578049629887e-06
5.75813080642794e-06
-7.14507163940352e-06
1.01234395732474e-05
3.23330543123231e-05
1.28561829717691e-05
4.5178308376925e-05
6.62908837733701e-06
3.6971442382846e-05
4.54302899425056e-05
4.00177664003625e-05
4.19679959862231e-05
3.50999204960521e-05
8.72661450176543e-06
3.46230877014839e-05
3.86863491556154e-05
4.25593237008561e-05
3.18778377584617e-05
2.59855065550316e-05
3.51185985445532e-05
4.61974183712559e-05
3.57063752771005e-05
7.73859670400241e-06
2.78428480335577e-05
1.98889684320503e-05
5.63411640896422e-06
2.1091423168732e-05
3.61908634784896e-05
-5.96400215017356e-06
3.12560879411707e-05
1.56547973291555e-05
1.0833213228631e-05
1.01503923189297e-05
1.55792552179462e-05
-1.46348611669939e-05
-3.52579615419334e-06
2.00906119564157e-05
-1.59901399830737e-05
2.47567822535714e-05
2.94923961011243e-05
1.12080131920349e-05
1.7092415624821e-05
6.40498824035801e-06
4.96765066055777e-06
1.17740420341071e-05
2.69028979703144e-05
2.6406849022839e-05
9.70880151985427e-06
3.27679907616013e-05
4.06659453950951e-05
3.25009186491099e-05
1.4786010296971e-05
2.96699999501351e-05
5.45056732312274e-05
5.64960476941138e-05
3.39895298441087e-05
3.21297175438418e-05
4.01758723907061e-05
4.44005339393688e-05
5.35671979098052e-05
3.32827563825682e-05
3.41987319287152e-05
4.75696862465372e-05
4.54532044972289e-06
3.26111944115319e-05
1.72193438586407e-05
2.1504616561629e-05
2.59285595298269e-05
1.80395816202722e-05
7.4953899546994e-06
-1.48296895655636e-06
1.78231696279756e-05
3.46650773130934e-06
3.85673636625926e-05
1.96252291298082e-05
7.60068142512852e-07
1.22589111305476e-05
3.31801219024152e-06
9.39664538175756e-06
-4.46154787924124e-06
1.56115099431084e-06
1.99438911938707e-05
-1.21154976288809e-06
4.20848177138903e-05
-9.58093289752404e-06
4.61793424045554e-05
-9.07282240811554e-06
5.4283887661882e-06
1.58984096939413e-05
3.99147927757122e-05
9.67078665297244e-06
1.78227889860108e-05
5.30063324121249e-05
7.47088755064843e-06
4.99231928522282e-05
2.58798667081283e-05
4.51492091892361e-05
4.68207400826939e-05
4.65778450191006e-05
2.40349961820797e-05
2.86944544300968e-05
4.4560844515265e-05
2.73406100797032e-05
5.51770406757203e-06
3.93381807690511e-05
4.42680735502874e-05
1.46472112578705e-05
3.39926741448873e-05
2.45910762849746e-05
1.39612814170304e-05
8.50446104872686e-06
2.11535631500188e-05
1.64633684052999e-05
2.87336749951052e-05
1.09059684963323e-05
3.37220843987027e-05
-2.21780046605335e-06
1.06676504674138e-05
2.57762618614548e-05
3.64296506708286e-05
2.93748148196696e-05
-1.67949364133353e-06
2.36669610504844e-06
5.95107136796213e-05
2.15144333028069e-05
4.90834977814119e-05
2.74336131449274e-05
1.65978276981241e-05
7.49393781150261e-06
1.71398395135127e-05
3.57986999034611e-05
-4.26895359938038e-06
2.068953379203e-05
1.3124142987845e-05
1.19516122913631e-06
2.74191323354796e-05
-6.24920906243716e-06
4.85942445224289e-05
6.01993874188638e-05
5.39806959191401e-05
2.58976632976982e-05
1.44985176019509e-05
1.30990113725553e-05
1.80650259957323e-05
1.69482229074728e-05
3.75954510135407e-05
3.45954574806408e-06
3.86894674334099e-05
4.92563812506052e-05
2.51987248054349e-05
3.26722320222264e-05
3.59172033752722e-05
3.20495964092977e-05
2.76248715123521e-05
3.54302145208077e-05
3.41000176298905e-05
2.8815043555207e-05
2.02011646385383e-05
5.20337069780487e-05
1.59140758665526e-05
3.32606928275943e-05
4.05627469868128e-05
5.02629362595879e-05
2.99998589039271e-05
3.16208138903015e-05
-3.01390857619843e-06
1.35720088602622e-05
2.16977182172651e-05
2.04658017299136e-05
3.37246201295964e-05
1.98327311217783e-05
2.54649910896613e-05
1.31570606251268e-05
-3.11312560522591e-06
3.07505734477125e-05
-1.20522701014156e-05
4.35563484101041e-05
1.4108481956849e-05
2.90859414441064e-05
5.72925789309241e-06
1.45330637739551e-07
3.98810756018165e-05
-1.71664867620188e-06
2.74786262190826e-05
2.18664068674135e-05
1.38167767606984e-05
5.28687918726266e-05
4.61520447800998e-05
1.31735413240782e-05
1.63759986525696e-05
2.88836281961867e-05
2.40726886380114e-05
6.42871825401228e-05
3.14300976656743e-05
2.26054711975385e-05
4.47001423946404e-05
4.18838588826786e-05
2.77296255600155e-05
2.15584394941536e-05
2.58737243711668e-05
3.62713586118722e-05
2.5351027078852e-05
1.87877212684174e-05
5.22575805479863e-05
2.35464921645902e-05
3.10086214559971e-05
9.26116802567282e-06
9.96864499169772e-06
2.84445600476191e-05
2.59251059809256e-05
3.11542366632717e-05
1.43712008532379e-05
5.11459227310079e-06
-9.217954983752e-06
2.88202934743658e-05
7.38746097328936e-06
2.53073356591896e-05
1.61496839268428e-05
2.59869219300328e-05
1.21229035267377e-05
3.34675248525483e-05
3.30218073378573e-06
4.51298926674418e-05
2.89423288991594e-05
3.58864607100211e-05
4.26626472932894e-05
1.28284363524931e-05
3.85301343253128e-05
3.4995328970567e-05
3.23991366652826e-05
1.5389368604864e-05
8.34444161722501e-06
1.22260027139428e-05
4.33753517122985e-05
1.70828350516638e-05
-1.14404406513289e-05
1.11092860361761e-05
2.29733189042012e-05
1.79426970784148e-05
3.76082616538911e-05
-9.10966346317106e-06
3.95592701572737e-05
-6.82487189132073e-06
1.19973715277038e-05
3.92422099368934e-05
3.32094596710335e-05
2.15921396859864e-05
1.53249011093572e-05
3.53680834151403e-05
1.02004588943832e-05
3.78856293584555e-05
1.09483852591177e-05
4.22742746760416e-05
4.20826105573451e-05
6.11886702459333e-05
8.07777563014048e-05
4.1756808093629e-05
1.13812112332719e-05
3.74934966099563e-05
4.38293622332316e-05
2.22297355528735e-05
4.65400756480539e-05
7.39409701969489e-05
2.59457574787198e-05
1.54006012526673e-05
3.65081233091127e-05
3.36049836672014e-05
2.81470752409195e-05
3.6008201015282e-05
-5.14094228151763e-06
2.16622466489075e-05
2.31747432089396e-05
3.70489742436557e-05
1.51045204822178e-05
2.43434658037472e-05
8.4009823255653e-06
1.00813831754712e-05
4.93989188478362e-05
4.38928665807846e-06
-1.09565262913358e-05
2.40785277469138e-05
6.10522156325204e-06
4.03561136224171e-06
3.49473357820615e-05
1.5800534866016e-05
-1.08537748109148e-05
1.30608585697928e-05
7.77937040163783e-06
3.14477450945952e-05
3.32038950454633e-05
3.35744451319719e-05
2.43797738627131e-05
2.16316790156322e-05
6.12591730945327e-05
3.1175773488491e-05
2.30529839903767e-05
3.5015864926511e-05
2.56044161380706e-05
1.33284525696717e-05
1.17890249428343e-05
3.02870674589804e-05
4.17770645342916e-05
4.59274740143312e-05
2.48278430514862e-05
2.42755203678981e-05
3.23408740551115e-05
2.33395774126902e-05
4.48966950644334e-05
2.49361787815377e-05
2.96210680560914e-05
2.43185414041195e-05
1.34226471917954e-05
8.13715043448097e-06
7.79415591935635e-06
3.47981213378127e-05
4.97712462424616e-05
1.642684803679e-05
3.93554096288864e-05
3.34978357065196e-05
3.4023737393569e-05
1.67005653456447e-05
3.78021480429968e-05
3.10723054164882e-05
1.15592848284197e-05
2.33408706101516e-05
3.4329243171093e-05
1.13670508219849e-05
9.6672235491183e-06
1.1052446018953e-05
2.02039042194076e-05
1.41173124432301e-05
3.35541083438101e-05
2.33082870039709e-05
2.2507226812815e-05
6.49789427475971e-05
3.51727380169236e-05
3.70548033438897e-05
4.68019888180239e-05
4.08030916257463e-05
3.55565356066168e-05
3.54853735416628e-05
2.57458149743191e-05
1.46707512708816e-05
2.80233826269463e-05
4.15428306365551e-05
2.71488786878893e-05
7.51210659579445e-06
1.27735903172171e-05
1.87178406158663e-05
1.45979363828459e-05
1.60544819392756e-05
1.43247701068241e-05
3.57166475975651e-05
1.8761405655166e-05
3.35624412790884e-05
1.8887150592157e-05
2.62163632162335e-05
1.74881174039758e-05
7.48790477259519e-06
3.84801302173203e-06
1.52433257980566e-05
5.85221867456544e-06
1.4130831953394e-05
1.16098200557482e-05
3.56681628061614e-05
-1.86337165494175e-06
5.46028611876874e-05
2.85365177096557e-05
6.57832126260609e-06
4.19192908273253e-05
3.88819376029671e-05
3.9119243246327e-05
5.23888014045916e-05
3.4893807035544e-05
6.69825585204799e-05
3.76406351642671e-05
3.21631474216639e-05
2.72632202317384e-05
4.11738999298312e-05
2.80856702416621e-05
2.8625733439642e-05
4.28960626688789e-05
2.66782224136678e-05
9.15768529848266e-06
4.28209688820897e-05
6.65661260601168e-06
2.12888892497164e-05
1.73559170334793e-05
-8.8933837253053e-06
8.11089317268632e-06
3.39038255376728e-05
-4.32381418365738e-06
3.06576605865326e-05
1.8733228364945e-05
-2.58564800629423e-06
9.25963585051916e-06
3.09382082611163e-05
1.61972610241977e-05
2.28474270700812e-05
-7.6853558393252e-06
1.53253687280279e-06
1.38501854903652e-05
7.78527345243711e-06
1.94227707089551e-05
2.99804933945769e-05
2.10548633397029e-05
2.70623832626959e-05
3.83917826732222e-05
1.45831164814261e-05
3.17581543235264e-05
5.14584579959265e-05
4.29746855485145e-05
2.43716941880302e-05
3.06857430282139e-05
2.04237181378315e-05
1.94007551444937e-05
3.8709492420352e-05
4.71417563539442e-05
4.16714383885803e-05
3.06178569759044e-05
6.38650888286608e-05
1.19510389589894e-05
3.70582358817827e-05
1.075777202794e-05
3.99126372076955e-05
5.84660117195534e-05
1.34607154737603e-05
3.10799475835003e-05
2.1344175819697e-05
3.54608692776618e-06
2.68453834281302e-05
3.62822367533171e-05
-4.17544984387626e-06
3.11588309726809e-05
1.9675028268564e-07
-4.5653407566661e-06
-3.24256906121538e-05
9.98355268459221e-06
-1.63689013500741e-06
3.36847309358649e-07
-1.08919824601037e-05
3.92847005727482e-05
-1.18745893721143e-05
2.1547661953874e-05
3.79990749053248e-05
1.10961382542049e-05
4.18135555860325e-05
6.73945578729092e-07
5.37635431432436e-06
1.40058896511631e-05
4.3279480250464e-06
6.96869126565794e-05
1.57794056741886e-05
3.52123887927407e-05
1.83072842870032e-06
1.6329442514455e-05
1.52498441951358e-05
1.13116113643533e-05
4.7804269595753e-05
4.46276840854618e-05
4.29781179882478e-05
5.68302161208888e-05
5.34577680112706e-05
3.20966434656168e-05
2.55119385376421e-05
4.44114975441661e-05
1.54938200363198e-05
3.1453971495184e-05
3.3309035356928e-07
3.76524839975025e-05
1.37893264731911e-05
2.84597397855642e-05
2.53983582543154e-05
-6.51258877997136e-07
2.8347224737068e-05
-5.91493493741092e-06
-2.122271599863e-05
-7.62846523129487e-06
2.24004486796866e-05
3.42155940592494e-06
2.6930561940848e-05
2.48142237029606e-05
-1.21070557437453e-05
1.25703086740215e-05
1.35730843923996e-05
-1.18149828252982e-05
3.39882174439211e-06
2.19641536822866e-05
1.59099938922721e-05
3.61523628801717e-05
1.29549097815117e-05
4.92386767415004e-05
5.02494446133738e-06
1.73723978667456e-05
4.64506726063468e-06
2.28546822943712e-05
-2.95547935872714e-06
1.36851853782408e-05
2.84514072493247e-05
6.41701392662615e-06
6.78843631413534e-06
2.56147093065058e-05
5.78332005305834e-06
2.78362525305323e-05
3.12776339002363e-05
2.73600425920292e-05
4.06569390249786e-05
4.1878894493338e-05
4.32464204493481e-05
3.83656422046701e-05
2.73928421585167e-05
1.70428646976988e-05
5.47135320114689e-05
1.85666799890882e-05
1.55344992292615e-05
4.45457331983472e-05
-1.02009465745252e-05
4.21976317054795e-05
5.67305058199306e-05
4.08407856468018e-05
5.25958035382193e-06
1.19858506777301e-05
-7.11053585170342e-07
2.83589788741243e-05
1.80281151481694e-05
2.24673164287369e-05
1.43751193911751e-05
1.02841389390412e-05
1.25834015181698e-05
-1.4329550120053e-05
-1.22029780467419e-05
-1.4841955176441e-06
2.20458774836638e-05
3.54653918308316e-05
2.90270424279261e-05
5.02179266359659e-06
2.23257150326666e-05
1.02775575767038e-05
4.20300497288746e-06
3.62371788636834e-05
1.58994754399418e-05
1.32126741028556e-05
3.34443062632558e-05
3.6788211599279e-05
5.36561076801977e-06
4.78815377806367e-05
4.96928647147283e-05
1.77148823081753e-05
2.0026202778558e-06
1.73897074342159e-05
2.96115375512621e-05
4.97509469326067e-05
5.35174285253058e-05
2.4859513852888e-05
4.28908145614037e-05
1.62417720265341e-05
2.01143174089745e-05
4.85790186827765e-05
2.73771563421565e-05
3.0361628375911e-05
1.76108073899283e-05
2.32034092292023e-05
2.0575482969009e-05
6.06309916257761e-06
1.1042975076334e-05
2.33555343347294e-05
1.43981991571622e-05
2.57597649817042e-05
1.50375046793289e-06
4.96226895792406e-05
3.01649085102146e-05
5.49553816525232e-05
7.86470586770342e-07
2.89299429575053e-05
-7.7484935745718e-06
2.25644317603175e-05
-2.78947593873434e-08
3.42405040279369e-05
1.86853923024272e-05
1.56789551468478e-05
2.26234686046062e-05
3.48696717281929e-05
2.70271136730617e-07
2.22173351301276e-05
5.0404484503533e-05
9.80734735301876e-06
2.95179111157978e-05
4.71213039814661e-05
2.50081654431335e-05
1.25188221985484e-05
1.252942610094e-05
4.06427823981947e-05
6.26312204788127e-05
2.77743033986054e-05
4.02666259067936e-05
2.01750283832204e-05
4.20710741585356e-05
1.80575393318025e-05
4.93024986589646e-05
4.35969838391682e-05
1.3351207929045e-05
-1.85490044169101e-05
3.60759262259226e-05
1.62377591604535e-05
1.8936178415415e-05
1.34831628262796e-06
3.37019464683968e-05
3.01308851677832e-05
2.31976715219057e-05
7.69664761334778e-06
4.98081045694366e-05
4.04602423232632e-05
3.01262626495495e-06
4.55509573447262e-09
1.36904546490865e-05
2.58320769585806e-05
1.20950342138633e-06
8.51599139853193e-06
2.73900169908731e-05
-9.70607006161696e-06
2.08148560801397e-05
3.44422876753972e-05
-1.75060353766156e-05
1.63715102250271e-05
2.94613279503535e-05
1.25920304294461e-06
7.64642467452845e-06
3.56371472896713e-05
2.77263112192939e-06
-1.48221448079999e-07
-7.64209395101093e-07
2.79230381798732e-05
-2.11988756835522e-06
1.56095291522748e-05
4.40725254194797e-05
2.66778603530717e-06
2.29594970049075e-05
4.53233397111667e-05
3.47573943157056e-05
1.69150327700445e-05
2.60784964988165e-05
2.36278219139501e-05
2.16100274020422e-05
4.43331290614368e-05
6.03275455769615e-06
1.8790981388663e-05
5.44389052567509e-06
2.31596299325616e-05
4.16081586899957e-05
5.2862152428356e-05
2.87391062314205e-05
4.0074728169828e-05
4.06589271000617e-05
3.47603770345136e-05
3.35799072160484e-05
2.05169929167384e-05
4.2637928738317e-05
4.17635645154901e-05
2.58861494569077e-05
1.90428389164369e-05
4.28803907070206e-05
9.55733671005272e-06
2.90865910060964e-05
2.91340045604548e-05
3.86263128196311e-05
2.51242232200332e-05
2.54463872725536e-05
4.3301029572538e-05
2.50036486186481e-05
1.14294620637803e-05
1.79788030902404e-05
9.38690549079558e-07
3.37919414910758e-05
3.73284210465331e-05
1.30860803369766e-05
2.27554281366631e-05
1.52816315220989e-05
5.62889803487787e-05
3.60458641641291e-05
7.62030816798805e-06
2.55165497584933e-05
2.56058926066117e-05
1.98553886681432e-05
2.17400943184467e-05
4.27888424068885e-05
-1.03300676010792e-05
2.77286559454211e-06
2.32966092925683e-05
1.20060158335235e-05
8.36688715978645e-06
3.33032505659688e-05
3.64728175797174e-05
5.60331261175257e-06
4.06423148949543e-05
4.83878370351733e-05
3.3664920068205e-05
5.28334187466508e-05
2.12593819102438e-05
4.37368222997094e-05
2.86009782170697e-05
4.4868034449188e-05
4.84640822420906e-05
2.60041976975527e-05
2.81223384394306e-05
4.06405408023955e-05
4.73137628758267e-05
4.48554300882576e-05
1.77187986425598e-05
5.77647987420335e-06
7.36869594671939e-06
4.9714892123744e-05
2.89799141912755e-05
4.32814906343568e-05
4.23859631569419e-05
3.51524268082783e-05
9.54308882425492e-06
3.04332080606593e-05
4.12777509974481e-05
4.59732711391916e-05
3.14005546238604e-05
2.81408625898048e-05
4.08564642543113e-05
4.33545474980967e-05
7.47142402971754e-06
6.09714481449697e-07
1.17854947983809e-05
1.65044930998987e-05
2.0095289706038e-05
3.74888112033436e-05
1.14444008029048e-05
1.74923962687122e-05
2.59654426390941e-05
1.23356841372567e-07
1.80590644954996e-05
2.25503012473048e-05
2.67375696402537e-05
2.83252137834084e-05
3.87434973435924e-05
1.22067148729315e-05
4.06117454977724e-05
2.7005182158771e-05
4.47860568474148e-05
2.58259191408388e-05
1.98145878471129e-06
5.58866500623526e-05
4.27105561608734e-05
4.32479254303182e-05
3.07388508637836e-05
5.61506990916169e-05
3.51714045614817e-05
1.04663071422981e-05
1.01260942558062e-05
2.17030648536908e-05
2.25180402119339e-05
4.12691476675617e-05
1.2000704869612e-05
2.26245544103126e-05
3.45618070907074e-05
1.58378786600717e-05
3.59098803399855e-05
3.9316030865507e-05
-2.40718433912673e-05
2.6751589827593e-05
3.39630754721826e-05
2.09912269968466e-05
2.74478756048658e-05
2.89728791061794e-05
2.77471731269007e-05
1.00817922576518e-05
5.50648683584746e-06
-1.68899607099974e-05
3.57578672011027e-05
2.72398446049886e-05
3.09172571658715e-05
1.78456205302535e-05
3.49011807621736e-05
2.99704405816888e-05
2.49839904167709e-05
2.20366733009944e-06
1.74671961192957e-05
1.64763274765567e-05
1.21794468831006e-05
3.39001294037198e-05
3.69911943044611e-05
1.29975121445465e-05
4.73892078200453e-05
4.17653610221366e-05
1.15358508951032e-05
1.72534260103111e-05
2.51340976626878e-05
3.53765058101321e-05
3.27008712123956e-05
9.00640877083507e-06
5.35119998403293e-05
2.49826528278398e-05
3.10610577664218e-05
1.85603635367662e-05
3.53075213919981e-05
1.35729646124372e-05
2.50830450630913e-05
2.91165081513551e-05
6.40276387794928e-05
2.59293650713416e-06
3.03282569353553e-05
2.15042299315223e-05
4.55143885544564e-05
9.15485409074259e-06
-5.64364383122979e-06
2.82095863063497e-05
5.11570339752379e-05
3.34448705947747e-05
6.38840398271255e-06
3.69969502281535e-05
-5.72543109688709e-07
4.61978503577704e-05
4.0005714695909e-05
2.66569948757153e-05
3.32841418846989e-05
1.64548540589677e-05
9.27042601627434e-06
4.33731107710594e-05
1.61141293585483e-05
2.97962370581059e-05
5.8146469395214e-06
1.80918260490403e-05
1.63957014167469e-05
4.50393364741468e-05
2.7470250024016e-05
2.76805263587825e-05
4.02941985203667e-05
2.00267125532804e-05
4.4652081762829e-05
1.50604633641227e-05
3.2271576960015e-05
1.15063161211785e-05
5.80884652124855e-05
3.33771439855875e-05
6.86624799649557e-06
1.15239897746285e-05
7.6415137523333e-06
1.47140615504876e-05
3.84382893693683e-05
1.84977214473012e-05
8.66560853445424e-06
2.79957163969822e-05
3.93648727480499e-06
4.74596430457656e-05
6.17566386979421e-05
3.48859739716301e-05
2.48622300421098e-05
1.60674831331654e-05
3.27780321854371e-06
4.14421691626928e-05
2.70077358520591e-05
4.21226977499559e-05
4.09553361794775e-05
5.02833757018881e-05
1.46638944064365e-05
-7.39201502562252e-06
2.07056250878824e-05
4.78018302168516e-05
6.12720394475513e-06
2.65243844970607e-05
6.84488693594576e-05
2.83478811162438e-05
4.00422479678201e-05
3.22131233858232e-05
4.84166137277993e-05
1.50095120208893e-05
3.59603702295316e-05
2.23027426259366e-05
3.35739316266518e-05
2.93566823897041e-05
3.2295026583547e-05
1.95718897607682e-05
5.41015696066097e-05
2.37036995277706e-05
1.98504472619363e-05
2.61369561825715e-05
-6.95052652087298e-06
2.38167610658458e-05
4.63431018960099e-05
1.87199470162636e-05
4.4816966378829e-06
6.02387810139236e-06
3.67872204010256e-05
4.40579268805716e-06
3.07835002765052e-05
3.57216413290203e-05
3.0604341927897e-05
2.31158425440974e-05
8.2369006672444e-06
5.25368385652781e-05
3.39846361902739e-05
4.38560196116008e-05
3.30244068846767e-05
1.08799613575301e-06
1.35687561635217e-05
5.87869695461915e-06
4.02012239455336e-06
6.65572435327956e-06
3.39011696108721e-05
9.46021721272215e-06
1.85475627937514e-05
1.04409966856086e-05
1.76207749054024e-05
2.54903320952164e-05
2.32522657386379e-05
3.06142209579535e-05
4.22150629209531e-06
4.62032955992222e-05
2.29285190823066e-05
1.78001776216394e-05
-1.20516817821439e-05
5.12256610050448e-05
1.29349987056342e-05
5.29366635771981e-05
3.70165077956208e-05
3.68046050257266e-05
2.61604481031746e-05
3.74054866009632e-05
1.63646258276648e-05
1.55647047759689e-06
1.17151902552538e-05
2.53338624846164e-05
-6.9348874933611e-06
1.43840558953368e-05
2.93476851476609e-05
1.04526115394743e-05
1.54730907143482e-05
4.59750017543897e-05
2.12371508366562e-05
2.96537658702156e-05
3.86477086465271e-05
2.64480583805066e-05
3.12530889925389e-05
3.01727409749373e-05
4.24116772356929e-05
2.97956350779984e-05
3.23146372988656e-05
1.44899234578039e-05
9.61716343670967e-06
2.23725504360337e-05
1.7491696796179e-05
3.99789959849381e-05
6.35233695168142e-06
1.45364396880302e-05
1.60492578706332e-05
1.39689962426815e-05
5.35485753905369e-05
1.37602096523625e-05
-2.27509631986685e-06
3.28178741054835e-05
2.98997323928606e-05
2.6251823781053e-05
4.16246981831221e-06
3.12036390340372e-05
-2.461429792754e-06
1.89763927270893e-06
-1.21654272532268e-06
2.66761162364636e-05
-6.22446750906001e-06
3.18954059237555e-05
2.57678988012891e-05
1.87484403081319e-05
2.42334249332838e-05
2.08915567235435e-05
1.80711817267878e-05
2.10998365585503e-05
2.0354146231528e-05
2.72167141511313e-05
2.25963536091808e-05
4.93218760485739e-05
2.72080104235808e-05
2.9870501236707e-05
3.43203262954559e-05
2.67211443190902e-05
2.88967052849002e-05
2.45119929675699e-05
5.07717896055941e-05
2.74525518155738e-05
2.66523823197637e-05
6.16100323391652e-06
3.84814255465742e-05
3.01773393235973e-06
1.7474135440997e-05
2.7030061297788e-05
4.111581610894e-05
3.06126707868596e-05
5.37498260347617e-06
1.26203202504079e-05
1.95406683066153e-05
4.00717603757392e-05
3.58415361718409e-05
2.33673634834676e-05
1.34291891342807e-05
3.41098080323902e-05
3.53113036918492e-05
2.38891259322308e-05
1.15269696423948e-05
7.30457113427796e-06
2.04775531757615e-05
2.10271280212753e-05
3.44333310363919e-05
3.05165775224361e-05
2.85277445091894e-05
2.78600166371847e-05
2.20677699415001e-05
3.41971565242945e-05
4.61269909396372e-05
1.51983987571619e-05
1.93093238953286e-05
3.00462757837492e-05
4.73412536026241e-05
3.23977124015207e-05
4.73149344843375e-05
4.39657923552511e-05
3.70569553902375e-05
2.84849615728428e-05
3.74464954230365e-05
9.84032332704613e-06
5.27365864858085e-05
-1.39374193114973e-06
1.05174439488525e-05
2.86939620642839e-06
3.06180027311197e-05
1.50342084912936e-05
2.26693271213436e-05
2.21049273173039e-05
1.72289076706085e-05
3.52498312721533e-05
1.565463013962e-05
2.36505035416843e-05
1.14414716727796e-05
2.50683598414893e-05
1.37277196242278e-05
7.97165489111097e-06
1.56644710802313e-05
8.26904072372165e-06
2.19817323373824e-05
-8.143621011714e-07
6.24743174166193e-05
4.49385708289607e-05
3.71640418262039e-05
2.275584684942e-05
2.85837118218552e-05
2.85199888913101e-05
1.55559577817116e-05
5.6034598797594e-05
4.71930154042124e-05
5.88725027401861e-05
2.62646122294904e-05
5.61298678386244e-05
5.58961928720865e-05
3.77213732055311e-05
7.16089667145985e-05
5.57129359214545e-05
6.21573799982086e-05
3.52251663922737e-05
1.86526908128459e-05
4.16556504819252e-05
5.7967801577187e-05
3.10420252944987e-05
2.57419492213465e-05
3.97760856552769e-05
3.65396731465311e-05
2.74765682301704e-05
3.96695765464851e-05
2.57479433983498e-05
3.1474226541911e-05
3.75904360925365e-05
-8.89300333352705e-06
3.68008642232574e-07
1.64695712821409e-05
-1.08929844534742e-05
-8.7447913020109e-06
2.50703713611168e-05
2.9046856654208e-05
-6.67595832440499e-06
8.88955282560129e-06
1.74914362368747e-05
3.45978929943835e-05
9.65958361260616e-06
-4.81337020452935e-06
1.57845289874045e-05
-3.48614894269681e-07
2.69214723305395e-05
4.46042375660446e-05
1.72641269216893e-05
2.10095610409932e-05
2.63919201451402e-05
3.44718834412861e-05
6.3492200341358e-06
1.02064491699354e-05
9.32225952357809e-06
1.70077797286721e-05
1.77767569690821e-05
4.72988403299193e-05
9.65858922504872e-06
4.9777806345972e-05
3.60196153783438e-05
3.33691523614934e-05
2.41343215247707e-05
5.50942346273909e-05
4.04487239691799e-05
3.248307856169e-05
1.29410089166575e-05
2.39442166880724e-05
2.3658094454185e-05
1.73159762913506e-05
3.68864033670125e-05
2.27963251478368e-05
8.929306755152e-06
2.53595493247901e-05
2.83339235792756e-05
1.94861671234676e-05
1.17358805377349e-05
2.09952965330898e-05
-4.47588723270474e-06
2.54854763812697e-05
1.44388500675188e-05
-1.07739227142833e-05
-1.36624614960245e-05
7.02209496589653e-06
1.88419229925534e-05
-2.92446848227954e-06
3.34008744206463e-06
3.1543421758607e-05
1.59567955147596e-05
8.17973327825246e-06
-3.76211426352785e-06
-5.11150776368841e-06
3.31596961939778e-06
-7.52473528365332e-07
8.47179329484499e-06
6.31465466189802e-05
3.55970053266415e-05
2.67145119400792e-05
3.26276527127134e-05
3.8211750300454e-05
5.79617652870134e-05
1.85074168147361e-05
2.44671583010146e-05
3.70059015990558e-05
-1.25953035347974e-05
2.94350993260747e-05
4.15811819109304e-05
3.08994287562051e-05
1.28275948100251e-05
4.10268231783578e-06
3.17962699990905e-05
3.4516441820423e-05
2.67942147236376e-06
1.89583593949308e-05
1.12833579066197e-05
3.41106756329628e-05
2.77084763976492e-05
3.06759213550601e-05
2.03024437090722e-05
2.37677390064633e-05
4.92532410668119e-05
3.63511618771013e-05
5.82880620173992e-06
2.22425911087992e-05
1.95763958997875e-05
1.67877846583085e-05
5.41630600207454e-05
1.2936279288982e-05
2.40505630655573e-05
3.40031680810545e-05
2.38034932753049e-05
-1.6818854465949e-05
7.51376613383102e-06
4.49944656709736e-05
1.31452328753281e-06
8.03921024150419e-06
3.61992554369557e-05
3.61633514157493e-05
4.40644139403006e-05
4.3456931111366e-05
3.66151967550074e-05
4.87852706837192e-05
4.32186005873961e-06
2.58251431294788e-05
2.28945853693092e-05
4.40214004086914e-05
2.28103030948747e-05
3.2731175640737e-05
2.74464103019679e-05
1.89642671058822e-05
3.51885018420378e-05
4.06597087913119e-05
4.63636453315854e-06
-4.45598909590209e-06
2.70664773023689e-05
9.66499614944203e-06
-1.8001386215791e-05
2.38483430842957e-06
1.79366987075999e-05
3.92691099586472e-05
2.22155990676517e-05
1.87849157149046e-05
6.16156510084037e-06
2.84378308936103e-05
1.57052132627971e-05
2.33414246650691e-05
4.17411672630519e-05
-3.42188526996171e-06
2.88874062638786e-05
2.11475535164318e-05
7.05964963564231e-06
2.20358699563486e-05
3.84018927076484e-05
5.94065853533831e-05
3.36282912628025e-05
3.85743510095883e-05
3.57866724888481e-05
6.63220767774818e-05
5.83956591770462e-05
1.74501317424124e-05
6.27149631274533e-05
3.63266202195473e-05
3.67018800985281e-05
4.8369542316015e-05
2.55105914340836e-05
3.61967263253892e-05
1.42690621654137e-05
2.36971471712102e-05
1.48725824977491e-05
1.93636508594153e-05
1.14255138927972e-05
1.60610855092518e-05
1.58167912540348e-05
1.10796238080834e-05
2.17874667642847e-05
3.48174783393611e-05
1.73917127323696e-05
-1.1179233426547e-05
-6.94630705432973e-06
-1.50085570605362e-05
-3.38561081283736e-05
2.04992093827359e-05
1.66275335803079e-05
2.1688744194744e-05
-1.20802427073892e-06
2.39241035228192e-05
-1.84131348581277e-05
1.48489097434353e-05
2.18287399221484e-05
1.96493745837134e-05
1.29602382187315e-05
5.46365610974797e-05
4.9190697790655e-05
2.67542418578996e-05
4.80095182060393e-05
5.00053204951788e-05
5.51411355065333e-05
7.89281306217461e-05
5.93366744638527e-05
3.14994955104097e-05
5.61340084881818e-05
3.48190572906934e-05
5.83134948337299e-05
4.99127825490807e-05
3.09075975125118e-05
3.1864727753154e-05
1.73530046977132e-05
4.93873965909626e-05
6.40724955802442e-05
2.9408400811221e-05
3.68727803562455e-06
1.99213455788053e-05
4.56991627073326e-05
2.77894620411115e-06
1.47851288302117e-05
2.21546823699505e-06
-1.58178388836562e-07
2.42190597500183e-05
2.10844967588822e-05
1.30611572005321e-05
-1.01029856127832e-05
-1.38579716560761e-06
1.94974303739373e-05
1.4063385694472e-05
3.37291662840322e-06
-1.67854564151914e-05
7.03561655779592e-06
-7.55955870978108e-07
-6.89964462380419e-07
3.92010721161854e-07
1.0805063735192e-05
2.02094601721507e-05
3.36710398842228e-06
1.06097845116229e-06
2.45381529808387e-05
3.73273925413207e-05
2.40208334481984e-05
3.0245010120784e-05
1.36056384933461e-05
3.55520602858869e-05
4.63139416314743e-05
5.77819315521393e-05
5.37025933180854e-05
4.7844204746586e-05
7.47113184140228e-05
4.99015393464617e-05
6.52612262401397e-05
5.87595527638759e-05
6.57319041443256e-05
4.83837005683053e-05
7.09599999529362e-05
4.13600508864717e-05
3.87417457848104e-05
6.18702297781848e-05
4.5650179684712e-05
3.45393557611884e-05
4.7904509502621e-05
3.52406722684795e-05
2.03437357379063e-05
3.12376819908009e-05
1.85412550982096e-05
1.04271183303663e-05
4.26683123774743e-06
1.49579398839098e-06
-1.23549511210348e-05
-2.43452561187158e-05
-8.64697176937995e-06
-5.25986735186768e-06
-4.1654302267541e-06
7.86413157806157e-06
-5.19198770968941e-06
1.13540959812293e-05
9.56644017974287e-06
-4.80050377800508e-06
1.22450829159498e-05
5.50049262553634e-06
2.54006028537016e-05
2.06656509890686e-05
2.45416555515399e-05
3.10174109356472e-05
2.37661002111092e-05
3.14501986568275e-05
3.88776099376932e-05
3.02064902326696e-05
1.67556223101908e-05
5.68439697025615e-05
2.41986913125898e-05
2.52472115177271e-05
3.34946654440384e-05
2.69170411461728e-05
5.91799729667406e-05
4.28023500198305e-05
7.69567762857104e-06
3.01540327511776e-05
5.98476435075583e-05
4.13897161385251e-05
1.38007241536281e-05
2.74818884590683e-05
3.97973660063599e-05
5.06261050079637e-05
2.46501570127801e-05
3.98586655194944e-05
2.3992308987591e-05
3.67780830410929e-05
1.83174009925986e-05
2.72531808864329e-05
1.51065366775265e-05
9.49312177007959e-06
-2.71747724946051e-06
2.35477654780113e-05
2.21990468620454e-05
1.3428476601309e-05
-6.62966228568813e-06
2.59574710183074e-05
1.31643655122418e-05
4.25880851187235e-05
1.37449748210878e-05
1.88884817095084e-05
2.48853735857032e-05
3.98631458294023e-05
5.13771656818472e-05
3.74026126295376e-06
1.9329170184546e-05
1.93491700321537e-05
2.0973651140172e-05
1.17070650539843e-05
4.90555864119892e-05
4.68459722577449e-05
2.36299322836306e-05
2.2968983947266e-05
3.59295478170653e-05
1.71845190890994e-05
3.10015994245296e-05
4.22090819915653e-05
7.09502502382131e-05
3.00130320590973e-05
3.08345576972993e-05
2.98149880459381e-05
4.51239955787128e-05
3.1585015590236e-05
3.3793112438574e-05
5.57204769558915e-06
-8.069648526783e-06
3.45954446086372e-05
3.26294319909758e-05
3.79394015601719e-05
3.79496445032828e-06
-5.21310625219462e-06
1.90594434221662e-05
3.01889837187781e-05
2.58609397359776e-05
1.37728139977925e-05
2.02755104366415e-05
6.58669948771685e-06
3.71955526706913e-06
2.3038902236358e-06
2.87264777335714e-05
7.70479147753883e-06
4.18080551724106e-05
3.48247411860269e-05
-1.15712286154023e-05
2.37049034959726e-05
-8.78134505090527e-06
8.38336027191793e-06
2.49407245027108e-05
3.16759501123417e-05
2.85864867601528e-05
4.55552288434325e-05
3.30400210433567e-05
2.78414934810667e-05
1.94041542964918e-05
2.83847765741598e-05
2.78716262320812e-05
2.03499197033029e-05
3.77979884242741e-05
3.83091439613609e-05
-8.45734329497271e-06
3.50957877602019e-06
4.73413222136184e-05
1.27711652759608e-05
1.16753365657279e-05
-8.19324318618151e-06
2.56131197737047e-05
2.96861656687791e-05
2.01428080510446e-05
2.00631872809329e-05
1.79737050357205e-05
2.62612853630356e-05
3.13845198770585e-05
3.04734294123225e-05
1.97776368778069e-05
5.12376346713976e-05
1.70858549041241e-05
6.07892603233852e-06
3.40370241569606e-05
4.74494577974424e-05
2.72439119149953e-05
3.4720987221597e-05
3.73185666427595e-05
2.8060639337692e-05
1.01504567814069e-05
1.44177381803748e-05
4.55770579526552e-05
2.14513176504518e-05
1.4564507890657e-05
3.44998763325577e-05
2.46611619608578e-05
4.72729117972518e-05
3.03401542629494e-05
2.16412533329649e-05
4.18641989284815e-05
3.92423233254565e-05
1.10768782553924e-05
1.8827688916069e-05
6.34546835823614e-06
1.11744206409476e-05
1.32403106271701e-05
9.95988748016883e-06
3.76359642214377e-05
2.38446593371084e-05
2.31672943328936e-05
2.63042375032467e-05
1.56880452977285e-05
1.73351164475555e-05
3.97376527074662e-05
-3.0521618258707e-06
3.22529689700309e-05
1.87632076986652e-05
2.69117728132122e-05
2.96146951963085e-05
2.32427578173865e-05
3.19019156284097e-05
-1.29443568001404e-05
3.44520518392889e-05
2.60699931316414e-05
5.27473769501691e-05
3.45161207303012e-05
3.46941336145868e-06
2.62624163913605e-05
5.70739134616567e-05
3.60631761331124e-05
4.70824096152818e-05
5.35634573221524e-05
1.53663936829729e-05
4.29258511518948e-05
3.42100989292239e-05
2.78575241788123e-05
2.59914465152596e-05
2.07095919344856e-05
2.3955989324303e-05
4.10335728247114e-05
3.1362880249627e-05
4.30805826959303e-05
1.01357305255966e-05
3.02670582281511e-05
1.10871860205909e-06
2.0532604528444e-05
1.9986768168451e-05
1.10301693875238e-05
1.45453964756948e-05
6.90305191944829e-06
-9.01354528166601e-06
-7.52062142519999e-06
1.40155014039589e-05
2.1447844549545e-05
2.16812210653666e-05
1.03007247724897e-05
1.28559680513278e-05
1.13821690497559e-05
7.67734904020022e-06
2.64282248266295e-05
9.71865563865535e-06
3.28465234269271e-05
2.1803847445546e-05
2.99954201368838e-05
3.24622984309894e-05
9.38163623117028e-06
3.6009115566036e-05
2.98225789528086e-05
3.86560890492282e-05
1.36427624619881e-05
4.22377642749211e-05
5.08374253635682e-05
2.00753513730336e-05
4.84975835671875e-05
4.35484811557779e-05
3.57556917038879e-05
2.55496833999953e-05
2.36441616453394e-05
3.42653642794774e-05
7.20879039269153e-05
3.68737796272354e-05
2.39151049842757e-05
2.64189104689176e-05
1.10635605893749e-05
8.28873891820993e-06
-3.88942719405276e-06
2.1428767400064e-05
2.59827322446313e-06
2.86841331756229e-05
-6.99686288448783e-06
1.66460794674373e-05
2.95133913035455e-05
1.23399812919176e-05
4.32215587320711e-05
3.93692102167666e-05
-2.95293092956126e-06
2.41986045560836e-05
3.11828002561469e-05
2.85281435821881e-05
1.4533496905878e-07
4.78821673122849e-05
4.32029286343362e-06
2.85261919598959e-06
-8.59905275165045e-07
2.35569810206578e-05
3.14301022334994e-05
1.74143456166121e-05
3.99736571371794e-05
1.47472086554301e-05
2.41737805931516e-05
2.95570121323957e-05
2.93670577082918e-05
4.44629814937812e-05
1.83103747781392e-05
1.25196146132793e-05
3.22890713337638e-05
1.62350817477338e-05
4.68434074627254e-06
3.73416085067193e-05
6.44343449596627e-05
3.7991569282351e-05
4.58808276353007e-05
1.64459198811463e-05
5.92076985896632e-05
2.57976749124898e-05
2.00196759797832e-05
3.35146793239832e-05
1.79650599977056e-05
4.36640645823851e-05
4.86382731552453e-06
9.13471753698543e-06
9.16559907817774e-06
7.08718983722148e-06
8.74833790311565e-06
6.61017472936784e-06
9.57827320095476e-06
2.790537228318e-05
1.4286593769603e-05
1.78171806731001e-05
2.93883587431415e-05
2.03953564596783e-05
-2.70487389913456e-05
-2.15969987522748e-05
7.0928416185091e-06
7.15893784152055e-06
-4.39322601017194e-06
2.32013561470609e-05
-2.11448305154354e-06
1.38399803676925e-05
5.49099624087281e-05
8.87324900227771e-06
2.5998224131229e-05
4.71243018219941e-05
3.74750324568446e-05
2.86310529192219e-05
4.67468212105318e-05
3.60669905929957e-05
5.35025321120156e-05
4.29453125147455e-05
4.99426773231468e-05
5.18300818634376e-05
4.29186677620735e-05
7.49052295679429e-05
6.69873745292618e-05
7.46454540409863e-05
5.70753876103674e-05
4.2431573524801e-05
3.56118754889093e-05
3.28089536630292e-05
2.91144836186454e-05
2.82276531367711e-06
1.16702863480375e-05
4.64076720351736e-05
6.94630673331571e-06
4.19154012211092e-05
1.26358821665798e-05
-7.79515892818953e-06
1.126455110411e-05
2.76359417435777e-05
-5.84965230869866e-06
1.50175513047228e-06
1.24741287698544e-05
-1.14648914370132e-05
-2.41486134164732e-05
-5.70140536500218e-06
5.59070921456328e-07
7.63163284688041e-06
-1.23402980384515e-05
-6.16643969600234e-06
2.90167908234168e-05
-4.36066865428319e-06
2.0476866824884e-05
1.42514632433294e-05
1.58077154789018e-05
2.79055619349113e-05
3.68402021246902e-05
3.1546536563477e-05
3.70098106031963e-05
2.09943673571343e-05
5.23063692602975e-05
5.33349380088003e-05
1.58119563888418e-05
4.0613370661685e-05
4.23057137649826e-05
4.64366491280688e-05
4.93205335143694e-05
3.40409997942928e-05
1.96896565778936e-05
4.45014328832905e-05
4.18555432784031e-05
4.05034698138123e-05
2.45490567844215e-05
2.55190478208478e-05
5.54925334336465e-05
2.29725704805031e-05
2.66224434525771e-05
1.02579768836837e-05
-1.95959560425978e-06
9.46567631155243e-06
1.5492937433716e-05
5.61671124666932e-06
2.18539325853664e-05
-1.98681930714578e-05
1.19451913964717e-05
4.01250632304144e-06
-1.1280232095208e-05
-2.23283623165945e-05
1.36218958950247e-05
-1.33396184371732e-05
1.55918182775078e-05
2.24347903546064e-05
2.66052917071602e-05
2.73551595504995e-06
2.82165797635144e-05
3.28250925172409e-05
3.09317612847669e-05
3.83120946369097e-05
3.04349449092377e-05
2.54941916109768e-05
5.80301558427166e-05
3.65844482237328e-05
6.11373834668617e-05
6.03498156622513e-05
2.80907117423713e-05
3.46060432734253e-05
2.71793824820439e-05
6.65712432521317e-05
5.49686053400696e-05
5.55422188404021e-05
6.69010855629704e-05
4.12378910501466e-06
2.996802427621e-05
1.60946123078275e-05
3.79843962967136e-05
6.10541630154107e-05
4.25169161045518e-05
1.36408849044596e-05
-6.1063043989824e-06
1.00763002037444e-05
9.6204730573677e-06
1.73494516400283e-07
1.71838337248853e-05
-1.47172956646259e-05
-9.16651267104486e-07
-1.40085128967052e-05
9.81434538255482e-07
-8.73858416080846e-07
-3.43221776545973e-06
1.69854660678213e-05
6.48571186952184e-06
-2.42063775918608e-06
2.11392601788953e-05
-4.90978894855044e-06
3.6392538865482e-05
-3.55927987181513e-06
2.2855378122642e-05
2.42828624858485e-05
-4.78888891282441e-06
3.85825455331434e-05
1.7834922498638e-05
1.21545841844657e-05
4.26811245441055e-05
2.0430833028886e-05
1.13445872904881e-05
1.58568233859861e-05
1.53924141563984e-05
4.26388600958261e-05
3.49927926147339e-05
3.20146590456183e-05
4.6114427955882e-05
2.46100915444379e-05
4.9670497810593e-05
5.39928817073785e-05
3.56183420259625e-05
2.649948543774e-05
2.94273705498674e-05
1.60258178757639e-05
2.74979436559238e-05
2.14523093475449e-05
1.93863909410032e-05
3.81106366529575e-05
3.68513540187192e-05
2.67684913525911e-05
1.89862776645858e-05
4.99755568182564e-05
6.32982031715794e-05
-1.51670147179426e-06
3.22002814685511e-05
3.09844860187435e-05
5.07783399678004e-05
3.79024145950195e-05
8.4938394521093e-06
1.87619925639414e-05
9.52937699754161e-06
1.16185995614257e-05
1.72475823200558e-05
-1.29433680763984e-05
4.31344731666333e-05
4.05854762742591e-05
4.5073085781863e-06
2.22173539596842e-05
-1.20028457925302e-05
2.31348974447185e-05
3.04963674706148e-06
2.95469828645278e-06
4.07139402524987e-05
4.87130761372313e-05
4.041372820224e-05
3.56889996011245e-05
4.07512734327894e-05
1.87518825109974e-05
3.76701211806124e-05
3.68833182617633e-05
3.78764137719116e-05
2.93854001970557e-05
2.42762701277454e-05
3.39822454549197e-05
1.80639495570074e-05
2.86685650757655e-05
3.65984431091623e-05
2.12296145714197e-05
3.58535131634782e-05
3.39229523364392e-06
3.84976347106956e-05
4.09573075304052e-05
2.64808118900571e-06
3.36241189064958e-05
2.1539415542335e-05
-3.73213952156327e-07
1.73586958594157e-05
3.17711818821673e-05
6.15064699247847e-06
1.96171399826581e-05
2.80796390422051e-05
1.429361349856e-05
-7.52989723030407e-06
1.85366574462906e-05
1.40908323599088e-05
-2.77064480431253e-06
4.35952409781228e-05
2.01543072990774e-05
7.46024817278571e-06
8.36623859276422e-06
2.95059540056181e-05
2.66431612854672e-05
3.25372488329266e-05
1.25988470819667e-05
2.52751441504452e-05
-3.07916899001481e-06
2.43395683115283e-05
3.31247890583749e-05
1.92755873947164e-05
2.47625889262258e-05
1.75349309586326e-05
1.23315449835823e-05
1.84531597496341e-05
3.4819545079416e-06
-6.67534303829894e-06
1.86422972533024e-05
1.16394583602605e-06
3.87147634600782e-05
-1.62058801736197e-05
4.33327940503162e-05
4.59488325880121e-05
1.96868901102619e-05
1.62193224652094e-05
2.14237668811435e-05
2.55319097657942e-05
2.72450884836395e-05
3.28829151732332e-05
3.61704707538695e-05
3.78708481143949e-05
2.58530578675575e-05
1.73000622397681e-05
1.78875854317697e-05
1.29444750475465e-05
1.12667692661179e-06
6.45111985278362e-05
3.61393255013617e-05
3.06479474651328e-05
8.21736099243872e-06
5.25294968219595e-05
3.26259545454744e-05
3.5495524294886e-05
4.60589343482388e-05
2.27494262639379e-05
4.17415476042045e-05
1.42420395327709e-05
3.40888340233436e-05
2.59037192240164e-05
-1.2909917534901e-06
1.47098359640714e-05
1.00044589356447e-05
3.14613002946804e-05
2.04263682288767e-05
8.60946097425222e-06
1.19501403850959e-05
5.14182446340235e-06
4.46463905693538e-06
-6.21156035333591e-06
1.04333075497991e-05
1.55489736883968e-05
1.70004987777784e-05
-3.50758322934395e-06
4.06638106190686e-05
1.15991497445315e-05
1.30388596344831e-05
1.95143738817827e-05
3.25159347353117e-05
2.00988397219931e-05
7.53517443374039e-06
1.19141009420603e-05
1.34657367415773e-05
3.01445371288268e-05
2.74551627607731e-05
3.03726831627447e-05
2.31734841453511e-05
4.16114961717446e-05
3.07985173270484e-05
8.82839164709292e-06
2.19000578971518e-06
4.55335460930883e-05
3.91890697363031e-05
5.25315612194337e-05
5.44827765507687e-05
4.31459780635754e-05
3.5367772670413e-05
3.12906849175431e-05
2.16809309037238e-05
2.43605230040299e-05
2.26962534987207e-05
1.56680510509649e-05
3.81958998118723e-05
2.46155995180563e-05
3.40163784295982e-06
3.77938332526037e-05
2.7303075483491e-05
2.56852474235024e-05
-6.23799617083522e-07
-1.25435679504491e-05
3.29764399299902e-05
2.08010119011029e-05
2.61045053410193e-05
2.22246380424135e-05
2.35388187103803e-05
2.57208689572642e-05
5.0558843839722e-05
4.5825744986569e-05
1.3142212337809e-05
2.92307295072993e-05
1.05049094995367e-05
2.02997076078526e-05
2.14627116486935e-05
-8.96538815706489e-07
2.22969353932929e-05
1.26899350700689e-05
-9.22149774836125e-06
3.33527762306515e-05
4.50989146436938e-05
4.21459672037227e-05
4.54971273173198e-05
8.16263301216195e-06
4.04350623967471e-05
3.93132043214055e-05
4.59319462871924e-05
4.00035945690503e-05
1.66486274155922e-05
2.30248204274045e-05
3.50582600894575e-05
5.16685927250991e-05
3.10602687678219e-05
1.92742567473155e-05
3.33903836720856e-05
1.27313224074065e-05
7.67518974347618e-06
3.58638389670035e-05
2.77821960959512e-05
1.27877105403163e-05
2.94582713515068e-05
1.61456057770149e-05
1.89824854623929e-05
1.29893672617568e-05
3.25811456704664e-06
-1.3551819273242e-05
3.40125867332587e-05
7.00624739969894e-06
1.54095366398715e-05
1.0930081185648e-05
1.96467857285878e-05
-1.12368104604695e-05
1.75264627272632e-05
2.5812613532912e-05
3.70073095562346e-07
3.74361088929344e-05
1.23815129979095e-05
1.26941535240331e-05
2.42773323773499e-05
-2.04824843341506e-06
2.14476451314979e-05
1.60426903200958e-05
6.08548135387382e-05
1.63273176997143e-05
2.7776097603875e-05
5.12414443644569e-05
1.391201243732e-05
7.70154958136228e-06
3.5941882369848e-05
4.00865508661109e-05
4.2825273165046e-05
5.3454904403945e-05
2.98985690629029e-05
3.78679567670247e-05
2.65241442969427e-05
2.9166692578761e-05
1.68054456143552e-05
3.04790439724572e-05
3.25111926866411e-05
2.96937271964669e-05
4.18835870248583e-05
4.69149365035695e-05
3.23287461602834e-05
3.69640285677145e-05
4.16809670184226e-05
3.19656626198132e-05
3.46180729817144e-05
2.12761963478732e-05
2.88633080185088e-05
2.54541140219369e-05
1.70618407016448e-05
3.08316403365899e-05
3.2988922603666e-05
2.98976001672842e-05
3.46017363753113e-05
2.97440842423452e-05
-4.58439171322494e-06
3.43250377178757e-05
1.46493840435402e-05
2.44879418183345e-06
1.67614950826678e-05
4.68537863225046e-05
2.1596142933999e-05
3.93152831243875e-06
1.9902816664319e-05
2.19311435627886e-05
3.10290741842104e-06
-9.11258518821847e-06
5.09198513042634e-05
2.68206707017999e-05
8.22990833739778e-06
2.39908950755424e-05
2.41633826595198e-05
2.0207807619005e-05
4.88544200004089e-05
5.70304431359921e-05
3.85764139780818e-05
2.4175528900215e-05
4.15390752900766e-05
4.15391283879061e-05
1.77447630010733e-05
3.57620146365829e-05
3.63739525327918e-05
2.76489596519553e-05
3.30215827677515e-05
2.86777224991712e-05
2.77285061216115e-05
5.31647068166756e-05
3.22431441735376e-05
3.41409172078679e-05
2.55028043157212e-05
-9.75390825828123e-06
8.27070418598968e-06
5.61804088920991e-05
3.44657428095462e-05
-5.00069478789222e-06
-6.42249410898617e-06
3.77538453663811e-05
3.63381273818368e-05
2.34247931907463e-05
2.28025607767952e-05
1.61277104058068e-05
3.23649041316554e-05
2.19440126974431e-05
6.48949715255758e-06
3.79854742089278e-05
2.03872614626034e-05
1.22598116864246e-05
3.62624696204304e-05
7.66162504722985e-06
2.38268711608861e-05
-6.16135213442065e-06
1.38069504305748e-06
1.40374412276963e-05
1.15881417721206e-05
4.2616978077351e-05
3.07732536984508e-05
2.18990897278713e-05
5.54881430859073e-05
3.20270254431145e-05
1.4009541954023e-05
2.29728647210258e-05
1.93012081679302e-05
3.03632001610941e-05
7.02191155881313e-06
2.33003226388292e-05
4.27876762997269e-06
1.30586615740155e-05
2.03725945537803e-05
5.15143975113117e-05
2.60048772856692e-05
4.76188547210126e-05
1.69763997541897e-05
3.39773389234823e-05
1.38769930434233e-05
3.37066567970725e-05
3.15401936165509e-05
4.54243568406607e-05
4.71519348968265e-05
-1.48263141497027e-06
5.05235379890603e-05
5.55020459318563e-05
4.3867976251002e-05
4.77901253783522e-05
3.27157315998914e-05
3.21630573754053e-05
3.71128567036334e-05
1.03343948338252e-05
4.59551708191535e-05
2.31367921730931e-05
2.49942537012127e-05
4.70582657345068e-06
4.85839538805746e-05
2.91486950946544e-05
1.73938053345811e-05
1.18440006771727e-05
9.77066490726141e-06
-7.35598914149301e-06
3.04162129138664e-05
3.24902514562549e-05
2.24437486489849e-05
3.83983611245409e-05
3.39655429176362e-05
2.55552527044394e-05
2.37709667819611e-05
1.70047307940448e-05
3.27162213218318e-05
1.37323860716727e-05
2.30550620004103e-05
3.93676225592923e-07
1.10603706060945e-05
5.83462768144737e-06
2.92564165579152e-05
3.81642942022254e-05
2.41070257655842e-05
3.15086533888865e-05
2.69929497898167e-05
1.49583052283492e-05
2.14818925752392e-05
1.03401475091457e-05
3.46927021673174e-06
3.91110865541977e-06
8.1811511035827e-06
1.39914039152069e-05
2.66422966881832e-05
3.78884865799203e-05
3.42772881461829e-05
3.88711281092328e-05
2.41388013635053e-05
1.95325811386819e-05
7.17338937033514e-05
5.73084751192441e-05
3.15918850337968e-05
3.19933555632347e-05
3.63592853280404e-05
1.41579264840048e-05
5.5762934907947e-05
1.70111711080672e-05
3.12440244964592e-05
4.55340337984166e-07
2.3806214140216e-05
1.21722304858967e-05
3.58925501713729e-05
2.6783231141184e-05
6.68797795616001e-06
2.43995448858579e-05
-1.12786508615714e-05
2.39599272956475e-05
2.7196798395946e-05
4.50362742654828e-05
3.73736601975089e-06
4.40235915287951e-05
7.05897069078168e-06
-4.11730240492217e-06
7.77140019183874e-06
4.01029272563085e-05
2.57103451991857e-05
1.84796731677479e-05
1.58558401196574e-05
5.11063526306471e-05
7.21246902217923e-06
2.44736861284607e-05
2.9601339292761e-05
2.40834823446086e-05
4.63759917637228e-05
2.49878098029237e-05
1.17240296810295e-05
6.46611997735738e-05
5.89184001789565e-05
3.85555591983854e-05
4.93305188158958e-05
3.65447604411483e-05
5.02135700581589e-05
4.03338869997863e-05
3.0066029539264e-05
2.88567890636149e-05
3.37404657874722e-05
1.81280618875131e-05
8.93220358461323e-06
2.82049699214665e-05
5.1499543848667e-07
3.40389223563792e-05
1.25105778377469e-05
2.03142211065209e-06
3.65424518928752e-05
1.47895390280323e-05
4.97448795677049e-05
2.45875876825199e-05
-3.37779108368203e-06
3.1265208146828e-05
1.27729676856832e-06
4.07161432219534e-05
2.62249686201697e-06
3.32488259403979e-05
4.12226977186427e-05
2.13444037726398e-05
1.25063712123828e-05
-1.27629061109289e-05
-1.01457151012062e-05
1.32829074463346e-05
7.49071850262646e-06
3.08239410125002e-06
-1.18471937078909e-06
9.39694871464076e-06
3.48262826989843e-05
2.65892007219085e-05
4.3715013468889e-05
4.25450105920368e-05
2.54509230975192e-05
1.48750932156739e-05
4.89589768675114e-05
3.89398882187996e-05
3.12803008871324e-05
3.55980571519276e-05
1.48275721931488e-05
3.46259302605363e-05
6.4628296515859e-05
3.61256573376362e-05
4.16623380134646e-05
3.21537708724386e-05
2.95433509917625e-05
4.30620639968725e-05
4.69648233008611e-05
1.20433708944757e-05
2.35421145365006e-05
1.74147137769004e-05
5.73939821213276e-05
2.80176474990189e-05
1.78745313284552e-05
3.21147654080967e-05
1.577383577684e-05
1.36560441985535e-05
1.5143190385674e-06
3.55928005441976e-05
4.28504783688822e-06
-1.26323930572097e-05
-1.61202215104841e-05
3.46325590710918e-05
1.47224846485917e-06
6.40568988075109e-06
2.90014850096841e-05
1.04488479017885e-05
1.61418490458724e-05
2.08963050830819e-05
1.97269918481812e-06
3.63863236789679e-05
-5.52341622053932e-06
2.59951056091563e-05
1.62932272896308e-05
1.86517889343042e-05
1.36150877470283e-05
3.16774850051404e-05
2.32922875913771e-05
2.01504567826471e-05
4.82240269834137e-05
3.48928178179346e-05
3.43416061921648e-05
-3.45489945866501e-06
3.81251443313177e-05
5.10223418768058e-05
3.95792791205359e-05
4.82449579941714e-05
3.52143358651795e-05
2.2168987080721e-05
3.36936277624195e-05
2.86046749557083e-05
5.47463512021379e-05
5.10970017027402e-05
4.94447582105465e-05
2.50647844485542e-05
1.07140669788388e-05
1.70727195846077e-05
2.32936781290598e-05
2.22537263156954e-05
1.42578721194394e-05
3.77853505031385e-05
4.92710331702235e-06
1.54658101095121e-05
4.15936825751945e-05
2.89775027521695e-05
4.13375394463704e-06
2.60346037665717e-05
4.05868415383869e-05
2.00515145468913e-05
8.59824868903778e-06
-5.68900368176769e-06
-1.26238623864355e-06
3.21391611371185e-06
2.52539185509539e-05
5.09024417781776e-06
1.76346732827389e-06
3.15292079798933e-05
3.58026909643662e-06
2.39659861633891e-05
3.12442376204365e-05
1.87568562430589e-05
3.48946111327391e-05
2.93699966385639e-05
4.06818192093064e-05
2.58029305517333e-05
3.99492121199104e-05
6.91290194687237e-06
3.03309972604593e-05
2.12843591775124e-05
2.78650286871371e-05
2.90836115703246e-05
2.65124354349129e-05
4.00135451496907e-05
6.14764195149139e-05
3.21841602440023e-05
3.24832794759567e-05
3.97458400220647e-05
1.12569587150182e-05
3.48324767903599e-05
1.05991891718595e-05
3.27803312280643e-05
3.49027710777508e-05
5.16389628039297e-05
2.33878195031184e-05
3.68556748053706e-05
2.49973792035912e-06
3.74566896223921e-05
1.37599083526634e-05
4.21759977336258e-06
2.23700066711554e-05
2.36197652835112e-05
1.22416585696222e-05
6.92265042726356e-06
1.12683826089235e-05
1.9533621535429e-05
2.61574652094851e-05
-1.92721034319008e-06
1.99867777246049e-05
2.63423487949181e-05
2.20062882239699e-05
-2.38804225699845e-06
1.46009458579949e-05
4.23798476399116e-05
9.87276715037733e-06
2.17662552997732e-05
4.27182606929706e-05
1.70249989089561e-05
-6.86470860565156e-06
1.79425214788851e-05
3.32687407161552e-05
1.97627784479242e-05
3.64327044198008e-05
1.16344271497937e-05
3.89625623874181e-05
1.63089364359599e-05
2.85019221088334e-05
2.82013053995791e-05
2.69823588038482e-05
2.56190057199464e-05
4.0328837285228e-05
1.83162908402711e-05
5.74210291590025e-05
2.98592873500918e-05
3.70740380587356e-05
2.42512503215492e-05
4.4687514926924e-05
3.76648855171344e-05
4.52054249216619e-05
4.08019459533929e-05
3.33404104017268e-05
4.35793719814538e-05
8.94728894338173e-06
2.85164565946646e-05
4.99266757061647e-05
4.77769386178309e-05
4.78770597568554e-05
1.18945155185939e-05
2.91534776761429e-05
3.97822718454143e-05
1.36484804014934e-05
1.85869018041243e-05
4.17282206997207e-05
3.88839975555359e-05
2.09825120493503e-05
2.62509212065179e-05
1.22678106734519e-05
2.65737883916897e-05
5.98117679222494e-06
-1.65198266407764e-06
1.88154882259149e-05
1.56285466726164e-05
1.54385703985677e-05
7.18336533895799e-06
-1.227701224286e-05
-6.32878359061901e-06
2.13354359524771e-05
1.18506517693095e-05
4.03538520498447e-06
-4.54912564174725e-06
1.89874308973425e-05
-2.75874601199785e-06
2.30992839750192e-05
2.73508751302802e-05
2.23780555738001e-05
4.97205420069273e-06
2.3812554420676e-05
2.20399170922736e-05
8.82335899605068e-06
3.2326926618671e-05
4.11757740076362e-05
3.23773217538119e-05
1.83413013591929e-05
6.15345517614326e-05
1.86867004438298e-05
5.24552178434957e-05
1.65177673052825e-05
2.9668772402696e-05
3.50008372333163e-05
6.17220320966151e-05
1.32336635234392e-05
2.52733775427246e-05
4.34098323770322e-05
3.73482079174999e-05
2.79377368500053e-05
-2.48223820361949e-06
1.10852401410261e-05
1.27969757433157e-05
3.40135293510217e-05
2.50329618093317e-05
4.57437301547677e-05
2.40010494604485e-05
2.79520438749541e-05
-4.92514881936879e-06
2.14804728249334e-05
1.65459340271464e-05
2.90165512599948e-05
-8.49360976509957e-06
1.66196060569043e-05
3.96878378229804e-06
-2.25628667325494e-05
1.11299128763887e-05
1.61087027659329e-05
7.48693858577615e-06
-2.12679819930257e-06
1.70551867857646e-05
3.01699202326409e-05
8.5762714178609e-06
1.82401621651352e-05
3.4583843908639e-05
3.2895172624843e-05
3.0831466586418e-05
4.6528003449586e-05
4.26828668288083e-05
1.40309726456645e-05
4.11696645050945e-05
1.78444745481478e-05
3.81464679062319e-05
4.81469611937962e-05
3.47317058978722e-05
2.78795133504909e-05
3.82211942457175e-05
3.57617020261069e-05
1.9389535733414e-05
2.78835713774234e-05
6.25831578210682e-05
3.52059635593306e-05
5.47178194550532e-05
5.66422305410923e-05
3.45451651928139e-06
5.93081369882211e-05
1.94806659119055e-05
2.1130224465387e-05
1.71699584645675e-05
9.70384344398696e-06
1.18900277594991e-05
2.69999912143477e-05
3.80890472591606e-05
4.20711863490647e-05
2.4101021580799e-05
6.63414520409253e-06
1.14775379814982e-05
-8.46165482520999e-07
8.17343885708371e-06
-1.67071135442085e-05
-7.81032729745981e-06
1.67107976680153e-05
3.80616520480477e-05
2.42147502307542e-05
2.46975314820037e-05
1.64569119804985e-06
2.06467695078671e-05
2.68403575330709e-05
3.11286953741628e-05
4.49192883060064e-05
3.65118357753088e-05
4.4946089242286e-05
2.29511676036312e-05
4.76033609889162e-05
4.14181745953454e-05
4.00995889642197e-05
5.47739097927345e-05
3.73502609060131e-05
3.97929163580593e-05
4.85589851420308e-05
3.33927048034663e-05
9.34573892377545e-06
3.73408022579033e-05
3.47951302202173e-05
2.31571690776607e-06
7.14376307644404e-06
1.56331643368325e-05
2.81472832019307e-06
3.4248934648155e-05
8.3944133845351e-06
7.11555623150143e-05
1.96506420504088e-05
2.83869287587222e-05
2.51155900669924e-05
1.01676701752853e-05
3.80072536302083e-05
1.29226924641881e-05
9.42422896386825e-06
1.49410087957846e-05
4.14284292512898e-05
7.12473039770452e-06
4.94961164609107e-06
2.44681931372502e-05
1.16084440795187e-05
-5.04918809664851e-07
1.28030461484175e-05
8.90192086823973e-06
2.11968679788479e-05
7.45075320635039e-06
2.04642518446936e-05
1.78351132640904e-05
2.5846759710638e-05
1.76808108261124e-05
9.26430792265705e-07
5.42777500431808e-05
4.44389331506329e-05
4.16153180931897e-05
1.29791344450307e-05
2.03746714460504e-05
3.63432997046607e-05
3.15655032119363e-05
2.75925435941382e-05
1.49457183216058e-05
2.50894598487973e-05
2.40545965285898e-05
5.32327679924739e-05
2.40196989268759e-05
2.92027752823296e-05
4.92806400331168e-05
4.78806432159242e-05
2.99249135884036e-05
2.35785854974619e-05
2.639482158741e-05
1.55180202920713e-05
1.36388397066899e-05
2.96355827918968e-05
2.51672630020229e-05
2.96730085418416e-05
4.15091980415965e-05
-1.34041766135896e-05
3.41663439679649e-05
2.4122104554316e-05
-5.51849187978687e-06
3.25149139712133e-05
3.09319832018031e-06
2.93140792466088e-05
1.77581398867321e-05
1.5375010377182e-05
-2.69054801935981e-06
-1.11198199987199e-06
3.74622372757664e-05
7.65415714502033e-06
1.10233315806749e-05
2.30822940855017e-05
1.75978073445555e-05
2.81016306339274e-05
2.85333614444224e-05
2.79914481996662e-05
1.47848419070731e-05
4.73906146717859e-05
1.09940355424981e-05
2.09705966999225e-05
2.50964717111631e-05
9.33567118779058e-06
9.02512980258805e-06
2.00612187703953e-05
1.42949283412625e-05
4.2645573435092e-05
2.292692133948e-05
3.60652328634574e-05
3.46441005907451e-05
5.32119926770801e-06
2.502517923309e-05
2.53698615425295e-05
2.43709750984196e-05
-2.28872118941252e-06
2.4625083651613e-05
6.82237397409435e-06
2.70315344012183e-05
4.93269683781093e-05
2.95950084896962e-05
1.85330512086942e-05
2.08366526021108e-05
1.41997650413116e-05
2.06751811271053e-05
5.51502953525843e-05
3.20573267451702e-06
2.91410044836083e-05
1.90313244661179e-05
1.02949584473856e-05
1.11018006991524e-05
-4.31583298438136e-06
6.33419177211305e-06
2.5421577232019e-05
4.38682811393106e-05
3.44116363335405e-05
2.43846253387481e-05
1.16951148977774e-05
3.36996168445762e-05
3.41098386662684e-05
4.08436763441523e-05
3.72051390695458e-05
3.87681347292318e-05
2.70246613827292e-05
1.78396465395652e-05
3.52416771529198e-05
3.82233370859296e-05
7.73783612471714e-06
5.9741996284159e-06
1.2832429155886e-05
5.52604767032974e-05
5.54665222377247e-05
2.29785207477118e-05
3.31343869107146e-05
1.51401813450202e-06
3.23915061221944e-05
1.04015560181799e-05
-2.93024197070704e-06
1.2006925177204e-05
1.69046723385447e-05
2.07669330860701e-05
9.9504151254229e-06
7.33986488939533e-06
9.44140609917456e-06
3.86349415134912e-05
1.73925746355316e-05
2.77425062585666e-05
4.05172700303654e-05
1.38722234905908e-05
5.42032965499408e-05
6.93836667323189e-06
3.68622983806151e-05
-1.88940910384188e-06
4.77146293101917e-05
4.71353910152229e-05
1.87188638883834e-05
3.62386701283801e-05
5.51538761559207e-05
2.23985185559056e-05
4.674403915306e-05
4.40701121466322e-05
3.68230002351719e-05
5.04860742535801e-05
2.19510069571047e-05
2.26808366466258e-05
4.56676277604827e-05
4.99664674038336e-05
5.02645181190187e-05
4.52623162417771e-05
-1.1076224880799e-05
3.80742152045026e-05
2.36693158933086e-05
2.58596386132567e-05
-1.08214475829025e-06
1.4341395965617e-05
3.57017016361994e-05
2.73263176795062e-05
8.40977765986566e-06
2.67675537945351e-05
2.41298674348743e-05
-2.51772468667904e-05
1.20975072036539e-05
1.21090988827436e-05
2.21517579154175e-05
3.52207240536088e-05
1.93009188682054e-05
1.42727999707827e-06
2.27218877866432e-05
1.64969019927458e-05
1.64025187072583e-05
1.01266484247695e-05
4.1136091020712e-05
9.72645514859899e-06
2.75216913577028e-05
2.34499073623201e-05
3.26984730710322e-05
4.88963194088357e-05
3.96722891948753e-05
1.43847188458953e-05
1.98239238813995e-05
3.62366620176087e-05
6.1541308550683e-05
4.06699001917783e-05
4.14575759124694e-05
3.65684978389832e-05
1.692689186766e-05
1.56533925056258e-05
3.54330258103924e-05
3.25348917054657e-05
4.08627273247408e-05
2.00489392302475e-05
2.14540014305288e-05
4.0052432432746e-05
2.18308599437055e-05
1.11405232389783e-05
-8.85013259187082e-06
4.22078470140079e-05
2.07149776907815e-05
2.19866000629253e-05
-9.5266110348323e-06
2.53712792936349e-05
8.57751927055889e-06
1.04728301858592e-05
7.86953586125452e-06
5.50351116669112e-06
4.40210877088607e-06
2.52890433640863e-05
-1.36659863612403e-05
9.87375555495714e-06
3.62814045980468e-05
2.14270524635024e-05
-2.52826859636337e-06
2.17917284618791e-05
1.96941160770621e-05
1.53276082046694e-05
2.17942478937981e-05
1.01447958767803e-05
1.92977722001582e-05
2.99926833077146e-05
1.55582404908401e-05
2.25981725947352e-05
2.88657880421572e-05
1.32724161061025e-05
2.0849993594712e-05
1.14220967377978e-05
2.3682066848551e-05
-1.32129499241135e-07
1.60863413139184e-05
3.09934894857551e-05
3.75331930905114e-05
4.60674062357468e-05
6.0316147306156e-06
1.36834163566553e-05
-1.21742679367382e-05
1.42734153313747e-05
1.01620494675422e-05
8.70743725878853e-06
-6.50330970152799e-06
4.54676606736574e-05
2.79829094350864e-05
3.43220606211625e-06
4.67676174182003e-05
2.03719400577712e-05
4.15100056482849e-05
1.49439056813407e-05
3.33329228348375e-05
5.13573221511888e-05
1.70472453100665e-05
1.05315950913525e-05
2.99755030019724e-05
1.62884136611491e-05
3.31368814809054e-05
-5.6854707898118e-06
3.00952562770552e-05
3.97345584576532e-05
4.84695184122515e-05
1.41594448229532e-05
3.55945597160617e-05
2.96791162274554e-05
4.82492945841133e-05
3.59088551277117e-05
3.20932733797931e-05
2.55153923300566e-05
1.79445980439517e-05
1.23788747767973e-05
1.75070068184136e-05
3.536555101417e-05
1.78129304278038e-05
1.56050349576273e-05
2.04421751699768e-05
2.98077418974074e-05
3.61554357784318e-05
5.61561696659917e-06
-8.40148223741405e-06
2.25203216215883e-05
2.0106787787367e-05
1.75838589732567e-05
4.96359624634604e-05
1.83672581742592e-05
2.4768821103532e-05
3.37455020031714e-05
-1.44831355487133e-06
2.5163874328815e-05
-3.33031177987731e-06
2.72018370071155e-05
2.71453609520509e-05
5.03905173385372e-06
3.6609774957499e-05
3.97104538435719e-05
3.99124934566634e-05
1.34028118125865e-05
2.30627966024914e-05
5.51303295335451e-05
4.74271638272876e-05
2.78443204025291e-05
9.98928079063992e-06
1.54071369323583e-05
1.9376095146127e-05
7.80228184953057e-06
1.69703972169299e-05
3.94404339642631e-06
3.09596078955885e-05
1.60628306783668e-06
1.68707876278632e-05
1.83361829986247e-05
6.39949065504292e-05
2.19521574455768e-05
1.23086581793846e-05
2.68687027502516e-05
1.0590009154292e-05
3.47365972983215e-06
1.43979791627845e-05
-1.45732016370765e-05
3.05690282068824e-05
2.38499758958996e-05
7.31286301629448e-06
2.83711007706147e-05
3.32489526859556e-05
5.91751505034475e-06
4.66233868405767e-05
-6.98194160309211e-06
1.82749158950504e-05
1.11912497570001e-05
4.61913276926479e-05
3.80754079435629e-05
7.57106996919638e-06
1.7023992310703e-05
2.47389659396155e-05
1.38636450006165e-05
7.27488940002591e-06
-5.38385048436112e-06
1.41517168132161e-05
3.89926669421576e-05
2.71429303976517e-05
2.12660302639943e-05
5.02817096600163e-05
3.19970483267086e-05
2.77545951940258e-05
2.38785703235828e-05
3.90617610418118e-05
8.26176651175462e-06
5.36781994558508e-06
3.50459426418419e-05
-1.07796648800152e-05
4.12927183954345e-05
3.7340911885395e-05
3.1045694063335e-05
2.91851854735873e-05
1.97146670656265e-05
3.49723159334945e-05
2.34761723316821e-05
2.70287840807671e-06
4.04446075205277e-05
1.69372706379774e-05
6.65547923654959e-06
1.25587457618839e-05
2.01423692153263e-05
1.87880240478791e-05
7.18260595750652e-07
3.30226337284485e-05
-2.94132672132432e-05
7.84260751521538e-06
2.7842856853142e-05
1.56692179708594e-05
2.26391729731087e-05
1.3434574266158e-06
1.36940815151802e-05
1.43308309164552e-05
3.49536254691411e-05
2.1390102222526e-05
4.35693409524236e-05
3.42238839680154e-05
2.85268422244522e-05
1.26146761567102e-05
2.36987783146165e-05
3.68618700567718e-05
1.92417368413528e-06
1.18607275822206e-05
2.63880250732466e-05
3.64031562390488e-05
4.1894288455833e-05
4.30252889555989e-05
3.9860168916504e-05
1.83915762769342e-05
2.88530349915229e-05
3.7042794173543e-05
4.62818442263788e-05
4.86390670715024e-05
2.54620742851293e-05
4.53243653869254e-05
3.90525598858844e-05
4.26392042315795e-05
2.53793660011882e-05
2.23788361901641e-05
2.2052600930658e-05
3.06960868889173e-05
-6.12014083156882e-06
2.72500350170337e-05
1.4332980959231e-05
3.9080772749794e-05
2.99964522426414e-07
1.13725258965882e-06
5.92483412272526e-06
2.29182896739149e-05
3.68165977499146e-06
1.06578921799794e-05
-1.19961815971951e-05
2.84328382548189e-05
5.25219791795756e-06
2.68564377324405e-05
-1.64813503462274e-05
-3.3883366956879e-06
7.63490765100131e-06
1.16931302500079e-05
3.63558941484154e-05
2.66747129916366e-05
4.76931591462865e-06
3.33123988359162e-05
2.36821843688169e-05
1.59268513110317e-05
2.2326849696946e-05
3.22508904792623e-05
5.70302682889991e-05
1.11179192981524e-05
2.45930021349887e-05
3.50966817601795e-05
3.01270278796047e-05
4.06759595677043e-05
3.32488273895295e-05
9.53430113603426e-06
1.64386799209691e-05
1.86796653754991e-05
4.85309771838166e-05
5.67756883631529e-05
4.63928439300153e-05
3.0272090266398e-05
3.9152683224903e-05
3.40319381645923e-05
2.3027076015325e-05
2.88483485622807e-05
5.46169391001541e-05
3.75933249241275e-05
1.72191735595345e-05
9.43447621636465e-06
3.06246035847298e-05
4.10120424286326e-05
1.89759915227447e-05
1.90500234574753e-05
4.25730992190425e-06
2.78602178043152e-05
-9.80026661379452e-06
3.06797758531667e-06
1.07130846895535e-05
-1.92932796737569e-06
1.03250194557933e-05
-1.5321235954815e-06
3.5108494078431e-05
-3.05689603272445e-07
4.98212749111775e-06
1.92773400859529e-05
4.52754036201205e-05
-8.28420319943868e-07
2.65662482739961e-05
3.69728081573241e-05
2.58026852944021e-06
3.3593231946735e-05
1.54719947897007e-05
2.28440795571043e-05
1.15493601309916e-05
5.26385024941928e-06
4.24722081031952e-05
5.31984741700665e-05
2.0870199840574e-05
3.50513268008855e-05
4.02519929007338e-05
4.82149274850628e-05
1.61010435148302e-05
4.25683292303286e-05
4.49968048382662e-05
9.42463031909024e-06
2.55153688442402e-05
5.05146915562118e-05
1.83711966900761e-05
3.3726388283262e-05
5.16654444057072e-05
5.5625010753673e-05
4.29987362421352e-05
1.78850208143998e-05
3.78952259543622e-05
3.48571067297802e-05
4.69524841805688e-05
2.66657512470409e-05
5.15172505752855e-05
6.48573420879174e-07
8.20857030033987e-06
2.02005241635549e-05
-3.33380907084759e-06
3.90908086878016e-05
2.70406991586981e-05
2.24428823692454e-06
2.49897724389001e-05
7.67377803562803e-06
-1.98550145224506e-05
1.33854084161767e-05
2.48362857564375e-05
1.21042618015064e-06
-8.11445184310841e-06
1.21288424090679e-05
-1.9764953109632e-05
-4.99309452596572e-06
1.18986737042723e-05
3.05481405187451e-05
3.09040661038873e-05
-3.27498711265398e-08
9.85141299877498e-06
2.22781083742586e-05
1.42308491376727e-05
2.05697945035399e-05
1.84665460843268e-05
2.82649101592636e-05
4.09756394982767e-05
4.13394726166412e-05
5.10951916824115e-05
5.43884674878856e-05
6.17635543342603e-05
1.86550711626464e-05
3.14243911453581e-05
4.21656302684896e-05
3.07091500130854e-05
3.21273495621652e-05
1.23942676775997e-05
3.90804963302086e-05
4.6562765536815e-05
4.01499390959168e-05
2.66637345052318e-05
3.12259123633921e-05
3.43147811107596e-05
2.49282818635364e-05
3.80108065942359e-05
2.47461924332625e-05
2.75114681888742e-05
1.0784106202955e-05
4.15747216321835e-06
6.92961475319601e-06
-1.52063688054753e-05
1.44374644775207e-05
8.56353093369568e-06
5.72645999482399e-05
5.00926373834317e-06
-7.4210629043762e-06
1.60963819969394e-05
2.40940434577982e-05
1.77473841432603e-05
3.65154741545393e-05
1.72162522934942e-05
3.069632841336e-05
1.07272614695394e-06
3.67106181481513e-05
1.17478384275901e-05
4.39721547151158e-06
9.22292690532024e-06
-7.74380482696244e-06
2.25145029879696e-05
3.98163306965304e-05
4.66695883908224e-06
1.07308607213488e-05
9.60980463909475e-06
1.83095649041944e-05
1.22476814315767e-05
2.84257697973152e-05
-2.38941555486388e-06
3.4894856414044e-05
3.27715843712633e-05
4.78788615625701e-05
4.90823549086115e-05
4.63482079400873e-05
2.33781934801154e-05
5.00144330629649e-05
5.38893765787138e-05
3.27598117250581e-05
3.25117625892482e-05
4.76515909038858e-05
1.81703405761726e-05
4.34214869445013e-05
8.3834788218538e-06
1.95361773999944e-05
2.20908705934376e-05
1.36032942959819e-05
1.42381861570204e-05
4.17829397660291e-06
2.41338029674215e-05
3.66470188181301e-06
3.15388803785522e-05
8.69468827169946e-06
1.09326850097555e-05
6.66788156785372e-06
-3.26701482539198e-06
1.45073537624228e-05
2.44917068846059e-06
1.22815095647426e-05
4.55457805647463e-06
4.22568947279469e-05
1.19104052960208e-05
1.38850151523502e-05
-7.23264994436726e-06
3.48651822929001e-05
2.82416702485664e-05
1.63135344994012e-05
1.80928573160555e-05
2.66662139768458e-05
2.69088990702203e-05
2.38520059250711e-05
2.2536546696275e-05
5.04634367193372e-05
3.80934531236611e-05
1.70912448798413e-05
1.71515526372286e-05
4.01621401208293e-05
4.9948336600632e-05
4.63852084319875e-05
4.07547991739231e-05
5.03709082660626e-05
3.69154253354457e-05
2.19245600187908e-05
3.66781312811691e-05
4.06848766607502e-05
2.13911895094128e-05
1.22619540147349e-05
2.03671317419526e-05
7.76935648303244e-06
3.21837350403975e-05
4.18041833717008e-05
2.7679962188553e-05
2.0425282447533e-05
2.15408153498635e-05
1.31562256583765e-05
3.48742270259668e-05
2.79161891450368e-07
1.01641412195693e-05
1.11322807249111e-05
4.0473431001198e-06
1.83016858383684e-05
8.59821723014845e-06
2.2096593556715e-06
-8.25381818215467e-06
1.06376066231423e-05
2.08235558093637e-05
-7.90168175804182e-07
2.0825868386779e-05
1.63791896014666e-05
2.48285905483077e-05
1.95897165432362e-05
2.63572484102307e-05
-1.29619733324e-05
2.8361645312073e-05
3.51712425901094e-05
4.15180503527855e-05
3.10099025697594e-05
4.68068322849233e-06
1.47716580026655e-05
4.65825359020379e-05
1.96069225124838e-05
4.01222575535971e-05
2.02849361461905e-05
1.51680579977392e-05
2.21893717622002e-05
8.62304818439198e-05
3.42368215733789e-05
2.07896809440723e-05
2.79850440437893e-05
6.54121387683959e-06
3.54608266686195e-05
1.38470295581726e-05
2.1020691530091e-05
2.12256363207928e-05
5.82571846087064e-06
4.03949478560754e-05
1.04089470262024e-05
2.51927663636765e-05
1.58291538157393e-05
1.01091075652009e-05
1.39133756316768e-05
1.67672522594982e-05
8.40229774695566e-06
2.3519185409653e-06
1.04087913050522e-05
1.67057874827013e-05
4.10647777205727e-05
8.80628992921384e-06
3.85547453892536e-05
3.78394547240175e-05
4.80277459771294e-05
2.89303252600034e-05
2.73607942248502e-05
4.87262757061333e-05
2.01672572205178e-05
2.72951564641218e-05
9.89010727421423e-06
3.39703714357655e-05
-7.72217300938869e-06
4.13590344048643e-06
2.62380140691997e-05
3.05596462772774e-05
1.96782840470455e-05
4.17478699876157e-05
1.32422571780151e-05
-5.48805808041344e-06
1.10747701835058e-05
2.98225520140739e-05
5.53453292191465e-06
7.54308323011982e-07
1.03706608472688e-05
2.56955870226284e-05
1.56042034167152e-06
1.53615368402486e-05
1.01927172220436e-05
4.53065706060997e-05
8.34541845265845e-06
2.15065009902274e-05
1.56944574216569e-05
4.74077579192427e-05
2.65278047188831e-05
2.14558428243712e-05
2.59196101466637e-05
1.89768589093598e-05
1.46222113970535e-05
5.07476632801423e-06
2.06362194544296e-05
1.65292403830249e-05
1.97078873176263e-05
-1.39706821479875e-05
3.34415878093999e-05
2.77736222269242e-05
3.93899473580086e-05
1.88840505971933e-05
2.6625965509737e-05
3.76205138232536e-05
1.06600974475817e-05
-6.04491960449295e-06
1.69077011055906e-05
-1.2805613930867e-05
-1.85619970575373e-06
7.33662087735441e-06
1.56940621791024e-05
1.7882385917673e-05
1.65699708367097e-05
2.06669773746616e-05
4.32278802815978e-05
6.46896948524006e-06
3.41445079637547e-05
4.19619458337614e-05
2.99447877743427e-05
6.21072641091577e-05
3.68505258714631e-05
1.61260833918274e-06
3.66833307378932e-05
6.03498770558348e-06
3.12019731589912e-05
2.82108333775684e-05
6.51505782069826e-05
2.19576009418318e-05
4.61814101261386e-05
6.14492390228438e-05
8.95402465204809e-05
5.61240509429446e-05
1.91165023645366e-05
5.12719956964783e-05
4.63546076957986e-05
3.71282209723453e-05
5.41685685604981e-05
3.90585110378454e-05
1.2216538281283e-05
3.30456856611229e-05
4.14742877879927e-05
3.54970102848975e-06
9.05574217124436e-06
4.56227707818426e-05
5.92473652486875e-06
1.70681014105564e-05
-9.39666718453147e-06
8.61040835742046e-06
-2.93527683623434e-06
1.48531866350597e-05
2.57135350331811e-05
2.568076179872e-06
1.19700357332161e-05
-1.42055031344017e-05
-1.23845650841679e-05
7.45284807882902e-06
-2.19996149627215e-05
-1.37580819610957e-05
5.3282678965139e-06
2.70359381189219e-05
1.48754599679213e-05
3.55680025628863e-05
3.01028309581274e-05
2.35440175399333e-05
1.23326961271532e-05
4.48968580273713e-05
3.73774239207872e-05
4.46060679648318e-05
3.41249238069156e-05
4.26993234682729e-05
2.94715285126469e-05
3.09820301606718e-05
1.88758376263871e-05
2.16263534612129e-05
1.12361292419416e-05
3.80122795106019e-05
1.03690052122772e-05
4.37210024517355e-05
3.55199185361415e-05
5.90066693985951e-05
5.42135449803807e-05
1.29378696802106e-05
3.73613385796899e-05
2.07970197097039e-05
2.68206995233991e-05
3.59496973176534e-05
2.53529408285049e-05
3.32354415165959e-05
1.17745425797712e-05
-6.42925695538474e-07
-3.74820856449865e-05
6.13313625260913e-06
8.99042162700507e-06
6.67726217021368e-06
4.14077725427992e-05
2.82731455507837e-05
3.76083736266167e-05
3.71637191984978e-06
1.87114958451975e-05
1.8947748465687e-05
3.02323193945382e-05
1.01222682800778e-05
2.16400836210679e-05
3.67567801885087e-06
-5.84154355062195e-06
8.54565263689444e-06
3.4925951579066e-05
2.15458180320198e-05
4.18407446974836e-05
2.20256469177494e-05
3.68913315565593e-05
3.46391241222917e-05
5.66130517444563e-05
4.16974027405883e-06
1.224777687194e-05
1.18792223280765e-05
5.90444481632943e-05
2.89657121268267e-05
3.1419675496622e-05
4.2528701477545e-05
4.52561232644391e-05
3.03663819761728e-05
3.86015334704955e-05
2.87740366449402e-05
3.43818679330919e-05
5.41176030691844e-05
3.89517295906868e-05
2.38857612353832e-05
1.64734637049974e-05
3.34018578765973e-05
5.27269621588641e-05
2.17178121102074e-05
-3.74132310953831e-06
-1.07296712950675e-05
1.28684155519559e-05
3.24334883281421e-05
1.87413286401652e-05
3.6795353326782e-05
1.93545680655599e-05
2.53659606134755e-05
2.33119987126903e-05
4.4051602127417e-05
-1.24065202489572e-05
2.85189303937717e-05
2.55378845367034e-05
2.67056929393404e-06
2.13099088656566e-05
1.82843774899032e-05
1.71430128763654e-05
1.97962804905742e-06
1.83720150523245e-07
1.21529867655015e-05
3.69263640065836e-05
1.07986624063244e-05
2.95208676151873e-05
6.45131436506916e-05
2.4404590319534e-05
2.4639484271901e-05
2.28889047025713e-05
3.42598343768084e-05
5.35860435322912e-05
1.06650521616679e-05
2.7925839909106e-05
1.99705459433527e-05
2.658001605082e-05
4.93485645351793e-05
3.12864860496168e-05
1.74505314467267e-05
2.36181773488705e-05
4.42139088547079e-05
7.28251735849604e-06
7.92564134434349e-06
3.06684862786864e-05
1.9495775165531e-05
4.24635128436032e-05
3.3722998173927e-05
5.71664683556032e-06
2.5984197756023e-05
4.19209809963592e-05
1.12142796859234e-05
4.11404705075279e-05
4.96001796803195e-05
3.00267287675332e-05
1.62379053583106e-05
1.95195580724421e-05
-5.99366414595689e-06
3.11170412781563e-05
6.0929256813725e-05
1.88956044900289e-05
2.14762649712273e-05
3.30502776446851e-05
1.22735906827665e-05
2.11391885476276e-05
4.40045655503379e-05
1.11595599876627e-05
2.39780355164527e-05
4.00663055223814e-05
2.16062055292457e-05
4.55552017138495e-05
2.40361586937145e-05
2.01121020404792e-05
3.29399379826059e-05
1.51248479815383e-05
4.13230201029497e-05
1.64727536336546e-05
2.92199325410973e-05
3.40376244068001e-05
3.36098012958064e-05
1.27614358752112e-05
1.420627019955e-05
2.35360579501814e-05
5.74509686798178e-06
2.2164956853955e-05
2.48788749250301e-07
3.14476850288305e-05
2.77968046731665e-05
4.51262381963102e-06
4.0557680822964e-06
1.03964771474411e-05
2.79905114348528e-05
3.27964357388578e-05
3.45246632268607e-05
5.22615425647644e-05
2.95873194967542e-05
1.35364123542963e-05
2.80785592013006e-05
1.77327855600996e-05
5.25778281131583e-05
3.61058479729215e-05
8.66619195273719e-06
4.81499221098674e-05
3.5024578576957e-05
4.14907444129033e-05
3.16931475954681e-05
1.22008955208211e-05
6.31375681152734e-06
4.26217453507786e-05
8.49491048312322e-06
-2.12673217170785e-06
-9.7388343234038e-06
1.62280995043233e-05
2.30677075067533e-05
-1.45983037858586e-06
4.60502698426884e-06
-1.14979481117672e-05
-7.59204409411092e-06
1.11781070483012e-06
9.1483959306699e-06
1.2069701109445e-05
2.96321779132203e-05
1.1028420387387e-05
2.06901625217201e-05
7.07277064844345e-06
4.30816383808139e-05
4.49052655171449e-05
2.82963644983313e-05
2.72384398757464e-05
2.96163035191266e-05
3.94027844423904e-05
1.83646579575249e-05
3.495875913596e-05
9.62962095818145e-06
2.91284898877367e-05
4.92798432278088e-05
4.58280341007416e-05
4.21310272855968e-05
3.5640972896304e-05
3.96739830043794e-05
3.33179366662796e-05
9.02554796894893e-06
4.19395904738362e-05
4.29017753471519e-05
4.30592684094105e-05
3.88445086257292e-05
1.80119640363837e-05
2.64575203007071e-05
8.33535492536258e-06
2.26827563338053e-05
1.87107607858091e-05
3.19984742169836e-05
3.83090416534204e-05
4.37545167576416e-05
3.69019968448221e-05
2.42262222216262e-06
2.41203478909431e-05
1.74924766409385e-05
1.84795599327634e-06
5.14419545579126e-06
-1.9006398499952e-06
1.75775325699034e-05
2.47394216833813e-05
1.23134947732678e-05
-1.94229296460005e-07
3.67803669062341e-05
1.19672716852301e-05
3.0209229256615e-05
1.33891264431994e-05
2.75961276668469e-05
1.19385914097115e-05
4.17464139172545e-05
1.4922485928961e-05
3.55139217586811e-05
2.53019161155272e-05
3.38952643298456e-05
2.42136273846037e-05
2.48526279273521e-05
4.63672234346269e-05
4.5944354807997e-05
5.75729071551153e-05
4.68708010792306e-05
1.75265455688872e-05
6.30727651254371e-05
3.9335675732492e-05
4.37269090437098e-05
4.85402922594545e-05
3.82485231550056e-05
2.86329875931226e-05
3.52259417411033e-05
1.71301580607899e-05
3.3431131013874e-05
2.63407803251063e-05
5.96957315384835e-05
3.03300258890674e-05
3.35247607011988e-05
4.87541093910858e-08
2.97811357230777e-05
-1.38372586340932e-05
-5.9250891181303e-06
-2.00047967594586e-06
1.51338530441364e-05
9.83601458071139e-06
8.54037242683928e-06
2.51123164232163e-05
5.84114144892495e-06
1.47541111919475e-05
3.63034935832473e-05
1.89828306571557e-05
3.07440513664515e-05
3.64950098983511e-05
4.40637321459531e-06
3.43981010214866e-05
1.94821081478787e-05
2.58760260921494e-05
2.0041145430755e-05
-1.58779443508776e-05
3.42470182149812e-05
2.17551193423431e-05
2.03867856033725e-05
3.40066710122544e-05
2.43635135875083e-05
3.2751714834261e-05
2.66351176323429e-05
4.37807080660126e-05
3.886029534175e-05
3.54128862222199e-05
2.20775950729639e-05
1.85192060758011e-05
4.56509553075235e-05
2.6306446683726e-05
3.66321818361083e-05
3.38123589786326e-05
3.49108766913009e-05
4.6532066464302e-05
8.3005991700316e-07
1.59273610788649e-05
4.01400530809014e-05
2.60655437130569e-05
1.83669785637429e-05
3.28980101299634e-05
1.79699586686573e-05
-1.13847753450623e-05
1.56630078322194e-05
-8.95227131071391e-07
-5.83990757237831e-06
6.10927024981483e-06
-2.34544602706978e-05
2.183253294068e-05
8.29680964226494e-06
-7.17241045525411e-07
1.56879266660601e-05
1.46924842266788e-06
3.83509335343954e-05
4.16892690089694e-05
2.91103517066188e-05
2.64783893941525e-05
2.60420703908002e-05
1.77000787346388e-05
3.62522616404154e-05
1.42227243741733e-05
1.64425038967395e-05
2.65413202561613e-05
5.31254725809086e-05
3.94436549801623e-05
4.59688326312303e-06
3.53676285929404e-05
3.68667103334991e-05
1.12353710367607e-05
1.19239542563065e-05
9.1198562761705e-06
5.0086523642729e-06
2.22299428889968e-05
3.38878457025592e-05
4.29714654068536e-06
2.04604381567073e-06
-5.95390710894306e-09
3.77098885669141e-05
2.97337276045988e-05
4.53741290337523e-05
2.72476680252837e-05
3.68981495981645e-05
1.17576284212423e-05
1.20074394595842e-05
3.66541998478075e-05
4.35119099728274e-05
2.44580291939148e-05
3.31228283432506e-05
3.61816356536715e-05
3.13654954128229e-05
3.6600493999416e-05
1.88418643291527e-05
2.24440631696844e-05
2.13451397355471e-05
2.17043967019889e-05
2.53369333639528e-05
2.68815576766154e-05
1.43069306700292e-05
4.58788388124802e-05
6.12667671673981e-05
1.39299799576588e-05
5.92912421278069e-05
2.81332745410222e-05
2.80398603417133e-05
4.10376402588419e-05
1.01473436948201e-05
9.01315083567633e-06
1.78954427126044e-05
7.82630037628203e-06
1.21692793608247e-05
5.04967299553545e-05
5.29835281472804e-06
2.42106383875045e-06
1.37872639231762e-05
2.38976425350658e-05
2.24978682202191e-05
2.34926233633029e-05
3.76878199034478e-05
3.2880479443955e-05
6.26089464469548e-06
3.66192830767079e-06
2.93307459114592e-05
1.74353206323161e-05
7.51932036815026e-06
2.14021509080357e-05
1.17232872586376e-05
7.04754537895385e-06
2.96011660245067e-05
3.96048243599619e-05
4.23120428534935e-05
3.21762201306392e-06
-3.73039774438131e-06
2.55395376276726e-05
3.39908382178229e-05
1.42143476875779e-05
2.13620266458528e-05
4.65739366816936e-05
1.99231858880631e-05
2.1658438241624e-05
1.83114467483276e-05
3.46862833036723e-05
3.99147673911811e-05
3.68074866243505e-05
3.07236568689839e-05
6.31493434933806e-06
4.21462453295413e-06
3.49184563337033e-05
3.24049142153085e-05
3.02625928073033e-05
1.83238138273904e-05
4.26699581192327e-05
4.43088897264089e-05
3.2608764821869e-05
7.81118526454687e-06
2.40949460597158e-05
3.45135626783475e-05
1.17167217748853e-05
5.40483451154957e-05
1.61548420803101e-05
2.35262756860556e-05
1.13416833863953e-05
1.19609919262677e-05
2.09797891768893e-05
2.35630298473638e-06
5.8299441737486e-06
3.8013768189835e-05
1.21368614818322e-05
-2.22554537693285e-05
3.3898515971695e-05
2.15741576097592e-05
4.96455545899772e-05
1.02434726585854e-05
3.88976427428841e-05
3.08487701166534e-05
3.18144543650052e-05
1.77444303694874e-05
3.06819173884213e-05
2.88415586429324e-05
2.60898697030674e-05
4.99408132114572e-05
3.13228946518435e-05
1.75064678357455e-05
3.9561187240212e-05
6.12429695528097e-05
4.74406476711976e-05
1.19952592263213e-05
6.30831228798817e-05
2.2921405126032e-05
4.81548010976156e-05
1.35747782177352e-05
2.33439013786609e-05
7.78013629467994e-06
1.28602169725983e-05
3.38112228702825e-05
8.5943938284784e-06
1.81698784987556e-05
2.33645394013378e-05
3.76230515932707e-05
2.57823115162178e-05
3.06339319743121e-05
1.81379262859417e-05
3.38369997991124e-05
1.54472156464785e-05
1.68259946303706e-05
1.63983262188179e-05
8.31118253257153e-06
2.8227397740699e-05
2.86630063069798e-05
3.57546938673534e-05
4.13941377832074e-06
5.02903136430461e-05
7.95850169056746e-06
3.10654260819465e-05
2.0691873563891e-05
2.4734570958859e-05
1.31683600709698e-05
2.08191109282204e-05
2.30852778325147e-05
2.4874582696064e-05
3.27300871397238e-05
8.31201627083695e-06
3.18848714623054e-05
1.7605628870727e-05
3.23699068520495e-05
6.10501785073852e-06
3.77183246170393e-05
3.36347992085961e-05
3.82461477245274e-05
1.85347069673795e-05
9.55129964037815e-06
3.2181977335416e-05
3.56440431216677e-05
1.1171268510781e-05
3.43573112103356e-05
1.52333406633113e-05
1.86553640086559e-05
9.16787439485427e-06
3.3771625689302e-05
3.05260075009696e-05
1.35587867893643e-05
-1.02047056901773e-05
4.97609687365165e-05
2.46860667846352e-05
-1.10846708798711e-06
2.89245541949041e-05
3.94780626193528e-05
4.03029030269093e-05
2.14415640500583e-05
4.03489957875913e-05
3.36452398479033e-05
1.60236653354327e-05
-1.47040709388264e-06
1.66425830701249e-05
1.04317111829113e-05
3.32147884900823e-05
2.26433620223539e-05
1.58869088694354e-05
2.75990063771096e-06
5.99198838186219e-06
3.17556673923317e-05
2.24435075603143e-05
1.91766369004276e-05
3.08825755212738e-05
2.04626359038565e-05
1.80763604940019e-05
4.56229036438581e-05
3.85133488308952e-05
2.66441114322965e-05
4.40774663220083e-05
2.77395392191152e-05
3.74782125525029e-05
2.46911660416991e-05
3.91070043034211e-05
4.42502000871988e-05
3.07811520492709e-05
4.01561872834156e-05
3.40503680213007e-05
3.21335264021696e-05
3.5497542714328e-05
3.24341839121313e-05
5.31285891293167e-05
2.77379764624825e-05
4.61932583938288e-06
5.08454256793352e-05
-4.99863639353539e-06
3.72432281800467e-05
2.19841781102103e-05
-4.69045368754711e-07
2.67251748337111e-05
2.49366021705061e-05
3.31309678136597e-05
9.21542198747531e-06
5.71418427955749e-06
-1.23272428815023e-05
4.80070798502809e-06
3.76198547149701e-06
1.97442379904331e-05
-2.01579882136176e-05
2.93181868382375e-05
-1.31227947496288e-05
-2.03160930217179e-07
2.05063672246931e-05
1.74846384572168e-05
1.3108999494611e-05
3.41409119259781e-05
3.49901547174107e-06
4.94308680282176e-05
1.06683891822661e-05
2.22910507226663e-05
