# Supplementary material for: Research on computational propagation and identification of mine microseismic signals based on deep learning
Source: PLoS One. 2025 Oct 22;20(10):e0334641. doi: 10.1371/journal.pone.0334641 (PMC12543183; doi:10.1371/journal.pone.0334641)
Supplement: S4 Data — (ZIP) [file pone.0334641.s004.zip › 000100700000674.xlsx_0.txt_24.txt.txt]

4.17759659357533e-05
5.06185948518043e-05
5.22166644974687e-05
-4.32705757310877e-06
3.5309827020743e-05
4.5396593741415e-05
4.40912097718113e-05
3.93327820507899e-05
1.41543481779448e-05
4.02524186085316e-05
5.50437308692174e-05
9.60731785880778e-06
1.30122969598137e-05
4.46738674995877e-05
3.69653766220527e-05
6.11053347496509e-05
2.40181005602526e-05
5.5381953325255e-05
1.06211854621373e-05
2.24131049605516e-05
3.4652618384774e-05
3.09371421084909e-05
4.0693040094837e-05
2.84349551110999e-05
6.64909241336049e-05
2.75263632827135e-05
5.48620268810229e-05
-2.60993867896287e-07
-2.3466023069913e-05
1.66083590894479e-05
3.16814995037215e-05
1.83330409198301e-05
3.1069620161403e-05
5.94279655432604e-05
-6.45196597689415e-06
4.10785277076465e-05
3.56010468659959e-05
3.86978266514302e-05
4.8450326350741e-05
1.52506946664841e-05
3.31077133949103e-05
4.54763294462413e-05
3.50858146218335e-05
-2.11046499953332e-05
3.33585745946646e-05
4.1372437113396e-05
9.77770203994314e-06
-2.41058033776199e-06
-5.745270736398e-06
1.81416134757009e-05
-1.76412354080958e-05
1.53655114823724e-05
1.59616246000722e-05
3.67170847396066e-05
8.65693999342729e-06
-4.11517834060133e-06
1.53897987894316e-05
2.92460427689546e-05
1.68334729293857e-05
4.30817184886924e-05
1.90065430693335e-05
-1.99723324474951e-05
2.41221317991379e-05
4.52694652437312e-05
5.72467807555542e-05
3.81137061501484e-05
4.23407612774526e-06
2.62766002858099e-05
2.25216325356543e-05
2.00497060190381e-05
1.38227486462346e-05
3.95274200722301e-05
6.28925231594671e-05
1.2510039607386e-05
2.1947064558817e-05
3.26100049995967e-05
3.00365037343955e-05
1.09059434858325e-05
2.63218189116578e-05
3.18130257163707e-05
3.6433664227569e-05
1.7712296457428e-05
5.39221024202583e-05
4.9254955106471e-05
2.28736136468006e-05
5.054484250042e-05
1.72852148623327e-05
3.25802979955198e-05
8.33435828771011e-05
2.64732127798515e-05
3.37797925658346e-05
2.40650056428264e-05
2.2035629405684e-05
2.37874902725093e-05
9.21069709820866e-06
2.6585686313107e-05
9.21968316724418e-06
3.62678740169946e-05
7.85594364026973e-06
3.45802715161638e-05
1.30722129478791e-05
1.03436578939781e-05
3.14058892313888e-05
1.41521664138791e-05
8.68733274025707e-07
2.4573010700614e-05
7.76600434762088e-07
1.01303136666536e-05
4.0073499478841e-06
1.64531217960925e-05
3.87765341171374e-05
3.45561727445928e-05
2.85447835845019e-05
3.05275229225439e-05
6.18216109268441e-05
5.6233933734371e-05
3.33508045452723e-05
3.01443555656768e-05
2.69106510037461e-05
5.57874812812701e-05
3.7111994035412e-05
1.95849123905977e-05
2.1911412175685e-05
1.29148270521904e-05
4.09088932557273e-05
1.82289792016558e-05
7.47536383095743e-05
4.79178386679428e-05
3.51789297732095e-05
2.30861992956318e-05
1.28139468157275e-05
1.6817076679145e-05
2.14578427560857e-05
3.29592066205833e-05
-1.21681608348436e-05
3.66569720701509e-05
4.79588556792513e-05
2.87766409653262e-05
1.04948193177709e-05
4.10823166047128e-05
1.55825036800917e-05
3.08087821733566e-05
4.15481559256065e-05
-2.29119986525734e-06
2.64407021006347e-05
1.50887433761699e-06
1.09416283014023e-05
4.46353665119829e-05
-3.26292828320063e-06
3.68641741024164e-06
1.33332489168863e-05
3.27728589232806e-05
5.63199747102529e-05
3.32055784175273e-06
-9.53941628376579e-07
2.45247363328555e-05
1.32682058806274e-05
2.85418570530988e-05
5.88545771207137e-05
3.70208743193362e-05
4.27645122585997e-05
1.65670626513694e-05
2.93372098302078e-05
-7.31768379154734e-07
3.81383405185973e-05
3.38719239731553e-05
6.2987029123262e-05
3.58789428687757e-05
4.78003018823212e-05
2.69124997090587e-05
5.82236333098788e-05
6.64074999720065e-05
2.66813071426695e-05
4.88915485410545e-05
2.91475257869475e-05
2.08075909031009e-05
2.07471455334239e-05
1.69594670035281e-05
2.3774674766707e-05
4.73383257303076e-06
1.93016000958313e-05
7.12226569143951e-05
2.79821670314066e-05
4.85022550449021e-05
5.55581294151357e-05
1.90726341552685e-05
5.60880240218068e-06
1.31373790325087e-05
2.68106216607973e-05
2.40264160987619e-05
-1.59079974769383e-05
1.35217330848848e-05
3.76524773905895e-05
3.69074353940597e-05
-3.83984096402075e-06
1.96499314163156e-05
4.20311415121254e-05
1.92769391048275e-05
3.23761236115621e-05
1.40049141055485e-05
2.66168929383364e-05
4.09045911743446e-05
3.21249134907551e-05
2.17387661161544e-05
6.22357881477094e-05
4.56762492922397e-05
5.32160558116317e-05
8.09085851168171e-06
2.81961893175324e-05
3.32045348596449e-05
2.47897861250529e-05
4.51914751778662e-05
3.18490582555637e-05
3.89924450171181e-05
3.6605077559094e-05
2.38478180857119e-05
4.44465841867052e-05
1.41397038338421e-05
4.15455674456695e-05
1.54462541443773e-05
1.17890364083574e-05
2.25703666717458e-05
1.0704857093214e-05
4.579357498159e-05
1.74804328049825e-05
4.89897420898198e-05
3.60720839594516e-05
2.21332874173536e-06
5.25939568524402e-05
2.29814681293097e-05
7.24711662410227e-06
5.2547651908929e-05
2.60326685576158e-05
2.70821422754492e-05
3.08233366522433e-05
3.51378869639613e-05
1.80673158323019e-05
2.52324833582686e-05
3.77536763204823e-05
7.51070230894111e-05
2.44607029823489e-05
4.81096833866707e-05
4.2619352739131e-05
6.43959650629683e-06
3.64579495561967e-05
4.23331420596027e-05
1.77785035480824e-06
1.46915282162582e-05
8.38770825597381e-06
3.65429316644332e-05
3.31215191561607e-05
3.00935777848916e-05
4.29754985823355e-05
2.19738874286429e-05
4.54422786114502e-05
1.50928228185183e-05
3.10448483042636e-05
3.3313303503428e-05
1.66907853566333e-05
6.59414076952522e-05
-1.05324439760231e-05
2.09858732229095e-05
2.8693355115621e-05
6.77310350401226e-06
3.73333727747509e-06
5.07456531506824e-05
1.3068109205834e-05
2.51069853966927e-05
4.38002689030778e-05
3.65920475333857e-05
2.26279087257625e-05
1.09414940189933e-05
9.60442658514505e-06
-3.60169263076645e-06
2.73744044025669e-05
2.38848165615117e-05
3.95833416513942e-05
3.29417016582566e-05
1.61602751360745e-05
-1.16019142534093e-05
6.1881029659901e-05
1.38670366441816e-05
4.21491964201289e-05
4.59434458585406e-05
1.44508113969213e-05
-8.61849061055136e-06
2.0106528629349e-05
4.00924838103908e-05
3.48416556695569e-05
2.2392405824222e-05
4.04694973398631e-05
1.04462512797098e-05
2.32165499243853e-05
8.28411983014926e-06
3.03077667188017e-05
4.68923572534032e-05
2.77858056046716e-06
8.26082332940364e-06
2.13642993060211e-05
1.06445705107859e-05
2.36068258960175e-05
3.72197339168365e-05
4.34234872052292e-06
2.90559590446259e-05
1.15116356190131e-05
2.05555716391998e-05
2.71060799344298e-05
2.44803244738878e-05
2.04776339867134e-05
2.10977034676224e-05
4.02518784906423e-05
4.11934111125775e-06
7.02877216950314e-06
1.78469924207499e-05
4.63391102700782e-05
5.41394365900276e-05
1.67554696303054e-05
2.93597386276299e-05
2.73296245090921e-05
3.27463054378177e-05
6.47903990627165e-05
4.96738197237842e-05
3.87098143845818e-05
4.98153242934901e-05
4.83814743130658e-05
3.84932590984784e-05
1.22453606796734e-05
5.29661096474732e-05
6.09794985075525e-05
2.12481936350569e-05
4.14877807623526e-05
3.17376271814824e-05
8.98083417783917e-06
-1.98110960644152e-05
4.06836247487964e-05
9.65136172159014e-06
2.72367080084974e-05
2.06596263396839e-05
5.29821864804405e-05
2.6032626313481e-06
1.85499404404426e-05
3.38197762884764e-05
1.66655158357426e-05
-6.89641422246913e-07
3.35501075495874e-05
4.37092342720786e-06
1.30121362442209e-05
-9.82250907715146e-06
2.41154870745271e-05
2.68082928788497e-05
2.84119596016677e-05
1.4090875583718e-05
5.12755403301406e-05
7.23750800886844e-05
2.10765155766543e-05
3.1843296852355e-05
3.59912666108867e-05
1.42765607432186e-05
4.54987034628666e-06
1.1555190756621e-05
3.79604146759537e-05
3.10048319498943e-05
2.68154159550801e-05
3.95146637530643e-05
2.38636093087041e-05
7.27367830305085e-05
5.97187044794237e-05
4.3083846247787e-05
7.03898414730572e-05
3.15211544436686e-05
6.93659000590091e-05
3.70017310458726e-05
2.08278754831721e-05
5.26784132477035e-05
3.44174116920153e-05
2.32248420097767e-05
4.40532062307817e-05
2.91896495294089e-05
-2.20922901356968e-07
5.84494708842893e-05
2.90181218878716e-05
6.09052806890636e-05
3.43879143025454e-06
-1.90325514789055e-05
3.69580605381187e-05
1.89808093809804e-05
1.6354209718747e-05
2.98264283416998e-05
4.94693311853354e-06
1.54920373136711e-05
7.82874078911935e-06
5.00944867142266e-06
2.57305243780767e-05
1.85196121280638e-05
4.26902317122502e-05
4.59537551959455e-05
4.92787169174673e-05
2.54934178184755e-05
3.87734901716201e-05
3.79976659130856e-05
5.41404775380924e-05
2.0077275340949e-05
6.83259438481459e-05
7.08526875541134e-05
1.35243466108114e-05
2.39341224710202e-05
2.75410781732546e-05
4.66467903211226e-05
2.24368881644105e-05
4.64225851031501e-05
2.61160896597931e-05
5.45612793614515e-05
6.16799809713052e-05
9.57419977303947e-06
3.19565920190507e-05
3.0911221048539e-05
-9.15998835834429e-06
3.80920053604868e-05
1.16832913090737e-05
4.87301908662774e-05
7.91602392432137e-06
3.55619686279282e-05
7.41148590068915e-06
2.44570593515451e-05
2.13745250344113e-05
9.60612962014982e-06
2.04233486616036e-05
4.82393277509968e-06
3.27229769822571e-05
3.52917196393044e-05
4.58224846218529e-05
1.61491793040105e-05
2.37625715706749e-05
2.86221306761237e-05
2.57890592016609e-05
2.63744271924632e-05
2.18271371224222e-05
4.19840414674633e-05
2.11094035930231e-05
2.42940302262167e-05
4.7410797099164e-05
4.76737037193683e-05
2.99873608426713e-05
3.36634616058147e-05
4.14719028055115e-05
3.01874131849593e-05
9.04532835515979e-06
4.85736812388035e-05
3.29951962660403e-05
7.21745735580764e-06
7.67293694494492e-06
2.74173540452093e-05
2.03477029524856e-05
1.80302981823734e-05
5.32824907556711e-05
1.30783855079515e-05
3.19663298476176e-05
1.30194519790207e-05
3.32989914026157e-05
5.22192514401058e-05
2.63525320954304e-05
5.29919622897496e-05
1.24450748921698e-05
3.87924427266062e-05
5.30695984717934e-05
2.06661984341687e-05
-4.03410070051109e-06
-1.33983400759996e-05
2.02441317623943e-06
3.76066766280592e-05
1.19995502091408e-05
4.65558751625048e-05
2.95156822829713e-05
1.75896594265036e-05
8.50414191221206e-06
1.41279448423074e-05
2.85290148076292e-05
5.20124227356805e-05
1.73116223602795e-05
4.87782443273456e-05
1.27595446913778e-05
2.78125403126733e-05
1.80518436754693e-05
4.06119837514508e-05
5.83395614118303e-05
3.28073798198204e-05
3.6917933231714e-05
2.10149974986011e-05
2.28379040561954e-05
5.58964136719817e-05
1.99943651325111e-06
9.11386435709543e-06
4.02403025656708e-05
3.61589092130442e-05
4.53387124708471e-05
2.23057677303773e-05
4.37242879924165e-05
1.74509778280494e-05
1.37996304296762e-05
6.49021441339844e-05
1.08393994876458e-05
1.77422543676583e-05
2.86739973534329e-05
3.3288092405871e-05
3.11348607044788e-05
3.50634509758254e-05
-1.21276982906555e-05
3.41944842720058e-05
3.11526616229673e-05
2.3895408875858e-05
2.49899545655304e-06
2.79332719282144e-05
9.04657613100593e-06
8.6264299061231e-05
2.98713057111298e-07
1.2401475503792e-05
1.14395724614962e-05
-3.39385741471318e-06
2.13884957876331e-05
5.85820820537593e-05
2.81426943164858e-05
-6.81886130640669e-06
7.26073466876979e-06
3.14828805154191e-05
2.05491664208139e-05
4.08417684937947e-05
7.68972570719069e-06
1.20470164017834e-05
1.76227877418584e-05
1.02163661140534e-05
1.4787301614424e-05
4.26991611016031e-05
2.8639565183399e-05
4.02065794685341e-05
2.43368525306788e-05
2.01431146265629e-05
2.1395581178675e-05
1.75276884348795e-05
2.08936226500765e-05
3.8696906714713e-05
4.11927006069594e-05
3.38340971219541e-05
3.70786321966686e-05
5.14220580510768e-07
5.17069791031167e-05
2.12547335541669e-05
2.66947556698574e-05
4.91145703819072e-05
3.29655547624424e-05
2.58335796158535e-05
2.40389986453603e-05
3.74412988869738e-05
2.52134452788145e-05
5.6404190184471e-05
5.22291176976694e-05
3.77633937872409e-05
5.73239894577656e-05
4.01364224064942e-05
3.48725974032633e-05
2.59465185460981e-05
3.58113012105182e-05
2.61556351218847e-05
3.81581476138391e-05
2.63210108842924e-05
3.41646613139688e-05
3.03624812062825e-05
1.02198128176644e-05
4.31172981220582e-05
3.87071089444226e-05
5.64113619443162e-05
2.8345269104486e-05
7.29123961602736e-05
-1.96034470084795e-05
5.57060226608508e-05
1.83586224235506e-05
3.92097376529589e-05
4.45825918302843e-05
6.27642117867949e-05
-6.08477137381252e-06
2.05688922401587e-05
4.08405884004312e-05
1.17921549405334e-05
2.40988378839969e-05
-5.36472671277426e-06
2.46365084158804e-05
9.86503893684747e-06
1.32896136306566e-05
2.29722640689738e-05
8.01723799265874e-06
4.55555800484713e-05
-1.1783671351103e-05
2.0954204778745e-05
3.55116305404597e-05
5.5006472779051e-08
3.82102998734916e-05
5.14851548751715e-06
5.28029257158023e-06
2.72596659720599e-05
3.43107949924056e-05
4.27431642997179e-05
3.22220692903504e-05
3.52899460388628e-05
6.59888778015874e-05
3.20007300606482e-05
9.70311797974018e-06
5.88970044210309e-05
2.94835433272574e-05
5.92403466447571e-05
2.18149493065079e-05
3.96173194330345e-05
4.57548851897205e-05
4.95052277026583e-05
2.60772798120272e-05
2.60776551057035e-05
2.37542000959345e-05
5.02451865864621e-05
3.50764372553804e-05
2.86203388913451e-05
4.71225043677612e-05
9.11883054145535e-07
4.69954322757213e-05
2.7985388491663e-05
1.94687805952952e-05
2.8345626394324e-05
3.61735537604607e-06
4.95841766494361e-06
7.82129811150143e-06
7.77895185483775e-06
3.36120565437792e-05
3.42056570999399e-05
4.3964993506876e-05
1.25763689809668e-05
2.74144852297225e-05
2.83004580230967e-05
1.09993392672346e-05
3.04790295425976e-05
4.42060390341697e-05
2.03294175957418e-05
2.67427310590001e-05
1.91060490752907e-05
1.95873986180663e-05
4.76519717046124e-05
7.08566224836612e-05
3.20139690432669e-05
3.67597662732135e-05
7.62030225140225e-05
1.10584842030326e-05
3.8102024749595e-05
4.59340279854704e-05
2.72321420839934e-05
3.44103609332945e-05
1.97946363895897e-05
3.00291096891996e-05
5.53554259575162e-05
3.97195268571399e-05
2.37901729084273e-05
-1.05134973043293e-06
5.71107769672299e-05
5.06166790222149e-05
2.63060165271805e-05
2.90204487536365e-05
2.64798466304567e-05
3.49267748047813e-05
4.06241811142693e-05
4.01910356354436e-05
5.057179858983e-05
4.10864443284303e-05
-4.00209588104935e-06
3.34643007294471e-05
3.02413438708298e-05
2.56538628965297e-05
-9.926254571287e-06
2.634347170754e-05
9.94223938250722e-06
2.00797723724236e-05
9.16371582907529e-06
4.14358389684818e-05
5.05545994397071e-06
5.48337749757706e-05
1.48336099106987e-05
-1.10346861146088e-05
1.85940551348306e-05
4.14124811456481e-05
9.3434461552377e-06
2.19222524738159e-05
2.13337795305104e-05
3.47437577629123e-05
1.6949193301971e-05
4.22217866510283e-05
3.79100846533247e-05
2.78687008919852e-05
2.78975340577891e-05
2.02298801667702e-05
2.11055483590693e-05
2.10499416111414e-05
3.41715889482716e-05
2.02395723351422e-05
4.09794877750566e-05
3.33879217561013e-05
6.59680003338174e-05
2.07059505056149e-05
-2.05196349032036e-05
3.08637161164682e-05
2.09147786370361e-05
4.59767655196689e-05
3.28625677951953e-05
3.73200712448514e-05
1.74259092236949e-05
4.324906446953e-05
3.85103595502608e-05
2.15625248535932e-05
1.3394544227449e-05
2.64117820080821e-05
6.58703360861249e-05
4.78645753591652e-05
1.67364194835987e-05
2.06490347663313e-05
6.01065469504018e-05
2.50963278020428e-05
4.84220724566924e-05
3.77923970111725e-05
1.74215759395023e-05
1.8468597420043e-05
6.82195798900827e-06
4.14754971110938e-05
2.60655205006504e-05
5.1725863530265e-05
4.66612944117788e-05
3.70478699969027e-05
2.21304381511438e-05
5.62690666584992e-05
3.79623473609147e-05
3.01993395309374e-05
3.5754146775321e-05
4.7509248019368e-05
1.83209143780033e-05
2.75465387988977e-05
7.48902037072571e-06
4.35163108437189e-05
1.57565050690294e-05
2.17240103448683e-05
6.28189983509447e-05
1.82647181332586e-05
1.79055332341728e-05
4.04500298411841e-05
3.26852868407995e-05
4.61748058204683e-05
2.32116316552898e-05
4.02454771831513e-05
3.80148465593164e-05
7.23570232862096e-05
3.78690559247596e-05
5.64660363487175e-05
1.37794601994954e-05
2.7005577798548e-05
2.9031326234339e-05
2.28261577872995e-05
3.82530182260219e-05
4.24205378484106e-05
1.46180772267401e-05
3.82753101353674e-06
5.09171225068521e-05
5.09543071298857e-05
2.94771342189882e-05
-3.55402147522353e-06
7.84560117939918e-06
5.92224141110919e-05
7.6584231256604e-07
2.93476899828146e-05
3.76389797195155e-05
1.1582803626346e-05
9.12702342426007e-06
3.01382211238874e-05
2.46576243829375e-05
2.38383642971221e-05
3.27060771294345e-05
2.80606626470027e-05
3.71230061946195e-05
1.72531736004365e-05
1.80056741777378e-05
5.04278293113266e-05
4.32365976848175e-05
5.06885051945361e-05
3.34410023758334e-05
5.28500379493101e-05
4.0404005580793e-05
1.61507526594086e-05
4.07862381936497e-05
4.49912208407647e-05
4.70634345762482e-05
6.369443260852e-05
2.3132382434679e-05
2.8483347054869e-05
5.26524822980174e-05
8.04125353691434e-05
2.17937955246503e-05
1.0684613368437e-05
2.30092133124185e-05
3.87702765988165e-05
1.03136355974559e-05
2.35573394182532e-05
5.55532057756971e-05
1.88461122260476e-05
2.59619379920692e-05
1.50659513750934e-05
3.89941031957151e-05
1.0170640378629e-05
2.946481788874e-05
3.81740159611516e-05
2.77187401670808e-05
2.46682014536984e-05
1.31574211460001e-05
1.36986970620522e-05
4.95118428404796e-05
1.71352660274423e-05
4.1416395581812e-05
4.72550752567981e-05
1.52550397602367e-05
-8.26220699537469e-06
-4.04368332186313e-06
2.77940670555856e-05
1.76732543732541e-06
5.55303987600094e-05
1.18046991140854e-05
3.40433306692892e-05
1.05492233612767e-05
1.41295896073734e-05
4.35092771499899e-05
3.11596337483658e-05
2.4371107824655e-05
1.08836000439658e-05
2.73960691950677e-05
5.52893149093157e-05
8.0893743115317e-05
4.480520360438e-05
6.91483349750632e-05
5.59316234274644e-05
6.59828717193144e-05
2.47057292941403e-05
2.25393826900836e-05
2.48567431963534e-05
5.06223538241465e-05
3.98959825773543e-05
-8.75834918922242e-07
3.55705057846784e-05
8.48839468910116e-06
4.26552728710494e-05
2.37301711114284e-05
2.78102621985655e-05
4.54101523233472e-05
3.26319541584635e-05
1.52279104588525e-05
6.49370746563283e-05
3.81579267480728e-05
2.7739285128605e-05
2.65366070008921e-05
-1.72721245106148e-06
2.93471726710852e-05
2.7700732504666e-05
2.67785603490404e-05
2.12861912184378e-05
1.52183031469763e-05
3.05710552945553e-05
5.2646243338542e-05
1.70874941703337e-05
2.29936661033639e-05
1.64773027214571e-05
1.79777791270373e-05
3.21755392167983e-05
1.54086960699342e-05
2.63804433734856e-05
1.70594003505357e-05
3.21564464859987e-05
3.42426502829802e-05
3.40002281962887e-05
2.9869869584253e-05
1.69832738240852e-05
4.37117245771422e-05
4.18329496823161e-05
2.01592049163404e-05
8.16136378067443e-07
3.29903831839362e-05
3.19173328883765e-05
5.99140848794144e-05
3.98220886649317e-05
2.79353812621981e-05
4.52905680128992e-05
2.09625896162818e-05
2.31581237109544e-05
3.89125593960987e-05
2.76586103431715e-05
3.30268369440193e-05
1.76915438088158e-05
4.51525201158213e-05
2.31960749454781e-05
6.41671484127936e-06
3.63122449697246e-05
3.03523644900065e-07
5.48138877153898e-05
2.7544629381472e-05
4.53905532502127e-05
2.12987359959847e-05
4.9031256374305e-05
5.30685876827232e-06
2.59148581084445e-05
3.77177361574899e-05
1.25182621335497e-05
2.3691377610141e-05
3.1976898406813e-05
3.57669804685304e-05
2.50054569623342e-05
8.81500610882461e-06
2.22858608989062e-05
3.40811596910118e-05
5.06368094087839e-05
-9.91851358652647e-06
-1.4106750310448e-05
3.85903678054093e-05
3.35541171018693e-05
3.28507026986641e-05
5.27045972372548e-05
3.60190303687304e-05
2.38850513504712e-05
3.1944894513735e-05
1.38074630991878e-05
2.87084644321795e-05
4.44876985437601e-06
1.32068512700949e-05
6.05502866925196e-05
1.43910897675281e-06
2.71590657231368e-05
3.59446345259658e-05
2.88867327167394e-05
6.77757955959393e-05
5.82503334761724e-08
7.1419359345495e-05
2.40332458288575e-05
2.20134394839297e-05
9.45555168448675e-06
2.73116003787137e-05
5.38271144777881e-05
7.3895981867606e-06
2.33124873883548e-05
6.23657720957923e-05
1.99400733494424e-05
3.46479316791321e-05
3.70321120761994e-06
2.81866616780314e-05
3.40860037305709e-05
1.83808076085688e-05
3.87235179715467e-05
3.82545537747252e-05
5.68397813572222e-05
3.58335952511539e-05
4.1187889527638e-05
1.05222535965927e-05
2.51989833717967e-05
1.02453635855336e-05
1.14494412155572e-05
1.06766086738217e-06
3.5080431654335e-05
2.88074065926703e-05
5.43149926448317e-05
3.16757106519025e-05
4.49804956496719e-05
1.42281065159811e-05
2.88621964704588e-05
4.95617456785466e-05
2.49217420061813e-05
2.19040054177589e-05
4.15280631795548e-05
5.00691690615859e-05
3.31712641496784e-05
1.67978457338855e-05
5.14758544913697e-05
3.86792475228312e-05
4.80207651119789e-05
2.99568967802375e-05
4.93634746732636e-05
2.32917069649437e-05
4.50578176338578e-05
-1.62302813614095e-06
2.84873761142911e-05
1.30654561891031e-05
1.30506904899904e-05
2.29596535973632e-05
4.31997542627188e-05
1.98225737307771e-05
2.90770703162845e-05
-3.9025615313632e-06
3.60350471600755e-05
2.11088742769938e-05
4.16107404842453e-05
2.39586950562353e-05
2.64134780483122e-05
2.21956683608874e-05
1.61795436375539e-05
4.97793367300325e-05
4.8061260217597e-05
3.56223699615562e-05
2.6805165844871e-05
2.88124541375878e-05
3.62286464007029e-05
5.09190591300473e-05
3.12498534379028e-05
2.94285465156565e-05
3.83015343158058e-05
1.65558140318139e-06
4.33888654498876e-05
5.46553621365666e-05
5.26809019310509e-07
4.4428713426057e-05
2.64295169673271e-05
-3.89989867952615e-06
1.56100255804923e-05
3.2741302708498e-05
2.27544296878265e-05
3.64138063788604e-05
3.29672752592363e-05
4.40833266629655e-05
3.66924952971507e-05
-6.54863659755045e-07
5.06218580841623e-05
3.22366320655076e-05
7.32747364221857e-06
3.35776259901369e-05
3.05103050510021e-05
3.14115473298925e-05
1.08713545731559e-05
2.54283583800657e-05
3.24977365635955e-05
4.28759931266966e-05
3.62167522678256e-05
3.11642387777106e-05
2.28674374755629e-05
-8.84256078032426e-06
6.54012904776613e-05
1.39124236582266e-05
5.24102866259012e-05
9.04457934700049e-06
1.40229707147773e-05
6.54673248129077e-05
1.93908113490523e-05
5.53678900041683e-05
2.51786999842122e-05
1.88956217732245e-05
1.72181746481611e-05
2.50498755091504e-05
3.2519190795758e-05
1.41149259857592e-05
2.19501004811113e-05
4.82348817084091e-05
2.55883644819737e-05
3.61762854850271e-05
5.58401115047816e-05
1.6305396732379e-05
1.97851833812157e-05
1.99796329638956e-05
-4.35363947442327e-06
3.91238067321841e-05
-3.32187966791162e-06
2.43009723016683e-05
1.48290400501532e-05
7.92582612909566e-06
1.93462073674117e-05
1.67710788877145e-05
1.82482119995397e-05
8.38982661826151e-07
2.18237351685825e-05
5.07608066936676e-05
1.59879274529338e-05
2.326698289044e-05
6.55115856381854e-07
4.14992172149845e-05
1.28684146511156e-05
5.28623222146971e-05
1.48550039486727e-05
3.6051972966388e-05
6.38404152946978e-05
6.72596108213714e-05
5.2947101777626e-05
4.21031850013591e-05
3.18191294474257e-06
2.04061496635971e-05
4.6764619052355e-05
3.69021705721185e-05
2.37407873769743e-05
3.23029912703805e-05
1.69225882820055e-06
7.16414253534567e-05
4.26204010117369e-05
2.01520672500205e-05
1.71821856345571e-05
1.70220510339717e-05
5.75560011531118e-05
3.50752317293114e-05
4.46975587469451e-05
6.60219539587531e-05
2.62885324862048e-05
-7.4125564039154e-06
3.88328406617258e-05
4.06951254986985e-05
-6.06642018839243e-07
1.40665860409077e-05
2.70236031748645e-05
3.94652107595858e-05
1.40283939282195e-05
5.08972902269879e-05
4.69263282072819e-05
4.82337571326129e-05
3.34799100700862e-05
2.65400434417349e-05
1.89066590031687e-05
3.71409062518053e-06
2.38062582974228e-05
1.16746196758608e-05
2.39412382579472e-05
3.09751790788904e-05
3.33992825224308e-05
4.89204846656734e-05
3.40296401331473e-05
1.77622335274188e-05
3.8538764362485e-05
5.05699805158193e-05
2.83396069725977e-05
3.31587267554558e-05
4.04223994886297e-05
4.06213070072248e-05
3.40051449259831e-05
4.02957973648946e-05
9.62323035757008e-06
3.21708217775897e-05
2.26364220571134e-05
2.71553686981108e-05
1.35730993375829e-05
5.65102527361584e-05
4.48142297199645e-05
3.31863950362782e-05
1.78894899183586e-05
2.44603044747028e-05
2.03029348294613e-05
4.46650472905036e-05
7.21765542295143e-05
3.40605506445138e-05
2.74417026416569e-05
2.4159216164271e-05
3.1009898909841e-05
-9.31784275168841e-06
3.66848815321088e-05
3.01720465073865e-05
2.56386203128164e-05
7.67108497790896e-06
3.28610962248641e-05
3.87889199000493e-05
4.17369195151653e-05
3.32598238527254e-05
2.16098984955287e-05
4.56007610797961e-05
5.47342781179354e-05
3.36597275110853e-05
-2.18549934954171e-05
5.2092766390989e-05
3.90389708227002e-06
2.01336071389048e-05
2.72365504539669e-05
3.80442379942311e-05
2.81239354522179e-05
2.53293763018272e-05
1.10389850701168e-05
2.04481167265551e-05
9.22620208965935e-06
4.44172967097681e-05
5.71265435502591e-05
2.41947593464315e-05
2.36837815264643e-05
1.59444369536262e-05
6.77235918294843e-06
2.23431217662501e-05
3.69384298218947e-05
3.10827801965894e-05
3.78461626918986e-05
3.85168523767659e-05
2.52227643562997e-05
8.85935100344713e-06
2.83297432362117e-05
4.61326831768346e-05
2.68059454768158e-05
2.42769484221342e-05
1.70838578050864e-05
1.57317187778716e-05
3.96895198018108e-05
8.33976083033781e-06
6.69465558078949e-05
2.31484527112292e-05
-9.44631620509e-06
2.15297895096666e-05
6.49830008576201e-06
3.53759000332343e-05
3.78013921973665e-05
3.45543591748289e-05
4.31306452043691e-05
3.20508192840277e-05
3.64518339267924e-05
3.69895066539414e-05
4.10242713630143e-05
1.77778247833849e-05
2.43914881098914e-05
-1.80320046394225e-06
2.85572433104298e-05
9.47141310997152e-06
3.60300581731196e-05
-3.67852389987966e-06
3.95177903675151e-05
2.21383142261777e-05
3.37737254392666e-05
1.91793671430516e-05
2.64474011376837e-05
6.57920200777629e-06
-1.3790579323737e-05
2.75906911818006e-05
4.30797015739208e-05
2.2734183716291e-05
8.96946249740424e-06
6.83805962965228e-06
5.33429341215992e-05
2.98352506121713e-05
2.21334819932932e-05
1.6755650934203e-05
4.94005654054669e-05
4.11479678163475e-05
5.42886927478441e-05
1.14343530125164e-05
6.96579104744142e-05
5.57706496799513e-05
2.96178512524975e-05
3.50979819760548e-05
1.06438914195222e-05
8.55721464141803e-05
5.26327619029542e-05
3.3590505881787e-05
1.46341019453572e-05
2.17332225060891e-05
5.09854182214893e-05
6.96831976667103e-06
8.85405815136473e-06
3.69431646345913e-05
3.72579410100436e-05
2.14215138313008e-05
1.12365136493958e-05
5.91196010273974e-05
3.30516843732822e-05
5.83993005355343e-05
4.14498918099803e-05
1.34397912016582e-05
3.59928532111835e-05
3.10927867240175e-05
2.00796515687941e-05
1.20386318085809e-05
-1.7952036764732e-05
2.59599612918922e-05
4.04345383494295e-05
1.90326713793758e-05
4.33376118743411e-05
4.55580836366396e-05
4.5300817992815e-05
3.53327711401371e-05
1.92984472763047e-05
4.71872553230775e-05
2.2773077443919e-05
4.41961350275714e-05
3.80411821076411e-05
5.40457700996959e-05
8.45645035544114e-06
3.90226894172525e-05
2.58454959282787e-05
1.54721815835827e-05
3.00243303461922e-05
3.19108762173309e-05
3.27941011090498e-05
6.14156664182798e-05
3.50317542848845e-05
5.19185974307978e-05
4.70839756898925e-05
1.89947094595863e-05
1.96577831887897e-05
2.05460876789459e-05
2.55260382116152e-05
2.44938921430943e-05
1.35163715522818e-05
2.34294742822986e-05
1.50264529299339e-05
4.0901098599106e-05
6.09125661069661e-05
2.46869553431564e-05
2.56174789519251e-05
1.88658773767588e-05
1.17598752988039e-05
2.49292683892235e-05
1.69833882536646e-05
1.45074979647561e-05
2.70025648692503e-05
3.60003165771867e-05
3.79500034297579e-05
3.49921073436345e-05
2.30817992337319e-06
8.54052098340855e-06
3.53897718920099e-05
5.30050860008107e-05
3.14056817755586e-05
2.57564180274871e-05
2.95008118190104e-05
4.65138986620489e-05
4.51309956101891e-05
3.54604492758127e-05
2.60336577581247e-05
3.7273969575897e-05
5.61819961256015e-05
1.9210820965053e-05
3.11557312057912e-05
4.89305551607064e-05
8.480460209265e-06
4.11742930342096e-05
1.03670298999986e-05
3.45206067141077e-05
7.65390695413822e-06
1.82894593174856e-05
2.01283946503321e-05
2.50997171454395e-05
3.81622695328876e-05
3.14495322506237e-05
-1.70342480715521e-05
4.26468383604164e-05
3.19597547452429e-05
2.27889094148127e-05
2.82415957589326e-05
-1.70912738907373e-06
7.04192210644825e-06
2.56983395200218e-05
1.04066554462349e-05
-6.32457965715339e-06
3.43654725986887e-05
1.88501792825339e-05
2.93797719925117e-05
1.0876615291786e-05
1.53611929422134e-05
9.43384673810134e-06
3.14086693759258e-05
2.31569128609219e-05
1.91860500984905e-05
1.04627155305158e-05
5.42486445976097e-05
1.91654455748639e-05
1.73028887305304e-05
4.08994559742069e-05
5.474113268569e-05
3.9834833736331e-05
3.47488251904078e-05
6.56068920894661e-06
4.63379701743269e-05
2.72424842590615e-05
2.88494591294024e-05
3.13657859043711e-05
4.49570694237776e-05
3.06251862595935e-05
5.07736921605048e-05
3.1265601051652e-05
6.23573383763279e-05
3.52869114483338e-05
6.12441658695427e-05
4.38706544849987e-05
1.10757747159835e-05
5.08835565448011e-07
9.48554862340162e-06
1.56821397964193e-05
2.54671279176991e-05
2.2219061239736e-05
1.66266247519247e-05
-3.00440155018837e-06
1.08867523239249e-05
2.62387784976832e-05
-6.35738620718909e-06
2.09571027883775e-05
5.43091371436874e-05
5.54463184562084e-05
4.07589398826492e-05
1.46770421857651e-05
3.40794152050999e-05
1.70511422985095e-05
2.26580791283795e-05
2.98326006071692e-05
7.27237794839079e-05
3.70644638772145e-05
5.81235687761258e-05
3.1451915180195e-05
4.21357414121639e-05
3.12326573904415e-05
4.89388487329837e-05
1.65284320393551e-05
2.53150145014968e-05
7.10774435032674e-05
3.92645805270273e-05
4.85987151439855e-05
6.29433562399179e-06
2.15253202679156e-05
1.20359150251965e-05
3.11817158523028e-05
3.74157368204531e-05
1.38708677351141e-05
5.91157103801846e-06
3.72747741253347e-05
1.53218824977546e-05
4.11654824126442e-05
4.70862694335719e-05
3.5514108423521e-05
9.5164236542119e-06
1.9670934531445e-05
2.11906963891319e-05
2.29577900620128e-05
1.27831242772895e-05
3.83451601775111e-05
6.45064912261494e-06
3.7794596670119e-05
2.07963467428977e-05
2.8815755705072e-05
6.25909191790869e-06
5.8043155095103e-05
3.47858560680653e-05
2.05793491619714e-05
5.24624517186689e-05
4.31038588769136e-05
4.85547960676242e-05
7.88865976566573e-06
5.27169242441604e-05
4.1850307644882e-05
3.27569364375205e-05
3.24521136679169e-05
3.55519375613822e-05
3.23061305535219e-05
3.58256552632912e-05
1.95992020334924e-05
1.20683668181235e-05
3.6820498020734e-05
2.10959846028672e-05
2.40887665696163e-05
2.10696957955024e-05
-3.86564578274448e-06
4.85020503843819e-05
2.9102267911112e-05
2.37470506697714e-05
3.78210981594874e-05
2.3767400124327e-05
2.13051109632882e-05
2.32070987965685e-05
1.76029427203334e-05
5.67222181416703e-05
7.78809055986611e-05
4.32498760182952e-05
1.20724542479457e-05
2.36278073823139e-05
2.92157504602113e-05
4.46272208848924e-05
5.69846115247243e-05
6.14684083181357e-05
2.99998712030943e-05
5.7138674159003e-05
3.35610654716626e-05
2.63349176267853e-05
4.25732530594095e-05
4.54420372410036e-05
5.62317079813271e-05
6.61547349725618e-05
6.85806698022475e-05
3.59273896971906e-05
4.78164927868685e-05
2.85244636457976e-05
6.05782112188947e-05
3.48415086293895e-05
2.26859248660419e-05
2.41206938639607e-05
5.63449789700783e-05
5.42897992850026e-05
1.99766656460115e-05
2.51280051419135e-05
-3.45514809882559e-06
-3.38647838663164e-06
2.15769168907924e-05
3.74237988585016e-05
2.28409695576791e-05
1.92831762197171e-05
3.60856052940354e-05
1.69634576672443e-05
3.34805261016021e-05
3.53382595200809e-05
2.79624321897097e-05
2.99725967680821e-05
2.20469385464504e-05
3.78177602642096e-05
3.69931068975733e-05
1.657007566349e-05
6.41038613804102e-05
6.7363012015232e-06
2.00122445690577e-05
2.71737764516288e-05
3.59166822770512e-05
2.96140746883213e-05
3.86521456920947e-05
1.50125627925557e-05
3.20183732284571e-05
2.88104060225953e-05
2.76217369099184e-05
3.13772896928905e-05
1.72145421939265e-05
3.32171725217243e-05
3.5680872767839e-05
1.5258300611506e-05
3.53236190557786e-05
2.45843118062547e-05
1.02700821561736e-05
2.16112507008192e-05
4.15885321902879e-05
2.69549053951626e-05
4.88874173487297e-05
6.79740388545898e-05
6.71307640737558e-05
5.82202914768833e-05
5.75660817724263e-06
2.85344801010396e-05
4.00609051719728e-05
2.29798766071013e-05
6.00534145748282e-05
2.1452604120494e-05
6.33899375848243e-05
1.05836798399817e-05
5.33328528612381e-05
4.77796420197352e-06
-2.58564955799736e-06
3.75277146774812e-05
2.92300804518029e-05
1.28675378479042e-05
3.83401441414549e-05
3.70567320095926e-05
5.0364264827463e-05
4.50546944528223e-05
4.73223015567442e-05
1.89526699085363e-05
1.96424593549756e-06
5.09379798964616e-05
3.22900994738614e-05
4.63636679418834e-05
1.89905994235885e-05
2.93979573632635e-05
6.40210446847897e-05
5.44312088961214e-05
4.59099162378263e-05
6.88268411220477e-05
3.33613093601636e-05
2.89291989476869e-05
3.65801736386515e-05
6.69086713401727e-05
3.91795202682411e-05
5.6849733236162e-05
8.03476965080401e-05
5.08514028603579e-05
6.2063551813685e-05
3.12747420583331e-05
3.74023424423335e-05
3.41793430827896e-05
4.3604613631205e-05
2.15365859644275e-05
4.74492658896921e-05
4.9200458837135e-05
3.47438187624825e-05
3.82975074172119e-05
1.23755653184368e-05
3.26514824432664e-05
2.06512069435086e-05
2.55386388478175e-05
2.93024985703385e-05
3.82396414286241e-05
3.58248023697695e-05
4.61413922294188e-05
-1.48193360455557e-05
3.6978865793704e-05
1.53055297398768e-05
1.76494981631262e-05
3.41288635457477e-05
1.94056818181151e-05
3.09620899209013e-05
6.47279201959654e-05
4.42966175182084e-05
1.78099585375691e-05
2.79475487663194e-05
-1.11867038122727e-06
4.25203777383514e-05
2.48965749910247e-05
2.21029695299851e-05
4.21360066137785e-05
4.13398358767177e-05
3.70242726310321e-05
4.69923915841086e-05
3.40546511392131e-05
4.46511216103405e-05
3.1966089922401e-05
5.56745268580009e-05
3.12990103271957e-05
1.9184156364657e-05
1.58081163074952e-05
3.41459979740869e-05
2.6020815564152e-05
1.36614829921494e-05
3.04909676580701e-05
3.71071521568384e-05
1.35235849527846e-05
-1.21482343785107e-05
1.24165918464717e-05
2.31821657765373e-05
1.0790630600123e-05
2.81540675156391e-05
2.29754127175865e-05
2.91272093438379e-05
1.16643819240678e-05
7.05582282845134e-07
2.91298519088103e-05
4.61774439917678e-05
4.46304843325188e-05
6.19954370582695e-05
5.33185372741542e-05
2.94905653574598e-05
5.29787265079488e-05
3.83522764799093e-05
4.03829485372803e-05
5.70015299038443e-05
2.94278468534267e-05
4.21136897370301e-05
1.43729966294674e-05
3.46928259064472e-05
1.44241135353999e-05
6.10420182478577e-05
1.789463152936e-05
3.53588375681888e-05
4.06798735787208e-05
6.43336634545814e-05
2.59331052942771e-05
4.42274855948313e-05
2.65204102171698e-05
1.29494240283659e-06
1.14072776674672e-05
-3.632691967983e-06
3.21479040844399e-05
3.12482861127241e-05
3.83292569608653e-05
1.6056470056188e-05
9.06504850466876e-06
1.49059309192532e-05
3.26858721096223e-05
3.98985506360641e-05
2.83519209652248e-05
8.6521734808267e-06
-8.95127355424581e-06
2.46384843607873e-05
-2.98040625193616e-06
2.86544552423656e-05
2.83454520712189e-05
-7.042259219739e-07
-2.61844417355719e-06
3.92980241447535e-05
2.14975239185606e-05
3.1960358205978e-05
-1.25838422796207e-05
1.69508143410088e-05
3.59468715798252e-06
3.53668131515321e-05
2.81842301119285e-05
3.23484204116472e-05
2.23905422499357e-05
2.52688597714475e-05
1.77643465799642e-05
-2.33500263719503e-05
1.1901544241653e-05
3.11939872777456e-05
1.89930848218424e-05
3.24024142079787e-05
5.24068706410972e-05
2.97005553101313e-05
4.83813469537055e-05
3.16250255578867e-05
4.7478215713223e-05
2.64629549446369e-05
3.80213704735133e-05
4.01108374026075e-05
2.08045645873869e-05
4.67044206612696e-05
2.88650976791874e-05
3.81952879715801e-05
1.54648465975175e-05
4.24043315568044e-05
3.20954661685005e-05
3.15306723307424e-05
1.36048532325881e-05
1.62314533946501e-05
-6.46247564099226e-07
3.45673901808728e-05
5.86503109938465e-05
1.65521941475305e-05
3.55224560501406e-05
1.88570154694683e-05
1.9024149164847e-05
5.26480166594938e-05
1.88601888097748e-05
2.69323365955186e-05
2.32613658795372e-05
2.49879848015994e-05
4.86465649635692e-05
2.0631109648503e-05
-1.01692687396755e-05
1.88298894489841e-05
5.87549300730035e-05
1.44146608700949e-05
1.83604808568412e-05
3.65422602269438e-05
1.61244244208653e-05
5.55586889721142e-06
4.47013719497804e-05
7.16880887835414e-05
6.00876714031239e-05
1.42975916820314e-05
2.97146948765798e-05
4.23679841895977e-05
6.4509129153094e-05
2.25550192967444e-05
4.68342779190716e-05
4.73034804009467e-05
1.10569986720116e-05
2.07786401659077e-05
1.08833077418838e-05
3.15661773779911e-05
3.9796269144029e-05
9.00271673556031e-06
3.81602139404503e-06
2.11095089678461e-05
1.93469539984588e-05
3.76211930972216e-05
4.21025095221888e-05
4.41434416393323e-05
2.54262936143386e-05
1.82700087957897e-05
1.18457890757054e-05
4.73815654182036e-05
5.64983989430608e-05
4.51576601819889e-05
2.24506131450051e-05
5.31515659756266e-05
4.64561657975116e-05
1.37544898788749e-05
2.5746137269272e-05
5.37908567189578e-05
4.17210883061289e-05
4.33222226822546e-05
5.91681328850759e-05
7.27342082311251e-05
4.24897605467992e-05
5.3801811273453e-05
5.64804729175679e-05
1.51826677054405e-05
3.77129665599398e-05
4.63073407982694e-05
2.25348626472066e-05
2.80821830244957e-05
-2.27794403369853e-05
1.42526371496919e-05
5.27538962334145e-05
2.86270369026297e-05
2.03416049111346e-05
2.78242384171234e-05
3.36384838371169e-05
2.01846861947381e-05
1.94921982184971e-05
3.80081148922066e-05
2.22899136515759e-05
3.24925209934832e-05
2.81792811222695e-06
3.26191048541738e-05
4.4680681989983e-05
4.27079704504596e-05
2.67281695253853e-05
5.01427443025905e-05
4.81894928891651e-05
3.62114586073598e-05
3.67240189025467e-05
4.89871418362893e-05
3.8567495433354e-05
3.80503271350003e-05
3.76111581301387e-05
4.64457316749343e-05
3.38519919047841e-05
6.86997414680572e-05
2.64421672022427e-05
4.46242939114872e-05
2.73444191935861e-05
2.81599143250542e-05
9.52405605846953e-06
2.50919799937936e-05
3.19592101495121e-05
2.68420658110501e-05
9.50968199563186e-06
2.3758593109077e-05
1.99497611735029e-05
8.11910537631954e-06
3.38739801542948e-06
-5.5459039564936e-06
2.36313946802095e-05
2.84668928169807e-06
1.21210326719379e-05
1.38024550807848e-05
2.95903536331023e-05
1.44439362308155e-05
2.49244092500672e-05
3.47430696228384e-05
5.09395977186607e-05
1.3957702684752e-05
1.53991241803872e-05
2.26287736663637e-05
1.31892229917599e-05
2.73395986035756e-05
4.78132417392713e-05
1.40474714409673e-05
4.50339879858699e-05
3.18470590378786e-05
6.9170293701331e-05
1.84029939591951e-05
4.81542508085554e-05
5.00047930070565e-05
6.73063332983904e-05
3.13838573002014e-05
1.36286232990809e-05
4.64683688462042e-05
2.05790334759131e-05
5.21445212283918e-06
2.88989936163643e-05
3.92068904954268e-05
2.65636113172957e-05
8.72288490281211e-06
4.8079895585905e-05
1.03467184455481e-05
1.8951915856963e-05
2.6073910989025e-05
-7.77818830333958e-06
2.08147324025781e-05
2.6861839685655e-05
2.41813409455987e-05
9.99604308966546e-06
9.15944496766183e-06
2.47346312468406e-05
1.39693844272573e-05
1.03258206000287e-05
1.36995687383406e-05
9.65030142984348e-06
2.12669605634672e-06
2.38886681164121e-05
-5.46328189943064e-06
3.044479661536e-05
3.22817844049414e-05
3.17511227148704e-05
2.05136691718892e-05
8.63072505764551e-07
2.51585796267342e-05
3.13300041946943e-05
2.184149153684e-05
2.88867308335834e-05
3.15384788032966e-05
1.80027085806084e-05
2.05164739331559e-05
-7.3312243909478e-07
2.83415014042299e-05
2.89290610149875e-05
4.8904930299137e-05
5.26012491550888e-05
2.25043816751631e-05
3.30081187751571e-05
5.29940595792445e-05
1.61944966874014e-05
9.90158469869115e-06
5.86614439528855e-05
4.66031401123743e-05
3.65288440013916e-05
5.52508936086289e-05
2.68398132298365e-05
2.82942040084308e-05
5.91991450666732e-05
-3.99244490587007e-06
-1.83066150577379e-05
3.99396575198261e-05
1.13778355570347e-05
1.82668556123317e-05
9.9981511505725e-06
1.7884287659175e-05
1.95274299992804e-05
1.18510443597563e-05
1.53370715170211e-05
2.53171574550243e-06
2.23574218255587e-05
6.17873346658229e-06
1.27282173186903e-05
3.5021011623257e-05
2.77161439313255e-05
2.30618240523936e-05
2.68376151493794e-05
-5.68489009949291e-06
1.46527949454007e-05
3.77262436695912e-05
8.94375587399389e-06
3.96046459918582e-05
2.85287060282215e-05
4.61037631622889e-05
7.23750120607502e-05
-8.26129206313844e-06
5.29675330651013e-05
4.17992960818119e-05
3.08486735321193e-05
5.98139100069793e-05
5.11081286697902e-05
1.72239919867702e-06
2.48061382590409e-05
2.23089958958044e-05
4.3400041567556e-05
7.11124413661185e-05
3.79936694725947e-05
3.27645574042603e-05
2.07539275822596e-05
4.15667946595274e-05
5.03071736512947e-06
2.28005363179962e-05
4.57298664064387e-05
7.65990770109497e-06
3.38689533110989e-05
3.73988187445416e-05
5.80944377766151e-07
5.88998036929363e-05
3.94080437713382e-05
-9.70686407140055e-06
-3.56624857326112e-06
1.71719119055764e-06
9.54684418275613e-06
8.19611079556205e-06
1.43577812357415e-05
2.01387285515819e-06
5.25703635020112e-05
4.35867601510936e-05
2.59000531757793e-05
3.26883835486019e-05
3.6777848967197e-05
1.45006394925892e-05
9.15452734893794e-05
3.9478857562942e-05
2.65184770705514e-05
5.08207246671272e-05
5.86455656666975e-05
3.37043963584268e-05
4.09371490787945e-05
6.4181051924947e-05
5.62756206058613e-05
4.05799686984304e-05
5.61130107199062e-05
4.47930933512986e-05
1.16001470551728e-05
3.29252347009777e-05
3.19848732653314e-05
6.36314854716056e-05
4.4407632465717e-05
1.51664678033045e-05
1.98330309949756e-05
3.19690452822847e-05
2.60215187288663e-05
2.99259892401657e-05
6.0878609954005e-05
1.86309018789376e-05
4.62635366822826e-06
7.00799075745089e-06
4.8160295473125e-05
1.82888150687229e-05
3.04677872780999e-05
1.8237840244488e-05
2.64458755075413e-05
1.13789523690342e-05
1.52517457759687e-05
2.83347008839985e-05
-2.25051860809613e-06
1.035227210253e-05
1.0871333056502e-05
7.86603600459137e-05
-1.35451417340877e-06
-2.28336544087501e-06
1.3428724166949e-05
3.52408717011158e-05
-1.8969531502017e-06
2.06462697550271e-05
4.80031237423983e-05
2.58598009997081e-05
6.32827285662203e-05
-2.40410064413253e-07
2.16542835088522e-05
9.29811709989837e-06
5.26695080508106e-05
-4.83907963430082e-06
-4.27546066556399e-06
6.27682084239559e-05
3.1037540446476e-05
3.66553417227025e-05
1.38448936670101e-05
1.69416589567134e-05
2.6940191301357e-05
2.28152610795967e-05
3.1353310810139e-05
2.20847913138287e-05
3.78567835909118e-05
2.05015179629909e-05
2.08735993723906e-05
2.08289877664333e-05
1.3699297183423e-05
2.11723758009544e-05
4.50403962804228e-05
2.79734464126212e-05
3.83715078587808e-05
2.28373904378347e-05
5.76393218850161e-05
2.22004946618468e-05
1.80041834845352e-05
5.70966634413767e-05
2.55352524220207e-05
2.07820241965599e-05
3.8926851576646e-05
3.55329848892822e-05
2.99878820211493e-05
1.54465385381786e-05
3.73643404003574e-05
4.23819935588697e-06
5.3122592611211e-05
1.46700911226078e-05
1.86824179597856e-06
3.25474251247014e-05
1.7296548993291e-05
3.80194557490268e-05
1.68763242072791e-05
2.81763800962714e-05
1.57488316172994e-05
-7.58404214437057e-08
4.14217119648486e-05
2.5616737516019e-05
4.1171127390746e-05
2.59626852793919e-05
2.00883193196004e-05
3.11646345684277e-05
2.62776197045814e-05
-6.09160118797362e-06
5.99042461287116e-05
-4.20027337656702e-06
3.97822710853789e-05
4.38255903570256e-05
4.23905106677824e-05
3.81145832317388e-05
2.05857830741893e-05
1.64713815797404e-05
3.32658329226913e-05
1.08535725128075e-05
2.57339933096931e-05
6.11643125165679e-05
3.21398568402901e-05
1.45477601754765e-05
2.22594451364932e-05
2.1495238840334e-05
1.75107807089058e-05
4.48202475568373e-05
2.83492244700679e-05
4.00372814146717e-05
4.9260385466776e-05
3.95265939326208e-05
5.65612726118614e-05
3.56122667048107e-05
4.88749355657944e-05
6.12971448758496e-06
3.08744524575477e-05
2.00346951297736e-05
3.66532420571125e-05
2.29632679617669e-05
1.66302694880908e-05
5.00419299062479e-05
6.17003994351111e-06
6.68117820817167e-05
4.04448653631406e-05
4.4517209053275e-05
3.98169741957477e-05
-2.17111155219439e-06
4.98046969113917e-05
3.42860978646266e-05
9.09129801867098e-06
3.06334307729936e-05
3.34314125097033e-05
5.05145931388561e-05
1.55455097390294e-05
5.9378677279531e-05
2.21307945538578e-05
2.88150799341339e-05
2.89964372379637e-05
2.55108659265407e-05
2.34345787587791e-05
3.25672111660212e-07
2.10969239190645e-06
4.46462923889363e-05
1.9311476539971e-05
4.02577934774921e-05
2.47277514584519e-05
9.10863372922804e-06
4.55055814553106e-05
6.20529520017361e-05
4.02663675087602e-05
2.75438698750286e-05
3.13682599852284e-05
2.78455290353068e-05
7.42603936728969e-06
3.63308142175758e-05
3.52198462447615e-05
5.96810544257155e-05
2.96196344808094e-05
4.02604207453765e-05
4.41720036436285e-05
5.94505138521258e-05
1.49135119405502e-05
2.59457814619753e-05
4.21049498416721e-05
3.69660225042202e-05
1.23642775354079e-05
4.57519811418351e-05
-3.70581693800419e-06
3.1210712637087e-05
9.50252544374242e-06
3.89330082912174e-06
3.88887383158203e-06
2.94330559032453e-05
-2.78421095409394e-05
2.47075326718256e-05
5.79406364406812e-06
3.05921549034902e-07
-1.58789442405756e-06
3.64028630537059e-05
7.26210935675328e-06
1.34135933848687e-05
2.01012971982619e-06
-7.72163297281732e-06
2.86614053267954e-05
1.95815427648279e-05
2.79463365966591e-05
4.87382108008148e-05
5.24853379821763e-05
4.29934002987957e-05
1.72883361369706e-05
6.63936607809515e-05
5.22610495883452e-05
4.58298232908123e-05
2.24486969140973e-05
5.15826490781261e-05
4.82164684101912e-05
6.42332151847062e-05
3.83676947271201e-05
4.14461123068514e-05
4.11869217277989e-05
3.81233969795167e-05
4.95757805759501e-05
5.9024518036152e-05
4.20140757679622e-05
3.0043290423627e-05
1.4893741841656e-05
1.17684161993904e-05
1.31512532559983e-05
3.74550093464249e-05
-8.85468490784011e-06
5.1661757939651e-05
4.99953949056946e-06
3.05766732926879e-05
2.46967685722445e-05
3.31651598193357e-05
3.34395140183611e-05
3.20672614553262e-05
2.68801892960688e-05
8.76750876919273e-06
3.59044898108502e-05
-1.14722737540317e-05
6.82324520577531e-06
5.98582242569038e-05
1.80114455226339e-05
3.43243812659663e-05
2.8484296445918e-05
4.86887028801937e-05
4.18738011231171e-05
2.5652386553586e-05
-1.30569153069018e-06
4.30153862557888e-05
4.68164092706974e-05
5.95275856014541e-05
4.49909763705972e-05
6.1655023728041e-07
5.90013718778651e-05
4.35443888921279e-05
4.00021769093039e-05
2.03113455479282e-05
2.80030805529707e-05
4.69036247118478e-05
3.02567850630732e-05
4.10462029376993e-05
6.08520554272261e-05
3.14142388829628e-05
2.87072697192607e-05
3.03259962048312e-05
3.01822278058159e-05
8.10627050286292e-06
2.88910216933287e-05
4.14192107108622e-05
2.1160908418611e-05
2.83019620123575e-05
5.31505426316564e-05
2.25122770320226e-05
4.27597494247899e-06
4.23793250867208e-05
1.96775976199101e-05
4.23828384372451e-05
1.21642548914883e-05
-1.93900006327333e-06
3.9225770638517e-05
-5.68102601455782e-06
5.64769854945382e-05
5.68400912482123e-05
3.91275292826871e-05
1.99064465962654e-05
8.89296339316345e-06
4.58537326886734e-05
5.16964903380941e-05
4.43718826579753e-05
4.31624517764462e-06
4.60716100201398e-05
4.1537349454765e-05
1.38974134853994e-05
4.73713061955064e-05
3.78060341666726e-05
6.67371135943735e-05
4.34774955323794e-05
2.81610376286333e-05
9.57506027405265e-06
4.13500406594811e-05
7.99231663326531e-05
3.87771922417185e-05
3.85022198224226e-05
3.63470452764986e-05
3.11679455720173e-05
4.4149316217725e-05
1.78338809914878e-05
5.88032625783627e-05
5.07919850792632e-05
6.26903644890564e-05
5.05074949201064e-05
4.61502864727434e-05
3.88330908648151e-05
3.11604327038886e-05
2.34655399338946e-05
2.95444298792377e-05
3.40501247627955e-05
2.69197837645136e-05
3.56190726341361e-05
3.66161889765497e-05
-7.50663786548146e-06
3.86005757502781e-05
6.27316676431102e-05
3.08783567226387e-05
3.82781615650746e-05
2.62586468069075e-05
4.81214918109134e-05
2.96490777491208e-05
7.06291313384035e-06
3.62509332888859e-05
2.62844470160155e-05
4.4949228356353e-05
3.75741321138574e-05
5.46386386463994e-05
3.28550508112559e-05
-3.22374914426369e-06
3.54303639693011e-05
3.4406373580313e-05
1.64090465331714e-06
2.45650506827539e-05
1.99519888690199e-05
2.01204717908705e-06
9.72013151851536e-06
1.36770994230151e-05
2.42041640063367e-05
1.40605684807785e-05
2.41350432603993e-05
5.50454590006986e-05
3.05835800160016e-05
3.7553648891539e-05
3.87053778299332e-05
3.75201836561902e-05
2.64969149714215e-05
2.82130811952241e-05
3.24365515742861e-05
5.00221518693237e-05
2.97367998668841e-05
2.94846829877513e-05
2.92446573261333e-05
4.34892532225607e-06
2.97568868481771e-05
4.71005971802508e-05
2.86367990699517e-05
2.61392380631652e-05
2.10716145565561e-05
3.41240319159212e-05
7.30253001813922e-06
3.43924298709573e-05
3.26370656547245e-05
8.65056824224261e-06
5.04433617872636e-05
4.08257095461502e-05
4.02063053871426e-05
3.63434922209952e-05
2.91580196565119e-05
3.7988074862529e-05
3.62507656388018e-05
5.95444395097236e-05
1.07631361172168e-05
5.16633549471973e-05
2.35221072036328e-05
6.1893615737674e-06
1.2955705425816e-05
1.47160342505007e-05
1.50326484137984e-05
4.36920199754987e-05
8.10711352903763e-06
-8.06240152406827e-06
3.27668154707338e-05
4.66947467628196e-05
2.25631092406808e-05
7.52904578305902e-06
3.77268733665377e-05
2.27273646140223e-05
1.44952745913936e-05
2.32042143751884e-05
7.49326979034184e-05
2.33614351001169e-05
3.99428470047979e-05
2.15365350520999e-05
2.8305464880347e-05
3.98164950600187e-05
5.17189505296822e-05
3.37036663089632e-05
3.98616131641368e-05
1.81249124813339e-05
3.36797173565279e-05
5.26822673469049e-06
5.64655957184491e-05
6.06752969531482e-05
2.22674222990798e-05
4.36952881990727e-05
4.83293143475322e-05
4.77779957331097e-05
2.26729014012032e-05
4.97066629813744e-05
6.43963644583708e-06
3.66509136736873e-05
3.31890580616249e-05
3.33164191240936e-05
3.21803986505642e-05
3.87456811470289e-05
3.65551350211064e-05
-5.39328394242729e-06
-2.30472475509393e-06
4.36320211724438e-05
-4.71792825119185e-06
1.65005832712279e-05
1.34154791204121e-05
3.326881863664e-05
5.13757651329219e-06
5.97422016452803e-05
4.70740650517533e-05
-5.50758583057827e-06
-1.87796503753395e-05
4.50947995223977e-05
1.2528587382667e-05
2.09690154103746e-05
4.86702459014503e-05
3.62808945175179e-05
3.54063408939412e-05
5.75051025423217e-05
4.96770377190794e-05
1.61350298121985e-05
1.43254592052407e-05
5.54147450058176e-05
4.65761875637041e-05
1.57769895490584e-05
3.01149061275654e-05
4.72650338552033e-05
5.70602376436228e-05
5.69152575537706e-05
2.49289364486736e-05
3.6904954044169e-05
2.05975579591901e-05
7.36116315910714e-06
5.00320141527863e-05
3.35568376447805e-05
2.90455706768235e-05
5.58303144030456e-05
2.37775479872552e-05
-4.11978511041017e-07
3.92609853163787e-05
3.25435202583699e-05
1.00059783199381e-05
1.38915679590665e-06
6.01508134159503e-06
3.39373916382151e-05
3.30436517103862e-05
4.7995593392066e-05
4.37606292197339e-05
6.91433110458965e-06
3.05350670565242e-05
2.06631060607859e-05
3.09299563996626e-05
3.63852582459579e-05
5.14263653630086e-05
3.67817491851352e-05
3.69990873495312e-05
3.44031878522805e-05
4.11243773773373e-05
4.04671661730621e-05
1.35087081120113e-05
6.07393620522244e-05
4.93919131779856e-05
4.04985776608458e-05
3.43520026000352e-05
4.83444644335044e-05
3.53478116386136e-05
4.35317209649479e-05
2.636375817944e-05
2.2425272752879e-05
4.09001334173257e-05
2.02570533890047e-05
2.44399066355036e-05
3.15552135606799e-05
4.69442904335854e-05
6.02536225566462e-05
2.98249464289535e-05
3.46532732277892e-05
4.60911552101721e-05
4.35062808804157e-05
4.4725454688662e-05
2.93229088085969e-05
1.56325517058333e-05
3.70575231279041e-06
3.64129433021005e-05
4.72753737675297e-05
-1.19216502133363e-05
2.33228489832111e-05
2.69200829166018e-05
2.05110995301176e-05
2.05935365985785e-05
1.01979956503539e-05
-1.68081432081297e-06
5.20769998941032e-06
4.6004755409353e-05
2.53329471801804e-05
6.75921924476673e-06
1.80347256067855e-05
6.01973541210662e-05
6.12446837401491e-05
1.47682388402534e-05
3.32942496828308e-06
2.40034958157827e-05
7.22482847475061e-05
4.75644509365484e-05
2.50406848653037e-05
1.97958506740842e-05
1.18214467081108e-06
1.69968377311304e-05
2.98786420160125e-05
2.19503875610949e-05
3.14297996558688e-05
5.21796505877773e-05
2.24613000222639e-05
1.91858825013441e-05
3.78900617505048e-05
1.47531360906498e-05
2.08628599707688e-05
3.03740956380089e-05
-1.99281417152975e-06
4.86257752890351e-05
3.10819337920213e-05
1.77349847345678e-05
5.74229707033858e-05
3.361955968044e-05
4.12447843159276e-05
3.33765721372804e-05
2.01136493147995e-05
5.23067073951994e-05
2.25668453109173e-05
2.22676232058744e-05
1.70351687461033e-05
4.3009559677613e-05
3.04283451966209e-05
3.84315272379566e-05
5.20452591626172e-05
1.4810886337135e-06
1.21677001764367e-05
3.1297062726464e-05
2.50808300639473e-05
1.7357025171245e-05
5.15527920334922e-05
4.64828765987305e-05
2.23457895438712e-05
1.11728283932849e-05
3.44646121866379e-05
1.82922752504951e-05
1.38576633171556e-05
4.77400108133617e-05
1.79910383188537e-05
5.02619130774534e-05
3.62974885624652e-05
3.3532297767852e-05
2.4160132294832e-05
2.42587411659363e-05
4.39177631969397e-05
2.84860368774029e-06
2.66657449383097e-05
3.56283993662592e-05
-5.85152516524907e-06
3.19479086437534e-05
3.48503530564865e-05
1.0201998404901e-05
2.54689174465576e-05
3.88203733770474e-05
4.17685574528597e-07
-2.33077632939553e-05
-3.35806524445363e-07
1.58712052047364e-05
2.84484648685305e-05
7.27951522895757e-06
7.33580179665164e-06
2.54917813173121e-06
4.20134602811093e-05
5.26006607073435e-05
4.94672865602167e-05
5.99099323266788e-05
1.01121995496626e-05
4.89830954951807e-05
6.45920406108045e-05
2.90943913001339e-05
5.29387776374617e-05
2.90509964414159e-05
7.65952758743631e-05
4.10591022762695e-05
2.19889446577714e-05
1.14892032089452e-05
2.10507679434219e-05
6.05024496539288e-05
3.49860376358007e-05
8.95008865158115e-06
3.70458336100736e-05
4.10952833454654e-05
5.06359597669435e-05
3.66770981177362e-05
4.49223735657603e-05
1.2778577282517e-05
3.69483332042417e-05
3.70254425244337e-05
1.2523037424983e-05
-6.63063412107273e-06
1.57184988717156e-05
3.27950874945743e-06
3.79064460732749e-06
4.24406191075833e-05
1.23153556446012e-05
1.51500871530573e-05
1.66345164516324e-05
5.64312936849321e-05
1.99917235821956e-05
3.09247121131654e-05
3.4967535704738e-05
3.83040492060045e-05
3.40727919822219e-05
3.40502085944461e-05
3.76515317647948e-06
3.97171767542672e-05
6.37969956614224e-05
4.05877275451225e-05
1.93748534334207e-05
5.05471900029697e-05
1.77574238508649e-05
4.89528573545999e-05
5.02563069506438e-05
8.83428074305013e-05
4.16429521203426e-05
4.16769598140606e-05
3.40825315196896e-05
1.75000805128767e-05
5.28994959268853e-05
4.1157926234889e-05
5.08290681592406e-05
3.73395808829322e-05
6.29963538588133e-05
4.16606846676034e-05
2.04925976974102e-05
4.18450474616201e-05
2.14083849266187e-05
1.69574989880227e-05
4.93166129009677e-05
2.80664321481756e-05
3.90255684411948e-05
7.78718450815239e-06
1.17984468802621e-05
-1.35575148404462e-06
3.38608530552349e-05
1.8192917420093e-05
2.68018835232796e-05
5.17145862631778e-05
3.46085983987477e-06
2.08911044018893e-05
5.71306672540425e-07
3.6628691779775e-05
2.92127021924326e-05
2.43791215381134e-05
1.15147238761856e-05
3.47867463436838e-05
2.49250308205566e-05
2.82559087336342e-05
1.48446343468199e-05
3.51281984052643e-05
5.10046584110158e-05
4.53126842412106e-05
5.27350363588678e-05
5.32183863169303e-05
3.58752608804373e-05
4.28522923711721e-05
3.05453794579503e-05
1.0678074741846e-05
4.4223751424263e-05
7.61005502388298e-05
1.95276830815538e-05
3.49418887460378e-05
4.30375532512021e-05
2.28211744457061e-05
3.11901911248681e-05
3.80209360732306e-05
-8.07591559514323e-07
2.16936627356297e-06
2.95434385008288e-05
6.13685487071259e-06
2.56007718424264e-05
-1.16222895767293e-05
-1.96739406416969e-05
6.90251372272996e-06
-7.48716878931041e-06
3.96493201714342e-05
2.48674071291898e-05
1.94876203049562e-06
-1.75433906856427e-05
1.77843374196519e-05
8.32183360858831e-06
1.7822172063779e-05
4.21031297978394e-05
3.0878640289684e-05
-6.86707659187395e-06
5.56796799802301e-05
3.00202372892364e-05
4.97127945589289e-05
3.08829284337437e-05
3.38630314617032e-05
3.08348939023833e-05
3.89250760150158e-05
6.12338972267143e-05
7.03444340899391e-05
4.97670211772577e-05
4.73462343840987e-05
7.04994927304689e-05
4.34877496832563e-05
6.0010690377564e-05
2.87931091155412e-05
3.64523038791591e-05
5.0418019295879e-05
5.69255318892327e-05
2.23028675252418e-05
3.5229157556783e-05
2.72068074914013e-05
5.00966499079046e-05
4.83968083673678e-05
5.87245532262966e-05
1.16256733632545e-05
1.62250189036912e-05
1.4598994310342e-05
4.82196285985689e-05
3.16284070518633e-05
6.41312058223934e-06
2.01417382937681e-05
1.19545940966542e-05
-3.92617683763842e-06
-3.33318904837795e-05
-1.99234587019426e-05
8.82142666466171e-06
1.56547386494871e-05
1.7247677705063e-05
4.2747277230427e-05
3.30462085526562e-05
-1.44306920239681e-05
1.40834630511397e-05
5.23102362113906e-05
1.99130117599145e-05
4.38914735331204e-05
5.15231088722351e-05
5.20319110915039e-05
3.86154780492243e-05
4.24553146312476e-05
4.00315650453902e-05
4.32771802179421e-05
5.15922036092099e-05
5.40155935490239e-05
2.34461243521913e-05
2.2490039293514e-05
4.82122774037625e-05
3.58885711011319e-05
7.53482372629035e-05
5.52668643902692e-05
3.72791861107148e-05
3.96478898643127e-05
-3.59770248774001e-06
2.63391811343953e-05
4.88665984043119e-05
4.92201099100369e-05
3.75621176466649e-05
1.95967348498351e-05
2.32685978761094e-05
2.73734695610243e-05
2.5488512665414e-05
1.55212690393564e-05
-7.61778741916209e-07
4.5259947463051e-05
1.20938738146195e-05
-6.52754402679128e-06
2.33741349959122e-05
2.4616366152156e-05
2.56096956544694e-05
5.22044654662516e-05
4.90969257485507e-05
-3.15074275248244e-07
4.90465176174486e-05
2.7250606050759e-05
3.08932728272592e-05
2.10541902128497e-05
1.90705955788927e-05
1.01016253304778e-05
5.26666598815438e-05
3.18093674228359e-05
1.56678319242865e-05
8.49584504676637e-05
4.17786674443825e-05
2.72105518201411e-05
4.85749223259491e-05
2.24367640645429e-05
1.62319721467321e-05
4.50008410768974e-05
5.05352401461346e-05
2.63779210785953e-05
9.60226780661097e-06
7.57022426392561e-05
7.0363684966977e-05
6.51081982983181e-06
6.29470205064238e-05
4.33318371078721e-05
1.28654869218317e-05
-9.29813125322275e-06
4.50048211279984e-05
5.49111674260359e-05
4.13343242407681e-05
-2.40381618216762e-05
3.71028148782176e-05
4.19823178220236e-05
1.78783533583246e-05
3.58204526642535e-05
2.64731543062913e-05
2.72478686817298e-05
3.95947257437726e-05
3.1475700023826e-05
3.6656066709414e-05
2.27247409603685e-05
1.44785403251296e-05
-8.66477870927893e-06
1.7760009676586e-05
-3.21488401699713e-06
4.56570647779926e-05
2.61200019155731e-05
1.810799120783e-05
2.88173627187563e-05
1.42741731935571e-05
2.0606709376077e-05
1.61492631436947e-05
4.78972034699709e-05
2.65675664433394e-05
2.85743195426866e-05
4.87118151136918e-05
1.66166454340798e-05
4.62122848686651e-05
5.3027843857962e-05
3.66589136489707e-05
3.9296763520262e-05
1.74255922211113e-05
6.69429731745304e-05
6.20317992451515e-05
7.09326288471578e-05
4.5501626018431e-05
-9.43553956615138e-07
1.09860478985586e-05
5.43423715486154e-05
2.13062873789888e-05
3.29219180301258e-05
1.40654045786963e-05
2.71244172464344e-05
3.10202503557167e-05
2.83653115589907e-05
1.89422254491856e-05
2.48749780390053e-05
5.04455546969782e-05
2.96108219540399e-05
3.51730099384426e-05
5.50074145741409e-05
1.20617187403645e-05
2.62816073785265e-05
3.86044208227701e-05
1.589338342104e-05
2.68609511238541e-05
4.72925277755649e-05
3.34338912207844e-05
6.69618861416887e-05
2.60345828773365e-05
4.1170243246972e-05
9.54951659195103e-06
5.34601780740652e-05
5.25591005032522e-05
5.4272715254351e-05
4.79316309236707e-05
1.37437080635108e-05
2.69813310025017e-05
3.76609257732336e-05
4.54025277859359e-05
1.17539733985501e-05
6.20049775109013e-05
1.48984545402149e-05
2.72936502700774e-05
2.5129299961724e-05
1.25355497679558e-05
6.20745568574574e-06
5.76883151279697e-05
1.43710828016103e-05
1.00365911307212e-05
5.76714910008234e-06
-8.62245816920508e-06
2.69213126371736e-05
-9.41175950635135e-07
3.48081495032084e-05
3.52264424850996e-05
1.36877514726617e-05
2.50632175731067e-05
2.36409053597271e-05
5.86640820334089e-05
6.10735473065173e-05
2.20795292178174e-05
3.18210419744536e-05
4.28510785891467e-05
3.78809368180406e-05
3.96746370179505e-05
3.21509703931808e-05
2.56409663096154e-05
5.93393275332971e-05
4.57617708465441e-05
6.39401564139107e-05
2.20412850199963e-05
3.12648201530389e-05
5.14432407945767e-05
3.50220790765616e-05
2.87017155504797e-05
4.31828409190939e-05
7.61177073377408e-05
5.61160247056601e-05
2.35646482410228e-05
4.74477037230765e-05
2.85786677902706e-05
3.37619742500946e-05
9.62840808960796e-06
-8.19603251202435e-06
2.50869976096143e-05
3.806595779261e-05
-2.48884264071498e-06
3.54166638480346e-05
1.41245072768382e-05
5.16719352577555e-06
4.13670702546662e-05
2.17762637147385e-05
1.01313154645511e-05
4.89934073605423e-06
3.50345986355819e-05
2.18304105887629e-05
1.45094524236405e-05
3.60200865470141e-05
2.485828101958e-05
2.76765917911895e-05
2.50956438424755e-05
2.07622117617453e-05
3.72293144712691e-05
1.59683548575862e-05
3.37161451230462e-05
4.1910966942222e-05
1.7020143593803e-05
4.34845410590725e-05
3.85363047124909e-05
4.32313946436807e-05
2.8076105536835e-05
3.28871283330848e-05
2.97613170704153e-05
1.9554569131927e-05
3.51367386897732e-05
2.20821366317099e-05
5.3592044491462e-05
4.86684602059795e-05
1.42774973253672e-05
1.22693617710045e-05
2.46367903269594e-06
4.24025305474771e-06
1.63423080749984e-05
2.40857526080833e-05
1.15252168033672e-05
2.96472062478023e-05
1.52153540486308e-05
1.57343335346742e-05
1.6858621510569e-05
1.54155981093328e-05
1.81688307736023e-05
9.00137943540455e-07
-6.05204975147377e-06
-1.21497628300065e-05
-2.46070661009591e-06
1.7368796056302e-05
1.88239036605199e-05
5.3393600918832e-06
4.55512988696704e-06
4.53762185142235e-05
2.8993306098204e-05
4.46920464452549e-05
1.70496491212631e-05
3.47993030215577e-05
3.37154160272639e-05
5.08138938485429e-05
2.51382193127053e-05
4.40138787923825e-05
3.69926624825481e-05
2.1246300034774e-05
5.06621099003113e-05
5.50710818670641e-05
2.65446910866178e-05
1.72274957196725e-05
2.63267752881468e-05
3.69771333076429e-05
5.72781815293455e-05
4.5440977211569e-05
4.11478081128638e-05
4.17722653261591e-05
-2.20139666124528e-06
3.22982814985711e-05
6.36290953136895e-06
3.84056748260087e-05
5.5341933857687e-05
3.95388423466706e-05
1.2155197195433e-05
6.09965502383048e-06
3.37451372929767e-05
-2.99861936137903e-06
-2.13368487294969e-07
9.9102372479276e-06
3.34998379184668e-05
2.12022292246276e-05
2.5820914738585e-05
3.46495389009808e-06
3.9979037527076e-05
9.22365652962198e-06
-1.06880646853088e-05
1.34476887430444e-05
1.48933870094143e-05
3.59872033558066e-05
4.17617732495263e-05
2.2040606849521e-05
2.15399739567075e-05
3.34666500922629e-05
3.05304465373902e-05
2.27652315452666e-05
7.32018706304923e-06
6.94447890358083e-06
5.59793265241346e-05
5.86152512742705e-06
3.81182271151256e-05
4.4806375916108e-05
1.21919878178386e-05
5.00673640476695e-05
3.88249889564875e-05
3.51630762927535e-05
3.03357600102309e-05
5.29138624346953e-05
3.32264051831059e-05
4.5376964197087e-05
3.52831323020476e-05
3.53079573763681e-06
3.15122662024342e-05
2.26652949158509e-05
1.5188678212375e-05
8.56383776326978e-06
2.53837466391114e-05
1.28174017132921e-05
-1.67263284503325e-05
1.29378985844887e-06
-1.85733408952027e-05
8.90432193930017e-06
4.42289791761862e-05
1.8559296605699e-05
2.26483324507041e-05
2.60934871437141e-05
-5.17933118271224e-06
2.8204251213863e-05
1.32309122234801e-05
4.91252793301142e-05
1.30355068792507e-06
1.04719345346569e-05
3.0554143510735e-05
3.84024804459063e-05
8.91896728541732e-07
1.93561079870358e-05
1.77345182270613e-05
2.17180916286234e-05
1.69771603755474e-05
4.06949966764952e-05
5.26384099940713e-05
3.90957519525224e-05
1.88044762228674e-05
3.11208143834087e-05
2.54144206133832e-05
5.31195753461696e-05
3.82638818212743e-05
4.39073134584397e-05
5.42914859120393e-05
3.66046810265919e-07
-1.29052265276762e-05
2.91102637477768e-05
-4.45516161914574e-06
3.03458944734962e-05
2.06269829783946e-05
2.06621713714163e-05
1.19283798864423e-05
4.18253638899094e-05
-5.42965293679137e-06
1.68862514563261e-05
4.98749255756576e-05
1.4954796821738e-05
1.19873754846703e-05
-1.12901174505201e-05
2.2238159852399e-05
5.43612739709886e-05
3.46946176699183e-05
4.43417295777641e-05
2.32753676465208e-05
1.17576695551256e-05
4.11561766949176e-06
4.14993745762228e-05
2.78520521964562e-05
-1.98984025631803e-05
2.06010617350432e-05
4.78055283183685e-05
1.63140356050571e-05
4.34742337481375e-05
4.1408758745986e-06
7.21417446183119e-05
5.14808237834179e-05
2.46744235172734e-05
8.19301730967236e-05
3.1761012045854e-05
4.07681196565707e-05
3.44697727839145e-05
4.24805037650511e-05
2.45017733790862e-05
6.68651964502378e-05
2.73735968784861e-05
6.3180575883966e-05
8.24061698921774e-06
3.69880022035638e-05
3.79779352291531e-05
4.8620256890284e-05
-1.39112396762182e-05
5.51025039653682e-05
2.71056649564992e-05
5.89728876407866e-05
3.2219172046873e-05
2.34080584122731e-05
6.66192658509585e-06
3.83687207347564e-05
3.00095503633749e-05
6.28765878269658e-05
4.20289192550865e-05
2.19234055350916e-05
-5.41564372189683e-06
2.01418746956012e-05
4.68703970592573e-05
4.40626735468992e-06
1.78418126894429e-05
8.8400651792864e-06
1.56111744765261e-05
6.10859805389393e-05
3.51445437229309e-05
2.4085659712223e-05
1.88117742280748e-05
3.24163632038443e-05
2.9230673216364e-05
1.54842376421522e-05
5.84591479933415e-06
5.09252536274783e-05
6.12567640566515e-05
3.82605654300619e-05
2.6248367943669e-05
4.28072843795596e-05
3.9112491959382e-05
3.90527652780366e-05
2.98243511537967e-05
1.01180650948855e-05
7.29963826460811e-06
3.89441316772104e-05
3.35121687883204e-05
3.04284693914967e-05
9.02418476655053e-06
2.8998698223467e-05
2.26789983520378e-05
5.12740624281585e-05
2.87941021336494e-05
1.02648621100604e-05
2.24369416734078e-05
4.92453841015895e-05
5.08278925974248e-05
6.01582774245451e-05
2.28671261727514e-05
4.12297850672128e-05
2.54432738121975e-05
1.69293964390761e-05
5.2527572054666e-05
2.38559678951436e-05
5.9352614072852e-05
6.89141935456927e-05
1.60734397736259e-05
2.65384557420769e-05
6.70303077975411e-05
3.19919211408022e-05
2.44918310117648e-05
2.96614620183123e-05
9.66086171078807e-06
2.56083022524554e-05
2.65391094194875e-05
8.14196536715901e-05
6.05380903270404e-05
4.41663405072329e-05
3.09527451400377e-05
1.78008021026384e-05
1.74858880718843e-05
1.51133495567154e-05
1.00508447220107e-05
2.81778018447807e-06
2.3154019056764e-05
3.94131881685521e-05
-3.13864810155213e-05
3.59690261682502e-05
3.21546322611708e-06
4.42536414370601e-05
3.54894778124705e-05
2.0153847753327e-05
9.66742757305413e-06
1.45802312913529e-05
-4.96889110792332e-07
1.07616207405915e-05
3.30059887210575e-05
2.87955804975652e-05
3.91605431837522e-05
4.311441663158e-05
5.01011967159859e-05
2.38979061675288e-05
3.90587810355784e-05
3.46770809817116e-05
3.07131979152256e-05
3.09360301956399e-05
1.21269519520635e-06
3.00929812891521e-05
2.44442446600673e-05
6.61863440886268e-05
1.12093503006952e-05
3.12064712174061e-05
3.2713181201297e-05
1.17111522031157e-05
2.49292331281433e-05
-1.5654012500899e-05
5.11964221352302e-05
2.42011357130524e-05
5.71678692174283e-05
4.07565435158506e-05
3.81911300223994e-05
2.93294370273053e-05
1.54677768691704e-05
4.99765911123188e-06
1.79282764729541e-05
7.62243799548872e-06
2.24270594366233e-05
2.40177164163278e-05
-1.72018115202162e-05
1.489698652341e-05
2.80999658978218e-05
-9.70004206261932e-06
2.14308950756439e-05
1.15231723276635e-05
4.24027283357871e-05
3.01417669377813e-05
3.3276337324957e-05
3.47425816261129e-05
1.9684718833914e-05
1.66850183334952e-05
1.80892465327208e-05
-5.12613591729361e-06
4.63003902061258e-05
2.81249341791975e-05
3.07405549896755e-05
2.13276384846267e-05
2.47542078086893e-05
-2.87835077789144e-06
3.68503250926874e-05
2.53537364076959e-05
3.41456680715904e-05
6.60713458399349e-05
4.57920101907023e-05
3.00597314584594e-05
3.21274026016204e-05
4.66587109979701e-05
3.60932259130002e-05
3.1031748865076e-05
6.25489197878938e-06
2.35347892874627e-05
2.79938720523983e-05
3.11296316894363e-05
3.14049381704523e-05
1.58237853257763e-05
2.38822372046114e-06
3.17785253875198e-05
3.82787093037057e-05
1.78157546316544e-06
4.13253149453477e-05
2.41188658277994e-05
9.84171397572204e-07
2.14421984738127e-05
3.84234122436101e-05
3.06007091804298e-05
1.40703750153485e-07
2.2654269593614e-05
4.12775518013524e-06
3.14780159429246e-05
-3.49414991166535e-06
2.89868707605414e-05
6.26871784716411e-05
5.99885143618651e-05
2.79645956681349e-05
4.77096218596795e-05
3.23308374127293e-05
2.12584311204503e-05
3.56047731805687e-05
3.93941299036261e-05
5.56178654761501e-05
2.70190424253125e-05
2.74361725076506e-05
4.50593107921305e-05
5.78455908567297e-05
4.37048315889374e-05
4.76650861659336e-05
4.52421631610437e-05
3.90553286103017e-05
3.71899959771483e-05
3.98868384251178e-05
3.97953003078495e-05
2.24015365033696e-05
1.18368884188662e-05
3.96625655393832e-06
1.75061649065972e-05
5.76752976786573e-07
2.60245778731344e-05
5.02929195934111e-05
1.82960094800922e-06
3.2275225437939e-05
1.80399638285919e-07
6.94411984212862e-06
-1.79495814829097e-06
1.31833734636278e-05
2.80358450541969e-05
7.50841193826645e-06
-1.08780606922623e-05
3.24214983613282e-05
2.6381328228924e-05
1.7318538916685e-05
2.0348448627238e-05
2.571343000429e-05
5.40675809940209e-05
1.78963874523451e-05
3.96449779308676e-05
2.18987121226141e-05
6.36795413936436e-05
4.67252753956921e-05
5.39189350074431e-05
3.95201396282099e-05
3.64088130757349e-05
3.64080861701643e-05
2.89545188097314e-05
6.07866316601201e-05
2.89358142596312e-07
4.27024872281199e-05
2.88069174165326e-05
2.23036619229699e-05
1.46133673002151e-06
2.18546167797647e-05
3.8928828385211e-05
6.52537535997192e-05
5.07394617694397e-05
4.26631020874162e-05
4.39582297449322e-05
3.50111360705029e-05
2.10902045036975e-05
4.52962018199649e-06
1.76057632645148e-05
1.24051994385681e-05
2.1497025375804e-05
4.36642438921388e-05
3.23233411726171e-05
1.36870422129197e-05
1.88686327364473e-05
7.79289849361274e-06
-1.5743135682688e-05
1.54401415833988e-05
1.7593239179483e-05
6.47463187933277e-06
3.14618559018918e-05
3.56389845319823e-05
2.45428321238886e-05
3.84083299988518e-05
3.0494421480541e-05
2.52465175632327e-05
1.86628988763161e-05
2.4325962637442e-05
2.78614122275388e-05
2.27815208852507e-05
4.69588912136349e-05
2.49619120721807e-05
2.99978197204604e-05
2.048364088362e-05
3.03715170200076e-05
4.18078716308806e-05
6.67891990464608e-05
4.8993454050268e-05
-2.45427579824093e-06
3.59998434960086e-05
4.192238921534e-05
3.0706157795664e-05
6.13741670714457e-05
3.62972448169021e-05
2.33968279259834e-05
1.67144953115007e-05
2.12193931831696e-05
-1.48892505466435e-05
4.30864211469873e-05
2.8400527324286e-05
4.62352881780136e-05
7.54672539347827e-06
5.32789492187545e-05
6.23380194116498e-05
3.56674348658366e-05
3.79321776503723e-05
2.11722128167496e-05
4.65645068661797e-05
3.14000285251269e-05
7.63945589367238e-06
-6.58958691634548e-06
2.2832746580182e-05
2.25843625987311e-05
3.37047687611255e-05
5.48046837903803e-05
7.11745394591109e-06
3.12685262463489e-05
4.67716001935992e-05
5.34436208391673e-05
3.28915916574677e-05
1.87603828528041e-05
4.04145893669198e-05
4.14003678480969e-05
1.16933989277682e-05
5.70193401041517e-05
2.06747804811712e-05
5.67716404579036e-05
5.48369284324244e-05
4.51159164782305e-05
4.20695546893746e-05
3.55314744652647e-05
1.36520020526963e-05
5.51885979641043e-05
7.43906247214015e-05
4.38927853457998e-05
2.60941354053483e-05
3.99526627256008e-05
9.6371412839094e-06
-1.2900109687974e-06
2.80321425750698e-05
1.26491176946402e-05
4.18897894260522e-05
2.53961431041649e-05
2.99771030227586e-05
5.80787674197387e-05
-4.89749821349871e-06
7.99566914827824e-06
7.11537357389241e-06
3.09997508220133e-05
4.25403260851871e-05
1.59901664094103e-06
3.90068802893226e-05
1.96813625399292e-05
1.4842167759886e-05
7.48799627479217e-06
1.45900748757148e-05
-1.62602422956912e-05
2.95557808723724e-06
3.87591076784747e-06
5.16204158784069e-05
4.43247914361577e-05
3.61253523747804e-05
4.55699670107108e-05
3.22830322537211e-05
2.2168898949426e-05
5.37248704117026e-05
3.86202406269263e-05
1.00121642229242e-05
2.64778635677806e-06
2.40771967118517e-05
4.91157407810084e-05
4.92494571272989e-05
2.82524091596859e-05
-1.71669402599063e-05
6.18391362236807e-05
5.30662802597892e-05
3.17189909215322e-05
1.01248628542404e-05
3.60737658176467e-05
1.25169668037439e-05
5.33465960893858e-05
3.52367073923957e-05
7.14163402583618e-06
5.07249182560521e-05
2.84097326954808e-05
2.9398033915414e-05
2.8518393166389e-05
5.4458555575964e-05
4.07464018632823e-05
6.29523490543415e-05
2.73616070734638e-05
2.3111215545142e-05
2.9977254827193e-05
3.5734728718093e-05
2.79596999126614e-05
1.53520813532493e-05
-4.86819803076512e-06
2.14976927937104e-05
1.67457504508278e-05
1.88228887591927e-05
3.26101468973441e-05
3.01841561589568e-05
3.08899851362988e-05
4.68498038391247e-05
5.6784390728924e-05
2.21426621870462e-05
4.95296018751339e-05
4.0399212582814e-05
4.13634829895164e-05
3.1911223722025e-05
2.53185428711955e-05
6.05209746457141e-05
5.21893625378586e-05
3.55550842631839e-05
2.19625031746347e-05
2.58939251321661e-05
9.60482821270667e-06
5.96516670110769e-05
2.85928537531881e-05
3.77880609609681e-05
4.19065621882642e-05
3.37615034095233e-05
5.29263623705833e-05
6.22034491570417e-05
3.95783453356052e-05
4.61603174979055e-05
2.81232581424573e-05
-1.04971143523418e-05
3.60541105611778e-05
1.55268019218718e-05
-4.19493981062443e-06
4.36152009951746e-05
3.32853661668148e-05
2.80339362837655e-06
7.58161189148969e-06
-1.46893393508036e-05
2.25274115257431e-05
2.62003917307993e-05
3.51128182261115e-05
2.56086669533861e-05
2.24190908589464e-05
4.4979737538178e-05
2.82449297919659e-05
6.12599498347051e-05
-1.22844327906645e-05
4.61674814476718e-05
2.75693383634469e-05
2.35354764327819e-05
7.32716770273053e-05
3.81708783068984e-05
2.04974252182376e-05
4.52889652970313e-05
1.88595749046496e-05
2.4405531679583e-05
2.81497000435835e-05
2.98576931317186e-05
-6.18008133994921e-06
2.49536789772034e-05
-1.09483829689346e-05
3.61333049774012e-05
1.81818636583293e-05
3.82463174520649e-05
2.98855375075557e-05
1.64040860282016e-05
2.2113897330475e-05
3.67308278010575e-05
2.60710207080491e-05
4.66536736527103e-05
4.12841942493111e-05
4.47519912618741e-05
2.02911391171749e-05
1.47219022650582e-05
4.08784663312522e-05
5.02764770838958e-05
5.81325632701267e-05
2.55303041409744e-05
1.79328403107268e-05
5.6815765047937e-05
2.09614344315248e-05
6.8412282185651e-05
4.54123266236015e-05
2.80318553220051e-05
3.23445086594941e-05
2.63097409469591e-05
4.05488214047389e-05
3.77385127759558e-05
-2.10257055479143e-06
2.24924816551873e-05
5.31466962784731e-05
4.57157682314032e-05
1.81196435586135e-05
1.29353918078076e-05
1.82389818720944e-05
1.87200374134873e-05
3.19382882588683e-05
3.72553157115845e-05
1.54201120557926e-05
6.2546730201391e-05
3.61921239048898e-05
6.46008561084501e-06
-4.10695705993015e-06
-1.32641177442083e-06
3.28207566949023e-05
2.17954471815158e-05
2.56266073134039e-05
4.61273129919744e-05
1.00891142319056e-05
5.08991885221907e-05
6.26491415791826e-05
2.43960617783969e-05
4.15323264789482e-05
5.48536797195907e-05
1.96940719702545e-05
3.48701487457894e-05
5.30960936975684e-05
2.68856366543585e-05
1.46536628964174e-05
1.54728642602438e-05
5.9274295181444e-05
6.11587461700981e-05
4.98501110601961e-05
5.30493215221442e-05
4.95103756841712e-05
5.20331638309776e-05
4.49420172548282e-05
3.93782672038787e-05
3.0180642789374e-05
3.56445970368322e-05
4.41967062133062e-05
-6.10270722664089e-06
3.3610863715685e-05
1.12199876443403e-05
5.40058670320544e-05
1.90853472887592e-05
1.28271015683589e-05
8.11564768349224e-06
4.3509849611397e-05
1.08740096802159e-05
4.40728358186899e-05
2.32400679232653e-06
5.5857581564428e-05
2.66950095044938e-05
3.62060329766542e-05
1.50098390634728e-05
1.00876814817036e-05
7.33648524207692e-06
3.48774768977082e-05
6.64629318427168e-05
2.03157690501356e-05
4.49048699085561e-05
1.73457404355179e-05
1.51827646707381e-05
6.07436127819961e-05
5.30413289870979e-05
3.08968819755109e-05
2.97045574621624e-05
5.23070378763444e-05
3.25169522426582e-05
1.37369155410667e-05
3.75112184372148e-05
4.54896156883732e-05
2.16979517832274e-05
5.46005085371423e-05
5.33629325901272e-05
2.95136967497181e-05
1.82776001719807e-05
4.74508107146163e-05
3.57245400481489e-05
5.21707532679896e-05
4.20391405059533e-05
4.29933964297565e-05
2.22852708269694e-05
-2.21217105531907e-05
1.53241540345903e-05
4.24322766755768e-05
2.61379941017752e-05
1.95359081735698e-05
7.43096326705438e-06
2.54655717343576e-05
2.3896703136816e-05
3.9440762729877e-05
4.64987717310816e-05
2.6583206283558e-05
3.59328267653855e-05
2.39169013873659e-05
2.4876419035999e-06
2.46933826153136e-05
4.09330400275187e-05
4.63560071546514e-05
3.59696069980061e-05
2.1323350720248e-05
1.62471482826977e-05
2.88014415948912e-05
4.31355127675992e-05
9.06173909361733e-06
2.26587130098777e-05
1.73341283944698e-05
3.02331536772034e-05
-3.63354609323738e-06
2.72093582323708e-05
3.67597506443601e-05
2.96389011960442e-05
4.75324137137568e-05
3.75997948328339e-05
2.95075901795753e-05
3.32602069760625e-05
3.60969136751126e-05
4.16179196956408e-05
3.34738197309895e-05
9.9580805150497e-06
2.26520973014919e-05
6.69165193327619e-05
3.86079160322093e-05
4.64041254041656e-05
3.5358102827563e-05
5.94185272509855e-05
4.35597963227194e-05
2.77412330560157e-05
1.19122662662227e-05
6.00510007606082e-05
3.36447636481463e-05
3.74285425309702e-05
2.97961614801957e-05
3.79590488549105e-05
6.70863291919981e-05
3.79753318762417e-05
2.23698385003891e-05
2.90193196223723e-05
4.09811497960469e-05
4.29022039349929e-06
3.14413186813302e-05
1.19517120239756e-05
1.39787471254564e-06
2.00799883971801e-05
2.80802099926512e-05
2.53464907884417e-05
3.8467660025233e-05
1.49819445518544e-05
2.1435468372551e-05
2.1426979529507e-05
4.24726341492397e-05
4.20334551806503e-05
1.53031277349008e-05
3.79793845848363e-05
3.3690864178928e-05
1.55617801026602e-05
1.39227132699205e-05
2.56868230645927e-05
1.72820447509287e-05
2.24148072560243e-05
-8.40368502050656e-06
1.86099773952233e-05
4.19101234408615e-05
3.2084025360053e-05
1.29889372831304e-05
2.80512581579112e-05
3.01460004133094e-05
5.54804133746812e-05
2.70864055547755e-05
4.60223656244836e-05
3.17526728489916e-05
4.44945736420311e-05
1.65872206403504e-05
2.35684814640502e-05
2.66579918903865e-05
1.30973533204722e-05
3.34093574131699e-05
5.30022320179773e-05
1.19094413581754e-05
5.22759635265796e-05
3.09532399461289e-05
4.49481801430024e-05
3.26222873752244e-05
3.44546853745618e-05
2.0837886284662e-05
2.17434910824099e-05
3.16624822023593e-05
2.89620691867373e-05
2.33875420185515e-05
2.34567138524536e-05
2.64484534316716e-05
4.16160529565882e-05
3.81927086802442e-05
-1.76172347578819e-06
4.90533138912638e-05
-7.43924651472228e-06
3.23100521719486e-05
5.0053061629049e-05
4.36484718895917e-05
3.23193836119903e-05
1.50783789421638e-05
2.73602348173069e-05
7.11524996475375e-05
3.21246851004207e-05
3.49764331800725e-05
4.64016325427742e-05
3.26640871722062e-05
4.29053567187283e-05
-8.1420434134444e-06
4.58142983271203e-05
4.28253276601158e-05
2.84433002505892e-05
1.40188102936879e-05
1.22141737083223e-05
1.55991883997031e-05
4.6722765596604e-06
1.59561991118902e-05
4.18051382090757e-05
5.2281206118823e-06
3.52050864918072e-05
6.45526537738773e-05
1.53974571796359e-05
3.24979149383802e-05
6.36254102170825e-06
3.76640534844289e-05
4.30093315718656e-05
4.67156114164817e-05
5.45499899609453e-05
-8.64852140871612e-06
4.73403671303778e-05
3.4617964963868e-05
6.08647927060019e-06
2.42388374185768e-05
3.85955597718573e-05
-3.10868767875259e-06
3.19603406887118e-05
2.70364255361721e-05
7.9141414777734e-06
1.4515299018572e-05
6.34005800487218e-05
2.80378541872481e-05
4.59819606301237e-05
3.68043974771477e-05
3.22158436810058e-05
2.0059951598599e-05
3.17960075516007e-05
3.40685063573347e-05
2.83722678232552e-05
3.66406979014309e-05
4.80967687346866e-05
2.64837058383562e-05
1.05770358353857e-05
9.33885263468335e-06
3.24153200689094e-05
2.05680838965819e-05
5.34949223144159e-05
2.57013424396263e-05
3.70060548302449e-05
2.05291520880312e-05
-2.94865133339764e-06
-1.47901488398775e-06
-3.75093230426534e-06
3.62938238879363e-05
7.02028847791701e-06
4.18175129849998e-05
3.37486137111525e-05
3.61115625666836e-05
6.01061044363811e-05
6.95535333380858e-06
1.32422106475871e-05
2.05000156555245e-05
4.13448151012937e-05
1.92194746653128e-05
1.22683061718043e-05
1.43490388648443e-05
2.06914524535502e-05
2.02627138317733e-05
4.62117339284901e-05
2.47064449806835e-05
3.13853196693046e-05
3.66733670849575e-05
6.50552133772332e-05
6.02236561315998e-05
2.94660201653594e-05
7.78002759701968e-05
-4.39300679401274e-06
6.08380721708509e-05
2.8868958779374e-05
3.52356083850399e-05
2.68400421429141e-05
2.80347208639397e-06
-5.29612882676098e-06
2.26587086712917e-05
5.96128091955932e-05
3.54047202759718e-05
4.61571273544668e-05
2.1755903685591e-05
2.03489252215162e-05
3.46475018337899e-05
3.07431798273817e-05
2.7036326845573e-05
4.20839149067503e-05
2.40609221627468e-05
2.44344975514587e-05
2.81053333478332e-05
2.04287772084738e-05
2.98044363437132e-05
4.98080829977165e-05
2.18837964109499e-05
2.96623059068573e-05
2.84702909215441e-05
3.14937196178453e-05
3.19314966481606e-05
4.51363259867342e-05
1.38019275711549e-05
1.44451368205637e-05
9.21996384754783e-06
1.4037897706013e-05
6.78911356211136e-05
4.91880582961193e-05
3.83584267719717e-05
-3.7992920480091e-07
3.15753226610309e-05
2.76036787185543e-05
3.12038572848089e-05
1.08025967661825e-05
4.69948412380756e-05
2.24291956701856e-05
1.04353415822512e-05
1.41807830615723e-05
2.08059274431897e-05
5.12945685191576e-06
2.11297714533296e-05
3.86312664627759e-05
4.56332434852283e-05
3.8769014940554e-05
4.90109855954796e-05
3.77519114114421e-05
1.5473298321808e-05
3.32550203655199e-05
3.43689511525787e-05
4.75872593729795e-05
5.10829972796102e-05
3.43201555215893e-05
7.76665836903516e-06
5.67073718188533e-05
3.74515946606947e-05
1.71888919133266e-05
1.82349142545862e-05
5.60792536863615e-05
2.65180096549121e-05
2.92479094378955e-05
2.3791727281635e-05
5.58609150395334e-05
3.35445334724212e-05
1.36883076613873e-05
2.77697514870067e-05
5.92680919560419e-05
2.79364239328875e-06
3.18922505331143e-05
4.14758979265214e-06
6.22102084753547e-05
3.43830990663536e-05
1.34387283243988e-05
3.25610306410752e-05
1.18864863277583e-05
3.59987790867243e-05
7.62737905968709e-06
4.12988775395883e-05
7.50928126720946e-06
2.17739758777149e-05
3.16366677037018e-05
2.50393073224814e-05
3.69885098043891e-05
2.80157734697767e-05
1.01180442648651e-05
3.89898297663245e-05
3.18534230191857e-05
2.72454857621352e-05
-3.74886524926918e-06
2.4639767945704e-05
3.19867708879455e-05
4.79087209480742e-05
1.76104284097184e-06
3.00262830782948e-05
3.39231311536216e-05
2.58051984989867e-05
2.45395549860799e-05
3.77672550864109e-05
7.21119037842183e-05
3.8978022993651e-05
2.71626936089115e-05
2.90573763748222e-05
2.6426591247326e-05
4.01499973567478e-05
5.23930414840216e-05
4.05888171905467e-05
3.08595807490158e-05
2.04022580302714e-05
7.71718364915064e-06
2.79439434662664e-05
5.02397468329032e-05
1.91026600664148e-05
2.81028792259954e-05
-4.44603341755149e-07
8.7806679206556e-06
-3.57375455515512e-06
-1.82146028893312e-05
1.0125282052898e-05
2.66434451490565e-05
-1.7834781546573e-06
2.20635241584283e-05
3.23078539445347e-05
2.90864004606817e-05
7.00558337699212e-06
2.82358610319829e-05
2.47649170994119e-05
1.12470421721822e-05
1.44733732719824e-05
4.52871252452748e-05
2.93498065680423e-05
-1.28918534456335e-05
4.63720398778147e-05
6.43472771464761e-05
1.05164501940128e-05
1.49976247584383e-05
1.85065235149522e-05
9.83636317600971e-06
2.38094670197901e-05
4.3450100394195e-06
3.0839201328617e-05
4.14219463790297e-05
5.58036530078752e-05
1.27047993170809e-05
2.36958166081269e-05
4.57381412853614e-05
4.94686836358912e-05
4.78228613344229e-05
3.11691060183798e-05
1.35777452363842e-05
6.01219630790174e-05
5.78993308322368e-05
2.98786426397388e-05
2.34932634035825e-05
4.09789770414076e-05
2.9470481400028e-05
4.65783387449275e-05
1.15371149088807e-05
2.48145226569303e-05
1.43272403663867e-05
3.23516690386132e-05
4.12008312902548e-05
1.91771241235504e-06
3.91488291822188e-05
3.18350231193272e-05
4.33334366661457e-05
2.56780196412669e-05
3.01596801880666e-05
1.68264537112325e-05
3.22487451332947e-05
2.54782149635335e-05
4.94513151969546e-05
2.53819324781603e-05
6.98163303947293e-06
4.86124206232376e-05
9.49509880750909e-06
2.89290012363459e-05
3.64530461720072e-05
-5.74577622466803e-06
3.35773037345487e-05
3.39629145366452e-05
1.72216018933745e-05
1.12798732956401e-05
2.45314044646232e-05
-3.11130467661062e-05
1.74677069918891e-05
1.43329883973032e-05
3.9230212947552e-05
3.50566372274658e-05
1.84200954900145e-05
8.72613841660361e-06
2.64718893251317e-05
4.62516888215951e-05
3.81764025549405e-05
2.95781191643681e-05
2.44229394887778e-05
4.18046125443312e-05
3.29721637237035e-05
2.68741322305402e-05
3.05074948165155e-05
4.59257347252689e-05
2.59059714603045e-05
2.42177564314955e-05
4.16956003810205e-05
4.76879014481349e-05
1.03063772373821e-05
2.0037358940469e-06
2.04913914333423e-05
2.9267761179245e-05
1.92148581702758e-05
5.00929746761475e-05
2.43505601235299e-05
1.38360204532624e-05
1.80427308340689e-05
2.46239390545257e-05
2.78036181715784e-05
5.98011230658079e-06
2.87646167300718e-05
-4.10996238394386e-06
2.2405010016049e-05
2.17688267535082e-05
2.06001715941646e-05
1.43769276119124e-05
-2.24196714891726e-05
2.05716085039056e-05
2.84385613607078e-05
3.01486693245825e-05
5.74902413533607e-07
-2.87244204533408e-06
5.67883757707836e-05
4.34854939456284e-05
4.67148453206839e-05
2.84497879407665e-05
3.25908219991058e-05
1.41567754495992e-05
-4.16397221143571e-06
3.76981389301043e-05
3.81895961514607e-05
2.44634596479967e-05
5.29481759740782e-05
3.46567801984552e-05
3.1666786280884e-05
4.48777714262139e-05
6.8142574000363e-05
1.79669053763335e-05
4.57798251562954e-05
2.88366677445552e-05
7.288523808528e-05
-5.91434723138568e-06
3.97153382199428e-05
4.40083409440796e-05
4.63880143601107e-05
2.8019746741204e-05
6.46030832074543e-05
2.57796059231101e-05
5.36471948471999e-06
-3.80461414695853e-07
1.94400530706487e-05
4.05671349837063e-05
3.84518662752947e-05
2.61542237639776e-05
1.6330972060354e-05
5.76590519500774e-05
4.03013675807675e-05
4.52671430110634e-05
2.82870392026292e-05
1.35033249199382e-05
3.78159240188104e-05
-1.88329639997809e-06
-7.52173808211007e-06
8.14702033562687e-07
1.94573655400178e-05
2.03207473109995e-05
4.73925765319798e-05
2.65146240899063e-05
-1.8835348895993e-06
1.15803102441284e-05
4.63524527114984e-05
2.66525448190326e-05
3.51375768187809e-05
3.72519948145972e-05
-1.35709998823514e-05
4.74505058707163e-05
5.33642839956614e-05
2.80907399302064e-05
3.73963117377694e-05
3.49171815618447e-05
4.07518920133442e-05
1.58148829570936e-05
-5.622663224981e-06
3.57202900666016e-05
4.47682830582739e-05
4.33709172189576e-05
3.21276813803221e-05
4.88455856563916e-05
3.46023656410546e-05
4.10982874262758e-05
-9.45020549699729e-06
5.268182099704e-05
3.43813788912854e-05
2.78774531962343e-05
3.05402108469338e-05
6.15753634488641e-05
4.36235085768684e-05
1.92410378699693e-05
3.55076932434247e-05
2.80934166391739e-05
3.75456258009384e-05
8.13345536894527e-06
-1.38722231098194e-06
3.30919367278396e-05
3.11308437364695e-05
2.00882784451713e-05
2.26458678208831e-05
4.42261790172597e-05
2.55000547870973e-05
4.80411508465498e-06
7.01168435620696e-06
3.31332600672471e-05
2.46836044508818e-05
1.77069301658797e-05
1.74538403669052e-06
2.09168515694919e-05
1.6790838713325e-05
4.22004860118848e-05
1.3698319571447e-05
2.60746475007569e-05
1.18107659948017e-05
6.45516471341903e-05
1.27714963479459e-05
1.88034022652287e-05
3.70417991754297e-05
2.54122680578262e-05
3.91299570136905e-05
4.36587985060298e-05
2.71150787396456e-05
5.86758790394162e-05
7.42929261566792e-05
3.87451415997787e-05
2.67602016593888e-05
4.78280861252083e-05
2.57924374900073e-05
6.19565695936427e-05
4.3518088694474e-05
4.4708178433664e-05
1.6291287696565e-05
2.62876474523322e-07
1.95781510479186e-05
3.51415886448837e-05
2.06749069725672e-05
2.7942325066979e-05
2.50307912233957e-05
1.92487732423241e-05
-1.04687551810695e-05
-1.715078939428e-05
5.76023699033884e-05
1.34897696912117e-05
4.28526044816181e-05
-1.76250589939304e-05
4.34340404382004e-06
1.44263420257211e-05
-9.78595416702946e-06
4.93621017764315e-06
1.82281089397818e-05
2.67575297125673e-05
2.47196603490707e-05
3.91313244555338e-05
3.14080718503486e-05
3.85656047174539e-05
3.33810050305369e-05
3.34276235817032e-05
4.9090224826521e-05
1.01052089032543e-05
4.64565866078634e-05
8.6184532860564e-06
2.36800869513707e-05
3.32677238234345e-05
4.18918031826303e-05
4.61848392198428e-05
2.65692492172989e-05
4.79261619072477e-05
7.09056894356401e-05
3.44469376886334e-05
9.70532655007576e-06
4.49993550611315e-05
4.9211989724677e-05
1.45740842199406e-05
6.56529297928344e-05
3.19647507733088e-05
3.4194622358465e-05
4.40274867790755e-05
2.03090045111486e-05
1.86719814610571e-05
5.72217165859022e-05
4.16702563239587e-05
2.84306745449801e-05
1.57322150666782e-05
2.77960203864929e-05
4.52756187700272e-05
1.24985987255309e-05
0.00010456943474406
3.26622165892307e-06
2.81718475977171e-05
4.02660544268099e-05
2.89122726054666e-05
4.42253424569171e-05
3.76224934713897e-05
3.05444575279062e-05
1.94709089504895e-05
7.41046291420415e-06
2.72105072946669e-05
1.0194677989339e-05
-1.37617440723155e-05
3.27450143168345e-05
2.76765156469824e-05
7.01438390069126e-06
3.86838296836126e-05
6.42288237907014e-05
2.47606660776001e-05
4.19797554488842e-05
3.50581252292094e-05
5.44303030227494e-05
1.61876811899365e-05
3.34299447040946e-05
2.86311769101606e-05
2.32749314904922e-05
3.06124614280445e-05
2.50224205602562e-05
1.01095053082746e-07
4.78589705399277e-05
3.280078514611e-05
3.61840297227358e-05
5.10007235925711e-05
2.00959169255006e-05
1.03625521578362e-05
4.66615960872199e-05
3.77801819926002e-05
2.5561533861381e-05
7.30133746203885e-05
2.8281898124325e-05
3.93771317561441e-05
1.67834582501736e-05
3.88995040038811e-05
3.08552245118557e-05
6.53843526909721e-05
-6.94569817195101e-08
4.52560303160495e-05
7.08479837747337e-05
2.72259711882762e-05
3.14795599448469e-05
1.83114071911326e-05
3.51541451091665e-05
4.81333504574494e-05
1.44566707378094e-05
-2.94522558905352e-06
4.52834914043197e-05
4.57193406020927e-05
3.83719835109008e-05
4.5302026022348e-05
1.92405990460785e-05
3.25070596839212e-05
2.85325188127974e-05
4.228321146405e-05
4.64520487568561e-05
5.74823308246839e-06
3.97926573585402e-05
3.93425217896933e-06
3.10058073896179e-05
3.89866707374131e-05
3.16008660558368e-05
8.60662070944439e-06
1.97355171429149e-05
3.21561456621755e-05
3.68514863882949e-05
4.8595497142654e-05
3.11076354101665e-05
7.23515551350198e-05
3.57298838107445e-05
3.32204991102915e-05
3.9731169477705e-05
5.64389145990864e-05
2.0316600462552e-05
2.62026396753291e-05
4.65822114098014e-05
6.58597690175367e-05
5.19336031273426e-05
2.60123611733323e-05
4.06505481146413e-05
1.74456599774742e-05
2.2228525927839e-05
2.56924587754334e-05
5.18558545374144e-05
3.13758137599703e-05
1.93631004435021e-05
2.31766810522511e-06
2.9467165912586e-05
7.92533273967946e-06
2.07687181069547e-05
1.54039995363577e-05
5.08763212503173e-05
4.34803647203532e-05
5.24777820668426e-06
-1.53562153266111e-05
1.29160767755728e-05
5.20612915240964e-06
1.16875698630528e-05
6.30976480284628e-06
2.51289130080219e-05
2.83264539518736e-05
2.79480180556373e-05
2.62011656363553e-05
1.01207672373239e-05
1.5603931659254e-05
4.19357003650487e-05
1.90267410712508e-05
2.05898414578164e-05
1.7543583515e-05
2.61926978596849e-05
1.3887137405743e-05
3.06943856389559e-05
2.6415920075974e-06
2.99241290184431e-05
2.98563385516344e-05
6.3741235461768e-05
4.54708399760782e-05
4.05404326193383e-05
2.96687061219316e-05
4.96691962073713e-05
8.16791870325658e-06
4.91861434020161e-05
-1.54517090741448e-05
2.30226165850997e-05
3.4653016398832e-05
3.66810507714463e-05
7.52707252741877e-05
3.99212495520382e-05
3.14983859959899e-05
5.27973626816782e-05
5.30095250725347e-05
5.69958696580848e-05
5.3393619633617e-05
2.38453604963253e-05
2.68697067826337e-05
2.99941228940786e-05
2.53549015668238e-05
1.03679046325715e-05
2.00758082048452e-05
1.40655498824015e-05
5.33518409271758e-08
1.75458374824018e-05
7.36317106131312e-07
2.04785894963288e-05
1.49579722041093e-05
1.06916274208234e-05
3.32590928462042e-05
-6.53962729603354e-06
3.48535251631628e-05
1.61532322255248e-05
3.47840351184131e-05
3.69867647529001e-05
3.20022707085699e-05
2.60459196598427e-05
2.73152249055578e-05
2.76857243813059e-05
2.54169923243648e-05
5.65081528021609e-05
1.03222540989041e-05
2.82169412266858e-05
3.9215353434969e-05
5.69967710618263e-05
1.90477212492621e-05
4.22250653399799e-05
2.82429365441054e-05
4.53189514227797e-05
5.56200700492763e-05
5.43032071885539e-05
5.818912098632e-05
4.92516414205921e-05
4.07637851882441e-05
1.12002597109211e-05
4.84625248212708e-05
5.36083757779609e-05
5.03988533948573e-05
5.32278596562838e-05
2.0086794490945e-05
3.02592554110562e-05
1.49235056576088e-05
2.12741733042146e-05
3.16742572361759e-05
6.83291758907532e-06
3.95754169452025e-05
2.10498132204216e-05
2.30278580898978e-05
1.20854177060952e-05
3.98816056429995e-05
2.53967040985513e-05
-3.22994891438528e-05
1.5652418017429e-05
-8.54342639332022e-06
2.61415283107658e-05
5.43283689274604e-06
3.23933890748815e-05
3.09449979827743e-05
1.70801582926889e-05
6.78646579802161e-06
1.72834781554322e-05
6.94887338687237e-06
2.23819545236063e-05
2.77260892449701e-05
-1.12251246253409e-05
3.48649899690766e-05
5.02398898927619e-05
1.23840236793659e-05
1.76492679240675e-05
3.4424971440984e-05
1.31238842433726e-05
5.30649943679422e-05
2.55701242691799e-05
2.28100206427773e-05
6.5473232574883e-05
3.69834102547154e-05
6.1404082736728e-05
4.71187374806888e-05
5.3339376021948e-05
4.52099828922132e-05
4.8053409968151e-05
2.96588267556942e-05
2.32148826525342e-05
3.64776041028243e-05
6.9724384244886e-05
3.74488652599586e-05
2.32275643467582e-05
2.9755948997537e-05
4.32005279850126e-05
3.50787750885123e-05
1.00045123669937e-06
3.42996982097832e-05
1.47656275993749e-05
2.99835590918276e-05
1.26092492137894e-05
3.64785275642596e-05
-1.40672686482266e-05
1.77087203799967e-05
2.7048995580419e-06
1.04683879233885e-05
4.1947052207856e-05
1.29774580209535e-05
2.62257992511978e-05
2.87890158089223e-05
4.4461395032829e-06
3.59372086564005e-05
1.24835619554953e-05
4.55619207446438e-05
3.38067684932783e-05
4.61290037804679e-05
4.72472848700204e-05
4.30060851514763e-05
3.8762817594572e-05
1.65286511152626e-05
5.40076927749183e-05
4.87453525520101e-05
3.66292885070626e-05
4.39944343490826e-05
5.52286801368273e-05
2.57586718571463e-05
1.85123499401672e-05
3.44719610139393e-05
1.35477201396385e-06
5.42133503630195e-05
2.20332292167548e-05
3.23488704581981e-05
3.17012870512032e-05
1.1029411077484e-05
1.35262100615426e-05
4.49711507705056e-05
5.38997914454293e-05
2.77425060616803e-05
5.29146106715769e-05
4.62870090478625e-05
4.20943788527482e-05
3.0392428847964e-05
5.280143967439e-06
1.73385671066409e-05
2.3197654777728e-05
3.73241968826469e-05
3.03485815897543e-06
1.66635466679124e-05
2.83393232620294e-05
2.37453958098413e-05
1.98891571110828e-06
2.63877583031029e-05
-1.10473709299263e-05
3.9952158825686e-05
1.95212617814508e-05
4.23680805402471e-05
4.359319795014e-05
4.16425589082025e-05
1.31572793077631e-05
3.3492185925268e-05
2.33459238814099e-05
2.47082868711733e-05
2.70643158992946e-05
1.66101902652854e-05
1.71019442855626e-05
3.06377787558186e-05
3.18630814403074e-05
4.57384033450797e-05
4.74400914541627e-05
3.01536874247457e-05
3.81154284304474e-05
5.53498417085156e-05
3.09382548469632e-05
-1.73439176835392e-05
2.56614404220018e-05
2.63309797002605e-05
3.48037278087857e-05
2.07077379047985e-06
2.71338970975905e-05
3.02322490993213e-05
6.89245971590044e-05
1.85526402237351e-05
1.82422807824742e-05
-1.73993661700621e-06
5.29650894636429e-05
4.79686961020064e-06
1.94354774048663e-05
2.04298301174962e-05
1.80040972215206e-05
4.38061780405776e-06
4.79073047693944e-05
2.68577971873631e-05
1.21409688396411e-05
2.07279386183222e-05
3.17079292094575e-05
5.47653962178436e-07
1.66999465574491e-05
-2.23194274262891e-06
1.9274256472649e-05
3.67437503795885e-05
1.47379017015886e-05
4.14005592636166e-05
1.8383147123627e-05
3.07441895793593e-05
1.0010472631629e-05
2.78913566248292e-05
2.33517054265236e-05
4.9044103701782e-05
1.06741296149229e-05
2.41364688974008e-05
5.93313093489007e-06
3.0705678793449e-05
1.6680889785265e-05
3.03433113246206e-05
1.61708004748308e-05
4.01254129080121e-05
-7.92933100757285e-06
4.78645833489307e-05
2.3740139500612e-05
7.90400089286008e-06
2.62528101769306e-05
3.05389942690433e-05
3.03480608768373e-05
3.59327882400859e-05
5.15670336788813e-05
6.80568575396535e-06
4.50858166959095e-05
2.37478192351151e-05
4.17478470548637e-05
4.14514324884117e-05
2.19818596321265e-05
1.41620190118709e-05
3.0858075148801e-05
5.25060091151676e-05
1.7794056358003e-05
2.56900913047115e-05
3.63945560725432e-05
4.07800007878373e-05
3.78707490728917e-05
3.97712816885298e-05
6.25490629312176e-05
2.85253655296506e-05
9.83974329548666e-06
1.66015025236086e-05
2.4158468260541e-05
2.45966498151316e-05
3.6800285586614e-05
2.5615305306863e-05
1.71778090057393e-05
1.47020756163624e-05
2.13772826810896e-05
4.40904879800622e-05
1.83157725092154e-05
2.36779544930806e-05
5.21891377051872e-05
8.90865765222703e-06
1.77031962960795e-05
4.49157936181206e-06
3.55167261126888e-05
4.65612511255574e-05
1.40775599326418e-05
4.0324631223267e-05
1.63336504388962e-05
3.03054026781514e-05
5.10838923570618e-05
5.16084888742132e-05
3.26717709966949e-05
9.31009944706401e-05
4.00926516910166e-05
4.09353631398555e-05
3.68690694970035e-05
4.35918434914684e-05
6.19900893095781e-05
2.20026691247229e-05
1.78141913168333e-05
2.78684862389671e-05
2.3344405572089e-05
1.61128101627674e-05
5.00953405359233e-05
2.27925408081871e-05
2.26555945056086e-05
5.12535536959088e-05
3.59081500575632e-05
2.42889619412691e-05
8.88067879423527e-06
1.67894759909612e-05
3.84611806469752e-05
4.65656010186125e-05
-3.60531841754319e-06
1.13196391974649e-05
3.06025432094356e-05
2.65432931825874e-05
1.77449332949834e-05
2.75630823381123e-05
5.32027814311152e-05
2.18538783301465e-05
3.19137249381569e-05
-1.48745658251781e-06
1.68945979345514e-05
5.6689802457104e-05
4.74681439120762e-05
3.28258573203145e-05
8.02364945079235e-06
9.93363997149793e-06
-2.08316363041604e-06
2.70577786394289e-05
2.08818713999099e-05
2.52707213753861e-07
2.77088206713354e-05
5.92045822067949e-05
1.36039504282714e-05
2.66443428588201e-05
2.08364111495525e-05
1.58082715230271e-05
4.19599290464729e-05
2.87184152834186e-05
4.9960825005551e-05
2.52118453401586e-06
1.37487100227529e-05
6.10475456586408e-06
2.39654451047458e-05
1.29379200043024e-05
2.71225137747287e-05
1.47684792821175e-05
5.25742991888285e-05
2.29602548291048e-05
3.21421554333036e-05
1.29158615000779e-05
2.53484447103536e-05
-1.80626630630307e-05
2.63158727607747e-05
5.23416177824314e-05
6.21847985894143e-05
-5.57059085703219e-06
1.68214136321746e-05
4.7124157359853e-05
3.30518488708474e-05
2.42137978242095e-05
3.04590223734463e-05
1.34626420854484e-05
2.06357099566229e-05
1.55897845049272e-05
2.02215353107415e-05
3.02338088152053e-05
-9.74723533966178e-06
2.84414171043256e-05
5.50362012220438e-05
2.45955316196737e-05
5.0953611361835e-05
2.02253673839799e-05
1.1786413098e-05
1.42967816970369e-05
3.73347863930607e-05
3.29179322562181e-05
2.25112748438886e-05
6.08899494857733e-05
2.84911155364998e-05
3.11105364218639e-05
1.15028053148477e-05
6.90340736262142e-05
4.88637488936867e-05
3.33756974065656e-05
4.6024948990746e-05
3.36170999834468e-05
2.48150879941661e-05
1.65793627464057e-05
3.83750593013619e-05
6.06049418428074e-05
2.77996392499231e-05
3.72996781637252e-05
3.72955243086176e-05
5.1737055770984e-05
-6.58810236602865e-06
-9.1823168073081e-06
3.73940136315394e-06
2.5762536863527e-05
1.61567735608933e-06
4.77441386990598e-05
1.01334243554173e-05
3.22737990050451e-05
2.54962978460386e-05
4.64995638716262e-05
2.11980463653762e-05
2.84222355730032e-05
2.31513907356995e-05
3.44165891937989e-05
1.34957085165007e-05
6.61130360749811e-06
2.97619401806544e-05
2.03008880377289e-05
-1.05164111599587e-05
4.77734238440392e-05
2.38025102572921e-05
5.01353783881299e-05
1.33770453389913e-05
4.63536165643103e-05
8.51721941406685e-05
1.84288360571698e-05
1.44900722989931e-05
5.94682618723409e-05
4.92146729578133e-05
5.23292662233189e-05
2.91235924415117e-05
-7.76472394676737e-06
-5.65503302434416e-06
2.70583816477479e-05
-2.01643772180059e-05
3.24890285895907e-05
5.51980692750985e-05
2.04169662724562e-05
2.20370271915037e-05
3.27580103029973e-05
2.17543300263312e-05
3.7209363905305e-05
2.29563478018901e-05
1.91476804845917e-05
1.68978179543788e-05
2.499826101206e-05
2.30164789584255e-05
3.33250838217968e-05
5.5245002782684e-05
5.11491128384349e-05
2.11134104640452e-05
4.21490075763741e-05
3.50489124635941e-05
5.03192959728066e-05
2.1230240794304e-05
3.37583842693918e-05
2.18443335899422e-05
3.30738711327665e-05
5.61790154136181e-05
1.70026843092203e-05
2.11547505857804e-05
-2.83189263886292e-07
3.87419850029218e-05
3.56914867403742e-05
2.04759491004755e-05
5.25517147138718e-05
3.97130466442105e-05
4.89997472232685e-05
5.35269208923545e-05
4.25463052538463e-05
2.64375051749219e-05
4.02544313895605e-05
3.94962218944808e-05
3.23207448661428e-05
5.60988653856966e-05
1.30012925599928e-05
5.50256915178816e-05
2.85706784760564e-05
3.28456041685142e-05
3.25789101345708e-05
1.62721309471603e-05
3.03531870999461e-05
1.67684412844718e-05
4.56816951443067e-05
3.73551191605476e-05
-2.56118588425256e-06
6.92690142563013e-06
2.60603170034713e-05
2.26198261785777e-06
3.47940496507724e-05
2.55786441877907e-05
3.0516757621859e-05
3.54160046323204e-05
2.77479423045637e-05
3.96998250288206e-06
1.47142411807156e-05
3.53254726619318e-05
3.38148479516003e-05
-1.07167847529804e-05
2.12237104228219e-05
7.21478270465087e-05
1.83307568861335e-05
2.15171667871901e-05
5.94003612057135e-05
3.32421304428456e-05
4.45408609505235e-06
1.08791038470635e-05
3.13740433826243e-05
7.59231422138383e-05
5.93195443374402e-05
2.56757835789696e-05
4.06085897310212e-05
5.6330513597293e-05
6.5601907339883e-05
6.17571295057389e-05
4.34922174915266e-05
5.25717221932848e-05
2.75442798621602e-05
2.69017265435133e-05
2.45420545992227e-05
3.82512614671543e-05
3.00321804099157e-05
4.54427189312286e-05
3.51616153864785e-05
5.44476839881425e-05
4.77191433028724e-05
2.15807857010675e-05
-3.78067136638459e-06
3.16939687855548e-05
2.39577127950134e-05
-1.10042740069166e-05
4.0880028971986e-05
3.53047285524816e-05
1.58898046296264e-05
1.26415413092986e-05
2.57333709567825e-05
5.14736063077295e-05
2.18060613282414e-05
4.40926387323427e-05
2.23341682771367e-05
3.33039283384502e-05
3.13874883287058e-05
1.35386922180985e-05
3.09287707828891e-05
3.83002770705675e-05
2.83635478931469e-05
3.39614846179992e-05
6.77418632629438e-05
5.76068949094284e-05
2.47795240351098e-05
3.70870971686637e-05
3.5795667937613e-05
2.34025057041117e-05
2.32540830278114e-05
2.43010525737543e-05
1.78440246813643e-05
4.35535712996095e-05
3.10508866371549e-05
3.05524397692817e-05
5.64990579909784e-05
2.88111618049829e-05
2.91464917159438e-05
2.73983389117415e-05
6.34393318165248e-05
4.28036650929674e-05
2.55727582140551e-05
2.18300746169183e-05
4.48664262800108e-05
3.25275356251242e-05
4.84594772110233e-05
4.71227206184476e-06
7.89205416492816e-06
1.11262155299493e-05
1.99772371404728e-05
4.63062327764044e-05
1.57403037642153e-05
3.22954886644896e-05
2.08085897667339e-05
1.72859641004107e-05
5.35052597987807e-05
3.81132450238905e-05
7.57526819943628e-05
1.87578600119332e-05
7.0346511325791e-06
5.29572855580956e-05
2.71285732560119e-05
2.26767553939697e-05
2.02352902999703e-05
4.3744751206655e-05
2.92761357011337e-05
3.35830052755086e-05
-5.91363209041465e-07
1.87764924199681e-05
3.36376370449417e-05
5.43190072303182e-06
2.44437515236131e-05
1.36087356225908e-05
1.43472221871298e-05
1.71757765436957e-05
1.47240270297561e-05
2.85730367524103e-05
2.62415139164018e-05
1.19653923911101e-05
3.30058322949009e-05
2.25201764217116e-05
3.43369054834601e-05
4.5845001307268e-05
2.09617338597673e-05
4.98046164597582e-05
5.29799748559643e-05
1.719933628861e-05
1.07676472072574e-05
3.63685893847822e-05
4.70867387857009e-05
2.35003465702318e-05
3.85760354496969e-05
2.33445803026528e-05
4.57517192597333e-05
4.60621175310727e-05
1.34750349244764e-06
3.99302240336261e-05
2.82680066155337e-05
4.7397519070972e-05
4.22709624574995e-05
2.6887475079033e-05
6.32594302685976e-05
5.00198482734975e-05
2.26049937800532e-05
4.24837438137394e-05
1.8846301388228e-05
1.76416896085671e-05
1.33692642008005e-05
3.58525354243216e-05
4.27520052389314e-05
1.23982268055462e-05
