# Supplementary material for: Research on computational propagation and identification of mine microseismic signals based on deep learning
Source: PLoS One. 2025 Oct 22;20(10):e0334641. doi: 10.1371/journal.pone.0334641 (PMC12543183; doi:10.1371/journal.pone.0334641)
Supplement: S4 Data — (ZIP) [file pone.0334641.s004.zip › 000100700000692.xlsx_0.txt_24.txt.txt]

1.05418511282304e-05
-2.43463363239294e-05
-1.19898685157114e-05
-2.70134357715021e-05
-2.67398468328978e-05
3.94556507630037e-05
4.69644238988249e-05
1.24565234049048e-05
5.97644113063826e-05
1.80432466697994e-05
5.53633202578527e-05
5.40900204711451e-05
0.000128223809759178
0.000172383306187925
9.34818283716435e-05
0.000192939589013299
7.32310811940972e-05
0.000139647599460803
9.866571607953e-05
5.2744655480904e-05
0.000155532223677904
6.9918647984779e-05
9.18185579364082e-05
3.20005588445827e-05
-2.87307526639233e-06
8.81961421192175e-06
-3.56998521247669e-05
-1.16639580444644e-05
2.00071128122721e-05
1.77526259959161e-05
1.50699904001524e-05
8.36819676276048e-05
4.62446041188882e-05
0.000107210635923168
6.57791359453345e-05
8.27463968067408e-06
0.000106438977195739
-1.32941861147115e-05
-2.72763000375124e-05
-2.73431588049533e-05
-4.00601583636905e-05
-2.02603600151114e-05
-8.76891139043816e-05
-5.55174187215577e-05
-3.64554043466624e-05
-5.84788891120601e-06
-5.38808733966941e-05
-0.000124448179229856
-2.38170249145164e-06
-3.13331346758925e-06
5.81903317492936e-05
5.02355397287712e-05
2.65798096577781e-05
5.64994755760131e-05
1.10294410002394e-06
8.13129676466364e-05
4.815313282929e-05
7.51565768918694e-05
4.94093192538611e-05
7.37124333248262e-05
6.40048280026957e-05
5.68323882468844e-05
5.15738093865926e-05
4.10900009075458e-05
9.46033603494676e-05
9.66377058398864e-05
9.39184088658966e-05
8.340722461752e-05
4.89733187621572e-05
8.44392796365981e-05
7.59093836956929e-05
4.93524721686414e-05
0.000155661049862841
7.14955563275112e-05
0.00013057183782605
4.73750937520721e-05
1.26697443953348e-05
-5.09759814927637e-05
-1.99831891204483e-05
3.21736779452875e-05
-7.19144546527975e-05
-8.09104870895675e-05
-4.17928795722481e-05
-8.23007134194657e-05
-0.000110955205344214
-6.78112296230151e-05
-6.04777382498889e-05
-4.91839410795086e-05
-5.30943822478911e-05
1.65387041359193e-05
-1.30622803497754e-05
-1.58644981099323e-05
9.27489984740808e-05
6.48942260504294e-05
5.09922935742546e-05
0.00012394563736451
3.73426833286722e-05
0.000124479067263476
0.000164056219221085
0.000175221389201785
0.000113404620178887
0.000101353766066692
0.000188441181048983
0.000119511999939754
0.000122870466651412
9.95133495515484e-05
0.000112604561217766
7.81495029557594e-05
8.85678757823827e-05
3.34932531735341e-05
-4.09538503523552e-05
-1.63003767180945e-05
-5.49509694871728e-05
-5.11269904816179e-05
-6.8130544379474e-05
3.65060101496745e-05
3.79268582454071e-05
7.81116494237999e-05
6.6748319295561e-05
-5.33603686878935e-05
2.34397922183142e-05
0.000129327775717351
5.62139993416516e-05
5.9106358881727e-05
9.28262972182161e-06
-2.6800107125508e-05
-3.65758891591052e-05
-9.42187963672367e-06
-4.19599238089074e-05
1.32180964349526e-05
-7.91969055266305e-05
-7.00237588216335e-05
-1.62573496550887e-05
-2.1667965850634e-05
4.86062532932177e-05
-7.21894383222555e-07
4.20465780788922e-05
7.08507645201721e-05
9.01746955108261e-05
0.000178737361949767
0.000181277804997534
0.000141421425983476
0.000128043306540924
8.98968657020067e-05
0.000158967123325761
0.000109347024130311
9.22981055202871e-05
8.15689170380375e-05
5.74543866006812e-05
0.0001348198482211
3.41445410870748e-05
6.77768884140542e-05
4.2599094515255e-05
0.000103352363552824
2.34265247373526e-05
1.32373889352321e-05
8.40782413343985e-05
8.93241984530618e-05
-3.04849437756173e-05
-5.49858956043678e-05
-3.24727765089524e-05
-6.60274467763894e-06
-3.76133810695464e-05
-3.17578148178685e-05
-4.81345324541309e-05
-3.28060629056005e-06
-2.58292762536112e-05
-1.14568194932386e-05
1.93466734076181e-05
6.08490594574071e-05
-3.44692325807683e-05
0.00014324993060547
3.06370322441916e-05
6.59917595337489e-05
8.95392264398432e-05
6.31544797275975e-05
1.36705788026126e-05
2.35214566109535e-06
5.56624260728571e-05
5.53085965605497e-05
3.12954670302498e-05
0.000105026039468351
6.92408347333824e-05
6.51629955259405e-05
3.54725263580153e-05
7.39766874800433e-05
6.91543409480791e-05
4.71978305124717e-05
6.11554375686025e-05
5.82241355912154e-05
5.09516456929694e-05
2.42034827409202e-05
0.000102846488792935
6.15153836901057e-05
5.14037091896101e-05
5.23644368323876e-05
2.81843407260984e-05
-7.12305074705804e-05
-8.21684599949616e-05
-0.000140106023442422
-1.49793297393912e-05
9.3743330104345e-07
-6.47556875497585e-05
1.04974098572035e-05
-3.36585890048907e-05
-5.79638217189204e-06
5.26498246384549e-05
5.41800826489337e-05
3.1238571095818e-05
5.24669649216445e-06
-1.62126599329911e-05
0.000103708568783485
-9.71423374709337e-06
2.76848195821084e-05
9.0714628934845e-05
0.000126351852490674
4.4496230622822e-05
3.88575452735891e-05
9.30418773872609e-05
5.22404853372702e-05
6.94116158825293e-05
4.14011760350905e-05
5.42758054701195e-05
6.02511087624813e-05
0.000138828913521892
6.48071905667854e-05
6.89113907090488e-05
9.11073715555729e-05
0.000108413544987631
9.35905115196206e-05
-8.20641635833477e-07
2.3951123752316e-05
8.28244980085775e-05
6.99298081748363e-05
3.54220599666752e-05
4.04259790666104e-05
-7.94894302059094e-05
-5.10554538318781e-05
-5.59902499615011e-05
-3.71162016026626e-05
-3.41294744904379e-05
-5.78525371750029e-05
-9.26185135383701e-05
1.18446967634387e-05
-1.32296249012866e-05
-3.31431553830227e-06
3.03295795847478e-06
4.64978180208399e-05
-5.72157779681547e-06
-1.45796698737195e-05
4.25027311910441e-05
3.94861176941167e-05
4.64704294761083e-05
7.95006491047065e-05
6.5906515734271e-05
4.35197821772474e-05
2.44612523069447e-05
5.1639981234953e-05
7.52266865598683e-05
9.62502539432031e-05
7.1415904943437e-05
0.000134934488988635
0.000112861614883233
0.000100248703878684
7.42985457806199e-05
7.3194347503586e-05
7.01428955719379e-05
-7.4876717855877e-05
-0.000103971052660693
-8.06445910753545e-05
-8.00320489251476e-05
-3.10704073980876e-05
-3.61793224290486e-05
2.84548960785316e-05
6.12095947495253e-05
5.88449913495592e-05
4.61694955030157e-05
4.75214855934046e-05
5.33060887299143e-05
5.48204212239875e-05
7.96279757936963e-05
3.13474676375735e-05
-2.09432675721632e-05
6.63436370767955e-05
-6.21342579520373e-05
2.18791510577787e-05
-5.14683301977784e-05
-6.38436523205098e-05
-3.33823906162264e-05
-8.24239440230538e-05
-5.32562875953525e-06
-3.84614687377301e-05
3.24159110809724e-06
-1.60734599299678e-05
8.51019955994126e-05
8.74581679643175e-05
0.00014700412589102
0.000173207193003913
0.000161640218798092
0.00022954002191899
0.000167200894164912
0.000151591040483307
0.000201182497917457
0.000129812498804033
0.000210822597203043
4.85691361416472e-05
7.68461668138999e-05
0.00013816565532251
4.72957842273282e-05
1.05633724783029e-05
-1.61392816686177e-05
-6.51023826265034e-05
-4.37582267666536e-05
-0.000144703571727044
-9.17253694140974e-05
-9.52385931512434e-05
-8.72771441203059e-05
-8.93620840280547e-05
-0.000113634327052572
-6.00201158915694e-05
-9.85448552417063e-05
-1.60455213936341e-05
-3.07756708378847e-05
-3.13939042263434e-05
9.42318895130341e-07
-8.05823950518352e-06
1.59108380810946e-05
2.6686322557773e-05
6.78090769152865e-05
0.000103495750730487
5.15739802914648e-05
0.000106527157485045
6.37275239375806e-05
0.000153560363740839
9.94501811203471e-05
0.000105275026804125
0.000147602175241454
0.00012991161079082
0.000149776710515348
0.000114886753940275
0.000157899821974745
0.000150348103522451
9.59002676545594e-05
0.000152040689704241
6.77405373988511e-05
6.31970627171847e-05
2.49780822850114e-05
4.62676804757763e-05
-2.53464979588815e-05
-2.84423502559031e-05
-4.40765597794829e-07
-7.36960937875098e-05
-4.01629624944996e-05
-7.24220097578179e-05
-8.75129179229294e-05
-2.04880135019438e-05
-4.52872242163245e-05
5.34545830928605e-05
-6.45475320937121e-06
-3.97986194211166e-05
1.75533262050139e-05
-3.95100031407625e-05
-2.27685020924126e-05
8.87420914403604e-05
2.56197252840955e-05
-2.09264314018569e-05
1.19215935090411e-05
9.32681710974091e-06
0.000107182562465508
8.07402012359644e-05
-1.14421719674827e-06
7.92947989301542e-05
1.57522897040073e-05
5.52513507064666e-05
2.31722978315088e-05
1.57955487903601e-05
1.42610804593513e-05
5.84771661423085e-05
7.17276066999253e-05
7.12284295690036e-05
3.79332256510498e-05
2.49920250575142e-05
6.68987360240364e-05
7.74286731629131e-05
0.000111821883503835
0.000111911537798912
5.10559453940483e-05
9.19537203470436e-05
9.3368410522366e-05
6.96276225780132e-05
0.000114993665474097
7.8148446552672e-05
9.01210277061864e-05
6.63985496683986e-05
3.56691341693037e-05
3.5257878828854e-05
-4.24577954710888e-05
5.24062029313935e-05
8.14897654118103e-05
5.65674177146789e-05
4.01952828534602e-06
1.39736197530485e-05
-4.90298976533528e-05
3.26121101539693e-05
-1.22668731256757e-05
-5.45701170942321e-05
-4.14158065200934e-05
-4.95050363274478e-05
-2.34540404196534e-06
-7.08622190867403e-05
-1.31834344325929e-05
1.84479771632103e-05
1.61031201549379e-05
9.19714323207446e-06
6.60493779095011e-05
6.55998256218632e-05
-1.53351874624311e-05
1.11351316789294e-06
3.02358162155032e-05
0.000102210021603705
9.98311570926142e-05
0.000129762905377614
5.76857971220165e-05
2.9973344083687e-05
5.5857172267846e-05
7.35710114405792e-05
1.05891984746892e-05
6.11900566481189e-05
1.36843961114148e-05
4.16179805696962e-05
-2.12307138282238e-05
-1.44175918915926e-05
0.000119662144589374
2.87308032212647e-05
4.40634948663142e-05
3.66144845613518e-05
7.36605253515649e-05
0.000109747791325098
-1.15523533495454e-05
2.33334804202383e-05
3.67114741129127e-05
4.47547141644704e-05
7.83530178533174e-05
2.19462589632176e-05
6.27405969889435e-05
7.50119339402237e-05
4.26643792212933e-05
7.50601616022978e-05
3.83327379953565e-05
1.98933680232648e-05
5.25355798792218e-05
5.31074857267864e-05
7.54328271151469e-05
0.00012158676440401
5.46859349531761e-05
7.63900110517961e-05
7.75682081296459e-05
9.81841917182874e-05
1.15778849163995e-05
-1.45436150827586e-05
-2.02885850578806e-05
3.50025855823318e-06
-3.90339340769897e-05
-4.90870856857279e-05
-4.40813653139903e-05
-1.30036630747704e-05
1.39774607430153e-05
6.17651110082351e-05
2.42476207443594e-06
2.96250707041388e-05
1.80160656754974e-05
-2.3930428114681e-05
-2.1183269417627e-05
-4.35480062394778e-05
-5.50242648978423e-05
3.225398827185e-05
-1.53261871494285e-05
2.01329420927236e-05
-1.83260238825592e-05
7.73374991466648e-05
0.00013878032975355
0.000117127376450106
0.000102960009861689
0.00010783415424569
0.000147166930400539
9.66766918961709e-05
0.000109067678195785
3.53969484678899e-05
0.000126536939995695
9.10840125772892e-05
1.22452082417344e-05
-3.10335864494239e-06
3.26285214964505e-06
-5.11001507515235e-05
1.48486988958627e-05
2.38088104276421e-06
-3.16661537200153e-05
-3.84579298289824e-05
-7.69867805743874e-06
3.58955753292734e-05
6.40088280856622e-05
1.86253296635697e-05
2.62728330574002e-05
6.88809443489691e-05
2.51273865146473e-05
3.55984200721796e-05
2.2264566237082e-05
6.46485439100809e-05
-2.37110089833212e-05
4.45019679500727e-05
3.29465262664705e-05
7.12190294734254e-06
2.73112029855495e-05
-4.92833013709451e-05
-2.8728818328492e-05
-5.91265643209648e-05
6.62482943952221e-06
-3.85467446649049e-06
-9.34213405220923e-06
2.08507497957897e-05
2.64218285403267e-05
7.04786467582036e-05
1.49194816427688e-05
5.70725345313915e-05
8.05259659073635e-05
6.12387975231023e-05
9.4301141340606e-05
7.76710495389513e-05
4.33337255024839e-06
5.23827088244495e-05
0.000138229355157546
0.00010883483808606
0.000141764279720204
0.000146674538719769
6.37573338902088e-05
0.00012026431590186
8.13423891154638e-05
0.000100914274391306
-1.75984408683362e-05
8.35103622870382e-05
4.14643826457087e-05
-1.54636390931961e-05
5.48855106042503e-05
5.29182175706741e-05
4.05243463584203e-05
-4.11502979736927e-05
2.07976925815867e-05
2.13180524910519e-05
-3.42419593296549e-06
4.71523979260946e-05
-2.06722525625307e-05
1.58872439277143e-05
-4.76295225202822e-05
-0.000117177262483773
6.16430121565506e-06
6.7932608182012e-06
-7.5963006828323e-06
-2.20120224702708e-05
-4.09560564922987e-05
1.04406827134691e-06
-5.85548357542808e-06
4.76773895544259e-05
-1.09384474173277e-05
0.000130545337135265
7.18468305167839e-05
6.30512205387394e-05
0.000164659860048125
0.000132725570987652
8.04949380132118e-05
9.97291193689884e-05
4.47651027944744e-05
4.23731466445419e-05
4.38545968571046e-05
2.42940932049216e-05
0.000111654129945123
4.79800300384251e-06
7.77071622895512e-05
2.17495126681407e-05
2.75109254293315e-05
5.78253195370085e-06
5.6143455698397e-06
3.64105252266306e-05
-3.03755663892909e-05
3.58812159065462e-05
9.29655861665831e-05
9.17150747636303e-05
0.000101398018045741
1.75081441390665e-05
1.81041443643045e-05
4.08311878040564e-05
4.73871993573466e-05
-3.05685577277059e-05
1.51478330951027e-05
1.96775472790598e-05
6.89182406591763e-05
6.49474873110244e-06
1.8889873819608e-05
3.75700928852488e-05
3.11440414760906e-05
3.5530823647966e-05
3.83557319203879e-05
2.75629877827617e-05
-1.26702068564895e-05
1.01840110161022e-05
3.78097401662117e-05
3.17069680832402e-06
1.78578417874934e-05
3.06785736065062e-05
5.70027326777257e-05
-5.39165465139396e-07
9.05424852466691e-05
5.52265381795083e-05
3.53943007142046e-05
1.89822747642655e-05
-2.53223052898469e-05
4.64320447389711e-05
0.000102008087832335
1.9208125795166e-05
2.98443796125582e-05
-1.48482919004461e-05
3.60258858831712e-05
4.80381878884231e-05
4.72330409512033e-05
5.6652117349984e-05
1.04366930006355e-06
8.92815161063494e-05
2.75536733571091e-05
6.0219166745701e-05
9.66721664952625e-05
3.39347301342587e-05
6.08026373732126e-05
8.56065001439199e-05
2.55702965355564e-06
-3.87182019319444e-05
2.51080703672868e-05
-4.55650429790456e-07
1.69672944565254e-05
-7.47153505499337e-05
-4.78123949543972e-05
5.59947307498968e-06
2.44298562630586e-05
3.18092424175111e-05
1.45152309727669e-05
7.8805363188652e-05
3.89652727665988e-05
8.6387396762076e-05
0.000117780450345123
4.07941472401578e-05
-1.21935706786664e-05
6.90806601488086e-05
1.28165015725805e-05
5.51465609238161e-05
-2.44122236662519e-05
8.77628992159674e-05
-2.70227655801824e-05
-3.99453163893019e-05
3.58534872424234e-05
-7.01273708117565e-06
-5.82291232524222e-05
4.78944914645935e-05
3.42398943214698e-05
7.02297135483763e-05
9.08358581692494e-05
5.31189565317892e-05
0.000107665626915528
-1.13117988738657e-05
2.28921235691065e-05
9.53660801336186e-05
0.000136225397767472
4.74497676254292e-05
-1.17783011781434e-06
1.59141780939753e-05
-8.21472088130401e-06
-2.21343494993394e-05
5.99373729841527e-05
3.4091185956151e-05
5.69064592952919e-05
5.6335898275244e-05
-1.23282570188655e-05
1.92457264367525e-06
0.000114857557146183
0.00010309582198447
3.95075156087839e-05
8.24211801963884e-05
1.38848406062555e-05
3.86420619037797e-05
4.01901322442013e-05
6.62815564723082e-05
6.71921906083991e-05
0.000119972400313742
7.40447737301923e-05
3.92014457633842e-05
8.93119154876168e-05
4.75088143814232e-06
4.69951252114112e-05
5.96153767320237e-06
3.52949918629277e-05
-4.74535995928669e-05
-1.21488139454624e-05
-3.40375855726893e-06
1.1669905889513e-05
-5.97282706911308e-05
-8.78940919916706e-06
4.3611104231074e-05
-5.37607970445697e-05
5.92706833903404e-06
4.48361312064267e-05
7.10228680217267e-05
2.07843353346713e-05
2.683871406516e-05
1.11624725240671e-05
2.19086681190846e-05
7.121680451809e-05
5.68679063245611e-05
1.01407361744617e-05
2.44070529905933e-05
-1.52184325155092e-05
4.12839815931317e-05
1.9575261861374e-05
1.45694250512069e-05
3.49300653472099e-05
9.14879062989671e-05
9.6923051918651e-05
0.000124431532812891
0.000120495160624299
8.6141026309685e-05
5.12154179266268e-05
1.75912377299681e-05
6.20335745091683e-05
0.00013639395787881
3.65244513636249e-05
1.21954388320581e-05
-3.26489657224588e-05
3.58826111676886e-05
3.04147178220543e-05
2.14626289635983e-05
-3.43468031918522e-06
5.03167793773334e-05
-2.91792391277096e-05
-3.52022444386746e-05
-5.22786046609207e-05
3.46470586657933e-05
-4.85691746329494e-05
3.73860124046345e-06
1.20822114486185e-05
5.26428361576773e-05
5.33887846439001e-05
3.30733973162229e-05
1.76359000372094e-05
0.000105637232947311
6.24838400206878e-05
3.13942007819806e-05
1.97603713779887e-05
0.00012303200017166
9.80717834335716e-05
7.21125653655241e-06
9.62518929222022e-05
8.86944527911281e-05
2.6711187068156e-05
0.000130586676219989
3.45930122098019e-05
-2.29421819947477e-05
-2.39836033241058e-07
4.56534192548024e-05
1.23479647881801e-05
5.28881075997978e-05
6.11813763049782e-06
4.19311756235827e-05
1.64410219332838e-05
6.32984290012642e-05
7.13376262147953e-05
1.5519908675204e-05
8.30615745317684e-05
4.71380400619466e-05
9.21191469686848e-05
4.49429586241616e-05
1.34673296449421e-05
5.92687984330797e-05
2.33670807272027e-05
4.3196814032933e-05
2.96104655345602e-05
2.29626136194558e-05
-3.24249578801054e-05
-5.61358192255467e-05
3.02976045837206e-08
-4.40224547868981e-07
4.30278329146708e-05
4.00980254649441e-05
4.87528670904376e-05
7.83361901478385e-05
-1.8185061431348e-05
8.00909933355279e-05
7.21374077681583e-05
9.71053632712542e-05
4.79367785465787e-05
5.91879877107216e-05
4.48995759610304e-05
-8.30889121454476e-06
1.0265220798147e-05
-1.76628887751001e-07
2.49033187380141e-05
7.1975200355132e-05
8.43562270705083e-05
1.27891002643492e-05
5.61034831609219e-05
3.98429282384718e-05
7.58406228984086e-05
6.1199254112775e-06
2.11117972063492e-06
3.62791547804805e-05
5.98973942546806e-05
7.34744720635004e-05
1.11240380965037e-06
-4.52450915498586e-07
2.77754055311893e-05
2.53634807257729e-05
8.69593128407882e-05
5.43084578050831e-05
5.93345686088746e-05
-2.19714541291065e-06
9.18713799366353e-06
6.20055488648717e-05
4.29486234940167e-05
7.14686958276954e-05
9.99300932022881e-05
6.65272526171269e-05
5.45664673548363e-05
9.90254217751635e-05
9.40997424750214e-05
5.00587901518467e-05
5.5531398699543e-05
3.50233026576148e-05
1.88657553764935e-05
0.000106949738561285
1.09272099628376e-05
2.09328519183145e-05
7.92207234631253e-05
-3.3760703982817e-05
-1.08246267221384e-05
-2.66714991136136e-05
-2.89065462691109e-05
-3.58545548528125e-07
9.67800472522534e-06
3.31858276180926e-05
3.4901157339417e-05
1.56872984772645e-05
7.99452000254319e-05
3.75407259381066e-05
2.86915400161549e-05
3.68459294506175e-05
-2.14537979740701e-05
1.26925383581939e-05
2.51428038537853e-05
2.55130856933305e-05
0.000103577868672864
7.41248704517964e-05
5.96916203656904e-05
7.44122179505321e-05
0.000135452979479664
0.00014665037418415
6.69797825633572e-05
0.000135800338434966
7.77265717565331e-05
7.943362791228e-05
6.82054956644326e-05
5.24663619350698e-05
5.18078602859457e-05
-2.52356631762241e-05
3.15812780562158e-05
-8.67168950772991e-06
-1.88913771627997e-05
3.07035535025783e-06
-2.3410610606315e-05
4.40420748222841e-05
-2.89952183382933e-05
1.71564492090155e-05
-2.56504464069189e-05
5.13855868108194e-05
4.52793764095052e-05
-3.63279071371435e-06
5.72211403278478e-06
7.43363729611202e-06
-2.81492082641349e-05
-2.09400182518455e-05
3.26666722696462e-06
1.67516848867902e-05
2.6028362687109e-05
6.87010117603237e-05
4.83597451608946e-05
0.000120522736574371
6.59642898145153e-05
2.66183793082174e-05
-8.15020663142553e-06
2.75321173287706e-05
-2.20957260320122e-05
8.9816190599549e-08
-1.09380942711937e-05
-7.90908951662456e-06
3.23972620486914e-05
2.72848793708434e-05
2.93219670009526e-05
3.71222073361052e-05
4.43524420151192e-05
3.23162307295274e-05
6.37131197418438e-05
3.22675406316541e-05
6.80103353692974e-05
3.03329375781282e-05
8.75208978063291e-05
6.91302118074445e-05
6.84677571367923e-05
7.03207564852988e-05
0.000138815906094042
6.33783860272277e-05
1.91389561231094e-05
4.50326554093901e-05
4.68729900105459e-05
2.34686425065698e-05
6.12035913051394e-05
-1.84253563541143e-05
6.68186430398977e-05
9.3869176790691e-06
2.85217024680855e-05
-6.17511619475413e-05
9.3899785472493e-06
-4.69066789902051e-05
7.92815633296235e-06
-1.57849878223493e-05
2.92754527818855e-05
-3.48851500662361e-05
3.7788278057236e-05
1.33034592275909e-05
-6.25990501519123e-06
8.28039340370215e-05
4.64565222837008e-05
3.49351978073782e-06
3.11548675848572e-05
-3.77066126426742e-05
-2.78882275060404e-05
-1.74453843575737e-05
-5.15470844568807e-05
5.33781343916737e-06
8.46143341222226e-06
7.59361800572395e-05
0.000129934386581254
6.49028098547004e-05
0.000122306515563836
0.000141422442155159
7.09684676503399e-05
7.55741211067118e-05
8.67023049869788e-05
4.02187575646185e-05
-3.40732593911168e-06
2.77754366748521e-06
3.59061712734262e-05
3.64079765328863e-05
6.15379434001897e-05
5.92778477355318e-05
5.55088564740553e-05
0.000105497442105533
7.82555038026065e-05
8.18797125546792e-05
5.2459566909607e-05
5.23969980559486e-05
3.05800451939179e-05
-1.51160018999902e-05
8.33548032619393e-05
6.34609634297455e-05
2.1297862036352e-05
-1.14738904667693e-05
-2.36796612436753e-05
2.36392637074249e-05
-2.17952701098364e-05
6.2365017475387e-05
7.60957615924537e-05
-7.07519351552648e-06
-7.72157192642765e-06
-1.16373737970046e-05
8.22992797673383e-06
-4.40733159497266e-05
-0.000119433499213386
-3.67344181499579e-05
-3.84830281210392e-05
-4.4013979658176e-05
-4.42785041152998e-05
-4.37922518860324e-06
-2.10318824426409e-05
-8.54298975921e-06
-3.16246331103252e-05
6.1825093452645e-05
1.94884073616325e-05
3.49908051533454e-06
3.989668292448e-05
2.75327915554879e-05
8.42807417074115e-05
0.000155783512751049
7.98837228424192e-05
6.46715008567948e-05
7.6327621105979e-05
6.0344451127093e-05
6.06789511838964e-05
3.60242489350495e-05
8.2322214326626e-05
0.000133237136150284
0.000138273131267307
3.41624786555914e-05
5.28941820629296e-05
1.18716072576539e-05
7.7249563426337e-05
2.70556701564969e-05
3.76536760745579e-05
-1.71311917625321e-05
3.83736358179599e-06
-9.17591259066868e-05
-1.45551811926178e-05
3.67967698945353e-05
1.28249621922486e-06
-4.61314215572245e-05
3.25032073681305e-05
8.33523721631146e-05
2.82373415407066e-05
9.15924178495159e-05
7.13487395134197e-05
-1.23796690317811e-05
-1.40469040592469e-05
-6.90033091959438e-06
6.06356857205281e-05
0.000117609141845463
7.19571301894653e-06
0.000115295360420826
-2.06979035125114e-05
-2.80942767391017e-05
-3.32953655077801e-05
2.44720880898704e-05
-4.22041519559718e-05
7.8344790326491e-07
-3.0401637014508e-05
-9.18830404580303e-05
2.70026187118492e-05
4.12404880814815e-05
2.14143968172774e-05
4.49411881490088e-05
1.19399483914944e-05
-5.08956576632449e-06
-2.19206128121623e-06
8.25193383336637e-05
-2.04692363240752e-05
8.00930492786974e-05
0.000119904642435621
7.78546078750941e-05
5.43399678260236e-05
9.79064501996054e-05
0.000109882875555835
8.59547866117988e-05
0.000121560535234728
4.38223940271688e-05
6.23838932870271e-05
2.72350957108276e-05
4.18558174866854e-05
3.29942488119814e-05
2.54724187802496e-05
2.8596425987688e-05
2.88464872483518e-05
-4.793396239385e-06
6.24697716000604e-05
1.69521579772725e-05
-2.90161090327136e-05
5.27760289809305e-05
2.37952028373391e-05
5.05778710679436e-05
2.41949725289671e-05
5.5919612246525e-05
2.55766073976942e-05
-3.27543523397088e-05
4.69938032354696e-06
1.30823558718542e-05
1.82496741812787e-05
2.19307107574835e-06
6.09846475366457e-05
3.09752544873831e-05
3.05493502507475e-05
2.81531692629693e-05
6.67414041327755e-05
7.75452268071069e-05
7.27178497983196e-05
1.7207042715485e-05
4.25518598720902e-05
8.59521341339531e-05
5.28292668530719e-05
7.93768469001434e-05
4.77226560101686e-05
-8.52284440756557e-07
6.40618042120725e-05
1.29691242259904e-05
4.72035324318822e-06
-1.33851384066453e-06
-2.59637698611864e-06
-1.25047467244099e-05
-2.69209139250594e-05
4.93465563508312e-05
6.24871893036052e-05
1.50089076144881e-05
7.36183811369893e-05
2.52851380696468e-05
6.91390904524161e-05
3.00856859825904e-05
0.000131288814434668
7.74769167316293e-05
0.000101207378867265
0.000109001489972012
0.000106413869961391
0.000102921109319838
7.41006768247126e-05
4.27857461958521e-05
8.34998505461045e-05
6.9580898226292e-05
-6.19011173239429e-05
-9.38294771149063e-06
-3.56796793151913e-05
-5.17912954250195e-06
6.74355377237013e-05
-9.05850782820907e-06
3.31778989256723e-05
-1.39749905799376e-05
-3.45603486426591e-05
-3.70364001007185e-06
-2.23452437685792e-05
-6.40757567350035e-05
2.53195829676911e-06
6.65231272262218e-05
9.01629751114959e-05
-1.87443730448383e-05
5.79010556648796e-05
8.55834297847787e-05
2.71249238469709e-06
4.37229184126457e-05
7.50465282415081e-05
7.18457971836573e-05
4.02839985701259e-05
4.7569987624959e-05
6.96881642977315e-05
4.46209717850141e-05
9.27627508086603e-05
5.92880526936392e-05
6.40907219256754e-05
3.69930958753599e-05
6.35683179474367e-05
3.31704597972935e-05
5.72238859507993e-05
-2.54105742423855e-05
-3.61271812339648e-05
4.26127767984715e-05
8.79940465229221e-05
6.27442199964441e-05
9.06380370839585e-05
0.000109558382257752
5.45634520191686e-05
8.40138576343447e-05
8.13760194778345e-05
3.67098082410948e-05
6.51743319147787e-05
1.73797116575726e-05
5.7818632565059e-06
3.24656533825823e-05
6.63044679488611e-05
4.90357414909195e-05
3.60172352995024e-05
6.64436642637792e-05
2.93098287011067e-06
6.17685133994947e-05
1.76903106360533e-05
3.15886011374757e-05
-3.61556021932207e-07
-7.6287334633941e-06
-3.24898683713106e-06
2.88207588392772e-06
-3.62052328290193e-05
-7.57586155192287e-05
-4.27572672505849e-05
-2.7993121304601e-05
-3.20037174325286e-05
-1.31523371522671e-05
5.68820206605633e-05
1.55064998297248e-05
0.0001108325343836
1.94311252450739e-05
4.65756763993485e-05
7.06177342494422e-05
3.17845866867271e-05
2.87934499771605e-05
-7.50524608798749e-06
0.000102849304789289
3.57323218532689e-05
0.000141207417383643
0.000100559017195016
9.95973165845021e-05
0.000129306259158491
0.000102710201886375
5.60454588860393e-05
-1.45247810269858e-05
4.0333427624474e-05
4.16363439006041e-05
1.04354862066156e-05
1.3902272635663e-06
4.32591295696845e-05
-1.22201487583183e-05
5.52069746113347e-05
-1.42311488064427e-06
3.10078178324781e-05
2.79279471133696e-06
-2.08019495904506e-05
-3.46128364244512e-05
-2.01037901252631e-05
7.80463974262246e-05
2.07839864449162e-05
4.37194539783324e-05
6.35493957948909e-05
-6.62459271017747e-06
7.43749075405629e-05
3.14932846374231e-05
-4.52688889621949e-05
-1.81405001982736e-05
2.94152773587022e-05
8.84252511378972e-06
3.57007042358808e-05
-2.28680520158338e-05
-7.72657114219133e-07
-5.96769199289979e-06
-2.43753412549081e-06
-6.58429580372213e-07
3.74473793067251e-06
4.43742356635012e-05
-2.24537857766414e-05
3.56884339489293e-05
2.1713236163065e-05
3.69712465807533e-05
4.26458202259437e-05
0.000111305937284963
6.53885642558687e-05
9.59441618548571e-05
6.70786926478054e-05
4.84140289491607e-05
1.75735687271846e-05
2.77186765468683e-05
-3.31912733868535e-05
8.070792761347e-05
7.74488150606756e-05
-6.47675816441925e-05
-3.10778643691259e-05
-3.13724725549399e-05
-3.32188027087117e-05
9.62250954575791e-05
3.44496879887818e-05
-3.2692621580846e-05
8.83405560199137e-06
-7.14632419821998e-06
-6.30035445644714e-06
3.54503525442791e-05
8.64562716486421e-05
5.03747269381285e-05
5.68976015636687e-05
9.8962672925473e-05
8.03336278539773e-05
7.38177413278797e-05
9.56024983292015e-06
-1.11969612440243e-05
3.0595759628331e-05
-1.3337006836618e-05
8.05218541345317e-05
-7.86212137476473e-06
-2.55101255954135e-05
-1.29270151345427e-06
1.4086730584457e-05
-1.73663868729744e-05
3.83463847083845e-05
2.43038317912208e-05
0.000139913323977902
9.88957881348713e-05
5.01963368254048e-05
5.13900229676186e-05
1.24594836213207e-05
2.3375685248591e-05
8.51846884899977e-05
1.80273999819797e-05
-1.48306117881392e-05
4.03805964688999e-05
7.77518116806444e-06
5.27158596807574e-05
-2.97276020579565e-05
3.02526587400986e-06
-1.21677670693163e-05
5.78454621498797e-05
-3.63550021834426e-05
6.49361399406266e-05
4.60589576829211e-05
-1.37940426500879e-05
2.81250282991864e-05
-1.38323169295353e-05
8.81568330937902e-05
7.69177797406915e-05
9.29915935459329e-05
9.1220320089309e-05
3.60577790824019e-05
6.88788875278298e-05
8.5720789375182e-05
9.6227642770727e-05
1.50643034009775e-05
1.13545464003024e-05
0.000122968204771808
6.77986153882857e-05
-2.83834716187853e-05
-5.46607030477762e-05
-1.00694663530208e-05
-2.25835792496258e-05
-6.35071797904772e-05
-4.17068600100079e-05
1.08913153170388e-05
-0.000111750821070141
-6.18417650919313e-05
-2.25459490517661e-05
3.56116645790745e-05
8.03561175496983e-05
0.000105505535700109
2.5289274387544e-05
0.000110690714301551
0.000103938915859366
0.000177706447678712
0.000169883867346745
9.69884904459844e-05
6.97452630344001e-05
2.35513608824347e-05
3.04851516072482e-05
2.0629808411503e-05
4.2488719884363e-05
-2.3450493366646e-05
4.08495634796741e-05
2.57700355836261e-05
-2.18982613643423e-06
-3.97855994584263e-05
-8.74842989585696e-05
-4.63904471706497e-05
-6.66110266602313e-05
2.00076976834893e-05
-3.05256748377027e-05
1.23814603142277e-05
-2.83897906922834e-05
8.29254841029179e-05
6.31230180679235e-05
9.71126682057332e-05
5.27405866569368e-05
6.53672192308026e-05
4.22765821916356e-05
0.000148522767921503
5.55008917654715e-05
8.6463419122755e-05
8.00817611036575e-05
7.20101395031631e-05
4.06502956972324e-05
3.52146061416974e-05
4.02978500734922e-05
5.55916078148871e-05
7.22231855524675e-05
3.53695704483626e-05
-2.12652249828495e-06
-7.75972043406166e-06
-5.29740916891319e-06
-1.08101726343727e-05
-5.81234406681308e-07
5.29132411761233e-05
7.13864510514975e-05
2.48746435635723e-05
2.07828098417682e-05
1.00848436848241e-05
1.01012220085612e-05
8.76143744311092e-06
1.80734010568835e-06
-6.13040633884209e-05
-6.76530348784474e-05
-6.10855893850791e-05
-6.37455132366203e-05
-3.89403394221881e-05
-5.10229552969894e-05
-7.38489210166751e-05
-3.73171223526115e-05
2.02051952661144e-05
2.34342248710662e-05
0.000114242212227725
6.36818437224892e-05
7.72963166449783e-05
4.75113529468715e-05
0.000120538087424628
7.90909557575117e-05
0.000107086983200944
0.000152416085399087
0.000101430891284498
4.13069147597272e-05
3.87977279268934e-05
3.75883614379863e-05
6.19957780927234e-06
-3.57839816598587e-05
-1.25032580838779e-05
-2.55572613697488e-05
-3.37128910530424e-05
6.58676561487728e-05
9.69867223305676e-06
-2.50077440936926e-06
3.92049111053145e-05
9.55656950532593e-05
7.17813745735081e-05
0.000139692909529805
6.35420336521929e-05
0.000116738863201127
9.05892583214446e-05
1.19947606823821e-05
2.09731623532378e-05
1.40640542897184e-05
-1.50610354354942e-05
7.9812408886156e-06
7.2956247662973e-07
-4.01934500599272e-05
-1.38946971044662e-05
-3.21325751221047e-05
-5.0797061520598e-05
-7.75911344716475e-05
-7.19778229907571e-05
-3.64808155893469e-05
4.43522300977754e-05
-3.21492022244202e-05
3.32898834308163e-05
-1.89500142119722e-05
8.6333470206488e-05
6.56047794336317e-05
8.97618508266956e-05
2.29823515349558e-05
6.01530515201088e-05
8.33933848324508e-05
7.14324010673773e-05
7.85356511203871e-05
8.24467273061784e-05
-1.52047760446473e-05
3.77253075171012e-05
5.28780406762496e-05
4.68951463967941e-05
4.55100652768127e-05
4.61789292385487e-05
1.83394077201508e-05
1.79908103605006e-05
9.20332435222998e-05
5.45484611799735e-05
2.62678328335589e-05
7.15715678829054e-05
0.000115172161063526
0.000110895718602437
2.99645168719136e-05
5.14191868597054e-05
-3.61556794264314e-05
3.5461377642198e-05
-5.2856923390402e-05
-1.9001345232239e-05
-1.18699012583272e-05
6.02659112714825e-05
5.05488718709267e-05
6.86803143035916e-05
9.09830912151927e-05
6.6085627536113e-05
6.64756596156034e-05
4.26620618638133e-05
4.57023649252063e-05
4.54946470002343e-05
9.21182123515551e-05
4.45196907380397e-05
4.72954852943786e-05
2.52837134976529e-05
7.90844000614023e-06
-3.84936687601609e-05
-6.65577496320902e-05
9.82881286791771e-06
-9.37436351892327e-06
-9.19084792099666e-07
-3.8782950418238e-05
3.22209331444884e-05
1.81238969373683e-05
-5.53952990597918e-05
3.24139543410097e-05
1.04454464289804e-05
6.81805897478972e-05
5.11740888028374e-05
4.21138174684203e-06
8.02468538919397e-05
0.000109300993332131
8.69101739257048e-05
7.34127322673321e-05
5.94468944317901e-05
1.35237298413548e-05
9.6756295144345e-06
7.52296903090349e-05
8.66671242012081e-05
6.61852022865668e-05
5.49205698277108e-05
3.82185117663257e-05
6.53370585920361e-05
5.52839154044078e-05
1.67479056903243e-05
3.72770476043113e-05
1.56235419184861e-05
-1.3575580135292e-06
-3.04662217412091e-06
-3.0694269342517e-06
1.28174604337719e-06
4.71511731558378e-05
-1.53374927147415e-05
7.09357108783789e-06
4.87878350722178e-05
1.50604620024208e-05
0.000106933592179827
-1.12884675938098e-06
4.46040751263184e-05
3.73686056117079e-05
7.50973937819484e-05
6.73296908837128e-05
6.81654960837624e-05
1.92606636293374e-05
5.06020528854911e-05
7.18337503952011e-05
2.45656182883066e-05
1.86132752878909e-06
-1.28991839904005e-05
-2.19986833502211e-05
1.66449444594974e-05
-1.61872843185106e-05
-1.4195860679349e-05
1.55665512826066e-05
-2.02692407939593e-05
3.83588369211615e-05
2.94496192318981e-05
2.35144596865667e-05
4.44502370432553e-05
4.05680879190756e-05
1.03244480666456e-05
-4.5404655179837e-06
-4.32381342466666e-05
1.21552504396487e-05
0.000111959229071881
6.98798280148828e-05
9.85002056177095e-05
0.000118120056964344
0.000152449754993429
0.00012469105974665
9.72508343932951e-05
0.000105852160368113
7.93843445239636e-05
7.54816531035443e-05
5.37419687909302e-05
5.86087963298132e-05
5.96567273052729e-05
-5.86391474691097e-06
1.74483366550005e-05
6.92766218905951e-05
0.000109983586868538
-7.32028661056808e-06
-5.89900700670799e-06
-6.63574195954668e-05
-9.99518767470994e-05
-2.3968036848079e-05
-6.8622361969387e-05
-2.12246886047932e-05
-2.68124438823469e-05
-3.48017863550768e-05
-3.62544103437504e-06
-2.22533167127698e-05
-1.65545513556442e-05
-8.64382839597944e-06
-5.30489777487062e-05
-2.01917805534982e-05
-4.75655345449079e-05
3.03198888460749e-05
-3.13392432439209e-05
1.6764811196732e-05
9.33370115463935e-05
2.71979622468186e-05
6.19777047067828e-05
7.64907613912797e-05
7.82272309030544e-05
5.16569699493931e-05
7.41420572751338e-05
5.63641642220478e-05
-1.17950230652211e-05
0.000111276254407624
7.20800799946156e-05
7.49286412907927e-05
0.000137865662304789
4.92777391898206e-05
0.000112899642739101
1.76877547321238e-05
8.53205785601394e-05
2.00123533655628e-05
-2.06770102228005e-05
0.000105156275320435
8.57360197282208e-05
6.96469231269573e-05
3.32434469063592e-05
6.54916082390417e-06
-1.75586735189259e-05
-7.27797489499685e-05
-5.1531303682309e-05
-6.63367046046266e-05
-6.86806227081264e-05
-0.000140483692353767
-2.22961454138655e-05
-4.53765698957805e-06
1.85372445815363e-05
1.5864029850328e-05
8.44459061386905e-05
0.000124623823961425
3.17707182679685e-05
7.72945982348399e-05
8.53787890790509e-05
9.33643959296788e-05
5.04639588833485e-05
5.94175739669089e-06
6.36240086553374e-05
0.00010921842157695
9.15022136316529e-05
2.28232655453128e-06
4.20891188345876e-05
4.24757046116752e-05
5.48244730082628e-05
-2.74850381260819e-05
0.00014088918708396
0.000107741335125636
0.000104494883871851
0.000103561521800944
0.000112970881684155
0.000101491478848554
3.88888554168378e-05
0.00010501941364069
6.34025580636845e-05
-2.8159738375243e-06
2.1492512006836e-05
9.92699739334921e-05
9.12815726717889e-05
-2.72885800124367e-06
1.33584216920193e-05
7.3855615779388e-05
3.06906679606517e-05
5.06187378038334e-05
3.05516997806646e-05
1.47254265826665e-05
-1.12101430954042e-06
-4.83663394636533e-05
1.72134872989033e-05
2.95839733764476e-06
5.15587034867413e-05
5.69680217906666e-05
5.43533743872165e-05
4.32571288493726e-05
4.81603431912786e-05
7.23814422961578e-05
3.0136815244127e-05
3.22763738698793e-05
-1.29578445940729e-05
-2.66257458780404e-05
4.58484154879387e-06
-6.1626028727836e-05
1.03682928906003e-05
1.44697444403263e-05
2.53624428647072e-05
1.55020586580727e-05
2.06240640579663e-05
2.39376775690581e-05
6.08030798541115e-05
0.000119604540723741
0.000113746764564198
0.000109354117264946
8.45726995264785e-05
0.000156775400240834
8.18687462057245e-05
7.73777207282995e-05
0.000103209634781878
6.39799399854109e-05
-3.03981316236092e-07
-4.82858348473606e-05
5.9214587288284e-05
1.82357508171836e-05
-3.27737749875304e-05
-2.77542312352673e-05
-1.67179109836828e-05
-2.93707540539149e-06
3.8553710021687e-05
-5.11665242950759e-05
1.7087835371668e-05
6.74548082679068e-06
5.99556156818129e-05
9.58857435682119e-05
3.10110194349407e-05
6.92943055358111e-05
0.000112118290497456
0.000130935601802139
0.000118883897912946
0.000125645819210432
0.00011509124793019
5.45061418947153e-05
9.66412785913443e-05
-2.26108085024224e-05
5.11755967913219e-05
-7.16756339653626e-06
-3.85581987143887e-05
3.03262192801564e-05
-8.23257353407695e-05
-1.09357500311518e-05
-2.24863503849865e-05
3.00072461051449e-05
3.26996232171534e-05
2.1465475750236e-05
6.99090353803602e-05
9.82329451019146e-05
7.16857484000712e-05
0.000142097930034945
2.95618311009707e-05
8.45296264764154e-05
2.4765677348098e-05
-3.39493124368211e-05
2.54317581896256e-05
2.83972113878725e-05
4.77670217184412e-05
1.54207430229313e-05
-2.63228680551066e-05
-1.38648862096647e-05
-3.66713714150096e-06
-4.10465345867535e-05
1.93616858500352e-05
-6.40959791847288e-05
-5.78029590970666e-05
-8.20019702550114e-05
-3.15166619924586e-06
-1.44364705471606e-05
3.41087623701682e-06
-9.70861937199743e-06
8.6197141824506e-05
0.000103503695253543
0.000118899324031556
6.94637615841852e-05
9.51172465423359e-05
0.000128558277575552
0.000111735885612163
0.000140499136082642
3.35726502431799e-05
7.15861106510258e-05
3.49383126920743e-05
6.64118695528936e-05
2.87894979927915e-05
3.1129903541059e-05
-2.25796447514548e-06
9.75918326700995e-06
3.64466584007483e-05
2.21137757122596e-05
-1.15131259711667e-05
-4.45263189530171e-05
-6.81996297785326e-07
-6.61751324804809e-05
-8.11858026978559e-05
-2.49256167414708e-05
-0.000107686094677228
-4.80481267845087e-05
2.15475547646793e-05
-2.70176701989519e-05
-4.70512480466604e-05
-3.34943545204405e-05
2.26686483008861e-05
2.29012557068008e-05
9.38573387693221e-05
5.43645320385375e-05
9.9536176867425e-05
0.000107249501062528
7.97028071317726e-05
9.87092285971993e-05
4.76626318403988e-05
0.000108985800993675
7.14712682814669e-05
7.53091105376677e-05
1.22153438906556e-05
-2.35703510163326e-05
4.96411541610588e-05
-4.10786482871721e-06
-3.64713658716651e-05
5.24936571793528e-05
-2.83339299519104e-05
3.60002464655876e-05
3.57099840909041e-05
5.70271165251329e-05
4.52632359104709e-05
9.47843883576953e-08
-2.87534389193822e-05
3.58513568478759e-05
1.80848041068847e-05
-1.90588496806539e-05
2.21840693680889e-05
2.11519659380624e-06
2.2027485129116e-05
1.61162197680309e-05
-9.36576814144318e-06
3.7119313210209e-05
4.27490783680301e-05
3.65767400306279e-05
2.67079626012734e-05
4.39780948096254e-05
0.000100703730076195
1.28517567199955e-05
7.51525735877121e-05
3.50620827072809e-05
4.96175755997042e-05
1.06394565400655e-05
4.87721153471829e-05
2.13326600514649e-06
2.85445247458701e-05
-1.73008717907374e-05
7.13836011110997e-05
5.27849796907396e-05
1.51455157162261e-05
4.70953050730576e-05
1.96778281763617e-05
6.80451961155489e-05
9.92318006634882e-05
6.60839993129819e-05
7.95512576802965e-05
9.61322150849102e-05
0.000129744197207522
6.69955788149854e-05
7.09175572818437e-05
6.60843081449942e-05
5.32242357731122e-05
4.14917553655066e-05
1.01171615773382e-05
-1.66057043310099e-05
2.7399993245644e-05
-6.79128453208072e-05
-5.47308771689828e-05
-8.99487231049453e-05
-9.57265987475521e-05
-0.000113197609106088
-0.000140878699093273
-8.21526743166499e-05
-1.60590358892147e-05
-1.4196071491055e-05
1.96560664401444e-05
1.6402590466887e-05
2.30069268012968e-05
6.1706044518678e-06
-5.90228481518135e-06
0.000109809663316061
5.13070780912702e-05
7.85230090943682e-05
4.94444548290213e-05
0.000125056442739942
0.000151356794493346
0.000152226204970675
0.000148960018841338
0.000213320794816179
0.000152787959930405
0.000152629201697052
0.00023020336261475
0.00013329819517134
8.02882951445121e-05
3.95010789133911e-05
2.53931343194891e-05
3.03977157825851e-05
-2.08444298982594e-05
-4.43499492882985e-05
-4.08998572928226e-05
-3.59562877461771e-05
-0.000113468522347086
-6.05914500670849e-05
-0.000155994892864456
-5.88215534010973e-05
-2.06328251345874e-05
1.4876895996043e-05
2.29351049954693e-06
6.42645799949597e-05
0.000121157729087178
5.26136700821044e-05
0.00013170862791231
9.60138697187569e-05
0.000105034394192727
8.7411181711674e-05
4.61563212777509e-05
-1.84112076805704e-05
2.16894219875092e-05
4.0562483484301e-05
1.04303007012595e-05
-5.30623693044384e-05
2.35839461794075e-05
-1.9663589763599e-05
-7.52614540177245e-06
3.26221970487057e-05
8.87176023929669e-06
1.44405878390382e-05
9.31703874885493e-05
8.39079531833334e-06
4.6980191619402e-05
3.98599678912934e-05
3.02953734726992e-05
8.63854713875471e-05
8.93584807926358e-06
3.98328282742777e-05
7.74445086252685e-05
6.76860017779925e-05
0.000142943886594749
9.807731744033e-05
8.92894320173751e-05
0.000129152468873458
9.51313104715144e-05
6.2623604445618e-05
9.94464920007921e-05
5.31372854869724e-05
2.94274878771603e-05
6.44658558689682e-05
5.35883961505791e-05
6.59856690538374e-05
4.3794283426876e-05
-1.02853830193439e-05
-4.09888846217847e-07
-1.52157150222335e-05
-4.57181007601484e-05
-7.12215230578243e-05
-4.75666865569094e-05
-1.71541184227504e-05
-3.02632221079725e-05
-4.15556964981246e-05
-1.91587770378269e-05
-9.13562086546121e-05
1.47021918419659e-06
-1.70208695723269e-05
-2.43504134430282e-06
3.92820928213799e-05
-1.2666058735822e-05
3.22216957717365e-06
8.89117608102706e-05
7.68121719850472e-05
8.66061196950665e-05
4.367623723216e-05
0.000126719061652586
0.000101382566544888
7.44607831847379e-05
9.89347532830232e-05
5.89817464198307e-05
0.000107493945483934
6.84585014947001e-05
4.81766212591662e-05
8.99380494535047e-05
6.48650262553682e-05
5.61496613156137e-05
3.38495869859804e-05
4.43430441824349e-06
-5.32233378399774e-05
7.36482994180867e-06
2.99106470143243e-05
-7.67043207428798e-05
-9.22373153199446e-06
5.11755995387897e-05
-2.41635081150743e-05
-2.83247256688855e-06
1.28415918668379e-05
6.94949635950974e-05
1.38970006095838e-05
0.000116687214797749
3.65018902115574e-05
9.79392360279322e-06
0.000147978547058412
9.98540462456192e-05
0.000176535207258818
5.82826247181383e-05
3.92911058314291e-05
4.41176542719126e-05
3.26001753802781e-05
5.53080363642628e-05
7.66373640125454e-06
1.39993973478426e-05
-5.06485336919369e-05
2.2446630292647e-05
4.53111508319487e-05
-1.65798733266365e-05
-1.71696559360925e-05
-5.36835374211443e-06
4.50190752332848e-05
4.92771367111381e-05
-4.11905096122861e-05
-2.18232321173447e-05
4.07043886735512e-05
8.31152771355916e-05
2.59887833108577e-06
-3.84903414781398e-05
8.72286202688386e-05
0.000145973188471572
6.05072434607155e-05
3.41412169026976e-05
8.95998870979287e-05
0.000106650454023783
0.000169497162444092
0.000162025926159806
5.57639170061023e-05
5.91864414850306e-05
9.89807175088308e-05
7.14886371902859e-05
-2.630781978414e-05
3.63737604915381e-06
1.96757015097921e-06
-5.1373428964956e-05
-8.75253172509675e-05
-8.13429274178992e-05
-5.82135986775325e-05
-5.56369928735069e-05
2.6323459784157e-05
-1.59439541030188e-05
3.83663882534971e-05
8.94581248626334e-05
0.000118107943819766
0.000121629414816099
0.00012907436717668
9.42372445469197e-05
9.68217702758343e-05
2.11298466328572e-05
5.03986236779422e-05
4.97727844465533e-05
-1.86852843031901e-06
3.74561876281779e-05
3.74109072196008e-05
2.71004478527481e-05
9.17370349772504e-05
5.21204724457158e-05
1.16869746726581e-05
-8.95459373343999e-06
6.38431151231547e-05
2.47181334356279e-05
-8.74421831922323e-05
-7.5240480957525e-05
-0.00010032653833902
-2.9288933350079e-05
-9.82399911734408e-06
-2.30638674283971e-05
1.2159542487975e-05
-1.77509418249051e-05
-3.09872500453204e-05
4.10504373109958e-07
2.81039708525759e-05
2.2587223306567e-05
4.92514865536049e-05
4.96773861440408e-05
3.97659742643332e-05
0.000121699975643985
0.000131893224122103
6.5173792812636e-05
4.72715715667376e-05
0.000104587526081186
6.23579694595109e-05
0.000137664709677265
7.81371537842871e-05
0.000171181989015914
7.4677586465272e-05
0.000103308405619209
0.00012045076167884
0.000107157884409322
4.94435894708764e-05
2.33810291143698e-06
-1.9808089673604e-05
-3.29887416228098e-05
-7.50785497017566e-05
-3.19994762360359e-05
-5.47340732823949e-05
-0.000105216230773843
-7.37533260640157e-05
-5.57921234299804e-05
-1.95180720227364e-05
-1.24868136405492e-05
-6.18669880759355e-06
-7.49844579136439e-05
1.74704602469507e-05
8.83908992202138e-05
3.99170347081551e-05
0.000104752178017888
5.06132506045148e-05
6.00232649869599e-05
0.000109790600040923
0.000124088728637916
0.000117881568951285
1.12576903743036e-05
1.463375820683e-05
-1.48524001627617e-05
6.61623678538721e-05
8.87426135178906e-06
4.82076426646928e-06
1.78987155114287e-05
-1.81683450876803e-05
3.08858552851962e-05
-3.97169579261138e-05
7.85685701075574e-05
-3.25333290735084e-05
5.96018663582787e-05
0.000101703167137311
0.000111333373728126
9.88596578465693e-05
8.36760660089411e-05
9.10953603488602e-05
8.1058748021988e-05
9.58616518971412e-05
0.00010718369002726
0.000179124756773704
0.000105880392637705
7.38859633963677e-05
2.86714619258764e-05
6.33702831568266e-05
2.24469146389181e-05
4.53141221545181e-05
1.83198584222106e-05
9.3293774217108e-05
-3.07722188776945e-06
-6.38082539521614e-06
-1.92855196325949e-05
-4.89706064645746e-05
-8.13284595961238e-05
-9.1102137460411e-05
-0.000148159933770989
-6.19742099694136e-05
-0.000119999800650498
-4.7351261641625e-05
-5.81260481620351e-05
-3.29478608908959e-05
2.95317162805302e-05
2.58406861585903e-05
2.58122485915812e-05
2.39593188166675e-05
0.000143007985421075
0.000163790417447837
9.76092807502678e-05
0.000112194365426856
0.000140077230782089
0.000108673908575884
9.86806265430002e-05
0.000106323116733663
0.000150987410762108
0.00012189180824645
5.02198299146435e-05
0.000107125183158005
0.000129716743172721
9.32308106898143e-05
5.43552678927153e-05
7.03194579773259e-05
2.25940616480847e-05
-2.99177178149829e-05
-2.20084448121298e-05
-5.55431479564684e-05
-2.29941488861594e-05
-9.30798126653188e-06
6.69860327205006e-06
-5.54205787757409e-05
1.00589435202942e-05
-3.08238095525313e-05
-6.10340597497431e-05
3.41969553278252e-05
4.68724722739962e-05
4.91254980199743e-05
-3.71646848214587e-05
7.63335768692618e-05
-2.17036212275267e-06
4.62279156461899e-05
-1.10584996294172e-05
3.29961320522965e-05
-2.38978327652212e-05
-2.20750703766442e-05
-3.46804691608293e-06
4.70327445699962e-05
-1.15113395831116e-05
3.4771842301345e-05
6.40430948848494e-05
3.93651151133186e-05
4.18115400821638e-05
5.77911846525747e-05
8.68209459509319e-05
0.000113775872231348
3.35627539923918e-05
-1.61284020769716e-06
-6.23433076149503e-05
8.65276693098039e-05
6.42728467620124e-05
1.18523052297707e-05
8.07099847904862e-05
5.28490667628404e-05
8.42714213697755e-05
6.87703612732396e-05
9.22866784548686e-05
0.000119240233892076
5.42700482260775e-05
3.07061633153083e-05
3.86897513555811e-05
7.80494388718839e-05
5.55199263172116e-05
7.71786859596847e-06
-2.44290691467882e-06
4.97767438598217e-06
3.44984814118828e-05
-2.46099155205733e-05
4.09715025033888e-05
2.73458401719421e-05
5.91883208825879e-06
-7.04095674406961e-05
-2.43409517229484e-05
-6.35486068912956e-05
-5.06683058453955e-05
1.77971418186595e-05
-4.14876152897866e-05
3.39419303759614e-05
-3.20510149647888e-05
1.5653759357221e-06
-1.89491254348179e-05
-2.49252007484438e-05
3.6059628270851e-06
2.39559233556561e-05
1.87937379362886e-05
4.64218937311057e-05
2.14276824261835e-05
7.49357048916784e-05
8.25963327812503e-05
0.000107567967557862
0.000108495566452296
0.000121703316258461
0.000116848046339261
0.000137450542998319
0.000139092290596012
0.000204912067908225
0.000132078547253724
6.26682633490644e-05
9.62236809962423e-05
3.5459622801805e-05
1.08168902526032e-05
-1.99654433413433e-05
3.86936339142282e-06
-1.393257306294e-05
-1.21075502031454e-05
-8.36393098862573e-06
-3.61434303174697e-05
-7.10440379986536e-05
-5.08154232552657e-05
-2.65413899876326e-05
2.69515193048816e-05
-5.23489341121562e-06
2.26867216956623e-05
7.7479604901242e-06
-4.126306317329e-05
1.06694260802522e-05
6.94473849398992e-05
4.26437586964296e-05
7.66915160649268e-05
5.76718331272362e-05
5.97211057620718e-05
2.37225880770279e-05
5.44822157490745e-05
5.91361209729584e-05
1.58256528931209e-05
2.63517653398862e-05
8.46274136393347e-05
0.000110825706784172
3.21340232305731e-05
9.01235308721976e-05
0.000128487553520141
8.99042871218906e-05
0.000126757169814531
0.000101343792509662
5.7226346400035e-05
7.64531362387849e-05
3.22105672405369e-05
3.14019655161742e-05
-1.51077447096103e-05
-4.88051115210393e-05
-2.64816555473297e-05
2.72673113586438e-06
-4.59698460700312e-08
-6.22150796407959e-05
-1.13958143140469e-05
7.25416281871288e-06
-1.70141306902818e-05
5.29887507380576e-05
6.76283714712081e-05
7.84780798639546e-05
-4.28366440102372e-06
7.4822501093758e-05
3.35450283679445e-05
2.18921136552657e-05
4.54134135545879e-05
1.64035331891531e-05
3.25340054419805e-05
-5.62304389398447e-05
3.60337420464693e-05
6.27436023796378e-05
5.28752331577277e-05
1.19229729783672e-05
1.44354282175701e-05
2.5420012118327e-05
7.16518785330773e-05
-7.13168034246335e-06
6.01564525739262e-05
5.36491787819791e-05
3.95449980423811e-05
6.68989625076885e-05
4.46190051636116e-05
6.76800050685767e-05
3.7200100528365e-05
8.1489568261096e-05
2.75676912676773e-05
8.34163210208239e-05
1.53065757065207e-05
4.57520131995341e-05
5.45975918127472e-06
1.20396148952692e-05
4.10645029121532e-05
8.60625386512368e-06
-2.89150871567969e-05
3.01085400910726e-05
-2.37383772877846e-05
-3.06031707149053e-06
-5.32970972295064e-06
6.21482567185535e-05
3.42313243059795e-05
2.21423917562586e-05
4.15425618933701e-05
5.53173795558943e-05
5.45616951956469e-05
5.86185664400159e-05
7.28749627923523e-05
3.31467933452774e-05
6.87433767143212e-05
-5.40864564196798e-06
5.43384295122136e-05
1.4071568973935e-05
7.21630626975372e-05
7.56234834125507e-05
7.44496155557891e-05
3.87940776521804e-05
6.88475182921752e-05
0.000101570369403725
7.3377931067324e-05
2.55186069315824e-05
4.04973387646855e-05
-5.89755370160799e-06
-1.05514486795919e-05
-1.64104881235191e-06
3.20275703012416e-05
1.41719213055686e-05
-2.54046604718266e-06
1.34703481043828e-05
2.80511523048701e-06
4.72270982728019e-05
-8.19154758400727e-06
1.36710976562369e-05
2.1246458908917e-05
5.18211550661926e-05
3.49557703349158e-05
5.67045709293392e-05
5.3688239869274e-05
1.67263833032665e-05
7.23609176328253e-05
6.5823374436878e-05
3.00030043906492e-05
-7.48819539957965e-07
-2.79916551752094e-05
2.18457580837957e-05
4.09007329957218e-06
4.23831779563048e-06
0.000111216382817311
4.07397815450844e-05
2.8449598011609e-05
8.62134380474507e-05
8.71713566581322e-05
0.000101585917054527
6.06022978388705e-05
0.000115372282064285
0.000137490999282692
0.000110110801269286
0.000109567618646589
6.08305105814126e-05
0.000119341229885841
9.48609755714832e-05
2.86969320412532e-05
-2.87378860485131e-05
3.72425090909926e-05
-9.72474360373352e-05
-7.56521430566859e-05
-8.18509333576403e-05
-2.60704099496765e-05
-5.73318645558172e-05
5.52140950562983e-06
1.23048871893885e-05
-1.97930224621977e-05
-5.96501578523954e-06
4.86974773175653e-05
1.24207472986609e-05
5.85565901410744e-05
2.39364239530009e-05
8.29084213691888e-06
6.48771499313443e-05
6.53029211108323e-05
1.18839112412105e-05
9.57140545984464e-06
-1.67501271822473e-05
1.58247113776719e-05
8.38552164124338e-05
6.84122514839084e-05
4.9576553160946e-05
8.07885108439089e-05
0.000156261494104025
0.000109205927014734
0.000144703793926866
8.1165255702847e-05
4.451871103686e-05
7.76317675151839e-05
5.94412358837479e-05
6.15524708156365e-05
-3.69764833332965e-06
3.85764431241248e-05
-7.04212183568501e-06
4.51452939188555e-05
-1.9756655570092e-05
7.18081449496813e-05
1.05084273806607e-05
2.28097182298859e-05
7.44290735128461e-05
3.05032901103006e-05
2.8785244271214e-05
-8.48247706869058e-06
-5.75937434678764e-06
3.9695734890249e-05
2.82095987862516e-05
2.53735711415084e-05
1.22825182087159e-05
6.64681958190301e-05
1.94697633225888e-05
-2.85402146242259e-06
3.4080033304853e-05
4.28375525946909e-05
2.77961003723353e-05
-1.68304224086394e-06
3.81285494295231e-07
-1.28012837559126e-05
8.09064245648203e-06
1.54732927960663e-05
-9.49652192458447e-05
-6.93659695394685e-05
-3.51806038200877e-06
-3.55459339987263e-05
2.14352568712278e-05
4.70377520304361e-05
6.32165794047422e-05
2.47157625892227e-05
7.83947687279728e-05
4.23867983504313e-05
5.14039162979781e-05
6.93613848051483e-05
4.78695162003326e-05
0.000141857852899702
0.000124165367743263
9.51536457761452e-05
8.71713596895168e-05
7.78831171597108e-05
4.90925664470018e-05
1.33782322825456e-05
5.80397174229356e-06
9.0645762241392e-05
3.13861275788531e-05
1.75808232362823e-05
8.87075857622183e-06
6.83518535853459e-05
1.76070073524042e-05
2.85750403616945e-05
-1.40564562562815e-05
4.40469515263124e-06
-3.59631984808597e-05
-6.90590634032052e-05
-7.31967461268288e-05
4.36740559962429e-05
-3.32561243084899e-05
-4.43886479074728e-06
-4.55859796710086e-05
-4.10354114371335e-05
-2.62048116773891e-05
-3.9249953253466e-06
9.40940851575136e-06
7.17889360913981e-05
2.84553721347724e-06
7.02397261247804e-06
6.95060226215315e-05
3.67955831089183e-05
6.27516607169798e-05
7.99482799205697e-05
9.07730220261231e-05
2.80102802634578e-05
-2.52206729662982e-05
-1.78572029520429e-05
3.79106796844043e-06
8.47904983914511e-06
3.9057749234089e-05
1.1603687114237e-05
1.28508670054284e-05
4.27791633216885e-05
5.98976388310745e-05
1.80302429919329e-05
8.80666154006421e-05
5.59656966753077e-05
0.000125696469212292
0.000193929210510429
9.13319023738987e-05
7.92107869517563e-05
0.000124786129555903
0.000112619155438054
2.38832729784444e-05
4.77442826056747e-05
2.98985856936595e-05
2.79379645398989e-05
-6.97835834560637e-05
-2.08275343546315e-05
-0.000111696082201984
-7.64576712116871e-05
-1.73305425469629e-05
-4.76851186481278e-05
-1.45985587447917e-05
-5.02541273877572e-05
-8.5257524452358e-06
4.78596731345739e-05
5.61354741499448e-05
6.57241471782484e-05
9.09351380849625e-05
5.01204463625165e-05
2.67661001254778e-05
6.35956497131552e-05
0.000122560434611044
0.000123653352545745
0.000100743156852131
9.79625521360899e-05
8.06568420039252e-05
7.24445742680492e-06
2.13669629788899e-05
-2.80191568203316e-05
2.80135401624869e-05
-2.2667669371775e-06
1.58499965321681e-06
6.84002972889416e-05
4.62381705404982e-05
2.22448715554877e-06
1.66187079674805e-05
-3.7342673689417e-05
3.02906818018327e-06
-5.56403548909183e-05
-6.833847611986e-05
-4.18913245209325e-05
-6.8243656772548e-05
1.091130424761e-05
2.11835221486811e-05
-1.24317639167994e-05
1.74344959996401e-05
0.000102194216153801
7.53363236393241e-05
9.1839871767562e-05
5.52418682512357e-05
0.000123040773909935
7.35084304954629e-05
7.62394267687446e-05
9.32066233525128e-05
0.000101530394776922
6.93806563648512e-05
6.60961680090485e-05
3.72846704741754e-05
3.10565908170173e-05
5.32757502083481e-05
6.96936126818866e-05
7.7520017535833e-05
3.86587483288889e-05
2.21733093170059e-05
8.96917516596954e-05
1.75642249741798e-07
2.72088997495393e-05
-3.88086243568311e-05
3.38280761581673e-05
-1.50484970028456e-05
2.1785434804433e-06
-3.24966687549351e-05
-4.10193778219824e-05
-1.51519116106283e-05
1.70881888441086e-05
2.37292964867379e-05
3.1864589610063e-05
1.13461318807965e-05
3.80404076807271e-05
2.16738501534612e-05
7.59642825494698e-05
7.85767570203496e-05
3.85556927903816e-05
8.97613517042418e-05
5.90465931318529e-05
4.37836619552322e-05
7.37760256391027e-05
9.18576985269494e-05
2.92602494936437e-05
7.77754094020725e-05
4.14277842903297e-05
3.51239853814788e-05
0.000134785974695545
6.14010775657221e-05
6.76002503919153e-05
4.34722805048067e-05
3.13495604966308e-05
-1.96462059801853e-05
-4.33272721982952e-05
2.774410391417e-05
4.31273524199305e-05
1.12089322813862e-05
2.12607750998174e-05
0.000108335226955395
0.000122344469257401
6.23196253340918e-05
7.63595885868724e-05
4.41636388847876e-05
0.00010264854249381
-1.64530419326467e-05
3.23826851941547e-05
4.60399700292475e-05
-1.76213155471167e-05
-8.14174193173763e-05
-4.44410001872057e-05
-3.77929356768093e-05
-8.55390883723823e-05
-7.55392530166052e-05
-5.25033106292528e-05
-4.85994037479303e-05
-5.64020628934682e-05
4.62277008154759e-05
-4.93728568759112e-05
5.89213371480063e-05
-7.57962416955774e-06
4.23505520033259e-05
2.28953955562792e-05
8.76595080037549e-05
7.57273984948706e-05
3.78519636439534e-05
7.11305177969563e-05
0.000119752360321102
4.01285925331525e-05
8.74365542440472e-05
8.76157650331649e-05
9.5627107991743e-05
2.36823850983116e-05
5.0671154521743e-05
2.6911404886401e-05
1.48986361779424e-06
-7.74342263258855e-07
9.44655148428932e-05
-1.81751021720551e-06
5.01317744023075e-05
5.03336201279475e-05
8.85687885554702e-05
3.33073928287968e-05
5.24159703061646e-05
8.7349241243178e-05
7.60556601806692e-05
4.73237108026542e-05
6.48762939211635e-05
2.30485031687437e-06
-2.34498290276342e-05
3.57738831808836e-05
-3.20509407716254e-05
-6.88999490869776e-06
8.76816462179738e-06
3.44477046157703e-05
-2.64684732221308e-05
-1.22338523826006e-05
-7.90428267151089e-05
-9.19405680360046e-06
-4.21114501224953e-05
4.85292923622222e-05
-1.26898094449517e-05
5.08574723397605e-05
8.39621732751338e-05
3.74880566976097e-06
9.10069786963707e-05
4.11592480995808e-05
0.000108647527166529
0.000101163651578416
9.51461865130437e-05
5.48821157564719e-05
2.71693662453365e-05
5.27871653042882e-05
2.13367315299131e-05
5.18127841994103e-05
0.000111221343850316
-4.23434103612994e-05
2.33455742075021e-05
6.37180940672331e-05
4.56508270793631e-05
5.28382458706199e-05
2.72930041761709e-05
1.52220501015501e-05
5.43057231348631e-07
5.70476571637668e-05
3.18939460519344e-05
5.20154959949686e-05
5.56393201543617e-05
5.91292290424487e-06
6.90879633233837e-05
0.000111574859520437
5.95115960888752e-05
2.98840766540522e-05
7.84804702752904e-05
4.14791743510355e-05
9.1089354742197e-05
8.9044738344939e-06
-2.20392256033727e-05
3.67460922924999e-05
-1.93581896641006e-05
4.09889353070126e-05
5.72306976431673e-05
1.35897008451065e-05
-3.6528970293671e-05
1.55916474788714e-05
-2.91927376577499e-05
5.09694362755038e-05
4.81328630973331e-05
-7.15719543125179e-06
5.07263156769111e-06
-7.11914025106334e-05
5.75444278605107e-05
2.28119136089948e-05
4.58163591317167e-05
4.16149764627098e-05
7.3190814990545e-05
2.18310784984276e-05
2.53823374615398e-05
0.000124104625078673
8.7344245678722e-05
9.3773069064834e-05
0.000180858277708539
1.10527089537792e-05
0.000106981787532127
9.81666512691209e-05
8.61192672186844e-05
9.10868519700623e-05
-3.17895757558076e-05
4.56917020562871e-05
2.26577045674303e-05
-4.08040701506359e-05
2.73207396916487e-05
3.64428555824634e-05
1.05539283723047e-05
2.01434285014097e-05
-2.58508331318256e-05
-8.69325109974463e-05
-6.57552378197684e-05
-5.85148250509494e-05
-3.05265392422657e-05
-6.30342117871393e-05
-6.64374958812341e-06
-3.43783222837278e-05
-5.35834331771425e-05
-5.17286566740811e-05
-2.15660481463472e-06
2.97678825875234e-05
7.86129825951614e-05
0.000106044816906703
0.000139452047554086
0.00012767668591536
0.000110922384635086
0.000187008637265021
8.46099810423128e-05
5.70678127920743e-05
0.00010603992540832
0.000111355647286248
7.9043269699183e-05
9.05376595744154e-06
3.68973051040636e-05
-1.2747892343348e-05
4.75690062511544e-05
-4.66505085090575e-05
3.26570018820923e-05
-2.10614976910753e-05
5.91744716349034e-06
-4.19649891830915e-05
-1.6146959537461e-05
1.48741042787077e-05
9.40671825880556e-07
3.94504547129998e-05
4.10296106139461e-05
-1.72657536710561e-06
1.90141652444041e-05
-2.85805024884917e-05
1.58458294501515e-05
-3.29027515660201e-05
-2.27309742497047e-05
-4.21186914425615e-05
-4.15064545576886e-05
3.10108410826267e-05
-3.87306857583037e-06
-7.60648760027514e-05
-2.77826346469156e-05
3.69858738953812e-05
1.67004760893911e-06
-1.58273882655272e-05
1.11581608548668e-05
5.58835638205311e-05
5.52448711688463e-05
9.95544357696604e-05
0.000121436561027011
0.000152209615968798
0.000169374992338759
8.39934968356365e-05
0.000127482282030169
0.000158656159735308
0.000127575813794016
0.000149553254377077
5.76409900114571e-05
0.000130931700439952
0.00013835625044955
1.91927481497776e-06
6.60474869981694e-05
0.00010209481554201
2.36828156092229e-05
4.7826696483923e-05
-9.45212632334682e-06
-2.32704669354039e-05
-2.80084275483606e-05
-7.57330459137272e-05
-6.30213619877e-05
-3.79831090601147e-05
-8.67290667682634e-05
-0.000176448666966818
-0.000107242170417608
-0.000142376473190909
2.22716281693996e-05
-0.000118325357676967
1.17387947201129e-05
9.79815296102754e-06
-3.10736677435308e-05
2.34506664618359e-05
9.92537040809874e-05
5.17669750867378e-05
8.97924034699912e-05
0.000121594024748533
0.000103117448677402
0.000143285814111695
0.000112859222822869
0.000105908957655353
0.00015180392196384
0.000116649199627581
7.60030505304185e-05
0.000153301699524084
0.000150662839150613
8.89610311937474e-05
6.39982324439451e-05
3.11330052582954e-05
8.34692563014891e-05
2.22717725026096e-05
4.4245213929701e-05
4.62714781760879e-05
2.60461336192428e-05
-5.23158720883996e-05
-3.96445763872407e-05
-3.9219691907457e-06
-1.59706412512073e-05
-1.42298676174817e-05
-0.000109779243883867
-7.32183664857536e-05
-6.07078201610801e-05
4.61041146934942e-06
-1.81768692674792e-05
-3.93954125240633e-05
-2.43305892139433e-05
-8.48227560563759e-06
-3.64605789859314e-05
1.31573477416813e-05
3.89586266087622e-05
4.89779772040633e-05
5.80249104377372e-05
5.3361534371254e-05
5.8107834403593e-05
4.54926861692393e-05
6.82979460744458e-05
1.18248614728279e-05
5.29557607366908e-05
1.81239623040587e-05
4.027051062328e-05
-2.66994357263965e-05
-1.6613241881293e-05
4.00469736615469e-05
3.82565680359724e-05
0.000100725454399908
9.98157506321579e-05
5.99240912250666e-05
0.0001441500419923
0.000119066652770866
0.000121329413616732
0.000112881245158401
9.28102930002638e-05
2.45188218160896e-05
6.51728642209433e-05
8.00402652717328e-05
9.78211134418718e-05
9.10056516435838e-05
1.98525258178619e-05
-1.56228142890726e-05
-1.00043686945096e-05
-6.41764126302028e-05
-7.35362331341758e-05
-0.000113933041374341
-0.000135002024338244
-0.000169695189606129
-8.54917833236416e-05
-8.7081615144755e-05
-6.16416217516687e-05
-8.27547240261538e-05
-4.71669609985426e-05
1.82589453084927e-05
2.58294105757595e-05
8.3058867543558e-06
8.62816711111336e-05
2.41122132369457e-05
3.54305373855353e-05
0.000138959357299358
5.78971640828124e-05
8.28045512286048e-05
0.000144168983656628
0.000141309846093491
0.000133767140016056
0.000106867800106995
0.000130733127234338
0.000134349488087692
0.000190224422957251
0.000111743685965655
3.63992158808377e-05
2.64609284077922e-05
-8.94910701479131e-05
8.48875530313518e-06
-2.67175306342474e-05
-3.51507297125276e-05
-4.68001795177059e-05
-5.90641271387958e-05
-3.78050692966898e-05
4.42943798376555e-05
3.68426340599022e-05
-4.39900839100791e-07
5.56156678159349e-05
7.57019068261114e-05
4.85327404049546e-05
4.28799042643735e-05
-1.12809312449696e-06
-2.00313852493061e-05
3.55405107799936e-06
-5.28233519485039e-05
-2.81797131368658e-05
-1.73893197785405e-05
-2.3978065622254e-05
7.38205415723232e-06
5.14388251450229e-05
4.21001185099192e-05
1.03165332956321e-05
2.44976461310473e-05
-8.48536850234518e-06
-3.99998187804556e-05
-9.74106210781503e-05
-4.34137267118646e-05
-5.74893384962849e-06
-9.9543468781209e-05
-5.35168343897315e-05
3.3959574765709e-05
5.66577478581091e-05
-3.31125782541638e-05
5.14238878103315e-05
0.000114407518768202
0.000164820877102436
0.000121754301684655
9.3656960081897e-05
0.000149044772415772
0.000121636286775192
0.000133698427024577
0.000104506982493089
0.000115298140630252
9.95749529466207e-05
6.08107781586594e-05
6.00989658782402e-05
7.74194690176996e-05
-4.49271305321783e-05
1.63717352866104e-05
2.7426627502481e-05
2.46513050507771e-05
-3.98702193446238e-05
-8.20132047519137e-05
-0.000140608113312154
-8.66812871639388e-05
-3.06874678227075e-05
-5.35064813110314e-05
1.47453216948112e-07
-6.89005534968179e-05
-1.56610807497307e-05
-2.19633473110197e-05
-5.26870905634701e-05
2.87456004980085e-05
1.67478722845085e-05
6.27810740239225e-05
8.60407869811075e-05
6.78846504320699e-05
0.000117517854183793
0.000157386578464727
8.54707734538177e-05
0.000113420543640714
9.02699465538338e-05
5.89355756208185e-05
7.69901887009407e-05
0.000107135426712212
9.61119457923947e-05
0.000126978306971414
2.80311364977845e-05
-2.00830110169523e-05
3.21930620904351e-05
3.24714824675131e-05
1.82805241412011e-05
-3.63331715731433e-05
-5.27270649147057e-05
-0.000148468629050588
-0.00011809374241572
-4.70190090133885e-05
2.30192534198146e-06
-6.22274185812279e-05
5.31585223229572e-05
7.74370060656892e-05
6.24440953089896e-05
4.6339747635516e-05
5.25530040194839e-05
2.73496276651225e-05
-4.54169286307323e-05
1.21601829620885e-05
3.84264435409538e-05
4.2199639980208e-05
0.000123370566147541
4.21237823158603e-05
7.06679464240948e-05
4.988882866759e-05
8.3571894524502e-05
1.76200536072381e-05
9.49197531099377e-05
5.60021762923028e-05
6.91882180925762e-05
9.62813717785735e-05
9.80057168795582e-05
2.69827078520546e-05
4.55742643199065e-05
0.000108458717015241
6.21138013677448e-05
8.03363988781812e-05
1.41225030340945e-05
7.75639904422918e-05
4.93175448716272e-05
-7.82068939793011e-06
5.90189052923404e-05
-2.48091562833806e-05
-9.94453632281838e-05
-7.32988168143461e-05
-8.17842425637419e-05
-8.20516291997131e-05
-2.44191917564872e-05
-2.61588806966843e-05
-2.25691360713035e-05
1.46071409462594e-05
-2.12802484404931e-05
-1.22045494564001e-05
-7.03672613757752e-05
-4.72292702012509e-05
-2.93478087436845e-05
5.33288429804575e-05
5.17692563854333e-05
8.50469492324692e-05
5.10515862934049e-05
7.49023468476772e-05
3.33683698128163e-05
1.22304795572924e-05
8.55155230931722e-05
5.59089617758745e-05
5.68987385430045e-05
0.000118021082247513
0.000131109355400605
0.000153708007997622
0.000164373171370387
0.000154702840519976
9.94692116633843e-05
0.000185548552615629
7.38482703090406e-05
0.00015130465390359
3.22315445379734e-05
8.78774338012065e-05
3.54961915101467e-05
-6.21227772466176e-06
5.50920995176261e-05
6.06026362250896e-05
4.6975554691037e-05
4.53437611014289e-05
2.07590305424533e-05
-7.02254600484092e-05
-2.72997531908523e-05
-8.3431581243583e-05
-9.36647466493428e-05
-4.62368659105784e-05
-0.000101464889189651
-0.000108574755707901
-9.07262280593563e-05
-9.34286297248889e-05
-5.12491996188151e-05
-5.18116422236733e-05
-4.07995795662427e-05
1.17015899460254e-05
-4.89349263444438e-06
6.20978084495478e-05
6.76363610119598e-05
2.54184396837684e-05
9.86672605813169e-05
9.5538774471793e-05
0.000118882021661764
0.000127612757072277
0.00013597830191498
8.94858412210332e-05
2.01175557730853e-05
8.16861437196172e-05
0.000103305137949312
0.000121240347866074
8.72937888241591e-05
0.000133412031865745
0.000172968728722347
0.000214894275940594
0.000129174056588283
0.00012218116933539
0.000142482794030396
7.65331169456259e-05
7.12127051459848e-05
9.908504683461e-05
-2.74888247561733e-05
-7.65207907183486e-05
-6.7593239206594e-06
-4.34807983258389e-05
-5.64518720563555e-05
-3.04715296175306e-05
2.95680099205793e-05
-3.62884970751499e-05
-3.82729911301022e-05
-9.62785011443298e-05
-7.37684373341274e-05
-3.21505732746821e-05
-6.52461520114999e-05
-0.000118033173644196
-3.68692862906315e-05
-1.9946092051573e-05
-1.46034058116169e-05
-1.81183533004064e-05
-2.87809816982538e-05
5.30313643329674e-05
2.93807675151055e-05
6.82502361962376e-05
3.40249718262811e-05
4.0706242806477e-05
0.000104687475736494
0.000133183817862929
0.000125398217590302
8.87109095021096e-05
0.000110177536079314
0.00011892548524703
0.000127660650621469
0.000151635998034355
6.13060881825764e-05
7.60912438809113e-05
6.01890354298879e-05
4.81523906110265e-05
3.33694946902369e-05
8.1891154306133e-05
5.95337647478952e-05
2.44808616362721e-05
-5.42506155426654e-06
3.10398850950964e-05
7.89025522317966e-05
-5.81416825891901e-06
-3.89064097134834e-05
3.99786914415521e-05
0.000131686745736525
7.03932492793936e-05
3.33745898201861e-05
5.78195407679545e-05
3.87954892016829e-05
-5.32394420882039e-06
4.61871293697031e-05
5.45168228891704e-07
-7.32150421401856e-05
-5.03539507655e-05
-2.49981126602482e-05
2.25809032541923e-05
-6.90363651474813e-05
-8.42111310829918e-06
-8.91908580191244e-06
-2.77790824893893e-05
-5.19820988999624e-05
-1.70829307970711e-05
5.77858412351926e-05
7.23813673034811e-05
2.68993956646701e-05
1.63904347014498e-05
1.03328736947475e-05
7.43922495580204e-05
5.49252447826658e-05
0.000124367937203957
7.47508965404493e-05
2.08353612776411e-05
2.9548098839759e-05
6.60484493897602e-05
6.89326041070503e-05
0.000104887818834843
9.07853093327979e-05
6.06408204337462e-05
7.33629977743125e-05
8.37569393546653e-05
6.82451164514946e-05
6.29729244790429e-05
4.34888437692487e-05
1.06263165325851e-05
1.31034494241333e-05
1.77331207057117e-05
2.72395803024677e-05
-6.73241558139431e-05
2.0832297968221e-05
6.07718653070882e-06
-4.11932000495069e-06
-7.50917565601624e-06
2.42415620242099e-05
7.81126250373023e-05
-3.97440988525322e-07
8.52945692196809e-05
4.08453698388068e-05
0.000123357567385565
8.48647867713597e-05
1.35474355176887e-05
2.90511935735714e-05
6.82889940237798e-05
1.71013872895879e-05
-3.41177957554837e-05
-5.80113242391614e-06
-2.69884439478998e-05
-2.53040897166048e-06
-4.57991162454793e-05
-8.66159568192102e-06
6.13305906568586e-05
2.24147495764072e-05
-1.37757434661219e-05
5.26911570095721e-05
1.86686518505008e-05
1.89238563717295e-05
-1.49266602456684e-05
-6.42885470773794e-05
3.45091033957177e-05
-1.93711691806195e-06
0.000104260609889466
6.38647961892355e-05
6.99808997821659e-05
0.000108708174877724
0.000110862998500341
2.62428261194394e-05
3.86475138751157e-05
3.54238333410986e-06
6.84743916949169e-05
7.20277696046287e-06
1.58445580431179e-05
5.85212026461951e-05
3.91862325288818e-05
8.51772555779906e-05
4.05236788656086e-05
3.59040242625939e-05
9.38152970803191e-05
4.36617206285978e-05
0.000132694917869261
0.000107083086334431
6.90544166234717e-05
5.90076599164204e-05
1.57414405464648e-05
9.62950576933479e-06
-3.92125125955254e-06
5.08903666266868e-05
4.97085611310115e-05
2.17784758567629e-05
3.3762067183073e-05
1.81916958913553e-05
7.25420811699232e-05
4.11285538790579e-05
1.84786205153124e-05
5.86190283943283e-05
6.59135207063956e-05
7.28604832947243e-05
4.00929627672753e-05
0.000156800754342009
-1.27669275536477e-05
1.25777897008232e-05
2.1398233150465e-05
-1.80838321693961e-05
-6.39835967939397e-05
4.50599884671359e-06
-4.86542640068562e-05
-4.33979136602364e-05
-1.4318460994227e-05
7.84328495854421e-06
-9.98825139480349e-05
-1.16420642354105e-05
-5.25913132611181e-05
-3.4124552002508e-05
7.86176509519636e-06
8.80792966160581e-05
-2.01339523492724e-05
0.000122629412751036
9.21589699236887e-05
0.000174134915552464
9.87367505959048e-05
0.000154779820815109
0.000235699501581269
0.000165695105120144
0.000212669399710588
0.00019332787008903
0.000153231067817195
9.82578220174659e-05
7.70213434326511e-05
5.12292968549578e-05
-4.12914070548723e-05
1.29876331355677e-05
4.41738389335262e-05
4.14110489178903e-05
-4.08006318485352e-05
-6.27144108468801e-06
-5.44108058767751e-05
-6.27599851350894e-05
-5.18253736763464e-05
2.40789569078698e-05
-6.03955060291958e-05
-8.16318842853707e-05
-3.57379613142095e-05
-5.77702700634052e-05
1.51427559324947e-05
5.37315135610719e-05
4.13926469715539e-05
9.16584222970132e-05
-1.2977826805421e-05
2.4828749155287e-06
3.96263414377146e-05
4.8162163954747e-05
2.34952707971712e-05
2.76721773637357e-05
8.96426697148091e-05
7.08120269903992e-05
0.00012404595463801
0.000124922741112021
5.03506918576487e-05
7.33671111248253e-05
6.52166087234813e-05
4.41250537290923e-05
2.37982717417726e-05
-4.75595795585142e-05
6.4724234281357e-05
4.98050779205799e-05
0.000112895132853977
6.02819428305565e-05
-1.663613222967e-05
9.7522697218178e-05
2.26367244189101e-05
6.06612813458484e-05
6.63114092458274e-05
3.49824677323691e-05
9.55785807769268e-05
0.000108576131607884
0.000123130747264062
3.91352332546689e-05
3.46405497564751e-05
3.59126300185255e-05
7.90368027832343e-06
-2.60018245642738e-05
-3.02516022290028e-05
-8.13312680462443e-05
-5.4646778722595e-05
-7.94263171164144e-06
-8.3379270430963e-05
-2.29000638771782e-05
-4.19338889510676e-05
-1.23276660717227e-05
2.44174369738736e-05
6.99624898789887e-07
7.15019627979518e-05
5.3285378352941e-05
4.15543307458303e-06
9.33031395245091e-05
7.67988037566569e-05
4.08423853777198e-05
3.35609013236809e-05
5.37149337812597e-05
2.5556089989609e-05
8.44001494861607e-05
7.65783056476016e-05
8.0830206995873e-05
4.89072461651834e-05
2.43171557087804e-05
4.94388578821785e-05
7.47650844061347e-05
2.81049576286344e-07
4.42152621465743e-05
-7.33433654508023e-05
-1.29935172848234e-05
-1.48790108220638e-06
-5.13530563944442e-05
4.77014848274718e-05
4.76231505054266e-05
3.73726471429891e-05
1.48556916756458e-05
3.74783269188376e-05
3.29443032422128e-05
9.12785537209075e-06
6.78854450485781e-05
9.27483782940391e-05
6.16588540092299e-05
7.20983559202774e-05
6.40552681221128e-05
8.96824847833206e-06
0.000102801319103856
1.21779395942131e-05
1.52753649569799e-05
8.07395772690736e-05
2.48958463562876e-05
9.80132178189993e-05
2.37197935785083e-05
2.15599217111148e-06
2.54889021531316e-05
-2.8746162472348e-06
1.32185542767425e-06
-5.37936643926764e-05
-5.98969698651222e-06
2.29802837800281e-05
-1.40031300326623e-05
2.8139622531244e-05
2.37691819660849e-05
3.83397772220279e-05
5.795264438261e-05
4.13573928835247e-05
0.000117200144937692
1.7869748971986e-05
4.99232572867662e-05
-3.96062859272833e-05
-9.03593636754261e-06
-8.05278456324357e-05
-5.21710114489816e-05
5.07747846114367e-05
4.84252142906496e-05
6.77619947128416e-05
3.44960579365263e-05
5.79894035710716e-05
7.90788417056341e-05
0.000155108650852807
0.00013033319160043
7.46770462246908e-05
8.37895994091871e-06
3.17653615224141e-05
2.68886793391961e-05
-3.19843676611727e-06
-2.60729613603419e-06
2.95385875389098e-05
6.17766511168282e-05
7.33145964030467e-05
5.57703106568257e-05
1.09580925044581e-05
0.000110461797335405
6.11215557829589e-06
0.00015083824618282
3.38502292343029e-05
9.97933573120928e-05
0.000127521627741196
3.84285124776787e-05
4.10802107405378e-05
8.87525819316357e-05
7.18339907619416e-05
2.58858427973741e-05
3.7423149309192e-05
6.32863746156777e-06
7.84505003621163e-06
4.48458686526743e-05
4.2788862984271e-05
6.79560224170512e-06
-4.03288447935047e-05
-2.17580209827248e-05
-8.0503054581567e-05
-4.1162482458399e-05
-7.51115596880411e-05
-8.92773079598885e-05
1.99637669872444e-05
-2.00224984029818e-05
3.85623201041306e-06
-5.25065899435775e-06
-4.25879267721783e-06
-7.89151350790963e-05
1.277889712875e-05
2.78381983875195e-06
5.1829700020367e-05
8.57533322897095e-05
0.000135867568679079
0.000199532479074171
0.000212872405956012
0.000165764294803067
0.000105077599045951
0.000166520160046677
0.000141378399345385
8.13915483563242e-05
7.92790520586174e-05
4.05803502967379e-06
3.83051825432469e-05
2.93954883623511e-05
-3.58592384531723e-06
-6.58277605720596e-06
-4.34735140067988e-05
1.73023512736879e-05
-2.7548860703235e-05
-3.32594754992034e-05
-3.00937488448122e-05
-5.85906639477021e-06
-5.00221486559423e-05
2.17804066806138e-05
5.76913758312754e-05
2.75213883638413e-05
0.000104894909491794
7.53221903971574e-05
3.86273263732832e-05
4.35359643398267e-06
-2.2172479186713e-05
-3.7534419664624e-05
-3.92826931392228e-05
-0.000128568253929622
-6.52843439839468e-05
-0.000103478635100476
1.27971916351418e-05
4.20941953658393e-07
1.45198021738254e-05
0.000140011038530586
6.47803434572932e-05
2.35020543423925e-05
8.76858924465497e-05
6.82093375607033e-05
-6.73702069857422e-06
0.000103748906825236
9.01820267216981e-05
9.87096951170352e-05
0.00014689619165403
0.000134223959362249
0.000170512429459432
5.24089820614572e-05
0.000134297837153771
6.36550929963704e-05
5.23190033249815e-05
0.000103784619126348
-3.8174100143712e-06
5.62157046617967e-05
4.37281340989998e-05
3.16436855792805e-05
0.000120778810295637
1.95287061986425e-05
5.47721869415774e-05
2.75341330701621e-06
-9.39284558695446e-05
-2.68412830953971e-05
-4.49942014062949e-05
-1.79382876125427e-05
-4.56884284841766e-05
-3.32557123516971e-05
-1.76247816853362e-05
-3.65800347485525e-05
-2.56395172130513e-05
-4.22526061985835e-05
8.53941799908002e-05
2.67393099392488e-07
-4.71904306940411e-05
5.28972354656382e-05
3.14241751259768e-05
0.000103622367612114
7.8660049969727e-05
4.44163170160404e-05
7.99467123421474e-05
7.85757570589438e-05
6.58190408150674e-05
9.87485538813703e-05
6.10816332710724e-05
0.000156939616071766
5.00218230066788e-05
6.27615192280088e-05
4.88454284988268e-05
7.7077988637047e-05
4.18127418321364e-05
3.52915645792948e-05
6.7716826560874e-05
2.59490633535394e-06
0.000101304589966538
7.82363230500638e-05
2.77215220832851e-05
7.25595908028607e-05
1.19756234277935e-05
6.82377258051472e-05
2.98484485960189e-05
1.52122075964766e-05
6.66772228153822e-05
1.4224639851943e-05
-5.73946245623535e-05
-7.13606886311166e-05
-2.28725442745013e-05
-0.000100588986478164
-1.40287933482894e-05
1.21031181852723e-06
1.13089672213111e-05
-7.3728866959477e-05
-5.87459762362625e-05
-2.79612745333221e-05
4.30272934242075e-05
-5.55211117055724e-05
4.51375371777037e-06
4.03222614133734e-05
5.35274131304287e-05
6.18810633187324e-05
4.81550857519287e-05
9.44992773413163e-05
7.43513215677429e-05
-2.60885370029374e-06
-2.395626471698e-05
5.14010622518956e-05
3.22151679326799e-05
3.31722655218183e-06
5.12626982511937e-05
0.000117766031435911
5.9944725544072e-05
0.000108138125039759
9.50439132486666e-05
5.73674751023832e-05
8.83126308499349e-05
4.88344426548514e-05
4.6096685460927e-05
1.35551081877533e-06
4.25053077135131e-05
-1.03373994956225e-05
5.50753117311339e-05
-8.39620509165117e-06
3.16899702480494e-05
1.74003423756362e-05
9.90079050380177e-06
1.81374559524562e-05
-2.03639618739569e-05
-6.81486179552674e-05
-3.79185614533087e-05
-5.23774199903684e-05
-6.16342289352166e-06
-0.00010297491448605
-4.59794285739649e-05
-7.72769278301515e-05
-7.20960677265787e-05
-1.55230430847108e-05
1.32546215912638e-05
1.91445063693405e-05
6.42727874741275e-05
0.000118007525076737
0.000117595174737145
0.000194724295825222
0.000123447934958168
0.000136369263600805
6.54721099625318e-05
4.58198279814854e-05
7.70867203508234e-06
6.11733296150282e-05
6.56821276446848e-05
-1.54822228163835e-06
0.000123187354256404
7.00660083845122e-05
4.00991032934451e-05
0.00018235721051824
0.000121245049672749
9.63319825521391e-05
7.48500720424115e-05
0.000119669151325611
2.01831990567597e-05
2.31337178483517e-05
1.87653447126678e-05
-4.36062621440071e-05
-4.07253659342953e-05
-8.53257177506293e-05
-4.3852778983754e-05
-7.11258404882818e-05
-3.65999359942234e-05
-1.6549682504052e-05
-4.55804479556823e-05
-3.52715471297478e-05
-1.06152077410393e-06
-1.8211194128189e-05
-2.52064624336126e-05
-4.37419545339555e-05
-1.54908561593532e-05
-8.04446262829659e-05
-3.5102896235555e-05
-3.63345064853246e-06
8.17431455141196e-05
8.58136334774346e-05
7.96356208008914e-05
0.000143023266665779
0.000143444873723469
0.00016038883832432
0.000201943239515226
0.000167653336952762
0.00022288874971722
0.000148235537396199
9.77846242484363e-05
7.85525966355091e-05
9.22474735362844e-05
-1.37696021959928e-05
5.91767759676646e-05
9.43144309775018e-06
-3.60828145886806e-06
-4.6663380459391e-05
-5.40280335653622e-05
-3.20180556238988e-05
-7.88274490250112e-05
-4.72928994530164e-05
-6.17018490561184e-05
-2.19909755515082e-06
-5.10288478857903e-05
-5.94715452364318e-06
5.69325872657502e-06
-3.47817333513009e-05
2.67781283117114e-05
3.80200950067215e-05
6.4640578350567e-05
-1.35564039428613e-06
2.86956305245487e-05
5.69551834904212e-05
3.54223115305664e-05
9.63861001837271e-06
9.84088180685796e-06
-3.40910521407028e-05
6.72086880234974e-05
1.5684266429316e-05
-0.000107451855278244
-7.09894991234383e-07
4.13273800895303e-05
3.96310134954018e-05
0.000121399217252651
5.23985904745172e-05
0.000117172114591092
0.000166024116314628
0.000100285809732794
0.00014594574083681
5.37663715168904e-05
1.83959833928049e-05
4.92463328156325e-05
5.82859398863339e-05
1.4595539193408e-05
1.79296881484241e-05
8.68863099668144e-07
2.60171566336373e-05
-9.95451447840832e-06
2.02023765950092e-06
-6.09319940979056e-06
3.77354857198798e-06
-1.06167690961975e-05
-4.2095360470696e-05
-3.90869804069965e-05
1.79951872626336e-06
0.000100616924960527
5.6123001521658e-05
1.6236043637166e-05
6.05467654600954e-05
6.92268091410203e-06
8.03396506829013e-05
-2.42198695769311e-06
2.07840961367574e-05
-5.40466495694147e-05
5.6651074453484e-05
-8.47206740238187e-06
5.01416175704817e-05
1.91581447217991e-06
-7.50283282001239e-05
5.46438400509834e-05
9.80859748053018e-05
1.26088669566498e-05
4.08803051518129e-05
4.34541311036889e-05
9.89074447848177e-05
0.000109702412156561
7.28675169118694e-05
8.37575542320375e-05
5.00482275058181e-05
9.71442602863515e-05
8.93870045194601e-05
3.78077250216123e-05
2.72873883894022e-05
2.11658318956654e-05
1.07106952570887e-05
1.13225512791225e-05
-1.47648187836339e-05
1.25501256217732e-05
-4.95977073086822e-05
-2.47089947939331e-05
-4.86204132867702e-05
-5.21830550739364e-06
-1.83343884395487e-05
-2.92879616997559e-06
7.11731641820989e-06
6.93923255793144e-05
3.53717217136413e-05
4.04472267658296e-05
4.0208530220297e-05
3.23080648452484e-05
4.210891539662e-05
7.87636958393172e-05
7.69326727643698e-07
0.000115784076980314
6.1366055654817e-05
7.22130559957748e-05
5.93299930478738e-05
0.000118784105890151
9.47487850099942e-05
3.21114763640927e-05
2.59192925622906e-06
-2.7796016785915e-05
3.27387229213801e-05
-2.44953279682283e-05
-1.59689073400416e-05
4.10181533486375e-05
3.01674845564898e-05
2.12109914968275e-07
1.86181746091398e-05
4.3539655811906e-05
1.48901677360435e-06
1.18718187994008e-05
3.438570070231e-05
-1.50932530011324e-05
2.98457860149313e-05
6.64976588496697e-05
4.07577926786236e-06
-5.18941292786097e-06
-1.19133239363961e-05
1.23261171500679e-05
7.53650170811688e-05
1.29754859232197e-05
3.44956933293401e-05
-5.90384911606555e-05
-2.5632736513087e-05
-3.59581898548578e-05
-2.57409891259521e-05
-2.66549987500209e-05
-7.89836367983662e-05
-6.17721418814376e-05
-5.12138702104398e-05
5.34656408500384e-05
-5.64967087433959e-06
-3.59960847628511e-06
4.71694605903416e-05
8.28749418625156e-05
0.000107036874408613
8.98429442981208e-05
0.000156331943648474
0.000176545205399995
0.000184192539915219
0.000185191764880398
0.000198394851428945
0.000151768745034301
0.000145765836252238
0.000144283306422736
0.000103046234526245
8.31315677749931e-05
7.51853995836619e-05
7.43504394872987e-05
0.000139814166628204
1.93404904124243e-05
-2.8039808242426e-06
-0.000106456420870117
-8.59847436493959e-05
-0.000143401748625274
-9.96490170314568e-05
-6.37126017006793e-05
-0.000108202419965624
-3.00895003911856e-05
2.38918952446776e-05
4.76015924323283e-06
-1.44489730960378e-05
-4.30944892542352e-05
-8.17598704479958e-06
5.93648507686483e-05
6.08917312101505e-05
-1.3281523324398e-05
1.64603214096339e-07
-2.98447669228597e-05
-1.58599070697745e-05
-3.85671352928548e-05
-5.19831646174592e-05
-3.10509743925776e-05
4.4118016244069e-05
3.10681895243791e-05
5.04993684444315e-05
5.75906551582778e-05
0.000102488957761453
8.0005551835046e-05
0.000131427219141102
9.61240655771146e-05
9.13389972797103e-05
6.79662149265185e-05
0.000148453338239097
4.37475788784399e-05
5.81677117096437e-05
1.5284179406925e-05
6.19729155681885e-05
0.000107192379180497
0.000110677546084576
0.000103347332637839
0.000159992679126363
9.60342524562656e-05
2.16966833277168e-05
7.14456303278679e-05
5.69969579157144e-05
-3.02354066326864e-05
1.4320803141462e-05
-6.14226346825581e-05
1.96090001732374e-07
-7.89145608799627e-05
3.1507139885522e-05
-4.91197889252243e-05
-7.27208784792712e-06
-6.53717444332558e-06
1.27502194407866e-05
1.82181584365412e-06
4.8787684321121e-05
-2.29549612125331e-05
-3.47232943151151e-05
-1.12530949163518e-05
2.15863207116498e-05
-3.22051781685404e-05
4.23556237438625e-05
6.17086728285405e-05
-2.51686161915023e-05
3.43965510846772e-05
-6.18487854931373e-06
6.97207087510576e-05
7.47596299236205e-05
8.10341906252329e-05
8.43199574143866e-05
0.000108444585044526
6.44619913210202e-05
2.53135127207193e-06
7.34090943979429e-05
0.000132787093117911
2.23486660809633e-05
4.22072110653652e-05
6.75907526727444e-05
8.22247676997372e-05
0.000119182154055014
0.00010025746209887
6.92210371170984e-05
6.30822339121314e-05
0.000123778869644995
0.000105742049283551
7.34284519780254e-05
4.36364415246256e-05
1.25858020341058e-05
2.19802316750445e-05
4.211975078196e-05
-1.98169694819188e-05
4.40932567952782e-05
-8.6501943651722e-06
-2.03758903122434e-06
-2.96344102422764e-05
2.53565359121248e-05
-2.27595716576214e-05
-2.42254788909083e-05
2.45808273521229e-05
-2.64549589367696e-05
2.91479897101344e-05
-1.21821113505161e-05
1.62967088713947e-05
1.07425470426708e-06
-3.14288301915798e-06
-1.15137583109548e-05
2.90482255106962e-05
-3.07715160137022e-06
6.97972092428679e-05
1.88708577280595e-05
3.22709502389078e-05
6.08102853876945e-05
6.90929133034738e-06
1.97580984363057e-05
1.57109926135096e-05
-3.81938574539577e-06
8.15541743012219e-05
6.5954808597227e-05
0.000115783976294335
6.67509130470368e-05
6.74617479430898e-05
7.26288559754159e-05
6.12210632967412e-05
3.48873643919021e-05
0.000123115185231335
4.30369204863267e-05
-7.69429209141724e-06
7.43465769650123e-06
2.61522893720591e-05
7.28675363728009e-05
4.78787386988905e-05
7.34183901808716e-05
8.99173930199223e-05
1.13416693784664e-05
2.2160501043763e-05
6.12059859677446e-05
6.46314814962074e-05
-1.70507098114209e-05
4.92959436570533e-05
-1.5675647004161e-05
1.965751491682e-05
3.61565206845155e-06
-5.43829205292791e-06
3.83680292814696e-05
6.90240105315448e-05
6.29243039202584e-05
6.12808881590372e-05
8.35384464849333e-05
5.13304514049139e-05
5.2286201150515e-06
3.64256849784389e-05
3.9625960582605e-05
2.8913765122333e-05
2.32621518900253e-05
-2.54546622893765e-05
-6.65023666447455e-05
-9.79844615662038e-05
-0.000135491465461881
-6.36206123356806e-05
-6.70598048405775e-05
-2.66959318473374e-05
-3.41008513198884e-05
5.70737893814637e-05
1.31400371320743e-05
3.72212864497835e-05
-1.92129279310974e-05
0.000122875403415336
0.000120993268326989
9.52526479969388e-05
0.000151213813881417
5.48600320221696e-05
9.72472300559802e-05
9.20342580776788e-05
0.000143348908901821
6.45424938585578e-05
0.000133580947776122
0.000105406150464332
8.50164447361608e-05
3.40035826255812e-05
3.04716476341544e-05
3.66582382597764e-05
-3.29723418438178e-05
6.16522984583866e-05
-3.9916992622273e-05
2.96337926962823e-05
-1.72589337796635e-05
3.91753644692057e-05
-3.25166593623764e-05
-3.51476240644469e-05
-5.04581033672179e-05
-3.02772634116252e-05
-6.38476977330841e-05
-1.24179110942974e-05
-4.60912884972335e-05
3.30453351054978e-05
-1.91340765875663e-05
7.43038889047456e-05
9.11831720499464e-05
6.06265958262451e-05
5.90637686186453e-05
7.75046237581814e-05
4.00757529653404e-05
6.58918126174853e-05
1.70744480954338e-05
0.000102510902221661
4.95277716558967e-05
9.54232764315749e-05
4.96980228291833e-05
1.28736236227738e-05
4.76122288469e-05
0.000134088332718925
1.77294564180044e-05
4.85526651561746e-05
1.07065392423442e-05
6.60996659632338e-06
5.56167006953782e-05
2.78544085288552e-06
4.94979091726411e-05
1.62302718151208e-05
8.8694298482581e-05
-2.9996947500885e-05
-1.68730645543628e-05
-1.94247304870272e-05
4.15892256841858e-05
-1.15591274406472e-05
2.15915131254344e-06
6.43001785910439e-05
5.9761205418627e-05
7.24250672353215e-05
0.000115487571051861
6.96922424152971e-05
6.56043371752987e-05
9.6973204258333e-05
9.93380694924329e-05
8.2448098052115e-05
0.000103338574268477
8.89677853559284e-05
9.13195108864678e-05
8.22366075744665e-05
2.80833884997306e-05
4.6133033329397e-05
3.50356638607309e-05
-7.32623986281839e-05
-5.05466118149985e-05
1.27408590307205e-05
-1.60693868529562e-05
-2.43796234843531e-05
-2.80417435214592e-05
-8.54553288370245e-05
-4.73846334477557e-05
-7.81675267801743e-05
-7.61050261226221e-05
-4.11970496723431e-05
-1.77189851064434e-05
3.81236777761139e-05
5.22006450113594e-05
7.3014853105458e-05
5.33150653398033e-05
0.000109755000010105
0.000110045710680073
6.68634861891159e-05
9.49851922513493e-05
4.24016985574518e-05
0.000149293627445709
0.00011169700040933
5.15631403543728e-05
9.68094150446777e-05
8.32171133383978e-05
5.82190560413296e-05
5.84198104922074e-05
0.000103086034805163
1.84240704790703e-05
8.55498496973419e-05
3.67878096896342e-05
6.81725813370357e-05
4.78430763196252e-05
7.52597279081113e-05
3.06117392294266e-05
6.69225442695029e-05
4.11531575580487e-05
4.48247706817229e-05
-2.05306396658533e-05
2.20673704539651e-05
2.47199964097882e-06
-1.40836167352727e-05
3.25343190157879e-05
9.74844330542231e-05
9.48314148761459e-05
8.14818638550415e-05
4.76676853038276e-05
2.5199987476975e-05
7.12207020608154e-05
2.61120890994438e-06
1.63205698512632e-05
-3.861827141029e-05
-8.31843724730788e-05
-6.2395617268264e-05
-4.32368639057257e-05
-6.7876429484225e-05
-2.73277651181137e-06
9.51421139105925e-06
3.44253588320219e-05
-2.46283573414869e-05
1.33153374861511e-05
3.3121684398065e-05
3.29675888195416e-05
0.000143382925565673
9.85729000348433e-05
8.52185639873068e-05
5.65112232138673e-05
3.43803119087082e-05
0.000168376858356473
9.88365071927636e-05
2.65845784279265e-05
2.97944557676627e-05
8.23090436955699e-05
3.93324527251867e-05
1.73342564094299e-05
4.62385236356262e-05
4.11188253258401e-05
-2.76142810091913e-05
5.498347730299e-05
1.54823649655576e-05
-5.33706367765669e-05
-1.38155594527774e-05
1.86357233018798e-05
1.96318819651087e-05
-2.93492540239418e-05
4.15119418862853e-05
7.48052639743107e-05
4.26168434731651e-05
3.05295392452567e-05
8.52019913307608e-05
4.99167336146727e-05
0.000116587145993308
0.000104696811929761
0.000154230937703698
9.62185472877303e-05
5.75724437072985e-05
9.74224426167991e-05
6.78662960149325e-05
6.77212843562782e-05
-1.93265432927841e-05
-3.4208494250673e-05
-4.12082818730785e-05
-4.57356285777106e-05
-9.78370334846445e-05
-0.000100858573935574
-4.8064863671967e-05
-1.91679551442055e-05
-1.13596753068336e-05
5.23536981067458e-05
-5.1308204303259e-05
5.02284903481564e-06
9.44484456683425e-06
8.78363414381937e-05
7.2916367562358e-05
9.24967678899246e-05
0.000135605195245748
8.31359885569186e-05
3.1543721983092e-05
7.07800541994239e-05
-9.13687841782028e-06
9.20192847525824e-06
-7.66845400288207e-06
-5.3822107467666e-05
1.34735257499859e-06
9.21403179775188e-06
5.81650960688882e-06
3.55975603198255e-05
5.47657093998903e-05
0.000108744581942296
5.51429794470467e-05
0.000154886714198729
6.90493859139111e-05
3.11829119342071e-05
8.95163302475091e-06
0.000118427557573495
4.28018044483646e-05
4.70158813668274e-05
9.21344494717116e-05
3.93189643079682e-05
5.19733649154325e-06
4.74618394392198e-05
-3.84215632266717e-07
-5.03303416639758e-06
-1.69853231815017e-05
-1.05071865305634e-05
-4.20761542999216e-06
-2.40347072378478e-05
-8.49319223942749e-05
-7.80915366623614e-05
-6.80000579237414e-05
-3.43554793894366e-05
-2.74159859377441e-05
-3.47259322330773e-05
3.02123400453952e-05
7.47001080035469e-05
4.60240107093775e-05
5.80290352972392e-05
0.000121210853988552
0.00017363195436495
0.000179613736031176
0.000155839496681595
0.000182739831126247
0.000107637640832363
0.000144814248286335
9.23423398439414e-05
0.00010327802727169
-9.41646585853812e-06
3.51315668637259e-05
4.03643888446513e-05
-3.63587882842884e-05
6.95031335905784e-05
3.02875084459687e-05
3.9309593744834e-05
7.91668167580766e-05
6.85061808152214e-05
8.94014425095731e-05
3.05790454297137e-05
6.83393565272309e-05
9.87465278901614e-05
8.26579901557386e-05
3.41282412986893e-05
5.0791168966566e-05
-3.62483898406775e-05
5.19133940578182e-05
-2.9135478491979e-06
1.64096035821192e-05
-2.91454043031443e-05
-7.98678787126882e-05
-6.98157084775726e-05
-6.11759299207548e-05
3.18031790691781e-05
-3.37868199222312e-05
-6.09760219289693e-06
-1.61243706084378e-05
2.84465488694874e-05
4.77384779256623e-05
1.37395720565711e-05
7.37906900651155e-05
5.55671873343865e-05
0.000161297964413822
8.55986923662346e-05
1.30330107300305e-05
0.000140562368899923
7.27839921042104e-05
2.09553617683625e-05
3.33547607960473e-05
9.32726130984671e-05
1.22110477793148e-06
5.29439650921681e-05
4.85566060177469e-05
3.96556710630533e-05
9.99603169613061e-06
4.00001358855663e-05
2.96862647706214e-05
9.75622647043738e-05
2.19327019914163e-05
2.66009547037408e-05
7.47008114928503e-05
7.55544077401896e-05
3.12049013023779e-05
4.40833603576542e-05
6.39786494316847e-05
3.85589768294476e-05
2.2060054166203e-05
-6.18793788535078e-06
3.00999837562087e-05
-3.34171267322135e-05
-3.27429911624806e-05
-1.06573130316446e-05
-6.33603227847189e-05
-0.000111570283527144
-6.43305162911965e-05
-7.80010524983392e-05
-7.91157572289055e-05
-7.53711706436324e-05
-9.42536486886034e-05
5.07903612960548e-05
-3.71751347088922e-05
7.44996686715519e-05
4.88751283193701e-05
8.90010614578155e-05
7.94565031964616e-05
8.84818176405004e-05
0.000104597511471375
7.97353415462197e-05
0.000185331019771246
0.00014561348694115
0.000122446113157749
0.000129388216270868
0.000104250767052464
8.45812173520137e-05
5.86348904004847e-05
0.000140412670213285
4.72213765761471e-05
4.99299922663099e-05
0.000101482674607285
3.63350648104484e-05
9.43175915207437e-06
3.67390710222446e-05
-7.02365710569595e-05
3.01259602167296e-06
-4.79565829657328e-05
-2.22942719869987e-05
-1.52060630503594e-05
-2.01672201779251e-05
5.67602580550361e-05
5.7018193611696e-05
0.000104038449880033
0.000120286634284625
8.21259240561907e-05
0.000103290394155391
5.60750143926038e-05
-5.30502954929476e-06
1.68493099809674e-05
-7.74284305175441e-05
-4.18964829547665e-05
-3.62075965372671e-05
-3.06661355167677e-05
3.40421467637185e-06
-4.49252842741429e-05
-1.81371084088944e-05
2.16822060518474e-05
5.98888719620104e-05
6.80998857105474e-06
8.12640368337337e-05
6.01370439333162e-05
6.20843886595665e-05
0.000142726770102073
7.52648607681716e-05
0.000117706326484534
-3.41018677312802e-06
2.47063933146187e-05
-3.47883008575341e-05
-3.83520854440737e-06
3.29533437437161e-06
1.70592993447494e-05
1.09029954754335e-05
6.78984142485651e-05
1.47506370993088e-05
0.000101712940798384
0.000106165976196631
7.23869278298758e-05
5.73392858882736e-05
7.60782734054956e-05
2.0282283419048e-05
6.39982299211326e-05
-7.17626749265962e-06
-2.87205447160335e-05
-1.6982271276656e-05
-1.4180220337251e-05
-0.00011815543007819
-1.59253053615739e-05
-2.36420087471384e-05
-4.34132900618701e-05
-4.96459598779138e-05
-1.32055340653009e-05
-3.0462319728706e-05
-5.19005484879881e-05
2.43056389053089e-05
2.82780555368599e-05
6.99793579360149e-05
8.03103850466133e-05
5.12812880973211e-05
8.94773894166845e-05
0.000110904553826735
7.24626355424232e-05
5.49456715345241e-05
9.38292280245118e-06
3.4831571239626e-05
4.96765804084398e-05
1.75910582054106e-06
3.67727455556238e-05
7.04712511872863e-05
7.18000502241109e-05
5.76162983227111e-05
0.000139280842355072
7.50863265384142e-05
0.000103882786223797
9.96279700915368e-05
4.98160996855188e-05
4.32556302721353e-05
4.07651062919755e-05
5.24819545104802e-05
-5.87580724408454e-05
-3.10443035164532e-05
1.39337711571038e-05
4.77687317256867e-05
-6.31890473465698e-05
1.37167011178626e-06
2.06990706155031e-05
-4.56114249950623e-05
-7.29967487023586e-05
-1.6637451945236e-05
4.65158257438679e-05
5.47153278264825e-06
3.32824199941387e-05
5.69010826182795e-05
0.000127351605572049
7.78508847161536e-05
4.10690297570912e-05
0.000108089361602359
5.98791964777504e-05
5.60351147768661e-05
9.21376394881665e-05
1.33473565756816e-05
8.4749592041983e-05
5.10365733331993e-05
-3.99470202401112e-06
5.5454392890806e-05
2.10780226349734e-06
1.16390320020849e-05
-3.77716216297365e-05
1.17585430174105e-05
-4.93798076147848e-05
4.10222245348037e-06
-5.02629754928948e-05
-1.100880108826e-05
6.34728688761097e-05
6.21316473603605e-05
8.44822117915854e-05
8.6697181354937e-05
0.000120085752552851
9.77725895474087e-05
3.65529848391483e-05
4.96781352030649e-05
0.000141611110627009
0.000101648622719228
-3.38630983616963e-06
5.65928570182305e-05
5.27025283975263e-06
-2.36556209912463e-05
-4.28702559896262e-05
-0.000114236575949897
-9.41309907811831e-05
-0.00012326622489238
-8.07525622854308e-05
-5.51913770360205e-05
2.9972281430592e-05
2.79924658812762e-05
4.79633020568397e-05
9.85380102561348e-05
0.000174311468433161
9.47748461319812e-05
0.000100141566770214
0.000105365340361812
0.000177762340351467
0.000113959711212436
0.000189775404132073
0.000113115536865131
0.000151160433404983
0.00013051963000959
0.000132173324793561
6.14874990754845e-05
0.000152353851756968
-1.12763735599249e-06
1.23459348025374e-05
2.0581525952288e-05
8.87853723645744e-06
-4.43404430375101e-05
3.54895327094605e-06
-1.06743960703493e-05
-1.58200956725821e-05
-2.15010528747006e-05
-1.42177048857026e-05
-3.49858032176143e-05
-6.21286325244842e-05
-5.67636425181443e-05
-1.62270266566921e-05
7.65583701897442e-06
8.13172724299327e-05
8.48692646780821e-05
-2.81725767661794e-05
-1.22815275156038e-05
-3.72754380218865e-05
-3.67972385413815e-05
-1.33875231999648e-05
-4.12675240192278e-05
-3.1800107535326e-05
-1.80135937558371e-05
2.99957812283985e-05
4.56518052236302e-06
7.58887347406276e-05
9.53178235015476e-05
9.40653052047424e-05
0.000105009244439622
0.000142316145339173
0.00011613469069652
0.000155940669394759
0.000131426965268635
0.000154752785069695
0.00018680705836088
0.000123687008373104
5.50542198303182e-05
0.000132617841728502
2.10669952722413e-05
-2.19896672835328e-05
-2.51419899303258e-05
4.77635587803328e-05
-1.18108968462816e-05
-5.35257716910582e-05
2.63837130454903e-06
3.33555485332989e-05
5.22643132480386e-06
1.69556148221389e-05
1.21184371382785e-05
-4.99543702741392e-05
-3.5502266897574e-05
-6.59531639716195e-05
3.02042180924916e-05
3.08826077417449e-05
6.98697856165226e-05
8.34201919808419e-05
7.0520584740368e-05
2.10813472660751e-05
5.20692926405302e-05
2.4812743818031e-05
0.000113181376968463
5.07066541224052e-05
7.61762329042607e-05
5.99269747188584e-05
5.02268130873078e-06
-2.04621871889551e-05
1.42280907495766e-05
-3.15475832363019e-05
1.84126566053277e-05
6.52906682142974e-05
-5.00937885176971e-05
3.61340858358458e-05
-6.73901509181428e-06
7.06549604160513e-05
9.7550900366951e-05
8.45329082908058e-05
0.000140894908251762
5.4938380437379e-05
8.29383183449021e-05
0.000104597041253649
8.86693165733286e-05
-2.45695490303508e-05
4.12439421318578e-05
2.54212546667064e-05
-7.70540127040294e-06
-4.09681145079961e-05
1.57649834911157e-06
2.73129741325428e-05
7.14576864721663e-05
2.83812278701612e-05
6.40932555418396e-05
6.49097935187267e-05
8.60952201662031e-05
5.49078385175258e-05
0.000146286616636919
0.000123460550362975
4.02492654065769e-05
-7.50700410394457e-06
2.59129772842266e-05
4.79860392398846e-06
-9.2788845873277e-07
-4.08556549465447e-05
8.31840902466961e-07
-5.64629491273478e-05
3.96312701990959e-06
-7.27188098621381e-05
-2.09464236547132e-05
-2.59687046580154e-05
-2.98184876805054e-05
1.37022802181726e-05
-3.96936013653163e-05
6.43450025469023e-06
5.08910174437327e-05
6.16556556762961e-05
3.65927913354473e-05
4.74527392135664e-05
6.50652920144046e-05
0.000150629252220626
5.10244941015675e-05
9.59129219826684e-05
0.000131131814338053
0.000131711136221619
6.72754604320568e-05
7.37870977317579e-05
0.000118531849838425
0.000101300862656831
8.40820533857934e-05
8.50238524280173e-05
5.0500766748673e-06
3.67464689674391e-05
-4.3111966051053e-06
3.04417859279732e-05
2.83821634584641e-05
-2.12208042174176e-05
-9.08881938924889e-05
-0.000128411028662428
-0.000148173960350751
-9.03210794260984e-05
-8.12705049357504e-05
-9.09919546683368e-06
5.16197412192763e-06
8.28879453787478e-05
9.12756920434543e-05
0.000128077979106036
0.0001111226248289
0.000105137246303598
5.55651400035642e-05
1.4538505306847e-05
0.000110521518516526
2.7188934107451e-05
8.75319387142314e-05
6.87821341526535e-06
6.9594593117818e-05
2.21554408687688e-05
2.93509964290414e-05
-2.14646798616308e-05
-6.34546350870316e-05
6.44287550172547e-06
8.23333893828008e-05
-1.88335978416383e-05
3.3456453178834e-05
6.00617341845822e-05
6.66651799970336e-05
2.73220590758498e-05
-1.61416886563626e-06
2.42512626327561e-05
-1.34469497783137e-05
6.12732852270491e-06
-1.6480744339537e-05
8.10616786927156e-05
2.2120486547142e-05
0.000114746756163889
0.000113022050517466
9.92305848186807e-05
6.85163437620136e-05
9.12012209329818e-05
5.36584601587973e-06
3.79206024446069e-05
9.24335453404168e-05
-4.50458901960921e-05
-2.3940170115294e-05
-3.97145501136463e-05
-6.9302319257567e-05
-1.10300169877763e-05
3.03009750702661e-05
-3.49229226631715e-05
3.73345111472297e-06
6.12781947831347e-05
-1.1692369809084e-06
2.55792194470998e-05
3.58997043802381e-05
6.30810887393883e-05
0.000112992990848199
0.000115608068847337
3.72986115846607e-05
4.58566528998028e-05
2.82376961748167e-05
5.85984975909895e-05
4.95565875671213e-07
5.16310314440841e-05
1.91909702934926e-05
2.52497450570496e-05
6.64774919886445e-05
4.28968845248599e-05
1.99580999564579e-05
8.29446862013836e-05
0.000104672388126442
3.91657007899579e-05
4.87185977622779e-05
3.7163867749063e-05
4.1613931494076e-05
2.21113483707552e-05
-6.15242042339562e-05
2.67835283554763e-05
-2.32999904543044e-05
1.00138467761433e-05
5.33777595401319e-06
-7.1109753432436e-05
-3.79221968644983e-05
6.85998516829014e-05
-2.28759279533807e-06
5.44075289969652e-06
-2.97961546138176e-05
-2.3854289785699e-05
7.97455729139569e-05
2.85948011819442e-05
7.15162608570621e-05
5.53345843517258e-05
6.82136755207204e-06
5.43201695773348e-05
9.84117413189156e-05
9.56866178180257e-05
0.000115376512648466
0.000161192063021157
0.000132832514510964
0.000140728468982903
0.000166991378979498
0.000185285614501985
0.000154285589126286
0.000119731054884427
3.7409120071294e-05
2.11963695909415e-05
7.4322783665908e-05
-7.31510078026127e-06
2.05076894000557e-05
2.80358420494507e-06
-3.23976344042123e-05
-1.17852532705606e-05
-1.19436287890504e-06
-3.33839476375832e-07
7.59737282303581e-06
-3.25769578333199e-05
-5.98646867986353e-05
-8.38532679434323e-05
-0.000100815556145398
-5.85324137451269e-05
-3.36261479654531e-05
-1.62463320449011e-05
-2.40708580719885e-05
2.19493741953697e-05
1.82052538251149e-05
2.78624901835113e-05
1.3622047441406e-05
-2.56656998014972e-05
0.000107378413200905
1.0827252834877e-05
2.14213867200063e-05
6.51307708603712e-05
0.000140039063630521
0.000118494608999948
0.000113935082586534
0.000145149471973724
9.87263468472853e-05
0.000125357710091697
0.000157572505146026
9.86438013120848e-05
9.62253493314604e-05
3.85976895699315e-05
0.000104533406863772
9.23170020126807e-05
4.52662829384523e-05
8.38541953598504e-05
3.84282400208061e-05
2.52926629475237e-05
1.19584051816249e-05
3.76072722149282e-05
0.000144027617298342
1.22892117977278e-05
1.77969663712389e-05
-3.172629200846e-05
-6.1798046031164e-05
-7.12824606338726e-05
1.76238681080951e-05
-6.35262700328139e-05
-0.000113317075909729
-9.17017205925743e-05
-3.02245519974506e-05
5.33591200289278e-06
-2.0340852389942e-06
1.05084592541769e-05
-1.9133269016328e-05
5.20219215808811e-05
3.28161953136517e-05
-6.19950981223379e-06
-1.3932002274194e-05
5.12354232946621e-05
2.87801640599266e-06
6.24542470457978e-05
5.50526241193475e-05
-1.28687418002083e-06
8.70205562656045e-05
0.000127221138152729
5.8826939736906e-05
8.75824427476013e-05
7.11078814502638e-05
7.75848707532136e-05
0.00010340137530092
0.000106900940083147
0.000114668468295964
7.5267619478164e-05
9.60143191711081e-05
0.00012137933553088
0.000157308242815271
8.79587836541728e-05
0.000148389915114432
9.63698657494864e-05
0.000122970291962679
5.45139123438622e-05
4.68482678347303e-05
8.44055813303944e-05
1.14277071382034e-05
2.837870549412e-05
-5.39699212776426e-06
-8.515389190535e-06
-1.44978832721553e-05
-4.93601290463789e-05
-3.04245160077911e-05
-9.30767250573282e-05
-5.47638228429721e-05
-3.47759969225851e-05
-1.70884304249907e-05
-5.57341919493013e-05
-5.58362487643563e-05
-3.9013302197276e-05
-1.65779655472081e-06
-2.39938790352777e-05
-2.73558522785869e-05
-2.68629444465854e-05
6.93397893074546e-05
0.000138057936661385
0.000174338107844936
0.000118169538880263
0.000198153973584442
0.000181661727197744
0.000206594260794325
0.000102611976750626
0.000175008728326871
8.38948406949471e-05
0.000112747174183136
0.000104081405752194
0.000113117088042218
-2.76639731145588e-05
7.58326716606727e-05
5.55699787795965e-05
1.79182827939561e-05
1.82585703710502e-05
6.66186021145667e-05
2.77316720905368e-05
-1.75579067332295e-05
1.82619193090112e-05
2.14884866315912e-05
2.17384198013817e-05
-4.92152519850058e-05
-5.85435140611347e-05
-0.000107931231781224
-0.000114030663748658
-0.000149573977715921
-0.000103023456749553
-8.70276196639712e-05
-7.05078331128277e-05
-5.33890968111976e-05
-4.80032325409996e-05
-1.08097256956489e-05
4.9339189054753e-05
9.9302184198151e-06
3.68577842918717e-05
7.77577829414919e-05
5.37401985486761e-05
8.25609825892002e-05
0.00017539300707957
0.000158606981039385
0.000112651729697786
0.000132753167329078
0.000145399378850482
0.000118740890620647
0.00011335148043912
0.000150974209311514
0.000159389846391791
7.38640915915794e-05
2.04321177812194e-05
4.84584115787723e-05
-2.44547074159313e-06
-4.97438616551159e-05
1.17098443504696e-05
3.49104829609243e-05
-5.17900152785124e-05
-7.94952182569515e-05
-6.39529793747013e-05
-5.37631188442565e-06
4.21250330536784e-05
-4.17838997473892e-05
1.89512937570229e-05
6.49189967866183e-05
2.9714541734072e-07
0.000135914411376483
6.33868777646739e-05
0.000101328493510777
0.000131611727460386
4.47923879773311e-05
1.98595790243927e-05
1.25424140081028e-05
-3.04979378335233e-05
-5.34249091452382e-05
4.17040409825395e-05
-2.26563714308756e-05
-5.35944499235227e-05
-2.66162993142496e-05
1.06039282939938e-05
-4.20402230091499e-05
-2.36312748953066e-05
-4.43236114987018e-05
-1.25985002763237e-05
7.20561833116048e-06
-4.75008159212576e-05
7.20850588027864e-05
7.97572082282124e-05
0.000172742275878836
0.000218057294537725
0.000166433125456492
0.000173131869733754
0.000154403391663627
0.000165189028063548
8.6858481501026e-05
4.68931285304734e-05
6.79919556011353e-05
-1.72164491078471e-08
5.73400299744469e-06
-3.5289807463431e-06
-2.39477286408944e-05
-4.23312506444957e-05
-6.15803198438488e-05
-7.30708973182825e-06
-5.73182246998894e-06
-2.42779717534582e-05
-1.46689805457597e-05
7.16622326676625e-05
-2.34667059590208e-05
8.03272824090113e-06
5.43380896392096e-05
-2.98676040822169e-05
5.98505913765148e-05
4.16868720142997e-05
-3.50067045706973e-05
1.64153472187684e-05
1.41430270521539e-05
2.03756069728362e-05
7.23210720021731e-06
-2.51486303551239e-05
-6.68795130573047e-06
