# Supplementary material for: Research on computational propagation and identification of mine microseismic signals based on deep learning
Source: PLoS One. 2025 Oct 22;20(10):e0334641. doi: 10.1371/journal.pone.0334641 (PMC12543183; doi:10.1371/journal.pone.0334641)
Supplement: S4 Data — (ZIP) [file pone.0334641.s004.zip › 000100700000695.xlsx_0.txt_24.txt.txt]

-5.52217544008118e-07
4.87015119594222e-05
-1.01566772364672e-05
-1.05147911146391e-05
5.74533380082901e-06
1.34786037722186e-05
4.2626901264059e-06
-1.87124587416534e-05
-1.21835426512234e-05
1.23498999357255e-05
-6.42604120821645e-05
-1.85847656699086e-05
-4.9578643165282e-05
-2.41015716306911e-05
1.43623581722111e-05
-5.4557327103788e-06
9.98377427718355e-05
7.18293560134629e-05
0.000133108239597846
0.000142929440448063
0.000125392378871576
0.000122075341157154
0.000104812226012704
0.00010528631707684
9.5186673131658e-05
0.000121713753664304
5.35238586593491e-05
6.49079727024328e-05
1.01804146863529e-05
3.09766785396203e-05
0.000120509833430008
0.000141430183224217
9.21610634716201e-05
2.60765083282195e-05
1.40629789823467e-05
-2.72091087122487e-05
3.63218728159854e-06
-3.30152456717179e-06
1.00643575235063e-05
-1.33821570740455e-05
1.80327527973041e-05
-8.69164571197705e-05
-2.87364429036845e-05
-4.46326368038823e-05
1.3942558678473e-05
-4.28081801312537e-07
5.18530764184411e-06
-8.57665244007662e-07
7.29110037065129e-05
3.56130314879816e-05
0.000116451871043596
1.82246793568835e-05
4.38319830233751e-05
7.66042434019764e-05
0.000100533286879167
6.75014671066812e-05
8.23041612323426e-05
2.03956617807539e-05
2.49650614096633e-06
1.72504549700241e-05
1.33272846374511e-05
1.56522368525684e-05
-6.36735187453131e-05
-4.068539707811e-05
-7.39735658081749e-06
-9.9472306003405e-07
-1.08398363919235e-07
-1.70383444141196e-05
-2.61199953874575e-05
-4.01553421344913e-05
4.50908575195533e-05
6.51412567290269e-05
0.000117264401089968
0.000136127766836857
4.35242025570879e-05
9.1214908968253e-05
3.92484609506052e-06
9.5292724370315e-05
1.58559409612651e-05
2.79478480311471e-05
1.64197458453749e-05
-0.000103094334081975
-8.47549525203337e-05
-5.82559630225799e-05
-5.56937565892957e-05
-1.66877020812332e-05
-1.02471298148752e-05
-5.61370273456857e-05
-4.77364961864344e-05
-1.82812856905969e-05
2.61553878613033e-05
-2.71656665228653e-05
3.98816787815947e-05
4.88638093212862e-05
5.71314988037792e-05
6.28637850527303e-05
0.000109776702399269
9.3438291320122e-05
8.66264521688983e-05
3.9258802629995e-05
3.07463098967137e-05
3.63625767910818e-05
4.44565014044765e-05
6.00636296008863e-06
7.71604892580454e-05
0.000104148759103691
8.18913910647733e-05
1.35150522269421e-05
0.000138612177095169
7.94887404707161e-05
0.000136891658628756
9.08089721865037e-05
5.76579873181844e-05
5.35850348211904e-06
4.29968016729087e-06
1.25113213005589e-05
2.07510203466773e-06
-1.08563590651275e-05
1.06964134831304e-05
-2.99121780368574e-05
-7.01011140986458e-06
5.27811954616423e-07
-3.67947359052205e-05
-8.64268737639447e-05
-4.07514517619108e-05
1.36779480939634e-05
-2.36204364375939e-05
-3.63377551626353e-06
-1.76885957830766e-05
2.26270055816172e-05
2.09451945683449e-05
1.19333527080037e-05
4.75714656824384e-05
0.000112998516531691
6.94071596612938e-05
6.21480467150872e-05
8.73027517672272e-05
5.36567844347879e-05
0.000100605327338295
1.55221592074149e-06
6.16144103683877e-05
0.000100657486369719
6.9192737141927e-05
4.07324940814556e-05
-9.0788245204246e-06
2.11183542303579e-05
-1.68320102595682e-05
9.3977467085665e-06
-2.69864496948103e-05
-3.47477715431639e-05
-4.5754201656204e-05
1.92739065631602e-05
2.19144325131778e-06
-1.47080601317901e-05
2.04369013983754e-05
1.75688996425316e-05
5.20828050305814e-05
-1.06397455604021e-06
2.47205946605426e-05
-1.75100962039694e-05
9.30370021457038e-05
1.76396351049334e-05
2.1928318540531e-06
-1.4777828412876e-05
2.4401034020283e-05
1.66231762129534e-05
3.27851185814743e-05
4.0000019933638e-05
1.6207357260851e-06
8.18438624289014e-05
0.000105092050137435
7.53900275144755e-05
9.77547666332967e-05
7.02079088266782e-05
5.15640904616837e-05
0.000123603468431012
6.16787040943861e-05
7.15721142841119e-05
8.00450374312566e-05
9.12498040436422e-05
5.1772729604115e-05
0.000107374126131491
6.3436472473178e-05
4.74333180389735e-06
2.88988043977097e-05
-8.08543498632347e-06
-3.72781730741418e-05
-1.23492168847471e-05
-3.98262570443784e-07
-6.62370795354163e-07
-1.06909579039325e-05
5.039865423618e-05
7.47632648397882e-05
2.22382115557923e-05
-3.04129065497198e-06
1.26319717546731e-05
9.79158031727845e-06
2.79640381369781e-05
-4.92905989274284e-05
1.83226913379304e-05
-2.99347776212802e-05
2.93166169816105e-05
1.96706912393496e-05
-2.02815867757738e-05
1.43480007973096e-05
1.61971603816256e-05
8.67492587445646e-05
8.34876721409785e-06
2.06947491652015e-05
5.88383565457467e-07
3.59137400988756e-05
-7.72401829204051e-07
0.000133513857746265
0.000104682238297974
3.23601254959523e-05
7.64495089380128e-05
0.000107925444091252
2.83635211321851e-05
2.21203205011919e-05
-2.01630959304488e-05
-3.18484381941115e-05
8.86231449284525e-06
7.87409337651049e-06
-5.45443931925744e-05
-3.38983800981152e-05
2.94746631646667e-05
6.79561913263932e-05
4.05628219516267e-05
5.07142922244659e-05
8.67695958383209e-05
7.24420536184538e-05
8.588013737605e-05
3.07342767480267e-05
-3.39738422035084e-07
1.18673176020163e-05
1.34308846674095e-05
9.1409582817102e-06
3.38052041792746e-05
-5.71201677173435e-05
-6.11733086041728e-05
-2.33372253205781e-05
-1.02251786217568e-05
2.04069902692807e-05
-4.94359808279377e-06
-2.96457630233003e-06
3.73948089870423e-05
1.85497642196551e-05
5.01631951764379e-05
5.14384304382345e-05
8.78633718848817e-05
2.26414194966034e-05
8.94595935351615e-06
3.85400541809788e-05
9.28426355836221e-05
7.65165339490004e-05
8.1705643686563e-05
6.73225451075103e-05
9.79491451218979e-05
7.08134999202298e-05
3.77755807735533e-05
8.56516596378011e-05
0.00011140201474064
0.000133136142806503
0.000101564537009073
1.57265293760454e-05
-1.8611111449209e-06
4.75082365155341e-05
7.25469835230523e-05
4.86560412822407e-05
-7.79077806351391e-07
-5.0876594234457e-05
-1.85629436349564e-05
-5.6677230579472e-05
-4.9640961091789e-05
-3.07279748796321e-05
-7.91766747081382e-07
0.00012718700602021
2.55311655831391e-05
9.18475920555989e-05
7.630683450465e-05
7.72246994340179e-05
7.02957503668337e-05
3.69201511399498e-05
4.3876657835598e-05
5.20848234580107e-05
6.54134003766034e-05
6.14105763143829e-06
-6.73141413456127e-05
-3.74427378482438e-05
-7.79158536922351e-05
-3.38052100100904e-05
-2.24240776492992e-05
-7.33449858702497e-05
2.17893878960939e-06
3.32289167925775e-05
3.83193844497497e-05
0.000113149822111632
2.52821159503484e-05
0.000144445317919263
0.00013715555547095
0.000118951789649589
0.000109916026867789
4.48649818400593e-05
6.34279155977326e-05
5.49718907110491e-05
4.52655782752324e-05
2.70929625408e-05
0.000105767389061421
6.78147847161576e-05
8.64806644015589e-05
7.98281453112261e-05
5.8914488465122e-05
-1.13956983960473e-05
9.4545322835965e-06
-4.36821618808073e-05
1.42037680962111e-05
-8.85229877216812e-05
-7.33629545097024e-05
1.32817392130384e-05
-1.08150166821791e-05
2.4383841399101e-05
-6.1317528905457e-05
1.05101525140677e-05
-6.20321556576925e-05
-7.91224804545349e-06
-4.60904673857195e-06
-1.19438904546455e-05
7.20938350136958e-06
6.42077444041066e-05
1.66955588952881e-05
1.83156392325423e-05
6.18045557222632e-05
1.17836154688877e-05
7.63376473436781e-05
4.95718331303737e-05
4.96972441105003e-05
7.58956151555887e-05
0.000160847911741267
8.16352894385486e-05
0.000162287293799447
9.43916965113041e-05
0.000175914684975198
8.8191936228749e-05
8.87273389878396e-05
7.24014803835781e-05
9.33362951248495e-05
5.23024289345508e-05
-3.61181231992659e-05
-6.96227821934358e-05
-1.90376889470538e-05
-2.70972298917198e-05
-2.80217398408705e-05
-7.50038843477912e-06
-1.61496888738707e-05
-7.30164621512035e-06
3.01962229451728e-05
3.74993905134429e-05
3.64484564098637e-05
1.54713689759985e-05
5.55016233695406e-05
3.01276992678018e-05
3.83541033214987e-05
3.69519360895232e-05
9.43931748503813e-05
5.16567023715361e-05
5.22212172322937e-05
2.09185255457713e-05
7.29530625461674e-05
6.65796732520003e-05
-2.13434933465799e-05
8.80100743004113e-07
2.57394952642412e-06
6.31578662826407e-05
-1.3139401052824e-05
-9.15713734851809e-06
1.3917859022152e-05
-2.11092870772852e-05
-4.78320344161099e-05
-3.13674107852627e-05
-9.64624852479015e-06
7.49909751726404e-05
-4.49846975305325e-06
6.27489295996811e-05
7.54264390942424e-05
2.93899407655372e-05
3.65914103425871e-05
7.12927320965269e-05
-3.73043787619806e-05
4.3533677326782e-05
8.35891475853484e-05
0.000111731802153436
0.000112460192859453
4.93746037294787e-05
9.07521043789633e-05
9.2202775858295e-05
-3.64654481938927e-06
7.61338704408807e-05
6.46379600766856e-05
2.11605737806577e-05
-2.39275523002491e-05
9.47762666124367e-06
1.20893271583922e-05
3.16856441055607e-05
1.84924022972408e-05
2.23770423990587e-06
9.94638761806328e-05
7.89514372463214e-06
6.17654710871714e-06
-6.8111878273955e-07
9.14530615777614e-06
-9.62007918076597e-06
-1.34480814651751e-05
-4.66781066408998e-05
-8.04170449122758e-05
3.5276150708971e-05
-1.1894088491334e-05
4.89145270219734e-05
4.90176674594712e-05
5.36152609624603e-05
0.000102292155831445
5.85052793069729e-05
0.000140138732822318
0.000111460299552807
9.83157418534449e-05
0.000181704076654612
0.000121279897625593
5.27694285263596e-05
8.07426276545613e-05
-4.8546427226919e-05
-7.32182769522661e-05
-4.68548020737778e-05
-6.06993127059499e-06
-1.79332157701231e-05
-3.34953936024609e-05
-4.09356838267543e-05
-3.03447405456425e-05
5.6674320157569e-05
9.43134745618618e-05
0.000117663825618387
9.9505976888389e-05
4.58754100575774e-05
7.55113837083865e-05
0.000103513503708118
6.09071901654471e-05
6.22506659279013e-05
2.2912856094308e-05
6.1921536749724e-06
2.55379381108561e-05
5.04672467577117e-05
-1.41151196211232e-05
2.71257085855796e-05
-2.90905799435508e-05
1.93586591026979e-05
2.46826924682821e-05
4.42168039853215e-05
8.31004886880541e-05
9.49482004659397e-05
8.72727162919588e-05
5.30750616164732e-05
5.71817545367488e-05
1.85927199256107e-05
4.90100347774356e-05
4.99247560013403e-05
6.00530133384526e-05
7.26606401291342e-05
2.26984494594851e-05
6.88744807171041e-05
0.000124983165616992
4.45461768876691e-05
4.55079874199533e-05
4.96560574096866e-05
6.42755424900164e-06
9.86962499156466e-05
7.14062997261357e-05
5.21815930406256e-05
-1.31976752525954e-05
-6.46944728478269e-05
-1.82411107467181e-05
-7.77039626509046e-06
-1.10655600570957e-05
-6.46511682146499e-05
3.11027080610165e-05
4.8563642585137e-05
7.14397866927605e-05
4.87986437209653e-05
7.87722643949422e-05
5.71715413943452e-05
7.67523225687309e-05
3.72600326168185e-05
5.68969061110945e-06
-6.67693484430165e-06
2.25833947995819e-05
7.25383576282433e-06
-1.66449802717089e-05
1.01164677876719e-05
-7.50590174963401e-05
-4.77286663680735e-05
8.90534269530834e-06
7.07149992877429e-05
8.3004841456093e-05
8.36329259737993e-05
7.64012936323382e-05
4.17928859959133e-05
2.27854154304131e-05
5.69547811269418e-05
9.92458815043854e-05
4.57816376049742e-05
1.63791310583749e-05
4.83921304799018e-05
1.49597239394815e-05
2.48120358821072e-05
3.04752129097007e-05
6.50771773962797e-06
4.01349074970889e-05
3.34388551652871e-05
2.31895163737894e-05
-6.53654088851986e-05
-1.74292723407027e-06
4.47987805178353e-05
1.44253205536925e-05
7.7225773190929e-06
1.75413799964121e-05
-5.92741792415878e-06
2.29810306717799e-05
-1.45474817784733e-05
6.67401598010977e-05
8.35754375947597e-05
1.20834269681566e-05
5.18145786995976e-05
9.64318404618441e-05
4.61646998754291e-05
8.61378590582027e-05
4.76521833446419e-05
-6.28334911740996e-06
1.78680627803012e-05
1.32094238994009e-05
4.41189172078315e-06
-1.8061366721288e-05
3.8601788946368e-05
5.51285708866171e-05
5.67194632893192e-05
9.42127720722287e-05
-4.37201475098442e-06
6.46890417935031e-05
7.60782547237504e-05
7.10869928724132e-05
5.03564540207268e-05
6.60318486087519e-05
3.61957501004264e-05
3.49469599567755e-05
-4.83562836105761e-06
8.53758622208651e-05
6.71045466826517e-05
2.33590889199191e-05
2.21603141767713e-05
2.30523411157215e-05
2.74351280726795e-05
-3.85701103498635e-06
-1.75642008960563e-05
1.20378583566557e-05
6.62800461191629e-06
-1.06517244397469e-05
-3.20807966579643e-05
5.38605872545873e-05
-3.69036238921351e-05
-1.66071468096181e-05
-3.34181440952819e-05
-9.57949159765196e-05
-3.75151711500856e-05
-2.36848014965416e-05
1.88437589924992e-05
1.83254796276879e-05
3.87656237357643e-05
8.79056331227307e-05
7.88103149413904e-05
0.000102682792743554
0.00018629592287577
7.63251582692068e-05
0.000176954753009885
0.000145519908705501
9.58387538679619e-05
5.80486870061932e-05
0.000151067267571995
3.55157611928655e-05
2.73109048208787e-05
1.81920251226224e-05
6.10649165684586e-06
3.63861115561772e-06
-2.06369946767341e-05
-4.71250112426126e-05
-4.64838198958725e-05
-7.46230994848028e-06
-4.97965699561727e-05
-5.34378026216882e-05
-6.70440330102416e-05
-1.89661609554365e-05
-1.30927745764085e-05
-2.9369799090828e-05
5.22798646475509e-05
7.79545191510511e-05
3.18364022180338e-05
7.08040253905063e-05
5.95924465712579e-05
8.91565526814472e-05
1.677525616577e-05
1.90323065384252e-05
9.71480171685412e-05
2.80897452472625e-05
6.49613920261865e-05
-1.00239605650765e-05
4.91202389635586e-05
1.32259096833051e-05
1.44880234350223e-05
-4.37630054077689e-05
1.0504466065388e-05
5.32186853750001e-05
-1.33939527263692e-05
5.60188590366573e-05
-8.25087026254231e-06
5.98204983525933e-06
-4.25674985593993e-05
8.18077772382248e-05
7.65793771607218e-05
0.000115425675886285
0.000126710813776824
5.00066981983161e-05
0.000116316495993065
0.000131808442929801
0.000124327309097842
2.51694193505223e-05
0.000114932804327597
4.50449147284997e-05
3.39831708633554e-05
-5.5995435166405e-06
-2.7397944144208e-05
-0.0001164615236116
-8.27443256104755e-05
4.64822876712365e-06
-4.41803885080963e-05
-8.87045506376256e-06
2.96299884728904e-05
1.14395061146309e-05
6.67139434260356e-06
-2.1945636126766e-05
3.97995388917108e-05
2.98127864318963e-05
9.26184619931535e-05
2.24708986551643e-05
8.28516053215186e-06
5.14005996610751e-05
3.19439428271405e-05
6.89089394478787e-05
2.81204572783182e-05
0.000103945647376321
6.98256539016224e-05
1.46518881731513e-05
6.89020099275931e-05
7.18181792713677e-05
7.90643522854457e-05
0.00011323180482547
0.000161051254698227
0.000119892695873392
0.000129713856575165
6.96880687853517e-05
0.000111051133223376
0.000109851024116163
3.63029205301759e-05
6.22808011651681e-05
2.47719728837778e-05
2.69588890397204e-05
5.74251694419759e-05
4.5470349840494e-05
-3.48550067240094e-05
-9.655995859895e-05
1.27755871267689e-05
-8.47984313775381e-05
-9.8523654436013e-05
-2.46373123562077e-05
-7.08666403144652e-05
-2.84792211674476e-05
-9.37258357694323e-05
7.61058730379859e-06
-1.03533504962366e-05
1.24899624800256e-05
1.13252731754669e-05
5.78849907583785e-05
5.19735316378708e-05
8.84444443411018e-05
0.000132208224786827
0.000161060809387211
0.000148207689321203
0.000103312586171233
0.000111046809219997
0.000113628855146437
0.000116123537915064
1.7841601917351e-05
9.84143605312876e-05
6.49202451351233e-05
4.25758158836743e-05
2.86590243330428e-05
-3.45117291670734e-05
-3.01757562141875e-06
-3.98757731144873e-05
4.67967487416351e-05
2.15202068351313e-05
-2.74687218033606e-05
-5.48758153422163e-05
2.46266190370033e-05
4.15924267474695e-05
3.63980601152796e-05
5.63065723826139e-05
2.156220609764e-05
3.71461069640635e-05
1.53485174421181e-05
4.05620294586387e-05
5.40527390975839e-05
6.81220816931119e-05
-2.8767704149623e-06
1.05321280979783e-05
2.75516721660127e-05
1.64875551594624e-06
-3.86971140982417e-05
-3.022984442869e-05
3.27913150440297e-05
1.40570287637463e-05
-6.55735778602237e-07
9.6754029121296e-05
0.000102579180472513
0.000128801761034863
9.57161597155397e-05
3.54695074759309e-05
0.000100579453354469
-5.1113475194325e-05
2.76652310910335e-05
2.56937940813032e-05
-8.36951496818822e-06
-2.38322564804467e-05
4.00463812475221e-05
4.04279219674579e-05
7.01070533894821e-05
6.42827378034697e-05
0.000103668018710761
9.92180743060782e-05
7.64799981305276e-05
1.17722979323814e-05
-2.5483187363649e-06
7.4165645174982e-05
6.70239047727733e-05
4.14801488994324e-05
4.45994578609663e-05
1.94779665573015e-05
3.40924442186833e-05
8.5935545978313e-05
7.08981599118914e-05
-2.85074783877426e-05
7.9877588112774e-06
-4.01561238327853e-05
-4.64969163786726e-05
8.04343313068125e-06
-1.51076610541283e-05
7.26989596276217e-05
5.35228760807671e-06
-6.24275787777355e-05
2.62283044879066e-05
9.77821585532098e-05
1.69206945037453e-05
4.49023118276232e-05
7.34693946670861e-05
2.65791084694633e-05
5.30990261006864e-05
3.68152483357643e-05
4.07248505565447e-05
3.82761180553083e-05
6.01426910277288e-05
5.62842371904125e-05
9.65641576591321e-06
3.03444421161864e-05
9.81755200948402e-05
3.30891890743735e-06
4.98401796016367e-05
-1.71466704067144e-06
5.91017529235218e-05
0.000100125754183437
5.77489114950057e-05
0.000183814362704229
9.03254894349922e-05
8.87368632982685e-05
7.16636803072848e-05
3.71683728971943e-06
2.16731690918804e-05
1.80938818048108e-06
-1.73499142043634e-05
-6.34849510770084e-05
-0.000113568764125695
-3.09169118353727e-05
-5.71195625695355e-05
-9.81292974278109e-05
-2.49793718120642e-05
6.52952107708718e-05
3.40629214488084e-05
3.78997731739e-05
8.82033757457659e-05
7.9858059086473e-05
3.56155930507832e-05
9.08783164424407e-05
-5.17532720649926e-06
-1.67442006305132e-05
6.66628398574886e-05
1.27505567838173e-05
7.75901881291249e-06
6.35480938555894e-05
5.68998580541295e-05
9.8029280506821e-05
0.000125103704584582
8.20450852944832e-05
9.63598949016228e-05
3.14113512270834e-05
5.51410197910361e-05
1.13352068761e-05
-1.18173211249474e-06
6.42996023749891e-06
5.51291221362649e-05
4.51007383660852e-05
-2.71845898057918e-05
2.56784768069775e-05
5.52063236481367e-05
2.62601789201689e-05
-4.47371151463813e-05
5.0877690222394e-05
2.33127115384005e-05
3.91577523872956e-05
9.84454500128404e-06
1.80761761775385e-05
3.91881385736742e-05
7.76895538209084e-05
1.60384990025337e-06
4.44531615210987e-05
-3.5805697196846e-05
-4.98901736811149e-06
1.54797467106818e-05
-2.1074658933332e-06
5.16766371756864e-05
8.60587805059723e-06
-4.98658520020433e-06
-1.06496189253766e-05
-1.59491310057211e-05
6.06480846490673e-06
7.76851981970931e-05
4.69318505480234e-05
4.9277361525649e-05
1.67521402550098e-05
3.673826942168e-05
8.81245982032606e-05
7.89993041170527e-05
9.49535676516765e-05
0.000103684689348344
0.000131585009648024
0.000113733287346638
3.72829783025074e-05
6.06320355978444e-05
2.7981695489923e-05
4.88755209484776e-05
3.70960494532284e-05
1.34331578815095e-05
5.20966259164565e-05
4.37921280482499e-05
-1.85952507395423e-05
5.6600179129254e-05
2.41412680289925e-05
5.40306633793077e-05
2.61032926250134e-05
-1.79555651375611e-05
3.35459823320081e-05
-7.42981625592827e-06
-2.53409983890011e-05
-4.07691312048029e-05
2.63883632508635e-05
1.37497717069428e-05
1.11103009004831e-06
3.88147118206304e-05
-3.47105115645056e-05
-3.27764017614493e-05
4.96040699323965e-05
2.19264842664504e-05
2.17355420172415e-05
9.74763934226054e-05
9.53557721165253e-05
7.80451725156072e-05
8.7961588984138e-05
2.81781903833156e-05
7.33900444305093e-05
5.26462637440236e-05
9.51867353786779e-05
7.25687288518572e-05
6.36266297423478e-05
6.8898359595397e-05
5.80742171885896e-05
6.88398507078407e-05
9.39480141550378e-05
6.39988587878487e-05
4.55974862300478e-05
4.35120576765484e-05
-8.14694377912776e-05
-5.95329920546701e-06
-4.18495494942357e-05
-1.08502468977302e-05
2.08146648982878e-05
5.24301978842575e-05
-2.81130634357276e-05
-5.87185530613963e-05
5.23670392121777e-05
-1.52241979451527e-06
0.000140491638239056
3.6964644006443e-05
8.74177275278558e-05
7.24995695499232e-05
6.02232523437131e-05
3.18001588622367e-05
0.000122815176218706
3.98093523608886e-05
-6.68247496627486e-06
5.18027045756766e-05
-7.98551400519421e-06
-9.14138312480766e-06
-1.54630037829121e-05
-5.81501202105655e-05
1.54699037247116e-05
-5.85625610906119e-05
5.45006492643243e-05
-2.60684368461912e-05
-6.6966806287518e-05
1.31997452324427e-05
-1.81974438019695e-05
-2.15289267679733e-05
1.26338331673583e-05
-4.41952172152885e-06
3.51289907512238e-05
5.84209890468737e-05
-4.07176016902356e-05
-4.34762446441243e-05
5.61459562219406e-06
2.81124743012841e-05
4.79673075885555e-05
4.47277921235587e-05
4.71100744941214e-05
6.38768040867343e-05
9.84112585225177e-05
0.00010797295521476
0.000130093480647313
0.000143653789787655
7.63719531719354e-05
8.51505193296513e-05
5.13439639949151e-05
7.37492736658493e-05
6.22061888160169e-05
5.95112928295339e-06
-7.68110247901942e-05
-2.05669272048368e-05
-5.11909604643225e-05
-4.27642064919835e-05
1.77761868959597e-05
3.56382129096735e-05
4.06800801366568e-05
1.36046478913297e-05
-1.24524243565917e-05
7.78961861110309e-05
8.60683351502412e-05
7.03748668324938e-05
0.000104168944985277
4.65974762741162e-05
4.99035452989127e-05
2.88352435337459e-05
2.00949515941208e-05
-6.28814378707807e-05
-2.03008105753571e-05
-2.09943257977065e-05
-4.78964398383574e-05
1.92266385994951e-06
-4.89203316724452e-05
3.22744468443796e-05
3.92930355288875e-05
0.000119136085715329
8.89349453875735e-05
7.88084535273716e-05
7.070397853943e-05
2.64658850703248e-05
1.49694400902351e-05
2.17686564772994e-05
-3.97380590432053e-05
2.5611493739653e-06
-1.89348863273999e-05
9.89130829581326e-05
7.5924342080291e-05
8.39819267616838e-05
0.000146180754259706
7.93251900365306e-05
9.89793896111741e-05
4.93838550335536e-05
5.92553172660563e-05
3.22660415429776e-05
9.87656988142635e-05
9.58336621336911e-05
6.52669244311224e-05
9.47335653186462e-06
4.26666859025463e-05
-1.65191001520663e-05
-2.89929435315816e-05
-4.97393172190736e-05
-6.70918247029912e-05
-3.06961499289859e-05
-6.90440250858214e-05
-1.17137707714503e-05
2.09373011665203e-05
-1.33823815946515e-05
-1.61466862844212e-05
-7.74151561255637e-05
3.82331229024729e-05
1.89020272254674e-06
-1.86330139432813e-05
2.01848931702654e-05
5.51135903363178e-05
4.89557420484231e-05
8.57959943476089e-05
8.25238260741361e-05
4.70044033689862e-05
0.000116904672616103
7.86525005110176e-05
8.52100981988038e-05
0.00013819357030593
8.56102645913374e-05
9.08800171669799e-05
7.83719629363813e-05
1.9980274340851e-05
1.96613767174138e-05
1.76194292622246e-05
-2.13478047420247e-05
-4.37487696076585e-05
7.53942143375118e-06
-1.18433781735676e-05
-2.10724953199642e-05
2.68699477437446e-05
-8.3109095356367e-06
6.86207147454983e-05
3.37514575599844e-05
3.70110037105866e-05
3.31263942571179e-05
3.09880438083016e-05
7.2463623339475e-05
5.97445399630111e-05
-4.99543248838583e-06
0.00010576056107144
0.000193368636390164
9.96157698175927e-05
0.000150899377116805
0.000147147644056531
3.88175393516144e-05
9.53423799139389e-05
8.61571595729932e-05
4.45191617830882e-05
-6.28188046709956e-05
-3.97341492202504e-05
-3.21157870232416e-05
-3.0694450044329e-05
-3.31662633137043e-05
-1.08227104583376e-05
5.47937412362918e-06
-3.31501367614254e-05
-4.90291185889947e-05
-2.08443881513881e-05
-6.99426509595333e-06
-2.19260956441949e-06
2.73815788766308e-06
5.29584017079495e-05
5.78275296496128e-05
3.01611876200282e-05
6.9513526472412e-05
0.000108293223165475
3.88371453969522e-07
2.80080296559019e-05
-2.55371005800063e-05
4.19835728378971e-05
9.70119022912043e-06
-5.72634011961843e-06
1.94488233230083e-05
6.78015481352834e-05
7.06237039568606e-05
5.43428658864567e-05
9.17925899988899e-05
-5.99826851187415e-06
9.29314273939251e-06
-4.1093570286226e-05
-8.55006234067171e-07
2.39543095910908e-05
8.82458769624208e-06
3.80186871236005e-05
2.11748109162271e-05
1.23313288947044e-05
6.92034667756043e-06
8.39258719872053e-05
1.02294093585943e-05
7.39398686675347e-05
9.9541831721272e-05
-4.58187322556816e-06
0.000106413778512843
9.42395959317287e-05
0.000135030214978795
4.72882777804302e-05
7.64398326329236e-05
6.36118950000091e-05
7.3806682660676e-05
0.000119314285177697
8.2145154147268e-05
6.78263356087589e-05
5.54170957775246e-05
3.34841123105693e-05
-2.20482445621714e-05
5.80287477810086e-06
-9.80114743429556e-06
-8.65335445051925e-05
-7.24905381665636e-05
-3.07941144360782e-05
-6.60241054419316e-05
-6.24554886400828e-05
-4.45791448629158e-05
-9.3681638522454e-05
-1.66176499026041e-05
5.84338085368016e-05
-8.28687710763198e-05
5.57833419805841e-05
-3.35755551132357e-05
-3.13651716517312e-05
-3.7660875150238e-05
-9.38000803669069e-06
4.43792906337851e-05
5.63477795218981e-05
7.58128067389691e-05
0.000148673535495241
0.000163825787359243
0.000186895666552815
0.000170655455777028
0.000141571961805032
0.000101050896761038
0.000133303456810103
8.35620197850616e-05
3.89079669200326e-05
1.92691786614429e-05
2.23658114028938e-07
3.24854868990197e-05
-4.28790507503776e-05
2.75685594867798e-06
-1.39426531216614e-05
-3.68484829527378e-06
-5.22667689088761e-05
-3.2950406167852e-05
-1.89631308337645e-05
1.68468202904892e-05
4.57790711685042e-05
4.66946507421688e-05
3.7742740054615e-05
6.72114031404476e-05
8.01595961681613e-05
1.25255760581898e-05
0.000111514748348482
1.42543887426199e-05
-9.4609314259967e-06
-1.20259271084581e-05
-2.52412408077834e-05
9.80796581399074e-06
1.23486055312894e-05
3.51258950465143e-05
4.57828650250857e-05
4.61349724695227e-05
4.23898479457195e-05
5.74719113449126e-05
1.29755638948278e-05
4.95339489348951e-05
-4.2783930555607e-05
2.45465163683217e-05
6.54049351217927e-05
6.01816755758033e-05
4.16728974713357e-05
7.12384209315386e-05
0.000100242090905363
5.22320096935555e-06
-3.05292482592406e-05
1.76131380492064e-05
5.28685503767418e-05
2.21498130481334e-05
5.90217263522813e-05
4.51652961604386e-05
6.03881879971353e-05
1.64243459817697e-05
8.18207539446271e-05
8.06700479906716e-05
9.1055698235681e-05
3.88775460037167e-05
-2.79295091799594e-06
1.76798313742077e-05
-5.11191636019818e-05
6.1404688478965e-05
6.41644682318495e-05
6.96752119394784e-05
5.80810494120413e-06
6.20221090746283e-05
-8.80330411600064e-06
-1.37861957758104e-05
-1.41282498016005e-06
-2.95913366828996e-05
1.79325787783279e-05
3.0593262798864e-05
3.64962674866526e-05
3.86118559244506e-05
1.84378369960863e-05
1.00325406787562e-05
7.96693251807986e-05
1.47381085940561e-05
2.0428357211764e-05
1.2391127699814e-05
6.04043886300136e-06
1.00983315951345e-05
0.000121443723900015
3.60259792247805e-05
9.04417650194406e-05
3.04528997851323e-05
6.15163004356746e-05
5.01724882050644e-05
0.000111874664010565
5.2196523447436e-05
9.94785927617892e-05
7.75700939750445e-05
5.40096711596947e-05
3.71149824834524e-05
-1.59882941982946e-05
-1.00339276260524e-05
-7.08346936988399e-06
5.7114683421731e-05
7.39563165636705e-05
-4.71808612303654e-05
-4.39375890793356e-05
-2.3974337720114e-05
-3.72322157982328e-05
7.89184540427997e-06
1.7383009480643e-05
6.65916124122557e-05
-9.97719859271369e-06
2.79070465093333e-05
3.89256827651764e-05
3.35283262595033e-05
8.11805249091044e-05
1.72690285382563e-05
4.64601549942978e-05
8.23780003830736e-05
8.87312068835831e-05
8.41027236382842e-05
6.68663463137667e-05
7.94901248267702e-05
0.000123971373453137
9.54609845651795e-05
-3.12190696166174e-06
-2.22973124236356e-07
7.7128954922305e-05
1.00171829446587e-05
1.11219405322388e-05
-2.86831083438503e-05
1.51727854061115e-05
-3.2604191680874e-05
-2.58428173048958e-05
3.72327297728591e-05
3.66761677968156e-05
5.87349531120145e-07
-2.29053075763656e-05
6.38673923572999e-05
8.91110157345361e-05
5.93169126312269e-05
4.03522461539797e-05
-1.44869094633207e-05
-1.63682328404978e-05
-3.11055305293582e-06
1.91137204281962e-05
-1.20516089972858e-05
2.0262842015463e-06
5.95572942891763e-05
4.56490748786174e-05
7.08818143902577e-05
4.8670517625215e-05
0.000125756580142486
8.58035627785494e-05
0.000113219140920932
9.87082166610862e-05
6.68893188626182e-05
0.000109930043263611
7.79576384473223e-05
0.000117057817875823
0.000108391600596089
-9.04953685622272e-06
1.90796773462074e-05
7.34912736094637e-06
-2.21155218584466e-05
-8.37881692557165e-05
-1.27978770902692e-05
-1.67220184881074e-05
6.02856011418927e-06
7.48017186119523e-05
-1.78521953932621e-05
2.24647329633854e-05
6.03613533478714e-05
3.12260080089749e-05
7.48301677515139e-05
4.15886007276283e-05
3.05846570933267e-05
8.58935475448007e-05
6.33525930072285e-05
3.5606533636268e-05
2.87156370832092e-05
5.30303466055464e-05
2.04899314120501e-05
6.04158773476077e-05
4.26168064391923e-05
5.52418500427574e-05
-2.29393445780582e-05
-2.56540161567346e-05
2.55424181872351e-05
3.52006065351785e-05
-1.66549217926201e-05
-2.52730506595399e-05
-2.22462127918046e-05
-2.73606182256734e-05
-6.07344762231736e-05
-3.57130925100217e-06
4.35738323924778e-05
8.44991162817676e-05
7.00998400261696e-05
6.48090057429157e-05
8.65157266590917e-05
0.000129582089877095
0.000108587941541468
0.000125987519900189
6.44483526184865e-05
9.46622068121322e-05
0.000105528723233135
6.95495196824824e-05
1.86004555053318e-05
2.11446875530879e-05
3.80166893567619e-05
4.19389399405455e-05
5.14552179791942e-05
4.35856623970028e-05
2.65696359017537e-06
-2.20675829515746e-05
1.60785758287062e-06
-2.23203208464204e-05
-3.55639444101356e-05
-8.91695175453061e-05
-4.95565685103729e-05
-4.07838301394362e-05
-5.00888447739698e-05
-2.65880326922878e-05
4.22706592841794e-05
2.66807280427814e-05
9.18536547488835e-06
7.46659101427503e-05
6.5367630592915e-05
6.63161282145222e-05
8.85142122942809e-05
0.000107184396621042
9.20495206005028e-05
0.000152305736359849
0.000144688624712412
0.000124910475096582
0.000154382000730601
0.000129831005099283
5.17155784699191e-05
3.23366262850871e-05
1.00139110727578e-05
7.85793813475651e-06
2.04845657253746e-05
4.99352791456779e-05
2.27887133941403e-05
-2.14811352312245e-05
-5.71384151014883e-05
-1.13266068007099e-05
5.51785022765355e-06
1.21491492316198e-05
2.03790195400843e-06
2.14641961008232e-05
1.2200917987077e-05
0.000131815133290026
0.000124275373603231
8.64860256408088e-05
8.53774844858201e-05
8.4478723938325e-05
3.61970610600772e-05
2.17677130198519e-05
1.03352835871371e-06
3.38107055349374e-05
-4.84892178265596e-05
-3.33425880810391e-05
-2.05408507889179e-05
-2.22889720935823e-05
-1.38420067880908e-05
-2.4390047080042e-05
3.18603620454958e-05
-4.06365132058803e-05
-7.0448602795395e-05
2.34437356638561e-05
3.30857198469889e-05
7.40145262944415e-05
0.000104135761680846
4.19594698793489e-05
7.6794963928621e-05
3.26083944685757e-05
2.39904686580169e-05
6.1489825337752e-06
4.12037426054064e-05
0.000132712791422871
1.01895029982936e-05
6.6419670823355e-05
9.25871162983034e-05
0.000121966181767472
9.56545078046671e-06
5.17139262965391e-05
2.44700485897071e-05
-5.87612752770066e-05
-1.8874232919935e-06
-1.80127817098624e-05
1.38971960242793e-05
4.89100121727776e-05
1.28729179878552e-05
3.00734642269702e-05
9.37404876966505e-06
4.91704310815318e-05
9.62753806288846e-06
5.07046011836107e-05
8.81989693716846e-05
7.66519974837482e-05
5.31305078545314e-05
3.51062450957728e-05
5.91053738672857e-05
0.000107178344250088
0.000115233172013822
9.55835764049871e-05
0.000118814989731873
5.63988173919478e-05
0.000145085799281646
5.49258258638819e-05
-4.93455661019417e-05
4.46947428148166e-05
-5.43235002584902e-05
-1.87389931861992e-05
1.4731365458276e-05
2.42253934726519e-05
-1.53972336572424e-05
-2.45326854661382e-05
-4.66532421730226e-05
-3.41362133616659e-05
5.52730485314471e-05
4.94826911173821e-07
4.64481355783027e-05
4.6319640304043e-05
5.81606899359364e-05
-4.96693849563068e-07
-7.255199131686e-06
8.28216806992725e-05
6.83743964708208e-05
1.06067240721403e-06
4.19054785264813e-05
-3.72912260038464e-05
4.13824997725595e-05
-2.82003677155864e-05
7.24140460441086e-06
6.02800066992521e-05
2.93032004608828e-06
3.93679886650631e-05
8.25943192052328e-05
0.00016222333683896
7.86318216399658e-05
6.63090956244524e-05
5.8073427759797e-05
0.000106405044207769
4.85508332842357e-05
2.79732193924809e-05
9.71327455319485e-05
6.80225871243889e-05
6.065894373349e-05
-4.18726900048539e-06
3.94301056118626e-05
-5.11120154845346e-05
5.00069806384234e-05
-3.60610501646344e-06
5.29179986021668e-05
4.7244814968477e-05
-2.04462605379695e-05
-6.98266837734416e-06
3.87910746889501e-05
4.28481121050615e-05
2.80663851576325e-05
-1.98676448675023e-05
3.76387654827404e-05
-2.27418972006162e-05
5.09326002893901e-05
3.24874673790225e-05
2.33187334407004e-05
2.67984766024794e-05
4.93144842651298e-05
-2.24895174065964e-05
-1.10102781202244e-05
-5.12838138799874e-05
-1.05881948388093e-05
-2.84220306015478e-05
3.819259465911e-07
-5.11417847618527e-06
0.000118015675851075
2.09397096919109e-05
0.000125006601404418
7.74599067011239e-05
0.00010545506646742
0.000120115525429775
8.69364072278462e-05
4.64210514242469e-05
4.27712586998264e-05
4.56322779935133e-05
-5.52957207349803e-05
-2.64680305825223e-05
4.88983420655344e-05
-2.7342089064981e-05
-8.7527325881395e-06
-6.67553491109023e-06
-7.73080098931749e-06
4.32964863722865e-05
4.15907055116861e-05
2.84129998329622e-05
2.20427766255403e-05
3.33087517887013e-07
3.84837985377509e-05
1.30277230900484e-05
-5.63465637500885e-06
-8.41646411832428e-06
-3.61848784553407e-05
-4.34649633388207e-05
-2.95902393869821e-05
9.48438173313687e-05
-4.46400984939438e-05
9.81196097980921e-06
4.56792375347511e-05
3.93740099262902e-05
6.99885761237557e-05
9.19811722150773e-05
0.000113275206562134
0.000111693951152649
8.68551955479992e-05
0.000134607525122156
0.000113028985613968
8.00811759743284e-05
9.66972505600875e-05
0.000149572013845746
4.34356310572333e-05
1.38118245697183e-05
2.23096627025762e-05
5.06203861014561e-05
-3.17067585484375e-05
-1.76188955057039e-05
-7.27010998058931e-05
-1.32713544900217e-05
-2.23409059672177e-05
-1.5816025284637e-05
-8.33953926064633e-05
3.7820747341269e-05
-6.55831603371222e-05
-5.04308228798517e-05
-7.56461754930051e-06
-3.29049962131295e-06
-8.69451273314417e-06
-9.75637618338642e-06
7.80945093769235e-05
5.54902794508567e-05
0.000121973553234575
6.44405195547276e-05
2.14583804355415e-05
5.47622405679325e-05
1.28118393195795e-05
-3.09226738228605e-05
5.77821107474285e-06
6.44934632255408e-05
9.98289930821433e-05
0.0001076166110299
8.22284961705875e-05
7.98775362975499e-05
7.0590409020041e-07
4.13914343258148e-05
4.17689079286172e-05
5.14953694900549e-05
-8.21480316360598e-06
4.07819622520794e-05
8.12595895600455e-07
1.85634386924685e-05
-9.60183849262424e-07
9.30391029265266e-05
1.59117090687037e-05
0.000115416325389522
1.52483333004242e-05
6.70750477699383e-05
-2.24092000617554e-05
-6.30445763123596e-05
-1.25039186749173e-05
-9.68123005420241e-05
-0.000106957772138634
-7.76683918125638e-05
4.55650940074683e-06
-5.92027399025462e-05
4.70314926113096e-05
1.58458622665803e-05
3.06795099071249e-05
2.58615320523848e-05
3.03340301072248e-06
1.94338682325837e-05
-1.29196977096927e-05
9.96906821238249e-05
5.65873439116604e-05
7.54921128021814e-05
4.62870164039114e-05
9.07948454515098e-05
-4.25147378396213e-05
-1.66571562531881e-05
-7.22037859586163e-05
1.3482598812786e-05
3.01308127118249e-05
5.07041872895094e-06
0.000139679638608535
0.000106804221270934
5.23613153372272e-05
8.70485456598658e-05
5.79911576634375e-05
3.47840920508853e-05
0.000118223069639992
0.000100949238667115
0.000105514586923373
0.000136936053246105
0.000120167447352605
0.00015117252247192
6.64843324300358e-05
-2.03479670658566e-05
3.50737583759988e-05
1.66892004548934e-05
-2.57086973774077e-06
-1.37915818842832e-05
-2.7050836460748e-05
-1.47262835025235e-05
3.5449497664584e-06
-3.63319628269028e-05
-1.30020825936986e-05
-6.72833388131082e-05
-4.66573615146459e-05
-7.41757421019798e-05
-0.00015056983662996
-0.000110599934701286
-0.00010980036635739
-0.000120930488559019
-2.83328549144884e-05
-6.12158261505368e-05
-2.19076460873578e-05
2.68209146034734e-05
0.000124313214382249
6.38840013819419e-05
0.000155743886608237
0.00010262760420457
0.000139262383229651
0.000139937554986828
0.00016198885147978
0.000217776516957723
0.000109083624639899
0.000152276125339239
0.000211800228073533
0.000120975701909911
0.000135210373174147
0.000126504248586216
-2.06296936665715e-05
2.25829539913674e-05
2.35067690641148e-05
1.02162989206512e-05
-2.17111958692941e-05
-1.36398003647167e-05
-3.34514668848489e-06
2.9666641180675e-06
-4.7409365025103e-05
-3.25729601633904e-05
-9.33103631305774e-06
-0.000120693708099181
-4.27370520495317e-05
-4.01836176251621e-05
-2.26452545221626e-05
-1.75511637189283e-05
-7.57102857875579e-06
-2.48309208226281e-05
-1.81820763861323e-05
3.12012789942065e-06
1.57513071010224e-05
-3.44455989956489e-05
-1.05607533669435e-05
3.69421821286413e-05
1.57696068067851e-05
1.88901633328593e-06
6.6220251700027e-05
5.45842355728895e-05
5.86392652763509e-05
0.000138627931183575
6.57966737009948e-05
0.000117755970855249
9.34555969322325e-05
0.000117174881046609
9.75232825079451e-05
9.40586712532909e-05
5.03793722746543e-05
8.28778087084194e-05
9.59746057976917e-05
4.63490041498017e-05
4.62351694714359e-05
4.62199498501547e-05
2.75407334965839e-05
6.54746301086907e-05
5.47976422113936e-05
5.42999723682779e-05
9.32328229242627e-06
0.000141572093057586
6.32919792976183e-05
-8.20543335242165e-07
-1.42015094822384e-05
5.62208440256536e-06
-4.07027578797858e-05
-6.28827673267257e-05
-1.97694187484445e-05
-2.18139722178821e-05
2.60466222316213e-05
-4.27778288313009e-05
4.01531411276921e-05
-1.18738143328853e-05
-2.24896732202005e-05
5.26052811573757e-05
4.10493779486054e-05
-1.15217720633097e-05
6.94073980709666e-05
8.75171660699312e-05
2.73695496883162e-05
1.26830116632925e-05
-1.0074621319167e-05
-4.9480266915829e-06
-1.56911526011003e-05
9.30029912542156e-05
4.63324821119979e-05
4.94552101053664e-05
0.000144117818479564
0.000163958030755003
0.000152650593715198
0.000161803199335661
0.000194072082061696
0.000168457941714746
0.000135977604141894
0.000136887026154587
0.000134251876832143
4.23190981213812e-05
6.70714553907176e-05
-3.45664063495214e-05
-4.88879388880224e-05
-7.7398234331823e-05
-8.14316097344515e-05
-0.00015651275479347
-8.59259325096293e-05
-8.53127063209124e-05
-4.53847720139547e-05
-1.53209952123435e-05
-4.72432462811018e-05
7.09117745056016e-06
1.88040074750448e-05
3.52348315853621e-05
0.000118817284037982
6.84204576655533e-05
6.68269416873697e-05
5.47073633673481e-05
0.000128581877439122
9.07266116276696e-05
2.01140605604417e-05
-1.4849023009644e-06
2.96392381989656e-05
1.79646107972634e-05
0.000118618867064673
0.000124492217563341
4.59434551390969e-05
0.000135145451783782
6.81933395944802e-05
0.000125528844003456
8.48162156087211e-05
8.26454493774332e-05
6.63710416666562e-05
0.000114765477119003
8.13366354205078e-05
5.93914732161872e-05
0.0001049022748892
1.50439940018884e-05
7.06185295358526e-05
3.12831019541666e-05
-2.33090208035763e-05
3.05493691267776e-05
-6.14219722730286e-05
-7.48238589798013e-06
-6.43977693395454e-05
-1.58564361165738e-05
2.73443381943423e-05
-4.08163182847228e-05
-9.53804128718425e-05
-0.000133480821541106
-8.15952073634245e-05
-6.80247040887672e-05
-1.39471782015964e-05
-3.53850489174495e-05
-2.86090269665738e-05
-2.20330971876806e-06
2.1244449577893e-05
3.16035398324189e-05
0.000107809608771277
6.52787187199871e-05
0.000155383500165529
0.00013777067490231
0.000184388578320425
0.000159881472181844
0.000136758546940042
7.0064197005199e-05
8.0452105527733e-05
3.34352211917281e-05
6.3956729910872e-05
-6.23703357409306e-05
-5.9508877301263e-05
-8.11830077981984e-05
-3.53901937763167e-05
-2.25105094454102e-05
-8.40007487799335e-06
3.32789304647763e-05
4.00610768761742e-05
4.35060857455201e-05
2.76311741548285e-05
5.28315835337043e-05
8.73409268139315e-05
0.000114903351808134
0.000136305141424103
5.74328230529842e-05
9.50741811551466e-05
4.53254936481744e-05
3.45934981962162e-05
1.80834694395839e-05
1.45331398536343e-05
7.98711017211407e-06
-5.09068710623409e-05
-3.65859945508898e-05
-5.96068373551693e-05
-5.14186304987759e-05
-0.000112487217624941
-9.30981800058888e-05
-1.17120093289238e-05
1.25707835292444e-05
-5.67605462041754e-06
5.22074301063777e-05
2.95035813434363e-05
6.41006863420327e-05
5.75936641211164e-06
-1.70059079921569e-05
5.61417213412379e-05
0.000100569095573934
0.000115835868466606
0.000162262198386089
7.68060898378632e-05
3.65239052848072e-05
0.000101172554098337
7.22372040545474e-05
0.000129498055487705
8.37950018281506e-05
0.000121598995241133
0.000111165667441066
0.000128605421909801
0.000143433234365652
0.000103080803521771
0.000118352760208649
4.0829077859436e-05
4.06427173355523e-05
6.15713796141164e-05
1.5911552173743e-06
-2.14564532470182e-05
-1.23412506630592e-05
-5.82628716825237e-05
-5.19533554477701e-05
-3.77245078698911e-05
-8.17242364633907e-05
-3.62957674610819e-05
-7.72842514283356e-05
-4.73994127521985e-05
2.96133222191391e-05
1.64049025924102e-05
2.85101577758442e-05
6.08080552236404e-05
1.14655443698748e-05
-1.82913463864622e-05
5.45212829112737e-05
0.000109377569670643
9.52447588647884e-06
8.99709201539312e-05
1.05827190103921e-05
6.57438310331503e-05
2.44258603222636e-05
8.26040677755497e-05
9.24809730593857e-06
0.000174913010792427
8.43590207943655e-05
0.000115200084726683
8.11564807371045e-05
6.25653681609681e-05
6.18711537454049e-05
-8.80949462254815e-07
9.10771457626748e-06
2.16727533156031e-05
-7.37780470853465e-05
2.13499564086256e-05
1.1206041482942e-05
1.87429625541953e-05
1.69197269872734e-05
4.4801199253564e-05
-1.33072082003484e-05
5.66477032666648e-05
-1.36341159460889e-05
5.07089978457949e-05
0.00019169470176597
0.000132486761897535
6.46007396484132e-05
1.54703056501531e-05
6.99492502572372e-05
6.70358834767686e-05
3.86532853622442e-05
1.47239268553827e-05
5.05949004954289e-05
7.20469592009418e-06
-1.58104101034632e-05
-2.25222038495368e-05
-3.29121005079322e-05
-7.5474602939414e-05
-4.56993876108935e-05
-5.89390705314668e-05
-2.77294188946756e-05
-1.67357342683121e-05
-7.53497946095408e-06
-4.42783203256781e-05
3.05624650509921e-05
7.83066939171005e-05
4.82331015901283e-05
5.81292482631582e-05
0.000115716827487627
0.000116441240269358
8.85164549487992e-05
0.000102406923256358
7.28086524176234e-06
8.04627647563304e-05
8.22598615225244e-05
7.82033811088193e-05
0.000103956054197746
0.000142722715493187
9.89891487623106e-05
9.30612740833477e-05
7.89574881554831e-05
3.29190655278664e-05
5.06302746529979e-05
9.01415301746337e-06
2.84220640726379e-06
4.26462095086776e-05
-6.70057772732523e-05
-0.000166478438292895
-8.5626890717026e-05
-3.99586589347597e-05
1.27886980961003e-05
8.74553861274137e-06
-2.18086455284365e-05
9.43289968965983e-05
9.48086596726485e-05
0.000100064583375501
9.67853637250836e-05
0.000135902273978768
0.000104998205434027
7.68947431718068e-05
8.74156405737555e-05
6.90359831546745e-06
-1.13979741615609e-05
4.74464841341793e-05
-2.11530161698877e-05
-4.75663444325358e-05
4.10793189110591e-06
-1.96931238800933e-05
-3.75200066548796e-05
4.37209435818767e-05
3.84304172216439e-06
2.39284134798799e-05
2.5096618567255e-05
-2.87257452468909e-05
-8.10625608133728e-06
1.07095102511326e-05
-1.55362099389984e-05
4.44468203701817e-05
4.53439622547155e-05
5.75449906091461e-05
0.000122450889447071
0.000147208868974502
0.000139601813735941
0.000102000759561881
5.5378836425595e-05
7.40410818390225e-05
2.66317588408032e-05
4.0036767749384e-05
4.5724402551737e-05
-7.64022419923471e-05
2.23070484854152e-05
5.26806030704069e-05
-1.57372862985829e-05
-2.05141411567234e-05
8.38610717802935e-06
-6.80499896821879e-05
2.76912265594559e-05
2.89182192411713e-05
-1.64137099779272e-05
-1.94827990728992e-05
5.67185738419312e-05
-1.85397258894664e-05
3.07001717495516e-05
5.9408607692969e-05
0.000120838084829088
0.000104159995005335
5.14953966469547e-05
7.94652004204944e-05
8.19539522344748e-05
9.86811029078988e-05
6.87877896972196e-05
6.54764615684023e-05
0.000112738373354023
8.32165971260964e-05
0.000104635180243085
-1.2701188398165e-05
9.65258889993434e-05
-1.78250956286056e-05
1.54592721968301e-05
2.70344013362667e-05
2.91798549947402e-05
6.70961804817766e-05
5.38136998192445e-05
5.05309324707609e-05
1.52124321200427e-05
2.04298094766029e-05
-2.32388468904932e-05
-1.69509634682079e-05
-6.78222417483416e-05
4.82337862835784e-06
-3.37534376460219e-05
2.92216020659191e-05
-1.80864499074769e-05
-2.63021815224785e-05
-4.21230671437301e-05
-3.49636445097406e-05
2.55975865138591e-06
-1.93650845420352e-05
-4.31217705470765e-06
-5.78717880759252e-06
5.07174266311081e-05
7.08662039981641e-05
8.69972193880801e-05
0.000111990973085346
0.000168736688773718
0.000218376955676872
0.000135511503141481
0.000116520284652154
0.000187514493412452
0.000138932416115586
0.000122420296647955
4.11784149968518e-05
9.91106036012917e-05
0.000107708570486485
7.09833186399935e-05
-1.7492611846241e-05
-7.03439985410464e-06
9.11819547278532e-06
-4.23162834257206e-07
5.67812580713341e-06
-2.21645099761564e-05
2.63497017862025e-05
3.03495789320355e-05
4.16405481040967e-05
3.42609507975155e-05
1.10599078958328e-05
-9.44717214819786e-06
-2.09370897223844e-05
-1.29333898152004e-05
-9.71181996154768e-07
2.82689970139683e-05
-5.69927616538537e-05
-1.23288752817997e-05
-1.40546599645279e-05
-5.87055097382206e-05
-4.21561700809848e-05
-4.12132966987153e-05
-5.64609107179547e-05
-5.14332849150785e-05
-7.27931588154633e-05
-4.89339685644963e-06
1.87836701575043e-05
6.81588996133102e-05
1.30056682469839e-05
5.48510407978101e-05
0.000117940561989104
0.000192681544212721
0.000165212554320165
0.000158135844259777
0.000143658447539582
0.00016667738290999
0.000191660919740571
0.000161251636988965
0.00012688834898134
0.000175414792973638
0.000171178618135218
9.85273697427172e-05
7.69940746089811e-05
-2.97300727088891e-06
2.49303237117534e-06
-5.68900787325628e-05
-2.35012491414312e-05
-6.05564446522689e-05
-9.33001980863782e-05
-9.94875642478231e-05
-6.95746983968368e-05
-5.87176279140397e-05
-1.85801407438648e-05
-3.73366786586924e-05
-9.98359563407529e-06
8.09473474951921e-06
2.03005050150579e-05
7.60663065710055e-05
0.00010625194060197
0.000108881630934304
0.000107997633007189
6.01717319315304e-05
3.30755735264577e-05
6.99481311526155e-05
-4.89208885246819e-06
5.13868275249864e-05
-3.18262890543216e-06
-7.61897518991578e-05
-2.50864007495473e-05
-5.43721513475047e-05
-9.47807846156787e-06
-1.83226299155386e-05
9.56934465510322e-06
4.75411946719351e-05
8.63328590960845e-05
4.393632160271e-05
0.000113706468052968
1.7305591585254e-05
9.13884805938924e-05
0.000104529434673552
9.23877484048913e-05
0.000175866737171178
0.000137044458028024
9.60840604395071e-05
0.00017379968109716
0.000106206612242955
1.50189976986619e-05
-1.69033406456039e-05
6.1709574481707e-05
5.35989726037074e-05
-4.11113491744841e-05
5.91176615149366e-06
-8.07080507591467e-05
-3.93032587548745e-05
1.03950459173527e-05
1.69189633961832e-05
5.60732071355518e-06
-2.20908107344873e-05
-1.75130905156891e-05
2.167064787488e-05
-2.78634797877305e-05
3.39940741863271e-05
8.96217816033378e-05
6.0356004948263e-05
1.71045848998681e-06
-4.23332697146525e-06
5.08007682386652e-05
2.43678715968124e-05
-6.1800271041316e-06
3.64215705465386e-05
6.55067277309849e-05
4.84322116631004e-05
-2.04541128144988e-07
9.17010274193079e-05
8.39957351818049e-06
-6.70608309464544e-06
1.91693016993863e-05
1.00439148602366e-05
7.40569509465564e-05
3.58105073236214e-05
0.000116686377752047
0.000114649250049877
4.59512050665558e-05
0.000112061375910484
9.73659494360481e-05
0.000105397393609782
7.96400826718142e-05
0.000104926158726243
0.000175489019184501
0.000135730174167518
0.000121915417666979
5.59947442866437e-05
8.13983754340633e-05
3.46014627873298e-05
6.60525463822846e-05
-5.46707367935162e-05
-3.53068168099043e-05
-4.20029999184656e-05
-9.10220834246081e-05
-5.17519838403145e-05
-8.18890637465157e-05
-8.09657315619086e-05
-5.43165077723671e-05
-4.3205015685888e-05
-4.08497787264204e-05
7.63105432789676e-05
1.555453228261e-06
3.92297272014303e-05
0.000107825747840664
8.72830097938494e-05
-2.41199988110428e-06
0.000110882139212642
0.000103263161527312
1.7749197479964e-05
7.08215490330853e-05
4.25679785296007e-05
3.13035154542895e-05
6.17746411575134e-05
1.01828067850806e-05
5.19151787191685e-05
2.54544730351048e-05
0.000125824307314434
4.19433079740345e-05
1.02253463328526e-05
8.62765872056111e-06
3.13233644459549e-05
3.24245531624121e-05
5.08236867609028e-06
5.69961604149334e-06
-1.50391568480263e-05
6.70163882699432e-06
3.87831813382704e-05
1.85526844291604e-06
-2.64344939803564e-05
4.09474531635972e-06
8.58467683715429e-05
7.97968210114654e-05
0.000136875761918999
4.57797997961758e-05
8.81996738882605e-05
7.80847414565268e-05
6.60507784701293e-05
0.000100022770473495
-4.3251872118156e-05
3.74623717956366e-05
2.74869312720606e-05
2.96466793887e-05
9.87558719780105e-05
5.71473580637511e-05
5.97755082114849e-05
1.04426907377723e-05
7.31267038594944e-06
-5.15199177009519e-05
-9.71409390813397e-06
1.37673005261845e-05
1.00482054217246e-06
6.36739069075432e-05
4.35523555732669e-05
5.59347296330806e-05
6.7622771258305e-05
3.79736248711728e-05
3.7486306423764e-05
8.07833701353132e-05
6.17876917392275e-06
6.64992037018534e-06
4.19649904586978e-05
8.24379462596978e-05
6.12828588114542e-05
1.95967166436829e-05
3.83041000913021e-05
3.20944359455231e-05
1.72814888338596e-05
4.12606737036731e-05
5.83281357445927e-06
-3.44740881217113e-05
5.05140774782777e-05
6.57725839918662e-05
5.00936924867625e-05
6.08178433940051e-05
3.01229840318495e-05
9.53127278990685e-06
5.60546525775827e-05
-2.2136243254475e-05
-1.43406667391488e-06
3.28637219725916e-05
-2.27246690421822e-05
-8.19140264099541e-05
2.02278349967965e-05
6.61328100106762e-05
3.47753125740322e-05
5.16131636705766e-05
1.24208243109401e-05
-1.36557592174653e-05
5.76345359354149e-06
6.21879800607297e-05
5.12754558198176e-05
0.000123741160012248
0.000100737818598813
8.42063428545179e-05
0.000117930254365342
0.000139690410236843
0.000136278394603288
0.000142230019539391
0.000114297661806043
9.97682111482167e-05
9.43575503002506e-05
2.98220467240564e-05
-2.13753109638781e-05
4.6735110714917e-06
-7.1548487716768e-05
-8.5103585349761e-05
-0.000211732943143024
-7.85717650078371e-05
-9.74387545527352e-05
-8.10474885486282e-05
-2.27301405433218e-05
-3.5317648716469e-05
4.37763322377372e-05
5.43763848001527e-05
3.29650476952077e-05
0.000141055787704071
0.000130492549129478
0.000128379205915975
0.000153141590296919
0.000110074630091656
0.000151333249471334
0.000137239032961283
0.000113504120607105
0.000127796887313901
5.28621877732225e-05
2.43831588590075e-05
-1.18148131269943e-05
5.17037227624832e-05
7.31213250366432e-06
-2.74620539683853e-05
-1.78893104889188e-05
1.87779211509309e-05
1.05079500528566e-05
3.10859437927112e-05
-3.03785254971539e-05
-4.9230945491482e-05
-7.9636485389873e-05
-5.29697647279667e-05
-2.08898870298503e-05
5.26331700157382e-06
2.08426328984633e-05
0.000149177667308087
5.50656622964568e-05
0.000126884910803185
0.000124949629670602
9.75545817955042e-05
5.39964982133245e-05
9.62453721570868e-06
6.10359672406269e-05
6.35836225463029e-06
-1.1053721937712e-05
2.14682563340389e-06
-6.72911812903527e-05
-5.06488903898449e-05
-0.000123747340387294
-3.86790585010958e-05
-6.49272448543871e-05
2.23406183780088e-05
2.155548837183e-05
7.20745630487104e-05
6.6884723627614e-05
0.00012451967450288
0.000132009540502619
0.000124238332768012
0.000132536750463085
5.75393825656034e-05
6.86125740896286e-05
3.42179848591651e-05
2.71899455034117e-05
0.000107800889727202
3.58076241690517e-05
6.92742689879716e-05
5.78054466375618e-05
6.92963925042628e-05
-5.28429012157075e-06
3.45116058036961e-05
-2.62025546042617e-05
-2.38272927516771e-05
1.22677198352522e-06
1.72941088340735e-05
-3.68758546392034e-05
-8.42977733326095e-05
-5.37325839155182e-05
-3.67377003274564e-05
-1.24379986433546e-05
-2.07165487649805e-05
-1.04399578110638e-05
6.26748108991991e-05
4.37500604034467e-05
6.53044372984793e-05
9.42219450905189e-05
4.88168094662279e-05
0.00011417686517509
8.0465507927783e-05
7.0640249130365e-05
5.39819564685365e-05
7.76171250534984e-05
3.82566803264461e-05
9.24347266577621e-05
4.69646988344396e-05
7.21444146487941e-05
7.70359829800045e-05
6.30856634229812e-05
9.57884786922425e-05
0.000116946513616053
5.18292033423116e-05
2.97609323656572e-05
0.000116351943661004
-3.26520995953281e-06
3.99551109994636e-05
2.12636916002899e-05
-1.72265654555325e-05
-6.92124888506381e-06
-2.04659100459286e-06
-7.05524156601453e-05
-0.000118724451217963
-6.05031306892796e-05
-1.5620168871722e-05
-7.36614411802045e-05
3.61207579031852e-05
-1.43513099714743e-05
9.83098369058429e-06
5.21339258966901e-05
1.58069722009364e-05
6.69106013095398e-05
8.85251751170001e-05
0.000133102158748205
0.00019732930582942
0.000139133359710789
0.000156198620604466
0.000133745384350848
0.000119828629365256
9.07171127213798e-05
6.39134215826604e-05
2.95021557829279e-05
2.3177810081665e-05
3.09684954538691e-05
4.65435289047596e-05
3.43237190099754e-05
6.88760006398001e-05
4.09145932418655e-05
-2.66349110592054e-06
-5.01420756243438e-05
2.49286850057762e-05
7.37109889914001e-06
7.45940395330486e-06
8.48290304521377e-06
4.45138859049981e-05
-7.13087615165049e-05
-3.72842071652911e-05
-6.90515112017245e-05
7.42498374900118e-06
-9.11604035653976e-05
-7.15557824002936e-07
-4.40417202020633e-05
4.70301232768045e-05
3.58436967575029e-05
7.22843812980045e-05
1.18805899050605e-05
0.000142851960221866
4.700211783515e-05
1.52774651011945e-06
3.84985370499535e-05
2.72290210785216e-05
2.9365662677149e-05
1.25087870858487e-05
-1.89732433680897e-05
3.21712545532535e-05
1.99441147664028e-05
1.64673921345404e-05
0.000123353728177103
4.6106976740855e-05
0.00012465849533612
3.64154170335639e-05
3.17258727527558e-05
1.96466972449669e-05
-2.80122724865352e-05
9.71000665139364e-06
3.27877250842936e-05
-1.41247852378035e-05
4.28806489678106e-05
4.62905689109753e-05
6.54053604463074e-05
1.97838234267789e-05
5.94965603847992e-05
2.99355452979561e-05
8.95130023982384e-06
3.01493738689834e-05
1.35001874838157e-06
4.09408908973878e-05
2.20921558728215e-05
-1.16157585535666e-05
-5.61706489352018e-06
-3.57951095342646e-05
-2.56334525363753e-05
-1.85569517165188e-05
-4.41089293861484e-07
5.73717042986732e-06
-2.5494865448111e-05
-7.60965915041234e-06
9.24463775583901e-05
3.36804839364625e-06
5.03762949998164e-05
0.000143562103153887
0.000116204633010026
7.79342410628223e-05
1.65646435112692e-05
2.70714451486202e-05
1.38083726858246e-05
-3.67666638866725e-05
-3.34374237065043e-06
0.00010392766780262
1.44429550755117e-05
8.82192262434122e-05
5.70263580013283e-05
7.0226142982224e-05
-4.03903522660486e-06
3.1696312532399e-06
8.03583105663173e-05
8.11813523082662e-05
5.74529998109856e-05
4.74475931079303e-06
4.69007880464603e-05
3.04215344203814e-05
-2.50947749348832e-05
-4.1285945876325e-05
2.86453330408491e-05
8.06949993806894e-05
-1.39959270887535e-05
-7.94732749739002e-05
-4.98755642012788e-05
3.17719166081265e-05
-2.13094942341479e-05
-1.18138343974455e-05
2.88000831374296e-06
2.63533668424206e-05
5.85012868361244e-05
5.40593072269649e-05
1.28219899779713e-05
6.74870355319826e-05
3.13732098054056e-05
2.2698409195833e-05
7.12614772963395e-05
4.71696577764301e-05
5.54531358662215e-05
6.96104768911686e-05
9.56874915502752e-05
0.000100332155110824
0.000115212560479576
8.83237727202027e-05
9.0663045507609e-05
0.000134165738090432
8.60514553894283e-05
0.000182487228868764
0.000130229172131349
3.1129799546382e-05
7.87825901684889e-05
-4.46566582665413e-05
1.0606861962405e-05
-8.88316915402161e-05
-0.000140355341660383
-0.000120282932099108
-0.000124834767150009
-9.01267940630958e-05
-8.93581865995803e-05
-5.68343538182037e-05
-0.000115154190044106
-6.13261393088336e-06
-4.2447823935647e-05
2.86344915483235e-05
-1.18268286383414e-05
0.000107457941707095
5.15858079058547e-05
9.00671720641914e-05
5.66168223153462e-05
-2.84413212130819e-05
7.05374063588582e-05
6.68658576031597e-05
8.36330658649724e-05
4.99963182203874e-05
7.78923628951899e-05
6.55689312721275e-05
5.55445723198312e-05
5.74494501092594e-05
0.000126694608581099
0.000141805260662902
0.000113761820919487
0.000159448186985313
0.000171513985504566
0.00012217856244303
4.18465326899361e-05
2.43644102178486e-05
2.5150060875999e-05
7.60347336076473e-05
4.28493580254219e-05
-7.36430192049938e-06
1.85851431619766e-05
5.15022886329787e-05
6.90872423223799e-07
-1.43215399333804e-05
-3.38344599628218e-05
-4.92803326466098e-05
-7.70954424801512e-05
-9.24345283225347e-05
-8.3289139757086e-05
-6.9069496165154e-05
-7.55254723734643e-05
1.46638601888615e-05
-6.78323109099585e-06
-2.97063273692879e-05
-2.56121121982684e-05
8.17605026623395e-06
-1.76759851538963e-05
0.00011364607047962
3.87827341198185e-05
7.62932287002342e-05
4.11468913456395e-05
5.43506235706071e-05
4.41993488789235e-05
3.28829580020723e-05
3.94484010609593e-05
-3.5721210501831e-05
4.51668700073512e-05
7.88476242832971e-07
4.20567486106302e-05
9.17618239820236e-05
3.96566808133143e-05
6.96989187481886e-05
5.37531000424027e-05
6.61809129103585e-05
0.000128712023542584
0.000121878502477867
3.31921416075528e-05
7.82614212828745e-05
9.61431540923779e-05
0.00010089159227054
8.32352514200792e-05
0.000120842349984892
8.54239895899666e-05
9.36760435258472e-05
4.18318942443129e-05
9.91515628489902e-05
4.35701436516209e-05
2.36185433896656e-05
-1.66154095355489e-05
-8.72471717217164e-05
-0.000100788622181753
-2.71697769961995e-05
-8.29213780551423e-05
-6.94073545090171e-05
-3.94060532190181e-05
-2.05031937393805e-05
-3.82293089168947e-05
-3.69300330110038e-05
-1.247186976964e-05
-7.18345860506393e-05
-2.41926569548074e-06
9.44535850596799e-06
5.79878284364583e-05
-2.37632517707901e-06
-3.54518309450851e-05
1.61144248950008e-05
4.16690515944457e-06
2.69332396597078e-05
7.6568839936745e-05
8.91845751374603e-05
8.20361630617926e-05
0.000115556581367197
6.68701169042119e-05
5.60880222862499e-05
0.00014747287530222
0.000145653888575778
0.000155501771625438
8.0542938700242e-05
9.05679373818461e-05
0.000127259477423645
6.64908092147336e-05
1.97826129172245e-05
5.19115769168667e-05
-2.16657667837777e-05
-1.58589845178942e-05
-5.88712529354342e-06
-6.09096127956343e-05
5.91629979758915e-06
-2.11807042707896e-05
1.54635814625197e-05
-2.21233719230288e-05
6.68329622738926e-06
-1.43428175330333e-05
6.01824485531506e-05
-1.43743978037335e-05
1.96781714627334e-05
4.28210773044664e-05
7.23346931209215e-05
-4.24113631115653e-05
4.23143747467943e-05
-9.44086144890364e-06
3.33291813696677e-05
-2.38017130507405e-06
7.88541330317082e-05
3.75568403109281e-05
9.31259511120929e-05
-6.1930558816162e-06
1.6638446540251e-05
2.25546892684493e-05
2.9611744021194e-05
7.74720409161831e-05
4.63415537454088e-05
0.000114655459032676
7.35347553663374e-05
6.80817013928988e-05
0.000123411506844989
4.9006557883604e-05
7.28614790066371e-05
0.000121342712305686
3.6895519971596e-05
4.59895515955379e-05
2.22385140255432e-05
2.42392706062252e-05
-7.45758639403669e-06
3.29823244072951e-05
6.13467647614801e-06
-4.87567864594408e-05
-2.22145201297211e-05
6.15684270645617e-06
-1.48824276565582e-05
-1.61036368895824e-05
4.79159006159507e-05
4.50795609646031e-05
-2.71135925694475e-05
-1.54897198467005e-05
-1.40907429853139e-06
-3.25607373513401e-05
5.84501272348243e-05
1.45923876931281e-05
9.64455468815193e-05
9.22073632001423e-05
3.97186291575723e-05
5.0634490270444e-06
-2.67373273298865e-05
-5.212358054191e-07
9.5967016168117e-06
-2.55272643199556e-05
7.62316186731085e-05
-6.6927892201526e-06
1.62285772588954e-05
3.96387101673992e-05
2.33535039830448e-06
6.52213689542239e-05
4.49013196312406e-05
5.706367968208e-05
2.50729987952524e-05
9.67380017354694e-05
8.84599361626504e-05
6.17745491315444e-05
8.46585369140096e-05
2.17105230219355e-05
8.63486005636061e-05
7.44048185625618e-05
-4.26701697213713e-05
7.43398369055652e-07
-2.68349287641638e-05
-5.87666816690283e-05
-4.06868494649436e-05
-2.00656037497484e-05
2.16467627847057e-05
2.89876774389676e-05
-3.35127276471148e-05
7.10637392417533e-06
-4.826077049104e-06
-1.82342805038735e-06
6.48599825357086e-05
1.32579667754131e-05
9.93027201457798e-05
0.000105706251405871
6.76850368635319e-05
0.00011709929693288
6.49440365278019e-05
0.000110539879433734
9.47949797208429e-05
7.42393598381691e-05
4.69177442167332e-05
3.09826317945489e-05
4.25516638134029e-05
4.49174637349285e-05
2.71748912295835e-05
9.20259519682212e-06
2.9469234052689e-05
7.96786281321417e-05
2.41554879675169e-05
6.33902288272312e-05
9.69502228489071e-05
7.71444531346421e-05
9.66994669225783e-05
5.3284601590133e-05
7.58832322730831e-05
8.82739591195363e-06
5.34917903114497e-05
-1.19870875581521e-05
3.20186521637595e-06
3.83666166414372e-06
-1.36368961475114e-05
-2.93480654789737e-05
4.32050837411279e-05
-4.13815001044452e-05
3.39727764328491e-05
1.34793715186633e-05
6.13201065111176e-06
-1.67587132217319e-05
-3.52327794063075e-05
-0.000118161517792269
-8.10639217387388e-05
-5.10592809400345e-06
2.15212534814543e-05
-4.24572030564961e-05
-9.20257147660666e-06
4.519344724546e-05
3.66311038992114e-05
0.000159362702397048
7.32999431393332e-05
0.000117742074762944
0.00010049989240148
0.00018973892557278
0.000182724786491485
0.000137023579818284
0.000142943982715806
0.000148354750732705
0.000148137014877634
2.92879552772245e-05
8.62187777524982e-05
4.54398494446943e-05
-2.11894657443403e-05
3.54688365380923e-05
-1.39326867286549e-05
-2.18643061321872e-05
-3.84540262869047e-05
-3.94296016217312e-05
1.85378428084472e-05
3.06308537063173e-06
2.32469664519788e-05
-1.68931658265433e-05
-9.27807728780393e-07
-4.3232332083901e-05
-6.15912074909637e-05
-3.72809939490454e-05
-3.53688779718942e-05
3.91187113068369e-05
3.33227321539496e-05
4.79223426564254e-05
1.16508984092553e-05
8.17069847253358e-06
3.38554688908134e-05
-8.35596909148306e-06
-1.36939813687957e-05
6.80595625468939e-05
6.8994779213487e-05
7.82673844438222e-05
4.8115683601196e-05
0.000133008537373646
9.41589231404729e-05
8.53813559894586e-05
0.000165419038406075
7.67321158101801e-05
0.000109264039886921
5.40458126671423e-05
1.90985038456018e-05
9.66155980669989e-06
9.7300268003928e-06
3.21726652511114e-05
6.88110694402458e-06
7.03851436637413e-05
7.59526537902112e-05
6.11684988188478e-05
5.98884555086331e-05
7.92646856140623e-05
6.82251125979576e-05
6.09975467614124e-05
5.19412711737458e-05
7.52785221221999e-05
6.40160559483434e-05
6.44111726225375e-05
3.95143645056886e-05
3.87119329274865e-05
7.2748305456099e-05
6.85587665079163e-05
-3.5349116807033e-05
-1.75129001992482e-05
-7.73559751342056e-05
-7.13365126313235e-05
-8.18848904149319e-05
-1.17517548665864e-05
-6.55126919471854e-05
-7.96497292359825e-05
-3.07628053622895e-06
-3.28171518246211e-06
-2.77212532235783e-05
-4.86587979808975e-06
-1.78779509877264e-05
-4.22040355118007e-05
3.82986231403405e-05
6.73012648509112e-05
2.44885013132455e-05
4.07245456043143e-05
0.000124373024254708
8.25962689982413e-05
0.000133932217496094
0.000180986345268165
1.46766870110225e-06
0.000135838778384945
0.000117252483801924
0.000145971810109801
8.53839141095223e-05
0.000117621500923402
9.27158619893421e-05
3.66057518946673e-05
0.000146190104869313
3.95619339749787e-05
0.000121909360646292
8.9178157341973e-05
2.80301347553886e-05
-4.13963773300167e-05
-3.47787380236545e-05
-8.71753269642632e-06
-2.29548880936783e-05
-2.49687074083668e-05
-0.000102231177578407
-8.61842504949671e-05
-4.93188827721001e-05
-5.43679724735759e-05
5.98164762317183e-05
4.22462388846465e-05
-3.41127260560094e-05
3.43157427799154e-05
-2.7570706096038e-05
3.8326172418031e-05
-6.53733909409604e-05
-3.05820566405909e-05
-5.75825227858518e-05
-3.05235728522432e-05
5.52979095083298e-05
1.35165873207269e-05
1.0961116978106e-05
0.00012568754766472
-1.58644698183086e-05
0.000137451261349671
0.00015411600108258
8.70938050559413e-05
0.00017035411410848
0.000110262092902263
0.000107187314319883
0.000161179507606666
1.43854990979473e-05
9.61686454309e-05
3.14721833681218e-05
5.20503016992688e-05
4.69357286543942e-05
2.50648114962829e-05
3.06286465388608e-06
1.93220231485366e-05
-1.22408623639927e-05
-5.80406427907359e-05
6.52463709908419e-05
4.78672301040574e-05
0.000101685710341976
8.78741477419892e-05
5.21826274947038e-05
7.4650470062073e-06
3.4088540988885e-05
2.3394069340325e-05
-3.65939561215243e-05
1.34553609145721e-07
2.94944951193128e-05
6.92797652954277e-05
8.49063273019495e-05
3.70267032841933e-05
3.80128480838528e-05
1.81922769221802e-05
-5.42142159784451e-06
1.41488168889718e-05
3.25125552142835e-05
9.04571740157368e-05
4.49466875156642e-05
1.88026852342268e-05
8.06114123597957e-05
-4.12148554582506e-05
5.27918533003375e-06
-5.67336504685746e-05
-3.90370658868682e-05
1.25811886548825e-05
1.43294401479885e-05
-3.16204875971828e-05
-5.42617641314794e-06
9.92925650370551e-05
1.20339149898746e-05
4.87210423731815e-05
0.000116829863534515
0.000119395088332327
9.51636627257944e-05
0.000168217087894354
8.50941877760351e-05
7.64250534939973e-05
9.00721272564987e-05
1.42475704609496e-05
6.02686319807896e-05
2.28677192963648e-05
-4.52171846739668e-05
-1.51689979714972e-05
-7.07151136233219e-05
-3.89450897534019e-05
-5.32853269448746e-05
-7.48834091860059e-05
-3.00580541610537e-05
4.09160008761452e-05
4.69307314969807e-05
3.24942668739876e-05
-3.19652801799849e-05
-2.93179027162059e-05
-5.22005041342947e-05
-4.71544504759206e-05
-3.32325799506129e-05
-1.52415580819227e-05
-2.58352201918094e-06
7.47532430622941e-05
8.12377656290453e-05
8.09732935252883e-05
6.92637064530565e-05
9.38996871885369e-05
9.19820333629423e-05
0.000131614461302262
0.000171233696052868
0.000149338498324378
0.00013299568299426
0.000117332497739464
0.000124894350289287
3.22183711943069e-05
5.86519613283006e-05
5.57773973211917e-05
4.67050149007229e-06
-2.67909240928937e-05
-0.000140033295119636
-2.19879353432614e-05
-5.93464879069087e-05
-0.000110279175614556
-9.38878630520326e-05
-4.01847006617751e-05
-2.83068875360373e-05
-3.18325163534051e-05
-4.5854447341067e-06
-1.77004749801221e-06
1.82488068925544e-05
4.96710235591034e-05
8.90376271515412e-06
-9.07377318754735e-07
8.0481252151601e-05
3.5227262322645e-05
6.27925244321184e-05
0.000160399654752735
1.45095670429835e-05
7.84012266978872e-05
2.59448738793218e-05
4.89190592606754e-05
7.50283672866125e-05
5.76021108351341e-05
0.000143346788745915
0.000110470290691778
0.000139632865669658
0.000171788381316215
0.000106910845738359
4.88093113790845e-05
7.86582125784561e-05
7.21418662925334e-05
8.40180827211373e-06
1.98031115998121e-05
2.15460764047e-05
3.48802614867536e-05
1.15075786322931e-05
2.73188790339461e-05
6.40055268456579e-06
-1.67456477169171e-05
2.43909027423422e-05
6.09251747319812e-05
3.70182358212788e-06
4.34084498729393e-05
5.39893375391358e-05
1.03811157701487e-05
1.90423894174198e-05
2.52750766731778e-06
1.39215123996566e-05
-3.16441277235549e-06
-6.07126859014609e-05
-5.36932098034832e-05
-3.87721826157729e-05
-8.45240127302482e-05
-5.65195824651189e-05
1.45929330060585e-06
-4.64515164839971e-05
-2.7063151029088e-05
2.10582880931007e-06
1.70266722801684e-05
5.31898909981731e-05
7.09451338246922e-05
5.40542933813235e-05
1.24921909536582e-05
8.86913444748e-05
5.92995471014343e-05
0.000124725935565671
0.000101892513726949
0.000111314258664543
0.000139332028144286
0.000161356764479133
6.17996399082213e-05
9.09243031776019e-05
8.16606657066175e-05
0.000110900737999288
4.5817439020582e-05
0.000142881439550213
6.3748576715843e-05
8.70297435865611e-05
4.91267382680591e-05
4.07444081858414e-05
9.23725896629235e-05
-3.33837022293974e-05
2.51216776980931e-05
-3.71765324997794e-05
-1.11875181821362e-05
-4.7216088350753e-05
-5.10020637937735e-05
-0.000105551059645978
-0.000103425365590742
-0.000113628099243503
-7.29183396116818e-05
-0.000112605568752565
-8.85394511440691e-05
-3.00336315265122e-05
-3.61445205687298e-05
-2.41539966931808e-05
9.99046694121118e-06
-1.66699241261568e-05
8.58754055185604e-05
7.99854144403701e-05
9.36209958315331e-05
9.66317128375686e-05
8.67168566954109e-05
0.000106164845753097
6.68985512490934e-05
6.48517620405713e-05
0.000137938781898263
8.35547960921407e-05
9.94561142207775e-05
7.63421979729958e-05
4.03951463519849e-05
8.2895363574264e-05
1.26218798855122e-05
6.24575887861475e-05
-3.726863174964e-05
4.24637711843418e-05
-5.56334750486329e-06
2.23136107187511e-05
-4.23909041232696e-06
6.01504733036129e-05
6.76988990557037e-05
-3.61375411502732e-07
2.58186029670202e-05
-3.32252604710134e-06
7.13022692645771e-05
-9.29677182658214e-06
-3.84162025486542e-06
-9.60189621963822e-05
-5.39127288963311e-05
-2.70419424709094e-05
8.90486466177512e-06
3.26053660689334e-05
-1.49630888348253e-05
7.62278520333492e-06
-1.23197968119292e-05
2.24820872914547e-05
4.97418432036823e-05
3.00719578115119e-05
2.79025857186235e-05
8.74354938728855e-05
7.99195360585467e-05
3.50202233068219e-05
4.04920528416272e-05
9.81837142234402e-05
0.000150722659409332
0.000124839584391333
0.000117586516365065
8.86626051232385e-05
0.000137298370500898
7.80324154314465e-05
7.48075897297331e-05
2.8816308164329e-05
4.13510391024945e-05
-1.79883456350728e-05
-6.78474209526784e-05
-7.16378100463626e-05
-7.73374279705147e-05
-9.20131414509062e-05
-9.31220550668737e-05
-0.000113648995411668
-1.35253887198972e-05
-6.28404080757985e-05
4.28676573126505e-05
-6.86750089876848e-07
-1.26387760307735e-05
-2.365071559415e-05
1.77871110461624e-05
-1.24833595915037e-05
4.94291193039843e-06
-2.4638385348746e-06
6.12495794718957e-06
4.91833146269161e-06
5.20920164280691e-05
7.52997148999691e-05
8.16685477878865e-05
0.00012816158966666
3.78575836673569e-05
6.94666158470409e-05
5.97867863481467e-05
9.0998727724343e-05
9.4908749783966e-05
9.66305426533564e-05
0.0001165184955907
0.000115096923215502
0.000130495575332119
1.73395164712149e-05
8.59744114322835e-05
3.25768829677087e-05
5.20042243926883e-05
2.65454382349939e-05
2.19772922843649e-05
7.11524870838451e-05
3.02322833865112e-05
6.20003913249816e-05
4.95141897432076e-05
2.50844123405355e-05
-5.12280204514657e-05
-8.33925470903097e-05
-8.50031096967546e-05
-0.000126222375900185
-0.000125798924124534
-0.000127660481521743
-0.000111100727145557
7.49596285225722e-06
-5.33481771851777e-05
3.91997319096479e-05
6.33179105424292e-05
1.0725651087696e-05
1.58775059284468e-05
5.81514890069981e-05
6.12301884129244e-05
3.56296016918498e-05
4.28551302843953e-05
2.65310667380057e-05
1.89768134951208e-05
8.46653329536414e-05
0.000131722994458503
0.000126290745542865
8.62348411933375e-05
9.68937287056274e-05
0.000119117488727487
9.20374552601034e-05
8.63913722685364e-05
0.000117667525431271
0.000105593338785577
3.85405607319462e-05
3.76741735478698e-05
6.78690963419533e-05
9.4669234374599e-05
8.38786018696772e-05
0.000133344220068486
5.60783912229487e-05
-2.62061710382981e-06
0.000112753504315934
0.000108961687942118
9.71372270036832e-05
6.6780181446692e-05
8.22479645449731e-05
3.18985537768274e-05
-4.61377077314076e-05
-2.85695176149993e-06
-8.42625888884438e-05
-8.17039338585022e-05
-0.000104312192920073
-5.68656196677996e-05
-8.64087649303911e-05
-6.46250284646022e-05
-1.45418626652804e-05
-3.95212376091053e-05
1.58083618377989e-05
5.382582905813e-08
-3.32002858118891e-05
-2.26330411568233e-05
-1.04691244072605e-06
2.90968027061031e-05
5.57734549728643e-05
4.06931461440905e-05
2.54041514747181e-05
3.55356938119431e-05
9.30002120684293e-05
0.00017464683934078
9.49294641730058e-05
0.000126138442114744
0.000158415142310565
0.000121686015580751
9.12971748201679e-05
0.000101453116572364
8.13209511180037e-05
4.64494144456485e-05
4.14024511282129e-05
2.64842777641119e-05
8.28660733097296e-06
1.44386600415791e-06
4.07472854046404e-05
1.84630770721197e-05
4.00842257161845e-05
6.0523908611053e-05
6.7547853608277e-05
5.75627583013167e-05
5.81932297155289e-05
-8.124766126095e-05
2.90230743152158e-05
-2.84377736384793e-05
-5.20462920677228e-05
-6.76374248775539e-05
-3.87195785631159e-06
-4.33759399954128e-05
-7.71474120672311e-06
-3.30480082867133e-05
1.26747935876585e-05
5.43712339368539e-06
3.04969804928992e-05
3.50181577371728e-05
4.00961259597406e-05
-3.1756917798947e-05
1.23563248454539e-05
5.18095235977699e-05
-2.71455230801579e-05
3.21709883077399e-05
4.81908417126964e-05
8.57430902075457e-05
8.78704673217552e-05
6.39133268724835e-05
0.000120558450437208
0.000156553933040923
0.000106992819892379
3.04085383979824e-05
0.000131697675640092
3.77563044848767e-05
2.30617472077457e-05
-3.49558224385419e-06
-3.11250574051161e-05
2.15167348234503e-05
6.02445858800427e-05
-5.52443396092796e-05
-1.39478593581968e-05
-2.32641790206006e-05
-2.35539311594842e-05
3.60715013690173e-05
8.67779568592942e-05
6.21358669249149e-06
3.84113325512802e-05
0.000116511855385531
3.72577334123519e-05
9.72394460355801e-05
7.28951610740302e-05
0.00011296492652324
8.98714285302377e-05
1.87743002644257e-05
4.18873141848294e-05
4.97503616381303e-05
1.78967423085133e-05
1.60680836951446e-05
4.56235048573496e-05
7.74151454649952e-05
3.48219208280335e-05
8.45482144227862e-06
5.81072564980121e-06
-1.12746779414878e-05
-6.19482617307139e-05
-4.36554475071396e-05
-0.000107188674167761
-2.58380171668796e-05
-7.52752112848987e-05
3.91288888830749e-05
9.08147294705979e-06
-4.76410760987043e-05
5.06266458577578e-05
4.60071858774788e-05
1.2384636902773e-05
6.81215120517102e-05
4.44898409490162e-05
0.000113855400700054
8.48522403858452e-05
1.65444946490243e-05
0.000124881886806831
0.000119492936669298
9.29200659914607e-05
0.000153190257498127
8.59071558279103e-05
7.09692924713521e-05
0.000117080346145185
0.000125185767776844
8.22957037983091e-05
7.33466232378586e-05
7.89939128153275e-05
8.21508815203221e-05
2.75129223510561e-07
9.27477986449225e-05
-2.77934218031687e-06
4.07144015951052e-05
7.31272670823712e-05
-2.19855493359327e-05
-2.99401201894733e-06
1.96575808041453e-05
-3.55788728814712e-05
2.69338600311181e-05
4.01106738668495e-05
-1.22971290469e-06
-4.54366863241479e-05
-5.13914743955076e-05
-9.41453687564936e-06
-1.68943357825379e-05
1.53366425810943e-06
1.74486569929403e-06
3.84642726603942e-06
4.08591389622587e-05
3.33738096398202e-05
3.60962722401025e-05
4.56056180922534e-05
4.27930540244249e-05
0.000110484851000301
5.22404918926785e-05
6.33646198616099e-05
5.02066528016697e-05
0.00010258915331285
6.0597471148359e-05
5.46982724632794e-05
5.44494377762353e-05
4.51944264971604e-05
5.33192946555357e-05
-1.42738379369826e-06
1.55858278373284e-06
-1.37357771354414e-05
5.16996013390124e-05
3.09924870003928e-05
2.27238612388313e-05
-5.97460161132852e-07
2.44378576564886e-05
9.1519963050926e-05
2.72107771797724e-05
6.06509007211698e-05
0.000102858625447286
5.64683694550539e-05
5.85327647952352e-05
5.57432191560298e-05
4.95744734442517e-05
8.80808042438614e-05
5.13367575166558e-05
0.000107725675440079
5.86349520781973e-05
7.92599773560947e-05
2.67664987261046e-05
5.24316250269136e-05
6.02303315329303e-05
-4.09291044345928e-05
-4.81130113534831e-05
-6.56165888143069e-05
-0.000139185794750744
-3.31445264056375e-05
-5.10325617152e-05
-6.86128690183531e-06
-9.54880641957182e-05
-1.01796456770929e-05
-1.60827595963338e-05
-3.69194043995995e-05
1.23870281732984e-06
4.67231403799029e-05
3.99066503688053e-05
5.66498418714561e-05
7.15868883214336e-05
5.20899257616606e-05
0.000132137828520532
0.000141479004910583
0.000134040407948882
0.000156768081232262
2.56793317157935e-05
2.10468007420149e-05
4.20219743675195e-05
5.52927438089278e-05
-3.10888436017458e-05
2.13157715904408e-05
1.81630119276664e-05
-1.6383990111958e-06
-1.73583829072626e-05
3.30659547292525e-05
-3.91574859862888e-05
-3.46910966063002e-05
-2.77010040185567e-05
-3.29303986031755e-06
3.82917811276357e-05
1.91283923871978e-05
-1.48508872108483e-06
7.44946942195988e-05
9.90779859919678e-05
0.000171314611337307
9.36781606246903e-05
0.000116444460439418
1.25459885218635e-05
3.92287991135375e-05
6.78447001375457e-05
6.92745280945819e-05
4.13321373525919e-05
7.83344150501546e-05
4.81330648339981e-05
-7.46590532839179e-06
6.63143701242247e-06
-6.46426670037983e-06
4.25983664188735e-05
1.58631102393949e-07
-1.07339448809056e-05
4.23856918679195e-05
-2.72575526491387e-05
-1.43343151713362e-05
1.29319367176234e-05
-1.465966731002e-05
-7.05073509328582e-05
-3.78341877346368e-06
6.25414812951208e-05
-3.72260480163521e-06
2.49751930370123e-05
3.99556190953402e-05
6.32156556417502e-07
7.74688348109089e-05
-8.71967951728351e-06
5.46117214046083e-05
-1.71768900232009e-06
8.48753446204234e-05
8.8318908811991e-05
9.48439334572011e-05
0.000130934580448346
0.000100744244104409
5.28524211210801e-05
6.25478501601678e-05
5.8425510821351e-05
0.000101392705270758
5.61317353142057e-06
8.36297535989284e-05
3.90308382046142e-05
4.81739673831936e-05
7.21193892037328e-05
4.97269569008965e-05
5.1255600534164e-05
3.55903009157252e-05
4.20931360260513e-05
3.39663081415073e-06
4.89575024715859e-05
-4.69620112013794e-05
-9.41539636026418e-05
-6.17173441056094e-05
3.18239653311233e-05
-2.16106992893278e-05
6.17272709607569e-05
2.93645556047151e-05
3.5442588182205e-05
3.72091212799392e-05
2.37065186825415e-05
9.64584710475269e-05
9.2950079821072e-05
7.15613125368509e-05
4.48832660569784e-05
5.2159717297913e-05
4.38379453331596e-05
0.000123708901578907
7.92978744068317e-05
4.23611467413992e-05
8.60701519868336e-05
4.47956305415911e-05
-1.85929161621673e-05
-4.70994065448159e-06
-5.40780143432748e-05
-0.00011215194160222
-5.410726309384e-05
-4.86991099462466e-05
9.11042816668395e-06
-6.40938281214155e-05
-2.54307050481712e-05
-2.61050458066778e-05
-2.88300724545383e-06
5.93673318118769e-06
5.5841124143686e-05
7.93479497758334e-05
0.000158479742781852
8.88281912158958e-05
0.000154663843782975
0.000160151063687885
0.000158506801526195
0.000102856060725899
8.00858398073551e-05
0.000153331698422047
0.00011113872839218
0.00012155833217766
5.03179382564383e-05
9.43066670213278e-05
4.52242678459516e-05
4.90709875341062e-05
2.86485048164502e-05
3.9190646666634e-05
-1.07694931333115e-05
-3.64290021682388e-05
-2.55646077451976e-05
-1.79160861759946e-05
-4.66000174415998e-06
-6.10962925643908e-05
1.13366203524736e-05
-2.89265611024698e-05
-6.62609955910088e-05
4.3746756462653e-05
2.67468096378555e-05
9.69310034371924e-07
3.99126746450963e-05
8.01902566366386e-05
-2.29244370278352e-05
-2.22512009638128e-05
1.27328507008617e-05
3.84356287465155e-05
5.06045673102465e-05
-7.83040792871993e-06
5.41913055284368e-05
9.02967123797179e-05
-8.08373573637482e-05
2.4252835975477e-05
5.99924320982482e-05
-1.70819717740108e-05
6.42599309507441e-05
-1.23355518192598e-05
7.50693913892354e-05
8.75926777757356e-05
0.000127115264271527
0.000120492993285622
7.23491049811286e-05
0.000158366879879274
8.4072663378651e-05
0.000126708662944938
0.000142738253865374
0.000158962570841097
0.000141181815978533
8.29668024990947e-05
0.000138838074935395
8.00163049525209e-05
3.05997521583944e-06
3.12032391701798e-05
-4.68153001553323e-05
-2.3561497372387e-05
-3.28963179228152e-05
-8.27299255075956e-05
-4.29503109733271e-05
-3.78854903549649e-05
-8.92645236105114e-05
-2.86356357414255e-05
-6.71002240497841e-06
-1.12562224453274e-05
-5.01283264221136e-05
-3.19274768800314e-05
-3.7324210274252e-05
-1.39095050575053e-05
-6.01087274107577e-05
-5.43375260747519e-05
1.21172102878405e-05
6.73382846856123e-05
4.66732996866551e-05
7.34163544352793e-05
4.24100143041274e-05
3.27139379652925e-05
8.93908291092971e-05
-7.83451390974337e-06
6.75038184055425e-06
1.32075115106462e-05
3.80869956718399e-05
5.01460627102215e-05
7.29944598184938e-05
4.29210686235222e-05
0.000124075985896154
0.000151102817180001
0.000115632124030633
0.000137790952701744
6.41147499586914e-05
0.000175261506511259
7.51910520377555e-05
6.5660001538976e-05
5.93942919735037e-05
5.57833744222361e-06
1.18344934346556e-05
-1.81950154432731e-05
3.22958293082902e-05
4.89276316965432e-06
5.28362001400081e-05
-4.91985838494047e-05
3.58273972112005e-05
1.39948355931503e-05
4.2490802708314e-06
1.46448946395394e-05
5.58318275305239e-05
3.31747362405542e-05
-3.56094662552449e-05
-6.11791294846285e-06
-3.56569247804969e-05
-3.16504991736533e-05
-4.47768517107389e-05
-0.000102966491449465
-8.96850240946653e-05
-2.02743053888577e-05
-5.71134539217072e-05
-2.36366654907061e-05
-4.59343687502165e-06
2.01935723080656e-05
3.4563533889625e-05
6.63196037144049e-05
0.000124954695582743
0.000103779215259255
0.00013409894117409
0.000112388092189497
4.8707875142245e-05
6.78277865377505e-05
7.86001967373928e-05
9.76674495245575e-05
0.000121416693559503
8.24630345131333e-05
0.000118492947070342
0.000160014401395987
9.34434340856197e-05
5.62393707383123e-05
1.34416670943763e-06
0.000100188073919218
-6.46870792707213e-06
6.0610872446901e-06
-1.26993829440476e-05
4.66012662836614e-06
-4.51463858533684e-05
-2.39489532252732e-05
-5.7497993586327e-05
-7.91466257925744e-05
-8.47928525827842e-05
-6.98383206071121e-05
-6.3008912405118e-05
-3.14328832245342e-05
-9.4832695019537e-05
-1.45779466327129e-05
-2.22720423611052e-05
-1.48035028996456e-05
2.51883204911357e-05
8.75537507506285e-06
0.000112972534094357
0.000100510194504485
5.03448521294802e-05
7.36011009213498e-05
0.000120792959769936
0.000169955078364641
6.66483023880534e-05
0.000105082851231553
7.13957848137087e-05
0.000137299946090554
9.25825305724492e-05
5.66987091390958e-05
7.26448350578867e-05
2.7322963323866e-05
-1.15461784817756e-05
-3.44309563475444e-06
1.27610192335344e-05
2.29041842272283e-06
5.20662903850451e-05
6.62491539965177e-05
2.34021111028808e-05
2.37513826659558e-05
-5.12993699331804e-06
-6.06818704061776e-05
8.59919045687508e-06
-1.76784819794325e-05
-2.03910768871371e-05
-2.86087008338936e-06
-1.85270247656488e-05
1.85716262342061e-05
-8.27763046458105e-07
3.74684307493694e-05
-2.06590471986192e-05
-3.49896133127299e-06
8.68618073910494e-06
-2.74703722910304e-05
-6.65441492192551e-05
-7.6287124946406e-06
1.63797452419771e-05
3.25457084155486e-05
0.000101789180633589
4.20837040661212e-05
2.6607136781352e-05
6.59422369417654e-05
-3.09600581619808e-05
2.28593791297946e-05
5.10591275946992e-05
3.60103468286203e-05
-1.29623071440669e-06
-3.17338893184218e-06
9.29742682548398e-05
-5.91863671367137e-06
1.1222733022695e-05
7.96472791309804e-05
-1.09696239228151e-06
-3.02466606158048e-06
1.11265875024269e-05
7.73456858198868e-05
6.48203443145464e-05
4.06604449160911e-05
0.000150938906106844
0.000113026037566203
4.86559719078684e-05
7.33838432247688e-05
4.26813641242776e-05
9.63872500714133e-05
1.28227126918784e-06
-4.88693826179644e-06
-5.49781743753981e-05
1.34048706144209e-05
-3.85019299152557e-05
-1.08947978450388e-05
-7.47347022401481e-05
4.62425315041592e-05
2.14771886611144e-06
-2.2888460199835e-05
-3.42490338488818e-07
-4.57123962033819e-05
-3.41889531457413e-05
1.61036685552216e-06
-3.73741314239702e-05
4.85446011757143e-06
4.95748526968614e-05
3.62315987716533e-05
7.16109730124814e-05
0.000110789569841556
0.000141418670439727
0.000170351286341782
0.00012555476345001
0.000200226700123263
0.000115817473222284
9.09827170884391e-05
0.000180160357205839
0.000133998167761074
8.6323119362086e-05
3.62282225684519e-05
4.67159670975524e-05
2.89983063129711e-05
-7.82298216754583e-05
1.58639905948442e-05
1.4966973288964e-05
-6.88901780274249e-05
2.18557928011735e-05
3.01618739842014e-05
-3.94566537293679e-05
1.87298298026611e-05
4.88677684166215e-05
5.70836108334022e-05
8.65903691125228e-06
-6.72821570599798e-05
-3.12787556721798e-05
-5.73205646127108e-05
-7.9226878377136e-05
-2.50601220060296e-05
-3.62784478500666e-06
-3.47173907394895e-05
-4.56991890751326e-05
1.14214983378456e-05
4.60189592603296e-05
3.37788449856612e-07
2.87523165499195e-05
2.00884456911745e-06
-2.91888095289579e-06
7.21474479644226e-05
3.88713067069879e-05
5.57762167852197e-05
0.000136155655607735
8.100638293839e-05
0.000105359055119136
7.15129395032614e-05
0.00015495207138654
8.97853398972048e-05
0.000140350561019969
0.000105412149917045
9.94513367327498e-05
7.31035238410044e-05
7.87618042593995e-05
0.000130252731812336
4.48266599126292e-05
3.17209856602097e-05
7.10757842575245e-05
1.81685982670094e-05
-2.29055571410654e-05
-3.89264202920447e-05
-9.63001692433337e-05
-5.66900775534547e-05
-8.77937230184738e-05
-7.47714629581951e-06
-2.355125505367e-05
2.05932339624232e-05
-5.42111412260145e-05
-2.98733302080016e-05
5.15971437703213e-06
-5.0331971428499e-05
-7.56889478200282e-05
-5.87495307686895e-05
-2.19213855373525e-05
-2.03839020459313e-06
2.81434374721123e-05
1.31186782330951e-05
2.4823766372961e-05
1.18372616853163e-05
-4.85479612995102e-05
1.46699391927833e-05
8.79451678431116e-05
8.9594848606326e-05
0.000111641690050107
0.000126262548669837
0.000185034595121233
0.000145863290811021
0.000165745836769928
0.000180252819423282
0.000184370162030874
0.000183621912236171
0.000173561915270543
0.00016455500471791
0.000137529603008831
0.000100779844844302
7.48430752053872e-05
7.75521518007047e-05
-5.18930813921078e-05
2.4231088394873e-05
-3.54539418785409e-05
-3.02670124475451e-05
-8.53442486550515e-05
-0.000174654848199729
-8.74328477879052e-05
-5.96622704168844e-05
-6.34956006154944e-05
-7.09368947447255e-05
-4.30515179053655e-05
-5.5333108606191e-06
5.93284551122961e-05
-1.31937423202171e-05
3.90378062502338e-05
-2.57431016840426e-05
1.26330624969046e-05
6.92325609894109e-05
4.79179018150898e-05
5.02698130622282e-05
-7.54965290458972e-06
-4.09817130154891e-06
1.11323095084825e-05
8.26184647440234e-05
4.72942583127395e-05
7.14492460767501e-05
5.87006995805761e-05
-2.43837843297537e-05
5.34566025899526e-05
7.89570873582683e-05
7.88619233561133e-05
8.53518200799331e-05
7.3965501467774e-05
4.09380517955612e-05
0.000136592958561021
0.000108939091212142
5.43957662594292e-05
-6.06839286894908e-06
1.80967744435504e-05
4.81248443257798e-05
8.95266161217284e-05
5.44066633459761e-05
5.31474742076124e-05
6.66229890111347e-05
8.74222971151977e-05
7.66390758973917e-05
3.1038583333402e-05
6.18022437222943e-06
3.49489002094486e-05
6.72559963388035e-06
0.000126343558134312
2.68112918473884e-05
-8.29339937985558e-06
-6.44404505415145e-05
5.31471567741519e-05
-2.75431425013094e-05
4.95050755652462e-05
1.34639576665296e-05
3.44737063336722e-05
4.24597142312721e-05
2.312428214379e-06
-5.42139862469922e-06
5.65204611228894e-05
3.8338034099674e-05
2.36583441604195e-05
1.68498369357786e-05
-4.38577047177e-05
-3.16350615292598e-06
-4.98751500648463e-05
-2.66028413015022e-05
-2.01785199021568e-05
6.78986432691328e-06
6.10660270548744e-05
0.000121412760464801
4.49650529442424e-05
7.81652957040512e-05
1.23868829001551e-05
5.47913046347924e-05
7.71219717963406e-05
2.84826368732955e-05
3.95565286262604e-05
6.26072504802713e-05
6.31682117136977e-05
0.000140087181669553
9.97229219319466e-05
2.7509834518532e-05
4.12865137215519e-05
9.42104016812345e-05
6.97280958967384e-05
3.47613062420536e-05
-5.91308953903773e-05
2.02046545875164e-05
4.40887274028887e-05
-1.82178603959702e-05
-5.20025312264135e-05
3.09614224141707e-05
-2.80575696305676e-05
6.03158536710533e-06
1.70146418748342e-05
4.07440692010361e-05
9.8280755123542e-05
9.69940087821406e-05
0.000159505246196988
0.000104333415385685
0.000104838642849949
7.15773537663072e-05
8.31977823786585e-05
5.98411819879839e-05
4.51252473404918e-05
-1.15533351843894e-05
-4.31554814281736e-05
-1.04531819998429e-05
1.70224316192272e-05
-1.80170276021865e-05
-1.09612160312386e-05
4.39109219373679e-05
4.25908933581393e-05
-4.92942566334896e-05
2.11944680068866e-05
-0.000112234693787831
-7.56214261310876e-06
-7.01545654076653e-05
1.95576369823621e-05
1.57550539504279e-05
5.98647780128784e-05
9.66218194039637e-05
3.00165578795826e-05
5.98066247952747e-05
0.000118524972296614
6.80939874216505e-05
0.000109736449270387
8.34191945732409e-05
2.64576082725327e-05
3.18010385101132e-05
5.75062843638175e-05
1.79853525514205e-05
-5.82298332614122e-07
4.39054690827717e-05
8.47989711420025e-05
-1.39275195791482e-06
7.36225844434885e-05
4.79597967901146e-05
1.06654351959662e-05
4.61380358983513e-05
2.43709144277592e-05
7.84482284941815e-05
7.01907838097614e-05
5.44508749693229e-05
0.000136940705327586
5.79284307599309e-05
8.02799937187174e-05
5.69878165375114e-05
1.47899492705553e-05
6.41142882504677e-05
4.55175478847152e-05
-2.14120311223908e-06
-5.57913135463085e-06
2.04577948779902e-05
-1.82943332183384e-05
1.75389034360304e-05
7.45960184806791e-06
-1.97545902475776e-05
-2.4548967315692e-05
-5.70823758719859e-05
3.74522502562053e-05
-3.76001404958574e-05
-3.19691962189621e-05
5.33444652853017e-05
1.34771793511371e-05
4.08041507602182e-05
2.54105789507815e-05
-1.03331070115444e-05
-2.82055544585864e-05
7.89130056695391e-05
1.21196100066693e-05
-2.17067914083447e-05
6.27212348275512e-05
8.41847346175032e-06
-1.18108706660556e-06
6.36014927620583e-05
2.34767690362051e-05
6.79558904333162e-05
0.000115786587074012
0.000171056533598053
7.04743902942045e-05
0.000131376092040956
0.000187055706286713
0.0001198617755599
0.00010069295928042
5.82780394471266e-05
6.64709872087936e-05
6.95521646398677e-05
5.74998585999656e-05
2.58714943814953e-05
-7.9191300773002e-06
7.01107042582161e-06
6.84213544881908e-06
2.20466869981947e-05
3.31341631004299e-05
6.27139064734489e-05
4.56207914682736e-05
4.97650302295063e-05
5.59502998589572e-05
5.46004561751164e-05
7.6954384046912e-06
-8.34314553462864e-06
6.53110480718545e-05
-4.24113923794784e-05
-0.000104157645463344
-4.34968074490392e-05
-5.13519861389025e-05
5.09520632631061e-05
-4.08844844008226e-05
-4.81423730046452e-05
-2.5310484393198e-05
1.16197331753676e-05
-1.87927738295568e-05
7.35070189956469e-05
5.0313001123802e-05
0.000161688179872377
8.98235251233242e-05
7.20385142411384e-05
6.31047367533257e-05
1.12731871799977e-05
4.48518082603703e-05
-6.12899195406917e-05
-8.08717573884677e-06
-5.28968365880855e-05
3.89282835871739e-05
4.40754821555798e-05
8.19592945958236e-05
5.44814817098786e-05
0.000121290722670342
0.000108056654392994
8.04007179151254e-05
6.70500118480035e-05
0.0001103268990751
0.000156234056106525
7.91373456090404e-05
7.56855305879155e-05
6.56427073158675e-05
4.17360531753606e-05
7.34710137586582e-05
9.83666218393457e-05
1.05410837179362e-05
2.36217122442921e-05
4.25620764466752e-05
7.2898321729284e-05
5.1792559024339e-05
5.45355131791893e-05
3.07765677373088e-05
7.76684302472777e-05
7.96919586777498e-05
6.28264314271937e-06
3.0304461857092e-05
1.89473765028901e-05
-3.25230544901391e-05
1.25588139638595e-05
-8.39453694543522e-05
-9.00763698220589e-05
-9.34967249305744e-05
-6.57953965335027e-05
-3.78370537651683e-05
-8.98763959697017e-05
-0.000132759310313729
-0.000121009927061768
-6.77204915968316e-05
2.78341065564482e-05
2.32202240927512e-07
3.00472469888694e-05
0.000106982039101971
6.7994406152056e-05
6.04754485073163e-05
3.33299863958055e-05
0.000112936266210161
0.000140567361143089
0.000137955134723211
6.9828992953343e-05
0.000163577638002255
0.000153631536021565
0.000191706062231512
8.55719475098012e-05
0.000109165102296867
0.000126095913859755
0.000149472029154232
7.93875911410948e-05
9.62777214609128e-05
6.84949874054954e-05
-3.38776885959484e-06
2.43303247477172e-05
-4.20820473367345e-05
-6.20394296565459e-05
-8.71931212594756e-05
-7.7397451773176e-05
-0.000118938447541631
-0.000125358424135073
-8.00829617501178e-05
3.26406549509275e-05
1.50471657418752e-05
-9.9755855333357e-06
-3.14265241922835e-05
-3.26377976216785e-06
2.1908694030764e-05
5.09593494580437e-05
5.98657070243494e-07
6.63090042507591e-05
5.5299931057913e-05
-5.19065258389049e-06
3.97872159979095e-05
0.000103335501569541
3.67409413677163e-05
1.03466961037155e-05
3.33270181181132e-05
5.35162648799387e-05
3.99476856042103e-05
3.36857360609815e-05
9.198984465941e-05
4.55312381610222e-05
7.17483787038234e-05
8.87831826588889e-05
0.000125887892142528
3.33137998529061e-05
4.37220987715653e-05
2.0287214624178e-05
3.43440492842336e-05
0.000104818259551871
6.22393474711608e-06
4.00286796114205e-06
7.49748513199305e-05
5.74821671899283e-06
8.07177568848706e-05
2.313659987074e-05
-1.24232861504381e-06
1.10622637056945e-05
6.27227746899286e-06
-1.10009930122905e-05
-1.80372381351074e-06
-7.96405615011998e-05
5.11234281344387e-06
-2.10212482064622e-05
-2.53088116288339e-05
2.65002409021696e-05
8.96775501445182e-05
2.91094753579025e-05
6.48990295290059e-05
9.3804589979087e-05
6.6288686090067e-05
3.10407746371472e-05
5.4564357492263e-05
3.94280120722106e-05
1.50795770079207e-05
-1.59707070149382e-05
-2.61572305117851e-05
-4.63884460265079e-05
-3.02409354832136e-05
-2.4531562556626e-05
2.80257777461221e-05
3.91614156016265e-05
5.74807120270262e-05
2.8895116243215e-05
7.97400262710369e-05
7.10794617534988e-05
9.30487551762273e-05
6.11803525609033e-05
8.87919690131178e-05
0.00010027488706011
3.38952522183896e-05
7.01632640558659e-05
4.63977802684562e-05
9.26665910855186e-05
0.000125176779555959
1.36633272863945e-05
9.44267917544415e-05
1.60850863212031e-05
6.99332668219188e-05
1.91529763600011e-05
3.03289072629819e-06
-3.86453189572436e-05
-7.54225635230011e-05
-5.43316400122813e-05
-7.47612809935332e-05
-1.59704661669831e-05
-3.03422180744395e-06
-1.31505193604397e-05
-1.28407691035182e-05
3.99980839273169e-05
7.08784858787636e-05
6.08061791602879e-05
0.000128069891149193
0.000107155407810587
0.000108640273868114
6.83122125727659e-05
9.94517068125121e-05
5.244642048036e-05
0.00010437196212891
4.88039238339052e-05
1.6525605562672e-05
4.44502507844763e-05
7.68619644070115e-05
4.6882802435657e-05
6.34362717349298e-05
2.37728130279028e-05
-2.47799777114913e-06
1.26395523001499e-05
9.64576379082376e-05
5.48705364147158e-05
7.8319440362256e-06
3.97989874131302e-05
-9.24498498874376e-06
-5.30228435630002e-07
2.64187197150419e-05
3.31892648088088e-05
-4.99291445688795e-05
-9.03261631587045e-06
-2.79213533266031e-05
-0.000106478947478293
-5.26567995096289e-06
-3.24486748812892e-05
-8.68595719358248e-05
-1.31774620645381e-05
2.40944370327696e-05
7.92886158168457e-05
7.15844656363849e-05
0.00015896186715734
9.53458608145922e-05
7.05077659552999e-05
0.000169798743121777
0.000123254521278806
3.30410650533701e-05
5.10300667403472e-05
8.79327637571638e-05
9.65914349932324e-05
4.87848873881591e-05
5.24151458878105e-05
0.000104958633755078
6.59647270777774e-05
6.56483421656104e-05
7.52602873646646e-05
2.89155630893165e-05
2.57057749624743e-05
5.97151292421449e-05
1.65366102043895e-05
8.13593082846498e-05
2.21897497169038e-05
0.000106423561317996
-1.88121705626955e-05
2.58018565404087e-05
-4.28997003821614e-05
4.73879538275173e-06
-5.09154674740009e-05
-4.98690233865882e-05
-0.000101825274753942
-2.64620203972606e-05
-4.04976123447832e-06
-1.64801144544769e-06
3.8448178439317e-05
6.97554191774538e-05
8.04939952529909e-05
1.98285876336041e-05
0.000102027655729713
5.54459232828061e-05
5.83765370477404e-05
3.67648830190418e-05
3.37970710441924e-06
7.31031535463803e-05
-1.3397389075109e-05
1.85485873220561e-05
6.47456963811372e-05
4.35044402565147e-05
0.000102977577350575
9.26573166445941e-05
9.78615581653818e-05
7.95023980247606e-05
0.000124889662123107
9.9038339060931e-05
3.26205898928785e-05
0.000136885959093742
0.000103956349534744
4.85122132149922e-05
-1.06533491230279e-05
2.08300658140785e-05
7.36714477861759e-06
-3.10038588977311e-06
-5.81917604001756e-05
2.56996312165045e-05
-1.61760348808144e-05
2.26052004453409e-05
-1.58441746616119e-05
2.18255748452045e-05
1.30555591961689e-05
3.87616485257916e-05
-6.00404058489889e-05
2.42910875528789e-05
-2.80582804777622e-05
1.43174555908159e-05
1.8761388748181e-05
6.64864631163232e-05
1.53569473880779e-05
3.68909439872258e-05
2.93453656891576e-05
9.14204160084227e-05
4.02392187852688e-05
6.01001358803361e-05
8.18020543701297e-05
5.59164548788723e-05
8.73149675924151e-05
0.000108610303315902
0.000129565963879052
7.38022276836875e-05
6.85154875048147e-06
-4.73805487619925e-06
5.39920644602658e-05
-3.04036946943295e-05
-3.58868238394566e-05
8.20402210159759e-07
1.2474299976028e-05
5.09436003524421e-05
-1.05434440226793e-05
-1.37717623793652e-05
3.68124117036897e-05
1.22670286292514e-05
1.9111943960362e-05
3.67896751064004e-05
5.06122817348854e-05
0.000126599804095973
3.91054628178461e-05
5.81697775859453e-05
0.000125143874947514
9.73399570546793e-05
7.30997221083378e-05
8.34763223227601e-05
0.000111450381541618
2.9150092958202e-05
-1.0880255985462e-05
2.57601097961382e-06
-9.72356550259739e-05
-2.61310761610698e-05
-3.44149135763701e-05
-5.76782088648639e-05
-8.30365319715067e-05
-5.22638099051975e-05
-1.35992096692018e-05
-6.10622893621984e-05
-5.52060255099083e-05
5.37802795916078e-05
8.16619863475129e-05
8.77259323975316e-05
0.000105895205675168
0.000149229246417935
0.000171674737573996
0.000118049621833905
0.000179504113812536
0.00012641348300327
0.000177816437286409
0.000121532683333702
0.000145359850147782
4.55170547199383e-05
2.42242066550271e-05
1.36188617837996e-05
-2.13769383651326e-05
-0.000111661192963916
-3.69051127369222e-05
-7.66411136758184e-05
-0.000133389217820775
-0.000114480496277013
-3.58150793797703e-05
-5.44541680968322e-05
-2.67824182875106e-06
4.89173150834348e-05
-5.65457153267434e-06
2.14657430325352e-05
8.16133272522613e-05
8.20779955304128e-05
3.87619201087853e-05
3.61683966941929e-05
9.61858946698404e-05
0.000150418299192629
2.46509546525985e-05
0.000132080717315283
6.91233027173687e-05
8.22229232712938e-05
7.8567022831989e-05
9.07932568761808e-05
7.93437349804916e-05
6.5285525737578e-06
6.29935619401282e-05
5.54254802770734e-05
3.55890582980405e-05
-8.58210293452137e-07
5.10787224765677e-05
6.07667233512482e-05
0.000106289744306113
0.000103540285990462
7.29624700551685e-05
6.28452778131026e-05
0.000114614562802238
8.88097471525282e-05
6.51227107303315e-05
1.61752483512318e-05
1.80611638989079e-05
-1.54887209915405e-05
-2.95788515025341e-05
-2.03794557629087e-05
-2.46854610195455e-05
-9.08234423986971e-06
-3.36858177956602e-05
-2.17032550739339e-05
-1.13540961366924e-05
4.42459303747692e-05
3.82297885469212e-05
5.18869498575718e-05
9.25810520609802e-05
6.46509501357554e-05
8.53363965190595e-05
0.000130037654844296
0.000151721709382852
0.000172764576898188
8.13145914901695e-05
5.22202108131226e-05
9.50394694958097e-05
2.24179661714385e-05
-4.58609020566712e-05
3.22412950274626e-05
1.75549818923621e-05
-1.4057492724085e-05
-4.81449433848766e-05
-1.81336315920995e-05
-1.0698588108856e-05
3.22706078457248e-05
-2.8118443993827e-05
7.27933206243652e-05
2.45844764655243e-05
4.33896082521405e-05
3.11177063268143e-05
3.29762354232887e-05
6.33568527065374e-05
4.93794289226218e-05
6.63157063655996e-05
0.000104340463642157
0.00015082571385186
0.000120110988566264
5.80877072343011e-05
9.01409908430782e-05
6.32274755664693e-05
6.85226694273611e-05
5.03246588777273e-06
2.64130444637128e-05
5.71135043597394e-05
-1.31704352957209e-05
3.56594405217794e-05
-8.23896267582197e-05
-2.23885758547407e-05
-2.73967052428024e-05
-2.1665485264222e-05
-6.46276184029333e-05
3.49574862520329e-05
3.57014132372254e-05
6.54641549726922e-05
-8.1193014126189e-06
7.25164415562687e-05
0.000122623703616525
-2.45145692925587e-06
5.52244672833537e-05
4.23162970491826e-05
5.10332825107533e-05
5.70306908633501e-05
6.88407279983583e-05
8.42342018629155e-05
8.29696301660303e-05
0.000100793017261192
4.10778555984605e-05
6.19926806964035e-05
3.68654542109198e-05
0.000103940454101811
6.26466513596952e-05
6.02040330411061e-05
6.7674954468843e-05
4.78684558056735e-05
9.14305693565205e-05
0.000105917160743305
9.6607328396095e-05
7.53423710219585e-05
-1.8581472318443e-05
4.35976163077857e-05
5.94864314145933e-05
-1.58189540978874e-07
1.68813632659267e-05
-4.23000489617973e-05
-6.59354676055596e-05
1.19404110135933e-05
-3.49131896061723e-05
-1.64747323825314e-05
2.94361818899233e-05
1.64757833288099e-05
6.50332560397646e-05
2.63449564584726e-05
2.95187714526847e-05
7.28960615280306e-05
9.21624510011168e-05
3.7819544177459e-05
7.54050398385972e-06
5.55636095016134e-05
4.04809186824262e-05
3.95612109126664e-05
2.04903745317009e-05
6.90898795995691e-05
9.45971959829614e-05
0.000119328214994341
6.91790294724202e-05
3.18652953963232e-05
6.40412809212416e-05
5.07950937857997e-05
-2.11766305316383e-06
1.15566381797413e-05
1.84298206344199e-05
4.05198787018611e-05
2.62413338617679e-06
-3.78001715276938e-05
-1.19639368007939e-05
1.79528492329019e-05
9.38386310796434e-05
4.42851119277199e-05
5.64937597526069e-06
5.08375104356913e-05
1.21608075546661e-05
6.6624538771955e-05
0.000155016237370782
-1.9824535450385e-06
9.59552330709725e-05
4.65248333250161e-05
6.10659186961948e-05
9.09645204501334e-05
3.07236970292128e-05
6.81801181428691e-05
8.3281757072276e-05
6.04331110076233e-05
-1.83095915775797e-05
4.09517813078103e-06
-1.06266864367805e-05
8.64743728868037e-06
4.58539448535582e-05
5.48688576730622e-05
7.15959540579445e-05
-2.69403990979338e-05
5.42065473056449e-05
-2.69272925371359e-05
-1.76042645360366e-05
-5.10081549079465e-05
-2.18291076175258e-05
-4.30290418994717e-05
3.21809490113431e-05
4.9432087181479e-05
3.47335086941097e-05
-2.47096518106216e-05
8.46046286503002e-05
6.81109512924448e-05
4.69687734203386e-05
0.000125716979584331
3.59876898079588e-05
6.07177507885167e-05
3.71641489754421e-05
0.000114643516325576
7.00461926088508e-05
0.000118244866955295
6.44646215683103e-05
1.37412077466404e-05
5.15295211935252e-05
-3.06668399353518e-05
6.077381852913e-05
-2.02306308148143e-05
-1.78707974545192e-05
3.23968067344302e-05
2.81770688683657e-05
0.000113373010123996
1.81314008113122e-05
9.44032055887004e-05
0.00010774463903041
0.000147248685554341
0.000102094737449156
9.85985306818718e-05
0.000103241905832614
0.000130168694595406
0.000118092607717085
-1.46217970526559e-06
-8.56420324082198e-06
9.008340272657e-06
1.30857940916915e-05
7.58986697128694e-06
2.40188638712617e-05
-4.83266482712679e-05
-4.52518073449554e-05
-7.25363441809486e-05
-7.80133177861065e-05
-1.26435415919217e-05
-2.42673334548675e-05
-2.62722381483716e-05
-2.29195143765021e-05
-2.47314267631757e-05
-5.7095207194918e-06
4.66691147954972e-05
-3.87623278748577e-05
1.75325833248971e-05
7.50992537113855e-05
-8.10912720599423e-06
7.42227333754126e-05
0.000120262191652592
8.27343347481215e-05
5.98438804144778e-05
7.27164202382025e-05
0.000102101405575411
0.000126494830696251
5.58105611603122e-05
6.15961154142442e-05
0.000111798194409326
8.9584560056002e-05
0.0001427233599946
0.000128729041615832
6.04289676515984e-05
4.02968523762134e-05
0.000106298217462413
0.000131838702045783
5.41880218789382e-05
3.8725689707344e-05
6.69610397838324e-05
8.26026821308733e-05
-2.11155674620034e-05
5.16650981747651e-05
2.52647326986494e-06
-3.34611035529494e-05
-6.06084476941905e-05
-3.92392220621768e-05
-5.18202472392907e-05
-0.000102630529075957
4.52596473574556e-06
-1.09836575645808e-05
-8.90053686593765e-06
4.75632452824212e-05
4.38833675639295e-05
1.44749622476259e-05
5.53565654362e-05
-2.84914435398352e-06
3.43911149585414e-05
5.27377557588302e-05
4.75068915660344e-05
2.23008727963718e-05
5.12106522478568e-05
6.40190105359422e-05
9.5917931137744e-05
5.2170985432598e-05
7.21734702641209e-05
1.63856078289339e-05
3.77560028578448e-05
9.88173722188823e-07
7.32993756033395e-06
5.08110771667102e-05
-2.54620889351718e-05
-5.15710512603928e-06
-1.11623218364586e-05
6.22316155093833e-05
8.49233109761718e-05
8.54214400963491e-05
0.00013355514488748
0.000141045643938699
0.000136632826683425
0.000121888840966094
0.000173784848718855
0.000151291474742879
7.24930715926451e-05
0.000138401504543493
0.000110573795291788
2.47803679217598e-05
3.11262431470916e-05
-4.95154830125041e-05
-6.0091595748248e-06
-9.58150480138348e-05
-0.000138941284089771
-8.74824876425738e-05
-0.000107763589910102
-0.000108344911304834
-7.14856406482886e-05
-9.60527158349468e-05
-3.80112681466235e-05
-2.21280126271453e-05
-4.97630736921312e-05
1.07513495719548e-05
1.51462408014025e-05
9.36230748753088e-05
0.000123551158759979
0.000152327625094364
0.000111604706003547
0.000123265430697899
0.000126824126673505
0.000192273103637845
8.04882088749829e-05
7.99663914487536e-05
0.000132802985448672
-1.46526899674619e-06
3.08629264329112e-06
4.26224492790962e-05
5.78483504707492e-05
3.86951762230608e-05
2.90734203577257e-05
8.8213674713657e-05
2.0247744755213e-05
5.53912223118663e-05
1.66031220636044e-05
-4.11014644949935e-06
-1.0555923267151e-06
-1.542751267075e-05
2.19847211650183e-05
1.38503703454582e-05
0.000118393990623787
7.85449030602351e-05
0.000142016903723615
0.000203869739098225
0.000160382449637667
4.1492983490589e-05
6.99506646658538e-05
2.35300020447513e-05
-2.84618670561069e-05
-1.52460612283324e-05
-6.94405497000629e-06
-1.5384226025497e-05
-5.11270688288146e-05
-8.05539757514002e-06
-2.7304008436507e-05
1.34614551603344e-05
6.65878993845616e-05
2.07618313108112e-05
3.61867780382333e-06
7.33017905659999e-05
2.05669174968909e-05
5.86326062915532e-06
2.77183506680587e-06
3.21103485990635e-05
4.87928434773958e-05
2.36280622175763e-05
3.24859351528337e-05
5.18438842286531e-05
3.92355082087739e-05
-1.57114646606019e-05
1.78181973746813e-05
3.15370624591454e-05
6.32761943263541e-05
6.01208424125561e-06
1.94538601782176e-05
4.85688876882846e-05
1.59502854354157e-05
7.31018020983096e-05
6.36986804735887e-05
0.000107634296727216
4.83226551114995e-05
5.39244399809493e-05
2.91304945473417e-05
7.31461294617262e-05
3.66427946765073e-05
9.37524092893311e-05
2.02248299827683e-05
-2.26658906589968e-05
3.56765278275036e-05
5.8912837943162e-06
-3.84974542491204e-05
7.98568451756787e-06
1.80741209325531e-05
-1.89081279245373e-05
7.49145138436193e-05
-2.3549686564215e-06
3.43950024467458e-05
9.27624716013918e-08
5.8882473161758e-05
5.3125082178825e-05
5.77586883984863e-05
0.000118179163867621
0.0001137997047573
5.02892176519533e-05
4.77543220739233e-05
5.37680230299593e-05
5.65182183048556e-05
-8.13109886577106e-06
1.59402844767725e-05
-4.82984418658517e-05
-2.02544046012981e-05
-2.01240911040308e-05
-6.35173130766594e-05
-5.91453037366678e-06
2.88470867255782e-06
-4.47476595400158e-05
3.23169317039285e-06
5.40555342902788e-05
9.06644787742954e-05
9.44179672313016e-05
-2.17693653614862e-06
-3.13254575329723e-05
4.6410112298433e-05
3.00414243231837e-05
6.34304401515451e-05
0.000102328263843629
9.92638859638623e-05
7.87426067037856e-05
-1.34105759600793e-06
9.21426065695128e-05
5.7855806131187e-05
0.000102087996458705
8.04396344159495e-05
-1.43575381308905e-05
6.63161036518473e-05
4.50374886262753e-06
0.000111954514062386
7.5381432523906e-05
3.76301265142892e-05
-1.58770504688859e-06
8.15139503900811e-05
2.87292893872645e-05
6.28659889597497e-05
4.17192072747924e-05
-3.63737432266871e-05
4.69995136864434e-05
2.19401800802986e-05
6.77615811040571e-05
-3.3211368057941e-05
-4.80116012645331e-05
8.55156048385108e-06
3.95597831492593e-05
2.73196140332799e-05
-5.44987807367205e-06
-6.57186670383862e-05
-2.3432380312911e-06
-1.34561885173788e-05
1.80851876304458e-05
-7.80918517327196e-06
5.8151133521047e-06
1.1861798299102e-05
-2.49812957389826e-05
-3.72380856271469e-05
-2.2799590140662e-05
1.93694492121063e-05
-5.21514440225775e-05
2.98923757496835e-05
-8.76520498632792e-06
1.24453455320193e-05
-3.03913035905497e-05
9.09261985033704e-05
3.65325748316298e-05
0.000128790150653222
0.000159736939120178
0.000132128020856715
