# Supplementary material for: Research on computational propagation and identification of mine microseismic signals based on deep learning
Source: PLoS One. 2025 Oct 22;20(10):e0334641. doi: 10.1371/journal.pone.0334641 (PMC12543183; doi:10.1371/journal.pone.0334641)
Supplement: S4 Data — (ZIP) [file pone.0334641.s004.zip › 000100700000752.xlsx_0.txt_24.txt.txt]

0.000238466992427949
0.000161283503720438
0.000117792670424043
0.000206565030490515
0.000100752402271501
0.000344986451472138
7.68142930194657e-05
0.000145573850205823
0.00010322157344119
-0.000113072784773862
-0.000203354758076883
-0.000175936613728613
2.4782890591626e-05
-0.000112097411982316
-0.000274259927217703
-0.000232568018458478
-0.000115499512984868
-0.000106465240914135
-0.000313738505251687
-0.000122033703930546
1.29673706174177e-06
-0.000120698004957866
-0.000243962152877175
-6.26392940452208e-05
-0.000171335991855373
-9.8843619243305e-05
-4.18493203768657e-05
-5.15066425958266e-05
-6.83704961932807e-05
-0.000218388539276027
2.70728730341643e-06
-8.29648720999284e-05
0.000102599522601988
0.000118723104295319
1.95957391007821e-05
0.000184327341613019
0.000412336924486438
9.02827676318554e-05
0.000123006443055831
0.00031695871437875
0.000440203106956994
0.000195998102530172
0.000375735138743967
0.000370613749620598
0.000407772899427028
0.000157998097795322
0.000297621596570965
0.000249969732252933
0.000178429066757761
8.59767828477e-05
0.000223037241936468
0.000101970741559176
0.000157596884001245
6.56719844348929e-05
-2.25172221759541e-05
-8.03092572008881e-05
-4.04348199062433e-05
-4.97781791453242e-06
-6.11425845039278e-06
-0.000166391827377115
-0.000453119703559369
-0.000263121653154553
-0.000298884175368017
-0.00042873583339568
-0.000222122898754053
-0.000248495113818796
-0.000290624641056747
-0.000107305195670291
-0.000314581028855554
-0.000163669071578115
-0.000199233468685791
-7.73188181873239e-05
-0.000107879444465406
2.59198346153162e-05
-9.82433537953182e-05
6.53654300747866e-05
0.000116385800265294
0.000124453533928914
7.71373477260182e-05
0.000341082637399547
0.000121242029986223
0.000267981477641943
0.000203526470309027
4.394219844975e-05
0.000263712444322478
0.000287703201590617
0.000336590069342411
0.000356689957178166
0.000212615535556841
0.000304372742292308
0.000287200089986731
0.000264967972425206
0.000180362988122088
0.000213043427202361
7.27436013554386e-05
0.000132591367361088
0.000185460714055093
0.000163483782563006
-5.84782897972003e-07
7.62561518328209e-05
0.000119309073226248
-5.14665766337534e-05
-0.000122981049231057
-0.000124742577363425
-1.44977212766871e-05
-0.000320956321400281
-0.00017768646493729
-0.000201622496677696
-0.000150879441896064
-0.000323087144114281
3.99802058089168e-05
-5.06495893602223e-05
-0.000271311261152366
-0.000181345220270795
-0.000306166326861286
-0.000106289189741457
-2.08301037034398e-05
-0.000235608518111493
0.000105947654517653
-0.000228126939736689
-0.000171255561076033
-2.97256082685409e-05
0.000116777357244885
0.000108561671154595
8.11120574293532e-05
2.57752447500835e-05
-1.05612898120065e-05
0.000190394273590061
0.000187422492151884
0.000215626287643987
9.49590511877585e-05
0.000242433414411683
0.00010416481710142
6.9180543413287e-05
0.000379116701495762
0.000313263585060583
0.000233717949080194
0.000321356244451187
0.000226661539526847
0.000258804922503687
0.000134491213534024
8.30188065619326e-06
0.000479865234978467
-8.03893239336936e-05
4.34979297471093e-05
-9.23255296325767e-06
7.2087448473359e-05
1.42116884705516e-05
6.502682787104e-05
-9.84274111699753e-05
-8.51469203601044e-06
-4.12316307009331e-05
-0.000165171843649276
-3.1527206839693e-05
-1.51165080206301e-05
-5.08550409051773e-05
-0.000213409859615939
-0.000123865795467217
-0.000291113402049335
-4.8293226341276e-05
-3.57014233993642e-05
2.95889981685706e-05
-0.000102475493000637
-5.57257965503068e-05
-0.000278048495058433
-0.000135008772623929
1.07490135688233e-05
-0.0002757126768833
-0.000326386103100052
2.12670260726169e-06
-4.3660745422557e-06
4.36568152907994e-05
8.34018115745406e-05
0.000175319855604411
9.56835278943619e-05
4.54116737273551e-06
9.89153909549632e-05
0.000212004009905422
0.000374994165958899
0.000156692479971416
0.000103837539988268
0.000168977955879403
0.000297344770017745
0.000187430751459489
0.000279202923128936
8.27178213982146e-05
0.000326055034060861
0.00018392092022507
0.000308756899442756
0.000130411074197317
8.96189916650549e-05
0.000259907505533619
2.83195055406719e-05
0.000192299405069971
-1.13149306645886e-06
0.000154038335832826
0.000206286914217346
0.00021547966555528
-0.000201759118712442
-8.69489848016537e-05
-0.000102821627687829
-0.00020426700991485
-1.91798645865023e-05
-0.000176776141379035
-0.0002968786232232
-0.000208245073102213
-2.54097917399205e-05
-0.000377780331186666
-0.000338214703728869
-0.000171538725484121
-0.000142979562744817
-0.000299008134262599
-0.000163432152868871
-0.000226644525306946
-0.00016941267582265
-0.000167149580843376
-0.000279144113472782
-2.12861547704007e-05
7.37704004547006e-06
-4.65852440993937e-05
4.78706618238202e-05
0.000154449910262457
0.000164697709464082
0.000219915679049981
0.000222082544227805
0.000312236449810722
0.000317860283985962
0.000574343758045414
0.000497375783884412
0.000357577957063371
0.000306408428023728
0.000104831686476424
0.00044287650032178
0.000188601358361236
0.000227587222505438
0.000193314440342934
0.000302872022563636
0.000214894522424724
0.000153152909405799
0.000140085864131284
4.91372421452892e-05
0.000181613544138359
0.000105252288161
0.000165223816055269
5.67375133941445e-05
-0.000220401692757904
-2.42923077620443e-05
-0.00021943615545135
-0.000350605023173405
-0.000286460103827407
-0.000249867263091057
-0.000363845174344443
-0.000194950252672217
-6.9770280523809e-05
-0.000163812099728392
-0.000119078805612963
-0.000152849100606574
-0.000144608691261166
-0.000298347111621234
-3.47198922723626e-05
3.59626899141765e-06
-0.000132595048862388
0.000101834145974145
-5.46528188860983e-05
0.00011481728941812
1.87240285724422e-05
2.6460174814151e-05
6.27090623974676e-05
5.2152859565718e-05
0.000337441753707184
0.000182745527621774
0.000165897078103852
0.000363531993552071
0.000375340331507721
0.000396107497418206
0.000217699176277268
0.000503223827211795
0.00032113717167993
0.000222035991332352
0.000419924082465226
0.000269934977505703
0.000288876417644711
0.000278663295707436
0.000338747051794968
0.000135334858761023
8.15781736974795e-05
0.000123017306290464
3.86341766379513e-05
2.30511267124019e-06
-0.000181952360909759
-4.4176888908951e-06
-4.13252240595598e-05
8.46203398198098e-05
-0.000153351640872932
-0.000137804225006092
-8.47901227146825e-05
-5.56959751194557e-05
-0.000232921378069109
-0.000317202042023509
-0.000230887899087852
-0.000272903912152096
-0.000285083960167784
-0.000191989291091744
-3.33768217533353e-05
-0.000295793494230525
-0.000201204213688814
-0.000158524354223705
-2.99261326778655e-05
-0.000220325970797466
-0.000110165807757105
7.18289909780103e-05
2.51011343033291e-05
5.51464327175843e-06
0.00019989337083576
0.000213338599692216
0.00023417481083482
0.000302640429838603
0.000181643231113186
0.000334276460718973
0.000294546027069002
0.000284407549464282
0.000392681170986973
0.000380165888801512
0.000228102575996944
0.000263971694058739
0.000384101163876562
0.000391937527204568
0.000228372708633421
0.000274833662255721
0.00019937179698771
0.000197566753085949
7.91088052022829e-05
0.000113574151509824
0.00015152747514054
-0.000117790207713871
-0.000119783462443692
3.12030271114654e-05
-9.91088627764101e-05
-0.000144137854557114
-0.000376033370744459
-9.77446841588143e-05
-0.000273488444389863
-0.000146691282540993
-0.000439629555505341
-0.000176483616888164
-0.000188702259521279
-0.000347857646558029
-0.000200986863853916
-0.000333035721677916
-0.000260223071009979
-0.000270132505581656
-0.000403972015343889
-0.000255895566702721
-0.000111112967491766
7.55474845792719e-05
7.20415511694546e-05
-0.000138804040796142
0.000162967774369732
6.76031754694589e-05
-1.38253815405217e-05
0.000247178132858825
8.60808559582702e-05
0.000110785762637118
0.000191744628081399
0.000182060316355224
0.000307736329432252
0.000101306418967246
0.000223579179307026
0.000265192457099226
0.000298113504806223
0.000260502608195683
0.000308491464115998
0.000133180394736916
0.000284276071272809
0.000141475902475485
0.0001528489002359
0.000222829160536897
0.000313445948779601
0.000119004886327571
0.000203047979382792
0.000134767478693936
6.2339963069109e-05
1.82662029158205e-05
-0.000102952052629673
2.12157341889836e-06
-3.11786530281346e-05
-0.000176465797130641
-0.000241526508288507
-0.000226711479828698
-0.000137871100236136
-0.000286863097342366
-0.000271585964183713
-0.000397425576539604
-0.000151392816667301
-0.000267528258597546
-0.000318807837955855
-0.000195679940947275
-0.000249975230707678
-0.000204238582721746
-0.000113270193226581
-0.000146721307838114
-0.000154368548679561
-0.0002877838320316
-0.000100177505484666
-3.58336515936431e-05
2.57918373057871e-05
0.000163227825661639
0.000142273295993177
6.65871068812212e-05
0.000146863458904421
0.000109701699070672
0.000232548655566161
0.000187120858849938
0.00021277580498496
0.000202729353083191
0.000197599455503329
0.000241424261182741
0.000252845529950143
0.000185528824479138
0.000380995655448357
0.000445783476723875
0.000202032987008433
0.000312245548737086
0.000272934455141243
0.000119549417191006
0.000241141887048674
0.000184814315860804
0.000333984088357027
-6.65829597729749e-05
-3.34908963537564e-05
4.1335008414884e-05
0.00010169187852384
-7.69754462202327e-06
-5.85160089053497e-06
-0.000229384857930085
-0.000262124546370664
-1.61578667241982e-05
-0.000101539660811678
-0.000173440501722743
-0.00022287852275013
-0.000236274402637761
-0.000359621430797195
-0.000354170501856186
-6.66323971143221e-05
-0.000179624105026718
-0.000266252860578219
-3.18705050875501e-05
-0.000115305566174831
3.32574487889368e-05
-5.1303526679996e-05
-0.00010393430683205
0.000110534902213167
0.000128738905515207
0.000119980362902339
-2.72385245783668e-05
0.000282400568299865
0.000222874935169061
0.000215311800460361
0.00027908152440321
0.000172761555969136
0.000348537203135354
0.000419457059856015
0.000329741564394404
0.000349670675238178
0.000421411360649104
0.00039787624010181
0.000387508976348037
0.000232207315236368
0.000268566411288724
0.000360355739504132
0.000365921442311121
0.000271648745937421
0.000158379586815295
4.5749958465836e-05
0.000160647245816283
0.00014686314334963
-3.24566343460597e-06
3.16544636482364e-05
0.000170621588086625
6.8501032970889e-05
-4.95358891928807e-06
-2.0399534138208e-05
-0.00017000044919903
-0.000356319092980889
-0.000332695281507012
-6.27354592436912e-05
-0.000337869455134706
-0.000354231001131245
-0.000419169326909056
-0.000301347504796026
-0.000380420653251979
-0.000262905688248012
-0.000272800242319364
-0.000233468462620372
-9.04517059830242e-06
-8.86421462214588e-05
-4.82320805995087e-05
-0.000214785788177824
-1.87982232174431e-05
-0.000144488739312098
5.26023567264134e-05
0.000273434544422718
5.91264018212871e-05
0.000265934636849171
0.00038661574531498
0.00019897638937165
0.000294958366042672
0.000484625417427786
0.000274778120364811
0.000400229908500445
0.000521352693023406
0.000284623711767054
0.00038565203107623
0.000513831774410443
0.00027497732653039
0.000337601148548933
0.000422332642890119
0.000463385846948124
7.86680710576597e-05
7.64370087436339e-05
2.64351883788337e-05
-0.000185333782639656
-5.23935875831565e-05
-5.64529662325146e-05
-7.5566154642909e-05
-0.000162078857394018
-8.28793449050102e-05
-0.000256730685638143
-0.000297493270417003
-0.00026113320340181
-0.000289412413615598
-4.0131673256258e-05
-0.000438191980928194
-9.60378430106208e-05
-0.000251066377878835
-0.000338328722261943
-0.000147565873125726
-0.000232205293118107
-0.000231088468648084
-8.57961481401589e-05
-6.70837874515911e-05
-0.000233468731378142
8.1453072106015e-05
-3.52363697482971e-05
0.000163484251314776
0.000107956137695217
8.10891158962865e-05
0.000130447239066215
0.000143748885969021
5.42272195709524e-05
0.000306239905595483
0.000189417541975662
0.00025238176193709
0.000159267634956286
0.000234246685509873
0.000287020366592197
3.34217686902576e-05
0.000199733982630686
0.000124634893988536
0.000266455058261018
0.000325992169062458
0.000267325876253699
0.000179216851939492
0.000255986979793069
0.000321468825613908
0.000275232649094655
0.000217597259197765
6.90623382599134e-05
0.00025873397586436
-1.48996733006015e-05
2.38693490515929e-06
-4.66864087716023e-05
3.67460446138308e-07
-0.00023584396793767
-0.000328466553624919
-0.000495767192308691
-0.000311902056689026
-0.000416185066120532
-0.000324216139423841
-0.00034163853940625
-0.000365413041716465
-0.000294372513886416
-0.000387056260971359
-0.000154245265997352
-0.000232765925954988
-0.000158310922839533
-0.000150824123600801
5.22595145915286e-06
-0.000163907491573536
-1.08517197979076e-05
-0.000178992561307502
9.81701728648601e-05
-0.000188212205276588
9.12579935496783e-05
0.000224400671589676
0.000106378506342922
0.000344674693376867
0.000300828554942444
0.000229831261245072
0.000216905942962543
0.000435941007501929
0.000375456495648273
0.000398342682161671
0.000303234784569021
0.000374908010746562
0.000335965648116095
0.000400839297303602
0.000485778944828777
0.000465513047593345
0.000287018301525739
4.38559842449832e-05
1.32320379442342e-05
0.000131917324612833
0.000120430684762775
8.39850441308742e-05
2.54530707858238e-05
0.000166948217027942
-0.000165464716785652
-0.000111840846375751
-3.17109577039233e-05
-0.000117837452461646
-8.01451054853963e-05
-0.000108355282419207
-0.000286143634683509
-0.000195328816588923
-0.000316931009567254
-0.000290570544789168
-0.000350910676308559
-0.000386780292288954
-0.000318041690830539
-0.00015635385973627
-0.00017866438775105
-0.000342249749437678
-8.88822043127642e-05
1.47901756610456e-05
-2.87306023984221e-05
-6.07160956093909e-05
0.000150936312411941
-8.46819982699992e-05
1.56926948152945e-05
-3.08927495225435e-06
0.000218804277696902
0.000245920075782112
0.000173901340120857
0.000126989937508188
0.000277352485585485
0.000176468718687035
0.000200040445271002
0.000239330328057095
0.000225990225475447
0.000323207051644901
0.000522046277945865
0.000283524943932377
0.000239072270607116
0.000235371493949233
0.000299632368698614
0.000501153704921744
0.000352548947054173
0.000102705221498675
7.81618472601425e-05
-1.15530298128679e-05
2.17043036294874e-05
-3.24345038511684e-05
-6.92139024404317e-05
-0.000114432379560368
-0.0002593688132147
-0.000151146239383948
-0.000256982731472188
-0.000256820803564816
-0.000342855950279291
-0.000224664448687796
-0.000293625210013844
-0.000466820121155684
-0.000295997088077386
-0.000278907600095018
-0.00030394869163541
-0.000336142597238011
-0.000284911122854964
-0.000419900539659425
-6.29079803988721e-05
-2.98438998755907e-05
-0.000235283155918785
-8.06210863681865e-05
-0.000106586990616698
0.000146037426965197
-6.41951691854667e-05
8.46180755361237e-05
9.37110295325761e-05
-6.91623278408165e-05
0.000340218123663553
-1.67020431951382e-05
0.000235963191113341
0.000478474021799408
0.000315251099239799
0.000304559672506938
0.000458648292407972
0.000589446227734581
0.000421738599149974
0.000598638211110861
0.000445483734866127
0.00023924794957108
0.000327972736150381
0.00020838083269949
3.8072378365542e-05
0.000105328059906744
0.000175631154962631
-3.24411227561369e-05
1.93591888229755e-06
-0.000216159828408969
-4.44451121861652e-05
-2.10788565863147e-05
-0.000139628124221643
-0.000224327176923982
-0.000169792885220694
-0.000182277122550632
-9.3190299645478e-05
3.65963157524226e-05
-0.000120330368779642
-0.000136839933159414
-0.000231116430155597
-0.000174457210433164
-0.00029568476196205
4.63964912833838e-05
-2.8905468823544e-05
2.36850170709483e-05
-0.000129441605083184
2.38844959013637e-06
-6.72398008344921e-05
-0.000120840055390044
0.000123930277377413
-5.06329876529685e-05
4.10003628941942e-05
4.84484207107159e-05
0.000212196187606495
0.000171615472854417
0.000142388308272375
0.000383618739766824
0.000192504434513239
0.000162891933042381
0.000441923852775114
0.000362472260073367
0.000319100101080772
0.000382607693036518
0.000462518084407269
0.00031733880602899
0.000351837835737052
0.000439279376618774
0.000372412138197854
0.000175998788970519
0.000264454069789051
0.000170020033784983
0.000217445268672287
2.44821940606263e-05
0.000157713401335482
-2.72346084563101e-05
-8.76014394918979e-05
-0.000210831264137549
-0.000284128265218401
3.92772026675896e-05
-0.000245511875768238
-8.83581986089285e-05
-0.000166017336223874
-8.3190695123787e-05
-0.000206084297718149
-0.000170148518915813
-7.97779141890131e-05
-0.000151070453508419
-0.000162267964880315
-0.00030689196399754
-0.000247149942027956
-0.000246528483668795
-5.49925727411698e-05
-0.000377283220044596
-7.71833374230197e-05
-0.00015563879510874
-2.50477887532379e-06
7.41764317096792e-05
8.48830137623998e-05
0.000134935350768011
1.43045208295971e-07
9.23695275196615e-05
-1.07081512376488e-05
0.000164796142477354
0.000155103696903851
0.000352641932100753
0.000337632752348297
0.000403511159608462
0.000368702482160272
0.000541113299257844
0.000502884417914019
0.00037341594788896
0.000482814028800515
0.000329499326261181
0.000257562905905704
0.000219949224644024
0.000380631539349562
0.000275359907117551
0.000101543382775057
-3.68708018159547e-05
-5.95179678030312e-06
0.000184318825740621
-6.0421590800061e-05
3.01154499933817e-05
-0.000117531471561521
-8.75891330334504e-05
-9.26263529485702e-05
-0.000150507120897061
-0.000345700459897676
-0.000334135833774457
-0.000218946168000962
-3.83534607348931e-05
-0.000454686164314702
-0.000269593995695611
-0.000308982996575215
-0.000357203634688532
-0.000360427569817166
-0.000364687781617449
-0.000207801607932901
-5.50501112876805e-05
-0.00018788409133892
-7.70949302489457e-05
7.15853853253695e-06
3.77753180909273e-05
8.59910823699343e-05
-0.000172048022008271
3.61625480211254e-05
0.000215856287799885
0.000252660625947225
9.42208847176684e-05
0.000264654336285447
0.000322801219622602
0.00050266572415755
0.000295742968567667
0.000479883805098204
0.000594022716073297
0.000513214988026699
0.000550721992938666
0.000402297576226332
0.000574100699802808
0.000189611631960452
0.000181136810556018
0.000273429169521265
0.000324124892037036
0.000317219227252107
0.000214747378384855
7.1237282289652e-05
-1.62103170736339e-05
4.44036399068701e-05
0.000178740310947732
4.10745742764641e-06
-7.8256640876762e-05
-9.09525225726018e-05
-0.000367787744473142
-0.000143937557037609
-0.000303710675737361
-0.000359321156985802
-0.000408382367915985
-0.000646867118106573
-0.000395018899484259
-0.000265530423041896
-0.000377479521921526
-0.000306651396187649
-0.000295661633893651
-0.000146197895950029
-6.24717628377313e-05
-0.000209790171913886
-0.000179535144907127
-8.78656053140494e-05
-0.000173644865279778
5.46780355492882e-06
6.7582940324044e-05
0.000189404484065152
0.000131677010683993
0.000143799881459649
0.00025454414702933
0.000310949841648616
0.000347841151264167
0.000461963038327503
0.000391500932224523
0.000391978584907659
0.000496329329680107
0.000309076031050843
0.000359300774228079
0.000339857698145353
0.000319127972395862
0.000394021076703119
0.000606312965201764
0.000410416031141868
6.38302043656552e-05
0.000172597850829513
0.000134525386683894
5.80328681265794e-05
0.000265393547263561
6.4109976150073e-05
-8.43108135354676e-05
-5.18024291188237e-05
-9.48100790661927e-05
-0.000414593744718282
-0.000113972924285481
-0.000263102639517037
-0.000240357720310711
-0.000595595762803769
-0.00056984074468662
-0.00035677985061426
-0.000436862328713036
-0.000202928845708171
-0.00019181268982327
-0.000239677286880553
-7.06072355918883e-05
0.000100227454357679
4.72722710472392e-05
-7.3244586425137e-05
0.000123892910342521
5.89935283927362e-06
5.24308611313003e-05
5.89514640758247e-05
9.854315230149e-05
0.000123587737681408
0.000102711724584333
2.68437579610272e-05
0.000167481084566487
0.00030489641530215
0.00046773026310081
0.000216809185911944
0.000226839706890478
0.000293419387823625
0.000372795127019404
0.000377330465199794
0.000277390638292605
0.00039801526162507
0.000394980317329845
0.000231089799084193
0.00033447065899827
0.000124983681873506
0.000147147390415038
0.000127517759999553
0.000215626081851951
-0.000119398752292713
5.67861544375662e-05
-2.06288307292642e-05
-7.27565732265855e-06
3.90689646705414e-05
1.7721568609476e-05
-0.000260541280772803
-0.000132735933005645
-0.000293541911801734
-0.000158724934902806
-0.000252413214385026
-0.000259267657964689
-0.000167717910299198
-0.00033210279051056
-0.000185952776451876
-0.000246964814641541
-0.000256400024350839
-0.000216863142028821
-0.000138918883543267
-0.000160874050066392
-0.000283890497892304
3.43087646994564e-05
7.77193778929935e-05
-6.52641912708193e-05
-5.0470500816395e-05
0.000155091869312501
-5.80322700120791e-05
0.000184870076801829
0.000145793098936667
0.000148970130066594
0.000178005807306384
0.000109453476277381
0.000354398270398539
0.00012559695853832
0.000220213508385903
0.000209622520237594
0.000240004553980778
0.000293095158422498
0.000338411114417446
5.63657118831659e-05
0.000172295426529291
0.000231261614239145
0.00031691406303965
0.000372233805269141
0.000397676663755753
0.000203679998160071
0.000194381942421412
0.000165775221688442
0.000259052116370273
3.31264211437996e-05
3.98886221010346e-06
-0.000135147155370731
-0.000329163446215595
6.10447148405183e-05
-0.000377612334696191
-0.000352236533886511
-0.000293464523685918
-0.000267884058306548
-0.000304467306165981
-0.000431986163345349
-0.000189342267423511
-0.000161126304014029
-0.000231081667653956
-0.000160359241471107
-4.09836669174064e-05
-0.000237592892934708
-0.000250644141154112
-0.000187039309930463
-5.77705697439917e-05
-8.6466815374188e-05
-0.000142208378509757
9.11062667485975e-05
-6.48768265658513e-05
2.21675824705652e-05
0.000181881656655143
4.46126910645296e-05
0.000168744823959784
3.41661106326173e-05
0.000247720268506997
0.00027063195714123
0.000434432782501653
0.00023695960704892
0.000295493881990147
0.000656489634424208
0.000427427620322886
0.000292709924296254
0.000295405106013951
0.00034384346633055
0.000445839096852421
0.000262445994326743
0.000338551690841295
0.000383223520431226
0.00013484838856842
0.000142304472304247
5.66425389292845e-05
-0.000216249692436372
0.000248734454644471
0.000109192212802577
-6.9565721818649e-05
-0.00010374412616444
-0.000208154092484619
-6.54016107719053e-05
-0.000359786032844282
-0.000279042105088621
-0.000299471635702804
-0.000296809768313699
-0.000289442493791176
-0.00014568245881794
-0.00047410833000015
-0.000350204106310634
-0.000399444741843028
-0.000316602091570734
-0.000295104528201386
-0.000140775154431248
7.62704456662262e-06
-0.000238432488833862
-8.13420743613578e-05
-0.00019013434161677
-0.000211352631538928
-6.17439652325201e-05
-0.000170010830148818
-6.6311969039227e-05
9.1527417514753e-05
-0.000112320780029234
6.80670527520109e-05
0.000126973964244982
0.000139684378681023
0.000378867044699266
0.000371780730512543
0.000296658899472764
0.000343024575185378
0.000494206757820488
0.000642791326344361
0.000489083760669522
0.000469471467823087
0.000419311689962791
0.000487931633416044
0.000243227307506879
0.000261376637111964
0.000233546894961768
3.04519412633174e-05
0.000137881468293009
0.000200581952525652
9.5422526744574e-05
-3.85300859243006e-05
-9.75961748904592e-05
-1.59737117181267e-05
-0.000317947737717976
-0.000189595604422191
-0.000142813808492789
-0.000382791974629429
-0.000393793186352825
-0.000481536171534663
-0.000427889088675402
-0.000457512610291166
-0.000326262195999186
-0.000519699353212466
-0.000447754411821568
-0.000342423317255954
-0.000539748649786315
-0.000472059925079005
-0.000326428102879713
-0.000222866772254341
-0.000248341821290426
-6.97878218832339e-06
-4.21204402116231e-05
0.00010943439707101
0.000352546650636655
0.000175313433218704
0.000224551154079232
0.000303359011611584
0.000365906478034898
0.000289548126390778
0.000280044574229011
0.000293367808386764
0.000531337431832315
0.000299904571441715
0.000421650477133099
0.000217503678178053
0.000411958348351751
0.000556293475452491
0.000544557611086878
0.000440572899497857
0.000333245423298296
0.000178626837527776
0.000210908333061191
0.000174488123817287
0.000172695537490245
1.94318786728997e-05
-2.76031273161095e-05
-0.000103835373596375
-2.7256923492303e-05
-0.000114007086107277
-3.78713694374808e-05
-1.38232956568679e-05
-4.01891788205854e-05
-0.000183046005455373
-0.000214754129082274
-0.000186302301786371
-4.26695645073222e-05
-0.000227696831552157
-0.000434980306225123
-0.000358656475943813
-0.000275281231863352
-0.000248102699011936
-0.00043233402413238
-0.000341182198392313
-0.000464931351035656
-0.000421377066289419
-0.000429582603675316
-0.000182239974539548
-9.91025574981388e-05
-0.000177055466713722
1.52290628296189e-05
0.000166648532837586
0.000234622546086098
9.28660733728603e-05
8.59172478799878e-05
0.000437025884103573
0.000438771499822879
0.000257029553290096
0.000495068668050346
0.000346180268778463
0.000504691222720641
0.000663407085699376
0.000443544909744405
0.000610470957703986
0.000462200616632384
0.000408501963154365
0.000438998328666367
0.000505845881332341
0.000454023790321241
0.000502648133853156
0.00031272290377792
2.39745833314825e-05
4.26104337559391e-05
8.0955687804928e-05
-7.4320018790857e-05
-9.89157603322054e-05
-0.000276484601946646
-0.000315618437688351
-0.000299028932894278
-0.00028414200174594
-0.000320761842917678
-0.000336369553696314
-0.000545366330677202
-0.000527221709080988
-0.000380729402041221
-0.000329443256779193
-0.000435002489962182
-0.000297260156738395
-0.000241461649556863
-0.000136520707788458
-0.000153256060027901
-0.000182237385282797
-7.64277759928017e-06
-5.36673853240874e-05
6.97391006746039e-06
4.91001917118337e-05
3.60539212070213e-05
-2.96883354742837e-05
0.00022799517032201
0.000121937363712171
2.46109099648699e-05
0.000196907571241903
0.000297390200445939
0.000315644282295039
0.000353362988480597
0.000477495172377285
0.000303179259425106
0.00026030236423758
0.000485217742330853
0.000484233500814287
0.00037461628639995
0.00041963253977991
0.000479858467777878
0.000310471875108627
0.000144952416098379
0.000238735870699993
7.7206789755417e-05
0.000122348176198813
0.000106507118934785
0.000348828088011836
-0.000118292098362558
3.42341077420042e-06
-7.14472915900018e-05
-2.53323811129084e-05
-0.000278432743517719
-6.9950228544164e-05
-0.000347958943323534
-0.000156177582747062
-7.22346121258799e-05
-0.00035561247152139
-0.000331831418603089
-0.000221741717004726
-0.000171010199479641
-0.000334373584867331
-0.000483745383325427
-0.00025726177877533
-0.000310893396315604
-0.000428490838155401
-0.00015827588653013
-5.37219020899415e-05
-0.000236302725296709
-0.000134421291130339
9.15753123148108e-05
-1.0767479506999e-05
0.000286308036751707
0.000265123487665805
0.000197187994023196
9.04913829746586e-05
0.000305956146376499
0.000104266865788569
9.08889999076364e-05
0.000264404558905336
0.000308948098794678
0.000113796395090667
0.000355782065425466
0.000125961723811139
0.000350072089225398
0.000151573109481954
0.000437483802659411
0.000301966238951423
0.000385466420443389
0.000209930505335778
0.000376598592955574
9.67731910579446e-05
0.000265403758671604
2.50022341058669e-05
6.54138588434704e-05
-4.11292118872082e-05
-6.07626840636195e-05
-1.69084369798844e-05
2.80082321173905e-05
-7.47141298472314e-05
-0.000254859355323563
-0.000228131213880975
-0.000336428965073887
-0.000298960771833087
-0.000292481303371497
-0.00035983154840993
-0.000297166081740412
-0.000221819366603323
-0.000242090881871624
-0.000341189005739234
-0.00028414243555855
-0.000428474513420212
-0.000255518523126264
-0.000236907734140149
-0.000183348482768551
-0.000148889487118486
-6.07173100918788e-05
0.000215778686590433
7.8500349055028e-05
7.59175467562767e-05
0.000168352367372866
0.000358709522274602
0.000253839745066029
0.000347974111587005
0.000468603360056773
0.000175299935084866
0.000436094028219241
0.000145256325829197
0.000165009892175015
0.000348393271590587
4.74549860401579e-05
0.000265651719117017
0.000224009591700118
0.000223016748952378
0.000135952832156638
0.000219277300484209
0.000145409193976069
5.09276595356907e-05
0.00031098173396171
0.000103664872424738
-3.60722710652e-05
8.03020527562204e-05
4.42813887200063e-05
-0.000220192864035568
2.5142698223329e-05
-0.000127649412683625
1.69706090218243e-05
-7.51549977529988e-05
-0.000400350931143439
-0.000110267212658774
4.51388386331956e-05
-0.000197966589647186
-0.000330559073480889
-3.62907441845357e-05
-0.000289258498122272
-0.000373426970598592
-3.88988225077495e-05
-0.000228276825119393
-0.000101922965416466
-6.63413456067736e-05
-0.000128451658201471
-0.000144614493587582
-0.000194719828938165
2.92664668635593e-06
-0.000194699062895088
-7.43042561414645e-05
0.000113041406370194
0.000172311226514463
0.000197408397420014
0.000197184063051146
0.000231917812545292
0.000367533570922334
0.000229052991324258
0.000420325171454173
0.000353021311846678
0.000365033094796351
0.000394186282202745
0.000445502571693366
0.000361802015614686
0.000229460139566932
0.000319442945207481
0.000235010476802928
0.00032308478061459
0.000200622481508178
-5.71335473913358e-05
0.000261438276365217
8.21347836644081e-05
0.000200369233254086
2.34482896599097e-05
-0.000224318362944573
-0.000250094667156777
-0.000203115716054158
-6.52511335951755e-05
-0.000242716325561507
-0.000289260236932873
-0.000154948130559611
-0.000334418630424311
-0.000308946116280768
-0.000266162193422057
-0.000253636582097144
-0.000107562352333981
-7.42931675949422e-05
4.28232716968391e-05
-0.000275567330105785
-0.000371372817929223
0.000115212897047143
-0.000132117466567381
-0.000148157926312436
-0.000129404689855827
5.94957423086942e-05
-0.000235074256755607
1.09162599445844e-07
-1.09339407428421e-06
0.0002902333213402
0.000122173194183056
6.25688905019871e-05
0.000317412262439091
0.000222456059238613
0.000113069416288168
0.000232006268204794
0.000224405562820214
0.000268322187707261
0.000232594913847668
0.000356950875630058
0.000225961430446643
0.000416856979944773
0.000225674466013677
0.000183034331988273
0.000498841853016922
0.000243599339623595
0.000185379246524047
0.000193552765608455
0.000148561068172176
0.000100772196873767
7.22160692665223e-05
0.000154834771168133
7.5723791916417e-05
-0.000106871977679079
-0.000234681968885633
-0.000348533866463355
-0.000186091978433827
-0.000342697862812518
-0.000217895401446094
-0.000215572811033668
-0.000270616285366556
-0.000189007485698643
-0.000317900261056362
-0.000429955352378323
-0.000506475419074569
-0.000391013808430824
-0.000245002692401373
-0.000366718335096199
-0.000359879170794414
-0.000203671742140028
-0.000153604871370986
-0.000197237412830243
-0.000135243264700675
-5.67872455021829e-05
8.96044509889146e-05
7.98676261812645e-05
0.000215611819537869
0.000382659843708277
0.000547680695504029
0.000501312773376137
0.000438804621119549
0.000396580861156917
0.000371539240513589
0.000363007841438267
0.000497085590804176
0.000458884480991838
0.000165843692560395
0.000445794436600299
0.00045411760884052
0.000117827599237649
0.000203885361528299
9.26439600680297e-05
-4.76003863485991e-06
5.85585088704872e-06
3.49800525495775e-05
-5.09299319011363e-05
-0.00024876653298024
-0.000156647351546478
-0.000220562090242509
-0.000288397280332009
-0.000431097504878905
-0.000460233756535342
-0.000513969403352037
-0.000380722637355043
-0.000448936638056656
-0.000329888596355996
-0.000326849779134348
-0.000414781673286856
-0.000192952291565227
-0.000318841907899129
-0.000204210187410601
0.000113399254023722
-0.000122178342199431
-1.91693673967167e-05
-7.94422239513127e-05
-4.98328925425415e-05
0.000320282085690713
0.000177040829199421
0.000147980128519829
-1.13987792011672e-06
-4.24118522033347e-05
0.000234927504608116
3.96852048569247e-05
0.000397060278365799
0.000279854627794627
0.000198029685622567
0.00029218061452222
0.000194860448581904
0.000278293779916128
0.000359899392444233
0.000195688812676173
0.000442574246813564
0.000401592763075392
0.00024994203855778
0.000238364207864061
0.000371882818589273
0.000154690519109009
0.000314111519280607
5.22570804510671e-05
0.000186181980660683
0.000105666183082783
-5.01806770214969e-05
9.07246651512833e-05
-0.000192437144253935
9.93197784387175e-05
-4.76819904061031e-05
-3.14989585595792e-05
6.9205416830511e-05
-0.000227064701347176
-0.000428201717295465
-0.000411133213540848
-0.000369156252404899
-0.000297236873272493
-0.000451168562484391
-0.00018492667319567
-0.000319967335227295
-0.000151848128933581
-0.000152783989441925
-0.000103421294251312
-0.000265550846967595
-1.96264848186293e-05
-9.42910854076768e-06
-9.10169961304857e-05
-5.92320755591215e-05
-7.40708897054404e-06
8.27166663581311e-05
0.000221011067229969
0.000159464078939974
0.000232091793331049
0.0002160962604469
0.000253919556963003
0.000348857409140027
0.000368673540310952
0.000469146513049585
0.000421473125255266
0.000490903485401555
0.000442842783967036
0.00030554404830676
0.000405945851400141
0.000249388007706836
0.000165697495551167
0.000193129695327889
0.000296457936104238
0.000471340054600422
0.000254196602940364
-0.000115611058668654
5.22481611557352e-05
3.8752462884274e-05
-8.15591103025953e-06
-3.13017058745251e-05
-0.000167762807935928
0.000168207885883197
-0.000131069346688699
-0.000304315281140271
-0.00017550001906082
-0.000465130420355356
-0.000318664894337291
-0.000324333126145427
-0.000330431895878003
-0.000183206309886021
-0.000123297724826856
-0.000568461306204603
-0.000295798319227404
-0.000230730809611478
-0.000353157719689995
-0.000116486961451367
-0.000318810309603795
-7.55719152256303e-05
0.000138154113201087
-7.7068443063349e-05
0.000161465857307146
7.21575357459769e-05
0.000119424554888683
0.000260720516317043
0.000201519695481577
0.000334408893690568
0.000410925688132814
0.000213949483296088
0.000399389286906683
0.000220851948337756
0.000358515202513056
0.000336400864568432
0.000215890281037805
0.000366285718986166
0.0002961365108944
0.000292558317011364
0.000274463936240583
9.50337733658413e-05
0.000192690696680807
0.000109272798338976
0.000109800025076018
3.09812543700595e-05
0.000182336307827377
6.07092423543228e-05
3.69849486373636e-05
-8.46090331605703e-05
-0.000133337192458305
-4.35456249642876e-05
-3.76231594159046e-05
-0.000311311995749437
-0.000379127878671194
-5.44684029402837e-05
-0.000130661123129773
-0.000187620227414923
-0.000337523245309931
-0.000204165727774975
-0.000199142577225163
-0.000224329494736263
-0.000276883443141803
-0.000116115833761192
-0.000135639597072692
-9.24493530318774e-05
-6.47033331809534e-05
-0.000100999340679066
9.33832144381288e-06
9.98835274084005e-05
-4.03908042157766e-05
-2.34171621712092e-05
8.82806128295303e-05
0.000129361580699636
0.000242710626114093
0.000183198044327768
9.06752050732157e-05
0.000106465267588655
0.000318396261184614
0.000189110459444321
-1.18686735679681e-05
0.000363974344950114
0.000260138406243857
0.000251606377321145
0.000448398373002491
0.000244049189167281
0.00027139692477256
0.000294645526725737
0.000234272175613714
0.000374002731789116
0.000226756644067764
0.000249094850873636
0.000192051514933242
-2.93043260225482e-05
0.000108623628978569
-2.62390635740277e-06
1.48204498932097e-06
-6.1091434184079e-05
-0.000141094300769397
-0.000182692439420349
-0.000192449075191202
-0.000195327819101253
-0.000452573649354698
-0.000347227289811401
-0.000459484148565576
-0.000345879318929328
-0.000281049924035287
-0.000224698281536051
-0.000438434206858539
-0.00045176431536689
-4.5972292855271e-05
-0.000187373533416938
-0.000196109982071564
-9.4754374376584e-06
0.000163153429746373
0.000198085227056698
0.000126202310466103
0.000370308768828256
0.000210463867878049
0.000123131604071599
0.000240186934452396
0.000250485994433943
0.000132308229899588
0.000350794710597643
0.00041033575159697
0.000212832753097654
0.000136703823438363
0.000197602321874047
0.000259856992547098
0.000245201749806736
0.000319231347654367
0.000269244368176582
0.000113608485883596
0.00023683756983784
0.00018059951602438
0.000260962515155922
0.000116265225067077
-4.03846672901206e-05
9.95396476314179e-05
-0.000150221830878195
0.000111763880712932
-8.42510731222186e-05
8.50365388553941e-05
-9.67919674584633e-05
-3.83770382249636e-05
-0.000133006883479241
3.45599958663718e-05
1.18641734901172e-05
-0.000334530809844184
1.40692167674239e-05
-0.000247354324511806
-4.4495137376734e-05
-0.000118744543072122
-9.35266077277153e-06
-0.000246082615553133
-0.000257715764463802
-0.000391943119399271
-0.000314841916976399
-0.000234796155005975
-0.000261500306729032
-0.000206458663952824
-0.000345844738070865
-4.42334120430552e-05
8.61356110152797e-05
-0.000154856910784885
3.01562655883652e-05
-6.05233038186992e-06
7.0257752764517e-05
0.000128833844824475
9.35000983041235e-05
0.000157110315145601
0.000208180380985753
0.000337857300047246
0.00040430166620689
0.000658724856724204
0.000446315143142643
0.000379945581575446
0.000334894992209295
0.000530593381996755
0.00039165930267936
0.000406257621039831
0.000291742729978475
0.000401728125603719
0.000300722532792375
0.000117789558920543
0.000124411994481489
-0.000164063468092513
-1.09187326765684e-05
-2.02016593468392e-05
1.93706976844144e-05
-0.000272333259906815
-0.000202486490527617
-0.000264904232912179
-0.000122388145764449
-0.000168076926778002
-0.000221019427074195
9.16376404261956e-06
-0.000321629880552284
-0.000325000840610922
-0.000244806620747461
-0.000201792341856709
-0.000370093401340248
-0.000167473118577494
-0.000360771501448059
-0.000201682658745829
-0.000230136975578148
0.000117616564563674
2.29043263364914e-05
-0.000203302613969543
0.000179592595367072
1.20161677462415e-06
0.000123184628302898
0.000106078057149309
0.000141479876756422
0.000329785826209366
0.000216030535387823
0.000294883643626774
0.000293587594761567
0.000397373489272863
0.000326938774943361
0.000410560730431976
0.000258200024182116
0.000253206472583044
0.000424072006617148
0.000221829872050387
0.000418579079183732
0.000244826573158164
0.00019401512595048
0.000239476295809759
0.000268936624303421
0.000280160152954053
0.000287088601800227
0.000214425715803623
8.98658062308914e-05
8.45252614501381e-05
-0.000154912917526457
8.91943301627626e-05
-0.000160512308071725
-0.000122680797596436
-5.16226169320174e-05
-0.000324419000980734
-9.4105403726827e-05
-0.000293062307456923
-0.000401401348897899
-0.00041694207650657
-0.000189939968019143
-0.000298784161845508
-0.000385786152518073
-0.000483279707616813
-0.000494475360219559
-0.000387966488258586
-0.000293711744449682
-0.00034582224575744
-0.00030291174033719
-8.31110549921226e-05
-4.01230348140667e-05
1.8641408348672e-05
0.000105232666360895
5.3505655207288e-05
0.000335223649397619
0.000386946090631275
0.000403053834027322
0.000344658383942006
0.000503874219542287
0.000405110889146047
0.000359781348573559
0.000520744527930621
0.000645940863346249
0.000618556619021572
0.000408769592353143
0.000258150461272006
0.000130515164398417
0.000325993464767066
0.000135417102907574
0.000202387002423226
-0.000144412267314686
4.73274320355857e-05
7.10890946017213e-05
-0.000237484580589774
-0.000143111707363246
-0.000162114247119706
-0.000146837400094259
-0.000420613770439502
-0.000288328988948205
-0.000246578740777818
-0.00027917798217604
-0.000230506742475545
-0.000387927101564511
-0.000237172024836069
-4.65279257171029e-05
-7.72302995002779e-05
-0.000208296627787472
-1.58337288168747e-05
-1.51510648027128e-05
-0.000205826944909605
-0.000171019972594367
-0.000229278732951944
4.04458031685602e-05
0.000191295949638791
-0.000212236647796478
-7.2444880507932e-05
-0.000227697170009176
9.39504074441298e-05
0.000177855552344939
0.000155784940380334
8.93987179543842e-05
0.000263374681608631
0.000203535049914574
0.000129636021856894
0.000305427004280736
0.000377038337398865
0.000394843440691644
0.000134261373150995
0.000151724533752676
0.000344473594333661
0.000328474619210725
0.00039267706320584
0.000201408645601071
0.00014810436604914
0.000163126051260858
8.28120770619286e-05
0.000220605356476072
0.000154870627705733
4.97513952749314e-05
5.99215854185055e-05
0.000198100100226218
-7.40413026401194e-05
2.50615952186932e-05
-0.000188939367741601
-0.000151711649070832
-3.36420367041413e-05
-1.10540392434988e-05
-0.000148567807682656
-0.000229980869224946
-0.000168553661595297
-0.000404941176899746
-0.000148218488372269
-0.000252939738292381
-0.000135171897355943
-0.000187875985084973
-0.000149765040190642
-0.000211820438520281
-0.000175294092003268
-9.63312182866279e-05
-0.000179188227646196
-0.000165699428901191
5.94216414632357e-05
4.31257812216482e-05
-4.16084990241937e-05
0.00019123553008082
0.000185328804274782
0.000240709967362961
8.71402944307859e-05
0.000316586220029281
0.000343908238228175
0.000291500360325265
0.000231067759495858
0.000490290642292443
0.000529813502319612
0.000246847468772666
0.000427260379065064
0.000224811740138525
0.000154368908397132
0.000218091969725833
0.000169632776403859
0.000175241802086424
7.74689174937074e-05
-5.4258647419988e-05
-4.40955311641203e-06
-0.000143530185635283
-1.93642785769154e-05
3.94223448789438e-05
-0.00023931716602212
7.91743412484117e-05
-0.000108205405083162
-0.000157861371711816
-8.69560232636061e-06
-0.000283605347649368
-6.64068814304339e-05
1.81956127767424e-05
-0.000131591868550888
-0.000240656620137395
-0.000252527694583205
6.25120467607184e-05
-0.000174042247348733
-0.000194139487795561
-0.000142748836166641
-9.62238651817699e-05
-0.000295088315024623
-0.000223529242897763
-0.000109234164191059
2.95911449050558e-05
9.72391171662383e-05
9.51213074052564e-06
4.85183966166555e-05
-1.23602275720882e-05
0.000112111810817616
0.000326507441211516
0.000136652078073891
0.00023462402735797
0.000185086649346724
0.000326441032961404
0.000277232075228621
0.000288133484177377
0.000149539114015098
0.000333068483264024
0.000381667109747494
0.000216477419843879
0.0002933753723959
0.000316914818723333
0.000225272843663971
3.56506244019104e-05
0.000207811792290388
0.000217509336424011
8.75637047908376e-05
-7.78144700921233e-06
0.000169746088392568
0.000156246540412276
2.377703982998e-05
-0.000105817689733228
-5.90075799065571e-05
-0.000151603770769213
-7.97049062182601e-05
-0.000113038828152829
-0.000305553292826524
-0.000231297298014035
-0.000358783579931276
-0.000221885880831139
-0.000144269028569129
-0.000147877999790741
-0.000512000839499433
-0.000430194864080868
-0.000124696939954239
-0.000276320620290042
-0.00011790945548262
-7.05368181846779e-05
-1.73251503068062e-06
0.000174565895907735
0.000141529089766292
2.55559504906696e-05
0.000195909013512446
0.000137408003900714
-3.6337368859024e-05
0.000111219325968743
5.98200464138097e-05
0.000138689083058287
0.000273440788421978
0.000281401280430823
0.000215920868627931
0.000134501619433262
0.000282048962630223
0.00045812090354717
0.000330742083343421
0.000392809490835294
0.000413145953362829
0.000361366878537646
0.000305813319524073
0.000277351002671236
0.000264868391018265
-7.31927957318406e-06
8.76001836510887e-05
-4.49718385773135e-05
0.000120431982796427
3.36885045328228e-05
5.41942613152807e-05
-0.000171714507499308
0.000110230056465396
-5.02816285495182e-05
-0.000199178944744841
-0.000254763625420593
-0.000153992121015792
-0.000389137231614431
-0.00041048518904503
-0.000335066804659792
-0.000396250636597083
-0.000317647653617419
-0.000282135969156326
-0.000322836455408562
-1.69239729195054e-05
-0.000268618036343909
-0.000157624868644774
-0.000183832344849412
-8.8652175049735e-05
4.53036048709099e-05
1.88721641248319e-05
1.3916534079431e-05
8.03762391285246e-06
0.000243727286604667
0.000248270825373464
5.01241389960877e-05
0.000206160577340466
3.56928525848839e-06
0.000110408009166777
0.00028105985194212
0.000185266252496522
0.000165727451760563
-2.55632035996803e-05
0.000351957499346506
0.00014153070871932
0.000182206354742979
0.000352202648961042
0.000268096343197665
0.00031704257813645
0.000351771274862988
0.000251304631609345
0.000235147806115654
0.000254316305068874
0.000394639061249357
0.000199125518224721
0.000111035313722323
0.000308104792853789
7.31807965034238e-05
0.000106701665541711
0.000209981076218368
-0.000109521838125442
-0.000130246305192694
1.96777025106428e-06
-0.000169799453622436
-0.000152174417157359
-0.000121361299661729
-8.99489157044994e-05
-0.000290751799251602
-0.000169382660953984
-0.000276316171451269
-0.000430019203413995
-0.000381480654093999
-0.000405449160801761
-0.000278084856399954
-0.000271779268428275
-0.000207881821366744
-0.000233289275244122
-0.000267423341858695
-0.000219667200604151
2.65345655943303e-05
-4.83266577081898e-05
3.53752344025992e-05
0.000142854332975075
0.0001708160397666
0.000372534061065626
0.000324911516744535
0.000571565485666724
0.000527746215976719
0.000184013779734182
0.000576884679090444
0.000602135977051286
0.00048608621976547
0.000396517929073923
0.000221158807217496
0.000395664803489424
0.000454558306913845
0.000165820486169161
0.000191036341985113
8.96505380476336e-05
3.77293593383e-05
2.7602178657948e-05
0.000139481518202459
-0.000126553715193891
-0.000150665712875415
-0.000189663996953887
-0.000117185387318554
-0.000236117497557197
-0.000241773647478323
-0.000240505151463162
-0.000207955080211156
-0.000247225410828989
-4.24271001366928e-05
-5.957238547912e-05
-0.00036583810971127
-0.000101569881588153
-0.000163421528304898
-0.000264977888958699
-7.5109946312997e-05
-0.000196633339697795
-0.000248005927252828
-0.000113563204980153
-0.000266459452736476
-0.000171948637536403
-6.8372001930723e-05
-3.83656161686407e-05
-2.77053104283467e-05
0.000144153575171577
-1.09338494283113e-05
2.73343842825415e-05
0.000148688393048105
0.000273702729048598
5.53557303083412e-05
0.000207454529008933
2.82705866120589e-05
5.58082960766185e-05
0.000154255403607561
0.000189472913502141
0.000213884350200142
9.94050604845318e-05
0.000321203909888881
0.000458969330055782
0.000261437033974068
0.00035602290090106
0.000218033362289493
0.000160692942768344
0.000211438263759152
0.000169415128817767
9.67185723743574e-05
3.55933506336882e-05
0.00029995482562056
6.04300199498705e-05
7.94978282032203e-05
9.50199466299577e-05
0.000142834022557981
7.17629850417011e-05
1.40283400114998e-05
-0.000298291122793688
-0.000332391884759977
-0.000227414488873807
-0.000354027947340188
-0.000334368236124382
-0.000201200965303153
-0.000248229072505503
-0.000157639242318431
-0.000246948213796071
-0.000235150793873863
-0.000123226780762736
-0.000200688656278334
-0.000113578116375956
-0.000218308099586798
-5.76344367609714e-06
-0.000174664631616215
-1.79751227430571e-05
0.000236432680775072
0.000236897386990105
0.000158644059288048
0.000240543751578238
0.000241521862228872
0.00024704864044394
0.000304433431759938
0.000182143997685127
0.000407302206859927
0.000362890079479903
0.000248880471181828
0.000368905181224173
0.00031564315642526
0.000415008477946506
0.000307963065251102
0.000335896680550747
0.000187673448840136
0.000317299244914599
0.000104298896807021
0.000254516606837702
-8.66952840170214e-07
-4.18634274864403e-05
-0.000162622351460529
-0.000120344757332951
-0.000227919223041097
-0.000246793784928761
-0.000150067057680479
-3.12359334227394e-05
-0.000366310038784793
-0.000297633866932874
-8.49725463573366e-05
-0.000208409123295184
-9.98362885310006e-05
-0.000249759317734378
-0.000287459507481902
-0.000211246418463917
-0.000222031402674692
-9.22815115771125e-05
0.000164645670147222
-0.000211625885326292
-0.000184191950447897
1.25692157950055e-05
-0.000105427104775018
-2.855989046167e-06
3.62141490374963e-06
0.000118353272329499
0.000197268645526555
0.000141057462760864
-6.31841270662281e-05
0.000194865818460798
6.1585474767169e-05
0.000262815190773355
0.00027939967643473
0.000195294633289156
0.000400821338690725
0.000235178021784909
0.000364550839453461
0.000148505686032672
0.000145200361453511
3.40571704249684e-05
0.000240399440739756
8.67237450421819e-05
0.000239288057104497
0.000203707788748274
0.000239962401647688
9.92998778146303e-05
0.000201431475549311
-0.000102599852994435
1.04535497683943e-05
-4.87732999939959e-05
-0.000173806054755078
9.18187669169041e-06
-0.0001884943013432
-0.000148348669218463
-0.000190669473041651
-0.000312345671464692
-0.000286912326253212
-1.39109001011889e-05
-0.000133344210226257
-7.07374633058306e-05
-0.000277349634291381
-0.000111847923531799
-0.000227159125765387
-0.000137501066624113
-9.80958127055564e-06
-0.000164305887436537
-1.92062803515264e-05
-8.45845494826399e-05
-7.69696180542219e-05
-0.000155898269490247
-4.10936262479778e-05
-4.59294386238488e-05
0.000138235555731841
0.000353717491843866
0.000331685668927187
0.000163774081014916
0.000203192250443044
0.000409428819748786
0.000347896469854049
0.000319123899179496
0.000194602566733764
0.000449312104186916
0.000372498294977307
0.00034798376284195
0.000209345565194872
0.000332362332459813
7.29241419775763e-06
0.000162366490193016
0.000189735259814725
0.000164250472695254
0.000344734699243496
8.77752379622262e-05
-0.000181451469680119
1.16176309659958e-05
-9.3647097672788e-05
0.00016833762212836
-0.0001621162999746
6.37959377254249e-05
-6.94497215995287e-05
-8.55240648446772e-05
-0.000170842573868882
-0.000177443394565886
-0.00023594907648587
-0.000248983885032317
-0.000284079750269439
-0.000293031164052258
-0.00027447677291678
-0.000291275567473528
-0.000102866226616751
-0.000135107828900294
-0.000232859143649901
-0.000250275136610958
-0.000266479394993121
-4.09262801856153e-05
-5.99632886597414e-05
3.74424468808814e-05
-1.7699803524936e-07
6.07233090584774e-05
5.33556672090016e-05
0.000253359717899454
0.00050265826325599
0.000150009308331568
0.000178366773063935
0.000152282612619223
0.000476229952515072
0.000335137686970314
0.000227315648747282
6.90986037608777e-05
0.000256629577401992
0.00033489812810251
0.000396801772880383
0.000366083366811076
0.000214806799367087
0.000115202687359696
0.000184738126183649
4.1081406830754e-06
7.07689334628568e-05
3.60245875622652e-05
2.38022026780938e-05
0.000169320836631183
4.7828801485623e-05
5.50858347050285e-06
3.32890195620088e-05
-2.28109733799647e-05
-0.000173094834877708
-0.000160124429923574
1.14000490430635e-06
-0.0002698851719829
-0.000104470884993227
-0.000292421456599381
-9.00506909954727e-05
-0.000338093439590749
-0.000131391759328278
-0.000233161767956822
-0.00020692341170034
-0.000222754065524764
-0.000445151360034531
-0.000262387810861078
-0.000163784719298642
-8.44517882712546e-05
3.28906639535489e-06
6.51635717015129e-06
-0.000123120770333051
7.55543670803616e-05
0.000269445285664639
0.000123021974893568
0.000221849847873513
0.000170570852852768
0.000291037648139063
0.000308490448048759
0.000148232186390859
0.000365685179765916
0.000432018984912455
0.000246894902013116
0.000215305149424446
0.000334772015056567
9.6647439629784e-05
0.000173540668827017
0.000431822261013732
0.000257457335058885
0.000189358296895769
-1.93298248104519e-05
0.000222172316590335
0.000205198842737162
-4.3720810297732e-05
-7.7733235005261e-05
-0.000191123846454373
-0.000135860753647589
-0.000151476612176752
-7.94805546336009e-05
-8.26491616041225e-05
-8.61194680007577e-05
-0.0001476340781266
-0.000205805338445564
-0.000222462096671656
-0.000243541162529526
-0.000416640542351375
-0.000265961362222789
-0.000195200738794624
-8.39412140594551e-05
-0.000233674417747568
-0.000112802558828266
-0.000243193477238288
-0.000311819133106176
-0.000133158443075966
-0.000247435668597145
-0.000107515117102189
-1.96576655535908e-05
-0.000112747417827304
-2.22248312740441e-05
5.55235737109841e-05
-2.65779710573806e-05
8.66785508087809e-05
0.000323841434168874
0.000197611959764439
0.000282591384547717
0.000286876711677868
0.000412509232285174
0.000367095339277332
0.000244058223332942
0.000414672590939044
0.000545458189210443
0.000385263382370371
0.000374241218799494
0.000352925437549904
0.000468799352288242
0.000329505403442268
0.000142247807502884
0.000172853531972912
0.000175857493083731
0.000172745953800826
0.000109860432883793
6.50768892250278e-05
0.000170775551259688
-0.000114938138407651
-6.81293384780251e-05
-1.49209352975486e-06
-0.000182981796767568
-0.000215575582116978
-0.000104867289101636
-9.94865957929717e-06
-9.55390472021575e-05
-8.71092560902017e-05
-0.000119069387741381
-0.000397067917759532
-0.000164465799208315
-4.56351466125249e-05
-0.000340149065824401
-0.000222685085839859
-0.000343763621567787
-0.000192674793251832
-0.000423585094028224
-0.000247284848935588
8.07774632098537e-06
-8.02893018887859e-05
-0.000116895044132147
-0.000145382623184426
-1.63828629815171e-05
0.000106820697011207
-0.00013907495296916
0.000158241290899699
0.000142593089823214
0.000131889920201642
0.000189028191523648
0.000329929842128312
0.000196883081516569
0.0002361182904673
0.000467260822248305
0.000322475775712331
0.000148015691675797
0.000233720499564951
0.000184748688203763
0.000258233605676791
3.24069354439725e-05
0.000242825162089419
0.000184886023275394
0.000113097230239566
0.000205490151756169
9.88682564237487e-05
-3.4005399953981e-06
-3.55953536079964e-05
-5.32811611824712e-05
-0.000196792511890193
-1.69124501044133e-05
4.36950834214777e-05
-7.19425117856259e-05
1.17027070372019e-05
-0.000128830856715401
-5.61834874063529e-05
-0.000163113693920799
-0.000211466291401247
-0.000200975160321068
-0.000158838048970611
-1.60304052464545e-05
-0.000166466779542914
-0.000361334687382598
-0.000257981485424246
-0.000208697706597619
-0.000330094576611112
-0.000115739493403775
-0.000238130360314424
-4.91263789229505e-05
7.34046836668957e-05
-8.32073036095104e-06
-0.000114879904421477
6.47404153208681e-05
-9.25879661241624e-05
0.000119358530923822
0.000135402842708514
0.000305451733208271
0.00027505947375595
0.000277159629030711
0.000219662035846699
0.000103910426450644
0.000386585724904092
0.000238026999830262
0.000362362424240121
0.00018098810700517
0.000319008927548902
0.000231685634005207
9.91891642012063e-05
0.000170884012866257
1.72129128728046e-05
0.000153059746757604
0.000214596300655542
-5.98752077204216e-05
3.07275259542835e-05
2.79172823897472e-06
3.97446887767829e-05
-1.96039458069863e-05
-0.000174256322177153
-0.000125122571951935
-0.000147547126966179
-0.00025844372450349
-0.000113506359017172
-0.000331725347159132
-0.000213566498848598
-0.000298640427918671
-0.000239038059445901
-0.000143882515996595
-5.33552295828445e-05
5.38254523068188e-05
-0.000382778679421542
-0.000156614251097817
-0.000170639323156468
-0.000251787858949161
-6.43062634068762e-05
7.76380611767275e-05
2.53113389696452e-05
2.59046395163567e-05
-2.48522182671513e-05
0.000146703523920563
2.33379357934043e-05
-1.00127517506107e-06
0.00014340595302297
0.000226527576153319
0.000115907183005983
7.1604281170204e-05
0.000160118921232823
0.000110295423835405
0.000202921902316396
0.000409139804163255
0.00021667878986021
0.00027352944924682
0.000249512844372149
0.000166447422621046
-6.89352230336021e-05
3.23006089809474e-05
9.94872023688957e-05
0.00012936079644048
-9.60051688491806e-05
-4.8103110064608e-05
8.47914418986364e-05
0.000138571874842064
6.71231853145385e-05
1.2797338071309e-05
-0.000135358805809159
-0.000410246269689207
-0.000172425571135493
-0.000148607204162113
-0.000183862650484957
-0.000243106576223344
-9.4623791790261e-05
-0.000193676481265544
-0.000114429548996435
0.000146501374350602
-0.000250203706564778
-0.000129799916097385
-3.82188919455071e-05
-8.38519842012819e-05
-2.73398997912594e-05
-5.17609158606937e-05
8.08685416593003e-05
-9.24141823262293e-06
7.32270475133518e-05
9.98208429434044e-05
0.000285484407670964
0.000133272286075575
0.000211641040438279
0.000281440073524165
0.000175937934833259
0.000127387035380871
4.37231689038998e-05
0.000352095471226882
0.000159128874089827
3.72314262416522e-05
0.000160447304831459
9.69574339514237e-05
0.00013349584321545
0.000179957545464381
-4.12725972460884e-06
7.06963293046316e-05
6.28877411167326e-05
-2.68964993655413e-06
-5.1159309355286e-05
-0.000254262543615088
-9.61470411932619e-06
-0.000235670141173092
-0.000216447955345473
-7.85151471143616e-05
8.48620498857066e-05
-0.000120062235138293
9.3564294663272e-05
-0.000255607903212345
-0.00016044188974454
-0.000367207582230987
-7.70896343155827e-05
-3.36093555055593e-05
-0.000181143193519203
-0.000132915889090847
-0.000130866075644849
-2.72255344335086e-05
-0.000177598792027947
6.36289763113426e-05
-0.000122465736576581
-1.98456912754651e-05
4.18459122866826e-05
0.000119935814269618
0.000279168779416732
0.00017380969042227
0.000208084736528588
0.000295557695013571
0.000139584452680463
0.000383136848303162
0.000342397265675716
0.000230393816209841
0.000191791303932289
0.000391715777336403
0.00021769955694576
0.000203476736029232
1.04301291564572e-05
0.000170759523118274
0.000130135076107713
0.000111132471192866
1.7332895482599e-06
0.000157674374802478
-4.54624901076785e-05
-1.53912864435559e-06
9.04173898657952e-05
7.90053467762396e-06
-8.5333397541049e-05
-0.00017890248666309
-0.000137108066686285
-0.000126815730272224
-0.000104279722582904
-2.95056123254598e-05
-3.90698297677809e-05
-0.000188336004799493
-7.28711062991447e-05
-0.000403562810864249
-0.00020666522575231
-8.11632934585265e-05
-2.57157136665353e-05
-0.000204903028473077
-8.99192000989609e-05
-0.00019558881590862
-0.000160379917227738
3.18563290092317e-05
-0.000163491058775157
-0.000219104911676607
-8.15679531803062e-05
-5.4228271972087e-05
0.000121563815356681
0.000126462138973257
8.6763285690629e-05
0.000251385454836664
0.000188238244807345
7.17312923255358e-06
0.00053543993358754
6.29920872231203e-06
0.000320562880704926
0.000304884794382169
0.000334927187006306
0.000284716390842152
0.000259043795726561
0.000389729421596386
0.000235685153312995
0.000191203850859788
0.000222271381660234
5.65079956105384e-05
0.000220349085026231
-5.31502874152723e-05
3.37768787312021e-05
-7.50017892718099e-05
-6.76886608673689e-05
-0.000109147567536635
9.51933806479332e-06
-0.000122361469619362
-7.02170762389269e-06
0.000279620620487983
-4.41473152164833e-05
-9.70982316025886e-05
8.345770019603e-05
0.00010653131286338
-8.03030877906031e-05
-5.161208869472e-05
-4.44473586977203e-05
-4.06885933931806e-05
-0.000266143127355658
-0.000307498342926129
-0.000132554844715951
-0.000170473387396452
-7.56971579905679e-05
-0.000110460737976403
-0.00010338188489684
3.21249064797458e-05
-0.000132216977590229
-0.000242568006472178
-0.0001903896001837
4.33559717372687e-05
4.92099913159637e-05
-7.14320179307157e-06
0.000196371835700755
0.000295367376157757
0.000173695846237098
5.69096790064217e-05
0.000332589329629021
0.000247966347657503
0.000394193107867597
0.000338337743825956
0.000138439765615794
0.000246028338583239
0.000419335412394072
0.000359480642233805
3.10334689865163e-05
0.000201146267159037
0.000197962179345836
-2.7875739043409e-05
-2.67187467940828e-06
-5.70485938392984e-05
-9.47159226294002e-05
5.24968712884253e-05
0.000180684545838198
8.00940692622454e-05
-0.000204784954738685
-0.000112265606330562
-2.83207458069476e-06
-0.000134263874929422
-4.87937533049012e-05
-0.000227515761221127
-1.7820992944447e-05
-0.000207935125189279
-1.20939111078635e-05
7.36220101598746e-05
-9.34812868403274e-05
-9.73904457582322e-05
-8.4646666116945e-05
-0.000194501639138073
5.39718315339403e-05
2.68640643233512e-05
-0.000140263960797227
-0.00019202415053621
-4.2731338661273e-05
-0.000136566532228507
-0.000200139575252511
-0.000324510829666972
-0.000202428896878047
-9.93442495856866e-05
2.94615675490536e-05
0.000122287650440773
8.8351142038859e-05
-3.31589533512081e-06
4.30019381208754e-05
0.000220014909998146
0.000415280783393526
0.000260318635467316
0.000233802086534662
0.000346931170281313
0.000410908683202669
0.000365991177903027
0.000387167393524713
0.000219992963220799
0.000226982264338887
0.000188081616423174
0.000316102721505319
0.000329669623703488
0.000136224926123311
0.000121952626172462
5.28990565141589e-06
5.7326170616692e-05
-5.3289581783807e-05
-8.4286055825362e-05
-0.000116639651417249
-3.26364640952699e-06
-6.41428442809136e-05
-0.000181731978412501
-0.000278331795628647
-0.000321720441529428
-0.00016084654675219
-0.00013359043494961
2.69280638306298e-05
-0.000208014420536232
-0.000321287632291707
-0.000250108953654899
-0.00021544840897773
-0.000297323761541625
-3.54867052506489e-05
-0.000242001090311733
0.000108819898382036
0.000244767529950766
-5.61978546378324e-05
5.53828981506257e-05
0.000258541899143595
8.86432263656202e-05
0.000150304286745351
3.038069837124e-05
0.00014433191282413
9.82707667969312e-05
0.000214713477081933
7.68915705269965e-05
0.00014406923580705
0.000187900932663113
7.26884109168134e-05
0.000164995034300609
7.53992928825019e-05
6.02945825281664e-06
0.000123404327039248
0.000117145574338257
0.000185513845867354
0.000275114129485157
0.000350188465565926
0.00027564675374123
1.42112081519106e-05
0.000202538209973923
0.000146602329219137
0.000193580604014497
8.14620620683189e-05
-4.53032039673502e-05
-0.000122197521994577
-7.72809341607646e-05
-1.20033196224306e-06
-3.80403106313413e-05
-8.15092862374675e-05
-6.30989105214004e-05
-0.000406277137390818
-0.000249304540165061
-0.000290010162553348
-0.000351764216911725
-0.000209866608679961
-0.000251036674274696
-0.000360052346518969
-0.000418506124003799
-0.000333699174469128
-0.000253150812476019
-0.000280997786132425
-0.000171233852258425
-4.48137965055379e-05
9.98432318334366e-05
7.13566765184076e-05
-0.000149427837256796
8.86102109321459e-05
0.000130680666737928
0.000132000611653777
0.000105481811760735
0.000152878107653056
0.000397402599130632
0.000168041311737027
0.000298689217993527
0.000366033834683321
0.000366750132946199
0.000409929236994412
0.000267098562215998
0.000453512382944725
0.000327887468049343
0.000275067401327829
0.00017808214187183
9.21575241558797e-05
0.000245891602268859
0.000113973862323464
1.56404437536812e-05
9.11850984767841e-05
-5.73459464760885e-05
-9.07613327131026e-05
-0.000122844078569306
-6.44961368925028e-05
-4.95038754121929e-05
-0.000139826965201651
-0.000197310682683233
-0.000352921120491226
-0.000195204111451031
-0.00015496577158954
2.74209633144642e-05
3.72823532175922e-05
-9.12019594725717e-05
-4.78500651774369e-05
-4.25559971690712e-05
-0.000227553997747535
-0.000223650571125005
-0.000224805387656483
-0.000108187543581381
-4.37370019397108e-06
-0.000160937527477442
0.000137372016403352
0.000204452286694774
-0.000118342475250277
-0.000104199400050198
6.40651160109531e-05
-5.85624755884821e-05
1.20782003581014e-05
0.000164595994758194
3.55514437171272e-06
0.0001145399120255
0.000125043225779971
6.88866619382892e-05
6.77254618567937e-05
0.000153611222290864
6.95897847806475e-05
0.00017397337739283
0.000151985546644911
-8.38921511240262e-05
5.31037597453685e-05
0.000202151302650738
0.00017403041567151
0.000261280602013032
-0.00010023036273667
0.000240178817707734
0.000161935533558802
1.80808821760928e-05
-5.15920725637615e-05
-3.97669291752085e-05
-0.000130253716169891
-7.62637437900094e-05
-6.98797427735536e-05
-0.000255495166461898
0.000127467551728927
3.9267822960763e-05
-6.21722546733208e-05
2.74278337626346e-05
-0.000173608368200171
-0.000179171128013431
8.66729817411996e-05
1.06356713223904e-05
-3.56947662418086e-05
-9.398096711121e-05
-0.000243202193881107
-0.000229057700899085
-0.000286223505145489
-8.33762448018949e-05
-6.82956677226e-05
-0.000108019947497499
-3.35997832736791e-05
-1.6257321680292e-05
0.000137007762937115
-4.62901468438526e-05
5.7222213122293e-05
0.000105267170033814
0.000162058098963615
0.000257803782006483
0.000243283011678573
0.000166610820607892
-1.69701431056201e-07
0.000248997120943315
0.000263601313678398
0.000123250315814593
9.31406022805879e-05
4.93515994359078e-05
0.00015711921852445
-4.42479787949252e-05
5.48596628425359e-05
-0.000159164707221031
-9.14156275983114e-05
-9.45591883238699e-05
2.91652065664669e-05
-7.78498068186208e-05
-0.000168261111708522
2.51443737612461e-05
-2.17290264005208e-05
3.64564458557544e-07
4.45592057512743e-05
3.07288825166937e-05
-0.000123666930529044
6.50840208421813e-06
-5.87509581468146e-05
0.000110863712280231
0.000106065847902711
0.000171259576687164
-5.93253661963617e-05
6.56730900098944e-05
5.69018985256059e-05
-2.95949169365739e-05
-5.47313904386464e-05
-0.000179771962398551
-4.10670210434034e-05
3.68293480390273e-07
-0.000197474862424831
7.99059207506027e-05
-6.24277577309802e-05
0.00016968651991846
0.000122303145935768
0.000154829059923898
0.000162912916926481
0.000209672944165753
0.000179686619988127
0.000136631499865082
0.000198391567827225
0.000174076475774709
4.80110652478642e-05
0.000215025187598828
0.000296062585352123
0.000201485151944679
9.16795648204781e-05
9.16852237504639e-05
0.000121524687037831
7.72508020863118e-05
0.000135933227868582
4.18482764358031e-05
5.54639131940358e-05
-0.000210321245690717
-0.000172943046442462
-8.88707165734889e-05
6.12392924575729e-05
-0.000185403420952512
-4.01667757507292e-05
-0.000204430120848009
-7.85854326520201e-05
5.59752421383695e-06
-0.000179076417484991
-0.000127726058950222
-0.000102463735426161
5.80681623501392e-05
-4.35947195958601e-05
-0.000180049266916548
-0.000132204347937883
6.53384235049117e-05
6.29334858295332e-05
-8.92904331318006e-05
-8.55539049615987e-05
-1.27778339964628e-05
3.50062099195e-05
8.96183334338642e-05
-6.10729656673099e-06
0.000294644607880208
9.49681704009275e-05
0.000133095093851145
0.000263775356324595
0.000209143364326552
0.00013069480955556
0.000295947355648277
8.86346855231054e-05
0.000169346312507201
4.15508505884435e-05
-1.26226811004093e-05
6.58204178864209e-05
0.0001742543254353
8.90576349835632e-05
-4.49081018084257e-05
0.000150607450932019
0.000151109471722934
3.21131051480582e-05
0.000216524162565734
0.000107740686433176
-0.000115749390876245
0.000146732547066605
-4.37566219988408e-05
2.6494030762936e-05
-0.0001749356690505
-9.48341264251317e-05
8.72436346803453e-05
9.79236004175136e-05
4.51837658433052e-05
0.000146432354043935
-1.26962488834697e-05
-1.94807969392171e-05
-0.000192093004236159
-0.000123523618366137
-0.000101469902080713
-0.000110690300111895
-8.08118464240256e-05
-0.000220108737096353
-4.08396872677232e-07
-0.000156043968211809
-0.00023747161931297
5.57883653325169e-05
6.35361589879716e-06
0.000100023310382696
2.77054384393371e-05
6.32697533467428e-06
-0.000114621506919864
-7.07484210195737e-05
-6.41355486618191e-05
-8.1785328492743e-05
-3.05253874030416e-05
1.20218959167461e-05
5.36413878756549e-05
0.000142828218716018
0.000260291160763389
8.19707736383613e-05
0.000277949400824643
0.000222436568310075
0.000305488282614482
0.000268627750041309
0.000421233330652353
0.000305379435783201
0.000252261735236702
0.000256840665344264
0.000101747364652211
9.36648003513026e-05
4.16424665743883e-05
-5.10671841916734e-05
-0.000156714729518141
-5.93972765639589e-05
-5.25938072613689e-05
8.64011065375524e-05
-0.000141494363850386
-8.2568309526905e-05
-3.34218477919028e-05
-5.64126432900951e-05
-0.000144856736740905
-0.000127021250009515
-6.58704753677234e-05
-0.000164522294718426
-0.000243295629377226
-0.000126419325448102
-0.000259622701454484
-0.000144598093108863
-7.54821249867714e-05
-3.28532391500601e-05
-0.000217015392091975
-3.1273339003761e-05
-0.000280494860866055
-9.70014422865932e-05
-4.41801845722486e-05
-1.60175717263403e-06
0.000155877410275264
-0.000140180310457752
0.000247435975326589
0.000254164432370435
0.00020422528965924
0.000180065439444601
0.000174444679697645
0.000254804527770956
-7.02929023359788e-05
0.000209128481129562
0.000205898839346335
0.000237509223414766
0.000241536562609485
0.000168325974874657
0.000245595784030203
-4.52952512107837e-05
6.05039812802162e-05
0.000107731265981649
9.01362668942678e-05
3.6180425592579e-05
-4.71241952316166e-05
0.000111245173063226
3.11910712262474e-05
-0.000130182854394205
3.24953421793411e-05
-2.17558960553158e-07
-3.24500963175671e-06
4.16415827003868e-05
-0.000297692267667282
-2.7624543548615e-05
-0.000131306065924809
-5.22077625992314e-05
-0.00014866045454088
-0.000317938503548609
-0.000240228252703564
-0.00014164553789047
-0.000247104073659454
-0.000187160320097637
-9.36149735231265e-05
-0.000163401555435484
-0.000310736089798927
-0.000163700906893424
-2.77044820062495e-05
-8.8749149508993e-05
-9.2039936360465e-06
0.000109013461515242
4.12778683419939e-05
4.38544798770751e-05
4.71262459143843e-06
0.000206516309031897
0.000174244794780688
0.000311148521547106
0.000188624674575266
0.000189290917383713
0.000402299960968057
0.00025656083788752
0.000141990366196353
0.000298226723411458
0.000326680511978569
0.000127541878966187
0.000274465765863493
0.000154582669449358
4.36235000335142e-05
7.24865301236553e-05
6.59845756505186e-05
3.1702992767306e-05
0.000110408681884562
-6.9000183777946e-05
0.000211200580358293
8.77536412250943e-05
-2.99110868204169e-05
-7.43815352165454e-05
0.000115024901684918
-1.04925441705099e-05
2.70799196541405e-05
-0.000180364903675311
0.000236700291229063
-0.00022836685405172
-0.000193778892837128
-4.82850917529294e-06
-0.000257945339595342
-0.000370978550058398
-0.000177741237822931
-0.000149746273178698
-0.000309703353938378
-0.00027467663619754
-0.00016198848757868
-0.00012612941759735
-0.000195100983922469
5.59603549454767e-05
4.33301132548856e-05
6.25239507132171e-05
8.25917835107564e-05
5.72341781635741e-05
0.000197776720139377
7.31844217287748e-05
0.000122985346233751
0.000211421250240019
0.000226055762372492
0.000253554313088024
0.000141186491057869
0.000273310525191792
0.000230857566647489
0.000346194699281808
7.54168165992529e-05
8.07929398849747e-05
0.000288223780869312
-7.95313949148576e-05
3.98345107844485e-06
-9.26602490168825e-05
2.71777607912939e-05
0.000148595997409601
2.72421300953656e-05
0.000187455703609368
-2.25940669459237e-05
-1.73772317318121e-06
0.000131826174291515
-0.000139437043847713
6.30014342443202e-05
1.78424318427927e-05
-6.47263864756622e-05
-6.84191420069187e-05
6.09617680555312e-05
-7.80704715825065e-05
8.70666542281925e-06
7.34298501025796e-06
-7.368419752237e-05
0.00014806129404178
-1.95730172072809e-05
-1.60831523106532e-05
5.76112577586417e-05
-0.000181008868170426
-9.73160367531587e-05
-6.71032831007327e-06
-0.000223812556124315
-0.000101581861397093
-0.00017277449474197
-4.98844111701054e-05
-9.94376162822426e-05
-0.000111619295080076
6.26960486021159e-05
-0.000121226696473003
0.000122154173886027
0.000172378346645979
-8.67824526269909e-06
7.73894194675071e-05
0.000142631129809212
0.000250323078217093
0.000217911304404072
0.000140243366796884
0.000166924644235293
7.09647905244335e-05
-2.41223306613665e-05
0.000304760180270756
0.000241364997575489
8.87318713647963e-05
9.79176657030242e-05
0.000306843139815384
0.000156717825921295
7.32674517761937e-05
0.00018888582164094
-8.05108480498298e-05
9.92059847466856e-05
7.15104972948503e-05
1.51320572413895e-05
-0.000112498078692929
-0.000103928672388034
-2.48222716094984e-05
-0.000167418527897199
9.20910761650073e-05
0.000167143014578916
0.000176860858739022
-2.39494885246679e-05
-0.000406199675929915
-0.000204457007315118
0.000151539411973577
-0.000125597761517032
2.39563811606438e-05
-5.38249520728401e-05
9.3939758970172e-05
-8.44561811025216e-05
0.000146457587422243
-4.72831843385214e-05
-7.14621601630786e-05
-6.8134182257997e-05
-0.000269185125467412
-8.02314312105873e-06
-3.94451566025002e-05
3.43534638142274e-05
7.51084566416715e-05
0.000111433013458372
3.65297295774919e-05
-0.000155622762213962
-3.41831495880179e-05
-0.000115606316291999
0.000260200821640064
-6.74247006963411e-05
5.26241271921226e-05
0.000111293304245486
0.000232090877552451
1.8982356838814e-05
0.000242327261678068
0.00012059029873295
0.000192317564006094
4.41130122090377e-05
2.55654959066729e-05
1.06896683868716e-05
0.000233773615201853
9.95394921965577e-05
-2.77456269450663e-05
0.000418916215769363
0.000120302912640337
0.000222048653404603
9.03762822652742e-05
1.49004576056458e-06
1.76285805605747e-05
9.70145697909035e-05
-0.000202732504470229
-8.04606525878422e-05
-8.34088033949325e-05
-0.000259823198767216
-0.000216090012336068
2.55146934361494e-05
-0.000218471284926773
-0.000105190641621644
-0.000107762956432217
-3.08374008924752e-05
-1.49383828840897e-05
8.73189798862576e-05
0.000146318636225402
0.000107914193655563
-1.25712015628825e-05
0.00018389308450274
-6.28847709191433e-05
-5.72428303940952e-05
0.000147684911709412
0.000143757177750999
0.00022144238928321
-4.24182774303647e-05
0.000148181813291848
1.90497828708469e-05
0.000188449163148325
0.000130754677714644
0.000154731360187645
-5.64639703302875e-05
8.43349636155391e-05
1.68296128100548e-05
2.69579004468214e-05
0.000202448575824395
-1.30622474032758e-05
-2.41973838682612e-05
0.000103214099409601
0.000183503086183393
0.000105930169615458
0.000200184637329059
0.000297739621476625
0.000229726652297495
-3.65295870743568e-05
0.000103332774296183
-0.000158897607243874
-0.000187555821277526
4.02889122603491e-05
-7.59061047027073e-05
2.63352857034222e-05
-0.000119485790722843
-0.000248370868408951
2.51690419012456e-07
-0.000127454139474688
-0.000183237093470687
9.41387924284153e-05
1.09705462679786e-05
3.19743892365044e-05
7.29286924908355e-05
7.63658125804781e-05
0.000257496311568086
8.88978241587435e-06
0.000233592039734498
0.000331896767054304
0.000232490089417473
0.00012112933982536
0.000210324636969425
6.10022962550275e-05
-2.0919483059816e-06
2.69304375627204e-05
8.473552650345e-05
-4.49880072158608e-05
0.000139688424704073
-1.5534814793487e-05
-1.51100016650408e-05
0.000114223993640588
-0.00015474253206456
0.000158038105308514
0.000148441132763609
-4.79744290366056e-05
2.66206001818724e-05
-7.89858189910067e-05
-8.14084992622868e-05
2.57985854500727e-06
6.4771646162168e-05
-0.000227595554347287
-3.03029760398007e-05
-8.85432536406954e-05
7.86871606259781e-05
-9.56206483450854e-05
-4.95074222658977e-05
-0.00011218873247202
5.92590842346964e-05
7.38627596605305e-05
-1.22432839139726e-05
0.000264974013167817
0.000131285667627423
8.15930222409699e-05
0.00011488217654307
0.000175798779868321
-2.77010144640959e-05
9.25842045323334e-05
0.0001088631938154
-5.23056681151784e-06
5.69947938387467e-05
-0.000136345535612402
5.60707338060871e-05
-4.16438191756958e-05
5.79175912942842e-05
-0.000116744258533949
6.25102511843474e-05
-9.21896271448919e-05
2.35351044742002e-06
-0.000193102248595077
-0.000166249581296027
-8.3430349842989e-05
-2.0343558075249e-05
-0.000173149798114631
-3.85846522184864e-05
4.08341472345081e-06
-2.13955976608097e-06
0.000123070848584216
0.000132360976947918
0.000141549926932963
-0.000117337029087391
0.000200571587002858
-0.000117396114431349
-4.42109030538747e-06
6.15752877858563e-05
-4.10939502164611e-05
-9.89221466748449e-06
-0.000136157350057708
-2.06230158920395e-05
-6.55953759991856e-05
-2.13475433246051e-06
-0.000131308366522899
1.83502077230336e-06
7.03583068458007e-05
0.000104391376038919
0.000240063577315683
0.000244848951856691
0.000244937632482559
0.000320475199486731
0.000222145222096085
0.000299352170907837
0.00014082872593161
-1.7858664031524e-05
0.000353208049477793
0.000328590811714468
0.000306422739834095
-4.23751196055201e-05
0.00014870700653421
0.000133440885888572
7.38344556366026e-05
0.000108010468569199
-5.80290259653114e-05
-0.00020518034910685
-6.44112753065314e-05
-9.73839345262484e-05
2.79067268971995e-05
-0.000190790635122857
-1.83129218691628e-05
-0.000157179228485271
9.09176394239815e-05
-0.000163860179869984
2.48798881656974e-05
8.55931254441466e-05
-0.000142265975680361
-0.000147007955354687
-0.000245795386032198
-9.27648977999746e-05
-2.72489599611602e-05
-0.000227203268680956
-0.000179123157415115
-6.65559577359904e-05
-0.000278666575262949
2.02979673011753e-05
-7.94251176406327e-07
-6.70954354567679e-05
-2.02980416134141e-05
-1.99284809541706e-05
5.94966203512286e-05
5.03929819256494e-05
0.000120274459413608
0.000238220255491321
0.000214544116210377
0.000253221600371818
0.000247698869767631
0.000397740803029203
8.02033460775863e-05
0.000198190954971812
0.000389143922824812
0.000170970907895836
0.000390181564989086
0.000252756415210084
7.07224743477675e-05
2.49040368252796e-05
-3.29311282919663e-05
0.000332358909691321
-5.31893267773002e-05
0.000106303865560384
0.00013515349950722
-3.75754768116296e-05
4.15361037276003e-05
-7.06032678250312e-05
-0.000124232657136633
-0.000105641171931835
-0.000204818024106276
-9.76680680603296e-05
-0.000134059855641159
-0.000215008333849948
-4.73411050951707e-05
-0.000175357751604319
-0.000126572102569804
-8.52666581923195e-05
-0.000209250483788177
-4.09260135416622e-05
-4.95244674903253e-06
-5.57129350330511e-05
-0.000116769512745891
-9.07538524285259e-05
-0.000242770048562341
-0.000163796364131267
4.97489860267444e-05
-0.000188939225654815
-3.58365330691137e-05
2.80861624237839e-05
0.000196343430393109
-6.98798092195892e-05
0.000185914774028908
0.000268914264615974
0.000270823563639661
0.000276147557907036
5.05038001298623e-05
0.000172439052729377
0.000233320916348572
0.000343098129426387
-1.68887085665377e-05
-6.3632249464018e-05
0.000106050489326815
0.000115119598338763
-2.68240962922674e-05
0.000119182440200445
-5.4631822371764e-05
0.000221481505535397
8.44394275736681e-05
-4.06205587301366e-06
3.18896786474376e-05
6.87388780967452e-05
0.000134773216092136
-4.17674633961002e-06
3.39193306938864e-06
9.65458992394246e-05
0.000126574873312935
-6.63240625599475e-05
-0.000156542710208475
-0.00025496602410838
-0.000134735044286194
-0.000125007548979501
-9.12944169034978e-06
-0.000123599769932568
-2.72679826274028e-05
-6.55664275046633e-05
-5.50901710319614e-05
-0.000117166165905304
5.71930051708746e-05
5.95949540898323e-06
-2.14299989297683e-05
0.000138074182520787
-6.57792401839155e-05
5.59302570092844e-05
0.000161717631010419
-2.65060081296516e-05
8.91771619976553e-05
7.76183615331914e-05
0.000145919387412309
5.33690849304172e-05
0.000152221913194865
6.70506793392478e-05
0.000202589925624553
0.000354229011999588
7.81848763812751e-09
0.0001248836910714
0.000215400460500432
0.000166854530185407
0.000145635117702602
8.15980192530655e-05
1.72316971201152e-05
0.000238422873151926
-3.27425548171581e-05
0.0001279448400398
2.09565181770482e-05
-1.62597251628036e-05
9.03714116829094e-05
1.17488209484897e-05
0.000108287869011496
7.76483513462774e-05
-3.48631778189596e-05
7.28685927630457e-05
0.00013978253650335
4.37389812997483e-05
-7.451313977947e-06
-4.50880608136654e-05
0.000112804271783024
9.74249135092189e-07
2.72750321614417e-07
-4.3525763699721e-05
0.000153674702637462
-0.000109953137318097
-0.000206017466712392
-0.000110926757335047
7.87319375476336e-06
6.34186111688242e-05
-0.000339481597491793
-7.58244853368571e-05
-7.68690254302807e-06
-2.97817093272723e-05
8.18018468434933e-06
4.28464901158983e-05
-5.46501770720048e-05
-8.68726657050308e-05
-6.40927602909815e-05
-4.30117660653784e-05
5.29946425381745e-05
0.000179186496586885
0.000142974759541897
4.44284552206383e-05
0.000240785763376886
0.000124401846115173
0.000126672211696674
4.77625564322684e-05
0.000138804364793146
0.000298776594545058
0.000200480067022895
0.000460206477619665
0.000188329578167192
0.000129412777914954
0.000195291770339406
0.000110353184946154
0.000103038393539488
0.000259740791990504
8.0682360046633e-05
-1.94489696873632e-05
-0.000145169485732269
-5.91212990328379e-05
4.95352379696675e-05
-0.00012253036848555
-0.000148346521802129
-1.03800487699762e-07
-0.000109616788629384
-0.000128428194490957
3.9834205087078e-05
1.33066094755718e-05
5.95338525293611e-05
-0.000117999431684575
8.26068186048886e-05
0.000147944419465636
7.85017836076089e-06
-0.000125671112526602
-2.23557917027766e-05
7.77956623117249e-05
0.000121070691846284
-0.000187310611536578
-0.000108540884002599
-0.000183433905259331
-4.89559675846263e-05
-4.14214128510847e-05
0.000273735042545091
7.99023459809755e-05
8.91052483389716e-06
0.000115050371997179
3.50707495068654e-05
-5.31152817483861e-05
-7.49416698112504e-05
0.000113542949246854
-3.41782050006373e-05
2.18820542958947e-05
7.78758355301894e-05
0.000224012372453775
2.17852108264355e-05
7.04435310707341e-05
0.000268357116180147
0.000155770538278346
0.000322947563072604
5.76177254519051e-05
0.000258738402830484
0.000172137351992062
0.000224649735640195
0.000201072703591992
0.000225447195982556
0.000133794542540027
0.000210994791653676
0.000241558998718273
0.000215582565410045
-0.000128994018959391
4.04087897985573e-05
-4.44331653677116e-05
6.96672723168832e-05
0.000117187530429278
-0.000133261511928949
-1.91031505279896e-05
-0.000125225548914265
-0.000227329990001099
-0.000164235626118359
-0.00030015550368966
-0.000361148084291412
-0.000191575348836216
-0.000176771620471752
-0.000292667081528584
-0.000185265391352343
-0.000283801586598856
-5.79306200718313e-05
-0.000126332702282064
-0.000129723472609003
-0.000144809601835608
-3.93846697308962e-05
0.000226371717184881
6.17886627944465e-05
7.24613813902141e-05
0.000450688638023676
0.000438380023093258
0.000175750039994016
0.000215191190442548
0.000178009820135461
0.000229440647996458
0.000219987439495101
0.000157924173644675
0.000410235418446977
0.000128136498120635
-4.74479148667153e-05
-8.40500086027915e-05
0.000311259114040828
0.000127963519569194
-1.35738347534439e-05
9.04657572573777e-05
-2.22001902169103e-05
0.000108533469436606
6.93427708201142e-05
1.03742879925607e-05
0.000133138454830262
-2.86978541927947e-05
-0.000179617617926048
8.35553049605077e-05
9.76823230536814e-05
-8.17740312558114e-05
3.32314313063717e-05
-0.000137717091973504
-0.000142342366354298
-3.54775873773061e-05
-0.000203086552247805
-0.000339164097931272
-0.000322406518835768
-0.000365594129129914
-3.47810125615585e-05
-7.40278158897087e-05
-0.000213705931317179
-0.000262356802696837
-9.64373693260005e-05
-0.000100308903909717
-0.000107804240218963
5.19286846124771e-05
-0.000225005533097018
2.29719943434019e-05
-9.7757524989541e-06
0.000143559598929204
0.000170103004489935
0.000117171664970002
0.000173090474569397
0.000305110668129831
0.000340618286417053
0.000325309098962411
0.000193916128212394
0.000397691438793651
0.000246286040564326
0.000287422623015405
0.000364961955137338
0.000257362423626728
0.000278641445681902
0.00029041971173104
0.000133258547230383
6.70932596099155e-05
7.11874453708294e-05
0.000111284906923795
3.34421840544395e-05
-0.000136844189068
-0.00019393418981916
-1.92662349056476e-05
1.174082033209e-05
-0.000252251451789306
-0.000149619663785375
-0.000123957167983148
-8.7515667375377e-05
-0.000223115945330007
-0.000209050194341884
-4.92609660114859e-05
-0.000177316970993083
-0.000137936131058723
0.000108504225474534
3.45534281502157e-05
-2.46516504395955e-05
5.64798375160673e-05
3.4576106896664e-05
0.00016466388610888
-4.37171399854207e-06
0.000291392200602337
0.000204407197556606
0.000129589747950323
0.000123676425877613
0.000256234838008535
0.000174685758121024
-6.02669646837015e-05
-7.12565071093899e-05
-8.71972977407766e-06
4.99486386008349e-05
3.32380586135245e-05
7.47348551161638e-05
-4.28449893568221e-05
6.4633907925792e-05
-4.38938816421637e-05
3.05916300293087e-05
6.89252210042388e-05
6.0618906116438e-05
-5.24130710537254e-06
-8.22057029130255e-05
5.78461457562681e-05
-7.17085459221092e-05
0.000127415711830689
5.0504697427721e-05
0.00011735164020851
0.000150553446362445
0.00022781733359053
-0.000132988182596247
-9.63105579966176e-05
4.95279476245489e-05
4.94529110868743e-05
6.7558119392453e-05
0.000167844773714263
0.000206866686752719
0.00024262556137198
-3.09021231424854e-06
-0.000125243701115319
-4.59860963471852e-05
-0.000108855112692699
-0.000138709415713049
-0.000220717856473228
-0.000137224339360738
-0.000130011584627804
-8.82989341681058e-05
-6.46020342054342e-05
-6.86136005215704e-05
-4.0190131523913e-05
-7.06097354211323e-05
-0.000179058455720166
-1.07286154383804e-05
-4.21381452060832e-05
-2.73543944542393e-05
0.000105349409859349
-6.04617934133146e-05
-3.54635489951977e-05
0.000104241306058212
0.000193796056260856
0.000126330724240555
6.7426457355363e-06
0.000105854348572176
8.79201514918577e-05
-7.89934370991759e-05
-6.70119666466858e-05
-0.000127582836648606
3.94311858240906e-05
3.27371408126715e-05
-0.000170296057367272
-9.30832371547454e-05
2.90587862101785e-05
-0.00016526550547681
-0.00012241280032991
-1.90164152819317e-05
0.000104389464893246
8.85358510766087e-05
-3.28257394380813e-06
9.22190719175013e-05
0.00020644409824996
1.79864161292502e-05
0.000110408562193859
0.000104073788998254
0.000226169974202159
0.000228967785302942
0.000164730770679947
0.000184853987585577
0.000172472363074564
6.89951570425943e-05
2.48630890389259e-05
0.000153001662761246
-3.74164041413793e-05
-5.59076378410128e-05
8.72679651277347e-05
-0.000152232053787853
7.44368085793977e-05
-5.92539577947469e-05
-0.000235126967970294
-0.000160771946013266
-0.000179088295224523
-0.000205459037531001
6.34025419883696e-05
-0.000133478946472944
-0.000245643431743595
-0.000173147519319369
-0.000198967542645209
-0.000191192435784406
-6.50005111505304e-05
-5.88011659123832e-05
-0.00017017112067445
5.23615034808233e-05
-2.98747617173005e-05
-0.000154167563794503
9.66804056739822e-05
0.000156999277995377
0.000154505135397207
-7.82183015118659e-06
-4.77961563619602e-05
7.45630400269918e-05
0.000160971917727926
0.000177843781245085
0.000251178300380162
0.000256279838438715
0.000111714165991786
0.000323379540863537
0.0001930734887615
3.80695728379694e-05
-2.16973027456849e-05
0.000110220837740462
8.79439195253688e-05
0.000107367953383497
0.000153486502486676
0.000190256698730777
-3.50162966303484e-05
-4.11104977628668e-05
-9.31676622616361e-05
-0.000125028056779259
6.04646772752881e-05
0.000200202074507146
-9.6840488763087e-05
0.000131550707115483
2.71247457979223e-05
-0.000168723100483094
-0.000101817928482188
-6.18695681532747e-05
-6.41718126160026e-05
-0.000207883824817039
-0.000163614333400108
0.000130542459399771
-0.00013953880257599
-0.000279433417342278
-6.21008766340115e-05
-0.000287430020337137
-0.000209131716447189
-0.000136613901585911
9.33001589780634e-05
-0.000246969832411775
2.85032863088729e-05
0.00010740302254955
7.16924955961124e-05
7.94718811800693e-05
6.01300882346468e-05
4.25301453271006e-05
-3.99180537110941e-06
0.000329915086380022
0.000125152500867334
0.000158578027002199
9.51763399231194e-05
0.000356135537009307
0.000358606621216322
0.000387248647218002
0.000255386144052325
0.000341606282651451
0.000221926659812268
0.000212536976045416
0.000115871786934353
-8.72720746084436e-06
0.000151800668343422
-8.46295241444281e-05
-3.23533406144758e-05
-1.08589933259475e-05
-0.00017307825102416
3.06523653901415e-05
-1.3473696137095e-05
-0.000107002344901823
-0.000179643167513403
-7.16084394969543e-05
-0.000163261532994712
-4.21707724164232e-05
2.4812576102524e-05
-0.000252139394040828
-0.000133809440688921
-7.87230149467319e-05
-6.9709702114605e-05
-2.49401826673625e-06
-4.6640690977272e-05
0.000144272540856102
6.59274500564324e-05
0.000103513618574662
-0.0001157440645402
-5.76365666590761e-05
-4.61320829017596e-05
8.86721462822715e-05
0.000216503032350602
0.000123930100956105
0.000179367252815737
0.000268519196407667
0.000198201809585678
0.000230447349406034
0.000259993982512595
0.000100311501672114
0.000181472412811159
0.00014864531419322
0.000122358898066204
0.000307798493793414
0.000158150720653881
0.00012905954906901
9.85071534412167e-05
-0.000100974553861574
8.74004931936661e-05
2.64327410002256e-05
2.66451954387076e-06
-0.000227207423988755
1.67235805964758e-05
2.42713536879049e-05
-2.00862190085089e-05
3.00009175439809e-05
-0.000117792007922264
-1.20328494174997e-05
-0.000127539896668978
1.50707546568074e-05
4.14703718068731e-05
-2.79777104126634e-05
7.8335780270761e-05
0.000230207875426125
-1.13080153410041e-06
-4.34535418083389e-05
-7.96083955580006e-05
0.000121714501135732
9.41400943873536e-05
-0.000120075099003981
-3.15970481942459e-05
6.98016902113696e-05
-5.57877905810909e-05
-0.000173946867824342
-0.000145056303606128
-0.000114539848825523
-0.000269219938137411
-0.000114248297349774
1.91703438233794e-05
-9.47222905997364e-05
-0.000186420970702672
-7.44861962047195e-05
-9.47351534274752e-05
-0.000109741955555106
2.29909316777026e-05
0.00024469086228141
0.000246264884430372
-8.6674180024062e-07
0.000211116161772522
0.000124469016427762
4.06210965747374e-05
7.92192178450295e-05
1.45062890801624e-06
0.000263643973270631
1.88563841433212e-05
5.13098724849802e-05
8.56881317289078e-05
-7.85318772084794e-05
0.000116026243356962
1.97774759538428e-05
3.9010965434686e-05
1.89461583765062e-05
-5.9074415672783e-05
0.000134944989407787
-2.57056684872372e-05
2.56386334055138e-05
-3.06160436811269e-05
1.17528102137421e-05
-4.26868108802319e-06
-5.19654716329187e-05
2.93292727106751e-05
4.54683880221812e-05
-0.000132651886522035
0.000101190385663515
-0.000127246355085021
1.64814107103654e-05
-8.60349769746735e-05
-8.11635083668649e-05
-8.27083906185092e-05
-1.90360318126643e-05
5.13005412411174e-05
-4.75409828134817e-05
-1.99341773120384e-06
-0.000264465315824851
4.96703341787561e-05
-0.000163375312816909
-0.000140879840632639
-7.73818432629135e-05
0.000156415815911212
0.000169390699017518
0.000102484140627889
0.00028546437492564
6.36019737808242e-05
0.000242515120068823
-6.27359143613761e-05
-2.06036644548658e-06
0.000128377730626433
6.4641663687787e-05
0.00012600116244726
8.57746836226363e-05
8.35621113388488e-05
8.92866952127016e-05
0.000186051654581105
6.35466226328596e-05
0.000161955038503732
7.69274834435223e-05
0.000135519043911091
0.000175518908660243
1.27197759134776e-05
0.000107983670783317
2.99700880780288e-05
2.62744115428997e-05
0.000155344267516762
0.000297521797057286
4.79608721397616e-05
0.000272723386808267
0.000281219947949124
0.000154313058889754
4.40567542636959e-05
-0.000105355328713629
4.17022888517355e-05
8.67287097737209e-05
-0.000143003884912851
-0.000129859285089055
-0.000234232053463304
-0.000226099305517127
-6.17219266997809e-05
-9.0598596358817e-05
-0.000220785468710718
-9.77117408045966e-05
-1.30271236651424e-05
0.000160073325652582
2.94295410438479e-05
-8.78204317198791e-06
-2.85032471658948e-05
-2.9926989852731e-05
-2.94570418605126e-05
-3.02005215403671e-06
-3.00686306913786e-05
-0.000199800150604131
-3.86712654261953e-05
7.51993920864257e-06
-3.22961594636982e-05
0.000302155442941494
0.000155869301976521
0.000114938487198042
0.000298505475436245
-1.43694499383615e-05
0.000224414982472141
0.00040229869622877
0.000120701228914093
0.00029292416951341
0.000359872384383255
0.000254876269225235
-2.18763328402671e-05
4.1585241150422e-05
6.42409449674376e-05
0.000145980160064714
8.25638156106903e-05
0.000199858284621418
1.76999630683793e-05
-0.000114893310160928
5.48523322510407e-05
-0.000147496133684977
-0.000222887487594458
8.71642878565952e-05
-0.000136963630754705
-5.22320016566315e-05
-4.19298474714398e-05
-6.45343925522105e-05
-0.00018121495661779
-8.23412782661078e-05
-0.000142898581343341
-0.000160825738527671
-8.10650826652037e-05
-0.000171468471501991
-0.000117762177777037
-0.000203027947662671
-0.000283899322393911
1.76519858142923e-05
6.13639761982375e-05
-7.47894235614507e-05
-2.12811178630534e-05
8.06344992857343e-05
4.0614480413477e-05
0.000193043396154284
4.42549644637456e-05
0.000212239475442557
0.00026354669519226
0.000162858061777442
0.000361817079520288
0.000221330323278936
0.000238117134976354
7.34261100105265e-05
0.000332428221259279
0.000405352245388998
0.000228533878387465
9.06569646142253e-05
0.000168649295733396
0.000199029952948453
8.93148142016325e-05
6.6701951191441e-05
9.75056021688824e-05
7.89924728023969e-05
5.86550010535566e-05
-1.23703795656343e-05
-5.885160975876e-05
-0.000135953914007734
-0.00026419170801163
-0.000113993562184567
-0.000197038314589321
-0.000304276978562914
-0.000287744921581157
-0.000147113551813256
-0.00017066532456207
-0.000163618124452412
-6.97280968728483e-05
-1.92209306194762e-05
-0.000106835905337873
-3.88739050853492e-05
-8.99947465762938e-06
8.98211400366394e-05
4.90886963645301e-05
5.40053636432995e-05
3.0360878042039e-05
6.89068969718017e-05
4.51434355499076e-05
4.10936821037644e-05
0.00016769235631186
2.37385696477165e-05
0.000147338062802786
7.35216958305096e-05
0.00033145167746341
0.000291607025604032
0.000270476982147524
0.000363397751993398
0.000218071292053338
0.000326843236103154
0.000303658113005443
0.000323700615397773
5.92402905920082e-05
0.000209922333111774
6.49700671876191e-05
0.000122590369899053
4.81065977893442e-05
2.97768784891465e-05
2.67471080272459e-05
-0.000133224959082075
-2.89240386244481e-05
-0.000178818369740713
-0.000114759887671764
-0.000107560104914382
6.84713212000558e-05
-0.000183546850072741
0.000119086129857286
-5.59691345225715e-05
-0.000136543408748092
-6.47244033523717e-07
-0.000165920340060821
-0.000254155866944081
-6.81084505231258e-05
-5.2406341387391e-05
-0.000124718445792587
5.86467065406622e-05
-1.76679678044056e-05
-3.594417995472e-05
-2.43971841215661e-05
4.95642522843406e-05
-1.21469367487836e-05
-8.90673815569074e-05
5.14195224954966e-05
0.000132593592101426
0.00015622665622842
0.000135754569994919
0.000174161585431465
-2.75642081243158e-05
8.3998174108498e-05
0.000418702792091304
0.000419413408818416
0.000377267559044356
0.000198963686848631
0.000200447973481574
0.000104826061092151
0.000204230500557038
0.000135625798005295
0.000109113516896858
4.17990242937627e-05
2.39508396597168e-05
6.74722795967135e-05
5.0886304065083e-05
9.08158092920349e-05
-0.000149317348288957
-0.000180497921993412
-2.68078655554283e-05
-0.00019006053499588
-0.000255472513424871
-0.000194944549329006
-0.000160715557516901
-0.000164986684136017
-0.000123616490959686
-9.81679174233129e-05
-5.36939764315955e-05
0.000119196979080691
-1.60888383896335e-05
-4.75729939540145e-05
-0.00014130644360667
-4.51136276519559e-05
7.93935588054029e-05
-8.21526047567559e-05
-6.20752366724185e-05
0.00015767345770302
0.000245807871861386
-2.95720870672997e-05
8.00294153246217e-05
0.000269419977715314
0.000211020597701803
0.000356962290972504
0.000206071369670484
0.00010032068057118
3.69069162320193e-05
0.000109435643420079
0.000125549812354094
0.000277735296627674
5.21975838610495e-05
0.000477869971728188
0.000105713485569239
6.07420853507999e-05
-2.76798567783279e-08
-6.65414056757845e-05
-4.61900478809675e-05
-0.000337471453718228
-0.000165495424349773
-0.000215718134555527
-0.000241130523582884
-0.000165298061333003
-3.43764886595602e-05
-0.000250407100622305
-8.54919929350049e-05
-0.000118566443468241
-5.90818980158606e-05
0.000131353847303682
6.25916958842463e-05
-9.54721827121659e-05
4.4666336349893e-05
0.00021249866544845
8.9220685404823e-05
2.79033227982093e-05
0.000138089339500183
2.94542680712861e-05
7.91452016468517e-06
-0.000122482604756303
-0.000165173046366996
-6.8346852111958e-05
-5.92425956474054e-05
8.40714531479565e-05
0.000113723992811418
-0.000124043549670545
-7.78951174293981e-05
-6.66919865653718e-05
-4.15012919290454e-05
8.16996868366381e-05
1.25688985972133e-06
-1.45823405329223e-05
-0.000226853228412939
0.000223527881112671
0.000148627152788031
0.000214579768474986
-0.000258570390462043
2.81005006008641e-05
8.05265879567756e-05
0.000207125344758986
2.2599745815447e-06
0.000206747803391266
0.000144055871881791
0.000100780015060646
0.000202041449083673
-8.44648820182335e-05
0.000164079080641517
0.000335279115077198
5.63852874302373e-05
6.79895532555948e-05
9.41136185756804e-05
4.55077113701605e-05
1.43926063503645e-05
-7.98666513004363e-05
-0.000113037744123312
-7.21184699683458e-05
9.59009808807079e-07
-1.24728064565913e-05
7.53450249012995e-05
-3.3406039040932e-06
0.000130118553783846
-6.04298992454859e-05
-0.000163549717540897
-5.89895612631008e-05
-5.12837137415064e-05
1.03692049432125e-05
-5.44743964944497e-05
-3.41855414162081e-05
6.36011830856345e-05
7.96524467516821e-05
-6.45835315210403e-05
-9.70041944001462e-07
2.24100061730998e-05
9.80267003075999e-05
0.000103234437452643
4.48514579762738e-06
-1.87666975081606e-05
0.000255184263392382
4.07368729056754e-05
0.000155239348893615
5.65853479607326e-05
9.21530939942746e-06
-5.53547518921722e-05
0.00021510667986581
-0.000124831389110564
-3.86803678779714e-05
0.00017766422848809
5.66922019306511e-05
9.78852931187298e-05
0.000216554982352569
-2.88373491611562e-05
5.46927813031712e-05
0.00011094054732982
-0.000100818090653279
0.000247244023102125
0.000112084279598219
0.000126402949878673
-1.76482242369564e-05
-4.094703082404e-05
-4.68963419909402e-05
8.42921452968909e-05
-3.33313419011408e-05
-6.24822925831621e-05
4.89435165276254e-05
-3.90500861949906e-06
-8.59277512001541e-05
-9.91378721700133e-05
-2.59356177392524e-05
-0.000247305904515528
-2.14918563774695e-05
-0.000217450322820817
-8.91767899192326e-05
-7.86326572231786e-05
-6.36137998454995e-05
4.65480066994145e-05
5.95086775214943e-05
-1.16698113691933e-05
-0.00011751136940794
-6.86318007332613e-05
-0.000142918047774465
-2.35446098809569e-05
-0.000143382198055768
9.00962542479991e-05
0.000136841377121629
1.85351504280908e-05
0.00010161964973458
0.000177900460305525
0.0001785055716138
6.06594900478311e-05
0.000141548248817051
0.000183712676557955
0.000112602738778983
-4.59034671235579e-05
7.20036506140382e-05
2.72164287036509e-05
-2.53096212265544e-05
0.000101176094367711
-8.03140815159549e-05
0.000154904529358622
0.000268192849577298
-2.89616831255358e-05
2.57490071943335e-05
-0.000100923275947166
-0.000232373359002068
-1.15267324746241e-05
-1.21602919368407e-05
-0.00015209142127341
-4.57751499439539e-05
-0.000153256184993812
-2.53958012089247e-05
-0.000158989811862064
-2.63239645874921e-05
-6.31376781033769e-05
6.31692840867421e-06
3.65601734926178e-05
9.58015159862141e-05
1.52424648940144e-05
-1.42645248677414e-05
1.9643070989217e-05
5.13443442500872e-05
6.48500962776007e-05
-4.22949369892139e-05
0.000124930655913164
6.37791356975445e-05
-8.55571583019835e-06
5.20990948759092e-05
-4.04834214633038e-06
9.91710280375212e-05
5.30948253796735e-05
-5.64879835879727e-05
0.00015535131024118
0.000118807954754408
3.18641449044098e-05
2.26934678930438e-05
5.88413704698718e-05
-3.59752393685242e-05
0.000120867781606767
-4.55671631094151e-05
1.4466210400325e-05
-4.49892650973666e-05
0.000122535195323965
0.000219424247660975
1.25543349535759e-05
4.64449360588055e-05
1.00736688943961e-05
0.000112034239462119
-9.97371550108094e-06
-0.000156556093514378
-5.08947511656705e-05
-0.000255198716432925
-1.02397474683146e-05
-0.000166539397881979
-0.000209356503008523
-0.000170799290476294
9.43746870206855e-05
0.000190265725958813
0.000129531970163019
0.000201685222929643
-9.13266985974198e-05
9.83647173814539e-05
0.000197469789691375
0.000100028807083333
-0.000120047442871185
6.65650158830107e-05
7.56147756442873e-05
-8.85764688224046e-05
-5.79028447134476e-05
5.94362109573744e-05
-0.000174330279170174
-0.000129544918912516
0.000162704841822279
0.00010369861401497
0.000100390948497949
0.000103096830940012
0.000196531031937926
-3.35406481767049e-05
7.43521944606708e-05
0.00017941732047039
-7.99097452685038e-05
-0.000107852304216756
-3.10272444166135e-06
0.000252069326982238
9.46794717054394e-05
6.23919260356379e-05
0.000150845945921688
4.10688352337589e-05
-8.84997879960488e-05
8.91205001610875e-05
-4.51010154517552e-05
3.93369539465772e-05
-1.66914056893247e-05
-0.000103701208895985
2.76355929345637e-05
-0.000238963986279193
8.34256991081165e-05
-7.18095564115139e-05
0.000130071457142566
2.23146763576825e-05
-0.000182445886605162
-0.000125553840455687
-7.90955342041973e-05
-3.63939507964273e-05
0.000201473604476334
-3.34508857775331e-05
-0.000173149723227961
-0.000187033278563691
-0.000173839109060149
-4.70623256877872e-05
7.89010211515187e-05
3.18221135831798e-05
0.000164438305152224
-5.13490602570383e-05
-0.000177479951172652
6.49889674450233e-05
0.000206519595440862
0.000115326022124883
0.000165488158357802
0.000315202706453959
0.000199912798943377
3.49828387055504e-05
0.000195724007537545
5.34993809899004e-06
-0.00010048403176057
7.79163081747465e-05
8.68372640846194e-05
-7.48781074516091e-05
6.98171621062755e-05
6.70621418971222e-05
-0.000186639654797581
-1.07031450859368e-05
-6.78444418880516e-06
3.38373322560953e-05
-0.00011072970576833
-8.32010870646618e-05
-7.00727177046749e-05
7.21260955046292e-05
-0.000117047264129771
-0.000228453426708995
0.000132581246798213
-8.43097998215814e-06
0.000173009232972087
5.38124525933146e-05
-5.99020393630588e-05
-2.7724089221503e-05
-6.09005880856587e-05
-4.28503073885619e-05
-7.959194001603e-05
-1.38946250181893e-05
0.00010280965677466
2.9766727271182e-05
-0.000146903214120045
-0.000153165902336248
-0.000172048427799534
-0.000262764439640579
0.000133146087024424
-9.15152044049196e-05
-5.07935798756783e-05
-0.000192733533825163
-9.63874127824996e-06
0.000124589055571728
0.000267986908108109
0.000143327608045349
0.00017095570265953
8.14207339030781e-05
0.000297263471255425
0.000282109871883734
0.00011882004431918
7.41558603496827e-05
0.000161641806566647
3.98102919702646e-06
-7.29765307752985e-05
0.000239535552240736
-6.48858003880053e-05
-0.000111390518771062
3.58189128549328e-06
-0.00012280644289954
-1.80191140671219e-05
-2.90647949510755e-05
-2.84890364148662e-05
3.17846818142185e-05
0.000156278080049382
-2.64981415531638e-05
9.53979656272814e-05
-3.26707245631891e-05
-0.000146577546888199
-0.000160693659257018
-0.000222127895803732
0.000114637002298891
-0.000203880938155625
-0.000173973365005762
-7.65990253625563e-05
-7.39620812636086e-05
6.72806566226185e-05
-0.000260485861355733
0.000218734275185089
-4.30355867417074e-05
-4.28362082374206e-05
9.01987142393485e-05
3.19265153984478e-05
4.25017085739657e-05
6.62671523855453e-05
0.000245036688169597
-0.000103593762220128
3.33956456425151e-06
0.000206651560870774
-7.52535141112734e-05
9.46112502541012e-05
0.000137142290767107
0.000224824580250634
0.000113312981102032
0.000163518381685033
0.000173885864325979
2.93480567387303e-05
-6.2075894930214e-05
2.61692466611974e-05
3.11227564048596e-05
-4.15027556981294e-05
1.08778175869079e-05
6.22057215253625e-05
-1.2619663674462e-05
-0.000136542764857272
-0.000118798444863868
0.000105603739195349
1.71693573993905e-05
0.000134502043419453
-5.69668653723948e-05
0.000174816932153433
0.000110476640504915
0.000120858489064342
-0.000119721412353851
-1.88993713951056e-05
0.000191514370623724
4.38448788406511e-05
-2.60926407679933e-05
3.72578656331616e-05
6.47358145145954e-05
0.000104760508721877
0.000208887178806243
-0.000103652868451171
-3.5711237800504e-05
-0.000174788540819406
-5.48820335632342e-05
-0.000109356982254851
-0.00011557045863171
-1.07970927769153e-05
5.0214529210674e-05
5.69074055762341e-05
-0.000186193197997851
5.896111087744e-05
-8.58678755555091e-06
-9.49561726573357e-05
-7.15856631029706e-05
0.000102697157711546
0.000178978346027072
0.000250681563774125
-3.71207919592066e-05
-1.39251773554746e-05
-6.75097556078991e-06
0.000128090009602812
8.2554064377155e-05
-5.04897191360085e-05
1.57876499534487e-05
1.65917823531978e-05
-0.000112151731920868
3.20833676638887e-05
9.03528761254747e-05
6.67003940522155e-05
5.50377556582306e-05
0.000193764013070003
4.65637626932157e-05
0.000163769420507236
9.65666757883163e-05
-2.6789686975805e-05
0.000205930979560812
1.62566280475021e-05
4.32354243535661e-06
0.00015010384268734
0.000106895692927401
6.88287355995932e-05
8.56728132624598e-05
4.72554660392253e-05
0.000143385220472024
0.000104012528709384
-6.56524213205441e-05
4.57932993718763e-05
-9.60212525960862e-06
-5.62498380462861e-05
2.65514571018572e-05
6.28240299713929e-05
5.9393473968769e-05
-0.000174554899566309
3.45503264705151e-05
6.40918522972013e-05
-0.000178377237999179
-7.56305254582392e-05
0.000121043907554866
-6.6564883969312e-05
-4.1971182039815e-05
-1.71191005359671e-05
-0.000116831233617271
-8.10955601080476e-05
2.45535421152456e-05
-0.000146831221897364
4.65205503620018e-05
8.19500419611247e-05
3.46294007099168e-05
4.69567374867056e-06
0.000101716402860413
0.000109577760115846
0.000187237691009329
6.59236365620988e-05
0.000213941222069922
7.92144573492459e-05
0.000213339940860501
0.000280198062213522
0.000399548859956618
0.000152662868136858
0.000214916175016969
0.000186974648094939
2.99553102596957e-06
0.00010415842455448
0.000194452852882266
0.000142164035067753
-0.000182957253098086
-3.00855012013001e-05
4.0111945297781e-05
-0.000196957293513198
-0.000295881266463863
-3.33092700848439e-05
-0.000144242789228835
-0.00018028155227425
-5.861456580098e-05
4.75041940512119e-05
-0.00011062524547797
-0.000142325367276804
-7.5114830164697e-06
-0.000267769812656409
-0.000132519224432832
-0.000232442507586038
-6.95089662384956e-05
-4.01121786460296e-05
0.000133216269037347
0.000117668910665936
-5.0289047861136e-05
0.000102383953145917
0.000145737439665481
0.000165607023774925
9.77777088985365e-05
-5.26401395944628e-05
0.00019738100427843
0.000115358846703588
0.000307634518918076
9.88508321411624e-05
0.000203119716062602
-0.000159992300149978
0.000150048394222791
0.000147949240279267
7.2462696201648e-05
2.81265448389187e-05
5.03627039468913e-05
-5.5898102493601e-06
-6.91197151464139e-06
0.000176309188991113
0.000171795263994754
-4.84460231973813e-05
0.000191769726427811
2.61705111699268e-05
8.98736866315639e-05
5.34366538384107e-06
-0.000191788589213514
3.18699835800715e-05
2.60888267629459e-05
8.37396391192027e-05
-1.99482436825488e-05
-8.25327337769188e-05
-3.03208319691145e-05
1.40883255933323e-05
-0.000256260071546415
-0.000274937532491994
-9.46612469113819e-05
3.35886323039627e-05
-4.23643719575727e-05
7.91603092552692e-05
-1.44971985967484e-05
1.41758246212767e-05
0.000116527971824071
1.43022085779027e-05
1.94142785316081e-05
3.94213710534702e-06
8.70115795438773e-05
0.000183835459782678
7.96736647469139e-05
0.000186527366185272
-1.53596299260509e-05
9.25715592117491e-05
0.000203832740403881
-5.05395222184139e-05
0.000265989182947867
0.000159100253254306
0.000251389910703173
8.67342456917686e-05
0.000151955426985508
-7.46031909771669e-05
0.000102436837751262
0.000140858197815107
1.93646410289024e-05
-0.000170839672607267
0.000111383672985619
-0.00012345904684209
0.000150515645383375
-8.77920159712654e-05
5.68375821363589e-05
-0.00010102103787579
-0.000227845785270051
-0.000198947397104456
-0.000390497982595772
-5.7484296250645e-05
-0.00017054468359568
-0.00018118431258731
-7.14078281321904e-05
-7.12410081273476e-06
1.968924975675e-05
-0.000136719846014469
-9.21280969938829e-05
2.93213329352375e-05
9.69380869567166e-05
0.000176211115527131
6.24982210710501e-05
-5.34642487173438e-05
0.000125777158595159
5.8865282662095e-05
4.48868659243484e-05
-6.05522943319909e-05
0.000188445568216633
6.10436793921771e-05
1.55973244642623e-05
4.77282793587765e-05
-2.46838005121517e-05
9.99854651581616e-05
-6.2252878313353e-05
0.000155610166076343
-4.09485585925177e-07
-2.57412716244569e-05
3.16932141992832e-05
0.000169709408936244
0.000125005430078076
6.93636377546767e-05
-3.23322740259136e-07
0.000148221251426293
-0.000163160931148998
0.000241441511705702
0.000160066856858787
4.06979748164449e-05
0.000149843882689426
-9.33386567169756e-05
6.4025756798122e-05
0.00017148740564987
0.000217123796138294
1.18064006539799e-05
-0.000122092661691034
0.000181494464875919
-7.56064120133633e-05
-0.000162184316111865
-4.0998895729641e-05
5.85441261099973e-05
-2.86700023182894e-05
-4.11590565329949e-07
-7.84718946859232e-05
-6.92164420187714e-05
9.828115771302e-06
-0.000206640821589828
