# Supplementary material for: Research on computational propagation and identification of mine microseismic signals based on deep learning
Source: PLoS One. 2025 Oct 22;20(10):e0334641. doi: 10.1371/journal.pone.0334641 (PMC12543183; doi:10.1371/journal.pone.0334641)
Supplement: S4 Data — (ZIP) [file pone.0334641.s004.zip › 000100700000766.xlsx_0.txt_24.txt.txt]

1.62332664258759e-05
-1.19357022146911e-05
-3.10025293347466e-05
1.739960320507e-05
-5.26705974809074e-05
-8.44211744325173e-05
-6.29190898650257e-05
-7.54942066279014e-06
7.89863821913958e-05
-9.41458330617234e-05
-7.02556865102147e-07
1.92285798325534e-05
3.81424416642108e-05
6.83880313397819e-05
5.94633535693051e-05
0.000179942642556523
-5.21981932744811e-05
1.39319791603688e-05
-6.40022156094447e-05
-4.83778025613808e-05
-8.61301706937448e-05
-9.69537317228994e-05
-1.70844317939113e-05
-0.000142151546464427
-6.64561248987669e-05
5.95802187889505e-05
1.39531970915953e-05
3.36977251103379e-05
3.31108193290796e-05
7.20095887366485e-05
3.49204343269974e-05
7.72238940908178e-05
0.000150167827256198
0.000136853307379879
6.16419809881861e-05
8.58564976613166e-05
0.00020659115006039
0.000143272190835974
0.000154377180641928
0.000184029780208399
7.15449290229464e-05
-1.18902742624174e-06
6.25268332151485e-06
0.00011968514174194
3.16676366828638e-05
0.00010993512395283
8.51396615132834e-05
-1.19384164988045e-05
3.79259487440123e-06
-3.48360256870637e-05
1.12462299116698e-05
-2.90734482460829e-05
-9.61401944676926e-05
-4.90276221625363e-06
-1.01744802908442e-06
2.67525150961772e-05
-1.88458186837268e-05
-5.70948278620993e-05
-0.000142150567902753
2.45755124656171e-05
-1.70677744925015e-05
-3.29255232692493e-05
-0.000143214706106892
-6.37904832600304e-05
-5.40105931030852e-05
-7.08218077287068e-05
-1.40798451363355e-05
-9.10712260621344e-05
6.12892822250605e-05
4.72177089992814e-05
2.65731306237045e-06
7.88255166455236e-05
0.000176230919281317
0.000114904851142243
0.000137185709294286
0.000142987721862953
0.000122078062559859
0.000122239889502399
4.21089453360074e-05
3.32467121946372e-05
0.000173514767316818
8.21898752433222e-05
1.72406724640711e-05
7.17221736535088e-06
-2.55892913793132e-05
-8.23641620238147e-05
1.76778707602385e-05
3.88521719087567e-05
-6.83913062029544e-05
-5.21450153153959e-05
7.28230040574009e-05
-5.14847828777143e-05
-2.14932323516518e-05
-1.38797293818028e-05
0.000112775601691602
-7.88320451734623e-05
3.45396232358706e-05
9.88929681135525e-06
8.72463389117305e-05
3.95569223624324e-05
1.33078827313835e-05
-0.000133473898049214
0.00014216677197649
5.8300954653929e-05
-8.10274147213422e-05
-4.46118048424326e-05
-7.93215406798986e-05
-0.000133962853857938
-3.97021987413745e-05
-7.2374940885433e-05
-0.000109272524967556
3.99533723081897e-05
1.40194627948614e-05
-2.79409847878582e-05
2.77807799504799e-05
1.31578749963421e-05
4.58728747297753e-05
9.37895353014286e-05
0.000166522284607526
0.000166396096561613
0.000182238495600345
0.000148970141557537
0.00023297329396016
0.000166174369279239
0.000150885087124157
0.000101432729045461
0.000120186085639557
6.44445859871633e-05
1.99542393538044e-05
3.9351738595212e-05
-6.76073034083102e-05
4.88852483324094e-05
7.0482868760825e-05
-2.2537222094588e-05
6.0268495973011e-05
-4.18646519256795e-05
-4.65325535106672e-05
-9.42849453418964e-05
-5.5849248739821e-05
1.68145103863498e-05
-0.000137737794899423
5.61801722699464e-05
-2.47356983909254e-05
5.68278228359129e-05
2.87502440582846e-05
2.24787715238367e-05
0.000102895892136155
0.000118953971374985
1.89966701368471e-05
2.44606445631491e-05
6.9676332194333e-05
3.70037181177857e-05
8.56057448298382e-05
4.31782242231508e-05
0.000188402006533948
5.47559230689469e-05
1.74167291987341e-05
-6.29742487225013e-05
6.67656556627439e-05
1.94172526518771e-05
-2.78475115871898e-05
-0.000160692416347902
-2.59285266543762e-05
-1.20900226360438e-06
2.1842625453921e-05
-2.65697443286331e-05
4.12157202661984e-05
-3.766894983054e-06
-3.78138182707366e-05
-4.66069175631055e-05
-8.32660715269588e-05
7.16108717767657e-05
3.80501892437243e-05
0.000144295324173071
0.000142135109007673
5.21378466375778e-05
0.000102789027396429
1.23702070272158e-05
0.000136430752471481
0.000133611393977206
0.000121292387177302
0.00012964014948984
0.000282765478296949
0.000205289600223615
0.000117270900802267
8.787599817058e-05
0.000127654135810852
0.000208132473765421
6.48019020639934e-05
0.000196989969103883
1.081914654574e-05
-2.10572003582117e-05
-4.65647023505594e-05
-0.000113549020853247
-3.44055722148855e-05
-3.57044871184582e-05
-0.000159510509767879
-0.00024060992786193
-0.000159727667590852
-0.000152886502109763
-9.790959514696e-05
-5.99428692210403e-05
-8.86461617378104e-05
-0.000203295352312324
-0.000101635465677667
-0.000130520640152372
1.6214600953699e-05
-9.45962723935994e-05
-4.53340972618421e-05
-4.35163379411673e-05
7.60909995673616e-05
6.12552570590351e-05
6.58302140143789e-05
0.000127500856856428
9.56683065155745e-05
0.000181633920019267
0.000142810154561052
0.000178022115341698
0.000138736809948373
0.000229193036186189
0.000334485378938362
0.00031987635239218
0.000171309882554103
0.000146280956923448
0.000199090778652674
8.94934767333456e-05
2.39078688939907e-05
0.000177368824311703
0.000170246540904407
4.97340095562703e-05
7.30635848954604e-05
4.61760318088301e-05
2.69153263991716e-05
9.77860877001679e-05
9.98676237510579e-05
-0.000115153147488459
2.42125937094394e-06
-1.74889452233613e-05
6.55196079822487e-06
-6.57532195809799e-05
-8.17286808854357e-05
-6.53182340003184e-05
-0.000135537928004056
-3.21293245628179e-05
6.00365671937511e-05
-9.34111473937995e-05
-0.0001415454977088
7.60122361848938e-05
-1.01075687685786e-05
-6.40654301778729e-05
-0.000111533624490649
-1.22856989266607e-05
-0.000153563498189346
-0.000110025007062318
-0.000164779147276429
-5.21249644530568e-05
-4.43987143863009e-05
1.25767505403752e-05
-0.000112710648814732
-0.000125865059250226
-3.46528221002369e-05
-4.81036998526983e-05
9.86790299624729e-05
0.000119247669643324
0.000168689173587413
0.000245383223329938
0.000186241505450517
0.000309640162024108
0.000290872232789675
0.000262993442755951
0.000221866077998352
0.000271161050135712
0.00029555811802258
0.000179114909650702
0.000152009710737496
0.000156125108148768
0.000157453514125835
6.38506054092716e-05
9.81189088003929e-05
4.8664280070656e-05
-9.34640325674052e-06
-8.43214841248526e-05
-2.10685123625078e-05
-9.65863245760757e-05
-2.56195833549414e-05
-4.19159717477729e-05
-0.000107444550580379
-0.00013079460461919
-0.000165224882659862
-0.00011660757769223
-2.6682133240672e-05
-8.77475602058111e-05
-6.23955356207933e-05
-3.50644397876868e-05
-0.000145178046827388
2.97809574332568e-05
-8.10253026316663e-05
8.35557481327633e-05
6.02372778113206e-05
2.33388176862179e-05
0.000139373588919182
0.000140289103981223
5.42131254646443e-05
0.000113279146315566
3.81972918378442e-05
0.000106641164860004
0.000103841916018516
6.11873975810798e-05
9.95733685945222e-05
9.66021272328435e-06
7.57803042416845e-06
6.69389368270908e-05
3.92500242701557e-05
4.9358335115423e-05
0.000124744627628484
-6.42371754047368e-05
2.57013882238016e-05
5.49504488256569e-05
-4.41663644122503e-05
6.33686736858164e-05
6.72782843334244e-05
0.000233413697617123
0.000138371176995279
0.000157139539939512
0.000112003490537283
0.000142962845196277
4.93895766150522e-05
-1.8277954808156e-05
0.000124472767989007
6.9330782703211e-05
2.3235178807919e-05
-7.89127280326927e-06
-3.10832151983797e-05
-5.91672186328646e-05
-7.36311747871936e-05
-0.00015332866805022
-0.000126379009759194
-0.000104511214065998
-9.60091287220434e-05
-0.000100015443118075
-7.66284852505254e-05
-5.14372757708359e-05
-7.532492867991e-06
-8.03847196921668e-05
4.67833015157936e-05
3.08315445014526e-05
0.000126721467699131
0.000126612614249268
9.53201193558008e-05
4.76597415688577e-05
5.33613033019826e-05
7.7368471152728e-05
6.14085796402845e-05
0.000115114063230564
0.000207888380313899
6.37039884654814e-06
1.38334333804353e-05
0.000104835897927106
8.99003718344159e-05
0.000102184029133434
0.000117577672236556
0.000112633549262088
8.49089317940808e-05
6.49896269540135e-05
1.84691822048834e-06
-0.000148017870801205
-0.000107538339006469
-0.000106855944738538
-0.000124508147249531
-7.31742150968564e-05
-3.86599710879204e-06
4.25702201995244e-06
-1.72824733337826e-05
8.30437805340636e-05
0.000110875986580712
0.000121271813710363
0.000112011829040874
0.000220561689471978
0.000215801162426255
0.000165477746937719
0.00014307570836164
0.00010056399915974
5.54824749251827e-05
5.38798949151377e-05
-4.67051592276625e-05
8.10895024355585e-05
-8.05740223198749e-05
-0.000124040010555821
-4.75686326074258e-05
-2.09532998500911e-05
-1.11764460516671e-05
-0.000135669564496228
-0.000166856688021945
-8.58741190182429e-05
-9.31682909485754e-06
-4.72577823368145e-06
7.76896098241338e-05
7.25714270054252e-05
0.000160501880281977
0.000191356745517969
0.000177835056000224
0.00021825661186882
0.000148715872311155
0.000107941848686622
7.11950869161594e-05
7.42472846276707e-05
0.000139375390514087
0.00022356388062183
0.000198162625186586
8.49838957022726e-05
0.000203432660243653
2.26550009597275e-05
-5.61098654751056e-05
4.09070553035862e-05
-5.66709019097803e-05
-0.000149792192248356
-7.75120143890339e-05
-5.48760014249278e-05
-5.57203731422208e-05
-8.88954405246138e-05
1.90622628187655e-05
-5.02107705141334e-05
5.71794123697689e-05
0.000131389314883668
7.75649589691113e-05
-1.53530988518317e-05
0.000119141184698847
4.85463862327894e-05
0.000131741892397631
5.9551292390383e-05
0.000136932589160401
0.000168938915319172
2.29344228347049e-05
0.000101746585402481
3.07414538434471e-05
-9.52413788609581e-06
-0.000111549395853602
-0.000152435350362299
-1.79689258671117e-05
-0.000115637735726556
-7.09709694540076e-05
-6.7223890009955e-05
-0.000100293420024504
-5.46704838256082e-05
-3.37017133972463e-05
-7.96858792361716e-05
-3.35302924645433e-05
-4.51121111459766e-05
4.13232645807858e-05
5.85398531298567e-05
3.66904305325001e-05
4.40362474307795e-05
9.36943651857639e-05
0.000114476172854775
0.00016330572531473
0.00017968916143
0.000223943064432191
0.000175045922287772
0.000142164085972786
0.00012940857097068
8.45191831857258e-05
0.00011164175611869
0.000105169025747529
8.58944755428555e-05
0.000139455948679003
0.000124414395830612
0.00010787909738635
7.86643824688567e-05
8.94437908589441e-05
6.60995961621336e-05
-5.45606626887131e-05
-0.000113603574493546
-1.34762583139598e-05
-0.000102703150921145
-0.000131589065883197
-0.000110428759464559
-0.000256999748049393
-0.000249199238975849
-0.000189596293311595
-0.000199268262359963
-0.000154672457543505
-0.00011034725798454
-5.45959134715282e-05
-4.21967827544248e-06
-1.49001636405173e-06
7.77831325969368e-05
3.18909036036173e-05
5.34709427933572e-05
8.01599264403001e-05
9.81719954051945e-05
0.00013961679253721
5.6082006390389e-05
8.97083235769348e-05
6.25246070148598e-05
-2.2704646130103e-07
0.000192408435186747
0.000269244422583618
0.00017908823380639
0.000180719316183976
0.000106562820772498
9.03644810719451e-05
7.13565885754563e-05
6.37496395645792e-05
5.80545810904454e-05
-8.64802987200045e-08
0.000107734223366578
8.94411848081864e-05
9.25901995897275e-05
4.65282683227736e-05
9.99203633431763e-05
0.000122314372865466
5.49109432560409e-05
9.48369481057899e-06
7.27583110112915e-05
8.19342546446785e-05
-1.12154709976506e-05
4.5859696971521e-05
-0.000102089945683435
1.12652628325671e-06
8.3227706417979e-06
5.282251314023e-06
4.3191160280657e-05
-9.29085925793614e-05
-2.89498221979628e-05
-1.93421913908995e-05
-0.000129557266783958
-7.79756615272605e-06
-8.76701897903784e-05
8.11777749519074e-06
5.98300547172728e-05
0.000121717533156772
-1.74878810407013e-05
2.5890228185846e-05
4.22132420623026e-05
3.64185977233133e-05
1.78314923037539e-05
8.37392781937418e-05
7.48998273622202e-05
1.32403761912275e-05
-1.34292624849965e-05
1.30149278823562e-05
0.000105220106548376
-5.82059392194182e-05
-7.1933253824156e-05
-2.83602932401569e-06
-8.41946732269506e-05
-1.88968549611028e-05
2.06505907343004e-05
0.000187919207653361
8.69548097062198e-05
0.000116187789568018
7.80684395158103e-05
0.00019442554651334
0.00023463442000922
0.000142380275046832
0.000152804001134232
0.000112540591073235
9.21160938553574e-05
0.000160004825817038
3.3583541531606e-05
3.08723992968657e-05
9.2681467063335e-05
6.05588764074407e-06
-4.84338681962279e-05
-2.50249216528006e-05
-0.000124634034516206
-7.97561753534155e-05
-7.35778727046309e-05
-5.9607155028361e-05
-0.000133285566451169
3.98661304557368e-06
-1.50414798133409e-06
-1.47933664307351e-05
-1.44688638755344e-05
-2.78628301741004e-05
-0.00011830322445481
-0.000126205989006858
-7.10256456473075e-05
-6.34362146021891e-06
-4.30239380914825e-05
3.33412500005231e-05
9.62995559805579e-05
0.000111022514368898
-5.07648445330654e-05
9.21256121084816e-05
7.73870971956816e-05
5.14918489286817e-05
2.6089963057537e-05
-4.50362315322857e-05
3.84152355940447e-05
-1.50748365955293e-05
4.44087715649849e-05
-1.90385382894297e-05
8.63324386497698e-05
4.93109649891693e-06
-1.14280510106423e-05
-5.87484883764461e-05
6.67081999538235e-05
4.439609301702e-05
4.2223980902782e-05
0.000143885316278273
8.77554732875931e-05
0.00018904523603128
0.000177837508964092
0.000167647834853686
0.000212203378694065
0.000203035012890809
0.000147361935873232
0.000134348463870389
0.000107745707139057
0.000107244556305437
-6.34833379427506e-06
1.24994045542916e-05
3.66646985872971e-05
-0.000121785820571013
-4.93511183475878e-06
-1.98919994038467e-05
-8.46443136421624e-05
0.000148131911167421
2.1796533976475e-05
-3.40010383908819e-05
-0.000129360518406936
-5.2618151750026e-05
-8.56720383123502e-05
-8.11004660363136e-06
-0.000188247276940065
-0.000142145118750911
-0.000152950007165304
-9.52266710178901e-05
-2.14287108726173e-05
-0.000137226816999662
-6.79345568862525e-05
-6.40603147241135e-05
1.12611619805167e-05
-5.75107322532012e-05
2.57199477989026e-05
1.50866565309984e-06
0.000174032643700412
5.73740096595529e-05
8.14886966001402e-05
7.45764052989321e-05
0.000156035030769747
4.52886714592388e-05
8.70012854981066e-05
0.000101053939512192
0.00011894109986667
0.000118486268941112
2.15196004824341e-05
8.86031805237648e-05
0.00010156518397687
0.000124816991022166
8.96115750316128e-05
0.000187930669460504
5.95895468413925e-05
9.48226221464491e-05
4.6233447751743e-05
1.91244634450992e-05
0.000178272981565697
0.000129110621738456
3.44905653577575e-05
6.66487278056554e-05
-7.20745980100299e-05
-9.72427050078592e-05
4.47580788210702e-06
-3.27292295621667e-05
4.77484143161959e-06
1.40945251536404e-05
4.14137586484216e-05
9.55007901212708e-05
3.41078257158343e-05
2.94385219635403e-06
6.95280094217365e-05
7.41168841223108e-05
1.98196440966318e-05
0.000173266062176149
-8.98407341327666e-05
-8.71493924383892e-07
-2.24489812961094e-05
1.80840964010333e-05
-7.78402193973505e-05
-4.91199369075795e-05
-6.27771460761381e-05
-5.02880857661783e-05
-4.98843667288999e-05
-6.19476974097919e-05
-0.000121887386085472
-1.91689731306376e-07
3.92290012491887e-06
-5.64683047315322e-05
9.8522736709378e-05
0.000101929692818724
0.000119310523150912
0.000176798898343502
9.70258000419302e-05
0.000124788936109224
8.80156160713459e-05
0.00010379635386173
0.000141364702398436
0.000140804137635366
0.000121563391764886
6.30834604738822e-05
-2.64076047493797e-05
2.13456803540407e-05
-9.39327440767951e-05
4.75821684100348e-05
6.05560176275535e-05
1.70662175752659e-05
5.52371371822978e-06
-4.2595788015058e-05
-6.97516173757628e-05
-2.79173168634243e-05
-0.000106942014402974
-0.000104388522284806
0.000121768310067817
8.78244473302835e-06
5.75466256993061e-05
6.89548650534233e-05
7.74487057339051e-05
5.52758074557612e-05
0.000160372454204522
5.32832614694682e-05
7.15215083958328e-05
9.49274391035527e-05
-1.82089406591809e-05
0.000156266674538614
7.06670485454083e-05
0.000140812532530446
9.82176892465181e-05
2.41412070863516e-05
7.38273123871518e-05
1.50287650747293e-05
3.01062594847677e-05
-5.11626978582161e-06
-6.36289251860848e-05
-0.00018539790150748
-9.79553214617772e-05
-7.64533189119907e-05
-3.21245372837527e-05
-0.000147211279067802
-0.000143973654795991
-1.2611375329695e-05
7.87609404821661e-05
-6.55634509981959e-06
2.82652654904692e-05
1.89982978182473e-05
0.000163649205832631
0.000179737007551229
0.000190770107417999
0.000104872634719393
0.000146181886466779
0.000147459866917707
0.000123984895471236
3.87934774154547e-06
9.09061829543043e-06
7.98946208768824e-05
7.09908173329889e-05
2.08335649199191e-06
2.39055374109319e-05
1.33943360614148e-05
2.76236186612761e-05
5.74101835682379e-05
7.42612067178283e-05
-1.35599388588325e-06
-3.43761965942336e-05
-0.000116807868458536
-4.07342248829466e-05
-6.15148976736929e-06
-9.38618317650559e-05
-0.000114338447534715
-1.14238035711152e-05
-0.000127808701812506
3.08247209984897e-05
0.000136098007743193
0.000114216544489413
0.000131653894549642
7.45633536063538e-05
0.000137255155883093
0.000229110606653059
9.13381252472995e-05
0.00022532232434734
0.000104912798319277
0.000142448093182758
4.58489458419731e-05
5.8103131637647e-05
2.0466557544919e-05
3.69305979811345e-05
-5.31198011831838e-05
3.04883693140319e-05
-6.27489533833183e-05
2.82262430883127e-05
3.71510573290279e-06
2.12781514424334e-07
5.51665201254991e-05
-3.54126302041394e-05
-1.47404008303664e-05
8.07790448546699e-05
-8.01670643411746e-05
-0.000127947865344558
-8.74007416031898e-05
4.6706229516778e-05
-2.85520370772821e-05
1.60713303485612e-05
1.39674759176215e-05
1.41116839729448e-05
8.92479130047579e-05
6.83089740630474e-06
0.000118883864288983
0.000203589892946061
9.46567549350094e-05
0.000150799605579557
7.21186394836964e-05
0.00012895588684968
1.19816134944447e-05
0.000104602127272321
0.000110930220440337
0.000147290546855799
-3.01358292674077e-05
-3.28610567897067e-05
6.48985177320506e-05
-2.08231665970672e-05
3.24351754460708e-05
1.74194889192851e-05
-3.57475817299634e-05
-1.18513583199014e-05
7.79452165112423e-05
3.27819365636444e-05
2.64608860384297e-05
0.000234895517999706
8.67438658023322e-05
8.4002364721697e-05
0.000107925175683354
0.000128783013532753
0.000193854620896736
0.000182918982813366
0.00015273435490685
0.000105374188591512
0.000221366987696066
0.000290766162456353
0.000149627154905302
5.52445510465532e-05
0.000189278160737958
0.000119779824050139
4.87781170474569e-05
-9.8192111111912e-05
-2.79227983635185e-05
-4.96828207871173e-05
-1.91928342232755e-05
-6.17263965268508e-05
-0.000127096060006802
-7.61966821624056e-05
-0.000171831341351721
-8.35194700393866e-05
-0.000208038535866929
-0.000112893244127918
-0.000194277983103143
-4.10267994330901e-05
-1.83299996023614e-05
0.000194779205166521
-2.80687232820335e-05
0.00022987159483742
8.82696874472936e-05
0.000161915777900256
-2.1219029496461e-05
0.000115140669985793
0.000137527763704047
0.000143118261643313
9.15158909697197e-05
8.24319913810837e-05
0.000114903760020648
7.24759258875884e-05
7.53800646358092e-05
7.60651873880422e-05
1.80006349453637e-05
7.48377470527662e-05
5.15331472441749e-05
1.12440290598216e-05
3.45906693153556e-05
0.000111827581796385
0.000100672122980353
6.93977696235393e-05
0.000123146666646746
-9.81851117510918e-06
9.18399871291796e-05
-3.53553577921236e-07
-5.28995138727739e-05
-0.000105490089413112
3.95200622180524e-06
-4.92540799456085e-05
-4.04897072811897e-05
-6.52861634275453e-06
3.52875575998288e-05
6.23536673862599e-05
4.8027362427136e-05
0.000169653275584709
-5.29650871273055e-05
3.6817830485631e-05
3.80744213370717e-06
-5.10897592992819e-05
4.85527933180424e-05
8.31515199865011e-05
6.29294154490863e-05
-1.79992288279154e-05
0.000118639510786862
-1.16492583447495e-05
2.78872342178295e-05
-4.36376445734934e-05
-6.75119740695119e-05
-0.000139900486463161
-8.05449303992254e-05
-0.000198009183820132
-0.000155343952205374
-0.000181662609240334
2.3865796887251e-05
-9.72481013754552e-05
-0.000112872195615143
-1.96721162012148e-07
6.58968223477106e-05
2.77644629703435e-06
7.03180373720624e-05
9.4019238673177e-05
0.000141414712106273
0.000183169717175699
0.000296009435845174
0.000177294218904498
0.000250566680486211
0.00031994717961874
0.000284512094002613
0.000236531738616384
9.526868931685e-05
0.000141301475129528
1.12291276212488e-05
5.52914965424718e-05
1.25581102815186e-06
-4.25279089786206e-05
-6.23321154496839e-05
-8.92094281420798e-05
-0.000187793645142791
-7.02555286066201e-05
1.19704108704731e-05
-0.000141845158411586
-0.000144703171314492
-8.85903801530301e-05
-3.92067035160775e-05
7.98829142565439e-05
0.000103586693063009
6.93743708561958e-05
5.9937772924173e-05
5.80857496235314e-05
6.39319336345807e-05
4.24214494713999e-05
8.95870558804008e-05
0.000148656554841186
5.78685461465141e-05
2.32539788123235e-05
6.01415967101564e-05
-3.00375561186853e-05
4.288904635997e-05
3.01048376672336e-05
-7.16270599290793e-05
-7.50422992219865e-05
-2.55855102959022e-05
7.61559594636347e-05
2.09672661250451e-05
-5.59793468932367e-05
-7.24105535133247e-05
-3.36422350170827e-05
6.94599675598703e-05
0.000100477093987979
0.00015276773769147
0.000144216079002788
0.000157474708098213
0.000154391443107736
0.000100561305130541
9.2207671496233e-05
0.000146954794973871
0.0001101747744908
0.000123492414244587
1.78003855078899e-05
0.000139295315881364
9.39514254920486e-05
6.53470266325694e-05
9.93763471423359e-05
-4.80633672183119e-05
-4.47681258908362e-05
4.10986045720199e-05
-1.19515861229899e-06
-5.21990876343523e-05
-7.90361808075026e-06
1.79407634508859e-05
-4.00441809029374e-05
2.27888134341366e-05
-0.000122077128036485
-2.54020693407795e-06
-6.20800193670169e-05
-1.58953268726254e-05
-3.29230315225192e-05
-7.41329912319769e-05
-1.88271987479822e-05
-6.56894813576309e-05
8.80534956584247e-05
6.99895201337609e-05
0.000106285216738985
7.79378824866664e-05
0.0001123787976969
0.000111400954188822
8.19048820532736e-05
0.000103733380441421
-6.72582872361128e-05
8.1073425664443e-05
3.95331057792196e-05
0.000202983745892024
8.23037589547052e-05
0.000190806810687896
3.55315934258425e-05
0.00011233108863167
0.000199996133582971
0.000119296851721514
-5.1864888083372e-06
7.85562030364539e-05
3.79543717009961e-05
-2.7955071246237e-05
3.69393222060484e-05
-4.27219166428429e-05
-5.58259075447588e-05
7.29996046385837e-05
4.58653533067025e-05
-2.28725957794992e-05
-8.48124702437048e-06
6.96789232191898e-05
9.9721180188678e-05
9.08427279286338e-05
7.65353553118738e-05
1.30124592160017e-05
0.000157344191595989
0.000106889597029763
3.96449593937427e-05
8.38499554098844e-05
7.97256790877165e-05
8.55894197157088e-05
-3.40885479166737e-05
4.52013737276242e-05
3.30356892057785e-05
3.7210636779909e-05
7.50467987564843e-05
2.40632064774825e-06
-1.86796493988786e-05
4.90394842720237e-05
-2.78243160110934e-05
7.86194635631074e-05
1.17544936137782e-05
-1.82989706366285e-05
5.44560492577921e-05
8.73326047342266e-06
5.44795732503245e-06
7.90961529862282e-05
0.000112386755972363
2.15354827083745e-05
9.48953350229781e-05
-9.50109471844512e-06
0.000101468306731065
-8.0949058988191e-05
-3.18285594506509e-06
7.79931147989952e-05
0.000108021442271872
2.46462492992697e-05
-4.55003657775619e-06
9.0208336321144e-05
2.69172973913005e-05
0.000194770895022282
9.82352697043412e-05
0.000136383171324341
0.000134197057959669
9.84205410009524e-05
0.000158927517618212
0.000115869981791851
5.74424441500827e-05
8.85769516491575e-05
9.10239849994826e-05
6.91483071999066e-05
7.37255341206577e-05
0.000122499020325965
1.48302453390614e-05
-7.49661822346844e-05
4.16218248633745e-05
5.85461408621145e-05
-3.72745091168052e-05
-4.60971663198913e-05
4.94898860263122e-06
-3.98799748777543e-05
-0.000112955734917392
-5.35867008823781e-05
-0.000169885052798938
-0.000101772888720519
5.47887209249733e-05
1.62461432916879e-05
2.79247096346582e-05
4.44110100789785e-05
0.000115127914481334
4.06024248929204e-05
5.8654120178454e-05
7.8542827617368e-05
0.000185345081209657
0.000210473097141319
0.000188256878432348
0.000178836461576587
0.00017773377475542
0.000171125335898483
9.62799893403089e-05
0.000122630077084145
6.73844874593918e-05
-6.49556792309211e-06
3.32157482772051e-05
5.39019582139253e-05
6.06284182319155e-05
-3.81754208679822e-05
-9.68147575302379e-05
2.96978147096166e-05
6.01869361125016e-05
-1.03292522518463e-05
-2.40662582226522e-05
-9.30115802648522e-05
2.39814566653909e-05
1.13352824169882e-05
8.9462728500935e-05
-9.80804457806758e-06
5.59919803353975e-05
0.000128466547518067
0.000140363521592059
5.12962185010348e-05
9.89468478251129e-05
-8.0289573513054e-05
1.37833364274716e-05
3.14045809809199e-05
3.69871604573903e-05
6.60708143024742e-05
6.88366363621525e-06
1.45093757870501e-05
7.52367012304558e-05
8.27688423120599e-05
9.70586445274813e-05
0.000151327809750027
9.5768439450975e-05
4.04025983185043e-05
4.38228851659477e-05
9.30485088168025e-05
0.000102078476082686
-8.4970175657227e-07
3.03990758757316e-05
-7.05399506963422e-05
-2.32055402426789e-05
-8.56220794475583e-05
9.66866731847684e-06
-5.67133773999237e-05
1.31109632392987e-05
-8.27720566064822e-05
7.43587981988425e-06
-2.03572018628021e-05
-0.000114780811199388
-6.39340374155038e-05
-0.00015840310044722
-7.17285880172997e-05
-5.7707803365166e-05
-7.77096668402202e-05
9.66891030780502e-05
6.53500854757021e-05
2.99996572597985e-05
0.00018453644577556
0.000188512045783962
0.000233934712843373
0.000248609700361659
0.000169239798675331
0.000276064320829476
0.000262393133230755
0.000151962028805657
7.80949813522016e-05
0.000170717050730165
5.17224367807585e-05
2.67050070765764e-05
-2.76738582920058e-05
5.33145465645949e-05
-3.81032037372991e-05
-0.000127048228995375
6.82087776174275e-05
-5.34071996664536e-06
-5.04953387682326e-05
1.19725358326469e-05
-5.88307079247867e-05
-1.77253455758495e-05
-2.15787606198063e-05
-6.00470576404726e-05
-0.000109097978323671
-0.000110516083008674
-2.457722876677e-05
2.36932512483677e-05
2.03595799686151e-05
-5.10578107675858e-05
-2.58716969556978e-06
0.000208650585090118
5.47092326882593e-05
3.74971632263615e-05
0.000101300246975502
1.81054770147716e-05
-3.37451400354058e-05
-2.76324980449487e-05
-3.05742529321943e-05
-2.63221150132118e-05
-4.33240870498346e-05
-5.74587810778053e-05
-2.07046337231468e-05
2.7256274378084e-05
-6.71039484524239e-05
-3.56871857374203e-05
7.70845670869364e-05
0.000115729356544669
2.72238671908477e-05
6.36367056009074e-05
0.000184608665249295
2.23984006502463e-05
9.40596746305636e-05
0.000157314092731755
7.41265339505322e-05
0.000297969183259253
0.000245843655510271
6.84470944845744e-05
0.000166858619814642
0.000177622246785602
6.45556050011338e-05
0.000176477015807143
9.16052456112568e-05
8.32335439629577e-05
0.000112538307789794
-3.6286829839836e-06
8.38172332818723e-05
5.62948556689437e-05
6.24907122122009e-05
-2.94616049462094e-05
-1.80910335633061e-05
-0.000129509098963304
-6.13009046250251e-05
1.52767015497917e-05
-6.64205294970496e-05
-9.67592580912413e-05
-3.97566640865477e-05
-0.000168043939504947
-0.000214102053752907
-0.000161270787330083
4.63400396815936e-05
-5.43328786607683e-05
7.57767084448579e-06
2.61416352351133e-05
-1.40982343917303e-05
-4.43499445814679e-05
1.85242357659484e-05
8.62749672802317e-05
0.000202836014350563
9.68018877932489e-05
0.000186668898627231
0.000100415827711433
6.32743543542845e-05
5.77321392054653e-05
8.55554777048601e-05
6.47423097601294e-05
0.000123904936426529
0.00017842224409392
3.30141186436744e-05
9.16457094869842e-05
3.78417182830989e-05
0.000106689054933881
6.67412816998031e-05
6.76054404521361e-05
4.79703872177828e-05
0.000107387188720137
8.70898098928383e-05
8.10481214821428e-06
5.53294321825678e-05
9.41609888189085e-05
7.91685990947458e-05
0.000141236698856523
5.02130671949957e-05
4.73775289245977e-05
0.000103919157266083
4.54406008219053e-05
-3.8743094446258e-06
-1.29798452511449e-05
2.70132198760105e-05
-7.7958151275979e-05
-0.000115778796772324
-0.000146195346903185
-1.24943494166543e-05
-9.08830225544285e-05
-4.88773094476606e-05
-1.45652424781315e-05
-4.40158773282123e-05
-4.98931711998005e-05
4.13805897780196e-05
0.000129131067985328
5.0437763134454e-05
4.68928030162093e-05
-3.06802109021073e-05
9.73435986839347e-05
0.000119345114628527
1.90353869918321e-06
5.0735225996587e-05
0.000157457251208405
1.20074119481926e-05
0.000100519783617099
0.000124504556542459
4.80813437898199e-05
0.000124843013646287
1.66475679780725e-05
-4.90265466604644e-06
3.62391497011217e-05
2.00389489157679e-05
4.25641546155152e-06
-6.8947712655068e-06
-4.19694809917312e-05
-5.80290359787307e-05
0.00011373519559348
-1.74250806376565e-05
0.000111693868169232
9.10169956087095e-05
-5.40962033730001e-05
4.36488359840838e-05
4.87086380619009e-05
8.41809193963575e-06
8.6045912259937e-05
-1.36004005063484e-05
-4.02306771723615e-05
-8.41710221156951e-05
-4.96274854390495e-05
-1.82464791839925e-05
-3.69006033208978e-05
-9.43931448137158e-05
1.99378232073029e-05
-7.45555072925559e-05
6.14093804990317e-05
-8.57551330398853e-05
7.54457170494209e-05
6.13994652544977e-05
-2.90150321888657e-05
3.87993768545062e-05
1.90361825009877e-05
4.81422552704734e-05
3.40086637878004e-05
3.81462181719434e-05
4.07820181688953e-05
3.81876682695596e-05
-2.38922064656093e-05
0.000114211128428046
5.55466090090075e-05
9.8354995813999e-05
6.77852063785988e-05
5.47061408993919e-06
6.13428089213252e-05
6.66619398512469e-06
3.49034742177973e-05
7.2817237109577e-05
5.90157285480716e-05
0.000101833418089674
0.000136146417320899
0.000138596143213065
0.00015883002012276
0.000129831052953828
8.00982100931887e-05
9.32233788022216e-05
4.52437921394651e-05
0.000129743198803048
8.51011764030475e-05
7.14579492376709e-06
6.86319110517171e-06
1.01090667669088e-05
-4.45033327988749e-05
-0.000121966176773287
-0.000134834954541988
-6.96425964648344e-05
-9.10444630376783e-05
-1.13544666535689e-05
-7.10504207670849e-05
1.84340370087576e-05
-2.210421058487e-05
-9.42833242559097e-05
-0.000158568605997423
-3.04624570493186e-05
-4.05918907956874e-05
-5.15604164100046e-05
6.88239854530131e-07
-1.0159328397348e-05
4.18776237099229e-06
0.000103841113304214
0.000134900153724046
0.000276469339090759
0.00017973655680396
0.000162564219520172
0.000295655234602282
0.000270769005937928
0.000347050482790492
0.000162180399614771
0.000196557155798558
0.000139080642632485
0.000148998652192465
6.86104523240697e-05
-2.36025357703385e-05
8.11180277897215e-05
9.87580803430471e-05
3.84631758263879e-05
-6.03208056154647e-05
1.83765798702163e-06
-0.000111927925944832
-7.49481594504681e-05
-4.51725088508459e-06
-6.55770161012885e-06
-9.02682481610602e-05
-0.000200239318601347
3.69820358096465e-05
-2.85255186701337e-05
-0.00011450646450914
-9.40372856666577e-05
5.52090683128176e-05
-7.21035360486758e-06
8.7401912440454e-05
-1.97021990065325e-05
-1.51071154867636e-05
-4.73050393159978e-05
0.000110012638291104
-4.07612684525309e-05
1.06503378930647e-05
2.94475019483005e-05
7.84130141540656e-05
-3.65340845451828e-05
-4.94138890154649e-05
-2.33165911441172e-05
6.59901127186326e-05
-5.49911301727594e-06
1.4549467441933e-05
0.000148492056413796
3.66092917332732e-05
7.47252249105807e-05
0.000134701716218038
-1.64836184495617e-05
0.000125545563395149
0.00011015647487059
4.02074596561429e-05
0.000149763997457114
8.24650065218738e-05
0.000139893348558103
0.000162338187113843
0.000109171486495622
7.06618815350752e-05
0.000205259334015938
4.59001447351072e-05
0.000158389434624125
7.61171225655752e-05
1.26657868308109e-05
7.74108599445434e-06
4.75194836062596e-06
-3.17228246494458e-06
1.02598867322331e-05
5.02797658890475e-05
-8.14704558471807e-05
-1.45179546527988e-05
-2.43933769727316e-05
7.51214891349518e-05
-6.46903239127483e-05
-3.92845093662957e-05
1.13007513603374e-05
0.000116271354389195
6.18881880302081e-05
1.24299998112065e-05
0.000144901006863687
2.48844486420563e-07
8.45785386176312e-05
4.10629728304394e-05
1.04664373793044e-05
4.66381216227035e-05
-4.97141675158838e-05
-6.50418714198918e-06
-6.86371106806798e-05
6.66670883874604e-05
8.65414594789796e-05
0.000131517190299567
1.63877431668842e-05
6.32306762004829e-05
5.79404101787221e-05
-4.79667464797515e-05
2.60160251952089e-05
7.25896883194543e-05
6.64594369268379e-06
-4.34702918526538e-05
1.75636775693661e-05
-5.61895100585015e-05
-1.79486682551067e-05
7.50273725178541e-05
-4.59353607455417e-05
4.85014322310422e-05
-8.95031153451308e-06
0.000126842044697428
2.22658135081069e-05
7.05552924779936e-06
6.61883848852165e-05
6.2198171225352e-05
0.000156321194655724
-2.45380845294249e-05
0.000161701968403849
7.96651605227091e-05
0.000168469578017519
-3.30015235739287e-05
3.10900355755628e-05
3.04787986435405e-05
-2.26744078966169e-05
1.20225890966505e-05
6.96178814789877e-05
5.86603090384309e-05
4.29532572884384e-05
7.29867941405257e-05
7.48038566426596e-05
2.90923193740791e-05
0.000111289602280001
9.36191025166542e-05
3.55559756891224e-05
-1.25088459425971e-05
9.92673030259296e-05
8.10433473309021e-05
0.000115544916658523
0.000189569577025152
7.79601806820526e-05
0.000120012178463296
6.72674370188952e-05
4.95057221699275e-05
4.93965970141675e-07
-0.000100488310616076
3.08872466422513e-05
-4.40204541659012e-05
-9.4479517320137e-05
-0.000182508917465502
-0.000126464376117169
-0.000205786740240561
-4.35044822000362e-05
-7.24693910803466e-05
-0.000129573613005373
-1.3361569004389e-05
-8.55364731815235e-05
-3.37250007190506e-05
-1.85760255430093e-05
9.72931959279333e-05
0.000111713482598636
0.000200489014189146
0.000200933556517516
0.000107628506815981
0.00023904212330359
0.000160011141159363
0.000173138721192142
0.000197004718942746
0.000230489599604618
0.00013250220828198
0.000125944786105742
-1.29270612200839e-05
-2.62179844915129e-06
3.0257606298683e-05
2.27959559813994e-05
-1.07053425160254e-05
-5.77597888800011e-05
-3.60613714282124e-05
-2.60237380521749e-05
1.77608257288744e-05
2.3192383960278e-05
-0.00011084781377823
-3.46952202338609e-06
-4.16472185225506e-05
3.06168229605452e-05
8.47959782056896e-05
3.70033241117724e-05
-3.05202286793433e-05
-3.45690544592734e-06
8.59961502937488e-05
3.82475399433602e-05
7.36176829612479e-05
6.73475710159709e-05
3.7682106664002e-05
-5.07916994274661e-06
1.95257057832199e-05
5.71992889520997e-05
3.22498861729839e-05
7.28805483494811e-05
-1.49435561832895e-05
0.000110493293129631
-1.89209373059109e-05
0.000134690945710844
8.44764146105784e-05
2.80123740608424e-05
8.97129838314491e-05
3.12739679355107e-05
4.6609188168442e-05
5.5831657759012e-05
-9.73715245638616e-05
1.61380778173469e-05
7.7517987475551e-05
-1.4011834984898e-07
7.92859508978882e-06
-3.05752190540411e-05
2.81027615897194e-05
9.41501479902939e-05
0.000100691361722086
6.32521849408558e-05
1.89238145879358e-05
-3.96001462763304e-06
-8.0981234282616e-05
9.79915959710228e-05
5.85628838937287e-05
4.68246187381334e-05
-3.62466066303665e-05
0.000127225390280477
-6.07804397316417e-05
2.01620099167237e-05
4.87262904923787e-05
-3.68733360701933e-05
7.61057838281738e-05
0.000150650660674164
5.33163663427088e-05
9.91172952349957e-05
0.000177220233483991
-1.61265176961471e-05
0.000145790207616165
8.7961109885655e-05
-6.09549778372344e-07
-3.31641990709282e-05
7.18042668791982e-05
9.01857635747002e-05
0.000103796498191564
7.44413342457341e-05
0.000143615067490908
9.04610116280166e-05
7.00474048583735e-05
0.000117608460230809
0.000124332516321341
4.06096762257613e-05
4.64759563398008e-05
5.65052902503073e-05
3.82467979696503e-05
2.78892847636614e-05
5.14415250282351e-05
7.44508151866943e-05
0.000121680705550427
-1.41841762151545e-05
-7.2924296143397e-05
-5.79517365081161e-05
-0.000128881439473428
-4.70872288707883e-05
-0.000118598035353129
-5.32103773322394e-05
-4.89476970194417e-05
-6.54166658159832e-05
-4.22303672740526e-05
4.62806530706133e-05
-9.34847977680099e-05
3.0546772175484e-05
1.17138419580501e-05
6.91461427674437e-05
8.70804482316997e-05
0.000121169042713202
0.000117401164242851
-1.09643855296376e-05
0.000160918717979018
8.75815580366596e-05
-4.48338583935376e-06
0.000176270645000852
4.4418576700625e-06
0.000154377008748682
6.74272651103185e-05
0.000165045084131749
0.000131730854708812
3.02238312721159e-06
0.000150793991176884
4.64381054898664e-05
-6.27408282514108e-05
4.22235403226863e-05
-0.000110998504638262
4.52381201704885e-06
-1.66784273033638e-05
-6.14105753121544e-05
-0.00013087336799405
-9.00747590657592e-05
-1.72734778202045e-05
-1.67636042099285e-05
2.22700796151617e-05
3.42309117460886e-05
5.5674077802731e-05
-1.61446119871918e-05
2.61858743351702e-05
-2.06533674413662e-05
-5.4378321292259e-05
4.26507553340975e-05
-4.17368082097873e-05
-2.81628770859083e-07
7.17912555391056e-05
5.04157131833297e-05
2.05656202111066e-05
0.000110300280935735
4.66527873317683e-05
0.000156673832126704
8.50135582896454e-05
8.49096021583772e-05
0.000186290576014753
0.000163786643737364
0.000123883608973609
0.000145730101577697
0.000117476942214167
7.80256341074214e-05
5.0615693055858e-05
2.57902259648641e-05
-2.24675240256436e-05
6.59804457633737e-06
-7.64689436143726e-05
1.32136715593225e-05
2.8751276192933e-05
-5.2253951936903e-05
-7.26008903464557e-05
-3.36541135174749e-05
6.1138539699928e-05
-3.71283446544922e-05
-5.02165100823806e-05
-3.8242577771215e-05
-0.000111970003342615
1.86462684819673e-05
-2.48983473943126e-05
-2.75344812205732e-05
9.1168679726005e-05
3.33120087960247e-05
4.12754946024869e-06
4.83238560708405e-05
0.000123817261703101
0.000137164513470459
1.96609577165938e-05
7.79982825006864e-05
-8.24972891801116e-05
7.54713393671492e-05
8.49929387010551e-05
9.03975450911906e-05
-7.44908099978372e-05
4.59591914931613e-05
0.000178683148199955
3.62659055908682e-05
1.33064796196095e-05
1.17730432352917e-05
0.000170542472853015
8.29769874896655e-06
8.89370575632668e-05
0.0001888705057703
0.000121494253537673
8.93842374230857e-05
8.94331612411264e-05
9.63847922470111e-05
2.62611229206367e-05
5.62967446310402e-06
0.000164080266546458
0.000124369165757414
9.47664908088939e-05
4.75939086355434e-05
5.80916406043356e-05
-1.52383615171512e-05
-1.95149812308977e-05
-5.74828180095808e-05
-0.000120142602043917
-0.000131963178416764
-0.00012448838966256
-0.000114047064878446
-9.86872344308152e-05
2.28281489546258e-06
5.45417807380584e-05
8.37998584161628e-05
3.32492455839446e-05
9.90374437886513e-05
0.000115885098011634
9.15492589934062e-05
0.000184267877735119
5.77601334062135e-05
5.90592219049934e-05
7.8639846776526e-05
4.37623596065375e-05
0.000124846288375924
-2.01334493670502e-05
-1.06143863423909e-05
5.25793985796929e-05
-3.62510661226733e-05
-0.000205721137856726
-4.47301936781349e-05
4.99855327326995e-05
-8.2721889958939e-05
0.000107800179091543
1.71153555250017e-05
5.86921835948447e-05
6.63149733979677e-05
8.88741105481359e-05
9.21012588196641e-05
4.33914111747726e-05
-1.77695105821893e-05
-4.00397908035303e-06
-1.37497252121173e-05
4.05511864277361e-06
5.84984968804046e-05
0.000136289550021646
3.93337884541259e-05
-3.01883044047281e-05
2.63142758881674e-05
-2.22821963270602e-05
3.12331083835205e-05
-0.000115962349790164
3.37337988810556e-05
5.3888414378346e-05
-5.34168281475223e-06
-4.00810594888563e-05
-2.83687304757272e-06
-7.51608468051024e-05
5.88056778923881e-05
-0.000169458068276462
-8.82384383929345e-07
-7.71922023521278e-05
-6.83095932204599e-05
-4.88835944555962e-05
-3.80956794120076e-05
4.8556514826312e-05
4.93186864548635e-05
3.06276939160059e-05
6.17536903578324e-05
3.40528655075289e-05
0.000126492150817657
2.32762287875187e-05
7.92972250128439e-05
9.04059996647272e-05
0.000122344293529749
7.43429464215321e-05
-1.97091884794278e-05
0.000128666224030237
0.000140783036397226
0.000154448278005774
0.00021043753902631
0.000122077018902551
0.000134305867337565
0.000162007340190397
0.000143216747864575
0.000102895566610031
6.86622549511329e-05
9.15327315964155e-05
-4.71098260016809e-05
-1.41349786221464e-06
5.06450938376268e-05
-0.000114201431346997
-2.49446087054791e-05
-7.09289523679103e-05
-0.000138640784213022
-4.59024934484699e-05
-9.20198997077314e-05
2.99629282590171e-05
-5.61261417575113e-05
6.31233182016546e-05
3.17263869451939e-05
-4.04086470319605e-05
2.42951188467961e-05
0.000133806332283779
-1.89808053937696e-05
0.000133793911834331
7.29705705010637e-06
7.30983116015862e-05
0.000149111621143645
9.07154570810874e-05
7.35947937362541e-05
-3.05292777314118e-05
0.000104759267536243
0.000168248828076194
-3.03655979358392e-05
6.09258479445069e-05
2.97696464549069e-05
1.53116171976802e-05
3.83839045967223e-05
1.87917974299014e-05
5.83327635230395e-05
8.28585596529508e-05
-1.55655318716496e-05
3.07884299467735e-05
-2.34941701449215e-06
0.000114266257050466
0.000137722042109134
-0.00011844577499735
8.51740009917659e-05
3.46436358235392e-05
4.67808344666581e-05
0.00013481442048341
0.000169411983810213
4.87450972191867e-05
1.3089616429284e-05
1.92447803746923e-05
1.91820822295852e-06
5.43106995485089e-05
7.40582970296298e-05
4.34702298253052e-05
4.96110577082756e-05
8.2626875353866e-05
-3.60437484580833e-05
-8.95608410602176e-05
-8.22086234157937e-05
-0.000141317502661843
-0.000132468444878902
-0.000149850247843384
-0.000117296618198183
-9.07264183719139e-05
-5.51280664837963e-05
4.32584986848248e-05
-1.26223259707218e-05
-7.57606976387403e-05
3.4913483224233e-05
-6.49753838006844e-06
2.23472444334709e-05
1.99524862755451e-05
0.000100820748095304
-6.01225662472466e-05
0.00011898860029853
0.000125877307774262
0.000189460668410639
0.000146108213990675
0.000153545266832614
0.000104241488313794
0.000190262162830519
0.000190871908988166
0.000205691947208625
5.75591184598387e-05
0.000205565496998481
0.000124486446868617
9.48513422513955e-05
1.05719944730223e-05
2.4701359324636e-05
2.28801649447365e-05
-8.89048199399469e-06
-0.000192024355232043
-9.87908398739293e-05
-8.82394322956032e-05
-8.73032248631345e-05
-0.000182539375074568
-2.18413269459394e-05
3.62615186931763e-06
3.8775217110585e-05
1.47926099634423e-05
-4.66337758583149e-05
1.33594738216753e-06
-1.57791483390505e-06
-6.18467240858667e-05
-2.90375890111323e-05
4.32796892019194e-05
4.81459644920823e-05
2.76646302585218e-05
-7.84032198042297e-05
-9.37741363381371e-05
-3.56464871658881e-05
2.3822875374914e-05
1.58395121749471e-05
-3.17849175637005e-05
-6.393851144366e-05
0.000146127573897118
-6.43699211773257e-05
3.53911126922595e-05
3.83616381178342e-05
1.78028521878438e-05
7.06207459159935e-05
0.000155805759954167
0.000165141603425049
0.000232074427832866
0.000139013752512514
0.000239024101674505
1.47813930957445e-05
0.000100764862358372
0.000104291304744308
0.000106890217643276
3.80014009916148e-05
3.96007029301277e-05
4.67174446691241e-05
0.000138476335284295
-6.08218769638791e-05
1.77281121942777e-05
5.49561424904226e-05
4.18999052543469e-05
-4.35320134517059e-05
8.86355301005895e-05
-4.28221665385618e-06
-3.7358715654603e-05
-0.000102257122795029
5.40036638340793e-06
-9.45965896453651e-05
-0.00014689931483847
-2.4400669773468e-05
8.69521399284356e-05
-9.74125535887687e-06
-1.85341460012052e-05
-4.83777878648968e-05
9.34438523793511e-05
-1.1771894029761e-05
5.08188062403325e-05
6.2104411059035e-06
4.97222744941477e-05
5.89911217368392e-05
0.000165491099850295
4.73121748012623e-05
0.000108433093515638
7.03461941739925e-05
5.58142011264896e-05
-1.86366183939852e-05
-6.64546272652906e-06
6.68439233744893e-05
-4.05268336709457e-05
-2.52551768123571e-05
-3.77770281841367e-05
-2.69568351208136e-05
8.12459496120251e-05
-2.15694316270716e-05
1.13281048589412e-05
-0.000131290459010652
1.56864823901356e-05
9.94806750364386e-06
2.43413135116607e-05
4.00268668137469e-05
8.61045842538457e-05
8.79532946200423e-05
3.51806771874991e-05
0.000129240784056346
3.73539461732143e-05
-3.3604133002201e-05
0.000129716233701395
0.00012181654643946
2.24479962020927e-05
7.82612320668131e-05
8.66840776292125e-05
0.000138600659595916
8.77644204385329e-05
0.000115038440748338
1.88030389124716e-05
-8.40620769607279e-06
-1.23886418667132e-05
-8.49590569579198e-05
6.86024301908195e-05
-7.02401267346142e-05
-8.65306716747805e-05
-0.000113725752497021
-3.6724415293827e-05
-9.80777398642053e-05
3.94936549875154e-06
7.90348381136036e-05
2.40491630936346e-05
1.89183562688576e-06
0.00013061505016778
1.74393314573127e-06
4.76271879891741e-05
1.11374183086034e-05
-3.0748013382638e-06
1.78246897025452e-05
-0.000112774089695366
-6.35795867265971e-05
6.06738786003575e-05
-5.44749335736825e-05
-5.32895623195498e-05
-2.23055983162304e-05
4.84742352685523e-05
0.000101757745216712
0.000212321440916115
0.000160668216297698
3.28309032280535e-05
0.000237243900577679
0.000191184795955612
0.000207684011870299
0.000168716964794126
9.37116859712762e-05
9.92364828434502e-05
9.02420803044052e-05
8.00654447902436e-05
2.69122629859332e-05
7.57903294734132e-06
7.00895951861595e-05
-5.66934584375385e-06
-9.64055266682344e-05
-4.04343777160506e-05
2.51819206888054e-05
-1.91464794109597e-05
-3.47585560169756e-05
-0.000134909427709765
-9.02688330445618e-06
-0.000119055702033241
-9.25715486382818e-05
-3.04496458125586e-06
9.26769941006807e-06
-4.90007156949226e-05
-1.21649860686562e-05
-0.000101061783512495
8.13631296709097e-05
5.41550166546028e-05
7.30365635116659e-05
6.42243811218174e-05
7.61564847558624e-05
6.62002993891138e-05
-2.12019783331578e-05
9.15434003205787e-05
0.000138412415958783
-1.71476434408893e-06
9.08621115634782e-05
3.98897612875731e-05
0.000150593620455868
7.10706275574564e-05
7.91099600179953e-05
4.77129316071756e-05
7.99160641707394e-05
6.21141348595609e-05
3.56096487115156e-05
2.01611055906232e-05
9.3131211397154e-05
3.78881294352183e-05
5.64662755589689e-05
0.000112832264569784
6.7030883193966e-05
6.70327606967232e-05
0.000207479472748484
4.85056271872862e-05
3.09306199038972e-05
0.000111422157036506
1.80342553020671e-05
-2.39736304288073e-05
4.64033012079683e-05
2.71231215321872e-05
-2.35059898845138e-06
2.85813609254634e-05
4.42464192701298e-05
2.91348889360359e-05
0.00010507919442906
5.13273313709686e-05
-1.59780101857752e-05
3.97082501218271e-05
4.9860377978151e-05
-3.26962651949605e-05
0.000119341480397893
-4.16388759532135e-05
2.00752988165993e-05
-0.000113784390902799
-3.09815139751242e-05
-2.23833689660017e-05
-6.83531396512632e-06
-3.47530176027317e-05
-3.09107426285489e-05
4.28050957813007e-05
-7.00162951469521e-07
0.000189702664916293
0.000156662665344529
8.4807569463089e-05
0.000148704120062918
8.94255335574321e-05
0.000114194315340222
8.88772489328133e-05
0.000197127174689144
5.65263085693319e-05
9.78465040531253e-05
4.41232738004036e-05
2.95486130699201e-05
0.000187348166797306
8.8217862369097e-05
4.65711105279639e-05
8.52110384000164e-05
-0.000108782592478474
-5.36165474114494e-05
-5.11956560480507e-05
-9.14270283330629e-05
-4.55755131947892e-05
-6.33248328934489e-05
-0.000143789302960078
-5.78896299374128e-05
-0.000113423240501078
-1.44127197502329e-05
3.46205969947536e-05
-9.29066835997059e-05
-4.19068868820225e-05
2.999955518648e-05
-2.99493912604445e-05
6.22290571120167e-05
0.000187299405995207
0.000161427096806776
0.000109545590664529
6.67644251246917e-05
0.000182865371742175
0.000245243570191529
0.000169275687410501
0.000147723341034396
0.000192958954472382
0.000226085206358163
0.000205894598364633
0.000112588211219185
0.000165546889210895
7.59592557866141e-05
0.000146237233997855
3.98319608867827e-05
8.07917906994199e-05
-8.47954796228172e-07
-4.89902009914457e-05
-1.58945096373383e-05
-0.000179616343016762
-9.40087718399709e-05
-0.000204358816777341
-0.000147735910198544
-0.000119346055755726
-4.4798427372773e-05
-5.57784896155894e-05
-0.000103638428906944
-4.22044226732051e-05
-6.82068492159418e-06
-4.44404787880857e-05
-0.000102271254198031
3.54310200952794e-05
-1.39120641020341e-05
5.38646391505726e-06
0.000160661514137494
9.11991701101628e-05
0.000154487649755444
-1.23884248569228e-05
-5.97533067451993e-05
-5.98064369793172e-06
-6.94372191786075e-05
6.59969797213239e-05
3.86531946999741e-05
8.2409421446518e-05
9.65848092501408e-05
2.67408601478831e-05
0.000137156664286002
0.000182570924587603
0.00016808535468564
0.000123756210998733
0.000264939930055538
0.000331705676216742
0.000269220807443237
0.000208490821988732
0.000227081177350951
0.000250149561366391
0.00011271463255546
9.48847449439323e-05
6.13513926524216e-05
-3.95832528814947e-05
3.00014601924088e-05
-0.000109128088872354
-4.74335398873826e-05
-6.811895836104e-05
-2.9658383904149e-05
-4.83568226318858e-05
-0.000136352179442939
-0.000112531878587913
-0.00020895121395778
-0.000268554377808687
-0.000147276693323813
-7.23437884294979e-05
-6.02207896664845e-05
-0.000149395738913686
1.40430420835174e-05
0.000121723180930859
0.000118639502181365
2.83903080203429e-06
0.00010731379767478
8.26258792469634e-06
3.59236860909039e-05
9.80147090905807e-05
-0.000107371524495466
-6.83294381752557e-05
2.03160247705962e-06
5.19467567819333e-05
6.54067759262472e-05
1.04173100418245e-05
0.000165961124382414
0.000248017497622748
0.000215965614466983
0.000182533982674894
0.000249648372735012
0.000233774937385001
0.000263672324332143
0.000349435843361019
0.000268319747350106
0.00020590210871218
0.00017004085417237
0.000154159620861154
2.16288715088528e-05
-1.47983003143735e-05
-5.71849139646802e-05
-0.000102439494425682
-6.72870825080039e-05
-0.000100555118034346
-0.000311083612682443
-6.74319599637738e-05
-0.000167993699928121
-0.000204514967442088
-9.35134860710197e-05
-0.000101417974461417
-0.000161350129408113
-0.000199860482696679
-2.7434461076778e-05
-4.11395410012967e-05
-8.75839355038602e-05
7.82972549500256e-05
5.39257949473896e-06
7.87722057709964e-05
0.000221935367457898
0.00013939652571089
0.000168487253313761
0.000144985887237201
5.95375737258032e-05
9.53512026767534e-05
0.000129544270021781
0.000117190350363363
0.000174742982730847
0.000130766236320984
0.00014510172203467
0.000143028070471874
0.000116881686308462
0.000110661621619525
9.98500173174116e-05
-4.99538147549629e-06
3.11720466529656e-05
0.000133525273567044
8.80345319097589e-05
3.8473540472361e-05
9.8102745066231e-05
-7.08802058368335e-06
9.57590510041659e-06
4.41766439734646e-05
6.31114736083273e-05
-5.31395087718698e-05
-3.45251541715112e-05
-0.000146091200785352
-0.000148488147710297
-0.00019494077351886
-0.000140113533811785
-0.000153342608246244
-8.42327489947222e-05
-0.000201877418585921
-0.000132861685311413
-4.65766946712903e-05
-9.44218230031414e-05
2.29770514115913e-05
0.000121405795868607
0.00020828073469124
0.000142140261357543
0.000167177604670375
0.000180597244095825
0.000263587081900709
0.000146034010267441
0.000109848763983779
0.000133888906343991
0.000190221735819606
4.37767537502835e-05
-2.73190334620573e-05
3.49786313964801e-05
4.4305750482367e-05
-3.64821565036951e-05
7.6201307882829e-05
8.03664799227924e-05
5.51662832180624e-05
0.000172547272857146
9.40601617623697e-05
0.000119678265312069
8.64568000482412e-05
0.00014605685492921
5.55679091144598e-05
6.6300854447627e-05
-1.45061172225599e-05
8.34799354725643e-05
-8.98009743959764e-05
-2.42013836183772e-05
-3.25775161906836e-06
-7.4662032099778e-05
-0.000123800250447066
-0.000109298441685318
-0.000126600075286999
-0.000150061832510634
-0.00012033912367383
-0.000127969728864594
-0.000155929797731139
-0.000120890701592999
-0.000122864546577652
-2.5228720984836e-05
6.59883164580065e-05
-1.22036921615838e-05
0.000105143145376234
2.4996995975286e-05
0.000111166362796084
6.99987657745758e-05
0.000179691766470261
0.000327755384211733
0.000175827078474196
0.000133664820950275
0.000154844693089965
0.000128045901543791
0.000131565076232046
0.000237235699187358
0.000138061721956584
-2.19780502101787e-05
0.000166313875669718
5.10758736816076e-05
9.44231436720674e-05
5.47155022294199e-05
-4.2876305976339e-05
9.28276666177056e-05
7.94503083750441e-05
7.79199745372394e-05
3.59025268968221e-05
7.98165045605316e-05
-3.91975827753293e-05
1.59869249054348e-05
6.26368062214442e-05
-4.55376878192522e-05
-6.89196584321021e-06
-9.93764969687708e-05
1.64643362747762e-05
1.17404877227193e-05
1.352324961983e-05
-4.03365062086376e-05
-1.80464483014055e-05
1.24004968495039e-05
-0.000122849518341131
-4.23701499762399e-05
-0.000109491972639798
-5.22774416588193e-05
3.09956052721628e-05
-9.15948680287202e-05
-2.29155711576522e-05
0.000141666242628985
7.78206410215284e-05
2.76516760592071e-05
0.000126560721807081
8.70033292868928e-05
0.000111330199078317
-6.96158065164251e-07
0.000140990795822212
0.00015853850339489
0.000147295908357335
0.000182665329314972
0.000133378318363972
0.000165885734129672
0.00019212372917229
0.000142264716901697
1.24765543398108e-05
0.000210062402507133
-1.81633203430796e-06
9.12593558721334e-06
7.55172796625119e-05
3.33087560224493e-05
1.77868163487515e-05
-8.19331730430275e-06
2.76846794293474e-05
1.18940116933444e-05
-1.14187018634376e-05
-7.14986343904094e-06
-3.25971606465194e-05
-5.49532622472066e-05
-5.1966358206233e-05
-0.000123259246584961
-0.000127763644779861
-0.000162341811621448
-8.18268646278738e-05
5.30429282603707e-05
-0.000119204247728576
-2.05795759374368e-05
0.000127578021157293
6.07587319136943e-05
-6.46520218581056e-07
0.000202277577838605
8.79858149318339e-05
0.000157954290085137
0.0001737264390774
0.000123011223276906
8.94585207222029e-05
0.000175165664440411
0.000184853953493583
0.000192265984224784
0.000155946360837928
0.000143237660793741
0.000130670554079555
4.45912329444275e-05
3.01021364254089e-05
-5.05372769927288e-07
3.32807294659781e-05
-0.00011262176429226
-3.49484951738701e-05
-7.84312153969538e-05
4.06845735255208e-05
-1.86773329534717e-05
2.25031598532101e-06
3.53931754985986e-05
-4.40243870756099e-05
7.60853896891759e-05
-1.75359903405873e-06
-3.16715320360258e-06
-9.26504009360947e-07
-0.000108719871338679
-8.75577830217545e-05
-0.000124814949969996
0.000124222362091708
-7.28872837745108e-05
6.38908022580067e-05
-1.65161291563655e-05
-6.45197895126948e-05
-4.0785345674096e-05
3.70022473157883e-05
-0.000110608939598326
-1.1971741304207e-05
3.57018989107144e-05
-8.42016714089625e-05
1.64179569415448e-05
7.71335396057669e-05
-7.72180398753236e-05
0.000130818104546193
0.000102589846811438
0.000143061343678941
0.000118886253356988
0.000147284550254343
0.000183822409942601
0.000166112933389513
0.000150461242886544
0.000125274203676581
0.000148133933891444
0.000106143873773206
6.60002910742616e-05
4.93292379375291e-05
8.53300231283691e-05
6.60678014034876e-05
5.33948000083309e-05
-2.83872835586437e-05
7.94027887648288e-06
-0.000143360569291978
2.42795762233948e-05
-3.18246714605368e-05
-7.45435987854144e-05
-4.66877128861772e-06
-1.12130903398174e-05
0.000156555491679214
3.79355394421051e-05
-6.79717984567237e-05
2.58148072651713e-05
3.08763977281613e-05
5.0307281669557e-05
4.75815400781196e-05
-2.33006570183341e-05
6.32315030188001e-05
6.62514301860564e-05
0.000193321698618513
0.000183854895639782
3.78380416981143e-05
9.29117913278847e-05
0.000109980638816889
6.17182967571388e-05
7.1715265119964e-05
9.48052213037074e-05
3.0831748533122e-05
0.000100549883287142
-1.67290173856283e-06
-7.61354658643537e-06
-4.5199551504878e-05
-7.53815493774098e-05
-8.51773425271359e-05
-0.000146315551192963
-9.56937722420212e-05
-6.37394478294498e-05
-8.79022829015732e-05
-4.89423512561867e-05
-8.61978979256922e-05
3.88634562872357e-06
4.47553025780431e-05
5.6509020257082e-05
-1.60701966798626e-05
-6.80127229696587e-05
0.000141812241808869
4.64009946111612e-05
9.76253935990723e-05
6.8377021462508e-05
6.13441494628014e-05
5.06004341311324e-05
0.000109005794539742
0.000102223079016917
0.000168806691922008
9.05053803923704e-05
0.000111115798830212
0.000158880482845288
0.000154632975551766
0.000199704387377541
0.000211472646010399
0.000291266550637391
0.000270320547674547
0.000235301979402635
0.000136440402414309
7.3482798732783e-05
7.88178404942139e-05
3.95959761839523e-05
-1.63395458926084e-05
-5.41062572167259e-05
-5.50245120594191e-05
-7.94103030186736e-05
-0.000155796664425325
-0.000186476588789147
-0.00014563770116478
-0.00014904244435835
-0.000129246107687042
-0.000209144224850898
-0.000175533599760456
-0.000154389315480107
-7.02971761670104e-05
-3.88907153239306e-05
-3.73824351079338e-05
-2.86230708061286e-05
4.79575842315036e-05
5.62661772802884e-05
3.83212072007287e-05
7.33297506684259e-05
9.24602321549917e-05
0.000123541516867926
-5.44175926366785e-05
1.38620240680691e-05
5.60849630735329e-05
2.33230363450847e-05
0.00011555891892884
0.000204701867378999
0.000192124343641748
0.000165713863863327
0.000117983117743288
0.000139881236531113
0.000249334002283479
0.000161587466754822
0.000221296247401782
0.000193959474384014
0.00010236495394703
0.000204598140802791
9.9117124247095e-05
7.7477110763578e-05
0.000205697253799199
0.000100022544248901
2.56958588289658e-05
-3.87309905640269e-05
-4.42034947893373e-07
1.53984732079239e-05
-5.28420461888668e-05
-2.55484013236152e-05
-3.4670246656358e-05
-9.69155117187722e-05
-0.000175856883759738
-0.00012373391209727
-2.81674251600056e-05
3.4524826115109e-06
-6.50766542461651e-05
-2.60271463778549e-05
1.9101553731801e-06
5.71163350056017e-06
-5.78883613858081e-05
-1.76189618827691e-05
2.25038898320794e-05
5.83391821402336e-05
-0.000116669908493024
3.56232598122938e-05
7.85396367316521e-05
-6.48868451809342e-05
-3.25560402743694e-05
-8.68650423449624e-05
-2.69479634668417e-05
-1.62419462844659e-05
4.46897316518775e-05
7.09126843717435e-05
4.91363064868457e-05
9.97057713342775e-05
8.81138667234193e-05
0.000166951888613851
0.000216786093562113
0.00017291555797185
0.000139270037801888
0.000210542841579464
0.000217809620630498
0.000219190891913485
0.000182363677078463
0.000367980460441547
0.000189297216411498
0.000155266138254438
0.000165489989293437
0.00016331014464108
8.10282411245239e-05
0.000142439302739248
-5.71491284586081e-05
7.24202209455999e-05
1.92196771473746e-05
-2.46753233662453e-05
-0.000160711781187454
-0.000101473822515999
-0.000224416635856432
-7.62694315876781e-05
-0.000122067304915373
-0.000116695647220811
-0.000136365987793754
-0.000171242520668105
-8.94200951330301e-05
-7.85022080827619e-05
-7.65539707109655e-05
8.13300716353636e-06
-4.56363601843179e-05
2.55428526540347e-05
-6.51653329420392e-05
-6.08120908090341e-05
1.49537999253933e-05
0.000118478933576849
-4.22195135547998e-05
5.60521928145836e-05
8.46458913704813e-05
5.90111435991867e-05
6.91784754039181e-05
0.000140963813297469
0.000152558976794942
0.00017099632454135
0.000237121581427312
0.000286726762264107
0.0001725065727117
0.000167500926837402
0.000227736367019942
0.00029674456896196
0.000206129851679907
6.93688637883401e-05
9.24118742882483e-05
8.637105136813e-05
-3.39465941528944e-05
8.67036591102064e-05
3.11309835036548e-05
9.16960340563499e-05
-7.34143956049675e-05
4.90062298949056e-05
-0.000111600301995101
1.64667825887848e-05
-0.000141100411205254
-8.91865336579574e-05
-0.00013536608488745
-1.41657980473685e-05
-8.58670629496547e-05
4.59113983456715e-06
-8.05919105521075e-05
-2.46567163279207e-05
-7.15638853400706e-05
7.66890017212403e-05
1.87217393242059e-05
-7.28811523680867e-06
-5.62721307170256e-05
3.17638459434404e-05
-8.82294193011742e-05
2.0961211126608e-05
1.77725485741282e-05
-6.94439522041068e-05
-6.14330612848236e-05
-8.93756510849166e-05
1.05971776767805e-06
0.000139380618248575
2.73081229512449e-05
1.89269699779883e-05
0.000121566330902983
9.61445568114244e-05
2.3027643584036e-05
0.000187009117424478
6.76966880253188e-05
7.79662014587654e-05
0.00010445904982845
7.66044309171423e-05
5.64630033069351e-05
0.000139961944096442
0.000129352376004684
0.000105588295135582
0.000141850464104287
0.000152375106064573
7.47307383567334e-05
4.34282710472392e-05
8.50582200344413e-05
0.000130518851344193
-4.42692427435088e-05
8.45216038251403e-05
5.78965285834966e-05
-3.4690017228921e-05
-0.000118750020719547
-5.64610307716411e-06
-8.0575312354521e-05
-1.54602159204683e-05
-0.000124308978418786
-4.06000454344811e-05
-0.000138481992363981
-7.43376579826403e-05
-5.53128288467406e-05
-6.94117063496304e-05
-1.26958063328119e-05
-5.06444710292518e-05
-6.94021116345464e-05
5.88132904032385e-05
5.88644494268174e-05
3.56365733817884e-06
0.000107286978658023
9.97952968392573e-05
0.000260055845947909
0.000114365511057494
5.05640723860844e-05
0.000160803207273456
0.000189274582198472
6.14275389863702e-05
0.000103437989486379
0.000152633266915472
-3.02299787614266e-07
5.92767417828933e-05
4.66314368144619e-05
-4.33297452194998e-05
0.000105467079988708
-4.1312351053283e-06
8.3383992214567e-06
8.90423301636433e-05
4.77913922871603e-05
0.000115005198530681
5.22527260636253e-05
3.52390644680745e-05
-1.58298291209071e-05
2.32219067778265e-05
2.82835952869533e-05
2.0091518257812e-05
3.8851043067122e-05
5.96428716248958e-05
0.00010198009692149
3.00819306443885e-05
5.98974611629493e-05
-3.10883582206464e-05
-7.25801916576784e-05
-1.46783658547321e-06
-5.59516247352706e-05
7.13474915023989e-06
2.26077516565971e-05
2.84284717413116e-05
-0.000117002837833728
5.06925146597627e-06
-8.84923279898127e-05
-7.55122771558636e-05
-9.23612861153259e-06
-3.69559105461651e-05
0.000104650028332991
6.10584866002387e-05
8.18595430836166e-05
0.000157422050286293
0.000190374725158606
0.000171455538265349
5.62318216945612e-05
5.1868540740323e-05
2.14156224567589e-07
-0.000111588540191103
-3.04462764514346e-05
-0.000153448298638316
-3.96973073753459e-05
-1.96704984795877e-05
-2.35415764189481e-05
7.86052212499254e-05
1.63109178660161e-05
5.83325990317251e-05
8.69030723741686e-05
0.000218913331551565
0.000129056882554617
0.000177353584633868
0.000155779034427597
4.26840577921246e-05
0.000128115895232145
7.3002832987122e-05
6.9945156894558e-05
2.62555487997167e-05
1.9595829235281e-05
1.47559600600794e-05
-6.33854545552332e-05
1.85695855265204e-05
9.41819862295859e-05
2.91276230852017e-05
-9.26877738698467e-06
-3.75848390291017e-07
8.02795108337632e-05
1.76686159963145e-05
7.42011704024267e-05
8.3192298673837e-06
0.00011233826329755
0.000205967836525689
-1.85522659575304e-05
9.64305420483503e-05
7.53298924965274e-05
9.37919496535062e-05
-4.46220104827855e-05
-3.43511767044167e-05
7.10877821289371e-05
4.63819084849921e-05
-7.89607999023735e-05
-1.79025786524637e-05
-5.39889708391299e-05
-4.55502404870216e-05
-7.22521285581862e-05
-1.03059079732439e-06
-0.000172715368989798
-5.04709725077228e-05
-0.000199344440861442
-0.000184444660099383
-5.79483926630444e-05
-0.000118862010892533
-4.88181370852501e-05
1.04480538532888e-05
1.47126256565221e-05
-3.40789961714484e-05
1.40986776296615e-05
0.000121609116208934
0.000114974108315225
0.00032078695202964
0.000208275968957901
0.000137594076600774
0.000204722488583675
0.000155616237804136
0.000128590781078653
0.000107378606571906
0.000123683798718892
5.83293481710847e-05
1.65656273096226e-05
8.43748995377733e-05
1.29941242608617e-05
8.24921261193308e-05
4.15990485263853e-05
-3.93839742172992e-05
6.07127181038962e-05
4.53596587791792e-05
1.52616292313265e-05
-2.32738002675177e-05
-9.29191298165753e-06
-6.15656964048181e-05
7.72488204753481e-05
-3.82154528638962e-05
-1.44437203697451e-05
-3.70165588549125e-05
4.09086905205995e-06
-0.00010279011195053
-7.66481687189609e-05
-7.06045999086676e-05
1.09470804485273e-05
-0.000175480933023715
-3.88288349251802e-05
-4.18089799663855e-06
-1.54544557442688e-05
-0.000112647437066581
2.707493748138e-06
3.59109863432681e-05
-2.58245204914368e-05
5.71859832094618e-05
3.48721905553422e-05
6.70719412827514e-06
-2.41208356812647e-05
-7.15212119844424e-06
2.46838295672044e-05
8.34510262089604e-05
3.33912017414585e-05
0.000136647687785555
1.81119166725871e-05
0.000151950990630997
7.77639763039568e-05
0.000198673791620951
0.000167027299356645
8.548120041917e-05
0.000167119099488718
0.000196354261878069
8.5181440447104e-05
0.000139672010985604
0.000125249627390604
8.27802622078826e-05
0.000200021721204033
0.000141681093192821
0.00010909735096632
0.00013490922965149
0.000138363927795834
4.63233673517857e-05
2.86773208964556e-05
-2.34044888920498e-05
4.00195449214532e-06
-8.32693043920657e-05
-0.000143339423503649
-0.000140352818508929
-5.18529830021327e-05
-0.000124538276816383
-0.000187631154538152
-0.000144868386887021
-0.000107078547863442
-0.000169450447542598
-0.000219664012547007
-6.05252925735983e-05
-8.66556975548001e-05
-2.62413374230511e-06
2.00110771814696e-05
0.00018833516586771
4.57551156102629e-05
6.91749568928725e-05
0.000157673320485515
0.000170641068793986
0.000256305445568208
0.000216199867223334
0.000225474447651451
0.000148263402209515
0.000202595290597085
0.00013734537604782
0.000144314165148562
0.000265459731341896
0.000182785070442495
8.19902845404613e-05
9.11340901544118e-05
0.000124050650990306
0.000125282989347481
3.30817828517015e-06
6.98801502150761e-05
-1.18140956764489e-05
-6.29876370463705e-05
8.79088633362795e-06
-5.04294073800109e-05
-4.32896379215334e-05
-5.20546497560271e-05
-9.4523339281309e-05
-6.81627345608391e-05
1.14399851504925e-05
3.57011593757214e-05
-4.84567637031249e-05
7.16329946223637e-06
5.03156139961123e-05
-5.8394454941392e-05
-2.39342454152558e-05
-0.000132683325878318
-6.3803864288629e-05
-0.00016778927978435
-0.00011982048066437
-7.24632289659479e-05
-7.6221496675805e-05
-3.65426291085251e-05
-6.56061781911933e-05
1.36750231789356e-05
6.62425067945424e-05
-4.85460586442462e-05
-1.85299177455071e-05
1.28273207436008e-05
3.49851077624072e-05
-1.66262836524744e-05
0.000167973525513132
0.000167833759726128
0.000145242087040609
0.000204473307622382
0.000176392113534031
0.000272507577840759
0.000276606782382182
0.0001076466643847
0.000222790860338319
0.000157551833200602
0.000162101082258312
9.54180197768326e-05
0.000124171352838388
9.90598212282861e-05
-3.1658877500897e-05
6.93540515819617e-06
-2.13723267695556e-05
2.45076244196552e-05
-2.54243388551914e-05
3.8436886009015e-06
-5.53874366662094e-05
-4.01809736787935e-05
-0.000106069978029568
-2.30163226905941e-05
-0.000114005955347702
-7.36719408292758e-05
-1.45516754497074e-05
-2.93413829382626e-05
-3.74741934300788e-05
-3.11733485852248e-05
-2.07441687858846e-05
-3.18875990895554e-05
-0.000129462385491348
-0.000124187542310989
8.44297492659799e-06
-2.86594521503011e-05
3.09517131187153e-05
-8.7897324826908e-06
1.4196677876219e-05
-8.86889548070766e-06
5.00470002726651e-05
7.27191322534928e-05
1.21401258666473e-05
8.99614763810357e-05
8.31136963259139e-05
-2.43340488939894e-05
8.14079635973303e-05
6.41363409276004e-05
0.000174539841277733
0.000135224131310023
0.000135288356765872
9.1786641297838e-05
0.000159470221133357
0.000126300992690567
8.37823324961443e-05
5.09382965011189e-06
0.000106891242596344
8.83384567258376e-05
6.18952998390629e-05
0.000103834611597125
0.000151276369108497
0.000154730830938602
3.40784655587532e-05
5.47027191831912e-05
7.46426890546734e-05
4.23429420570335e-05
-5.39893618635497e-05
-2.90598500170869e-05
1.55638157593359e-05
-5.78684648787418e-05
-2.22770303964839e-05
-3.9005949321183e-05
-4.60822798729387e-05
-0.000100155734698604
-4.39165941893883e-06
-0.000157308655681426
3.51391966397521e-05
5.84350818135881e-05
-8.09968611548944e-05
5.449171846898e-05
6.76905971209706e-05
-9.55244312609742e-05
-2.56924553483506e-05
-5.86259416807454e-06
2.02435900842464e-05
-7.91315549153246e-05
-5.24801036084594e-05
-0.000101547295290664
-8.8186917309902e-05
2.25288861813131e-05
0.000135109015088386
8.97226527811527e-05
-5.81513704307251e-06
6.04786439462487e-05
2.5330263608076e-05
3.5475524889709e-05
-2.74668638328869e-06
5.82186985681426e-05
5.16000739680689e-05
-1.75464032261873e-05
8.4157328155459e-05
0.00010406657721939
7.2697015942153e-05
-5.7878753755427e-05
-2.40015729917935e-05
0.00010387056547847
8.69932106916808e-05
0.000258532628514579
0.000127876444064674
0.000105613407523659
0.000159601195281641
0.000168186758692259
5.94859690135816e-05
0.000174861075000851
0.000107952017599547
9.37498336772409e-05
-5.37743750474544e-06
-1.15754913413328e-05
-8.71391332898164e-05
4.62882464059138e-05
-9.93841413526662e-05
-2.81069004625781e-05
-0.000121302780014212
-8.3136904043576e-05
-1.21774341423425e-05
-8.64096226751878e-05
-0.000174402747771932
-8.36942738248098e-05
-2.36413135410869e-05
-5.39255744814687e-05
3.27390174707237e-05
8.32635488083682e-05
0.000196584066213769
0.000151972707330607
7.84773497937878e-05
0.00020378521597438
0.000188913795972057
7.76266390046527e-05
-5.23615229802024e-05
0.000120807865015987
3.26803898800504e-05
0.00012119126847831
7.80205892874574e-05
4.03845232449555e-05
-5.76273817637751e-05
-0.000122759768393232
3.02237083293495e-05
1.25295070030132e-05
-2.67957516592883e-05
-0.000117775786352023
-3.04027139479223e-05
-2.26318376224206e-05
6.80649273110186e-05
4.96258474138985e-05
4.12532129188227e-05
0.000175844382468394
6.8022674092067e-05
0.000143652245676046
9.75356580524842e-05
0.000180288120636493
0.0001802763590822
0.000187939483786298
0.000177877538514555
0.000152152274901089
7.48292155891405e-05
7.74797255503188e-05
1.45973949984892e-05
-1.62533807173194e-05
5.08331158918191e-05
-8.40955279529886e-05
-8.74187009522114e-05
-6.17311609221299e-05
-3.11830188513671e-05
3.61938998566263e-05
-3.95129483904997e-05
-5.22559042230831e-05
-0.000146135043089942
-1.41498997006606e-05
-7.60461854273371e-05
-1.03693804462065e-05
3.30879509736798e-06
0.000135890589936054
2.3203484189804e-05
0.000132721174496922
0.000109671966520762
6.41719625455922e-05
7.26866658658486e-05
0.000130284774037932
0.000144586731149616
0.000120199661692443
0.000145569620556843
7.20511148455004e-05
-1.16170347138299e-05
1.69054043815563e-05
0.000152052018917603
3.3320345540593e-07
-8.88515471842947e-05
1.04449965736421e-05
5.2980712211469e-05
1.10601887423624e-05
-6.2740037284302e-05
-4.94312963303056e-05
-5.61897540182939e-05
-3.6187612574092e-05
-0.000142679346508811
-9.39571515269007e-05
-0.000114095899101836
-2.42995963709665e-05
6.33514896021782e-05
-0.000144828475007542
2.86537620569606e-05
-4.68782712630577e-05
-5.03304411867443e-05
7.35330351330036e-05
0.000127573869249296
4.94539614411565e-05
8.25729635139062e-05
0.000201146719166362
9.97755812321507e-05
0.000194634571336273
0.000269902418700671
0.000284131652742634
0.000188271671071356
0.000133812415888015
0.000194493371227014
0.000197719253450098
2.94113249733281e-05
0.000105282151950873
0.000103392650512486
0.000111423828360625
-2.93444715330942e-05
8.716374190218e-05
-6.27346801324224e-05
-0.000105303219281283
-0.000167205053820735
-0.000299464334417554
-0.000163046097145058
-0.000179600003826427
-0.000192051205092821
-0.000132602502852444
-6.18196888158552e-05
-0.000105824325416267
-9.8797556327134e-05
-4.36954116492575e-05
-3.72691010192458e-06
-6.37514704424007e-08
3.34791660002229e-05
4.93665144609208e-05
6.43842537691711e-05
0.000139873521068183
3.11405392336567e-05
-1.92333271048529e-05
0.000164890168905406
7.1094780345173e-05
-3.62386873750198e-05
-1.29639698347654e-05
5.4313783258766e-05
-5.07975862066747e-05
6.66313438493885e-05
1.2191107411171e-05
7.9219322608328e-05
-6.13962414575785e-06
0.000115960902354385
5.78092986650155e-05
9.11526743291881e-05
6.50366531799966e-05
8.37981138838901e-05
0.000201062344767084
0.000183379217762062
0.000142439548204417
3.36863339659626e-05
0.000179046282872291
0.00021198236902559
0.00020263065462691
0.000113091436397573
7.95096330155469e-05
0.000107331580391979
4.09276410251317e-05
6.21323834560719e-05
9.05977577188591e-05
-3.67688810347049e-05
-6.56214455466154e-05
-7.71754984042193e-05
4.59577985290795e-05
-8.25235126302936e-05
-0.000249239926954146
-0.000176915762005527
-0.000182298027508561
-0.000185788765591419
-0.00028618471447213
-0.0002898018357141
-0.000238178541322227
-0.000133723655610495
-4.23891781475523e-05
-0.000142058025527667
4.06364871634154e-06
8.6274558595156e-05
5.18070433633054e-05
0.000116784356691192
0.000249829149963938
7.82546200262228e-05
0.000100803860017966
0.000109177578558233
0.000283539609482408
0.000194911066067573
0.000150800274176794
0.000168289294473972
0.000282945483183742
0.000210071807758718
0.000248934572332556
0.000271767891917626
0.000220290342178364
0.000167993236994742
0.000106638522408524
7.57256972801749e-05
-1.19614501703864e-05
-5.56740523066898e-06
-1.08616943424864e-05
-3.05519374101905e-05
-9.58559097651788e-05
-3.44801148376353e-05
-9.94845032843867e-06
6.57363033671966e-05
0.000115799664911619
0.000112463651729014
-0.000127321023944576
-9.703069090305e-06
-6.90343034645663e-05
4.48890675030475e-05
5.46321746599784e-05
-5.27163467850945e-05
-0.000117915160385717
1.55216702112825e-05
-7.8838846471624e-05
-3.71706261545122e-05
-6.60037749873913e-05
-0.000169431983429966
-0.000169891338057133
-6.05611813134809e-05
-9.78669293600584e-05
-3.76914123926261e-05
-4.3878917218113e-05
-4.01451448527253e-05
8.01224701818753e-05
-1.12610284660907e-05
-1.74189802080489e-05
2.71314449211194e-06
1.88542864298293e-05
4.05474256356642e-05
8.87845190629523e-05
5.7687976447256e-05
0.00010376443593389
0.000222242748150901
0.000227031020827207
0.00035467290130893
0.000289640616524739
0.000253412708734357
0.000293861477262182
0.00035388045863286
0.000342019069826977
0.000230059112469859
0.000234626740238959
0.000224088725622446
5.40231456985486e-05
4.14736901660085e-05
-4.90515832899471e-06
8.8885674092082e-05
5.47619332342416e-05
-7.45571778907324e-05
-0.000109265733576872
-0.000165381845128107
-7.54840865522231e-05
-0.000212533582632437
-0.000254383909062472
-0.000203883146707508
-0.000241294085718269
-0.000252990625096142
-0.000272783456979875
-0.000270997758575488
-0.000211264621848001
-0.000241894716422294
-0.000160797271977237
-0.000206080486750341
-0.00018788014862363
-4.93903494039286e-05
-8.23919725604493e-05
4.90683260774816e-05
7.53407111816939e-05
3.15534519903036e-05
8.89858447108012e-05
0.000240767098131251
0.00022303665738886
0.000258735070052481
0.000284718981024153
0.000364795070093345
0.000207558500285786
0.000363904883764155
0.00025200411776335
0.000267006284365119
0.000248237562387052
0.000201159408876149
0.000177446476265862
0.000227683616794969
8.02642959440981e-05
-6.64609069907102e-05
0.000116951976752116
1.41691008996128e-06
1.01725728169654e-05
-4.4608844761412e-05
-3.0438387421908e-05
-5.52449403945775e-05
-0.000144415837824272
-4.14875226533667e-05
-0.000134242554975038
-0.000121114340307427
-7.27576028696165e-05
-0.000123120852917853
-0.00017640227143961
-0.000216552715920283
-0.000109179256093049
-0.000144616864854823
-0.000128947145686591
-6.24269765613096e-05
-3.99156588156009e-05
-6.46869592360961e-05
-9.30290897630419e-06
-8.91237408979649e-05
1.06794786235686e-05
6.18289957103291e-05
3.45671057579387e-05
3.57892257071965e-06
6.77196090082221e-05
3.9318912987408e-05
6.07749702037054e-05
1.92965648306878e-05
1.47308351370229e-06
0.000128102824894247
0.000144875323968484
0.000186106316101698
0.000296974915922215
0.00020465647182859
0.000190617564460338
0.000187266590338652
8.0152281042886e-05
0.000115151770686135
0.000198089222449568
0.000126425069004892
0.000113899514727563
0.000214290692986663
0.000177603033198318
0.00015553062450141
2.41710825906238e-05
0.000123180119533444
0.000127793331307323
7.08542704694774e-05
8.24716145852353e-05
-9.45603925442984e-06
-1.03635969557443e-05
-0.000117243803611549
-1.33828610850907e-05
-0.000125732636733809
-9.99021856452679e-05
-1.00766581231194e-05
-1.58701607055379e-05
-0.00011731185868998
-0.00010530704223636
-0.000133820651690659
-6.08442184850613e-05
-5.47825757063659e-05
-3.50928714558647e-05
-0.000142579922286129
-0.000104868445223996
-1.72308463044927e-05
3.19076885998725e-06
-7.1051858600407e-05
-2.73424256804343e-05
-6.55915323154336e-05
-3.72483755833052e-05
-4.20648539359065e-05
9.4325843822628e-06
3.81004103429133e-05
6.77550484698024e-05
0.000100922025692187
8.32873045039602e-05
3.43280146960802e-05
6.48209615166154e-05
9.69140141821389e-05
6.97656126616626e-05
1.277498816934e-05
-1.42175777518889e-05
0.000117488513133834
-3.87937684861903e-05
-8.44920837167199e-07
4.91322580722763e-05
0.000115890371631352
0.000208025267317382
0.000140302303829988
0.000211414306328624
0.000146877240363877
0.000257623207923863
0.00013539368247503
0.000153386181072029
0.000198522228690083
0.000129498311611839
0.000150958201866071
4.06473343468598e-05
0.000173235647603595
0.000125898260267201
7.28257559004934e-05
7.83926212154431e-05
2.48400742401371e-05
-1.67979547089513e-05
3.87634343824034e-05
-9.84400881365721e-05
-1.98312583690265e-05
-0.000136895881007687
-0.000139579135899433
-0.000162829597521497
-0.000271656127495028
-0.000151119704802496
-0.000167171834706228
-0.000176460866280472
-0.000151336629774666
-0.000137753837538307
-0.000222803793672473
-0.000153343791795955
-7.48586813459131e-05
-0.000162303683390277
-8.737629460985e-05
3.20356686529697e-05
-0.000130561825344845
4.46329716003786e-05
5.05913901942838e-05
8.94295563708181e-05
0.000124811119193809
4.34003768224149e-05
6.77287469998612e-05
0.000259669854987824
0.000231495881457738
0.000293133222181024
0.000249010824641264
0.000231395267786461
0.000275211693951316
0.000208948486112701
0.000245432236263885
0.000211205542623904
0.000196878080355975
0.000208455043420957
0.000223830225498211
0.000156624048582374
0.000174537366996054
6.55053025592279e-05
0.000135113296453638
0.000106845052929811
0.000111819899180642
3.82476490139909e-05
0.000106240063395028
2.82592666065384e-05
3.89328197588775e-06
-5.28063880332487e-05
-0.00011803573843023
-8.59195994721561e-05
-0.000231011411101083
-0.000114835343687133
-0.000181300664121397
-0.000178495331254523
-0.000188000943309109
-0.0001793993155395
-0.000199028757070201
-0.000166482114559523
-6.77043578691368e-05
-0.00012102823649952
-0.000180010113695432
-0.000166450217960969
-0.000117018912954174
-0.000143986167965155
-3.79546887823742e-05
-3.59356781335033e-05
0.000122571496396477
-2.99054310620604e-05
0.000119273435304611
-9.63007463548494e-07
7.05974870301559e-05
0.000163946877815356
0.000136123056501402
0.000114521536686415
0.000170699875419418
0.000248087229055761
0.000179170838227681
0.000250902785547977
0.000392513644429284
0.000321481120836788
0.000283903184939406
0.000304523645398834
0.000113360081358236
0.000189527944294964
0.00013201356799976
0.000234007169364663
0.000165673736216068
4.72777207975907e-05
3.87382380815829e-05
-5.91747614430284e-05
-0.000195763152248268
-0.00012658921801994
-0.000159822202087863
-0.000160825493976695
-0.000283171007334222
-0.000330382129995433
-0.000274914990759893
-0.000229823198284706
-0.000259075950558628
-0.000120654021651251
-0.000141835498905458
-8.45664060425758e-05
-0.000105877866086072
-7.65118892990279e-05
-4.70410496300043e-05
-3.28944483378004e-05
2.41656138157556e-05
-2.32191263155433e-05
-2.60175692053829e-06
-3.95780775347101e-05
0.000119208223742325
0.000118850496715646
0.000123234208031737
5.80213141054659e-05
6.49273927049755e-05
-5.24124820388071e-06
0.000117350397229927
0.000100781794082617
7.46003042729247e-06
9.3033371468783e-05
0.000200071678929385
0.000143641413988307
0.000156073307226924
0.000236801148144843
6.34253263612418e-05
0.000102230420988762
0.000102684997724787
0.000189914932287848
0.00012801931976058
0.000143673295458424
0.000157834126674774
0.000203314989407802
6.90475080956041e-05
0.000219304566742487
0.000195265656070613
5.2277715914036e-05
0.000117045802549666
-1.63029980051884e-06
-1.24888559248433e-05
2.85094546195757e-05
-7.65918610177698e-06
-6.50961523685509e-05
-0.000120328226777618
-2.31908771342266e-05
-3.35783946989075e-05
3.04820202604744e-05
-4.68147111208527e-05
-0.000103961607790819
-0.000114640284261628
-6.71424892939367e-05
-0.000137858041908031
3.6339581243142e-05
-1.54813910704283e-05
-2.35580797963977e-06
6.45257472474579e-05
1.28748645098106e-05
5.22851847235461e-05
-7.06698829224437e-05
-1.89912918565943e-05
3.9885254016365e-05
2.63820165462335e-05
7.94454004530685e-05
3.95376949766977e-05
5.7583906193436e-07
-4.42391441184298e-05
9.7254754641248e-05
-1.6070133390048e-05
6.74364485837282e-05
9.1555004231611e-05
2.1752374950984e-05
0.00016588293463698
3.03302506920921e-05
0.000154450422807505
0.000156273471199718
0.000228297475673692
0.000196172468531933
0.000289300948510902
0.000229739080254268
0.00015071761995732
0.000151266472070026
0.000225511840902245
-3.44806005193363e-05
4.2705419347495e-05
0.000148536510154733
4.645310611515e-05
3.17088881712141e-05
5.14691974321542e-05
0.000123702506741187
7.13762224799822e-05
0.000120231317668701
0.000100021165801262
0.000179466357126163
0.000135093083343262
0.000152183899096053
8.6397258851807e-05
2.3864595429716e-05
0.000144853095607583
5.1670486149259e-05
1.58089995390288e-05
-5.05682668166338e-05
-4.5130331858929e-05
-0.000146144494685468
-0.000244809465549312
-0.000221198261626071
-0.000263141114339634
-0.00021998732110137
-0.000294911303491938
-0.000259119409903352
-0.000212189043248881
-0.000320126940161867
-0.00011381448302214
-8.33258723523103e-05
2.68156677765775e-05
7.17139222213405e-05
0.000187774221944968
0.00010801395314611
0.00027566476048028
0.000285877149817714
0.000311505848019987
0.00036700342001825
0.000335726727886157
0.000433525592554213
0.00032765023737377
0.000335717053042036
0.000340092000685096
0.000285129710558308
0.000101291842629522
0.000188352386590809
0.000119807510518772
2.72534357361309e-05
-6.31767153157259e-05
-1.07737257710773e-05
-4.41315530367911e-05
-0.000258155796984418
-9.34070646860928e-05
-0.000136718286354722
-0.000119759292375631
-0.000143399911156036
2.75504266598436e-05
-0.000148506780006594
-3.31121222791087e-05
-0.000150173676201577
-2.92684072068661e-05
-0.000113871610546237
-6.34696818920428e-06
-9.2821093047168e-05
-4.0731890409472e-05
3.84053540352163e-06
-1.85373476353663e-05
-0.000102903600988054
-7.12994023889666e-05
-1.46102577518346e-05
-0.000103491157694569
-2.44283071814501e-05
5.36717440116756e-05
1.89502531265682e-05
-2.16899511465859e-05
5.40584665379992e-05
1.36917442209161e-05
-5.64893427576852e-06
0.000142484479230225
8.34930276021834e-05
0.000136701241485249
9.81594409379997e-05
0.000184695809039785
0.000164253092598983
0.000112516513619662
0.000185023211822067
0.000247937160628925
0.00016618164302285
0.000147139185281235
0.000160261837552051
-2.03920053893695e-06
9.45137267328072e-05
0.000163969130577375
0.000200494997885562
0.000133063853573422
0.000116814457331624
-9.87356923942383e-06
4.83428106499558e-05
2.31283085690665e-05
0.000106656091379028
5.19181788389244e-05
7.14825767455485e-05
-4.85084171249921e-05
-0.000109833689163354
-8.70059705172066e-05
-6.68580835141653e-05
-0.000188352102890594
-0.000216384116968144
-0.000134667682069922
-0.000239747795978684
-0.000187193207463899
-0.000226500655366722
-0.000181232971889922
-7.40622129883692e-05
-5.79485526162268e-05
-0.000131767171010071
2.47656814088665e-05
5.09743761837387e-05
6.11880285638015e-05
0.000104721269023867
9.79914583446006e-05
0.000300169825885269
0.000231609716863864
0.000190154505837533
0.000226781986448477
0.000283755460187625
0.000451695548233448
0.000285328862623188
0.000211311286686243
0.000242741703833948
0.000307582058754122
0.000174832443079692
0.000139075398617137
0.000141899419429752
3.83900894168844e-05
7.83206768502879e-07
2.20616093015995e-05
-3.16794685858537e-05
-2.16425893433331e-05
7.18285033212089e-06
-0.000158086282873026
-2.45237139405344e-05
-0.000116195811286095
-0.000130369602571498
-7.60564680344964e-05
-0.000194630345077349
-4.25580288822451e-05
-3.1481856024519e-05
-8.18831663840311e-05
-4.75398393291711e-05
-2.58922178500361e-05
-3.71637670121359e-05
4.33788411227677e-06
9.68584193999155e-05
5.80671930029201e-05
-2.69356068280343e-05
2.84278730706303e-05
2.63213593062173e-05
-2.51383525611702e-05
5.36930415439523e-05
-5.08031128687807e-05
1.88011061802734e-07
-5.79260155748191e-05
2.3169141899038e-05
5.6385657342839e-05
-6.20992607882067e-05
8.60117553306806e-05
0.000123906770690757
0.000141178273297017
0.000164405539247749
0.000185367120633666
0.000203745316389598
0.000169099095008479
0.000152107195366289
0.000188322949548133
0.000274925998021647
0.000199007596627569
0.000157511715359009
0.000201886036333262
0.000147805649950611
8.0180325765491e-05
0.000193412236782147
0.000162364277624687
0.000149813043208018
9.74784589668449e-05
2.48678181393932e-05
-7.77014327778345e-05
-9.35410395518868e-05
-0.000150511845847644
-9.52752009304894e-05
-0.000212326784643125
-0.000100387155383678
-0.000120263182669238
-0.000161712917944394
-0.000224374918753827
-4.86352141449639e-05
-0.000270598737319139
-0.000193683951860141
-0.000155600442631629
-5.97298466662102e-05
-6.43776481480927e-05
1.00458863723642e-05
3.47942360884437e-05
-1.21753309317471e-05
-4.00627186980544e-05
7.2719550641569e-05
0.000108197708366691
0.000210883692987743
0.000232544442766038
0.000163668894915322
8.40255063282977e-05
0.000220055358793774
0.000243129932763116
8.56239557578151e-05
0.000144593995528593
0.000181438157461658
0.000207461139396167
0.000118165803894228
4.29355255016411e-05
0.000143650285614106
-2.10818309723151e-05
-2.10390914197614e-05
-3.3531937273588e-05
-5.06376698478575e-05
4.16926848611843e-06
3.0735012961443e-05
-3.41913498240966e-05
5.43157445182417e-05
4.02659660342438e-05
-7.76228027276638e-05
-5.95135600505623e-05
1.30784015199102e-05
4.83905918713061e-05
6.37954623728558e-05
-1.10526990692741e-05
0.000128731732460925
-3.34546824395017e-05
3.03324555910853e-05
9.64444630398138e-05
5.09061906641258e-05
-4.72981370434294e-05
4.53893338979606e-06
3.92797547830953e-05
7.54433869632207e-05
1.93643223646834e-05
3.17192132015689e-05
-6.35857335994973e-05
2.84417717744606e-05
1.0722161052393e-05
3.34847870032284e-06
-8.8497749172608e-05
-2.02187378042126e-05
1.41249882441737e-05
-0.000133004575432919
-6.7512274521087e-05
3.41224595378234e-05
-3.38418055158572e-05
-9.57354278846645e-05
-1.51783040676283e-05
2.96005386956976e-05
6.23217232986087e-05
7.19798041494048e-05
5.42018839450223e-05
1.62228916189635e-05
0.000173671694264335
3.62568869928274e-05
0.000181343885319096
0.000178201547292454
0.000213770612393606
0.000164416608581723
5.51153691816659e-05
7.8137169559024e-05
7.60012368206223e-05
4.51474807785551e-05
4.91484942990195e-05
-9.95367658449349e-05
4.77204209298366e-05
0.000113016278820377
5.67090539145726e-05
9.57122868252477e-05
-6.67270246251457e-05
-6.47359681004048e-05
-6.06431445764851e-05
-9.42101193096988e-05
-7.81409408421182e-06
2.11762729727893e-05
0.00010850961826777
3.30962748015962e-05
3.97881062298317e-05
-3.08568730980589e-05
-5.51932813253555e-05
-3.08040471528576e-05
-1.5590266665093e-05
6.26831984598495e-06
2.96955184842133e-05
-1.29821423565992e-06
6.79690190899918e-05
-8.94960649821251e-06
4.21503224201452e-05
5.41472905170838e-05
2.63435974950719e-05
3.9597791363207e-05
-4.01359723893974e-05
4.94880669240073e-05
-2.37175077215332e-05
-7.60207818737495e-06
4.11509798209214e-05
4.06219060755645e-05
3.17805063778366e-05
0.000111729720529945
-3.35460490356213e-05
0.000110150674824148
9.45651035236911e-05
8.02755872940414e-05
-3.84817700428549e-05
4.63601854959939e-05
8.29076100593885e-05
9.1196526038059e-05
0.000170648848224245
9.96171310823025e-05
9.10561165528158e-05
0.000176952790203053
5.85827396973175e-05
0.000227158648569789
0.000121799760654579
7.81727616573747e-05
8.72958279612796e-05
8.77018611203534e-05
0.000108828390471198
1.83377023831122e-08
2.66126137167318e-05
4.35435001259986e-05
4.89369302430212e-06
-4.33827184899223e-05
-1.53914579344731e-06
0.000108879331352708
1.26713519029034e-05
-0.00010813390323542
-3.73251704441611e-05
-6.73066061218566e-05
-9.26290271787234e-05
-3.95781919431568e-05
-5.83762135037632e-05
-6.10171750924408e-05
-1.79207284910353e-05
-6.6526486420342e-05
-0.000145893257741843
-2.12811360508106e-05
-4.74586564569558e-05
-1.1747570781214e-05
2.4177643955163e-05
3.23766505539309e-05
5.65489414297898e-05
9.33754622977519e-05
0.000104727164663826
0.000154387268124799
0.000134600543169279
0.000149328886297338
0.000226148241196035
0.000179866569292829
0.000224138114025034
0.000149196524109352
0.000152984237357702
0.000150389559229289
3.93305134430744e-05
0.000214712805646936
6.25691852827042e-05
8.51605628021186e-05
2.92113771356811e-05
5.0661936706147e-05
0.000143686072656901
6.9249421901292e-05
-6.68889054674379e-05
2.81365181114907e-05
-0.000148035761507107
-0.00017027741567803
4.71117253061778e-05
-4.36882053981983e-05
-4.5470674230229e-05
-0.000104362693788468
2.82804370710728e-05
-4.77204528817261e-05
-0.000123382249048691
-1.05074710003533e-05
2.02934149820751e-06
-1.80689709044277e-05
3.1976357697499e-05
-2.25997925847439e-05
-2.80503275527748e-05
-3.7714183047385e-06
-5.48473768104119e-05
1.38457430661839e-05
-3.39094783208849e-05
-3.53774506126156e-05
-6.79506018224804e-05
-5.86720577669913e-05
-9.49515721242817e-05
5.8822248115763e-05
-3.65381831709354e-05
4.1518402013646e-05
-3.60852262505453e-06
1.51007340247323e-05
-1.12791041173675e-05
6.45306051224615e-05
0.00015080049602933
8.51950662363565e-05
0.000112048240335399
0.000113745359376452
0.000130684623299944
0.000212707416312604
0.000158332838155282
0.000188143974912978
9.97836750918326e-05
0.000221872352117718
0.000111990538743925
8.65436442369713e-05
-1.55969653308034e-05
9.92673359026158e-05
0.000126566754743114
-1.86117466118129e-05
9.91072728002434e-05
7.65881965972742e-05
5.74791967694239e-05
-3.76620046145312e-05
-7.45809247806673e-05
9.21314591449307e-05
3.60037793657672e-05
-8.24591454420005e-05
-6.30193865487352e-05
-0.000125873205815336
-7.22826990475429e-05
-0.000146123362525653
-5.18714972309346e-05
-1.51150032008535e-05
-4.80210241318395e-05
-0.00014270601300451
-4.93014846441185e-05
-4.05587717682759e-05
-2.88797631959495e-05
-6.55134640610642e-05
-6.42348516413255e-05
-8.78652223852238e-05
-6.01940005330377e-05
2.30589228710697e-05
8.40354944470095e-05
0.00013557839565234
8.6954950962283e-05
1.57638220893906e-05
0.000132628070643233
0.000140262325834828
0.000137516228596452
0.000154617882629374
0.000122185100611625
0.000115330806686344
0.000248404281297046
0.000145073998812619
0.000206264910317135
0.000188061270819746
0.000234183242205229
0.000260415121717989
5.35053210714804e-05
0.000129207459159155
5.78929808954652e-05
6.01380671164566e-07
-5.24887089376452e-05
-3.21378709657013e-05
-2.09803209676607e-05
2.93246738558492e-05
1.72594923993227e-05
-7.9053883989348e-05
1.82662002441879e-06
-5.1129953275561e-05
-6.16118477266708e-05
-4.70753724049638e-05
-4.58052461013975e-05
-0.000109032776426176
-5.18943912541845e-05
-9.16700410935346e-05
7.99568522029239e-06
-2.29530003855604e-05
-1.62102265349175e-06
-1.05968512439107e-05
-0.000153465968979159
7.21766282898824e-05
7.44135786746048e-05
4.32595826029823e-05
0.000255733805342248
0.000241481816191908
0.000242185975016213
6.11402265071484e-05
0.000131973902292341
7.76979379339911e-05
3.17937870883529e-05
0.000118957817228243
8.27227646864702e-05
-4.70507988177666e-05
1.95882758096406e-05
-1.22745713457526e-06
2.13897388857455e-06
6.22436884327363e-05
-7.25455871698398e-06
0.000121031877943592
-9.28719019428127e-06
3.5567281979737e-06
6.89418518636388e-05
6.9939059186378e-05
7.17490443539137e-05
-1.69222330823215e-05
-5.18103657431195e-05
5.40926500562383e-05
2.22730686059627e-05
-3.45255607922799e-05
-7.05207098835857e-05
-5.11874561604567e-05
-0.000107241549240546
3.48140079119791e-05
-3.37659352318169e-05
-0.000135353524756771
-6.64697883885026e-05
-6.74967583845437e-06
4.82642746999112e-05
7.86146286847951e-05
-5.02799626564795e-05
1.61565239136631e-05
5.20859508043701e-05
0.000126828404146813
9.50848829102268e-05
3.23213847659851e-05
6.92545646469402e-05
2.18623629079741e-05
0.000114625487293999
7.17738316948423e-05
5.22330400150727e-05
2.48782687215638e-06
4.31828930922757e-05
5.85897738005223e-05
6.32242778614293e-05
1.06472845578731e-06
9.13920184931619e-05
0.0001112383903603
0.000107451349032344
1.53480900972452e-05
7.85584812093423e-05
1.70196228538447e-06
-6.13298221173834e-05
8.50368342530009e-06
5.39926459114201e-05
-2.5064651903616e-05
-1.40288576160044e-05
1.69450795393237e-05
-0.000134210851181687
-2.59496118259586e-05
-3.23619650292112e-05
-4.23913336032874e-06
-2.40264105129356e-05
-1.13973320926078e-05
-4.68237253200572e-05
-6.71271549109606e-05
-0.000118237726495314
-0.000211714844916662
-0.000132477073223225
-6.39291198655425e-05
-0.000138274671770698
-9.39653127332714e-05
-0.000109839049132256
2.20256126424852e-05
6.23902865816909e-05
0.00014125110847238
0.000137002809574808
0.00013968188950037
0.000211400949684254
0.00026188463495907
0.000305696219894268
0.000236682135722892
0.000283406253797292
0.000316482056020753
0.000307752826546345
0.000308660294021838
0.00025171830292531
0.000118979260905829
0.000162984022218923
0.000118027807457391
7.33081642459667e-06
-2.7407571564481e-05
-6.61914129412368e-05
3.04944118724454e-06
-0.000130766647981488
-8.043222279571e-05
-0.000139926296155401
-8.75149183199039e-05
-0.000248679039908325
-8.53994432726679e-05
-8.8644322292112e-05
-0.000123817107127454
-6.71622961226332e-05
-4.69716850815589e-05
-1.97608279840469e-05
-4.22341970528664e-06
-3.27307754997821e-05
-0.000108603719885057
-1.70155252688247e-05
-8.09456195097948e-05
4.63031371694766e-05
-4.43300575399171e-07
-3.46760249149405e-05
8.10437135221588e-05
-6.86572887656768e-05
4.68940308986219e-05
9.34733934543482e-05
4.95025026963109e-05
-5.80621550177699e-05
8.2631914712868e-05
6.69614314668342e-05
0.000115159400095403
6.50966033494191e-05
2.2235234303759e-05
6.44249425880233e-05
1.80101244273579e-05
0.000173483713068159
4.46556244096685e-05
0.000199716515991421
0.000108508529145575
0.000187409870971261
0.000175633354890504
0.000166866914736682
0.000227141785687948
0.000211332389663927
3.30930563670447e-05
3.40000203710155e-05
0.000146695229206527
6.27739125126901e-05
1.09009393216823e-05
5.07573648486781e-05
-2.91836010061096e-05
3.64381658106549e-06
-6.47535288359028e-05
-7.36576839569501e-05
-9.68511440677017e-05
-6.9984841788619e-05
-7.89185683485703e-05
-0.000111883849367934
-0.000185320663248737
-0.000211710459693095
-0.000214929332940633
-6.40007840250491e-05
-9.78775143035005e-05
-3.63569042653622e-05
-1.08481936040615e-05
-0.000220112541082694
-1.6227229236835e-05
-0.000111997912215232
5.9063586093909e-05
3.77502547262051e-05
-4.15993260823157e-05
7.16538258514426e-05
9.90496976530395e-05
0.000176519609210344
4.98897381527234e-05
0.000223955943725847
0.000200597835445785
0.000184600947007813
0.000179221786613058
0.000215307783434607
0.00020182301805198
0.000155221167796389
0.000149288563987844
0.000213014085827544
0.000192050085628372
0.000162135448311246
0.000132832746549614
0.000170310127358684
0.000121553310858247
4.81316722732383e-05
-2.88593031709388e-05
6.63037373958758e-05
-4.21333696203364e-05
-2.2747444673918e-05
-9.52181199174974e-05
-9.98495007560155e-05
2.71829983223198e-05
-6.25921543767165e-05
-0.000192383472618201
-0.000120199268752747
-0.000162178447203198
-9.40387298785058e-05
-0.000157433447048712
-6.58048231045438e-05
-4.34487244886815e-05
-4.67196429662535e-05
-3.11343852014776e-05
3.6606526623093e-05
3.66106890069382e-06
-1.22637879679063e-05
-3.18127730690043e-05
6.34762964311344e-05
1.34421864180515e-05
0.000166507986786436
7.25725239440553e-06
-3.21452417466662e-05
4.34916339451987e-05
1.47665694467711e-05
-7.26358816316025e-06
3.81927301462138e-05
0.00012478015651858
0.000102232985326516
8.35803356718222e-05
0.000187065230630278
5.88750606305779e-05
0.000117187199050361
0.000271272402805537
0.000120643174880976
0.000141006055811945
0.000117563474980802
0.00013520017135957
0.000197778130879742
0.000161685438627941
9.27119742873216e-05
0.000158457380079347
4.81003673375367e-05
7.20544060851478e-07
-3.01779213224811e-05
6.69489252286627e-05
3.59737885108727e-05
-1.9435564809716e-05
-1.13771063899585e-05
1.19393042140021e-06
5.2063192570754e-06
2.44154233882037e-05
5.43044923469283e-06
-6.95421590739035e-05
-5.40998981639337e-05
-8.80806918570691e-05
-8.28906571052988e-05
-4.58772389378812e-05
-9.78814938046247e-05
1.60179543405616e-05
-6.73972214794799e-05
-3.38621603396129e-05
-3.44362858596694e-05
8.64641699993266e-07
-2.14073716267784e-05
-3.68803407921095e-05
-7.85174980969942e-05
-7.16193668221271e-05
1.06283327744721e-05
-7.34876397744884e-06
-9.42086460518184e-06
2.28157154415173e-05
6.06382532529285e-05
5.21503659898948e-05
0.000156593687340198
6.31412668510524e-05
4.05984146478213e-06
0.000163139066718403
0.000162952789543774
0.000221985547136936
0.000249406785386147
0.000205679899978773
0.000157606421779786
0.0002382195189113
0.000136180125417307
0.000174866455423932
0.000122919191879114
9.69895060717591e-05
6.04451185547835e-05
5.44285646848556e-05
8.26353723954951e-05
-2.19203276219345e-05
-8.88450453539793e-05
4.46104111384331e-06
-6.98593878134312e-05
-0.000200023698539725
-8.51360641414913e-05
-6.72554966215887e-05
1.49689908290858e-05
-3.49200261783485e-05
-8.01931579628672e-05
1.20129246130583e-05
-9.82378159662302e-05
5.52433807481168e-05
-6.81698201592407e-05
-9.35188611796724e-05
-2.45450809824253e-05
0.000128392926523118
-4.65829192117964e-05
5.03631353962424e-05
2.71024412016732e-05
-2.13046086663592e-05
-3.16292938434676e-05
-4.0881966723791e-05
-9.01302835490069e-06
1.77755703605888e-05
-3.02886138699335e-05
-2.1925830984382e-05
0.000118269479225893
0.000145995931862265
3.94294892016375e-05
0.000274052266252405
9.83251114055429e-05
0.00024754967774911
0.000252392836532238
0.00037119175610185
0.000254346782132914
0.000174532753962614
0.000322343164043067
0.000131990359421461
9.4500589259573e-05
0.00016273333048112
1.05259609600617e-05
2.37513459848574e-05
-0.000107015769637415
-9.61344823048317e-05
-4.75540129584505e-05
-0.000129536928728604
-0.000104271447168198
-0.000123430737533743
-0.000130918990034376
-5.75290224107823e-05
-0.000184423761843195
-9.97621384471144e-05
-0.000112732388685513
-2.56555116013205e-05
2.14039806209606e-06
7.15849188590678e-05
0.000120623949773592
0.000103067058357424
0.000129062265829457
0.000106514706256794
0.000101483152846464
0.000110821634179215
3.60478069959385e-05
-1.60547343202969e-05
6.80270493983565e-05
1.73996257638152e-05
0.000129607978007841
3.18479629015848e-05
4.00673673576991e-05
-1.27401143802067e-06
4.35914374578658e-05
5.70613385172994e-05
7.06800914882245e-06
4.0837248986064e-05
-1.11763392010798e-05
9.18149140246064e-05
0.000165866154307881
5.36029575259086e-06
0.000181412010284588
1.85887307778067e-05
0.000140259190613567
0.00022353325866344
0.000105176800477277
0.000170916020855318
0.000100981489433533
0.000164894281556184
6.82182283327772e-05
0.000163752761168631
3.33297750907635e-05
-4.76254906933767e-05
3.64725235259978e-05
-4.85514274535654e-05
3.1255063871701e-05
5.4388358820167e-05
-9.91151550381906e-05
-5.60781639018859e-05
-0.000214278253913127
-6.82649047055734e-05
-7.95869897303524e-05
-0.000181215157336742
-9.19946801712556e-05
2.67056129364369e-05
-8.05592053988025e-05
4.30165676900597e-05
-6.37256183767997e-05
-4.59722251508606e-05
-8.61779734120687e-06
3.197216140767e-05
1.8121776873866e-05
7.69170419221926e-05
8.93718958491659e-05
7.80732782673276e-06
6.65671758259733e-05
7.42580131515475e-05
8.0431424694994e-05
4.34659793169944e-05
1.27479060372533e-05
-5.96496606536263e-05
-2.08535519990056e-05
0.000149578614315368
4.60560449923855e-05
0.000195085610945529
0.000105028941540771
0.000110869278876765
-1.69323271623827e-05
0.000144993169879003
1.53134238203795e-05
3.53759815836742e-05
9.64420295995788e-05
4.71738590706765e-05
4.94476183030219e-05
-4.90396722325592e-05
-7.11101331065548e-05
1.97123807492534e-05
-1.96797033065139e-05
-1.54081224851382e-05
-2.0396844678074e-05
6.41181611982502e-05
4.58100328611011e-05
-4.83978821585087e-05
7.4757070304206e-05
4.9465098721279e-05
6.47930405875593e-05
2.95601210091059e-05
-3.12266184258902e-05
2.5691507750557e-05
7.5707683981319e-05
-3.30741497122298e-05
1.60045540211667e-05
-1.19680989464192e-05
-5.65463266573346e-05
1.58652625893997e-05
-4.71271497935569e-06
-6.94952594703285e-05
6.08300500785042e-05
4.82912476784977e-05
5.40731196841814e-06
6.09505515465629e-06
3.49533061118891e-05
-2.33358807769029e-05
-4.97561583443766e-05
7.34739645289804e-05
1.71988918888585e-05
-4.02062179966982e-05
8.20969040863273e-05
-1.37193126040678e-05
6.80688629998079e-05
8.16796019657017e-05
6.91477368422485e-06
5.60814026300324e-05
0.00015738418375404
1.06302595273593e-05
0.000117898849067356
-2.23059970842959e-05
1.67395340069051e-05
0.00010745882001918
2.16881007969679e-05
0.000126296770648951
4.78587007634276e-05
0.000130277203802299
0.000146735588422157
0.000112572331890218
9.76591702488333e-06
6.67151430306346e-05
4.2779448546113e-05
-1.17617078965347e-05
1.52095823390047e-05
-3.25753621990474e-05
7.76157134986084e-06
-5.440246528696e-05
-1.04575320477042e-05
-1.14044056363018e-05
0.000266226349960921
8.12569143579764e-05
0.000168323205574397
0.000112741982943846
-1.3828810480736e-06
4.95920765595191e-05
1.2599010484706e-05
-2.45890036955195e-05
9.26861843006815e-05
-0.000147839370204075
-0.000105990466784648
-0.000102971516196582
-6.03950228381671e-05
-0.000140990430146872
-3.06413672311259e-05
-2.27340600343566e-05
-6.62179209556892e-06
-3.97572766299705e-05
1.98243238849605e-05
7.0527550939595e-05
0.000189948892249412
0.000179511429895059
0.00014188437287261
5.24780712464536e-05
0.000168487601558463
9.02440067890692e-05
8.49634336274875e-05
0.000147416800485774
0.000102903731622936
0.000163838186868376
0.000102313833983382
0.00023384737949827
1.11082994356196e-05
-5.27814381142434e-05
0.000101238904298458
6.0854854745634e-05
-5.82191377345909e-05
8.38694581220111e-06
-6.86201162055869e-05
4.38998102199703e-05
-1.73508444695583e-05
-5.36469435437522e-05
-6.21546470104948e-05
-8.48240032883535e-05
-1.97446954593318e-05
6.15076870688226e-05
7.27894462592593e-05
0.000123127972577168
2.94631492021307e-05
5.39362400921692e-05
0.000212879025077053
7.47469962258078e-05
3.48282585282799e-05
9.91859637701507e-05
5.57959765253114e-05
-1.48445929476682e-05
1.50354411456669e-05
6.92164096952601e-05
-8.1421411402066e-05
-2.09510372753878e-05
-2.82348422348714e-05
-7.9021779236994e-06
5.66311876873338e-06
-6.80529669968805e-05
0.000125999315524228
1.75295618424873e-05
-7.1598030334438e-05
6.31361700413077e-05
6.71659697546606e-05
5.75417348299211e-05
7.49578230946976e-05
0.000147011628564208
0.000137569829490679
9.50759950208681e-05
8.84206605760483e-05
0.000119596261065414
-1.2453139100295e-05
2.08940549758864e-05
-9.70627687747505e-06
-5.12980194049212e-05
2.98034222662955e-05
8.22301598193023e-06
5.93232998955333e-05
-3.10621845351834e-05
-0.000170880661820456
-9.83004752276825e-05
-6.58006958826642e-05
-0.000123959068172752
-0.000169319445466089
-8.24820611383711e-05
-0.000126971166435864
7.84135145139684e-05
2.25294149662307e-05
-1.35913312238748e-05
7.66551459593436e-05
4.95668968031742e-06
8.44122456646846e-05
0.0002090697885082
0.000106378690897111
4.98536498872089e-05
5.25768422777303e-05
9.52517011972247e-05
0.000100314624911647
0.000144900141486568
0.000100122685969265
2.64795782273417e-05
-1.84767442118977e-05
-0.000111643342186509
-4.62224948001087e-05
-1.4257973524288e-05
7.43701754199134e-06
7.29558230102186e-05
9.0187818304941e-05
0.000149379930393501
0.000114144215758175
5.31877613461182e-05
8.40046954336734e-05
4.20911965457329e-05
3.46453246114446e-05
4.81008345583889e-06
0.000160776787982433
3.74484042115019e-05
3.36671256531881e-05
6.88385005157282e-05
0.00015642793648776
5.62274860935176e-05
1.4194391085295e-05
-4.89574579190212e-05
-6.01763158834436e-07
-0.000113847938537799
-6.15107265776546e-05
-8.85832630948538e-05
-8.58530651635663e-05
-6.38657931057184e-05
-0.000103331152266366
-4.31476434100815e-05
1.24921257775986e-05
7.85586758037188e-05
1.03687395781171e-05
7.03448269934931e-05
5.65230790896361e-05
7.03796861803308e-05
3.59535093085946e-05
0.000168457170055612
8.99742941496226e-05
0.000186144177356988
0.000120678207398825
7.18360455320087e-05
0.000161785455684902
3.03912470747434e-05
-5.25972313566188e-06
-6.06514821229393e-05
1.84685525881187e-05
5.61751547803085e-05
4.64180502213806e-05
-1.21894839076967e-05
1.91975509194457e-05
2.91988051138485e-05
0.000111767681980135
5.4429844865429e-05
4.87808143895666e-06
-2.19177695558736e-05
9.75659036771165e-05
6.87843850848663e-05
0.000169644534015416
0.000117897696549985
0.000112748670371767
0.000148528449896871
0.000147238217506757
0.000112807370415471
0.000134551633823649
0.000124301425773995
3.13677243763857e-05
0.000103585852320199
-1.58971602236094e-05
8.57764951056482e-05
0.000140900031401006
-3.19583678853353e-05
7.57076620795475e-06
-6.49736888553945e-05
-9.65118485987441e-05
-9.7562098738119e-05
-0.000110526631408522
-0.000145603136675933
-0.000122914435098293
-0.000133031223740974
-0.000120411802286441
-0.000144152068610193
-0.000114271036626909
-1.20908330776554e-05
-8.48617053483847e-05
-4.03514427399252e-06
-1.13096726338485e-06
5.07964986908552e-05
-2.81960886698896e-05
-6.08604966280257e-06
1.42130389636701e-05
0.00012687636827967
0.000135787284626902
0.000102678379611452
9.66613865611237e-05
5.88621960403122e-05
0.000135314005396867
0.000187700122877093
0.000158562491750598
0.000169477979834324
0.000247822683952391
0.000237016159083607
0.000268590843417309
0.000306503671061494
0.000251171594404863
0.000236316065884299
2.21075691120157e-05
6.36887171838797e-05
0.000107922636127183
-7.73987153428594e-05
-0.000115556583849406
-0.000122442794210114
-0.000225262754779888
-0.000112168037229969
-7.47050230197808e-05
-7.69109170548586e-05
-0.000108750808319658
-0.000218882691104142
-6.83328940459411e-05
-9.59981614090463e-05
-5.95453998911809e-05
-0.000171547400093417
-7.70140414237296e-05
-5.02267312726743e-05
-5.20816226532236e-05
6.53602390083078e-05
2.40702868658161e-05
3.02315690204401e-05
-1.15871386856783e-05
8.85182895089169e-06
-9.77320722354545e-07
5.06873563873444e-08
4.45770938136095e-05
1.60328561708518e-05
0.000106893454149746
7.29817063107668e-06
0.000127965725701969
6.27025144106431e-05
7.06849505941411e-05
0.000169159574004331
0.000258612569960816
-2.04673320380979e-05
0.000121604974645356
0.000128626624143592
9.76832355893209e-05
-1.37531318840844e-05
0.000200927258249536
0.000168609138734648
0.000266391854426216
0.000166005933409349
0.000197723463548626
0.000190871017304279
0.000226598251039635
0.000141378728756952
0.000121593456348178
1.95245614878656e-06
3.99243389428571e-05
-9.90102644153104e-05
-0.00010231507848901
-3.00589560684394e-05
-0.000183474079036272
-0.000153031694806737
-0.000226442414676762
-0.000253810195266836
-0.000185549766219805
-0.000126402188722593
-0.00017842496965233
-0.000175412827495659
-2.50447358215216e-06
-1.50179937466375e-05
-0.000165446111064753
-0.000147101268897887
-7.41278749116912e-05
-1.18614706986355e-05
-6.33712463708248e-05
-3.21880865782463e-05
6.79371623402222e-05
9.29794060095807e-05
4.39301525136217e-05
0.000123871940969698
0.000142531220701036
0.000136632438336197
0.00015884121120324
0.000151948003868119
0.000133931337554869
0.000170276844961829
0.000249631537315925
0.000103216443758185
0.000195015632664038
0.000183946975354777
0.000222772560843222
0.00011150182549563
0.000139854039629808
0.000142208830955876
8.64608252264716e-05
2.00875247174973e-05
3.56998085936338e-06
1.45759632467635e-05
0.000154931281552124
8.40088484830665e-05
3.97431161349847e-05
-7.06405821407391e-05
-5.01721971236868e-05
-0.000139639364195994
-0.000237911112726422
-0.000135990964755113
-4.39098913967888e-05
-0.000117494654341232
