# Supplementary material for: Research on computational propagation and identification of mine microseismic signals based on deep learning
Source: PLoS One. 2025 Oct 22;20(10):e0334641. doi: 10.1371/journal.pone.0334641 (PMC12543183; doi:10.1371/journal.pone.0334641)
Supplement: S4 Data — (ZIP) [file pone.0334641.s004.zip › 000100700000788.xlsx_0.txt_24.txt.txt]

0.000131503641705425
0.000357406540135068
0.000366494291795993
0.000217720707906571
0.000245953721832624
0.000422950967866549
0.000311733946732514
0.000407500137069015
0.000181295436546295
0.000296615513397802
0.000268620059901195
0.000395920823163948
0.000322978443745908
0.000106664574140174
0.000381613648293343
0.000222863673516259
6.25143682740356e-05
6.11425516232445e-05
-5.34188219545388e-05
-2.24771281235192e-05
-0.000230510726361988
0.000171562799485893
-0.000239930967346751
-0.000136275670105128
-0.000362777087210606
-0.000304871828544823
-0.000316046002723555
-0.000188884198253158
-0.000445135145167712
-0.000369695809841493
-0.000256688866726122
-0.000369500364107304
-0.000419191105489133
-0.00036865712725965
-9.37530642551258e-05
-0.000164413069244632
-0.000160294224207175
-0.000325389780478728
-0.000367034316938345
-0.000277002962277972
0.00012302436484962
-5.01743918855034e-05
0.00035271901465301
0.000306605555332826
0.000100142033834891
0.000302273381230754
0.000208253306558805
0.000116462961204914
0.00051151579587694
0.00037970492915023
0.000532355462783261
0.000255070971929377
0.000502574424542501
0.000589514783925914
0.00037050463434083
0.000394098668113799
0.000390337729257349
0.000338899944860207
0.000372349899408221
1.81736498702156e-05
9.78191405258198e-05
0.000102535917112248
0.000174767372380775
-0.000112628737945939
3.11012222654319e-05
9.32590947387661e-05
-0.000108240269236042
-6.82899545293337e-05
-0.00044223796246696
-0.000212929797849851
-0.000157277539086334
-0.000324851164467079
-0.000271559947193541
-0.000316937749338711
-0.000201537865418537
-0.000416422977356
-0.000671394869562973
-0.000359052954378542
-0.000545837530702047
-0.000254562888898272
-0.00043089571699591
-0.000194596088635346
-0.000384793074674228
-0.000354732800306185
-0.000295249105263309
-0.000233012735563661
-0.000292226970656364
0.000196342200848097
-8.24104747361408e-05
0.000179363499706798
3.59709641093857e-05
0.000191713789028319
0.000484583076931684
0.000284397441246818
0.000365391249328321
0.000361487155668327
0.000310178200962724
0.000388966473016603
0.000453343733074115
0.000234887562230273
0.000345254528592582
0.000545719330861644
0.000441992179869229
0.000535206770283339
0.000538431188878049
0.00019881026597091
4.34360534773448e-05
0.000343554063679608
5.62685449271613e-05
6.14040347174199e-05
2.98748418906643e-05
-6.40570700446058e-05
-0.000102121609915512
5.04248910280403e-05
-0.000134843316328825
-9.77037154973305e-05
-0.000208501969458973
-0.000284569873061856
-0.000216009227496124
-0.000442476323356134
-0.000264991749376758
-0.000323123004742993
-0.000473486613800688
-0.000483257746855799
-0.00015790531637251
-0.000254123786151855
-0.000305873497307462
-0.000172385703289287
-9.25004766201242e-05
-0.000158393384534114
-0.000177203182964909
-0.000223494914981981
6.49110840285412e-05
-0.000151164738038985
-0.000112192675792437
-0.000225137549574073
-6.07100546196843e-05
0.00013470989404791
6.75648318017827e-05
6.14802225831983e-05
0.000191375565640441
0.00033785082458495
7.74799819984385e-05
0.000214630187418628
0.000364946757477119
0.000164063307517329
0.000295323177854292
0.000333514361814706
0.000200501957440783
0.0002347923231944
0.000314296129562874
0.000206448446048161
0.000298487535531559
0.00046305344100824
0.000240142078332136
0.000526582034602961
0.00038226161046663
6.62781748510339e-05
0.000249917491866616
0.000234544405141587
7.06809662233989e-05
-8.71822607356995e-05
-0.000116485826873949
-0.000260842790680322
-3.9413823284533e-05
-0.000275287017578784
-0.000272238639567836
-0.000381776896575368
-0.000296125485410855
-0.000412971861080744
-0.000426330360946744
-0.000418565406598493
-0.000408588222706182
-0.000414543528724217
-0.000460101386731265
-0.000308027844233344
-0.000238535991338011
-0.000436228287149342
-0.000237256891894558
-0.000247503260036337
-9.91183412952084e-05
4.59656396138351e-05
2.09162402379118e-05
0.000187083049545255
0.000184670842739059
0.000187474857943079
0.000184263592359561
0.000533613702072816
0.000331869103575505
0.000175807162892732
0.000383836053066337
0.00037879249628141
0.000623733457052378
0.000472611093042338
0.000221546758383172
0.000457819791895934
0.000336033080514327
0.000302240048317814
0.000323433730182709
0.000142017555652678
0.000215527304301644
0.000119398018182872
0.000257595677486936
-0.000124781400915492
0.000225385989681162
8.73282006917229e-06
-0.000141017264795054
3.87940452299462e-07
-0.000249310934891514
-0.000132828533729273
0.000129148138772986
8.04786802440879e-06
-0.000218958479992874
-0.000324090249683271
-8.25891298357239e-05
-0.000258164848862058
6.31761278538148e-05
-0.000347099376447328
-0.000414696122197108
-0.000243385127671613
-0.000268786989328652
-0.000313223291119932
-0.000231595810542634
-3.96642513724138e-05
-0.000325523229125767
-0.000314702731931443
4.38608500051501e-05
-0.000244404409711461
-0.000151648782924207
-0.000374625369132843
2.67650402033055e-05
5.47316716760336e-05
0.000111288372847397
7.13390987957126e-05
0.000153745745390815
-0.000143048180663583
8.65790832506434e-05
0.000242329207531936
0.000193475243347311
2.10671524614071e-05
0.000334047891819057
0.000126763871998949
0.000283182015496702
0.000437252926565758
0.000126433366192805
0.000484055326669614
0.00027144065119645
0.000534397949008237
0.000291393659310258
0.000244548887095454
0.000325344888528086
9.82264926603928e-05
0.000248027913953025
0.000225729432640811
-1.39805438909397e-05
0.000118960176940116
2.23154043413538e-05
4.75578739608996e-05
4.10727821692816e-05
-0.000156400531793634
-0.000206793787143776
-0.000218092285228848
-0.000270429992024542
-0.000209626378654142
-0.000298059149289201
-0.00047763742739485
-0.00052862928716714
-0.000384176541474904
-0.000187105450627812
-0.000311229521909295
-0.000314407924407553
-0.000276220675169889
-0.000420441919586225
-5.93158549345573e-05
-7.36143312575868e-05
0.000117574934945185
-4.08074819404486e-06
0.0002441526175981
5.97780296088335e-05
0.000142577486982396
0.00018423823379432
8.21491918958194e-05
0.000299660557332764
0.000245643283101217
0.000246072459611399
0.000410363699949755
0.000297417584943199
0.000488368004749869
0.000210994571553324
0.000231994384271184
0.000289313774668266
0.000426627689494676
0.000555307071074175
0.000307445117480166
0.000186926000536394
9.424322154441e-05
0.000291226397017053
0.000137827459677729
-2.12159833219015e-05
0.000357210789596701
0.000100632076844787
8.16411459732771e-05
-0.000232147371399753
0.00014305494986119
9.56694735447063e-05
4.59704372615185e-05
-8.84254657873392e-05
-0.00031951805045474
-0.000177125461073742
-0.00019196146565181
-0.000272009241494649
-0.00022399792434634
-0.000262742995171089
-0.000268576738164984
-0.000431092319712604
-0.000324306352645291
-0.000325005819112013
-0.000337591767437086
-0.000162867342187745
-0.000314165986005583
-6.82241039655689e-05
-0.000251616755137801
-0.000177850947102029
0.00019563345129067
-5.70723614156882e-05
1.42792068565319e-05
7.96650641767312e-05
0.000227678461045064
0.000127384528738051
0.000349044597681338
4.15535972717376e-05
0.000225706549506151
0.000247717587701605
0.000169351920254095
0.000204105293596659
0.000448769989643829
0.000483360365527496
0.000580328256029796
0.000422620998348346
0.000392233556605119
0.000463244968007517
0.000439499356635949
0.00030094834740372
0.000337764011334937
0.000314561584399582
0.00019177115303277
-2.62149582058664e-05
0.000184920176805046
-1.2657598219393e-05
-5.09994026397798e-05
0.000116756456041791
-0.000181995600462242
-0.000153554479685071
-0.000338430772272367
-0.000355282819292962
-0.000285026638492651
-0.000346329811675398
-0.000167960735357851
-0.000244793917859092
-0.000321705969950808
-0.000390690718837887
-0.000234456733956139
-0.000246208571411979
-0.000301324211832785
-0.000368014660050655
-0.000161085450385396
-0.000445812254686814
-0.000291374983585046
-0.000250033843056412
-0.000292409708139709
-9.72550272762422e-05
8.4464747920871e-05
0.000107062818549967
0.000237292672585256
9.51579154102873e-05
0.000367657947547858
0.000343564560344089
0.000340007632344717
0.000196454852531206
0.000465875730916689
0.000272656562533967
0.000389300976733859
0.000429100456872985
0.00033742016239382
0.000377052125286502
0.000392813127231225
0.000279523451104261
0.000204775694145581
0.00014850623497002
8.82416913951839e-06
0.000161136370192765
0.000253220968121021
5.84943339613248e-05
7.18159520655128e-05
3.68241066851489e-05
-1.74842930214297e-06
2.99418357183832e-05
-0.000246939242443904
-0.000233676882715998
-3.4417620968674e-05
-4.57465866839842e-05
-0.000107686526652351
-0.000226439017959466
-0.000253505877467665
-0.000167315284509182
-3.94098995842811e-06
-6.34286543618115e-05
-0.000293489845543309
-0.000360368043684141
-0.000233557843964989
-0.000120162145545801
-0.000265027155056746
-1.36163442561933e-05
-0.000245680344500983
-0.000198536341422459
-0.000188339574340352
-8.4998805226459e-05
-5.47432913003468e-05
-7.46515259266981e-05
7.07776733030033e-05
-1.62372457401879e-05
0.000250012455378911
8.99335451929513e-06
-4.09053057644977e-05
6.16615476544219e-05
0.000260410499174279
0.000176627897404053
0.000258085726731376
0.000349483605426635
0.000357956120618662
0.00033896466176419
0.000593490441116061
0.000376833686314258
0.000216903894473179
0.000291855641857946
0.000407025454409722
0.000288431435576465
0.000327617976120269
0.000272495270674368
-6.29379440950263e-06
0.000131015560576682
-8.13992122393451e-05
-2.74296907848094e-05
-8.62187385243334e-05
-0.000219714695000124
0.00012169462203352
-0.000111018322753558
-3.21930015375136e-05
-0.000127455417450015
-0.000145138940530734
-7.30932633467533e-05
-0.000154825662622088
-0.000202001356352009
-6.7484072623156e-05
-0.000383308211822249
-0.000426994793267154
-0.000327051180642771
-0.000189175911406409
-0.000217364448992398
-0.000235889440485723
-0.000137661610362682
-1.33673199953422e-05
3.74223250146358e-05
-0.000188097871586413
-6.51303025970581e-05
-0.000191408948871399
-0.000144042340525914
8.5094154250708e-05
-0.000148145679075388
1.96456397096044e-05
0.000117250445602385
0.000110492204556873
9.87330101954518e-06
0.000265441494135367
0.000177132746095872
0.000267964271734051
0.00023387599910844
0.000296413619091035
0.00025235703005873
0.000271494820545707
0.000459150712677605
0.000337640392631896
0.000620752261941225
0.000391404252551753
0.00018082185628916
0.000309425525117553
0.000101929584415384
0.000158543491140706
5.41234673192661e-05
9.62321150409964e-06
-0.000218174436981991
-2.06843789932516e-05
-4.14551080812872e-05
3.15540261441283e-05
-8.05935052170959e-05
-9.24105673266736e-05
-9.0723582597049e-05
-8.63953902664825e-05
-4.52818146424738e-05
-2.39542512344314e-05
-0.000248790545273172
-0.000317065920771295
-7.35397749082665e-06
-0.000262509133712908
-0.000110558810188082
-0.000159227620710412
-0.00030198746150568
-5.24014247981835e-05
-0.000426642410023504
-2.79307761617498e-05
-0.000190857025840183
-0.000179780047138172
-0.000168042704992001
-1.93009681260153e-05
-2.64868937190934e-05
1.33341884070845e-05
0.000155108410079303
0.000348950936461181
0.000237341818454238
0.000283664569288795
0.000283977795446678
7.99281308189381e-05
0.000269401458024417
0.000257281167427773
0.000227128605138949
0.000181988203525171
0.000235354877229407
0.000430215223516082
0.000211030959801829
0.000372962325805783
0.000374935955113124
0.000242742596807903
0.000271875210308435
8.19683805467373e-05
6.38028934776179e-05
9.53012043273324e-05
6.1581495664424e-05
-4.84289214662966e-05
0.000118228785407601
7.45135258649849e-05
-2.03302502223999e-05
0.00012449494946948
0.000191012674153116
-1.16553651267705e-05
-0.000302854471377895
-7.45656787484961e-05
-0.00019063641710891
-0.000114997353095881
-0.00014023642845877
-0.000260595380286554
-0.000211502830163032
-0.000220430600283839
-0.000240270339950678
-0.000188443637588631
-0.000483947296520527
-0.000244077266678069
-0.00042586158187279
-0.000278601891061337
-0.000216420937554218
-8.6046207591034e-05
-6.57937752403922e-06
-0.000332848422734968
-9.2582134882411e-05
0.000130999704880346
0.00024494490042176
9.0883761558718e-05
0.000177777468070929
0.00045013369175282
0.000159504443226295
0.000361602598716689
0.000140807878839437
0.000261078786858409
0.000404769291899548
0.000478502939425823
0.000107355529144443
0.000198611168547374
0.000507663034998029
0.000209590249745921
0.000162805171792709
0.000152711264044077
5.21041304396502e-05
0.000133747503928414
0.000208137395862042
0.000262725035457864
0.000237041152186171
0.000126838184255622
-0.000134887505575257
0.000113705325654087
-6.87398342973165e-05
-0.000169354433526239
-0.000162897909527356
-0.000137682786571663
-0.000282064658105987
-9.0188607418204e-05
-6.07558593448825e-05
-0.000245341389462346
-0.00016138741434169
-0.000163596010941438
-2.53253885706168e-05
-0.000115893893720642
-0.000126012700856229
-0.000260860894455731
-0.000228070124136557
-0.0002050003304189
-0.000182066105974921
-0.000202468308419968
-0.000129798570236913
-5.63154225576149e-05
-0.000162677220045412
1.19331234031884e-05
-6.03011022718467e-05
-0.000174124321369986
-0.000111268467609257
-9.69748081557626e-05
0.000128331658327087
0.0002595944044236
0.000272120483038517
0.000280916761233536
0.000284832118257577
0.000430529756363993
0.000463690532219234
0.000319606602700855
0.000382657602606955
0.000598628865810152
0.000375250177653144
0.000317851377967432
0.00021145670953505
0.000389011554557403
0.00021049250832002
0.000137843501069377
0.000405049428971949
9.05015551455095e-05
0.000143736591935006
-8.84476605851449e-05
-2.15887951401677e-05
-0.00015770721908914
-0.000106571014157704
-0.000305674572121258
-0.000256748729562587
-0.000306979218403364
-0.000284693119725801
-0.000352363368187756
-0.000408118434728241
-0.00038896946397704
-0.000621730103950641
-0.000489897715836513
-0.000294254188422086
-0.000191876507229903
-0.000472265697362807
-0.000347318341889134
-0.000113345960914779
-0.000234323464064151
-8.69189121006898e-05
-0.000149578389757652
-0.000186395115957819
-0.0001862773548826
0.000179187173033036
1.68079777114074e-05
8.40224675984644e-05
0.000263192139497583
0.000212542462689113
0.00050327671726272
0.000176907685565985
0.00062769345157809
0.000257216308631611
0.000453048098451432
0.000445093595467911
0.00043506063836992
0.000512947305757145
0.000557958119716317
0.000135864178880124
0.000219681971272674
0.000244346457524231
0.000203375156662601
0.00018777236145136
0.000147256817490477
5.76677027252356e-05
0.000170731975427376
3.43804377342838e-05
5.10853826906595e-05
-3.45619296898724e-05
-0.000204214961099939
7.47112993857228e-05
-0.000147024303418648
-0.000218447809573795
-0.000220767609242692
-0.000298670204763172
-0.000342553321170427
-0.000378311861293076
-0.000213997100958058
-0.000206282044086297
-0.000533431464865873
-0.000377547789582824
-0.000216459233491492
-0.000282600166463837
-0.000181909241951848
-0.000250130551634524
-0.000328589432096913
-0.000168107700207303
-7.25713436861539e-05
-0.000225661082417501
-0.000178185323931587
-9.16645933309314e-05
0.000244087917923888
7.00469732126894e-05
0.000192820009878764
8.61244874726694e-05
0.000264487685298912
0.000294386685190197
0.00049207029803373
0.000490712516525371
0.000311564916707166
0.000574087617120325
0.000376588813044164
7.55999759655679e-05
0.00019161661469601
0.000198844019952779
0.000304662051221479
0.000445513848023105
8.65859378733582e-05
0.000102589826178202
-3.30477213919907e-05
0.000116633251051502
-0.000198585610474379
0.000119016065323564
-5.56258038003565e-05
0.000144937147226027
0.000112839101267122
-0.000105565995823726
1.79621528016851e-05
-0.000238894639364393
-1.21613220346231e-05
-8.05759017642236e-05
-4.18723636559669e-05
-0.000198337791466023
-4.64545234102736e-05
-0.000137571661472501
-0.00018441639866725
-0.000239292268493858
-0.000325204724656386
-0.000402701239200906
-0.000399906599285419
-0.000306490903754737
-7.27708116044585e-05
-0.000339715256030822
-5.61132794794815e-05
1.00484542087749e-05
-3.12626893757573e-05
4.59534485687961e-05
4.00012516531445e-05
-2.843839144615e-05
8.28559581466099e-05
0.000274071096869356
0.000182101528054347
0.000303748425548657
0.000259876760292472
0.000214087302218211
0.000395750476430001
0.00041855888928508
0.000465508554726004
0.000440719439482458
0.000374816612470615
0.000315756480144734
0.000542846318603403
0.000414888930666894
0.00017819915928062
0.00018105381867423
0.000138498583415519
0.000312138751394857
0.000339014238769312
-3.50634436896272e-05
8.28116823618464e-06
-2.91505514031768e-05
-4.34403098059929e-05
-9.92461040476448e-05
-5.67205357108893e-05
-0.000100835715975509
-0.000143806289413401
-0.000309490826503443
-0.000246905320630954
-0.000171580356428998
-0.000385259924806863
-0.000208485659341141
-0.000145360631064222
1.70235182593067e-05
-0.000181210221276118
-0.00018605342212089
-0.000243441198859924
-0.000204266222405761
-0.000242289344068787
-0.00020683248286386
-0.000228461255196756
-0.00042260870434148
-0.000289699731381066
-0.000120491613196733
-0.000257521534984751
1.42818366395527e-05
-0.000169966946527511
-9.89870008976254e-06
-0.000154877846803866
0.000147764363901849
0.00029874297395384
0.000130398074189255
0.000227339164042599
0.000567213966925201
0.000212027586216777
0.000432024259156755
0.000367160330636418
0.000475669052949956
0.000426993981684273
0.000392053199737452
0.000213800465968108
0.000243877838935222
-2.07743529021063e-06
0.00034204567614799
0.000286261887122036
0.00028737505369877
4.95138763921023e-05
6.54325828206381e-05
0.000202902421943476
-7.53131769674444e-05
-4.07580061343125e-05
5.17959924710686e-05
0.000119034308754089
2.96681560761809e-05
-6.72782167615412e-05
-0.000152028430709293
-0.000188119851778227
-0.000214409851112934
-4.47442802004844e-05
-0.0002912444680295
-0.000458732107213554
-0.000451371374907442
-6.3269677810309e-05
-0.000200412876116411
-0.000328924285678919
-0.000401772818454303
-0.000388794528125708
-0.00029193311195099
-0.000398166191843282
-0.000329122688822404
-0.000232637735292543
-0.00013595611879499
-1.26643136192282e-05
-2.59426885914931e-05
0.000138008576472362
0.000106538866924226
0.000396856947381078
0.000110487049190076
0.000260827431934984
0.000438598216989445
0.000337303656570704
0.000344176369935053
0.000354432375778794
0.000480069396205193
0.000273731077586021
0.000306952857156019
0.000203794213674426
0.00055763866009281
0.000427595748652746
0.000380491832953019
0.000225401070821569
0.000169757998826001
0.000132957550656541
0.000212709404336863
0.000141149525417589
-6.0885554234336e-05
-5.1048133711033e-06
-2.94569198648142e-06
-5.0950734283761e-05
-0.000121290310853635
-3.82511714215582e-05
-0.000117338052742508
-0.000322976701581839
-0.000263363276147792
-1.08814626080515e-05
-0.000243402997218297
-0.000387804382815951
-0.000226227601023332
-0.000249775060874216
-0.000338623351380277
-0.00035697076475491
-0.000246952885842633
-0.000678933204338328
-0.000359575989154735
-0.000326878024536006
-0.000252671747053969
-0.00028676374499519
-7.87779945772712e-07
-0.000150403505010531
-0.000115617646209776
-0.000175141394495235
4.63768976176755e-05
3.59864948747797e-05
0.000180092985506192
0.000219076146481465
0.000300503619411478
0.000406703701807823
0.000446630630131471
0.000484109320870356
0.000571548210857793
0.000414835259738541
0.000586540557491131
0.000480422961062435
0.000372047330816707
0.000196315778683721
0.000450684881415988
0.00033965719108378
0.000407790295837283
0.000188328265151038
0.000166758426506773
0.000153957688710858
0.000100528253369514
5.41726467115561e-05
8.31767406480982e-05
1.83695107615599e-05
-0.000105461716387818
-0.000100758287286432
-0.00045541458628182
-0.000258706981866937
-0.000337477696193724
-0.000317938387756022
-0.000152278217932799
-0.000303226166740756
-0.000372899189017925
-0.000405147536649601
-4.24435040418383e-05
-0.000160819394502423
-0.000267280128687147
-7.09240715731469e-07
-1.7979046955438e-05
-4.34906523047193e-05
1.43714422965171e-05
-3.01401573932281e-05
-0.000158879363561516
-2.92642726116402e-05
-0.000232402015010266
-5.55672412403079e-05
-0.000116388013224177
0.000112326106954449
0.000121876002884707
-8.01256752741962e-06
0.000224273273353534
0.000125076757901367
0.00021247252325475
0.000294250720186983
0.000178583069798994
0.000391574862774242
0.000195942018357768
0.000440153061334507
0.000350921899362807
0.00022847923707743
0.000407518594701411
0.000377895694156878
0.000214184408431749
2.73138758166379e-05
0.000270194907780249
0.000169701031075576
8.30154181532048e-05
8.36329535589412e-05
3.31681141236226e-05
-8.6975407747804e-05
-3.16745927304299e-05
-3.81466450510167e-06
-0.000404287173750009
-0.000291938613277689
-0.000407987913808476
-0.000231791505483127
-0.000519271980556124
-0.000125670098091935
-0.000557350090346207
-0.000301525729067593
-0.000382734848716296
-0.000213703993913507
-0.000157302581599766
-0.000133623514539239
-0.000182216622555451
-0.00010295615403444
-0.000386394860225651
8.12952321798335e-05
-2.80659540692787e-05
-0.000124623881086619
0.000146130318212706
0.000248882129238123
-6.98706202654e-05
0.000131153300262884
0.000191248991987722
0.000368869370045036
0.000399941297101597
0.000219875929303204
0.000313461727017858
0.000284685639168517
0.000436706613540898
0.000365661680610333
0.000394320416763872
0.000312673725711767
0.000207142372606371
0.000274216355027643
0.000274789779046143
2.47082731310401e-05
0.00013151584114803
0.000219094020062484
0.000156367078725746
2.7507873993993e-05
6.3894136668599e-05
9.14905951415494e-05
-9.71863615489387e-05
-0.000181143243966523
-0.000289489847923284
-0.000141238602931661
-0.00017271653478888
-0.000422485971508506
-0.000217923272743346
-0.000225038392604422
-0.000123225043998808
-0.000310084039980798
-0.000645168177010446
-0.000336000337027092
-0.000234288027626374
-0.000194352591737983
-0.000228552409110203
-0.000104785019032376
-0.000128525213020429
-0.000168586597087593
0.000117488459207712
0.000118785373849447
0.000213960427267052
9.49815692227126e-05
0.00037484213117255
0.000264858664263532
0.000277003791391294
5.63309232386594e-05
0.000425497046181187
0.000367893885787104
0.00021095417710008
0.000359884477535174
0.000215130587196075
0.00037565030956943
0.000247791211433357
0.000270507452798964
5.61604967471563e-05
0.000281781491704773
5.18579207670973e-05
8.58901424031484e-05
3.00791805786854e-05
2.52799580657136e-05
2.30358489295232e-07
-7.96699385749231e-06
6.5304920985052e-05
-2.03659650226946e-05
9.41826854549809e-05
-4.33307621140592e-05
6.77947317906398e-05
-0.000231980456510613
-0.000252026397592906
-9.38043567465876e-05
-0.000252617170072481
-0.000429871732688269
-5.13159982017324e-05
-0.000190868544511038
-0.000314129955786374
-0.000242691142787667
-0.000242507053720284
-0.000382389471583683
-0.00012362424499308
-0.000142150783768933
-0.000334453359465703
-0.000245320367053177
-0.000169971511298953
-0.000125870128965579
4.14124530990999e-06
3.36847102771703e-05
0.000183246090919902
-5.41485077476276e-05
0.000236835222294664
0.000323777232084356
0.000142648259641892
0.000127863683636887
0.000409141729610513
0.000136877022026596
0.000218753812801087
8.09967404557704e-05
0.000571061479368628
0.000331661267746271
0.000549620304193746
0.000488363841055723
0.000480789744187345
0.000322650767803906
0.000271168039503625
0.000392164929513445
0.000258502698072253
0.000390187050989306
3.13248765772852e-05
0.000103014586556087
1.3889683145602e-05
6.26423316200877e-05
-0.000194618552273482
-0.000227175299512215
0.00010023516239982
-0.000191213692216331
-0.000201802997772997
-0.000395335217621348
-0.000185592182699438
-0.000268896394463941
-0.000231990845697464
-0.000282012894934778
-0.000516934958211409
-0.000280256462202968
-0.000227437193330014
-0.000159570115468471
-0.000113049688297272
-0.000341638316647283
-0.00020827177205397
-2.83184023719579e-05
-0.000115820026025495
-0.000292196653122331
-0.000249777618792953
0.000125874302225185
5.1403562985458e-06
0.000125151732731413
0.000118173669711941
-5.30055778939388e-06
0.000198956290775186
5.59548548046057e-05
0.000129447824963689
0.000188855508029274
0.000193711094795471
0.000280507686800954
0.000327566943670842
0.000284258652892981
0.000347328530283729
0.000490066996389719
0.000423879659256871
0.00054020578672864
0.000254702402959422
0.000407373941599154
0.000247429213449229
0.0003297087108591
0.000169042826949442
0.000132238798101631
0.000158700843417168
0.000319104357197361
-0.000109155637485827
0.000267224623938969
-1.63648171343856e-05
-1.30838752017889e-05
-7.82972562550507e-05
-0.000100416244943987
-0.000210542496387479
-0.00017691784353467
-2.74702640481366e-06
-0.000466755826660069
-0.000167382440294145
-0.000344504732369672
-0.000676870416674163
-0.00033811306157276
-0.000223119837150608
-0.000325840322215769
-6.41495448061407e-05
-0.000280990493966721
-0.000249841954136903
-0.000208192768988811
-0.000140380404933733
-0.000430350964706491
-0.000178445422137528
-0.000120665290778377
-5.3746395217914e-05
-0.000102890394672148
-9.45903952997456e-05
0.000126290210905936
-0.000130363226935191
3.11271193363143e-05
0.000106637346939627
0.000331191824283061
0.000376129502430821
0.000469461951107904
0.000584422452557592
0.000602581829684045
0.000562815848358812
0.000501310085515378
0.000487035876912711
0.000412574260272478
0.000576413248930275
0.000421553064171533
0.000461421978631031
0.000381763895865883
0.000393707613652411
0.000446536580271566
5.6881599266548e-05
0.0001732757844293
0.000142960186270393
-0.000209718200511367
0.000111992667072883
-6.19425694515012e-05
-0.000118868740679889
-0.00041294721516876
-0.000351353261167274
-0.000167467447442544
-0.000322116324490177
-0.000680903410677693
-0.000544082623879528
-0.000516963742255774
-0.000300273953624657
-0.000628656213505038
-0.000515058548032467
-0.000590413642464307
-0.000345700731712835
-0.000452118997601095
-0.00056123769886801
-0.000154808203787405
-0.000176737423561023
-0.000192392994099391
0.000132286644573616
0.00017965981257812
-4.28518753584581e-05
0.000195063472481104
3.06286659488738e-05
0.00021836167375401
0.000432480307554977
0.00036902033565029
0.000387562731125115
0.000516546259100876
0.000541351444302203
0.000563217972498683
0.000557324895794598
0.000354551216778345
0.000637369329202619
0.000293115040498614
0.000561047799431911
0.000377737222193908
0.000326279730165293
0.000350009686269367
0.000337902114930813
0.000192200975080642
6.16812632079605e-05
-3.08376337659093e-06
-0.000144972711960574
0.000118450102942492
-6.24950652243107e-05
-0.000141040917047403
-0.0001250225365433
2.33331656692503e-05
-0.000268461989497634
-0.000215420375917405
-0.000161384747154474
-0.000291130869280431
-0.000349577038660925
-0.000442895429887153
-0.000222767691709391
-0.000320201671800296
-0.000504722141617651
-0.00024240045581298
-0.000261499154476007
-0.000232738134265498
-0.000270486729022765
-0.000224630567642363
-0.000132907325192214
-0.000319096059877023
-0.000178876492551946
-0.000317298357791346
-0.000174424300203429
-0.000102885115644512
0.000130726305686543
0.000109198666811351
0.000262224242787257
0.000114730296221539
0.00034763662844257
0.000315400796818303
0.000466888190936801
0.00040581938141643
0.000266418078492252
0.000505721435454039
0.000605625794965295
0.000385989491932601
0.000434200490154425
0.000514090478578389
0.00060865345992039
0.000298455567124639
0.000400015899446331
0.000244487684186471
0.000415587741524691
0.000168470492967476
0.000192432544560365
2.98783331670362e-05
8.95116418059547e-06
3.17821723323796e-05
-0.000126728540643311
2.08087031664511e-05
-0.000275002061978066
-0.000131095304050736
-0.000386967453657343
-0.0002545285962828
-0.000178401434311828
-0.000585676024651708
-0.00046603977880797
-0.000385627507050664
-0.000368415166430387
-0.00056906320912921
-0.00045919752376994
-0.000379205531578098
-0.000261453468700368
-0.000387405091696358
-0.000309261117217484
-0.000482324930454162
-0.00016271637086013
-0.000408068630289719
-0.000223466268281432
-0.000129311698386321
0.000152605733368522
0.000142866194303907
0.000349528492909829
0.000347666608976104
0.000337935247842075
0.000334016168676942
0.000548879174029273
0.00039578858518394
0.000629103126954085
0.000557787184972297
0.000460745701232304
0.000494013958206798
0.000585415816454668
0.000331284176001556
0.000401078800124774
0.000346926246596325
0.000231669115393149
0.000279336108958968
0.000319667854319379
0.000246648367202124
0.000360462699956164
7.55043239182951e-05
-5.30030618094589e-05
0.000215464705526562
0.000233803679005049
-0.000225580176191412
-0.00019423418541724
-9.56228951301838e-05
-0.000286591896305494
-0.000441288906568856
-0.000350696543449421
-0.000523089584813866
-0.000658190886579715
-0.000542616997711386
-0.000318160745631428
-0.000505521394903343
-0.000293201215046863
-0.000443384116489782
-9.13821287203392e-05
-0.00043264417565282
-0.00022489894639569
-0.000220310759624725
-0.00023161903011837
-0.000172398903026641
-0.000265678525639424
7.19618868721323e-05
1.587638142128e-06
0.000246052799865685
0.000175204930543498
0.000469249431169952
0.000177491174038503
0.000317618726602995
0.000178800339900271
0.000331842489903286
0.000293105386542531
0.000493389697319632
0.000700483158411661
0.000313536867380719
0.000395869997834429
0.000695316377429308
0.000314031463737967
0.000529842824295376
0.000608666375202109
0.000397880002061238
0.000525559577658209
0.000506421957002078
0.000454227046643154
0.000382201175637916
0.000231670245331937
-5.2361304714653e-07
-0.000147453549230406
6.36258554914609e-05
-0.000258690125223296
-0.000157005633007955
-0.000542719604900641
-0.00029552064313182
-0.000417693729081214
-0.000503372686803305
-0.000597841524783602
-0.000514562903811162
-0.000421432453887492
-0.000566079078808765
-0.00051531840702571
-0.000477710649361849
-0.000421626001743117
-0.000546454092198458
-0.000421062051731407
-0.000419793319860764
-0.000349842280345029
-0.000145969231025029
2.4552556515887e-05
-0.000167214331768148
0.000153245765491999
8.64797309595639e-05
0.000379961798021247
0.000226424664253809
0.000302659179224904
0.000504047544155888
0.000452204071652113
0.000421657712497289
0.000202648647522637
0.000256701918147918
0.000651177206460911
0.000430091446556571
0.000454015322543933
0.000349599969626262
0.000508853881532555
0.000439808266089752
0.000292206684293671
0.000495919449960067
0.000326339591671578
0.000269241093360675
0.000121721472024034
0.000214728376295295
0.000112179171737868
-7.40889824219601e-05
-0.00014279262175444
-5.39406870076122e-05
-0.000101905217516109
-0.000246570362508128
-0.000310370596844829
-0.000277563641829499
-0.000508194243200822
-0.00037864060747396
-0.000281408972665179
-0.000356930062122673
-0.000414321098479972
-0.000398739615536633
-0.000489509537265286
-0.000253540044801471
-0.000281997502438948
-0.000158098076925365
-0.000226673921319205
-0.000477211321690843
-0.000216978194391889
-8.65379505565208e-05
-1.67918501104753e-05
-0.000188261521194982
-9.11034668029584e-05
-7.06758217816158e-06
0.00013500319732959
-4.25253504114533e-06
0.000185855891832354
0.000260492985211097
0.000288515859131959
0.000179041779283155
0.000262791428761007
0.000477723495637029
0.000408924152280426
0.000549531879937106
0.000340707726025946
0.000199528008955059
0.000524131973547165
0.000650894182152781
0.000431174447738852
0.000472958005002265
0.000285598387097333
0.000312401645863981
0.000143628229597803
0.000205312853294016
5.73997148544035e-05
2.03496033218707e-05
-0.000147741679391513
0.000108600819291242
-0.000186109564443954
-9.06581795670884e-05
-0.00010662020029901
-0.000257635858440256
-0.000269581667987628
-0.000184410613574531
-0.00025146198890688
-0.000208270524124419
-0.000327358507720664
-0.000425659153700318
-0.000393345756251163
-0.000436271749587786
-0.000336166846102417
-0.000309107741399295
-0.000133760064045058
-0.000184463921199431
-0.00012814186591938
-9.05070687063233e-05
-0.000108175180487375
-0.00011242568223403
-0.000225196856062115
5.68615798807934e-05
-0.000213499959119385
-7.46747253882209e-05
0.000118963822157267
6.5355788760649e-05
0.000161225959532257
0.000117007666114666
0.000164019259840022
8.44252367589981e-05
0.000351367204819251
0.000212583214715846
0.000467361672447069
0.000476802553366793
0.000465467623442337
0.000462084761004564
0.000189583212766443
0.00048981646050579
0.000446823706771298
0.00036449781186465
0.000644418508583352
0.000410586995909852
0.000187757545182983
0.000361119052726187
0.000308527321740133
0.000249558626412184
4.53443571538179e-05
-8.42164337824884e-05
-0.000147868224170482
7.06569927523669e-05
-0.000184933971318132
-0.000212876006416133
-0.000350923172199705
-0.000292416372052001
-0.000515470538750505
-0.000283445317710315
-0.000338785010310352
-0.000364704418152667
-0.000330504895015037
-0.000245581193952788
-0.000582555694768342
-0.000130048317583961
-0.000219424552302284
-0.000252559445008222
-0.000368585475880987
4.17151385009508e-05
-3.16951139013962e-05
-9.05488707021994e-05
-0.000145306093913774
-0.000162669560561183
-8.78762004720869e-05
1.06230160938382e-05
9.10688380518311e-05
-0.000175963852840171
0.000194099360497289
8.18003404437235e-05
0.00010848362541392
0.000236511366851354
0.000191843439111522
0.000423818635085658
0.000446329353093884
0.000426817356637772
0.000417709401167285
0.000400485192742653
0.000340648051137316
0.000419783325286222
0.000372254803492109
0.00040015104753027
0.000366466276029751
0.00034254633096799
0.000183005771435834
0.000246672845516574
4.59522045817813e-05
5.85603576698676e-05
-5.29080469258721e-05
0.000152582520935084
-1.06807946529338e-05
1.6638981742172e-05
-0.000157791125945423
-0.00013849471085694
-0.000236658313853442
-0.000123878292876874
-0.000232034934117588
-0.000255237435101794
-0.000366261431609499
-0.000253931414157412
-0.000387302638230098
-0.000353715556144668
-0.000419507599477388
-0.000274107032993288
-0.000416697715311614
-0.00010513683102692
-0.000238791821762556
-0.000423358191507148
-0.000351764300614918
-0.000312972690893947
1.25567832126077e-05
-0.000180811905623476
0.000215360802584037
2.00979078417653e-05
9.6278342723443e-06
0.000246967654958652
0.000307799281736682
0.000262747618168875
0.000324640271622341
0.000386779516349201
0.000155079405976948
0.000479806433810904
0.000384709852264849
0.00061936729154617
0.000599749925884145
0.000279521184076344
0.000488050570447563
0.000390169790377957
0.000366176582952659
0.000393457499325961
0.000224392915097621
0.000295560454708859
0.00030234130193786
0.000290486340774355
0.000142065328985059
0.000317919112862747
-3.84332334397648e-05
8.40177872299181e-06
-6.83565585092051e-05
-0.000147609642704596
-0.000238235168975945
-0.000128903923343804
-0.000435120557434538
-0.00031029273679618
-0.000226356284251265
-0.00043250410536142
-0.000118391891057648
-0.000352477549230526
-0.000154782847578702
-0.000354130695402807
-0.000287347495452501
-5.30344061458742e-05
-0.000242250959889488
-0.000323790474328803
-0.000219764270993834
8.22511296932832e-05
3.71988189223382e-05
-9.71287787516202e-05
-6.96728767514304e-05
-4.348884364752e-05
6.24134039654087e-05
0.000157605992506562
5.71811150456502e-05
0.000258224539177075
-2.76101406547212e-05
0.000301059313182927
0.000163896444813947
0.000210178867149968
0.000214795230783108
0.000180525574609664
0.000241848214770112
0.000425046347714628
0.000259484388945267
0.000288950001763997
0.000329396677489139
0.000150310761820467
0.000384141765774398
0.000131769919371712
0.000451001236100634
0.000312549401082139
0.000285119571704449
1.08711734514893e-05
7.19783047141912e-05
0.000355511721498265
0.000153467794226202
0.000215671717986097
5.90657616771548e-05
0.000142165229694078
7.05945041059413e-05
8.20967817496664e-05
-0.00013420965274021
-2.55647237106221e-05
-0.000240917334030228
-0.000369869635858075
-0.000318573706678011
-0.000455828851311192
-0.000286854101088712
-0.000348836833403374
-0.000525658833391151
-0.000566185874339519
-0.000284695310998606
-0.000157961855291033
-0.000213758652440635
-0.00021840902814943
-9.33460241852275e-05
-0.000470288897102211
-0.000333012439813185
-0.000116102358302138
-4.98630116782438e-05
2.91603181365358e-05
-7.88028547725767e-05
-3.57216992702632e-05
-4.92217834001881e-05
-3.52738615309552e-05
0.00023786630341049
2.01334286312438e-05
0.000243101896289074
6.89471857583498e-05
0.000381525678010593
0.000367249051743003
4.53609336633984e-05
0.000368418357979355
0.000293012736899772
0.000242673115839194
0.000297119351196677
0.000212002898725109
0.000518050044046988
0.000231723727480096
0.000569855036920669
3.16393439964411e-05
0.000448922649436342
0.000193783933729403
7.8444903672101e-05
0.000313968040697625
0.000165012349051596
-9.74977263043866e-07
-4.96923305415271e-05
0.000184223416821002
-0.000214525773777778
-3.59505466324376e-05
-0.000254819968159622
-0.000114567525587436
-0.000274056496889541
-0.000117185741052924
-0.000143631250065276
-0.000229814809886258
-0.000437003365932703
-0.000216697698208558
-0.000371457679986603
-0.000223877586020878
-0.000372424346172766
-0.000421909354286049
-0.000351738482812843
-0.000306957691067626
-0.000405747246876461
-0.000159103023500304
2.39963562253622e-05
-0.000108152671612306
-0.000175878755994611
-2.41955608864491e-05
-3.60946826882289e-05
-5.84008235561689e-05
0.00021368580135934
8.63798077924205e-05
0.000281095625448872
0.000228090948260088
0.000451949474488824
0.000180758418422807
0.000371284978686064
0.000425318566804615
0.000250127140297532
0.000501955392666908
0.000120567802975359
0.00049875266848422
0.000501476437968248
0.000573883706707357
0.000448647369520401
0.000139639905835986
0.00022537730443865
0.000216448007738035
0.000285170343091237
0.000188166818138021
0.000101050812409125
0.000126745669779069
8.19161597350219e-06
2.23985665299312e-06
-0.000201148542073999
1.98298796702342e-05
-8.90839512795976e-05
-0.000278063761101788
-0.000118199853727072
-0.000204720611049057
-0.00013245942520885
-0.000364764761564114
-0.000323561734591356
-0.0003417351097635
-0.000209819150267283
-0.000136608051992231
-0.000507118194514832
-0.00017604895103486
-0.000102357144715517
-0.00032953531046655
-0.000289168919805582
-0.000208756545679744
-0.00030275139853492
-0.000150867219852956
-5.48033498295212e-05
-0.000169207026039939
-0.000146400804005977
-1.52028353746046e-05
0.000205804066038554
0.000210960322853546
-7.04157256987205e-06
0.000278681331840786
0.000280592014706114
0.000535645065274557
0.000442449712400712
0.000546650576332714
0.000421575955354551
0.000407420124522176
0.000553551430159355
0.000559471098764725
0.000378088865014008
0.000350097286695877
0.000531189883460841
0.000149869738897878
0.000357420510659959
0.000335131130010333
0.000172347530846897
0.000136314369607051
9.29591297465961e-05
0.000121082617196319
-4.97555767731904e-05
-6.03611905162058e-05
-0.00011906534067464
-0.000330568213314026
-0.000163847910133174
-0.000406232330275619
-0.000333738775271006
-0.000286374500016162
-0.000315402641944542
-0.00035664366754331
-0.000547124234602048
-0.000330948890559972
-0.000375538532031347
-0.000473237731424004
-0.000133104613931012
-0.000202024221443912
-0.000282133967343834
-0.000165494057218319
-1.68059648619428e-05
-0.000226400862355275
-0.000139177112107017
-0.000188576974856378
-0.000131991250906781
-0.00012876157980871
0.00012024003059743
0.000106953739111063
0.000227986062572705
0.000372148843807735
0.000292044040091128
0.000265033552161038
0.00040579380526037
0.000608565719879859
0.000608479504930196
0.000475500445313975
0.000479694483436826
0.000345184060376687
0.000495827070957375
0.000295575133342362
0.000463110325380667
0.000497877883664705
7.34219184379326e-05
0.000260566500687861
0.000258728231956982
-4.338836777871e-07
7.00365237845492e-05
7.97787740594358e-05
1.14184610886723e-06
-0.000133745978577772
-0.000126580159365531
-7.27639719190533e-05
-0.00021439012891214
-7.08137309459256e-05
-0.000210564889244529
-0.000436837318387573
-0.00042868896663425
-0.000235261212568851
-0.000187741633997378
-0.000346927310335761
-0.000365731720255617
-0.000272148113807023
-0.000233596129895194
-0.00021246424867499
-0.000267677658600497
-0.000229042762086362
-0.000279761093336702
-5.24287818676733e-05
8.90409559072353e-05
-0.000188975697095098
-0.000152267444522575
2.64767576180532e-05
8.25760641990963e-05
-9.2380274339958e-05
0.000264572044021789
0.000351397039037748
0.000200770890619647
0.000393903920199671
0.000394378321807335
0.000488454325819785
0.000363981482724727
0.000380109954635877
0.000193704789292795
0.000380210207211096
0.000367871745257727
0.000113085991195597
0.000378981887151953
0.000201788273553804
0.000263062616489622
6.37851098087485e-05
0.000107500199724835
0.000228273076893187
5.65382553767249e-05
0.000152513756264112
-3.23937168809772e-05
-0.000110074159896493
1.21783609273765e-06
-7.05914125639387e-05
-4.9603129196789e-05
-0.000158517312705946
-0.000245514470853765
-0.000217031057557472
-0.000239492142954778
-3.26934773325794e-05
-0.000245324413380821
-0.000197690444692751
-0.000360629917887709
-0.000123292124359525
-0.00028972683092339
-0.000106202038873364
-0.000122762184788281
-0.000200307904267107
-0.000347787312455073
-2.18781900295056e-05
-0.000153499017822917
-0.000281458810936127
-6.22247671642399e-05
-5.88179987731024e-05
-7.88959873221156e-05
-2.08424347766005e-05
5.51107424453534e-05
2.98891882855357e-05
8.32739298850362e-05
-1.38644058147209e-05
0.000138313170687866
9.11760606828522e-05
-0.000100433731202204
0.000236935017260625
0.000248109268949692
0.000315859027645694
0.00021124395807838
8.45315794648832e-05
0.000351329380400248
0.000367767834552773
0.000234268866065221
0.000267688596075777
0.000512860048312698
0.000478417062242286
0.000384440973720913
-1.38338557564465e-05
0.000268590567872471
1.88488921322179e-05
-3.46206844771379e-05
0.000174990486126276
-8.04208495759996e-05
-0.000172606592857409
-3.83804704737545e-05
-9.49593757864232e-05
-0.000212363043769911
-0.000327202563629987
-8.3295600456362e-05
-0.000282783955270765
-0.000418214463355801
-0.000123115082865939
-0.00034645673845699
-0.000446819634969731
-0.000436476227910891
-0.000288646387972015
-0.000443337027068063
-0.000189573999254172
-0.000478440444416804
-0.000209009516150753
-0.000261757156210357
-0.000290916032223317
-0.000115582563913622
-0.000148250321659854
-0.00014452638710825
-6.61933809214986e-05
3.55533285316599e-05
8.12639094185235e-05
1.21411666746165e-05
0.000133983817758201
0.000263685886719867
0.000392281248534982
0.000225324612274324
0.000355658611403523
0.000513902018098428
0.000446453406839778
0.000406866624176227
0.000186408987079562
0.000372672833663367
0.000425910656803601
0.000323842832878616
0.000377805237908675
0.000317850228877084
0.000254616294656765
0.000214466254400107
0.000164231548677921
-2.66036195255657e-06
0.000122937100208183
-1.95311574944625e-05
-9.75885676264917e-05
6.05771883105721e-05
-6.5774994748666e-05
-0.000109465690401413
-0.000274525187137692
-3.08589001777936e-05
-0.000335440982513341
-0.000264003654466461
-0.000435532730485877
-0.000311057208150664
-0.000447121201704312
-0.00041460023001316
-0.00021547825091634
-0.000353110113996584
-0.000395813485930801
-2.79171035022629e-05
-9.54744357350324e-05
-4.47897751236689e-05
-0.000276741249329486
3.49118695862157e-05
5.93178269940158e-06
-0.000243146162747205
-0.000190082763768478
-0.000153170058715015
0.000106871114272281
0.00022762424363715
0.000275643057415443
0.000277912368452769
0.000439834688233214
0.000354385275606916
0.000418096779749679
0.000344151929758696
0.000446864076519035
0.000371993542621038
0.000352645343107274
0.00050402669072726
0.000435634829330151
0.000356426216496646
0.000392851107633097
0.000312065675936838
0.000351571316709869
0.000176279209986743
9.9307031254839e-06
0.000129819007302531
0.000147001802532366
-3.35672418717069e-05
3.22229948260756e-05
-6.05055794297649e-05
-3.51227910779419e-05
-0.000268388839446886
-0.000191411576499498
-0.000170377525720601
-0.000133504131618961
-0.000242297029016235
-0.000138920012858698
-0.000179159818510053
-2.23390477353102e-05
-0.000207551220577243
-0.000243585790430571
-0.000428472392567194
-0.000274202721135259
-0.000258166989032902
-0.00026559733345412
-0.000330307622087848
-0.000267684450934464
-0.000289321065367821
-0.000144046443414913
-3.40712013504956e-05
-0.000253608062828383
0.000102141737650578
-6.16183947594366e-05
-7.93342232567027e-05
0.000415749671281107
0.000226900459582097
0.000113296477008142
0.000257137569259252
7.52296209906609e-05
0.000423778685680899
0.000348511016359696
0.000286188730678462
0.000189561694787871
0.000529934499457699
0.000699645151794395
0.000407040716195166
0.000536314354528718
0.000382320932287115
0.000137190034787742
0.000292187214275042
0.000130442526320497
0.000130490798883846
0.000260233086557869
6.80038141092775e-05
-0.000298535557485266
-0.000183483346253377
-0.000297596941569563
-5.47631234086813e-05
-0.000329084738985756
-0.000263733020174879
-0.000409713838624729
-0.000262182182538224
-0.00011912496218945
-0.000368378781440139
-0.000290195923486168
-0.000283462701038849
-0.000299610671124875
-0.000156875892658895
-0.000304512515461014
-2.76467969267728e-05
-0.000310623257499175
-0.000330687483865282
-1.05514939306129e-05
0.000173124552559147
-0.000143924955629573
9.78327713717298e-05
-0.000107260269044867
0.000192802951495878
-1.62934986425724e-05
-0.000140053296348553
0.000108450474500965
0.000142887303402431
3.47584661049827e-05
9.6794555985078e-05
5.84987502915872e-05
0.000333397487819678
0.000215362834345222
0.000221761327552694
0.000138239120742676
0.000314100387649588
0.000357583268077124
0.00029574679840307
0.000359797717485264
0.000233018787899616
0.000393120960053519
0.000170510234756949
0.000264446633013786
0.000134736588012383
0.000179103331275015
0.000243680175930488
5.78938225148466e-05
-8.68459991622716e-05
-8.20794444536363e-05
0.000100694074445622
7.30799210758135e-05
-1.74130116290921e-05
8.50095864248193e-05
-3.77623782488999e-05
-0.000122654808537027
-0.000190708896498679
4.24337587103296e-05
-0.00015386209492282
-0.000221050649796723
-0.000128389150703586
-0.000534774736553064
-0.000317910485155037
-0.000192830284730462
-0.000333131595184307
-0.000221453695486788
-0.000136274875059235
7.0099244586499e-05
-0.000197811629120595
-0.000221727982094232
6.24318740910549e-06
-0.000177099409919127
-0.000107520273370754
-0.000166562810324896
0.000185679017308572
0.000252559854430356
0.00011526575120707
4.89468147521804e-05
0.000348269453998478
0.000153014601302178
0.000219417123796161
0.000459754053874802
8.1394865994858e-06
0.000222661545036443
0.000274410781098222
0.000166928496599974
0.00051851012996313
0.000297743305098745
0.000230736158466669
0.000321326860558056
0.000254023624875536
0.000137489632918024
0.000111551090461144
8.21373757028469e-05
-8.35705297160356e-05
-0.000297218600391144
0.000224195854588934
1.8384468420997e-05
0.000178801404733509
-0.000187050586906624
-0.00024185714100514
-6.25718923187681e-05
-0.000144791540587956
4.52560002882403e-06
-0.000138862246695742
-8.23044032005081e-05
-0.000313388646138658
-0.000258421218224968
-0.000283624633125814
-0.000267771626258394
-0.000416296568335951
-0.000337806457240673
-0.000299214268211252
-0.000144860413551295
-0.000122899305921238
-0.000117825646024944
-4.05888938829003e-05
-0.000119624669296762
-0.000145407600040774
-8.88286534905222e-06
0.000111120737175891
9.66102903192411e-05
1.111204992447e-05
5.73392960632503e-06
0.000159531339501733
0.000122961390967118
0.000285561760421326
0.000242251144367683
0.00015290084265839
0.000280898235927034
0.000286793836611479
0.000411933348156019
0.000419369402477367
0.000318439880816772
0.000164620526020883
0.00010658162307574
0.000338145697884981
0.000109362101104053
6.06942687719928e-05
0.000229624902627596
0.000438097528213359
0.000169145912463782
0.000108427322861326
2.25895162475916e-05
0.000111313950639745
0.00029618923760141
9.17385697194391e-05
-6.04210781141794e-05
-0.000223399324519093
-5.06206102218128e-05
-0.000383926022258826
-0.000313217001984347
-0.000398260046280667
-0.000399511005456691
-0.000355617429880185
-0.000268470402685816
-2.60996188913327e-05
-0.000302077447592337
-0.000242203207750045
-0.000273053887261344
-9.44562561578971e-05
-9.85469711300045e-05
-0.000174533429888873
-0.00015918978638198
4.2399017658302e-05
-5.16246423035921e-05
4.70073585678596e-05
1.12648652612519e-05
-1.31102041863844e-05
0.000132661009152643
6.87743412837933e-05
8.10233471789909e-05
0.000132745708632623
0.000102620566174346
4.8072315299359e-05
0.000288265933646435
0.000170768423576388
0.000248986422978924
0.000390764556671822
0.000203080124772287
0.000181560925327884
0.000217423695065099
0.000207242863425534
0.000180856177555743
0.000156930630375576
9.67700465425684e-05
0.000123541118530657
0.000290725945396628
0.000258728196008142
4.40029381149639e-05
-1.8618066908179e-05
0.000173371855722117
-7.16154094014861e-05
-1.72502262521483e-05
9.68925786475364e-05
-7.00060700781114e-05
-7.61253640681848e-05
-0.000119637507032539
-0.000275251867478967
2.29944130233568e-06
-0.000289350943917034
-0.000220744182313057
-6.34199241138579e-05
-0.00022014127719648
-0.00031763075169496
-5.78762069584875e-05
-3.57641178722868e-05
-0.00034375300734297
-0.000120813827388837
-0.000181377089963185
-3.94747840120526e-05
-4.29031608128926e-05
-2.67579050070254e-05
7.12708059735002e-05
-0.000107092623017479
-0.000107013261821971
-0.000174103194383052
-8.34023419230457e-05
-0.0001492182474912
2.96069040098663e-06
2.90452026663593e-05
0.000180962629955007
9.45345973893468e-05
0.000184900650447512
0.000221009433221117
0.000381257290066506
0.000226237632846368
0.000246170737141081
0.000285589104728581
0.00044777203603314
6.09687247935467e-05
0.000208405285724317
0.000320170302899074
0.0001938899209044
5.72205818762991e-05
1.59912360256793e-05
5.37417289736205e-05
-3.14901969013988e-05
-0.000162406995590549
-2.33661239240939e-05
-4.409142642942e-05
0.000178254930780559
0.000148280639633898
-6.79022098069047e-05
-0.000288557251518192
-0.000137561166519454
-0.000153289896678384
-0.000217659509400717
-5.28063254439588e-05
-0.000157381455417829
-0.000152127423585598
-0.000167843540622097
-6.59044390891651e-05
-0.000164222763397387
-0.000181280164311032
-8.10250953543821e-05
-0.000108499639645931
-0.000240144850165835
-7.59278568536745e-05
-0.000116857460116115
-3.94311756225404e-05
-2.88474089813174e-05
-0.000171375870100597
-4.88112754159864e-05
2.46969506869538e-05
7.16907152643841e-05
-7.89019289725622e-06
-7.88992833874686e-05
-0.000119806238063134
0.000144259347938835
0.000172884515789642
0.000186128874035589
6.98904598554731e-05
5.84668872908456e-05
0.0001193888706889
0.000235732411061438
9.11690761676569e-06
0.00037338102859361
0.000311432754843386
0.000233283422197844
0.000129795009128625
0.000280813040540404
8.61319757834382e-05
0.000151920746213525
-4.19748449858238e-05
6.28460510563852e-05
0.000136262927468681
-0.000106238182860597
0.000123567784683841
-0.000127242585126938
0.000184166049667042
-0.000103773515248214
0.000193898605375874
-0.000148991330133588
9.01843813703712e-05
-0.000110247055748764
4.6597497975349e-05
-0.000459016293567355
-0.000258456638449302
-0.000138570711511676
-1.41605547880075e-05
-0.000113384145226323
7.63581831121174e-05
-0.000103776762768764
-0.000173528639625974
2.809443969919e-05
-0.000225739329920656
0.000101137292368687
2.89039264758653e-05
5.32271065691652e-05
2.89375598030014e-05
-3.04952359924391e-05
0.000240261864489848
6.71531106326374e-05
-1.93506285503535e-05
-5.98676492094819e-05
1.60239996107154e-05
0.000252824200463579
0.000279533560991188
2.92082530980013e-05
0.000385586353841228
-3.0416504787528e-05
4.96818195994781e-05
0.000269181946232117
0.000165924005832469
0.00022196606826123
4.13032524001779e-05
0.000150052062199945
-9.22353857197175e-06
-4.23004019247622e-05
-9.12940572584855e-05
-4.04581041914959e-05
9.26480580708244e-05
0.000259956619662852
-1.88789492672564e-05
-9.43668823121762e-05
-5.39177693444318e-06
-4.67030495578866e-05
-8.11155857476794e-05
-0.000308041328664666
-0.000145491289692128
-0.000123678599014421
2.33223096485239e-05
0.00015523686673146
-3.10430039998876e-05
-7.81296922393233e-05
-0.000169205403857668
-3.94642589006563e-05
-0.000165273638754339
-7.62222186511652e-05
-0.000352256526169461
-0.00024182600819416
7.14549441234871e-05
-0.000129828678839147
-0.000101851749739906
-7.47154958090578e-05
-0.000349654840201994
0.000112605920974763
0.000235752148226631
6.91111068342049e-06
9.53919403423832e-05
0.000150121711826048
0.000227526128835578
0.000337874762569311
0.000229162028093622
0.000475484398087115
0.000314253351783119
0.000516974316096687
0.000613893238293036
0.000196678193099592
0.000225818027442382
0.000222439735939557
0.000205609485208179
0.000113712303574816
0.000111907650633928
-4.12263339247933e-05
7.43539423781264e-05
-8.45733701865983e-07
-0.000118249556593268
-0.000198010930912086
3.81661108733194e-05
-2.74554996610925e-05
-0.000373662748916292
-0.000135168227840038
-2.34523091000516e-05
-2.2316542146014e-05
-1.57593730582795e-05
-1.24250602114028e-05
-5.8396931054197e-05
-1.94640871579949e-05
-0.000172971616816113
-5.66957429361814e-05
6.87458586179856e-07
-5.17911835878898e-05
-0.00012496184070281
-7.34881864771837e-05
-1.22973333323042e-05
-0.000126781693256702
9.10792276521323e-06
-0.000139712362035841
3.08657441615306e-07
-8.05055881648932e-05
-0.000309341783139773
-0.000104819706562651
-0.000402136097175067
-1.45017352981723e-05
-5.17508687312148e-05
6.45351686151881e-05
7.64630006589391e-05
0.000163995734570708
0.000168768869889386
0.000192762978041511
0.00016740900412883
0.000348699681692664
0.000128070204795065
0.000400337977386077
0.000389150595613086
0.000161474631081542
0.000336236851890438
0.000131826783614264
0.000106633537863909
0.000248625088630779
-4.38575354439742e-05
-0.000124886884446194
0.000172921125350291
-9.29733415856571e-05
0.000321947239413811
0.000111724267331574
9.82293398039097e-06
-0.000173030886405066
7.53405362128192e-05
-8.57534863798646e-05
-0.000219281970760649
5.81251630813838e-06
0.000262208852265966
-0.000190637171526624
-2.11619445134985e-05
-0.000131072529368791
1.75807182457966e-05
1.47903156279604e-05
-3.31552610416498e-05
0.000207655197941718
-0.000101965288698524
-0.000180757330696089
-0.000324151781856731
0.000180681912694424
-0.000294392509045832
-0.000284903329118679
-0.000191227487851306
-0.000299120695824239
-5.41180770077825e-05
-0.000176673219194756
-1.55812109337241e-05
-4.73794922305037e-05
4.71543123316425e-05
2.41956755909147e-06
0.000114041192040611
0.00026097610395916
0.000131324812309225
0.000164536907771916
0.00022345215118368
0.000186191208363066
0.000197557181639676
0.000223639417923399
0.000280985584138541
0.000237534925000916
6.43728246809469e-05
0.000354727830712704
0.000183401263713653
7.99650327964216e-05
0.000224078981150146
0.000151517862562062
6.15385447082099e-05
6.68490453844891e-05
0.000157318840682261
-2.29664528380144e-05
0.000203030082860193
0.000109860858590721
-0.000125007133817765
0.000258439943065673
-0.000261540910147836
0.000218513411037172
4.73740846148099e-05
-0.000122036246127986
-0.000162689571211434
-1.45067575554534e-05
-0.000419666149432407
4.28444927496924e-05
-0.000118921673999292
-0.000185085671768915
-0.000368726554671258
-0.000168672450774457
-0.00026220287154669
-0.000127096145694609
-0.000213561393526936
-0.000206438843614093
-0.000126619941073393
7.28712101850476e-06
-0.000169587600180158
7.40261790383398e-05
-2.01474515493291e-05
-3.25827319390206e-05
-4.53742742533899e-06
0.000112441639690436
8.44863492111807e-05
0.000169098453465786
2.35790830007668e-05
0.000109801393692587
0.000365415385283338
0.000207174168422736
0.000226226087975035
0.000248272046449272
0.000244586045385771
0.000126732466144834
0.000192552795341113
0.000234687444239896
0.000262015855745067
0.000162694438625127
0.000152140778396337
0.000117832611559267
0.000205564205894731
0.000123942318455227
0.00010154063718019
-2.74040010935941e-06
-8.95736874099582e-06
-0.000113934192266149
5.93391615674715e-05
-1.79598333202307e-05
2.46195508563025e-05
-4.66697471685486e-05
-0.000156481098138661
-0.000219988009598274
4.46453055822876e-05
-4.72599970853698e-05
-0.000279222593640152
-0.000162687185380317
-0.000119795729295877
-0.000162546693356858
-0.000259859397085875
-0.000110839020471568
-8.96931502119205e-05
3.11757956112839e-05
-0.000233763789841549
-9.14169053145222e-05
-0.00015561608561537
6.25142562399979e-05
8.11825192424773e-05
8.0722556553048e-05
-8.43080075511731e-05
0.000185333844655844
5.0046555132145e-05
0.000276562888437184
0.000267087625899352
0.000105382749913979
0.00029694996740521
0.000146056637003326
0.000309060512275658
-0.000204990734242918
0.000184023927974781
6.38661290480312e-05
0.000174045526263016
0.000208402676381672
8.30921239672307e-05
5.64806801974954e-05
2.13269967758786e-05
0.000245335652971315
8.19793813247377e-05
0.000143762368050032
0.000132108792038617
-3.13621667406231e-05
-1.13049003616245e-05
5.97456583304118e-05
2.27276621813852e-05
-8.71335898645793e-05
-0.000177250253520636
-9.83061668110778e-05
-0.000258518462310194
7.12516012153189e-05
-0.000220005019024488
-8.52531887033434e-05
-0.000105566980629101
-8.1891665328729e-05
-0.000265234700055345
-0.000242571985666778
2.14454066807008e-05
-0.000177421457234855
-0.000115342763071021
-4.52938496945861e-05
-0.00033525641858461
-0.000161378029585084
-0.000184613869381604
-9.08288445784104e-05
3.51094173007758e-05
0.000119962600232527
-1.8643999298639e-05
9.60267028560735e-05
0.000191990780560505
2.96971179927459e-05
0.000170892642217737
2.33543865987351e-05
0.000158572222739555
0.000149678957841513
8.05278359470361e-05
-3.12663179461488e-05
0.00018201329709609
0.000267666528141324
-4.06598595433888e-05
0.000204789782262593
9.45489980320637e-05
0.00027949574852487
0.00020770302800824
0.000325813844355052
0.000262456466474608
0.000286574028850129
0.000250785670415215
8.57653567252119e-05
0.000135612501173276
0.000110559047045577
7.44727120210868e-05
-2.10239910757106e-05
-0.00010601272252969
-4.0562664646256e-05
-9.38955887854052e-05
-4.82098911944971e-05
-8.65659182366264e-05
-0.000164818746245905
-0.000207913228007326
-0.000223183448202226
-0.00021243602738402
-0.000223811972506492
-0.000386989590254722
-0.000196599262822327
-0.000139448373692741
-8.88042730181403e-05
-0.000195609517110065
-0.000217565225694478
-0.000142757205527639
-1.51505935069544e-05
0.000100556448108577
5.18786613802395e-05
6.33585854277509e-05
-3.46429191067264e-05
0.000108509610519402
-5.43172868129606e-05
0.000182753760857812
0.000115098973046818
0.000120271336787853
-5.84828667228001e-05
-5.43599175550371e-05
7.60806052451007e-05
0.000225063676182104
-2.0509481643996e-05
6.31375147431253e-05
0.000231804047615493
0.000206215016109419
0.000266927697693035
0.00033583161233617
0.000135146983146499
1.97620239905316e-05
0.00025852895875524
8.81284973811235e-05
0.000242707815203965
4.92373700614458e-05
3.67907825786749e-05
6.80040799508981e-05
0.000118243367995489
9.90835958167312e-05
-3.80649581051071e-07
-7.37430164994752e-05
8.39871270788015e-05
-0.000174849613712948
-0.000297579018294783
-0.000225646043127139
-6.51719802785446e-05
-0.000317384556685565
-8.35382080745464e-05
-0.000206095021024898
-3.86098060593342e-05
-9.72028182135805e-05
-0.000332168042231432
-0.000233913705281407
-5.06484772526105e-06
-0.00027292107414279
-0.000145019011539022
-0.000270682011064207
0.000113371182318788
0.000100378315969978
7.26661799557618e-05
0.000115696440203554
0.00023003488961916
0.000156293341930688
0.000178357106523146
0.000409304820621594
0.000276609001820826
0.000166330220708222
0.00033324203025297
0.000287077048956254
0.000431337289665639
0.00034498745058856
0.000219318529251738
0.000282736865262435
0.00031061924934979
0.00011275181646525
0.000349850396330707
5.90063333886213e-05
4.60476631709815e-05
6.15706979800875e-05
4.50286660312184e-05
-0.000124677909845993
-0.000138803637807197
-0.000168766753300551
-0.00016360153466951
-0.000113930644576792
-0.000184832484772195
-0.000246874209262158
-0.000241699523916862
-0.00011607353179047
-0.000297711889481665
8.74826319777418e-05
-0.000182153187624815
2.67317310075437e-05
-8.15611999266807e-05
-0.00014782661302998
-6.35304731120664e-06
7.58982287299634e-05
8.3597075707038e-05
-2.03573901015271e-05
6.85026576613708e-05
0.00017213766968511
-0.000153867972513843
9.48266822345319e-05
0.00022842681261874
-0.000154096174964471
5.29480575915925e-05
0.000278073608893339
9.56653737340567e-05
0.00025547068541281
6.41357646077118e-05
5.51415338602642e-05
0.000425267436996391
-2.06035515958439e-05
3.11763454759254e-05
-3.91497605719689e-06
5.71884715857893e-05
0.000126614973268311
0.000158979994548779
-4.83959393206696e-05
0.000209101030740294
0.000280781777261082
-3.19837582206088e-06
8.07745475338329e-05
0.000174234945084507
9.5987268338105e-05
5.01552051493949e-05
0.000125910528348674
-3.40728583205515e-05
-1.16248170048687e-05
2.39755581748158e-05
-2.22363479923918e-05
0.000102888869355158
-5.73018703574392e-05
-0.000230756265815692
-0.000174368724989695
-0.000131074381249169
-9.77192439297984e-05
4.80242957224435e-05
-0.000156441903021597
-0.000291755268050309
-6.19898192528465e-05
-0.000219673099331297
4.71710720269649e-05
-0.000160458320807118
-1.33962753755155e-05
0.000117660975698392
0.000103467691210748
-0.000138406576057473
0.000122478611780327
0.000121946986441194
0.000147719302952203
0.000152439184629933
3.76700406242829e-05
0.000431397884096007
4.78929688378071e-05
0.000125478875286142
0.000160177060660222
7.99110941083744e-05
3.20244218698493e-05
0.000199444211433328
0.000226059355719161
-4.53408847172744e-06
0.000182135284931437
2.12124479090815e-05
0.000102449892650005
7.8338420894058e-05
1.11912206458434e-05
0.000117271585729535
-3.84547276340961e-06
-0.000140094103197771
0.000152141652033226
-0.000183989925360262
6.25582558352155e-05
2.43574878290962e-06
6.22090439760872e-05
3.0515581078987e-05
-2.92761343165016e-05
3.36244078200382e-05
0.000102964493772902
0.000136679287782303
-6.93273492357781e-05
-2.99601209471582e-05
-0.000258833691822543
6.56395130051329e-05
-4.78576300572403e-05
-3.97191920752507e-05
-0.000118048383292834
-5.97638999342625e-06
-0.000246860994807584
-0.000261779006590938
-0.000181243365157031
-0.00020558690551445
-0.000136021145609124
-0.000211114925805863
-7.90658572316321e-05
0.000124717079877633
5.03990804082956e-05
2.37609872807412e-05
9.75843862240173e-06
5.22810401320229e-05
0.000154355169889995
0.00017040513692997
0.000259111808620764
0.000258001597074456
-0.000106110996088208
0.000239185538836056
0.000169543296267663
3.73998570112882e-05
0.000193264493549119
0.000240133080793089
0.000250840034630526
0.000127539749707799
0.000346760741279236
0.000315018824830555
9.89579725466471e-05
-9.2577766162013e-05
7.50862786844037e-05
0.000154262861698434
4.96459599892174e-06
-2.92030251610661e-06
-2.58164218261315e-05
0.000117669230361155
2.26263569566215e-05
-0.00014935951484912
4.6268866864801e-05
-0.000106815967476847
-2.35809141132036e-05
6.04463534400997e-05
-0.000113795271853264
-0.000159672542094522
5.47056043189329e-05
-0.00012897862677339
-0.000220847421300999
-6.83318619999386e-05
-7.92422218525426e-06
-0.000278240645077766
7.47604624538753e-05
-0.000142005709384076
-2.39016021164882e-05
-0.000201812196494599
-0.00017247032027627
-3.42333063103636e-05
0.000153371980480369
2.55277241146491e-05
-6.18510057010379e-05
0.000196646867387313
-6.41582034071421e-05
0.000245096279922634
1.48254350312922e-05
4.59011326132647e-05
0.000127515043441742
4.47222322832543e-05
0.000185346650779514
0.000120078725357562
0.000219683518851129
3.88064665647987e-05
0.000160025005807047
0.000163960498624818
0.000216933698813476
-5.02981775392735e-05
-5.89695453086894e-05
6.98662230578081e-05
3.06062386772237e-05
-0.000240871000299886
0.000115303167698681
2.52837553920868e-05
0.000113986357705194
6.92402334586054e-05
9.02929052234371e-05
-1.12401484348021e-05
-3.56327588018332e-05
1.09206111432276e-05
-1.76855516916662e-05
5.3086487153277e-05
-0.000151664926662034
-1.89441099320883e-05
-3.76815339468389e-05
2.52243127496485e-05
-0.000195811689033917
-5.34892221763918e-05
-0.000159646449927251
-6.19211184708602e-05
3.04674254909302e-05
-6.1490075712584e-05
-9.64228973508843e-05
-0.000163780148500822
0.000151314038272391
0.000192818500713697
0.00022646144982041
7.00096207777382e-05
-4.38132932522792e-05
-6.87064265575179e-05
0.000190381866156638
0.000210315769008833
0.000247766819383866
0.000174906430961895
8.14833870043914e-05
0.000420276462799994
5.72333718458388e-05
9.27246741638918e-05
0.000203346576561396
0.000366550405184908
4.5223750954189e-05
7.20108118004472e-05
0.000152124929124911
0.000149286641695199
-1.38017018744943e-05
0.000121727425516786
0.000113496715371962
8.34734051793223e-05
5.58966922466682e-05
-0.000106529071093327
-0.000248333261658029
1.27614887631674e-05
-0.000127913373619552
-0.000122568213130231
-0.000283995122153805
-0.000150264863154088
-0.000156868156546766
-0.00032399694721108
-0.00012109009240745
-0.000194673744399551
-0.000140628465487635
-4.6884086126043e-05
-0.00023363986422918
8.06846969898822e-05
-0.000276426833682536
-0.000123812285860751
0.000303870467199825
-0.000221894533200037
0.000260566531345796
3.51686215404087e-05
-3.29198115467788e-05
0.00020152022066447
0.000189164698175166
3.29409913509282e-05
0.000123546196433209
0.000240469480950299
0.000163933017630849
0.000124683975171528
0.000302655747601075
0.000112728238105619
0.000165490721041813
0.000375678412956511
0.000185517843982281
0.000299043782809678
0.000133971491068633
-1.62053591387998e-05
2.20196854006316e-05
0.000126673709667707
-1.41346251615536e-05
-6.12394807560007e-05
1.24909383483884e-05
0.000165243908280823
-0.000125262371851877
0.000163497394649824
-0.000179314411809912
1.67156336549665e-05
-0.000140558905721257
-0.000146844889026497
2.97074661959585e-07
4.63817829537133e-05
-0.000176321095304337
-0.000209512527428672
-0.0001544022975896
0.000177335071033473
-9.11965021017964e-05
-7.05735889004699e-05
5.7893628481393e-05
-2.96210638100265e-05
5.48046022188288e-05
-1.52336331139499e-06
-0.000148959403189071
0.000225405169027815
8.50122969644867e-05
-4.38821445876859e-05
0.000221607296204246
5.33205261672872e-05
5.41900193024728e-05
6.72330953284454e-05
7.97178746705522e-05
-1.04830813198833e-05
0.000112141513285624
0.00011550462317714
0.000124951888568575
4.9284019116033e-05
0.000255869831653337
0.000227968710523251
9.18427416741382e-05
0.000107468817760917
-6.35141978721405e-05
0.000325206944472831
0.000227466229320298
0.000207539822767778
4.98307699871501e-05
-6.37244411698509e-05
-1.88301019819704e-05
-6.22212342913986e-05
-7.73700636288362e-05
0.000121608845910803
0.000119607275200942
0.00014172441239476
-5.38050342782473e-05
-0.000138620484488818
-0.000184276367682831
-0.000119389786151279
-0.000107168646982368
-0.000163705504969868
0.000137922997043063
-0.000126245953565254
-0.000253333520315946
-0.000343427515148362
7.39215267340153e-05
-0.000272586763314146
-6.10391720549212e-05
-0.000155877660238515
-0.000109930050708262
-2.8842529665883e-05
5.19054638455002e-05
8.51565791815686e-05
4.07454888358381e-06
0.000153834735621047
3.59026776438495e-05
1.15528378848373e-05
0.000222203357145955
7.46811036635546e-05
5.2254597829551e-05
0.000180240272162153
0.000331987215776046
2.81294450729873e-05
0.000355208415171415
0.000372958591680706
0.000319581621974399
0.000317760795525423
0.000223891863832653
0.000305129334985717
0.000167940435017109
0.000389026242868704
0.00020122167754389
7.67577571775236e-05
-6.613323109814e-05
9.84440109951318e-05
0.000160419639478892
0.000108934316000372
-4.70431699140117e-05
1.76594326977266e-06
-0.000153736917904786
-0.000309121192361519
-0.000238934882474566
-0.000159793304907798
-0.000312671697530727
-0.000220306021636524
-0.000340817964212127
-6.71320230342279e-05
-0.000338496244974076
-0.000103424684037811
-0.000148464768439851
-3.12257039119848e-05
-3.36552815236271e-05
7.31088939239372e-05
1.18595609056426e-05
-0.000108249771964565
1.82176618974532e-06
0.000207078577840513
0.000117227708708221
0.000240882551214253
4.31178099005557e-05
0.000118290277404753
7.23416988746947e-05
7.17501096105171e-05
0.000198483191713822
0.000317876976176037
0.000135814743009497
0.00037580794882859
7.28245217892084e-05
0.000215910564655633
0.000145282598243791
0.000247069718605833
0.000237150545102829
0.000280946875893463
0.000276902799005869
0.000102958977564801
0.000201665336348859
0.000214171861804265
0.000154950078501066
-2.80512547573552e-05
5.43979817831579e-05
6.2886675484274e-05
-8.5336724078559e-06
-0.000221432505988244
-0.000222684856346606
-0.000147832871333497
-0.000275471294635452
-0.00015244948858132
-8.01780892153916e-05
-0.000108085878148937
-0.000312532490805917
4.21774856434819e-06
-0.000329823646282733
-0.000132674411193802
-0.000249752962446025
-0.000234770293028512
-0.000196754356105874
-0.000241201829502372
-9.56130665533367e-05
-0.000134302232068557
0.000109823750802476
3.22108778496178e-05
7.36832230669888e-05
-7.01927465759745e-05
1.20811337587285e-05
0.000157122035199094
0.000147319368384201
1.2610511717695e-05
9.16521446883155e-05
0.000214750862197171
0.000186147903833799
0.000127405243810431
0.000164148133349139
0.000121267740715853
0.000246965901990863
7.18057454528284e-05
0.000186080445264074
0.000155186842300678
0.000257471916544144
0.000247735233387916
0.00016814169383888
0.000103308108602215
0.000128579292077685
0.000171599208397296
0.000218185990382047
0.000328273812766979
0.000137277690668244
6.77732786967228e-05
0.000208873985619499
0.000124028412759052
2.60911570165725e-05
-7.6263788417112e-05
-0.000102026124647776
-0.00015040134346529
-5.76305331090684e-05
-0.000276952952570645
4.34938805916459e-06
-7.63345772715001e-05
-0.000156154426468499
-0.000102624265766116
-0.000144310092942073
-0.0001741568647277
-0.000253211352564989
-0.000150091680276172
-0.000419378558505829
-0.00015148822486692
-0.000127620898810541
-0.000205362438321915
-4.8571113262402e-05
-0.000215140355614663
6.37369547573503e-06
-2.8369747671795e-05
-0.000132764010695658
-8.70436841012086e-05
-0.00010356041040131
0.000198915465757592
0.000259162780193695
0.000163431267725211
0.000320992753407859
0.000240758186306274
0.000258096823918145
0.000265662796039619
0.000143351757071884
0.000102451500698151
0.000151162309603421
0.000132375084230709
0.000182834474577338
0.000263666859762885
0.000204055612360476
-3.2154815616886e-05
7.19571068776773e-05
-2.45043342257527e-05
3.27850625593631e-05
0.000104895938451422
5.94259067346749e-07
-5.01637832281662e-05
-2.34806303852331e-05
1.4130247912712e-05
-0.000194430357001782
-9.60362624444857e-05
-3.34151528846877e-05
-0.000117207581801678
-0.00034723975468421
-9.90290934745616e-05
-6.25720734721154e-05
-3.13308263722295e-05
-6.77445781136671e-05
-0.000254366055318833
-7.88792517132899e-05
-3.90518114730821e-05
-0.000132796415599666
-0.00013317300180909
-4.78178681713203e-05
5.98904751824057e-05
5.81416121038602e-05
-0.000119291006544661
-7.03419831394699e-05
-0.000173281454469719
3.58442838528735e-05
2.54312959081505e-05
0.000184424679370478
0.000110921165112816
-1.93147422392535e-05
9.11691706095903e-05
8.26622013307608e-05
0.00019038919071917
0.00033683373254138
0.000360004653127957
0.000163441083470227
0.000259627005226738
0.000178988561148715
0.00031652488258758
0.000293005827897655
0.000114610180383289
0.00031907542571865
0.000443140517532807
0.000281855931628628
0.000348403584595153
0.000124448138284103
0.000235407931455062
3.01595890067628e-05
5.87082276262687e-05
-4.94623386627934e-05
-6.27371985698462e-07
3.39200756996944e-05
-0.000131011213567839
-0.000252526739396528
-0.000373871070441179
-0.000214875762869791
-0.000119790204853534
-0.000386878227799642
-0.00013401264044895
-0.000345020958089419
-0.000313408270055763
2.43473671019425e-05
-2.30698127089326e-05
-0.000266413062393014
-0.000208761429707781
-0.000236624867837387
0.000146263310190617
-0.000316221632360538
-0.0001551172764724
1.85570030050032e-05
-6.4256651962993e-05
-8.12533162970187e-05
4.14625799473729e-05
5.46768860289417e-05
4.32691443293092e-05
0.000221018595873339
4.49281791337437e-05
9.80081123077444e-05
0.000240021496946741
0.00014689231505412
1.70177924718567e-05
0.000306371476696688
0.000100550080145522
0.000198916656425322
1.45784530481705e-05
0.000336774740169449
0.000279674893404128
0.000331874975599812
0.00036024985872152
0.00035559903521547
0.000263159358237621
0.000241189505366276
-0.000107884018738909
0.00023633024129839
-1.450478482412e-05
-1.68831744376952e-05
-5.11248040724904e-05
-0.00015929178542768
0.000122250576197618
-0.000135076708375832
7.56608424054577e-05
-0.000187957685156818
-0.000104772654466692
-9.85786141843347e-05
-0.00026386633501834
-0.000217288274506289
-0.000197711925851606
-0.000121342476243452
6.27127162624644e-05
-0.000244920266301961
-0.000176837118269377
-0.000304163919473929
-0.000180331782279112
-0.000319492273128999
-0.000244911791448984
-0.000250936619333754
-0.000229654827154837
7.67787132876011e-07
-0.000166778348081309
4.05646381375924e-05
0.000165885377198374
7.30921186413088e-05
0.000176958314569894
0.000142010871924002
0.000191010047704737
0.000359263867814554
0.000285024403920676
0.000140219628251105
0.00027909685803397
0.000295204499526983
0.00050620584236012
0.000307001104540735
0.000296490648847701
0.000179144685467101
0.000371441863962349
2.22954413966725e-05
0.000130641000105509
7.08382021579663e-05
7.43722537371038e-05
0.000102352995008007
-6.95374816420972e-05
7.01274029853519e-05
0.000103061730213681
-0.000113008978355707
4.14211239667948e-05
-0.000190596703370583
-9.06040592382012e-06
-1.69234092419604e-06
-0.00025755100781646
-0.000111655032457195
-0.000285743429484041
-7.66377556343694e-05
-0.000177278162579569
-0.000154423435875958
-0.000126961174525869
-0.000162171943667734
-0.000106005215984503
-0.00035635526144704
-5.75825090475638e-05
-0.000251793691888127
-0.000329292839638284
-0.000139419617949693
2.22818187756813e-05
-5.09238718607721e-05
4.80066648688399e-05
0.000128080681400352
1.57113792135117e-05
0.000124243811262142
4.9339009994443e-05
0.000132062381925273
0.000219956825236748
0.000248576742791667
0.000178372078698854
6.07002359277852e-05
0.000298020206580426
0.000536526689242602
0.000424924664975705
0.00039069317054474
0.000212426891159438
0.000417475476678035
0.000162033105536184
6.67681054217747e-05
0.000168641329464886
0.000104365144196248
5.59362235843833e-05
-0.000142010984593923
5.3158333445319e-05
4.42534628434094e-05
9.89268526805483e-06
-0.000221230015415469
2.82103070908565e-05
-0.000191518636126664
-4.54884408769996e-05
-0.000278127578652646
-0.000104243019543537
-7.63801741104621e-05
-0.000260120211877983
-0.000122817665186894
-0.000261814519138117
-0.000183945051713155
-0.000161628522059847
-5.16544435733005e-06
-0.000232077479434193
-0.000143306554992207
-2.07485590060085e-05
-6.99090999384014e-05
5.2021026957339e-05
9.22292045628833e-05
7.33642116090756e-05
2.84989873272074e-07
4.41312868049441e-05
4.88879300425091e-05
3.26410096978892e-05
2.49309444238235e-05
0.000185285758057055
0.000425237463773032
0.000252394662877623
4.31000488561309e-07
0.000125109125659485
0.000211801190645413
0.000142783599777846
-6.1621985284261e-05
0.000127277073522455
0.000341612449194686
3.35943208182266e-05
0.000298267254570037
0.000133233478069024
0.000139087243764676
0.000233944995677182
0.000272288405072666
0.000262916468034967
-7.19218558975369e-05
0.000138240874101531
4.7760917582955e-05
-0.000126310755256854
-6.40893458090965e-05
-2.20429587090653e-05
0.000271002737401341
-0.000120109743635968
5.66167675628292e-05
-6.94740618012416e-05
-0.000291016044998502
-0.000293715789341956
-0.000130371604696274
-8.86666465259116e-05
-0.000250077425751219
-7.85424715908838e-05
-0.000219440714369703
-1.93126395551149e-06
-0.000270013757813995
5.11718877727282e-05
-5.2244537152299e-05
1.06136098773764e-05
-8.16009733829191e-05
4.12603878817002e-05
-0.000226917795556516
-6.57954816846883e-05
0.00014568244285388
-0.00018501189431145
2.56421316488933e-05
-1.681899952716e-05
-2.57062633305381e-05
4.5845874778618e-05
8.88628154431062e-05
0.000177554947918326
-1.1190036052911e-05
-0.000159614860363107
0.000370398232495594
5.09755885075699e-05
0.000204186375007158
0.000129091071951415
0.000123453889782436
-1.30581799060955e-06
0.000106380129081519
0.000176341893384467
0.000107109197569603
7.56440465167052e-05
0.000115294440177253
0.00017054330320333
4.41337304735415e-05
0.000113155670820716
-0.000103154491727211
2.84537051467638e-05
8.37661968955798e-05
7.56715118916516e-05
-0.000184935062233704
-0.00023619746431313
9.97569804475897e-06
0.000109905349564087
-0.000360638101931434
-2.46922688451651e-05
-0.000143492604623173
-0.000117040402167555
-8.81898285651123e-05
-0.000192770281052151
-0.000130010011689914
-0.000372892138052196
2.15084742110794e-05
-0.000100902716162582
-0.00018979732929719
-8.19223761459468e-05
-5.06927257390238e-05
0.000120690016908222
-5.85783674515062e-05
-6.42432936393926e-05
3.01062679015437e-05
9.78122000460872e-06
0.000193912177303245
0.000306167936345192
0.000134762266080265
0.000353333827584994
0.000242783937889282
0.000364605533041981
0.000276284872740758
0.000228400632872928
8.94331334218932e-05
0.000264676279481104
0.000189052213062669
5.41584322124832e-05
0.00012019025088188
-4.5069807737005e-05
0.000182150666982226
-5.89033019089921e-05
-0.00010733380657205
-1.39639898781017e-05
2.57238728432478e-06
-0.000183714146022129
-1.75538706852462e-05
-8.45595169356885e-05
-0.000100429979772202
-0.000178531251936617
-0.000233946051471028
-0.000118278391555921
-0.000177027108786216
-0.000122076014300688
-5.76642964283283e-05
8.46456423864783e-05
-8.45795522727015e-05
-5.5007632540833e-05
-5.94127300613366e-05
-9.11051574124463e-05
-0.000119681023017168
0.000192720126009723
6.76060636834353e-05
-0.000150876515964265
0.000130108815521993
0.000177485861694111
0.000236460213069094
0.000201971555451398
0.00020768159183316
-1.23857815839645e-05
0.000179675966021042
0.000180305675138854
9.36534949445585e-05
0.000147303676806104
0.000148978195972783
0.000190641803904483
0.000242527061283895
-0.000162489891279666
0.000101621362454334
0.000205444192388651
2.85710410162936e-05
4.80662500232105e-05
5.96804163735034e-05
0.000228030547843543
0.000142115131692199
-3.78253114486603e-05
-3.45089672573121e-05
-3.10592572769581e-05
-5.08504435756441e-05
5.48141523817716e-05
-0.000143264486155782
-0.000105884077158545
-0.000107163422027162
-0.000245388888510591
1.52827769257929e-05
-0.000138856654565332
-8.58895765928822e-05
-2.15599464906494e-05
-0.000161052111606685
-4.66632713078947e-05
-7.91763417572096e-05
-1.33602149764503e-05
-4.38283488739683e-05
-3.57674888439855e-05
7.59525030396558e-06
8.08881365217574e-05
1.36656397886824e-05
-0.000107677255053144
-4.40084400656163e-05
1.52611714441193e-05
0.000154879613694791
6.37559393363755e-05
7.60261611381064e-05
9.72221040931906e-05
0.00012992725864375
-9.08546758799384e-05
0.000348614442055707
0.000311758630355817
8.2496935725396e-05
0.000247925389833517
3.15056458510264e-05
0.00030732043317222
0.000139161368454869
7.65574330924301e-06
0.00024625229580214
-6.0630433718125e-05
0.000229385261404488
0.000148319713438435
5.71874933843719e-05
4.01736243588397e-05
1.02410237294992e-05
-1.03358701150748e-05
-0.000108197025590335
-7.03451972021207e-05
-4.56125184372021e-05
-0.000133463756777164
4.16034609715633e-06
-2.40559549850448e-06
-5.20509135623698e-05
-6.97714570195967e-05
1.68592111756875e-05
1.55378840353343e-05
8.2397290834875e-05
-5.3999259272092e-05
-0.000379818629908632
-0.00019118050071307
-2.90508578156663e-05
-0.000178305738540501
-8.41215556708612e-05
-7.80245383155077e-05
-0.000131986861592324
-0.000190396709269263
7.86870323023048e-06
-0.000254603698559057
-1.22034538624295e-05
3.55673306420947e-05
6.46880255462908e-06
0.000132464396316079
-0.00017052022360408
0.000185110362628097
0.000166581986933499
0.000142562791685072
-1.74914015988951e-05
0.000239168673558808
0.000286347307511563
0.000165916219968654
0.000189652770731
0.000230336859648526
9.22471407648343e-05
0.000171027510439916
0.000200620191187791
4.92413732450307e-05
2.2665200515238e-05
6.96811899103259e-05
0.00017814820751522
7.41793144368347e-05
0.000176665359977362
5.36720566617422e-05
0.000256071112881721
5.69509507267255e-05
9.11343089011955e-05
-2.51582716316152e-05
-5.18177865245472e-05
-9.395758539133e-05
-0.000104661367865292
-4.68494822799686e-05
-2.54931857457937e-05
-4.78292843506824e-05
-5.47957035318064e-05
-0.000173616650820632
-3.3026120445275e-06
2.52330953555624e-05
4.28562982829631e-05
5.8010261678638e-05
5.20575349619582e-05
-4.73660311605001e-05
0.000117251174432706
-0.000112357475610811
-0.00016778070312956
-5.59833422180377e-06
-0.000172385954226227
-0.000234228804346965
5.54356379392164e-05
-0.000112340701530094
1.08091258227623e-05
8.67367600449933e-06
0.000180431969218648
0.000119540987024495
-6.90908046957454e-05
5.10340589790632e-05
3.01188424121397e-05
-2.71160221577219e-05
0.000195258861547563
0.000358292588115089
0.000198331752817306
0.000291029453579531
0.000328625941945722
5.86780303587909e-05
0.000323879362351009
0.000246520415986869
0.000129494819019335
0.000196296394543008
0.000131984978528632
8.28545890508395e-05
6.42078080966593e-05
-6.15032860891344e-05
-3.71621715669531e-05
-0.000308006499795017
-0.000105213666849756
-8.7415131917449e-05
-0.000236274363558971
-0.00028645598780599
-0.000131904350524235
-0.000161871793898849
-0.000269197600108507
-0.000136300622174841
-0.000357450733308149
-0.000184148440529603
-0.000122679319666977
0.000113046025201091
3.04956356778431e-06
0.00018097330693909
4.50763140959315e-05
3.33795042523823e-05
4.14094200415743e-05
0.000302888900863646
3.81945244996375e-05
6.29574055931141e-05
0.000124404459514599
2.87632328787382e-05
0.000182085355089056
0.000374468555413852
6.935193118945e-05
-7.65965775399482e-05
0.000134625509150475
0.000221007173022255
2.17879425233109e-05
0.000131435396581218
0.000137021550878263
0.000185464920094826
0.000230899568024706
0.000263685509259525
-6.48760052392018e-05
-0.000129278692101825
2.28912881893081e-05
0.000214740011349979
-7.03423783275179e-06
-5.37421293906594e-05
0.000197933497543819
5.30972687768788e-05
-9.95232264763528e-06
0.000143709960492558
-7.50475639154875e-05
-6.18000800167463e-06
-7.83184432066119e-05
-2.92647011316511e-05
9.3468353895134e-06
-1.65027473535107e-05
-0.000137246413265794
-2.53983073446804e-05
-0.000157141753110851
-0.000149337407903458
1.08932317593495e-06
-0.000135491110762203
3.79787442345314e-05
0.000122017206987632
-2.65306289265609e-05
8.06532771942613e-05
2.65063409510312e-05
0.000174671453964262
0.00015077303158513
0.000161478787620017
-0.000175176878287081
6.24199109180264e-05
0.000156542572625716
0.000115467815373965
0.000427792717376134
-3.61571658195273e-05
0.000195383295995446
3.7017665985226e-05
0.000279100304795912
0.000226142883972745
0.000254239966358801
0.000248399369892431
0.000275874581951881
-0.000200068947737222
0.00019420159045501
-4.62248133712556e-05
0.000129643821036268
-3.42530259031454e-05
1.07069809744415e-05
-0.000136930704479627
-0.000107244655199776
-0.00015411949143303
-3.56164590673183e-05
-0.000218139515771139
-8.66895587469965e-05
-0.000133367582571917
-9.90736672145085e-05
-0.000139737425936152
-0.000329336461697285
-0.000123157892358143
-0.000114147186109936
7.30501448091765e-05
-0.000119904632122161
-3.90038337343364e-05
-3.11821977977867e-05
-0.000109497061147303
-0.000156059462822851
3.21539460207358e-05
-0.000116221798678334
-1.67451254760134e-06
6.43657005400145e-06
5.68506001233908e-05
-2.50760025640066e-06
-5.61142210668208e-05
5.76493408791844e-05
0.000160206578537847
5.87902993420877e-05
0.000166240138352332
0.000169075144647906
0.000158119087741773
0.000113087677901094
0.000228839018076005
7.35944852832539e-05
0.000278673160119391
0.000397217204254748
0.000159791999954851
0.000187559421986908
0.000145146883635314
0.000153840410481672
0.000388505271181172
0.000140342749749491
-7.88656923598923e-05
-7.75574522235107e-05
-0.000194168290689541
-0.000102223637505368
-0.000256890478789323
-0.000226315386464547
-0.000198439198861775
-0.00010869063890356
8.03499302565571e-05
3.2441606692688e-05
-4.67355690463326e-05
-0.000175552618984311
-3.84190843538459e-05
-0.000258761771573726
-0.000394862148329122
-0.00012851054219212
-0.000267499130837164
-2.07889117921952e-05
-0.000146026772632371
-0.000178245136428725
-8.45577390870038e-05
-9.47685063929135e-05
-0.000152838379313877
-0.000226670247157599
8.87518341911063e-05
-0.000203444261359744
-4.33735356145276e-05
3.78086707356236e-05
0.000290410601978425
0.000127371034986923
0.000263444423644166
0.000315938642929658
0.000150528858582651
0.000196177275196188
0.000386713646626788
0.000250004121758055
0.000175778073161003
0.000165340043465487
0.000295915092742668
0.0002960965056241
0.000232713930233317
0.000107692727176696
0.000211562693274316
0.000104885012924016
2.83644801358353e-05
-8.92649652159538e-05
5.01864390494838e-06
-0.000134768707259664
0.000273831136927495
0.000140493229734761
-2.51225750260419e-05
-8.27186022204169e-05
-0.000111888695159003
-0.000104025738347234
-0.000147649232371226
-0.000248585787951668
-4.66245871746657e-05
-0.000199357957130692
-0.000204369130443886
-0.000108894240473477
-0.000145823201951344
-0.00014421439689191
-0.000295279141160678
-6.99357922254158e-05
-0.000346987261073894
-0.000260026555294175
-0.000261396994060527
-0.000239276844241264
-0.000142619667296643
-0.000307780745709893
-7.39656306813645e-07
-0.00015736247041832
-6.12204749666006e-05
-0.000117465608783129
0.000157056496546446
6.93112369193934e-05
0.000305083951049199
0.000250324187003308
0.000129110624756399
0.000127676262863299
0.000298808660701225
0.000513782126140598
0.000272818055204758
0.000350385719431984
0.000457023299704738
0.000258169441991725
0.000250499791487845
0.000247005593277393
0.000284070123797715
0.000194338910980066
-8.46296756682776e-05
0.000178956891125327
0.000107641839497717
2.97087033145155e-05
2.01195889688187e-05
-9.18575230876395e-05
2.56848215942726e-06
-0.00015144903393296
-9.01462925729497e-05
-0.000121683781920702
-0.000251386371495341
-0.000175528882101051
6.38487686641845e-05
-0.000131059470197598
3.06312131215582e-06
-0.000128271067564793
-3.38117462065592e-05
-0.000239621836359445
-0.000319714356952488
-0.000240461880706222
-0.000148331945361713
-0.000120131020250645
-0.000190775172285292
-0.000250394198098016
-0.000242557954082128
-3.90420129057172e-05
-0.000348195265919227
-0.000139834811999828
0.000172167323998154
-0.000106447685486056
3.4194885708484e-05
-0.000140988830144041
0.000143173379132772
2.57823520268942e-05
7.38814253313956e-05
0.000199592557535938
0.000154804677750848
0.000393544023516292
0.000258673766734667
0.000412362426539492
0.000373926963399323
0.00022723102567298
0.000212441067143837
0.000250019150209968
0.00031194216555666
0.000329842370891808
0.000293931447101752
0.000163041935359431
8.9185904293617e-05
9.36145699211833e-05
0.000170089263335722
0.000169020457939665
3.98212947310278e-05
-8.41850007124811e-05
4.29344017305358e-05
-7.91109083680682e-05
-0.000160150661301364
-0.00027980354217384
-0.000418827448071284
-0.000311553122711801
-0.000228044204129213
-0.000222567663009306
-0.000385349047804621
-0.000297949141107846
-0.00034962238745405
-0.000263634081358681
8.10020788001239e-06
-0.000158270423903701
7.38212190080534e-05
-0.000112016468465699
0.000145723570683252
0.000224950685138864
0.000166834795710198
0.000197604766903526
0.00038268117532551
0.000100041188404235
0.000221267044654483
0.000138367107870384
0.000361068640190027
0.000257707452654311
0.000236780740853456
0.000245539414945571
0.000276092109021989
-0.00012191577025048
0.000118093674967842
4.98351974506161e-05
0.000275037508908905
0.0001115322520702
-1.06626542422046e-05
0.000139819614529328
6.43408769074481e-05
7.48547046839018e-05
5.27600126072728e-06
6.4053938200633e-05
6.30525795000762e-05
-7.08573766707921e-05
3.48016474378116e-05
0.00011188802041742
-0.000139841196243243
8.62601527907942e-05
0.000243402608136623
7.26137412430412e-05
5.61152591311189e-05
-6.46350855099195e-05
7.78236441861334e-07
5.8343471423749e-05
1.31588756258797e-05
-0.000118019763360401
-0.000102049498365221
4.67219921266885e-05
-0.000354922151776218
-0.000117050706574097
-2.95698850884733e-05
-0.000109086939218864
-0.0003242979352443
-8.79420297820219e-05
-0.000125953728682717
-0.000180715624070575
-3.5592722595186e-05
0.000104321776608208
-0.000113356887133568
6.60752004823243e-05
0.000201842341367377
1.3546133742882e-06
0.000153233958223498
0.000212218039961106
0.000220356701937497
0.000129113070784807
0.000138694282049505
8.25612765359361e-05
0.000322443327838946
-5.08054149498561e-05
0.000229506158897615
0.000225900992658868
0.00021556043537603
7.24610383479422e-05
0.000140764783537029
-4.12401223841054e-05
1.47413953474357e-05
-0.000121789385612561
-2.29343662141913e-05
8.86645529761329e-05
-7.19844166378059e-05
-0.000186414366164634
-6.92172552814795e-05
-0.000119357917253872
1.45706704917394e-06
-0.000108121886966628
-0.000147812430914883
-5.29372445712121e-05
-0.000160109265827406
-0.000119018556497929
-4.92785429213872e-05
4.52166701115283e-05
-4.2053731153145e-05
-8.71596045285153e-05
-0.000159191617884483
-0.000153653825089716
-0.000140267515159777
-4.35081854980651e-05
-0.000276638600999294
-1.50959961256625e-05
0.000214956409748176
4.24200731754698e-06
0.000258861485583
0.000169400772253452
6.95814951319137e-05
0.000189430931900836
0.000229198276801995
4.50056011902763e-05
5.04487296595799e-05
-0.000106997357788051
0.000265291138969776
0.000126588568511182
0.000107510395628529
0.000121624319421217
0.000447957964849346
7.50491970573126e-05
0.000197964569407122
0.000351611054622499
-1.33896122294812e-05
0.000196430730107071
-7.41661651198751e-05
0.000101773809022299
-9.42168365844308e-06
-0.000170072471522727
-0.000104687289199625
8.03984637847326e-05
-6.3021740354954e-05
-1.89203432331946e-05
9.19705840249964e-05
-0.000107449207090011
-0.000192439881082842
-0.000159114870325487
-0.000275467828222705
-0.000132676961999177
-1.43844456500155e-05
-7.40630996563567e-05
-0.000193586840107906
-0.000165595753903432
-0.000156878574192558
-0.00031924967043074
-9.51342241726406e-05
-0.000133760948710152
-0.00014960111394363
6.80521016447183e-05
-0.000106761300011176
-6.04233307595236e-05
0.00011388060003375
0.000101499978048039
-0.000116679974312624
0.000209199727256024
0.000128130145283847
-3.58997122583979e-05
0.000236593340503265
0.000233930277363828
5.85720736368255e-05
0.000181774159587996
0.000250167035171495
0.000284973998457121
0.000258510595813677
0.000326799885297054
0.000229021271745183
0.000357045062315163
0.000274213363032424
0.000525661065344138
0.000255692468286654
0.000148048479250023
0.000226957655859481
0.000133457682129104
0.0001370936787438
1.61722972625421e-06
-0.000135165890102776
5.83075329416323e-05
-7.0651359493381e-05
-0.000287764561898373
-5.94218415209817e-05
-0.000189534086466441
-0.000385333010200446
-0.000140366742940822
-0.000158493441175415
-7.41840214861227e-05
-0.000122643178767963
-3.49378479574257e-05
-0.00037547441156055
-9.48237285058121e-05
-0.000191576344098733
5.44050910004551e-05
-8.51832669274549e-05
-1.52701779979195e-05
-1.23959185392542e-05
1.52957320125363e-05
0.000174903131367206
0.000153520644921555
-0.000165976792071243
0.000196517058208122
0.000132907849920993
0.000236157017312675
-8.11855359961896e-05
0.000163070817773208
2.95622054519673e-05
0.000296818529151209
9.30703114475917e-05
0.000116897401663325
-0.000311172694918592
-4.81652562529514e-05
0.00023324963877474
-1.87126938606325e-05
-8.13893966801574e-05
0.000287646512991517
0.000116506277227514
0.000189759603439709
6.63580139578262e-05
0.000245771930451441
5.20142436836482e-05
2.08471950003273e-05
0.000154699499889699
0.000161048251288611
0.000163240725639517
0.000188816936726023
0.000234526238815211
1.22278864714881e-05
-1.51026641001773e-06
0.000198890022402846
-0.000167399827646935
-0.000161511856198849
-0.000152746618471825
-2.79348333024089e-05
-0.000283201629163224
5.95932815537213e-05
1.60880843442949e-05
-0.000107299929735854
1.39992248464405e-05
-0.000378783650389338
-4.48243696205609e-05
-9.1478478099161e-06
3.25112099699302e-05
-0.00015307409509323
-0.000143268564396828
-5.14416655375968e-05
-8.51628830930475e-05
4.32062141010335e-05
0.000327716988041484
0.000133422353960152
-0.000109201829202207
2.82534429145366e-06
0.000132573178172926
0.000225730973039001
0.000461480379171885
0.000293294977608274
0.000117223988538464
0.000201360506748245
0.000118122258678149
0.000230158322923735
5.515299905157e-05
8.90430676310321e-05
-3.34001530551942e-05
-0.000118684987149952
-2.57117038911207e-05
7.74441747786349e-05
-0.000191701371232217
-6.7714385114192e-05
-9.58953255484407e-05
-0.000140513310386456
0.000135147787367236
3.35472182856158e-05
-0.000164917232874321
2.69884788632505e-05
-0.000179668680074707
4.37439370349978e-05
-7.40882043716653e-05
0.000144807389208544
-0.000197789790721728
0.000151919883314215
-7.1649381524885e-05
1.56760475429413e-05
8.90522551508298e-05
-0.000135441819096941
8.94560874882108e-05
0.000234670110495073
-1.21998839847513e-06
0.00011915007076756
-5.25452753513846e-05
0.000130843489461758
8.5154802823433e-07
-2.89406895696151e-05
0.00020292951688003
8.29018803711189e-05
-1.90869662212236e-05
0.000113021535374723
0.000215104710801196
0.000130392981001959
0.000102798735980234
0.000197912037282953
8.11628100849643e-05
0.000137944078853742
0.000174944445460097
5.37642836909669e-05
0.000163172734120205
0.000198719697513811
0.000154404648175404
4.25036898052363e-05
0.000224578164672892
0.000310294223419962
-0.00014866902501164
3.26221240762796e-06
8.45878579982122e-05
0.000138091720403635
-7.51982055333324e-05
-0.000139896578646302
-4.82318839818361e-06
-1.96592837943079e-05
0.000150312289591144
9.70368264661753e-05
7.11846974622831e-05
1.72398744384177e-05
-0.000138562758965625
-0.000101044153024585
-1.72147034287323e-05
-0.000210323081644685
-0.000299387940281603
-0.000183513182297493
-0.000114774863443575
-0.000185741918394364
-8.03884667850591e-05
-0.000160414050019923
4.9730482143192e-05
9.26625718907587e-05
-0.000281130312541182
3.57997418059694e-05
7.98220109013433e-05
8.93811701665873e-05
0.000154340151110428
1.0280682466738e-05
8.77899997933887e-06
0.000247689201501841
0.00021652201673026
0.000312569624853844
0.00024011821445363
0.00023391100897042
0.000343516247695464
0.00013038249702743
-2.36357079669378e-05
0.000146312509985258
0.000237832968909915
0.00015136776773045
4.76799028681644e-05
-8.8774706478925e-05
-0.000299027336814226
-0.000159148644678122
-8.23398112763617e-07
0.000116682592309454
-0.000176033851333167
-0.000160418863807577
-0.000142732649430286
-0.00016877129111191
-9.98720200621976e-05
-1.91864037018659e-05
-0.000166240819485199
5.62803806823636e-06
1.31155932726859e-05
-9.62905465128324e-05
-7.33832734715732e-05
0.000123283036959617
7.3042591766752e-05
0.000176929356989098
-0.000147228787562643
0.000156091401260642
-4.37555430429631e-05
-3.04442902671427e-05
-0.000178589915450338
3.38550495589877e-05
6.01083431718069e-05
-0.000106921838269452
1.28657499030314e-05
0.000105630854934081
4.95503815475745e-05
5.97664842517794e-05
-0.000131644288097977
-4.6287501577126e-06
3.01562635014574e-06
0.000139426465818862
5.26819284486681e-05
0.000307331778650555
0.000222988183314792
-0.00018277265471111
1.54551079013715e-05
0.000170376236424329
0.000323736793726404
0.000126122434877242
-1.38979612295056e-05
5.59541690091951e-05
6.27413060307064e-05
0.000102874023363831
0.000135115602403144
-5.01445911250884e-05
3.56333748560563e-06
0.000155988360826314
9.735776691543e-05
0.00025493186560327
0.00011803306420797
3.34887212175087e-05
-0.000110301901142074
9.03052030715829e-05
-0.00011348440390725
-8.80536847239048e-05
-7.94380704015035e-05
7.43998491242941e-05
-0.000265127799634293
-0.00025364237123849
-4.12375687083139e-05
-0.000205189412906964
-0.000364662022519799
-0.000237961092700249
1.78464263209521e-05
-7.73614100577832e-05
-0.000241722686451778
-5.5425559678085e-06
-0.00014449002241493
-0.000116506707686548
-5.73122239398722e-05
6.35089792191964e-05
0.000130471053099549
0.000147667627047739
0.000251213467373956
5.0995726446015e-05
-4.57424767990913e-05
-9.19307576195368e-05
-5.24157511851394e-05
0.000158245391888409
0.000204477491429395
0.000106799741040218
0.000171566182034011
9.83645224254831e-05
0.000129919669260439
0.000214755145593035
0.000185060930020046
6.22632702284833e-05
0.000168614520010979
2.8881336635587e-05
0.000186908684675003
0.000113190050766092
0.000142302742309888
0.000118622384515663
1.1225864723127e-05
2.27562627318606e-05
0.000150811332438626
0.000150824689804524
-2.46969329340169e-05
0.00012780362434414
3.93810275806515e-06
-0.000122092985037554
-0.000164589365688753
-0.000197765150386411
-1.44874153307139e-05
-0.000193388293860109
-3.57798430221055e-05
3.60818674899983e-05
-0.000198368213341252
-0.000158042740375448
-0.000164519414181872
-4.48026855675051e-05
-0.000184236802080769
-0.0002039619919691
-0.000142424912860228
-6.71044352142333e-05
-9.4364167130449e-05
0.000124371353571712
0.000141469212014788
-2.90727520407034e-05
2.54692898639403e-05
-3.47667903914267e-06
0.000443366549622489
0.000206442474772813
0.00025593949610412
0.000220825109608535
0.000237860248543782
0.000210320793484336
0.000299778533308167
0.000256019759603833
0.000159073571247808
-6.98894651148999e-06
0.000116884549613042
0.000261574904664718
0.000185262463051919
3.78165873458068e-05
0.000182648300971482
9.56843656595895e-05
0.000109418269383262
3.21401910680578e-07
3.67546517571653e-06
0.000192169054173328
-0.00014472812117437
-5.78506389935299e-05
-0.00011501738780134
-0.000143044135047259
-7.25129040753898e-05
-3.35238897401423e-05
-0.000140000639242938
-0.000144923544159692
-0.000219410087746377
-0.000200534876018105
-0.000199318222250739
-0.000209057235028043
-0.000296830452357081
-0.000175542409673354
-7.74335279194782e-05
-3.94945486375049e-05
-3.55972122346669e-05
-9.72874386346918e-05
-7.46520474280306e-05
-9.69997142674989e-05
-5.19137548432807e-05
-0.000130840463141218
0.000100288653937902
-0.000111632813481257
-3.35574739618311e-05
9.21672515067495e-05
0.000110329293646578
0.000136971107848233
0.000209890200389846
0.000142024284741546
0.000299421307015089
0.000189838639686521
6.46570496426181e-06
0.00034776622341505
0.000132282529757722
0.000277063017847133
0.000234286399450826
0.000201284072421337
0.00025884880281966
0.000207897465360983
0.000168810434989771
9.03184795864471e-05
0.000239164481751508
-5.0081439100965e-05
9.56072470724026e-05
0.000155822459255986
-0.000171183413869001
-4.31266427679871e-05
-7.2807712913042e-06
-4.94267927900399e-05
-1.9946654574742e-05
-4.03077356001793e-05
-0.000271258233155627
8.15699817120072e-06
-0.0001573296648933
-1.84351054802425e-05
-0.000151242170139976
0.000106752380995576
0.000107559363610975
-0.000254287826911799
-6.81063604586637e-05
-0.000301910109934482
-2.2075080419438e-05
-6.31492009184785e-06
-1.05631229071414e-05
-0.000154115277787475
-0.000137797566403672
5.00581414733796e-05
3.73192373474989e-05
9.98357923878274e-05
0.000167530235679862
0.000121911588134914
-2.09274663478832e-05
6.17783182796717e-05
-0.000143234952889687
0.000134177278643168
0.000142897648387068
-2.93835999980082e-05
0.000179420424036711
0.000218821572200669
5.87777580560607e-05
0.000209355967641823
7.02315591815593e-05
-2.40423869410124e-05
0.000129774464564018
9.56973056037013e-05
0.000114515856493655
-0.000105671454664207
-2.08943330022434e-05
2.48284329001651e-05
0.000260776122184816
0.000121624897000284
0.000197462163124582
9.11048965782853e-05
0.000240802200958523
2.46530565746222e-05
4.85774915187806e-05
0.000118235108741063
0.000156978378272869
-8.42664795032855e-06
0.000201162399203639
-3.61114835191105e-05
-0.000148188588253014
0.000131762159427364
-1.00863056832941e-05
-0.000146530721083922
-0.000129597085482
-0.000148563108563234
-6.07293242003433e-05
4.64015308578923e-06
0.000198631557568517
7.06151834058946e-05
8.92273304801485e-05
8.68942759054672e-05
3.83007465373645e-05
0.000153155629794645
9.76898380695757e-05
0.00010272308283527
2.13996999659063e-05
2.46656405585898e-05
8.49809543467852e-05
-0.00021342716996531
-0.000111998550918083
5.51824519747089e-06
3.82026410457173e-05
-5.50280094876184e-05
0.000170043282162055
-0.000170729465156323
5.56755030134385e-05
6.98140598754428e-06
7.4944436208572e-05
0.000174832070416258
0.000147725435572932
0.000210185566920292
0.000255328160566198
3.99541241468262e-05
0.000152283418175258
0.00011917107402069
0.000312750563563557
0.000280026790578823
0.000172146654693724
0.000214078257046673
8.59061106619319e-05
0.000160406583527317
0.00015624550969608
-0.000106700603811188
-4.44330536043698e-05
3.52802820411136e-05
-9.06399185177382e-05
-0.000101276785013991
-3.95229585736777e-05
0.000128309917162707
-0.00018707426840575
-7.10081017222688e-05
-0.000179887605861279
-0.000124185921799421
-0.000185210224435481
-0.000216677492145062
-0.000144073635060079
-3.70738329261965e-05
0.000125180527182593
-0.000206119017420197
6.43229936325017e-05
-0.000218535081007002
-8.48707074539595e-05
3.60701467863905e-06
-4.24173992214202e-05
0.000125867085914116
0.000109797535498802
0.00020568407197188
-5.10454679475878e-05
7.13262028349236e-05
0.000144807028136921
0.000132945980023175
4.11334576119442e-05
0.0001722746232455
-2.5985009819459e-05
0.000152383997678405
0.000317114087605508
0.0001206418344091
0.000111996187630309
-0.000134364170093034
0.000176303422375047
-1.27826814504454e-05
7.18279577333598e-06
0.000115534123843827
0.000202492507585785
-0.000106933021596752
-0.000315968142252329
0.000106151589893077
6.79094582207048e-05
0.000106820663892451
0.000148318534962078
3.20997757067143e-05
6.73516618978676e-05
7.12017542849452e-05
1.04094547012427e-05
-0.000107370623585494
5.94194182842587e-05
-4.87797803803501e-05
-3.04842240280746e-05
-0.00022366318759659
-0.000113967499635378
-8.43597371806499e-06
-6.47305544733031e-05
6.26373988465915e-05
-4.68050296588522e-05
4.96515452869635e-05
-7.3311166663964e-05
3.25450048612936e-05
-6.06436121603106e-05
-0.000109290519194144
-1.84426624755807e-05
-6.53523303654299e-05
-0.000130065295162848
0.000110167803177917
-2.88789145216242e-05
6.45785484753421e-06
6.29121257886345e-05
5.98721760023416e-05
0.000193391226195486
0.00021162796128983
6.8825976210495e-05
0.000153333065183132
-6.81650756968308e-05
0.000123028055891905
5.42477811900378e-06
-1.83468766355119e-05
8.49626227529875e-05
-0.000241628445803508
0.000225526005754988
0.000108684983528599
9.74432899278173e-05
-9.75754610097968e-05
0.000168417443228953
1.36851957145994e-05
0.000268792262364252
7.41912468108934e-05
0.00022007858047267
0.000162864330403598
3.42560505062461e-05
0.000147304652984882
2.81557489984803e-05
4.2195630736187e-05
0.000146603235725295
-0.000109932707022874
0.000336753359478317
5.95423726819335e-05
7.91892553243807e-05
9.06263029252909e-05
-0.000142716400625141
-0.00012566822125549
-0.000215681273057418
-3.94631046380942e-05
-0.000106755576934076
0.000169954381589958
9.3655298903794e-05
-2.00014608744236e-05
-5.71678602557316e-05
0.000179599632319152
3.18850886727841e-05
6.82721639618629e-05
2.18004969816187e-05
-3.72283799391954e-05
-1.49751012696398e-05
-0.000111388516020798
-0.000271152343128502
1.54580531781434e-05
6.90380474678875e-05
-0.00017824513885079
0.000154639834683788
-0.000172090626677604
-1.58223427352556e-05
7.95356070801197e-05
-3.76821782685305e-05
0.000130845591421869
-3.7435898716923e-05
-0.000173343817457916
3.99163448722183e-05
6.62255093877899e-05
7.27588359015956e-05
-2.88087512805057e-05
0.000225351029364524
0.000152735264249337
0.000253515916780708
0.000215772556503312
0.00020817132780742
0.00044707464658191
0.000157350347914489
9.07420700259427e-05
0.000137564388482896
0.000125445835516715
0.000140459042155919
-6.51102731769014e-05
0.000116561868049909
-0.000227612037942232
-0.00019026229129321
-0.000140513705254961
-0.00018426133207102
0.00016437475114082
6.58138842966165e-05
-1.09339817087498e-05
3.74317260375767e-05
-1.63469976441527e-05
0.000168360082127219
0.000126081654732427
0.000125151649967931
3.94364700741099e-05
-0.000115396026743801
-0.000108388888741067
-2.42297722326181e-05
1.24426049228126e-05
2.42738904421004e-06
-9.01989146266014e-05
-0.000137113765684248
1.79768801626883e-05
-2.46949519369163e-06
-5.87345161285484e-05
0.00012412987897458
-0.000132759046153228
8.03726745761073e-05
-2.13112217951818e-06
0.000198542073429037
0.000254163246462082
-7.88327930362018e-05
0.000344683266932615
0.000186665530078193
0.000342657535294587
8.37322046722139e-05
0.000185213446490228
0.000138571821586628
7.07236843479666e-05
-7.86573085074283e-05
6.38319672923224e-05
9.47791161920492e-05
0.000190675992687286
-9.96276850872729e-05
0.000148253105163392
5.19234579041329e-05
-7.30019311667146e-05
8.17630931641426e-05
5.11447278676867e-05
0.00014191822020791
-3.27281408204064e-05
0.000195743822464658
1.77245700921966e-05
0.000104595582692556
3.45565003901163e-05
2.67069110556498e-05
0.000270190486449435
7.13411081737678e-05
8.09329127447632e-05
4.93223319510034e-05
3.54514377709174e-05
5.6129340100515e-05
8.21876593596254e-05
-0.000283273276746137
-1.648626270618e-06
-6.06815740715847e-05
-0.000150952582591492
-0.000206141692435025
-0.000166647697239066
-7.25139472498747e-05
-8.38966881899321e-05
-0.000118263497832286
-2.69933941869955e-05
-5.82599667981383e-06
0.000134357322767913
4.35983985184174e-05
4.03157102582959e-05
0.000114094661283115
3.2085762477933e-05
0.000117563796439469
0.000202109871663179
0.000239270008141274
0.000188967238410627
0.000181902228086357
0.000269689703465461
0.000157092665912525
3.36329603953444e-05
0.000338417239149431
3.3631143854944e-05
4.35382052224444e-05
-1.64824765307928e-05
-6.13166715566761e-05
1.01124143454016e-05
-6.60772047356435e-05
-0.000182739079083943
-8.45404572485948e-05
-8.45722092228671e-05
-4.70986306555713e-05
3.32787532820869e-05
-2.11995732272956e-05
0.000134346541985527
-9.81791295566063e-05
2.736864929904e-05
-0.00019925657722218
1.27424301699984e-05
-9.45327387640791e-05
-4.3446434857384e-06
0.000104236371759127
0.000127961564071549
-6.37039689980973e-06
-1.64508921787078e-05
0.000113044871411129
-0.000188913153864758
-3.19969137479414e-05
0.000163739763468198
-0.000128222979381934
-8.11833335794023e-05
-8.26567630756944e-05
-4.60138563576353e-05
5.95296906975024e-05
4.05312358833315e-05
-6.29742403027721e-05
-2.50432153809982e-06
8.38192114910144e-05
6.04318799983439e-05
0.000109380965616775
0.000286506326041544
0.000206046836229854
9.99211542306226e-05
6.61192921140797e-06
-4.78735485839559e-06
0.000113009732510775
4.14340377957082e-05
3.68457135394732e-05
