# Supplementary material for: Research on computational propagation and identification of mine microseismic signals based on deep learning
Source: PLoS One. 2025 Oct 22;20(10):e0334641. doi: 10.1371/journal.pone.0334641 (PMC12543183; doi:10.1371/journal.pone.0334641)
Supplement: S4 Data — (ZIP) [file pone.0334641.s004.zip › 000100700000796.xlsx_0.txt_24.txt.txt]

3.30686931022152e-05
0.000229675870210042
6.73626080690363e-05
-6.23529416205439e-07
0.00019226286434347
4.28381763924284e-05
0.000151536882322673
7.49999428044532e-05
0.000126205328246404
8.78823150863571e-05
7.89687606200158e-06
3.63127063738351e-05
-3.90242364492252e-06
7.87038058410974e-05
6.40133332307284e-05
-8.25543061112597e-05
-7.53924307663461e-05
-8.69243458570366e-05
-0.000122010149879985
-0.000184006524413281
-0.000118175030758024
7.30393368310808e-06
-8.85845758658252e-05
-1.88557103563257e-06
-0.000213989872817797
-6.81390102163141e-05
-9.4153591237103e-05
-3.78087102654369e-05
3.70787462730755e-05
-2.71883414770958e-05
-0.000103868337241868
2.69862232754564e-05
-9.31588206236178e-05
-2.88833235524414e-05
0.000182686524053963
-8.14135032174017e-05
8.65619439880838e-05
2.29441295007701e-05
2.66859949919123e-05
0.000232386942876157
0.000125743405711244
0.000143546125021909
0.000224801663439345
0.000160834472050837
0.000238260871641623
0.000288753048021389
0.000136593742312041
0.000206420692366796
0.000108261303761697
4.81026669979012e-05
2.82808951025181e-05
5.05777416328642e-05
0.000174005597332515
2.9522727418853e-05
0.00018596558713587
-1.71227842533326e-05
0.000166982506720152
4.85672511618167e-05
4.51816941346095e-05
-7.33915414229864e-05
-1.36633395901949e-05
4.25560995439276e-05
-0.000126733146379768
-9.41789016724549e-05
-1.68924093978385e-06
-6.17824179214966e-05
-5.98359184196208e-05
-2.9368148113423e-05
-2.76470934826827e-05
-0.000340064457550034
-3.26801228755184e-05
-8.98733584560212e-05
-0.000242353357378132
-5.37986058420241e-05
-0.000131053817401598
1.22093535224779e-05
8.22587945728093e-05
-1.4440857299571e-05
-8.00359335173003e-05
2.93570228034088e-06
0.000161994357575937
0.000105781642657421
0.000147737548982601
5.71700747824065e-05
2.56920764783462e-05
0.000175820332458467
0.000294638012835006
5.8182378410861e-05
0.000116732219008933
0.000149209705000995
0.000152155096763083
0.000173302703788719
0.000167374815442911
4.51183875924142e-05
0.000203902634832162
5.20008234331402e-06
2.46556312691591e-05
-1.34191946726869e-05
-4.43543943120509e-05
6.2627519291756e-05
-1.85383475300101e-05
6.35635286165541e-05
-0.000131603706085385
-0.000140071912640537
1.37902291282852e-05
-9.69536419011836e-05
4.90433120459618e-05
0.000145428347401679
-7.43895084489177e-05
-2.36883518155364e-05
-0.000211922948853368
-0.000102395977263739
-2.38951922440324e-05
-0.000124195207105813
-5.83452595954641e-05
-9.60159663975253e-06
-0.00018445287062931
-0.000214470254832461
6.10250267136354e-05
-0.000132272981063386
-2.95411319794483e-05
1.99409538612023e-06
3.25482228595583e-05
7.26043200650532e-05
5.57101854261354e-05
0.000103242180949598
8.06117036937643e-05
0.000132442601314074
0.000131466628537102
0.000175884439811852
0.000326835252108914
0.000202962335042864
0.000416801636453562
0.000253829561289004
0.000246836567542521
0.000311990775732065
8.56477720891147e-05
0.00021820402360712
0.000146772260197515
6.87843314863405e-05
0.000154051646725313
0.000247741340204618
0.000150543137058751
-2.00467178729893e-05
2.55926739642185e-05
4.3693143240064e-05
0.000104378431022998
4.44905097857513e-05
-0.000234497996931405
-0.000116231384233633
-0.00016960204444324
-0.000236734941896829
-0.000215228373060866
-0.00020081887771862
-0.000250640445448606
-8.98296649896925e-05
-6.43093473659835e-05
-8.95963192319652e-05
-0.000151708459518087
-0.000159678830184005
-1.58455115146311e-05
-2.04247649182999e-05
-2.59009801487285e-05
0.000137197000405386
2.22297320816433e-05
4.90577760107449e-05
3.62320462390679e-05
0.000197179986733992
9.94905950969567e-05
0.000166720595096251
0.000288183079951612
0.000230188877562699
0.000120875467310559
0.000304972738102055
0.000235332265686041
0.000242761968245003
0.000189738154754988
0.000205287156980793
4.48048357299036e-05
0.0001414690024158
0.000223878472150208
0.000222657680545761
0.000192531548396056
9.34270228844275e-05
1.89853946709481e-05
0.000142189508739888
0.000183883054870912
-0.000107163320407796
-1.31107502690872e-05
-6.24972403359552e-05
-0.00017441044951416
-3.44322255038849e-05
-0.000217302808638937
-1.76940990910913e-05
-0.000179145799756275
-0.000127457287478452
-0.000142770362410049
-4.72757139307528e-05
-5.57704490124752e-05
4.38047935309151e-05
-0.000215843315807529
-0.00011631157127898
-0.000192443182499988
-0.000123804546485407
-0.000149124655963243
-0.000161667657271186
-9.70331309974458e-05
-9.81400587813298e-05
-8.40931265532252e-05
0.000125374733881252
-7.53037070514977e-05
-3.02218539128701e-05
0.000171404703993329
2.65896071937786e-05
0.000245581156024811
0.000189354096308129
0.000244263623440432
0.000186306665222803
0.000340821758653732
0.000199295837836594
0.000480086907623571
0.000279807233855623
0.000344178793100371
0.000247189562191818
0.000128300651535678
0.000223019235828193
0.000126300412707378
0.000104395057925733
8.1837050912397e-05
0.000148427461482786
2.25045379244494e-05
-1.67418558693879e-05
-0.000120341439542395
-5.08965415661479e-05
-0.000168277652921805
-0.000263202663581228
-0.000192279952701578
-0.00020176266605252
-0.000282875388857845
-0.000158288127909698
-0.000213546039097657
-0.000265736251888426
-0.000169036726384752
-0.000102467701520395
-0.000135209393593828
7.16421364725078e-08
-2.01540986864397e-05
3.56751889607781e-05
0.000220703777359162
3.34139582868662e-05
0.000236445940779973
-1.28107873408919e-05
1.95783988427811e-06
6.80504256471836e-05
0.000157039321098027
7.909117748748e-05
0.000157631249794221
5.85213812691268e-05
0.000127380479439695
0.000169626954247568
0.000115168077234251
0.000152932928596444
0.000124292668796903
0.0001660013935649
0.000202722348672336
0.000224466177050982
0.000196490134107747
0.000186588939905734
0.000244614666293589
0.000140125348221836
6.25169217607301e-06
6.20825870999454e-05
2.15794792036944e-06
-6.74274542610651e-05
-4.14419753823182e-05
4.67324809296469e-05
-6.11320778939584e-05
-0.000126282475913759
2.53716126641203e-06
-0.000122480751483257
-0.00018021994279907
-0.000184194760897515
-4.72073827876597e-07
-0.000104538031756363
-0.000189155659334413
-0.000174787680284446
3.33323962176921e-05
-0.000103121459137517
-0.000107617413007326
-4.62607274234679e-05
2.6473312042779e-06
6.99656341812765e-05
-7.46741207976586e-05
1.33342561728923e-06
0.000130119738917494
-4.60316775532131e-05
2.10501813130893e-05
3.98894758523961e-05
0.000203523213763382
0.000179058404608097
0.000107777195975702
0.000252168687030658
0.000119926369114934
0.000254367750638028
8.82000931198425e-05
5.13332590629365e-05
0.000184199929610299
0.000338113941092648
0.000135979614339464
6.61396311829967e-05
0.000227004474369222
0.00019110729564388
0.000189889029306771
0.000110469583994595
0.000185626251389255
4.82478477462211e-05
3.88717236986136e-05
6.1056620990705e-05
4.55124203773421e-05
-0.000239255086519197
-0.000116328284592891
-0.000208278864224012
-8.6178269430125e-05
-0.000244902653076725
-0.000143777354739022
-0.000238251089321305
-0.000182337678035935
-0.000201602937886456
-0.000176969637500565
-0.000158716246782102
-0.000147472655794699
-0.000111613001024081
-2.60102748422388e-06
-0.000121384621460955
-0.000123329005818382
-0.000191060718212856
-7.19533612290922e-06
-2.48467621512405e-05
-0.000129993686047984
5.65507832724715e-05
3.26587966715613e-05
0.000146567860083457
-6.2160032104697e-05
5.18131724056081e-06
9.74705933800311e-05
5.30174770787042e-05
8.95580508128887e-05
8.1365273646342e-05
6.58077136036882e-05
0.000105865701873458
7.32478795895401e-05
0.000134602161824824
0.000124599903994438
0.000181182018751313
0.000185595908985017
8.73122570754845e-05
0.000231989414860144
0.000324963115974256
0.000224044678137419
0.000217949858469176
2.69203640430727e-05
-6.5782917933518e-05
-6.21924340022771e-06
0.000188169859593004
4.58083447830886e-05
-8.50409497263509e-05
9.57588310389087e-05
-0.000151097028088298
-0.000120804171505373
2.85963528226632e-05
-8.78286715501914e-05
1.11115451391199e-05
-4.57444341706312e-05
-0.000196201047906127
-0.000159727713301938
-0.000116523925984832
-9.04805589368917e-05
-6.33689888383071e-05
-0.000225323303325711
-0.000205500748564585
-0.000100497608771743
-6.93873506309522e-05
-1.48819848734731e-05
-4.26598068268415e-05
-5.7791489113585e-05
-9.05137763128954e-05
-0.000107899251823928
1.66212304102183e-05
5.03162860001562e-05
0.000167508315372135
0.000148763963947327
3.68058054409416e-05
0.000136288605465423
0.000292786398748041
0.000231005924740115
0.000203976348126981
0.000240117175862461
0.000264196046814837
0.000186825520434992
0.000310225443797486
0.000186046626245496
0.000183854813119362
0.000304654973507808
0.000187650080211342
8.60608917885631e-05
0.000163788245576267
5.22657843753722e-05
-0.000131704286026036
-2.50215383004516e-06
-2.37462860569259e-05
-7.11697303101947e-05
0.000100146094414828
1.97836024717848e-05
-0.000192052079338624
-7.54109373285925e-05
-5.27868338685664e-05
-8.57383731903381e-05
-0.000273098167788155
-0.000129110983391413
-4.42720870831075e-05
-2.36658162800743e-06
-5.91988082681707e-05
7.49511820571782e-05
-2.71353266075845e-05
4.79907856251637e-05
-1.65752412087387e-05
-7.76407696901947e-06
2.36750988297032e-05
-2.91211912468033e-05
4.79181837903522e-05
3.85113319388556e-05
-0.000121924315220873
1.57082293628224e-05
-0.000119875524036048
-6.92090141071278e-05
8.11687727262355e-05
4.14120927643975e-05
0.000115765144624114
7.4856399025672e-05
0.000258231913501105
0.000146388282619979
0.000211621970735628
-6.47480879901574e-06
0.000235095788955679
0.000187561721003847
0.00028739272976118
0.000105802763375405
0.000133506817527965
0.000240054329776607
0.000330535316144302
0.000179498354651649
0.000155699009237975
0.000144618547254568
0.000188117081822977
7.88819011844024e-05
0.000134251859828356
0.000133468751775404
-6.43045029054158e-05
-0.000129781924558796
-0.000116115910390854
-8.33300636202879e-05
-0.000177468401947525
-0.000131684507929633
-0.000160477036408342
-0.000261254656497009
-0.000158123609631271
-0.00012779710580691
-0.00015293871772899
-0.000214723356795839
-0.000199470767298847
-0.000164630135225549
-0.000149795620022803
-0.000141738326163207
1.27694374724072e-05
-0.000195367303095848
4.08119737696837e-05
4.63116462500483e-05
1.42672754277145e-06
7.66775922015564e-05
0.000203852492932058
0.000207661812893438
0.000225857661717571
0.000289225980315883
0.000250685720362463
0.000241603789051934
0.000289823203745705
0.000367524152568878
0.000361339794491826
0.000234109333619434
0.000261756482321462
0.000248424750357502
0.000147939327035933
-8.35276918580882e-05
0.00014277076134231
-0.000179077510369841
3.83533900704492e-05
3.00583340076195e-05
-0.000199012240992927
-0.00011734404367207
-0.000203698902998788
-0.000101968956296944
-0.000276756732615177
-1.42916572307236e-05
-0.000154095577265963
-0.000266464010476999
-0.000173467479946428
-4.94398727948758e-05
-0.000161926922809947
3.07030070182363e-05
1.25333161424179e-05
-6.43820772521221e-05
-0.000101759195214489
-1.58726741882348e-05
-3.50076262064895e-05
-3.67263033565802e-05
9.784642802126e-05
6.57261685641811e-06
-2.58330408226063e-05
0.000186960579835359
-5.2586339942134e-05
8.97409212069038e-05
-7.12240629691658e-05
0.000227068531766052
4.60096481441076e-05
0.000109817729896558
9.56785229129146e-05
0.000141453395233775
0.000241018695610025
0.000113515093077333
4.02643420942162e-05
0.000177343482813212
0.000167751050350306
0.000240534937969403
0.000220770609870307
0.000297728793573677
0.000224966675174345
0.000179021666939688
0.000150452038615963
3.75266835642706e-05
6.881313283641e-06
3.35839490605243e-05
9.0121838288804e-05
1.99168941545319e-05
2.25591890125081e-05
-5.97652135218758e-05
-5.38383267902538e-05
-0.000184073623785612
-7.41034609882539e-06
-4.17408485525031e-05
-0.000267692082855907
-0.000131771892288669
-0.000214083327683028
-0.000335856694704981
-0.000261106960724776
-0.00043329018804126
-0.000299471119663
-0.00030722015672568
-0.000187961410956503
-6.79075711494755e-05
-2.23363161686756e-05
4.88117875123304e-05
3.47630015698278e-05
0.000166773945414999
7.64110990674758e-05
0.000161629278049162
0.000115200771039996
0.000166394287879286
0.00029474016523
0.000226196157005443
0.000280539312520987
0.000111543210152988
0.000267940421388116
0.000403398107207514
0.00019535301590288
0.000271669500096649
0.000321882495528363
0.000239823994355107
0.000223240992586526
0.000238457051356888
9.01153019151883e-05
0.000107324711450505
7.71820523841658e-05
5.92520652819547e-05
5.20961784223589e-06
0.000230937220371206
1.55355929394008e-05
-0.000126174843643906
2.11585249904225e-05
-0.00011412286272792
3.84783431197565e-05
-7.09292102752868e-05
-3.18437325145413e-05
-0.000101334950871752
-8.86760093986168e-05
-0.000101730034171897
-8.58018785130491e-05
-2.31256970249553e-05
0.000132455249115947
-0.000216544905529509
-8.06706199350161e-05
-0.000202588672375391
-0.000139201275863384
-4.87034149412279e-05
-0.000219926986691626
-6.39955742932733e-05
-0.000202736872940429
-9.29251547913676e-05
-6.82111331770841e-05
-5.56630411334161e-05
1.65603955037377e-06
6.00647240786829e-05
0.000266047668852777
0.000308207623499066
4.78171147332618e-05
0.000225385012018859
0.000284143705892444
0.000271226269833565
0.000230634093811026
0.000194505789583699
0.000140864496348243
0.00021313249029648
0.000280466757953152
0.000278342064617333
0.000218991270822191
0.000178535391350558
4.4435230698454e-05
3.68864095259848e-05
0.000201123188013135
0.000109187969164762
7.66736686185764e-05
-9.62947617240332e-05
-2.63914471584079e-06
9.1679844926499e-05
7.6646552184653e-05
-0.000106793270872495
-0.000166977046857917
-8.83066447616239e-05
-6.67896512066476e-05
-0.000152260427159082
-0.000128196331283637
1.73795209755798e-05
-0.000160981989181139
-0.000188701977593615
-0.000161151922028822
-3.83738634780494e-05
-0.000103805612329552
7.47238393639738e-06
-0.000183118942659564
-0.000172904936686226
-0.000120528372440751
0.000125901716585962
-9.68222493742507e-05
-2.80770140236312e-05
-3.94466085852286e-05
-0.000105084833458342
0.000122870312035631
2.24049681361378e-05
8.27519294895152e-05
9.30901447848119e-05
0.0001107237175899
6.8391918234556e-05
0.000107105887761874
0.000221131924634073
0.000327226696734339
0.000252502695688895
0.000197664963042393
9.22990976863254e-05
0.000240915325966462
0.000199823716657903
0.000143520388906784
8.48961931869327e-05
0.000117025758554946
8.18401367705036e-05
0.000130864312031784
0.000153401845247548
-0.000133456632822179
-0.000124820536216327
-0.000193509718272016
-9.60744889776021e-05
-0.000187260694124976
-0.000171406666110572
-7.18945791532728e-05
-0.00012916739713192
-0.000160827726624504
-8.51001591319901e-05
-1.48259174967465e-05
-5.05008373365348e-05
-7.10603956479635e-05
3.1118985510903e-05
1.34998514993299e-05
0.000108373050143565
0.000132190547075116
6.43948542418184e-05
0.000182422309085652
4.28579902557711e-05
8.52246889458206e-05
7.76177928563204e-05
-7.16335180254389e-05
8.8132322077602e-05
-7.13316751746336e-06
-4.99409427033217e-06
-1.83285667907412e-05
-0.000172966437469264
6.30802520984412e-05
6.83902800099372e-05
-0.000139632958876148
-4.68082587256564e-05
2.67571030147054e-05
1.60920765928233e-05
-0.000125121741635446
-1.54080450108003e-06
-1.67634744644548e-06
-2.37367085062676e-05
3.17399786689467e-05
1.4661206117794e-05
0.00010558406547029
3.03176483910739e-05
0.00013462365082173
3.26890751413244e-05
5.05075336447498e-05
6.99822014619625e-05
4.04955879154584e-05
-5.68431318540978e-05
4.95230646786265e-05
8.42857414233826e-05
-1.54178832512278e-05
-0.000104809925386727
3.8530036158724e-05
-1.88447372701206e-05
-0.000135733859146214
-5.11743608045977e-05
-0.000110000226569001
-0.000291450634475159
-6.60355814771387e-05
-8.24963455983722e-05
-1.44660334242378e-05
-0.000109277649911599
0.000128554777365061
9.89512038835668e-05
-5.4215913655836e-05
-7.64256797444564e-06
0.00023020363474907
0.000258436712023943
0.000305331072068829
0.000186099450226691
-3.15869477596018e-05
9.2146236787301e-05
0.000199817892599085
3.20040636883046e-05
9.5842623260007e-05
-4.81181389482353e-05
5.55413609735512e-05
4.6040860183116e-06
-3.84013330588644e-05
-5.56996262036937e-05
-0.000139233071661447
0.000125384156952875
1.04673928134782e-05
-3.96153811793456e-05
7.95915548063807e-05
0.00012656435028358
8.67632846611719e-05
-3.04206979229032e-05
-1.11517028623998e-05
-1.99624627751357e-05
8.82897006114887e-05
6.63571626586014e-05
-3.67520564329873e-05
9.24489054361187e-06
-1.58030447859273e-05
-4.40364344595007e-05
8.27778604696627e-05
-9.73424185467321e-05
-0.00015707428636605
-2.83720925775431e-05
-6.24181971755825e-05
-8.44550303703075e-05
-6.49481172317699e-05
-5.63836269461485e-05
-2.59689323848961e-05
-8.59481237760981e-05
9.80969216708281e-05
7.58286282543868e-05
-2.02674630567835e-05
0.000316940089331408
0.000119852515244987
0.00023295019075959
0.000108912628299018
0.000131349969685734
0.000155971472178442
0.000137547790878874
0.000218093952161428
0.000272483113420544
7.87958038759788e-05
0.000160152607727822
0.000145848850225115
7.68819160864625e-05
0.000105243132706337
-8.67263267299574e-05
-5.25749739530855e-05
1.72716599131755e-05
-4.23277568948603e-05
-4.89929774729772e-06
-7.65965730544131e-05
5.92924968371004e-05
2.86549963004652e-07
-3.00157958290792e-05
-2.13640116318837e-05
-9.59595168706493e-05
-9.00295048492256e-05
-0.000199189359946174
-5.03383047088184e-05
-0.000125989717957261
-5.21753890823908e-05
-0.000109069358297906
-7.21766437743527e-05
-0.000171538093631529
-6.10501695242698e-05
-0.00010954724211805
-0.000108460323653331
0.000119903981975035
4.01747497527932e-05
3.10701060444926e-05
6.55690138839395e-05
2.90374553619311e-05
7.2011471989771e-05
6.33631034675242e-05
0.00013609300935761
0.000141395535697651
0.000173665684467016
5.69116060637339e-05
0.000163336004136329
0.000121619503377118
3.25719212381882e-05
6.17444606222082e-05
0.000223327509357859
0.00020741697242235
0.000218374132343406
0.000194405613112722
0.000184814660550839
0.000233877490353499
0.000246615824875259
0.000231149311485726
0.000222870909905701
0.000141106629334131
4.32944020581377e-05
7.25546523140355e-05
3.01861835203069e-05
3.29577600142013e-05
-5.11131284711674e-07
-1.21092453358336e-05
-0.000209593349875793
-2.13164983863731e-05
-0.000179826282619692
-5.639670210349e-05
-0.000214904195522637
-0.000291106485007098
-0.000217777347666204
-3.11486224894787e-05
-0.000121016534814419
-0.00017905378137346
-0.000119360642726763
-0.000135867746880336
-0.000133151185212096
-0.000335574217834337
-6.00375119470304e-05
-9.54383204953899e-05
4.51392305253042e-05
-9.21125086207534e-05
0.000188075493534983
0.000134822014498799
0.000141139821198691
0.000171652520032889
0.000132244268353544
0.000339058544303679
0.000281002036439409
0.000198058938765762
0.000178357092735879
0.000339759557032389
0.000266775745700819
0.000279156629327634
0.00024151573880377
9.62847401556566e-05
0.000205279879370848
0.000154788801729968
0.000207444102573685
9.42236069055019e-05
0.000149729556996336
2.70788179498405e-05
-0.000103593688074298
8.42394395023415e-06
-0.000126940184367721
-3.87579844518416e-06
-0.000103882327948192
4.26979870448605e-05
-0.000176686266167475
-2.70947586573619e-05
-2.48624489024782e-05
-0.000140987148434324
-2.35756944565746e-05
-0.000183922163957191
3.56434974974759e-06
-0.000255199538983709
-0.000156084145049069
-3.54680893833091e-05
-0.000136976135233139
-3.07668322074376e-05
-0.000105689480846228
-0.000106911051811058
-0.00012431924879267
-9.48354343435884e-05
-8.74682227391128e-05
-2.67909724740752e-05
-6.14437255083341e-05
6.10301325682636e-07
-1.76834621347132e-05
-4.43102667577937e-05
0.000176620488090481
1.50918938106123e-05
3.20844483370743e-05
0.000157201955120227
0.000254863806808372
0.000169478862704726
0.000199631342649646
0.000228468209078254
0.000195615258262691
0.000346859046126833
0.000264743602019598
0.000386875848866967
0.000173451792789551
0.00028866429919041
0.000357440279946167
0.000109300429009639
0.000170997281678027
1.97286456354971e-05
6.04452398393626e-06
-1.16998527418626e-05
-3.95360498135289e-05
5.68397344647435e-05
-0.000115329053493381
-0.000152798948692802
-0.000326929725290717
-0.000314127797099623
-0.000140923403656294
-0.000187243221945433
-0.000257700304310779
-0.000153327648848531
-8.73095654973135e-05
-0.000161044674330121
-8.41454880852292e-05
-0.000170077180103504
1.10848058903882e-05
-6.9713132522549e-05
-1.45064262882338e-05
6.43846457201025e-05
-6.29246485200807e-05
7.17463130060366e-05
-8.14872994034714e-06
-3.7279928251122e-05
0.000129050336592155
-6.43217919959456e-05
-6.87677953989829e-05
-4.79605462543338e-05
-4.78454351450191e-06
6.1058983447321e-05
0.000249176529153951
0.000224162461484367
0.00017030200606756
0.000147907540484417
0.000234625070256545
0.000144439280167111
6.72186927656331e-05
0.000108253776190471
0.000136609786246487
0.000233621817765822
6.3152206405341e-05
0.000113414822423584
-5.74301804046258e-05
0.000102351607997657
0.000178044627917495
-9.28288531788828e-05
-7.33852324320777e-05
3.73437820968209e-05
3.09326143774974e-05
-3.87402239780225e-05
1.01787338800784e-05
8.44266573748629e-05
2.13258105949302e-05
-2.23766901590567e-05
3.28833835049216e-05
-0.00018733452037817
-7.20456974217529e-05
-0.000221470981701991
-8.12004014733069e-05
-0.000140463590277826
-0.000151617138877741
3.98505844154552e-05
3.18644046172603e-05
-0.000164966578751888
-0.000203799621653411
-1.33948495535319e-05
-9.45620682101204e-05
3.20165924427009e-05
7.5719508911811e-05
-0.000123496244566432
0.000121382761659295
-6.34039512876181e-06
0.000198300414442197
1.59743837346598e-05
8.9278602363029e-05
0.000221882971629126
0.00025050586450893
0.000132774012395127
0.0002117829000864
0.000346636638948572
0.000349886053371842
0.000297725354478146
0.000387189511938832
0.000480201324907054
7.56255915757407e-05
7.48643320370025e-05
5.06614658497352e-05
0.0002438608992969
0.00013274029189604
4.69003616616245e-05
-7.79539763482021e-06
-2.91975818908726e-05
-4.91997384308658e-05
-0.000138205158940961
-0.000121762644804019
-0.000176966428266211
-0.00020909123739997
-0.000229473352489691
-0.000268387315633781
-0.000253595128379213
-0.000218497648491112
-0.000200070212062614
-5.37447514304959e-05
-0.000110464970741877
-7.73733382564738e-05
5.79618903181e-05
3.104843832423e-05
-0.000215114880994528
-5.71448463469535e-05
-0.000111262807185324
-2.0471043878344e-05
-3.12659659968181e-05
4.17220848647615e-05
-6.80182078335834e-05
0.000143785246265563
0.000136288882397583
-1.50339371208412e-05
0.000156714807988812
7.3642246503429e-05
-4.14640452585423e-06
0.000139542075557735
0.000272891024003751
0.000197237144676059
6.6073098126024e-05
0.000319860556526848
0.000162464136394053
0.000171234093664676
0.000179344714437634
0.000238636973227183
7.55281794259918e-05
0.000187964556807746
7.84307318958721e-05
0.000177147414583867
5.52260744517553e-05
-4.35553809133066e-05
-4.27896016591551e-07
-0.000105112384722591
-0.000231386997197066
-2.95615451751027e-05
-9.1282006950374e-05
-0.000159075974763464
-0.000163263361790844
-0.000172728002520023
-0.000173680098680708
-0.00026852268393498
-0.000151788302005221
-0.000198635019693025
-0.000277264633301757
-0.000154405006460837
-0.000109734021395772
-6.90241100359397e-05
-3.92555567205263e-05
-0.000199587459501502
-0.000143307680259703
4.75861918012107e-05
-0.000120018238916821
8.51535102427064e-05
0.000168569974113977
0.000147884863175614
0.00015431255354514
0.000149297983136995
0.000209326493957643
0.000285204089852727
0.000545188225745796
0.000279942915268226
0.000192097297422621
0.000354800597134144
0.000315860392669056
0.00027568711089669
0.000277532348032596
0.000235226614811564
0.000188273959874515
0.000115833355436045
4.81771606895709e-05
-3.13648339685159e-05
-0.000130194898933883
-6.1592335781477e-05
-0.00026470203259604
-0.000159418108044308
-0.000150425751410137
-0.00024928839595195
-0.00032847371906802
-0.000402783691435477
-0.000169296787218329
-0.000246604336101335
-0.000223591197591132
-0.000176256851296503
-7.51057284614421e-05
-0.00029743585447607
-8.94054182646885e-05
6.66612019806229e-05
-1.27414683976142e-05
-0.000110708901043339
-5.70924396299278e-05
-7.43629138102215e-05
-6.50509169733688e-05
-4.43354183770776e-06
6.84261249149685e-05
0.000146920513884548
-1.06655274409638e-05
0.000111493048715628
0.000233476128545355
0.000250935806594408
0.000184083957682979
0.000346553041916428
0.000297285940230196
0.000259303802604106
0.000170236620560317
0.000200490452827476
0.000190256187091861
0.000249331889165521
0.000233096530390849
0.000139389971889538
-1.641230659792e-05
-7.17396832296797e-05
-6.45440314077748e-05
-0.000227695039598037
1.18577207435763e-05
-7.03464509949231e-05
-2.7277483238554e-05
-6.16515218308134e-05
2.08383013474605e-05
-0.000126886776867567
-7.73266043161827e-05
-9.47533330997505e-06
-0.000161460779311594
-0.00018361517096454
-4.33711788119848e-05
-2.81847120281749e-05
-1.82459984574191e-05
-5.84629235621493e-05
-6.54811994081973e-05
-0.000163130376299656
-0.000121421204058418
-5.29975060112353e-05
-7.81386392461687e-05
-0.000102709992855667
-5.61766550494914e-05
-3.84118447121204e-05
-0.000130279883197438
-2.1617371864886e-05
0.000111702983828641
5.49937485717765e-05
1.10487189428262e-05
0.000225567091782033
-4.30289775940394e-06
8.19198416653568e-05
8.95899740590554e-05
0.000126446308658574
0.000271704890771223
0.000277270937973082
0.000257605497061348
0.000269304775154492
0.000190141273293004
0.000201470852958685
0.000231569109354807
0.000285409664402724
0.000245571947700746
0.00011575898738687
0.000288584425002182
0.000151650149144733
0.000269941086967396
0.00021073932754819
8.45736372979627e-05
0.000144359076550085
-5.40557303367229e-05
-0.000130124306077634
3.10211703138723e-06
0.000106326097515061
-8.82814707986619e-05
2.42086903466996e-05
-9.81886586185499e-05
-9.85393793988968e-05
-0.000139533002039408
-0.000184336085673864
-0.000170546706628599
-0.000236849871310179
-0.000293683171947089
-0.000159838716411327
-0.000169423966314504
-0.000186978897676148
-0.000105321674432435
-0.000208356197506101
-0.000147873540577184
-0.000182019078672033
-6.5754289723911e-05
-1.11680237540366e-05
4.58596700904274e-05
4.65378013005377e-05
9.20607305953556e-05
0.000145292093074447
0.000188716149632987
0.000164240997904656
0.000323349306827167
0.000305924670335316
0.000291868180573051
0.000232485117776283
0.000277667879505559
0.000277008977717474
0.000209760945840386
0.000202077407119885
0.000263826101528191
0.000199917290672287
-4.00077662542085e-05
0.000109188873184116
0.000186697577243837
-3.00069546171148e-05
2.94737988882444e-05
6.12335695095998e-05
-8.47647524427449e-06
5.95432664810061e-06
-5.01443229189166e-05
5.23843029596571e-05
1.05327315571148e-05
6.42283783541933e-05
-7.95350977488093e-05
-4.48148561999338e-05
4.87754440639232e-05
-3.85176375140755e-05
1.56478072052487e-05
1.25356116855917e-05
-0.000109951902233036
-0.000229944992977459
-2.22454503938558e-05
-0.000184892275746316
-9.8181087639629e-05
-0.000173409306581931
-0.000216342726998903
-0.000241197793090697
-0.0001780099297454
-0.000177419169523744
-0.000158634340852751
-0.000112280872818389
-1.6409819249072e-05
-5.96535210481536e-05
-0.000120924734633226
-4.63937237924332e-05
-4.20391031851097e-05
-1.6417776388182e-05
-4.71702187559599e-05
0.000179043632332884
0.000170971705358138
0.000141730554197374
0.000284736836675083
0.000246882155605648
0.000237364487734093
0.000449428712207156
0.000436984602806468
0.000278817755027032
0.000371032916637521
0.000337415417568391
0.000335338741676001
0.000335662571981583
0.000316323510935554
0.000316534999294545
0.000240815087643337
0.000192328368113827
-0.000157377412907165
-4.6939013043838e-05
5.75371582914546e-05
-0.000242705731712786
9.61923316120305e-05
-5.56460753448132e-05
-8.27487363499892e-05
-0.000147190314323121
-9.06877425787237e-05
-0.000184340483673443
-0.000193302571067791
-0.000171224560443534
-0.00016630308507804
-0.000105280053006061
-5.3109761611518e-05
-0.00010646980462211
-0.00011840548250445
-0.000115773930564795
-4.32176336824763e-05
1.2493833341294e-05
-0.000103912820276061
-0.000129891662564025
-5.25936609617261e-05
-1.34866819956922e-05
-7.8317157338546e-05
-0.000161546372417898
2.34566022406588e-05
7.65665390996987e-05
4.61225643547053e-05
9.16047386369402e-05
-3.06713031609932e-05
9.45605630991251e-05
-5.59595524243182e-06
4.14679329930967e-05
0.000168144169147452
0.000274968984466835
0.000172694029697145
7.50333255600262e-05
0.000165600325622922
0.000164245250671308
0.000107269064860045
0.000320574029704057
0.000201921771901899
0.000169142527416621
0.000235697295186137
0.000161890049233846
0.00025395424564362
0.000229027872898229
0.000158649664383449
0.000244375811465254
0.00012263361320387
-6.78417410869673e-05
-6.88000354649863e-05
4.2888577827705e-05
-0.000200993924913347
-0.000208953871068566
-0.00013730332150627
-0.000132377276837681
-0.000128779227785716
-0.000175654037271249
-0.000206225331947694
-0.000239322195605183
-0.000210999105540795
-0.00028780365180977
-0.00019849928165951
-0.000166866334203264
-0.00021094776474592
-0.000117733219438341
-0.000115951324675005
1.15830321895153e-05
6.34315788568459e-05
6.20018061941396e-05
0.000178334638358942
0.000123520536805792
0.000258516870273417
0.000294854301154601
0.000160638339512399
0.000219356023881634
7.02466703421422e-05
0.000121318059213432
0.000267407050625252
9.84946102759639e-05
0.000262484838565407
1.88936897962677e-05
0.000148134013685576
0.000102374227750709
0.000136418438315137
6.93227162564162e-05
0.000108054403389223
4.77931612467899e-06
-1.60868894578986e-05
-3.83485559892501e-05
-4.31523731084842e-05
1.39919332967569e-06
-2.63654475081426e-06
2.31171001231516e-05
-9.46314966480447e-05
0.000159644571488185
0.000102413365301166
0.000155823219799745
0.000213067908457358
0.000183952973428918
5.35235507391228e-05
1.29415325639373e-05
-8.21898884236298e-05
-6.24043985455365e-05
1.01133042472946e-05
-3.12993553212009e-05
0.000102907879624211
8.21653165103304e-05
-0.000143440039273046
-4.54614397531411e-06
-3.2679111975796e-05
-6.06705224216548e-05
-6.68690323843525e-06
-1.82246355581741e-05
0.000111295785155409
-5.48471217435405e-05
2.29697666384087e-05
0.000125310444806853
9.63052295093187e-06
3.63431330267581e-05
3.73984203081621e-05
0.00021398094180468
3.9842625245931e-05
2.60482260278195e-05
0.000134421825527603
-3.83395451693348e-05
0.000184394098481364
4.86700726588815e-05
0.000285192438207963
0.000247317392980548
0.000192791571450407
0.000216733848620837
0.000192171300839147
0.000321233807526067
0.000257354868208894
4.9906493719522e-05
8.60904159506882e-05
0.000151484011474951
8.52966441876452e-05
7.28821208315943e-05
2.20462346727171e-05
-2.28995670130537e-05
-4.97135147305185e-05
-0.000204123769709196
-0.000193897544696896
-0.000155036921296984
-0.000270771037036004
-0.00021329915876467
-0.000243034607953858
-0.000184843424121133
-4.1095552996112e-05
-0.000189373527702907
-0.00018045959448972
-0.000141596948183557
-0.000264652328167536
-0.000150787659435967
-5.23864527532392e-05
1.78186681288652e-05
9.77344151082995e-05
0.000265173457390619
0.000149760617438714
0.000129150335385432
0.000318935059094362
0.000302435511844462
0.00040673440429947
0.000347754770618789
0.000306475958025702
0.000327819432169244
0.000266076521395022
0.000257238034261348
0.000176108372001002
0.000113746002855819
0.000210596223276499
5.17100061450461e-05
4.44719677072625e-05
-3.75576271826126e-05
8.03091150494125e-05
-3.91219698541546e-05
2.24898788581072e-05
6.88402737591336e-05
-5.59905998837536e-05
6.97184388687289e-05
-0.000130173825035532
-2.12483010535142e-05
-0.000113302436463688
-0.000104414614612536
-0.000124137392200241
-0.000192188452285859
-0.000147751840339232
-0.000176430540236057
-9.80218010661216e-05
-0.000251604121025523
-0.000137605859453647
-9.99336468385134e-05
2.25849135771847e-05
-2.77693889378647e-05
-0.000125512899497941
-5.09580558115301e-05
0.000112485284978515
8.61718583477191e-05
0.000154126512419983
0.000191463349573451
8.51579153030904e-05
0.000172678767429893
5.17359039270657e-05
0.000162665251354525
0.000144417674872364
0.000264401220403019
0.000114372973716126
9.31587534492805e-05
0.000158853212075854
0.000203107947708614
9.74403431644634e-05
4.97420480936671e-05
9.66004736983805e-05
0.000218607724340708
0.000197691562425304
0.000285248300065985
0.000231683698162344
0.000219582058949521
0.000230398391891896
0.000171108208220614
0.000242801164989397
0.000154223908471676
4.46441751100579e-05
-6.12826079098113e-05
-1.86384346623873e-05
-8.85744460124723e-05
-7.26801619705704e-05
-0.000122822304667806
-0.000137632719895326
-0.000260120187631763
-0.000257230111733167
-0.000303336076644158
-0.000172505673557565
-0.000201965825186937
-0.000240840877209428
-0.000261743775766698
-0.000207186275646351
-0.000324153484494803
-0.000180207574380332
-0.000191892040340797
-6.25204342354564e-05
-7.95782412508909e-05
5.50772858969788e-05
-4.2019648952075e-05
1.38592351284807e-05
9.62191451404537e-05
8.99858028426888e-05
0.000286188218367995
0.000214144045408814
0.000255341819182593
0.000272732177217726
0.000222999774381174
0.000250831010772123
0.000426213145786858
0.000372070715876953
0.000319567364728626
0.000338790485402519
0.000399627228665946
0.000279032422111769
8.10901888081209e-05
0.000193120235467318
0.000303264997541205
0.000278036515900556
9.76284015657179e-05
-0.000111553864538765
3.78477019212078e-05
-2.52358791484285e-05
-9.08008521440067e-05
-6.67637299283751e-05
-0.000234737268130276
-6.73702618718749e-05
-8.50362170141895e-05
-0.000214321260207572
-7.32800668015714e-05
-0.000155261832814902
-0.00023907409834598
-0.000213778928142379
-0.000255011176737874
-0.000129950505377303
-0.000358012313435672
-6.089258311221e-05
-0.000145163793315001
-0.000149197061156535
4.82509153527034e-06
4.40796450049856e-05
8.65843070416927e-05
3.56039108424038e-05
8.16377679613635e-05
0.00023211386871038
0.000116887359168363
0.000229038812012186
0.000153023512056515
0.000134137204554584
0.000126500211382452
3.85458991478127e-05
0.000154582750363849
0.000198832335633641
0.00021911724907627
6.7107948357736e-05
0.000165163363399037
5.68455990559764e-05
3.95843630019979e-05
0.00013747725705802
-3.71639186982014e-06
0.000103953345928994
7.42189824702541e-05
0.000153145764276771
8.7229774715431e-05
0.00020099498231195
0.000282832425703736
0.000125263676401434
0.000195918209054682
9.73107258278652e-05
0.000200801620821983
3.10998806899881e-05
4.29385587014106e-05
9.18466104572888e-05
-4.15208786596189e-05
-9.93559719379446e-05
-5.69497024478112e-05
-6.15004218801258e-05
-0.00015110869114361
-0.000214543210133059
-0.000300107314531541
-0.000174597103454085
-0.000182980982036745
-0.000266000495000406
-0.000216565182121594
-0.000186858332217886
-0.000156328434870682
-0.000246922598266506
-4.56177525771747e-05
6.32452591295645e-05
-9.86085013104914e-05
-5.15306909884967e-05
-2.08091629749438e-05
7.07594511151706e-05
3.50140231316012e-05
9.95588761207998e-05
0.00021144868436251
0.000189388607657759
0.000341405778840733
0.000220021381478925
0.00012733649188048
0.000217203485588213
0.00025367546657385
0.000256419857564512
0.000232429855793145
-1.03916243549646e-05
0.000245539293107821
0.000325345363538711
0.000255888877400276
-2.88480705590518e-05
7.22159933853408e-05
9.98912414660179e-05
-1.32624200357742e-05
-9.52851663783116e-05
-4.49182113174239e-05
4.31226830799893e-06
-0.000138235387592894
-0.000159528723902446
1.89676252828127e-05
-5.47963620455283e-05
-0.000113581849399897
-0.000144892676816133
-2.44155323792611e-05
-0.000182069881793623
-6.42334262571013e-05
4.64384813309332e-05
-7.72042142025107e-05
-0.000118659991764176
3.94734469563153e-05
-8.55781254754007e-05
1.45588779537311e-05
9.60815431510248e-05
-0.000141918376325072
-7.58954103075368e-05
6.79159572922762e-05
-1.91354781190881e-05
-5.84989990452804e-05
9.72906345696411e-06
-1.80327405287631e-05
2.68749570182814e-05
0.000194679987294952
1.41135865370483e-05
0.000199111754716604
9.59045704468087e-05
3.74789123957748e-06
0.000103344784069669
8.38235367450286e-05
0.0001990987988387
0.00018077364686841
0.000158075724336619
0.000104869692571808
0.0001007711344681
0.000178369300911464
0.000109261501818356
0.000158257852769936
0.000130932199479009
6.98892965483422e-05
0.000204063411674862
7.41183994917394e-05
9.16745528547602e-05
0.00012644066735453
3.1526793259325e-05
1.10967462299916e-05
0.000122153533614596
-9.37884951476277e-05
-9.45762241915905e-05
-4.80610760979702e-05
8.63893240174431e-06
-0.000191985131640133
-6.80913640200505e-05
-0.000226636979835405
-0.000154819510664309
-0.000129572597507659
-0.000223096531914404
-7.88520674568103e-05
-0.000127089414736026
-0.000121833600134621
-0.000160972174455426
-0.000144781567570307
-9.11702474810185e-05
1.95541801931183e-05
3.69683072648503e-05
0.000268347453080623
4.20882237386071e-05
7.06705976731938e-05
0.000199454527048498
0.000165292539410419
0.000166037636047953
0.000346571452237535
0.000168382192235518
0.000331289697557098
0.000235968673974035
0.000299907516272523
0.000207827022392408
0.000359206361814926
2.09649808049159e-05
0.000196237082182385
0.000190430620172194
6.24777093722927e-05
0.000142415517541428
-9.96519858318916e-06
8.71476692728005e-05
-2.98263080827238e-05
2.4602406054014e-05
-0.000115694984828885
-9.48316372305451e-05
-0.000112051885169359
-0.000133780984657607
-0.000105063354325627
-0.00022200947390864
-0.000233779266022719
-0.000164569273264268
-8.62077905553938e-05
-2.25118423445082e-05
-5.22931851658794e-05
-0.000130311996799585
-9.12933542706549e-05
2.0636479493139e-05
-6.83576357254203e-06
-9.04525416320948e-05
-0.000130645445112594
-7.49248389683367e-05
-8.76729769052323e-05
1.30937554944064e-05
-7.20451776525501e-06
8.35168374613812e-05
-1.87418940670221e-06
8.42074498888941e-05
0.000110619269697819
0.000167384579467674
0.000188419936704568
0.000121187393132585
-0.000105191567624341
6.41745035287842e-05
0.000143558830609171
0.000166603833373578
0.000272835593234264
0.000121229823018758
-1.26405295963134e-06
0.000188061803442531
0.000124434874627976
0.000143192196284616
-1.69814634833613e-05
6.28562006542886e-05
-2.10648344928522e-05
0.000192490310351542
0.000207393539640897
5.03012851656919e-05
0.000190414078920865
6.4997415926768e-05
-3.03535054421575e-05
-9.27964325631659e-06
-6.4989004959159e-05
3.92646420248344e-05
-0.000134918660772585
2.44792845924787e-05
-0.000124398858450601
6.74752103149983e-05
-0.000106986216997068
3.40912615436015e-05
-0.000142597875990077
0.000118722547576845
-3.09969851121645e-05
-3.11644491996043e-05
-0.000111533569243766
-4.48738428272423e-05
-0.000157558442321673
-0.000115529785652865
-5.71664453065274e-05
-1.40236422487336e-05
9.80852581835158e-06
0.000118374576823038
-2.54948810999166e-05
0.000172051996277025
-1.85761673307604e-05
5.58363327458771e-05
3.0700055308647e-05
0.000143735994391313
0.000167893508353351
2.93308972449343e-05
0.00013344616768802
7.63387893358812e-05
-2.63961535093834e-05
-1.81558656718751e-05
4.39656912000714e-05
0.00022293364037866
-3.54249104796214e-05
-0.000145188972466722
1.22966101128822e-05
-2.76938035906271e-05
0.000205724997916752
1.0639249582758e-06
3.7900396082306e-05
6.3564833944421e-05
0.000166206118159089
0.000140802912036891
-7.68366452169158e-05
-5.00236284855244e-06
-8.69940599846228e-06
9.08361929363997e-06
-2.67852426159076e-05
7.78953648627395e-05
0.000167839299830971
-2.41352067947028e-06
2.37265085523388e-05
-7.9494675963792e-05
-3.32335528268898e-06
0.000100931544636682
3.29236773213197e-05
5.60913616860035e-05
-4.63848685012764e-05
-2.68138223192253e-05
4.68244444679867e-05
-5.67865673771834e-05
-0.000150601384052921
3.29811153292006e-05
-5.91992694357743e-05
1.60116170050645e-05
-0.000116430042456008
-0.000115852246166087
7.59908022855225e-05
6.19080488355322e-05
0.000138845257378762
-5.97183915730517e-05
0.000114667708212689
0.000183145407496003
0.000165278958935438
6.24247073322324e-05
0.000149055692077573
0.000177060380498801
0.000194803584106875
0.000195459444099387
0.000160217988481186
0.00010458522858553
9.80591524186422e-05
0.0001282882931048
0.000235558541465047
8.29248644612484e-05
0.000166016687084019
0.000274504960170159
-6.55540673344245e-05
-5.87004241451573e-05
-2.30310746228404e-05
-0.000102783371594819
5.77316186851438e-05
-2.23386899065295e-05
2.96982390167194e-05
3.81821223479093e-05
2.56926540672292e-05
-9.63763287824801e-05
2.2995737492069e-05
-6.09365785877031e-05
-3.64207396309356e-05
-3.21710169774993e-06
-7.97286136163272e-05
-0.000175197916144766
1.85475823819988e-05
2.62443396045498e-05
-0.000104194857382181
3.31013081001437e-05
8.18981641819292e-06
5.30452872804003e-05
0.000209444203998823
5.25101456357398e-05
0.000104543002625749
-0.000107290353393464
0.000121359540664993
6.86990939052039e-05
6.87859842256152e-05
0.000206381320211908
6.14645438270665e-07
0.000272156000910513
0.000272766725783974
0.000256527645865634
0.000224432412664712
0.000166983863925071
0.000248360065660795
0.000124472160804411
0.000269326633696455
3.18482609106676e-06
-6.0431995882983e-05
8.97533130360667e-05
6.93927645503629e-05
-0.000103778088889429
-8.95183202214522e-05
-0.000155069426277977
-0.000117324779360289
-3.07585789697931e-05
-0.000109515436803873
-7.52805487850668e-05
-0.000101029886477299
-0.000136904749902334
-0.000119274064041611
-0.000122741587796109
-5.77973424636848e-05
-5.4835301208699e-05
-0.000112273252138206
-0.000131076350087604
-5.75439342472786e-05
2.86730821209048e-05
-0.000163448429757552
-0.000197065345982453
-9.60796536680519e-05
-8.61977313846445e-05
4.92603679662904e-06
2.19879031171704e-05
-1.32250032420769e-05
9.18937936609063e-05
-5.19695356120217e-05
0.000115202837599812
0.000101435754108035
0.000157443446258908
0.000103376659567235
0.000159938808324535
0.000142335259694551
0.000173774680303655
0.000121847897976559
0.00025347388920105
0.000268784401186316
0.000226265716892316
0.000249388705581466
4.48394695610593e-05
1.87536488397645e-05
0.000129743134696551
-3.0981346171395e-07
9.96861094049097e-05
-8.83417579268057e-05
-5.72253765405588e-05
-0.000130986034792875
-8.84082754786614e-05
-0.000102652203485733
1.90573181822125e-05
-0.000133485210589839
-0.000168408987011712
-5.91402108098851e-05
-0.000148758340199139
-0.000176859787455602
-0.000148157133526956
-0.000145477454121288
-0.000171802251050636
-0.000160955172202985
-5.1152905734457e-05
-0.000172977601078947
1.21004316343116e-05
-6.61151562775671e-05
-0.000110833573875674
-5.51942495318701e-05
3.77314733770625e-06
2.03357579383416e-05
0.000174682249062129
0.00015424541817899
0.000173828936825575
0.000308113442824851
0.000115550289427994
0.00021483449629718
7.30746804277342e-05
0.00012778299884495
0.000265761327172695
0.000279137830259986
0.000196519837826461
0.000241684347074393
0.000272445586850346
0.000131652536360945
0.000129677771795725
0.000227413525133775
-1.94332027349078e-05
-5.34245512064593e-05
-0.000120684273809386
2.15568000164727e-05
-3.70136276983579e-05
-0.000105174746835914
-5.57912003883653e-05
-0.000100499565754864
-0.000180204438436825
-6.06282507459867e-06
-0.00025278265984122
-0.000112024750127529
-0.00015652158051495
-3.26391439741522e-05
-7.47095705844012e-05
-4.85256935391193e-05
-0.000133816196777754
-9.41605302575719e-05
-4.4014903390439e-05
-1.92781892875831e-05
-0.000131245828059768
-8.7322069179012e-05
-2.04667431709874e-05
-1.13059226751158e-05
-4.68778264814482e-05
2.37665269688942e-06
-1.64154888513582e-05
2.04531062581096e-05
-5.89779685461206e-05
9.65927924914387e-05
0.000149107233828717
0.000209374879825975
0.000216752039963747
0.000297667915724829
0.000253545933435863
0.000306998890357417
0.000334379658835353
0.000232433261380621
0.000173199913106541
0.000341239460709041
0.000125602492311103
0.000218445100385304
-1.31678933428301e-06
8.24632626011787e-05
0.000147232022719534
5.50327516298292e-05
-0.000124471189118779
-0.000111020465390891
-4.87258028202691e-05
-9.63026321958628e-05
3.46870011118749e-05
-0.000154352772169051
-0.000264068123844807
-8.97145323161738e-05
-0.000118066762679573
1.3662934481715e-05
-0.000145097301123788
-0.000124626465557117
-0.000203714298420025
-9.46159722097536e-05
-5.50629448753954e-05
3.52556458771367e-05
0.000131918262579677
-2.55166936600005e-05
-1.35106817650019e-05
-9.54099591822658e-05
4.4080019748645e-05
7.44388683770088e-05
-1.65843033517261e-06
-7.57219778616543e-05
3.63678839481784e-05
6.47002417966044e-05
2.53011450396929e-05
7.91555670903178e-05
-3.07814596797252e-05
0.00016651896257832
0.000116899607785703
0.000192347009729125
8.88618097407637e-05
0.000136421384555362
4.25230672222388e-05
0.000170437266436737
0.000151418584904379
8.34429694617296e-05
6.77132670747152e-06
0.000113275608453944
-6.94092561171604e-05
1.70747711291106e-05
3.13517899291161e-05
0.000107362783753697
-4.55905960071861e-05
9.15436279277366e-05
3.16625657088329e-05
-9.48185436578918e-06
3.60251354374203e-05
5.10397621089823e-05
-9.23365811332252e-05
-7.00607798327725e-05
1.1275958594271e-05
0.000112056293124314
3.73334314868056e-06
0.000168635069272691
5.10364498363184e-05
0.000126527334236146
-1.28416336015122e-05
-6.8335591358978e-05
0.000106882461749867
8.18880047311463e-05
8.27465383588164e-05
-2.23250571758847e-05
-8.03922219111735e-05
2.10453854998472e-05
-5.06910046616125e-05
-9.62896977547139e-05
-0.000129231713960437
-0.00013862574941329
-0.000242501779612836
-0.000209929728244513
-4.54351513972986e-05
1.67377979311849e-05
3.73675106734191e-05
0.000127151537342652
0.000100624234703519
5.71064572002442e-05
0.000109006986423125
-8.32118263592585e-07
9.7798596160595e-05
-1.37233043543582e-05
0.000212712012940923
0.000211684772943369
0.00021933541581994
0.000167038041473287
8.27992811809581e-05
0.000235128713854028
0.000266753057947773
0.000185445028950038
-3.44458610689748e-05
0.000153899637083698
-3.04476779014637e-05
0.000160120371888563
-1.24739706553868e-05
-6.45748302945465e-06
0.00010647295231226
0.000120674435693654
7.17558944498074e-05
0.000127384212753417
-6.2292994928475e-05
7.00697688261783e-05
-5.53746532590062e-06
2.99247454915172e-05
-7.672301732748e-05
5.29983511623172e-05
-7.6998773656335e-05
-0.000127220614721818
-0.00018029192683823
-0.000142751698796136
-4.10957115571031e-05
-0.000241456994948836
-9.68683929554961e-05
-0.000143481602832125
-0.000228131665049779
-0.000179409650160192
-0.000103740458988985
-4.30045352660727e-05
-4.62941366288141e-06
1.48307291437753e-05
9.6819100718711e-05
0.000245216235802825
0.000104286350265796
6.43784901277264e-05
0.000191588096852277
0.00018132735559598
0.000118435621239545
0.000184740692943364
0.000227110291525477
0.000189412111248173
0.000111049327886592
0.000124481583532766
0.000193601021195133
0.000105932388305509
4.06973219047717e-05
0.000137276207606128
5.26372693025992e-05
8.84052755008124e-05
2.70013403697472e-05
1.6441244654232e-05
0.00014096976504234
5.26134917436014e-05
0.000197404094918501
-3.72906293571286e-05
2.02172127472848e-05
-0.00018814248538858
-2.76030603059356e-05
-0.000112355504229301
-0.000134870483778455
-0.000162625084388292
-0.000260565290216245
-0.000234119791601246
-0.000174886903520698
-0.00011699111989737
4.83178456206237e-05
3.56622315644775e-06
-0.000191163652550372
5.62707229043837e-05
5.51720539475323e-05
0.000179582515980746
0.000105931712449212
0.000114537517529446
6.69162123868674e-05
0.000226192793704803
0.000128703356862015
0.000197787119040391
0.000265646565211811
0.000240225765022842
0.000186879498586357
0.000189848330603234
0.000196665508594145
0.000204367558513015
0.000177172519055909
1.0833374131061e-05
0.000119638976857747
2.83665749494432e-05
7.25548207671703e-05
0.000105925362759604
-2.96865490675704e-05
6.7782165304715e-05
-4.2565318275698e-05
-4.60377068804868e-05
-8.8562436790865e-05
0.000114751856513299
-9.0548892966005e-05
2.96631158240101e-05
-4.52005821257384e-05
-7.16080037441561e-05
2.73867221463692e-05
-2.63761927374871e-05
1.1175329723657e-05
1.0204583697211e-06
2.7064136347929e-05
-2.2055509618183e-05
2.51077574460175e-05
-8.7020221419604e-05
-0.000107239453285602
-0.000116415720318463
-9.5148948028339e-05
-9.35903668392531e-05
-6.55994275304927e-05
-0.000132401120565656
-0.000147774146073474
-5.503211663466e-05
-0.000152491796950437
-3.91893702389984e-05
-8.15194665966341e-05
8.40010314179839e-05
1.7326420003418e-05
0.000124416466736123
0.000332896756148823
0.000149699794793953
0.000246929922741994
0.000166915354094791
0.000283286722294344
0.000232297722429323
0.000152272943403769
7.76307376371775e-05
0.000273022866965148
0.000175061782543866
2.34427130552396e-05
0.000133203550143823
0.000219744348033544
0.000160477338762198
0.000125373122189965
4.24971536512454e-05
0.000160115780444914
0.000103325472490553
-4.62892626149675e-05
-5.64135615172698e-05
-5.43381317450091e-05
-0.000121774662293403
-5.14017258555175e-05
-0.000168205517390246
-7.95406160507971e-05
-0.000241792420331382
-0.000337594245597258
-0.000123123435105685
-0.000190219626813726
-0.000137441651098599
-5.02727219941162e-05
-9.08879769853306e-05
-7.50462182922466e-05
2.86510646282936e-05
-1.71542834216849e-05
5.61387323507167e-05
-6.8764983098075e-05
8.24492062801829e-05
0.000182948095219214
7.14418438647319e-05
0.000116885846163501
0.000264342539212274
-2.26610096413122e-06
0.000196210221532256
6.92999837457389e-05
0.000188376832952671
0.000233956939197524
0.000131308573681393
0.000252269521539219
9.58935398631223e-05
0.000108293889967088
0.000123042306840425
5.65268868911172e-05
0.000191944564332003
6.07671993217138e-05
0.000122303134028353
3.05281478493389e-05
0.00019064776011105
8.11063804207911e-05
-4.90382521857952e-05
0.000120489481398083
6.62334590207246e-05
4.75948949392607e-05
3.27040284333885e-05
1.74959353153745e-05
8.29435159773193e-05
-8.40643084984934e-05
-1.80008852026879e-05
3.71825366684951e-05
5.72763305513298e-05
2.17972991650869e-05
-0.000119217851662752
-0.000105655503342264
-0.00013582739920429
-0.0001389464177292
-3.70676752062929e-05
-0.000204426657815883
-7.77796292406042e-05
1.58994340235551e-05
-4.71931518824034e-05
4.87465108178351e-07
5.84155103790033e-05
-3.99344987476722e-06
-1.61731320260831e-05
0.000112039760750708
0.000204462253670423
0.000180910396166163
2.91524903440404e-05
0.000177707043086379
0.000195488124896132
9.80039885096379e-05
0.000220492542367367
0.000155032899171914
6.44955606351501e-05
7.43895157793113e-05
-0.000105024300548677
3.18533349802629e-05
1.90224724192303e-05
-9.13778724756449e-05
-3.82043361208862e-05
2.11149353665647e-05
7.84453591236733e-05
5.91237782167649e-05
8.41392710454747e-05
4.87253400893273e-05
0.000176523894487804
0.000145806785201596
0.000104194242846972
0.000135911209232406
0.000131949002115223
0.000228390897957981
0.000169423946064157
0.000248148351028179
0.000131350975874282
0.000104834914281956
1.19583174480108e-05
0.000127658853344311
-3.42584248547791e-05
-6.55655045473636e-05
2.07417188650575e-05
-0.000128255765353826
-6.70485211038851e-05
-0.000105142944162516
-5.31282218993138e-05
-4.77511560207082e-05
-0.000111867874388146
-0.000127851192599809
-0.000137603183148785
1.03639740985127e-05
-6.72100704840106e-05
3.06114767502879e-05
0.000158553238923353
9.33344319988526e-06
0.000201211244706802
4.89974059427945e-05
7.83698657097325e-05
0.000127684239795279
3.82999534138477e-05
-0.00012177988726399
8.00162349219563e-05
0.000128152212966155
0.000162755759120203
0.000302055634356561
0.0001100594824995
0.000249372472858126
4.01237316618587e-05
5.19101236421891e-05
0.000175242114344937
7.54149969252251e-05
9.63359711228763e-05
0.00011113296696541
-0.000100992124311002
0.000244591670005946
5.15503754909908e-05
-3.20854617161489e-06
0.000202835970729563
6.57397289438638e-05
-5.24874586312077e-06
-0.000175917074582584
-6.62503022944546e-05
-1.18808014478609e-05
2.77317705301098e-05
-9.65757821504553e-05
-1.95482339726691e-05
-4.36153570334651e-05
-0.000180054535967134
-0.000113553159987778
-4.95617182091797e-05
-4.84935308005483e-05
-0.000133414118083604
-3.86095395833186e-05
-9.08410295912244e-05
3.94666196302154e-05
0.00018222059955293
-4.04354365629852e-05
6.69336914291896e-05
4.11756001377888e-05
-6.50392391107892e-05
-4.20373670110043e-05
-7.20783339116323e-05
-5.28755876536278e-05
-0.000183433208126208
-9.60486742309371e-05
-9.2776115316207e-06
-9.72112810625105e-05
-4.76545770204378e-05
0.000174754202717291
5.15104533828698e-06
0.000107963564296473
0.000190527294136234
3.33336482234099e-05
4.88097229866441e-06
8.05330310934461e-05
-4.34970144836701e-05
0.00016075523437002
-2.93495591199706e-05
0.0001228636240652
0.000153895250595404
0.000229733519467607
3.0599675508043e-05
0.000114165640826816
4.88032804850492e-05
9.64227137505988e-05
-2.67543943070415e-05
8.07233539435512e-05
-1.81744934463923e-06
-7.26822451082727e-05
-6.22237348846937e-05
6.1913646275289e-05
2.0797616921505e-05
-0.0002034020728564
-7.30592851830215e-05
-0.000204272667845998
-8.21179167331274e-05
-0.000145298814787701
-0.00018539363643857
-0.000133732983041885
-0.000152080653125081
5.27457817709795e-06
6.02031789979331e-06
-0.000222051455303057
5.37085394472832e-05
-4.53623861653242e-05
8.55753680315514e-05
0.000109859266566355
3.18918750263248e-05
4.24517222767989e-05
0.000249245195945776
4.0915888416824e-05
0.000206031392819416
0.000137190547957469
0.000216506050219637
7.68165704933695e-05
6.89980295030037e-05
0.000232639052929741
0.000157325204802651
0.000250389281518652
0.000197973294720794
0.00015807113304987
0.000167785213059198
6.37585114760618e-05
-2.081136379261e-05
1.37352034168007e-05
-7.79381353666394e-05
-7.24906954792295e-05
4.07689918499276e-06
-0.000289053164793675
-0.000209234652557613
-8.83790084525927e-05
-0.000233030289752699
-8.41570310590108e-05
-5.7321437169046e-05
-0.000231888395104876
-2.92396415808258e-05
-8.67318081555609e-05
3.7606922107871e-05
4.07859617568746e-05
0.000149704277117192
2.1043622043568e-05
0.000217611150459724
1.30181083725963e-05
0.000156778336311101
0.000215366868494844
0.000181834390924829
0.00017615351208134
0.000297600076592609
7.19971141461606e-05
0.000138970786335918
0.000161919880126043
9.22392125148849e-05
8.45882880987735e-05
5.46174322222938e-05
3.49557401824637e-05
1.93417224226809e-05
-3.87093471776789e-05
2.54272661829257e-05
3.0207163732733e-05
-6.36961211937227e-05
-7.00941653591757e-05
-5.05034551335572e-05
-5.90509429164257e-05
-0.000143959238190005
-6.16914900557923e-06
0.000132472683549941
-5.32322797050975e-05
-0.000108105041504438
-9.61989424164352e-05
-4.10234328087502e-05
7.2591205981011e-05
2.67411443310313e-05
-4.09934836079109e-05
6.59380270354812e-05
1.98318368636675e-05
0.000185903829126762
2.68319685782552e-05
1.51197869408792e-05
5.94760603546925e-05
3.43522341242138e-05
-3.08953471793981e-05
-1.44949001865723e-05
-3.44181038649277e-05
0.000144835305265153
-9.57990569302943e-06
9.00857515781606e-05
-7.19723544392008e-05
8.26223549130218e-05
-5.32245252236422e-05
3.13259278029885e-05
0.000209056220166819
0.00011365601052141
0.000236460979921609
4.70746096266371e-05
0.000267627035361683
0.000175049523720719
2.74498394377435e-05
0.000118281162979545
1.40247908954451e-05
-6.90690891624256e-05
6.40542541566005e-05
-6.45356165050652e-06
-3.64074960541568e-06
5.95542511813508e-05
3.82593945407113e-06
-7.07663961360176e-05
-1.92655055493496e-06
-6.1911328010085e-05
-8.47513524616344e-05
-0.00021693475686202
-0.000117673619380309
-5.52436142711546e-06
0.000155489104140574
-0.00012271792708704
-0.000119994363923324
-1.99548733752151e-05
-6.20131683129235e-05
2.91308671241143e-06
-2.47191599864e-05
-0.000167189342701867
-7.62451040198711e-05
0.000104827027003057
0.000132659141820237
4.05729998734534e-06
-1.3094020509012e-05
0.000157194787535976
0.000128166387960237
4.16230341472869e-05
0.000155728661556685
0.000114363234439675
0.000186425371964136
0.000113291566932928
0.000227232970254493
0.000172512742746687
0.000234274552195527
0.000158950093127395
0.000154487920070591
0.000174216772990782
6.46721706239716e-05
0.000148231614330192
8.9625894063972e-05
-3.11203795517184e-05
7.22991716739604e-05
-7.37561717525552e-05
1.7767267308193e-05
-7.88973795266252e-05
4.85335187907919e-07
-0.000218971674386241
-0.000124910873256873
3.44897154714226e-05
-0.000104112357674067
-2.68770865108769e-05
-7.33855493705786e-05
-6.63435985070349e-06
-2.3333870190319e-07
-1.88476230196449e-05
-0.000103054046131549
-6.56642824229993e-06
-6.59740660219836e-05
-5.20298316503577e-06
5.92751025869361e-05
-7.86115329449628e-05
1.05410188769841e-05
9.65724045065161e-06
4.23810669662015e-05
9.74733909061915e-05
1.26975429490077e-05
1.95226914726535e-05
7.42134177992143e-05
0.000102292235643475
5.75694484080567e-05
2.77682765397232e-05
-2.97256247720191e-05
-0.000121416364613019
-2.6723486980133e-05
-8.67790250023972e-05
0.000136159184701002
1.76980146437365e-05
7.67319835779867e-05
9.364704758868e-05
7.39556879293243e-05
0.000161051408315702
6.13552625356747e-05
0.000156282373799285
3.86429443772433e-05
7.76861376032727e-05
-2.52320143145658e-05
1.16534191836304e-07
8.63770214297743e-05
-9.60869231209301e-06
0.000153479907654153
-7.26089985861943e-05
4.89852240987224e-05
4.33187114606768e-05
4.97892580878045e-05
2.23530869038409e-05
-4.02951225204376e-06
-3.47947367766991e-05
-0.000124862846064057
3.87978341503018e-05
0.000139652981395565
2.4900481384101e-05
4.12536993407325e-05
-7.17256480662017e-05
9.87754393337386e-06
7.21511038510517e-06
-0.000107337552131477
9.8632564430369e-05
-6.7567109657027e-05
9.86265615616512e-06
0.000132482205091524
-5.01421918560105e-05
9.16091697547473e-05
3.67965270733708e-05
5.32665088020436e-05
6.97822935230655e-05
3.65598874407173e-05
5.84567518468562e-06
1.68251658996206e-05
3.47936722950792e-05
6.70713426921663e-05
1.89439010833352e-05
4.81477983525387e-05
-4.84231080985826e-05
7.20074494156415e-06
-4.97058516586347e-05
-2.0056209276438e-06
5.49899344338829e-05
8.32736646184013e-05
3.04378244635253e-05
4.6519189293432e-05
7.6495769107735e-05
0.000254627420034754
5.42377696502422e-06
0.000121397714561527
0.000115261829894735
-2.73924968392455e-05
-3.57106342066059e-06
7.19207755935333e-05
7.40314137980724e-05
0.000160309541510444
0.000135640235565679
0.000163018507813892
8.8429794216201e-05
4.09720659309313e-05
9.48622556967464e-05
-0.000152233064172236
1.69723787651708e-05
-2.82489008830376e-05
-6.42324250918267e-05
-8.10246175194098e-05
-0.000209432149376897
3.48751238184007e-05
-2.07032072997497e-05
-5.90092998710299e-05
-7.90647980650112e-05
-0.000233882540884056
0.000107831254712158
6.35502032636732e-05
5.26992253445487e-05
0.000100980493779688
7.30597155609964e-05
6.05041678154113e-05
-2.04121859163124e-05
0.000114130222577767
0.000144363820985251
0.000109908514122272
0.00013476153582285
3.59616779729562e-07
0.000118744083156301
7.608157265059e-05
-1.65400716544382e-05
-3.89478846255944e-05
3.99034353681738e-07
4.85774887008542e-05
7.2679016935119e-05
5.80092342004679e-06
0.00015217591479045
2.91655945897063e-05
0.000138048945608758
8.38965502370741e-05
3.5158021011443e-05
0.000156150878862289
-5.26948379739202e-05
-4.35690139868362e-05
0.000127979871730325
0.000185362448075251
0.000120597420227177
6.28376368322674e-05
-3.18304286384177e-05
3.34628574261274e-05
3.31233240594323e-06
-5.15518544861515e-05
8.55211272129445e-05
0.000156660776571524
-0.000148890649780511
-9.31922273844105e-06
6.22438892837165e-05
5.39393307785268e-05
-0.000128587625879117
4.74122971400761e-05
4.33303403913762e-05
-1.51345977305844e-05
7.78768562331229e-05
5.16189220743826e-05
-7.94528311231291e-05
2.49397403573495e-05
-5.50199905015473e-05
-1.92825408648845e-05
-1.89632152241069e-05
1.64595466993572e-06
5.38035239248043e-05
4.6021925372476e-05
0.000107286307968904
-6.54921830631815e-06
8.87702995973122e-05
0.000231540729902823
0.000215966872146257
0.000174116525820309
0.000131673620690064
-4.5189131530541e-05
1.07445646545358e-05
-5.39947318979208e-06
0.00012717936512094
8.74736708465801e-05
-7.88916995671293e-05
5.25695048902359e-05
4.7906450213815e-05
-8.50503592135645e-06
-8.56631825029798e-05
7.79029982077792e-05
-3.27203240379555e-05
-1.8651722656478e-05
-7.64263638507336e-05
1.12621650611197e-05
0.000114562126603204
8.82713547565578e-05
-2.79876839392015e-05
9.73209331103485e-05
-3.10414122134969e-05
-3.95654953218233e-05
-0.000148291327094378
0.000112001054611664
1.28224610594679e-05
2.13999313402126e-06
6.9440715744638e-05
0.00015940781301083
0.000162675431363655
0.000133127538994179
6.51725711316151e-05
5.28477655675993e-05
8.24457929727135e-05
0.000138344710856625
-0.000201232255773996
5.97516920086063e-05
-4.73427751066925e-05
-4.14629655971409e-05
-0.000139281331190303
-0.000131270741457669
-0.000138874576453319
-6.42117428114363e-05
-1.78764305261549e-05
-0.000107417076569958
-7.2602818257564e-05
-5.92097270800607e-05
6.39417269333302e-05
-4.08338956308228e-05
-3.86703121272806e-05
2.31810869192171e-05
0.000160188494668052
6.13045117727977e-05
0.000135350274562971
0.000130054462590788
0.000105657850078497
5.83547050332679e-05
0.000298156053018261
-2.15024057657497e-05
0.000209192470480062
0.000204804394334675
-4.47853204115787e-05
1.01330140292007e-05
-0.000146481541868426
7.02899483213328e-05
-0.000215182925062562
-0.000155974593948223
-0.000211011728254774
-6.73772806983701e-05
-3.87308476010187e-05
-0.000123411178847039
-1.811253552241e-05
-8.4856095559283e-05
5.46753454982188e-05
0.000122828595799464
-8.89022021115698e-05
-0.00011390161324677
3.21711917047904e-05
-8.70658209323813e-06
-1.88977418235447e-06
0.000150461309823567
-4.83330049989123e-05
-2.28975755209196e-05
0.000170098592169652
6.92300248104044e-05
3.17021968733002e-05
-4.25797335625526e-05
1.11571062528982e-05
-5.09743225740975e-05
9.87202808808008e-05
7.34816709296169e-05
5.10283484222153e-06
-0.000100999090937771
0.00011062806568696
8.92526636457334e-05
0.000205674318945633
5.30843171232731e-05
3.64855608091274e-05
0.000148063905456584
8.26598377963519e-05
0.000174877625717534
-6.80916010815337e-05
3.08762405882437e-05
-6.24055497581526e-05
-3.96666994812245e-05
-0.000179733708253996
-6.99199737546318e-05
-0.000151627143953145
-0.000171766998332076
-7.51419983533632e-05
-0.000129345400721231
-1.33418953028848e-05
4.27402377059249e-05
5.24859024387212e-05
0.000100931608506511
5.80805438125472e-06
2.35592481206802e-05
-0.000164248674326227
1.33822806066526e-05
8.0677856734767e-05
0.000182821468548811
1.06808692446846e-05
0.000113220995122258
0.000130519689151115
0.000178990062961148
0.00012299479319631
0.000163091721673835
5.92538740618657e-06
2.88171554809309e-05
3.93470311646127e-05
2.11369735162147e-05
-1.79989278358177e-05
-0.000123134447187192
5.23063116949294e-05
4.93362333106698e-05
0.000124272593962483
9.74181351772476e-05
-6.64506124823378e-05
0.000167090515165127
0.00018279060684159
3.57230575010703e-05
-4.82468947384979e-07
0.000102416438510872
0.000209010131200025
6.46369065814811e-05
0.000154671668820368
3.67720469821466e-05
5.97288517772683e-05
5.90394277640115e-05
0.000139089318794719
0.000107219842330061
0.000126102011914504
-4.86885925491087e-06
-0.000123885788096789
8.43407347512348e-05
5.00728477731181e-06
-0.000120353043327441
-0.000126485406281165
-0.000100137090533096
8.66393305955756e-05
0.000142599406740819
-1.71197159166349e-06
0.000120067302382651
1.42652810605168e-05
1.20540500836947e-07
-3.3559786363064e-05
3.79031659555614e-05
7.93399716957927e-05
3.60244460713281e-05
-5.85581559380751e-06
-5.13154599195322e-06
9.71691294008932e-05
2.21461821062461e-05
7.71801608628991e-05
-8.7753292726942e-06
8.82245407520603e-06
0.000248501463226972
-2.28201568659502e-05
-8.965794751566e-05
-7.71203840290075e-05
-0.000208511362849713
0.000175269175116954
5.53079057816697e-05
8.22161141408799e-06
2.04601597215578e-05
-0.000115939059820752
6.93811167377613e-05
9.31745630340083e-05
0.000237230254804966
0.000200734071545771
9.11196188700443e-05
8.72820607405831e-05
0.000287498023356812
0.000278988458974835
0.000226946477368736
0.000120561477169999
0.000149622207655574
-9.50834125418983e-05
3.22529264387973e-05
-4.00863378795283e-05
-6.07229697781806e-05
1.78128779469919e-05
-0.000242112882796491
-0.000218375256346445
-0.000190385416509407
-7.60261808087449e-05
-0.000168213584173991
-5.52453678781345e-05
1.49888560597129e-05
-9.88458650191418e-05
-5.7241552406947e-05
3.63867962656869e-05
0.000198906161310251
0.000177646813944555
0.000147285688164802
0.000163034358910436
9.03912208728795e-05
0.000128666801939768
0.000226904149752202
0.000137259683082942
8.48549787272718e-05
0.000109758038986602
0.000110267919365274
0.000137925985628515
7.00413219923795e-06
0.000106159030969634
4.23516045668228e-05
5.33034675885793e-05
-1.18509488695304e-05
-5.21943111779579e-05
2.83180238567165e-05
-3.07177411801738e-05
-8.99386906256987e-06
-9.84008959382526e-05
7.98031087055821e-05
4.49101777406118e-05
8.30516796358706e-05
8.10024047281728e-05
-3.44835735202094e-08
7.03085365551631e-05
-3.70303142092005e-06
-9.00406144300331e-05
4.42297837885244e-05
-1.85628497200325e-05
2.29666716725409e-05
-4.74444193963959e-05
8.16195434699746e-05
7.22493638275054e-05
-6.42619587556065e-05
-4.24249752430883e-05
4.21380349635117e-05
-6.1555327102717e-05
6.4097425705293e-05
1.49051516526576e-05
-2.32221601593968e-05
-0.000145039625643889
1.78689872902912e-05
-5.7791981237831e-05
4.18206924268847e-05
-0.000130892726921602
7.7491562697791e-05
9.40381400176002e-05
3.18641706701587e-06
0.000180030686839476
0.00012796362194213
0.00016503989585048
7.25408216228744e-05
6.55302330394492e-05
0.000105922428789969
0.000119030491392436
6.6592032378428e-05
4.17121999469487e-05
-1.04224782081926e-05
4.5679648797349e-05
1.22443428126188e-05
1.77802825627713e-05
2.31543272899366e-05
-7.71824759391173e-05
9.81743523331805e-05
3.66734484812582e-05
-0.000122586548632673
9.45314961268506e-05
8.34930695941364e-06
-1.37019743395608e-05
2.22587561579376e-05
-7.30619275898557e-05
4.35990576144423e-05
-1.4154524596748e-06
-1.3660472096058e-05
-0.000119021928378085
3.54012683813883e-05
2.12975557915868e-05
8.77719271573786e-05
2.86330283347015e-05
-0.000109095709413847
-3.91946087222972e-05
4.76486287920408e-05
3.92448647173233e-05
3.6450136662497e-05
-5.3059577868606e-05
3.95018151407004e-05
8.65372366254739e-06
-8.80570584612176e-05
0.00017898213771371
-4.34440670145535e-05
0.000172895446909318
8.94778929511501e-05
7.08840139284506e-05
3.44846345186815e-05
0.000148510704214982
1.4111859508981e-05
0.000109086199508903
1.23914669809545e-05
-0.00014343314092129
8.74226237917381e-05
9.74453764798505e-05
-5.8406227703723e-05
0.000140924064252329
-8.97649188061058e-05
6.83435327244479e-05
2.31610748894471e-05
5.16459713748865e-05
-6.14605297146143e-05
8.65237383635661e-05
-6.34986397974786e-05
-7.76395451752993e-05
-0.000102247932388074
-0.000153066385563735
-4.83283985601048e-05
-1.80423959441047e-06
2.16039031339759e-06
5.12743307238982e-05
0.000110894563188243
-0.000180343107823111
1.83501537632549e-05
-0.000109630815290932
-0.000144128427944649
0.000108253045593688
0.000234250386036808
0.000251438248110747
0.000191094135985097
5.79423136272809e-05
0.000219535289349341
-3.35590242322946e-05
0.000132684255104319
6.53622176953525e-05
0.000147406230541773
0.000114289544360122
0.000166201500671659
2.88520951396902e-05
-3.41443150438966e-05
-2.24723497240024e-05
-0.000193031509760888
-0.00016717671159248
-0.000156153247649749
-0.000113755801942606
-0.000256273967745642
-0.00014323190062799
-0.000166103973241342
-0.000111955599923993
5.12444572107326e-05
-1.10676183810089e-05
6.91530626544005e-05
0.000137140582090133
5.50383536423513e-05
8.13350794448184e-05
0.000138066783695091
-3.2570773158822e-05
2.63072965736925e-05
6.76858577038506e-05
0.000188217567458572
6.23561868092155e-05
0.000206771314282322
0.000103606296908504
6.54870528493944e-05
0.00012041496685595
0.000249868417027133
7.34270155010312e-05
0.000162005944932599
0.00017615669945087
8.35224305963391e-05
0.000112809345811764
6.03629971704213e-05
-0.000119314932229654
-3.74927369997401e-05
-5.9467407582894e-05
-8.17117642983289e-05
1.9108171715652e-06
-6.45305821722748e-05
-9.38178032262322e-05
-2.76326084941777e-05
-8.84386679147194e-05
-2.95686355465423e-05
-0.000107504470925437
-7.09466962640463e-05
-0.000173686511104013
-3.75750093684112e-05
-0.000122172112235567
2.9118544887166e-06
7.49953512899372e-05
7.33589318859664e-05
-4.81776800421394e-05
8.94904929026906e-05
-2.57614622068771e-05
5.44211147528593e-06
0.000111119635273551
3.32941562903366e-05
-4.75121215554497e-05
-3.42021030620253e-06
3.34199496838306e-05
9.31467409974495e-05
-8.57957357068412e-05
9.55000306077734e-05
0.000130849161014073
-9.52333095638331e-06
7.69519257077436e-05
0.000159391397478298
8.43184175930623e-05
2.59459718408529e-05
0.000231288344651981
0.000148030271715994
5.1542016167784e-05
0.000173777134077127
7.57126787552173e-05
0.000161544728984229
0.000200980157045941
0.000185156844169303
0.000152325307288524
3.36492111401336e-05
0.00025753090773486
0.000140970711907666
6.59673895861028e-05
9.24007312082942e-05
6.19158518755288e-05
3.57905869665629e-05
-3.20779225244432e-05
-8.82825238248621e-05
5.49013862459897e-05
-7.17927865259696e-05
9.11311062367441e-06
-0.000169536699158317
-0.000124085282136083
-0.000193974863288316
-4.57971860502243e-05
-0.000259106008807614
-0.000142885417107798
-1.53348571740671e-05
-0.000122113538559054
-1.15911405537561e-06
-3.41343521822307e-05
-0.000114962958127893
-1.07591138623111e-05
-5.24493016654587e-05
7.49655703753143e-05
5.58953459702514e-05
3.86268883414619e-05
0.000180684206638119
3.36474108860081e-05
2.30102690976198e-05
-5.49770967797096e-06
0.000183584902572207
0.000151965068451565
0.000147841600959744
0.000161336415304141
0.000132139010366417
0.00021963404761585
0.00013266203460646
0.000330591164642177
0.000202659041530971
0.00010375250954083
0.000237855634852052
0.000216510120078994
4.75558415935657e-05
-3.64580887467214e-05
0.000103020216739619
0.000243943150144344
4.14508430984561e-05
0.00014001816012818
-7.17883022587398e-05
-0.000115009625324478
-0.000135598481721753
-7.10565012880656e-05
-3.84995057524294e-05
3.48049393683429e-05
-8.49410319219979e-05
-0.000221938643549207
-2.7394449681401e-05
5.36043325014674e-05
2.91485614404738e-05
0.000129996310931824
1.1364394302483e-05
1.82597519220095e-05
-3.53309072409763e-05
-8.57397902117248e-05
6.67949001601517e-07
-7.78748703366573e-05
6.7260086477495e-05
3.2209820433895e-05
-2.21352644007846e-05
8.32794239797125e-05
-5.91443048695351e-05
-0.000121709284531559
7.39921027815078e-05
7.78971738094083e-05
4.57714403566388e-05
7.58310161612158e-05
7.65180991852785e-05
0.000136745102752283
0.000128368906403834
5.06015986062696e-05
6.58472867121648e-05
5.95833611317908e-05
8.51429824658889e-05
9.8208592125063e-05
0.000136353938484995
0.00015817446076485
0.000229245469656201
0.000129840459836382
0.00025379265581102
0.00011589687162422
9.57565484749797e-05
0.000105554253233526
-2.75857770498513e-06
4.77431601199356e-05
3.93703533467129e-06
0.000135310675587944
0.000160339201077956
6.64281039301256e-05
4.37087334485553e-05
5.38693152915712e-05
-2.11630055223115e-05
0.000153477155351358
-8.84390216213164e-05
-3.60551133286587e-05
-8.52530842114338e-06
-2.29499959718695e-05
-1.97407170124629e-05
5.44840261210206e-06
-3.60910826164048e-05
-7.04378040444931e-05
1.93414479840649e-05
-6.44296402419115e-05
0.00012265880068338
-0.000175585752556163
-0.000223941130297433
-6.46509632479223e-07
-1.53503250077696e-05
-3.93577571612895e-05
-8.42560544783354e-05
-6.88351895308291e-05
-6.2662306609705e-05
3.54706200029173e-05
6.31762204821326e-05
-3.51642079902049e-05
1.91085913571942e-05
5.85968263835862e-05
1.76918859381446e-05
0.000202732140931892
-2.69058654504355e-05
-1.11912909891533e-06
0.000140441905863012
9.50388005084066e-05
0.000141734755594359
7.31753831590825e-05
0.000201825437129091
0.000165240020367449
9.13146598840012e-05
0.000256032481586965
0.000241628962846854
0.0003114586272913
0.000288773076229318
0.000247544946878987
0.000186324940576422
0.000180600831234901
0.000315525918397933
0.000179445440859553
-2.89173429048217e-05
-5.33036989494677e-05
0.000158418289426749
-9.0046998073395e-05
3.67284768246915e-05
3.65760562641761e-05
-1.2526687647669e-05
-6.74971763408604e-05
-7.05359272117835e-05
-8.87648432552961e-05
-6.94735005164758e-05
-0.000271561699697666
-0.000171320325987427
-0.000284081203041446
-0.000268505878578097
-0.000218905446828713
-0.000227952097249495
-0.000105141939267137
-0.000193824668952574
-0.000330018381681302
-0.000231015156106152
-2.25442615661876e-05
-8.38240682304104e-05
-4.11561960795388e-05
8.36073888976235e-05
0.000137781307178925
0.000119670928751484
7.40328708465757e-05
9.38529411375544e-05
0.000225181651387979
0.000150840563902102
0.000176522903764035
0.000162140284610141
0.000217902310751854
0.000214933723797843
0.000330102848879034
0.000135555525491241
0.000118738781338463
0.000229042741429065
0.000131385288049691
0.000209081330196214
0.000179472082522223
0.000105419839162925
9.31553000422277e-05
0.000157711535002717
0.000246499392167687
9.77046095529684e-05
7.84325547684842e-05
0.000222847220543423
-1.84343217278006e-05
0.000102940132600865
-3.62910830999531e-05
-7.18560589648381e-05
-5.91353016344932e-05
-1.28866387515456e-05
-0.000142033726229074
-0.00019370960258538
-0.00012058821185393
-0.0001860978031315
-0.000120981392333953
-0.000238350762296363
-0.000233251709547307
-0.000270579509291799
-9.47408708336541e-05
-0.000240626844710048
-0.000257560914691691
-6.07513043221138e-05
-7.97192639811325e-05
-0.00016314528971583
-9.58071771727496e-05
-3.30961072324125e-05
-2.46329932299331e-05
7.99027102553369e-05
-1.52958115813113e-05
7.95695314976616e-05
5.56666147688365e-05
0.000146618768513374
7.96242894857186e-05
0.00021985426123899
0.000471034872036398
0.0002753662497249
0.000336375742456301
0.000304794238405808
0.00026453954134057
0.00037073946112235
0.000219518192085061
0.000251423616656078
0.000167018909946506
7.47806508195928e-05
0.000152317665007577
0.000133530851370986
0.000203066360483936
-4.17657906614809e-05
-2.99133890154619e-05
-8.27179607007923e-05
6.28753320253209e-05
-7.40482199747819e-07
-4.21271675401334e-05
2.38015351291654e-05
-0.000155747509470951
-0.00013489406681781
-0.000108296922579513
-0.000154642112823915
-0.000251396009050429
-0.000253929262975304
-0.000208522919255801
-0.000193422197850562
-0.000252070037317322
-0.000290300417930985
-0.000213939609975969
-0.000163727691798926
-0.000213469863733258
-8.76985771318558e-05
-9.38723092150877e-05
-1.79779963233281e-05
-0.000103973152213372
-4.07622237036739e-07
-8.14375583882982e-05
-0.000114619127490834
-8.54873257646271e-05
0.000189784181570982
0.000100611751350972
0.000113722839544437
0.000153479816938747
0.000160037218451379
0.000326506091035798
0.000205630628422193
0.000299461502849819
0.00019064690238723
0.000356702758228477
0.000245670654069475
0.000395988232571827
0.000170776143870436
0.000270995024715422
0.000235965853076355
0.000262421358332803
0.000293942501194542
2.2285542166445e-05
5.57362747983125e-06
2.33025608343532e-05
4.84472748865193e-05
-4.09347414017786e-05
5.50287648976612e-05
4.11329135100066e-05
-4.81054320902881e-05
-8.20860454961022e-05
-0.000165123393246506
-0.000129532033247832
-0.000255817610212496
-0.000169060538793405
-0.000104391486483503
-0.000244970788068618
-5.63417863332015e-05
-8.2925060626731e-05
-4.90826168618244e-05
-0.000138262273656178
-5.06330545095584e-06
-0.000183129455731748
-0.000147036442098141
-9.49990481416319e-05
-5.00615596354934e-06
-3.12364198572435e-05
0.000103076023848661
7.04452109939051e-05
0.000128670729241129
5.26139416340801e-05
0.000133937449172661
2.5230524700148e-05
0.00016752667543997
4.33224445435472e-05
0.00013550167087931
1.27539709245223e-05
0.000124489794937348
8.11295309257575e-05
0.000137448033475471
0.000104926292589876
0.000257153376897485
0.000150248501667338
0.000137456205295282
5.21699761101487e-05
6.02129267533238e-05
9.88661539615315e-05
0.000140988773599785
9.10818629335421e-05
0.000162382235321774
5.28752387274491e-05
5.87929790027041e-05
0.000239769713879169
0.00011087701485649
2.06844494892931e-05
-2.80664684684996e-05
4.47885630068942e-05
-0.000174392555406342
-8.87678347982132e-05
-0.000105853956837882
-5.46558396163652e-05
5.09996207048004e-05
-0.000143795973138953
-0.000192086329859978
-0.000261304770737783
-0.000215742698894867
-0.000392165617358061
-0.000207945911430698
-0.000146861166933563
-9.72901094885166e-05
-2.65303996123978e-05
-7.76608376358128e-05
4.1621701932992e-05
0.000171108051983799
0.000100164568827649
0.000163088467810585
8.57274093041008e-05
6.58495932861758e-05
0.000207133352332446
0.000292758352496594
7.24144091040317e-05
0.0001953418776914
0.00016125510272494
0.000191125589627074
0.000266781343778317
0.00019190164709244
0.000142945417663522
0.000335785460340326
0.000403199990998075
8.98862348077797e-05
0.000148232676645405
8.3957733289165e-05
-8.49239728587531e-05
-3.67799142214433e-05
6.51345061411075e-05
-3.13095296047814e-06
9.84247877506262e-05
0.00011812598906062
-3.53882241695537e-05
2.13372660385996e-05
-8.35905892711412e-05
1.88284994066982e-05
-0.000156760194371262
0.000123364844922139
-0.000171660090439114
-0.000100272539367678
4.28798719520207e-05
-6.04108839771493e-05
-0.000129326887546803
-6.36215520898562e-05
-5.52890525485458e-05
-0.000144816166232928
-3.68048759844496e-05
-4.43079941577788e-05
-4.52161312389761e-05
0.000101156768667738
5.32517299813087e-05
0.00016241514092528
0.000151767457751385
0.000122530086147099
0.000146740471290966
7.02845670217205e-05
6.51821318518666e-05
0.000160839878495498
0.000169933723331733
0.000207861475438628
0.000262299630441118
0.000168025971757427
1.57423097817883e-05
0.000163467571902498
8.87872425367415e-05
1.89824517997562e-05
0.000137271095578164
6.79763258746859e-05
-2.84281086660816e-05
4.32794045859159e-05
0.000141187510405504
8.07980484929449e-05
-4.04932817453497e-05
0.000181775510301381
6.14754661314093e-05
-0.000115165603928541
-7.53763834949588e-05
-0.000111437383151596
2.75670576021885e-05
-7.2690444025073e-05
-9.23172085077293e-05
-4.81038383389603e-05
-0.000124353137941377
-0.000132916039895387
-0.000129405149221173
-8.47797356098919e-05
-3.83034957753264e-05
2.14760547317362e-05
-1.91692236042495e-05
0.00012731377909409
0.000104778693228003
3.52488769912286e-05
-4.29399485044397e-05
-3.35830360875327e-05
-9.60640211018838e-06
5.31004121198387e-05
-5.87981636295612e-05
0.00019370465228653
0.000141982901443498
1.23371123341565e-05
0.000166945724651873
0.000174494200513227
0.000160268437197451
0.000149479692275366
0.000199003991582588
5.34415610187734e-05
0.000129256640210805
0.000104486662520028
0.000153911804340228
-4.91380915045792e-05
-6.04038098206897e-06
-6.18314662596177e-05
6.55339445872633e-05
4.40299801277496e-05
-4.63032834695699e-05
7.96447303588025e-05
-5.42569804621071e-05
-4.19162832099173e-05
-0.000151971101096136
8.19050141760003e-05
-4.0294751235144e-05
2.42887834581048e-07
0.000136613292194527
2.61757612377897e-05
4.16256871364283e-05
-0.000185684044048547
-0.000163584189505594
-1.93603484068556e-05
-6.39312028136219e-06
-0.000137384355244818
-4.56682106131786e-05
-3.27016302348576e-05
-8.05383982102029e-06
0.000102610654120602
1.18080550397383e-05
-2.82634507578528e-05
0.000212068837637618
-4.76997096143221e-05
2.02397164603145e-06
5.33786281539508e-05
3.01850490770319e-05
0.000165842406144943
0.000136309796497189
0.000130711663076553
0.000157028673027864
0.000190731963320495
0.000117569133306318
2.6733576869972e-05
9.7541899880492e-05
0.000178560625780438
9.09249938809831e-05
0.000132603253234889
0.000196113402905528
0.000152132181275576
0.000177659614953021
9.259168193891e-05
5.1880183447747e-05
6.64806187365434e-05
5.32795735911022e-05
-7.95973309205398e-05
-0.000149881487318656
-0.000112760476701787
-0.000126872700010781
-6.24463927120027e-05
-0.000210235176460572
-0.000146837971154804
-0.000210720224234699
-0.000232210081223087
-5.60796199411948e-05
-0.000111811963884543
-0.000127417053549929
-1.36786347602187e-05
2.72678818755203e-05
2.10918472220336e-05
-4.73172078344403e-06
-3.78812531312529e-05
3.61757193523452e-05
5.18502044239321e-05
0.000133881504700788
4.37836972466479e-05
6.46275909696642e-05
0.000110382577371067
6.1045531284e-05
0.000133060078744759
0.000185859853880506
1.93714772649232e-05
0.000182710939463613
0.000181277958158264
0.000133169733670847
6.11326537064588e-05
0.000256519600424903
0.00018090702818803
0.000159116218930377
0.000147693395975565
0.000339692151022871
0.000113409626360369
9.46355202033358e-05
3.98753564465351e-05
0.000145834781188332
0.000192544383437025
-2.03385216916436e-05
7.27632541067899e-05
-0.000103493139308788
-0.000111485504634189
-0.000103281353557119
-6.81028859787325e-05
-0.000195092505662424
-7.2472739471702e-05
-8.39536674568448e-05
-6.06321650897034e-05
-0.000254548654033897
-0.000129034977583067
3.75519410998001e-05
-0.000117342774325945
-0.000105761677790513
4.93707321973688e-05
-0.00016273714682788
-4.89597243328292e-05
-0.000165339652579989
-4.57650986228083e-05
-0.000129420914125226
2.98653284693301e-05
0.000174502911864048
0.000116846091305792
0.000103261075398081
8.96700977233666e-05
8.77967400888163e-05
0.000116354583151572
0.000203641368103756
6.22769273753689e-05
0.000150923937719063
4.66506200982436e-05
0.000108898461860693
0.000230110292198527
0.000114428219667135
2.61647054841268e-05
-4.37575289229515e-06
0.000117815806343234
0.000116655321599323
0.000272311973949205
0.000156005796988647
4.4065731184573e-05
3.03655475854577e-05
7.4298876150928e-05
0.0001212648896368
-7.06556719166915e-05
-8.8102564605667e-05
5.36465364794447e-05
5.5411379462125e-06
-0.000101084575352479
-6.47931938668269e-05
-0.000127773828981537
1.02945568546116e-06
-5.13761186672387e-05
-0.000156777976777439
0.000102559930925311
-6.89990333422575e-05
2.56270737220257e-05
-2.66111090594074e-05
7.12091839078864e-05
-1.14262312661042e-05
-2.41680187396635e-05
-0.000211025280070187
-8.19529916647043e-05
-7.25447622443893e-05
-3.39746769988655e-05
-9.65594570555326e-06
1.91604570599301e-05
-0.000135024634988012
-5.20199159104328e-06
-0.000118736507801459
-2.63991067859026e-07
-6.55171292495946e-05
0.000140878973731436
4.50130373303618e-05
0.000106768974769335
0.000167827632444337
0.000164772971088333
0.000275970856159308
0.000241525481245109
0.000308609862942124
0.000412229062002476
0.00034304456864672
0.000220493820280193
0.00020102740570473
1.13752986230469e-05
0.000124199818877297
0.000162073512934732
0.000104054486873639
7.73683933033017e-05
6.41936814455906e-05
-6.10586795247246e-05
7.78714336457045e-05
-8.51712707356711e-05
-0.000134042829267497
3.7950807223008e-05
-9.39690297829744e-05
-8.67894467452355e-05
-0.000180426943319072
-0.000164499029971506
5.65300476408207e-05
-0.000175134634186282
-0.00020443611061724
-0.000196238906732848
-0.000225958216181322
-0.000131376828079354
-7.54101911235245e-05
-0.000132282640896867
-9.27302010174687e-05
0.000112448429283322
-5.1649010381835e-06
5.80274548909327e-05
8.2350605266023e-05
2.7785662560898e-05
-1.60681637380899e-06
0.000163618287429984
0.000137725632641188
0.00022231961503075
0.000129689337993329
0.000242314597690754
0.00013029988797301
0.000207971614732566
0.000108122886417675
0.000312893925554928
0.000239529302620437
7.44929942400544e-05
0.000195271357393584
0.000253160006556126
0.000174798189195487
0.000257537878867512
9.67493472485915e-05
0.000100367142149442
-0.000103249074259423
0.000256212973558742
-2.33515511738462e-05
3.002754416237e-05
-2.60048138656808e-05
-3.36157169313769e-05
1.39927829564431e-05
-8.59950346933389e-05
-0.000151702551282742
-0.000111801607615913
-0.000192735082104232
-0.000106508953873763
-7.35416347482835e-05
-0.00017563936112751
-0.000320190112692398
-4.26163892731656e-05
-6.76983359424309e-05
-6.61494466543505e-05
-6.67021755166105e-05
0.000101140819215298
-9.41349820487933e-05
2.50160790317999e-05
-4.00952990214244e-05
-2.80987398144309e-05
2.27072728202355e-05
3.48276873823698e-06
-6.96634633165326e-06
5.88314623948966e-06
6.6355804780816e-05
0.000148792935441081
5.48600428868983e-05
0.000186306287867666
0.000141988142485121
0.000226529556973357
0.000110777133775273
0.000145821368542262
0.000477447491854761
0.000151519285242609
0.000263771622546531
0.000164238958677546
5.29808625848324e-06
7.08974529692419e-05
7.78047861349273e-05
-2.58220404128268e-05
-5.19589137630444e-07
8.06791783494583e-06
-0.000125503964932184
-6.04362839739868e-05
0.000175422268019361
0.000123353540526
7.19697397616184e-06
1.84722334399476e-05
-5.7737337260486e-05
2.10398664659822e-05
4.6209205049551e-05
8.85330252465752e-05
-7.53638926427892e-06
-5.00159611544843e-05
7.06270638473384e-05
-5.83483790227973e-05
-5.92857616364331e-05
-0.000171761864729272
-0.000138637333126505
-0.000174237248928872
-0.000119571493941232
-0.000172986716377867
-0.000206369938787485
-0.000178168287845485
-0.000181495585170762
-1.13970393269885e-05
5.36083330303e-06
-4.48518375772441e-05
-0.000120644390989988
1.21155384206332e-06
-9.07125233809597e-06
0.000146184009268941
3.06783951510387e-05
7.96703444699978e-05
0.000231008039884908
0.000422999402080467
0.000182756685173456
0.000228699179042236
0.000364459327508093
0.00024824981729671
0.000427499920005398
0.000296274314774728
0.000527774593599463
0.000320612442776485
0.000200090499710648
0.000168153611249157
1.74221520189102e-05
0.000220850264350028
6.71498096467185e-06
-0.000133015854252929
-1.60894286802192e-05
-3.0317962323322e-05
-0.000140846707599888
-0.000121180034720137
-3.4913121100315e-05
-0.000239788757587727
-0.000112075398459182
-0.000209725699266301
-0.000129240162530127
-5.84858231906246e-05
-0.000204708593529968
-6.91719016934926e-05
-8.60638535457294e-05
-0.000138581992966158
-0.000178796571781857
-0.000135567622340541
-0.000342624560838594
-9.56974806095573e-05
4.40171993001788e-05
5.22658577922033e-05
-7.31485005386689e-05
5.0692296818235e-06
-7.58380349011372e-05
6.55636860085065e-05
-2.09584239014012e-06
8.73104821621377e-05
0.000209982804214377
0.000223833987397181
0.000108063798010593
6.38911952868907e-05
0.000224669825574647
0.000199353737109911
0.000269098577420806
0.000215070230982104
0.000291910705702816
0.000258123360243994
0.000250484172423769
0.000222829548145786
0.00031206272744496
0.000283036910801924
0.000159910028338312
0.000299076516367699
0.000231614637196162
0.000178175174616065
-2.39342275841575e-05
1.99151626337457e-05
-8.81208896201719e-05
-6.47472347548283e-05
5.44091047594544e-05
-0.000197548956689542
-0.000191117362717734
-7.44866912181575e-06
-0.000175414817538728
-0.000197683620855876
-0.000135484337730824
-0.000105743184842932
-0.000180017862357206
-0.000153856765640588
-0.000301592854677802
-0.000335811349719076
-0.000143813444490839
-0.000229649327125394
-0.000146696593669483
-5.01145361542103e-05
-0.000244530984896621
-0.00012731759027661
-8.29769577741127e-05
-1.16752908425439e-05
9.22591788724615e-05
0.000138037952198866
0.000163012985941988
0.000328309722894
0.000186546177880168
0.000326752599797702
0.000325309985383578
0.000295552708177656
0.000329649903228215
0.000427939671276513
0.000362680487347715
0.000342025348683823
0.00041080457655477
0.000174097166952473
0.000310552930412791
0.000224024588532881
0.000201073020280811
0.000213766388466788
4.32418132327114e-05
-7.90800129737525e-06
6.70599917425083e-05
-0.000112172339808893
-7.56218966099837e-05
-6.30048825567273e-05
-0.000179166975269995
-0.00019522084386687
-5.77014129429661e-05
-0.000222035566981032
-0.000184000800404749
-0.000107150286195403
-1.97346317222108e-05
-0.000270380610237296
-0.000161015215901428
-0.000283173816473789
-0.000294090483219871
-0.000250346402633633
-4.10491298795255e-05
-0.000183761168987561
-0.000321941698134251
-0.000272338470187926
-0.000264701777869214
-0.000136550738777144
1.08423536310338e-05
3.72120566953934e-05
0.000107040171050647
0.000176095190914639
7.93755176594262e-05
0.00027037324659537
0.000200999516356575
0.000260974606709554
0.000296730705620402
0.000342788990949062
0.00042145342783674
0.00029189328923732
0.000433451856359825
0.000411814419110175
0.000357149897677512
0.000478453620460143
0.000411098790388264
0.000333782409847874
0.000213849966009392
0.000160020541661337
0.000124373914049468
9.02515702042401e-06
5.01192562848557e-05
1.84709686272726e-06
-4.35902631291551e-05
-7.18282274997705e-05
-0.000116507922244426
-0.000166047782093616
-0.000200628853087652
-0.000216739375388626
-0.000265309719319347
-7.01279176384092e-05
-0.000264452635725519
-0.000244403234478907
-0.000108272393299054
-0.000215468698542066
-0.000370000395906695
-0.000139396740780453
-0.000241759048796662
-0.000106623960031417
-0.000229038995648556
-0.000201421138974824
-0.000136901502786332
-0.000123526507163353
-7.4654990647668e-05
-6.59484424082939e-05
1.99094558171796e-05
0.000111779582082601
0.00024399005400521
0.000250598530717086
0.000301825947149538
0.0001933330098463
0.000351319377003103
0.00031872708919835
0.000435224738934966
0.000237556069785268
0.000357567694166472
0.000292698558875248
0.000419451525203845
0.000425566645306522
0.000201944972053357
0.000334861616767354
8.71434950544592e-05
8.15660901184263e-05
0.000189776491503722
-1.73340989091709e-05
7.13140215100264e-05
1.68772268102683e-05
3.84965693036718e-05
-2.20475192816952e-05
2.53143936010701e-05
-0.000191788802265995
-8.13516502530283e-05
-0.000191268536341851
-0.000145742807923633
-0.00014594154264839
-0.000131467815221857
-0.000201700454709535
-0.000201698548068184
-9.93244613692259e-05
-0.000193312537091109
-0.000269040274357478
-0.000223472962067054
-0.000181914729432205
-0.000243632706898524
-4.5447330931474e-05
4.65747428093957e-05
8.7267018257974e-05
-3.7013610338444e-05
4.30405280425457e-05
0.00012065443534976
0.000104141800768067
6.64641366311864e-06
3.942188434006e-05
0.000160852147224152
8.06440382997334e-05
-6.17886901928189e-06
0.000159180362906357
0.000141305490723591
9.81799150582383e-05
0.000141839752764875
0.000109459541273988
0.000324091239582479
0.000311961567128993
0.000128872673331393
0.000286787273971837
0.000143601321876651
0.000149861419946797
0.000173232871442987
0.000338415541460328
0.000232509053972698
0.000197186719771997
0.000322007993119433
1.43368415756548e-05
3.78604101790016e-05
6.89140011177977e-05
8.14527457246094e-05
0.000110112137907902
6.7661775910302e-05
4.31455071618015e-05
-3.25345932449632e-05
-1.53937413424122e-05
-9.21261125734715e-05
-0.000328755535787365
-0.000168081850067863
-0.000273360008111869
-0.00022394368471954
-0.000301979164727251
-0.000320492077068803
-0.000451423598697443
-0.000225398860712446
-0.000192132979792843
-0.00010070464852436
7.55559648546868e-07
-0.000132254017465204
-3.83750536143877e-06
2.77454630687171e-05
0.000172455862040234
2.94553801682407e-05
0.000190111066064682
0.00031862317799274
0.000240923486920197
0.000259096416998008
0.000187649277124826
0.000246607444229353
0.000297271444389468
0.000214566837926083
0.000259733603087361
0.00035479672961572
0.000224575070439531
-2.97197999216535e-05
0.000176587939936703
0.000184476086583831
9.52930270070927e-05
1.80995907559394e-05
0.000115206209502467
6.41722144414243e-06
1.56350144520203e-05
5.33691421782025e-05
-0.000187912666943782
7.30877926552346e-06
-5.1634905953159e-05
5.19727799617587e-05
-0.000233570094344122
0.000183500828510459
-6.41822316098122e-05
5.17052329833728e-05
0.000112455720192054
2.76497862589961e-05
-3.29179263824331e-05
0.0001203920972023
7.46514709309949e-05
8.40957900810739e-05
3.78662067617156e-05
-0.000116412739306943
7.69164467353756e-05
-8.20141561665265e-05
-0.000182054557662508
-0.000142670899705187
-0.000255694991326063
-0.000332214510839102
-0.000327085327428705
-0.000327041158501739
-0.000214114641769159
-7.77587620703614e-05
-0.000203283157712125
6.81063060743795e-05
-5.98566368459712e-05
6.1613890838172e-05
5.14105035975989e-05
7.3141985382228e-05
0.000166220252658348
0.000141229021923731
0.000371497178089978
0.000249876897717428
0.000283514897428621
0.000439022125891918
0.000367110610490005
0.000549882023158481
0.0003604830846441
0.000423936754470908
0.000453253834189923
0.000327904711444284
0.00038776873251044
0.000175731599206112
-2.89652108914384e-05
0.000102217561585246
7.4729203453856e-06
3.55625302903095e-05
-1.69130195421619e-05
-2.63156298138267e-05
-4.25649602758485e-05
-0.000107031404793551
-0.00024137646944439
-9.4129942823459e-05
-0.00015164053111345
-0.000255369150985791
-0.000164885088832298
-0.000270705151150305
-0.000300382374611061
-0.000294894036674376
-0.000266663299631045
-0.000210298835325863
-0.000229318186709642
-0.00023083672422446
-0.000307587336625449
-0.000244732925871145
-0.000175590692506744
-0.000220931279711439
-9.97336700541561e-05
2.59118345092537e-05
-0.000134683592156916
-0.000104704214114243
0.000222016000209376
7.22972115584021e-05
9.3093305014835e-05
0.000188804342744857
0.000286485519911933
0.000298267389789214
0.000404006134599883
0.000303474651686787
0.000514193805438467
0.000393938912784928
0.000224084679136311
0.000456696199798171
0.00040273864641358
0.000314445135940813
5.25869017809408e-05
7.85036023767076e-05
0.000109176298024107
0.000143665534464619
0.000210818007795049
-2.97887174617023e-05
0.000143765657953478
9.51606492620201e-05
0.000125323337318547
-8.93555610704071e-05
-2.55428188398453e-05
4.81494055255875e-05
-0.000105246668541741
-5.37722693188412e-05
-5.27218768889828e-05
-0.000144508481474657
-0.000168399931929057
-0.000217173227677318
-0.000204704556389647
-0.000278938687044659
-0.000113675663447276
-0.000302042469441694
-0.000280805868510953
-0.00029137570037782
-0.000285730051944198
-0.000302529351066005
-0.000130923704411723
-0.000143593706075407
-0.000208990506087583
-0.000185131167966519
-5.22350511903063e-06
-9.03060281020247e-05
2.92372878896725e-05
0.000216056718557513
2.69546722135123e-05
0.000128347907049396
0.000116298095225772
0.000280281059882571
0.000211818391426099
0.000390670996192481
0.000302326273470661
0.000275825535871457
0.000284182804588911
0.000377235297509211
0.000484802219665794
0.000468428149637737
0.000505988428529215
0.000450407500988976
0.000346237928566259
0.000430296215163311
0.000471992892717894
0.000228832794525562
0.000204360663516897
0.000133689607612081
0.000158267988455561
-3.17899732027332e-05
9.75577940788224e-05
-0.000149585025308344
-0.000206124879319034
-0.00010638278838487
-0.000212602577473465
-0.000386482827664283
-0.000466362470815475
-0.000338195607104655
-0.000456161294938012
-0.000439660359577991
-0.000304802594875319
-0.000366172545933152
-0.000397579806466661
-0.00017461222837623
-0.000469068098144216
-0.000278173241598556
-8.56642990140526e-05
-0.000179000959327543
4.1188997179961e-05
-3.89993198578766e-05
-1.84958530533293e-05
0.00018834473515956
0.000113090984090017
0.000324314851477579
0.000288315172900107
0.000220540509010988
0.000330858786672302
0.000280215791669034
0.000310098909436377
0.000360369034497087
0.000348798355526889
0.000275998386565446
0.000204304969831898
0.000389226354646169
0.000337205536928791
0.000214820475213331
0.000298433458383419
0.000346073570716143
0.000289616543947457
0.000260192569469618
0.000235272040189515
0.0001732008267786
0.000251269983808678
0.000100222455672524
0.0001916316092206
9.25618449767407e-06
3.10957874096427e-06
-0.000203570149704983
-9.21119899947214e-05
-0.000165663181416041
-0.000174687709804437
-0.000134568333364524
-0.000160996820526807
-0.000261079915735154
-0.000308807369406966
-0.000133497181627201
-0.000257657901495963
-0.000330047616823037
-0.000171825828811801
-0.000294429573889605
-0.000292627340207509
-0.000146935714760464
-0.000124445573703263
-0.00020786417138119
-0.000160628912289768
-2.15054941386052e-05
-0.000100174378702781
-0.000227447864157451
-6.89273225691881e-05
-6.02965167254799e-05
-3.91116026454917e-05
9.52396071599616e-05
0.000215602448647638
0.000275885484966681
0.00035088164469903
0.000257065098437024
0.000562369562730826
0.000433570764741281
0.000365966457135999
0.000370241410648827
0.000233482046482009
0.000453194424402503
0.000301082118670151
0.0004092550273648
0.000117575504485323
-2.58879938123698e-05
-0.000116221711679614
6.47143775053389e-05
4.4795245812263e-05
-9.15160072784178e-06
-0.000174933545594848
-0.000107014498330169
-0.000229597206094957
-0.00018077986418892
-0.000244276434292095
-0.000323137560491284
-0.000350062409244063
-0.000246527456660952
-0.000306038632655231
-0.000231258408884179
-0.000104138584973829
-0.000127840140619967
-0.000125669358984291
1.26530036321666e-05
-1.86774068407963e-05
-7.13319345122259e-05
-2.04269614129506e-05
-1.0281786430382e-05
2.96503597573579e-05
-5.8406695760513e-05
7.64557619774181e-05
0.000145014026204936
8.83878504813412e-05
9.19227862144084e-05
-2.33273312003289e-05
4.03839282549677e-06
0.00014064399332188
8.67671755551127e-05
0.000109404089900813
0.000191897634613241
0.00020007004026453
0.000222910596015999
0.00032231422037105
0.000222634042671572
0.000291695188058694
8.72377623486457e-05
0.000163052853273225
0.000277007427904766
0.000178113573526961
0.000131478077387551
-2.58760187367308e-05
0.000159677805950673
0.000199312354523334
0.000148023884411807
9.83912580487011e-05
5.4376397705722e-05
0.00012192545447053
-3.72572354740869e-05
8.2459954117391e-05
7.5707082375103e-06
-6.10881049078781e-05
3.98425662584726e-05
-9.77288266467148e-06
-7.62878799085346e-05
5.98233566593589e-05
-0.00019585414143876
-8.4055266111568e-05
-4.58157020259882e-06
-0.000236916355181699
-0.000209700281828968
-0.000230353337064289
-0.000283374887630426
-0.000229567223616234
-0.000269771164993574
-7.18924297210075e-05
1.12162262293014e-05
-8.11468107643504e-05
7.68230902965837e-05
-2.18354195760619e-05
-9.50850714113346e-05
8.13678152429399e-05
2.75136647127657e-05
0.000114935274533897
0.000227923646238667
0.000159963368990169
7.20122995888411e-05
0.000228897440916512
0.000109814501643573
0.000174314762318947
7.74950178805555e-05
0.000283352014711712
0.000127109228256829
0.000148040430194298
0.000225648172049149
0.00018136498019298
0.000290998411615441
0.000197996278996202
0.000253862476818049
0.000148255437989283
0.000115220511602728
8.87892921636933e-05
5.89475929196143e-05
5.50795540639546e-06
-4.72036694542232e-05
-1.8591455042436e-05
5.12490820184138e-06
-0.00020688701148483
-0.000261301645641528
-0.000162108282165968
-0.000245253618326097
-8.53397405655876e-05
-0.000259060953628951
-0.000218268718898468
-0.000294514201941499
-0.000152161312393957
-0.000122523585899517
-0.000288743260658603
-8.3908321502885e-05
-9.55605504620771e-05
-0.00019069081866238
-1.86511315119809e-05
-6.55749116239888e-05
0.000192730810781781
6.14366543669204e-05
-3.44674889043748e-05
0.000204430508913088
6.49518086318739e-05
7.63573291674931e-05
0.000102343209547469
0.000102636445350262
0.000131445026323371
7.86449774292034e-05
8.97281562636057e-05
4.40743951268375e-05
0.000139468257462476
0.000221333868039549
0.000153454987538048
0.000206701861125651
0.0001253355522335
0.00011795547942502
0.000141379885289506
0.000163704115635089
0.000179530874590459
0.000264933678170066
0.000301066769198858
0.000197562379298061
0.00025082779064501
0.000113240359572448
0.000136143127174827
0.000220762902105183
4.56066852591304e-05
0.000130488087549023
1.27057026046115e-05
-0.00016332583956597
-0.000222946505046228
-0.000179775860153848
-0.000177051204063188
-0.000321319433065155
-0.000326718495698238
-0.000195290032652243
-0.000422677715180333
-0.000285948645703543
-0.000369494256680471
-0.000197101447891218
-0.000184495423808034
-0.000152125045332142
-8.69037824535624e-05
-0.000140083020697905
7.74495213532391e-05
-2.29251033757688e-05
0.000122550961592575
6.9552600770188e-05
8.62235208206258e-05
0.000302118160411073
0.000382516598773171
0.000206952987414002
0.000155752474801416
0.000214396446958171
0.000180298406809711
0.000218953334961438
0.000174773613145899
0.000102652222257756
0.00028072387802805
0.000207947825797336
6.7040419335778e-05
0.000212016144904663
0.000108846334656265
0.000176903165426475
0.000186484571825254
0.000169091799279693
2.0087056349134e-05
-4.60120940276895e-05
1.62500369768763e-05
-6.36347996321747e-05
0.000126007557978934
1.2741750000702e-05
4.04436875782413e-05
0.000100907804236955
3.48288205296688e-05
3.42404345876675e-06
2.81954159835793e-05
-9.85420342407628e-05
-0.000173288027831287
-0.000164364144429846
-9.84343122121187e-05
-0.000178520565257966
-0.000151358261057549
-0.000197348877577915
-0.000141074946544613
-0.000295269004557819
-0.000112957060250595
-0.000262606598258689
-0.000211638193771078
-0.000201432793322671
-6.93519377590088e-05
-0.000239492566905991
-9.54414396678724e-05
-7.17333037156371e-05
1.93803721806595e-05
0.000137427116210465
-8.44885221590897e-05
0.000150571573313123
6.06126805498206e-05
0.000199085937249689
0.000211521523039856
0.000189571200454263
0.000155341869925887
0.000205416423447514
0.000356040077349806
0.000188094926206963
0.00026396019984689
0.000210489279383734
0.000315146169538707
0.000358209524445327
0.000284000981583464
0.000297479058753297
0.000304653334268136
0.000305065647522876
0.000174436374663796
0.000303450137697758
0.000131546995251015
0.000100166172668938
6.20460615630288e-05
1.02066145714906e-06
-4.16215464606985e-05
2.78967112801583e-05
-0.000101165247871929
-5.39987192358109e-05
-1.67136367311851e-05
-0.000210162567445324
-0.000274734404793268
-0.000190897664279194
-0.000344887410479965
-0.00032890519561996
-0.000150255758580062
-0.000307564842517538
-0.000212265820530856
-0.000287205818464296
-0.000190366603086804
-0.000157297944906424
-0.000215630693222051
-7.00571626192287e-05
-0.000148337753427699
-0.000119226840127718
-5.58042738670205e-05
0.000102830330953862
-6.03440177508325e-05
0.000142837654450986
2.93837944347691e-05
9.72000228684463e-05
0.000173136600092829
3.08252098937136e-05
0.000202212215535673
0.000212812814532176
0.000219710208249088
0.00020136069305144
0.000246570288172373
0.000270761267227656
0.000342038502798201
0.000351748667455929
0.000186669565084132
0.000354563034947529
0.000355900634428628
0.00033968560566944
0.000110239706908715
0.000262835840184876
0.000161951385847408
-5.06295903698628e-05
-1.033146336085e-05
0.000136334139535715
0.000157736499704947
-6.05272181180382e-05
-0.000120333140116326
-0.000178025446193053
-0.000358216634608428
-0.000215528561376279
-0.000114110875115135
-0.000222135875630675
-0.000280204362661325
-0.00021375252612796
-5.16299334925741e-05
-0.000260381985811305
-0.000167029459109628
-9.43929413605905e-05
-0.000215328745579774
-1.11122013490362e-06
-0.00017047433874329
-0.000124611744777116
-0.000120069409884127
-0.00018401080614167
-0.000115104161828793
8.37329036139377e-05
0.000121208323795729
0.000281857092187074
0.000169731420145606
0.000138217851292766
0.000175359868022546
8.46140091261019e-05
0.000238267953808586
0.000193677319120269
0.00016179211757338
0.000174725832272713
0.00021177748589449
0.000203734784084384
0.000197113022216943
0.000115705880130822
0.000206056426881032
0.000220865328887089
0.000276509840963396
0.000129571921471495
0.000214538003040116
0.000132744750378899
0.000156544254951086
9.5074414452786e-05
0.000109680655146576
9.92140111944862e-05
9.03323021755641e-05
-0.000103343840802505
-7.17898820381783e-05
-3.38273882385537e-05
-0.000159231896640572
-0.000167222234889032
-9.80803377677107e-05
-0.000120790173605258
-0.000227155248556957
-0.000355369467388512
-0.000322488097844577
-0.000361296137812924
-0.000188317456451577
-0.000236344798653045
-0.000268721632772747
-0.000212357674187325
-7.87366516601879e-05
-0.000207176711102405
-0.000152199330433746
-0.00012340812958762
9.93728292852363e-05
0.000266943895122353
4.05626570166903e-05
3.43708116205676e-05
4.79100199051828e-05
0.00020325719572131
0.000174558925701126
0.000216806733981077
0.000157310466291093
0.000405415189399778
0.000159361104696236
0.000190682611928846
0.000198605975226181
0.000294484381024928
0.000196205915505364
0.000218227624956809
0.000119119796786921
0.000178386824104797
0.00023274444078014
0.000284445185577367
0.000136590265133023
0.000229220705543287
0.000192647445488373
8.20583466659349e-05
-9.12900808784272e-05
-8.59075545763548e-06
3.89870342302223e-06
-7.43040843145238e-05
-2.05862944127891e-05
-3.23782657695853e-05
-3.65374027813714e-05
-7.18873517800919e-05
-0.000224788209032488
-8.02318112867379e-05
-0.000262492377410035
-7.94823076404782e-05
-8.85391177676657e-05
-7.52493262408637e-05
-0.000217068324429253
-0.000213245907375402
-0.000178842379102072
-0.000137120853005153
-3.7075323803498e-05
-0.000130131511102187
-0.0001115476244831
-4.75086190132216e-05
-6.39921090861348e-05
1.5633678266482e-05
-0.000235324554686797
0.000117830438566818
7.31576535753794e-05
9.90650339058389e-05
2.5834879054075e-05
8.65764884593358e-05
-1.32949714952014e-05
-8.39945601413696e-07
0.000119722776336691
0.000269336437599783
0.000149484845132485
0.00030457066246471
0.000529739950560503
0.000321165913095205
0.00026377588466731
0.000298094323089852
0.000288918689226392
0.000233429321716882
0.00013484921260919
0.000189090842277155
5.66076942863298e-05
0.000145058631948976
6.09650180573814e-05
0.000100356970933506
-3.70681586540252e-05
-9.56061010324733e-05
-7.27846793467505e-05
-0.000271657265431823
-0.000122733922188814
-0.000115073141341571
-0.00029498667467982
-0.000232999356882702
-0.000240439955090807
-0.000272604407925298
-0.000162995139547173
-0.00016662711264006
-0.000358687061189224
-8.65326242468585e-05
-0.000183929543121824
-0.000249466043167539
-1.44927736787547e-05
-0.000262782787205815
-0.000147929593595499
-7.65607739053972e-05
-2.55315026879551e-05
4.55109361459658e-05
-5.83850982534844e-06
-7.63198829142614e-05
7.66353842193014e-05
0.000111886563868089
0.000292251574810295
0.000296340353998415
0.000160993946285156
0.000261216765030701
0.000182758986198425
0.000421123727591489
0.000134083627805826
0.000223760563351483
0.000359296774605949
0.000227985725146708
0.000278488441740275
0.000216708929193043
0.000259398414337333
0.000217399803753137
7.94718869934266e-05
0.000179384664102467
-1.89022661073873e-05
7.00650825371429e-06
-6.55308417611129e-05
5.46808425308414e-05
-9.86475410119521e-05
-0.000101832789437717
-0.000153106882642585
-0.000170519940175819
-5.19682264478354e-05
-0.000299042767770528
-9.85042974686789e-05
-0.000168086284012556
-7.88116701573622e-05
-0.000173267189931562
-0.000199032175426682
-4.89149664029761e-05
-0.000117735049132579
-0.00025257740570628
-0.00031627082579247
-1.98873224924597e-05
-0.000106083604222003
-8.76812472557932e-05
-4.72636714157262e-05
-0.000179473584190217
-8.39540672893492e-05
-0.000106617603900936
-7.44600801249143e-05
-1.01247901741037e-05
-8.82321744583403e-05
3.95304547737394e-06
2.52267892719608e-05
9.67154762756446e-05
0.000119115547232789
0.000167812072720316
0.000225588581279734
0.000382415645009677
0.000254037650701497
0.000233331532309989
