# Supplementary material for: Research on computational propagation and identification of mine microseismic signals based on deep learning
Source: PLoS One. 2025 Oct 22;20(10):e0334641. doi: 10.1371/journal.pone.0334641 (PMC12543183; doi:10.1371/journal.pone.0334641)
Supplement: S4 Data — (ZIP) [file pone.0334641.s004.zip › 000100700000824.xlsx_0.txt_24.txt.txt]

-3.12467365228742e-05
-4.36519707219957e-05
-9.67993443647082e-05
6.4331327491088e-05
-7.12142572693025e-05
-5.60495200335484e-05
-8.00996010524849e-05
-8.1863823992861e-05
-5.23855993463579e-05
-2.12975210935295e-05
-4.59942301383065e-05
-0.000151024437037797
7.46542654812637e-05
0.00016871853428379
0.000222612748040747
1.37737588387006e-05
0.000317069040698411
0.00022984963432522
0.000202480070394056
0.000150004365585458
0.000204720150959141
0.000270500454052724
0.00013577449988778
0.00025009237112971
0.000256139453332765
-5.81077123861399e-05
6.52196259616132e-05
1.32150472833174e-05
-5.98174330015586e-07
-0.000103598001672725
-9.90690292013495e-05
-0.000257251061389273
-0.00013617414633957
-1.25014061194647e-05
-6.68918219692367e-05
-0.000183591811219629
9.7792776970612e-05
-6.11193011388093e-05
7.16780151440689e-05
-6.16889509557302e-05
0.00011317717551384
-4.52197245791073e-05
-2.93961833810647e-05
-5.59957902894459e-05
-7.62542067315675e-05
-0.000167432069533029
-5.70465741457793e-05
3.62942293068822e-05
-4.53518230656289e-05
0.000127335237781119
-0.000129990251562981
-0.000157735213669858
3.00018693965961e-05
-0.000141082107049636
3.66479974716549e-05
-0.000158642307411336
-7.74001333152601e-05
4.67923587607912e-06
-0.000104648021078569
-0.00017780538609152
0.000103134225633789
0.000100840087835238
0.000174500526517297
0.000173098793813522
9.20435221029841e-05
0.000152876456392058
0.000202455344014319
0.000307988409188204
0.000129798934150086
0.00037401776524283
0.00024032365273966
0.000103183829728283
-9.60565675773684e-05
0.000271451543547709
2.30452996459567e-05
0.000146298097054358
0.000111720329843193
6.63689722462098e-05
-1.15748704298423e-07
-9.91353408722853e-06
-9.99865652858904e-05
-6.72609153637826e-05
-5.9695998568171e-05
0.000120577803537818
-8.83114159487006e-05
0.00011703631384136
-5.74313418378435e-05
-1.19005376821905e-05
5.39341895368087e-05
-0.000259477002690178
-0.000252451873556004
-3.69288446459504e-05
-0.000131088212701188
7.39136190647474e-06
-7.71462426751936e-05
-0.000166802326108442
-9.97237319878469e-05
-0.000174139263813535
-5.71902956413751e-05
1.55707990521959e-06
4.87363912126115e-05
-0.000102208208826664
3.90120513714559e-05
0.000162820161852239
4.71317159231769e-05
0.000174255828013937
0.00010354259486667
7.58614680967214e-05
9.50543088213177e-05
0.000250493168285876
0.000197702092822681
0.000126174465465264
0.000276866711326497
0.000206071938040853
0.000113267529141676
0.000121984398318448
0.000172335290107605
6.38941145347068e-05
0.000260754614724309
0.000131503479736181
-1.23754427820484e-05
4.67028370240548e-05
9.12215580082769e-05
-1.17786425164621e-05
-2.09493333903083e-05
-7.79094124073736e-05
-0.000173637248189625
-0.0001113919528533
-0.000121732304177348
-8.8838764170459e-05
4.1606351769977e-05
-2.06766476714697e-05
-0.000282149140354839
-3.48247212760215e-05
-5.91677744108813e-05
-0.000211567904558504
0.00011816876750795
-0.00022879928694383
6.82756177694002e-05
-8.32919121717133e-05
-2.46769764614658e-05
-4.57202179592918e-05
-0.000266844775515602
-3.81288148728911e-05
-0.000103630131754975
-0.000185449345748451
2.49895467248347e-05
2.19355263073897e-06
-4.86135483604437e-05
0.000145846046021939
0.000137140341704391
0.000127045717801672
0.000168379510880851
0.000230296792323733
0.000174240241800291
0.00028667760863723
0.000156257709344103
0.000215000138330932
0.000108227912678543
0.000160603422544492
0.000104864631079943
8.12510300121937e-05
0.000154939168622717
4.76891173283673e-05
0.000145267994801124
0.00011394221259856
0.000142705096392653
-0.000178465023929407
-0.000131964961434385
5.39749241667244e-05
-9.01593222460873e-05
-2.4893666560531e-05
-4.77848376448934e-05
-1.83137686713719e-05
7.5268669358961e-06
-0.000126940079963801
-0.000110253100105851
-2.08097984179652e-05
-5.60438572857082e-05
-0.000205533787632999
-5.56375395549912e-05
-6.74915091193601e-05
-7.50079671928262e-05
-0.000116460626109516
-2.79868776845116e-05
-9.32697642071207e-05
-5.41147646814171e-05
-6.22835416349127e-05
-2.64080469816315e-05
3.65468370665969e-05
0.000115729108461999
0.000107846526074578
-4.14699430923961e-05
0.000135348782451963
0.000313034456487633
6.81114346592526e-05
0.000120396485689323
7.9675280595346e-05
5.87680101289218e-05
-2.16704939089905e-05
0.000214582972667255
8.5587631345202e-05
0.000198023233490263
0.000172460482121476
0.000175268483599857
0.000124128924803302
0.000145375172790547
3.08855503976881e-05
4.11447128612415e-05
4.31938370298377e-05
0.000178058010935065
5.24547822370474e-05
4.21205976659171e-05
5.84279177010075e-05
0.000106299292270191
-6.40339784207109e-05
6.19463681683222e-05
0.000121749796341495
1.05824342061541e-05
-0.000248201759624638
-6.74368819310192e-05
-2.90653403254027e-06
0.000102283529010923
-2.28172615505238e-05
0.000123331760019861
5.43248220154505e-05
0.000289195382691044
-7.60894695772093e-06
2.31811234004973e-05
-5.69638342996935e-05
4.80345097079168e-05
-5.65449089373724e-05
-2.87511406722775e-05
0.000104509306489295
-7.35201142409519e-05
1.78315777800858e-05
-8.48853722524774e-05
0.000177663363989037
-5.95891323183843e-05
0.000128284778459952
2.38602846629993e-05
7.98684720418552e-05
3.55991638170939e-05
0.000158102306739754
0.00011228274269312
0.000175085358161178
9.80018817480348e-06
0.000236168541862731
5.50224616882082e-05
0.000258689650569237
0.000159851493942116
0.000175427477177443
0.000189427330836991
0.000143998829941093
-6.33225394219789e-05
0.000126026633127417
0.000165494589049728
-5.17709015116374e-05
-7.36621656377847e-05
1.9373587304278e-05
-3.4245145775527e-05
7.60458093747825e-05
6.32646705642342e-05
-0.000109745319381631
0.000113528845117615
-4.69896511831788e-06
-5.22942294663736e-05
-7.65316916969157e-05
-1.13052343208043e-06
0.000171851497928877
4.415199835263e-05
8.86729299358273e-06
5.66058555640055e-05
-0.000158432843403826
-9.64037693052223e-05
-0.000143736998359154
-9.26554367795996e-05
0.000124924993862306
-0.000100683870863107
-0.000118738587059656
-0.000111186394328854
0.000101179072004536
-8.37038635571962e-05
-4.66620081661618e-05
-7.98394961948204e-05
1.13101411037855e-05
0.00011576577099306
0.00016757832328843
4.48643486004152e-05
0.000201944036961819
0.000150669169842489
0.000213427757518849
0.000157086478440641
0.000163029957876002
0.000173167186056744
0.000351825705644488
-4.13105836402124e-05
0.000258036503779386
5.53188341370335e-05
0.000301045122044398
-2.93393427250657e-05
0.000239043291113704
0.000107530889761952
0.000207310328413528
8.66842455969527e-05
0.000406035525373692
0.000229425841038269
6.33580982263622e-05
0.000184504102813134
-9.21404837002564e-05
-0.000111557131776495
3.91917861053254e-05
-0.000238355535677286
-0.00013604657933274
-9.91799106753005e-05
-4.69950860243596e-05
-1.30587150876533e-06
-7.49287645189234e-05
-0.000118801081844452
-0.000115025828024405
-8.52746340693506e-05
-0.000128043394953685
-0.000186318520936873
-7.54719419069524e-05
-0.000103523152173419
3.17919850096126e-05
-0.000237463928549935
-0.000194377090110557
-7.38764041678833e-05
-5.0992414817777e-05
-4.53476231485134e-05
2.4849931422511e-05
3.91701919787135e-05
-0.000173543505698437
0.000215170728303907
0.000261496139328572
0.000175536266325412
0.000159872806305786
0.000409494489803811
0.000324841402340333
0.00024049329388003
0.000206841844375149
0.000215419352340326
0.000256544543515277
0.000286261583020917
0.000270861440803945
0.000110740853175451
0.000185980071984582
0.000224686716263432
7.7823789003063e-05
2.23243277906494e-05
7.39705488827374e-05
-9.16323641488811e-05
5.2407198832685e-05
-7.81897248124601e-05
-4.91545627860534e-05
-8.81398180676614e-05
-0.000100218996787087
-0.00011805178267331
-0.000158342253030667
-0.000122659875679151
-0.000230969436143128
-0.000112961669636858
-6.44636003953709e-05
-0.000169482011673954
-0.000157290118560365
-0.000201548305957829
-0.00014207707263157
-0.000119928346103103
2.93917204142529e-05
-0.000151301322043305
-7.98141813283108e-05
-6.48303246183402e-05
-1.56420152105843e-05
-5.40528303259506e-05
-0.000200392317955499
-4.09047291129801e-05
-5.20817272547932e-05
7.01504186451211e-05
-2.43425300680199e-05
-1.93437220494003e-05
0.000145870821045358
0.000162439592817583
0.000129984157653156
0.000318450693778135
0.000197056980226221
0.000408787055488095
0.000308449230994414
0.000225504770395835
0.000246701915651382
0.00028643547452528
0.000177522164443765
9.86346484629649e-05
8.17783163889163e-05
8.66388493134142e-05
0.000217463470378831
6.07418409282784e-05
8.04832833565035e-05
-2.68599315053264e-05
-1.49694196602082e-05
-0.000113988183565563
-6.89781591205213e-06
-1.18380890758981e-05
-1.39489723032051e-05
-4.70154501543739e-05
-0.000130666228476818
-0.000136352171231926
-0.000194033078057836
6.48163943704246e-05
-0.000236321765500293
3.4566012478282e-05
-1.0301425926778e-05
-0.000148405424155169
-0.000221160726888213
-0.000137793614927538
2.9374053689736e-05
-0.000136722898454945
-4.92158840229552e-05
-0.000194664960409174
-0.000139857729339951
-0.000171841702392907
-0.000141117499757821
-0.000102713369071081
0.000127811690059326
6.93661352156371e-05
0.000219953980111253
0.000282220847087503
0.000310273873742782
0.000303067871948492
0.00032436661019839
0.000252742881513313
0.000256175479700683
0.00033373200127488
0.000285105933800246
0.000308849241511861
0.000382484274780667
0.000223663283209256
0.000232707421058101
5.89515273057443e-05
0.000196707961097538
0.000100280359247777
-3.26413277718362e-05
-4.94595763755949e-05
-6.47360008064316e-05
2.52370626187627e-05
-0.00024596346310472
6.39871129572904e-05
-0.000122983140481211
-9.52319319653276e-05
-0.000145522275042143
-0.000207069448697332
-0.000187333948806988
-0.00018703909347936
-2.42211252482396e-05
3.73957453775337e-05
-0.000169396296710515
3.47716311291994e-05
-4.26309020226611e-05
-0.000267991622018361
-7.78627180102452e-05
-0.000227988519556944
-7.13041179557477e-05
1.15825362187227e-05
1.03682450443616e-05
2.77622531666125e-05
6.64454574237575e-06
8.46766343882593e-05
9.38761400789782e-05
0.000103144822011269
5.96739324142206e-05
4.54838124031363e-05
8.20540569139088e-05
0.000293956786080365
0.00032623478542463
-1.90181150804305e-05
0.000289726234077983
9.56260805435465e-05
0.000160130839862877
1.56247044041273e-05
0.000115942197218881
0.000117512542688129
5.15565854366928e-05
0.000214379768088472
7.74155184075278e-05
0.000135065879838904
-3.02640291913257e-05
0.000103444781980571
8.08633544436531e-05
8.23372112431241e-05
5.20433462634336e-05
-7.04484313473125e-05
-1.41851151925681e-05
2.01216036525103e-05
-0.000102880804956082
-5.33940872169422e-05
-9.04183072200233e-05
-2.21014902591466e-05
4.82100512229742e-05
-0.000195618956687226
-0.000225257534907776
-0.000111029285337363
-8.21761016378961e-05
1.99504341084379e-06
-0.000206943098690494
1.52687038967255e-05
-0.000232598297713357
-0.000222608185394528
-0.000246843965623172
-0.000183125361739157
-0.000186717533693695
-0.000158871895876035
-4.47211685873495e-05
-0.000140320098488563
7.52018505282856e-05
0.000190660480129782
-4.64181111035813e-05
0.000215442764541711
0.000254652381160088
8.85430637673071e-05
0.000284435481959142
0.000174278694509935
0.000254668303224254
0.000227847021702484
0.000285096957410772
0.000248400953916173
0.000265299207486335
0.000222698817362444
0.000128875273673682
0.000272664834468887
0.00023372094923789
0.000184060706710974
0.000270258464108081
1.26289513034902e-06
-7.80775078057815e-05
0.000157072794141003
-0.000112999821122624
0.000126310998617444
4.98520409331558e-05
-3.7630816476399e-05
6.83917726977359e-05
-0.000134523562040442
-1.96009164400699e-05
-0.000185726754489702
-0.000199788186466027
-0.000189166495835408
-0.000211206507035985
-0.000231452075654024
-0.000176560311876348
-5.79375197991733e-05
7.18761732802203e-05
0.000126717027373935
6.45944305828289e-05
-0.000141810525711334
-6.61687895204252e-05
-5.4656234005306e-05
-5.84558890704808e-05
4.05261983691352e-05
-0.000119541466697763
-0.00014448435835193
0.000141780752433353
3.54320913888911e-05
0.000167170643946839
2.92366655082912e-06
0.000188984896420321
0.000169403647840631
0.000181273292629735
0.00014903857326056
0.000257356124987476
0.000359292245095278
6.84235000556112e-05
0.000161365433110854
8.239626814112e-05
0.000212752307250364
0.000122747569634484
0.000111900994631372
0.000180181596939806
0.000155432820937256
9.88163874371681e-05
0.000145881314581836
0.000151046102038939
0.000291752236403732
0.000197091419806535
8.46595688335517e-05
8.32546131854986e-05
0.000104332060314632
0.000101462944986874
-9.38945867835277e-05
-3.29712911705123e-05
-0.00027714310527462
-0.000145946673546609
0.000102013178719235
-0.000167257585805681
-7.87517815646959e-05
-6.48568478142517e-05
-0.000146245981641623
-5.26695827645792e-05
-7.62535914508496e-05
-0.000205366719189546
-0.000222067600293202
-3.2897682988383e-05
-0.000103874415205687
-0.00026923520437322
-0.000122096659568571
6.94271116956814e-06
9.99312394519661e-05
-6.37928554847465e-05
0.000108344684455311
5.18310690285585e-05
8.41805578215419e-06
0.000118592071077774
0.000300826039393896
0.000198707275275928
0.000169769612609236
0.000248500727383279
0.000308774997605523
0.000155196178516146
8.86711368230019e-05
0.000400788387505886
0.000488126548047428
0.000395565656599743
0.000239164585443755
0.000193641617477399
0.000212543527810354
0.000114758404521966
0.000161929412103139
0.000263772107388645
5.27775409997232e-05
2.2834858193293e-05
0.000198949799553256
6.02867315162139e-05
-0.000186715274007326
-0.000200314010425578
3.33649317438215e-06
-0.000103975898498393
-0.000124420068982089
0.000101907179173068
-2.9836374015951e-05
-9.16584352622115e-05
7.26750756140389e-05
-0.000207677393335417
-3.95736446753681e-05
-9.01853870492877e-05
-4.49229067117727e-05
-0.000324011683919783
-0.000210133662814788
-0.000169545238435923
-0.000101691948510531
-0.000339906261663527
-8.24548428319325e-05
-1.12123606726312e-05
-0.000238397578829782
-8.1432035017034e-06
3.30015981338993e-05
4.16344403288633e-05
-0.000159472418326823
-3.54978909828233e-05
-3.63184711710771e-05
5.76421740018728e-05
8.47963731428489e-06
1.38372397165789e-05
0.000247454527654608
0.000171447570661338
0.000279133044955394
0.000274411515635918
0.000164988171776492
0.000200561827340806
0.000264240333622448
0.00040902515740942
0.000373976078671457
0.00025689841067492
0.000166146315310993
0.00028668472247942
0.000330827136081754
0.000375025561684706
0.000196407987246487
0.000210004290865628
0.000157045290088865
0.000137166380441531
4.44128895244012e-05
0.00011727004659945
-1.25781149011673e-06
-0.000160040784209019
-6.31328018412355e-05
-0.000222188733678133
-0.000266178861003269
-0.00029848701396282
-0.000249118795880597
-0.000311593232829875
-0.000306797659400545
-0.000262284008329428
-0.00029472480644543
-0.000268682635232104
-0.000380338466271575
-0.000153002414460335
-0.000208378138398899
-0.000190504874068519
3.16650457951802e-05
-0.000103264844659881
7.50824413790715e-05
0.000172749888745796
1.07413507910138e-05
3.23460108133165e-05
7.91714983669754e-05
0.000104902470517397
0.000214031602957337
0.000426479129418749
0.000425818549050831
0.000257969837415014
0.000428082756191086
0.00057799152131024
0.000455244397075747
0.000274040974593067
0.000177850977528296
0.000265268596638704
0.000138366146254352
0.000271916122245514
0.000151763254506307
0.000104562293989069
2.49507632115906e-05
0.000167987723551024
0.00022814405302959
0.000299883258274083
0.000133804081624489
7.78862218322446e-05
0.000104836149776609
0.00012934992890934
-2.34282161983748e-05
-4.06706712595083e-05
-4.30050324468626e-05
-0.000130689372941325
-0.000101427926340056
-0.000121830634174364
-0.000223851403615009
-0.00044673037432449
-0.000306038356432173
-0.000278229185484817
-0.000237128016371337
-0.000374943308781311
-0.000177798840926456
-7.62781159140985e-05
-6.86540471736031e-05
-5.22643906198679e-05
-9.84174973689462e-05
4.17508314260865e-05
-0.000201564339677165
-0.000154770286648961
-7.08643104005017e-05
0.000142279038574516
-0.000164027782427751
0.000175812978067577
-1.23670138871225e-05
0.00023541057084124
0.000113303880093828
0.000206055481339005
0.000186119173768092
0.000126165376134066
0.000376459967481004
0.000333033653992891
0.000444358885010764
0.000371816682572057
0.000362796256775693
0.000231574312582427
0.000218026487218265
0.000332335763820432
0.000257803531884293
0.000344367093932132
0.000145423294476193
0.000218879546467362
6.08646066294377e-06
-0.000108115960505853
4.62246215664878e-05
-9.902736697682e-05
-2.21928977266053e-05
-3.56277945013943e-05
-0.000261574390214909
-0.000237288471449047
-0.000417058878811471
-0.000145426626367364
-0.000294789085133195
-0.000286954368922745
-0.000205212038028484
-6.48788836138855e-06
-0.000201174797472136
-4.19202887438603e-05
-0.000145353125260157
9.3139120908885e-05
-0.00010818558981854
0.000142641905397841
-4.37136859298455e-05
2.07319262758576e-05
-7.72809896633359e-06
0.000140431419449764
5.00655666313907e-06
5.28668543785387e-05
5.1445924512209e-05
0.000224651086243817
0.000114853679000666
2.88692132389163e-05
0.000312278559189996
0.000270448862800154
8.08438668029353e-05
0.000273276985025361
0.000228135870482362
0.000269491777157044
0.000330173868335188
0.000170103474039508
0.000132215254468797
0.000312519557852886
0.000329890064754362
0.000207900050059668
0.000379620471159925
8.80149907961104e-05
0.000225069112097232
8.63547918831462e-05
-2.27203672648228e-05
-0.000148279423102967
-3.17584501991926e-05
7.8407460016824e-05
-0.000143361783101709
-6.77696301491775e-05
-0.000259678675786969
-1.72569457239513e-05
-5.2296019425282e-05
-0.0001951818875759
2.41898119818382e-05
-0.000117326554843979
-0.0003096136196409
-0.000173991652823284
-0.000191009907592524
-0.000203090097961746
-0.000108497722080298
-6.00666341907741e-05
-0.000114559172870645
-6.18967673570203e-06
-0.000246502096013071
-0.000235111860438679
2.75102794205019e-05
-6.05838531494173e-05
-0.000186586779929451
-0.000303354168031047
-0.000144957069342595
0.000137915035898573
0.000177251062669344
9.99726247825648e-05
4.46576047789455e-05
-8.89585137881386e-05
0.000117314713982147
0.000296646292284669
0.000151052628732958
0.000185458351804696
0.000370162969240422
0.000220856673622186
0.000400701223416529
0.000265811016621892
0.000221561240002773
0.000306235565504281
0.000283995636105574
-4.09045823571817e-05
0.000101634868539416
0.000100180596523117
5.07218255518327e-08
6.15165013550837e-05
0.000186981689327989
0.000202702013484633
0.000141967174248785
4.53586497891633e-05
0.000121060452444586
0.00015034047927778
-4.97920524668511e-05
-9.6995471147798e-05
3.93362406127283e-05
-5.94435315752935e-05
-0.00015277082259848
-0.000153620426785131
-9.98370379467078e-05
-0.000318232577445031
-0.000271405012426994
-0.00025692363164361
-0.000421145638276956
-0.000242649694517627
-0.000260394780572154
-0.000188234888216531
-0.000133136342211054
-0.000186266977362593
-0.000263420810552034
-5.04221296921381e-05
-0.000196651591459683
-0.000125925628529044
-0.000197906872783711
-0.000156659360154417
-2.26723370282155e-05
7.08298484411129e-05
0.000121154350512093
0.00022164207234798
6.81604804232845e-05
0.000238946947748373
0.000200269225429453
0.00034227571518588
0.000489057278844978
0.000370138216863898
0.000445145483456952
0.000328674360970596
0.000203390026870082
0.000465485598605665
0.00035597354077803
0.000460904385042018
0.000271859811341588
4.0655297148417e-05
0.00020600698688867
0.000146264999919503
4.50038905677393e-05
2.43612130204672e-05
0.000142363916371794
-0.00014900859164653
-7.62196240582996e-05
7.98862209010244e-05
-8.3061981731314e-05
-0.000113494113165198
-0.000142587863948112
-0.000220621275025111
-0.000168137051802499
-0.000152516419487603
-0.000151030791643688
-0.000262348249070811
-0.000202530795399866
-0.000404628131885068
-0.000243444851517235
-0.000444128709679698
-0.000175854295657009
-0.000297021861804775
-0.000255969355846493
-0.000210513210373028
-7.96682020273572e-06
5.24232559340566e-05
0.000173333592642693
-1.28189167365747e-05
0.000172795998842496
0.000149868197076384
0.000228161578959427
0.00037417444857686
0.000150151558724009
0.000347995431501925
0.000301421526978165
0.000377071461615009
0.000501644929917086
0.000324300607341408
0.000384177556262491
0.000244780879080126
0.000417705675230705
0.000252742001753158
0.000204269199138136
0.000374304145738337
5.92953200318826e-05
0.000266979092548537
0.0001917332890465
0.000100413743928945
-0.000121868721432214
-3.95777337619366e-05
0.000121478554402519
4.30832794570602e-05
-9.58403156108698e-05
-0.000111048644204001
-5.70137694280727e-06
-0.000140695548456356
-8.03556388958817e-05
-0.000205872516361228
-0.000303779327218452
-0.000342607061883132
-0.000170284106266275
-0.000169948227749882
-0.000163382479358979
-0.000369681789457137
-0.000260483865213471
-0.000103384690023265
-6.10065476816217e-05
6.90019784864393e-05
2.72110943162713e-05
-4.98570255117221e-05
8.4675373670129e-05
0.000127505760667231
0.000126084683147781
3.28400357919865e-05
0.000230484989779481
0.000217817010478072
0.000286572110483453
0.000264055240559065
0.000298244962969502
0.000241211980542375
0.000347670013177694
0.000249528626941141
0.000434577444773567
0.000196834792877719
0.000324792088853239
0.000213434863625267
0.000261758286965455
-2.39960671838683e-05
-3.10356010137107e-05
-4.96030046923916e-06
9.40048648407267e-06
-5.20515924788391e-05
0.000104122381195955
-4.54351157782079e-05
0.000109977990798298
-2.05123707311475e-05
-8.47119335488877e-05
-2.96608585382446e-05
-7.25674942086471e-05
-4.59267606098761e-05
-0.000220805805046619
7.09473811700916e-07
-0.000217690973439592
-3.88152686250604e-05
-0.000147928371649483
-0.000159065892322911
-6.82165560008617e-05
-2.62167368466614e-05
-4.73825683616101e-05
-7.06937570520206e-05
-0.000192696323792396
-0.000147696895541389
-5.436207557031e-05
-0.00012426829861847
-0.000108714658107003
-1.4267324847827e-05
8.10021355758592e-05
5.21822865633466e-05
7.09395055242959e-05
6.41750385674393e-05
8.52284866936975e-05
0.000123509784269538
0.000221203813410812
9.63892814644942e-05
4.93195983295862e-05
0.000316679800296788
0.000176079394394669
0.000414297813253484
0.000281057629122791
0.000256998455112981
0.000206242721682707
0.000145670033045846
9.1725020994653e-05
5.47976300123836e-05
0.000263881114610982
7.90475286878488e-05
2.11372500060434e-05
2.92363512519104e-05
0.000132382726148895
-3.87855137973485e-05
-1.93565380264028e-05
8.55302787231943e-05
-0.000100751510312033
-0.000134200985191357
1.24886583753877e-05
4.3266774618873e-05
-7.81716987082335e-05
-0.000182728862097745
-0.000171455260603782
6.27416068269983e-05
-0.000151404220936378
-8.56193396796999e-05
-3.17894499942254e-05
-0.000149604722570628
-8.17276009557767e-05
-0.00017937061449998
-0.000132320542021453
-0.000151625756867254
-5.11490256935163e-05
-5.626141222661e-05
-8.34617041993011e-05
-1.35421322863135e-06
0.000137679352028766
-2.51080426925065e-05
8.00528452513557e-05
0.000162041089788412
-1.47267072740275e-05
0.0003002108284137
0.000111885759017468
0.000174628421705966
0.000128183681852474
0.000126766921595713
0.000288324877086284
8.84933532307936e-05
0.000145966640645368
0.000199236868714689
0.000164034479764653
5.11638550204749e-05
3.69043496898632e-05
9.95376202631437e-05
0.00015042795104573
2.59251815182693e-05
-8.47052513390699e-05
0.000107297475342401
5.90481339122513e-05
0.000127951576214202
0.000103545779300534
0.000172630563720829
2.05630480439624e-05
2.97760061248159e-05
7.12679631850387e-05
-0.000128625998281229
-3.5464706382001e-05
5.6430540821041e-07
-8.01299660970626e-05
-0.000192419241829239
-8.96143866080509e-06
-0.000191526312347018
-6.26459657521079e-05
-0.000121290174766224
-5.11865307878323e-05
-1.46508286186247e-05
-0.000140288813767934
-9.9137064019738e-05
-0.000112831260493926
-0.000171898653133633
-5.06213190455806e-05
-0.000137634101668758
1.40748591751314e-05
-4.81992625591413e-05
-2.16201020908043e-05
4.59620314591886e-05
0.000224469729385024
2.17995808802143e-05
7.12896827637223e-05
-9.89572653461518e-05
0.00017716844852766
9.45362075236342e-05
0.000212516135573837
-1.45974591405789e-05
0.000103414587107756
9.82416028690715e-05
0.000195759557925541
0.000162117368183774
0.000389466729686919
0.000137117916625047
0.000188139811134198
0.000188925064825115
0.000177531014249834
0.000277459668994876
0.00018605844673543
0.000206870741181425
8.32872733798507e-05
0.000284984735588752
0.000134578159818813
6.30101608404108e-05
0.000121213715859451
1.17987699299641e-05
-5.44252605342393e-05
0.000136383598105434
-0.000172914624825201
-0.000187425463344503
-0.000271685566219044
-0.000160770492077474
-0.000298306981751744
-0.000341552686843057
-0.000170399406529474
-5.66929341246522e-05
-0.000229231874110438
-0.000147839027962915
-0.000252560591018969
-0.000119743685222248
-0.000167408709178788
-2.97292591346312e-05
-7.90891126360407e-05
1.58932818161074e-05
8.97489906847878e-05
5.46125401801621e-05
-7.41526872473502e-05
0.000145053268790358
0.000214946032882458
0.000380702490210782
0.000284341632295381
0.000222750481069248
0.000115879020600301
0.000128086485046668
5.98823275910066e-05
0.000194929134295166
0.000255934184331687
0.000252869042150791
0.000323274989393656
0.000349135485488806
0.000313886028066582
0.000296913788637155
0.000333896211126498
0.000185736890672466
6.00602760053323e-05
0.000115755148029757
-4.79599226486595e-05
3.76421589672146e-05
3.87632146539266e-05
1.21624679131541e-05
-0.000182834364430562
-2.69123267160332e-05
1.67919793297374e-05
-6.36130521260549e-05
-1.59919409370547e-05
-4.59888340105909e-05
-0.000107263056907504
-8.91774028258197e-05
-0.00032833991638856
-0.000196619142810931
-0.000317084541364537
-9.87430936975316e-05
-0.000192234069631988
-6.33141644502307e-05
5.25838229821789e-08
-0.000348029452415219
-3.70635754501962e-05
1.36641668828557e-05
-0.000160788915443354
1.45216687169039e-05
-9.25669773091209e-05
4.56525150231497e-05
7.90115646300634e-05
5.60178877670282e-05
7.78008814076163e-07
3.66650089910543e-05
0.000180779195410242
9.52255655386191e-05
0.000317127205603423
0.000345608184523535
0.000288292865219155
0.00032726156590779
0.000333128158914419
0.000214968946442169
0.000324393980820465
0.00027322799679299
0.00024124471251048
0.000528869729134021
0.000199922337012431
9.84185306664993e-05
0.00024878638406516
-1.63997856977039e-05
-4.97802138399596e-06
-7.78311018507981e-06
-4.34873240081989e-05
-0.000307693972386992
-0.00012878679674994
-0.000194787573205613
-0.000184002309960922
-0.000344778214076045
-0.000139311894960759
-0.000210266619464823
-0.000255387821346426
-0.000180122058207159
-0.000214898282762874
-0.000173536788429988
-1.12353141678083e-05
7.68478484365702e-06
-3.41232827905811e-05
2.98258688611396e-05
7.11333545704033e-05
0.000124773268854822
0.000160608701703298
0.000252145273884695
0.000194397215902308
1.72440427695162e-05
7.10185161763843e-05
3.21072464869076e-05
9.74390907380022e-05
0.00012628626422964
0.000173587683499889
-0.000117244295546604
6.50628128756236e-06
0.000209426582969405
0.000111466011076921
0.000163787037903629
0.000116499317214194
8.55021668223569e-05
1.19270118973979e-05
0.000143569587387576
-7.87348596916901e-05
0.000165898079865061
0.00012761021520117
-7.00804918542093e-05
-5.95656857073513e-05
-4.86647696891784e-05
8.1991857825334e-05
-3.16214227737577e-05
0.000186770898904779
0.000142382055031608
-8.80897725934416e-06
-0.000172294620575722
-2.66070189151234e-05
-3.55972758845069e-05
-0.000131191404966658
-0.000233236784468089
-0.000235705652240997
-0.00017369214821061
-0.000131168748507377
-8.09023658128108e-07
-0.000173151029681111
-3.14626678409938e-05
-4.46079427098881e-05
-9.53668533630615e-05
7.38078668725822e-05
-0.000182270555591271
2.11775366813858e-05
8.8119585906422e-05
0.000185357033775248
2.14866302086048e-05
3.51440755755324e-05
2.51571825807541e-05
0.000243240023964778
0.000146201839549347
0.000189622226621713
9.82246810646115e-05
-4.86886924304573e-05
9.69630826715012e-05
0.000102697729384808
-4.77423344212385e-05
4.7685530741389e-05
0.000197816880533623
0.000126881477252119
2.20519769186091e-05
3.61815918030831e-05
0.000113227615749695
0.000157903073614317
-2.81369170475325e-05
0.000102614220622039
-0.000173867470969326
-0.000203643680653372
2.07575834875836e-05
-0.000125330607269885
-8.61796398002756e-05
-0.000123440179687298
-7.48390039202792e-05
-0.000226584992838185
-0.000236315227177534
-0.000186069713739112
-0.0001073759995067
-0.00024691863050822
1.02303094285898e-05
-0.000133585521210894
-3.56454580554557e-05
-4.20359252346442e-05
5.43665595271025e-05
7.11569515469413e-05
0.000250617831586465
0.000228290439180903
0.000291905079637522
0.000254263877678367
0.000323626137920397
0.000259788363140488
0.000297313436672845
0.000428773581502773
0.000305833316138359
0.000420056346210451
0.000223482533010104
0.000238863500472097
0.000162373576604483
0.000133050516710133
4.98368895846249e-05
9.76831381502323e-05
8.46879299167061e-05
1.20002991435014e-05
6.300757777995e-06
-7.32142079162194e-05
4.32455510576221e-06
-1.534127339211e-05
-0.000140456307630102
-0.000174038507695821
-0.000271323565783975
-0.000197008595938024
-0.000252023541643852
-0.000101350397225009
-6.61839471684608e-05
0.000131989479725193
-0.000217054001083993
-0.000281309805104163
-0.000170908135910325
-0.000125664163942782
-5.45148272339561e-05
6.06376109354899e-05
-6.25586430929363e-05
-1.95240617065042e-05
4.27534018668186e-05
-0.000158060733768517
3.60495416595855e-05
-1.18299262567137e-05
6.89742603139931e-06
0.000153012052366403
0.000194630632426899
0.000143746835730127
0.000232919088385806
0.000248233774979475
0.000202531514734915
0.000131650890859513
7.60650906532178e-05
0.000234788554260395
0.00016787565518683
0.000345678123819071
0.000384089181078835
0.000382058891109731
7.57610824835842e-05
4.33726511642236e-05
7.06500495992964e-05
0.000106889438847501
-7.90308810455895e-05
-6.35505363463673e-05
-0.000156965892407336
-0.000170262509106751
-0.00016451586152245
-0.000197073259329279
-0.000257834378634153
5.03579698050382e-05
-0.000144860437578821
2.46980433597543e-05
-7.13475545970873e-05
-0.00010217608619848
1.08084804851729e-05
1.84956113213873e-05
-0.00012376974954332
-0.000242065112326614
-1.56678497802174e-05
-0.000139003240264995
-6.11782250448074e-05
-0.000151338393772435
-0.000184443529710047
-1.92964880671987e-05
-0.000134606511822254
-0.000101795121124812
-0.000138747959768618
-5.30561742440754e-06
-4.73688119889477e-05
2.32209073453592e-05
-3.41030526550056e-05
8.02174979769612e-05
-8.2552513107796e-05
-0.000112415218931723
-1.38779152651645e-05
-4.37168137666036e-05
0.000104040611619807
8.9952830874552e-05
0.000285519712267823
0.000310768303839685
0.000221090395712047
0.000194317827744867
0.000325832249945783
0.000300133400571429
0.000315472596431032
0.000176588219970169
0.000161966801538791
0.000271833405583558
0.000204996757112958
7.13630100760594e-05
0.000315037154204341
0.00011520437976366
0.000209975112728536
0.000201629477284066
-6.40197143057439e-06
-7.62722092050137e-05
-7.01880245132777e-05
-1.34714687505844e-05
-7.20817179113497e-05
0.000136811673912772
-0.000100947157394789
-6.62954516063128e-05
2.36833143460346e-05
-0.000181648272196404
-0.000164898976230099
-9.01636611179483e-05
-4.86918852921488e-05
-0.000160399007043117
-0.000105429834079396
-5.6104399658512e-05
-0.000215377498600395
-6.7535596179407e-05
-0.000119365266948068
-9.07810766156386e-05
-0.000125141586370767
-0.000210329240698044
-0.000114780552458566
-0.000111298056141798
-0.000146400373333035
1.97892190705168e-05
-4.42733776363332e-05
0.000184766255728109
0.000131545980089474
3.03292127060219e-05
5.19243621719709e-05
0.000123215132379557
0.000104662374725185
0.000218557259099193
0.000153868033262428
0.000205645759945689
0.000141866426409662
0.000199990816689458
0.000366790352270201
5.75898504321002e-05
0.00038596499893569
0.000232738379873759
0.000236274055798336
0.000317355895195566
0.0002493209773997
0.000211891415153675
0.000179461354281591
0.000172077282475657
0.000255244592054501
-1.95908838814041e-05
-9.56225316865659e-06
0.000151249465102426
3.26081633657839e-05
4.66295610155487e-05
7.77278383404653e-05
-0.000150120303063006
-0.000165307399115521
-0.000163962544481955
-0.000373177127363969
-0.000212831328608445
-0.000129094863906482
-0.000216984146901699
-0.000353208467252394
-0.00038646261800971
-0.000304293023884433
-0.000235761451157922
-0.000370279186000703
-0.000227359540900779
-0.000191754858559554
-0.000172109262058249
6.55011679835528e-05
-4.8168149072063e-05
-2.25896827631823e-05
0.00014899959289434
0.000236215845355874
0.000251001950027991
0.000140985285090799
0.000297458682796538
0.000419463449339084
0.000206874411382526
0.000272317684060818
0.000281867322910517
0.000213892906960501
0.000387893657497144
0.000467534226130078
0.000313044923570122
0.000255182363290759
0.00036473167803461
0.00017937314114326
0.000389766293042956
0.000155951453596673
0.000200550350200639
0.000237009294947035
-3.26481288582985e-05
3.07834954971949e-05
-6.55142425453303e-05
-0.000119991661750305
5.87629376582922e-06
5.86510044108709e-05
-0.000123882149196899
-0.000141220919381821
-0.000196509156758545
-3.43490405834694e-05
1.28715545368496e-05
-0.00020008691325465
-0.00024570033987477
3.01618601329213e-05
-0.000281502757740329
-0.000222854627173535
-0.000413731633834483
-0.000163632655546107
-0.000250491091218623
-0.000223787514835518
-0.000100256714700905
-7.06162872452201e-05
-3.20293845153554e-05
-8.99003204916646e-05
2.8324971594181e-06
4.93240178426805e-05
6.73428504382757e-05
-0.000137359124234757
9.56277728354402e-05
7.65259378691063e-06
2.80939088273009e-05
0.000246043203116149
0.000151875673863697
0.000140512828511364
0.000193226577066175
0.000253627269438409
0.00015517389728755
9.3929652294549e-05
0.000205667967284136
0.000141654798817728
0.000197188698160873
0.000300389571010218
0.000289990507731943
0.000168373634784577
0.000358640055272923
0.000309751264746006
0.000436659479838134
0.000262169468011983
0.00023380570989038
0.000144988870209082
0.000104012299073268
0.000211331938440494
0.00011340268348099
7.90731211565921e-05
6.68952890137881e-05
-1.86735937412265e-05
-0.000125473801316065
-0.000179290160508709
-0.000103832046420096
-0.000246343351592168
-0.000102959074262765
-0.000280572554875641
-0.000228043815031347
-0.000309540542939412
-0.000260907121761716
-0.000215706115590413
-0.000252681698440814
-0.000286517305597958
-0.000324626055919724
-0.000247185956437354
-0.000129994011974434
-0.000106604137938148
-3.83183962166438e-05
-7.94540068604876e-05
-6.65992546974813e-06
0.000203726017396769
0.000128413641544954
0.000103001912767324
0.000116092510951031
0.000330965973107106
0.000303159808809598
0.000389168095144825
0.00039968619760496
0.000253580450144535
0.000225207797154956
0.000229235953392856
0.000349265578259204
0.000333822177036477
0.000235015505998082
0.000184197488551845
0.000321824483268583
0.000351522391709436
0.000155309952042403
0.000196191838084386
9.92078780892093e-05
0.000139774850146936
0.000187114336203721
3.59961768754283e-05
5.54325603434761e-06
-5.27762688310633e-05
-0.00010018026986672
2.49319285469139e-05
-3.81674527899152e-05
-6.49301051913116e-05
-0.000293822762301669
-0.000210594313008233
-0.000338214811535237
-9.80826770918821e-05
-0.00040646766105391
-0.000374043824767637
-0.000272603475098909
-0.000133785698098712
-0.000149924623956912
-0.000221522668712638
-0.000210772800790145
-0.000195452813632908
-2.77195504417954e-05
-0.000269901913808226
-0.000119639869241619
9.45524978023321e-05
6.5484799333209e-05
0.000172235787117424
0.000205156626404628
0.000275993081631795
3.14272251898196e-05
0.000241348859402839
0.000308068200110629
0.00026367566740221
0.000188612108185074
0.000280835309554016
0.000306700638201946
0.000201864906867616
0.000299154554518556
0.000247655989752038
0.000297363709288611
0.000374807325921779
0.000350704866051396
0.00022611124914418
0.000206933028265776
0.000188298841771202
0.000251148473932791
8.69616150299948e-05
-9.77418741636534e-05
7.52623116362469e-05
9.39063116563424e-05
0.000148403453515619
-0.000137126696391825
-0.000296987940471906
-0.000187533210091615
-4.5471793320645e-05
-0.000428212883108093
-0.000215569265494119
-0.000368104952174965
-0.000241080029673869
-0.00016111535562266
-0.000269503249275795
-0.000380461098147726
-0.000312506068202379
-0.000319499567494364
-0.000173136060819374
-0.000160145079250279
-0.000208070795664801
-0.000198405484538323
-3.61340216119409e-05
-0.000212033611755305
7.23411080234428e-05
6.15064380653471e-05
-7.29159128240892e-06
6.36843991241504e-05
0.000251396468215672
0.000247275116122853
0.00020253482324965
0.000262143723634273
0.000394774135178993
0.000178325497681707
0.000279730921155127
0.000537551229717969
0.000255384090861882
0.000473435636160756
6.78111425886195e-05
0.000136697495736874
0.000253128777107903
0.000168493211877634
0.000230804765706896
-2.46013026890149e-06
-5.25332700460658e-05
0.000238603484772091
5.20745303912587e-05
5.18709612319285e-05
-0.000216113067181666
-4.94595467248168e-05
-6.6371829816788e-05
-0.000207221853102859
-0.000192398847421052
-0.00021973887542549
-0.000208358929665306
-0.000190503831757279
-0.000251080231859207
-2.45387101081081e-05
-0.000152075205513191
-0.000234757355926035
-0.000201877826471574
-0.000142063860810292
1.09992180628266e-05
-0.000111392146827296
-3.60062808534719e-05
2.77780689865988e-05
-0.000133326433017162
-0.000121335877460997
0.000103369974289578
2.84376767272063e-05
0.000101007765639692
2.27000438826876e-05
0.000197728888134213
0.000131547200840136
0.000152489656609665
0.000205122949995791
0.000188184086719344
0.000117891628919186
0.000152243337878854
0.000185872015393802
0.000334019905896479
0.000238067396068164
0.000271200082411299
0.000146150430380654
0.000224368960396054
0.000209425479808331
0.000354606638166689
0.000114446241113955
0.000379360318145607
0.000238093079202214
0.000221817954805445
0.000278356023627039
0.000182855980392347
5.03170215170162e-05
-4.34322216292041e-05
-1.22514560284626e-07
2.53930658542017e-05
-7.79833480935067e-05
-0.000221292182053121
-0.000122879137686156
-0.000164468496182652
-3.91856096690811e-05
-0.000160133753539956
-0.000180559935106157
-0.000274807494667901
-0.000171113351810139
2.1096843229123e-06
-0.000180090077488205
-0.000127385703901015
3.39723952586544e-05
-1.64041954005139e-05
-3.99070975172344e-06
0.000195018770668239
0.000179362083326393
0.00010156458662982
9.33827293752226e-05
0.000259531823624984
0.000200611657454811
0.000262198217333457
0.000118249206018532
0.000178237247597232
5.09731075549503e-05
2.67383689128232e-05
-0.00011951528202864
7.28525537690762e-05
0.00014030774982204
0.000235702156098725
-2.37571364533374e-05
0.000106803304712272
1.7619833447984e-05
1.10240912790907e-05
8.07435361446409e-05
9.19500813749544e-05
0.000141095520426322
0.000147119635351354
0.000213996693037148
7.67330065365844e-06
4.43377410176794e-05
0.000157340516400929
5.91059137767834e-05
0.000191339772132069
-4.08913603820423e-05
5.49750284173913e-05
3.80109627027446e-05
0.000204252337412426
-3.27650376472684e-05
-1.3234463340023e-05
-0.000115308967392389
-0.000259230661300688
-0.000223583313688544
-0.000148503153207512
-0.000313589233751506
-0.000216771540626403
-0.000319239300379611
-0.000186323963268473
-0.000178739237499588
-0.000233431573070447
-0.000176835598523069
-0.000115587555746684
-0.000289989663200545
0.000118200973082226
-3.89336454053123e-05
7.21071388811967e-05
8.30102548620136e-05
0.000127361897377397
6.39298854012856e-05
0.00018065962669047
6.5611177356295e-05
5.53226440584785e-05
0.000167290450218107
0.000204641791615265
0.000415750087812275
5.9340886613105e-05
6.82315917732382e-05
0.000231590698601405
0.000198739885292082
0.000127315128764598
0.000229397208571584
0.00023862618902143
2.38469938030558e-05
0.000170903458771081
0.000255488886971979
0.000190422766444378
0.000123926952758941
0.000133394728148995
2.97928175684228e-05
0.000154753106180617
4.09331921820843e-05
9.44261299980405e-05
-0.000155351241891297
0.000121613642225659
-0.000116667887890697
-0.000301030095742504
-0.000266009375294156
-0.000195754921597549
-1.360808485742e-05
-0.000205324279921683
-0.000302899111597454
-5.76915282438758e-05
-0.000200060602308518
-0.000151420009291899
-0.000170503497985744
-0.000122616516532588
-0.000163233919833274
-0.000111272725357834
0.000187427322393941
8.71343880393456e-05
0.000175027376744283
0.000116247254580462
7.44479599878506e-05
7.54247459339895e-05
0.000153590018352366
0.000139391685225041
0.000265505273586193
7.65172317338654e-05
0.000220538544423646
0.000120160867471632
0.000256406094704741
0.000176666052191435
0.000195979716226989
0.000114313905404516
0.00014551849280592
0.000149087950339219
6.96957121079463e-05
0.000186607638825284
5.98702894037007e-05
0.000217609357129377
0.000284371096275292
3.15964497555499e-05
0.000162752477273004
0.000233502076294348
2.1036131005363e-05
4.74347715345542e-05
-0.000132597429950861
-5.65677408296237e-05
0.00010157414400973
-4.25284092321453e-05
8.12798249742713e-05
-3.53434269149746e-05
-0.000154286447092172
-0.000154766690813703
-0.000123422304989115
-3.31936104731013e-05
-0.000197248125799642
-9.36949233996446e-05
-0.000213676781694412
-9.169240083833e-05
-2.75654711157695e-05
-9.58805994869948e-05
-0.000186302800438775
-0.000235926238675809
-5.87551878712117e-05
3.76767854216924e-05
-3.36453866034624e-05
-1.80468794540516e-05
1.62335267489327e-05
0.000125101901654197
6.32597278662307e-05
5.94498688226191e-05
0.000119872388036078
0.000218741850480018
0.000243358014374117
0.000288962830509796
0.000335467406887047
0.000334814542192866
0.000361614987485707
0.000244165513465577
0.00026177023184145
0.000164222814413952
0.000326937060806665
0.000268569649503402
0.000153007006472879
0.000180122904173508
-1.43209322865017e-05
0.00019179960861143
0.000142142593861675
1.79489468307451e-05
0.000272202523377133
2.74113278982221e-05
8.53856439344151e-05
3.6602183210286e-05
5.48496378673224e-05
6.15628125242777e-05
-8.62158522680352e-05
-0.00010182526386348
-0.000104532179981219
-0.000209547856155938
9.58804804780048e-06
-0.00021947241945443
-0.000239707013834185
-0.000246343423339473
-0.000223397101800457
-0.000345350608354936
-0.00026237756411499
-0.000192274564868857
-0.000115861297608058
9.73126215459661e-06
6.19230128721279e-05
1.722319931217e-05
0.000137397056156736
0.000135450146057617
0.000200629044650963
0.000358229453116906
0.000197846080023278
0.000217777204173652
0.000165664159188357
0.000303227799683104
0.00032146539859477
0.000362071285100894
0.000369260285043398
0.000399372304533356
0.000233487604326353
0.000311322241377776
0.000196277998732706
-3.23562192504289e-05
0.000210698986180023
0.000205469525835243
9.11648190450868e-05
0.000139296908948614
-4.16775824519912e-05
3.86124782872756e-05
-2.45083482857267e-06
-0.000192049410874753
9.24878711313122e-06
-0.000142656069460287
1.9288406102349e-05
-0.000218812120559576
-7.99870681365406e-05
6.66606611671125e-05
-0.000122443834612046
-0.000125126670774323
-9.45930748232555e-05
-1.73673243980769e-05
7.65442004755797e-05
-0.000177104852021656
-0.00020122287063859
-0.000242460783571231
-0.000318440546639882
-0.000141430764805317
-0.000151339117707388
-0.000160874122253155
-0.000118067014085041
-0.000254771775588277
-8.25078645306276e-05
4.78600824178513e-05
0.000211516380195068
-0.000136688397189347
-4.77326950732739e-07
0.000151089124223556
0.000187264320286699
0.000147590100893218
0.000260512381097989
0.000233202691249843
0.000266793443031874
0.000229889512958373
0.000170662485601053
0.000200350153674767
0.000207292014448359
0.000172906924045996
0.000169627467248969
-7.52141194563324e-05
0.000130529430176445
0.000171142657434362
-1.88079541081114e-06
0.000191765791567768
0.000122937195566246
1.34099926843856e-05
0.000162654362200974
5.65156356024199e-05
0.000117896373881327
5.85891090779952e-05
8.34859807642433e-05
4.17753526650733e-05
5.99261007939632e-05
-0.00011354133199528
-2.64212870950866e-05
8.0899967529005e-05
-0.000135814139475984
-7.40902803485678e-05
-0.000109480381330514
-5.8527334295265e-05
-0.000116429752095871
-0.000206715015042174
-0.000288552325585661
-5.81275729727425e-05
-0.000188829583120125
-0.000109971847740016
-0.000145288350697954
-0.000163268866930402
-6.02906933962124e-05
-7.85675265427962e-05
1.32476285250024e-05
-2.10248969621392e-05
-7.25836469328376e-05
0.000207382356564923
6.17447673691015e-05
0.000132598236435814
7.50003503030165e-06
6.0264890907167e-05
0.000105969268132662
0.000188438088677619
0.000283188341107873
0.000388855129242786
0.000153104290287653
0.000288916508192822
0.000211597747376865
0.000252946223776351
0.0002231328702511
0.000277227910650979
9.94746090377358e-05
0.000264737534281104
0.000158549529556103
8.86849460174342e-05
0.00017993820792051
0.00017141078107536
-8.0435633584381e-05
-7.22254633462048e-05
1.5736682593844e-05
9.93125188679755e-05
-1.06728705411403e-05
-9.92819120452288e-06
-6.60916615353501e-05
-4.48273001781664e-06
-0.000115738966213823
2.7835243374564e-05
7.47788181870065e-05
-8.51870904501085e-05
-0.000190527895820399
-0.000224866297499561
-0.000334653806046187
-0.000144547784542514
-8.42521299643065e-05
-0.00025152950765429
-9.85338894383823e-05
-0.000186273499195639
-5.00641621348274e-05
-7.66373932899335e-05
-9.84978638697345e-05
2.27998827907948e-05
-5.75942257713787e-05
-0.000100489720603781
-3.67412186676551e-05
3.62855972049815e-05
7.34928931724751e-05
0.000203150735358116
-7.86074145073723e-08
-6.43833804798012e-06
0.000365258649779284
0.00023616736211549
0.000142101853087115
0.000144628687442259
0.000291374803829986
0.000161286944189977
0.000255164504537616
0.000282160810806734
0.000145309709472234
0.000190914850982381
0.00017182363042536
0.000368815477109513
0.00024876408075244
0.000215104596652041
-1.43930098517273e-05
7.89517749097563e-05
0.000125004108471072
-2.03272563556707e-05
2.97416149376276e-05
-8.57694703007581e-05
5.53756523127397e-05
3.26733032146366e-05
-0.000161663092102631
-0.000221887890156071
-6.41323289562573e-05
-0.000198096011772903
1.5581787263836e-05
-8.16719271618916e-05
-0.000222645608560486
-0.000223605720408752
-0.000138024144207702
-0.000214553797128599
-8.0292999243068e-05
-0.000383847559483407
-0.000249015266020896
-0.000146935182636152
-7.89056910026562e-05
-9.89399659897349e-05
-0.000172608785764149
-0.00013629544037924
0.000215873021776884
-7.8019141054444e-05
6.62639694710112e-05
-1.81729723459574e-05
0.000302873834402482
0.000194505520874458
0.000245257184553888
0.00018964061087784
9.48788426293503e-05
0.000143131488549791
0.000146668492064139
0.000328257122001877
9.9123807328009e-05
4.04735178973736e-05
0.000151709025766368
3.61861728972277e-05
0.000184530648096719
0.000253769443849291
0.000204286643199055
6.61119196660008e-05
0.000154820025409108
1.12675827074804e-05
4.03588775200979e-05
-8.23899190629499e-05
9.80255886388859e-05
-7.7083756436722e-05
0.000103828008340385
1.87538364672255e-05
0.000148082707937755
-8.49027414205743e-05
-0.000310983719264882
5.0951431143532e-06
-0.000160285375773177
-0.000123848941748732
-0.000222997175529818
-0.000147277712515956
-0.000308250475793107
-8.39990252113437e-05
-0.000170563755268541
-0.000121905891492517
-1.12779911519083e-05
-0.000162035160227337
1.86015702136667e-05
-2.81130513283485e-05
3.33538293287404e-05
0.000144033462608099
7.60731110342017e-05
0.000158636291589903
0.000163743735147479
0.000282906640507964
0.000262329458535763
0.000487792269981999
0.000265899187785455
0.000203376689038292
0.000496264974865607
0.000293630530841643
0.000313197653719748
0.000220502917752714
0.00021542986409066
0.000108828399088792
0.000115757566043895
0.000170260680043725
0.000267858701744945
0.000185867024473307
-1.02318676066129e-05
0.000180141349323403
0.000195844678329269
-3.2357795156917e-05
2.19098882807359e-05
-0.000151198294256862
-0.000158728176655463
-0.000286278955502109
5.47400355448452e-06
-1.44177340237893e-06
-0.000175364571797478
-0.000281721179160939
-0.000156974851825589
-0.000344089591185799
-0.000227793260661307
-0.000199520861159578
-4.5880836804154e-05
-0.000181827209602933
-0.000359091771044631
-0.000357395506191834
-0.00027099473676985
-0.000254351062204598
1.86552848570684e-05
5.27976929939624e-05
-4.54413089971937e-05
-3.71969536688008e-10
0.000151932170865473
0.000203183232213932
0.000108620527251028
0.000301381673112619
0.000323145735157444
0.000544304567587402
0.000257149488146901
0.000216800208792712
0.000254195803204779
0.000558667867864726
0.000420614581986721
0.000275020050592994
0.000309904085160677
0.000350071736590631
0.000360346296978763
0.000267187274155239
0.000231627869798292
0.000148196587442461
0.000227898939290179
-6.00853191698231e-05
0.000152088804127654
-5.88723799338488e-05
-4.49861358986053e-05
0.000102637280391543
0.000102831043080658
-0.000140789539473238
-0.000143754324190806
-9.69442235797583e-05
-0.000161020783045668
-0.000240952126836647
-0.000268285899257897
-0.000217548330267432
-0.000342638528938711
-0.000419417588613035
-2.04445986724169e-05
-0.000385904883306578
-0.00024136802000837
-0.000131724526590818
-0.000302733463339856
-0.00023441812569834
-0.000160530211485608
-0.000179525632553735
7.74627986185896e-05
-7.53798009757804e-05
-1.43795121995619e-05
4.55629508405635e-05
0.000188385861358366
0.000191187323687285
0.000159149539752757
0.000286329832009111
0.000237537168780466
0.000318374277775469
0.00037382377194667
0.000135628752230195
0.000308621717475318
0.000387666009796287
0.000275141215173427
0.000290404615201364
0.000386713361948861
0.000271310901123454
0.000311515656826294
-5.29707840456623e-05
0.000175501765564928
0.000144987899611275
7.96984633133738e-05
6.18474884807695e-05
-0.000102367479285155
-4.62891026567633e-05
-9.69689738519023e-06
-5.43879119816996e-05
-0.000158256262636251
-9.23860157544799e-05
-4.33715399950016e-05
-0.000256273149248438
-0.000266971888434479
-0.000159031568404369
-0.000158592321390182
-0.000314497031797482
-0.000163347625850747
-0.00032928704400525
-0.000349005306590155
-0.000184073151018413
-0.000213687265379839
-0.000210077270074842
-0.000135976762636527
-0.000145468491870568
-0.000260775840497434
-1.4748753973947e-05
-0.000118056026376761
7.38458989581964e-05
-6.69667466784766e-05
7.21795609741761e-05
0.000203168748090412
0.000227609501155247
0.000161522648018043
0.000462927635967782
8.6068140747766e-05
0.000306162265803261
0.000531384565376187
0.000272796643717187
0.000318239584920001
0.000289503530519291
0.000486484329720215
0.000216111236005851
0.00011328637357989
0.000156870418246505
0.000233849658594244
-1.5896987505459e-05
6.33772928906547e-05
0.00014212137948711
3.82669764499546e-05
-5.03378959357326e-05
-9.77906515509056e-05
8.60587114303248e-05
-4.30068628807065e-05
-0.00017668675749749
-0.0001102342145449
-5.04604100068985e-05
-0.000164945866777614
3.76150666596642e-05
-7.27293513716111e-05
-0.000157173798681103
-1.80561479355228e-05
-1.58599330452396e-05
7.77471911805828e-05
-3.47668687405235e-05
-0.000177462128177305
-2.59605296689736e-05
-0.000257650452900968
-0.000234795678142658
-2.87012508248648e-05
-6.75121452102937e-05
-8.93056065737931e-05
-0.000134401390893744
-0.000302256945698492
-0.000165563860464306
-0.00012347649850104
-9.82035168293171e-05
-5.09074718786682e-05
-4.07469007375355e-06
5.33818809326559e-05
3.4484936335909e-05
6.38796159286391e-05
0.000101631078177854
0.000247435746414054
0.000373662156833362
0.000192460145598793
9.53202252852411e-05
0.000430169262283404
0.000352427044527885
0.000265174256159603
0.000159746334495402
0.000185470880456295
0.000225641471475546
7.70310981372501e-05
0.00022349105710095
0.000202237661191936
-8.23225088359969e-05
0.000208252751982189
7.65126110146664e-05
0.000176768046110163
-1.27053481750126e-05
-0.000101667314377612
5.93547640977644e-06
-0.000195563979311606
-0.000148837666799775
0.000132182220758687
-0.000161165735144412
-0.000208938587907381
-0.000126145385574762
-0.000210191231319806
-0.000109344925485675
-0.000178367264519208
-8.51999120202753e-05
-7.55230869355785e-05
-0.000103580167374423
-1.43573046524531e-05
-2.54004786809404e-05
-0.000128690085581072
-0.000173565023745616
-9.49798372926025e-05
-0.000128103968723773
-3.49415871863391e-05
0.000123447089761248
1.3959475119344e-05
0.000219005061375191
-0.000151951236457634
0.000195708898284606
0.000169610104642551
0.000246820543437547
0.00013580148794703
0.000257827579061056
0.000262308655043563
0.000127437733381011
0.00019099590772513
0.000277809797544334
3.39006435752133e-05
0.000116540976225831
0.000242602712826374
0.000140315863543965
0.000230628317061753
0.000144763477771045
0.000105056889684762
0.000155813333113361
0.000115141515522897
0.000159165939234855
9.08021479438037e-05
-3.45364986337057e-05
0.000132657918913422
1.15177570139766e-06
0.000101633866932037
8.72928655085086e-05
-0.000197123972192107
-6.50364370154858e-05
-7.44444985895628e-05
-6.64056345705069e-05
-0.000236226571742547
-6.55396080057433e-05
-0.000252943361259992
-0.000118879531329011
-0.000333296408186152
-0.000294121315334538
-0.000213127826929972
-0.000148206439948573
-0.000188867297111738
-0.000313477444492187
-0.00017656652018763
-0.000233314676706293
2.60935170085926e-05
7.53801914127153e-05
0.000108046720232035
6.3686666945167e-05
-0.000101377355044972
6.43139043312723e-06
0.000141432904727689
0.00018592515496955
0.000228677228208468
0.000108908552994715
0.000197020585515659
0.000255848415040132
0.000309888442354279
0.000513614931016702
0.000387814352224689
0.000375525457210697
0.000336148949536299
0.00027218831891245
0.000273782114334047
0.000135812313555005
0.000143907001147484
6.02230261977329e-05
9.81735659281207e-06
-6.83679185372945e-05
-1.21720122533156e-05
-4.55558933453718e-05
-9.41478772797726e-05
-0.000141922215651933
-2.22534661166042e-05
-6.13049856720413e-05
-0.000224672653147054
-0.000236643716300671
-5.40353802523792e-05
-0.000197518820343235
-0.000239792988921338
-0.000164832069619027
-0.000214902240465946
-0.000141858054476349
-0.000200856255081386
-0.000294296663957734
-2.71140728748283e-05
-0.000280327596585862
-0.000180209636056199
1.23945978525218e-06
-2.79223575274334e-05
4.99851843169517e-06
-1.63377159102788e-06
0.000143546368975277
0.000284357362351575
0.000219832930485121
0.000355285965008064
0.0004051401473851
0.000193319753928595
0.000149757753154645
0.000244065343557569
0.000236420594490779
0.000355415806217462
0.000181328619866979
0.00015526024982907
0.000304807190203757
0.000299043185924354
0.000215442506308789
7.36493912977704e-05
0.000278039372559642
0.00026596408405635
-1.29091245590711e-05
1.33115622774426e-05
1.37372601902949e-05
-3.38168829575953e-05
6.6827545709605e-05
0.000105488060837331
-0.000146437109085362
-0.00010858100313219
-8.81538848556129e-05
-0.000104010985203772
-8.72419087557338e-05
-2.85179711479717e-05
0.000142447723810542
-0.000227500042340259
-1.0526558938601e-05
-7.72916874889173e-05
-7.74863452380411e-05
-0.000330927809820629
-0.000221645978185529
-0.000237935288462297
-0.000264510991278576
-0.000172420628076798
-0.00029674330331777
-9.61960422255132e-05
-2.42475444855132e-05
-0.000174854859083512
-6.28476866992127e-05
1.83331985836533e-05
6.88189727398594e-05
8.63418004055076e-05
9.07197714998934e-05
0.000307617295713474
0.000177246904443158
0.000223896144216179
0.000158188983108628
0.000387836590634094
0.000233928241136475
0.00020655573832791
0.00015691806822021
0.000342698998820004
0.000158300697705104
0.00030744684196148
0.000322376953506636
0.000224284293107567
0.000352226665522977
-3.9299346963992e-07
8.35104847980038e-05
-1.40260324704365e-05
8.89557938422941e-06
3.38712051919864e-05
-1.47323171902289e-06
6.35441554342622e-05
-2.48424312336529e-05
8.40564864033664e-06
-0.000153442319895819
-0.000149598595462461
-0.000140732901624663
-6.10405495233393e-05
-0.000224478419265318
-6.90283364999981e-05
-5.20503944086191e-05
-0.000293803262341682
-0.000122281515034719
-0.000220890387871983
-0.000260597882092978
-0.000404608340223297
-7.74633105453514e-05
-7.12542085921558e-05
-0.000226195679306893
-0.000167863279157129
-0.000265167031993267
-0.000206426012149585
-0.000124775584321201
0.000140865601008139
8.54006749751036e-05
0.000193735815606161
0.000240150793166544
0.000396174431237944
0.000222843480550093
0.000343440858299217
0.000211187282288571
0.000480211000063932
0.000162602846375184
0.000366650641781667
0.00043294285993495
0.000333803082361385
0.000226976664658006
0.000117647530789543
0.000254846485657162
0.000289317495873959
6.83597189037405e-05
7.81339568857852e-05
-0.000123818630354837
6.57552585364396e-05
-0.000187439804052663
-0.000100023290208921
8.7908983434414e-05
5.40340431046199e-05
-6.46680473750467e-05
-0.000185087494348087
-0.000111795555255228
-0.000106504680912899
-0.000154517554861201
-0.000184107437894649
-0.000105347577719268
-9.02990792806528e-05
-0.000186320189107499
-3.73872299071904e-05
-0.000127652615533911
-5.84075338287264e-05
-1.46800604735429e-05
-4.05932949285441e-05
-0.000161780894487085
-7.26385500641453e-05
-7.36360136811402e-05
9.0593800873471e-05
-0.000111214907750852
0.00020055997465821
0.000115440567045023
7.249653826775e-05
-3.37779658744325e-05
0.000227299067789467
0.000149161675636906
7.23021379678816e-05
0.000181860481964826
9.83951672600549e-05
0.000206937529814002
0.000227847306831644
9.93913836987203e-05
0.000288689683603747
0.000134295630675537
0.00016967388798674
0.000307794263938172
0.000422882842680887
0.000348340100402912
7.15636951917536e-05
0.000287163259119585
0.000148757915223199
0.000221034158364588
8.58669211590805e-05
0.00026651279101651
9.90756780141599e-05
0.000225781669429877
0.000164331029725033
-0.000194550852094304
-0.000210184815639853
-6.56985374299794e-05
-0.000104013973790864
-0.000153485058166191
1.43127001484594e-05
-0.000166294434048662
8.15495589599825e-06
-1.08113608650088e-05
-0.000268843757200745
-0.000127690898758172
-0.00022133239865254
-0.000214377775987843
-0.000196279647244696
-0.000235946443500929
-0.000118902063447754
-0.000206722685535452
-0.000196004189992516
-0.000112309325302874
-9.82557574154612e-05
-3.13306465063601e-05
-3.64923980961897e-05
-7.42153619259064e-05
0.000126238448057509
0.000227118025590923
0.000289808780168977
0.000140642843758863
8.68372622223384e-05
0.00039713824054113
0.00014878022069639
0.000286278036840802
0.000204453717324209
0.000325937869795867
0.000179236295099013
0.000372860915104647
0.000151071928156747
0.000462176454628848
0.000315930720872047
0.000328407879802534
0.000237447926084613
0.00025104343754566
0.00012560233461853
-5.21313541390509e-05
-1.01644074045522e-05
-1.45055448667252e-05
9.81192120092289e-05
-8.38015865819316e-06
-0.000202553602651377
1.71578766778932e-05
-1.61444628668895e-05
-5.59278859393814e-05
7.23109378153542e-05
-0.000170824475859709
-0.00012912452207967
-6.27191284432291e-05
9.77119163421462e-05
-0.000236566919835164
-0.000229975582018564
-0.000113663936559982
-8.50194738509185e-05
-0.000153164234042249
-0.000123864358416772
-0.000208638432544693
-0.000148675018226445
-0.000139266779040406
6.22039117976897e-06
-4.91627137557329e-05
-1.2827968960004e-05
-0.000143345108351242
9.04509693786338e-05
0.000151306913293888
0.000176021064706405
0.000218857290931048
0.000174059787005675
0.000261312874817487
0.000366329411370701
0.000277108985376434
0.000477657855919253
0.00042432231999076
0.000349415817335741
0.000409658643686629
0.000327710074379204
0.000236798851924521
0.000310613882194423
0.000205997067381377
0.000111129760600306
4.78565998930403e-05
0.00010295246046924
0.000169968086671892
0.000265729462295121
-4.08892703954895e-05
9.41886578744325e-05
-2.3919020839836e-05
1.88532131584068e-05
-6.38392579209772e-05
4.09358142034327e-05
-8.96803434123143e-05
-0.00028460109607848
-0.000150884590695019
-0.000275038343774153
-9.71522762803542e-05
-0.000317468307906012
-0.000150612430184858
-7.90226591813607e-05
-0.000460075058862861
-0.000330409110983526
-0.000282066475303571
-0.000201689007000576
-0.000150612644686344
-0.000110382786650103
-0.000224741628613623
-0.000144688997589211
-0.000128793274754739
3.50138408616274e-05
-0.000118695305203774
-0.000105050725031865
0.000156530057041566
0.000234734018971748
0.000341709551689266
0.000195208380091156
0.000476460982971845
0.000459291193998391
0.000414359803774637
0.000402816340950995
0.000286733185418296
0.000452381755827728
0.000492257721745572
0.000425076182020287
0.000260046202227886
0.000309107312748452
0.00035108311333758
0.000198156383490433
0.000189964688524783
8.87810821376665e-05
-4.7997974646808e-05
3.07873699170826e-05
-2.40652258822655e-07
6.48067902337388e-05
4.64102157312591e-05
-0.000227293169574352
-9.66764702887585e-05
-0.000186335426461194
-0.000177985038694478
-0.00023980342923174
-0.000205218664152923
-0.000269385509875125
-0.000405304163055022
-0.000261838567472683
-0.000300618616301767
-0.000209243388527122
-0.000244745188912123
-0.000211077620674827
-0.000244644148787118
-0.000346097775397334
-0.000184962047282698
-3.40915593604958e-05
-0.000114935659365334
3.1178675845254e-05
-5.47936748804074e-05
0.000128383489924842
-4.85924186055111e-05
0.000256980099285849
0.000259173247564654
0.000258764272799163
0.000177921258224378
0.000441171714440766
0.000388632015388436
0.000275840474745106
0.000294791364837165
0.000451616241646516
0.000344236523550366
0.000398090661768355
0.000415527292432419
0.000320804654995434
0.000339435612214007
0.000176616462220852
0.000180061404414378
0.000291143336302888
0.000295469402776699
0.000130597693261831
0.000147260818013016
0.000171843156929028
0.000111622447841914
6.939190493134e-05
-0.000164352303899058
-0.00013035758935302
-0.000111200421234303
-0.000183174730608336
-0.000263140141090009
-0.000262056154332171
-0.000290886763113237
-0.000481092803576274
-0.000240398840568657
-0.000389307237265247
-0.000241341147510751
-0.000434155733254874
-0.000329087478835472
-0.000376789770870779
-0.000348200827499412
-0.00020314016242547
-0.000158767584583047
-0.000264525368787964
-0.000268034439019901
-0.00010948176294526
4.16665568494125e-06
0.000118836585101337
0.00013792965123879
0.000401797933581848
0.000361409941799847
0.000254693707543906
0.000277997719961907
0.000389433480108479
0.000334327278500935
0.000318574190561435
0.000312104292254502
0.000322966696941662
0.000559626119815255
0.000432780877622599
0.000307329277986801
0.000403364688437101
0.000353983202687101
0.000363473620983501
0.000227719988312066
0.000189578538366771
0.000200735448661715
0.000234577078846395
0.000225322367981784
-2.73308023394032e-05
-5.50507836583369e-05
7.9430658358504e-06
-7.75349454887179e-05
-0.000126884571926648
-0.000118459929147037
3.0646554228603e-05
-0.000220388377863454
-0.000262303847347909
-0.000246612995620593
-0.000341235061665385
-0.000256969479943384
-0.000273440372391941
-0.000147032386629381
-0.000256845195774778
-5.18407614326686e-05
-0.000260598587571395
-0.000135919068705543
1.70211365752836e-05
-8.81102475097032e-07
-4.92548659578831e-05
-5.68493442875702e-05
-5.29069074561244e-05
0.000107089333594516
0.000145996850725928
0.000100680651438701
0.000175471650604918
0.000139469192666554
0.000269205912057287
0.00025236720436298
0.00024904017060721
0.000434721436832118
0.000439606501068503
0.000185281244593623
0.000132230810137622
0.000390202403984435
0.000137539934710579
0.000335259136892766
0.000515640164490442
0.000453520832496448
0.000186802634608583
0.000162371465765215
0.000124659395050137
0.000171834681949731
7.27118179522285e-05
-0.000118492036963262
-2.62387478282531e-05
-0.000223328654946843
-6.81471236568968e-05
-7.04421787174278e-06
-0.000264398331394261
-0.00034347319877792
-0.000450473080040933
-0.000351429767630639
-0.000202891642942625
-0.000228495287782504
-0.000159591088669242
-0.00031276045591637
-0.000308486912925163
-0.000211958554235732
-0.000350320323958814
-8.71907311150365e-06
7.97717290480763e-05
5.6556717531348e-05
0.00013775403544836
-6.67336150675273e-05
4.1533198829644e-05
0.000193519750367727
9.2210251547945e-05
0.000232744752650197
0.000189158655691509
3.01656221410185e-05
0.000222307693306775
7.93431743100749e-05
0.000313573860423742
0.000381421717573692
0.000430217359372571
0.000183972306257509
0.000356019482885462
0.000249408581006011
0.000180767288955067
0.000224766041543776
0.000146612457816827
1.2204718485476e-05
0.000235472684693167
0.000166393704589808
6.0154916899139e-05
0.00019107413670586
0.000241611379784159
0.000223277595242582
8.36649058103402e-05
3.98965217471543e-05
5.99949610378517e-05
2.37637900202402e-05
-6.91525711010568e-05
-0.000137129225628696
-9.70053241202175e-05
-7.93877841622703e-05
-0.000254636706751374
-0.000135247402180287
-0.000172810305069509
-0.000127237693067873
-0.0001879739266349
-8.47786757264772e-05
-0.000211464076573781
-2.26764207619582e-05
-0.000107784967862922
2.77439619367052e-06
-0.000261495266161826
-7.28704434309586e-05
-0.00019828683806817
-0.000253297617051097
-0.000165149507863801
-0.000130615239337818
-3.48568023876871e-05
0.000106787401210972
-2.24893065549576e-06
0.00016217279695091
0.000355764319880024
0.000119513351197668
7.04448075389328e-05
-1.0436790800632e-05
0.000216377721420972
3.78743499782088e-05
0.000252521680295823
0.0001884903283718
0.000204469169177789
0.000186305358715255
0.00029024320209379
0.000188788679797037
0.000412114528835725
0.000300400351138343
0.000294237270828657
0.00018771927554232
0.000147751650383712
1.62707614826272e-05
-2.58635103043919e-05
0.000161810393344194
-2.74669433679987e-05
2.11351839846755e-05
0.000134609999105957
-0.000217783424390033
-9.89520464346436e-05
-0.000109511747745768
-0.000217476619256746
-0.000161762203592678
-0.000126427020256036
-0.000194708749778945
-0.000390155382478177
-5.39248825857523e-05
-9.3140469228017e-07
-0.000235908269593823
-0.000283596523654609
-0.000230489155530966
-0.000257921907033415
-0.000163405773531179
-0.000176810577075554
-0.000305993873153602
-3.11585500373569e-05
-0.000163432840047431
-9.44748175486474e-05
1.30500414107999e-05
0.000143491310897992
5.49497662432771e-05
0.000208221358110128
0.000213460388655235
0.00020676713785314
0.000474556767547117
0.000346451095540549
4.17986465841983e-05
0.000208303363644663
0.000298086455043494
0.000307651613610802
0.000345012653900132
0.000357196201317395
0.000372358722376683
0.000302132346291973
4.33999771952302e-05
0.000225181242997622
0.000116468554150461
0.000243563059389434
0.000106079184614796
0.000150800309229674
8.12853354400495e-05
-4.60700668842331e-06
0.000106776902084552
-3.0513129526959e-05
-0.000131153381437161
-4.75821553080664e-05
-0.000100263853784646
-0.000210472090514885
-0.000192544982616653
-0.000158981322363056
-0.00019486115019922
-7.40492908667443e-05
-0.000382055103050124
-0.000150819564893337
-0.000309848708876581
-0.000350259925600456
-0.000117119395338056
-4.10754977264939e-05
-6.90221341897814e-05
-0.0001687695939953
-7.55878708151536e-05
-9.70957807005448e-06
-3.62379707659902e-05
-0.000172983694244357
0.000236670493267814
0.000152911020167949
0.000277475815162194
0.000213941088292759
0.000315694754197155
0.000274034953389711
0.000200388712187053
0.000180662938739444
0.000509347583063983
0.000449146981296355
0.000281252820406207
0.000243069216766171
0.000157366299083448
0.00030654518419998
0.000311606517542413
9.29308369642354e-05
0.000111120555807918
-1.52116775588224e-05
7.64032597489235e-05
0.000139478124885727
4.34009510570863e-05
-0.000184982911038502
-6.30529926492558e-05
-0.000186342896870478
-0.000113940393554581
-0.000194609193405263
-5.80961153935155e-05
-0.00027837373470913
8.65272535252e-05
-0.00031346606266609
-0.000176422220578915
-0.000285954010493666
-0.000243448990044572
-0.000240924828991646
-0.000120285243358984
-7.79606929315038e-05
-0.00014603948199202
0.00010206372241093
-4.64004081864632e-05
-4.97560616139933e-06
-4.50418744850944e-05
-9.79068621032529e-05
7.26402016425065e-05
0.00018343534525068
7.69350488844192e-05
0.000195236933158092
0.000223939099109607
0.000111326711403234
0.000227406509746915
0.000178697379319113
0.000254303030158854
0.000439245233972455
0.000240426154685094
0.000276133617866436
0.000199650417805733
0.000343645277918333
0.000281158557804889
0.000383019580432097
0.000179584875679177
0.000178462746594994
0.000165959827248504
0.000253476019809729
0.000148055631897645
0.000125092289347764
-4.78340306862301e-05
5.80443050228748e-05
0.000244531295107701
6.42781001110701e-05
-0.000143496610416489
-0.000101568200462563
-0.00012639594956024
-0.000114911362349815
-0.000204104881032803
-2.06243039366012e-05
-0.000215807748509711
-0.000130086412846263
-0.000283197654458462
-0.00015353251065762
-0.000109500510096335
-8.32074532562099e-05
-0.000206220144355659
-0.00010668076206578
-3.95973820581661e-05
-4.85758592757602e-05
-6.04966466909775e-06
-0.00016226486975624
-8.98591033088661e-05
9.72998783737581e-05
0.000157769267370039
7.10675357064152e-05
0.000382213875950989
0.000111311211357173
0.000152567146220624
0.000335075159527043
0.00020270874127569
0.000301223686255242
0.000243754993400239
0.000216452103869376
0.000286957140856964
0.000136087600855388
0.000282842993779864
3.92606388762745e-05
0.000213729594585211
0.000156306695985392
0.000154355682264013
4.07679393563305e-05
5.7844742829616e-05
5.63266440690203e-05
0.000161814730699932
6.97354798157431e-05
-3.42366390258834e-05
3.08759561425637e-05
-9.57188859378114e-05
-3.69869689708785e-05
-7.5791735976088e-06
7.71344095407912e-05
2.72926726152476e-05
-0.000224658490880431
-0.000113477391635488
-0.00015347296676256
-0.00015299131447349
-6.15393127644032e-05
-4.33561038515313e-05
-0.000204219331656419
-0.000245785273041812
-0.000225534812089183
7.66001099094815e-05
-3.34026222094958e-05
-0.000249804666664992
-0.000242762165786842
-9.92326918266453e-05
6.67171622759515e-05
0.00015573192039706
-6.80412257121859e-05
5.5239014991521e-05
0.000165598585454361
0.000271058695742183
0.00027774561285421
0.000319677127815511
0.000175617289891382
0.000321083627502468
0.000170829866426411
0.000365037311005465
0.000280606673556387
0.000313156021860785
6.36107691978084e-05
0.000368620176410386
0.000238923562687667
0.000240253597369166
0.000223970333567718
0.000152350361989823
0.000176862598650799
0.000330496493403527
0.000246661045811536
-3.44360331411892e-05
0.000120557644386338
-0.000127363240309824
-3.60690561378419e-05
-0.000122997575855016
-8.82370535683518e-05
8.51057212801393e-05
1.25642635068584e-05
-0.000148060776648933
-0.000248874237584594
2.54663524842193e-05
-0.0001559922372071
-5.89173230572465e-05
-0.000229749144215092
-0.000247865762294839
-0.000132396988500213
-0.000352123261463697
-0.000286333546651714
-0.000296637998167881
-0.000191101180600026
-0.000223539752214885
-7.40838584307855e-05
-0.000120562787818687
-3.11879248005095e-05
0.00023251516800808
4.98942312332927e-05
0.00020208350440402
0.000171812961397878
0.000194490875330748
0.0003676612865144
0.000170778719396751
0.000211498985263167
0.000303334753909313
0.000312889857513795
0.000393855951946955
0.000380549299816893
0.000367822960125727
0.000459817995401031
0.000219421709781496
0.000215631305072897
9.76830033152719e-05
0.00016238397788448
5.0095868362397e-05
1.26738279575794e-05
1.9321604462374e-05
6.65340419446582e-05
-0.000121844562105724
-0.000219211102287525
-0.000253345562218331
-0.000352597865405514
-0.00033168125223564
-0.000231976807509233
-4.33248765424891e-05
-0.000312633126295175
-6.47823716443002e-05
-0.000271571523792627
-0.000101887922980912
-0.000263317273941963
-9.71108518349924e-05
-9.71803525528426e-05
-0.000175160154632938
-0.000158632372291349
0.000129244206121057
7.07473085049438e-05
-2.75847049021265e-05
-1.15518156547185e-06
6.91716997645547e-05
-1.53617476537758e-06
-6.0683183674736e-06
0.000112141898253953
-0.000147390657515825
4.85280503665347e-06
2.65451851879553e-05
4.6802917998904e-05
8.30884700290159e-05
0.000153083288273963
0.000249140901132966
0.000209271977721194
0.00015913346070522
0.000160029616571584
0.000171256533727602
0.000438693661262263
0.000191841598116462
0.000236193835088033
0.000205628940301623
0.000118036777836388
0.000258944177342038
0.00020220698993051
0.000233165706901168
0.000165795619929682
0.000109221071298337
0.000143653259023179
-1.40197927821026e-05
-1.56395969371588e-05
1.24885260435701e-05
-0.0001221450489066
-0.000209583781690233
1.21705416638897e-05
-0.000250606086491648
-4.21096447801998e-05
-0.000175402623332479
-0.000162525575075061
-0.00010553515965365
-0.000268087226926919
-0.000232477905728037
-0.000175780910508893
-0.000270156949197239
-0.000161939758040366
-0.000116901983198788
-1.02346534442246e-05
7.41827275180227e-06
2.69340501479177e-05
-0.000118278697778582
-2.3338200986745e-05
4.26163029676891e-05
0.000243120738678394
0.000103714548347747
0.000185332711014272
6.56397797975618e-05
0.000265708529856237
0.000207366347876751
0.000318853225755223
0.000301924891443947
0.000367295868286379
0.000394429983957477
0.000450669273626871
0.000300203723609409
0.000192533701240369
0.000324161717049692
0.000175428700541652
0.00027966018950136
0.000317064359365383
7.7214241978275e-05
0.00014134690619742
-5.19906362586598e-05
4.57402085090634e-05
0.000105055394168576
-0.000147213365921244
-8.7375469740117e-05
-0.00019127597321604
-0.000221099537966047
-0.000116163649400269
-0.000172346483620241
-7.12576621614381e-05
-0.000248081778548219
-0.0002301042059191
-0.000103117979250343
-0.000172584827096125
-8.9846011959026e-05
4.01052905683833e-05
-0.000304311152358657
2.98090511321182e-05
-0.000165865160688035
-0.000146942530358748
-1.77823534042046e-05
-0.00023027791458352
-5.27242729354181e-05
0.000278832159722129
0.000132697268071132
0.000265324242390506
0.000109030921478036
9.02992217741975e-05
0.000189054506844938
0.000182827560984049
0.000330273499307818
0.000127329764851826
0.000268942869257524
0.000204793274442999
0.000223447748057445
0.000234188469437056
0.000153883559763838
0.000109714532940952
0.000251941557015053
8.95481309055462e-05
0.000126169139049623
-3.27464448880879e-05
4.10912578237765e-05
0.000130945598184489
0.000188573364903408
-8.32313858129967e-05
4.808744131692e-05
4.52758516472407e-05
3.45296410253471e-05
2.11808768516573e-05
-9.77679023954192e-05
-0.000212954129720622
-9.84630662895881e-05
-1.68379182144749e-05
-0.000301031835706408
-0.000107730003555819
-9.16730967798314e-05
-0.000123890045607231
-0.000133052402814946
-0.000127176098019375
-0.000147456918444373
-0.00037043414972547
-0.00010157421232453
-0.000254914046714392
-0.000145885574152452
-0.00010106027456993
-0.000100727350888139
2.8577740356254e-05
0.000150802618446596
0.000216561530066343
9.74217137187755e-05
5.61579033069792e-05
0.000248322251216289
0.000327145922065254
0.000334670834531283
0.000300190494742044
0.000263464902927583
0.000384552298851472
0.000120845099075495
0.00024535125602804
0.000373310505263517
0.00033338072027173
0.000217922496862435
0.00012062363856021
-5.17135307204563e-06
0.000151224067289997
5.87982291788768e-06
0.000147678740151342
8.18511136353471e-05
6.9115114192987e-06
7.54832466504713e-05
0.000199771221955263
-9.01510961675935e-05
-0.000192868698742798
-0.000127782432389339
-0.000139502814253562
-2.31273961842422e-05
3.46651460464254e-05
-1.44660873644998e-05
-4.39755799433659e-05
-0.000248575284723819
-0.000295094183429387
-1.75116884943758e-05
-7.94447582346084e-05
-0.000253078273812263
-0.000193878434376837
-0.00015749621734782
-9.55080760916431e-05
-4.43345881848415e-05
-1.75207567188871e-05
-0.000233717530472886
-0.000103469586675031
5.13466332351244e-05
6.17409183228486e-05
0.000209117458711312
1.89107370386372e-05
0.000118555815526879
0.000244516314955982
0.000194084795283511
0.000205148010201374
0.000151071176024465
0.000220690931336284
0.000131186292982364
0.000242953188256409
0.000234436579293798
0.000350044809619662
4.69907550334676e-05
0.000231031947256106
0.000348061576562584
0.000257015450998902
0.000192104211571001
0.000160869337356847
0.000104990546395273
-8.11895611471024e-06
5.6279591470642e-05
5.85710747785585e-05
2.17634910909863e-05
5.10916388321714e-05
-6.11442139097573e-05
5.82484737968572e-05
0.000151530451230158
-0.000138989381515454
2.51852876853264e-05
-2.78792545331432e-05
-0.000101017759068209
-5.97182954684284e-05
-0.000187160851517975
-0.000131314715242187
-8.35284581733697e-05
-0.000114084179834152
-0.000264008477322139
-0.000255989134873493
-0.000305463244554972
-0.000186350450551426
-0.000271976755885815
-3.13441494082658e-05
-0.000165974744277185
4.70993537213745e-05
-0.000179295516805122
-4.73655481781876e-05
-9.64991596824243e-05
7.25013164306766e-05
-2.16770085173459e-05
0.000118240992425229
0.000190962708331083
0.000196977591524019
0.000139034448950273
0.000269681620236946
0.000278474650310279
0.000360179358822268
0.000220623991778607
0.000544571531189037
0.00026661515327171
0.000156166087249806
0.000565172323911605
0.000203158363984883
0.00029994288102928
0.000146202065677116
6.68451781345221e-05
-1.6559934174743e-05
0.000150131526289931
2.40829472178964e-05
-0.000115199508724487
-3.71652287818017e-05
1.69144298089375e-05
-9.52114860539092e-05
-0.00018569287515562
-4.07158517370131e-05
2.46877050803657e-05
-0.000108016343912181
-5.72573064192923e-05
-0.000135535090247441
-5.5637624574084e-05
-0.00025595228571254
-0.000168050960382092
-0.000184954207300964
-0.0001443948868281
-0.000240468489300781
-2.32633175018513e-05
-0.0001474655865223
-0.000157273207807169
-0.000191857721392114
-0.000121598205749901
-0.000210241923030637
-0.000109199786067257
-5.92921363431001e-05
3.64888742167942e-05
-0.000131416034491538
-3.76067677246472e-05
-1.0193921105216e-05
0.000104295293939107
6.33224973176434e-05
8.46071379954155e-05
5.53805849598822e-05
0.000127605292605134
8.11302534089193e-05
0.000412757122207046
0.000267711955049965
0.000331317487679825
0.000477642703927913
0.000297818772176024
0.000306340191781045
0.000245652566886223
0.000297980844087571
0.000192121505477508
0.000222262268605255
0.000111166929110828
0.000110955445179239
0.000194700660179133
0.000138780171832303
-0.000161272841837963
7.71709345512996e-05
7.50537397289123e-05
-7.57334408523665e-07
-0.000137394771905666
-0.000117795812644559
-1.67286599583479e-05
-0.000129223378574129
3.24753061421322e-06
-0.0002131014698122
-0.000144528366328799
-0.000356710405341053
-0.000310731345311821
-0.000295902099017854
-0.000103937988303946
-0.000183155516534323
-0.000226094599601604
-0.000262328578564057
-0.000142023065957365
-3.90028247458941e-05
-0.000197495175351308
-6.92370947412318e-05
-4.45045086978575e-05
3.23170111001531e-05
-8.9424760199107e-05
2.71925015513478e-05
0.000192310373874848
0.000128533250516443
0.000117872441338803
0.000212468635683381
0.00013638310743443
0.000174121367413334
0.000143557426286399
0.000342343039693347
0.00017162225547876
0.000233906732235428
0.000183857716635216
1.9048851713648e-05
0.000345205464770431
0.000271288866017796
0.000361350705932002
0.000139884305308656
0.000362237147826147
0.000156331658316619
0.000205852179004847
7.62674029869117e-05
0.000181671030069065
3.16092051354534e-05
5.83876952014781e-06
-3.99646574984347e-05
-4.40184943774941e-05
2.43188461705514e-06
-2.86097599524924e-05
-8.03684882375773e-05
-0.000130639910215184
-1.34411127404418e-05
-0.000233632789807453
-0.000176738564936474
-0.000358147701640126
-0.000324954640298108
-0.000280916453809294
-0.000296475902789559
-0.000201668627496966
-1.59549649196439e-05
-0.000114320667154439
-6.11579803614097e-05
-0.000160026245440422
-1.2897915767427e-05
0.000165015941458696
6.39207671565024e-06
5.58209062991679e-05
0.000179985363371236
0.000110947508160961
0.000232642772969536
0.000110229869473904
0.000356451854337928
0.000287005891809757
0.000282345500245626
0.000247849057415025
0.000337033091198095
0.00022295211783998
0.000216161160979116
0.000144480302403964
0.000117202635924017
0.000158305215401976
0.000139911102083772
0.000384916521194019
6.60741499621524e-05
6.90496008483448e-05
-5.37899979418666e-05
9.16373829111885e-05
-1.34908608523201e-05
-0.000144408495571312
-0.000147489629651256
-7.51902349868672e-05
-0.000146860802132538
-0.000134363511221022
-9.24835057495686e-05
-0.000218448249355902
-6.47311144386674e-05
-0.000120501138600474
1.08236548585636e-05
-5.00117334359117e-05
-8.49289929043884e-05
-5.63692488260516e-05
-0.000227938289354827
-6.00966456355719e-05
-1.68885941333644e-05
0.000112829604687124
8.49811801030689e-05
0.000123869619723121
5.46069658267844e-05
-0.000105546813407859
0.000146178400321121
4.11994313566915e-05
0.000137584259108884
0.00020442207712724
0.000219832537069069
0.000108629155282244
9.52621487756334e-05
0.000172666627065836
8.87761209405355e-05
0.000248084840642589
3.26931378711249e-05
0.000111979809072121
0.00010669997133809
0.000176334179127761
5.39142537620313e-05
8.93222561353682e-05
7.37397805924419e-05
4.68475178452999e-05
0.000182921922828199
-6.0854296669499e-05
5.80460660641027e-05
0.000122167501062524
9.52426823770677e-07
-3.00526692625915e-05
-1.98546623464153e-05
0.000119284869293748
2.72112247137296e-05
-3.34097256823731e-05
8.62136546979963e-05
-1.87195546497542e-05
-9.24106103325389e-05
-8.55119782433583e-05
8.39487891089041e-06
-0.000218609875456318
-0.000148055316581975
-7.25469023416078e-05
-7.31439131322919e-05
-1.40165504564588e-05
-8.3055237261777e-06
8.64673762483236e-05
0.000111876585351182
3.93570604625617e-05
0.000139642819334536
3.16826499495993e-05
0.000131829687307681
0.000189400853311147
0.000153725779279169
0.000112859480124592
0.000103763477534683
9.22789262183359e-05
-1.64927861477043e-05
3.25754158439577e-05
0.000136832242028304
3.05970415665411e-05
-4.13914081208663e-05
-2.20035543248745e-05
-3.43194228135128e-05
-0.000198723524522069
-4.36832246619314e-05
-0.000193552131545174
0.000140025084657438
8.96993707959361e-05
0.000142451137008268
0.000120313004849918
0.000117077012513091
0.000171887372153858
7.54510734241823e-05
0.000186345809423032
0.000212766899628265
0.000177561467661443
-5.96213893516827e-05
-1.82562230602827e-06
0.000138448526659998
-0.00015199186043044
-4.44139507189528e-05
-0.000127578659943633
1.31155017366346e-05
-3.63229389117428e-05
-9.41917171055125e-05
5.89870127885137e-06
-3.53119203431026e-05
-0.000114803249930254
0.000127882062081624
-3.54100293573529e-05
0.000137500866258489
4.63776191595499e-05
0.00012510021200328
3.59804409505536e-05
7.41239728566952e-05
-3.11727795049019e-05
1.64650493767355e-05
-2.00600694203083e-05
2.65997961286471e-05
0.000119705173597306
-8.81777732072489e-05
-8.32063021755816e-05
-6.27381929191772e-06
-5.76488229851356e-05
-0.000187562192685526
-0.000234666873586299
-9.39987814874589e-05
4.59690207264049e-05
4.20258545469134e-05
5.92693964597657e-05
5.78165399463859e-05
-1.87376973523731e-05
0.000181775156501717
5.29396538638828e-05
0.000136086022104378
0.000121218850514037
7.18466757131491e-05
1.29987167378269e-05
0.000228446586991259
4.19918454842563e-05
-2.53094434036391e-05
0.000120797820191275
-3.37788850539927e-05
0.00020777045967784
-2.67954608572691e-05
-1.73928273625644e-05
9.06433648944863e-05
0.000114184514398985
-1.16344311366936e-05
-8.26558816656409e-05
-0.000158652727846477
-3.00678379348293e-05
5.41109684614904e-05
-0.000191235025889783
-3.45096563185302e-05
-0.000202646599784208
-2.41647820750289e-05
-0.000113283170178415
0.000113607016056097
-1.26037052113369e-05
4.67670919790495e-05
4.13561234032448e-05
0.000176892769484552
0.00019153777458215
0.000100075858805889
4.48406339374454e-05
4.33208662251816e-06
0.000198214865197962
0.000102220858031291
0.000117080747544805
0.00013360983507001
-0.000110821743244215
0.000131023815307709
-5.41845059706769e-05
1.13244759969969e-05
-6.4702028163354e-05
6.65261625240686e-05
5.13280104130458e-05
8.17710518158704e-05
0.000146281378376329
-5.36771575519044e-05
0.000169005099667619
2.39608820779999e-05
8.94654053427872e-05
6.1622975908603e-05
9.50724162767213e-05
0.000101157320626652
-0.000162520039491906
-4.88355338747343e-05
-0.00010467185877207
9.1988003961027e-05
0.000152491359258638
0.000138942525335684
-1.51555213057585e-05
-2.25689127301899e-05
-4.35020929419129e-05
0.000102256511842992
-1.93376026785188e-05
3.65022495839337e-05
1.05782936836022e-05
-1.94151304967961e-05
8.67581830281078e-05
0.000159244514592323
0.000121489964424223
-7.82265798029844e-06
9.01783953756273e-05
0.000379717341325022
0.000172299743853583
9.23667293606997e-05
0.000106288740041814
-5.95442244941299e-05
4.19999318642707e-05
8.09468104687807e-05
0.000112060251462259
0.000192124921969509
0.000113524084101887
0.000117705194031229
-7.62291571582412e-05
6.94856151626711e-05
6.73892528120207e-06
1.55884563470353e-05
-0.000128590180413077
-0.000211981128443498
-3.46354698687183e-05
-4.85966114525899e-05
-3.25826510583314e-06
-2.37060566412346e-05
0.000156872306255168
-6.03061680482331e-05
0.000151002621637648
-2.51866829992427e-05
-4.10217443212586e-05
-4.71421856099599e-05
-2.71640476519653e-05
-6.80368443245084e-05
-0.000116318581410712
4.80996322056763e-05
-6.11469369991441e-05
4.33531958324354e-05
-0.000130907965026164
-0.000217232996827976
-8.90156501121435e-05
-0.000205745501278824
-9.89073129148862e-05
3.44273801287828e-05
4.03188625362861e-05
9.89963722160991e-05
2.70270082059029e-05
8.21689421790794e-05
0.00013056414629425
8.1654968370917e-05
2.16272412885927e-05
6.9025336504008e-05
0.000174491121656612
0.000357598585909263
0.000272704136571394
0.000147510643307363
-1.72210073064426e-05
0.000303242966626347
0.00028141043629606
3.88118611580414e-05
-5.27359798607079e-05
-1.99027645004189e-05
-7.30782265331622e-05
7.37292354799296e-05
-4.62373063210527e-05
-8.44964585454975e-05
2.47388510091768e-05
-9.40918242374616e-05
-0.000262248152306317
-3.76051469809797e-05
-6.70313505803753e-05
0.000152438993992005
0.000168241031883396
-5.69677486465257e-05
0.000109776987024624
7.3468026836555e-05
-3.28121030399553e-05
-6.23043680473878e-05
9.97803615355069e-06
5.32366076592381e-05
-0.000134705514566686
3.44199164866326e-05
0.000116336098384494
-3.22667133806831e-05
-0.000144319962620614
9.14629997567032e-06
-0.000156675071121854
-0.000165889128615331
-2.66929012104922e-05
0.00012142625356164
-2.11973036266617e-05
5.90275477623113e-05
-2.31576031782018e-05
-2.74962390881467e-05
0.000187697411064508
0.000191854631814007
0.0001648151692194
0.000238968175369787
5.24226474573538e-05
6.5540819427638e-05
8.9301389136053e-05
2.84265751366849e-05
0.000207820014573127
0.000192070488504699
3.94348203386039e-05
2.19625951415815e-05
0.000101021998216552
8.33214798771088e-05
0.000308068263585168
-3.88712554537201e-05
0.00014811493548404
3.86350942287773e-05
4.66048817717652e-07
-9.73029874197816e-05
0.000128504104104737
-1.4112020740585e-05
6.71093315102748e-05
-8.16988767475924e-05
-0.000110143101435525
-1.1198498231394e-05
6.8789202344463e-06
-7.82326639833327e-05
-0.000155150382848879
-0.000131071613133711
-5.33373761696016e-05
2.98938013102661e-05
-3.84601291874824e-05
3.5214778457723e-05
-8.18771340390305e-05
3.00653897593863e-05
-0.00013336693993332
-7.44817927217872e-05
0.000176567011127665
-0.00010906677459424
-4.5361018822259e-05
-3.93602042200369e-05
-2.79981188700053e-05
-0.000114152102037581
-5.18277848051192e-05
-0.000127366944137744
0.000121643083688531
9.89794915328566e-05
-5.40675962414393e-05
-0.000103798867727756
6.01757799744842e-05
-4.38508418606959e-05
8.23801335906638e-05
0.00021239772494261
8.57813041589494e-05
9.80500049955242e-05
0.000200900407254984
0.000291236447821325
0.000150849377375001
0.000273296707268629
7.18231523341567e-05
0.000249892536251162
7.51629145949446e-05
0.000139890085328027
1.33360949814288e-05
-0.000120440135448586
4.76487842125436e-05
-7.9311547093794e-07
-0.000153100087684794
-4.31651911421997e-05
-0.000161207369387356
1.79727135523037e-05
-1.80038454905783e-05
-0.000158531635617687
2.89432756033226e-05
4.3708224363799e-05
-9.79722940570809e-06
-0.000279775989521307
-0.000123080981793799
-0.000125752506051344
-7.88534308256122e-05
6.82321104107633e-05
-0.000131848519297267
1.88817902146266e-05
-0.000146024625788433
-4.15414686488512e-05
-9.63199901709862e-06
6.12024380900717e-05
-6.78043694966119e-05
2.11907331855081e-05
-1.49465568109543e-05
0.000245833452288827
-2.6424359546839e-05
2.10158297809001e-05
0.000254492989561823
0.000110910255181995
-2.20883209452873e-05
5.25986358267346e-05
0.000183012369344839
2.17298677255695e-05
0.000153785833354452
0.000186420433336509
5.17898073778808e-05
2.61846408333836e-05
0.000121596473646873
-3.43041470629432e-05
0.000175507886691983
4.39457092861922e-05
-0.000177052981997926
8.41813650273559e-05
7.47184471953489e-05
6.61426747500526e-05
8.73503110674017e-06
0.000173929757325392
0.000105828253159627
0.000124023949820893
1.4469348351029e-06
0.000125336326845837
0.000166621421267756
-3.75305946399767e-05
-0.000135751621291699
-1.90596730765513e-05
4.09484318857901e-06
-0.000195154392334039
-6.45732403759283e-05
-8.1702373825764e-05
-0.000218745251250482
-0.000251960172357792
-9.60065389794141e-05
-6.03153884634772e-05
-0.000117920568533213
-7.86327189379408e-05
0.000130491162557703
1.03472938158269e-05
7.97663525132048e-05
-5.80930298190589e-05
0.000109055859759826
0.000341113674629743
0.000222800474973947
0.000270571277668578
6.63664297245603e-05
0.000355238848695747
0.000187379833304848
0.000298844346113529
3.57421513072809e-05
0.000346713830720953
0.000320139094217334
9.84750208487703e-05
0.000279347537340809
8.29610521231155e-05
0.000119123915503329
-0.000132143953442055
-0.000147129334005456
-8.52026691309909e-05
-0.000242182726323555
-9.61567634833424e-05
9.99757205084899e-05
-6.09468573689008e-05
-3.18499515861831e-05
-7.6965538485686e-05
-0.000156086693345517
-0.000285685284411555
-0.000251352597466034
-0.000185557866456968
-5.89358011944698e-05
-0.000101400444136867
3.9408650527171e-05
5.51569558106337e-05
-1.55281317978017e-05
-1.86632702654448e-05
-6.53685662035337e-05
4.46767554108381e-05
-2.54547707568229e-05
0.000203502827208507
0.00010762413398361
0.000254870442261613
0.000218046269197246
4.51607046552585e-05
-3.13711796445905e-05
8.22363087257756e-05
0.000203970151050808
6.13075392486373e-06
7.69561568275005e-05
0.000130555907330285
0.000161773170234129
0.000144131992890872
0.000102205068511803
0.000232633419765739
4.48260613628479e-05
0.00017480972531263
0.000198126314698923
7.54656698440118e-05
7.36677751785868e-05
1.71954874764092e-05
7.96277522064742e-05
-1.65869551903399e-05
-6.01126196197003e-05
-0.000101426293356972
1.79807683084188e-05
6.38924503600752e-05
-0.000166546767800811
1.8363297709433e-05
1.52989172224508e-05
-6.25359978292896e-05
-9.84496312824079e-05
-0.000177516816446605
-9.21278489470192e-05
-0.000117444214082628
4.57939265892068e-05
-9.16498820610604e-05
1.56882757319318e-05
0.000124537309061189
-5.10611980145509e-05
-0.000184153169868815
3.28766928445872e-05
-5.55767602596324e-05
-0.000137722864052413
0.000127570880443643
-1.81377879810223e-05
-2.45290732524181e-05
-1.47286132183257e-05
0.000134914853177893
0.000202268228028738
4.22295734973921e-07
0.000100850117628698
6.07064810116613e-05
0.000351396851773668
0.000189028283186786
0.000138901304482751
0.000170173629773715
0.000333928235689569
0.000156260870805759
5.43486619868277e-05
0.000166553282338451
0.000113994791254889
0.000149177174487496
0.000233287363189747
0.00017213274643863
0.00022683741292903
3.65484171359766e-05
3.92969850051201e-05
9.70633908693182e-05
1.45372890282443e-05
-5.04599143496e-05
-0.000130127656590564
-0.000158286071687576
-0.000161895902553092
-0.000209570396266594
-0.000143952886057018
-0.00017918684460049
-0.000119530595225319
-0.000137520057115375
-0.000122262781165291
-0.000316809777936298
0.000121832475969047
-0.000181112327720945
-3.85121243871725e-05
-3.98338970394189e-05
3.46494025371274e-05
-0.000160498616069885
4.38502409701169e-05
3.80551840936129e-05
7.78151328087269e-05
7.32751396420371e-05
0.000127064511753938
-0.000159380791543701
6.67164078042983e-05
7.27219580365212e-06
0.000162811029595483
0.000198188344789313
0.00028132713890324
0.000177118127805905
0.000182138170800509
0.000455413786270726
0.000327688122303239
0.00027607371813701
0.000365327820914492
0.000315409255417498
0.000292096913880191
0.000171410483323479
9.51512257038671e-05
0.000282919561145212
0.000244795719160863
0.000295290993481441
6.63186766185327e-05
0.00021000283694229
-7.04894463232442e-05
-6.26451969003411e-05
-0.000118255795974275
9.51803974675312e-06
-9.48079138934065e-05
-0.000162374220066479
-9.50568333180211e-05
-0.000343908521063361
-0.00033780716773252
-0.000185581834651074
-0.000342888393885361
-0.000405615219155027
-8.74224093971064e-05
-9.00478745878869e-05
-0.000103670691529746
-0.000180400410559038
5.25887112589572e-06
-7.09861443036552e-05
-1.5911598914195e-05
0.000141251113172423
4.40015502572715e-05
5.66760826433716e-05
0.000143603806648661
5.29720444705425e-05
5.24107458564266e-05
0.000132337018175023
0.000103217297219608
0.000269217028377774
0.000114445221301712
0.000102638297096805
0.000143536884158424
7.80783833045606e-05
0.000218684831274385
0.000111244187163505
0.000241442757116611
0.000137654833137489
0.000187742377873031
0.000226456133573955
0.000135744602640733
0.000127140391587642
0.00015358051027058
6.97453711584676e-05
0.000124981873618207
-1.18852725281751e-05
2.18749732720002e-06
8.92555209099749e-05
-7.44612196945918e-05
2.7515907027575e-05
-7.35688885757184e-05
-0.000228557428362083
-6.33695816398515e-05
-0.000293081619555121
2.1605912477148e-05
-6.16865699732683e-06
8.71179025838092e-07
4.27467544592547e-05
-0.000139386923856156
-9.1147186777379e-05
-0.000255979578647392
-9.30795192141508e-06
-0.000103111719227086
-9.34588055030752e-05
-0.000180569113966903
-1.1777828106932e-05
7.3161381424448e-05
-0.000126961057655783
3.35043686348348e-05
-5.36016723876841e-06
-5.79604241486577e-05
-0.000148758819566361
-8.32998850128852e-05
5.20790564724294e-05
-8.10995491275901e-05
0.00017423881669966
0.000119875414771759
0.000126523835290096
0.000251807592346103
0.000147490661645092
0.000218656998405172
4.79752335584387e-05
0.000209282894616661
0.000193989506985855
0.000120494762751317
0.000292366128191417
0.000270144486773736
0.000291627550181921
0.0001308531887303
0.000251760111991582
0.000122962856354262
7.71654426111218e-05
0.000111784215209275
0.000118162188363971
0.000126928481553715
-4.4994630933087e-05
-7.9122626393105e-05
0.000105147268197684
3.94534644542849e-05
-2.4812401383312e-05
-0.000125463153475731
-0.000241759871403067
-0.000109319551472909
-0.000175004675664029
-0.000165116602471279
-0.000247014504536838
-0.00022367231714879
-0.000287024969590675
-0.000195722718227051
-0.000296959035810387
-0.000114851913235514
-2.35415714708523e-05
1.40203250031337e-05
-0.000104563388950969
-2.56939402563162e-05
-0.000115802504789132
6.31126438800484e-05
-1.82482218471471e-05
7.15730975089226e-05
0.00013393626069612
1.65070675098828e-05
0.000246733304907944
0.000172034025367095
0.000270801110900024
0.00033629757693115
0.000486394602748848
0.000396749792786556
0.000339177988923881
0.000390626743169499
0.000308103311936205
0.000160578165101853
0.00021621085766737
0.000179487044137399
0.000135418228917543
2.39972984410282e-05
0.000181149385340257
0.000224833446379912
8.3548348070216e-05
9.63533424737872e-06
5.17256448048551e-05
-0.000214107842102745
-0.000301297414892536
-0.000186026851050123
-0.000112755447577422
-0.000221352634465332
-0.000194950697639841
-6.42800062744837e-06
-0.000297896761550103
-0.000198889752331668
-0.000178675900562364
-0.000109549355158969
-0.000166602712033089
-0.00018913384737967
-7.14026665458554e-05
-0.000126735761750685
-0.000125047724084551
-0.000173003298737626
-2.86351613101733e-05
-0.000125751195974047
7.3162431964738e-05
-0.000106951834068098
-3.53372445838317e-06
0.000147643410846483
-5.37567051254254e-05
0.000129020492140307
0.00019192955943037
0.000259170148229508
0.00011922086708472
0.000232374323046728
0.00017898926858355
0.000203661360997452
0.000124479720483355
0.000323228013244132
0.000124828920467146
6.34865686459769e-05
0.000102067188805716
0.000146411502950614
0.000137939198514595
0.000285259889482301
0.000216734326642335
0.000262049284630732
3.54168560245215e-05
0.000122497148264734
-6.37108370155919e-05
9.98053336038385e-06
-0.000133306303829727
-9.36636494697171e-05
-5.89259055247167e-05
-4.7323491853882e-05
-0.000136672479807353
-0.000127883501670824
-0.000184910141701003
-0.000318732249757287
-0.000238114452635583
-0.000256105384635924
-0.000189577304140597
-0.000169390953030297
-0.000154399484519986
-5.04681453229047e-05
-6.17761504382145e-05
-1.23779383770938e-05
-0.000162545590854541
-0.000166257662684938
-0.000153026460152506
-0.000192974284343819
-2.69031814094001e-05
-8.74474391969132e-05
-5.20018382101024e-05
0.000184493001685076
8.1488914714283e-05
0.000128569893892036
7.80153433994963e-05
0.000190080773181467
6.6122625056017e-05
0.000180528977607569
0.000182988675778245
0.000196649593114117
7.64033344939422e-05
0.000151904566951396
0.000139593196861684
0.000298435778240481
0.000238308979592681
0.000261957387927127
0.000216078883308952
0.000310401921760493
4.27721420321565e-05
0.000204440859431638
9.03042379600979e-05
8.76192907369181e-05
0.00011881541796912
0.000105927951667186
-4.04901098952427e-05
-9.64818365671358e-05
1.44504641380057e-05
-6.15307203567985e-05
1.14041714593387e-05
-7.43701127605005e-05
-0.000125768102028794
-0.000148696030513582
-3.30865430573439e-05
-0.000105181792349784
-6.25598608979097e-05
-3.43873775766285e-05
-0.000347458133722072
-0.000206525988317725
-0.000146229696086374
3.67964538375869e-05
-0.000103642859991266
-7.04732578030483e-05
-0.000145135412167278
-2.82631215458233e-05
4.01188682421971e-05
2.16696000214474e-05
-4.59304770814829e-05
0.00024904126275638
0.000184474426904363
0.00026826637366833
0.000434050706685818
0.000119096496101274
0.000192217076609202
0.000214549169299923
0.000152564205649916
0.000116475577214111
6.76944327215012e-05
0.000121576881296661
0.000260249600854485
0.000135354163923643
2.21646848120394e-05
0.000173004014433236
9.59875425753036e-05
0.000158687359492118
0.000159378135927007
8.83409891553724e-05
6.33080938937951e-05
2.85455050075468e-05
0.000118252278164814
6.53726205096407e-05
-0.000155067700573966
4.40340565206208e-05
-4.93484820898834e-05
-8.19581254859278e-05
4.57913578920804e-05
-0.000313493027993262
-0.00017391839529397
-0.00020501057340829
-0.000176302615774533
-0.000170019643427409
-0.000163380255830586
-2.0845058420832e-05
-8.27801554801627e-05
-0.000186986530476935
7.55667271365674e-05
-9.05735586293241e-05
0.000126280815192235
9.17556693251422e-05
5.98926070937316e-05
-2.55838800732288e-05
4.28973911209054e-05
6.29603375490638e-06
1.78554538974211e-05
2.91303086057817e-05
0.000139195818912803
0.000194527350775352
0.000170110045973223
0.000193149634305144
0.000266283393330352
0.000104720373776204
0.000292501155398527
0.000161806353342168
0.000136647160935605
0.000332404456529001
0.000225428670865864
0.00015640421775622
7.17456498701734e-05
0.000239551039022955
5.14186843153911e-05
0.00012076422936473
9.73089638835876e-05
0.000263254036807771
7.49687727974476e-05
-7.78944416826381e-05
1.5666408175641e-05
-5.01737521802685e-05
-7.5835225597423e-05
-0.000226552721909208
2.4104894131366e-05
1.15403525157686e-05
-0.00019660336960896
-7.1726943721133e-05
-0.000245310212571638
-0.000191610348575422
-0.000370589536521853
-0.000280739916348701
-0.000114423555905212
-4.4009536900876e-05
-8.33374009493551e-05
-0.00017670900905351
-6.37840753935167e-05
-6.56493852616059e-05
-5.35367315794932e-05
-5.4622653695372e-05
-0.000359403059878582
-1.84653134656312e-05
-4.87828886085857e-05
-2.45531986186895e-06
0.000126685748148368
0.000143065780290846
0.0001015159085095
0.000110826698799488
0.000218805480312324
0.000278579816098081
0.000245101803422617
0.000261005597354127
0.00022851509059384
0.000236953275058641
0.000194255632205634
0.000139051232277806
0.000224350153882798
0.000208483673586995
0.000190313627485042
0.000360753748103586
0.000295771085959991
-7.6063542875545e-05
-8.87569107032245e-06
7.22951664813303e-05
7.07105876092132e-05
4.47636190676417e-05
-7.94842067700107e-05
-0.00016809200622473
-9.09424512504099e-05
-0.000166321079521502
-0.00016504845028374
-0.000211912742738307
-0.000272092204605091
-0.000116820455768922
-0.000168146086172805
-4.83734465065237e-05
-9.74002333807811e-05
-6.46110005769055e-05
-0.000143427964579986
-0.000193259386052761
-9.48959445363802e-05
-3.67657926728928e-05
-0.000116786161433079
-0.000104436487091629
-0.000167242571320396
1.51542885657157e-06
6.84104106916029e-05
-2.45591360402012e-05
0.000105979623154686
0.000117188412118684
5.72659614074565e-05
0.000235826381961143
-1.7801294010074e-05
7.46183915170601e-05
0.000181776571412731
1.68869828805194e-06
0.000196943699319128
0.000365100625779647
0.000183518065313908
0.000438320620890449
0.000268871425884066
0.000165842255909087
0.000396613609442618
8.43952245186662e-05
0.000211979089344201
0.000134210717028718
0.000415634057868982
0.000106613576542558
7.99167832407995e-05
2.3399897182626e-05
5.67300572075464e-05
5.49524561275024e-05
7.21337060940399e-05
0.00016496186184976
4.47124874409795e-05
5.8115468477287e-05
-0.000110555115605105
-2.95432128237027e-05
-0.000168875629241661
-0.00012634581849935
-0.000102723231251891
-0.000176847693070592
-0.000176782270219255
-0.000265926878998505
-0.000211410223155318
-0.00033956058564319
-0.000144645860937652
-0.000221064399852497
-0.000252778216448231
-0.000250466676894492
4.67345412264262e-05
-7.9438047767389e-05
8.62119129797886e-05
-0.000125864663886699
-0.000110919783624375
0.000197152374292504
0.000283695850677347
0.000268392958308903
0.000168598974511557
0.000312191495953109
0.000516939087611134
0.000302410167716206
0.000251083107178346
0.000375789820047136
0.000457891725051393
0.000408993295964753
0.000292514593504052
0.000214123203349182
0.000290935374004389
0.000341455503962845
0.00023950088821486
-3.80511704805095e-06
8.93598298555969e-05
1.48244425572406e-06
2.25256117702505e-05
-6.88854701858181e-05
-0.000120657893569359
-0.000351211418916032
-0.000247749314385061
-9.58553988426299e-05
-0.000454244062148148
-0.000150860074583257
-0.000187833355663359
-7.85253699980474e-06
-0.000310163517907782
-0.00023008122132017
7.38232344103996e-05
-0.000187063444252634
-0.00023590658243275
-0.000159405804385059
-0.000124647352005726
7.98644471529614e-06
1.22630111407992e-05
-0.000120990650311088
3.11312653997878e-05
-5.02481318795808e-05
-5.35640682807662e-05
0.00015614132318233
4.82856832704759e-06
0.000101533168676965
5.36321728104014e-05
0.00019490444838548
8.86575461882892e-05
0.000291881054311453
0.000116575234637328
0.000206874185238172
0.000142625082832825
4.35184377904617e-05
0.000178868846247483
0.000255474408462978
8.3228942280637e-05
0.000242720940014417
0.000170499805286193
0.000111172866914407
0.000240549250344306
0.000302003509781719
0.000101162028097768
9.54412884957893e-05
0.000120617732150219
5.64440590604501e-05
0.000139868194343346
4.97137504522523e-05
-0.000239422979477741
-1.7670273142967e-05
-0.000210113328848576
-0.000395295483248652
-6.06289705343027e-05
-0.000102566077225182
-0.000131060575790293
-0.00025403675984505
-0.00023003247904374
-0.000269634082558305
-0.000230330072360276
-0.000173328924937846
-0.000237472212672885
-0.000248689114441794
-9.79553663074071e-05
-0.000215386875972108
-0.000116343252169448
5.61849822482489e-05
0.000150191121278745
0.000130577671920551
6.2462223920208e-05
0.000217053168636592
0.000277233211191719
0.000141011219544226
0.000244522894563337
0.000207816884718245
0.000203026944588721
0.000480407156839372
0.0002893983090512
0.000345539296070504
0.000320215454201594
0.000580578307159879
0.000337941377859123
0.000345551317387434
0.000257357965880271
0.000156927265671819
0.000204024059769145
3.08577221186367e-05
0.000127391504107089
-2.32956290526523e-05
-1.14015942079599e-05
-9.19847518271353e-05
0.000167303048783372
-0.000122535336199964
-6.83829814647187e-05
-0.000110470172154761
-0.000259427598181148
-0.000145388557360656
-0.000172652544259054
-0.000135656770671827
-0.000146125239060589
-0.000232881017925817
-0.000123243428626648
-0.000158785466387387
-0.000132923290036615
-7.70788936206493e-05
-7.32247638869805e-05
0.000145815272210721
3.32643980666994e-05
9.02420966401992e-05
8.6798638154389e-05
0.000126396757164023
0.000117561664158704
0.000276136469068311
0.000266605353422487
0.000260051720141775
0.000237144181499747
0.00022517509422411
0.000151988464310952
0.000236568282212262
0.000102749253933011
0.000211217364171266
6.3073366667753e-05
9.87128002820517e-05
0.000248837470824869
0.000214753515089093
0.000233977443125834
3.48427450555249e-05
0.000205626387353097
8.92378329514932e-05
9.48050771378843e-05
-6.05285888787624e-05
-3.20391266645233e-05
-1.88883011667972e-05
5.3645210945132e-06
9.61923050304946e-05
-5.60951725713991e-05
0.000154565550094472
-3.01954953155972e-05
-3.23848577965754e-05
-0.000288702256810349
-0.000185122185008011
-9.32239825763089e-05
-9.88294598271101e-05
-7.86141683177249e-05
1.45809705661073e-05
0.000143638160260652
-0.000137832894428734
-0.000172384027835688
-4.1316184079521e-05
-0.000109148476754195
6.5670813299832e-05
6.01692178739889e-05
7.15218623809415e-05
0.000111409661504664
0.000213717932760925
0.00015054763719955
0.000200959559594482
5.69779386342414e-05
-7.811914603736e-05
5.17930723489438e-05
-2.08664210159495e-05
-0.00019295015547576
-2.63990778134327e-05
0.000280682099316865
0.000111954791152969
0.000233077229595445
0.00015854657372745
0.00022739617527483
0.000193685821875978
2.12224614546744e-05
9.65256474186903e-05
0.000174810505342957
0.000224993132291192
7.19248797021748e-05
0.000276508851628967
0.000111043888457863
0.000186013948487093
0.000166708660388694
5.52534910532327e-05
0.000220261218312531
-4.19133484125773e-05
-5.92624237371582e-05
5.13084594420367e-05
-9.05975187640706e-05
-4.08271188252333e-06
-0.000151253390930933
-0.000106478201670418
-0.000214341204611943
-9.5349730463714e-05
-0.000222935247397428
-0.000125443513992057
-0.000136471187208335
-0.000158150849483719
-0.000168731811586512
-0.000182776662313636
-0.000111683059130449
-0.000178136446641097
-3.40228921636969e-05
3.64419498839088e-05
-0.000181902878820211
5.10723747545607e-05
3.68897377175773e-05
0.000121867941569919
7.89620006270443e-05
0.000121110594595755
9.63636501911419e-05
9.30590264927658e-05
-2.34397768287559e-06
0.000266039714409791
8.80471891351761e-05
0.000156608982034658
0.000236026244814492
8.84850381897653e-05
0.000233638329782975
0.000210766041535987
9.52643221849303e-05
0.000239070098527601
0.000278808163396105
7.47457608809346e-05
0.000120548946634248
0.000333134086462313
0.000236791488545822
0.000256414368726524
0.000158476994238111
0.00015585818724687
0.000212161852496842
6.98321106395912e-05
7.68185095818571e-05
9.96799344975119e-05
6.4205853322166e-05
-4.54111892089177e-05
