# Supplementary material for: Research on computational propagation and identification of mine microseismic signals based on deep learning
Source: PLoS One. 2025 Oct 22;20(10):e0334641. doi: 10.1371/journal.pone.0334641 (PMC12543183; doi:10.1371/journal.pone.0334641)
Supplement: S4 Data — (ZIP) [file pone.0334641.s004.zip › 000100700000867.xlsx_0.txt_24.txt.txt]

-5.27070857062986e-05
0.000255677046609429
4.92228150508343e-05
7.09082055245859e-05
0.00023587007366675
0.0001332006902877
0.000169469767529564
0.000261157547785044
0.000372064100527086
-3.32255639149522e-05
0.000184684642000253
0.000195813740650723
0.000438603455678127
0.000353429512850639
2.77352326809958e-05
0.000234342030065641
0.000389825130139498
0.000183053995553846
3.22615572763917e-05
0.000225940706102403
3.5858890478728e-05
0.000149765037666
-7.95290770276576e-05
0.000122593519652299
-9.2774197142958e-05
3.0592190340022e-05
-6.28416647426074e-05
-0.000175331357619138
-0.00011799692234593
-0.000261187299369928
-0.000262314216737037
-0.000239308011215777
-0.000391404815574774
-0.000474625553730684
-0.000450266365706253
-0.000185995334157668
-0.000178365550930244
-0.000184300169270338
-0.000139209521903146
7.77465992221654e-05
-0.00013144275063601
3.99969076661879e-05
0.000157981776824746
-9.63125471887256e-05
1.41064148531569e-05
-3.74629045183523e-05
0.000213081309374745
0.000160146934691317
0.000306430396111169
0.000194704397392518
-4.41653113587397e-05
0.000107931047379756
4.16547055832195e-05
0.000126337231257392
0.000126410743848153
0.000123675131031322
0.000225947007182312
0.000185247876684765
0.000128186578574537
0.000177039052125776
0.000170317098662223
7.40600401041017e-05
-0.000102313681479865
0.000170872990774096
4.58559137743423e-05
0.000292229809788344
-7.70175056039299e-05
0.000194510142531195
9.97776518730742e-05
9.85409421639758e-05
-0.000128064466534622
0.000107424775264411
0.000324051576871693
1.74892936891819e-05
-5.16268825607204e-05
-0.000129178826000276
0.000157727470531072
-0.000157175778860724
-0.000177633623358693
-0.000306206907521778
-0.000362527753730123
-0.000215165147526176
-0.000231469934157533
-0.000201026782797364
-0.000198377767047075
-0.000277453930756303
0.000115535034580511
-0.000148827104311749
-4.42656304267001e-05
-9.92725869243936e-05
2.73520374407433e-05
-3.46628045378341e-06
5.19277591489179e-05
0.000301596570967116
0.000155827814746651
3.73745554007198e-05
0.000283579245444848
0.00016022943935008
0.0003019114307253
0.00042837760204432
0.000138609910184924
0.000402567600356494
0.000384457369440817
0.000103923226255807
0.0002668053219522
8.42631738912709e-05
0.000321101297758882
0.00032639347858466
0.000280817836737565
4.95338861327201e-05
0.000233788024419237
0.000297136114919812
0.000132614724518663
-0.000146086656281842
0.00024076623577867
4.81403784099578e-05
3.03101734413037e-05
2.55105563439966e-05
-4.35930815901338e-05
0.00015849478924376
6.69744210465988e-07
-0.000227048138365355
-8.85353676163362e-05
-6.39504436441135e-05
-0.000207564139186145
-0.000169813143762559
8.69057570019612e-05
5.54990629127809e-05
3.0549460872519e-05
-0.000112044400725798
-0.000152950259936875
1.2098305856349e-05
9.0313376739188e-05
-0.000150833572576671
0.00013874411063704
-4.25823323556087e-05
4.27970379088759e-05
0.000137979462641473
-0.00032615254728916
-9.60485944957693e-05
4.39809607440013e-05
8.27608219556639e-05
3.64843363270123e-05
1.95827219652746e-05
1.03401635377979e-06
0.000141165168007017
0.00013190304385201
2.17615877265556e-05
-3.97057810508844e-06
0.000185275008708315
0.000166518440908875
0.000212555902762918
0.000320009191110936
0.00033138202638004
0.000308671564274304
6.86389899543279e-05
0.000240681546269309
3.15590320931699e-05
5.66523290230287e-05
0.000162311660939512
0.000388721991418406
-8.24281587272239e-05
0.000223031993745765
-4.77867718146276e-05
0.000390642961163955
7.71197140493405e-05
7.22749322161689e-05
-9.13649711623529e-05
-8.05222840275808e-05
-9.17274845762795e-05
-0.000117497520778115
-0.000224859308243772
-0.000326773693331522
-0.000348672638831171
-0.000177069478287814
-0.000126630994383418
-0.000230230597751666
-6.26346495536803e-05
-0.000245772935030215
-0.000149249333088043
-0.000155563483893798
0.000104544338869503
0.000169297288975825
-4.8991264104909e-05
-5.06511045682422e-05
-7.75297479190834e-05
-4.89070416722265e-05
-5.8152045969869e-05
0.000218231892082836
8.8493835649191e-05
2.44257402068272e-05
1.72167743021569e-05
7.72021627686703e-05
0.000199138724301374
0.00027096168198345
0.000317364675821837
0.000225464822337721
0.000386024357822767
0.000263354105780802
0.000250751154377578
0.000244972441028104
0.000365888624366525
0.000305517635416953
0.000147598430796471
0.000206193522913291
0.000250518756347404
0.000123620326467611
5.57654527413975e-05
-0.000159474104216616
0.000164775125986166
-0.000133747948828167
0.000147548291619283
-0.000291938917514594
-0.000204205139250536
-0.000142178921531789
-0.000174654987156082
-0.000158990871902029
-9.87239314141533e-05
-6.79114751788367e-05
-0.000101113010465226
-0.000185342741112535
-0.000226975754526683
-0.000230626108287539
-0.000139911393542276
-8.21909788487534e-05
-0.000101596530912331
0.000169425683376269
-0.000143583622382286
-7.75650375215018e-05
-0.000147967855516777
6.01520955239071e-05
1.40528103403242e-05
5.48511662144127e-06
6.56210536986333e-05
7.13388253334442e-05
0.00019609088324959
0.000317017250716808
0.000237425757602202
0.000122027369112413
2.6079465636902e-05
0.000138523143489629
0.000139193514545124
0.000275861210789204
0.000234469285552904
0.000341857667655218
0.000422964820630622
0.000428041049676537
0.00027186650015567
0.000106464246949229
0.000150539372429513
0.000206371208751011
0.000171634852679082
-4.11905183587182e-06
0.000531078727319729
7.6590892777788e-06
1.24711930126618e-05
-2.34317049228603e-05
-6.90136075317097e-05
-0.000165004871372823
2.13494110003267e-05
-0.000224076072592137
-0.000141006409220725
-0.000109815154705748
-0.000474585830258173
-0.000194157563725205
-0.000245882285534222
-0.000339026323808533
-0.000375289717332009
-0.000224393273114876
-0.000212500463946868
-0.000153933833955917
-0.000196288024889463
-0.000236229739815381
-0.00034064067900516
-0.000380022505585659
6.98445114247492e-05
-0.000114268975337291
0.000130348277959426
-2.25074391932346e-05
-2.60651431644968e-05
7.91495395402578e-05
4.31367538007341e-05
9.03433866219678e-05
0.000354998698815446
0.000312464090905172
0.000257321207309148
0.000294842865217941
0.000502380182028928
0.000460466806683278
0.000418397546298459
0.000449336151596877
0.000299229280969333
0.000371872370275949
0.000253961327001439
0.00015118685077252
0.000124133042353627
7.78255511401436e-05
7.54761472427418e-05
0.000238691981539446
0.000112317942836444
0.000138910671807919
-2.96163114362169e-05
4.59846634611791e-05
-0.000116164074680741
-7.32900535498525e-05
-0.00034538569083971
-0.000291257052411751
-8.7852420525073e-05
-0.000191365697617351
-0.000200635571793141
-0.000323624341349586
-0.000127384395079819
-0.000268149776179483
-0.000375303209406364
-0.000297214351543802
-0.000173047873152288
-0.000190672227083706
-0.000486834400248041
-0.00025941750513002
-7.60283170429299e-06
-9.39258500026971e-05
2.50162285460619e-05
0.000101809772530186
-0.000111309195990598
0.000115278582944969
5.78032152357637e-05
-1.34414540852655e-05
0.000265235113437725
0.000121617271061207
0.000249163814287277
0.000121502196425851
0.000294786481682244
0.000305014948569071
7.31142045990045e-05
0.000251604393877155
0.000500308147503169
0.000272316867008887
0.000192159693247847
0.000458818520125888
0.000147013077426647
0.000210312287473001
0.000249844122830024
0.000243007721368739
0.000199713264521615
0.000205048843036074
0.000200607516081568
0.000258609134631374
0.000153115255196215
-4.79220137872183e-05
-2.97496193697466e-05
-8.84703627103423e-06
-9.88101461359979e-06
-0.00022741209374835
-0.000186665438703823
-0.000139486314014781
-4.89620670119889e-05
-0.000343373251235224
-0.000336263249454352
-0.00041748640461495
-0.00018328505145299
-2.05892538119082e-05
-0.000317189930102784
-0.000213728418852598
-0.000136647812202367
-0.000111800673210653
-3.79540754040905e-05
-0.000104022078940277
-0.000110393696431156
-0.000166393168123668
8.4403187895372e-05
-0.00018099446978653
8.12328994637772e-07
-1.65146706092587e-05
8.72843745006531e-06
8.86854691828888e-05
0.000161042952351082
-8.0199854317299e-06
0.000246675369779955
0.000148585133798342
0.000267618281173501
0.00034922192928894
0.000229403308751935
0.000274501726225342
0.000191413031998538
0.000147580898624609
0.00030454524610214
0.00046364141582313
0.000233782492474825
0.000257278007009866
0.000235474859719318
0.000284168008909481
0.000147528458170264
0.000245272835527588
0.00029081631909884
0.000170610786477483
5.19299957150059e-05
9.05867421314719e-05
0.000180992765321599
3.00829538282882e-05
-1.25113858276839e-05
1.33205996921489e-05
-0.000234863022049406
1.2300955382123e-05
-0.000161274212599843
-4.09024826767466e-05
-0.000155662926020217
-3.2620231342495e-05
-0.000279297163711277
-0.000231565654186075
-0.00024665633668624
-0.000207313728299883
-0.00037411996015777
-0.000180891033302068
-0.000122604381247473
-0.000155596849252331
-0.000148016951677485
-0.000138987527398094
-0.000130317734049165
0.000108568137381135
3.23640823911438e-05
-0.000135607281535497
0.000146460367568219
8.52969696324857e-06
0.000109012061872968
0.000217933553978323
-3.45401943022645e-06
0.000236948674080432
0.000323968714176201
8.66600522698821e-05
0.000196395171906675
0.00025361158095365
0.000234825542158492
0.000309095117980173
5.79444697650809e-05
0.000392311893303487
0.000216486528528518
0.00013259916458341
5.61924887465594e-05
0.000192603082550823
0.000209537307497776
0.000151434075376032
3.83694886633012e-05
3.12866947950931e-05
0.000107036703317227
0.000105051006030692
6.44602339569106e-05
2.1476785559585e-05
-2.05070839338496e-05
-4.15378696457612e-05
-7.92599313336093e-05
-7.30271685068795e-05
2.48721929724946e-07
-0.000225435168846621
-0.000159436797912132
-0.000217835851175347
-3.42892622013717e-05
-0.000236009993365813
9.25618824920234e-05
-0.000124202045535492
-0.000119730722024754
-0.000266155389552802
-0.000105265774716553
-0.000154856969276353
-6.90465971183921e-05
9.73083064114512e-05
-0.000194908026847875
-0.000171741216727018
-0.000100266099145318
-8.9804943200248e-05
1.92232858515828e-05
-0.000226653386190306
8.37609168069204e-05
0.000236687774248465
0.000164490513582211
0.000164756527083275
0.00016901785990867
0.000114393207500532
8.55798333755336e-05
0.00040956627175585
0.000340051698556251
0.000139529462732351
0.000416264737118611
0.000246903662513797
0.000156260082901226
0.000149099960010099
-9.04200616250354e-05
0.000382369476604252
-3.3268725520847e-05
0.000151055215393991
0.000145924522577822
0.000263459941111388
-9.866619392867e-06
-5.81661383774027e-05
-0.000164462206211889
5.80941393737769e-05
-0.000176492152386731
-0.000204249727797933
5.80138079790738e-05
-6.30827984756027e-05
-0.000226700509240754
-0.000199647702881621
-0.000123279060202807
-0.000294093836612923
-0.000450499753998839
-0.000280095936114412
-0.000309512817029177
-0.000177000445441605
-0.000104157677763853
-9.11065141346077e-05
-0.000304320065819932
-7.50332900193993e-05
2.39120927641871e-05
2.78285267187378e-05
5.8907552066441e-05
8.02713734996291e-05
4.17645231548024e-05
0.00023363281687262
0.000242140595329231
0.000222971262544947
-2.4570946062624e-05
0.000244169402900304
0.000298242180121203
0.000300705577068712
0.000235634465699467
0.000294919785398192
0.000350931537116691
0.000345858683224332
4.85632822822146e-05
0.000375568302601073
0.00024196053549694
0.00023206615903431
9.04277561162952e-05
0.000102837274193064
8.78954915070588e-05
0.000132270135902764
-0.000188279365255208
0.000253889726911027
-3.91686465708528e-05
6.59884129429304e-05
-4.36940175319889e-05
0.000183934011532618
-8.62593256035767e-05
7.82635276003927e-05
-6.99938241004365e-05
-3.85469818131713e-05
-0.000147844121551236
-3.50341650035805e-05
-0.000181929355006345
-0.00028607427594865
-9.06562922339186e-05
4.92919831866107e-05
-8.77703268262761e-05
-0.000156244435968846
-7.21331091388605e-05
-0.000229116638716471
-0.000132556023495752
-0.000357426152900966
-0.000298667725725675
-0.000273182742838334
-0.000125630750054012
-0.000103197637799574
0.000103351807789452
-0.000190190020726296
4.53725762316831e-05
0.000149851931284837
0.000166539367803323
6.99270386086954e-05
0.000154420020711116
0.000237159321179782
0.000623089953087406
0.000472177124822508
0.000273743220866912
0.000323810558870313
0.000400676276939737
0.000219466141699823
0.000193918363309526
0.000379235521669427
0.000185450956841282
0.00028127611324397
0.000270850483368915
0.000175560706319251
0.00025474065637011
1.69621891413343e-05
0.000104227130472922
-3.79697849525655e-05
-4.58904771881228e-05
2.48692422772173e-05
-0.000246444255512394
6.06958066213929e-06
-0.000256448042106624
-0.000153920795719094
-0.000237415516547358
-0.000238856956377873
-0.000326549414867364
-0.000336098501552371
-0.000201553985366271
-0.000330752129306263
-0.000318517087311691
-0.000229399544689657
-0.00016560251295612
-0.000106914517846092
-0.000237251735732372
5.798238474311e-05
-9.7755999146153e-05
-0.000195591920209127
5.32813357954318e-05
0.000160451132269022
0.000154651889921908
4.92613069487396e-07
0.000148042100008264
5.71781177183231e-05
0.000166678556897073
9.60983936181209e-05
0.000271056590558088
0.000178558465933375
1.53159305613735e-05
0.000370718253508384
0.000176080292561286
0.00021117889470734
0.000178695996589787
0.000436885516505481
0.000128564883365383
0.000215869154181654
8.93773917487529e-06
0.000252362630096877
0.000101973875620282
0.0001499680146204
0.000337708822996649
1.78173006780564e-05
-1.6370448329256e-05
5.08090704373417e-05
3.10096172645924e-05
-0.000114335448142905
-0.00014979192971364
-6.98715996361962e-05
6.3645473281748e-05
-0.000234435903272662
-0.000229618429333263
-0.000260094805303758
-9.56448761189573e-05
-0.000178565913875434
-0.000196474350149261
-0.000177507375481501
-0.000207585430785831
-0.000305275330331735
-0.000182027618831848
-0.000168765266744797
6.0862168068698e-05
-0.000339297441536612
2.73651010324084e-05
-3.12565967901862e-06
4.04844867940362e-05
-1.56319517164158e-05
-0.000101388785232835
-0.000100152807485028
0.000104959997429201
0.00021952638727539
0.000319304328345834
0.000143509579932253
8.77157134377201e-05
0.000119573389077289
-6.64913442425397e-05
0.000161816346248005
0.000145709167241685
0.000131012871082012
0.000155811759509273
0.000230741587752309
5.16355552569162e-05
6.45262796423847e-05
0.000352761099673815
0.000377712514788939
0.000337115109473834
0.000128737982903667
0.000388672335970323
0.000357648036077573
0.000236812645423562
0.000328368487981967
-0.000153648483280819
0.000278687212405856
-2.94980512940193e-05
7.22802255354742e-05
7.82089267598483e-05
8.93642474015338e-05
-6.80556452999707e-05
-5.97386382956228e-05
-0.000104152214379193
-0.000324281263031394
-7.40499621270968e-05
-0.000139246484226088
-7.07620219449144e-05
-0.000228906048689785
-5.91071750971097e-05
-9.1820147385644e-05
-0.000144984489128399
-0.000158675526469297
-0.00012103831523747
-5.42044293621315e-05
-8.79413400844858e-05
-0.000151530023369856
-7.62876967878649e-05
6.60030194038202e-05
0.000207278654965472
-1.99188652879864e-05
0.000160567247052625
4.30571006478259e-06
0.000132266574846359
0.000128160950717751
0.000203556401126477
0.0001456403199396
0.000370461906015934
0.00016327638288886
-6.42175045850041e-05
0.000363313976266646
0.00035509156685675
0.000392777487022844
0.0003539303801958
0.000169513899471842
0.000347568379775611
0.000342805972175237
0.00036947022532343
0.000343620813370117
0.000245864406216957
0.000279744714992758
3.22335485064435e-05
0.000161450824067014
0.000236654781649643
1.57049608553044e-05
0.00017607503201514
5.31496666626139e-06
0.000105152950202846
-0.00012586023703343
-0.000153010016561765
-0.00013598920818671
-0.000295427694264286
-0.000261606927342614
-0.000392545112711158
-0.00011476163848157
-0.000217782052076505
-0.000273346875746637
-0.000124950767504519
-0.000144539685885019
-0.000132002119947
-4.7070112800118e-05
-0.000228953008465467
0.000114886132379984
0.000130587296357607
2.89581816443268e-05
-0.00017816352260054
0.000165716234146269
0.000190393605060846
0.000142537575494461
0.000163481018989634
0.000143292281464021
0.000274526307888662
0.000208122348556579
0.00038548468497011
0.000293655649557061
0.000195912385581791
0.000345208751542116
0.00027101767277433
0.00035152250863969
0.000130057062108886
0.000453580521653128
0.000131269757005229
6.87116078766599e-05
0.000154646238234258
0.000136181607058101
0.000178645238783982
0.000201182842481741
7.32415066406874e-05
0.000190567216939703
8.7669532147318e-05
-0.000118081271747742
-0.000122966412568991
0.00012576979377685
-4.76209259789803e-05
-0.000126185526850243
-9.15598106569641e-05
-0.00014710991143984
-3.45672821783061e-05
-0.000349668424669971
-0.000255944894795161
-0.000132947747400319
-0.000318031941931998
-0.0001053304020018
-0.000112794347988682
-4.40159646761765e-05
-0.000241054912407243
-0.000116381515687609
-6.19950370669914e-05
-0.000132206304615271
4.79427683947192e-05
-1.6024927771333e-05
-0.000102391773017541
-7.30224918258302e-05
2.40757623896131e-06
-4.11109237881605e-05
4.60909979305249e-05
8.26442007552996e-06
0.000169844498382633
0.000121303492378156
7.76252215372621e-05
-0.000107604535365462
5.77261501109111e-05
7.04691107854687e-05
-0.00011786238164727
0.000197007110509375
5.24683293252473e-05
0.000321611408688957
0.000148804434300354
0.000250187272821789
0.000306564232963976
0.00019490655203065
0.000367847116214106
0.000228658640986167
0.000175213722537645
7.57648195755433e-05
0.00027557191269479
-0.000103872637825552
3.38296839791191e-05
-2.10343304931054e-05
0.000172201426619387
6.82702627569388e-05
-0.000198653493347744
-0.0002190466529157
-3.19595695777078e-05
-0.000165296167420299
-0.000179104139843147
2.64093219656e-05
-8.13462288582847e-05
-5.68709312102614e-05
-0.000296458146063572
-0.000356405358143411
-0.000255149646556646
-0.000274697712057938
-6.29349975882372e-05
-0.000320004147081585
-0.000133282028406349
4.1191800598325e-05
-8.80556685153421e-05
-7.96364332452281e-05
-9.50537221259104e-05
-0.000164471651375391
-1.12358140311517e-05
-3.61115173806219e-05
9.49113655874779e-05
0.000146967965009628
7.60533256426177e-05
6.18238675650574e-05
3.42030962246881e-06
0.000188441245744525
-1.30197340632489e-05
-2.81244824461627e-05
0.000233654831857027
3.33483142377187e-05
5.96255107146075e-05
9.13545600624382e-05
0.000272434805005093
0.00011888565412752
0.000290220183728072
0.000442147872214809
6.32386790129776e-05
0.000280154596684278
0.000319368732015447
0.000263710558565015
0.000232297274304494
0.000183102757036421
0.00019964309765857
0.000112170698814176
0.00025372665549161
0.000107907562551128
-4.0046984922125e-05
-0.000146822352527495
-1.69508456306165e-05
-2.40288360192564e-05
-9.31910596496809e-05
-0.000216207260673988
-0.000422593937215766
-0.000212310685752971
-0.000245748741418321
-0.000157629893209898
-8.39225895505956e-05
-0.000258120475471454
-0.000210896791763871
-0.000323164083721217
-7.13118057351435e-05
-0.000114043315507561
-0.000152446306988168
-0.000130636956895751
-0.000185435341829116
0.000103397211229946
0.000118942906851542
-0.000225496640593619
-2.58543400549886e-05
5.96689062512832e-05
3.13453774723891e-05
-5.33202958544923e-05
0.000236067741075448
8.56077522046605e-05
0.000305213159498548
0.000351828260940474
0.000208606971063677
0.000168717976293524
5.22700531808672e-05
6.38483882693654e-05
4.80429846277854e-05
0.000150151133847766
0.000155866822350688
0.0001554379539294
0.000449546823915429
0.000158477771878964
0.000224062620372093
1.86222673575123e-05
0.000187994601188435
5.26510249555273e-05
0.000162720576246427
5.38753371579872e-05
9.17429267774988e-05
-8.39816809576715e-05
4.01601744793871e-05
5.55197416502433e-05
-4.54150089407709e-05
-0.000176151326625205
-0.000175190230570957
-0.000255408022109353
-0.000327488249005436
-0.000141904954095833
-2.01667481878194e-05
-5.70657704049668e-05
-3.02309691576651e-05
-0.000363853962502017
-0.000174584792637524
-0.000347872341554938
-0.000110103949778277
-0.000182943807685209
-0.00023029227087578
-0.000188998067716079
-0.000116917078097816
-9.2839874358844e-05
-7.86958532170227e-05
-1.63187381014571e-05
-4.41226287773241e-05
-7.82663957982844e-05
3.99470580962948e-05
-1.66962483300501e-05
7.00005554565781e-05
1.89484831689396e-05
1.45084144650827e-05
3.12285263107353e-05
0.00012973006816129
0.000383215953322502
0.000285956664522214
0.000446353657321558
0.000307153548070962
0.000446103284779339
0.000334750643685966
0.000170159326305095
0.000377864476781356
0.000367228661309668
0.00023431781364711
0.000347355449879474
6.61070944340991e-05
-5.34824364236975e-06
0.000165434218943704
-7.94125592681908e-05
3.36391975022407e-05
-5.4445509458395e-05
-1.13718053652977e-05
-0.000108224288977968
-0.000263880584641568
-6.14155447729421e-05
-0.000145193745243483
-0.00019553361111246
-0.000233844550364418
-0.000308321517560964
-7.6626589510281e-05
-0.000167528700749835
-6.32574468168895e-05
-0.000232079825247138
3.9732570039528e-05
-0.000109161865952045
5.48693816135517e-05
-4.34102293337001e-05
6.59979016560746e-06
-0.000122917223599007
-5.25504906431918e-05
6.09812153531067e-05
-0.000110752305553199
-5.36408905174645e-05
0.000140707874563132
0.000141004612425508
-5.07718806572487e-05
0.00014452444921355
0.000138429541410027
0.000111440344725914
0.00010387193899925
0.000165584647264058
9.1929266801853e-05
0.000370645918235826
0.000394432693733833
0.000186476556042876
0.000154123247268243
0.000160369202272891
0.000338148984420045
0.000177045114769728
9.2268927051793e-05
0.000159042988793534
0.000103229645586035
0.00015749089500807
5.9704642541949e-05
4.8936080602597e-05
0.000141392875502932
-3.49331356496712e-05
3.75212965240046e-05
5.72142638324546e-05
-1.04348916635874e-05
-0.000105629065216061
-0.000128646582622549
-0.000120676415336375
-0.000309981017363897
-0.000314163029632005
-0.000242451059691638
-0.000170101756072123
-0.000356487714248083
-0.000326314880840939
-0.000172072039176348
-3.88634669023108e-05
-0.000306393868024973
-0.00019743061828818
-0.000200455172047034
-7.86522770442086e-05
6.57461128372622e-05
-0.000141191321588304
-3.22007545880755e-05
-4.26517314787401e-05
-2.86641871850528e-05
0.000233283626166352
0.00012532049113052
0.000185155517696889
0.000359968846036238
3.97813791547631e-05
0.000157791513443678
0.000248979296582507
0.000260352836080417
0.000201897932268164
0.000176045469126983
0.000246057176260841
0.000158502892254348
0.000337281168659782
0.000128340549902436
7.4485445824895e-06
0.000181790699249649
0.000125306462460579
0.000296721718706301
0.000245316556374784
0.000111985098716645
0.000209469032924244
0.000163868947506549
-0.000104596559832663
3.93864227160454e-05
1.59366122211413e-05
0.000204857041915315
4.59406558438292e-05
6.44698817185744e-05
-5.50554927343495e-05
-0.000331848509547242
-0.000190402972841875
-0.000278964486508951
-0.000122637641748257
-0.000138780130043351
-0.000263901496809747
-0.000234237877124773
-0.000210038728912505
-0.000257995593478209
-0.000307486800932965
-0.00029547531279664
-0.000162744544793542
-7.24108532515482e-05
-0.00026250105791004
-0.000186114422798104
-0.000390231586335349
-7.368047722641e-05
2.45877126635485e-05
0.000109714287075627
9.54769045444809e-06
0.000219651216203208
2.59797687220428e-05
0.000222592806952049
0.000230130323552974
0.000307625963650555
0.000258307972318729
0.000391133575578255
0.000226562110273423
0.000100531892147639
0.000458461146954922
0.000145722884839483
0.000143358989107172
0.000278912529961065
0.000304048113521132
0.000245734758406655
0.000221873366122271
-2.44481649086891e-06
9.11774750630065e-05
0.000141383400852088
5.49935773607161e-05
0.000177703633253747
0.000195943630244672
-6.1928668320673e-07
-4.48201465944239e-05
-4.04617819654015e-05
8.65278892508154e-05
-2.20967879616523e-05
-0.000121799587491327
-3.2950553035604e-05
-0.000319187397531576
-0.000132481908822765
-0.000196971932526235
-0.000365036645086787
-0.000218083772257724
-0.000209865046847542
-0.000401789635263435
-0.000152701696372473
-0.000247212617277107
-0.000140099807045055
-0.000212639696999358
-0.000144759792285118
-1.74901776554605e-05
7.2466203515617e-05
-0.000104166621942963
-5.80575310153734e-05
5.97633222350258e-05
2.98562171124519e-05
-7.16069949606946e-05
0.00038618149153885
0.000327084789987108
0.000194169885259234
0.000220053286786975
0.000313699459161122
0.000390604695484874
0.000316129042945208
0.0004396296089833
0.000258797748234187
6.81019823405868e-05
0.000229344802561026
0.000324502860591828
0.000298407399800821
0.000248179844000611
0.000288332827244399
0.000138861252815852
6.82855680104434e-05
0.000248413792112403
0.000226339137485208
1.74419602727743e-05
0.00011544001391035
0.000176486624508861
-1.14771645933146e-05
9.49854728183946e-06
7.69401616994286e-05
4.48835136563325e-05
-0.000129870577641287
-5.04576643895207e-05
-0.000105658576192899
-0.000164224349907721
-0.000203654200578533
-0.000302649536098995
-0.000293369703476632
-0.00025524138458481
-0.000263711257871224
-0.000228778504078356
-8.54386435023823e-05
-0.000315886992659091
-0.000320080644304666
-0.000180435157138616
-0.000280159805119002
-0.0001064271299729
-9.90770726411341e-05
-9.15260424690623e-05
-8.21207508050342e-05
-7.28379609376851e-05
3.14990471981167e-05
0.000128633341656948
0.000170161864876202
0.000350583272170589
0.000372684118693537
0.00016507155027294
0.000360339542637715
0.000269389544544814
0.000241373236935184
0.000286822901878408
0.000364422206555861
0.000311423250128197
0.000285558599541756
0.000275702203718555
0.000272508194375897
0.000275148332759501
0.000183547676200689
0.000466764872089914
0.000278224334796519
1.61653263250059e-05
8.70791761080281e-05
2.23296725298466e-05
3.16328340268607e-05
-9.27579769615075e-05
-9.10902678428557e-05
-9.15977879291046e-05
4.23332928599637e-05
-6.48329522287998e-05
-0.000294303081758671
0.000138315079137084
-0.000150985840155617
-5.67872014124513e-05
-0.00027795748439088
-0.000245778146736628
-0.000124239500599753
-0.000370121191267678
-0.000273658488731551
-0.000278598506434908
-0.000260360724755183
-0.000183472922978783
-0.000258387039732987
-0.000171933797984755
-0.000250059029013076
-0.000161755438970282
4.93629538684601e-05
-0.000164448427617796
-0.000115782513246587
7.3836307857398e-05
0.000323101634528401
0.00025278929751386
1.51833068356917e-05
0.000381874078159001
0.000243001496564903
0.000123046621788284
0.000326465097071737
0.000431286878392284
0.000337194626045614
0.000230511143954812
0.000465882955127057
0.000513199626041381
0.000350580744162805
0.000558321096403369
0.000195322734707582
0.000370426723330224
0.000144751637363356
0.000184008739802091
0.000345103694818602
0.000199663044795223
6.58927258959486e-05
0.000158946039470056
-0.00011185599358775
-0.000210575981086316
0.000116592862505382
-6.30643126651872e-05
-0.000167951349047079
-0.000234091247238573
-0.000289388597353264
-0.000213934027977113
-1.25567425158002e-05
-0.000190103346659944
-0.000390775520680369
-0.000294721107244514
-0.000239978284033165
-0.000285999438537415
-0.000386283289723505
-0.000220594860279732
-0.000289196666398769
-0.000385189915125174
-6.68816148230395e-05
-0.000180028970935545
-7.57938603039682e-05
-1.78952061898444e-05
-4.34128869139783e-05
0.000120119781548319
6.48079219929101e-05
-0.000135388372698383
0.000194342849005961
0.000232883529165503
0.000316267959949881
0.000327067330172261
0.000446305639758567
0.000312129008349706
0.000398497173123271
0.000257377926077063
0.000217347086768514
0.000459756322474337
0.000221317112959095
0.000166414161850625
0.000121134714686407
0.000303287346931007
0.000201572799160524
0.000178670967056134
0.000175629879477996
6.57842918349927e-05
-0.000121983581933655
0.000312832629211215
0.000135548215402757
0.000172748084976375
-8.80382849050734e-05
-0.000115918034164014
2.52609590578645e-05
0.000140033275459758
-0.000121570318633037
6.74152575800664e-05
-7.32325575385358e-05
-3.44378141803226e-05
-0.000239077624870946
-0.000268605361365217
-0.000339434710067393
-0.000266015266988019
-0.000312561567376581
-0.000184347281026869
-0.000366816173651396
-0.000225166730429497
-4.46655602978995e-05
-0.000244721872395482
-9.66577708011469e-05
-0.000150069137910452
-0.000203896550892041
-1.98363158724025e-05
0.000212668772054332
0.000176989188262128
6.78767014833e-05
0.000216006504506347
-5.81093778785603e-05
7.70669122770484e-05
-3.14237547618682e-05
0.000162968990527833
0.000276015607511833
0.000189888846158418
0.000300331223801342
0.000272107385896275
0.000274885566057931
0.000257048279324882
0.000499689690072605
0.000384507938849384
0.000423106572404543
0.000505679238505363
0.00053126880199072
0.000326635995144224
0.000220289834664474
0.000177839603516329
0.000222239918503232
3.516411384967e-05
0.000130433891155088
0.000137885939238064
0.000212084652657938
0.00013189631994522
0.000150691527638705
-0.000138886371907296
-1.567638102322e-05
-0.00030318830414422
-4.7099392309892e-05
-0.00023061972575164
-0.000351264671019723
-0.000196818510507571
-0.000425600082353003
-0.000463562393057758
-0.000346145084222671
-0.000403283701912565
-0.000468097055079559
-0.00020751124679897
-0.000544998303118744
-0.000249655683050456
-0.00032377283470451
-0.000292460682469419
-0.000130190801544521
-9.27405202409237e-05
-6.84579307168316e-05
-0.000120993612647536
0.000198574768112999
0.000134550067039483
0.000184742856090831
0.000450055264880784
0.000302169284254347
0.000356554659614884
0.000181721885868896
0.000383310774713583
0.000580539683191861
0.000479813907656292
0.000542698610547553
0.000663549113865906
0.000412645236607618
0.000547260084838887
0.000426256593326936
0.000286446920160655
0.000394559481588627
0.000310666249288793
8.6389984011702e-05
0.000182880078170125
0.000246251657698164
0.000171431813994708
1.06942522772234e-05
-0.000201776479516427
-0.000159619715337229
-0.00010223877548461
-0.000256843387241696
-0.000210113799689026
-0.000372862013669215
-0.000292708482742865
-0.000377591333241186
-0.000271001674613613
-0.00036879117191292
-0.000513249977992889
-0.000604400916872014
-0.00032391355244031
-0.000476777846641744
-0.000289867749560288
-0.000488249063557587
-0.000157875997667915
-0.000318669485678488
-0.000296210249896739
-0.000328674226117038
1.18239869956643e-06
4.58844700412765e-06
2.22040907092296e-05
-2.00671604039472e-05
0.000201555269078469
0.00020437958247566
0.00023263021853858
0.00027799648776425
0.000543766214701164
0.000485655006151837
0.000562075121815771
0.00039369111523655
0.000419627543708642
0.000418036383970581
0.000450820420238523
0.000461316264210222
0.000355797745790524
0.000484578784405233
0.000369094297646852
0.000495032727507448
0.000238638751256803
0.00031663030784147
0.000222372508019168
0.000132898118941364
6.12708058956574e-05
9.89061582345863e-05
9.9676050564269e-06
-8.21289762277628e-05
-0.000140154434187658
-0.000314695731786505
-0.000262098391572663
-0.000218181485084424
-0.000416768684992932
-0.000276270495172567
-0.000145834466406981
-0.000292832503534565
-0.000422819688632577
-0.0003032530016372
-0.000315021534411575
-0.000452597109889472
-0.000381179852750424
-0.000417729738552272
-0.000221017901971217
-0.000202302963158883
-0.000228784976716479
-0.000157506459095822
5.7077085502739e-05
1.96626831671618e-05
-1.17221897626749e-05
9.29416533406069e-05
0.000132744700500384
0.000146823992523811
0.000154281233846601
0.000327261990477678
0.000205516188640214
0.000444971760507636
0.000379537586989084
0.000106042099631039
0.000263412384679226
0.000248372164949493
0.000394074722247418
0.000314255229047492
0.000305454552938369
0.000362975622461736
0.000246271999441387
0.000412629403421519
0.000257251402657142
0.000588700809729022
0.000321243080536184
0.000342009108304926
0.000191957824894936
0.000353499606198997
9.80929339327371e-05
0.000152486850365667
-5.30047559590835e-05
6.47598801236043e-06
-0.000152233607361345
-6.03581819464488e-05
-0.000105728890382285
-0.000239451593023284
9.30539056423675e-06
-0.000117119776041533
-0.000238410416701911
-0.000420578254570124
-0.000318243393489645
-0.000228015546491842
-0.000289496924836898
-0.000342463449366671
-0.000176750478579016
-0.000456894281427525
-2.08018377268497e-05
-0.000435897244707734
-0.000308587949742276
-0.000263660001006644
-0.000110210801234637
-0.000302285547966351
-6.02661110504593e-05
0.000123322644801257
-7.9646264724573e-05
0.000102056533355296
8.74689168151585e-05
-2.36455327114957e-05
0.00014925793570166
0.000166533292116199
0.00030231759821735
0.000275534615596568
0.000177922037466226
0.000246788027208845
0.000481419322587507
0.000222112293182417
0.000330688125902529
0.000344259164214174
0.000493293996082776
0.000474846875952044
0.000501029420374482
0.000279074554198219
0.000544140183419084
0.000401736155672344
0.000290024848923957
0.000179380004486126
0.000284870312136361
9.66671655902581e-05
0.000180201717169692
7.15586764096242e-05
-0.000129956426110774
-7.23147873284273e-05
-0.0001505754904675
-0.000308363385329568
-0.000418144702111565
-0.000378290099638737
-0.00051727786285386
-0.000632574512751875
-0.000658022980728739
-0.000357021555130253
-0.000348696621492243
-0.000370539352258185
-0.00024540950750039
-0.000346714531421772
-0.000298463396891978
-6.29531719889494e-05
-0.000162298503995173
-0.000236772612737553
-9.16393661427202e-05
2.97377671786634e-05
2.04070449696992e-05
-4.05696353444315e-06
0.000146487214027193
-1.70416637920746e-06
5.00608752030701e-05
0.000251196990506262
0.000155819137905763
0.00020729180148751
0.000405449893834327
0.000254727930329425
0.000525374691121712
0.000322788608200867
0.000357507611569423
0.00030885229711113
0.000408544740742305
0.000294031199360794
0.000460751201352759
0.000434589541493616
0.000420215856619896
0.000234587188182235
0.000180762689249542
0.000207928200560188
0.000199130117734253
0.000257150578080138
0.000278311690703467
0.000270067251902713
0.000227951340354902
0.000111349963072936
-1.09951632504082e-05
-0.000175033879869962
-0.000127724098445556
-0.000208869919983573
-0.0001874352384566
-0.000540751676587039
-0.000491524905722757
-0.000342789928598638
-0.000345136806301459
-0.000486776343410512
-0.000439806977309415
-0.000306043141482824
-0.000298429085644599
-0.000290411696266833
-0.000491566148861648
-0.000136469962765581
-0.000361815495913866
-0.000219873544573613
-0.000224681155035778
-0.000251554082208216
0.000134127245890689
3.6703609008113e-05
0.000236297495196676
0.000274985589077849
0.000393352838717182
0.000297805375972662
0.00047720294323097
0.000427123598571129
0.000344556152196658
0.0002549681080296
0.000341474417294798
0.000545478911143581
0.000315724887616375
0.000233303640805495
0.000345847371845404
0.000413627677982093
0.000285299393634482
0.000355761438995819
0.00020794982110943
0.000347597793307388
0.000240929949435958
8.02300208873834e-05
0.000185560643705174
0.000110104902034114
0.000148401683800713
-8.06711826042435e-05
5.38681313873242e-05
-0.000203931698057825
-0.000266747357709497
-0.000216828084019658
8.88008019999118e-05
-0.000316564781609281
-0.000370774719150691
-0.000189389273552388
-0.00038247844582015
-0.000290973629759623
-0.000357729965332301
-0.000245056361369797
-0.000347630020537561
-0.000342825550671886
-0.000160948210334319
-0.000241885393126227
-0.000227300840859859
-0.000297824263481689
-0.000122115469928598
-0.000108598471519584
-3.95265693411652e-05
-2.02877395343713e-05
3.45854874885521e-05
-0.000134355231181715
0.000202970229048202
0.000155616243133135
0.000223829723365868
0.000339806402952823
0.00020970464864255
0.000289764084647941
0.000241700459794533
0.000351743971341786
0.00032007193707143
0.000337467637354839
0.000305649852507062
0.000552436054746285
0.000234422386746989
0.000442312340638598
0.000300311307427886
0.000283833566660259
0.000453852213477896
0.000472130479120804
0.000388366517321675
0.00011177484698862
3.72459910414766e-05
0.000104839933420466
-0.00010026095595714
-0.000304069732492712
-0.00039297580944879
-0.000271597248244088
-0.000315102459110159
-0.000344742410981377
-0.000318616399870192
-0.000214992274070448
-0.000349238530288355
-0.000238490485080158
-0.000311046419035472
-0.000135303290398122
-0.000342965339613041
-0.000292102985895609
-0.000115582013050506
-0.000242553025312646
-0.000206875945221302
7.30408180065023e-05
-6.77156982158999e-05
2.18946555117502e-05
0.000122825781422872
3.47432849600738e-05
0.000124127867960838
0.000155288817458254
0.000461342336864758
7.94401422299739e-05
0.000316283805395198
4.33260284677388e-05
0.000368727645481921
0.000132623273057961
0.000142527565836406
0.000246487375455964
0.000369937465080611
0.000287138263858532
0.000414543639184196
0.000173999820306113
0.000291037747018518
0.000162691882218752
0.000361030131189554
0.000486930245903357
0.000287745314537077
0.000200350309374934
0.000123846909254809
0.000181901448789553
3.50947852610809e-05
0.000247731628253825
9.55498335819163e-05
-2.35949226906024e-05
0.00012729567109954
7.52075083494074e-05
-4.68150648830906e-05
-3.35225677889754e-05
-0.000206801052303682
-0.000212411724177467
-0.000317708967351305
-0.000314601271363868
-0.000417705394381129
-0.000384588225480943
-0.000328413975176519
-6.24328124678817e-05
-0.000173421979227057
-0.00035156120607768
-0.000238682689067644
-0.00036665563307157
-0.000344674688589848
-0.000168902046847673
-0.000162668193185895
-9.28002220607886e-05
-0.000115472556196177
-0.000215414948353065
4.59504817287619e-05
-0.000120161946479086
3.37135055000672e-05
4.30675510395317e-05
8.7952671036785e-06
0.000151738719209365
8.39820160717033e-05
0.000404874873976425
0.000347070351710805
0.000363137018242461
0.00061736334044397
0.000337922273229625
0.0003967786470779
0.000408558057144437
0.000336239150303932
0.000527275378841337
0.000357719006106124
0.000361230403081387
0.000276017989552413
0.000381808659262901
0.000329762795029615
0.000179871329981191
3.28863393664534e-05
2.35735528179411e-07
-9.50381011118145e-05
-8.58848775387229e-05
-3.38141736149508e-05
-0.000190377320075079
-0.00024728212229905
-5.46260856316012e-05
-0.000281591271939769
-0.00033062259419099
-7.63726403875025e-05
-0.000419599076629916
-0.000275682335578888
-0.000308665864520208
-0.000326490775694034
-0.000146137638996968
-0.00026264261391448
-4.57810038994839e-05
-0.00015710700410073
-0.000198066932861848
-0.000196006172088507
-0.000208811383269906
-5.45905793652212e-05
0.00010820662582136
-8.19947812397541e-05
0.000142873249422179
8.22463130241564e-05
4.25590572399916e-05
0.000230903371257998
-1.68517041396581e-05
3.31813669045221e-05
9.9411570529553e-05
4.86978245935317e-05
8.82275800205746e-05
8.01493320330855e-05
0.000225242128819586
0.000348286406748786
0.000117950659214085
7.89007704016054e-05
0.000398663004420292
0.000321657343493921
0.000385623700398095
8.80251576109788e-05
0.000309323976682417
0.000158100319794837
0.000157702813980236
0.000327115352132496
0.000113633828994857
0.000273419954508567
1.26922250288265e-05
-0.000157628881927541
0.000120571215674154
-3.50079711898351e-05
-9.5768383698003e-05
-0.000281590089094621
-0.000250347509074674
-0.000248120943032697
-0.000323892086065688
-0.000186532205513101
-0.000354116379622442
-0.000416720141371347
-0.00030750290708959
-0.00037256756671018
-0.000233525911288847
-0.000353963662184619
-0.000168871845485132
-0.000117382170254816
-0.00025370274948772
-0.000172734900703055
-5.25570676190542e-05
-0.000175034341783334
-0.000171716620696547
-8.3197496899885e-05
0.000233937130046418
0.000287569452115979
0.000195507603243403
0.000146359652922196
0.000149557855167243
0.000218184379324809
0.000218560426008216
0.00028667016300544
0.000288706590316475
0.000567357985684878
0.000472352234557888
0.00042490926807512
0.000531587713616696
0.000407089838759352
0.000389564103618773
0.000253815501511078
0.000252259338795513
0.000256348100757957
0.000148243085629443
0.000108576099532976
2.13011732484834e-05
1.91512822125063e-05
-6.47348107222602e-05
-2.21643736695297e-05
-0.000243383470500032
-0.000206709145207389
-0.000290287215113888
-0.000352140917574737
-0.000420968017253348
-0.000458279123937538
-0.000383858468216808
-0.000201903830039716
-0.000255252347698026
3.77199102181099e-05
-0.000178169075989638
-0.000154853546376589
-0.000320861959662988
-0.000144998929976032
-0.000275308730699347
-0.00024803770432488
-7.04008462182306e-05
8.4014089399644e-05
-2.14110198584163e-05
4.40710835295627e-05
0.000147446262758725
-1.41245681447973e-05
-7.89887327913878e-05
0.000174901752778966
4.12855305110824e-05
0.0001967409994478
5.63192953587518e-05
0.000324273430394859
0.000202193508178363
8.08142069493583e-05
0.000184664512635176
0.000284883467589324
0.000354075659795913
0.000346342654038109
0.00031220248985598
0.000426160500768172
0.000577134282361564
0.000309602552618237
0.00020626784122585
0.000237913440402977
0.000156536145848025
0.000280138710370249
0.000129878311615445
0.000126522195481707
-4.98488739854824e-05
-0.000124533943175807
6.4828946543475e-05
-5.0776133849181e-05
3.84764973067914e-05
-0.000365716999520191
-0.000227298910451429
-0.000509600456689323
-0.000180052561477789
-0.00036055141002077
-0.000514435622933051
-0.000448735998464253
-0.00042255717167714
-0.00030515386303933
-0.000228513560748421
-0.000219636914762917
-8.30477079248353e-05
-0.000150563058401257
-3.68665669862707e-05
5.6355680478563e-05
-0.00018207597631963
-8.46075754745833e-05
0.000151391999001498
0.000193593865300908
6.72178873958989e-05
0.000146053258773868
8.42732882054617e-05
0.000375292244102449
8.42740508300609e-05
0.000239912811563377
0.000204055069538124
0.000359797300813682
0.000226251027601581
0.000288972430805213
0.000322991027515933
0.000411135137983647
0.000282436321309619
0.000428554423752546
0.0003698670382608
0.000349376362257299
6.45315222322379e-05
0.000145468890168911
0.000120647257462343
8.21527974765656e-05
0.000175320485579591
0.000304234386225017
0.000103768785267219
7.80457492055638e-05
0.000102118609963052
6.19963989076813e-05
1.25534671026052e-05
0.000107653991617002
-4.32637565948718e-05
-8.4405834355688e-05
-0.000248045504328143
-0.000326807643763217
-0.000174393221196608
-9.25284105340185e-05
-0.000129651772060763
-0.000260388895161259
-0.000165804720108905
-8.77733344527585e-05
-0.00022978702790667
-5.94444587620267e-05
-0.000161139801365229
-0.000280155589540742
-0.000217718799514311
8.98369155108006e-06
2.69064735381084e-05
-7.81603023022605e-05
-4.42366280922843e-05
0.00011036278252105
-0.000110532513661483
-6.76223087600256e-05
1.27920091791531e-05
0.000320250066537577
0.000315316591266934
0.000196013444396844
0.000325960705257442
0.000242630031157051
0.000333066177475278
0.00041317086421615
6.01920984087058e-05
0.000297752589466396
0.000264785789389799
0.000111817228227589
0.000281936875310478
0.000180728927689349
0.00027781206414551
0.000163879787972488
0.000306612618884006
0.000195187951749963
0.000186497004631966
0.000120749997967043
-1.83040046525016e-05
7.12666026807079e-05
2.45437026784174e-05
-0.000143918841962334
-0.000195603773473624
-5.91616161091239e-05
-0.000187881557576211
-4.80998842518558e-05
-0.000338872786457061
-0.000370513389949229
-0.000356711685067993
-0.000382354233035798
-0.000124752573732577
-0.000260560629001372
-0.000236868923412601
-0.000112298196942781
-0.000211642656637214
-0.000230273635961312
1.13629190190479e-05
-0.00027355329892681
-0.000115992384505411
-0.000171967710011217
-1.85376450443094e-05
-0.000171997536611375
-0.000119257914809277
0.000120702449920265
0.000133501705324169
0.000195178709169263
0.000111334098942141
0.000273268833889867
0.000243646842688085
0.000168128174129263
0.000220030866398306
0.000280288541940254
0.000223228874137494
0.000106572705443285
0.00036670297129357
-4.18651778940123e-05
0.000193286068002461
0.000251570019882783
0.000242992192784062
0.00029393951806963
0.000135695803523473
0.000169296114057601
0.000232243369557659
0.000133863773704628
0.000109382498976531
0.000110288162650081
-6.59221114375099e-05
-5.79168652300038e-05
5.65693683599413e-06
-9.85757297454732e-05
-0.000116008649564159
-0.000197170570797257
-0.000149762511244788
-0.000119037330845493
-0.000127590904792318
-0.000328911740603449
-0.000198588899744369
-0.000226344672966242
-0.000206553827803167
-0.000161891673536115
-3.666363256321e-05
-0.00022790569844535
-0.000127323448532621
-0.000171797670604641
-0.00014921248855475
-0.000178713970275636
-0.000172992580321636
-0.000325459221146183
7.20572092319119e-06
-5.81494955554758e-05
-0.000119840631793423
0.000178818638142286
0.000126444164622346
0.000214338183417467
2.86654430953324e-05
9.95016669152259e-05
0.000139659691403681
0.000241179012255159
0.000278043245718992
0.00019708109001209
0.00034476612285531
0.000226039324872618
0.000238405379575599
0.000197377086632661
0.000218745480768792
0.000401888117431348
0.000374185464402022
0.000138376791969203
0.000298583257801908
0.000144317779380943
0.000370326904257337
0.000208066610357224
0.000268279365461809
0.000130591663830668
9.33653655904345e-05
0.000195224444871058
0.000110028011659286
0.000202949919165156
7.4239390862511e-05
-8.55860212982085e-05
-1.98828939689616e-05
-0.000203561010863965
-0.000167871574827739
-0.000149299573321832
-1.55864023714235e-05
-0.000311329488564614
-0.00015956275015006
-0.000230612721526255
-0.000346660913984701
-0.000231966863352608
-0.00045945314693989
-0.000336822979291366
1.92674143194098e-06
-0.00019451245752136
-0.000113109836266603
-0.000128430113325642
7.63427859923665e-05
2.13316377234163e-05
-4.69414783681929e-05
0.000138301519388249
0.000135603840684885
0.000210127333178699
0.000220484219859135
0.000130419784198789
0.000193811703289583
0.000178546714069128
0.000341191240317002
0.000434230503993784
0.000252958295540813
0.000358199604979525
0.000290584199214021
0.00018722565278641
0.000262291928309904
0.000216525098539094
0.000179119373171767
0.000130358943361028
0.00013155068806266
0.000138003612034939
1.68638918105091e-05
1.27032802924016e-05
2.84743677591119e-05
0.000163474413006602
-5.40983787037996e-05
2.37701080557631e-05
6.65389059082604e-06
-5.14205070060799e-05
-4.23353804485446e-05
-0.000210985325168881
5.71259154506351e-05
-0.000117167324099684
-5.04366987675267e-05
3.40539589668099e-05
7.93203639534132e-05
-0.000160925358089368
-0.000121427538073959
-3.47776652770204e-05
-0.000148127539886642
-0.000222961211597371
-0.00013766055815122
6.46679999003886e-05
0.000101630982343395
-5.95151124588853e-05
-8.23142065856946e-05
0.000185211792734576
3.76613431235739e-05
0.000228169730529217
0.000110643455524776
-4.20901441120404e-07
-3.10860354939317e-05
-3.33031779723554e-05
-5.48981032043407e-05
0.000101724886559961
1.68683159779597e-05
3.11208870258492e-05
0.000257705015477871
0.000134929878338961
0.000293218432694056
0.000145650258347986
0.000119491606227958
0.000170071037806673
0.000284049683074456
0.000132271777934398
0.000133990649957578
0.000106302093669026
0.000122096435350074
0.000196344493841942
0.000320427848114883
8.89826872068258e-05
0.000216099118944607
8.1522077115773e-05
-6.48268927461874e-05
-0.00017023065264361
8.218706245105e-06
-6.11300760117423e-05
5.36325028775237e-05
-0.000220074582446118
-0.00020436863744429
-0.000219760493289485
-0.00023611971563769
-5.52407808082044e-05
-0.000132574797486296
-2.79662606727159e-05
-0.000271789084395461
-0.000136119955899806
-0.000175678515636284
-0.000202818758942621
-0.000208814019103654
1.47293706988813e-06
-0.000189047948351491
-8.50099785218894e-05
-0.000155126485991938
-2.43344864506158e-05
9.39354843980951e-05
0.0001005037295484
0.000184059703625382
-1.03064289536573e-05
0.000177121380323898
0.000468786186146062
0.000323403861643985
0.000255362596136688
0.000470462760877468
0.000140722711462258
1.71639761768127e-05
0.000361509902385246
0.000254880013953336
0.000357607499018874
0.000331745823866787
2.64946590851297e-05
3.99443258302926e-05
-0.000123841218042385
0.000153884177758338
-3.25828844577276e-05
-1.20870825999659e-05
-1.06190248004425e-05
-9.56038238364343e-05
5.39882365895967e-05
-0.000161065030574526
-0.000155033031051396
-0.000170260166400033
-0.000227620047641285
5.09938539337427e-05
-0.000182357874348054
0.000100786554777798
-0.000115096510001545
-8.84627678409094e-05
-0.000108397807616543
-0.000175047779914032
-0.000161786041415381
2.31947400186835e-05
-0.00016936742052657
1.93916948644311e-05
0.000133679808628543
0.000120399781847
-0.000197499218774009
-9.98275855508425e-05
0.000237245240258018
5.32729904616389e-05
-1.45431932878728e-05
1.93558695903934e-05
-2.57475462336018e-05
0.00026285662962734
-8.30254561269599e-05
0.000146470071604624
5.19447301405266e-05
4.66172859987089e-05
0.000243996370279153
0.000167056611080371
0.000236881179037342
0.000310711649360734
8.21075941341003e-05
0.000296691187044103
0.000434507996791933
0.0001696198326884
0.000140422059865187
0.00013368427876835
2.93011913762944e-05
0.000118797868674055
-8.75345172352495e-06
3.17486373895659e-05
5.56623834981926e-05
0.000193657753928206
0.0002147196117537
0.000215980882502178
0.000135654188278622
8.50351435571764e-05
-0.00024971307705656
-7.16910913151738e-05
-4.13560015832386e-06
-5.42294820540449e-05
2.48727514245143e-05
-4.71785290420253e-05
-0.000109111024518141
-0.000354413045898235
-0.000105996115398584
-0.000292966117390335
-0.000196092702728959
-0.000120737995300576
-0.000128038126928909
-0.000149374865467695
-9.9179326258789e-05
-2.14839569049125e-05
-4.68477183897178e-06
-9.18652151389595e-05
-8.45149154225291e-05
1.68964548294254e-05
1.83036114251555e-05
-1.90790884225821e-05
5.45724233064609e-05
9.25740522779827e-05
0.000150093753967977
0.000349950106038381
0.000251439328044978
0.000234274557799192
0.000146637316038831
0.000214722560010124
0.000260984276258868
0.00038752496622933
0.000174516898544263
0.000251138115449321
0.000294606393722555
0.000184911207905011
0.000411053505859489
4.83822101077778e-05
0.00018955870033909
0.000295855564890206
-3.4140232297596e-05
0.000187495096262089
0.000254705093933339
0.00019472281488219
0.00014646832226158
-9.91131300796133e-06
3.23262505041205e-05
-2.27563978950607e-05
-0.000216031173799603
-0.000178342757943857
-1.98286261935365e-05
-0.000200074203468217
-0.000106379619259303
-0.000473905477971641
-0.000295345730773717
-0.000273984333167607
-2.40080320687165e-05
-0.000117005288440114
-0.000186734747608766
-0.000114121974032221
-8.21129306516508e-05
1.44963840672462e-05
6.12370121338771e-05
0.000183146575296125
-6.72887294872232e-05
-5.48535389820069e-06
7.4456348024936e-05
0.000136214802167383
0.000174802855078515
7.15350209380972e-05
8.38314876713214e-05
5.60072868998842e-05
0.000258768792850136
0.000226108660685175
2.34400668505987e-05
0.000201518916450199
0.000324179429706532
0.000205850292344265
0.000240879376935709
0.00040225877804357
0.000329305074094562
8.38618382469722e-05
0.000218458385881858
0.000296664686261403
0.000190318006686251
0.000207239460534205
0.000329245241459101
0.000419765085345464
0.000121758503073028
6.92633598965185e-06
0.000198155217791235
7.20480225304741e-05
-2.55232922300181e-05
0.000108511166208464
-8.81236631119623e-05
-0.000269204821841069
-1.92553501387982e-05
-4.72885674453829e-05
-8.78126211615886e-05
-0.000151016305047579
-0.000250277431689124
-0.000144885427404022
-9.15660944090948e-05
-0.000254918030452823
7.45185409458195e-05
-6.14134731997135e-05
-6.94236337841718e-05
-0.000186022329909241
-7.02056319168361e-05
-0.000204701237499372
0.000172100408389167
-6.75696493057273e-05
-0.000171046885774824
3.40436352026958e-05
0.000121464397260064
-6.91048337052592e-05
0.000145999557459773
6.93699064075084e-05
4.19773004867022e-05
0.000128093790608935
0.000387767130192023
8.90182303836642e-05
0.00019649444149894
0.000357015437917575
0.000150400696768512
0.000243324934654608
0.000160785987406929
0.000143600076671449
0.000208326827593064
0.000220608706350141
0.000316701927457705
0.00044503188613844
0.000215296430354041
0.000425406577279448
0.00027733584029279
-8.90915776267432e-05
3.50236492583784e-05
6.77226723127266e-06
5.44278338285689e-06
0.000178346659288339
-0.00017198953116852
-0.000222707605374533
-0.00014182169668462
0.000118528550818082
-0.000117615511245107
-0.000129408350703445
-5.53503627312946e-05
-0.000227487950049829
-7.54961062210649e-05
-0.000205475756572093
-0.000237441350923426
-0.000210938795533455
-0.0002329469878034
-0.000200408400892084
-0.000221608348204834
-0.000126766897510908
-7.39557112818905e-05
-0.000183834826304612
3.83656462330404e-05
8.79424109372482e-05
-7.86584551251074e-05
0.000104437973118651
9.18393627350799e-05
-0.000101703302160777
6.59620631818699e-05
0.000297087411630961
4.47927824026284e-05
0.00018149479706499
-0.000141478044067158
0.000102702484200905
6.71644828837566e-05
0.000163938550533757
0.000101857235647286
-9.89304698339852e-05
0.000308362174752792
0.00025450064939514
0.000437596982348624
0.000287195441951969
0.000270830226396366
0.00028639999794495
0.000255530342350779
0.000283550982587544
0.000121203733038089
0.000124496627445009
0.000223282671475031
6.48257298717705e-05
9.88346240300916e-05
-7.88289787026195e-06
0.000134620345871872
-0.000100382691320295
5.78596522935437e-05
-0.000127287583734664
4.25930073732547e-05
-0.00010554313764213
-0.000243773023002589
-8.10995806274523e-05
-0.000165108164219012
-0.000162091813665237
-0.000146855942104271
-0.000342157609149723
-0.000259321454087417
-0.000331145518789881
-0.000196991775349812
-0.000389187893365507
-0.000275306824469334
1.57222547636645e-05
-0.000202759500269685
-4.37015352655081e-06
-3.06537928003351e-05
8.4016224449029e-05
7.78825165655231e-05
0.000238070769585672
6.43796118131537e-06
-5.0919478932437e-06
0.000264327451318736
0.000198547556325771
0.000177038834175217
0.000235346903141231
0.000255115257826821
0.000223796235359179
8.60680842866123e-06
0.000195848834635723
0.000108488329157796
0.00012660754978972
0.000291465342912905
5.72831799166884e-05
0.000371878959593156
0.000283155937159813
0.000169201363799083
-0.000104276411062981
0.000100377407122021
7.14559053267989e-05
1.91135554495117e-05
-4.68791795485949e-05
4.90587996531977e-05
-6.44578729855022e-05
-7.82498614055254e-05
-0.000189987581103948
-0.000152295491599553
-8.76537059649856e-05
-1.73083747576138e-05
-0.000212067290968891
-0.0002123624035052
-0.000171715419145162
-3.87469490601351e-05
-2.61083487430045e-05
7.88908458223041e-05
8.21968985009262e-05
-0.000129806497386363
-0.00019181731615898
-8.29429283715902e-05
-0.000125359965203756
-6.48647748580271e-05
-0.000348482558425644
-0.000134339054984859
9.98586548154729e-06
1.75260262199795e-05
0.000139676478506181
6.25050964675489e-05
5.80719425570669e-05
0.000166115185956383
0.00018988856617224
0.00011190190769362
0.000276837010100131
0.000312049648649637
0.000385984973870049
0.000418044249667506
0.000389398274305969
0.000281281350056367
0.000303730966955259
0.000290679322338387
0.000148576268015749
0.00029171780448309
0.00038052428439518
0.000333327232011594
0.000204422879433791
0.000123947392617247
0.000125742272833052
-0.000174413967817495
1.01470465646653e-05
-4.73745747359686e-06
-0.000162631863265702
-0.000157585446519346
-9.78339029650436e-05
-0.000289298303170624
-0.00015451418699451
-0.000311499462974266
-0.000177043011544449
-0.000261580073230117
-0.000268977424029617
-0.000215961837761452
-2.58508928276085e-05
-0.000316650351563916
-9.43180327951854e-05
-3.62778592022727e-05
-4.8390952179126e-05
5.84132194975839e-05
1.25115247083328e-05
4.17031299525559e-05
5.1088289447888e-05
0.000390223492611604
0.000238977297084202
1.69454791502596e-05
-0.000109128632303624
0.000143114590347844
3.64011632723984e-05
-6.67416142111246e-05
0.000147073639234821
0.000147698352893903
0.000200397451076677
0.000287503814757715
0.000274853753695144
0.000236456628253716
5.50683798576953e-05
0.000112268977530317
4.34878246312549e-05
0.000128676183954958
7.16626826644088e-05
0.000394660808784508
0.000208389941249318
5.0623008046722e-05
0.000117471312528983
0.00021105269307947
4.27551079329902e-05
8.17827787422631e-05
7.34250274846928e-05
-0.000238448771148604
0.000174594530771788
5.55874010690038e-05
-0.000185016674106977
5.71195443010043e-05
0.000157909570686207
-0.000182054328822533
-0.000189711376474871
-0.000165468867650682
-5.69879196655468e-05
-0.000191952782310266
-0.000216419745459676
-0.000316466600713281
-0.00025180278564539
-0.000257798868938124
-0.000279421252643455
-0.000221973572940984
-0.000434777831058464
-0.000223434655250537
-0.000136824796431892
1.58457608421211e-05
2.22075763160263e-05
9.30305921556918e-05
2.17434122827733e-05
4.89524909752768e-05
4.37027568516682e-05
0.000336317153882693
0.000216137306304592
0.000210060564660945
0.000225419897236152
0.000408119355092869
0.00026626432242121
0.000120885713778674
0.000359733453508208
0.00026766453093842
0.000438752766705154
0.000455887904637345
0.000317583036840905
0.000123731694373707
0.000349391967388188
2.57933599719483e-05
0.000204861674109003
0.000314542634911187
0.000131420587163808
5.52067561216059e-05
0.00014939758853404
0.00011282240069254
0.000226308183028347
0.000163038883263591
-5.04346297020904e-05
-1.70190633632921e-05
6.87592662604277e-05
4.07871302781989e-05
0.000124452368385905
-1.64943709706529e-05
-0.00031987287471316
-0.000269079910797731
-7.80408372827315e-05
-1.11612472625468e-05
-0.000212209055007587
-0.00027535709848204
-0.000202626918044606
-0.000195214659076051
-0.000117107093764718
-0.000408506072720855
-0.000394167572816643
-8.58224344452377e-05
-0.000248423176820315
1.43095271132696e-05
-0.000115740179735751
6.74615005178191e-05
3.631180486649e-05
0.000421897157376978
0.000239066530816488
0.000327434684461715
0.000145162643130083
0.000170380337937718
0.000268604135844929
0.000335633555898655
0.00032733973363588
0.000326024258894144
0.000237327774027919
0.00041818123069185
0.000380536110482631
0.000382578990496178
0.000286937958683207
6.59630611935319e-05
0.000260307481367572
0.000256566100200433
0.000262876501975236
5.17759698825284e-05
0.000169907206242107
0.000235517386603727
-2.6015467989388e-05
0.00026883001527546
0.000136421094415844
7.77361024848387e-05
-0.00021377036815652
-5.54154979993556e-05
-0.000308792669643462
-0.000277026413922032
-0.000204855086168964
-0.000347793480843173
-0.000379611860300915
-0.000364693140481557
-0.000299824706131928
-0.000250933067233571
-0.000144380429955923
-0.000232394589735664
-5.13911619113514e-05
-0.000133649277247966
-0.000259612448859439
-0.000168627220903903
-0.000300697326053104
-0.000136046671370038
-8.96685029510731e-05
-4.24112834104161e-05
-3.04072948276146e-05
0.000222512444137617
1.41467500671239e-05
0.000134134339315043
0.000147021284553468
0.000333679723820313
0.000217871100036803
0.000267005233578602
0.000416894550045211
0.000349571180459848
-1.49473642807076e-05
0.000316220953769229
0.000257373190986906
-0.000135503770285674
0.000203950547870704
0.000205251037774176
0.000246011239826494
8.45660754492404e-05
9.43827553976364e-05
0.000147852103677761
0.000157200975227549
7.05376042243673e-05
0.00017954261520884
0.000300591019404397
0.000141949520883097
0.000371528870280885
3.47811017505651e-05
8.92253517290341e-05
-4.65371379228346e-05
-0.000282844562271389
5.26886677775493e-05
0.000101661417898081
-8.46707647621101e-05
-0.000281718650558621
-4.10049637617295e-05
-0.000293047592046001
-0.000370039541275849
-0.000125373367932527
-0.00036754845668792
-5.7231183711746e-05
-0.000292631067401078
-0.000218967191940387
-0.000377172020718493
-0.000168119811373894
-4.80679349916124e-05
-2.6890163080437e-05
3.36557467944518e-05
-4.13086464163851e-05
2.12191281075948e-05
0.000157119694363185
2.00896492654013e-05
3.83874273069058e-05
0.000174861770395328
0.000162497659475424
0.000255944200256914
0.000212588653838878
0.000257893838275798
0.000297966606706937
0.000271551650262848
0.000399956691777738
0.000503280115208487
0.000278255589844817
0.000531822768053998
0.000389892824493444
0.000310825698718083
0.000382093104249099
0.000184883869721043
7.61291140361936e-05
0.000101715610592162
0.000210192101667445
0.000200410517463057
7.1035280501375e-05
-2.49951059609862e-05
-0.00016223659807617
-4.32663636643532e-05
-0.000103554475678464
-5.90778041929825e-05
-5.30614186463463e-05
-0.000169691870446697
-3.0295178361109e-05
-0.000136328753641297
-0.00035144113793389
-0.000283425027095932
-0.000265787794981091
-0.000362111603049001
-7.42765245142975e-05
-0.000262997354781357
-0.000196111877109921
-0.000183544140403462
-0.000291134837334303
-0.000277550709652997
-0.000323349228173256
-0.000153771332190599
-0.000208536558168929
-0.000185476024581224
8.0455846091672e-05
4.07854308343986e-05
-3.71753854298981e-05
0.000187179797348348
0.000160366190429945
8.00384362707862e-06
0.000342029903517039
0.000171388390505836
0.000286676652068201
0.000215402759648236
0.000570385115848
0.000396626696330886
0.000276025316429515
0.000353044722766006
0.000273984826114962
0.000547129195596489
0.000246023466037025
0.000397530851997026
0.000263647577739027
0.000249150289009011
0.000199328915537497
0.000243821322291073
0.000209150854011602
0.000265496039302155
1.66234597912012e-05
-2.40283537036015e-05
-0.000269203539802075
-0.000114676080195985
-0.000213843824120956
-0.000147210014249642
-0.000261095002452475
-0.000100519974963488
-0.000311119760278662
-0.000323964410842787
-0.000352919422943466
-0.000129823944217236
-0.000326816171445982
-0.000333773084595026
-0.00049405972791836
-0.000245818956765316
-0.000320409332570435
-0.000329071681082081
-0.000218592033290119
-0.000182301697060814
-0.000155291564227556
-0.000127769924929694
-0.000121352390890468
-3.80688106768007e-05
-4.86780231238105e-05
0.000124739183721609
0.000103407337501835
0.000196655136356063
-6.53275215652966e-05
6.22401612559679e-05
0.000266130944550793
0.000453693866430939
0.000329521831844797
0.00040355513016746
0.000526346331761081
0.000479741139275036
0.000312293758884146
0.000415436655590135
0.000327576966364467
0.000440776583637601
0.000363948279990366
0.000226753261635275
0.000484340291620248
0.000238219060647309
0.000304193433818281
0.000144526125785535
7.27547232958461e-05
5.37645357932904e-05
-2.2098477752987e-05
-2.88599983355873e-05
-1.08727136705394e-05
-0.00012549231838477
-6.32217223904837e-05
-0.000365070086661709
-0.000218890120931944
-0.000192006229619712
-0.000283162170198583
-3.83397917691321e-05
-0.000197643299767258
-0.000128760635364934
-0.000360708856561151
-0.000197902259591123
-0.000332435349712247
-0.000230470678301048
-0.00017300304055552
-0.000133439951972792
-0.00024143163757127
-0.000262892567389054
-0.000146584625674193
-0.000294618905186398
-7.40401477797629e-05
-1.95730589502101e-05
5.60352191875129e-05
-4.06924478842385e-05
5.03046790098103e-05
0.000217101612847942
0.000105134867791538
0.000171380588779015
0.00016171547466877
0.000203942510772483
0.000335273261069105
0.000362603098258747
0.000649362454080156
0.000485634340796202
0.000382844244703931
0.000518383414011873
0.000552531265578621
0.000450040822710583
0.000270548393509462
0.000557566882574648
0.000384058430167579
0.000372211115833829
0.000364577665950948
0.000255130585255499
0.000206864519710718
0.000162646811335122
6.69637244639958e-05
-0.000106695839211899
-9.86680290217452e-05
-0.000302085433768924
-0.000215673962404993
-0.000153272013886642
-0.000382750954305052
-0.000536187325515119
-0.00022650790591659
-0.000389003448508766
-0.000346228539983582
-0.000291911516055451
-0.00032080629220625
-0.000294700181486635
-8.18048116149568e-05
-8.87238859659068e-05
4.19737823206351e-06
-4.07426533333357e-05
-2.60948087720027e-07
-5.81196857409736e-06
1.91755533978922e-05
5.73867031270887e-05
8.45807029942781e-05
-0.000101055321433557
-9.36347892949545e-05
-0.000160991458699619
-6.03250598652752e-05
-7.52491720595898e-05
6.58616600064128e-05
-5.43814207549958e-06
0.00012900417792336
0.000163545434200519
0.000208259992569434
7.62116316513078e-05
0.000217092070414495
0.000354123585764936
0.000453283628947187
0.000340905193921899
0.000358672440590571
0.000370258245095839
0.000251935331607053
0.000406968833823099
0.000243764065402345
0.000281259787652845
0.000277400239552638
0.000210277212947506
0.000189799998649768
0.000236816658780787
1.08175186398845e-05
0.000178992385729086
-0.000185287660090259
-2.08503777262316e-05
4.99069232826249e-05
-0.0001184067365967
-0.000135372733227219
-0.000199626398936635
-0.000297062561210911
-0.000242678207760035
-0.000214977188275694
-0.000194217737173717
-7.00047876787463e-05
-4.61589457351756e-05
-0.000499530969766198
-0.000227253689149174
-0.000195695785114787
-0.000430225568755396
-0.000252573282447063
-0.000265305677147266
-0.000485687542450842
-0.000166988574480951
-4.47347847400965e-05
-2.85710534319426e-05
-8.30928424305555e-05
0.000104285630808458
0.00011575461491725
4.94554623938841e-05
0.000258849892173519
0.00034938987494253
0.000375369028364888
0.000225996046592641
0.000360977640526678
0.000311099360340645
0.000362947599859403
0.000408274307299898
0.00033437761650105
0.000403444680090981
0.000456100603549636
0.000304936122849785
0.000324044686601856
0.000232136225296527
0.000368580610649874
0.000107521309071766
8.90299586470958e-05
3.64359993589371e-05
0.000168384253015071
3.59204067956946e-05
-9.91939188998365e-05
-7.29342641887838e-05
-3.84934328935339e-05
1.74870910323056e-05
-0.000420611786364064
-2.930675909853e-05
-0.000222193293749548
-0.000255746743476077
-0.000125120815527444
-0.000233507201031517
-0.000144294408099877
-0.000144845591763474
-0.000105697846353651
-0.00018886778307325
-0.000133605587119139
-0.000359757773622796
-0.000147968893283075
-0.000139427022517376
-0.000438210935704629
-0.000253206518732314
-4.16395850511716e-05
-0.000152109767968563
-0.000122512765725391
-8.74710034986159e-05
-3.00286814587678e-05
-3.06038683628573e-05
-0.000148949300621182
0.000110877282296135
0.000222391433116279
0.000426858621178328
0.000214367894578259
0.000278944248892758
0.000383387218652303
0.000526786833241238
0.000291814812336959
0.000479916237488333
0.000450863838214143
0.000459454227260415
0.000360139864387475
0.000321285627619752
0.000292987886049293
0.00026705370754001
0.00021541417063983
4.58554926368011e-05
9.17310687245895e-05
0.00012710228993562
0.000221544643864773
0.000145317503991064
-0.000105320691840338
-0.000221037070806075
-8.04315436953481e-05
-0.000115192682815024
-0.000413242969678547
-0.000303331029811357
-0.00018380568731183
-0.000295030043877185
-0.000238915606060319
-0.000180181938004113
-0.000244781021474772
-0.000311821850955121
-0.000329739836575136
-0.000372075107959396
-0.000135486218754149
-0.000331045955699603
-0.000105319979318322
-3.15198923043143e-05
7.60117521390503e-05
-8.55842453623139e-05
2.42469744010263e-06
-0.000147368823870569
0.000116053988635502
3.06787891971101e-07
0.000138401241996937
0.000135285330389726
-9.53567616351924e-05
9.95114301362737e-05
0.000269123006662332
0.000410812183775709
0.000273749942730343
0.000140339259832066
0.000317690299088195
0.000174540401527245
8.27129533723511e-05
0.000119765606598212
0.000180464592138396
0.000262184326377731
0.000329421639112228
0.000169573141907277
0.000140970155770486
0.000251834263052763
0.000340256225756348
6.35220195968377e-05
0.000177280226667468
0.000352379079502165
0.000279846588070397
0.000175174082362742
0.000240662624920069
0.000111537890726155
-0.000113262946391424
6.00872261735377e-05
-6.35783455190701e-05
1.65572507432229e-05
-0.000187658741022178
-0.000415680806731989
-0.000393955425627908
3.36701145847691e-05
-0.000382499813605763
-0.000381995575168335
-0.000464371054058363
-0.000179062369626442
-0.000280793902561526
-0.000406907613502635
-0.000216466959478395
-0.000343322706115845
-0.000120259715372859
-0.000438826362275994
-7.66793725988513e-05
4.52778217072871e-05
-8.45000872148557e-05
0.000118694694543562
0.000306465963154595
0.000126857603540753
0.000245171693053545
0.000164434388143173
0.00016634355680909
0.000358898231518862
0.000243550278274788
0.000180050656803384
0.000408362156086925
0.00031422792679293
0.000198899411441761
0.000322288902942829
0.000251992327795346
0.000339819224110351
0.000311934622878181
0.000384096774570546
0.000119032068580814
0.000246916295446678
7.10934203034328e-05
7.05555059461536e-05
0.000144071730082722
1.13454507568846e-05
0.000118552019530999
0.000215910190646984
-9.496868988827e-05
-0.000158943485217274
-0.000133076253737708
0.000135418649989747
-6.15298637970025e-05
-0.000227845213819962
-8.64182472256888e-05
-0.000295793112726109
-1.34458491313588e-05
-0.000257728904079045
-0.000197620420740253
-0.000225455365399123
-0.000330709533370471
-0.000379775021841116
-8.20578994560236e-05
-3.88401886892795e-05
-0.000206782455647888
-8.91862010214825e-05
-7.07036589346673e-05
-0.000352806434574082
-0.000160104416554219
0.000226599604029878
-7.24268583455614e-05
9.98492925349416e-05
-0.000107185445260258
-1.66691270046136e-05
0.000134840966739094
8.01078599144698e-05
0.000272086408377079
0.000258567867269342
0.000144156561542541
0.000241781830698844
0.00042767476328758
0.000241063476753691
0.000307043846165478
0.000302913101414955
0.000400550008077533
0.000316782325484055
0.000481171522101
0.000361978801647429
0.000220464727809972
0.000194226514621882
0.000223323632409144
3.10281617438587e-05
9.19721294257245e-05
-7.44923494817677e-05
6.36100302880538e-05
-0.000187096877035565
-8.11204464121813e-05
-0.000193035725784147
-0.000223202142836142
-0.000151389457690145
-0.000295807487656564
-0.000429412080174432
-0.000310673953391739
-0.00037446165818443
-0.000238586990950701
-4.59437187830935e-05
-0.000265460617415337
-0.000132931733680965
-0.000266426353243971
-0.000111482314115228
-0.000302196700451103
-5.0596010832002e-05
-7.70005140381216e-05
-5.1435162470423e-05
-0.000192051152917872
-0.000107487401172008
0.000223991398789507
0.000136041492063549
-6.21935281432356e-05
-5.46058983821609e-05
7.79329507648083e-05
0.00028834464829709
0.000211991889998338
0.000247912626001438
0.00020870634288143
0.00032461788248631
0.00024430923288146
0.000296061098546344
0.000401349202972611
0.000240732972599274
0.000370659171083877
0.000419511928003822
0.000522963540795211
0.000168281987340248
0.00029573827190456
0.000270629073406264
0.000236597460221359
0.000180247964231449
0.000146885856827889
8.5303995110797e-05
7.78489396848128e-06
1.32940089405686e-05
5.18013722318217e-06
-6.73340945283368e-05
-0.00013760831408993
-6.25131279799209e-05
-0.000195450523075684
-0.000280251287004854
-0.000438818589877243
-0.000168026928504969
-0.000343578354313222
-0.000306584386519044
-0.000294079375243009
-0.000328448335820154
-0.000245473902410992
-0.000210879573848392
-0.000388964133702091
-0.000183316754945691
-1.45241734057153e-05
-4.37230017431262e-05
-0.000144552813162255
0.000109714564429924
2.95638577391093e-06
8.29035873010414e-05
0.000144907317027775
1.52692377450575e-05
-5.33010320320658e-06
0.000225774528261772
0.000237923690998662
2.9558062098274e-05
4.45143096875265e-05
0.000177040476679228
0.00026199496967942
0.000174392966747404
0.0001842765440687
0.000181945368434188
0.000404868177378477
0.000214652619253447
0.000307092517564146
0.000594947972425528
0.00022824042531029
0.000205461868741141
0.000196484479174778
0.000244877114032844
0.000173696609370713
0.000149421879990236
0.000117180871559927
0.000222388770151982
0.000180674789249903
-3.40554147108815e-05
0.000162320702800657
-4.26369664688483e-05
-5.0557996966662e-06
-8.36176306684756e-05
-2.2577073884026e-05
-0.000323564807771954
-0.000285964371176615
-0.000136602785694441
-0.0003166229440374
-0.000239704866990316
-0.000228184730372955
-0.000198775012225016
-0.000133595661758599
-0.000116846073185773
-2.77610229303318e-05
-0.000279353179936861
-9.46419763148284e-05
4.31962889029164e-05
6.25292201710993e-05
-0.000116311882602115
-1.40800156386805e-05
0.000232465615574133
0.000188768049796926
0.000319958835567112
0.000265888557880517
0.000176670877638569
0.000246513366678189
0.000234727655579554
0.000254174318936932
0.000240104140255729
8.2615396027977e-05
0.000350918784623374
0.000228000596977877
0.000221104239172185
0.000375918988971761
0.000211619488023209
0.000205545696871993
0.000407619850219086
0.000345034504544175
0.000311760918294677
4.8972376108923e-05
0.00021723901079203
0.000203867957717838
0.000321452801900797
-1.09141847862023e-05
0.000249460540601256
0.000135764047703734
1.912513052127e-05
-1.65959341674804e-05
-6.39509016275388e-05
-3.72188940144135e-05
-0.000109151732608619
-0.000271718847669352
-0.000228547804105612
1.72526722576149e-05
-0.000273973080104871
-0.000240540232079687
-0.000273609972690051
-0.000130148885976019
-0.000338151832615811
-0.000172643273292561
-0.000299737447488259
-0.000151556186821047
-0.000148488038943807
-0.000175469968001972
1.23290719383512e-05
-0.000217413336699706
-9.49828035615003e-06
8.96307127094288e-05
-5.02555651588714e-05
0.000142244176770599
0.00020420630301624
0.000218367431983449
5.16590955891068e-05
7.75585963618344e-05
9.79596841296402e-05
0.000238575148468321
0.000205999651127429
0.000257925436703977
0.0001928628402153
0.000241866538658539
0.000333199058366697
0.000313691618722195
1.72398394785282e-05
0.000242495787597907
0.000317725996437158
0.000233910880830002
0.000215197253401018
0.00023719993591056
8.34522462180222e-05
0.000162628202506681
-3.50702795211844e-05
9.90257981941995e-05
-4.41416586199579e-05
-0.0001182639763982
-0.00014041343788594
-0.000157224597160033
-0.000157953898276866
-2.78196355201045e-05
-0.000259035573252774
-0.00016726111384772
-9.61610902260185e-05
-0.000223973163367593
-0.000263164790216802
-0.000186001085875472
-1.35518740768285e-05
-0.000127207382239999
-0.000253973866033508
-0.000219007782037548
-0.000330619315568405
-0.000327891198578366
-0.00026308046121459
-0.000294644661597222
-1.52622477704024e-05
4.60449308299086e-05
0.000162866241218557
0.000243245144653391
7.67853125442988e-05
-6.35769096020893e-05
7.37586781245352e-05
0.000190597390309432
0.000133454049068831
0.000212665378286053
0.000213019528530671
6.85543470233317e-05
0.00016188721681424
0.000232871311826951
0.000285607832735924
0.000110556187412698
0.000238826859693139
3.69203365168115e-05
8.02383861280544e-05
0.000293616004912449
0.00031911483108104
0.000224727799242502
0.000141040560902926
0.000149739847874136
8.5562786524823e-05
5.96369875243259e-05
2.46898323311539e-05
0.000229939111961068
-3.70691591946524e-05
5.3193743999014e-05
6.71715201401516e-05
-0.000261420919753445
5.92301579669207e-05
-0.000155657483401713
-2.98832765933005e-05
-0.000146695836719676
-0.000194566328522867
9.3583979327852e-05
-4.62558402945635e-05
-0.000272415231594075
-0.000188837367294193
-0.000216676887194706
-5.5868348174599e-05
-0.000207884055352145
5.25358164520792e-05
-0.000175706509917726
-0.000358527944584691
-0.00033177031782669
-0.000251854040136173
-0.000172649396904539
-0.000191055650118485
-1.40760945769712e-05
-0.000186141914511867
-9.41964884063337e-05
2.84894082323608e-05
0.000177866258401275
0.000302980004817265
0.000328647176428106
0.000177074728730249
0.000289809896959129
0.000286351740438302
0.000125799099392606
0.000353319323487998
0.000378047275358584
0.000267963392812826
0.000195402914774432
0.000179203389296934
0.000247636486297168
0.000158397640213114
0.00030892557580126
0.000287284013690322
0.000147662496143886
-7.41037322541301e-05
-0.00011196325736714
1.88825322504194e-05
-6.87702934151731e-05
-2.85304552073262e-05
-0.000133174157219516
-0.000168268664112749
-0.000118747771150769
-0.000281818878760638
-0.00015269556325547
-0.000277089535589439
-0.000261789245864276
-0.00022170668315562
-7.77116689388335e-05
-2.8690161218565e-06
1.67762998571421e-05
-0.000148520407256555
-0.000137663078958001
-0.000108834031049191
-9.21484944027939e-05
9.92683942142332e-05
-8.19371289982739e-05
-0.00012567403619501
-1.40220880785449e-05
-7.10017587488352e-05
-0.000164276637367805
1.36766167851742e-05
0.000151516438171265
0.000196280159592527
0.000239818329215717
0.000123538542583023
0.000145066638644366
7.15884460000804e-05
3.1496013171161e-05
0.000346580288108146
0.000144975689244585
0.000159472735488595
0.00028795750957167
0.000285721984801213
6.37054515043489e-05
0.000497135295628749
0.000264801139229583
0.000160139619744502
0.000121071654545216
0.000341574086585944
0.000101793755632883
4.00031293253079e-05
-2.78312004786886e-05
4.40147241444891e-05
-0.000200614334106592
-0.000250686727186489
-0.000163039417443014
-1.86467729010343e-06
-1.511688431837e-05
3.90354124370316e-05
-0.000204256099251393
-4.01148838768364e-05
-4.99025382384998e-05
-1.3042951778989e-05
-9.7356807768816e-05
-9.17037071442536e-05
-4.87121275237987e-05
-0.000254801129145471
-0.000194056151109438
-0.00020228435317698
-0.000210427571647094
-0.000133832372949575
-4.23006279728361e-05
-9.84078512137861e-05
-4.76254580850177e-06
-0.000133886270417185
-9.78254204382766e-05
0.000119084748460946
0.000124928429412668
8.59308897225092e-05
0.000339218126536377
0.00026963815131226
0.000200542089261812
0.00040378705050043
0.00036135375012393
0.00029283808758943
0.000258255738053142
0.000128010006620434
0.000423947544944886
0.00027709786662016
0.000377260494326781
0.000465091165377363
0.000219183159312292
7.62525543505054e-05
0.000332611952588224
0.000248105405978128
0.000256772312871376
7.72722419370863e-05
0.0001258560454342
-4.44891386586213e-05
4.76474353246645e-05
3.17571973753859e-05
7.9916419654705e-06
-0.000240463013493664
-0.000348297397656972
-4.03081272687476e-05
-6.92450031562437e-05
-0.000198516993443291
-0.000412537612052408
-0.000273845548964711
-0.000186930303144002
-0.000322031609960103
-0.000181525172764557
-0.0002833970390009
-0.000202212926077094
-0.000116270818890272
-0.000151426661721885
0.000133637792129771
-8.67351774713274e-05
-0.000105118467415217
-0.000167579825891063
5.50546561083763e-05
0.000119907662145093
0.00019309126159944
0.000234357430507651
0.000203302884845905
0.000278429508389253
0.000518745819814029
0.000291286143513378
0.000144833131980209
0.000296602824013617
0.000108079543526672
0.000352965552246859
0.000331970083559929
0.000319535290115943
0.000277923843970607
0.000302673661663866
0.000164959634924852
0.000104733957348123
7.33284155619181e-05
-1.44113667400526e-05
2.94933614015076e-05
8.62009177313691e-05
4.3100015060932e-05
0.000189160194804933
9.61909423643683e-05
8.7801140862923e-06
5.24876864299361e-05
-1.10491136815431e-05
0.000143608598937249
-3.07184267179973e-05
0.000155011288927975
1.21839084117087e-05
4.28999921787542e-05
-0.000187235365166691
-0.000217204438764023
-0.000281748196259532
-0.00014883213065179
-0.000304223482628077
-0.000236745741565527
-6.46861137023281e-05
4.56736780505668e-05
-1.69394382475597e-05
-0.000111776059683598
-0.000240865844531409
-0.000113320585643599
-6.92018194204787e-05
2.60579074433089e-05
-0.000106381343972702
3.87726464227486e-05
-0.000110039197209306
0.000109439463118554
0.000200127393178858
0.000123618841659182
5.04676324653342e-05
0.000172274928306258
0.00021110367733977
0.000199819352290909
5.46864000391775e-05
0.000331325760702479
0.000608005956867145
0.000285636822666418
0.000404567480517997
0.000303985807055583
0.000190103652569377
0.000308599998845323
0.000321456355231145
0.000390440818868793
0.000237645282411007
0.000199053316304008
0.000153542710106867
8.45472349281686e-05
-7.49043626741971e-05
-0.000117247215773083
-7.13641036267987e-05
-8.9046922259032e-05
-0.000167151660622263
-8.09691832827624e-06
-0.000152250529078754
-0.000196467556001428
-0.00010208187298112
-0.000159643963176142
-0.000244493498623637
-0.000125905085337055
-0.000144764674953091
-8.48459613309808e-05
-0.000138380043633593
-7.34944171789125e-05
-0.000144265679137239
-0.000169414590911468
5.76128044842243e-05
0.00010196686142257
-6.61794240047231e-05
0.000259860288755443
2.17817060720184e-05
4.53796721688282e-05
3.76090201243276e-05
2.06066497599441e-05
9.04405862297644e-05
-8.06013624592812e-05
-9.1145394854056e-05
-1.82065324368761e-05
-4.20576268081543e-05
4.61235348544893e-05
0.000279285455547913
0.00014861908636783
4.53745641196242e-05
0.000360330245696852
0.000192861221885413
0.000156193641697814
0.00029694231986602
0.000308242488205899
0.000191050086148434
0.000337084741105391
0.000202193522670018
0.000303403321037886
0.000255834308730093
-4.08434627575014e-05
0.000445706097887577
0.000213272912364666
2.4302769491123e-05
-5.18274563081196e-05
-2.27803913623602e-05
-7.32401188261313e-05
-2.39606809193402e-05
-0.000301548733840926
-0.000204172677307524
-0.000133788430329236
-0.000246184948436464
-0.000346245955283282
2.25826079414422e-05
-0.000186329166062556
-0.000129496619606023
-7.65249559683377e-05
-0.000151703181860747
-0.000125314303346038
0.000102906018852438
-0.000100737154761416
-3.37740206632952e-05
-6.61344175027486e-05
-2.45019490786935e-05
1.62934998582507e-05
-0.000101611724526022
3.94973103245294e-05
8.98297903810383e-05
-8.57096181361002e-05
8.97937696400524e-05
3.07672763164362e-05
-9.37566594531929e-05
-4.32852548563065e-05
-3.98444684950735e-05
-9.94842925966299e-05
0.00029684685246999
0.00025559325022493
8.59100235530474e-05
0.000184378609598933
0.000146340036353584
0.000114391541908328
0.000163609103482439
3.52187237385378e-05
0.000325388318114292
0.000147320504433544
0.000281010695398883
0.000347768578612635
-0.0001166361067102
8.75197778796983e-05
0.000158908566958653
7.74797738694452e-05
0.000237762858999411
7.69487155466234e-05
0.00020620000724059
-1.77636158136317e-05
-9.41640909569114e-05
9.34479643794192e-05
5.20652699157556e-05
-2.79308451211867e-05
-0.000243942259159738
-0.000204210916524822
-0.000137767915558534
2.16104750851327e-05
-1.43200737627929e-05
-0.000217188605755253
-0.000114762003699537
-9.35913115208991e-05
2.99438947345507e-05
-0.000114038329108688
-0.000106188539752399
-0.000201042807884193
-8.45632075989434e-05
-5.31593894263569e-05
9.41816911019909e-05
0.000115187530516639
5.70238236182454e-06
0.000131574905065395
0.000188115622981396
0.00034649905176034
0.000101029157430008
5.47257070448475e-05
0.000406969820840264
0.000145445722721675
0.000252728234886769
0.000241237466331284
0.000121120345169149
8.11825021534971e-05
9.13112215223856e-05
0.000274696811068907
8.90138935587762e-05
0.000108360295537705
4.38685613762109e-05
0.000179014753773336
-4.5180272768033e-05
-7.63440479109669e-05
8.93650154900483e-05
9.10025595994835e-05
3.45448307764993e-05
-4.1545205720127e-05
0.000117804982148907
-1.34782194975896e-05
8.36421038112869e-05
1.38258198324076e-06
6.43040752512719e-05
8.55425442784881e-06
0.000171954693120516
8.92075022839794e-05
-9.52768366086113e-05
-5.33758372011632e-05
-0.000125793368779565
0.000121681780345995
1.5939095350119e-05
-1.34863969302877e-05
-0.000101492244648734
-0.000181588951086106
0.000221824556395036
-0.000190928954304642
-0.000165559347415756
-0.0001868542829952
-0.00014846816031368
1.73544023565513e-05
-0.000183275700643923
-0.000226734820524078
-0.000113698193162086
4.02431286908253e-05
8.32398371438207e-06
-0.000104422822169737
-8.61687359160367e-06
-0.00011859489934194
-0.000119773099570706
-1.23181666727155e-05
0.000195498927811519
-1.89520699964604e-06
0.0001726355212317
-1.28995597641247e-06
0.000177543484591687
0.000172271471669982
0.000202297738090728
0.000284157867406883
0.000227006671475827
0.000142861879439625
0.000164976457261035
0.000133194742525755
-0.000114616306612374
-3.93624785254663e-05
6.51510881691442e-05
6.50294909525062e-05
-1.21413381699217e-05
-7.989189286947e-05
-0.000143163852056749
3.45786486597724e-05
-0.000141454648233128
-2.22915669995379e-05
4.20424174212648e-05
-4.82982322148312e-05
8.81417559735033e-05
-0.000118793927075457
1.35601291179247e-05
-5.00589573588481e-05
6.29922880996171e-05
-0.000256262852374561
0.000116737402670694
3.14414233717575e-06
3.95730264537177e-05
-0.000174439167395315
-8.24950962154215e-06
-5.49681573519149e-05
0.000187914900225505
-3.19740467895872e-05
-8.01534579712387e-05
-4.10858143769509e-05
5.77633551012647e-05
0.000208702338118508
6.93132909438534e-05
6.63127885788173e-05
4.18421802083661e-05
5.9320799507328e-05
0.000100364864863534
0.000107140715307656
8.57301081470315e-05
-6.69129908321409e-05
6.50624716120558e-05
0.000137395086491241
-8.845102816155e-06
7.54766338215543e-05
-0.000182095160221778
6.63658143862402e-06
6.93954136314767e-05
0.000139944245109495
0.0001024835469576
1.88655383981111e-05
-9.66239881159242e-05
0.000129254130182167
0.000150557291933441
-9.00318522778994e-05
-5.63343851724895e-05
4.82180183250687e-05
0.00012085099874528
-0.0001159807783804
-6.19414810459906e-05
-8.84146634413375e-05
0.000127720217489126
2.87344060615127e-05
0.000169652293838392
0.000122224729365585
-8.73386478401639e-05
-6.6054374837774e-05
6.15357971768195e-05
1.11537433046399e-05
-0.000149663197411945
-0.000215901143854982
0.000110977985602368
-6.87474142092852e-05
-6.1415991467935e-06
-2.13446404383072e-05
-0.000167323611777095
-2.98957830809842e-05
0.000188737330152796
0.00045787779372627
0.000163339458273583
-2.85047242422092e-05
0.000171362091626523
0.000332396597882668
0.000150626169471789
0.000185797723128798
0.000222046140028329
0.000261608143741021
2.69512299178178e-05
0.000216079764551596
0.000157784470824022
3.54794583714339e-06
-3.7512987022457e-06
-3.45492945639632e-05
0.000120161726188952
-7.04685182033572e-05
-5.59051289261483e-05
-6.99717153688006e-05
-5.07701839287292e-05
-7.66844549670375e-05
7.1891249558207e-05
-6.3777085894859e-05
9.74601196641829e-05
-5.92724240774658e-05
-0.000300610601536242
-4.11819536548231e-05
-4.87631802488599e-05
2.97816638934333e-05
4.5268374886866e-05
6.27019804571074e-06
0.000125164979071395
-0.000105369886045923
-7.47078184171544e-05
-0.000164106090816755
-0.000188739546210246
-0.000176057778439349
-0.000123958578950552
0.000147070897165369
0.000200769258642373
0.000136844162294325
9.11425707663283e-05
3.76638465757136e-05
0.000277617294305198
0.000151050284158387
0.000253666357738437
0.000155849532645626
0.000144666066229058
0.00020690249874724
0.000138379869731444
0.00012138797299987
0.00010351096824679
0.000201458259930725
0.000108322801073251
4.81907779525017e-05
0.000101090198076009
4.99122312093661e-05
9.0582753277413e-05
-4.16430455959495e-06
-5.35866726177711e-05
-6.87472094058557e-05
-9.28503330830189e-05
-6.92001817149495e-05
-0.000138406555150222
-2.53096471212152e-05
-0.000230950102641481
-0.000107408016780762
-4.6469626605981e-05
-1.46003757496242e-05
8.51674509547645e-05
2.71801721010597e-05
1.15180936681658e-06
6.29761499099917e-05
0.000196643196454044
-5.67730472188887e-05
4.61567844030055e-05
0.000140859713678823
5.5430402249196e-05
-2.83419835070472e-05
-0.00012439752794456
-1.53089904229169e-05
-0.000124377767108724
-1.9227537860644e-05
-6.97531730395365e-05
3.95717956964458e-05
-0.000130904728684586
9.80428489209447e-05
9.03161201130774e-05
4.97315364540898e-05
0.000182860507273934
-0.000122990405911199
-2.72769132588217e-05
6.87089665385634e-05
-1.92519187915294e-05
0.000149364724118178
0.00012159829668876
9.33138901189404e-05
0.000132993970545923
-0.000106723833752501
2.51989355680298e-05
0.000253909281107557
8.18453956913544e-05
0.00017055430490634
0.000167640353305732
0.000127627754021603
7.18241258219498e-05
0.000117336724978838
0.000273221322485333
0.000166220881409892
0.000129356819651254
-6.98625711788088e-05
0.000158740245613068
0.000207119991437286
-6.97636732504608e-05
-2.28204374191881e-05
0.000155523401537411
3.11318386032184e-05
-1.78967925530624e-05
0.000119207318733427
5.48151870207381e-05
3.96661246296795e-05
8.46789106947556e-05
-3.30333187908096e-05
-1.31012536904975e-05
0.000111995095699229
-5.50793089265056e-05
1.65084532204207e-05
-4.49927235955033e-05
3.3575408689673e-05
-9.25015230123733e-06
-2.38116124041616e-05
0.000223060521536604
-0.000114195279760547
-0.000162584095270172
1.83305585110318e-05
-0.000174874457256312
1.01143732879842e-06
-0.000125417100754001
0.000155365621543628
0.000215071448132993
-1.6826865542391e-05
0.000135358099085005
8.68291259185756e-05
1.65645512361169e-05
8.09176269611419e-05
6.5557731510232e-05
0.00033487629189269
0.0001238529749597
0.000112867335864137
3.25161951099934e-05
0.000130153194929772
4.19461346369367e-05
0.000150198933506315
2.71302782840824e-05
0.000123434548456268
0.000312991280143747
-3.82992775488112e-05
-4.60973738577648e-05
-7.68376627200302e-05
9.26898562112775e-05
-0.000150360883478887
0.000147766340500476
-3.31602962913032e-05
6.1136865697367e-05
8.97118531779526e-05
-0.000108703487272929
-1.6676397429321e-05
-4.35436854298504e-05
9.24793627851939e-05
0.000192586832203528
5.65991247248602e-06
0.000100859633368262
2.83287238452048e-06
9.81323660121853e-05
-0.000117347082033592
5.50852664659011e-05
-8.68522242776468e-05
3.1322389335813e-05
4.51659689265623e-05
7.86919408254235e-05
0.000130114454296473
0.000168853493443439
6.99731848449675e-06
-0.000145664268598537
7.74880047865133e-05
-9.05506485398357e-05
-0.000118059324876166
-0.000112682352503223
-2.66602334070509e-06
-0.000175484860654611
0.000186220392869
-5.74950458930234e-06
5.07202648398392e-05
0.000187557504442717
4.60688086004196e-05
0.000125700478918239
0.000103437622045508
0.000140854490198564
0.000225292333042691
0.000309515779581212
6.6036690564258e-05
5.63062562197236e-05
-7.71060791964309e-05
-4.87649749178459e-05
5.76401180803538e-05
0.000196206480422428
0.000148374192398182
0.000119512175573614
3.4447581944049e-05
0.000169167019662357
0.000231454208886739
0.000221813693335729
5.72920913373101e-05
2.77163726682712e-07
4.09674153499016e-05
-0.000189299313165646
8.72953377751765e-05
-2.68391889958303e-05
-3.48984969078504e-05
-0.000101665259652309
-0.000138897439805334
-0.00031989459135968
-5.28153180839212e-05
-0.000263555348313243
-8.53863435197397e-05
-4.76998190398116e-05
-0.000121008411891724
0.000146342867433436
2.75874504392855e-05
-2.1865670932406e-05
4.51144331661327e-05
0.000171096210498649
5.85415383793445e-05
9.85014602673233e-05
2.97605320557228e-05
0.000181079743869752
0.000192262390013341
0.000189690049913911
-1.39796264443636e-05
-8.36946109035537e-05
0.000102425897942374
0.000143118418347939
0.000232683856590626
0.000100182365427162
8.50553751694543e-05
-7.53311385722404e-05
0.000166444574250404
3.54779268720251e-05
-0.000265616528294299
9.72799117300238e-05
1.97008669837606e-05
-0.000141354511699333
4.33268020322383e-05
0.000107388791157467
-0.000222206752378789
-2.61787797715381e-05
-2.11143889085781e-05
5.82228583029368e-05
0.000133498457793368
-5.91640123906269e-05
0.000215671724764712
0.00027088446742511
7.30592504404603e-05
0.00015641132143063
4.03305767917445e-05
-3.67193007037557e-05
-0.000229680994801916
-0.000103223783671553
-1.77323057853807e-05
-0.000106909391282128
-2.74508028138633e-06
-1.94930665338414e-05
-7.06593076009227e-05
-0.000135832313667063
-9.2209313028685e-05
-3.66772939285617e-05
9.72778214880274e-05
1.33326756066278e-05
-6.88711257375574e-05
0.000273260100920619
0.000181482656549472
-9.63075577912078e-05
0.000116003936695271
0.000138539588321798
-3.43115033391564e-05
8.76906240950581e-05
0.000158667862020048
0.000136281906195378
9.18168206467565e-05
-3.86694883021999e-05
3.61905609856239e-05
-4.00056552313246e-05
0.000325490300411514
-1.0133084053923e-05
-6.9608309038152e-05
0.000101597726136132
8.68286508999069e-05
8.2461350999108e-05
7.00056872597305e-05
9.4324222906341e-05
-0.000120208259498668
-0.000136088969066345
-4.62643559565586e-05
-0.000199688821911541
-0.000182987826095648
-5.58492088770399e-05
-4.28969281503273e-05
-7.9907193231688e-05
-0.000140603014074305
0.000137543474122472
-2.72502683851198e-05
6.04518890780562e-05
0.000229123322222967
1.22111759198257e-05
-7.66354563486488e-05
1.27949937802087e-05
8.29509578623054e-06
1.24382150070335e-05
1.97818773828685e-05
8.90345232829252e-05
5.41651099715384e-05
-5.37189964620111e-05
0.000262174027069888
0.000162208676453562
-6.07709937611832e-05
8.6590646291239e-05
0.000420754949046435
0.000184230041990062
0.000107039276989436
0.00016521817408154
0.000272159437313555
0.000251889103196693
9.81970905704377e-05
0.000214463745347154
-0.000175248776955081
6.07905940507465e-05
-0.000131115895781098
6.45288591124414e-05
3.34608444615712e-05
5.35591598855065e-05
0.000198131218411541
4.16807574530229e-05
1.36243524414293e-05
-0.000350925490526009
-0.000160636595948596
-7.04639205539545e-05
-2.92352082138486e-05
6.21471516577881e-05
1.23029561495575e-05
-6.80196403642047e-05
-4.94005228845475e-05
0.000140242300111738
4.40337093670569e-06
3.71181566359794e-05
-0.000233427422400801
1.61639147552082e-05
4.65585665791453e-05
9.71021947795099e-05
7.73943191860631e-05
-0.000169477675236422
-6.37708315177362e-06
0.000234676084688585
3.9587361259407e-05
-0.000113225681418617
-5.49030662244089e-05
7.8445906604662e-06
-0.000198283624994252
2.54751799151796e-05
-6.02886363326089e-06
8.27060239706977e-05
0.000257102077064175
6.00607604636293e-05
0.000137299444749199
5.19722397210296e-05
9.25124032364503e-05
-1.23172379427374e-05
0.000149728198443895
6.58740288575239e-05
7.4607490297954e-05
0.000319476552661361
-3.6461351430114e-05
-7.76632491577598e-06
6.17584583999151e-05
-0.000108247996198862
-6.21134756014834e-06
0.000323549970524366
-9.18585590823746e-05
9.42310625406874e-05
0.000152235753546017
4.78955608093975e-05
-0.000102124951981991
0.000118754920870684
7.92089105481774e-05
0.000162103174370269
7.7122753870827e-05
0.000206580112278939
0.000242315281668856
9.17946435581803e-05
-2.20318820170196e-05
0.000192090379331931
-8.1206007202291e-05
0.000174151108036399
2.4946830009716e-05
-0.000212751215731187
-0.000169622067177668
1.80974284420816e-05
-7.66406759706101e-05
8.39777753127937e-06
-0.000166276141624126
-0.000174669245001477
-0.000214370932596793
-8.46947093057749e-05
-3.7221937925655e-05
-6.15804643331759e-05
-7.60742322537234e-05
0.000118848075160166
0.000304654946035775
8.42694088926101e-05
0.000101893414903659
0.000255812475132954
0.000112356984061414
0.00011117621285995
0.000255476735812548
1.01792302069391e-05
0.000156603710639739
0.000179282890829216
0.00023245171590303
9.6949702991121e-05
8.82701382748089e-05
0.000143065395506668
0.000144734073369442
8.53709720698202e-05
0.000263201097391761
0.000121739105288164
0.000131490508129237
0.000133285734481049
0.00026785044175015
-7.87532737238784e-06
2.58334258497081e-05
-9.65167232156583e-05
-6.5375343115811e-05
5.09248751843017e-05
-2.18750676853277e-05
9.01420709362013e-06
-2.5485960687495e-05
-0.000150812437200889
-0.000193360518129849
-9.45765135494449e-05
-0.000151509072066446
-0.000211203954503075
-0.000133652162055079
-2.51133114860145e-05
-5.40998409141527e-06
-0.000135132728658028
-1.54293618485738e-05
2.85921117244916e-05
-6.56041856973572e-06
-0.000131484652132716
-1.71029949267596e-05
-5.07939065675862e-05
0.000109072623739945
9.56286446185357e-05
9.92726832390247e-05
7.11696065701089e-05
0.000123583882020593
0.0001251358835152
8.2854016359434e-05
6.82865037894442e-05
0.00027581299091692
5.43535552262605e-05
0.00018247188705005
0.00021247339457523
0.000129798536181534
0.00025665669997979
0.000314089981201654
0.000164538509768388
7.80366811613209e-05
0.000115987923119252
0.000267096754499003
0.000116583056703419
3.87174179438025e-05
0.000265286261328241
0.000238488928406826
0.000107968430358564
-4.57599096086313e-05
-0.000241140650454086
-3.36964515729514e-05
-9.70250960418895e-05
-0.000113084137705642
-0.000165807022142816
-0.000168003551924468
-0.000109509645908209
-0.000115593213402798
9.16786082029314e-05
-0.000341111635321189
-0.000126261666385129
-0.000266812771803705
-0.000127486504185917
-7.54095194992305e-05
-0.00032639304369572
4.84077372707044e-05
8.5223725298694e-05
2.46333374435991e-05
5.57264773434538e-05
0.00010457536520158
0.000138690563942848
0.000150137728609045
0.000229924579491924
4.04675242226153e-05
-5.43340236061651e-05
0.000146621789174274
9.76846157346158e-05
-6.81904545738291e-06
0.000244565152578477
0.000257900154778199
0.000179111961000055
0.000226163460947686
0.000271795439319218
0.000156770743700051
5.52528098312089e-05
0.000271522512385713
0.000303962005851743
0.000382858840910629
0.000356835284035864
0.000190896111512691
0.000161128794507703
3.67106970855611e-05
-4.41891701245573e-05
0.000241715035144877
-8.73678380510308e-05
1.2462942081285e-05
-1.6513554920756e-05
-0.000120074729872634
-8.50434931967759e-05
-5.02073477381652e-05
-0.00023931783916222
-0.000231376365322809
-7.06904473004406e-05
-0.000238534369744171
-0.000137793090459903
-0.000284701959764386
-0.00019329699452265
-0.000300154372500175
-0.000319702270364209
-8.10960454592705e-05
-5.59778678224196e-05
-6.09210106285159e-05
-9.30223939693268e-06
-0.000107780262552634
7.58559954055189e-06
9.65999524540255e-05
4.54710919819827e-05
0.000174560134279925
0.000128713065562926
0.000130304932298105
7.94922343656145e-05
6.69714367357745e-05
0.00017367877753423
0.000267042690899316
0.000266742010537722
0.000270110886353656
0.000144148148635342
0.000121934549385445
0.000233453728217202
9.51529016130903e-05
0.000234974623435093
1.06576037486752e-05
4.0079053991935e-05
0.000387169855907967
0.000136137197278868
0.000165621351402323
0.000135989960199596
0.000182928293371317
3.0439504371335e-05
0.000112565830045647
-1.59859019115194e-05
2.61451968129503e-06
1.01081504392553e-06
-1.89544615202863e-05
5.58887361449101e-05
0.000170644732859808
-0.000199272499505984
-7.14392025133603e-05
-3.61556638663625e-06
-6.36046650992622e-05
-0.000135235625735927
-6.35772152657817e-05
-0.000173436606938241
-0.000238123638573119
-0.000142770893127955
-0.00027762121131583
-0.00017555549825918
-0.000301403776080606
-2.76144404496076e-05
-0.000157304738424899
0.000115723333727931
0.000142106557650778
-5.44132391733837e-05
-7.41752501282954e-05
0.000140100118535094
-2.93211969739872e-05
0.000128771336062502
0.000121490263260242
9.59719478411216e-05
6.69452941378293e-05
0.000353406858116761
0.000244600731392543
0.000100167476348729
8.65935914682835e-05
0.000208280108630958
0.000312407124356764
0.00012855113680052
0.000187074558716139
0.000166861508272252
0.000167635701860991
0.000103482605155115
0.000108201234082706
0.000222108972616727
-1.01816334561342e-05
6.51490343609555e-05
1.382035531689e-05
0.000331172537440903
0.000168961388624005
-0.000183569299595179
-3.61412068500445e-05
0.000149329028466552
0.000147047544763748
7.01212719445113e-05
-5.98604353464879e-05
-0.000113623235860981
-0.000146461740341514
-5.19798116810531e-06
-0.000347838283678063
-0.000107345185231883
-0.000185748553365551
-0.000196135214810245
-0.000299935294414175
-9.11864314752708e-05
-0.000287706447841228
-0.000131027470324695
5.62303617881473e-06
-0.000114856329405435
-0.000103653095955791
-0.000118182818135338
-8.0082009186693e-05
-9.27348358020574e-05
-0.000107689717967752
-0.000196933032477531
-3.41177619833341e-05
9.15131717191029e-05
9.13142624623738e-05
8.6889564927747e-05
0.000260097687909654
9.56318803500131e-05
0.000166783914262221
0.000264565405357915
0.000325040689926839
0.000216825424160802
0.000250649845059462
0.000178802383010437
0.000223265668004754
0.000182148669142835
0.000416260260073904
0.000200559894228889
0.000442327019453339
0.000217853812238623
8.03077075523679e-05
2.85327303118099e-05
0.000137474782329178
7.31429815309713e-05
-4.72988063632835e-05
-5.08892123640005e-05
-7.8620158264772e-05
-4.10715724039407e-05
-0.000359800427065072
-0.000216530667484873
-0.00028974982816628
-0.000182953656061968
-0.000291178031598523
-0.000277374398843663
-0.000264058707650835
-0.000304379280899547
-0.000228827439369268
-0.000241213052604971
-0.000265876260289122
-4.81571374708396e-05
-0.000274278458124163
-0.000214439192566616
-0.000110187028691177
-0.000118120135866546
-6.50820294518379e-05
1.78132428090095e-05
9.50368790988925e-06
-7.37741929889631e-05
0.000117363285545237
-0.00014503183013689
9.26053763792707e-05
-1.80118488227867e-05
8.9753288394509e-05
0.000187399542770007
0.000137886657253738
0.000104103209281429
0.000158548739994312
0.000289923120246418
0.00042082300120092
0.000274122659159912
0.000281745893979313
0.000511045473799541
0.000457352253020512
0.000392961007943892
0.000143393599213479
0.000343293264401637
0.000308088904406624
0.000366398443005049
0.00024776131543688
0.000287530022097961
0.000186953273542042
0.000109252091609347
0.000212482346366881
-3.94010939029442e-05
-2.52786221616149e-05
-4.91150697926405e-05
-0.000277665727453756
-0.000122310756551562
-0.000176608662397475
-0.000420724157795233
-0.000205502400677823
-0.000336196566273595
-0.000399141345541836
-0.000284445745240724
-0.000481746408138175
-0.000341271683739826
-0.00027106991043351
-0.000317549637050728
-0.000397830010136801
-0.000216655717896884
-0.000229710248705926
0.000151103978977643
-0.000106573203656095
-4.32307235665008e-05
-7.28896137847398e-05
6.82145563032884e-06
-3.18775578368562e-05
0.00012516709183344
0.000222251848057497
0.000202636018411539
0.000225512665011105
0.000205456213147785
0.000351635735845059
0.000242976911737914
0.000318066881663853
0.000285683894553899
0.000436886758460287
0.000534043710086434
0.00036431645243737
0.000330930794081795
0.000349138590138329
0.000233035455716506
0.000296532347463754
0.000307271858468453
4.69820139240096e-05
0.000175564558071048
0.000212911376961288
0.000172453542774142
5.29019000540782e-05
0.000143293720577196
0.000147796975337739
-8.84527947381372e-05
-0.000117539257891294
-0.000205007081987319
-0.000332470759099958
-0.000271478888623981
-0.000370169244096699
-0.000379840406079298
-0.000402972119113162
-0.000440142593464147
-0.000311322664606188
-0.000326317291386833
-0.000400803042667654
-0.000197308075321035
-0.00038232460437883
-0.000257984866018952
-0.000292888124250875
-0.000146579822405136
2.26972556887429e-05
-6.40992172809198e-05
9.05736822522485e-05
6.79337364591813e-06
0.000187692094336412
0.000202095683837177
0.000249068762260052
0.000518426099087764
0.000385616566502141
0.00038324581651363
0.000377504743712125
0.000395229727887793
0.000224151396709476
0.000235672640025118
5.60060866321139e-05
4.11377764600472e-05
0.000197821015438664
0.00030335368028482
0.000228094374606229
0.000409267080822263
0.00021181000748294
0.000134959066936028
0.000299960069777268
0.000249459681185336
0.000255445723863468
0.000313387084529606
0.00015558421208526
7.94566640811856e-05
-3.94555375285048e-05
-6.79576735611444e-05
2.82605695836973e-06
-0.000286450624053984
-0.000369277516250787
-0.000191989286363039
-0.00010180763753336
-6.70000886568034e-05
-0.00013625028493766
-0.000217572512590723
-0.000156991370701816
-0.000203158098795209
-0.000256411076665326
-0.000145430010536421
-0.000214127278179143
-0.000103204005251677
-0.000110124371339094
-0.000107316651927814
-0.000154135353572967
-9.1570049050529e-05
8.55030075463776e-05
-0.000206286109946992
-0.000145000357079446
3.50377712393514e-07
-5.49436964798667e-05
5.80327616480755e-05
-9.87819769505148e-05
0.000206632362751742
0.0001362238887224
0.000156709299331083
0.000315345583901466
0.000374560319668828
0.000268045987853665
0.000210471303936498
0.000158863841457607
0.00020669569546624
0.000282837309107956
0.000152212081895004
0.000150050853436652
0.00028918990796834
0.000450180386054186
-5.50027687299165e-05
0.000293966196300938
0.000142975363481808
0.000225676909572276
3.45595030541264e-05
3.3772816290307e-05
1.06941845746669e-05
0.000105100987711672
6.41233872107545e-05
-0.000124186409388866
0.000198351886674175
-0.000151316449228647
1.81983825602437e-05
-3.5680250593471e-05
-7.75444250267893e-06
-0.000139725677159136
-0.000203720685681728
-0.000249258916549214
-0.000278586267149024
-0.000186022079603984
4.66859179693827e-06
-0.0001726692757849
-0.000212523167255597
-8.77064837550774e-05
6.39617387977847e-05
-7.50711086731673e-05
-0.000151329884250776
-3.90820328835898e-05
-0.000126990687137186
0.000159739574365492
-9.18470225283788e-05
0.000102512701674753
6.13488122602654e-05
4.73074825897328e-05
9.64971339335631e-05
-3.78215207770945e-07
0.000291899475909716
0.000127619718398561
0.000235113187015233
0.000272778707775205
0.000403770803145377
0.000258251949576188
0.00032243362796873
0.000361113883242545
0.000275719770095597
0.000328804515568107
0.000263358119882654
-3.9500675121098e-05
0.000132748673024906
9.0071742921598e-05
7.86828735404951e-05
-1.85457518838855e-05
-0.000143258203034521
-7.14784602017873e-05
-0.000142044991031552
1.14495351722588e-05
-0.00013941520973158
-0.000251358700942934
1.44023888642373e-05
-5.00445849410497e-05
-0.000109603941664099
-0.000178541463403053
-0.000279281859418806
-0.000290980551708934
-0.000307813941883257
-0.000259633455579796
-6.84504365300631e-05
-2.84113622292736e-05
-8.12416900675137e-05
-0.000175600307633943
-0.000108137531293393
-5.69838095815229e-05
-2.93630975028176e-05
7.35135198362064e-05
-1.22322317671443e-05
-0.000202796861413861
-3.26972797409063e-06
0.000116350592835607
-0.000103114645420154
0.000134047324590919
0.000120701821273537
0.000240884373978
0.000218448636075067
5.07759829086861e-05
0.000247281486335925
0.000229142270872073
0.000289012814222916
0.000259233744301498
0.000212818347366398
-3.27084608902407e-05
1.70803126565683e-05
0.000210671762753981
8.40077962496378e-05
0.000131498818568006
6.06375931871301e-05
0.000344971326808217
0.000115005076534561
-5.06556339283182e-05
2.59180367345551e-05
-1.2726082710159e-05
-0.00017230926078801
3.67792108514934e-05
-5.17991320625071e-05
-0.000226700023145672
-1.13387721688581e-05
-9.94905794035149e-05
-2.1737122796174e-05
-0.000146341261693138
-0.000150498777030258
-0.000189931378382074
-0.000118092550372476
-8.31329952145936e-05
-6.94633614064197e-05
-0.000120536063235582
-0.000212292220212121
-7.54382158034642e-05
-4.50712357377114e-05
-0.000122874033371058
-0.000251251563803827
-0.000255911235772355
-0.000104763440405734
-6.71902154256142e-05
-2.21258660889029e-06
-9.20132575841665e-05
-8.75843840783437e-05
-3.41084140696789e-05
0.000188627308940915
7.47756720177328e-05
0.000173409394437624
0.000347067318728403
0.000390075529239134
0.000153136416208554
0.000166424884466076
0.000481424657737194
0.000225728248289303
0.000426602852496099
0.000440178720048539
0.000297472553362536
0.00040560120723396
0.000174187964384599
0.000318815204393989
0.000202866639582845
0.000224760597954716
-3.29540797127873e-05
-0.000130648936490927
9.95496199018918e-05
1.82467808106584e-05
-0.000323766751092323
-0.000280613320228983
-0.00013362180965142
-0.000155024611491736
-0.000391431813754889
-0.000263609447097008
-0.000198432099448219
-0.00027245678970669
-0.000220724668586207
-0.000177190845215914
-0.000210412509692337
-0.000243875513098117
-0.000216966537758702
-0.000265487666630001
-0.000241909985361147
-0.000176187785616273
-2.04607120770544e-05
3.41373327748713e-05
0.000220401095088145
0.000120652432980254
0.000195085512299128
0.000125817602338502
-4.22020017772751e-06
0.000452122779196604
0.000216781357711608
0.0004821120491378
0.000199915786354982
-1.18933027990161e-05
0.000139074897303153
0.00029547742569093
0.000342668417368036
0.000265592088325787
0.000283553213456998
0.000252058961362506
0.00022419300329452
