# Supplementary material for: Research on computational propagation and identification of mine microseismic signals based on deep learning
Source: PLoS One. 2025 Oct 22;20(10):e0334641. doi: 10.1371/journal.pone.0334641 (PMC12543183; doi:10.1371/journal.pone.0334641)
Supplement: S4 Data — (ZIP) [file pone.0334641.s004.zip › 000100700000944.xlsx_0.txt_24.txt.txt]

7.44172484002145e-05
7.36233943657463e-05
0.000132862329511812
-6.2685736314347e-05
5.31387685837184e-05
3.56545180115495e-05
0.000123868948355166
0.000183380455600996
6.02819945210707e-05
0.000116024213826679
0.000163172587225565
0.000139710823456912
9.32896868152924e-06
0.000127333058256103
0.000104842260208173
-4.83471345598672e-05
2.70457427612126e-05
-0.000131425215144025
-9.50118878204617e-05
1.34312512612804e-05
3.67598822895839e-05
-6.33872726128677e-05
-4.61649919945839e-05
-5.09424692574687e-05
-7.21878152799779e-05
-0.000103403922855025
-8.8733023589596e-05
-0.000110618583662802
-6.58528602991192e-05
-3.3472700288322e-05
7.33233311743419e-06
-2.56397762805449e-05
0.000123698061632176
8.93423516583304e-05
0.000184309294472351
6.55970026448397e-05
0.000179519545584126
0.00026774125480578
0.000309779672967805
0.000379883525375785
7.1112713897478e-05
0.000142406988547472
0.000337924087559093
8.97528751406676e-05
0.000300462535540318
0.000272287772866844
0.000206932247005054
6.3805550000523e-05
7.65758404586046e-05
7.95850035742793e-05
0.00018144742822464
1.07235315381063e-05
-7.17366399826519e-05
-0.000126144052737275
-0.00014773474337033
-8.67852866113357e-05
-0.00015101240199211
-0.000145645181333694
-1.94590943287281e-05
-0.00013519232733066
-7.48993845063984e-06
-3.59473390657531e-05
0.000144258139708247
-0.000121633881674588
2.14247531858198e-05
-0.000132355956919733
6.19660905918594e-05
0.000136318576486854
8.69998853981764e-05
0.000144175704036132
5.72684370927073e-05
9.73256285240465e-05
4.86772602014723e-05
1.27495482797743e-07
8.42106499432547e-05
6.62414648123174e-05
8.71925104003499e-05
0.000186622661541685
7.91513074815186e-06
9.23620936965092e-05
7.51891462050759e-05
0.000176642633270636
8.66097512984033e-05
5.33915314342939e-05
0.000190095440665502
0.000184884607996667
6.53882655821568e-05
-2.93969908056743e-05
2.32828755286633e-06
0.00016791796596024
0.000138194036579393
0.000190733211061495
-3.81490480292972e-05
0.000144978755876247
6.05094449367337e-05
-6.90850519144481e-06
7.16547411402011e-06
0.000147336754154731
5.25274624214334e-06
0.000117334622932197
7.63744602753042e-05
5.66591300659934e-05
1.96146672319077e-05
-3.18613634189766e-05
-6.17232286973114e-05
-0.000160324552407802
-0.000178636528937329
-5.36266972536823e-05
-2.5498714035862e-05
-6.8692031721791e-05
-7.42464000190822e-05
-5.69903297078454e-05
-5.22362788437249e-05
-0.00013174885060264
5.17324512717111e-05
-6.03467373660674e-05
-7.26344972055301e-05
-3.07508123588307e-05
1.09906005065856e-05
7.80627650166222e-06
3.60374554527531e-05
0.000126500905930698
9.42402735052671e-05
0.000228344906489244
0.000131895818216946
0.000159591252636955
0.000196003848856056
0.000207456718293924
0.000109247919273518
0.000115479366949238
7.49074998466399e-05
0.000115912338432733
7.58376822799697e-05
0.000253272413428605
5.80966468486664e-05
-3.71988578070876e-05
0.000104367588117299
0.000152406946366638
0.000214073036841358
-1.31339594049169e-05
-4.47614516850478e-05
5.56030250529467e-05
5.70617991791011e-05
-6.20135591847453e-05
7.81558062953563e-05
3.31470244549288e-05
0.00011888203795145
5.70662092844973e-05
-9.91217030771196e-06
-9.94267758112795e-05
-8.43625198563272e-05
-2.8973974114452e-05
3.66207940809339e-05
-0.000182478657272971
-8.58379395024631e-05
-8.65151371182904e-05
-0.000131363814041159
2.65508744504601e-05
8.39165398756145e-06
-0.000107297462913727
-3.42267848727576e-05
-5.47275711459031e-05
-6.57160741583235e-05
-0.000129780974898303
-0.000122307172396757
-7.30922207654731e-05
-0.000116500716257892
-4.96700904308604e-05
-7.12710874193521e-05
-0.00015576057538065
-0.000116533312042441
7.52575248014438e-05
2.95866345699277e-05
0.000263217493806426
4.69706749818497e-05
0.000245754370920958
0.000220862814866801
0.000321770602385972
0.000115156905229564
0.000270959167388337
0.000119054449729942
0.000170856409886009
0.000345539752938512
0.00025889422422173
0.000270428216851068
0.000213281600892906
0.000177204142406045
0.000179115269558552
0.000190242745271999
5.64634784922124e-05
0.000101849301986658
5.35426396726629e-05
1.80542370702277e-06
9.32586113473314e-05
-0.000101799902038655
-2.56427896287372e-05
6.76416435189948e-05
8.55442784493968e-06
-8.2485952376662e-06
-9.92961284553507e-05
-0.000226395682662522
-0.000190102800810327
-0.000110907612909908
-8.74626456298411e-05
-0.000116067658260691
-0.000337454255130294
-0.000162080102465978
-0.0001299440433164
-0.000283108043678935
-4.77978220139925e-05
-1.32957321931293e-05
-0.000127800070899039
-2.32333617724848e-05
-0.000149830540475521
-4.70418500047167e-05
0.000140557960527787
5.20911057019731e-05
0.000125386225942805
0.000234404727517995
0.000305653769561305
0.000232854984839555
0.000194534611649244
0.00041485480006397
0.000226043452054901
0.000307389980464596
0.000247198111772073
0.000198342132967125
0.00017119573722838
0.000161645128912989
0.000172967275884357
0.000183032327395434
7.12244789702988e-05
0.00031901468630076
-1.79102245571912e-05
0.000140261844938386
-3.97342588973054e-05
-0.000105118877148396
-0.000115137783441283
8.69138964734776e-05
-3.52328217929301e-05
-0.00012182494836817
-7.8117151230046e-05
-0.000178259140314669
-0.000119032253439881
-0.000160069733278217
-6.89964871335928e-05
7.40821312093395e-05
-4.23731920337186e-05
-7.89907526592907e-05
-1.29233458142072e-05
1.34222872834601e-05
5.8668240730315e-05
-9.68052620401412e-05
-0.000190498835903902
-8.10428602890829e-05
-0.000114312270566822
-0.000149553312980248
-7.17728900375441e-05
1.88472340529839e-05
5.30553327750469e-05
-5.05820753265416e-05
-7.18137461645652e-07
0.000108890075773166
2.47175659334059e-05
0.000194645512382735
0.000280731933200504
0.000285694767758086
0.000324611711311286
0.000347806120935549
0.00020339422434228
0.000148848274806367
0.000202999224776996
0.000292211464582733
0.000103191618283262
3.99406043261814e-05
4.67742960605171e-05
0.000121801494337138
-4.96274733470214e-05
-4.69542794414625e-06
-5.54509865442421e-05
6.51358850564129e-05
-0.000116642025671198
-6.19970713328272e-05
-0.000272940198909813
-0.00012118997162038
-0.000172104798212871
-0.000123362106434799
-0.000154545292037893
-0.000174671320410272
-4.58881272014718e-05
-8.08830667064744e-05
-8.40250701927534e-05
-0.000192963275097733
-0.000123037409975601
-4.08983430543044e-05
-9.49713648219861e-05
2.13457131640401e-05
6.21604400288398e-05
0.000206338450396699
0.000148315523142238
0.000176078165095789
0.000258993826261964
0.00024033905709187
0.000203139044624068
0.000160820443577139
6.97920167096667e-05
0.000100969608883946
0.000193113143387292
0.000134651017267254
-2.81124635669433e-05
4.30373812835073e-05
-9.08793809930158e-05
0.000120103850559601
-0.000120503864592246
-6.73067960934866e-05
2.64140170930964e-05
-6.54644511099479e-05
-7.55630127046239e-05
2.33876085422278e-05
6.50220650010477e-05
0.000101261552639371
-1.79817835999252e-05
4.42395616155967e-05
7.42431928468054e-05
4.56417839013343e-05
0.00010035060168659
-3.43187059515643e-05
-5.54360201637419e-05
-2.64987152643887e-05
2.61997620553325e-05
-6.69100729109773e-05
-2.66138249395103e-05
-6.39280378861295e-05
0.000128723491844765
1.29389441536709e-05
3.31252535262463e-05
6.31249921294693e-05
5.55851520714405e-05
0.000126772990607257
-0.000135633090292174
5.00061349809184e-05
3.93547315697478e-05
-4.26233937838147e-05
4.07926840842988e-05
8.31725164445292e-05
-1.34042268360801e-05
-6.48443411579615e-06
6.85201215847446e-05
7.92274795523428e-07
0.000138835188139138
0.00012635663350302
0.000327465758304341
0.000192461957575214
0.000216024177781731
0.000114016956249485
0.000169153907263077
0.000166444926152344
-3.77064777523688e-05
0.000113617283895464
0.000209648782047055
2.49727165093771e-05
-6.82319971932648e-06
0.000142645610775555
6.29879195544804e-05
-0.000181454445138722
-0.000179878860593481
1.35051017418755e-05
-2.30469597520639e-05
-6.5258988278279e-05
-5.58468829582796e-05
-0.000131950802578511
1.54021123774836e-05
-6.16621369149672e-05
2.85993070109152e-05
6.16605802857253e-05
-7.46794136232186e-05
-0.000249365054658265
-2.29734837649952e-05
-6.13275186184107e-05
7.74348087914406e-06
-0.000208762147913565
-8.29438727676817e-05
-8.70740364108279e-05
4.35884912715987e-05
-5.30504471531114e-05
-1.77947597852261e-05
6.02586393326517e-05
1.88120179544112e-05
5.50065925924598e-05
0.000155512701385489
0.000263700703436145
0.000238865227661371
0.000218610572777188
0.000242530182554943
0.000287648898938884
0.000288875045827158
0.000102854596289107
0.000235347309571977
0.000108233161605467
0.000181424695822195
0.00019481806968971
0.000133977407197496
9.05132317879189e-05
3.84145769357624e-05
4.35539404746764e-05
7.66871595881981e-05
2.88245453696972e-05
-0.000131739632988564
-0.000161601707494243
-6.50268202035131e-05
-8.12276957726943e-05
-0.00011368733054983
-2.35570912437192e-05
-0.000121831274673272
-0.000153224579332473
-5.3923031633575e-05
-0.000106390627485959
-2.2069816141217e-05
6.14225465920736e-05
4.18822009868688e-05
-3.15997306611991e-05
-5.04414594863438e-05
4.8562730587192e-06
8.94893248653655e-05
0.000183070746498739
2.67160471234448e-05
1.34287584697477e-05
-4.04593104114051e-05
9.49286489759336e-05
-0.000135840994100971
0.000164866766500206
-9.23031464501104e-05
-8.83362945689854e-05
-9.79679074433121e-05
-5.20290352068369e-06
-7.47646860885416e-05
-5.79623943827756e-06
-6.06755824452088e-05
-4.64239215336854e-05
0.000130546702007809
5.20648410981341e-05
9.0822217057149e-05
0.000189235266818086
0.000267094909503138
9.26827457898969e-05
7.94947461621322e-05
0.000273728196071264
0.000174559464998016
9.5034801428068e-05
0.000304190468949955
0.000165499326775394
5.19099018231373e-05
8.35922015977757e-06
9.93538850309495e-06
2.04052468302685e-05
-0.000112770520359476
-7.64681264861265e-05
-0.000108705207948303
-0.000104483025171424
-0.000205950256374625
-0.000165151506180626
-0.000234436447310107
-0.00012687875141824
-4.74320537031253e-05
-0.000236603662753786
-0.00030861722990742
-0.000309845629293068
-0.000291040807038456
-9.12731458479893e-05
-0.000192043622896974
-2.59482199707351e-05
-6.33098677018846e-05
3.93710624806662e-05
-1.91476399018423e-06
0.00024956387656451
0.000103835103291441
9.39134410690361e-05
0.000106995673470072
0.000231634846880038
0.000120322283253067
0.000128996830568846
0.000269461272813128
0.000449881530862897
0.000254275390880375
0.000230660862827559
0.000101031059341636
0.000336293611828983
0.000209023101859596
0.00023719849394764
0.000233603000608891
0.000227232061204634
0.000224966838991443
5.87688148249895e-05
0.000135307179279006
1.56313470800689e-05
-5.73725248322533e-05
7.92739632569543e-05
1.09050355860228e-05
-3.06666979357817e-05
-9.45793228200869e-05
-6.56517111382278e-05
-7.66583955808517e-05
-0.000256017265222592
-0.000269678533275328
-0.000103287859405194
-0.000170653007633143
-6.20351123764208e-05
-9.72072515017589e-05
-2.58734552013074e-05
1.83360527021934e-05
3.74487467053952e-05
-6.01827541733739e-05
0.000137807869552868
4.95885392232786e-05
-6.50043042830252e-06
-0.000101292103138456
-7.92153178463575e-05
1.67631183076257e-05
-3.9487114677371e-05
-1.58078880537181e-05
0.000154943024578642
-5.45892107115825e-06
-7.33885449196925e-05
9.92024058612985e-05
7.49346824819155e-05
0.000116726867274678
0.000153688943273852
0.0001766242188874
0.000244057401573616
0.000221331343346458
5.54412037377391e-05
0.000144656963176287
0.000431594430598144
0.000391661379677627
0.000225343951275498
0.000333413679599314
0.000294135539286481
0.000239129070261343
7.51154532180254e-05
0.000179454825854572
-5.46893765190123e-05
0.000124236373423277
5.80141224839388e-05
-5.34095600734005e-06
0.000136593666474727
-9.50458768522547e-05
-7.83739656544836e-05
-0.000426582994699376
-0.000140112893624443
-0.000278378493943975
-0.00030031233310724
-0.000251380419797057
-0.000300846999207142
-0.000380183781208364
-0.000270147229768013
-0.000213009293640771
-0.000242202752637896
-0.00014184489543416
-0.000215745965943584
-0.000133788525697013
-2.65892065804816e-05
-4.69325004276413e-05
3.73587471548518e-05
1.09603238568024e-05
0.000121530649101403
0.000257514028778464
0.00014557763822534
0.000153072552068141
0.000175846733335763
0.000209834151348251
0.000235235990962887
0.000163781629500737
0.000302892513303253
0.000342210231531842
0.00024912243314879
0.000145569906837963
0.000238575870999065
0.000327590590321676
0.000248268443542675
0.000321494658940362
0.000178503154079735
0.000291358046450591
1.06113949900345e-05
1.93776249388716e-05
6.92485243790628e-05
6.4541105885587e-05
8.07308117345453e-05
2.71976181748795e-05
-0.000143855889647419
-7.97157288044775e-05
-0.000143825834711583
-0.000172064524058665
-0.000110089960350865
-7.68845398323074e-05
-0.000261496619441781
-8.26392397550315e-05
-0.000156163519409384
-0.000158157196429095
-0.000176627614612198
-0.000173299006071708
-8.51119715084625e-05
-9.43286835194706e-05
-0.000108201252454751
-0.000159155726971491
-0.000117247866125029
2.88451695099861e-05
-0.000163073472894706
8.37076444671386e-05
0.00021428639709113
4.49636869732402e-05
-8.99346182154339e-05
-5.83796650370092e-05
-3.11174778252699e-05
-7.6869353637799e-05
0.000205641941448615
6.57792468661772e-05
3.61481036284921e-05
0.000149850834933716
0.000167762803945584
0.000258399829774235
0.000274775250511567
0.00028260962630608
0.00029354611981348
0.000274288904554392
0.000335028791299356
0.000300462916528908
0.000241908455610413
0.000107457789321358
0.000248550612363113
0.000226587685286883
0.000221930138750893
0.000280303925978186
0.000285234929174084
0.000146690686405375
6.95404521732893e-05
7.56461809179469e-05
6.14619560156346e-05
-0.00023109908385564
4.83723110078465e-05
-0.000202061881696352
-0.000176992454927398
-0.000211652175148347
-0.000159268670457842
-0.000247015558881098
-0.000255584470542856
-0.000206515030631021
-0.000219860236897994
-0.000133845031301013
-5.66744054008305e-05
-0.000129400445066397
-0.000191159255238323
-1.03554425223974e-05
-1.28110130936387e-05
0.000182587234551493
-2.51518778037139e-05
9.1022248691571e-05
2.7961386908867e-05
7.33861991976384e-05
0.000161975435598348
0.000271541013941863
0.000147024158503117
0.000288256424093761
5.64011584697607e-05
0.00018843633739753
0.000226643104791089
0.000175615234979802
0.000153405462718012
6.36501531054637e-05
0.00025382356685301
0.00010896584993816
0.000193847658499857
3.02706767729432e-05
0.000137361486958748
-8.35696971085401e-05
4.90751752136384e-05
3.57364614910538e-05
-2.24774817804303e-05
1.91596467736582e-05
9.61588242339379e-05
-0.000142462210504002
-9.37419299943711e-05
-1.0993199175966e-05
5.8011259872338e-05
-9.53739104408301e-07
8.48899529719061e-05
-1.08636388484084e-05
-2.15251510711089e-05
-4.71354597511167e-06
3.63631420020317e-05
3.16792675727749e-05
3.53556614685291e-05
5.3005679669539e-05
9.76881948910112e-06
-0.000282334409453451
-3.99032208188942e-05
-0.000212321653520791
4.99834609572721e-05
-7.24697900369914e-05
-0.000190529248308966
-2.1523841216905e-05
-6.97776757535724e-05
-0.000134347501920661
3.36028941598797e-08
9.27387869189507e-05
-2.85285710800958e-05
0.000165480700642467
0.000216054963866353
6.03760640252803e-05
0.000126206958437484
0.000218971657356715
0.000108429262377228
0.000184217600965084
0.000122502516962534
0.000229371766706139
0.00019871954568591
0.000251167200646096
0.000173994763882678
0.000264446357333944
0.000178729553065457
0.000115109175012144
0.000214414627514696
0.000145878383899906
0.000206460699664411
-0.000103370618400376
5.63509393332203e-06
-0.000157990139609816
6.38588812687753e-05
-0.000176196091476551
-0.000219529981370994
-0.000141006771001537
-0.000338460527067953
-7.3900932100471e-05
-0.000322328152628823
-0.000227820622833648
-0.000198355760494018
-0.00016809842053807
-0.000104923410818077
-0.000119273062686269
-0.000115595637956126
-1.06811215215873e-05
7.74274256338296e-05
8.44773457216414e-05
-9.23992323383738e-05
0.000121139341652772
0.000201271875919415
7.08038560783009e-05
0.000122118662431226
0.000128214370471183
0.000248576765632209
0.000253704693822394
0.000233132569130477
0.000201042270746603
0.000244471085403098
0.000196138432823142
0.00031019042162185
0.000250531973010572
7.08374434609689e-05
4.62747952930061e-05
-4.49901423042041e-05
-9.76177983211858e-05
0.000113172507924958
-5.51899248017291e-05
-0.000170107300997907
-6.25517021388354e-05
-3.4793275834141e-05
-0.000161196851035181
-1.42537852762824e-05
-0.00017159129224347
-0.000158294997922163
-0.000187242217641994
-0.000116436383467998
-1.30178978114229e-05
-0.000409870604653285
-0.000224749465390104
-0.000211997888749471
-0.000101810421881443
-8.92996159874264e-05
-7.12022230592802e-05
1.25545056477148e-06
-6.20009037267944e-05
0.000161375470330404
0.00010535238437865
0.000313611684462983
0.000143703403639285
0.000172193078302457
0.000283916508810911
0.000144644008843595
9.34907198765615e-05
0.000236103668372193
0.00017345967963452
7.5854072866717e-05
0.000125153046610789
0.000136165166604444
0.00016627360489282
0.000106064373962128
0.000165672928536566
0.000170567922514298
8.34562944659285e-05
3.6850978171369e-05
0.000142273885591839
0.000167670042353382
-2.24960185568075e-05
7.68110091258005e-05
-5.26389505049534e-05
5.02149695869431e-05
-6.26624208948541e-05
-1.21672253211699e-06
-2.0525981249177e-05
-0.000196412808405828
2.01362902404546e-05
-6.72565992810887e-05
3.52037395655303e-05
-0.000161909154130574
-7.4564845647578e-05
-0.00020184987109364
-0.000311564316522264
-0.00023984682407384
-0.000263656423821652
-0.000263596683598127
-0.000285178041284483
-0.000162138670183775
-0.000203802085898497
-0.000106081964224434
-4.33351145806553e-05
-7.0816623398095e-05
1.34152687260808e-05
-5.5892536399439e-05
8.64825354629673e-05
0.000106692180496582
3.26967904313106e-05
0.000316576692254449
0.000412093816107691
0.000351058983244374
0.000436756426484328
0.000319696203611047
0.00026407206572177
0.000330428509070988
0.000383443223874552
0.00025760238559521
0.000300752717629465
0.000236989408423833
0.000199354200962243
0.000193765281178169
0.000102550846184713
-7.13310713165268e-05
2.48114853369314e-05
5.90906714801109e-05
-8.96576369331282e-05
-0.000228516528558544
-0.000218481536108706
-0.000209138318205804
-0.000186261806225629
-0.000133809950931475
-0.000379580572103587
-0.000218068461869749
-0.00012707576361119
-0.000121234311467537
1.87179001345179e-05
5.83216784702302e-05
-5.79364468926128e-05
2.82477693472784e-06
5.12138333190868e-07
0.000108968352511324
-2.3979788927384e-05
-0.00013926579660675
-4.07634554203888e-06
-1.76354774710153e-05
1.74448131983761e-05
-1.95678469605307e-05
-1.43585731385161e-05
-4.10145197938446e-05
-6.52634190989435e-05
4.13991777803052e-05
1.93620747058896e-05
0.00028326740011051
0.000156820679728797
0.00024493387443264
0.00012921132130694
0.000179850755907387
8.47066626873491e-05
0.000302629214939366
6.12539838515605e-05
5.71399533928445e-05
7.73298583750637e-05
4.6592004559031e-05
8.83178094932915e-05
0.000198051761251183
5.97404958782471e-05
0.000234363698976553
0.000208689641349746
0.000102506663403702
3.37417458621393e-05
0.000118688438082753
0.000112873904424681
0.000164713838053962
7.61583888386094e-05
3.30027690014625e-05
-2.06469662072634e-05
-0.000241939311811942
-3.89822795079653e-05
-0.000113431887377793
-0.000228007522175581
-0.000271519202206394
-0.000195723645017055
-0.000224238045886392
-6.05243924838831e-05
-0.000198273082209552
-4.40140855301928e-05
-5.60090386549872e-06
-0.000130411042083658
2.88829093455916e-06
4.87131240505393e-05
-8.7139629931448e-05
0.000111249208633031
-4.25527736343776e-05
-0.000117593122963326
8.62272116006281e-05
-7.94493484847798e-05
-2.19972334357828e-05
0.000127559061683523
1.59810051503276e-05
5.72303237399805e-05
0.000217988839309909
0.000187939744277631
0.000121356526810356
0.000340512896322264
0.000125610732819297
0.000162073138208879
0.00020174265952701
0.000281845137801909
0.000284240972700311
0.000172746798360908
0.000256320295959295
0.000215504653689904
0.00023353173925284
0.00015698538182337
0.000191209493535225
0.000161259870693205
2.54238340063851e-06
8.99218187465727e-05
7.94325301929255e-05
3.47466760068198e-05
5.7268152348347e-05
-2.32347855164064e-05
7.22985157826494e-05
-7.84123315545932e-05
6.17034133401921e-05
-0.00014429956783006
-3.5967746073789e-05
-0.000109562379619853
-0.000143749095812509
-4.62062587094358e-05
-0.000190809681472649
-0.000193792727820118
-6.56615781831418e-05
-0.000237411401831403
-1.95446164307405e-05
-7.20387190781229e-05
-8.25277648592717e-05
-7.93468383288538e-05
-4.85012643699658e-05
-1.442987160018e-05
3.32859190630388e-05
-0.00011091623029483
-7.9107033453866e-05
-9.7975610351675e-05
0.000100311528363473
6.47102784657962e-05
-1.00302711641193e-05
0.000269685570978741
0.000126156167094231
0.000179789420445796
0.000103720055102139
0.000195770474877006
0.000175353568910477
0.000180238758623129
9.69621128032131e-05
0.000101277928959701
0.000289557002578705
0.000331254788042017
0.000261352259748641
0.000125025826258646
0.000336558615926635
0.000269872992405511
0.000310551741335978
0.000300554661064002
8.11825347034957e-05
0.000176270072723758
0.000158408015248539
2.07183290444658e-05
0.000263032736403691
-8.00360673831818e-06
-0.000128783437387998
-5.64612390789539e-05
-0.000128836400741685
-0.000196708831072548
-0.000214850282994684
-0.00020649681849547
-0.000326037117540988
-0.00030609029120704
-0.000195227559324297
-0.000238754133397745
-8.22058946717895e-05
-0.000366360583582933
-0.000115305583836233
-0.000193774563235313
-0.00012354009892529
-0.000112219896810642
-0.000148330324456288
-6.4101161974537e-05
7.64802079443263e-06
0.000181772893131149
0.000436825141499326
1.93243812939281e-05
6.81182793265965e-05
0.000104519437113914
0.000227926608544033
0.000267756922336462
0.000163420868391197
0.00032137785529963
0.000333234041250857
0.00027689777995776
0.000206409336739108
0.000156220891840428
0.000371669986299575
0.000187510019167811
0.00014945830215808
0.000181402017810332
8.12074006698685e-05
-1.09855746179133e-05
3.77829070782164e-05
-0.000106729737829457
9.42901596822107e-05
8.17740585803876e-05
-3.35578423606154e-05
1.73596364406951e-05
-0.00012369901630555
-9.13377373164181e-05
-0.000112500641990382
-6.49177431680285e-05
-1.27230196968442e-05
-2.49833683828322e-06
6.68480157525655e-05
1.87814097932607e-05
-1.80074544527196e-05
-0.00014592935990193
-0.000137617288685562
-4.27367620243035e-05
-8.58459103258001e-06
-8.37290474837431e-05
-0.000273491922169549
-8.65313016789153e-05
-0.000240317466687863
-0.000322171127597999
-8.26718642504485e-05
-0.00010964572220467
-7.18977296875429e-05
9.68732815451114e-05
3.70833000967711e-05
0.000119560776434744
9.73936780566039e-05
0.000100597898934479
0.000105908451464803
0.00022992110399229
0.000257930182523676
0.000292365651289616
0.000279940586522865
0.00035974408903849
0.000286161346357691
0.000287472529815281
0.000453609221045588
0.000232841950151187
0.000283578058261569
0.000249123138445564
0.000135489876477572
0.000143098283461094
0.000222240763754302
4.93592210451619e-05
-1.29945353039136e-05
-0.000104231111918059
-5.29162299003948e-05
-0.000104685634880121
-0.000159581349886397
-0.000155769888691587
-0.000161622805402731
-0.000406807629837424
-0.000322640269152793
-0.000362313234656985
-0.000265824074930642
-0.000319117177078321
-0.000251601063389883
-0.000240270079102356
-0.000194917911974996
-0.000154356760100609
-0.000176747613942667
-9.50104526556106e-05
8.73097764317247e-05
-3.85624452814065e-05
0.000105735635764187
5.58849556239343e-05
0.0001735363001152
0.000198272131496869
0.000385537010451148
0.000270825001173569
0.000411564741730438
0.000358930476198491
0.000376843237663339
0.000344157407570533
0.00026308048399246
0.000234153683154276
0.000350644313925455
0.000257359444943801
0.000231452287087521
0.000228082192060344
0.000139302155851393
0.000194788225249408
5.28799068532196e-05
0.000126998707993686
0.000166387312617578
-3.67958500089702e-05
3.80803601569682e-05
-7.93994613319396e-05
7.24821691534717e-05
-4.0715114605906e-06
4.55930997142859e-05
2.82002310769413e-05
-0.000175476677439126
-1.25181994437809e-05
-6.74545458401425e-05
-0.000147073377250763
-0.000111051880251863
-0.000142491692801323
2.29162600126805e-05
-0.000295019375451454
-9.91844782313146e-05
-0.000178473308102038
-0.000112229089612038
-0.000197474544633124
-0.000271438733345394
3.85726598994002e-07
-0.000131145103570967
-4.14918452428608e-05
-0.000115406527144547
4.91655182775744e-05
3.79007358194993e-05
-4.6113506483957e-05
0.000191968258680857
1.12754456678929e-05
0.000128368446824999
0.000205905985786401
0.000261308028352058
0.000151215547994157
0.000328660785059963
0.000310161704795009
0.000175761335606751
0.000255511260941195
0.000370507580761603
0.000334315209127326
0.000385498758193772
0.000252699383107447
0.000131668598348182
0.000198992913320622
0.000369494142822524
0.000230369351845293
1.51293693713488e-05
0.000106441174210073
-6.23340565343454e-05
5.84901945634988e-05
1.35496579877715e-05
-3.9204275557758e-05
2.72527115709261e-05
-0.000196990339431747
-0.000252007321228094
-0.000254454877164923
-0.000244047614188541
-0.000314693080589285
-0.000337975952398441
-0.000200562444402165
-0.000236098618471372
-0.000153950766212343
-0.000182717344634173
-0.000185812189454871
-0.000228663038917796
-0.000113736918127327
-1.03099478227811e-05
3.68314147262015e-05
-2.65529507542958e-05
-0.000154703251741577
5.90861693593979e-05
6.74486493067864e-05
0.00015492556247919
0.000141141743335237
0.000228593458213528
0.00014493607972745
0.000113794854024643
0.000189203905251114
0.000302359166035154
0.000238423437073152
0.000285907160757533
0.000263819570475292
7.61908618382566e-05
0.00026698789426057
0.000168803115218888
5.16217867559954e-05
9.66282169520399e-05
0.000202163791973332
-1.88093127373478e-05
0.0001361351458074
0.000114247479483699
0.000144593758552533
0.000208752393869684
0.000102832038351685
-0.00011245151399442
8.4867195668959e-05
0.000102354604817309
-9.03689240982282e-05
-0.000138975861118722
-0.000198748505275592
-0.000127995665903127
-9.91589451869857e-05
-0.000251135256219209
-0.0001442280442305
-0.000148083384529187
-0.000250131109012923
-0.000355140002429842
-8.53614557642975e-05
-0.000256581260368731
-0.000229440751464602
-9.36278174746522e-07
-0.000228370059432212
-0.000116716989101007
-0.000151103909614797
-0.000144590115443439
-0.000139690518077841
-6.62298571609456e-05
6.68704457626945e-06
4.22288245614832e-05
9.41074269280169e-05
1.35009208173329e-05
8.00241467790835e-05
0.000222660999054167
0.000246218149371067
0.000330586184351289
0.000303479654001944
0.000278511280568897
0.000409633349915204
0.00028435171338346
0.000375797667584707
0.000246417831319307
0.00045094489727299
0.000230181818496589
0.000182709080533124
0.000219007176326875
1.49405537523485e-05
8.67261774192315e-05
6.92776114776217e-05
8.15223254251479e-06
5.31509957810706e-05
-7.63691492695854e-05
-0.000131236984568761
-0.000127282498970642
-0.000168713614440742
-0.000228942492973687
-0.000210091549069328
-0.000123363293145107
-0.000161112388523675
-0.000217970684567118
-0.000109122371816874
-0.000213721605881346
-7.31598091699358e-05
-0.000129438613235274
6.61868005477121e-05
-4.60787113546139e-05
-7.28621817322061e-05
7.76666070866063e-06
-9.8190585717881e-05
-0.000112723307911704
-5.7700299966834e-05
5.94096572354001e-05
5.43729602631247e-05
-6.60663324258395e-05
7.99098436271765e-05
7.97258886815803e-05
0.000163097912573051
5.21055960990047e-05
0.000164875235796982
1.25331491675512e-05
9.66020225502045e-05
0.00020685281379084
6.26332494838044e-05
0.000238028130142562
5.69897822534092e-05
0.000244115585360089
9.63447737001774e-05
0.000182614721045422
0.000197795263891105
6.63920243541616e-05
4.1080374131865e-05
0.000269941777042711
2.30044449338539e-05
0.000137880034112603
2.42883956593375e-05
5.46387119496515e-05
0.000180113267565704
-2.3204750908403e-05
0.000104817215435127
-8.80383535585645e-06
9.47399485176075e-06
8.74684499121572e-05
-0.000143032499771569
-0.000177207717552965
1.37169388392615e-05
-4.3877656006581e-05
-0.000101316498644246
-0.000177920842479582
-0.000278638375153545
-0.000242823314761983
-0.000121150229502913
-0.000107638623752967
-0.000174328584534689
-0.000180940501026363
-0.000132247974910933
-1.36062477782104e-05
-2.87830618050477e-05
-6.11640732614885e-05
9.23647774266885e-05
6.16947301618226e-05
0.000186241803853171
5.52231221701002e-05
0.00019082739573829
0.00021993337824058
0.000152982066405366
0.000265257921045313
0.000193429372942471
0.00015648754756167
0.000230573359580856
0.000240338290135835
0.00025024550589696
4.94443426200517e-05
0.000156966387622637
0.000163107858384735
0.000165894333866319
-7.83108694128757e-05
-7.23427087205438e-05
-4.27870796949758e-05
-3.0853651373095e-05
3.62772622757417e-05
-3.658119052196e-06
-2.08113776024723e-05
-0.000149708527132604
-8.05412314468326e-06
0.00015748936784834
5.01111136112728e-05
-8.04347603101663e-05
5.79664683829119e-05
1.4383165740397e-05
7.12313363128973e-06
-0.00014676029067339
-0.00027532009619294
-0.000160630252704763
-4.00744975256111e-05
-0.000183518280870405
-0.000161290502637479
-0.000108570284564586
0.000158236178894914
0.000124584849389247
-8.85415582777834e-05
0.000130189674117856
0.00013096689146175
0.000136596586042134
-8.94268931432661e-05
8.70345814152965e-05
0.000143652420271528
0.000153196537526761
0.00017897214833572
0.000149882132850394
9.73328028900786e-05
0.000136782980781098
0.000185804479965155
4.27532335626183e-07
8.18870864747397e-05
0.000219337835733904
-6.41595404585932e-06
5.9116168848122e-05
1.42326583740558e-05
9.00393959189673e-05
0.000113057747501652
6.19572399189965e-05
-2.43209655314065e-05
4.7257561226347e-05
0.000163451165371116
2.70303156716719e-05
1.33519761924379e-05
0.000147225636159252
9.15352391463284e-06
-4.13777585826924e-05
0.000102749100710231
8.41617140224469e-05
5.56524070230867e-05
0.00015558225676498
-2.9394087673906e-05
-4.31072054056735e-05
-0.000141241785622039
-0.000156152058314992
-6.05353296530029e-05
-0.000150286721589458
-0.000204359443609714
-0.000351405614650533
-0.000107702935715573
-8.49575410521348e-05
-0.000204065685188068
-0.000164895561429348
-7.60824239727063e-05
-9.65032490498929e-05
-0.000148508972823366
-7.19333014760961e-05
0.000131853950175798
0.000194418044981224
0.000138871674843206
0.000251347316519277
0.000257197339981598
0.000118245650631044
9.53203981279016e-05
0.000143893140216997
0.0002780769614731
0.000239943467275028
0.00014740355486393
0.000106374966007157
0.000134280981190401
7.4172305954478e-05
0.000202624357123324
0.000266604468402583
0.000214416610028789
0.000146334687085227
6.22788818333308e-05
7.84104162059549e-05
3.87641009585125e-05
-7.36583487552719e-05
-7.39123645481076e-06
6.02004940766309e-05
-1.06713375234461e-06
-2.99179625819911e-05
-7.7874414745965e-05
3.70860515061502e-05
-2.1413529244338e-05
4.51495817772113e-06
7.37662792458176e-05
1.15756149297865e-05
-0.000226756760042025
-0.000102718146522529
-1.04571438566118e-06
-6.87698795557283e-07
-0.000281357688095439
-0.000229525709104789
-9.22951192014324e-05
-0.000105979204594076
6.563215588363e-06
-0.000223704693211554
-9.78100844848547e-05
-1.13740042011789e-05
-0.000112405336565213
8.1128906800683e-05
-3.50854159103276e-05
5.68547736809285e-05
0.00014126350880856
0.000204691882400406
5.54179601881914e-05
0.000110272135403329
0.000157768264619845
0.000266261639644812
0.000101718285546453
0.000250700142399938
0.000320860701694454
0.000255526957134156
0.000310475593881228
0.000151023222437504
0.000322007488677637
0.000274771564697715
0.000167393868493042
0.000195884380596526
0.000104471257782657
7.82189184505684e-05
8.95079087901984e-05
-0.000144657253809752
2.37677806793775e-05
-9.00288368097596e-05
-0.000167724167310472
-2.8666260321752e-05
4.64770077078442e-05
-8.21825318164439e-05
-0.000161165283469753
-0.000174438215666558
-0.000265493399043027
-0.000124754567990032
-0.000229352822162075
-0.00030601860251735
-0.000122218073609288
-0.000228730424399035
-0.000249377336654343
-0.000230221271491474
-4.05540477044854e-05
-0.00012584999547184
-0.00014273557316754
5.91385066131731e-05
-1.74208388321778e-05
1.76248409144348e-05
-1.26183009203401e-05
0.000204717411984073
0.000168291820718214
0.000195975631478913
0.000244338018668701
0.000128008867287421
0.000488001613114562
0.00017123061252876
0.000161645065470103
0.000230644882136762
0.000241366064065117
0.000379710670123363
0.000179030743582656
0.000306095963235309
0.000140443480285441
0.000170232403242847
0.000157537601752628
8.98054112402996e-05
1.54326469429458e-05
-4.93635810662255e-05
-5.07130839208988e-05
-0.00014822194294979
-0.000136058479716145
-1.73236482514809e-05
5.42398498307351e-05
-8.69167417830441e-05
5.34707044336292e-05
-0.000173376375067119
-0.000137165508296712
-0.000170690940562697
-0.000177208046035602
-0.000258909429480043
-0.000247421163966057
-9.21061521167644e-05
-0.000216084708373018
-0.000210042959179583
-6.86552851969488e-05
-5.01641118813317e-05
3.02646878323531e-05
8.83324167334919e-05
-5.32049459058163e-05
-0.000108090024096798
-9.8415656382422e-05
4.14239890298173e-05
2.88247620565231e-05
0.000148659535750309
0.000220287128944977
0.000252766384064224
0.000112234806884605
0.000169277934827501
0.000257918440503153
0.000243928609703915
0.000372761009984917
0.000122400748056549
0.000244291640873707
0.000298967754385223
0.000225774553635712
0.000275193525127583
5.01810352520522e-05
0.00011177233945078
9.70035446691354e-05
-7.72135721659994e-05
1.98868087718487e-05
-2.43488628980169e-05
-3.18917271528905e-05
6.73749350531832e-05
-4.02929413999575e-05
-8.85375255916124e-05
-6.96302402350157e-05
0.000130767038311004
-0.000136863656259709
-0.000110026787116547
-0.000249541749794683
-0.000146376601518561
-0.000141376237656172
-0.000126248768963551
-0.000101234856841496
-0.000157978250477651
-0.000128245885455919
4.41508960572852e-05
-0.000162013538123838
-0.000152671295423757
-0.000139313805884007
-0.000134298490129861
8.16459648644316e-05
2.7971176856671e-05
0.000100826877423838
0.000147106222770594
0.000188926368898312
0.00018219408586256
5.0094603158025e-05
0.000228712206208072
0.00027695709806326
0.00018874541687295
0.000186824399388718
0.000153709776097024
0.000128455007140207
0.00022883445656303
0.000272885705793571
0.000211562395787599
0.000198894208863177
0.000189314217749446
3.01508973725875e-05
6.79314700854942e-06
-1.03311932010479e-05
-0.000153097755424083
-5.61617377312286e-05
0.000108791180227171
-0.000104071082613269
3.9036371492877e-05
2.045551874138e-05
-3.55062551624122e-05
-3.44945401397798e-05
3.68166479512722e-05
3.85338100474914e-05
6.85042044057163e-06
0.000124334084310913
5.09979066924833e-05
-0.000119970694742904
-5.70122190496574e-05
-0.000134900559525003
-7.57734132783765e-05
-8.76394105489421e-05
-2.29372876210094e-05
-1.53402403159391e-05
-0.000139402449631463
-0.000128095217479161
2.61083005227264e-05
-0.000152147906252923
0.00012935002094476
0.000109983778269431
0.000171291663011607
0.000158906035518181
0.000151696789932938
0.00023901496312705
0.000159012039503725
0.00014426174088101
0.000282762210196932
0.000110174660184974
0.000199985739100569
0.000264385564999111
7.64650197321437e-06
0.00019284230359698
2.7155076446073e-05
-0.000150510099939357
-3.70724060381575e-05
-0.00012723284632881
2.76825854402302e-06
0.000103826513984447
5.4847612954376e-05
8.64489566866052e-05
8.68687066751748e-05
7.43198775033248e-05
8.46061094958504e-05
2.25375262667556e-05
-3.10928735045027e-05
1.15384957013162e-05
3.59661314823779e-05
-9.88922236436109e-05
-3.24943690701776e-05
-4.92584639740832e-06
-2.93111911689072e-05
3.71583568297497e-05
-2.36981443242276e-06
0.000122093256136775
-0.000196777332571209
-2.23958277068864e-05
2.83799378839142e-05
-3.26026046502886e-05
7.14757705761014e-05
7.64093934802748e-05
-2.18486846770423e-05
-9.1661130685504e-05
-3.23126396382298e-05
6.90589665658663e-06
4.03241449744185e-05
-8.95095825769685e-05
7.0662218216328e-05
0.000116699214391354
9.22194686577673e-05
0.000109858602798771
6.44417480668962e-05
0.000262339478063883
0.000121421078495884
4.13147135481188e-05
-2.63921703321431e-05
0.000112834319466777
6.6489950096877e-05
-2.36773659450206e-05
-5.4537909789881e-06
0.000145263971071246
1.94712072049584e-07
3.396226806645e-05
0.000102897779376073
-1.71544443468029e-05
6.79274715502336e-05
1.04604414755314e-05
-7.66433287583174e-05
-2.8642767924045e-05
1.5632938007051e-05
4.25677409559561e-05
0.000133900090428352
0.000177086226155959
-4.54469121686141e-05
8.32939472136505e-05
9.60551854528808e-06
0.000150784729246819
9.43232022095369e-05
5.66426793498951e-06
-2.84620255394028e-05
-1.11251074557734e-05
-3.76104436061806e-05
-9.38224322145428e-06
8.60395010465959e-05
-7.61810069407293e-06
-1.33468708860183e-05
7.72923878461208e-05
1.0625393887531e-05
0.000230248499841642
0.000194974433436328
0.000250360390280954
0.000188317034166576
0.000106090162345086
9.78291808752275e-05
0.000216429861521409
3.67730177711371e-05
0.000147326707454578
5.70369264945591e-05
0.000101260741994475
-4.33970854126733e-05
-0.000106190636330657
8.50440923914169e-05
9.65610873496753e-05
6.56624141879002e-05
9.71095906301397e-05
1.33143703691564e-05
-4.25902229568556e-05
-3.43686256035062e-06
-1.931466706114e-05
-8.51922318344472e-05
2.28650920315772e-05
6.5519060944734e-05
4.04690081564125e-05
7.50461397751164e-05
9.95144806764142e-05
0.000149787345286453
-6.230109093686e-05
5.69563867916554e-05
1.02367299555575e-06
-3.52961100847939e-05
9.60912902682618e-05
-0.000152669309912293
4.39841399369664e-05
0.000140635206972948
-1.29716874365154e-05
0.000173338195966114
-4.39302870409441e-05
-9.23853867796233e-05
0.000118692390169068
6.31742351296107e-05
1.882862188105e-05
4.62132285775103e-05
3.80505929847505e-05
0.000148441744770432
0.000144641903209001
0.000211845812138179
0.000173022917275841
3.3936359851443e-05
0.000123401033612528
0.000177057472898251
7.93223572083084e-05
0.000124331898789547
-4.94710896699378e-05
0.000136687502093078
7.96316651926656e-05
-3.06969175161667e-05
0.00014529514978153
-6.84323407410258e-05
-9.26547676074073e-05
4.12078451025282e-05
5.65820781285437e-05
-0.000104124807546207
-0.000113819952857823
-0.000100163616927846
-8.74617019461314e-05
-2.92887580783334e-05
-2.21411338047183e-05
8.79257999066991e-05
-0.00014512328105646
9.15708777795575e-05
-5.64158332261885e-05
0.00016891810608117
6.72958043207469e-06
9.42308225174558e-05
-2.51774265506129e-06
0.000154991380796139
0.000117000396665106
6.87609443945536e-06
-7.37584864015872e-05
-6.75313027764682e-05
-9.4084096947879e-05
-2.57874445254317e-05
0.000123614048454185
0.000114827826937617
6.50545301328604e-05
4.3710952275908e-05
0.000152509732713107
8.98278756713223e-05
0.000265809701838662
0.000223641815141072
0.000217843982788849
0.000200387467821255
0.000173648724114975
-3.62998603311573e-05
0.000102472396709508
0.000105020428419662
2.49006300945376e-05
6.91465026180448e-05
-6.64278509182452e-05
-1.85244924400254e-05
-8.70786586619058e-05
-0.000165501187765718
-9.67466598897716e-06
-0.000141271228439618
5.71940515126877e-05
-6.25887184384606e-06
-9.76955124195931e-05
-1.74634082258643e-05
-0.000144045250781142
-8.51799365520316e-06
-6.63220690198969e-05
8.66074943798135e-05
-2.32186485157613e-05
-4.44170693263137e-05
4.57774076903006e-05
0.000103912714689777
7.29661520860003e-05
0.000110770333910615
1.81488015769645e-05
6.67839876639289e-05
0.000228978796293128
0.000131622622642375
0.000190912724753942
0.000170071460499137
0.000152738577036466
5.13120287163649e-05
0.000124902143837694
0.000174762875133491
5.44255502110383e-05
7.29801280561454e-06
-6.1702838596416e-05
0.000139647859114383
-6.21984935608941e-05
-1.44690082291022e-05
4.71244391584783e-05
-7.43357140469149e-05
0.000134166650301708
6.00891731865999e-05
-2.25507676714787e-05
-0.000128055191426763
-8.43977625791291e-05
-6.59750560453519e-05
-4.06492100520978e-05
0.000139335968858461
5.32557865409665e-05
-0.000151462646663746
4.56602423094485e-05
4.45347703843379e-05
0.000149276630519873
3.54962092365439e-05
5.31450674125297e-05
0.000110380283288014
4.79754472056164e-05
-4.25172861241872e-05
0.000143059698767645
5.70217650278438e-05
0.000105495219937222
-1.09827616664739e-05
3.46330423891034e-05
6.53788408233884e-05
-7.86000985443155e-06
6.35547941778003e-06
-4.75018351747231e-05
-4.33860750626506e-05
8.2367289988389e-06
-8.92035014470956e-05
-5.90931026987294e-05
3.6780230670998e-05
-0.000102753893854558
1.01174397161479e-05
-0.000110313392101645
-2.03140134833504e-05
7.76597507890161e-05
0.000213675865708153
0.000192089022138856
0.000157715799913969
2.5466753475047e-05
0.000186016850006124
6.49975277672623e-05
1.25528254489097e-05
0.000303251465343971
0.000173074940105282
0.000218822205852217
0.000145886740343115
-4.90240988162541e-05
-4.75698761933764e-05
-4.29105446696145e-05
2.39072939773805e-05
-9.96805553442577e-05
-0.000204058735114203
-0.000292665429386119
-0.00010624992204402
-0.000103447428105843
-7.84741669519088e-05
-0.0002185990720956
-0.000140145359072146
-0.000141447304604346
-8.61097747781467e-05
-0.000131108175748425
-6.59165603154284e-05
-2.56994972043218e-05
-1.89836864548624e-05
8.05079450955816e-05
2.07997301467884e-05
8.62772655309121e-06
8.73559005356981e-05
5.82278914018261e-05
0.000232467004050243
0.000124078960231726
4.1176583223913e-05
0.000133864576279835
0.00015532555086594
0.000138910547997177
8.27144829978652e-05
4.20781695199638e-05
0.000192543856772142
7.65918112521339e-05
0.000148037155205616
8.41386317644898e-06
0.000119543721646685
-8.3099998841972e-05
-6.21959934632183e-05
-9.76154922933562e-05
-3.81046682830801e-05
5.76261943223645e-05
-8.28698048756022e-05
5.30309880598588e-05
0.000130446252176712
0.000223068640694886
0.000230433045648878
3.56639685067525e-05
0.00017681321983646
6.34959780230617e-05
0.000123515160740751
4.16897400903753e-05
4.25492741162986e-06
7.98826256903018e-05
-7.30855177981753e-05
6.11733705766185e-05
-2.91273148142332e-05
-0.000142047390238513
-3.13311693002146e-05
4.37543144669524e-05
3.52862099270615e-06
-3.59564538229252e-05
-2.5675655809601e-05
5.14081188587581e-05
0.00012704818173188
-0.000111362008339462
-9.97173166444014e-05
7.97507897068353e-05
-9.318755367316e-05
-6.97665857062205e-05
-1.32618257901317e-05
-3.08127874765488e-05
1.95820769548525e-05
5.42200703204936e-05
0.000151222150765086
0.000113106099185681
0.000204565447380052
0.000231564183334778
0.000323296066851378
0.000292803726470852
0.000308940504239401
0.000221237375010014
0.000313457379870728
0.000203118885196508
0.000254475090248623
0.000205959509458434
0.000102257451813504
0.000186316987738601
4.17272537868524e-05
3.79060344624283e-05
7.60810560298333e-05
-0.000106736653394661
-0.000158313839641047
-3.82760726139249e-05
-3.81420612149667e-05
-0.00014761094163377
-0.000111601012834896
-0.000199131550900007
-0.000201480528818521
-2.35885856543673e-05
3.84335001384815e-05
-2.20683982877207e-05
4.61595697406921e-05
-7.90557428180845e-07
0.000252809515814167
7.13846723763784e-06
0.000100601694023198
0.000130298924080931
0.000212522370903934
4.37979963395605e-05
-4.74301932031436e-05
0.00014514152476935
4.45948912173721e-05
0.000315510918245579
5.13604352421735e-05
0.000161057486996261
-5.79717117655457e-05
7.65072481657061e-05
3.67279132828818e-05
5.73741045723458e-05
0.000142095952529444
-9.49274166610949e-05
0.000193913782371513
-0.000136815474045329
4.73006946630709e-06
-7.62672205788852e-05
-5.68652029692492e-05
4.54239665940663e-06
5.20816018087376e-05
9.6801378121663e-05
0.000100238567695598
9.77014527101335e-05
0.000223168424427427
3.63540700316352e-05
0.000150482559849293
0.000209811932793316
0.000158342783910486
0.000116799824817097
2.87824770236014e-05
-7.92530611238087e-06
-4.59706322918306e-05
0.000140962460930932
-0.0001529788656896
-2.49883320108379e-05
-2.70596123348696e-05
3.6580463710963e-05
8.51624028011416e-06
-0.000109583437932056
-9.09172102474617e-05
4.0211253110781e-06
-0.000184212801687577
4.18399512229634e-05
8.43421795743372e-05
6.73846982662029e-06
1.01804911556394e-05
-3.57892664573085e-05
-4.81933483890871e-05
-2.19789699921131e-05
6.98702509237687e-05
0.000123632921508195
-3.21106342661823e-05
7.06985059995928e-06
-8.16549379434016e-05
3.31890962664753e-05
-8.33820474327777e-05
9.4959862528166e-05
0.000114955086722849
0.000151859485634606
0.000112448003735254
0.000191275984517417
6.90375054929618e-05
0.000208877546410185
0.000186553082270548
0.000149178639655803
0.000192576160467349
0.00023581170031588
0.000142434150791246
0.000177718424828641
6.1942206628415e-05
0.000221226759481683
4.75879170829321e-05
6.84368524216519e-05
-0.000122306197248523
6.36162814942704e-05
-7.47313404114554e-05
4.06279221196135e-05
7.2942951419339e-05
4.06501599517642e-05
1.39355674993523e-06
4.75572676375074e-05
1.381377244242e-05
-2.34785981058124e-05
-7.98333956402643e-05
-1.98259749775081e-05
-2.62124415092873e-05
-0.000116017741203884
-6.95924066289058e-05
-3.95237298992985e-05
-7.01357407229387e-05
-4.57904956442937e-05
-4.24947054331576e-05
4.03093069724157e-05
-8.10046569152397e-05
-0.000129037496772024
3.08176332714732e-05
3.52583127044134e-05
-7.12627909391265e-05
3.15865849544674e-05
1.71563698864176e-05
-2.45557724394902e-05
4.59669391046395e-05
-3.48926066361486e-05
5.47183011842676e-05
0.000140371482426236
2.75040500547509e-05
0.000207402775124613
9.34593351334808e-05
0.000107540086230043
0.000273493813629054
0.000158940976535416
-3.25430435349927e-05
0.000253601401700011
0.000244473705270263
6.46377181616798e-05
8.42915452640818e-05
0.000102285390034674
0.000199142739293125
-6.69260888348997e-05
2.51107634609221e-05
0.000126141735397807
-8.38615398607588e-06
6.55912775723419e-07
-5.40314179729035e-05
-3.14641496226774e-06
-3.45721003767325e-05
-0.000134568031399748
-7.1974367180186e-05
-6.0146117409315e-05
-9.04358424121623e-05
-0.000153028292338614
-7.87556469899842e-06
-2.61357931001129e-05
1.28182069160619e-05
-2.48297381036655e-05
-1.26875573703427e-05
8.83400047692197e-05
-3.69829671079842e-05
-1.32758580304926e-05
3.58824133107497e-05
-0.000138560881692278
-9.43301848472793e-05
-8.77856902366856e-05
0.000110664266795757
-2.88324547171718e-05
-4.90516512942251e-05
4.6188766210616e-05
6.0637421811411e-05
5.675284458555e-05
0.000104649701124143
0.000150698537890375
-5.43166822736417e-05
9.99262712176777e-05
4.75301098319015e-05
7.08710840176273e-05
9.08819028761886e-05
0.000106774567485052
9.19500738471736e-05
2.19185685166341e-05
0.000141607701203898
0.000112755020648709
0.000203319236546327
0.000158946118810171
2.42054897763182e-05
9.10226572794898e-05
8.38832030575634e-05
0.000131508865396635
-2.91136103282187e-05
-1.74486344221483e-05
0.000134984469020542
-9.67886041119323e-05
-2.66556662572763e-05
4.66794835423777e-05
2.91542067149047e-05
1.88379998005303e-05
-9.50103814845348e-05
-2.80726498734898e-05
-0.000126034474185919
-8.37227231453569e-05
-2.58111152675105e-05
3.76451562424994e-05
-4.23687483598674e-07
-0.000174833939434323
-5.60423725684592e-05
-6.26579476980795e-05
3.63675840961437e-05
-0.000102723237171249
5.59384291251481e-06
-0.000124088394261938
5.83809666816527e-05
0.000134581260523418
6.4495258245979e-05
-6.16722050688225e-05
2.48961038447237e-05
-5.88267162710238e-05
0.00010284865933906
4.70344567429269e-05
0.000173515702978207
0.000207971809293791
0.000151683740069104
-2.16284933447733e-05
8.88317925824253e-05
9.7767982561807e-05
-4.1292936581821e-06
0.000189648674346147
0.000189448029830899
0.0002034954896998
0.000145089998122695
0.000189930045371127
0.000115392563088885
0.000114529370953242
-2.01381792586423e-05
0.000123655715154162
0.000147917670027364
-8.35205283183246e-06
0.0001199333959499
-2.43212410163696e-05
-0.000124209419888853
-6.1590812924913e-05
-6.88815848939043e-05
-0.00011347069747143
-0.000195331969960018
-7.31483450149451e-05
-0.000295331030138721
-0.000162144955875304
-0.000204786497892235
-0.000330830154763584
-0.000142447819777279
-0.000175079036871374
-0.000178820640041784
-9.9866300247557e-05
-0.000123972928698066
4.9413650022991e-05
-2.218370101165e-07
0.000141340232822189
0.000185816425726623
0.000176818932083669
5.61042159567802e-05
0.000210210900258825
0.000362422975791371
0.000373964419364181
0.000355351001594935
0.000338255749074145
0.000269045752522253
0.000100995991451729
0.000207665525217426
0.00020148180130369
0.000258337061833423
0.000150194688936491
0.000118881427910629
0.000165132311836716
6.19264683758442e-05
9.29903442852361e-05
9.03179947023825e-05
-6.91067451226441e-05
-0.000159595574521428
0.000116347431676002
-3.03867867451682e-05
-8.55682451143555e-05
-0.000132237482037162
-4.29095837949783e-05
-5.48272988206978e-05
-0.000151563062342716
-5.3670952825583e-05
0.00013943628412747
-0.000141235206174561
-7.82060856688271e-05
-0.000151122138856679
-4.68977039403369e-05
-0.000225321446394063
-0.000105346715999208
-9.24294663982794e-05
-2.50814953394475e-05
-9.20606032621368e-05
-0.000189033256256831
3.80950767868767e-05
-3.96804537365977e-05
1.07525568792508e-05
-5.98005033417692e-06
2.34270067595326e-05
-8.39820478374479e-05
0.000282517480154893
0.00017542420706372
0.000305947315176145
0.000255926023077148
0.000256663169206758
0.000355902141308643
0.00018771006579892
0.000290091597765551
0.000128633398281771
0.000276536223229605
0.000144274180596932
0.00023080532266861
0.000257895716717213
0.000120748154001229
-3.66615709479183e-05
4.47606120890319e-05
4.314779203135e-05
1.3322797981574e-05
-8.55122455999766e-05
-2.26079591350965e-05
-4.29459759970358e-05
-9.073217571952e-05
-2.20223672489773e-06
-7.09690939356883e-05
-0.00012495132242187
-0.000127925505172659
-9.30544131785285e-05
-9.7899872881487e-05
-5.46934586186241e-05
-8.09782082983386e-05
-0.00011726373672677
7.15978859765218e-06
-0.000127464871204656
-6.68993925510025e-05
-1.38667996358174e-05
6.12926271663077e-07
-2.58674196693037e-05
-1.11938911457265e-05
-1.35703232055873e-05
3.83858319735809e-05
-3.85058951075565e-05
-1.31282713734831e-05
3.19451250505078e-05
9.90774734232497e-05
0.000124655758979452
7.38391282421835e-05
8.39599076066945e-06
0.00015184411931988
0.000106539453575407
0.000168663110479338
0.000160212274067579
0.000148543490792908
7.80738168091086e-05
0.000269867308085683
0.000229199371277455
8.77262890118952e-05
8.78793452802883e-05
0.000201159634281798
0.000309919088692943
0.000170824399040841
-7.05481297527947e-05
7.30583441519668e-05
0.000182300888641915
1.14869068851715e-05
2.63923917633565e-05
-0.000108839933103712
-8.9642248380103e-05
3.45230193948799e-05
-7.59213478552705e-05
-2.31832452566063e-05
-0.000110119601577815
-2.34223400983098e-05
-0.000155333286763871
-2.30310398529456e-05
-0.000118404730553342
-9.33420749742182e-06
1.35809128313491e-05
-2.77830309415647e-05
-8.13901957976681e-05
-2.1081696357235e-05
5.51202778714588e-05
2.22800299153315e-05
5.78168421036097e-05
0.000198137928821353
-9.47375853765106e-05
-1.40083029347685e-05
2.13532799936178e-05
1.77688155801269e-05
7.4198210225829e-05
2.38364023850452e-05
9.84190905578434e-05
0.000136365259323063
5.28802272276907e-05
0.000159225670346925
-1.12167585828559e-05
6.44102923532267e-05
-1.18530820979272e-05
4.8633595634275e-05
0.000161599526929841
0.000116368032403012
0.000188751208500189
7.08698749368226e-05
8.8031331011587e-05
2.91704527813274e-05
0.000168683884009179
0.000158113453482202
6.01526831877414e-05
1.50862237488335e-05
9.35900356070771e-06
0.00018664258790038
-1.20772133714498e-05
0.000102799637483497
-3.34673569994268e-05
0.000170342211489138
8.5494565726449e-05
0.000113571149702774
0.000114180894755438
7.27682603553251e-05
0.000100681649035453
1.83736585304688e-05
-0.000133485947184352
-1.14564725634646e-05
-1.62993227695424e-05
8.9275385589159e-06
1.3560401378899e-05
2.71859416676534e-05
0.000113748971652864
6.12648623276791e-05
-9.74051604252036e-05
1.90897179786559e-05
-9.02650591767687e-05
-0.000184108825416421
-0.000164285192926109
-9.53366656391314e-05
-9.02643885364499e-05
-9.17127198941681e-05
-9.69665028053296e-05
7.61903369752614e-07
-7.74436512591553e-05
8.66045943884342e-05
0.000115082061903895
0.000108921610027147
-9.31315703902059e-05
-5.24097386859807e-05
0.000120170486032445
0.000139812760511804
-4.00312526451183e-06
8.95380953990379e-05
0.000247107231007028
0.000167798063013511
0.000145727846178218
0.000130512746002995
0.000112418258735024
9.78554297654909e-05
0.000131278147380533
0.000138843095981178
9.26466901211466e-05
0.000200479929997272
0.000102818536547826
0.000108577634735979
3.7090668197187e-05
0.000144483723191427
0.000215310848527904
0.000133432752333503
0.000144655856903865
0.000132047859896797
-0.000123871450257097
-0.000156452713324303
-6.21652943367919e-05
-0.000192737043129486
-9.31309157717337e-05
-0.000206282583883563
-9.17498195711965e-06
-5.10600609269687e-05
-0.000184104532615565
-6.89828986032319e-05
-0.00016681247677977
-0.000165370920099459
-1.297246979064e-05
-8.7902073305559e-05
7.38816390599459e-05
-3.57402926945792e-05
-3.77591155399251e-05
3.5047197364367e-05
-3.92428213160711e-05
-3.05938050270522e-07
2.84993356602613e-05
-8.57167786501212e-05
-3.42586214552747e-05
0.000123722207104552
9.45527461326778e-07
4.22046707133924e-05
0.000110667244506421
7.88106197638706e-06
3.77696783084098e-05
2.3891766238302e-05
0.000286815987101169
8.53547524769173e-05
0.000104008088899278
2.77898731605411e-05
9.0564233614703e-05
0.000186094935584602
0.000146160330220039
0.000153680896659571
0.000262920622567242
0.000241463812973467
0.000178439122555222
0.000199485697368007
8.03622269161802e-05
8.86841923483622e-05
0.000205405685233832
0.00025141537001664
9.67185744110851e-05
-2.36624251371692e-05
5.45021734253556e-05
-9.44786339923156e-07
1.68416401115752e-06
-0.000116220686485023
-0.000207022008146618
-0.00029290501224749
-0.000149444742578167
-0.000149671218814092
-0.000306043414293362
-7.88857070821775e-05
-5.98043048397896e-05
-0.000215188016228612
-7.37726561490682e-05
-0.000197396124714597
-0.000179623433549519
8.92951756844208e-05
6.82051643147217e-05
-8.55648190135599e-06
6.83021444398946e-05
-1.68447227446399e-05
-3.37107437297706e-05
1.30236918864755e-05
-0.000156630498327098
7.46734525027246e-05
7.65149894479733e-05
0.000151072042291362
-1.43699486425828e-05
0.000120789019226064
8.54466465162703e-05
0.000294156148970594
0.000188366411980249
0.00031089463013941
0.000155378460226888
2.55965428110656e-05
0.000265411289869704
0.000104750849628726
0.000139156835318487
0.000330288615336273
2.48253491377594e-05
-1.44223010754332e-05
0.000144013239141272
2.24680285807034e-05
6.22572844040934e-05
-6.96109262898636e-05
5.19238303788156e-05
6.41148054857281e-05
3.08819137627521e-05
-0.000118405758407097
6.96587854410743e-05
-5.72199665847767e-05
2.20968619276465e-05
-0.000138087846993154
3.918616045717e-05
4.38758506281842e-05
-6.33707295709225e-05
-5.66306768146567e-05
-0.000186237463585163
-0.000137381994451758
-0.000131973669224504
-0.000164958109296411
-0.000241238141736792
-0.000177556494078411
-0.00025828608759314
-0.00013490253324222
-3.81526281047735e-05
0.0001564479465143
0.000111169025911548
0.000133598461564952
-3.66144304822355e-05
0.000115445446350933
0.000234765050281226
7.4777114292824e-05
8.14819517857881e-05
0.00037911820537029
0.000151424021585467
0.000119356268351607
0.00017914845792792
0.000201130671975469
0.000183397368229791
-1.64357970189125e-05
0.000131114017231286
0.000114344322962835
0.000121401441405088
0.00014391718524215
9.71260876268143e-05
-4.06955886748225e-05
-1.74120623529465e-05
6.25581721637968e-05
8.84875052487898e-05
-2.39754040710629e-05
-0.000181008031892194
5.09036556438706e-05
7.3923762454751e-05
-0.000112582623898288
-6.31291230026617e-05
-7.11310820824577e-05
5.5139261795652e-06
7.38647862626281e-05
-0.00010337165362175
-0.000129153974419208
-8.42818915235304e-05
-0.000127556619265784
-0.00017632828932697
-9.45631520919967e-05
-0.000155225043697026
3.21728122207554e-05
-1.08380111266045e-05
-2.83292442112482e-05
3.2745207947615e-05
-3.30083378220688e-05
-0.000104505357990244
5.42241592550123e-05
-3.25319583804478e-05
5.04701528478555e-05
-4.92254985886616e-05
-4.450092488704e-05
8.07974862565783e-05
-1.42528497221452e-05
1.07782054867924e-05
0.000120723807595042
-1.05318618969976e-05
9.71922571577159e-05
6.28078989928894e-05
0.000198309170976418
-5.00897146203144e-05
0.000132943388178482
0.000269319563154796
9.25348689764682e-05
0.000126987059040882
9.09502403033093e-05
0.000206695275048542
0.000240229861464491
0.000178680817086817
-6.95214610847835e-05
0.000212851406626242
0.000162938430699712
0.000158051321545223
0.000186820730452102
0.000100563285820956
-1.787153188672e-05
-4.01487693077519e-05
-5.84172296617384e-05
-0.000109834304070522
8.7355173459284e-05
-8.26243358197003e-06
-5.86318117573792e-05
4.60016126477405e-05
-0.000181488459185264
-2.9408323035453e-05
-7.81916868820973e-05
-0.000110462033586791
-0.000244913043057477
-1.87178653112375e-05
5.01190465196139e-05
-0.000239127701048487
-5.35143520043391e-05
-8.88307230261816e-07
-1.80413384405012e-05
-2.50330971971554e-05
-7.81620960010818e-05
-3.55677957944373e-06
3.30533049113691e-05
0.000114158448416808
3.91447044550522e-05
0.00015426564264152
0.000172048036336982
0.000215347513429397
0.00012865442420763
-8.90160570146691e-05
0.000175561224304988
3.74339289805165e-06
0.000313692981137378
8.7420538550434e-05
0.000110081658415433
0.000148148314354172
5.67454424671224e-05
0.000178828319350591
0.000152758907670363
0.000141899476947731
8.18677667959528e-05
-2.87232713205272e-05
2.7450316691134e-05
-1.4788000018593e-05
6.2088421361307e-05
9.59165141762392e-05
4.7450954194476e-05
0.000165075235153132
3.21665451373645e-05
7.86564904539325e-05
8.0705156496358e-05
0.000124968997373517
0.000132025591282404
0.000152840751425676
1.60206757616091e-05
-7.08924070503191e-06
7.46741927127544e-06
-0.000109907976348036
-0.000123101947030097
2.42184140639172e-05
-0.000111752164762951
-0.000118733663900367
-0.000142155040010279
-7.26236911405498e-05
-8.6439515907723e-05
2.68618593918774e-05
3.40405836287717e-05
-7.86673107703531e-05
-0.000125527360024917
0.000160246183212433
0.000102381882824773
2.77262849251093e-05
4.96872559479441e-06
7.39427135177572e-05
-5.26981885934471e-05
5.81252873521817e-05
8.76781797716486e-05
0.000215232258412987
0.000157418979991401
0.000290155775414207
0.000246656117762847
3.84428225934495e-05
0.000171376641372613
3.38215597404439e-06
0.000135152680735641
4.96181412910999e-05
0.000143467118421466
0.000144477594491614
-1.29357563911541e-05
-6.90049404561909e-06
-2.20776356144322e-05
0.000142300336457033
7.61745927633043e-05
4.34026961796384e-05
0.000260447276502597
1.96929711787978e-05
5.58172286283751e-05
9.52930265393863e-05
4.34907389915506e-05
0.000167082699893806
-4.03369692835188e-05
3.91927026153445e-05
0.000150393791761152
0.000136864659028603
-1.3347971120335e-05
-0.000177126395975061
-0.000191374034626285
8.39779692961855e-05
-3.2020303683492e-05
-0.00011402056450113
-8.32507227565934e-05
4.54116287820117e-05
-0.000104913252495051
-8.74179612153433e-05
5.69302803818474e-05
6.34705716316081e-05
2.13187930195929e-05
8.18048289033953e-05
2.79382434174395e-05
0.000146122136236256
9.88423984910847e-05
0.000241213922547636
6.84834411445021e-05
2.71372680029981e-05
-0.00012276403612314
4.3934871609526e-05
0.000219194283021338
5.82457641021306e-05
-9.18888360458078e-05
6.97487788724923e-05
2.62737059632384e-05
-5.17511802678161e-05
-0.000156414940032788
7.93004356057553e-05
9.38466600148622e-05
-0.000139355022469723
0.000101201978450432
3.47746066811328e-05
5.19464029457832e-05
0.00014998259657708
-2.63088783684468e-05
7.65121728624693e-05
8.1475514180187e-05
0.00017714953182998
4.9503685681418e-06
8.16693685336552e-05
1.60701577148257e-05
0.000138520891290544
0.000245781163342936
0.000156446052209678
0.000131547383191336
4.30813572672009e-05
7.58727008764597e-05
6.49170570855034e-05
4.24162732246331e-05
-4.77049548732048e-05
-2.90926351930693e-05
-8.40632182900076e-05
5.83796724503775e-05
5.1416251617235e-05
-9.41158805862136e-05
-0.000126915292968784
-2.10083572644266e-05
-6.89905886093577e-05
-4.43690171163543e-05
9.61784428921469e-05
0.000242413065082421
0.00018600753494996
0.000173652376471455
6.24269497140152e-05
-3.03835308028003e-05
0.000132319828745983
9.75823481274572e-05
-9.73977431320623e-05
4.3729383810775e-05
-2.91468498894426e-05
5.65669431687526e-05
-1.76677208829783e-05
-7.7305056154568e-05
9.27941786520183e-06
-9.86879748202979e-05
-7.65531511926712e-06
4.18794526809776e-05
-4.93763439019259e-05
-3.3804709173198e-05
-6.22899247008729e-05
-5.43283199600555e-05
-9.8787344293266e-05
-5.27085453086156e-05
1.47904401670951e-05
4.20443496822242e-05
-7.43537222371252e-05
-8.89002553688976e-05
-3.15654503254157e-05
9.61868929538123e-05
1.57661118424689e-05
0.000110636458989659
7.86845589326764e-05
0.000217646473317188
0.000118556291761377
0.000158680345375279
0.000146746198062033
0.000203165499878367
0.000326299275315823
0.000220495575060582
1.42259613507027e-05
0.000118898054504945
0.00027958282432915
0.000282740685826238
0.000166085305115196
5.92125445191101e-05
4.72633017295793e-05
3.18830395869375e-05
-5.87345522761912e-05
-3.72923619054508e-05
-9.21153345639555e-05
1.6729039406898e-05
-2.97167625032706e-05
-7.60796972349698e-05
-1.59944626795919e-05
-0.000101873466002563
-0.000127217683827697
2.95332565333284e-05
-0.000100866482438117
-8.065736928259e-05
-6.88332318921142e-05
-3.2099166255301e-05
-4.3739666045241e-05
3.01610340356488e-06
-1.9552097412203e-05
2.81888925636993e-05
0.000104918534496392
-0.000114132944929266
6.42717018991406e-05
1.60085594499579e-05
7.65292595697148e-05
-5.36741306432565e-05
0.000199189120795721
0.000153428032825275
-2.27297839972355e-05
0.000143102176934699
0.000121278276271848
0.000147151952964874
-3.7531569454667e-05
0.000161466866910484
-0.000138674914891018
9.20195449332047e-05
5.68159862639071e-06
0.000162729616269346
2.19154659707743e-05
0.000120705303742322
0.000159550726219375
0.000166088606338422
7.23736392030894e-05
0.000250809140580136
-2.95951898867054e-05
0.000163037063918759
9.14906348451988e-05
0.00016861686094574
2.59006573153277e-05
2.45815020379158e-05
5.2772252031404e-05
7.87369227819111e-05
3.16882579880574e-05
-1.21043894440682e-05
-7.92252118313614e-05
-0.000112767270855
2.33872356215521e-05
-0.000131933268476818
1.72978973876995e-05
-6.41818928849109e-05
-0.000125788811099344
-9.40507734230352e-05
2.8122497614247e-05
5.50315293550267e-05
0.000111383257141271
-4.35237567839153e-05
1.04606595640647e-05
-2.47570573967056e-05
7.47354577017807e-05
2.55874779829823e-05
-5.38891681741581e-05
-2.16066856574851e-05
-1.57120400278058e-05
3.0308468389705e-05
4.32727345430193e-05
3.18637248078353e-05
9.16371228824998e-06
8.86783988688929e-05
0.00018941393228677
0.000246048957765896
0.000229852554666276
0.000269247958203058
0.000192011861020996
0.00029869317376244
0.000239534626145622
8.34506779727574e-05
0.000277445192715425
0.000204120478559586
0.000150523211654254
2.91716818815681e-05
9.88356742033801e-05
0.000130733616653837
-1.77758071117322e-05
6.94200636736131e-05
-2.53724281144091e-05
-9.80342529819501e-05
-0.000135807598074559
-0.000196013664090146
-0.000210927491487453
-0.000112717082136449
-0.000197687957547868
-5.55107515153193e-06
-9.34304814442753e-05
-5.49420160484114e-05
-8.6837638420792e-06
-1.72961488942833e-05
4.70525143177648e-05
4.09872162089585e-05
1.55177060177844e-05
-1.71400340518906e-05
0.000150411745133344
0.000157642917218995
0.000163261078931872
0.00020749840947084
7.55684570743399e-05
0.000158504858460347
6.58942014336746e-05
6.70108280994303e-06
0.000233493171041763
0.000171368760545458
0.000157898050600154
0.000140827416686144
-4.58019107597962e-06
0.00011485704574443
3.87596262276153e-05
9.78769910864655e-05
5.13830341468428e-05
-2.94897418360455e-05
4.04379304680266e-05
-8.73355880802847e-05
5.08107496818605e-05
4.18030352897524e-05
-4.21096217379859e-05
-6.30546327633359e-05
8.05293722284732e-05
4.95662675701595e-05
1.34231023682499e-05
6.81682588725663e-05
2.29690036988426e-05
-8.37012010912445e-05
-9.40377964467795e-05
0.000182049374262184
-1.54320866285101e-05
-1.74241873280593e-05
-0.000108019423242274
8.99943752893992e-06
-2.52148593107752e-05
4.70039676734068e-05
-2.67559008704893e-05
0.000107493016403946
-0.000217691674306002
7.89678778871448e-05
-1.02177991082648e-05
4.49818299315363e-05
-0.000179141444382728
-0.000165316810109088
1.73620202527486e-05
0.000174529084915427
0.000177188405009797
7.32280559571167e-05
0.000128380220346781
0.000148316158820092
4.3102350964355e-05
0.000176364241935497
0.000256303115887428
0.000164738166541306
0.000267360880489724
0.00024779958565383
5.81831282148415e-06
0.000172852325466056
0.000148669936185107
0.000225222531639218
0.000203723950805378
0.000179564302933881
4.89737498437644e-05
0.000198358214964731
-4.07491483297204e-05
-2.13925558864111e-05
3.33628930951378e-05
-4.43508268661555e-05
-6.09719334226194e-06
-0.000127477115128647
-2.8948246064365e-05
-1.01921203583212e-05
-0.000124224250105878
-3.98361456746581e-05
-0.000174243745137244
-0.000197253325903186
-1.69015342206635e-05
-8.40487815576415e-05
-0.000160891008260404
7.08192164273475e-05
-0.000137398820927438
-8.1367987570818e-05
-1.47740479646068e-05
5.16653896364013e-05
6.44122255023711e-05
3.9493325657741e-05
0.000147053671255042
3.22288944145875e-05
0.000136624256285357
0.000103141518097837
3.06973001866877e-05
0.000106396890213542
0.000211171914120205
0.000183207149375542
6.57828941320024e-05
7.02613716075135e-05
9.11108754596315e-05
-7.59716588704162e-05
0.000326714835876796
0.000121403929171367
0.000217481635937841
0.00017319984969101
0.000220638877664633
0.000424483217322251
0.000205393655364456
0.000232290409029358
0.000122258574434426
0.000115301610847294
0.000190812588994965
0.000197915524316149
5.27171346576136e-05
2.45282595822367e-05
2.34293095968196e-05
0.000142330004978612
1.87816087815919e-05
-5.4184681343996e-05
-0.000186319063896215
-0.000111776752817236
-0.000228729991576247
-7.63154102385592e-05
-0.000145061009668559
-0.000117271460278749
-0.000287080476087394
-8.79557095923494e-05
-0.000127217750621882
-0.000168553729450119
9.64436259923173e-06
-5.78398523054923e-05
-7.06594941828927e-05
-8.61126050769818e-05
-5.72638036284185e-05
-1.83088587514848e-05
1.04770838819297e-05
-9.29040407765113e-05
0.000109929291290808
-8.75454982259843e-06
1.78417467128098e-05
5.8712984573646e-05
0.000189486757608035
9.56870710667154e-05
-0.000125452667560479
0.000124078403284115
0.000142979838716443
0.000219572877378242
0.000163592131437416
9.97407568070592e-05
0.000167781827478397
0.00015422187833918
0.000247963888570129
0.000263523771570826
0.000238379207011519
0.000192196140675681
0.000199736816839845
8.25894603312892e-06
3.76207264827597e-05
0.000156123402607979
0.000224559330038654
8.90961662329773e-05
3.67149696498104e-05
-6.87417732696964e-05
-1.98127303396249e-05
-0.000184209722308305
-0.00012900107164692
-0.000186743263684871
-0.000298514471477015
-0.000276239511433731
-0.000403364434456765
-0.00022464281813313
-0.000263349811728375
-0.000281758564467216
-7.2470603771079e-05
-0.000217637683665419
-6.81407371355824e-05
-0.000284869370110186
1.37957525975898e-05
5.74191773575257e-06
0.000110874270557662
6.6390921005593e-05
6.7651866409874e-05
-2.65941161223615e-05
0.000195935833211507
9.6820645164599e-05
0.000173245716968383
-3.63238974180023e-05
2.55205635102429e-05
0.000217469552775245
4.34745830023312e-05
0.000133697540517663
0.000224267211897583
0.00032233774418919
0.000179146044977097
0.000108055699426442
3.60010986929692e-05
0.000186460047216325
0.000299732061236115
2.14209089980923e-05
6.7036113381731e-05
9.27674732418088e-05
0.000230078979329588
0.00010726425026703
5.77479165832701e-05
0.000235483782893336
6.32973463699983e-05
-2.84709825078701e-05
-3.07541499122413e-05
-0.000113626316613992
-6.63307001570068e-05
-0.000180781541704984
-6.00020353362804e-05
9.42134690728398e-06
-0.000244524149946161
-0.000182726256715584
-0.00022190252456884
-7.36974627397471e-05
-0.000202233975146879
-0.000139693081989576
-0.000125304685710236
-0.00022676769721672
-0.000162509454736211
-0.000173651838897013
-2.63090227819372e-05
-1.42367002354478e-05
0.00011912566506202
0.000141263304970866
5.52823411255326e-05
0.00017985301761132
6.1503412918627e-05
0.000172155964279993
0.000250048377728367
0.000183029129053643
0.000210671004032888
0.000188998743073121
0.000234501650144495
0.000186900297086546
0.000210312931113925
0.000331363300689233
0.000131283317350934
7.57115906668201e-05
0.000223502603899248
0.000113713849559086
0.000241650368546529
6.14671340300992e-05
7.97610531374459e-05
-5.6035235702243e-05
-3.11531543559356e-05
-5.89365370813207e-05
-0.000102233015694175
-0.000118157293955607
-0.000108778682456321
2.39297817788222e-05
-5.27682310363841e-05
-0.000281744892175971
-0.000298970646953281
-0.000131006284424823
-0.000146494411095628
-0.000257101465890019
-0.000199174021605332
1.378394337709e-05
-4.35490761577944e-05
-0.000205587980985969
-7.20979959870066e-05
9.68603719329867e-05
8.7889014008512e-05
9.35911315624086e-05
5.42198909048936e-05
0.000140412200021885
0.000107933489795424
2.59915002849894e-05
1.1297676160479e-05
3.33946038277041e-05
9.10191431866041e-05
0.000138493176806249
0.000156742639394323
0.000168109100465917
0.000224408167650585
3.53325181802185e-05
0.000229182425804578
0.000208383789576158
0.000289198525950899
0.000197810015519168
0.000179052922200572
0.000102285245512641
0.000217698662069341
8.72412257118209e-05
1.51289517108405e-05
0.000104460611150214
7.0832577046812e-05
2.33350598678255e-05
-0.0001196152616286
-6.98848047983279e-05
0.000130348898218123
-6.12211950268408e-05
9.4447431961975e-05
6.42604171727014e-06
-0.000131827388429404
-6.32435539595281e-05
-7.83732204377477e-05
-4.63681874869893e-05
-4.12330309233205e-05
-8.80694251991636e-05
-5.63441734876584e-06
1.07483014175103e-05
-0.000125175014660035
-0.000177772144750386
-0.00016618057033148
-0.000154729888394254
-8.98757179442515e-05
-0.000210412979863223
-2.44738908607745e-05
-2.70586020355914e-05
-4.39094743932738e-05
-5.07422792430796e-05
-2.21745423304091e-05
4.36483734177928e-05
1.5167096029808e-05
0.000130532923169971
7.35094432726687e-05
0.000181003092352193
0.000255837419662811
0.000206699520834557
0.000266409552713172
0.000279222179906833
9.47668656693214e-05
0.000150201336886343
0.000154137121536856
0.000307572498579107
0.000194943849552147
0.000121840070632783
0.000126647940195551
7.43278187615696e-05
0.000262767507425738
0.000186899458257716
-9.21309940949376e-05
-5.38044271963642e-05
-8.89957742833821e-05
1.7893622528821e-05
-0.000182850406979961
-9.29028277304362e-05
-0.000266578953909444
-0.000192017549534393
-7.12099716253163e-05
-0.00023108866242571
-7.72673163001311e-05
2.29419113662675e-05
-0.000141023138842761
-0.000128848002114045
1.70827409702361e-05
-4.33374937436749e-05
-4.30273379753969e-05
-6.2602750826438e-06
3.08896311119215e-05
6.60823290007816e-05
-3.17020238538636e-05
6.75805090681893e-05
2.71320372547794e-05
-4.61717733946648e-05
1.82437549436044e-05
3.69953711070689e-05
0.00011692683413481
5.95654417708448e-05
0.000163925124716144
0.000177088443352008
0.000197172926687206
0.000208060215770906
0.000196834641923226
0.000227177082522287
0.000122862505024383
0.000104372818981938
0.000237723305831331
0.000138027920257145
0.000173426231607359
0.000197140496431904
-4.93298136553774e-05
0.000242512146504039
6.32502756103609e-05
3.9591738955278e-05
6.17522992986746e-05
9.8097154330855e-05
3.80492844025346e-05
7.52356242576869e-07
0.000134002498516852
0.000104853702381712
0.000138105010461199
9.72157065565681e-05
-7.92252655452353e-05
-2.9540326971709e-05
-0.000211617299893338
-9.94326731598398e-05
-0.000157688977858433
-8.99209634623817e-05
-0.000231490984469565
-0.000104006545992425
-0.000122363681654296
-0.000187549714324784
-4.91538248249938e-05
-0.000293184082019569
-0.000272624082423351
-0.000160611174028195
-6.51218522758431e-05
-6.30430629594971e-05
-5.69147310878469e-05
0.000188035651503441
8.15591395695315e-05
0.000163703079378262
0.000107306675656192
0.000191502515740654
0.000131151873787651
0.000193412791957799
0.000217474855297067
0.000174598628897964
0.000296340081948049
0.000188043597692427
0.000193935969725902
0.0002910422773577
0.000159158344765272
0.000131064818113252
0.000165071087990819
5.50783299617909e-05
8.88516471269193e-05
0.000211461224853934
3.16433469984188e-05
2.14079865579764e-05
2.97460938397695e-05
4.19539191641522e-05
0.00016862115748987
-4.94939357524202e-05
9.09706224929533e-05
-0.000129774223903901
2.22929201729996e-05
0.000114285121517343
-6.62491207606858e-05
7.26616949760053e-05
4.31737843317968e-05
1.41924728632214e-05
-1.10348336330926e-05
-7.12158429577991e-05
-4.86310424093852e-05
-0.000328033309237883
-0.000153914633940434
-0.000149286518441156
-0.000269145249278701
-4.3768701028213e-05
-0.000225177510707957
-6.23177468609148e-05
-0.000102171596242634
-0.000150511834140716
-0.000113575564688977
6.83533095158089e-05
0.000124428213486387
-6.32594384488874e-06
9.76481346582552e-05
0.000140896307169506
0.000238401792917331
0.000299913800525169
0.000413961573272666
0.000279496259805517
0.000257321133887835
0.000509672395063529
0.00024406241781011
0.000302121094735638
0.000221078109672877
0.000313041702644674
0.000109221636139594
0.000173440887924349
0.000144369207328199
0.000252366380147138
2.41722498752645e-05
0.000129175431380816
-6.26729879099151e-05
-0.000101593391266454
-3.44146450538165e-05
-5.21092038810623e-05
-5.39415756866912e-05
-3.22086711711588e-05
-0.000248478122872042
-0.000128266009450857
-0.000126135481181082
-0.000164621678948402
-0.000114436507298044
-0.000101586378953845
-0.000152025848835845
-0.000151726924404762
-0.000176583367009649
-0.000140959644115618
-0.000380718001578253
-0.000136166369432813
-0.000280452467441766
-5.83619692790709e-05
-0.000159405196547454
-0.000169577681606704
3.28902795581825e-05
7.35115761464324e-05
-3.25707691525956e-05
0.000110013831085131
7.8782258192758e-05
0.000119624191387028
-8.56133042523666e-05
0.000236563397292959
0.000210421630756435
9.61515209904672e-05
0.000142851910889801
0.000179837994260485
0.000173073888834341
0.000250782002553538
0.000327108259238634
0.000245584559034026
0.000239366391915835
0.000265593120232518
0.000261703634233165
0.000256352370495603
0.000118470555997113
3.3811639644066e-05
0.000106241611110413
7.93449148445768e-05
1.62321848316676e-05
-7.07981784998116e-05
-8.39049194212087e-05
-0.000156072906706442
-0.000112239366951011
-7.67009077148636e-05
-6.77621800804263e-05
-0.00014951976367864
-6.19725580373985e-05
-0.000111511711629125
-0.000130649756181978
-9.54683909483962e-05
-7.98471655078143e-05
-0.000116316829578546
-0.000194758461902833
-2.15426118485798e-05
-0.000122692247651086
-0.000101608588841749
-6.34396193956735e-05
-0.000103680170199963
-8.33509022276424e-05
2.17768488796614e-05
0.000194980850539982
-4.20053330179159e-05
0.000172877334987943
0.000136977900026562
0.000109881581429087
0.000126489049772732
0.000343962097398651
0.000208581074611716
0.000225591627237264
0.000370650864482209
0.000341293982858011
0.000138841316370372
0.000178283698864039
0.000155741408350538
0.00014187860884718
0.000149945742364191
1.186972963349e-05
1.18841735472052e-06
-5.94990256703682e-05
8.9889641501969e-05
5.03209466501736e-05
0.000105698290340865
-7.06657394278295e-05
-0.000116163834371232
-0.000155072275361129
-0.000126842363275478
-0.000170136425351575
-0.000216036162552091
-0.000116911731227786
-4.09629974211297e-05
-4.11856402655639e-06
6.14650494645971e-05
3.34328933738081e-05
-1.73493785806411e-05
-2.61411912654529e-05
0.000101588138950658
-0.000122871052061858
2.88339991230766e-05
5.66231414987556e-05
3.57860419657317e-05
4.644070371463e-05
0.000159279168074343
-2.39947151925876e-05
7.40719740643682e-05
9.33854484673617e-05
-0.000137187846130865
-1.32735808435686e-05
2.38255986937632e-05
-6.20771377268816e-05
3.47109406752415e-05
7.52126791441239e-05
4.61757746205291e-05
-1.48705276337056e-05
-1.34426302411901e-05
8.66832820229727e-05
0.000163349533206469
4.48245353276831e-05
3.47168722017316e-06
0.000101983872733177
0.000136593536616818
8.90892749813444e-05
3.41149796693307e-05
8.19945416158584e-06
8.41475833169695e-05
-6.97017287583302e-06
-8.44916605059319e-05
-7.94514635673553e-05
0.000134889864553646
0.000144362984488796
-4.36955402752613e-05
-9.81859208928453e-05
-2.22160885604213e-05
1.43109630539494e-05
3.30550032796855e-05
9.50411273430997e-05
-5.80479756254241e-05
-0.000169521134845028
-5.4873784885471e-07
-0.000209940148286288
-9.39990404559389e-05
-9.23898386283315e-05
7.0319796786687e-05
-0.00018128973543925
-9.71110491985004e-05
-5.33094604496469e-05
0.000114846099902765
2.31000678000448e-05
0.000122753808929124
6.66384742319069e-05
-3.44763923441e-05
0.000130383907086377
0.000116225137922112
0.000302378280379296
0.000138629761468249
0.000320627919211012
0.000204336907740818
0.000244774376125651
0.000371983375746486
0.00019340051344908
0.000208941567893273
8.55152695890456e-05
0.000195511702166844
5.6787341691285e-05
4.25438605375322e-05
-7.65308406290111e-05
-3.00698334568763e-05
-0.000221921239446648
5.08540749527177e-05
-0.00023299349426203
-0.000200806438742624
-0.000272254630285712
-0.000158218163075714
-0.000161783732215204
-0.000156142985664703
-0.000108073044002234
-0.000253106258090825
-0.000235959858252762
-0.0001491362638953
-6.40003022140437e-05
-5.25465488863052e-05
-7.54059051778875e-05
0.0001416692823122
1.98040794484129e-05
0.000185921221013697
-9.67041540148952e-05
7.31164244474003e-05
0.000192634580173738
0.000254058901940737
0.00015425100268096
0.000330621671784645
7.59400056368222e-05
0.000115425880100528
0.000114052222850902
9.82496283657945e-05
0.000361284383793667
0.000229465773962686
0.000119457680060478
6.50038935780647e-05
-5.91365791979868e-05
0.000137151984660205
-2.08634488870072e-05
2.29040264815863e-05
3.0480782095874e-05
0.000229180174382328
0.000249766644910418
0.000103769804159902
0.00017393206283211
0.000188664425836286
0.000251559171205785
0.000256236684861921
0.000100558286747517
-2.69901202055654e-05
-9.84597303952518e-06
1.11550071233441e-05
-0.000187133729308701
7.41295240704266e-05
-0.000176543782084543
-0.000167315172002527
-7.18855264541786e-05
-0.000243449641861515
-6.79664194949023e-05
-0.000196332651607295
-0.000244492580252465
-0.000173218034334343
-0.00013852196956464
-0.000104029151718888
0.000106911994194794
-3.65670989289221e-05
2.5952295470535e-05
-0.000107863091760108
-3.93704614197598e-05
0.00017527167928131
6.9066277698883e-05
0.000145371873806941
5.96198594346259e-05
0.000247386958342617
0.000249905932435175
0.000327690506245559
0.000228962118749255
0.000264431830787357
0.000306129828362925
0.000101613367409715
0.000251161974220929
0.000229796825619442
0.000235059160915171
6.93604004085474e-05
0.00011584741863556
6.29589225310364e-05
4.62367763026572e-05
3.10537540745903e-05
-2.1797407322772e-05
-8.28411367810281e-05
-0.000182168241603233
-9.76989350238183e-05
-0.000166807433437396
-0.000195847229151559
-0.000273625001531054
-0.000228548456361697
-0.000166275722288843
-0.00019361627304587
-0.000131211806681554
-0.000239446959738082
-0.000190858060085774
-0.000123295564452148
-9.97695806931286e-05
-1.91485792840689e-05
-4.89337636552396e-05
9.90899581035024e-05
-8.69793153304228e-05
-2.1708098320105e-05
0.000116847677416172
0.000121699324774151
0.00013516041484867
9.65973733185367e-05
9.15813157681792e-06
0.000146884758497615
0.000100586111976149
0.000201145050913478
0.000100690874166575
0.000201954733687813
0.00027608256575577
1.57438218383426e-05
0.000152799516224865
0.000235247853926256
0.000230721388636623
0.000116613694804528
5.22015594893611e-05
0.0001669453329622
0.000203147344573773
0.000273147265059119
8.79461889528139e-05
5.24015554301382e-05
0.000101411122127589
1.71706164246595e-05
-1.20832135188321e-06
-7.27015835229852e-05
-5.63894342233012e-05
-2.397975620679e-05
-5.51915167123235e-05
4.42158881668529e-05
-4.30336944517759e-05
-9.58509717244342e-05
-9.40982582511435e-06
5.08910966895446e-05
7.16066478657181e-06
-0.000201885482098625
-0.000119591909973506
-9.91629224025715e-05
-0.000103588610371799
-0.000109778961224589
-7.8502678896497e-05
3.66035998899807e-05
4.43819960180482e-05
-0.000154269979532138
-6.20997378663771e-05
-5.32103090377448e-06
-3.89810986343249e-05
8.23025419809686e-05
9.77449153514514e-05
1.14674226459125e-05
0.000152665998944644
8.79071583359145e-05
0.000143893291236692
0.000146374600230571
0.000194764695207053
8.10676182220862e-05
0.000113707489892622
0.000111075777433833
0.00017826621792708
0.00013202405311726
0.000149189969411025
8.14635294740622e-05
1.93907631831555e-05
4.78923811504508e-05
7.6091118881625e-05
0.00011678049400233
4.10475074593452e-05
0.000111244773935099
0.000100680272180575
-5.69716236832148e-05
7.48433366901619e-05
0.00012207063566699
-7.74466030591464e-05
-0.000214216775873217
0.000116659953374099
-0.000124740229536649
-0.000188132972704881
-8.0716479242608e-05
-0.000221597256743204
-0.000197011041720486
-7.77390641756284e-05
-0.000248579751981813
-0.000140606964041559
-0.000238039624849197
-6.34127916891667e-05
2.02374487415804e-05
-2.88174751258402e-05
-1.32623497716785e-05
-2.25296657472474e-05
7.0185258086051e-05
9.4185560544931e-05
0.000163915587679788
2.50418330566535e-06
-6.27826883991494e-05
-0.000103288366379411
0.000133611392912412
-9.9172040466563e-06
0.000148775682237121
2.84924383620409e-05
0.000166557592150972
0.000177655010505668
0.000108897172603079
0.000170120819856576
0.000224716815457298
0.000186639318592504
0.000210211967056475
0.000319054186377129
0.000254098279298139
0.000144427561624366
0.000322971728859566
5.70223397320834e-05
8.11968225207912e-05
9.37416908742242e-05
7.55665081320209e-05
0.000211304125576349
8.56506519610584e-05
-0.000118326903721808
-0.000148765740370022
0.00012725960745411
-7.2189377332672e-06
-9.49510131939243e-06
-0.000249069877643661
-0.000248635812566232
-0.000151200796960145
-0.000256512859828585
-0.000317740114084341
-0.000190089479379008
-0.000105389732198945
-0.000350241192930034
-0.000134049203353618
-0.000202468779176239
-0.000136452591741036
-6.5308118135519e-05
-0.000154580522699344
0.000169298098999593
7.02504530163228e-05
2.59656400650621e-05
0.000230150502407696
0.000285762624096504
0.000172732507794296
0.000329443226539349
0.00034427883680157
0.000193863408073919
0.000278160827321963
0.000195350294278747
0.000348505115304245
0.000236385378540571
0.000217007078981384
0.000225700308377643
0.000246558342513967
0.000267372756680369
0.000101216413973118
0.000247277153877618
3.8247361734798e-05
0.000225136280189005
2.40930027688876e-05
8.78950668061538e-05
-2.19217904798133e-06
-0.000219811401737161
-0.000122840152810408
0.000109258020254251
-9.98991157592131e-05
-0.00030391336943127
-8.78255268248636e-05
-0.000230576706212567
-0.000193600377451446
-0.000297625986867781
-0.000318534056721756
-0.000260710499970319
-0.000313222281854269
-0.000148709897658526
-0.000121325418293383
-0.000200294167337511
-0.000324216313845091
-5.46916733928478e-05
-0.00017597989293228
-0.000133860538829713
-9.7095125039605e-05
4.84551164752236e-07
-0.00010606769725307
0.000108592032474685
0.000120321908570525
0.000128899382743019
0.000275190162957043
9.60616236722802e-05
0.000131513670470926
9.05561413672061e-05
0.00017608486659833
0.000270194404038661
0.000240237095339657
0.000332831706503579
0.000351748136607848
0.000271843704412533
0.000324186400074362
0.000416206272487811
0.0002397955748686
0.000316122700638462
0.000343994920331651
0.000213380028742879
0.000356678974269063
0.000240792870808482
0.000186775398475103
-1.52566052115917e-05
5.88914854669756e-05
3.63273467554604e-05
-0.000139952080674726
-0.000144775621802154
-3.1514011633288e-05
-0.00024238135086647
-0.000221623218564978
-0.00034380990334165
-0.000236560122563987
-0.000412659383273882
-0.000237804321086342
-0.000488187286226981
-0.000441030540431553
-0.000238632735295798
-0.000142573086506884
-0.000263280790168623
-0.000191686489263015
-8.62560140716858e-05
-9.85043126058128e-05
-7.6844422051256e-05
-4.05486707879688e-05
9.12166867715195e-05
7.51028596245859e-05
5.28680257194862e-05
0.000186591098686352
0.000294852510219007
0.000224622784716592
8.20513828000757e-05
1.16835043654903e-05
0.000311937861366446
0.000185658782633166
0.000267340003327148
0.000272846220131954
0.000232136475475842
0.000324912996519662
0.000393085334666425
0.000222058396902246
0.000224213837546111
0.00029811470443817
0.000256911651842223
0.000177217209826458
0.000230659287421512
0.000105975497690552
0.000131897180488887
-1.55563852211561e-05
7.56063473027706e-05
-6.61421974288513e-05
1.05779519363851e-05
-0.000170718840728368
5.66190412111235e-06
-4.52355218560231e-05
4.11931264792457e-05
4.64208595870845e-06
-0.000136159569972596
-0.000212776488942295
-0.00012801819459578
-0.000306768358541389
-0.000145341769355767
-0.000179171094776813
-0.000265865719288917
-0.000201649571812616
-0.000106002975153393
-6.306512507211e-05
-0.000117908979468585
-0.000121581145447432
-7.72499515769477e-05
-7.97601645346149e-05
0.000108484419017591
-0.000127855800065669
-3.73499789576146e-05
0.000102821487048384
3.79479658271802e-05
6.08575137305297e-05
6.71893630988149e-05
0.000146586378380161
0.000182107439329684
0.000119573506691503
0.000227405976950711
0.000146949443341707
0.00025366496332707
0.00022502451351284
0.00033397769808065
0.000180690948583345
0.000321919465995849
0.000328573535991186
0.000120422579786009
0.000223448339775129
0.0001459203483047
0.000131143416850221
5.82762570572886e-05
0.000136933005185916
4.98445858629047e-05
5.98259896780418e-05
-1.88406404581793e-05
3.36009528692538e-05
-8.00384994370684e-05
-0.000140883778211492
-0.000105357470917502
-1.97823818408961e-05
-0.000112144775608562
-0.000282596399934075
-4.97630031655357e-05
-0.000262974470432674
-0.000187106654965127
-0.000281998945685008
-5.07217189703069e-05
-0.000239690797999939
-0.000200318753849857
-0.000295038941540826
-0.000147562672015375
-0.000173971835679719
-0.000129431069797636
-0.000168899161824312
-0.000104232029734207
3.47983041517681e-06
3.23417869999933e-05
0.000122817538770908
0.000108939175056737
9.57856164363925e-05
0.000338276263247852
0.000244177987290014
0.00029276019143718
0.000305635138256648
0.000298745941891139
0.000221831913132616
0.000176006356445731
0.000228141029011159
0.000251392143277032
0.00010975982013146
8.44499659844756e-05
0.000165634070632831
9.21907270801399e-05
0.000100316180911389
0.000164608067140237
-1.57574817766742e-05
9.96640212831352e-05
9.72207070307047e-05
0.000109789936624576
-1.67347575731128e-05
0.000114270894142082
9.13014504371738e-05
6.13770304361216e-05
0.000155013476262487
-0.000115964901385579
-0.000157949388186885
1.2825004047792e-05
-1.51711987574754e-05
-6.11799648556148e-05
-0.000153445042028016
-0.000211625084647729
-9.92497455592792e-05
-0.000282769089950199
-0.000173475922565745
-8.5281571355185e-05
-0.000306119339609382
-0.000197884286971874
-2.65886516686591e-05
1.43889447309658e-06
7.17741588416981e-05
-2.96338003465123e-05
-3.7406506517331e-05
0.000106826657644527
3.38577342471082e-05
0.000186377131638195
0.000173913137673274
0.000118316171772222
0.000107058465921136
0.000237590867824193
7.40164679815172e-05
0.000212356867620372
0.000175557072906416
0.000162089731831101
0.000131808410520533
0.000132546073519108
0.000290440672846927
0.000171532276162523
9.12971377575596e-05
6.93781637538091e-05
5.79049383692049e-05
5.76609234740226e-05
9.42950228642914e-05
3.73426396350714e-05
0.000123890173251391
3.58195943467363e-05
0.000131696799585027
0.000171315691972855
-1.05973935041176e-05
7.00026216329375e-05
5.85641693137687e-06
-7.3389554007119e-05
-4.45549083650915e-05
-6.41757840467137e-06
-0.000179038249570664
-0.000183436774685348
-0.000138701003675396
-0.000167565233146565
-0.000131303749338184
-0.000253104761497049
-0.000257131821258418
-0.000350683235772551
-0.000182023643928858
-0.000173333974967411
-9.63776977252408e-05
-5.61230144094434e-05
6.06641418386378e-05
6.85087152701453e-05
-1.76585381336649e-05
0.000166342312737159
0.000264158083487032
0.000142041978001726
0.000364327567408351
0.000305681817644362
0.000357416295994954
0.000189838123910672
0.000237685476920886
0.000136346345303272
0.000187200176696238
0.000194993194497665
0.000227723745276654
0.000207977820809608
0.000174304635436371
0.000144876858458006
-0.000156825983480834
-2.9630770729211e-05
-8.86488475035229e-05
2.64260936863063e-05
0.000169929959038582
-4.74197886868792e-05
1.96627730533021e-05
-8.72403087915979e-05
6.7739005834732e-05
-8.54988180212197e-06
-0.000178028320266814
-0.000106137685783108
-3.19556771725211e-05
0.000108553909023579
-0.000206852494802344
-0.000279313562603938
-0.000215234089313209
-1.57572933498961e-05
-6.60136959009729e-05
0.000106085041206178
4.44453604454177e-05
7.055457775198e-06
5.1442786599856e-05
3.40089398832931e-05
0.000153357747083037
8.07286231995373e-05
6.45505255985343e-07
8.86981904265548e-05
0.000220104359541847
1.52873716000988e-05
0.000172418124379653
0.000173745375961905
0.000179580066577925
9.23097339167669e-05
0.00011073247265516
0.000237994441101593
7.2360972940697e-05
0.000241930315272159
7.86959423590269e-05
0.000122268983201487
6.91148798700859e-05
0.000224284856643163
-1.55058554002755e-05
-7.7758463436554e-05
-4.27503471201377e-05
-9.25719275474196e-05
4.33810737335514e-05
-8.42706221691834e-05
-0.000178168975172951
-0.000209243528441209
-1.9405956087004e-05
-1.45027177829973e-05
-0.000303065328670591
-0.000125853093484306
-0.000122745511228564
-4.97240507206178e-05
-7.52802956970244e-05
-0.000188749153890326
-0.000166653877627408
3.88396574504528e-07
-0.000133322908124283
1.09687165240278e-05
2.90625943084265e-06
-2.91509422667908e-05
5.79897702710113e-05
0.000103828705871305
0.000139409580471096
1.47707970088668e-05
9.10394048442159e-05
9.11771171406188e-05
6.09556554597199e-05
0.000180609233746764
0.000122199973622542
0.000195497577823071
0.000171168222318158
0.00017978752748432
0.000180343369268452
0.000222714915672175
0.000212671692348662
0.000321863508603097
7.00835626426585e-05
0.000116431142522498
0.000261142765859116
0.000130797961633858
0.000110589071388567
-0.00012349297641227
9.70641157386929e-05
-0.000111582515776564
6.07887429652921e-05
8.00186416272715e-05
0.00016428435011424
-4.03583727100685e-05
-3.23436527113066e-05
-3.41584015856147e-05
-2.47624882752917e-05
-3.43610075300753e-05
-0.000117263555209691
-0.000103728265499405
-6.07301180444982e-05
-0.000195134774220744
-8.24251577521589e-05
-0.000137692883712555
-6.80284083815384e-05
-3.00970991360568e-05
-5.37634806793854e-05
-4.83601777604315e-06
-0.000100892076264942
-4.94310859225502e-05
-5.40128378531145e-07
-2.90507390508491e-05
3.31530839861096e-05
1.2406921796635e-05
-6.68624306857049e-05
-3.64777884669237e-05
8.15299848544564e-05
0.000167115233386763
0.000217711620219846
0.000271418803613369
0.000443399096234982
0.000297983144881493
0.000335497624724239
0.000321984766647508
0.000283850996316411
0.000205553595753136
0.000348015072327342
0.000229572252816914
0.000288281539779654
0.000133272193537473
0.000309770616961506
3.68359744218344e-05
3.20520912521591e-05
-0.000109993844638712
-0.000159561281595822
-0.000123333883698804
-0.000303763482231132
-0.000203497207759696
-0.00031571473199377
-0.000205693894702369
-0.000416850017192692
-0.000187700669310567
-0.000310162087850075
-0.000363590523992714
-0.000200265482279007
-0.000142415916578602
-3.55671738783492e-05
-3.38126974100111e-05
5.28797420745664e-05
-0.000123149266693389
-3.52756671130917e-05
-4.22115744789633e-05
0.000153617001080578
9.38465233849514e-05
0.000109172775759797
0.00012991919865217
9.24451927737458e-05
0.000173578354254588
0.000277756789498631
0.000177563864641465
0.000285905119991735
0.000347012353778349
0.000161548324447776
0.000241868635373896
0.000183911484633264
0.000321603509743478
0.000334957676713938
0.000290145027640463
0.000255238035710749
0.000252791698699247
0.000142745441858831
0.000166415975084863
6.42313933046633e-05
-0.000143003481813154
0.000112829669471493
-0.00012773964241286
-2.66455667043095e-05
-0.000203906613834147
-0.000248141832538485
-0.000246651674226135
-0.000216352417148713
-0.000254768499150515
-0.000212052772342422
-0.000180740985956653
-0.000137362223854142
-1.38704953166424e-05
-0.000105808919233526
-0.000104813243619579
-2.92092405538249e-05
-4.11167005342273e-05
-0.000201190914409458
-0.000107321960338274
-0.000196396799873479
-0.000114419978873808
-0.000125590694297703
-1.97540494894885e-05
-0.000201282987200711
-0.000136531321750999
4.59346475131159e-05
-9.69242743154872e-05
0.000151104465510458
7.04788716844725e-05
0.000312342347174063
0.000198661500771837
0.000226008710522707
0.000274940228415897
0.000319345224990811
0.000416353230487414
0.000458547175183243
0.000442203688284079
0.000327250938635482
0.000408059993570999
0.000250716645153571
0.000285845941428565
0.000313196718558416
0.000149997606719227
0.000212875981814622
5.10855387211891e-05
-2.73106034303682e-05
-7.78919520628701e-05
-6.39488495630616e-05
-0.000170404246701694
-0.000303401918803444
-0.000262599463421451
-0.000224505544600776
-0.000341860563197193
-0.000334606647049696
-0.000231274456143286
-0.000348377518379422
-0.000281977647227453
-0.00023351016644696
-0.000339055622505815
-0.000189123275320415
-0.000240351455136408
-0.000189538198627675
1.31336309113902e-05
-0.000171115732022083
-4.23973377060696e-05
-0.00020307104920188
-0.000143813325021231
0.000109721189962645
8.29931274352991e-05
7.43652937055878e-05
0.000132503969136271
7.28360133649453e-05
8.29897602832361e-05
0.000184604447394928
0.000170403782474685
0.000144319122997787
0.00020901584704172
0.00029894065798781
0.000264849807825995
0.000222459732956925
0.000413360839690529
0.000314553147514924
0.000500819113447481
0.000357684837856506
0.000285762364468968
0.000430841024883536
0.000362381545451169
0.000158175865622407
0.000123628466681384
0.000148346430702696
5.93380535728924e-05
-3.82311866007307e-05
-9.75342672422459e-05
-9.00553654626683e-05
-0.000139470410939959
-0.000273452547003745
-0.000279253373786876
-7.9888816100029e-05
-0.00031579384632285
-0.000172771009312377
-0.000316751111808505
-0.000261567907723037
-0.000166319611371035
-0.000134170390222735
-0.00034456499837758
-9.93747986425949e-05
-0.000229955600417424
-0.000127793265951483
-7.6444936498725e-05
4.01429228142856e-05
-4.80358723588902e-05
4.12306473836374e-05
5.5175598130586e-05
7.17374776899746e-05
6.65150655047477e-05
3.97681390191227e-05
4.99499656318057e-05
0.000257341900684013
0.000173276481465908
9.71266565851635e-05
0.000133729737535812
0.000311748774565624
0.000136053601057189
0.000147175667903519
0.000101521526431024
0.000164158962519221
0.000203129285636166
0.000128326996444865
0.000226465259670723
0.00020333900792899
0.000164731965497905
0.000256605222735204
0.000131404286238856
0.000115893677285109
0.000133715998908232
0.000205710005678626
-5.66494285633368e-05
5.67420676677325e-05
5.22806669860916e-05
8.60805662072096e-05
3.45844440507921e-05
-0.000123789969809343
-7.15795696403937e-05
-0.000165183975319495
-0.000195109368139645
-0.00010262363005869
-0.000155422111500642
-0.000145876002638715
-7.58176149946769e-05
-5.45745499855861e-05
-0.000187392816897696
-0.000182583957226481
-0.000207139761639508
-7.33066582697016e-05
-0.000120648269261692
-0.00021668607200824
-0.000212072426381868
-0.000209905919653847
-0.000159818769666276
-0.000116429744533719
3.24209756660839e-05
0.000114326102226877
8.94026867823165e-05
0.000127141595555163
0.000170594928796384
0.000405979739863937
0.000336757753457742
0.000325661485413126
0.000216265480909523
0.000489307007297135
0.000235027726689949
0.000324463391038154
0.000398363621287808
0.000325266599065477
0.000308797352979221
0.000283444419959875
8.10866909866893e-05
0.000306788536785592
7.99702828793429e-05
8.15860451138984e-05
8.25511155349202e-05
8.37818430223414e-05
-3.56758942590845e-05
-0.000108163573692826
-6.17392858206026e-05
-0.000139793127135552
-0.000149012124895763
-0.000168374330597417
-0.000279467251297849
-0.000292948014269723
-0.000262323218404539
-0.000111282457834302
-0.000194848750226843
-0.000166025343221107
-0.000135335984468409
-0.000259790041247931
-0.000202159452626514
-6.80027104185363e-05
-0.000153902403437838
-9.50186712855477e-05
-6.92813273006193e-05
7.12288310758818e-05
-8.50454004280348e-05
5.13841993245268e-05
-7.51983903397648e-06
0.00015062697603526
5.07372768740268e-05
0.00016670834269093
0.000148968367700309
0.000228165088948156
0.000129271432586442
0.000223290665703614
0.000396346851597969
0.000216016651645866
0.000357113056442245
0.000315071792141106
0.000450838481580249
0.00023863073059038
0.000142556049234406
3.66899751287938e-05
2.25893209739796e-05
8.15930850996326e-05
1.98648632529842e-05
-2.13215569484265e-05
-1.06655198455566e-05
-0.000139339907701104
-0.000150253712873197
-7.77608621495405e-05
-0.000158549778519531
-0.000191538186593199
-0.000214994690446996
-0.000133187272375231
-0.000247237084247616
-0.000194323344487733
-0.00010615013140103
-0.000147707935293852
-0.000104747703696728
-0.000165822529083117
-0.000136265178236203
-4.81100853988177e-05
-2.48231964798909e-05
-2.79497376522835e-05
1.36739901205108e-05
-9.57154192971766e-07
-1.66009570435627e-05
0.000105946500276858
0.00021361338232872
0.000209474565795038
0.000200921091602376
3.88357517017326e-05
9.38436068829955e-05
6.04172359776739e-05
0.000288456952191123
0.000322671213056229
0.000169894153898017
0.000121294321396766
0.000190772966767371
4.84713903649689e-05
-0.000107758011458049
-4.42990494918977e-06
0.000119842934208537
0.000176005325236714
5.88734840568354e-05
1.00541392454428e-05
-0.00014753065548158
7.316313403171e-05
-8.91815610572285e-05
8.47424130308406e-05
-7.79371937771689e-05
1.14305638539975e-05
-3.44000871337943e-05
-3.59165714381957e-05
-0.000152084506806081
-0.000125159404702309
-3.98516495307681e-05
-7.8705353656312e-05
-4.76140059613488e-05
-6.14423823024727e-05
-2.77359473672129e-05
-3.018808510317e-05
-6.79934401614866e-05
1.23756537605518e-05
-5.95499925799974e-05
7.06534373311349e-05
-5.97701491927526e-05
-1.29469474807059e-05
-8.86230919100084e-06
0.000142025522096151
-3.71416301679445e-05
7.24376609041322e-05
2.78675755795126e-05
0.000176620159241208
9.32299907599715e-06
0.00010323619932228
0.000161239739167603
7.92884388607284e-05
8.61277152956161e-05
0.000248836230893969
0.000252347332152463
0.000144378674246771
7.41561233456775e-05
0.000187534327076745
0.00024453447446202
0.000208106271827247
0.000118458768896427
0.000245191960303288
7.1924442343918e-05
0.000153400063109328
8.20008960030692e-06
-3.15911619846941e-05
0.000157712732185676
4.07440166170649e-05
1.13659364811598e-05
1.19327105841509e-05
-6.49251594253573e-05
-6.80194531798398e-05
-8.38189608112207e-05
-0.0002769738655782
-8.03636179343063e-05
-0.000262238164078965
-0.000260825501280586
-0.000256004662776372
-0.000212827013794484
-0.000115009493302298
-6.04105359714521e-05
-0.000158405233771668
-0.000206410434627526
-5.75644286690839e-05
-4.16794873978503e-05
-8.47503606163087e-06
3.21835910455946e-05
6.28306139919461e-05
6.347783705264e-05
0.000105081841459749
0.000110559533081448
0.000253678642731193
0.000227715454316211
0.000198226818787698
0.000325980631074395
8.36409347071852e-05
0.000229672424097921
0.000163752346711128
0.000205238983699594
0.000301144604605854
0.00012636433802404
-3.24279580737259e-06
0.00015732195649807
0.000145791884460451
0.00012188843863361
-3.27600006050495e-06
5.12923366008209e-05
0.000159299642562452
9.38301501632277e-06
0.000189157625849313
-8.36941903540893e-06
0.000129101105820588
0.000142649972200834
0.000123537791501554
-4.95568714602676e-05
5.04916408091435e-05
-7.21276767102631e-05
-5.55865393328503e-05
1.05114470832635e-05
-0.000136521490444368
-5.04350691177105e-05
4.15830006060134e-05
-0.00021414943371751
-8.99874864593043e-06
-4.70171954020246e-05
-0.000186293924019448
0.000120020827886264
-7.44091281958627e-05
7.0376601214648e-05
-2.81437865166903e-05
2.53106400038779e-05
4.78965540320458e-05
-1.22185952659626e-05
-6.58885819827584e-05
-5.84845960760401e-05
5.70342102119942e-05
0.000188693156056149
3.77066368673439e-05
7.0897552410029e-05
0.000104847727731868
0.000169901310455981
0.000145650177357024
0.000201811772886587
0.000296991088826935
8.25936370446805e-05
0.000206989621718761
0.000197455065049305
0.000265885069121881
0.000213102767158412
0.00028101297775995
0.000275004253933702
0.00014870523723647
0.000261820788660333
0.000151700043168932
0.000168614098638517
0.000209107322539385
0.000202954060594477
2.4885604457521e-05
1.3417001439545e-05
-7.79428152335563e-05
-0.000103067055793549
5.4702299436555e-05
-0.000149103021503634
-6.47396646521025e-05
-0.000161867229467586
-0.000340820492381201
-9.64979653525218e-05
-0.000225648963932358
-0.00023686042982988
-0.000333875309777777
-0.000209242218031064
-0.000128990231739245
-0.000178317537409207
-0.000161300442627142
-3.48738681212584e-05
-0.000248908436686061
8.82110683441099e-06
-0.000172760464745593
-0.000124422153876514
2.73753694584632e-05
-0.000126881333974871
-4.30120075564557e-05
4.03863596834629e-05
9.25311245444789e-05
0.000161974324213077
0.000175322546761408
0.000107904274178514
0.000329404802659967
0.000251352363339643
8.97446473100154e-05
0.000186663959497525
0.000243157385927244
0.000212308194049041
0.000252745498249282
0.000183550107858319
0.000257501574447209
0.000291412198901201
0.000268455670493609
0.000389278470654879
0.000195474780737917
0.000173866011380817
3.02787984187926e-05
8.4458634307444e-05
0.000105718027395019
8.91025021466293e-05
-4.38883366513088e-05
0.000106129988240861
3.57624854587582e-05
-0.000195956291554743
-0.000160868476073241
-0.0001763271161049
-4.95886706696619e-05
-9.75464268651561e-05
-0.000146720280054837
-0.000142599555479385
-8.80260679906872e-05
-0.000249312964458027
-0.000144498396831983
-0.000217882147933122
-0.00012622187571039
-0.000330815489055224
-0.000370131577910626
-0.00013353898135115
-0.00017854660514129
-0.000226350946290339
-0.000108665125969732
-0.000118487216601194
6.78802029944506e-06
-3.38755397810467e-05
9.58919030702462e-05
0.000124525569478295
0.000251700409736206
0.000286253307230373
0.00026951778676906
0.000338825903162596
0.000434355701951068
0.000294286293512656
0.000523588068851662
0.000500977632298272
0.00016459372542639
0.000182425202827984
0.00020954110985184
0.000356017197872024
0.000243247805536932
8.66155756327137e-05
4.26874674827754e-05
0.000119278454614118
0.000208492145316852
2.44377236520834e-05
-4.82310286351526e-06
-0.00013742747141477
-5.99481928512926e-05
-0.00028487971140876
2.17265800246058e-05
-2.20963697983313e-05
9.09700568163239e-06
-0.000198718913203983
-0.000115027964627437
-0.000265891327406977
-0.00012166902276433
-0.000238372955397057
-0.000443782509175629
-0.00025950630747
-0.00033402510475457
-0.00017462216543341
-0.000129785489891073
-0.000280616733270685
-0.000259024655829666
-7.66681010838689e-05
-0.000137572317851135
-5.45436933971846e-05
-0.00014673956786071
-8.73334826397601e-05
-5.16657985725361e-05
9.78989250198021e-05
0.000230677009791563
0.000215446406967872
0.000403806243507888
0.000236932803386985
0.000457355263880624
0.00038094433429608
0.000400581900049553
0.000432321595217529
0.000427944489330143
0.000361963072633464
0.000479544901595175
0.000219252464050702
0.000268359342163372
0.000160676355118329
0.000279750635188774
3.56095164471637e-05
0.00019579814229049
6.20710810845457e-05
2.85295054566688e-05
3.28771758210033e-05
1.81165481819919e-06
-2.67842560900144e-05
-0.00012627502081977
-0.000136853269983775
-0.000189897616525351
-7.55717515903246e-05
-0.000247497706415048
-0.00010429857569019
-0.000184685154906846
-0.000130667575038291
-4.73717620884091e-05
-0.000279504034048922
-5.56838581449528e-05
-0.000153004565058322
-0.000250328093336689
-6.24528634533731e-05
-0.000179633146311402
-0.000215599543993066
-7.40736036278474e-05
2.46095298292846e-05
4.7115742747798e-05
-0.000211147688621398
7.5637054734226e-06
-8.32022543637097e-05
3.63113038490888e-05
6.08585611274849e-05
0.000198470106575343
9.31194856489736e-05
0.000109476847536254
0.000188601110574734
0.000352274704897938
0.000211222928672415
0.000307084942846797
0.000219368308448018
0.000294925986795008
0.00035339678728236
0.000230233559862873
0.000313712877642821
0.000328329746167943
0.000242401018986689
0.000307327857128684
0.000158506866232872
0.000137101141362135
0.000295680659647359
0.00022119578105253
-4.08505389161163e-05
-5.31953587871988e-05
5.48826594027089e-05
-5.02453443510373e-06
-6.88010671380504e-05
9.08175072527162e-05
-0.000242602482688961
-0.000134825556621911
-0.000394531457407648
-0.00025974812970696
-0.000250706491944002
-0.000393168441303924
-0.000333097366482213
-9.18738790437089e-05
-0.000199307017532964
-0.00027227725020625
-0.000234191578560299
-0.000306527104021137
-0.000243379343124931
-6.85421566545409e-05
-0.000173408598549851
3.65216712324103e-05
8.96923286335515e-05
-2.79332100452253e-05
0.000137411178645884
0.000298277537890018
0.000176957877279496
0.000269454093404097
0.000265987529745234
0.000216078296515865
0.000381215250688814
0.000378385394810348
0.000420382532029875
0.000350880888478724
0.000396506046839182
0.000369013677334796
0.000243933769290599
0.000241445090811468
0.000222982579987907
0.000201869183959319
0.000342503120307122
0.000102369552130416
0.00010236326498455
0.000155235873203486
0.000187563083733833
7.28728304802413e-06
-0.000143819117630222
-4.33929770815309e-05
6.90385286765959e-05
2.91515988202276e-06
-3.09017206565839e-05
-0.000226648168049169
-0.000102356157417419
-6.85584549253475e-05
-2.47824106676856e-05
-6.30750535484163e-05
-0.000215812923333129
-0.000282501269268403
-0.000322368947578074
-0.000109541472122054
-0.000245742521314864
-0.000389122023016465
-0.000245903607778332
-0.000251227442005277
-0.000142248422686456
-8.45528048188718e-05
-0.000234009102593455
-8.79216871308544e-05
9.63318219104554e-05
6.94064887105418e-05
0.000194462244297298
0.000174823892761213
0.000130705890242525
0.000175277213910865
0.000204915976440019
0.000304212793387297
0.000398573459530076
0.000311991436400446
0.00041826789257598
0.000349641118262999
0.000412492807559868
0.000361138095769214
0.000447581146023529
0.000289897921367038
0.000363527897589424
0.000225946087718998
0.000305512125326374
0.000278952883104131
0.000197342112791281
0.000406570422657013
0.000169893302498787
0.000110209936420144
0.000163144915844822
-0.000186124039851964
-0.000183776288975649
-0.000144054662594337
-0.000125528068430565
-0.000131096821680975
-0.000414160781403039
