# Supplementary material for: Research on computational propagation and identification of mine microseismic signals based on deep learning
Source: PLoS One. 2025 Oct 22;20(10):e0334641. doi: 10.1371/journal.pone.0334641 (PMC12543183; doi:10.1371/journal.pone.0334641)
Supplement: S4 Data — (ZIP) [file pone.0334641.s004.zip › 000100700000978.xlsx_0.txt_24.txt.txt]

6.86358430099964e-05
-2.17553130310675e-05
0.000122320028138403
4.87676992763117e-05
6.1252263191671e-05
2.3675909021073e-05
-1.81634962004508e-05
0.000102432986523778
0.000264020942423716
-1.11667650910695e-05
0.000116574675595932
0.000235425222539521
0.000190295120932486
0.000176764951397534
0.000122668534757799
8.2934486398471e-05
-2.18990040355921e-05
0.000103143873113357
4.35806202954123e-05
4.2624262705308e-05
1.45462618583408e-06
-2.98112934863914e-06
2.36932148820128e-05
4.33963383043939e-05
0.000152159790326576
2.00266171304623e-05
4.96546187097099e-05
0.000125122825570238
5.57221794771332e-05
4.64566969345282e-05
-4.55851782902721e-06
-5.57350257840145e-05
0.000112324301037353
9.21645702047057e-05
0.000100318922000706
0.000122931260144409
-2.92752364349831e-05
0.000191664729987115
-7.71057461019367e-05
-3.97215357374837e-06
-7.16436567252539e-05
-0.000171771368567618
-5.7709652630483e-07
2.59197634743992e-05
-7.6694335844423e-05
-9.17639102067544e-05
-7.29512009605671e-05
1.52395496005999e-05
-7.80425904232438e-05
7.72165910112843e-05
-4.7311740673269e-05
1.08405111832872e-05
0.00013652378188321
-2.66157795925161e-05
-7.4895315832908e-05
0.000125916280670163
-0.000243973573356073
-0.000134387113324805
0.000186425719973293
3.24850497800143e-05
-2.51356519833265e-05
0.000128097059335153
8.94559372486542e-05
0.000229736975286963
1.52087483658624e-05
0.000205361564015471
0.000164369093963362
9.47773527227754e-05
7.92380435444685e-05
0.000193227991238014
0.000176753980574246
0.000117321271469257
8.58717774544567e-06
4.25984008507514e-05
0.000183999348583864
7.04381993137779e-05
0.000159535879493109
9.77201667669536e-05
0.000190457729797389
1.01228562263075e-06
0.000104949337338321
-0.000108483998332059
-5.3127703222778e-05
4.2265191404714e-05
-6.88998498143392e-05
-0.000233817183372008
-7.95302673577571e-05
-0.000173457629614533
-0.000224586162275802
-0.000253899375521108
-0.000333962068997444
-9.78954517769345e-05
-0.000128797565882532
-2.12025990588593e-05
-0.000121246503089825
-5.79902088716443e-05
-0.000164646717465926
3.5232546802665e-05
3.97976477486024e-06
5.97381897316912e-05
0.000117308423127065
-2.14896497762574e-05
-0.000172457540794525
5.62522805677648e-05
7.80521386487229e-05
0.000124383858003823
0.000167154037128777
4.90894577109927e-05
6.55466526773149e-05
5.70629595222977e-05
0.000144995361081254
0.000182451039062912
0.000115819522170819
0.000131154640128448
8.69302148663801e-05
-5.62367824334524e-05
0.000202645804038876
-6.54767504103452e-05
0.000208619425458569
0.000253716244069158
0.000208370957555774
0.000139771681170312
0.00030502683207533
0.000185850572834287
0.000192361823401337
0.000128018978748636
8.216674210484e-05
0.000230219084585164
0.000162144245815257
-9.24546968723968e-05
-0.000105608545913595
-4.07662823106185e-05
-0.000156875290595032
-0.000199602402679012
-0.000106303784894235
-0.000197930191319566
-0.000287184015345139
-0.000130931241855909
-0.000140450061728659
-0.000221090541118928
-7.25066069218327e-05
-0.000159443871475854
-0.000148643006445391
-0.000119103607387117
-2.97786174643784e-05
-2.93064433400835e-05
7.51811500881892e-05
3.18363004080899e-05
-1.00155259701642e-05
3.47255558410265e-06
9.94920586550275e-05
0.000135122193246869
9.55517376138461e-05
0.000200693497314825
0.000239478147822567
1.51668945472019e-05
1.47715488244337e-05
4.2918110095885e-05
0.000198732449325234
0.00018952530850088
0.000118450638050831
1.79330212053379e-05
4.66640627373756e-05
0.000262136168229827
6.11100504189886e-05
2.39598137710937e-05
0.00020569901739646
0.000152995930526098
0.000180954228870306
8.063590041455e-05
8.17152701085115e-05
-3.64345222745127e-05
0.000102369308194941
-2.79347434032048e-05
0.000105523843467396
7.98511811985104e-05
-0.000103695782530754
-0.000141896764605748
-0.000113382769719422
-0.00028477448888071
-4.58341932161144e-05
-0.000147298540955231
-0.000189446739662353
-0.000200587619253704
-0.000224652188056726
-0.00019399825301403
-0.000161445819968231
-0.000125171816414461
-5.58001883603693e-05
-6.67281142751662e-05
-0.000126669413401669
8.06464025117655e-05
-8.94737523559651e-05
-1.13277426256251e-05
0.000134704055679691
3.06784371652763e-05
2.14541829998558e-05
1.90001252404052e-05
0.000160029832867057
-6.29831764139214e-05
0.000116191319301697
0.000105812052843664
0.000337644931139178
0.000137290691570691
4.37402310401382e-05
0.000174323999296053
0.000128220978938028
0.000113543256176144
0.000147704313522517
0.000132242366444936
3.98617883410184e-05
0.000115733481167987
0.000186494088261815
4.56117231450273e-05
-8.13804039294201e-05
5.30417393175679e-06
-4.25131888584142e-05
7.69814384065892e-05
0.000200053352030058
2.95203803117999e-05
6.00116063890691e-05
-8.9023755117539e-05
-4.87112716224767e-05
-2.69491623802698e-05
-4.14485769928544e-05
9.79809444635921e-06
2.83787702947964e-05
-3.34946325962501e-05
2.33732119744124e-05
0.000117014002374552
-0.000126406130136688
6.73437518762279e-05
1.9533609110333e-05
7.63039088506539e-06
-2.24627091144902e-05
-1.44240491456925e-05
-5.64085983940352e-05
-6.96927140298413e-05
2.88162992767382e-05
1.71578583948486e-05
0.00026528024244804
0.000203427841047955
0.000150336714377366
0.000229768297865097
0.000238341040854469
0.000365692202686565
0.000250669832482798
0.000187727995801243
3.63057584116754e-05
0.00013752967947414
0.000139809827717343
7.49775488836823e-05
0.0001938364936557
0.000255659248966694
0.000120469000804498
0.000219886647305091
9.28458686296239e-05
8.30880668514626e-07
-3.97881874039166e-05
0.000145956076559173
9.15162958934153e-05
-4.89294094428399e-05
-4.15129231061675e-05
-0.000149184824130835
-9.51534703420198e-05
3.2692072860505e-05
-0.000317475542801759
-4.56645329149735e-05
-0.000190902812897307
-0.000107118302756003
-0.000121470068586596
-0.000181057253656906
-5.31011107379474e-05
-5.67845689292486e-05
-0.000178610856992123
-9.1594753327321e-06
-0.0001015860197333
-2.19100520374392e-05
-7.69876537816226e-05
-1.78268535942435e-05
-0.000101066520278686
2.22266210844287e-05
-1.17613668849415e-05
9.09538142870158e-05
0.000150042502706416
-1.85902809749251e-06
-2.54992202187099e-05
0.000182394697275403
6.42758093567189e-05
0.00016307091623849
0.00025869272592088
0.000146867017844939
0.000141762426431614
0.000216916050695175
0.000132549826585438
6.76007778766517e-05
0.000234790268007508
0.000135461217284514
8.34460691969856e-05
0.000209577456541046
0.000208047387783072
0.000202798613013304
9.37118380530933e-05
0.000130561884580005
-7.14537050604738e-05
0.000160925832483929
3.78019985270953e-05
8.73800840494345e-05
3.56805758736905e-05
-4.50617054459208e-05
1.02252417876053e-05
-0.000267777140879463
0.000181322755051213
7.60461384480231e-05
-0.000158502700683025
0.00010348377705495
-0.000166442891408415
-2.125651344579e-05
-5.60119623327854e-06
-9.27849357813329e-05
-5.35885929941405e-05
-9.23741094338258e-05
-5.78920662788646e-05
-0.000120956067105686
-0.000142018702578511
-2.16832275871352e-05
-0.000196566206646032
-0.000196294844264843
-0.000179400703755218
-0.000138946961530218
-0.000178645018257937
-0.000223373622414115
1.38003985773675e-05
-6.17810330082524e-05
-1.38949599119593e-05
7.79460946699896e-05
0.000249141676479347
7.45429241019393e-05
5.45924033171364e-05
0.000201771787846074
9.86810081299477e-05
0.000196495644601692
0.000264346206836997
0.000312134755472395
0.000285219795988741
0.000334429695389802
0.000458912050364177
0.00042852559627982
0.000334663174786809
0.000363378768322076
0.000197308652389426
0.000109676238623881
0.000357974159663406
0.000240208783767906
0.000189198205687501
8.48249336075072e-05
-1.04946505749854e-05
-7.71688225248497e-05
-8.03535351132904e-05
-0.000176658557083601
-6.88901097082649e-05
-0.000288167206134772
-0.000284724123862302
-0.000224747074268195
-0.000193501064314745
-0.000240670902858947
-0.000137387591122872
-0.000192884942502027
-0.000276798452880812
-0.000323475591078732
-0.000118683029713088
-0.000142471561986549
-9.76753936644584e-05
-2.92811371641319e-05
-0.00015530379052862
-0.00018681235675758
0.000161002719303021
-8.82930331652912e-05
3.70139944488941e-05
5.01263444968434e-05
0.000163029778652981
5.79385738715404e-05
0.000193568510168313
0.000152597343748153
0.000247627227007875
0.000187669709365974
0.000270541049935385
0.000284356566861271
0.000262851548822882
0.000331900902677881
0.000145161021290299
0.000318106772435227
0.000194370525746566
0.000172805467898603
0.000366915851143736
0.000139045453680142
0.00013476366976703
0.000131365611430089
0.000247763889876012
0.000167505656733531
0.000164327098820308
0.000148636405374544
0.000146183228784552
0.000119375155580177
6.49491775179647e-05
-0.000203456367427805
-0.000153559855656321
-0.000145503751994283
-7.59797446278026e-05
-0.000162135574614935
-0.000201596876525929
-0.000361979239543198
-0.000364771528698489
-0.000386228272653086
-0.000290563217948081
-0.000298455533361256
-0.000329905177933669
-0.000188900013654766
-0.000309916419762791
-0.000104045390254723
-0.000155443389348424
1.26860856605214e-05
-6.23431727584127e-05
6.01540436528752e-05
1.48623820423698e-05
2.93985467188651e-05
0.00029117007027246
0.000133680027624336
0.000200535756225167
0.000151988842648364
0.000297359497382937
0.000128019884498353
0.000122782276894626
0.00020102669857382
0.000230072252738407
0.000185599139650485
0.000158123121825618
0.000160766689470916
0.000231310789971054
0.00033710678256823
4.07527993999336e-06
0.000246671335845795
0.000194153400339345
0.000163547963988753
0.000140517920096986
5.59627691315959e-05
7.61530346242056e-05
0.000235274769404027
6.13291652531644e-05
-4.3408459281633e-05
-0.00013456284600268
7.47819990717169e-05
1.93416189430263e-06
-5.27266774707573e-05
-0.000185650120308821
-0.000180519693857069
-0.000179626177371602
-0.000162176051632223
-0.000232868033791214
-3.20461979232239e-05
-8.4898149138943e-05
-0.000178608976903443
-0.000155353116086271
-0.000280914160838864
-6.00863531423634e-05
-0.000185175069214073
-1.25123438241383e-05
-3.90446932806822e-05
4.92962234601765e-05
-0.000139114312649787
-5.84589631368605e-05
8.95104412670537e-05
-1.79759891901001e-05
8.18018060012502e-05
0.000124594546971292
7.47542028190364e-05
0.000230610183061862
0.000159350425864736
0.000236525465278631
0.000156607725707179
0.000182352570622817
0.000161517257300432
9.8696772545919e-05
0.000192935901388597
0.00012576295904173
6.38276159051804e-05
9.87214969724708e-05
0.000226317203198734
0.000118360633941611
0.000170412988390457
0.000138805305591735
5.07897756062033e-05
0.000190531341741232
0.0002447264764636
8.65217487843753e-05
7.89570229733903e-05
0.000127355557815297
0.000119413534420155
0.000121137634566298
-4.14168629458617e-05
-3.09305509867943e-05
0.000110388488195182
2.54715124380423e-05
-5.26987377713488e-05
0.000123921744686443
-5.90043747287283e-05
-0.000185494842883571
-0.000282549504368029
-5.9958025711567e-05
-0.000148260693189918
-0.000250046605524166
-0.0001548985793957
-8.15980695575391e-05
-0.000144291209796219
-0.000143296985272476
-0.000135864661173032
-0.000162139532837249
-0.000167428725792871
-6.62582561095591e-05
0.000117434630363065
-0.000129662662942918
-0.000165769502000846
4.8594637388282e-05
-3.52604365926364e-06
7.58460378705128e-05
4.46767006674167e-05
0.000255772355572742
0.000102077360096103
9.37523914884372e-05
0.000191444472015978
0.00032365152368146
0.000259059567695322
0.000185771771551221
0.000172118374780852
0.000364709017944136
0.000281826778652913
0.000229574977901124
0.000204616479054383
0.000250536639127248
0.000126874142634873
0.000241342828971152
0.00014249737308405
0.000171106090947441
0.000123612529751333
0.000143556919538741
-5.35333820932969e-05
-5.00189409830339e-05
-5.04467446691262e-05
-0.000237814058715804
-0.000221563656649902
-0.000171739759188418
4.93918526976646e-05
-0.000363963092646588
-0.000197628204396539
-0.000269289083670499
-2.51759371805618e-05
-0.000303697227178779
-0.000334652632297971
-0.000297211433882945
-0.000116953815294376
6.76082724802988e-05
-0.000133567778280306
1.70082796807188e-05
-0.000199526336191412
-0.000224476810696388
-0.000176789019653097
-6.46511148155632e-05
-0.000106999899878614
-2.19217940793028e-05
0.000156894956777849
-9.19598803205664e-06
0.00010369149838697
3.42258662137359e-05
7.55186815603389e-05
0.000168934199476163
0.000218129919385358
0.000319050484715784
0.000281550108918539
0.000175667210001854
0.000131080972617071
0.000253663013617106
0.00023117952064171
0.000128278045443041
0.000251974212953959
0.000365515082673431
0.000256675485467847
0.000232832289029097
0.000215388017227221
0.000326776453777706
5.94245335936518e-05
-1.24266859260526e-05
0.000189699984759189
0.000161908398712439
5.92504680354166e-06
-1.22576858111589e-05
-0.000144578615935671
-0.000120265011871252
-2.31905443779537e-05
-0.000210958279397549
-0.000123073535940955
-0.00025054096561073
-0.000132066050912759
-0.000114058629955113
-0.000128081932920981
-0.000143315452154694
-0.000114310545279788
-0.0001209323495115
-0.000141974308878639
-2.79105869097517e-05
-0.000283650917710177
-0.000168220657257253
-3.17462426513785e-05
-6.31495194071767e-05
-0.000112277197649878
6.36215032151805e-05
5.91563797924729e-05
-0.000158004275420866
-0.000114621483514923
-1.21422455830792e-05
7.06208293480239e-05
0.000133502326182704
0.000252242435023188
0.000110603707920821
9.71073506497032e-05
0.000154401034043915
0.000137331847070168
-2.25504339565105e-05
-7.61466955936881e-05
0.000174570620711778
0.000214622395256116
0.000208384415879585
6.15296124093599e-05
0.00022279307902666
0.000341634201737312
0.000142962081144248
8.46088636149264e-05
0.000140954378414189
0.000342391285965333
0.000209156864815817
1.98151854609659e-05
1.97594276463482e-05
6.44515050259765e-05
6.70603334992387e-05
-1.74854445801939e-05
3.64076256225391e-05
-0.00013295257574623
-9.16417178496764e-06
-2.43014665317556e-05
-3.5087664322521e-05
8.48931026749742e-06
-0.000159752803431092
8.43908486028726e-05
-0.000104330073673667
-0.000127367335291999
-5.57918521716727e-05
-0.000140912825488565
-0.000100793941626196
7.20747293037841e-05
-0.000196960079586422
-0.000158494119549656
-1.65258955806316e-05
-0.00012857360262146
-0.000190166931307325
-0.000233634515135451
-9.13778311614458e-05
-0.000169984949251182
7.47747511269829e-05
5.14716834584571e-05
0.000121933820160802
0.000215309981472548
-7.85800387471868e-05
-7.37591275157125e-06
0.00012583620326276
0.000128909490705322
0.000160062491908281
6.94346094245835e-05
0.000181397184155111
7.91504792275371e-05
9.60820663463738e-05
0.000106320768851866
0.000134373295324303
0.000129019442519744
1.11667695505249e-05
0.000275442570576418
5.17122954252663e-05
0.000165137384479432
0.000327007675461035
0.00026458379601916
0.000160404997311645
0.000124565122762596
-0.000107680172920137
0.000156301935509293
-7.57695288741636e-05
3.61898041212926e-05
5.45619539887023e-05
-8.3490926576984e-05
-8.43084479263209e-05
-7.40443391989483e-05
0.000177472721065618
-0.00013235607008915
-0.000135535685938886
-0.000251659006989567
-4.73247332458763e-05
-0.000133666630952739
-0.000183054401168937
-0.000292078503628974
-0.000282701921602958
-0.000196116164411374
-0.000258127466698618
-0.000209272752393895
-0.000159845845506535
-0.000157815928314164
3.78357585679454e-05
-6.62128438789847e-05
0.000149089795706188
0.000133717963624708
0.000143249472822189
0.000263629115340699
0.000172463748588232
0.000243557294960424
0.000258146452141413
0.000139111255970128
0.000162021404696251
0.000200277094423904
9.79183653316383e-05
0.000157373298476165
0.000223229895531743
0.000135453423284686
9.70859806989162e-05
5.82284870217366e-05
0.000150982735972316
0.000108837938452768
-6.39519985859534e-05
-5.96273147471308e-05
1.81226608368343e-05
6.31982170098576e-05
-7.49018692925444e-05
0.000132761164345302
3.19340979438483e-07
1.11958523637516e-05
-5.59499392215356e-05
-7.52001526003605e-05
4.77477213277152e-06
-6.71976139575862e-05
-1.11937858665404e-05
3.63638102980608e-05
7.32667552957335e-07
-5.34652384849986e-05
-5.23709011436923e-05
-0.000122972072436749
3.83862113975315e-05
-5.90552728947865e-05
0.000164475833364326
-3.58728212715642e-06
-8.65055987363776e-05
4.15527609492389e-06
-4.10251850851913e-05
0.000103167750907546
0.000123924729661009
5.26369246429189e-05
0.000187095703978968
-8.8730564073638e-06
5.0246773804653e-05
6.40333944736872e-05
0.0001077947477787
0.000234064776158979
2.81136765967223e-05
4.55362595419884e-05
2.95950871598339e-05
7.66822983977653e-05
0.000151717238934011
6.92052457097114e-05
0.000240424089704316
0.000142764412277306
0.00018188967345623
3.97364838085431e-05
3.98207233320749e-05
1.84453386136883e-06
-8.55573310920552e-07
0.000109906719842405
6.71628835225235e-05
0.000248980718092198
-2.22209468682755e-05
9.24333167007188e-05
9.90136967384387e-05
-9.89243200105797e-05
-9.30285986440335e-05
-1.00447420073546e-06
-0.000242011057502129
-7.09645538582556e-05
-0.000273252349430331
6.48037677205247e-05
7.27446774828098e-05
-1.96013378332051e-05
8.56315091188656e-05
-1.48639819935498e-05
-6.72374541737045e-05
-8.34671280549166e-05
-8.55886333451634e-05
-0.000123055641416018
3.86033169648901e-05
5.78714823369294e-06
3.15123313853447e-05
-8.99643478591109e-05
-5.60909655441409e-05
0.000115574444049497
-0.000136171274189393
5.16591779136485e-05
0.000101901139429347
0.000145809032034856
0.000166821436887532
0.00015225578654906
0.00017017415681088
0.000203218384153659
0.000122924298975764
0.000187640096938776
-4.52121047583218e-05
0.000153617668990565
0.000128816397853767
6.79216038324363e-05
0.000162401300616428
6.8525706538557e-05
0.00015589921767974
0.000121831205069279
-1.95736238161001e-05
2.25804412588598e-05
-0.000153253845682325
-5.89691700184579e-05
1.52481484789526e-05
-5.6794596877096e-05
2.18768314289613e-05
9.60530606598456e-05
-3.57786330769599e-05
-2.79456565192081e-05
-9.34881128633781e-05
-2.17039069766306e-05
0.000148021848077251
1.21211543502331e-05
6.66523110181803e-05
-0.000131316044223519
0.000197114921689877
3.52467460886622e-05
0.000191746433772335
-6.08558824904936e-05
-4.04569327548354e-06
0.000210231393562918
0.000183986358758071
5.75597324304672e-05
4.7683378051718e-05
-0.000163421168900051
-0.000195970086697681
-0.000152482001558444
0.000116543415426798
-0.000186421610897291
-0.000151024959194338
1.22146694776636e-05
5.36786105612466e-06
0.000153293053384353
-0.00012038004133009
8.04611383134894e-05
0.000203517438888056
0.00024995212768693
1.03073377955092e-05
5.65088583581194e-05
5.87206953837738e-05
0.000256315761232576
4.73605125894998e-05
2.02601189524121e-05
-2.3599192878289e-05
0.000166263418237496
-4.77202424634975e-06
3.20201398399557e-05
7.65073691171742e-05
4.13735876985771e-05
4.73855947741552e-05
4.53691890101926e-05
0.000116104290793702
3.80183353579428e-05
-1.88600946079762e-05
-3.25719178347786e-05
8.68082974710998e-06
-5.74500694192975e-05
6.69424808865634e-05
0.000100463481961049
-0.000139144785173451
3.57188321373685e-05
3.97805791300746e-05
0.000168261099766612
7.8155170621408e-05
0.000190511223939891
7.96859627959362e-05
2.0768454262299e-05
-4.99353524543722e-06
-6.15206418414126e-05
-0.000220707260086621
-5.03133520152374e-05
-5.19772359950094e-06
0.000140438821906311
-1.60577324952115e-05
-0.000169719251351293
-8.734506661128e-05
-9.20697185687426e-05
-0.000139597601012909
-0.00013508130514206
-0.000121149544044021
-0.000101300972183011
-9.31210905664267e-05
-1.52648394240854e-05
-3.35313580583488e-05
5.70339469885946e-05
2.2563882232335e-05
0.000120401463096267
-6.70655085299619e-05
-4.17357301937433e-05
0.000155103202424089
0.000134207597677752
0.000143024871573883
0.000242284605390943
0.000298536381293981
4.71472033357623e-05
0.000314684138343237
0.000314624339045806
0.000347424202547322
0.000170667385995892
7.33256364594298e-05
2.44368784442063e-05
0.00022039907846372
0.000185930977762176
0.000121775802100157
3.44448981512807e-05
-6.38611332846863e-05
-3.41093932393153e-05
-7.03347604044811e-05
-4.75363094755093e-05
-2.57010272924405e-05
-0.000163688167588674
-0.000139089889932883
-0.000116681091821171
-0.000118249281738437
-7.92492717995148e-05
-0.000213142981575751
-9.66584924594443e-05
-7.86188858999444e-05
-4.92742056729274e-05
4.97900460074269e-05
-0.000132017542983221
2.08389641494878e-05
-8.24964274017241e-05
-3.85274304529245e-05
0.000179195395650977
3.3354257847089e-05
2.97873250306562e-05
7.40339290157712e-05
-3.66943472947752e-05
6.25856393530294e-05
0.000155619126714392
0.000147723006203176
0.00014541635498582
0.000232890779241764
0.000279813109608166
0.00023390920106895
0.000169880526928637
0.000264251657577827
0.000137357914805286
4.36750520341174e-05
9.67314512735692e-05
0.000155656000711613
9.40693479726971e-05
3.40808895641925e-05
7.69657384762704e-05
0.000115997930225909
7.49337952328676e-05
0.000167029905871031
0.000211352912990008
0.000194316655550098
0.000101058039909078
9.64179738315123e-06
0.000136974616029069
8.49691223606224e-05
0.000164190074943962
0.000111654607908821
7.05984501852057e-06
6.85967358683417e-05
-9.40954514326998e-05
-6.10025010264857e-05
0.000130627121856486
-0.000138658829112004
-4.4199241587605e-05
-0.000105048448261125
-0.000291572499763592
-0.000172125415171861
-4.55638675179756e-05
5.53694519785308e-05
-0.000189261408491984
-0.000157841788782105
-7.58844679167225e-05
-0.000106132218746257
4.59162824530058e-05
2.03150727813182e-05
-0.000114866046767867
-0.000159447821719249
6.81261435773328e-05
6.87314257369868e-05
-7.57025631751783e-05
1.15340526105095e-06
3.75395745302361e-05
0.000126148172408146
0.000101937274435246
0.000351394865911407
6.19983910104587e-05
4.09134380267176e-05
3.36626432022441e-05
0.000201561684352953
0.000242097105316701
0.000135426705630418
0.000228745368683916
0.000240434839132821
0.000176604595777979
8.47050729023265e-05
0.000137746624008113
3.65427223534906e-05
0.000191341930353585
7.70076288712028e-05
7.63147354212573e-05
1.0209555674116e-05
-8.64615347157439e-05
-5.82674336412865e-05
-3.23329179681477e-05
-0.000174967255868735
-4.85778250812686e-05
-7.4186366529599e-05
9.16511822022221e-05
5.34497843268236e-05
-8.63103232974055e-05
5.81956031100549e-05
3.45304629447466e-05
-3.26004417277678e-05
-8.87980249469549e-05
-2.68037716949876e-05
-0.000142895976753673
-2.61889356671071e-05
7.44352292922033e-05
5.73370179631697e-05
-0.000216880910289148
-0.000100984736858164
-6.04570334651346e-05
-0.000175864339793361
0.000102477757184531
-4.47053653379956e-06
-7.27324641003474e-05
-0.000164644578755366
-8.17443967667257e-05
2.68109262862986e-05
3.82669717261234e-05
3.43124561688394e-05
-4.97632074457713e-05
9.79851414114537e-05
6.77788333950913e-05
-5.65979260987847e-05
-7.52355593895997e-05
9.57264080452187e-05
-2.73516453092791e-05
0.000220055961484766
0.000158100559792875
0.000295393806796392
0.000172152487938736
0.000243287008705167
0.000219348730257997
0.000129839352251659
0.000341271988844211
0.00027488976263987
0.000234731728417925
0.000259285857672603
0.000177902107174784
0.00011738238657492
0.00014447255265877
0.000147876416458271
0.000132787136066448
0.000157373577126499
-0.000120581719105449
-1.8149764454027e-05
-0.000137402034067155
-0.000120782177302225
-0.00017378697246434
-0.000174875024729487
-0.000187190252341
-8.29689180200257e-05
-0.000147658042389959
-0.000262043882855725
-0.000184062735347613
-0.000308134160504291
-0.000139677069029654
-8.44944567544363e-05
-0.000168321120243574
-3.59894561742987e-05
6.00415681366628e-05
1.54662851266521e-05
7.0747437252014e-05
0.000164869555917184
-1.70620141791896e-05
5.26441763584602e-05
0.000129201133443226
1.3596762095908e-05
0.000404030899873623
0.000220468186359366
0.000134853379616903
0.000187118523960836
0.000115866306086057
0.00026789842014813
0.00014952094961107
0.000257749483724073
5.05131027888233e-05
-3.33667942546697e-05
0.000222715655055969
0.000377215137702629
7.93517285274501e-05
0.000210185223067948
0.000167322893987868
-2.18262391259119e-05
0.000311221822428808
0.00017701617927811
-2.8322510637672e-05
-7.67437221041285e-05
7.14871371244008e-05
4.75084955222576e-05
9.8766699456389e-05
-0.0001780855372779
6.05366065954758e-05
-0.00011697012661406
2.58984168687633e-05
-0.000207461599411915
-7.21645873786434e-05
-8.33240705594437e-05
-0.000250536865897608
-0.000229035527136171
-0.00030100075300022
-4.6258011695992e-05
-0.000186009463734748
-0.000169554400613663
-0.000158845036099426
-0.000115325684753646
1.82417436479418e-05
8.7541389388203e-05
-8.10943016370444e-05
0.000112007832731319
2.16579823449666e-05
7.22035841268362e-05
6.78786239337571e-05
0.000109257908240113
4.8549645863059e-05
0.00021594863942013
0.000133811420161173
0.000213871818168091
0.000177175862227208
0.000104722992704714
0.000234548316874047
0.000137156797878415
2.08792022908293e-05
5.64249080251907e-05
8.56230129510285e-05
0.000212935956808341
0.00027482901601513
0.000314522016420165
0.000271667961798865
0.000313928621572109
0.000214783649396452
0.000119205567204328
2.79589657406336e-05
7.50990852448481e-05
0.000279038988810608
5.18196432641596e-05
-4.85256961593637e-05
-7.87763679089389e-05
-0.000220033116465184
-0.000136509059896519
-0.000134968976256062
-0.000392939792494726
-0.000135997150098889
-0.000195632262664146
-0.000284447845130114
-0.00023337319067983
-0.000213906102591814
-0.000244752330731691
-0.000205436076405952
-0.00011930812132411
-0.000327426267337352
-0.00018209216540203
-0.000198711879394492
-6.12008828212714e-05
-7.19052395581966e-05
1.89557444126363e-05
5.07348968296781e-05
-0.000182501115856536
-9.7147646482214e-06
0.000279376331323437
0.000100028308541942
0.000350384204113882
0.000288980394037929
0.000383814897357005
0.000210958616457743
0.000338392989303124
0.000381626919017145
0.000383950266634106
0.000349073209937352
0.000324818775172965
0.000155127367819811
0.000387414457949127
0.000228449534304377
0.000193433963598751
6.98472407851094e-05
0.000156231297407852
0.000148224200548444
6.74366012005868e-05
-6.10615647151305e-05
-1.56116199082536e-05
-7.71906180720484e-05
-8.50064955763622e-06
-5.40306364963844e-05
-2.91516913285149e-05
-0.000117363455165848
-0.000201297612642193
-0.000406530021815527
-0.00032852845366063
-0.000282626607856987
-0.000311872599440545
-0.000250676803965291
-0.000344370589723518
-0.000202484144906968
-9.93261350559779e-05
-5.71056783798366e-05
-0.000261966062764728
-0.000100122115877559
-7.39751342162356e-05
-1.13673941485933e-05
7.67498200523752e-05
0.000121597296557587
0.000121499840393725
0.00027981166145103
0.000233808351734104
0.000129289448271346
0.000207773872729523
0.000324701459786793
0.000143690038553216
0.000207970941553761
0.000291401910304296
0.000106096624340626
0.000242472194916654
0.000182987397592809
0.000188394303385573
0.000231537286889673
0.000204887790988736
0.000190472954085647
0.000189542494033459
0.000126771948486929
2.03701824312172e-05
-2.05002854268571e-05
0.000106047473560454
0.000168165123626822
-1.44964482426331e-05
0.000161516040114472
-1.27025234990051e-05
-3.79262831648291e-05
3.46970185745986e-05
8.39247111735803e-06
-0.000125280171406012
-0.000161612908842834
-9.37536636244522e-06
-5.07600787523081e-05
-0.000171054594586838
-2.62493576506007e-05
-7.46859780833688e-05
-0.000311099535267113
-3.13674425487764e-05
-0.000273567170991135
-0.000129376961098268
-0.000199272714502308
-0.000342277024489115
-6.64541632645967e-05
-0.000186723811449425
-0.00017294155099817
-0.000105679633536874
-0.000166858831074952
-0.00013121738582247
-1.57900167856135e-05
5.52512344578386e-05
1.20721756450663e-05
0.000110152910492168
0.000240243106696738
8.81004946870444e-05
0.000356208496893172
0.000245872857500918
0.000281047394414297
0.000240487167893862
0.000313258894626704
0.000231440030100691
0.000304131051992943
0.000134868253647808
0.000271336312252665
0.000324838262499078
0.000245786173073642
0.000177345850797287
0.000128442412776697
2.46647794262677e-05
9.83467076358442e-05
7.69365674578427e-05
9.49006708570467e-05
0.000117640755361323
-5.45619760698151e-05
-0.000159869282945567
-8.98475354915883e-05
-1.33405962800799e-05
-0.000142960976323374
-0.000194353175393748
-0.000108337408425814
-0.000319767541802975
-0.000319010428139731
-0.000125112709189082
-0.000161362199132822
-3.98874868593603e-05
-0.000320385041299421
-8.60417076589695e-05
-0.000102131116633913
-9.01101484328424e-05
1.54804128752611e-05
-0.000138716850146696
1.30735047427114e-06
1.50491850269024e-05
1.73626247842938e-05
-0.000107471344755705
6.44110040556249e-05
0.000134312356104116
6.6095916429019e-05
7.0516999848006e-05
-1.25447332672987e-05
0.0001318604284502
0.00015131654242118
0.00016928229020644
7.60239559517849e-05
0.000182063842754374
0.000233436908117766
0.000158913679066982
0.000224929857478947
0.000156504539537726
0.000294561155382755
0.000305299172525589
0.000275036760275387
0.000388428789892111
0.000276308905014603
0.000181406990933598
0.000200089699552331
0.000174222098883579
0.000327441484967668
1.58752445710496e-05
0.00018363314062506
-2.75556768778617e-05
8.95454903078852e-05
-6.17555932822143e-05
5.76154331776588e-05
-0.000199180844862224
-2.17910661604917e-05
-0.00028981917290148
-0.000328746997155701
-0.000316702453227165
-0.000291974769719371
-0.000580048779966182
-0.000319041527789204
-0.000429561850958664
-0.000213569218656481
-0.000280309939540956
-0.000205047303252952
2.9360278431143e-05
-0.000191103150757664
-0.000102725954178689
-1.72749408130399e-05
4.52965851749267e-05
0.000173630275415513
0.000176045514603025
0.00030876633164785
0.000300373069919855
0.000314270912558653
0.000309716314448232
0.000360812534359585
0.000195235482474841
0.000288117797274999
0.00033807789474088
0.0001860694432276
0.000235831030758551
0.00035969718706296
0.000369563535646966
0.000177081923015926
0.00021145362904429
0.000100980392128705
-5.42967654794975e-05
0.000259790435377127
-2.22173930796882e-05
9.3664974064402e-06
-3.17880513897708e-05
-0.000145949878291928
8.93547558206832e-06
6.89207928724727e-05
-8.79526660575265e-05
-0.000219142467514805
2.25942295786124e-05
-6.62833869294897e-05
-0.000158994706445903
-8.51876464955705e-05
-3.57884570047148e-05
-5.90468197047626e-05
-2.82779835572005e-05
-0.000258375668354188
-0.000166412076057179
-3.00265943574163e-05
6.87956853407481e-06
2.13080667817344e-05
-6.48447654968028e-05
-9.38885619148281e-06
-3.43691328815009e-05
-0.00020352419128456
-4.0965712827129e-05
-0.000120842604168492
-0.000114358380149865
-0.00014802492924918
-9.51114488772972e-05
-9.86182226381119e-05
0.000184846651407573
5.1154683189234e-05
9.75655836195136e-05
-3.72557058240689e-05
0.000365579857663937
0.000250762636858882
0.000292144948545231
0.000235760039433401
0.000165616176677693
0.000378321505917488
0.00030813174318237
0.000273277702232225
0.000385683300342204
0.000254799775724576
0.000174424953500974
0.000246145029733276
0.000231426204391479
0.000200855057610871
-2.06787700195143e-05
-2.48729091677824e-05
9.56388658030584e-05
-1.43563334830358e-05
-9.41532052010036e-05
0.000100976339385618
3.97310069858817e-05
-2.83964977122732e-05
-0.000129269505097509
-0.000184905539315463
-0.000181873310753541
-0.000232989375696757
-0.000248715457427914
-0.000247801775148578
-0.000142568760849656
-0.000114051070293068
-0.000106538300307484
-0.000133203385004673
-6.50768628954346e-05
-8.70493937960466e-06
0.000143818957260183
1.50410343583942e-05
0.000263270271984563
-2.3968416546449e-05
3.42422686810226e-05
3.85472466580239e-05
9.4024252326339e-05
-0.000117350755273118
-9.51108801271284e-05
-5.12509071771557e-05
8.29855631759417e-05
0.000151622338804074
0.00021782569265888
0.000142521827531295
0.00016089965305072
0.000166399051934179
7.65776155836834e-05
0.000201173194095501
7.42865425603835e-05
0.000289736706582541
0.000326668320547227
0.000461787319854999
0.000366805704170533
0.000101983629488455
0.000125854121844705
0.000228104939092028
0.000255467971268966
-4.43227573500025e-06
1.36597977969234e-05
5.22478566478775e-05
0.000228556858233501
0.000114685219561814
4.02784960427974e-05
-0.000114264097201954
-3.81470202176004e-05
-6.79155315155528e-05
-6.03500527064591e-05
-0.000236122260014758
-2.14160128341766e-05
3.41545136416018e-07
-7.925321901814e-05
-4.57251305682468e-05
-0.000168873819062708
-0.000284324259015816
-0.000199109328927207
-0.000116715699110744
-7.73480380026226e-06
-9.28329342105211e-05
-0.000133247334296834
-9.10451564211727e-05
-1.79009635504055e-05
-4.693345586974e-05
1.68037505651867e-06
-7.77373063322982e-05
-0.000126944923656218
0.000147309069005092
-4.17588023931361e-06
0.000174871135659463
-2.92109649393255e-05
0.000139417325439494
4.5142151616946e-05
0.000225427954814118
0.000133987534925172
0.000180526485830924
0.000294457661108119
0.000201793354442692
0.000173207133694781
0.00021765235711168
0.00037161208123037
0.000400988095793954
0.000119750685709628
0.000393550104291316
0.000143041599944416
0.000246820761129394
0.000269984660141205
0.000294008895529811
0.000105158003655734
0.000110691839498427
-3.06029831649817e-05
9.34560744303117e-05
5.01258469532965e-05
1.16065313889885e-05
4.09739262658922e-06
-9.12800973949768e-05
-0.000117389959704459
-0.000167254580566108
-0.00028436880267081
-0.000297998988280764
-0.000308864341157284
-0.000382054767492609
-0.00041414512852306
-0.00028565010824412
-0.000334576031174558
-0.000289823602768794
-0.000140301389344004
-0.000159660951730461
-0.00011490849901286
3.53679599363154e-05
-0.000204199237610324
7.44851338325147e-05
0.000124083586580582
0.000182858684910476
0.000136874737811818
0.000241963593327373
0.000103918345387007
0.000196426616135346
0.000115961940052398
0.00043525616596378
9.36574838857689e-05
0.000185720986090848
0.000105664940565559
0.00026926384020824
0.000199667514976707
0.000137415838923445
0.000214438511042398
0.000219927804130679
7.43683204961731e-05
0.000276992527926714
0.000213019675534071
2.64788551317868e-05
0.000244015468355927
0.000132901565730072
0.000130901595495073
-8.29263227070717e-07
0.000160239179449156
0.000165083031535658
-1.03501030377355e-05
-5.86470354450167e-05
3.85678367163253e-05
-0.000248984637853436
-0.000112979490910038
-0.000135803687185371
-9.6240562335585e-05
-8.78009989562599e-06
-0.00011147495830879
-0.000230329027584912
-0.000201668100214843
-0.000221199981169624
-0.000299573424833022
-0.000347723082954388
-0.00026224784153827
-0.000192006953877589
-0.000228401904161248
-3.73620637425794e-05
3.17158998528154e-05
-7.04707755333386e-05
7.19912442608179e-06
-4.48824449112069e-05
-5.19553314385783e-05
5.37463527702e-05
0.000131492066216634
0.000190839173157544
0.00018264789669658
0.000252032669732491
0.000229438545719061
7.20112416463565e-05
0.000263177285557944
0.000225380863983741
0.000198126954867119
0.000154343804367987
7.58002349156406e-05
0.000206561727007325
0.000155261794280534
0.000204818241745247
0.000144195456107733
0.000233327040257183
0.000206078657395639
-7.35372770950316e-05
-4.59749763594591e-05
0.000140814297772323
-1.01831293395739e-05
-7.73858500686718e-05
-0.000130290179219273
-0.000192977743064585
6.13302201353643e-05
-1.29544323311014e-05
-1.12348029020727e-05
3.47977531782788e-05
-9.92544493584782e-05
-1.79597176971683e-05
-0.000160297455882079
-0.000132541293102427
-0.000126356230483937
-3.70414743613954e-05
-9.21996923086212e-05
-7.61700342308577e-05
-2.45289209165997e-07
-9.37112841149557e-05
-3.86731741213563e-05
-8.9722593452737e-05
-6.7639397159893e-05
-1.73145661169124e-05
2.21635298186633e-06
-6.20534670737155e-05
0.000140517385992622
-5.26437680179447e-05
-5.10613591517385e-05
-7.36152886822992e-05
-0.000268153570444422
-0.000152243514484872
-0.000183504963223705
-7.13992677399904e-05
-0.00010297811245264
-4.47054242125461e-06
0.000140479376082576
1.1186768294575e-05
0.000203439115920364
0.000330866695521628
0.000243711191514736
0.00027178429181776
0.000471099668713465
0.000456902930314893
0.000383908289410032
0.000246449549521267
0.000282145834535325
0.000354339249602415
0.000138413666714081
0.00018769707537136
0.000100884179155045
2.36906335618634e-05
-1.85032554304822e-05
-5.72047364866548e-05
-0.00021559327497344
-0.000203479925697925
-0.000337063336965188
-0.000230835793995365
-0.000272295985964949
-0.000213118952675697
-9.55774125396022e-05
-0.000232899177493765
-3.46669077252674e-05
-0.000134044862700697
-0.000249963186202247
-0.000119870946093525
0.000133427745265414
0.000138851403091124
-1.66386985532647e-05
0.000109301398140832
0.00014456910361225
1.81761900711857e-05
0.000216546466244361
0.000160724527026634
0.000160045316643176
3.02651056699909e-05
-5.5294399554119e-06
-6.5579247697794e-05
3.2209710303297e-05
1.83569595404379e-05
5.40639079772124e-06
-0.000122042062760562
4.91639873183846e-05
-4.28808931775751e-06
5.52725053369613e-05
2.77154057575537e-05
0.000247520140563869
0.000111632895066993
0.000337884690558894
0.000264024698161013
0.000236428902441346
0.000138993429469181
0.000174600946083484
0.000299008942922754
0.000349367026382208
0.000215692247101464
0.00024104300262688
2.20332609922059e-05
0.000197418244929183
6.10905316514959e-06
2.57930418255347e-07
-0.00022425917114359
-4.15101434305068e-05
-2.21555376680098e-05
-7.14103413062387e-05
-2.14033262396044e-07
-0.000153958167572635
-0.000209766315829101
-0.00011141377245886
-7.19754934671018e-05
-9.68160268720968e-05
2.42651803255761e-05
-0.000285896294259204
-0.0001476119195485
-0.000134636859618158
-0.000147373984402538
-8.65580947539386e-05
-0.000116214744127182
-6.1520619441919e-05
-9.64125219897146e-05
-5.71033766356169e-05
-0.000137703775453149
-4.78634261649502e-05
7.43213784508169e-06
-4.0029661494012e-05
-0.000109642136714214
6.13957888425682e-05
0.000111633248355045
-0.00010007076782134
0.000116985498848521
0.000115239220904309
0.000252246866998797
0.000269365771607159
0.000204297224511362
0.000255425336806247
0.000112050585986471
0.000286766256946552
0.000283561019861586
0.000293344018344384
0.000299494382130716
0.000303430776891049
0.000319659105315632
0.000158604314663931
0.000296060817888193
0.000219721958173118
0.000224660936762008
0.000210398170903703
3.33275876971614e-06
4.57679197739339e-05
0.000101592398881251
-0.000119585818080547
2.48759108377705e-05
1.97131650469168e-05
-0.000137929768002829
-0.000167453073918207
-5.15682304496782e-05
-0.00012804562613431
-0.000175340376751893
-0.000354372220381607
-0.000165442523518864
-0.000245209207189971
-0.000192030660501526
-0.000211078429094677
-0.000179335942848337
-0.000103162282120485
-0.00014798663822579
-0.000273613880706826
-0.000158644596947069
-6.97060584403114e-05
-9.18810807741486e-05
7.28292250599776e-05
-2.23772010534403e-05
-4.19847440186577e-05
3.81972887866886e-06
0.000107765066177109
5.9691798894848e-05
0.000118554807408298
0.000142149676457402
0.000142679125713235
4.34235578883472e-05
0.000117577605334922
0.000197441767449228
0.00028027784004852
0.000378311368331185
0.000148215531519737
0.000218007303687766
0.000275845371375198
0.000248133026027657
0.000356958136757838
0.000262048739926902
0.000316304973205228
0.000154269452868836
0.000296679149398536
4.00594270239345e-05
0.000174028616027833
4.55797791184797e-05
7.25446837314084e-05
-1.6324074864363e-05
-8.68170555805737e-05
-1.9139185159728e-05
-4.17071314272261e-05
-0.000141669145309803
-6.73620222692459e-05
-0.000356316020789342
-0.000231969985085323
-0.000155103608596618
-0.000122603247736666
-0.000191797050707255
-0.000366948049119337
-0.000216296514291495
-0.000341682697264219
-0.000150735820575766
-0.000417156178252841
-0.000213907958799144
-0.000275481659449488
-0.000419418965420037
-0.000255474519031622
-0.000113259301144858
-4.4152102623763e-05
7.69380334094038e-05
4.73757275985628e-05
0.000150124424413443
8.87186690669539e-05
0.000137913282321955
0.000301596074329302
0.000113411389903282
5.9012475483186e-05
0.000153434617562642
0.000398061304487857
0.00042263970006357
0.000252679997050687
0.000335490836009712
0.000240423622599065
0.000242308094787418
0.000576395404298421
0.000210946305619164
0.000201572975499755
0.000410286162461704
3.11414694608264e-05
-4.07846860692221e-05
0.000139760918301491
3.75915422357243e-05
5.50014451071089e-05
-4.71431324755125e-06
5.07280001117091e-05
-9.23496232330144e-05
4.68486244162385e-05
-0.000152902201231124
-4.38190232498875e-05
2.34835615242555e-05
-0.000106046547747791
-0.00024659339148476
-0.000177565614748977
-0.000163539448240498
-8.71261688578631e-05
-0.000126306351452782
-0.000251087828380805
-0.000117216623714646
-0.000264807847677734
-0.000252913304511359
-8.37899494585557e-05
-0.00016771108700921
-0.000237905075298401
-0.000240637090121557
2.57108393996092e-05
-1.17722345627866e-06
-0.0001342774898702
-2.19790515354405e-05
0.000199962836954063
0.000147351747446606
0.000211388226530236
0.000255991165685261
0.000259171800510324
0.00020697546115979
0.00023829708374356
0.000343696794817543
0.000160526213914053
0.000294388604257778
0.000236001400766988
0.000278228860067206
0.000210110170740423
0.000206488919719951
0.000129668882347307
9.26785012573102e-05
4.26095440224112e-05
0.000237811036903324
0.000155917675961328
-6.4406234009564e-07
-7.13701747423398e-05
1.16375968147829e-05
-7.0003082064729e-05
2.17501007485799e-05
-0.000220969300873477
-2.00006221143433e-06
-0.000160097784689988
2.1491275551127e-05
-8.41528244031241e-05
-0.000117254907566802
-5.52910783767854e-05
-2.98004739715831e-05
-0.000121002987677834
-0.000234268676881717
-0.000232732650669251
-0.000117283577224799
5.99035903963133e-05
-0.000273563227972702
-0.000141125674518314
-0.000235713266598785
-0.000262309136851218
-0.000123499069085902
4.34551903905302e-05
-3.68815235027645e-05
-9.15875811760399e-05
8.0120041249866e-05
0.000150802919816507
8.57039445309006e-05
5.22539100560674e-05
0.000261172652925999
-1.78518061713024e-05
0.000195708743316657
0.000244876572915617
0.000116230098057852
0.000182621343322934
0.0001026175669261
0.00025523288366275
0.000282491132512126
0.000398705210805823
0.000242773321498854
0.000178909868842399
0.000191877141035738
0.000317240477985608
0.000407938532225797
0.000321814879839785
0.000172278948069722
0.000116724800122727
0.000146022617913324
-1.39399399484399e-05
-9.47601725761054e-05
2.80339390433556e-05
-0.000108198637855433
-0.000195744163730341
-0.000136757404869215
-0.000152877841705063
-0.000288792015928041
-0.000115174268666414
-0.000281196346180006
-0.000152659369811787
8.44210890558919e-06
-0.000115213031163588
-0.000161112561134923
-0.000137494491833082
-5.93090981118333e-05
-4.4127558948841e-05
-0.000109035610331399
-0.000302063787576984
-7.29430681812885e-05
3.63235985066491e-05
-1.84805076881224e-05
-0.00012026475512514
-5.96837894654855e-06
8.34478602675611e-05
0.000115764404035448
0.000289371665882282
0.000189947347851181
0.000249124860795828
0.000249507580819942
0.000135334324491472
7.01333396342332e-05
0.000122346426419955
0.000149388086468703
1.62402016671152e-05
6.32253225527767e-05
9.69702034559846e-05
0.000105706223273196
0.000142450941010033
0.000198333433230619
0.000192609103700025
0.000205211845707111
0.000282939568156499
0.000139052892623425
0.000102366394239458
0.000222656581553411
6.49488210896233e-05
8.96058805314701e-05
0.000113164696300107
-7.44979681008976e-05
0.000230215284719516
7.63086878734775e-05
-3.21470378351684e-05
4.35537256278097e-06
-0.000167361862259284
-7.41808859336796e-05
-4.51591802849202e-05
-4.20328450141544e-05
-0.000125805384531807
-0.000114034528865494
-1.99978766666204e-05
1.6296057153016e-06
-0.000148345805188053
-0.000158493094654771
-0.000156836609919276
-8.57089122044849e-05
-0.000186968153646375
-0.000107200606557691
-0.000101546642466963
-8.3952252598636e-05
-0.000137005030439915
-4.77801289497897e-05
-0.000136094343706479
3.28513949902587e-05
6.39298053597061e-05
-6.18819511671093e-06
0.000120959149473457
0.000134633871110822
0.000290307521981541
0.000233443172354087
0.000139207814061896
0.00014159738014319
0.000357416234098433
0.00023022846067211
0.000285967123654774
0.000233560068757709
0.000140482014180946
0.000158352164287446
0.000185842039474456
0.00019427666747508
0.000186903310795382
0.00029646812703778
0.000151884443777231
0.000175621411915588
5.90205132552098e-05
0.0002223744279321
-4.67456001406005e-05
0.000118321350812499
-0.00019279842756551
7.14333099184845e-05
-0.000352419849160162
-6.46512048835516e-05
-0.000278928471014791
-9.85647259596719e-05
-6.20291137256999e-05
-0.000241458743939609
-0.0002706436690929
-0.000161732654993589
-9.54800869260769e-05
-0.000188145071601929
-0.000105313151038547
-0.000116702361536947
-0.000114921551073519
-0.000104166107221702
-3.45402676121454e-05
-3.70443034312261e-05
4.93207206798398e-05
-3.28780227465429e-05
4.88331911565698e-05
6.79409452629977e-05
8.91482514887128e-05
0.000135001885495263
6.10333574648513e-05
0.000128481276771729
0.000121464041653064
-1.57476861504971e-05
0.000174581024333231
0.000143299029970369
0.000253199693933321
0.000287933634946708
0.000263827654947964
0.000236341161332937
0.000283871150052199
0.000158846823567646
0.000249217997638541
0.00033429741516653
0.000334957072512977
0.000166121984389631
0.000211585985251242
-7.05916087855088e-05
8.11195638698073e-05
0.000214524254382691
7.20925428386464e-05
5.90694351048619e-05
-1.36810754665417e-05
9.69966237581207e-06
1.05591475562511e-05
-0.000170110071155171
-0.000156510971566156
-4.8255216836923e-05
-0.00014944310173841
-0.000141195538643701
-0.000159254759228197
-4.65318091185071e-05
-0.000174920905077477
-0.000194496588649049
-0.0001134560494184
-0.000354247624978466
-0.000173796783438229
-0.000143388055679279
-0.000138508503455924
-7.27799367979595e-05
-0.000126022374860113
-0.000130052680822842
-0.000119558911538137
-0.000247132295286631
0.000117355422550143
1.09181777460981e-05
-8.85123760622938e-05
1.33471011056397e-05
-5.05079491344823e-05
0.000181152180574087
0.000247428069964578
0.000212040452834557
0.000266307660175996
0.000278914463708439
0.000410463779470408
0.000317348699537695
0.000583524417783141
0.000377527313528561
0.00030947463503409
0.00033169499029089
0.000479519478368859
0.000419526674025793
0.000385820565148959
0.000124250619087972
0.000320647146955721
0.00014734090349426
3.905631909941e-05
0.000127817997217091
-7.39131717883012e-05
-0.000233560455870868
-0.000250253486177794
-0.000183174674467946
-0.000164852308818183
-0.000237946682893195
-0.000367320862219277
-0.000282951935269219
-0.000254037664650923
-0.000286708395724399
-0.000149127719563468
-0.000277526486031419
-0.000237131097588337
3.52260647447695e-05
-0.000154853277095352
3.12864494771818e-05
5.21698396446173e-06
0.000170842303418299
8.78785673632179e-05
-9.39722164021675e-05
-0.000264531336463757
-7.01079720782964e-05
9.74867182530583e-06
9.44042489904675e-05
-0.000124273157072405
0.000116882383046788
6.03515876034025e-05
0.000303664655612735
0.000160893060312019
0.00015473333023149
0.000178426547516985
0.000392417004599642
6.89191632722357e-05
0.000345717239359086
0.00025604431155458
0.000299663475663971
0.00013629447165629
0.000328718165493945
0.000392339484393828
0.000212267479609309
0.000126846684503071
6.39206462022743e-05
0.000237443181034362
4.5387092312779e-05
0.000101407087890509
-4.23187694117132e-05
-0.000141409138230775
-0.000109095505692503
3.74886819086225e-05
-0.000143671409423866
-0.000139205263761238
-0.000232071743142343
-0.000215141831672657
-9.67770659783203e-05
-0.000182583213098087
-0.000188229579481004
-0.000148406499509821
-5.28259684573357e-06
-1.42092102221148e-05
-8.11915658088221e-05
-3.2924662699111e-06
-3.57696474618351e-05
-3.4598702491429e-05
0.000173098786664188
-2.78557380265494e-05
5.92276183656223e-05
-0.000192794819025576
-3.21620707319175e-06
-0.000156070502721716
5.20499478246051e-05
9.52738859777143e-06
5.21103388020851e-06
-2.1389529223294e-06
3.26444123997776e-06
0.000100131707938644
0.000101519716926141
-3.10480053081779e-05
0.000157845027531779
0.000141831587226105
0.00018951676224641
0.000242844016416831
0.000181383142236298
0.00021140328595637
0.000169579240272931
0.000181388202058485
0.000245470290835395
0.000110156512675001
0.000175714245246195
0.000197339070219105
0.000248793122610524
-4.66256958214372e-05
-2.13058069879137e-05
5.06364079821138e-05
-9.79979956940059e-05
-2.57104974022737e-05
-7.04807367718429e-06
9.56839617880118e-05
1.88960305518368e-05
-0.000177610976228389
-0.000159446633117333
-0.000162850276233644
-8.47818825550253e-05
9.23127573670908e-05
-0.000111575928795103
-0.000147387773306843
-1.04318752845845e-05
-1.08777132767019e-06
6.55321061157081e-05
-5.10788778755096e-05
-1.29546837712815e-05
3.1220053928153e-05
-4.28883510437085e-05
-0.000221487083167443
3.37039274649361e-05
-0.000102387747553326
-3.04107169129474e-05
-0.000198657942219382
-0.000126653600631799
-8.52036896586261e-05
-5.09069239328229e-05
0.000161701328217124
0.000209165119160364
9.11250202849756e-05
-5.02589657407814e-05
0.000134503890289981
0.000259167780004087
6.27314333627422e-05
0.000240631541090907
0.000259427485463079
0.000347363676274472
0.000374026375961502
0.000289566771692078
0.000272347620012211
0.000409120803852659
0.000266159591698547
0.000112180430525901
0.00019053911246341
0.000237594723346777
-1.71706572767749e-06
-4.61626784842425e-05
7.35634453259526e-05
-9.29519926188358e-05
5.10893105639386e-05
-9.07154193006769e-05
-0.000169989648717453
-0.000127238250863017
-0.000185879750325747
-0.000145262041212559
-0.00013105114981401
-0.000159104861390922
-0.000157114183817426
-0.000191637541154716
-0.000230139250893452
-5.61536683349179e-05
-9.33461684155914e-05
-0.000172994558217205
-0.000181369097913298
-7.62649531067152e-05
2.2650876236068e-05
-7.3284296067353e-05
0.000177543551273459
-3.81904695138206e-06
0.000125761506090641
0.000146700274026572
0.00018115212074437
0.000147828348637126
-1.77668894824232e-05
3.38276807687895e-05
0.000182028446242476
6.01193967005571e-05
-2.30577088864039e-05
9.69190078564446e-05
7.43504912937842e-05
0.000154489160101426
0.000113458284461971
7.37023090629372e-05
-4.23129394674047e-05
0.000284809112265387
3.10714406848659e-05
0.000300242686739721
0.000115779563007999
0.00015191145825979
0.000180414463010684
0.000133134013561795
0.000151625041232415
0.000184085827993642
5.87126698651337e-05
0.000125066448306611
4.70231413192353e-05
-5.20793790394657e-05
-9.04595529836079e-06
-0.000162101475536403
-6.48798621423533e-05
-3.77742811898875e-05
-8.62516788890094e-05
8.10552181812458e-05
-7.63783291068185e-05
2.9413215340207e-05
8.05556211736416e-06
2.47942250103249e-05
-9.28541090843616e-05
-0.000130811569723359
-0.000183418562652476
-0.000215191967894268
-7.77473665491328e-05
-0.000145295545637267
-4.34424222807969e-05
0.000230398963361524
0.000153599341467127
-4.16857915102857e-05
-0.000149169838733944
5.27579574429515e-05
-1.43677512480447e-05
9.30477118014638e-05
0.000123586351261368
5.13781407370845e-05
0.00014878145541572
8.46537170430442e-05
3.50393191802023e-05
4.48694169939391e-05
0.000172833847429877
0.000135547546657799
0.000149558491277537
0.000177934629964488
6.73673683705318e-05
0.000111442870502705
7.0504537272713e-05
0.000144777924470957
8.07665129837111e-05
0.000114297441365393
-2.85195797137491e-05
0.000270078895372708
0.000142316299218205
0.000325004128866267
0.000170782226364714
0.000156304815203318
0.000144224871375619
-0.000139307866839881
-6.47352438742829e-05
-3.4138813069576e-05
4.33361529802459e-06
-0.00017048509393213
1.01249727222851e-05
-8.33155046541252e-05
-0.00013004414406476
-0.00022196466016757
-0.00027097616897506
-4.06875935647005e-05
-6.06368241667837e-05
-3.9927932467677e-05
-3.90477121857551e-05
-0.000104013377752122
-3.72458847576955e-05
-3.1061932272876e-05
4.14271400004761e-05
0.00014233141545146
-0.000108771375308713
-2.09163489091841e-05
3.89704154377239e-05
-4.3144316817173e-06
0.000117615920118952
0.000132433530841324
0.00025102467497727
0.000132219951017531
0.000143035708904714
0.000255754620455443
0.000241076107265771
0.000286578471991516
0.00028190380819313
0.000255338001328695
0.000233021808062056
0.000187303942131888
0.000161119339592267
0.000103155453127838
0.00010768633407931
0.000220632231674869
6.44914931401505e-05
-2.77884395482878e-05
5.66726233561786e-05
0.000108379641270261
-8.88635117565008e-05
-2.67305704291135e-05
-2.24795063156312e-05
-0.000111982630253598
-3.38014093185241e-05
0.000135240375151925
-0.000247130227286131
-9.89035625349935e-05
-0.000142493646112408
-1.43383816434789e-05
-0.000170668798741945
-0.00021863976001663
-0.000140325125270073
-0.000156067483081745
-0.000147871916354717
-0.000270473882561566
-0.000329047557435619
-0.000248153575062025
-1.44903983918202e-05
-0.000128053880006785
-7.18848612600819e-07
-3.12771298290712e-05
6.3195879749872e-05
-2.08564492344105e-05
7.79512322049008e-05
0.000231512856289318
0.000245355254152833
0.000361191931711781
0.00025591266388282
0.000555251711908524
0.000251813199097484
0.000482314301913487
0.000500445944120773
0.000184640526926552
0.000319450172668523
0.00041269579947532
0.000169408014810356
0.000299239456079035
4.60734430166138e-05
0.000199108619519535
9.35222374145401e-05
8.41570666336187e-05
-4.49408658132301e-05
-1.53566041761299e-05
-0.000109046070658479
-0.000232826648456765
-0.000151330724216885
-0.000166594825016613
-0.000261498659792004
-0.00023965053106936
-0.000128375856927333
-8.52479009295489e-05
-0.000166942142481788
-2.6132325687173e-05
-0.000196859769245975
-0.000155133638731591
-0.000133523155806718
-0.000105921476805685
-0.000173751675481335
-0.000170789365356938
-4.77313415072575e-05
-1.27400969267534e-05
-0.000105147450786791
5.62578676132224e-06
-2.61217474193893e-05
5.7182762297797e-05
-4.74859289666792e-05
1.96729241662372e-05
3.36479589706342e-05
0.00016547835794947
0.000408382888348965
0.000155114398388946
0.000269201144856066
0.000351949078959951
6.80263990957106e-05
0.000294281003004603
0.000210134714911159
0.000313687311060819
0.00034721689251331
0.000229287037214777
6.34806263806873e-05
0.000189121261567733
0.000237139706705562
0.000254007678479404
8.62597781000529e-06
4.89645667430682e-05
-4.27474522084165e-05
1.95722511639979e-05
8.88090593349581e-05
-5.7838329804034e-05
-4.30817739792095e-05
-4.11446856562611e-05
-0.000133508990271197
-0.000137322060485943
-7.11907008921019e-06
-0.000171435648738828
-0.000217330069865535
-0.000281650267491757
-0.000148984601530509
-0.000142463904579154
2.49517345676537e-05
-8.96812244177412e-05
-0.000115408447363963
-0.000109978839858913
3.06891070550145e-05
-5.63978584251665e-05
0.000110623822567879
-4.29504180288186e-05
-4.54212873841074e-05
0.000284596972618352
0.000205213278391771
-1.78247618865256e-05
0.000114462117073712
0.000171116925200534
0.000290811378312259
0.000163917538312004
0.000229044088845888
0.000114839353360075
0.000146765089106421
0.000196749715465075
8.72179418479043e-05
6.14293458689837e-05
0.000183433166144563
0.000223836229004076
2.3491980720186e-05
9.3156050881438e-05
8.93274815763924e-05
0.000240925270560237
0.000241700786548717
-7.56948012457284e-05
4.99860591853691e-05
-3.80415307864647e-06
-5.68229593589511e-05
-6.18926396326165e-05
-7.55103519341227e-05
-4.10221542034562e-05
5.96068966819187e-06
0.00010009530395933
2.36398345935239e-05
4.10332525084841e-05
-5.23938957129798e-05
1.12474854511564e-05
-7.32085568737237e-05
6.46410145227088e-05
-0.000103813191130934
-2.94173117098757e-05
-0.000204392163829867
-8.15882846170511e-05
-0.000207274857956539
-0.000183043024861914
-8.47195348256087e-05
-0.000168820729024159
-0.000231556010543033
8.09210827947401e-05
-9.13332408382602e-05
-0.000207676626913938
0.000100036879550711
0.000129734696095213
8.50905766087814e-05
0.000230879037676491
0.000198309957786269
0.000147097675190004
0.000220080557854231
0.000380232770782094
0.000287592143207418
0.000263549064650497
0.000292621892413482
0.000370207504205125
0.000181322431207194
0.000167098072695163
0.000185650187806507
0.000237814959684796
0.00021844244156726
0.000157684406482011
7.79960498633973e-05
4.57495956423415e-05
6.46380593569122e-05
-5.1132219836773e-05
-0.000181599015045376
-0.000140899505950496
-0.000153665201583375
-7.99787124498109e-05
-0.000343173279225997
-0.000233816894394679
-0.000117499984436003
-0.000176004741900037
-0.000230633364977077
-8.703220528982e-05
5.81410019392462e-05
-7.28229891465006e-05
-0.000107434539165223
-4.0813989509743e-05
7.23573975000026e-05
-3.69368827710376e-05
-0.000111493082698508
7.33115836380976e-05
0.000119637980963217
-5.0957032485901e-05
-7.35095969949033e-05
-2.56803869511768e-05
-2.70831268594146e-05
8.63511214537076e-05
-6.12209733726303e-05
0.000195355132384645
0.000120975226321578
-9.68322178105048e-05
0.000169770340794841
6.48948806839235e-05
0.000218474128447499
0.000235052076633018
0.000310933855193515
0.000187299462030669
0.000196306927846786
0.000159963008184957
0.000325197603288797
0.000167632912595094
0.000126353590509279
0.000228491377944625
8.37902412653527e-05
9.43992242418658e-05
0.00020085790263361
0.000135472458400264
0.000150993788292469
3.08881166040295e-05
7.17922528146311e-05
-1.77417830929175e-05
4.16425087708585e-05
3.01259040482324e-05
-0.000152938665863654
-0.000141141251599212
4.3621439866556e-05
-3.52536837138187e-05
-0.000151789170297114
-4.93947533807728e-05
-4.23633504673641e-05
-2.43183877961177e-05
-0.000228407347056071
-0.00011423347095429
-5.19819260774316e-05
-8.81760442751389e-05
-0.000146465269214354
-6.52804708323311e-05
-0.000255645668869174
-0.000316835542498358
-0.000164999114900466
-6.64514380643742e-05
6.71225957356913e-06
6.95512773386893e-05
1.00108730827515e-06
0.000243779430016639
0.000196045765364054
0.000143715502460037
0.000131522200020929
0.000304086304052103
0.000356065189646038
0.000267461894705142
0.000258184602947597
0.000315112889823788
0.000102377660255882
0.000412980183049354
8.75853715403659e-05
0.000388138465676977
0.00017442799168141
8.41239399942556e-05
0.00026917422196276
0.000135948163132101
0.000228543526677672
9.57656477016404e-05
-9.67035166539513e-05
-9.89328764801684e-05
-4.52843890944158e-05
-4.73894569841378e-05
-0.00018658102502435
-0.000119408367817013
-1.47266786204725e-05
-0.000108468962096159
2.43364687621707e-05
0.000146200899219062
-0.000130390623911768
0.000149877990025985
-0.000112868085643796
-0.000122948913423698
-7.25503264347823e-05
-0.000144607812451956
4.92383220343032e-05
-0.000143847977177582
1.03173213969082e-06
-6.64209065238198e-05
-0.000140041058938982
-7.24156429799022e-05
-5.70450624893108e-05
-0.000140646435898955
5.36739487079037e-06
-0.000124556745998906
0.000104315918236118
-6.66981873281847e-05
-4.39901454792582e-05
5.69503511994452e-05
-2.70551356104321e-05
2.10727360995985e-05
0.000239674068816991
8.83293100148593e-06
0.000142464124708391
0.000266120868138655
0.000167539393907352
0.000325423704551049
0.000126197237117474
0.000454311200247045
0.000242689219155626
0.000472305441914848
0.000318944891255327
0.000343446639087856
0.000149707256380227
0.000213467975704811
0.000294176498428633
0.00015327035982102
0.000121390286407526
8.81941191751619e-05
0.000265838978754309
0.000214551696819314
0.000148503126322314
-9.50197768874752e-05
-3.77253377817907e-05
-3.72146998082868e-05
-0.000268856408731868
-8.16819591427797e-05
-0.000291384798448459
-0.000254155565616078
-0.000317769762030049
-0.000219362962367333
-0.00034135827646443
-0.000406480321845071
-0.000457498468418774
-0.000306497086555884
-0.000269788708577118
-0.000228226358807228
-0.00016205530883705
-0.000222091346993729
-6.15302060055321e-05
-3.28024978710093e-05
2.51041212074837e-05
3.06251660465682e-05
0.000102693210096165
0.000160334082245779
0.000202820733889321
0.000171812899541585
0.000469940034311355
0.00050771540718428
0.000320517706879469
0.00032744968260776
0.000318595233679208
0.000393397605698707
0.000284252904347468
0.000460867201344592
0.000256997469917143
0.000290915528915565
0.000337010263069
0.000113890122615279
0.000123795386836034
0.000307399111279924
0.000148329723287648
0.000151363881388505
-4.81110010202101e-06
-6.83451754474438e-05
-2.13774865007239e-05
-8.29462313171191e-05
1.525533647827e-05
-6.99477581200632e-05
-0.000177841690518509
-0.000198283536635829
-0.000156195244446077
-0.000250522539844524
-0.000330580176082328
-0.000204449227233154
-0.000218922683443717
-0.00040634237630085
-0.000375831136061064
-0.000286801452485404
-0.000310036223090408
-0.000346465865902231
-9.26488202447446e-05
-0.000196831022352985
-0.00016212298724114
-0.000249438987936592
-0.000131887503710302
-0.000124125406991142
5.93782013783328e-05
-5.01884660376979e-05
7.16206572644183e-05
0.000127775308327565
4.31197274134205e-05
0.000260954239611012
0.000106845565206766
0.000277765664998307
0.000332793050369043
0.000526780693368649
0.0002279845840977
0.000257222824689381
0.000267284752905525
0.000561077456117733
0.000332775419222928
0.000246888221109449
0.000432085018210818
0.0003221355234344
0.000317353155011274
0.000180413881456061
0.000297198984749173
0.000391344993868326
0.000260891017557947
-1.44201808511859e-05
1.61910207722393e-05
4.37178195743286e-05
-4.61479375891348e-05
-0.000131485101932887
-0.000192470142757094
-0.000133653035485296
-0.000313318547308271
-0.000367854508287795
-0.000440102157146838
-0.000471504303399169
-0.000411156460820302
-0.000515381963619719
-0.000425905332581843
-0.000409376939663701
-0.000349041903170692
-0.000195494107333491
-0.00019661129994202
-2.11277761744092e-05
1.78518707302907e-05
0.000107504010930208
0.000147650753135043
0.000189647928093821
0.000213554327479339
0.000127259012608417
0.000221197779423463
0.000177752233693071
0.000235493598919008
0.000333958225771227
0.000374317015444405
0.000195539170396021
0.000325013925603422
0.000210547002931295
0.000151045655761695
0.000234369041916855
0.000285561962596793
0.00022098621543653
0.000180512652782579
0.000202624849880382
0.000202529836139113
0.000208128133452635
1.87255464010561e-05
0.000170060615961935
4.7050198756554e-05
2.65324957967804e-05
6.23478137904848e-05
0.000138551863498281
-1.60481312754678e-05
-2.8437758208913e-05
9.68575224437961e-05
2.09587481032775e-06
2.84269587275915e-05
-5.84973450409172e-06
-1.21438443559029e-05
-0.000161314769516723
-0.000104074061077843
-8.89519667155841e-05
-0.000228289127602193
-0.00029889281408743
-0.000111023942959713
-0.000257695848382111
-0.000141993909562511
-0.000335104324603325
-0.000231097820415017
-0.000117218977848238
-0.00015957824391628
-0.000271356692450033
1.92482029150011e-06
-1.81803325407791e-05
-1.82142783584251e-05
4.62677375522429e-06
0.00023582736795042
0.000211945871989738
0.000154399343892529
0.000158403608424823
0.000282217768469796
0.00017830562108407
0.000274637643562431
0.000390544653444394
0.000102917486325021
0.000245560515663737
0.000319963345553077
0.000294466855823447
0.000206885368458334
0.000271987534791737
0.000388664443372817
0.000174209523560877
0.000191132441754195
0.000109374933231737
0.000251720606627359
2.53213569648114e-05
-2.46586624319539e-07
2.73017335309506e-05
-5.34698822141168e-05
4.22967954056586e-05
3.43701856638376e-05
-7.52427630963936e-05
-0.000215064485163366
-7.09367310567122e-05
-0.000114765621101176
-0.000189675728550799
-0.000147048519792617
-0.000131543407233377
-0.000355567494557077
-0.000148096350092809
-0.000276432098566545
-0.000310908266391926
-6.73624902858421e-05
-5.50445387452624e-05
-0.000163219940529291
5.41957300652868e-05
-1.66692423370032e-05
0.000114476346216357
9.84947148370054e-05
8.96094220847273e-05
0.000115698176232005
0.00012817010366584
0.000108662570502448
7.40301596330384e-05
-2.41292577796973e-05
0.00012459002189534
8.35006055157589e-05
7.06249922911823e-05
0.000125244189453233
0.00038483244213015
0.000128406618056891
9.80540826580925e-05
0.000216520164352606
4.49365245162771e-05
9.57619703018937e-05
-1.81628206577208e-05
4.72286232922505e-06
0.000185531029362899
2.23504282487461e-05
6.64720631999601e-05
0.000121619574992714
0.000126637027187626
0.00033853113716635
0.00014765649170092
3.58530002373863e-05
0.000118914057271369
7.25463753890796e-06
0.000250102155518198
8.09537880584074e-05
-3.62755788428713e-05
-2.10013884677857e-05
-0.000125255641630428
-6.49117606355151e-05
-0.000137606189298415
-0.000128728601923244
-0.000191276656836529
-0.000186460519334975
-6.10816676581809e-05
-0.000200170220251628
-0.000155764622926579
-0.000104614325607713
-2.7809418202832e-05
-7.07819763997693e-05
-5.35037260261049e-05
-5.15797277174974e-05
6.20252956825294e-05
3.77963911631085e-05
6.06412490792607e-05
8.55556596936266e-05
0.000129518469917577
0.000123873166901231
4.62060136987484e-05
0.00029768041030065
6.86533580765261e-05
0.000190856881263167
9.71578952573935e-05
0.000148652912002209
0.000209625042431495
0.000238403025553921
0.000119084129520112
-9.38702253311293e-06
0.000151123888796729
-1.42644651889804e-05
0.00011423788158186
0.000154086997547757
5.89787841716128e-05
0.000238913443833493
4.08745825053411e-05
4.32279557951672e-05
5.30578007119204e-05
-7.98058748704424e-05
-1.5677620952285e-05
-5.66847588877534e-05
-9.01821479547476e-07
-4.6280784528323e-05
-6.72881719721995e-05
-2.22273325037309e-05
3.98581756373481e-05
-4.50598269150583e-05
5.60680450115737e-06
0.000112838307495802
4.15246770665616e-05
4.25973826254231e-05
5.53723647409753e-05
5.76580447522045e-05
-2.97984834074921e-05
-3.76004451555228e-05
-6.13503379771296e-05
-6.08017594340488e-05
0.000112846188271098
-6.18963610512558e-05
-6.64732185211473e-05
7.00561574970233e-05
-7.76098594384629e-05
0.000110045948940442
-6.55084971131131e-05
-5.14819631333139e-05
4.02501929815266e-05
6.23554255776658e-05
1.36301847957014e-05
0.000159883015352724
0.000169536514486916
-1.31412444665471e-05
0.000194596714010504
0.000218661204689691
5.84797443333594e-05
0.000123530554341508
0.000229606656664158
-2.75790497270263e-05
0.00019576326525451
0.000183628739805618
0.000134011394759597
0.000142398999669742
3.936636021331e-05
3.62912248926495e-05
5.52012631366562e-05
3.52847474513636e-05
8.70522833030164e-05
-0.000124761378930458
-0.000113138301853473
-6.2964229694447e-05
6.72171730992961e-05
-0.000144017179924069
-1.66830357864363e-05
-9.14227147008472e-05
-4.71354523708312e-05
-1.08754161037161e-05
-8.28658014201942e-05
4.9870005477304e-06
-6.26014225125543e-05
-3.83076705400116e-05
-0.000114013421419844
5.99552181188755e-05
5.0008677834478e-05
0.000103261399551653
0.000206267250709351
4.87317072781341e-05
5.99107265564956e-05
-9.0933376900608e-05
0.00015487072657619
0.000104073285629989
-6.9701367532845e-05
9.25235044448131e-06
9.74934663833023e-05
-2.55398040507098e-05
-4.20676440240772e-05
0.000224428328009176
0.000300760549624688
4.09882161476761e-05
0.000181811435278919
3.78723346806634e-05
0.000230135126935004
0.000130501040532221
7.65700944189166e-05
0.000248811681075941
3.34572736566846e-05
0.000199266059393665
1.01200795668094e-05
-5.79624204630894e-05
1.2953693132986e-07
9.99648193410216e-06
4.14746329312973e-05
6.49285337392239e-05
-6.76909164161273e-05
3.19191255160365e-05
5.77053767771467e-05
-6.75424332043727e-05
8.87866564719908e-05
0.000125298319312118
-2.04215874431925e-05
-2.2010169386971e-05
-3.55711944679931e-05
8.89569672032756e-05
6.59235611831746e-05
0.000127890569120603
6.32819479676992e-05
0.00011470063245579
-5.99496976330442e-05
2.48263054499332e-05
0.000137120012183565
5.88246036121709e-05
3.74535115603636e-05
8.38997165593008e-05
-9.26141158219245e-05
0.000100595600160226
4.84873196308039e-05
6.03419791102704e-05
-3.15779589098433e-05
5.6352881079694e-05
0.00011767484159051
-3.71487618818228e-05
0.000184971469915671
2.50430871836585e-05
0.000169223991217689
3.66047179506579e-06
0.00013416387339088
0.000119170270698158
6.34934798367544e-05
0.000189060772040464
-1.95144304567659e-05
0.00018323093993874
-4.76345851053258e-05
7.79586341858725e-05
-5.03399662740683e-05
-4.34492615979197e-05
-9.22988168268138e-05
-6.25893966511513e-06
9.27694752480949e-05
7.38212974462898e-05
5.06857367355901e-05
-4.73124766084198e-05
-0.000167382270794184
-1.19850722536197e-05
3.75291557813548e-05
-9.23809620396154e-05
5.46951532277263e-05
3.99822204217155e-05
0.000112526452167899
-3.57177341642558e-05
-0.000107716231078479
0.000175759159312306
1.42060424168416e-05
0.000238990668988258
0.000179830613178355
9.46401347552919e-05
0.000239932153873354
0.000141068895171887
0.000234132566583723
9.5596950405327e-05
8.6958678717515e-05
0.000169498255304411
5.68154808381587e-05
0.000318032293242438
1.24892364159226e-05
5.72784537016512e-05
4.70551184189753e-05
3.57033584774636e-05
9.05169530311486e-05
1.40282058203482e-05
5.88752724108675e-05
0.000127455843795165
6.25616047659044e-05
-2.90754887619863e-05
4.95216081565596e-05
-0.000131412865306619
2.4707933783716e-05
-7.47781061485595e-05
-0.000197402722753331
-4.2203202426165e-05
-0.00011903168244541
-4.22744988033044e-05
-0.000239072307958058
-0.000102167706882568
-0.000120048250225569
-0.000106903684135677
-2.44674883733742e-05
0.000173941795719356
3.56378198434314e-05
5.00741574413587e-05
0.000272461372164777
0.000132078416853052
5.13968295419513e-07
0.00012397873013911
0.000118319629714317
0.000123742689817091
0.000154181817111272
5.11097791423274e-05
0.000272408267890844
0.000136063854123475
0.000113474120832437
0.000186165976647663
0.000177078045084871
0.000113512880103371
4.77026105389978e-05
0.000211893217585505
1.88287410145136e-05
0.000152295916923839
0.000156351416996146
0.000177015677186851
5.58101502854482e-05
0.000111525085880697
0.000212491911472963
2.24867785187671e-05
0.000205241342076414
4.85795840510301e-05
-0.000163845451719932
4.37955406683863e-05
0.000155626727636475
0.000149290000237881
7.02174230925034e-05
-4.53100013446004e-06
0.000156153753733085
3.26111399237035e-05
-8.22539781755678e-05
0.00013297067089707
-0.000186400420293291
1.29826611187979e-05
0.000112387765664147
-4.03347290181571e-05
-0.000104744620070301
-4.13064695884789e-05
-0.000197381025520549
-0.000116789997891111
-0.000106418151333068
3.6348744594757e-05
-0.000124502227148289
-9.0469821016069e-06
-0.000151824924019607
3.46310537654078e-05
5.40998934802658e-05
0.000149224577258812
4.07494188793567e-06
-0.000146787110904414
0.000176959706817877
-8.35404425086278e-05
4.66181633671353e-05
0.000168472206102754
0.000142432717406013
-3.732793293621e-05
0.0001501539593488
6.24767443430447e-05
0.00021163868135414
0.000120470866053448
0.000236867294111789
0.000248476835867786
0.000228587157035269
0.000194949815081431
0.000209560468480149
0.000246914038671067
1.82054384711641e-06
8.46455281985764e-05
-5.8549076249487e-05
7.02755893377095e-05
4.95898234700592e-05
-3.59631482635984e-05
0.00010241508020082
7.16154313804556e-05
3.74659328546638e-05
-3.58603672386429e-05
-2.16652215225159e-05
-0.000264768646881553
-0.000298750437688174
-2.83815805551696e-05
-0.000157307677511887
-0.000321829173733512
-0.000102854079451118
-0.000219142001031917
5.45928923961809e-05
-3.06067572666372e-05
-0.000194443058982818
-0.000179498862674598
-0.00013671224064932
-0.00011540528014909
-1.40465260815846e-05
0.000156559753330783
0.000149160141981045
0.000107371444650575
0.000126279016232043
0.000269158904976722
0.000160848304894439
0.000214306616496907
0.000213201072639915
0.000237902265549493
0.000305635490507687
0.000415689277574342
0.00021068342738094
2.03069754988099e-05
0.000131612780185069
0.000171847075827336
5.43776695856126e-06
0.000196766380971059
6.19101376491156e-06
6.90280747981992e-05
0.000137287338717115
0.000121928393332133
0.000116421673277013
8.33561470207567e-05
9.39165780747084e-05
-0.000153428564047996
2.47349461809507e-05
0.000158747622243296
4.2034661492401e-05
8.09096079571111e-05
-5.13497261188649e-05
-0.000178676775035469
-0.000101928804821507
-5.01831113203097e-06
3.37107471779943e-05
-0.000111280728061621
-0.000217140017934684
-0.000173878495542639
-7.24962603280492e-05
1.54049148078886e-05
-8.4464374563122e-05
-0.000101983758569313
-7.3134449734775e-06
-0.000107173388086272
-5.01299428159864e-05
0.000100172929913295
1.75774384156038e-05
0.000195856321993745
7.58660921153922e-05
0.000326766491175529
0.000179351781702305
5.07183516405087e-05
0.000173498410756719
0.000114932264277308
0.00018810858026587
0.00018372083813734
0.000242494830515166
0.000296960059493844
0.000181020749898842
0.000202011825864607
0.0001737509864566
7.19955934499621e-05
0.000201164243878098
0.000300838504318261
6.8018165060975e-05
0.000222279912176021
4.2890016688787e-05
1.11117718053063e-06
-2.0910395334384e-05
-1.59026417538549e-05
-2.72645622581661e-05
-0.000122868603272729
-2.48669281997583e-05
-1.08004491876186e-05
-0.000102721743562807
-0.000165471418704272
-0.000223801977872674
-9.63484502285823e-05
-0.000117511161984367
-8.83316514876168e-05
-0.00014079443880941
-0.000235482168364952
-0.000177130077201857
-2.85493417203707e-05
3.15337463940549e-05
7.61630662006939e-05
2.76146328043434e-07
5.2697437514312e-05
3.98650279416855e-05
8.45667420933402e-05
8.89766742311868e-05
-1.35436684683174e-05
0.000294878614900876
0.000133896100805858
5.76705036027976e-05
2.95491933041006e-06
0.000207455184658525
0.000128958203493611
0.000176293900105107
0.000129568540244353
9.84607718058284e-05
0.0001683027346301
0.000106801717511298
0.000176132357417867
0.000113216463506472
0.000206715330276422
7.42629874457992e-05
-5.90359249924528e-05
0.000124027832783681
-2.1217248150203e-05
9.78264707120806e-05
5.73746866780654e-05
-1.12095996742899e-05
0.00011989792533322
2.56123079686781e-05
-4.76425784948524e-05
-2.64742847592191e-05
3.12431471889478e-05
0.000113723907227427
-0.000100905392423181
3.30538703683842e-05
-7.86315478778049e-05
-8.71023724077667e-05
3.31076503660071e-05
9.34026640993206e-05
-2.24960456219462e-05
1.02629569269042e-05
-2.0770907817721e-05
-3.83786842802735e-05
-9.29418935796826e-05
-0.000105625958614505
3.64010237303133e-05
6.1545758554058e-05
-9.97276059816217e-05
-3.22080832033943e-05
2.54230785199113e-05
8.40936888044974e-05
4.48806690491637e-05
4.65573650821918e-05
-4.9141253733919e-05
-4.65157967375807e-05
0.000107255574303611
0.000133293361821845
0.000123222705256889
0.00024221002433749
8.08137570690477e-05
0.000244045622631462
0.000193883039298211
0.000296398642699361
0.000223496764406398
0.000125174907280224
0.000138965088010438
0.000304482480998115
0.000198237274692432
0.000107728407237731
0.000198339957572905
2.23186267010352e-05
0.000219559619179934
4.861838245434e-05
0.000126900769621712
7.01097637119964e-06
-0.000191299575167678
-0.000152810305678064
-8.09179862681312e-05
-8.27457322082538e-05
-4.82436313716731e-05
-0.000186944319557674
-3.11929103397697e-05
-8.83141623825678e-05
-7.01202013679945e-05
-0.000109419796271063
-0.000223297653066399
-4.7981109153644e-05
2.694662328618e-05
-3.11300851717884e-05
-9.91947598126579e-05
2.32385572530131e-05
7.0599544397583e-06
0.000102331045099722
0.00015888659489474
0.000103591401650764
0.00021216579057262
-8.27747388222794e-05
0.000184892080172356
3.39749153683069e-05
0.000155057573699242
0.000206915790303985
-9.20278512395552e-05
-8.38700207824979e-05
0.000290158270814382
5.68127868906944e-06
4.60709595158275e-05
0.000128418507507768
0.000123290376856848
3.42972348596415e-05
-6.26432968343674e-05
9.19159895484599e-05
0.000100190342418097
0.000168538872588972
4.08055112610856e-05
-2.34891235238885e-05
2.94114449246694e-05
5.32081211565774e-05
2.16572851031155e-06
3.20362915772101e-05
-0.000117356802604566
7.68917482766992e-05
3.34222108836697e-05
2.06089996637421e-05
3.01226057774763e-05
2.24397467190011e-05
0.000104501178999261
-5.36001284548213e-05
3.09718315627384e-05
0.000183555701237612
3.95844219699398e-05
-9.48608655097217e-05
-8.46330904462326e-05
-0.000117175784971828
-0.000232490115047452
-0.000342857072268974
-0.000289450845464386
-0.000112043410027236
-0.000241302178088188
-0.000243698853141229
-0.000176171111136632
-3.94795926097456e-05
3.49636330158161e-05
7.90260775844149e-06
-9.12822721616527e-05
1.09888726642235e-05
0.000207492559016478
8.45596577141131e-05
0.000163212876111901
5.12897418047215e-05
0.000147658322511663
0.000218916863395171
0.000197053142637172
0.000111288515909071
0.000115206430054241
0.000157955086813562
8.77371737401887e-05
0.000185972279277153
0.00012390399527645
0.000121964949415266
0.000250560575313651
0.000235656232472948
-3.70721445212885e-06
0.000161624584388733
2.36086685109875e-05
-1.62424363488602e-05
3.16000375802837e-05
0.000186824500177443
1.20421721729596e-05
-0.000129974186131043
2.31294351820881e-05
-0.000158652266253461
-9.80545218098547e-05
-2.53566922230213e-05
-9.44123367386501e-05
-0.000151715461406229
-5.45231899828434e-05
-0.000143437392772677
7.56443732667361e-05
4.9072966229832e-05
-0.000192389033346168
-0.000111106708896349
-0.000102165220925742
-3.41471289450991e-05
4.25118640014538e-05
-6.82781978379969e-05
7.9527400450584e-05
-8.72548496727835e-05
0.000244804552948977
2.68524412591616e-05
1.31065145775839e-05
0.000249063266677661
0.000164375648581772
0.000223513411286307
0.000166647229534704
0.000181336714827726
0.000119123123249801
-4.79679005230344e-06
0.000117695295025798
7.19477621002167e-05
0.000147337420947125
0.000147549514995523
0.000175593532936815
0.000284420234823176
8.42253706789022e-05
0.000186554546968685
0.00020516901062222
6.93958605787408e-05
-8.52575292126903e-05
-4.01231519233344e-05
-8.74704872494172e-05
1.55929270818965e-05
2.4900997988814e-05
-2.2498307986531e-05
-3.59984703784239e-05
-4.66694560941794e-05
-2.1012690162706e-05
-4.64708013325598e-05
-0.000123125695910238
-4.11793675669877e-05
-4.30718523625248e-05
2.03438000958692e-05
-1.6907343640378e-05
-7.52511727866273e-05
6.18895574517305e-05
0.000207688488682689
-0.000203079460548024
-5.10947990027306e-05
-7.98295378520297e-05
-6.20086345571671e-05
2.22541730753924e-05
4.35077341363282e-05
-7.23207479072994e-06
2.46085484988328e-05
7.06921192249272e-05
2.67740518153518e-05
0.000189870402143382
9.375702880133e-05
1.35254148757691e-05
-1.20268274719326e-07
0.000118258311319821
0.000174031967369435
7.77462728191094e-05
5.82296516282771e-05
0.000165741289706958
0.000175223084274915
0.000224540523527334
0.000176465010509149
0.00023386754904307
0.00018146288409591
2.0043522652603e-05
3.34901691752879e-05
0.000178403141217858
-1.95948174638679e-06
0.00011599387567894
5.72308297604901e-05
6.26069491416407e-05
0.000116967315516792
0.000121097616074831
-7.70818493380015e-05
0.000154609230176203
0.000132717702818629
-8.41561228094176e-05
3.2658026589548e-05
1.59483450901908e-05
-6.08821653036986e-05
4.37482545605693e-05
-6.28911137432664e-05
-3.92106480691813e-05
0.000142288509755518
-8.33838681967089e-05
-0.000135770609436563
-0.000349350718643761
-0.000163145909956827
-2.00706840142137e-05
-0.000229947297084793
-2.06418650896016e-05
-5.81877352696826e-05
-0.000139253791616431
-8.89006186504014e-05
-0.000110894728946713
1.88305748706388e-06
0.0001077525415805
4.76024008478315e-05
0.000122981041113013
0.000102186558566132
0.000187420245680342
0.000338500605782909
7.86815299570052e-05
0.000151414653568363
0.000338209471834846
0.000242439846066458
0.000175666170682012
0.00017557782201976
0.000331842012108519
0.000379587850643904
0.000163494959270786
0.000320094297415161
0.000222141432330076
0.000288678318100728
0.00033395697209589
0.000306380717581803
0.000131198542405489
0.000108680514017783
0.000271562483407595
-0.000113764553917272
0.000106875521863287
5.44002180257174e-05
-2.9925840491123e-07
7.23549114468659e-05
6.14984142117352e-05
-0.000160686099169304
-7.68004425352489e-05
-0.000152096392566
-0.000179991528359509
-0.00011952600914001
-0.000170852669638695
-0.000216860784453785
-0.000283447219361725
-0.000128594336712138
-0.000388520571166195
-5.16847974415987e-05
-0.000216349160614806
-0.000174419077737071
-0.000248880205178111
-4.90019560397381e-05
-0.000106759044740115
-0.000108824444123925
-1.64149165451455e-05
7.40769365435677e-06
8.38003042840761e-05
0.000156019599261183
6.99327500748752e-06
0.000187780749887418
4.1604918581429e-05
0.000317989158795711
0.000266312811247798
0.000335715031243946
0.000283733297106081
0.000338167395125309
0.00039422677025364
0.000393902682375735
0.000346426751482758
0.000334868593969754
0.000298715508124462
0.000301633411643979
0.000220160737601063
0.000161697917265189
0.000102060839380558
4.22043247403197e-05
0.000106235084326008
0.000123393015126008
3.58894432213067e-05
5.86615188768054e-05
0.000106381516052356
9.19633271275909e-05
3.26597760852188e-05
-0.000109039026476875
-7.92870457407284e-05
-6.42614444891939e-05
-0.000263453117631713
-0.000332053543040995
-0.000170320091040618
-0.000422717609212692
-0.000351018245851137
-0.000109124751976192
-7.65402099184488e-05
-0.000135645442731721
-7.0252210600013e-05
-2.75015921398024e-05
-0.000172409624945585
-5.49283946859921e-05
-6.79907801607946e-05
1.50294236761531e-05
-7.99882458972739e-05
2.45303698847296e-05
0.000250120759700586
-9.47151183005096e-07
6.10433469511586e-05
-5.99598168992147e-05
0.000288428956769181
0.000244881042478249
0.000363705617381481
0.000273715423039281
0.000326195812446949
0.000297785250083342
0.000289231392357532
0.000290675809451508
0.000262051809613259
0.000377959363466251
0.000264122528224184
0.000144970422527537
0.000350986769327549
0.000332421206844508
-7.80582166511101e-05
4.2707803623448e-05
4.24415927778124e-05
-0.000106553466582774
-0.000128922186702182
-0.000169438028485696
-5.75350304714819e-05
-0.000213423427121752
-8.21291790313076e-05
-0.000115598121222937
-0.00021614461902982
-0.000223908625855537
-0.000266126203105973
-0.000187900401748086
-0.000201815956187634
-0.000107521647771546
-6.53897140087431e-05
-0.000144288424954094
-5.50627988127751e-05
7.47939555257615e-06
4.89802936442866e-06
-4.91183931870495e-05
-9.73772903887561e-05
-4.34850440142654e-05
1.58933852607233e-05
0.000194691659490418
6.71279384372271e-06
-2.7047151051017e-05
1.72129366624752e-05
9.64769795932083e-05
0.000155173049591812
0.000227423234121135
0.000139824890172392
0.000170867635207694
0.00023913209182523
0.000340256436984846
0.00017428963744431
0.000271994798519653
0.000139710318538595
0.000179732743663644
0.000100666773953693
0.000256111370093578
0.000241621693277127
8.49481953481028e-05
0.000189512867944361
2.21341125667413e-05
0.000173993340359894
3.2075721682699e-05
0.000190207471098093
0.000180245835702317
4.74013440031083e-05
3.69970653870628e-05
-1.11860752116371e-05
-1.49963102699737e-05
-0.000122159322675584
-0.000148623597359349
-9.74915414684218e-05
-0.000126135781214658
-0.000189112354614313
-6.15779726832116e-05
-0.000149900872982595
-0.000167657099369653
-0.000248999320547458
-0.000243662067849759
8.04607047357126e-07
-0.000382225577107652
-0.000321977390963293
-0.000118035650151514
-7.39349855798277e-05
4.1680078709999e-05
3.5816175067719e-05
3.52722525372715e-07
-5.67176600911744e-06
5.61709861394948e-05
0.000228767368276236
-2.67545682159944e-05
0.000277378503488603
0.000238616962277708
0.000271797879232942
0.000333834525908763
0.000272840340056518
0.000244419384462262
0.000336015160612298
0.000273336462938536
0.000244986950766311
0.00030851926260323
0.000398790533969521
0.000317206559130558
6.02501737524032e-06
-2.87648526312682e-05
6.856143094341e-05
0.000116800670476581
0.000163588509766094
-0.000168678076466974
-5.79745588161598e-05
-8.67730630088916e-05
8.75566390954392e-06
-0.000283235010406937
-0.000137997933347447
-4.72921394408681e-05
-0.00026151561767931
-0.000242743063338473
-6.89257902088232e-05
-0.000251730117343333
-0.000179301130804404
-6.2294375191377e-05
-0.000239339865216983
-1.63497821887662e-05
-9.80354900141888e-05
-0.000133253532704976
-4.48834150576232e-05
-0.000181168517719072
2.32226101304382e-06
4.06410693336497e-05
6.7756198893221e-05
3.50356741537413e-05
7.09502996642071e-05
1.21776321880496e-05
8.30482778451916e-05
8.35078271474155e-05
-0.000130116611315162
7.2104544316514e-05
0.000128324974315977
8.59823142026806e-05
8.04231880250645e-05
0.000176565062167489
0.000352015037402576
0.0002374057653971
0.000175614230242143
0.000152552509830289
0.00029380558545894
0.000241251183886045
0.000308242851335581
0.000239529869838076
0.000410466462300095
0.000254733212773781
0.000290704609840847
0.000173591513826466
0.000230682305860145
0.000273783694484405
7.28488416240143e-05
-2.98585763654352e-06
7.45609833130983e-05
-6.81762037423181e-05
-6.69101939818442e-05
-5.82388297471701e-05
-0.000179589916051457
-0.000212693120845884
-7.40267651897807e-05
-0.000166724028664719
-0.000106709842614396
-0.000240159785426247
-0.00031039520483819
-0.00012315351856327
-0.000121020024465764
-0.000235697761674361
-0.000201734294472738
-0.000355216883886802
-9.95137648595753e-05
-0.000227043269817902
-0.000136385851781164
-9.53384784598659e-05
7.42224706131307e-05
-3.36147628625504e-05
4.16219022568907e-05
9.17217547000267e-05
0.000140854112790814
4.09409130758839e-05
0.000111039845278347
0.000273692827961158
0.000278216720306364
0.000152202212667852
9.98480887010033e-05
0.0001707023097295
0.000133606229882322
0.000216512790530958
0.000150926467792274
6.34508731627781e-05
0.000142745031162354
0.0001433904741945
6.32150190603586e-05
0.000133984343832315
0.000254246994728297
0.000304675782285712
0.000225402845007513
0.000193724716003876
0.000173292729671873
0.00034499066892636
9.84460587303603e-05
0.000135570156590926
0.000169551784143437
-9.12367833688333e-05
-6.93773561950344e-06
-0.00011819048085711
-0.000143627060384123
-0.000163352157584665
-0.000119229584020875
-0.000120977619418279
-0.000404726192613042
-0.00016235314360494
-0.000211633329207299
-0.000301238774879904
-0.000288694040608593
-0.000351403259186415
-0.000183570853222259
-0.00027953756371982
-0.000206182080061987
-0.000157813354328464
-0.000196095065110393
-0.000194597256605406
-1.19332085953393e-05
-0.000101348566599714
0.000105083145256146
-1.9360610396248e-06
2.57646809196662e-05
0.00027442988589959
0.000409685602364276
0.000274583304688977
0.000317486626982603
0.00037830742739251
0.000131453168721325
0.000282974916079191
9.78471759224243e-05
0.000323684179146917
0.000284681960206522
0.000279869217708759
0.00021202478759731
0.000261760762155455
0.000203981125066704
0.000140079279858577
0.000178045468364666
0.000280076184793863
7.58944729219538e-05
8.40614328488925e-05
6.90892400817305e-05
0.000228570673958728
0.000125936500902348
6.40969148338934e-05
4.34516103161177e-05
2.67032428010009e-05
5.24218248376076e-05
-0.000250769697356647
-0.000127201952603163
-9.7112866955873e-05
-0.000191380000771683
-0.000326387992139526
-0.000429730187348898
-0.000122727121333096
-0.000261760867912486
-0.000236602676715881
-0.000335276843285183
-0.000249920686480158
-0.000392158612087501
-0.0002767086922149
-0.00029967389751433
-0.000160792821488998
-0.000116807830217407
-4.68623317909294e-05
-0.000112752915644161
-7.5392565350514e-05
0.000198421079651768
0.000116980795703712
0.000247579051020654
0.000223880453523978
0.000433072821355836
0.000279090187657325
0.000390278611967186
0.000528041902862986
0.000391983432288322
0.000494056588667095
0.000459737386300685
0.000448809177209532
0.00052391274389245
0.000534008258017143
0.000531202758129708
0.000278923125777411
0.000249816151350857
0.000174219403159519
0.000332043578202183
0.000107528836387865
0.000152749872294636
-9.36705944324734e-05
-2.89229635184464e-05
-0.000191867961399068
-0.000218787909399044
-0.000152151211690187
-0.000321027375537344
-0.000386495675485388
-0.000316737233162937
-0.00055883837412733
-0.000331355847276829
-0.000389731432908797
-0.000319698239056954
-0.000472842058863711
-0.000441789390363279
-0.000393723531868336
-0.000292800641762137
-0.000211985022696397
-0.000128343250016991
-2.30202514699168e-05
-3.09531298077892e-05
-2.21621649699887e-05
-3.4279867054479e-05
7.72466208997963e-05
4.12881161999745e-05
8.09637809347543e-05
0.000140925904921459
0.000131676987327962
0.000409982673512925
0.000173636716752495
0.000213606398840309
0.000207748960105569
0.000272023747505091
0.000251554212601519
0.000320321911618462
0.000242241257911811
0.000219040992941844
0.000427963956807414
0.000331869881749516
0.000305278589247632
0.000211943933878276
0.000232695877354705
0.000222919092467072
0.000188364021504577
0.00011629737850926
0.000200206081747662
8.32852458852922e-05
6.11413711849138e-05
-2.206069921484e-05
-9.53861499768199e-05
-6.32483951958223e-05
-5.38626177710268e-05
-6.2501604016336e-05
-0.000105086059561969
-0.000299251698501148
-0.000277447928330661
-0.000355520610502649
-0.000322672203901074
-0.000261934541211038
-0.000281250523835732
-0.000276164992229353
-0.000256588938719621
-0.000122601759653659
-0.000278854487770418
-0.000159425112893689
-0.000228879556877986
-8.04810731365107e-05
-3.76936661389612e-05
3.72237040734255e-05
-6.83726779483973e-05
-5.12485202877732e-05
0.000169146735892972
0.000147182180737363
2.22149024922026e-05
0.000172516338018069
0.000293533165267734
0.000118375602726542
0.000370839548759064
0.00035684343621373
0.000294208479736515
0.000284989444424186
0.000417166108585285
0.000287738303767301
0.000234242484566658
0.000186868387980985
0.000368404964584484
0.000166343397815682
0.000120439292446455
0.000114949184681123
8.95579465272253e-06
7.84421775056031e-05
-3.5742671691419e-05
-8.55489358616584e-05
2.67947106858851e-05
1.58410532422877e-05
1.46827217186522e-05
-5.56073341291792e-05
-5.24549214988422e-05
-0.000176655347256883
-0.000210141128871641
-0.000155250821929362
-0.000103223357625509
-0.000181383413095753
-0.000163534668575887
-0.000297739813257653
-0.000113218125557412
-0.000166361721319878
-0.00011968502353663
-8.62910937227182e-05
2.75828781815383e-05
-0.000127134265021702
4.17451987747975e-06
-7.73623981103899e-05
0.000160601329489155
0.000216523980302629
8.69270576007244e-05
0.000135634453678235
-5.92479685874332e-05
-2.38110863311752e-05
0.000111119852221656
-4.00581860165276e-05
5.98593016228873e-05
0.0002496625469614
0.00025671253692591
0.000152134909454341
6.09581653429021e-05
-1.68940719048251e-06
-1.81387395118877e-05
0.000171855424855736
0.000125733058372431
0.000175800023499034
0.000278360961638725
5.32593357385676e-05
0.000144425567714889
0.000111837015652609
0.00010004640784463
7.31650724485724e-06
7.56261608137423e-05
2.1372780445524e-05
0.000121235168755764
1.56374608603619e-05
2.60185965025868e-05
-6.18088743412344e-05
-9.70345301968179e-05
-0.000144418356451821
-6.05989267381223e-05
-4.59877983438048e-05
-7.67728549851514e-05
5.01229482988374e-05
-7.07646631427826e-05
-0.000185484922084184
-6.67015403579235e-05
-0.000143345457831415
-1.40840886173316e-05
7.2107716436138e-05
-4.99507159342863e-06
1.10659725644488e-05
0.000491045307907613
0.000235924668681576
0.00021617555025108
0.000186389488502477
0.000281378457713564
0.000200364823106322
2.87804757733001e-05
0.000125127006970382
0.000170055986328255
-1.13448815757693e-05
1.2059090509398e-05
4.4285279715895e-05
0.00010710448423462
3.24850585794864e-05
-9.21292662267628e-05
-3.81702097004431e-05
-0.000119810193717786
-6.02697589421098e-05
-3.06443300900816e-05
7.40410504051401e-05
-4.74106942703586e-05
3.50592008097676e-05
2.84241454166178e-05
5.0044734065415e-05
7.05346998072472e-05
0.000107278339219085
5.07880027739255e-05
0.000176889341966812
5.6327953926887e-06
-6.42811150394589e-06
0.000152755484512759
8.48563459900296e-06
9.42906148720317e-05
0.000117229416387512
-4.40478057144602e-05
0.000233698746909777
-1.34938151251261e-05
-1.94881449341499e-05
-2.56668071651139e-05
3.49547444519987e-05
0.000105473019556931
3.235140405619e-05
0.000110739239371812
-3.07443480132505e-05
7.64485806235956e-05
-9.51349677857341e-05
0.000103582700018013
-0.000188840858372607
-2.07902174616096e-06
0.000111146174826624
-4.71725656051082e-05
7.10698815747058e-05
-7.25427264141899e-05
5.32658914651617e-05
3.29816163721374e-05
0.000136823610492377
5.63939473087578e-05
-6.26299733990349e-05
8.6423216606675e-05
0.000112066214032739
-6.47025778303227e-05
0.000150765843586424
0.000240072576620372
4.65142140462788e-05
2.15454410840036e-05
-4.73921058464801e-05
0.000128835696838292
-0.000229308700303894
9.17019876677736e-05
0.00018232676808635
0.000187193552822106
6.28773199724305e-05
7.99873925311693e-05
0.000211298029498782
0.000112092605318306
0.000137435760317611
2.8573922950828e-05
7.67945576465004e-05
2.98430773049455e-05
-2.1858974511882e-05
-3.8486748505249e-05
-2.68210752796839e-05
-0.000140298422213461
5.70513522546546e-05
-1.99321109628271e-05
-1.15656022702258e-05
-1.32395627332563e-05
-4.20067090387696e-05
-4.60967889981608e-05
3.85392449250746e-05
8.84747125657261e-06
-2.54312250312452e-05
6.47634163570172e-05
2.95087429905354e-05
-8.79714480587885e-05
5.93618609836629e-05
0.000178046672735998
6.69715513459554e-05
0.000135446049783083
0.000203587198878147
9.35400436851355e-05
9.59221792252272e-06
8.41073427070607e-05
0.000153847350230521
0.000174061841229995
0.000195505411876184
0.000112350131955945
9.35200174328398e-05
0.000139662998567212
0.000169155168376054
6.59664756867338e-05
2.34535269529469e-05
-0.00017001131813424
-4.8700680712841e-05
2.27720714735473e-05
-9.7878185737973e-05
-2.72940553048751e-05
-0.000188537468362762
-6.73903091196601e-05
-0.000180468711664366
-0.000103048199579537
-0.000218355102862176
-0.000125536808802693
-0.000115790912958296
3.34848276447435e-05
-4.41869584209105e-05
4.53789643356402e-05
-0.000124294064933805
-7.80134645706503e-05
0.000184088050428199
6.68375757935283e-05
0.000207773498845801
7.21712641504203e-05
7.11444034853097e-05
0.000169170359043044
0.000135612614056878
0.00014829700132569
0.000198793640618735
0.000293001799239439
0.000151499498545752
0.000333417384030176
0.000196439342141438
8.73730988210216e-05
0.000215041917261236
0.000180930860704308
0.000112398691596157
0.000156594721911978
0.000179036495472811
-3.79652014018778e-05
5.58336425407923e-05
0.000183388984041044
2.45622141141482e-05
-2.2752757285374e-05
-3.97310077153604e-05
-4.16631437577199e-05
6.35090043756704e-05
8.52930985418293e-06
-2.18842623219804e-05
6.55016703461081e-05
-3.81654395019706e-05
-1.96721280856824e-06
-0.000224603146085133
-0.000270261456147257
-0.000276284603710611
-0.000250036414108415
-0.000219693773730935
-0.000116791032497319
-7.65533639511882e-05
-0.000237306125194939
3.04588241175947e-05
-2.11202534739795e-05
5.27532168224425e-05
-7.82212772514907e-05
3.37038815936798e-05
-1.76346868283657e-05
-1.19261002589936e-05
8.58935395810707e-05
4.79790946544973e-05
0.000103300102081806
2.64541289367646e-05
2.52774728670497e-05
6.28604025003625e-05
0.0001212732899631
-9.16519889386416e-05
0.000173934215500942
0.000197422884806403
1.26738104867683e-05
0.000136094291736602
0.000218116967582627
7.66894566360633e-05
0.000201167078973534
0.000245347934940323
0.000207259894601769
0.000259604510405638
0.000253318787791347
0.000200373482888592
9.04140319900514e-05
0.000119088820666146
3.2802391470247e-06
0.000154130995759369
-3.91454328369421e-05
1.45490754162303e-05
-4.80095051505289e-05
-0.00011279339888406
-0.000150404824067604
-6.99923216374814e-05
5.01171608653341e-07
-7.75976304747009e-05
-0.000239938220724469
-0.000291661236852515
-2.05749966756215e-05
-0.000146005755961615
-6.44448369557637e-05
-7.12257199749019e-05
-9.97034805323733e-05
-7.66239771545825e-05
-2.97222583899017e-05
-5.27803398318769e-05
-7.20881627381554e-05
3.43966857651118e-05
0.000225681228973153
0.000164491589941222
7.2903150900876e-05
0.000100224650399515
-1.2720895222707e-05
0.000216949825570831
0.000256602215009151
0.000154747753164571
0.000109155612557743
0.000166031333004646
0.000275153294977828
0.000238782799769028
0.000224896879620573
0.000235984747033842
0.000134202732551073
9.51077918815613e-05
8.46617134925902e-05
7.85087384563272e-05
0.000195678975688451
0.0002429237955211
-2.71517172202744e-05
0.000110860591051939
-6.32174608811956e-05
-4.89397223564857e-05
0.000162973399869301
0.000120304041395877
-2.94394134680492e-05
0.000176507523366395
3.17129654789143e-05
-0.000225856191740904
-0.000172785998606014
-0.000187194633627473
-5.79060202871375e-05
-0.000146259031963494
-0.000146978337155044
-8.53908575942968e-05
-0.000206443477180158
-1.26869788958371e-05
-2.82912907418724e-05
1.63684264046992e-05
7.45008950172631e-06
7.45360914702893e-05
-1.93129307963979e-05
5.80319399652881e-05
0.000136188833045815
3.73325520724492e-05
6.71988473279002e-05
0.000108508621306778
9.38134036388722e-05
0.000135099984719115
0.00016104941675545
0.000256443298078406
0.000103180160617899
0.000264385021142083
0.000126002005024616
0.000230845543593313
0.000156699895815635
9.49185255395307e-05
2.90223844429178e-05
0.000259923452540676
5.41639092899434e-05
0.000139948615587123
8.79969146328128e-05
0.000116909219861762
0.000109291586039498
6.02498040316185e-05
0.000109211204870607
0.000143770620849075
-0.00014283644932176
-0.000207797963753155
-2.9958650297727e-05
7.86743697857131e-05
0.000104209616797235
-0.000102170830639144
-3.2561177785059e-06
-7.78137031807372e-06
-3.45180706901062e-05
-2.80250055458244e-05
-7.88685984350388e-05
-0.000173405919319069
-3.05048059615685e-05
9.1814579413393e-05
-7.12244014420755e-05
-0.00021226858418724
-0.000156997904807519
-8.62952450601877e-05
-0.000164841393223259
-0.000114320740047663
-0.000165969578894941
-0.000173537780668746
-8.5695059030141e-05
2.62675507548745e-06
2.28164222418828e-05
9.17653755009193e-05
-8.555616644969e-06
6.23424548256526e-05
0.000287315407536848
0.000239021728612004
0.000318542067636976
0.000342225056088259
0.000253592001121548
0.000254621575467451
0.000519482157074691
0.000136914751520021
0.00027226397415577
0.000372225201193469
0.000247471086083649
0.000344988240100258
0.000203620275394374
0.000119698487083821
0.000102946368399301
0.000202099506821697
5.46926092948952e-05
-0.000170364908836944
4.23925346331967e-05
-2.89962075949652e-05
-3.99949844087534e-05
-0.000108872430811415
-0.000227376991510995
-0.000122376923403915
-6.89404646745263e-05
-0.000187578701195718
-0.00032237836204486
-0.000229830876512703
-0.0003920784492193
-0.000257208861880615
-0.000246937123602644
-0.000264904908760328
-0.000233400206356371
-0.000269262135702221
-0.00025964077999615
-8.45601978292803e-05
-0.000123747676123475
1.99403315679617e-06
7.90542798118103e-05
0.000232955417386141
5.31174163528324e-05
0.000175620893899941
0.000138019386536317
0.000129719617649458
0.000200808404728682
0.000430039624154782
0.000344448766194679
0.000262410413888285
0.000390827032060182
0.000450422245376241
0.000392661548070863
0.000281525596330761
0.000119106924126416
0.000237563676303204
0.000197551703767732
0.000278596143483565
-2.26239484789295e-05
-0.000105503730846347
0.000124639647147374
-2.4729156878944e-05
7.07014718601601e-05
-8.55847415728521e-05
-4.4969426429092e-05
-0.000167214566325741
-0.000192459637819462
-2.56027503374063e-05
-8.0717952959553e-05
-0.000130766305654418
-0.000189442558912532
-0.000203889853690254
-9.25298289740332e-05
-0.000147511104893898
-0.000312946955306489
-0.000243363679008081
-0.000182158575622864
-0.000187805100640757
-3.7134379179567e-05
-6.55711130030278e-05
-0.000125436914728105
-0.000106182000816235
2.22675623764071e-05
-6.64283456802084e-05
-4.30260833010197e-05
5.94087190229459e-05
-4.40258381601188e-05
0.000167595934458707
2.33066745944385e-05
-1.16034989366096e-06
-2.52974099688825e-05
0.000180174270099768
0.000215459479070328
0.000358200436437672
0.000338100383079388
0.000449488057958918
0.000371671699682745
0.000314233758787666
0.000422080666045003
0.000290011386850355
0.000395764618774271
0.000273022007649747
0.000325882595684256
0.000195583574477251
0.000170449019309407
0.000102702973772762
-2.12183949819391e-06
-3.16656665049507e-05
-7.06790297564444e-05
-5.23524998915652e-05
-0.000314823419184092
-0.000261962470721156
-0.000244984615589078
-0.000216784390228854
-0.000147325520528618
-0.000269273465497395
-0.000252600239247671
-0.000357121860742635
-0.000259597055813209
-0.000268440332073149
-9.35502549521038e-05
-0.000272132143201499
-0.000280377227440515
-7.62110173608906e-06
-0.000200621530168592
-2.47078418684044e-05
-1.59232713324965e-05
3.92595994670615e-05
7.83085065584298e-05
6.62325664284273e-05
0.000174581100139786
8.19423487724493e-05
0.000280198867301791
0.000160437543883223
7.12080995417932e-05
5.86738462855329e-05
0.000250943905274702
0.00016581555151583
9.51440774371869e-05
0.000285496993851506
0.000288639077749328
0.000110266984259237
0.000288237329415102
0.000114184966160528
-3.39857725315906e-06
7.15256418025896e-05
7.41752205433219e-05
0.000164667694696554
0.000109026039946494
7.26624193700199e-05
-6.63101999609111e-05
-9.17898291242232e-05
8.17625720389337e-05
6.01882389821052e-05
-0.000117382733761622
-6.06577871010311e-05
1.61105972002283e-06
1.23494234638188e-05
4.94452275005295e-05
-0.000173136595634987
-0.00010327141305782
-0.000215874641209338
-0.000145933160891904
-0.000133036884662464
-0.00030025771041466
-0.000135398064889963
-0.00022536147797365
-0.000331289923512591
5.68504031738185e-06
-0.00021491179894613
-0.000158219909889834
-0.000104733779992575
1.66041425125142e-07
-4.81750571284102e-05
-3.834522056361e-06
-4.9444659526739e-05
0.000197988827944446
-9.47074875162418e-05
1.20078801031868e-05
6.42290512787734e-05
0.000183801885224745
6.83964395855716e-05
8.52226571678196e-05
0.000386682670646714
0.000379151227630626
0.000472773893729988
0.000170336989354277
0.000131667224746197
0.000259897070016671
0.000334418354083782
0.000167619541746029
1.93196433911742e-05
0.000266311662910134
0.000119652679355709
8.96020514958851e-05
0.000153479018539516
0.000186352256332674
0.000186509855813553
0.000102371542301618
6.08585599465194e-05
6.82308841209557e-05
-3.88289628996652e-05
-0.000271212848889495
-6.19059701228259e-06
-0.000103449921457422
-8.9008546353708e-05
-1.02731881965751e-07
-4.59045723464785e-05
-0.000118149011397546
4.50718609827428e-05
2.87133007562175e-05
-8.18646409048518e-05
-0.000139942311046216
-0.000206077298839526
-0.000102694526125833
-0.000151502841384746
-0.000178027532223476
-0.000127381539851018
-0.000147150193725812
-0.000249989923418442
-8.66160374250227e-05
-0.000167926732453017
-8.42581701218198e-05
-3.50673719584681e-05
0.000130477536026888
2.45252200758158e-05
0.000100166357535471
0.000115150813297548
0.000270621143722587
3.39990027471812e-05
0.000179226125796818
0.000142340622938127
0.000356295378071231
0.00017666095714575
0.000273123128902331
9.21504729821049e-05
0.000291501533671304
0.000198168958921845
0.000218266728824651
0.000485831123026671
0.000112046881226419
0.000347217687647831
8.63401346297022e-05
0.000145556719062002
0.000166347064320704
0.000109984692269397
0.000120834202381295
9.5211264674496e-05
6.672462089118e-05
0.000138137771088262
7.23735158526436e-05
-7.28034456282432e-05
-0.000154146618404544
-8.8811447603454e-05
-0.000159340258296639
-8.95287048347106e-05
-0.000208451752725954
-9.58785890839698e-05
-0.000141566347026248
-0.000166055511762708
-0.000193066488546575
-0.000405150088378659
-0.000257032085628083
-0.000293595265822007
-0.000131285927717555
-0.000153190002696394
-0.000321931605218279
-0.000240937341930165
-9.41549186428495e-05
-0.000271897823356466
4.37813842700728e-05
8.10252208201068e-05
0.000101650118140659
0.000153125746554852
4.37181160701467e-05
0.000267922911559171
0.000238239268307026
0.000138481647327035
0.000346488790557819
0.000235477991425736
0.000284671921001012
0.000409137679182061
0.000432800731126418
0.000331770925895239
0.000385937694290409
0.000192951022601527
0.000246994379332035
0.000347916090989606
0.00019710344786449
0.000252116595690643
0.000141689212038785
0.000110053728155317
0.000308768264758889
6.83737294447534e-05
-8.10894934223779e-05
-6.7154539179464e-05
-3.82483706949673e-05
-7.28232880605293e-05
-3.69684268316859e-05
-1.52079614997045e-05
-0.000171282276807896
1.91140136009287e-05
-0.000144352946982399
-0.000177713116600098
-0.000165160453431958
-0.000264293481267962
-0.000175911091375175
-0.000254711065166491
-0.000217389762659938
-0.000240797955577626
-0.000317137586071179
-0.000267648953843403
-0.000261800877500591
-0.000132145622510512
-0.000117128236926294
-0.000217193757144554
-8.59965940075075e-06
1.38154020374054e-05
-2.1134320326025e-05
0.00015081578511036
0.000138950342263278
0.000212264759802424
0.000156676914596013
0.000248736656141769
0.000244653832898569
0.000336346241322588
0.000393190735541238
0.000251957185497184
0.000585957035111995
0.000335544582159724
0.000469618174374728
0.0003984715597026
0.000415202397658539
0.000312920645479543
5.17782009704402e-05
0.000371594760184147
0.000291593626873541
0.000104850184499343
0.00021445622596043
7.19207756149547e-05
-3.20779793715339e-05
-3.18465993996939e-05
-6.96713789672367e-05
-0.000112360812984941
-0.000159207023133754
-5.25915316302337e-05
-0.000100028689568737
-0.000310047975256348
-0.000193748321409041
-0.000223558803710939
-0.000205554460509677
-0.000288690726562816
-9.80998833573663e-05
-0.000218860606338816
-0.000144751437523729
-0.000178377099504992
-0.000206291553091303
-0.000164329903648281
-3.37553607756948e-06
-6.28892966173106e-05
8.44579393029012e-05
0.000192526211083285
5.14366099276666e-05
-4.56987903144659e-06
-0.000137993632779865
5.58297922368163e-05
2.1160402310428e-06
-1.94680671788054e-05
4.89461800731577e-05
0.000233091125559606
4.30308594878888e-05
0.000278054981161575
-2.52642977989447e-05
5.91928113666534e-05
0.000286009704313119
0.000201817386604151
0.000172345609739599
0.000126964764426316
0.000265928241156139
0.00042138562188382
0.000228926571084434
0.000130265516605109
0.00031514786136806
0.00014170775963569
1.68627396009359e-05
0.000297481747109841
0.000119292918287771
1.63147134055306e-05
9.13810115220868e-06
2.67725441050211e-05
-0.000106236300422134
-0.000233612814411767
-0.000139327969113423
-0.000407955928306189
-0.000237692417422048
-0.000294786290630934
-0.000294369491615222
-0.000318275069089953
-0.000247065872361546
-0.000277329391659981
-0.000166719296642128
-0.000313543967049709
-0.000168003046846293
-0.00012366912050179
-0.000164634912347447
-2.26598594372727e-05
-1.47225766252918e-05
4.33216010929544e-05
-6.15687203993222e-06
0.000108465232313942
6.25618184201189e-05
0.000175302505062404
0.00015186690572633
0.000292064244618166
0.00025142081345423
0.000275872305118058
0.000196652696903102
0.000276142379989769
0.000189970521138728
0.000215236990917056
0.00049624298592959
0.000254671523543377
0.00018867471072417
0.000224660529557603
0.000121728755241799
0.000314465943426127
0.000139959243401944
0.000111576379138971
7.78056661552165e-05
0.000144062312341253
-5.1187984912649e-05
-3.97888912970265e-05
-4.19546594428896e-05
-0.000130074265650709
-7.88376079565956e-05
2.74259772609157e-06
-7.33546199776012e-05
-0.000136077513212668
-7.78329948474707e-05
-0.00011476416710911
-1.20182416817658e-05
-3.50292227148841e-06
-0.000217223943452278
-0.000217890975322908
-0.00013819000401604
-0.000261485970764314
-0.000259187910654521
-0.000173788144345645
-9.76700094864228e-05
-0.000218029934531882
-0.000122847362582429
-7.36166430719502e-05
-7.91081416113714e-05
5.18642106018015e-05
-0.000107133558036235
-0.000229550688875408
1.68841067664687e-05
