# Supplementary material for: Research on computational propagation and identification of mine microseismic signals based on deep learning
Source: PLoS One. 2025 Oct 22;20(10):e0334641. doi: 10.1371/journal.pone.0334641 (PMC12543183; doi:10.1371/journal.pone.0334641)
Supplement: S4 Data — (ZIP) [file pone.0334641.s004.zip › 000100700001005.xlsx_0.txt_24.txt.txt]

-0.00010050372966502
4.78189168894982e-05
-7.98356303264119e-05
-1.66813100346267e-05
5.39299903639403e-05
1.5068422102362e-05
-4.63802776151017e-05
7.65788303280203e-05
-1.25125495928805e-06
0.000170915751307789
0.000160050414608333
0.000161497639253644
0.000130524933238553
0.000137129701625346
0.000215379857291307
0.000152603485876233
0.000243315399283103
0.000330857143045622
0.000209554992206112
0.000134811864344138
0.000180185411346053
0.000131546481635884
4.83568669596226e-05
4.8105210141655e-05
0.000170226825001831
0.000142071108881891
7.70556759202852e-05
4.58177436934828e-05
1.25738669112218e-05
8.26944625026811e-05
3.52573734206805e-05
-4.37426474079982e-07
-0.00013489584026552
1.99377502130978e-05
-1.90172543098548e-05
7.08618492615769e-06
-0.000123835333267132
-0.000185939278796589
-9.27996061978077e-05
-0.000177632745815175
-0.00020418195775985
-5.56539655762038e-05
-0.000155635371621886
-0.000161985582686777
-0.000201662567036927
-0.000139835850149248
-0.000206429989001657
-0.000234627327317955
-5.78100003892208e-05
-0.000140826664348645
-0.000148635095947521
3.1769151840102e-05
0.000216019078672875
8.78703922563035e-05
1.00086690718071e-05
2.34666479245174e-05
0.00014338329226955
0.000224843547288942
0.000213104193286745
0.000345798132063737
0.000272677771928862
0.000319294715785466
0.000285712800735855
0.00022792604019578
0.000256470957019319
0.000246974726555045
0.000131578273132174
0.00016374815395138
0.00023589974000414
9.35906708511098e-05
-9.5320205317232e-06
7.17666921058817e-05
-7.34629503772052e-05
-9.69662085083511e-05
-9.4625170648812e-05
5.22245433740618e-06
-1.45879175001708e-05
-0.000109767806315467
-2.81164826555045e-05
-7.72648720157671e-05
-0.00012016145906288
-0.000103358710607324
-9.20068422103981e-05
-0.000187241503906018
-0.000156550884759053
-6.95196133359546e-05
-0.000177653633759104
-0.000153201917404432
-2.30086101356429e-05
-7.05021803848455e-05
-0.000146539974248188
-9.12947766483679e-05
3.36004505450092e-05
-1.90955411513343e-05
0.000100465588158023
0.000106224550794031
0.000182123589033971
-1.32675753529794e-06
0.00023077408923514
0.000191171848589547
0.000156125463993143
0.00015678337140352
2.0513433264182e-05
0.000324688846845396
0.00025124955716886
0.000279522273944207
0.000200140979799124
0.000215212655268586
0.000236049744374122
2.52841177487047e-05
0.000109935829100183
0.000151560854680988
0.000159681408127834
0.000176844831460763
7.50393954838112e-05
0.000116754657684168
9.34434065716717e-05
9.17105619307871e-05
0.000116655655442797
9.70334962143107e-05
-8.54141371520137e-05
-2.99171776331124e-05
-0.00010746330704968
-0.000271800051579876
-0.000108290172283533
-0.000111239995642868
-0.000154273322167308
-0.000241979574648196
-0.000170878120613101
-0.000103543759860662
-0.000168825134958415
-0.000142585743970679
-5.66223579948741e-05
-6.61726806084615e-05
-0.000115317069083558
-5.11366459137894e-05
8.76500784464301e-05
3.2559713881994e-06
9.98830071219537e-05
0.000212593853779267
9.95202730754393e-05
9.92332641070556e-05
0.000303132893973351
0.000171475103684171
0.000235495232792954
0.000178810501102925
6.7400706048624e-05
6.01785637869876e-05
0.000129323430696383
5.21364141287366e-05
0.000112358510779789
0.000192303038647679
0.000129997913496553
2.11975002892153e-05
0.000157694856635704
0.000168780435707277
4.63647413370078e-07
2.18803251863584e-05
-3.18295022633558e-05
-4.05028852866916e-05
-3.33105802612293e-05
-2.1346915171746e-05
-3.47900825633351e-05
1.69080879261293e-06
-0.000146012051878997
1.89263379681123e-05
1.24641251209173e-05
-1.97728492788025e-05
1.8757415377689e-05
-1.14777535491696e-06
-5.51695545905676e-05
-3.61540258772485e-07
-6.92384726305922e-05
-0.000121801068487359
-0.0001042971620274
-0.000109523742045329
7.38996464961316e-05
6.12048287089828e-05
4.3265379548559e-05
-6.85610197568437e-05
4.98010782823219e-05
-6.73143612442826e-05
-0.000122225106391647
-9.40120661093758e-05
-1.8738416879213e-05
5.11999817312444e-05
5.0057639041739e-05
2.1424725242324e-05
0.0001337665451968
5.73310993173074e-05
6.17459730617646e-05
9.08600783545218e-05
6.18358606443293e-05
0.000129959482998801
8.8946014121419e-05
0.000150598929608758
0.000229413355308482
0.000268348252897667
9.5362817072351e-05
0.000171843874303377
0.000306327908254058
0.000244461713741122
0.000155855118580712
0.000174140242925329
0.000384577114627341
0.000368878214402006
0.000181461401125578
0.000195025207035525
8.56317286329241e-05
0.000131731261780187
0.000131344718997041
2.11892179533863e-05
-3.48063026320707e-05
-0.00011008703001159
-4.77261504324948e-05
-0.00026583685415903
-0.000196441260143067
-6.41741371062274e-05
-0.000308821895190259
-0.00015871890932334
-0.000227190143312117
-0.00017781091740784
-0.000219210809786855
-4.06396283895276e-06
-1.51352783608904e-05
-6.79058296873424e-05
9.66966921080764e-05
-5.4531386445943e-05
4.66040803998141e-05
0.000103346493737175
9.80226743481226e-05
0.000180514813855009
5.15281061877831e-05
0.000181250458226377
-2.89792572882348e-06
3.58890531446155e-05
0.000115676802262932
-1.8853303476096e-05
-1.68785131108186e-05
5.22125464733459e-05
-9.88861877629497e-05
0.000104076332299486
-4.65634748003729e-05
8.68332846324161e-05
-4.9726817877053e-05
0.000142171880401284
7.08278711830572e-05
0.000174521672967838
0.00015524815436254
0.000174557764419416
0.000193342865919367
0.000257655070596277
0.000262859600036793
0.000228353149358931
0.000337190496745915
0.000340590888995298
0.00011090354925923
0.000163626935118792
0.000166176024637766
0.000166413760840387
-2.83900566833517e-05
5.36606743790862e-06
-1.31561509421239e-05
6.17131102999504e-05
-4.31770079783434e-05
-2.84990143129101e-05
-9.41502110072032e-05
-0.000359189957412539
-0.00019872338395529
-9.31539295071331e-05
-0.000186958918038639
-0.000116457707015555
-0.00012141363625015
-0.000104349328713849
-0.000122922526861993
-2.77584741065563e-05
-0.000145246963933678
-7.52232218045416e-05
-4.38476704241052e-05
-9.25179269448333e-05
0.000101764727974454
-4.34298682835422e-05
-0.000112563289826687
0.000110709643694411
7.97921466078092e-05
0.000115589711932986
0.000275744795569528
0.000137287272325587
0.000146047507126487
0.000181849576379896
0.000241961392719998
0.00015587986171268
0.000117093947200784
0.000163087013079902
0.000270779578105131
0.000127439413404508
0.000214191396558774
0.000191543784011251
6.04023603988447e-06
0.000167299928710156
5.84681411353305e-05
3.80144791840332e-06
0.000186414445357505
8.05923385607696e-05
0.000103434660009708
0.000108082748480232
0.000214661422887857
1.30241931216407e-05
0.000101520613627967
0.000193805125134476
0.0001522461537811
2.47517945689507e-05
-3.60464294963017e-05
3.96352565319534e-05
-3.08093944135759e-05
-0.000151594971108555
-0.000190395645905583
-0.000242000834239717
-0.000254338903086806
-0.000272918477556919
-0.00019372246072043
-0.000202526408090543
-0.000186431556356901
-0.000214086393859962
-0.00015598803268754
-0.000242908039958952
-0.000213435222555659
-0.000173532409451988
-9.44491160161641e-06
-9.57049940874414e-05
4.57455709646184e-05
0.000163106772640953
0.000109546707577181
0.000243649962955572
0.000153255262528597
0.000265147793566685
0.000413453594665338
0.00024206353462132
0.000201472541872414
0.000308754959773376
0.000162524235780521
0.000330982490816765
0.000257110783473374
0.000258606260088418
0.000234431478884536
0.000175140214705954
0.000277477541878959
0.000177477297172873
0.000174977613613805
0.000109202489562925
0.000236088397826304
3.01076132613417e-05
3.28137503191319e-05
-5.28962439682391e-05
-0.000111028922521188
-4.43262945353053e-05
-0.000244733991644282
6.61312368333184e-05
-9.43556978170748e-05
-6.61435081478737e-05
-0.000127706996191412
-8.05397421729087e-05
-0.000138876695616701
-0.000164558835044544
-0.00013033978488722
-0.000100927042642577
-0.000161169632635475
-8.31144154648517e-05
-3.07128124325226e-05
2.93065577818627e-05
1.23931842480891e-05
-0.000219568682858679
-2.09139247965413e-05
-0.000170499265223204
-0.000126579006386077
-0.000114105699204041
0.000119833300024262
-7.06527623105494e-05
5.59079039564059e-05
-3.45939702532183e-05
0.000122766632806085
0.000233703892848187
0.000196246653151779
0.000178989885776409
0.000135044287297105
0.000290848284290994
0.00017947495265478
0.000195161683565289
0.000184579739682813
0.000223862745539128
0.000263486648858881
0.000234980241970524
0.000249564554577519
6.7036462591851e-05
0.000162818823529794
0.000197924471432347
0.000152043540898286
3.61428320269311e-05
0.000171082053843146
5.21166157012546e-05
-6.44639473966719e-06
-6.70775624999108e-05
9.56380257206841e-05
1.96422284486693e-05
7.69766928669011e-05
-0.000133964801413776
-0.000112757528395779
-8.65040282499519e-05
-0.000221393963188707
-0.000124836673225455
-7.20961922628879e-06
-0.000133714420289127
-0.000150494746391753
1.4572185536713e-05
2.57641003731557e-05
-0.000168973041497503
4.74264418440046e-06
2.53257293697559e-06
0.000104820665565269
-0.000128473152054788
-7.95568795794062e-05
-2.17519365831785e-05
6.48426729065567e-06
-5.99473517763154e-05
-0.000208384035537073
-0.000134618300965817
-5.93069869708756e-05
-1.00946730348334e-05
0.000175840194256905
9.30105335516884e-05
0.000143787303327829
0.000132996457328121
8.49836536275426e-05
0.000194960822187556
0.000202147446490886
0.0002112098412917
0.000294367553613384
0.00018746538160816
0.000125715280140445
0.000140657110504915
0.00014904307325382
0.000206110427588866
9.30946602722692e-05
0.000215065183831418
8.81673099085627e-05
6.89762325581615e-05
0.0001005066777203
1.94467367392386e-05
0.000133145084734877
6.40395175177495e-05
-4.52611369225795e-05
0.000137977620221841
-1.75589907117181e-05
-1.01565573717268e-05
-5.5869824198471e-05
7.12001252197505e-05
6.92069676227954e-05
-2.35727328051591e-05
4.62080988907369e-05
-1.09747068569877e-05
2.98985071538426e-05
-6.42534735484067e-06
-0.000131509529213037
5.23551936816035e-05
5.27316486049715e-06
-0.000165731483101195
-0.000151030983703211
-0.000142831889088833
2.44348116414129e-05
-4.97752948442343e-05
-6.73903550770505e-05
-0.00014878163748071
-0.000136892222395192
-0.000100130256083739
-0.000146648925635133
-6.35217388754469e-05
-2.55919568651841e-05
-5.64886872731433e-05
5.34261279137909e-05
4.72388331813449e-05
0.000162536020074473
0.000170798051059378
0.000325399820227991
0.000199671989519819
0.000308156310716879
0.000316971443855124
0.000257240093582629
0.000308256618394454
0.000296688324029363
0.000385416979669299
0.000249828762972326
0.000280216372579906
0.000264848622475178
0.000176340276616065
0.000144138899172738
4.23933375216052e-05
0.000121048784868355
-9.97560978848108e-05
2.88699302708866e-06
-0.000163557105406499
-0.000155109607535961
-6.14896538557712e-05
-0.000175467265396092
-0.000200679926326632
-0.000173940247576709
-9.45263438366676e-05
-2.72349612563155e-05
-4.90387255404657e-05
-4.59170126326346e-05
-0.000125220761477268
-0.000230944206118099
0.000129409841532864
3.25304679077857e-05
-3.7656414409739e-05
6.77132225670979e-05
-0.000117048835850944
7.84051943553115e-05
-0.000124360054479816
-0.000185142448789456
-0.000174828252807204
-0.000292847535671096
-0.000214966275982521
-8.56546213747644e-05
-5.44145145506629e-05
1.88517863468638e-05
6.2003726491568e-05
-0.000112368284809923
7.90942840833416e-05
8.77333908487033e-05
0.000286591362138725
0.000189707331291007
0.000193752853803593
0.000279178953642685
0.000347899384312442
0.000219470407212165
0.000242850722234532
0.00022786690360652
0.000322077219687254
0.000326046547695834
0.000268341263836802
0.000256341553382043
0.00021757767523204
0.000185834731137855
0.000179543359865579
2.44624010854263e-05
-2.21177429940863e-05
-9.54591992021499e-07
-3.95735638057871e-05
-1.07195181880935e-05
-4.0254928653689e-05
-1.29452814143222e-05
-0.000147884920632687
2.19912663939955e-06
-8.77416128593441e-05
-0.000167409040664773
-0.000212401521750794
-0.0003663427759852
-0.000263983397962129
-0.000167874155321607
-0.000297051349190385
-0.000251602645855099
-7.45938463781557e-05
-0.000249110108023352
-2.51970274312913e-05
-0.000210128445645931
-0.000153987604054943
5.63467830401263e-05
-8.20524438090688e-05
0.00013464135603215
5.0346726716658e-05
0.000152242456995665
0.000206113512344446
0.000342071170360081
0.000177247095464126
0.000385069989388195
0.000225933817944067
0.000148070556552127
0.00041876708449909
0.000226396162854948
0.000368006861535071
0.00037693150003488
0.000331458045516258
0.000284785193424875
0.000131433611435632
0.000201746869323028
0.000275033927895412
0.000107216546155185
0.000161995092182046
9.45141239970226e-05
-1.13379506451022e-05
-4.68297661062125e-05
9.44097954050656e-05
-2.74771808272544e-05
-8.2600129173463e-05
-6.41815598433166e-05
-0.000135466122821259
-7.0519130187324e-05
4.34753916515031e-05
-4.43711370801581e-05
-0.000111897494947214
-5.73329924161379e-05
-0.000240486174108547
-0.000201845499303481
-0.000166642741403953
-0.000258695076316298
-0.00015871080810879
-8.6586791401222e-05
-0.0001669201520746
-0.000112957298317806
-0.000182345126618013
-8.76188117984488e-05
-0.000103407399905447
-9.25799303436143e-05
3.97006384724715e-05
-3.31943546668245e-05
3.74793997541245e-05
-6.12178469336291e-05
0.000117325010964052
8.01907577988615e-05
0.000107077652354701
0.000113955028456207
0.00015088170176547
0.000255191247053622
0.000150233109081529
0.000266661449720244
0.000158587576466592
0.00012008790788479
0.000112311957430164
2.87575349842333e-05
8.04501570062047e-05
8.70832256797691e-05
0.000199404983573977
2.45105270115693e-05
0.000147885190223732
0.000177268678497464
0.000121023321625368
0.000202384286603451
8.10630940086123e-05
0.000138916207714084
0.000108184921869752
7.39542895007614e-05
2.02142570360649e-05
-8.71613718578871e-05
-9.32149115841853e-05
-0.000145088544850961
-0.000119229505092694
-0.000290277150270895
-0.000307134996979097
-0.00023981840490347
-0.000247181562089134
-9.25297584639429e-05
2.18086524006682e-05
-0.000216766500619597
-8.64350874685172e-05
-0.000274428926011668
-0.000144575244052667
-0.00013330617617014
2.19524502595117e-05
-0.00010294982924434
-0.00010946736654538
7.05458637263686e-05
0.000147866811881505
0.000184607477974111
0.000286291407403247
0.000197486271059909
0.000354857610799829
0.000256700025921415
0.000255384324581133
0.000295622486774013
0.000203486646416287
0.000232693350365108
0.000220279087567656
0.000311485235688297
0.00027366016483345
7.77714249644711e-05
0.000135068528308892
7.66147533995441e-05
-0.000132404366059872
2.32756838432741e-05
2.58392384988607e-05
0.000104118828403732
-1.52837388614564e-05
-8.67495697961817e-06
-2.43384025284431e-05
-2.68543852049333e-05
0.00013383820605459
0.000106514890449546
3.60986857783818e-05
0.000151124488802751
8.25367532383347e-05
0.000209121037560477
0.000161935331687466
-1.93807170009952e-05
-0.000152202369069015
2.80470300986859e-07
-6.63241162349672e-05
-9.41889387989051e-05
-4.52902236379449e-05
-0.000117916489816747
-8.60744150047801e-05
-0.000172200852537515
-6.29677550635717e-05
-5.25784663386582e-05
-0.000143588170829337
-0.000166020632226153
-7.17997007121933e-05
-5.77580350412437e-05
2.18794384178673e-06
-7.130548561756e-05
-8.46456042317365e-05
-3.29987826721852e-05
1.1388243230263e-05
0.000154754097020643
0.000101457851409732
9.59447520470891e-05
0.000224785377828134
0.000176353824613223
0.00028510649252703
0.000288374655893702
0.000224512356162127
0.000271294540719756
0.000241410723052381
0.000236998812469795
0.000124147337964651
0.000203868901567986
4.22873465540674e-05
0.000190106613130675
0.000212020830239611
0.00014777329565268
-5.05759627578399e-05
7.10136077112818e-05
0.000106597247413215
0.000107919046471678
-2.41600870036334e-06
0.000112976219019079
2.89000012342324e-05
8.79186643413554e-05
-4.5044815538244e-05
-2.21071080893315e-05
9.89050428019301e-05
3.8192861401357e-05
-0.000100168078200224
1.61799457641789e-05
1.43651956668382e-06
3.44736947023275e-06
4.70233730905841e-05
-0.000209132510527122
-4.02486498535095e-05
-0.000226268307524037
-0.000112501581821497
-2.4721767157975e-05
-7.67277626158935e-05
-6.79259794014509e-05
5.37939119874795e-06
9.64110339894103e-05
-0.000135702486432053
-2.7036833910999e-05
-3.76376495306523e-05
-5.01516639145612e-05
-9.99718027314937e-05
-7.0705536503842e-06
-2.99450493593276e-05
0.000176935825148089
5.36170432234097e-05
0.000244073943387156
5.03761008853329e-05
0.000186409347743856
0.000124222468886729
7.51211477135937e-05
0.000123736828048572
0.000205167271991996
0.000196730044305563
0.000220006345942404
0.000213855200290407
0.000136533689309622
0.000329096221225044
0.000264010873293385
9.50824288714147e-05
0.000148038051817693
0.000144868214986269
0.00010680434263312
2.6669531820469e-05
3.31353530799866e-05
7.70486300901641e-05
8.29790659339864e-05
-0.000108198139949649
-9.57501927892064e-05
-3.62663289682075e-05
1.75883170484164e-05
-0.000136965375334732
-8.94153522976266e-05
-9.66452010259497e-05
-3.67998323685768e-05
-0.000146737317201211
-0.000144514610539337
-2.45734107019802e-05
-0.000193653184777007
-6.01116071284544e-05
6.37329759058063e-05
-9.77027604440466e-05
7.3684857005226e-05
6.97953848679662e-05
-5.50964101241683e-05
5.26869938076463e-05
-0.000137669506398806
7.44105594004095e-05
-3.62594158872704e-05
-0.000140937277460202
-5.94590635160973e-05
9.63694999863606e-05
5.40121869358981e-05
-0.00010519707631459
-5.12554658783246e-05
2.77597510823918e-05
6.67567181592711e-05
5.08141841591819e-05
7.03641360019763e-05
0.000174387341682994
8.4441450580381e-05
0.000219933659581984
0.000155297008604095
0.000170081839387071
0.000289039031726299
0.000190738799714005
0.000271547775319092
0.000349387523788114
0.00030565342344411
0.00015059961280579
1.70883773834614e-05
6.08156612425294e-05
0.00017227656972631
3.33341372839803e-05
0.000137842768744747
-0.000112440243621203
-4.54529122189348e-05
4.01574502096522e-05
-6.26459903328835e-05
-0.00015815993743208
-0.000271587195780486
-0.00011829364394285
-0.000109889879804837
-0.000348179632503034
-0.000295733344469352
-8.41253401856244e-05
-0.000141549184613813
-0.00023145970432593
-9.43005625283204e-05
-0.000209865558654016
-0.000116764722795261
-0.000166407855153814
-4.99377195187714e-05
7.49804623857732e-05
-0.000129242653904317
8.53027157309014e-05
-3.48193199910441e-05
0.000157021696853728
2.47572822035519e-05
0.000131113514233591
0.000241231885535037
0.000265602784634565
0.000303199898145765
0.000240914390345114
0.000261427027405496
0.000352714317180535
0.000270871073862689
9.04595783834469e-05
0.000233103659784555
0.000256653438350111
0.000354283532182164
9.86044669080376e-05
0.000248404938025515
8.20031273319044e-05
0.000193637093919091
6.53871258891224e-05
9.93543680484032e-05
-0.00011382343979905
-0.000175306114773506
-3.4449678095968e-07
-0.000107842073504683
-9.66782206898624e-05
-7.35846822657733e-05
-4.86769457576226e-05
-3.55449115189663e-05
-0.000154099715048958
-0.000119431042281905
-1.47878980020687e-05
-2.65623296998751e-05
-3.97247119684834e-05
-0.00014001143663536
-9.91217988193725e-06
-0.000197070976593207
-2.64648662395269e-05
1.2385057048185e-06
-0.00013013082037482
-0.000122342825675165
-9.95254927908603e-06
-0.000146484554783755
-4.30176622353456e-05
0.000105875618051669
-0.000123638786931974
-6.25909434076236e-05
-1.50171811273836e-05
0.000160659414087489
8.82027537262348e-05
6.93654605800463e-05
0.000236651450918474
0.000167209863482782
0.000217454205945645
0.00018036900529467
0.000166807900510967
0.000243413485299893
9.38072991467015e-05
0.000265827620649493
0.000236310100110089
0.000175630457526242
0.000246454126575313
0.000102806596785156
0.00014099986485429
0.000144742859211581
7.89977681498497e-05
4.78583675321646e-05
7.74725881257044e-06
-3.73173664309093e-05
-0.000154129944305134
-1.49506727219701e-05
-9.023075828139e-05
0.000102963242493828
-0.000213180435902864
-0.000175739985228509
2.63560086057755e-06
1.34034496961793e-05
1.12073009532929e-05
5.86959158123529e-05
5.09119236703565e-05
-1.68032531295921e-05
-6.67718496288479e-05
-3.19325914704925e-05
-0.000145937814650913
-6.62087488846139e-05
-0.00019680740384126
-0.000233478436511155
-8.82065847512222e-05
-0.000314577511724738
-0.000173187664920948
-0.000159003075640385
-0.000136390788174165
3.99649687794767e-05
-5.79587954822228e-05
-2.96943048221539e-05
4.67508829557477e-05
5.44202369146865e-05
-2.67849329369755e-05
0.00017582131252364
0.000113262614749711
0.000185360284948255
0.000225342974646998
0.000222864242790346
0.000281262854545302
0.000222267821691787
0.000321539257077669
0.000234668230715065
0.000348012145688834
0.000223978727196529
0.000264075859579297
0.000268456161620442
0.000167276019173605
0.000219152007957042
0.000156110151034347
0.000313873760863245
7.07494259968569e-05
7.07399755878703e-05
-6.29569170493638e-06
-4.29966017550005e-05
-0.000187706331979084
-8.63269022182471e-05
3.14322804838289e-05
-0.000156353231723641
-7.24878502959597e-05
-4.13302364894153e-05
-0.000141664638069704
-0.000219561027203329
-0.000220766866910055
-0.000241800043550581
-0.000278987507343772
-0.000210400476744884
-0.000126876582723173
-4.71985042050342e-05
-0.000162874555067732
-0.00020200838999802
-4.7316521396233e-05
-0.000196148948646684
0.000141385325702859
-8.53736452809965e-05
4.24225660500801e-05
5.63634549091387e-05
-9.03627356301683e-05
0.000195351692668427
0.000281261813450254
0.000151083951451899
5.24008437400066e-05
0.000185749731427169
-1.14377147702071e-05
8.67652564407704e-05
3.36112271276877e-05
0.00025721895943605
0.000307374852091547
0.00033578302718596
0.000167531011121033
0.000194652146160559
0.000236670149351792
3.62933025324591e-05
0.000280324830419537
0.000246405404948506
0.000223884986582408
0.000219555719017486
0.000143082439460374
0.000175670325192905
0.000185032604619094
0.000212943059966816
5.88916553093854e-05
0.000156662304833336
0.000101492057382035
9.9327965033567e-05
-2.66728764203618e-05
-1.18870371734697e-06
-8.7493699491214e-05
-0.000163274962916555
-0.000182933676271355
-0.000207619338643702
-6.14456522246139e-05
-0.00018231467084382
-0.000115762737835265
-0.000137029326150601
-0.000179585679006695
-0.000145391508527037
-0.000198973583279108
-0.000147615840109551
-0.000102480429566529
-0.000194192306480561
-0.000157520756474803
-0.000232030874345032
-0.000245604657184227
-0.000122556247509856
-0.000154410497718657
1.47765005787307e-05
-1.91650838157532e-05
0.000128511150183778
0.000148670339168457
0.00020219711963886
0.000409473916578021
0.000227546725454653
0.000247310151194137
0.000311454181597914
0.000258475435109161
0.00033845300327212
0.000289284001535712
0.000316784213972689
0.000250910414258539
0.000319812087170454
0.000237100427571158
0.000213537562360758
0.000361074795204996
0.000253004069480947
7.15791385431441e-05
0.000209224904284283
0.000173202395668128
-1.68478971652651e-05
7.53748252565332e-05
9.7235224659303e-05
2.32164053676217e-05
-3.5506084772063e-05
-6.37476336507253e-05
-0.000111310397617103
-0.000154316386796282
-0.000107892659639623
-0.000153516876901734
-0.000125537688860189
-0.000125486727561277
-0.000171096871531865
-0.000300873924998973
-0.000272303260114042
-0.000250895150286059
-0.000256926591176264
-0.000189413226842018
-0.000226317211629739
-0.000120747772528376
-0.000176599629063071
-1.27917386834276e-05
-5.85855413836953e-05
-6.7288707555687e-05
2.76079082894139e-05
-2.97700698367034e-06
0.000118396834542022
2.39178118136695e-06
3.57076746028685e-05
7.67916452766612e-05
5.10444303701044e-05
0.000194874787259884
0.000138198210313073
0.000256390994749697
0.000211640765735112
0.00025741650392796
0.000306317842008103
0.000194635560538478
0.000284752067851252
0.000333575837695567
0.000260297753273587
0.00014755506753535
0.000257266050257418
0.000171455346713263
0.000309075286273814
0.000111714033711468
0.000132934841414314
0.00023384016556335
0.000125979336081991
-1.69985042580979e-05
8.27297460021237e-05
1.82824858141494e-05
-6.56214865542289e-05
9.56784233468224e-06
-8.73501004446747e-05
-6.21338193231686e-05
-1.14772945021502e-05
-5.6716309912797e-05
-0.000130152651748933
-0.000192875950723025
-0.000211574792546624
-0.000257904236549239
-0.000279508139552941
-0.000257466658630024
-0.000262242852680656
-0.000136773614885963
-0.000100085091525831
-0.000192702534101676
-0.00018956334405524
2.83289546082586e-05
-0.00020472066369468
8.01570688883551e-05
1.55883691109338e-05
0.000135311705441074
-1.51729131245778e-05
0.000181933464607784
0.000229190418865512
0.000176726893818917
0.000231105124570755
0.000477456890150008
0.000241853582822247
0.000294365241124013
0.000211298785013803
0.000297649699512306
0.000295714624874469
0.000290620111496773
0.000193338871991971
0.00014836065316142
7.03676523231854e-05
0.000316468633106985
0.000156549464014797
0.000126678743795742
0.00010087226266135
3.09818448532357e-05
-4.61954883351363e-05
-0.000120824899842471
-6.67734443964732e-05
-6.85348872174327e-05
-5.67113639696722e-05
-0.000162985057592173
2.91107480086403e-05
-2.00951757556555e-05
9.74273129462439e-06
3.79090924842539e-05
-8.22918507319926e-05
-0.000103061625754929
-0.000116863797183548
-2.60796764622512e-05
-7.24214258908184e-05
-0.000109671924030243
-0.000197699821334098
-0.00019835277026438
-0.000141327306605227
4.15656057306054e-05
-4.85488508074661e-05
-0.000157110952013878
-0.00012686522321497
3.57197802406144e-05
4.12589993612631e-05
6.14327576631197e-05
3.80025435598365e-05
0.000117701817345805
-3.10807506313757e-05
1.15027414237102e-05
0.000109034035682242
0.000113008628159516
0.000192951370304882
0.000235610473258292
0.000333428518669711
0.000335873786959505
0.000170741705135939
0.000284813268433814
0.000298603298622102
0.000192252359988263
0.000217397534359206
0.000111945920718313
0.000305877167170503
0.00014444919805136
0.000174036929954165
0.000146145646660377
0.000183991412553952
-1.65794898395361e-05
6.63656999519668e-05
7.49213269665603e-05
-0.000101314853670237
5.95235181851079e-05
-4.90388194607453e-05
-0.000177647760106484
-0.000127517189431667
-0.000149555447718621
-0.000331331048106472
-0.000295248395775774
-0.000335791140199801
-0.000268382893929872
-0.000128662569633985
2.61386941398731e-06
-0.00012717671359802
-4.24408832834943e-05
-1.03584155107001e-05
8.55584973315802e-05
-0.000187487713153132
-3.78722675017648e-05
3.01872394180291e-05
0.000204112959259533
9.95136817690609e-05
0.000168346730268437
0.000198348664327228
-3.05046128701468e-06
0.000117611954106242
0.000209436973263669
0.000123735431792285
9.05911062725652e-05
0.000257159441002601
0.000213133257798856
0.000136336470308879
0.00013951169186675
0.000137191555840013
0.000181962146103886
0.000153462931705891
0.000201209954852077
0.000102193537522614
0.000166711838845918
7.98813680246371e-05
-0.000131926335315587
0.000118485372844153
5.3246833241029e-05
4.68260263273464e-06
-2.2657322117204e-05
0.000109605040015698
9.29334886312193e-05
0.000184418252052007
-3.30725624534637e-05
0.00014596394999769
-3.3983681367179e-05
-0.000119769008065535
-0.000143250928647129
-6.91887137220897e-05
-9.41741643015669e-05
-8.69704577666313e-05
0.000147802222646311
-3.78924536258819e-05
-4.785742112407e-05
-7.85218914899831e-05
-7.17636817921728e-05
-5.69156335771766e-05
-0.000225652276133212
1.13544389211743e-05
-4.85710616409706e-05
-0.000118062124467089
-9.41339848261662e-05
2.27186539839804e-05
-3.29852983248706e-05
0.000129968192280698
0.000115425417930004
8.27467256664026e-05
0.000180194403913488
0.000106878614922999
3.41894959629896e-05
7.46120534899545e-05
0.000107679952339999
0.00017455310246258
0.000191548669295191
0.000110334078449763
0.000144064400085931
0.000108685659514357
5.34895746489186e-05
0.000126547040474571
0.000122717654063369
8.7709083634432e-05
0.000148827155294832
9.54912665733062e-05
0.000117718677759339
0.00017881293980838
4.37034838441952e-05
-2.5135866693186e-05
0.000132622033722132
-4.55783121246378e-05
3.23049615036912e-05
3.44626218458164e-05
-1.05778184164176e-05
4.05983931600841e-05
-5.05180842324631e-05
-1.2355544555686e-05
-0.000170625784914447
-4.6628075078288e-05
-0.000109928572443355
-5.09248725682205e-05
2.88844843322677e-05
-4.90421930042397e-05
-0.000188066678259844
-0.00010070696961362
-7.33640053355909e-05
-0.000279634068325084
-0.000204240214173619
-0.000184398184374619
-0.000197626032666803
-0.000147770055055877
-6.78179444041572e-05
-5.54205669365995e-05
-7.72751464829861e-05
4.14710587489173e-05
7.97976212653237e-05
3.81284012098281e-05
-4.1014113602514e-05
6.60895183621084e-05
0.000147287537743378
0.000189449010120812
0.000191801943994693
0.000244309379480141
0.000204466065783241
0.000382997805546444
0.000247966000084178
0.000356780017186346
0.000515788297368021
0.000368345628006068
0.000382622772080707
0.00026665191243073
0.000260280739721274
0.000119208379492819
0.000203975168828279
0.000213046506275419
0.000125645426841259
-3.80143073642314e-05
5.53548579892021e-05
-3.37902499351868e-05
-9.2651602255313e-05
-0.000183181196528131
-0.000195026406581963
-0.000148641951768148
-0.000277298544550449
-0.000249455755149564
-0.000197069969951373
-0.00019185030644339
-0.000171948646382362
-0.00023992242459134
-1.84171569795058e-05
-0.000227238452559622
-3.6108711345584e-05
-0.0001359140195626
1.57624142903409e-06
-0.000110311466261334
-0.000138236482256986
1.15228044303189e-05
-7.43817650091066e-05
6.48039007129871e-05
4.34622650735347e-05
8.88743214148021e-05
0.000138774801527964
6.47839011314931e-05
8.94438958708406e-05
0.000191329403200463
0.000104821476595571
0.000148730505034058
0.000309470602625205
0.000342432101695076
0.000324457750944692
0.000225951726058746
0.00023445219593623
0.000362543423698912
0.000372911772534999
0.00028615171791032
0.000423797440614469
0.00014717825379674
0.000427115402126063
0.000361267041511193
0.00019632167352671
4.69040862409305e-05
4.88385806588901e-05
0.000104156871465249
8.09561140205082e-05
-4.93235904625906e-05
-7.57623721868125e-05
-0.000198256204790706
-0.000200279309201361
-0.000106105947674332
-0.000151983553950682
-5.84636096829522e-05
-0.000212621712846245
-4.6436712090145e-05
-0.00021432299191999
-0.000226529031161726
-0.000205234259228411
-0.000221461873350403
-9.5582560097891e-05
-0.000223164638945663
-0.000187301476621245
-0.00013928002922808
-7.74932132821803e-05
-5.75832694682289e-05
1.34898499184478e-05
-0.000166783324964995
4.78256981874793e-05
0.00010996155873605
2.36300833661506e-05
0.000168637973460125
5.48576902646724e-05
0.000265137716935375
0.000228754756890088
0.000213349505443045
0.000209948944803585
0.000316501341711709
0.000336638126330198
0.000387930892707325
0.000321133128592348
0.000354627292398429
0.000339927024721545
0.000198073459727042
0.000334961327723719
0.000182911502586648
0.000121067995356397
4.73986442313576e-05
5.17690875012824e-05
1.87310971534482e-05
9.88686909561926e-06
-2.43045693861046e-05
8.33465162098526e-05
-6.05323841122838e-05
-0.000110708628579994
-0.000159118302519294
-0.000141822031337265
-0.000129202464337614
-0.000185010373295562
-0.000162899493628552
-0.000178896521856496
-0.000242222525057158
-0.000131100717484093
-1.28326949867005e-05
-0.000118468278977305
-0.000113354953333604
-5.42294339997057e-05
-1.38405547275474e-05
-0.000140781604345049
1.18550562639721e-06
-4.76531421642997e-05
-8.47892550432818e-05
-2.35327689482092e-05
9.27285680861576e-07
9.90987754244915e-05
4.36833914086207e-05
0.000158151627034559
-2.2116150148142e-05
0.000159566546775786
-2.33401220389316e-05
-9.5478566044001e-05
1.2398954808957e-05
0.000187610740820339
0.000118529284597348
0.000243342581766568
0.000200321981132716
0.000127711487160999
6.85035057741761e-05
0.00012689915445021
9.68998386942254e-05
0.000160344892380276
4.45925398787726e-05
8.43128219420472e-05
-3.84680069078954e-05
0.000121333527247598
0.000162777553595109
3.13132437803116e-05
6.91502487849315e-05
1.29609864555402e-06
5.9303342900169e-05
6.96529282890275e-05
0.000164292237397982
2.80335535852084e-05
4.37255444761486e-05
-4.07696950484943e-05
-5.79674491476956e-06
-1.03862724160645e-05
-5.658365131457e-05
-0.00013104306620124
-0.000110533471419994
-7.74306172411645e-05
-7.10125095627469e-05
-5.73484555046631e-05
-0.000160510004542613
-2.18867594180502e-05
1.89219951110528e-05
-1.19759383729289e-05
5.98063785361957e-05
-3.68725280389472e-05
-0.000199568336449931
-6.80274746525802e-05
4.2038869868476e-05
-0.00010137001951343
-0.000132299087524017
-2.36727912405843e-05
2.0284998826454e-05
-3.59956702831027e-05
-2.39629972956756e-05
0.00010373671530112
0.000126531731834248
0.000142831651042592
0.000131751212281587
0.000135660122659979
0.000308554027303158
0.000224339131044104
0.000173497719600143
0.000302766462933965
0.000176370642174725
0.000211372628978689
8.76971942483576e-05
0.000123227384154161
0.000213365566674306
0.000162694866700615
0.000225216343400965
0.00012398872082371
0.000195886738226396
0.000237108959359754
0.000104056053477606
4.0412325103061e-05
8.07266411280428e-05
3.47804426213737e-06
6.85847055469095e-05
-3.17665492153734e-05
-0.000292062919712033
-8.78308197329075e-05
-3.36575324731833e-05
-0.000196601308921975
-3.37188057822009e-06
2.3389821832522e-05
-0.000211842639160645
-0.000148795353465974
-9.73678401423191e-05
-2.26004625022865e-05
1.07905200411428e-05
-0.000166726174727273
-8.14303241156512e-05
1.00773882354164e-05
6.52067931751309e-06
1.94072767401647e-05
-1.67111976197657e-05
-5.83011541177993e-06
-3.60532345397662e-05
8.95800065649921e-05
3.20150896516615e-05
0.000107188742095437
8.43603305922342e-05
0.000114561992066111
0.000111907434753424
8.68582554115215e-05
0.000137168247963247
0.00013702041563349
0.000183024511055447
0.000220571827330378
0.00016260707427444
0.000136842701844708
0.000238131232424741
0.000278671067741382
0.000265171146152572
0.000132839731299089
0.000128779353402073
0.000126344106940896
0.000115324183624611
8.13121752759843e-05
0.000150721959367927
9.28996615789592e-05
0.000208919571716511
0.000121290912756524
9.5252206263614e-05
9.93293808122457e-05
7.1337467667003e-05
0.000109643927031232
7.1201303004899e-05
0.000105910393864916
9.92661034606842e-05
-8.39419460597426e-05
-0.000166711844926715
-3.44948689731654e-05
-0.000188735292718645
-0.000181385971139277
-0.000197670658685277
-0.000103924344058559
-0.000323671684199722
-0.00019098066027891
-0.000284487601665138
-0.000206727234318571
-0.000199545582470149
-0.000194281031221493
-0.000118886530042433
-4.67111632644944e-05
-0.000104233327245193
-5.13340494098146e-05
5.84687248802114e-05
4.28157338133607e-05
0.000174917311676305
0.000110208008393739
0.000111696861386014
0.000229924565042324
6.98450955825758e-05
9.24236436901214e-05
0.000298200952842589
0.000192896667330757
0.000148913719681419
0.000255568348784475
0.00013726685781721
0.000220653969388245
0.000179900033958714
9.94263309101513e-05
0.000227807036779268
0.000127491985988085
7.49086404319819e-05
0.000158589082908269
0.000186186269407856
2.00446936192012e-05
5.51402567298617e-05
8.09526738686946e-05
0.000104139486436074
-0.000199682230172754
-7.38206614270024e-05
-2.31389624222712e-05
-7.25241814204313e-05
-1.57890679089556e-05
-0.000105760206749407
-1.2306297678901e-05
-3.40181367959174e-05
-8.08066752809289e-05
-7.64714613750311e-05
-4.30859350444676e-05
-0.000130144301123433
-0.000110232052487992
-5.30725979381157e-05
-0.000165423800664875
-0.000163765701855363
-0.000194806477075307
-0.00010144080784878
-0.000126904730202947
-3.92244852011536e-05
-0.000110351195447227
-0.000153448171055213
2.66337926235951e-05
-8.50044547614034e-05
0.000130920196981637
-8.85171398222494e-05
4.58624426939989e-05
0.000146313187152827
0.000196606328677645
0.000195378491461782
0.000277592039123961
0.000224644293784138
0.000351314504915319
0.00030516706220272
0.000267445457889297
0.000305337909819425
0.000291819225731528
0.000165573048023906
0.000180874556393624
0.000243600640121818
0.000161188387014402
0.000235056842978654
0.000277399757207109
0.000100845537657233
0.000199896372348647
8.09832341226337e-05
0.000138304464306032
4.94964855212692e-05
-6.38518763488329e-05
2.85993990116767e-05
-7.27442264721917e-05
-7.00997674755675e-05
-8.2946905242712e-05
3.09651092271954e-05
-0.000106597393193056
-0.000112541039510443
-0.000208450708852161
-0.000271647501698429
-0.000252006806318491
-0.000128543442340223
-9.93955989293196e-05
-0.000158737386603902
-0.000262038730480435
-0.000122573755591219
-0.000106776596296311
-0.000169356692125552
-0.000105650541341622
-7.70212972800907e-05
2.02890211065509e-06
7.69755498432186e-05
-7.38935808235787e-05
4.61465334501924e-05
0.00016612675360755
0.000155706245121855
0.000159030908402696
0.000206680799160758
0.000230427857124674
0.000173306772382432
0.000171416403510406
0.000142517121401654
0.00035352369365309
0.000164013419165822
0.000118965926152139
0.000147431607373025
0.000141981521226196
0.000244524041611453
0.000147057337057688
4.08925843500257e-06
-1.54501452665101e-05
1.67200082968969e-05
0.000117201255576321
1.83379689451349e-05
-1.17127055019301e-05
-2.41900627195651e-05
0.000132009416695284
-3.44799461531706e-05
-7.20712252338271e-05
9.78374498639661e-05
-5.11395559148613e-05
-8.82222185911366e-05
-0.00015914450233913
6.76346270304632e-05
-7.46677319844763e-05
-0.000181113791996982
-0.00018196564126649
-7.84215950924988e-05
-4.06334248405905e-05
3.33224832358179e-06
-8.41282429172579e-05
-2.81776000758824e-05
3.36019646679162e-05
5.75728723912992e-06
-0.000154787215162114
3.34382009393156e-05
-6.77554554139846e-05
-6.81329575758698e-06
5.12529590928838e-05
-2.63438734090166e-05
-2.25477930708323e-05
-8.65123329882704e-05
0.000144047495443051
8.74323807420822e-05
0.000157798845301907
0.000108160512042558
0.000181244931760461
6.39301336282546e-05
0.00018825267803735
0.000218875939630356
0.000197251573503501
6.8544710575784e-06
0.000196508576760079
0.000259510584013472
6.5350764210104e-05
5.62619393072629e-05
0.000122342109050564
5.71116332459293e-05
0.000184980542315431
9.33776223300888e-05
0.000160332912895038
4.14261985756624e-05
-1.60655102920272e-05
0.000125553322195783
9.82388253394683e-05
0.000101953829908304
0.000148063371714654
0.000133818790285652
8.45922310925563e-05
-6.45306176829673e-05
5.88277642724714e-05
-9.26547997198447e-05
-2.56516366688559e-05
-7.92072423012713e-05
-6.47644704931292e-05
-0.000133003121766041
-0.000127616956865388
-9.26081506594928e-05
-0.000167076021001128
-5.47739523792059e-05
-0.000219830145216609
-8.80012717682506e-05
0.000101457095652134
-0.000165959973766042
9.83747766693611e-06
3.58854482842714e-05
-4.61026857422126e-05
0.000182516177089078
7.14178999897707e-05
8.52724623126046e-05
0.000119674876028151
-1.76902919248387e-05
0.000240828802291371
-6.77761027684931e-06
2.62031439136178e-05
0.000103260172229935
2.29462450816706e-05
9.75759988160775e-05
0.000174042856510672
0.000134150698122139
9.91399958254395e-05
0.000285357605486782
0.000203093669593104
0.000133295522297941
0.000101459334369556
-2.26350468006978e-06
0.000138521048936418
0.000106920110253728
2.52572584358796e-05
-1.36658486444893e-05
-6.20895051040013e-05
8.47622995920649e-05
0.000138013352918479
0.000130876576490047
2.31970078432264e-05
0.00020160324584813
3.31325895328908e-05
6.36541861909113e-05
-3.59001077108788e-05
-5.21989080932606e-06
-9.25092822694941e-05
-4.00201511102868e-05
-9.87536766729763e-05
-8.22278789333648e-05
-0.00012183551121608
-0.000212285344364019
-9.83477498387983e-05
-0.000128731089798775
-0.000120007120523852
-0.000226986861547358
-0.000217994156367261
-7.4596679073782e-05
-3.94387410084404e-05
-0.000174512329506861
6.62072866055144e-06
-2.85582433194588e-05
-0.000175275156447893
0.000116643321409615
-5.07568895329194e-05
-0.000101928737556126
4.14643769980988e-05
0.000150245503700705
0.000194553585884414
0.000170930309310638
0.000135922790486281
0.000176262787846046
0.000325984059749588
0.000182378644386763
0.000114367706303705
0.00016858419117805
0.000104744119907448
0.000126751094849334
6.9634411069033e-06
0.000229559401800967
0.000136553367736837
0.000177287185544003
-6.86962620613083e-05
2.4375469377984e-05
7.12604779333524e-05
4.14970049142113e-05
1.85766566053495e-05
-3.86238505904046e-05
6.66089534927297e-05
3.08913024171641e-06
-5.95303477752291e-05
0.000132512347150853
-0.000113892705361107
-0.000179276348888687
-0.000199637927190656
-2.86110329496059e-05
1.18931543325885e-05
-8.69797830508387e-05
5.56022156317283e-06
5.96171039781679e-05
3.00616695947681e-05
-0.000127491690278941
-8.65193268088399e-05
-2.38967068040194e-05
-3.74214238075177e-05
-2.00442807525628e-05
-0.00011549628002344
-0.000110691154337234
-0.000204796786911924
-0.000192958770242415
-1.26049895338039e-05
-5.5604325729469e-05
1.67980514486384e-05
-2.72868348284881e-05
0.000151940969784714
-1.35955322932886e-05
4.14181488189072e-05
-6.51007848230663e-05
8.47332266547266e-05
-0.000113425707011619
-7.92821358062655e-05
0.000133493124252222
3.89108141632903e-05
0.000211966774053181
9.14945806719882e-05
0.00022834283185436
0.000252243063672032
0.000125101628147058
0.000365465238725896
0.000215609594099931
0.000211590438508458
0.000257852953936894
0.000292634907127749
0.000310000913866583
7.59727105932833e-05
0.000252305011328031
0.000117387628431612
0.00012482727993918
6.14183100254287e-05
4.21573305544165e-05
-7.9970220633857e-05
-1.28497469004895e-05
6.99486004009008e-05
-9.66693929436554e-06
-7.23127109612609e-05
7.14904338017198e-06
-5.95977913468074e-05
1.18381739464862e-05
-4.90000792602659e-06
-0.000267044125749608
-0.000163752262274841
-0.000244765494264756
-9.80525586839094e-05
-0.000237463174435155
-1.10670277825092e-05
-0.000144279173526998
-0.00010670459408087
-0.000116519230088043
-0.000190161620894494
-8.73069060404553e-05
-0.000141781499984887
-2.20273899552457e-05
0.000213061041433487
0.000106126382423581
1.89616491558341e-05
0.000143096872836077
0.000198246658306122
0.000242188194176668
0.000143230686739609
0.000289963785328473
0.000252396861060666
0.000283553754658295
0.000136381109677592
6.07279150205828e-05
0.00022346501610462
9.48116793677746e-05
6.6412629109109e-05
0.000149474869279164
0.000112552167548776
7.79816230066021e-05
0.000171401985013096
0.000240367759326906
0.000130435645180025
0.000126797769449175
0.000193369174559141
0.000202591057114344
8.49704486282053e-05
-2.23431609387252e-06
-9.48010732186806e-06
-1.63896105621034e-05
8.65348614805055e-05
-2.79295520814152e-05
2.94659407764514e-05
-8.01821854598828e-05
-4.01795045342495e-05
-6.76680721754662e-05
-0.000134483925207804
-0.000152116180450416
-0.000304541225761433
-0.000132647959731408
-0.000352947248365612
-0.000214450715427336
-0.000209704711608378
-0.000239126219496889
-0.000191795967409252
-0.000228024266695436
-5.76773353995327e-05
-0.000129957095229684
-8.78173190249652e-05
-6.09637111994879e-06
1.18916663549594e-05
0.000170581978862374
9.38453447841238e-05
0.000213058338725036
0.000195181133574619
0.000350123934236776
0.00021788981528593
0.000200072371940165
0.000176238518090129
0.000252206487097228
0.000213816947051574
0.000191580769884926
9.38384119786166e-05
0.000165573186361714
0.000106335270605533
7.28093719414662e-05
8.55660288931057e-06
0.000151129022004284
-4.78033288092804e-06
-4.47894651836896e-05
-7.78819388100785e-07
-3.4935749072968e-05
4.9052822255619e-05
-1.82530708163152e-05
9.33029387142597e-05
-0.000150815521201913
0.000181960046916379
0.000130832925877345
7.770081877583e-05
0.000221978198336373
9.87577703861361e-05
0.000252184563091189
1.91246695060482e-05
0.00020512013611623
0.000119334469923704
2.15795869897141e-05
2.85672272072973e-05
-0.000121933512961035
-1.11309571197471e-05
-0.000148488146188603
-5.69704077662254e-05
-0.00010617599599086
-0.000148146556679788
-0.000216809950847846
-2.27375343965327e-05
4.93341937188119e-05
-1.57292616462331e-05
-7.12338353136148e-05
0.000135015209740276
-2.72117437717588e-05
6.13775751805174e-05
0.000172177828500375
0.000262971889467131
0.000170782158036014
0.000247744209407847
-1.04117890254072e-05
5.81090519233499e-05
0.000185938053962537
9.95793031264362e-05
0.000103873091757786
0.000195702597118285
0.000121803272384328
8.93794815413393e-05
9.87614566899745e-05
2.33844440952592e-05
2.55105047795581e-05
2.79030178684718e-05
3.97809003755729e-05
2.31531022529332e-05
7.88851177893746e-05
7.37589906774278e-05
0.000110624156169319
8.60535735471846e-05
8.19860270189948e-05
-8.82544393362494e-05
1.47611908781409e-05
2.39142521634524e-05
6.50494989765388e-06
3.23519535896206e-05
-1.67047708179332e-05
7.40477185162479e-05
0.000118234701501488
0.000105056609523697
4.61622751468894e-05
6.36995070238545e-05
9.6595062269644e-05
6.80345295978176e-05
1.02959243018346e-05
-1.12523410491663e-05
-0.000243097616864961
-6.72306909774012e-05
3.8497338494906e-05
-2.6722876253801e-05
-0.000121240749817107
4.37268389041188e-05
2.39450827495024e-05
-0.000212830349156202
-0.000146164626586774
-5.3430172920648e-05
-7.65647277790051e-05
4.23641066862595e-05
4.77305793137987e-05
-5.31684874749985e-06
-1.69737979462118e-05
-1.80270075411689e-05
6.78185050791424e-05
2.40000115814151e-05
1.78306671949052e-05
2.4514661179349e-05
6.16342643194005e-06
-4.55094782987375e-05
0.000224451055418729
0.00031440810868048
0.000224564683137959
0.000275831016452905
0.000405079171531759
0.000314177182408673
0.000286791614635707
0.000159454379208596
0.000206181562625195
0.00024019488926465
0.000252131282897616
0.000241248749837911
0.000212713830228195
0.000123061676346364
4.79307761611906e-05
-3.66070106831413e-05
0.000117328432819451
-5.28006885776981e-05
-2.52163139518648e-05
-3.52195867953879e-05
-0.000116359563048338
-9.01659414795899e-05
-0.000264273643816685
-0.000239357839761622
-0.000181336380185782
-0.000265031385084731
-0.000254128068424299
-4.58489220598628e-06
-9.59862575200224e-05
-0.000157084238169966
-0.000176079357399516
-0.000168129632499023
5.62684053084542e-05
-2.88445056699154e-05
6.42124635542843e-05
-0.000163214188334027
1.83963059204444e-05
6.81456630355473e-05
-3.23340994765549e-06
5.16803210682744e-05
1.8977941273139e-05
-3.13139765844112e-05
-8.41041400104287e-05
2.30929425487523e-05
-1.01992117227512e-05
0.000132250924862984
0.000151773399567086
0.000160479452507836
0.000221704466803158
0.000296507976180709
0.000275426617512945
0.000200813770615497
0.000274136225844425
0.000250918634108984
0.000122246090782723
0.000259804114409367
0.000228309041129056
0.000350086909591067
0.000211374287673882
0.000110423527087874
0.000210258668167996
9.57879739217903e-05
8.91396644498634e-06
-7.66825077889439e-06
-7.65036361972651e-05
5.56303024971e-05
-0.000148991468373833
-0.000144314240352442
-0.000228728330142693
-0.000312841783439813
-0.000336031310589079
-0.000228586400702027
-0.000134261464129354
-0.000202579439044726
-0.000128804715493111
-2.33740534444061e-05
-7.64719803536937e-05
-7.30526127785557e-05
-0.000167952672662891
-3.30448037680841e-05
-0.000101415983917877
-2.06105959096589e-06
4.11957256036481e-05
6.13995512884941e-05
-1.78143161543123e-05
0.000106081392501923
0.000125307644481376
0.00010433656935424
-3.52561800211378e-05
0.000158658550288873
0.000187578327962793
0.0001218113327192
3.2340471014396e-05
3.2562023019285e-05
0.000108160199294593
4.32232131094095e-05
0.000128716411569917
0.00018068622297539
0.00017710164313317
0.000173986123445978
7.10547225557223e-05
0.000142856553722233
0.000139677138972737
0.00043734654609073
0.000175214125094131
0.00024312825427905
-3.77555665155852e-06
0.000199178797392042
0.000212447161495229
6.29514510476055e-05
-1.04593770868882e-05
4.04966716413474e-05
1.76206577337611e-05
0.000116337946671168
1.88123148855224e-05
-8.05594989964892e-05
-8.72314222581494e-05
-0.000143278904390781
-0.00018869505182943
-0.000129755694921426
-0.000182994097696449
-0.000158199599037689
-5.86310828460193e-06
-7.93065569295263e-05
-0.000199395050151879
-0.000243158123154804
-9.83382549248646e-05
-5.75514799710503e-05
-0.000106265326761637
2.01073371478663e-05
0.000181554130303958
0.000117413565079559
0.00011463791563337
0.000148450063836979
9.82212574914306e-05
1.72663239327181e-05
0.000159975674124054
0.000108185683941437
0.000162882879772051
-2.83990813861272e-05
9.69357332683712e-05
5.01677569000486e-05
0.000116910847935284
0.000118773075573217
-1.41413436598222e-05
5.60034026584401e-05
0.00014439227591227
7.27273537439653e-06
4.58275931955564e-06
-9.9616729238974e-06
0.000142766957212473
7.88860356350569e-05
5.10741906236741e-05
9.70180728322139e-05
0.000142524343056144
-3.88501566193551e-05
-5.73008456916332e-05
3.28758807595501e-06
-3.76731271954727e-05
0.000180264312519523
0.000200711050226327
0.000237906751363452
0.000236346609365875
0.000216875365072801
0.000185623137614717
0.000130343482489635
0.000115645242739361
0.00011010144105444
-6.08465793905954e-05
4.63593674196575e-05
-6.28251322598904e-05
-9.52219971011035e-05
-0.000156163220499764
-0.000204315806574537
-0.000113202639753313
-0.000234314554838158
-0.000148636365616334
-0.000267483208598411
-0.000116592272537398
-0.000183275747397396
-5.54696166690014e-05
-0.00020018432146102
-0.00018598344423614
-4.77158918708791e-05
4.61176397661736e-05
-9.34897594795297e-05
-3.78921854773657e-05
-5.24209498452606e-05
-9.02293743748004e-05
1.48217907679086e-05
2.26986373792289e-05
0.000203758381692978
0.000169996375899596
0.000114341385928243
0.000102450006538427
0.000210293262889601
0.000170336569223616
0.000306413155286271
0.000327383695964799
0.000344050397364379
0.000305709930031392
0.000214010983446718
0.000129476979796896
7.70467801914194e-05
0.000193539395904454
0.000199687689331665
0.000105559315243749
6.47830584706495e-05
0.000230851359294958
8.19775556562456e-05
0.000142680084144873
-7.38724546992452e-05
2.77969789581308e-05
0.000110750173839736
-6.39859972891313e-05
-0.000111689685330196
-0.000137013327751924
2.74359817259917e-05
-0.000142048876074311
-6.58984893986401e-05
-0.000225390486042827
-0.000249390051440229
-0.000195629035062633
-0.000278888784516341
-0.000303090523945375
-0.00017232146176558
-0.000289989385189754
-0.000331869622964192
-0.000171063035061088
-0.000128677578787812
-5.7777943320685e-05
-8.80770435711966e-05
2.6078246080228e-05
-8.6397736755337e-05
-3.74809929674688e-05
-0.000109803952472634
8.18957308462908e-05
-1.97777030467073e-05
3.64128590746242e-05
0.000246880268673112
0.000214281001822966
0.000230014746363333
0.000401259660938084
0.000391606552739812
0.000419160927933491
0.000281295313030092
0.000257971265799202
0.000318063635737461
0.00035396081153561
0.000380418471931677
0.000378405759939212
0.000341448799287708
0.000323381423492679
0.000140484884114891
8.9873597949533e-05
0.000104830424342785
0.000156000476051898
9.93216590286643e-05
-1.48980004980646e-05
9.43411355648366e-05
-0.000158078991732536
-0.000146276550364207
-1.5914984416178e-05
3.21191913546552e-05
-0.000164174311218942
-0.000264178725515318
-0.000213717964342978
-0.000199222163256495
-8.26727888576687e-05
-0.000146643511256652
-0.000203251095308321
-0.000276413658717509
-0.000318565405561631
-0.000200275585127241
-0.000129636657962543
-0.00023651725677913
-0.000145473727435488
-0.000201735709119403
-0.000211863730391887
-0.00012678948273549
-1.12412754582614e-05
-5.15858493849445e-05
-3.48079167932324e-05
-6.22617147958039e-05
-9.57745580784175e-07
9.05402791968586e-05
0.000231478735354238
0.000148335588068142
0.000256098607809048
0.000324233896834899
0.00026601632072551
0.000329924954293113
0.000372813374673677
0.000196369581153125
0.000318945264131385
0.00037355397402569
0.000292870921023437
0.000275225784491377
0.000300382471491649
0.000254311635108337
0.000181217454158729
0.000244297349625146
0.000210431843644184
0.000206428030074442
0.000275507763287927
-6.71605171845973e-05
-8.86129866844602e-06
1.65959510161462e-05
-0.000202993878931734
-4.22709148534231e-05
-0.000138030387807802
-0.000291632521902353
-0.000120540907122661
-0.000222395283865499
-0.00033899728837047
-0.00022061023890086
-0.000249378123104995
-0.000353982729295295
-0.000132832288417819
-0.000171827600023599
-0.000197401613109642
-0.00023886304447548
-0.000187591024902023
4.28876538346938e-06
-0.000203764151824551
1.81827274039288e-05
-1.54473263173717e-05
-9.38964757699456e-05
-7.24631260875935e-05
-7.6723532625697e-05
4.98094985896937e-05
-9.88701128640878e-05
1.95576167801067e-05
0.000130537953616273
0.000111421138393678
0.000106853185002802
0.000286665971823578
0.000342511628513654
0.000177968464724129
0.000311754867420411
0.000320772092205392
9.9663985910123e-05
0.000260936636447684
0.00010102761081205
0.000293347345993982
0.000293077273470559
0.000237780687938013
0.000182832668993093
0.000144668542277567
0.000146412936226452
0.000111804788218354
2.70731226239455e-05
6.25688885170188e-05
7.14453518533526e-05
0.000231989561642579
-1.94775295492767e-06
-2.25907662432861e-05
-0.000112876208080067
-0.0001400905422553
-6.03861788093798e-05
-7.87432155335893e-05
-5.663762116691e-05
-0.00011360303998649
-0.000109313805685018
-0.000198912330352439
-0.000118877617969468
-0.000183713560447511
-0.000148967304079533
-0.00016587380607896
-2.28801206115405e-05
-8.68907132565432e-05
-4.92007488776898e-05
-4.47449951904603e-05
-0.00012294804289452
-3.25890162326431e-05
-4.96794259211144e-05
5.18322441841143e-06
-0.000294573152676406
-4.21657793672679e-05
-2.41884232681069e-05
-5.5000935353387e-05
1.56677576464668e-05
7.29891410896482e-05
-3.65748648391673e-05
-3.29409343420467e-05
8.01682800677715e-05
0.000111738050114581
0.000132080818097935
0.000227574670448651
0.000300839837432509
0.00033882033110845
0.000361771456433078
0.000377778639383245
0.000385154311967878
0.000290797930713471
0.000190634553121134
0.000274605919404435
0.000214470917713477
0.000230874317319369
0.000132335642652887
0.000138566896920479
0.000156929188578667
0.000100603238671541
3.86651085053397e-05
8.57677353935598e-05
-0.00015202888795887
-5.71347234352521e-05
-4.70877336345032e-05
-0.000131853866706077
-4.58633064099653e-05
-7.75922828003786e-05
-0.000279553242939675
-0.000167714099223355
-0.000100184711676204
-4.19925522850326e-05
-0.000165324124366375
-7.64287293753501e-05
-3.64540119844084e-05
-0.000177859193288266
-0.000168043311067098
-5.1090878269984e-05
-1.28490966240004e-07
-0.00012609368532344
-3.72146885276548e-06
-0.000124030693605505
-2.82592740442107e-05
-0.000155638901474381
-6.54512042085047e-05
1.66455547413238e-05
-0.000174545314820584
0.000139448127099075
-7.32563046365519e-05
-4.5370850283752e-05
0.000104691437335971
0.000175726907853647
9.969136463065e-05
0.000153348773599876
0.000185510167344156
0.000250390014657225
0.000318923090383436
0.000397802465237427
0.000296767500888011
0.000265169775827481
0.000208949465763182
0.000160320170712983
0.000179455432712728
0.000199033842186645
0.000188181804565073
0.000254625879279737
0.000189875444930611
0.000147479913994723
-1.89282247131507e-05
0.000109806330029126
7.51973794049371e-06
-0.000179021582067901
-0.000200372824151053
-0.000127792675578018
-0.000265851405303725
-0.000245415262083901
-0.000224107582489836
-0.000241155863122315
-0.000220552661670386
-0.000183753030291605
-0.000135921972598369
-0.000169566091333791
-8.53200650540213e-05
-6.86519193644546e-05
-0.000165748592623586
-0.000232186213089466
-0.000212438036733013
-0.000118244422807507
-6.21960907142735e-05
-7.26007728099578e-05
0.000109844590750285
0.000152515286579735
9.24376661254864e-05
0.000126942544207508
0.000242364173875878
0.000105577260128231
0.000279141158352473
0.00023153290698477
9.48395352823611e-05
0.000218504132009717
0.000161228843612029
0.000230976149880065
0.000291414584924544
0.000272225128472852
0.000217299681643065
0.000178288143713874
0.000162569747030647
9.72841500651982e-05
8.17266034911962e-05
4.61883946026711e-05
0.000120279124085544
-4.16691002267312e-07
5.1126165753892e-05
0.000134287864696328
7.51272160431758e-05
-5.72268841948835e-06
-0.000126023832937242
-0.000127491470008407
0.00021671372375384
-2.32401946653275e-05
-8.18230135517378e-05
-0.000168517465226123
2.93694541940752e-05
3.19595425933561e-06
-0.000260970546916908
-1.57103467773952e-05
-5.1378719219372e-06
-0.000137787630731124
-0.000150456854016921
-0.000257036089639779
-0.000202318114800847
-3.88959728939946e-06
2.03929126983058e-05
-0.000208016352786399
-8.35914880315183e-05
-7.62788572616834e-05
2.87114286626739e-05
-0.00017255863149545
9.1181668387922e-05
-2.68407391252784e-05
0.000105739504432825
2.13989928057281e-05
0.000218964959378804
0.000276445911439976
0.000163608441628739
0.000200458110713981
0.000286436260242696
0.000229304069235306
0.000298033276188551
0.000150561680578074
0.000133342499700802
0.000331675999354594
0.000172286438037107
6.99661573699763e-06
0.000113790547031182
0.000100391426449023
-3.52214449450684e-05
8.46266459129305e-05
3.88797603362896e-05
-9.45616629661533e-05
-6.71784425886464e-05
-0.000155943284587016
6.88979482122851e-06
-0.000104852890913503
-1.7506896079154e-05
4.92685209987747e-05
-6.20726906439509e-05
5.9156271970955e-05
-0.000116937228955841
-9.28460887194093e-07
-4.6165134061539e-05
-0.000128836586226783
-0.000240789685899033
-0.000268119413616526
-0.000252239619110218
-0.000240782268707878
-0.000146443067403731
-6.3667792476889e-05
-0.000169121830411571
-5.77989436421039e-05
-0.000150375712383696
-0.000124839747914645
1.35567193923844e-05
0.000124750621959019
-5.35890227594381e-05
8.78978894585121e-05
6.20088262480896e-05
5.04633803776888e-05
0.000122911390823452
9.87290806710048e-05
4.61377990249185e-05
6.06668964224062e-05
0.00029275334630507
0.000222406535987258
0.000305839214210137
0.000344014853733686
0.000202369130369142
0.000350365358648898
0.000202916484646097
0.000183578010957208
0.000249661027660233
4.48873466345446e-05
0.000114106979020317
-2.51706444273575e-05
0.000171273850511024
-6.7182174641302e-05
-6.04128001366887e-05
1.98513227148755e-05
4.59997940087087e-05
-3.45100764024377e-05
-0.000150036246244875
-0.000104628768598114
-0.000130726128220861
-6.77122582034677e-05
-6.7808794468563e-05
3.66267456670973e-05
-6.00690101840417e-05
-0.000232127033996272
-0.000157362318099692
-0.000195931429175463
-0.000102803129794781
-5.66662697897048e-05
1.0036051448314e-05
-3.52145075256563e-05
3.17849414775644e-06
-0.000101586072430498
-9.55650876252197e-05
-8.48091776295077e-05
-0.000161698725152795
0.00023033648417753
0.000189583505322791
3.89167525499875e-06
0.00018428094041056
0.000156791377758121
0.000114231208729338
0.000255363350656396
-4.55497816611905e-05
0.000151766246028514
6.12891348258654e-05
0.000203541625155867
9.75860867170537e-05
0.000185362808244696
0.000228409351174937
8.14648832964212e-05
0.000209166714404809
0.000127381632283919
0.000138113057082614
0.000212446332297934
8.55278984016525e-05
0.000111133007113217
3.99551192158365e-05
0.000103738729323924
0.000123503206500667
0.000128146605040643
-8.20157794963435e-05
0.000173607498720666
0.000191595608049167
0.000113135702829959
5.00328727118591e-05
-0.000106383894367055
-7.70669072171992e-05
1.81356223677356e-05
-1.7196715207171e-05
3.07132127287517e-05
-3.557953789019e-07
-1.37716834554503e-05
-5.98520940891546e-05
-2.27051779631185e-06
-8.1172376741071e-05
2.75337076867468e-05
-4.93094724081876e-05
-0.000162274972347851
-0.000154591592271321
-3.8008955888862e-05
-9.69479295736895e-06
3.68080802356883e-05
-1.7775311736683e-05
-3.64857269553454e-05
-0.000213594860667286
4.56809729849529e-05
1.31623920558034e-05
3.96487371002434e-05
-0.000143893635233633
-0.000110083389437233
-3.09979738008992e-05
-2.7458747575022e-06
3.75997890929575e-05
1.45900349614075e-05
3.33284225579948e-05
5.4753358801015e-05
0.000157820241350386
0.000318386718822119
0.000273356073202996
0.000309904335361208
0.000192745337180347
0.000131913160057602
0.000229522248620867
0.000120077447467895
0.000183227136594854
0.000120364042695102
-6.86928444782261e-06
4.63060690712077e-05
9.84920305428181e-05
0.000160249387087041
0.000170596208469476
7.88263405755488e-05
0.000158834325048903
-2.35833553611977e-05
4.74982105629443e-05
1.69026089992992e-05
-0.00011583724365794
-7.2300296239196e-05
1.2399131507969e-05
-0.000155705454474494
-0.000197218511588106
-0.000184764168356659
3.05184721617473e-05
-0.000277640423611106
-7.02949657361915e-05
-8.4854700294264e-05
-7.89435362225592e-06
-0.000132263683146587
2.69322263065339e-05
-8.37930603995833e-05
-4.47410815025351e-05
0.000189023762933992
-3.00632315553758e-06
1.21917862209668e-05
9.63113532382691e-05
6.29603932657286e-05
-2.01741385519731e-05
-6.23837482050926e-05
0.000136014467470208
-6.50969817642955e-05
0.000143748571345966
6.27642566843642e-05
0.000232447999731365
0.000123364866962337
0.000268551854390712
0.000143723588160012
0.000190891987902154
0.000121956655512054
9.13783346059844e-05
0.000214326139446144
0.000279214426221164
0.000177606106344735
5.62354656867008e-05
0.00012234175598432
7.58592485746561e-05
0.0002035575100316
6.46909070876926e-05
4.3054392757577e-05
8.38293568521613e-05
0.000102779698310673
-7.57552721130968e-05
-8.88050587235221e-05
8.41615575510438e-05
-1.76084253646296e-05
-6.75647606635272e-06
-0.000198483294973351
-8.23893314883552e-05
-0.000104278594787663
-8.45651867785006e-05
-0.000341174667911377
-0.0001009794776572
-3.16953270540246e-05
-0.000231910107903063
-8.98560464394182e-05
-5.09939475068121e-06
-6.58006442848873e-05
4.93188286357835e-05
7.02616947246971e-05
0.000137108153649567
-2.62444396630295e-05
5.21107488736262e-05
-4.95254716174922e-05
0.000131240651162889
1.5045202065454e-05
-7.62146351380937e-05
-9.32551495245923e-05
6.97017436177921e-05
0.000100587997131411
-4.51747759475856e-05
7.79712194310386e-05
0.000154864596151415
0.000313872235205156
0.00019721428001809
0.00015976624874881
6.89533639314784e-05
7.50742934211532e-05
0.000127273600648056
0.000140340796118737
0.000184140992801141
0.000100810247047186
0.000188328164605416
0.000219203230418187
9.85751735619158e-05
6.64984436597575e-05
0.00011392430281895
2.13813830916979e-05
8.52669638884704e-05
0.000101271217882361
1.89312999770258e-05
0.000215595870332075
2.8540844522167e-05
-2.53301409560061e-05
-0.000141148457737857
-5.9193338590145e-05
1.24491801693585e-05
-9.27886725737061e-06
-0.000120796575166091
-8.96663751545481e-05
-1.84082310553877e-05
-0.000190263636102944
-0.000223652842742316
-0.000128114181487635
-0.000211194174822135
-1.87229125089947e-05
-0.000110940016804695
-0.000103176510773423
-6.58906473621435e-05
-2.49794724464727e-05
-5.4780162279595e-05
1.67661151892167e-05
8.45761997853638e-05
-9.69390666820514e-06
9.31029871291615e-05
-1.01643902648626e-05
4.93237063475805e-06
0.00019452146123584
2.18200494243556e-05
7.40413193508899e-05
-1.16284763240812e-05
0.000197870637013402
7.41155894607197e-05
0.000121456946652939
9.9436933528711e-05
0.00018029896471905
7.71232569466286e-05
0.000155828670648887
0.000186680798288697
0.000130103178313458
0.000198874371016567
0.000174385268404887
0.000253665018847159
8.63667260091902e-05
0.000206561324676942
0.00011094745306764
0.000193697619122883
0.000125347136312846
-8.01450057243519e-05
0.000140955209956401
6.43758965220338e-06
0.00011102373022415
-0.000175812954775027
-7.80532965452991e-05
-0.000203871364255428
-1.3136999320387e-06
-0.000115777604930907
-3.7430147840965e-05
-0.000112130840315857
-4.05443187365142e-05
-0.000133894206506855
-6.78472766717512e-05
-6.96844754495813e-05
-9.72420152814691e-05
6.81726641666381e-05
-5.06982190213416e-05
3.42230725797642e-05
0.000150958970662496
7.20352222999383e-05
1.24252457426647e-05
4.88356995599237e-05
2.380424541143e-06
-1.35573322047729e-06
-0.000104031405024624
0.000197297344991074
7.36916828899714e-05
0.000133504846050629
6.64680019016869e-06
0.00018580694814927
0.000120740422230303
0.000259665324496359
-4.33278483849275e-05
7.69467107392376e-05
8.79196387989236e-05
2.67904625904397e-05
1.98303476162192e-05
-3.35480609823677e-05
2.01647168074794e-06
-1.13028093120059e-05
8.58513217850716e-05
9.40070755436524e-05
5.79181143536512e-05
0.000130703354654413
8.21262104105109e-05
0.000133957792734598
-4.67699059996293e-05
1.75251169753273e-05
8.4199346157412e-05
8.21935402053038e-05
4.62810850471239e-05
-2.39229249270721e-05
2.54269654305016e-05
-6.55530351661527e-05
-0.000145544802600318
-0.000130851789962057
-6.68444936971676e-05
-0.000190565549304271
-0.00010558094270399
-2.81189626682993e-05
4.44718349187085e-06
7.13621911148963e-05
0.000106759941596419
-7.36161796297772e-05
-2.36312152873973e-06
0.000149905436355602
0.000195923286530637
-4.07985975391877e-05
1.09549436832953e-05
9.96698962896959e-05
1.6370598570024e-05
6.02370785322133e-05
5.0869813287572e-05
-4.86420484339305e-05
7.21773747580739e-05
-1.40589224376639e-05
-5.81723962536264e-05
7.43500560530018e-05
-5.86951319398775e-05
-4.83783443928041e-05
0.000111928007216947
8.19664931692217e-05
7.90689845397861e-05
-2.51304430311505e-05
4.51119018547738e-05
6.90124082751586e-05
3.33426893875836e-05
-1.85206814703211e-05
0.00016093246760492
0.000109895328760934
6.79603747010891e-05
0.00018249580231821
0.000100278371248449
0.000103029428280628
0.000106216189863783
0.000123635655492078
0.000149745896372771
0.000175314361099619
3.63634193906572e-05
0.000102051268925979
9.67694533919997e-06
-6.09950131066339e-05
9.05820581379075e-05
4.48938499682315e-05
-0.000176584253341091
-0.000126851664939184
0.000120634681997758
-0.000128718792217247
7.68740368656248e-05
-6.06828956595913e-05
-0.000141270959655174
-7.17319466308547e-05
-5.27098827346585e-05
5.11421236753685e-05
-0.000109914607834798
2.4323924734074e-05
2.73308242245746e-05
9.56327302621125e-05
-5.56136283329195e-05
-2.40661560792871e-05
0.000200866584390646
7.38115598220128e-05
0.000181563081775642
3.3296838145151e-05
0.000131929252511604
2.05515763353306e-05
-3.34007476268463e-05
7.30101360189128e-05
5.18167823547843e-05
0.00012868009211188
0.000125834981408295
-8.13828583514172e-06
8.55212534073718e-05
0.000150444493801894
5.35994791842767e-05
0.000294764927990564
0.000246599109382668
0.000154785972263132
0.000133287759311587
5.79127421928634e-05
7.66397733476708e-05
5.88130952875042e-05
0.000198305156962457
-2.48989110630844e-05
1.3161541933811e-05
1.374653492638e-05
0.000101860164569885
5.10338182564147e-05
0.000127277731165706
-4.44942528464915e-05
-7.85756346500648e-05
2.43455526400939e-05
-2.69897323528167e-05
-9.32717313609256e-05
-0.000191386519533709
-0.000108426702147117
-0.000138459675481906
-0.000166549628929712
-0.000113404865950945
-7.72929546365264e-05
-8.49346890588425e-05
4.59576387797833e-05
2.01672254015927e-05
-0.00014364454522889
3.26591065511518e-05
-0.000149979175523721
1.1797045060069e-05
-8.33459772191563e-05
-4.7936203983872e-05
-3.34937070871224e-05
-2.17322600320344e-05
-7.68797102193247e-05
3.3904589706254e-06
0.000100807654736026
0.000106362531946894
0.000139879681987172
4.72105669771667e-05
5.6869502221222e-05
0.000194644199842014
5.34082984597435e-05
0.000106352175580462
0.000154443151528926
5.60901079850808e-05
0.000172267789400955
0.000102283963674286
-9.05813408807329e-06
0.0002211856210871
0.000235215944892363
0.000178090660256034
1.38838034072531e-05
0.000297886180898702
8.86157565030299e-05
-2.76192032087103e-05
0.000210233816483346
-6.54581604130059e-05
2.85022805343838e-05
4.89451215044683e-05
-3.13059662601131e-05
-1.69309304891563e-05
-5.52618463883769e-05
6.67480138198941e-05
2.93500663871779e-05
-9.22499401981026e-05
-0.000212551058697594
-0.000132821050728467
-5.48951539994097e-05
-2.62554366689329e-05
-0.000171465709241465
-0.000179049817348503
-0.000110958094556527
-0.000107225127772284
-0.000156084835229349
-4.73426872979354e-05
-0.000117037579862328
-4.10613174699495e-05
0.000121077031986251
6.66186235536022e-05
-5.05090676629073e-06
8.55829479397991e-05
3.99631385153117e-05
0.000160596231909358
0.000233098574876746
7.54837470917464e-05
0.000194821145905629
0.000245969331935115
9.92739970619791e-05
7.26105452097789e-05
0.000242000795384536
-6.20339507597064e-05
8.69701785442577e-05
0.000132674941021417
5.71446220377291e-06
1.44845422523039e-05
7.89240322517276e-05
-4.89605053447019e-05
0.00010461975963227
4.06543367595473e-05
8.82944980876984e-05
1.82845334103803e-05
4.5158726697079e-05
0.000131537887618593
-5.73446726700888e-07
-6.89693679997373e-05
0.000172642859115991
3.93897690884771e-05
1.84903735346106e-05
0.000187175226197533
6.12380890417289e-05
-7.92841813055857e-05
8.30003849759457e-05
5.8810151107012e-06
9.63473548933496e-05
0.000184063955483614
-3.04809153020193e-05
3.87816739380636e-05
3.93198110788853e-05
6.64060995369164e-06
3.73105636382354e-05
6.15647851182958e-05
-7.26153309474576e-05
-6.83728692772807e-05
-0.000126163154219783
-2.93235426625451e-06
-3.56313098293666e-05
2.92731794293691e-06
-0.000119403863067423
4.24708693650797e-05
-9.99287156112948e-06
-0.000106200063054632
6.89844633227421e-06
7.54837744670301e-05
2.56384590378107e-05
5.16139325023785e-05
9.86618623634011e-05
-5.5937372860999e-05
0.000157168316704135
6.91417218653951e-05
0.00014311163233196
0.000107644298009058
0.000111843600041259
0.000135021695761995
0.00021167441894886
0.000105030957112098
-1.0723758235848e-05
-8.24670948171587e-05
-1.89331240350131e-05
-3.13574296840557e-05
6.72913251061688e-05
-3.44703739698765e-05
-7.89783086863212e-06
-8.56049828585893e-05
8.19380642003096e-05
6.19748069476547e-05
0.000105966727781577
0.000160330914423351
0.000161479812868525
5.53942572429712e-05
-1.94983180842628e-05
0.000163113436185163
0.000158844783509442
0.000147595926719554
0.000184705768014729
0.000149923737230533
0.000136409929916232
0.000139018787799401
-1.64363306844566e-05
-0.000112158480912839
4.34152341944435e-05
9.80426428679186e-05
-6.48166450105501e-05
7.48204827405894e-06
-0.000146072078825672
-0.000163800145656977
-0.000181203787599562
-0.000126780776445545
-0.000143314297056717
-0.000147429930794839
-0.000233639287112473
-0.000134498844421175
-0.000242235501243706
-0.000142011437326265
-2.16188842665225e-05
0.00011253571809722
-3.6378429500147e-05
4.85374371528105e-05
0.00012120386313812
0.000273322245759652
-1.48719992233404e-05
0.000238441281669278
0.000189973966379478
0.000105070470079732
0.00021244253059925
0.000118135007935191
0.000125237719430561
0.000110266239471544
0.000189653077405495
0.000165654876974827
0.000131193476457857
8.37052226230815e-05
0.000162119815736613
-7.428109172597e-06
-3.88513427638602e-05
0.000164708521582128
7.38012383519655e-05
0.00013194928372654
9.28362354463258e-05
0.000131501280796963
4.102286751797e-05
-2.30041134705226e-05
-3.37469621118019e-05
-5.52052882972563e-05
-0.000102404239981629
-9.65495501345986e-05
-4.49179451912975e-05
-8.98854549675728e-05
1.14777252590642e-05
-2.91095216326821e-05
-0.000194781643191317
-0.000139122026800128
-3.22970682594942e-05
-0.000113158727654349
-5.86209048017057e-05
-3.26440096810287e-05
-5.88987775080053e-05
-5.21654626423591e-05
5.5283488931913e-06
9.53301602145454e-05
6.24110677795777e-05
1.2956943923294e-05
3.70877267234489e-05
0.000108903093990704
2.75391227533956e-05
9.95728071986739e-05
7.09343207726337e-05
0.000190442159675793
3.45864171309429e-05
0.000205754754847017
0.000125677089774216
0.000211565071138641
0.000126705623160874
2.48471325533408e-05
0.00017582812279169
-7.9844127393704e-06
0.000114835180586052
0.000134426771146939
8.89414330136746e-05
0.000101366840778028
0.000109028424710593
8.80043818388542e-05
0.000155602028183868
0.000188066517850134
4.25638106781217e-05
0.000188922270873476
0.000202357820267306
-4.1704755513649e-05
-5.34971251529335e-07
-1.71439998036103e-05
6.00193251182243e-05
1.61042428250674e-05
-2.81857976718365e-05
-8.46544990816982e-05
-8.82084285347891e-05
-6.03912372944407e-05
-6.81018010209704e-05
-7.94643801851472e-06
2.40711911831302e-05
-8.45117773809562e-05
-0.000196084330117112
-0.000168475564235246
7.33447012007538e-06
-0.000110233278617199
-6.81056835984498e-05
-0.000188255245668826
-6.79126661567846e-05
3.80750421524441e-05
-4.58165367895712e-05
1.63793211783595e-05
2.4428794473531e-05
0.000121721240860523
0.000101087021057875
3.93096473895958e-05
6.4585699916805e-05
0.000213054334862543
-5.34575505401366e-05
3.5528085920725e-05
4.57817147995975e-05
8.07365329150517e-05
0.000139237069898056
-1.14524484473364e-05
-2.63936411745884e-06
5.61086672681973e-05
7.78144025264934e-05
0.000195006002898625
0.000112188045284194
0.000100231496917707
0.000143677842299107
0.000123160603546389
4.42087580331672e-05
6.6751798555185e-05
-4.43934245715888e-05
-3.04797445541441e-05
-0.000109600486726261
-0.000111111400409341
-3.98898244564478e-05
-0.000133428253409663
-0.000165755285744561
-6.64862641901964e-05
-5.80301922233876e-05
4.90587817254595e-05
-7.25578197920703e-05
-2.71637067721625e-05
-6.03593699146183e-05
2.9624493788571e-06
5.98483771778438e-06
4.225598738205e-05
1.0965392013535e-05
5.31313742426228e-05
0.000193691587662629
2.46546310928532e-06
0.000100342854221871
9.3233585283447e-05
0.000135605645706494
4.49244043178654e-05
9.33771941873928e-05
0.000102744858062177
0.000161662728840475
2.79062394315859e-05
0.000162525293099864
0.000162532191317048
0.000129640117331672
0.000103607864973867
-4.06112683025382e-05
-1.23396964796326e-05
-4.31809937825838e-05
-2.71063687852075e-05
-0.000109638126095188
2.27833451672978e-05
-9.71112572299398e-05
-4.52703522891314e-05
-7.64345214176832e-05
-5.75819682246248e-06
4.03603234514373e-05
-1.29556941817638e-05
8.84393166275577e-05
-0.00010463381686428
8.20563636466939e-05
1.84856958072338e-05
-2.29168556456961e-05
-8.4949877070467e-05
0.000113381006785164
-3.71192886775926e-05
-9.57556282403307e-05
-3.90683641910911e-05
-3.895609952355e-05
3.60161285320016e-05
8.96556400230594e-06
-1.72767516783057e-05
9.84842816645109e-05
0.00019076079591812
0.000232846277496105
0.000282354957324918
0.000167007788826519
0.000170278255165446
0.000157089250331705
0.000242916518010842
0.000201020855869361
0.000107631080930387
1.210170215371e-05
-1.10037967772429e-05
-3.27808168858197e-05
-3.72795815043273e-05
3.27178662922094e-05
-6.33164408609128e-05
-0.000140000567716133
-4.27238188329341e-06
-0.000110309798683978
6.520661549928e-05
-5.25383623881613e-05
-4.57985849596043e-05
-9.77943810637781e-05
-8.21274233059599e-05
3.47478477187604e-05
-5.35441584134316e-05
-5.56003609300237e-05
6.75023836152221e-05
-1.49002673031433e-05
7.64839424977509e-05
-1.89742367102906e-05
9.99864337649187e-05
-3.22509893920831e-05
-2.42720699711692e-05
0.000121873735909477
-4.92193089940564e-06
-9.39173665176397e-06
0.000106856761394756
7.52951353104044e-06
-3.56181436147044e-05
-6.41255259885165e-05
8.53776992839556e-05
4.31031265526128e-05
4.65967963165796e-05
5.0089382842571e-05
0.000146075166814885
0.000144314126738278
0.000115190519711041
9.19593693783758e-05
0.000126870975789802
0.000152205942627109
0.000195118413954546
0.000110319502145134
0.00019278856038763
7.81877197373353e-05
0.000153101056229102
0.000225004381491128
3.10897854834855e-05
0.000161793236403729
9.45409103287725e-05
-3.16609080845826e-05
7.28140886417182e-06
2.65851583287749e-05
-0.000116558211955846
5.13250562781765e-05
-8.87873118049575e-05
-0.000113642495136323
2.48850926416942e-06
-5.86996577144391e-05
0.000118413826036517
-2.22267803721346e-05
-9.38173687653474e-06
4.12029939800501e-05
7.62652488671486e-05
5.64727162927538e-06
2.50611974701003e-05
7.40563453004579e-05
-1.51445342802741e-05
1.55249481734445e-06
-2.62328519978453e-05
-1.14080360203419e-06
9.69419116629646e-05
-7.97490897473813e-05
6.41540262670429e-05
-7.07880746354286e-05
3.2246803902484e-05
1.51294211689041e-05
-3.13519007256988e-05
-3.23561471428285e-05
-1.32677656889287e-05
0.000136302556114872
9.97034733687111e-05
0.000182307073138049
0.00015905260731271
0.000147311444973268
-0.000102336719753411
8.63734747298195e-05
7.42334311367696e-05
1.54263430513957e-05
4.70896392567647e-05
-7.67865333240886e-05
8.2459907171667e-05
-2.81242102028067e-05
6.48077800397605e-06
7.00451305238055e-05
0.000146981528200991
1.35259378192536e-05
9.49850653411618e-05
6.90765198270599e-05
9.39296976527038e-05
9.12125998529806e-05
4.79135902452402e-05
0.000189835154577962
8.13907173313564e-06
0.000186601936013308
8.31507261030658e-05
-2.52916159603912e-05
0.000133406736304107
3.97039765868476e-05
9.92488806994118e-05
7.30757997108605e-05
8.9402589254192e-05
7.64554229597286e-05
0.000175389686005579
0.000104233189425881
-9.89705049067341e-05
4.0460177309937e-05
-7.45594013267474e-05
-9.04687628917983e-05
-0.00010475830118023
-0.000148339443556935
-6.62925682290559e-05
-0.000116847210873732
-0.000216538756765293
-7.94730065067359e-05
-0.000190752603357539
-0.000100486111866228
-3.86884064507474e-05
-4.54439651789338e-06
-0.000118833574164477
8.88493574135013e-05
8.76101639579424e-05
6.22011645224945e-05
6.88462729113823e-05
1.09337650195855e-05
5.6635273101806e-05
0.000129971274503166
0.000151414760296125
7.65141402672407e-05
5.97600736140146e-05
7.8757424073194e-05
-1.70881108792734e-05
4.25816116667061e-05
0.000105703553607988
0.000158145465680899
0.000122895879383002
0.000121838019229967
0.000191499582974109
0.000149777458079915
4.74154593329027e-05
0.000114642248359934
0.000186089675270745
0.000142819850547781
0.000113059548754551
0.000107105032287004
-2.57197968575539e-05
-2.71304669487031e-05
2.07593741259186e-06
-3.68205863407286e-05
-9.26988919566542e-06
3.42025421199723e-05
2.65364397559581e-06
-6.52773295886048e-05
1.28273171358147e-05
-7.67202739779224e-05
-1.02771032244e-05
1.15408753965272e-05
-0.000100686496877539
-4.30723866450718e-06
-0.000154062449900906
-0.00012614417687375
-8.94027134601933e-05
-0.000207738460553073
-6.66094009674539e-05
-0.000143024509671114
-0.000129606177655127
-5.62578311927899e-05
8.43654027879115e-05
7.60321985763701e-05
-6.32821894933096e-05
0.00010550831842995
5.73310118778022e-05
3.25681601855645e-05
-6.59296785136494e-06
0.000109880484974864
6.80035453841173e-05
0.000162489966129462
0.00010611461870142
0.000100788367747593
0.000180730884830859
0.000116654787808536
0.000104458655415521
2.57466300594755e-05
0.000205182720485132
0.000109416599748936
0.000277984156109172
0.000205471737967087
0.000192198642107531
0.000117708786082778
0.00019933846922064
0.000125073409131601
6.09283953935905e-05
0.000157669451514376
0.000191344350081486
0.000156046892189432
0.000101633822625773
-1.70444411843685e-05
1.80533803538478e-05
6.43302964992985e-05
-6.12673656666635e-05
-7.03248878187973e-05
-0.000123198854238233
-0.000107391469670194
-0.000107773679194552
-8.74383551816448e-05
-0.000208125068738172
-0.000124891331098695
-0.000175460546990263
-4.33357518304114e-05
-8.4730519876671e-05
-7.54085082912681e-05
4.35562792872143e-05
-0.000157238040975058
-0.000230254848531806
-0.000122843067253395
-0.000122210304967991
-6.55196720692634e-05
-6.0919511950829e-05
1.23587044382361e-05
-9.00705596711762e-05
0.000144105105496048
0.000167886121400806
-2.15454191568437e-06
0.000193073442767649
0.000141047022419381
0.000215453866962248
0.000274220018493962
0.000190289404853694
0.000224755823449581
0.000293137598203412
0.00019345614102934
0.000277183714136014
0.000316369611655377
0.000252062375109054
0.000243627937854293
8.06830327478588e-05
0.000341523371831304
0.000178386454212697
5.88745926277975e-05
0.000162401327388092
0.000137571790579299
3.45588534003666e-05
0.000178040907407333
-1.25100957957604e-05
-2.12890884061743e-05
-7.09727105280095e-05
-5.07039637923999e-05
-0.000160999370279784
-0.00021210783409729
-0.000207982619347941
-0.000170887429600832
-0.000320623029278309
-0.000169029959150136
-9.70867071532224e-05
-0.000167990888816538
-0.000245216426168368
-0.000186741505794172
-0.000234834211922209
-0.000190732253702883
-0.00010629739694136
-2.37407987370267e-05
-0.000177437602660569
6.43197210857425e-06
3.74805987231232e-05
-0.000114697823394268
-0.00016047456316539
0.000152964738406949
6.67844711926057e-05
0.000182720250131284
8.26805444857103e-05
0.000146378950501102
0.000273945159092442
0.000181058606377879
0.000149263650704165
0.000227080480003245
0.000274279810720444
0.000220795681143613
0.000203843484049252
0.000146691241660226
0.000211421040843207
0.000196004398828322
0.000100926497338991
0.00015434213812011
0.000254276840238964
0.000220752661926922
0.000239362274352598
0.000192060101423547
-5.41694647106619e-05
0.000162158529537614
1.5092683207858e-05
-3.0428450459945e-05
-7.07960936420191e-05
-4.59372627154667e-05
-4.38680558348987e-05
-0.000135499191148327
-3.47783826684761e-05
-8.92756027107115e-06
-6.13180159014195e-05
-0.00020768064018814
-7.02410997866683e-06
-0.000152776987556903
-0.000106819753672741
-0.000220610420757536
-0.000215556056503635
-0.000131083089922255
2.49987219682783e-06
-0.000100218506869421
-8.15588613281491e-05
-4.15544486371583e-05
3.97466362667693e-05
0.000105018932956919
6.1176514131738e-05
0.00010104908600482
5.62304467024806e-05
0.00013396436565355
0.000169180147379267
0.000144480491510193
8.12861758975648e-05
8.57929267965663e-05
0.000167694465558154
0.000113851524480911
5.78942114784369e-05
9.85369002101684e-05
0.000115390044673885
7.24768229825469e-06
0.000108907785325689
9.6876222035892e-05
-4.73590072974981e-06
4.81254619254622e-05
9.76989422070342e-05
8.20346471782549e-05
0.000111857420662778
0.000155592657303179
0.000131775313470658
1.33533079775622e-05
0.000177723390535243
5.58809365986959e-05
-1.7161140930279e-05
4.54273772077885e-05
0.000258968939341208
6.45761583534333e-05
2.72156312896613e-05
-2.2079336493912e-05
-8.16100300313242e-05
-8.51489125057753e-05
-1.82606213683572e-05
0.000103738458636471
-3.35472023625417e-05
-0.000115297255916279
-0.000198738165181222
-7.03742500707134e-05
-6.80702837870472e-05
-9.03408935230343e-05
-9.58549328793766e-05
-0.000118187099087275
-0.000166875836261816
-8.09669488211461e-05
-0.00010402003198191
-3.65461576042861e-05
-4.94294014185274e-05
-2.7915462759469e-05
-7.03439362105282e-05
4.5608555492849e-05
0.000199081867931931
1.92666699561233e-05
0.000254711667220627
5.94679112507016e-05
8.18267283447727e-05
6.99684930341188e-05
0.000130571505354117
0.00026155883256444
0.000241524992461975
0.000255861706154613
0.000114465976880096
0.000191706609780645
0.000251546414947509
0.000132212381233505
0.000323276361120022
0.000237637273114473
0.000212766555750441
7.56512828071674e-05
0.000175945679997771
0.000181384723387285
8.94575204341005e-05
4.71349011236144e-05
4.58071675995542e-05
-3.66563371403853e-05
6.44410728804419e-05
-7.90083101129873e-05
-6.96967790749898e-06
3.64695762279247e-05
-0.000244377882545375
-8.78014528900016e-05
-0.000229844253136165
-0.000265196665695653
-0.000212597332145453
-6.96219682624411e-05
-4.77356801876982e-05
-4.24476464601198e-05
-0.000189530661158137
-5.15035155044902e-05
-4.4047395774024e-05
-3.14817343955691e-05
-6.35561815001015e-05
-1.72183999246752e-05
4.48813468391145e-06
-7.29768708188511e-05
-8.67220636722917e-05
3.83123003157428e-05
6.74781734788031e-05
0.000137459990987599
2.51620227762813e-05
0.000176488781037721
0.000137848247566015
8.9656177362044e-05
0.000187594114876897
0.000148479537888702
0.000122101178333044
0.000121595922346257
0.000138084704501255
0.00015452759479023
0.000288547531870137
0.000194446268165461
0.000197753452451336
0.000202697506323456
0.000159125680127878
0.000234573993468508
0.000232459213039925
0.000171521863717758
0.000206895721113466
0.000156304929671417
9.66105781204782e-05
0.000159124564050993
-2.07713761374884e-06
-6.49845641643203e-05
-3.37462612603815e-05
-7.6054362645008e-05
-0.000208915594089382
-0.000152980891640207
-0.00012000419442287
-0.000169251151919982
-0.000149863196755083
-0.00017849776095158
-0.000134733544164298
-0.000145113296556679
-0.000173144687407441
-0.000125854607996969
-0.000121575056386808
3.54731828709545e-05
-4.41296952481298e-05
-0.000200820401506769
-0.000116543120472972
-6.36115825597816e-06
7.44587682555413e-06
0.000123072290680011
6.4079716264987e-05
7.36280935003099e-05
0.000206358992653322
0.000189033970205877
0.000151132220709465
8.23231499147062e-05
0.000122201948108194
0.000202606116068456
2.18612944697083e-05
0.000126582707558512
5.32021048293563e-05
0.000181529757030405
0.00026889454471627
0.000209831594356221
4.59268024359703e-05
0.000207854500314872
0.000104132099920877
2.46530809270513e-05
0.000189576624177156
0.000191419511566509
-4.41286413525131e-05
5.38415848193725e-05
0.000116492546592087
5.89814602183447e-05
5.45910811055094e-05
-8.59367774347532e-05
-0.000113990615441242
3.77830141290718e-05
-0.00013040173522366
2.16842850796408e-05
-0.000122528890225296
2.60744400761613e-05
-5.78341350162132e-05
-3.0759714670171e-05
2.25288034866491e-05
3.61239294897528e-05
-8.71146793598857e-05
-5.43913305145537e-05
-0.000181284607325529
-0.000209062268033463
-0.000359230950074144
-5.6599393975558e-05
-0.000113962282285672
-0.000102621281922925
-4.13079939132173e-05
4.58741122173189e-05
-4.36421677497568e-05
1.68195480210424e-06
-6.69152488093065e-05
-4.18120786623946e-05
0.000194215010191582
0.000179723181530457
2.85656684962139e-06
0.000252242025496239
0.000216799614572336
0.000146744898504922
0.000163104923473743
0.0003735739082607
0.000324785428623892
0.000207477386473207
0.000401547681276393
0.000234187745017539
0.000202850298426274
0.0001814735595601
0.000247698090727262
-6.98819744657118e-05
-6.58126609978308e-05
0.000191046164457594
5.37887012373535e-06
0.000183735407841865
9.10228757807603e-05
0.000114159798926145
-1.3312362923543e-06
-4.32729001258711e-05
-8.46062044128472e-05
-9.1179723221679e-05
-0.000100597032192999
-7.78841978303249e-05
-5.10967435833674e-05
-2.91959537778627e-05
-0.000108303512345526
-5.9862311927164e-05
-7.4914211602847e-05
-0.000176149502182285
-9.0567114114561e-06
-3.08697579347424e-05
-4.04864957943042e-05
-0.000157825661653274
2.24117777290849e-05
-7.28191730819531e-05
-9.2614899703206e-05
2.57186404144601e-05
8.14020432303795e-05
2.89059923311087e-05
6.57832324823288e-05
3.19630889523164e-05
0.000172341159747509
6.36729667373268e-05
0.000138865987696196
9.19952160864475e-05
7.07933869281726e-05
0.000250095117396543
0.000268863538393869
0.000204078796829744
0.000127301114701912
0.000129609540876562
0.000157004584186512
0.000222899363953244
0.000186058962756017
0.000163727809148872
0.000128938689747214
7.58452259637016e-05
0.000161899103848528
0.000136147759148621
3.4246157409041e-05
-4.4905503639118e-05
-5.54533251785386e-05
-0.000115169038449859
-3.45839040478548e-05
1.87504313424956e-05
-0.000177040559265328
-4.71365659767583e-05
-0.000160799549609031
-0.000153214926490093
-0.000225654011576128
-6.32148632876191e-05
-0.000117657015421286
-2.57486659133498e-05
-6.72243412040567e-05
-5.8461014152832e-05
0.000107506314491991
-0.000108227272447143
-9.49321399067961e-05
-6.5283152344563e-06
-2.03938356066812e-05
2.69151105428461e-05
-7.38737603311194e-05
3.89719473512456e-06
-7.92182656281233e-05
-5.33718785401496e-05
8.60028433379643e-05
9.35514666490392e-05
7.68596421185139e-05
4.50039379721502e-05
2.67120755651733e-05
5.95716246558586e-05
0.000199861447184089
9.92475359418898e-05
-1.78746293891642e-05
0.000149269403804334
9.92182011638447e-05
3.0842971943558e-05
8.13378936534575e-05
0.000106919021535689
0.000146145250806076
0.000218862055410793
0.000233779873508448
0.000260587996487593
0.000216775455776342
0.00012102371212996
0.000176631888831404
0.00020448690591957
0.000125467859092863
0.000260298790413851
2.96686886784582e-05
0.000182309140903797
-2.22974502588564e-05
9.5942677375929e-06
-1.07129116912266e-05
-3.4463417667153e-05
-4.55078289153489e-07
4.48027247751811e-05
-0.000170653461368402
-4.36437038670443e-05
-7.10917590046855e-05
-7.60207637883345e-05
-6.81894141596126e-05
-0.000126827879649891
-0.000218707561579423
-9.51101725640986e-05
-9.16580879778512e-05
-0.000198029865803268
-0.000207618601457864
-0.000195261423438341
-0.000196610323690475
-0.000239692189100451
-0.000174549197367272
-7.55506298627683e-05
-0.000162256865275839
-2.46092927435765e-05
2.3639628001791e-06
0.000177323290588995
0.000161114528720214
7.52866161577046e-05
8.63876561707404e-05
6.65450024389381e-05
0.00015916282027792
0.000300652408332057
0.000358623959191084
0.000190921488959614
0.000303162783772441
0.000206794464083721
0.000246784594390078
0.000324880279040471
0.000211071175306588
0.000154334246473423
0.000167830803708529
0.000131190487838614
0.000258808292387153
0.000170788530822552
0.000148559892831728
5.93097345354317e-05
2.58793489396802e-05
-8.65152106725943e-05
7.86066408808759e-05
-1.76686100295782e-05
-0.000124292334462362
-0.000136976288239313
-0.000198641524499711
-0.00028429637655297
-0.000140533895805008
-4.35972158279915e-05
-9.64103084809924e-05
-0.00014731452136927
-0.000191738853821617
-0.000196034210875867
-0.000155379116424444
-0.000149203761689409
-6.91278872938892e-05
3.75310598848809e-05
5.88620088419674e-05
0.000248352194730928
-9.25445508295961e-05
2.63477553443259e-05
0.000104925262243037
3.6242026930089e-05
0.000162607163172077
0.000173019443984984
-6.92202736777276e-06
7.20127966750694e-06
0.000222885813889472
0.000190829659519114
4.2616733940636e-05
8.85355148881405e-05
0.000115073658668743
7.74181914481293e-05
0.000156758656796385
0.000196983879459678
0.00012597443866574
0.000248834709991636
0.00022675738350967
-1.07971230762381e-05
0.000145624737504013
0.000277199098844345
0.00011657529990758
0.000112877303712341
0.000108411145890631
-4.64385660649362e-05
-3.00420084385765e-05
8.86722224946813e-07
9.71511102324896e-05
-9.13544318549492e-05
-6.00175178661386e-05
5.47379743554649e-05
-0.000261511452745642
7.09297388965126e-05
-0.000169668964129701
-0.000134081593249125
-6.66187911143625e-05
-0.000122224257103895
2.55761128876812e-05
-1.53941233966217e-05
-6.47727222845152e-05
-0.000106113227640635
-0.000120893247202355
-3.1630697663385e-05
-4.18392764182455e-05
-2.06265661248356e-06
-0.000113458734263283
4.49214772308936e-05
3.29872838361928e-05
0.000133749576012874
-5.88446291859272e-05
-3.18359828428581e-05
0.000189864270219446
-1.08000716100668e-05
1.39448181863308e-05
7.74509674349893e-05
-3.59768954136177e-06
-1.04581540645833e-05
-4.08800547288761e-05
-2.05444961228774e-05
0.000219254262038618
-4.83193817599182e-05
0.000296760092315418
0.000119988161624663
0.000155234162526414
0.000329265869046699
0.000235489534457826
7.63759886160696e-05
0.000210762205031671
0.000272060960647396
0.000130138817500148
0.000205900074310064
0.000159475105885641
6.78284699085248e-06
-2.6899149266355e-06
7.4640235295825e-05
-5.15433163434804e-05
1.26756426719128e-05
-0.000150390014874473
7.35983073003742e-06
-2.8595858453837e-05
3.23606976125122e-05
0.00010411988201937
1.11340558006159e-05
2.62946922431294e-05
-5.3424747653168e-06
1.58228894455363e-05
-0.00011220410004128
0.000188364812856566
-0.000140046373333328
2.9686011824528e-05
-4.27641822281255e-05
-9.90608261934845e-05
-0.000207382221805805
-2.76619907695879e-05
-0.000161381747387592
-3.32190368651735e-05
-9.24809849141302e-05
4.37376519173496e-05
-3.07877087401767e-05
-3.80544904631188e-05
-0.000126363102179804
-3.15293489541537e-05
-6.11392340059709e-05
-6.26997930239532e-07
6.44053569761073e-05
8.84645373234209e-05
-1.32411809687216e-05
0.000131264637593664
0.000176828036292619
7.84060184650114e-05
0.000131295956902348
0.000121112559338792
0.000230103315098594
0.000166066869262445
0.000200898622821693
0.000253935488826105
0.000201196292645725
0.00032481679794865
0.00017492503987023
0.000235471521926576
5.7517931055722e-05
-3.84331793937725e-05
2.14230670721262e-05
0.000103959215428107
-2.0641045282147e-05
5.0288729924898e-05
-6.27549379196868e-05
-1.24798834536315e-05
-4.99053947777709e-05
-9.47072792496272e-05
1.5561736836431e-05
0.000134926802341529
6.68496937714933e-05
8.06668968759651e-06
7.30093290177799e-05
-7.53528019433668e-05
-5.08868210751234e-05
-0.00014113913418931
0.000159481694713021
0.000132253825677635
-4.63336160625164e-05
-0.000182647143259126
-6.58430941042431e-06
-3.29764524436435e-05
-0.000110347402068428
-0.000142873577072609
5.43848952364511e-05
-7.9432419623694e-05
4.14142321761789e-06
9.96899351723258e-05
1.00702283620336e-05
2.84319106574198e-05
-0.000113864115512503
9.41763242711468e-05
0.000130703979473925
4.00380633817464e-05
0.000102164988384533
0.000152210484122993
0.000119300905860744
0.00013882792691829
0.000107101059197776
4.88491020308964e-05
9.02656041736712e-05
0.000219772605909227
0.000178720188747057
0.000141261646299092
0.000111287598117988
-1.0719170347861e-05
0.000119520360910105
0.000134827712862614
0.00011431895344994
3.18942740396556e-05
2.26593179565187e-05
2.91907438243336e-05
-6.82704084685807e-06
0.000107783399934083
-0.000214119055378337
-9.53972366798253e-05
-0.000114176865975228
-0.000145754526587286
-5.83680203290058e-05
-0.000127608503919693
-9.87333819035651e-05
-0.000157624448144304
-4.40826317486152e-05
4.63468974410166e-05
-6.2921745827362e-05
-0.000154499402910469
7.94691796315925e-05
2.24481773373554e-06
2.09271540178177e-05
0.000116259289910218
6.94895674777671e-05
9.01307207052161e-05
-2.66684435185366e-05
7.22264178991564e-05
8.76377809332918e-05
0.000127429285893453
8.12895244734845e-05
0.000198088171416331
1.98548915774481e-05
0.000194793349017691
0.000200962362246221
0.000179198421583373
0.000258977532563986
0.000117882045234538
0.000110881459589784
6.14166302244092e-05
0.000179630615752877
8.3943713532477e-05
-3.17857443219697e-05
-3.37862987666749e-05
9.63622823237696e-05
1.24801218334297e-05
-2.47066487733255e-05
-0.000143984269631957
-1.3191264499708e-05
-9.52210245508148e-05
-7.00873709857525e-05
7.5165168915471e-05
3.66108323640244e-06
5.83686531813586e-05
-6.09770864683613e-05
-7.82613733702537e-06
-9.57046159682405e-05
-8.400002213709e-05
-1.14785148064097e-05
1.14374847287883e-05
-0.000118857378585031
-5.65197194547877e-05
-8.05396774033813e-06
-0.000215493787889098
2.44763532690585e-05
-6.11288520527819e-05
0.000114845251556357
3.03724266577474e-05
3.34269864031916e-05
-1.60268109475979e-05
9.1031636752255e-05
4.06152883833815e-05
0.000173939881577682
0.000139044754497603
7.16789371489795e-05
1.24291440495474e-05
0.000126561673078094
-4.94542854498965e-05
5.96445754333839e-05
3.70002134930172e-05
7.47739954904612e-05
7.02588553055046e-05
6.52729316644205e-05
2.71823765769442e-05
0.000182721171723996
0.000132198522731611
5.83545008322316e-05
0.000286416573694576
0.000193626862550042
8.93417864181245e-05
0.0001588222514164
0.000138375409030604
0.000185273996255779
2.36783309983641e-05
6.04393449257566e-06
2.0937072252141e-05
4.78972636665985e-05
-2.3554061709113e-05
-1.57476713885823e-05
-0.000145194014618228
-4.62082114273705e-05
1.30279145314306e-05
-5.96215307434579e-05
3.71453564080741e-05
-2.778913342997e-05
-0.000103270627463062
3.60969615081712e-05
-3.70136567587745e-05
7.36340115251126e-05
-8.68788631521246e-05
-8.50341190406248e-05
-8.75848380987881e-06
-3.99920198590859e-05
-1.50255866989503e-05
2.49751609814797e-05
-7.78986754988181e-06
5.08724373809047e-05
1.67630618227478e-05
0.000134226145568485
-1.21494094065582e-05
0.000160534217333436
0.000188928459289672
7.77080356068357e-05
0.000145696366276093
-4.90305279096361e-05
0.00014186765172473
0.000141765442379932
-4.84474826723923e-05
1.34722407680054e-05
0.000158587367623304
7.13815992813151e-05
6.24274962180808e-05
7.75886639084544e-05
0.000140318299335628
0.000103223405448576
-2.43090654747994e-05
1.77925203076914e-05
8.83328798601171e-05
0.000157495373117513
7.8129826919986e-05
2.29061530456297e-05
7.41192506287047e-05
7.69588450208968e-05
3.58819464782354e-05
6.64638684651652e-05
-2.70135691017957e-06
0.000119277021714172
0.000171764738471992
7.06382928010993e-05
0.000102640429903046
7.15594129134839e-05
8.50264604662541e-05
0.000231971110168837
0.000171070170657776
-2.48824446576568e-05
-3.52725533225867e-05
6.69708178503787e-05
-8.14561211837712e-06
-4.59019245149118e-05
1.64082600438496e-05
-0.000117015605660872
3.44921937353019e-06
5.64042574707584e-06
-0.000124572131513518
-0.000310624938643322
-0.000129562997467274
-0.000181459761452794
-9.56751328207344e-05
-0.000126103637687087
-5.25382654096388e-05
-7.64185738797224e-05
2.39310351744864e-05
2.16300092704838e-05
-2.61697983466252e-05
-2.78281201187188e-05
-0.00012309170890478
7.02717857747003e-06
-0.000117761341672533
5.07166222482105e-05
8.576385193805e-05
-8.04100719237905e-06
-3.14699209457227e-05
8.02816318534272e-05
0.000145285478220822
0.000244028811115849
0.000313596388299565
0.000103237123389604
0.000145006526961505
0.000373320993268079
0.000240716807776507
0.000335746974424139
0.000376758592053778
0.000319472039416847
0.000109823013880447
0.000207523144850542
0.000172193414149068
6.78321987182319e-05
0.000157667498818606
0.000150588272139159
-2.35542434589381e-05
3.14493112410561e-05
-8.13171760349986e-05
-0.000151767633555195
-5.4461448456381e-05
-3.35978079852594e-06
-7.98852064970139e-05
-0.00018739584406923
-0.000165175508147587
-0.000149934621705909
-3.18644666795008e-05
-0.000135279072950145
-0.00013336262849151
-0.000216987557805589
-0.000179257389078439
9.72923812491355e-06
-4.27936750131559e-05
-4.53768598185223e-05
-0.000191898782465736
-9.22332461614702e-06
-0.000110275993126287
-9.25287302074469e-05
0.000109303251367986
0.000110190677618729
-0.000145661598087378
-9.58875237434501e-06
2.69537841893966e-05
-9.34052943167703e-06
0.000120087142062547
0.000204120955149592
5.86807020448503e-05
8.2502716211625e-05
0.000120565118072622
5.08723348583746e-05
0.000153685253522929
0.000220699087694309
0.000179083251158996
0.000225032709998653
7.17121825049715e-05
0.000249018074134738
0.000256375286276678
0.00012002865327761
0.000112009628763608
0.000151917866450877
0.000189001070140572
0.000118576967253099
0.000144995266946739
0.000149324470711404
2.85899753531472e-05
0.000107462634593879
0.000110003651735621
-3.26839761434974e-05
7.03280376791141e-05
-6.3013063875698e-05
-0.000104782526276714
-0.000208508012488182
-0.000202278732101969
-2.32592561113492e-05
-0.000173845805884404
-9.44379019825134e-05
-0.000191887970316643
-8.16228172066429e-05
-0.00019086404198957
-0.000216900133275653
-0.000185964028197306
-0.000145362468017325
-0.000249138934166155
-0.000223999554620555
-0.000200098676963362
-0.000146129641810801
-0.000107595122094428
-1.16018192863282e-05
7.96499658672593e-05
-2.28685177252768e-05
-1.87254387511545e-05
0.000167667990678776
0.000216291556331326
0.000191332041761791
0.000157789970163448
0.000165036733246867
0.000230379146285081
0.000254857738746643
0.000136182357518774
0.000267477106218447
0.000238139174019193
0.000161824953708056
0.000238455892806583
-3.14578064228891e-05
0.000210289033124037
0.000187206605156894
0.000263194272767252
0.000182123636396987
0.00013530353300717
0.000169192926530645
0.00010458486502251
0.000183468826673548
0.000193449768710887
0.000159019690162295
2.88898749577436e-05
4.3839334980501e-07
-0.000243997856458159
-0.00010485982751411
-0.000358325350469948
-7.43350024639029e-05
-0.000350583043250589
-0.000130545917146441
-0.000260556686370077
-0.000250382543451472
-0.000224112046652439
-0.000236393114631386
-0.000174433221600898
-0.000102377604383491
-0.000105011294389072
-6.9561481462295e-05
-0.0001511667222164
6.49631604290863e-05
-6.91891998649103e-05
-0.000173573590936273
-4.93625320243713e-05
-8.02644072752236e-05
3.22682099461034e-05
3.9540663185229e-05
0.000132964515375179
-1.9932460577151e-06
6.59066451078283e-05
0.000192935034105793
3.30884073584363e-05
0.000100208986922729
9.66256190748766e-05
0.00016350674717024
6.02309814042062e-05
0.000218899182246878
0.000138703879146032
0.000123336957106843
0.00022421217563835
0.000318622334490697
0.000267608373427921
0.000274507016485638
0.000224045432950262
0.000231126353450614
9.37061153586699e-05
0.000146689347045255
0.000211424504835532
2.33923911035489e-05
-3.16824140230975e-05
-0.0001133203561827
7.10238931942956e-06
-6.50956156711606e-06
-7.14638002599343e-05
5.0808353416274e-05
-3.91574597911389e-05
-0.00014063660207775
-0.000106517297372497
-7.29130912338304e-05
-0.000157268406780994
-0.000132447692771642
-0.000178850020566531
-0.000123239493047599
-0.000145055133035261
-0.000177643770557209
-0.000104554259914114
-0.000117925132927078
-4.88261216077694e-05
-0.000109649153991702
0.000101303939589062
-8.03392348769545e-05
-0.000202778955922234
-0.000128687283641066
8.1048767597189e-05
0.000138645492390525
1.38121218479899e-05
5.49269470239515e-05
2.92369494341352e-05
8.4406700437454e-05
0.000303674790552491
0.000111982944129369
0.000252354012085683
0.000338932535888581
0.000295313370405204
0.000410611364646839
0.00040795768174982
0.000210146258403714
0.000413091781621766
0.000270654550665373
0.000284438119730835
0.000260214015776139
8.07548928480576e-05
-4.9147559830839e-06
-5.82387658578213e-05
6.80432219187121e-05
-3.02011144442914e-05
-8.06138541184884e-05
-7.18284338351565e-05
-3.45162761787718e-05
-8.51386404838946e-05
-0.000135945019546036
-0.000101129302381945
-0.000101313154020395
-2.29168903698243e-06
3.32896075805849e-05
6.13401223398103e-05
-2.42028298798806e-05
-2.8470077142909e-05
-7.55654582828707e-05
-0.000236301831513354
-7.67567287833678e-05
-0.000171988690655434
-0.000109304788923974
-6.73032436317671e-05
-1.90185585997797e-05
-0.000156528294726047
-1.01785847946874e-05
-5.63297434190353e-05
-9.97708522585372e-05
-3.0357144444215e-05
-1.49034493087915e-05
0.000197726935893991
5.78947739251534e-05
-8.50153981110656e-06
6.14917535450757e-05
4.6562243168182e-05
0.000183222686669043
8.14305027974306e-05
0.000305037717888302
9.07611511771959e-05
0.000199740549953254
9.23208260017465e-05
2.62600066939327e-05
0.000111783604372642
0.000114649908321023
0.000172801505183361
0.000209973201046957
4.91162055099725e-05
0.000165001537604589
0.000173800884360115
5.99238326315382e-05
8.45068151362782e-05
0.000178646521515682
6.01095007630089e-05
1.6588204510327e-06
9.30512178114969e-05
-8.31191548791012e-05
3.53837396511095e-05
7.36261952170878e-06
-2.9320938297497e-05
-4.85678813023917e-05
-1.34060700720779e-05
-0.000144537910746694
-9.81121824961239e-05
-0.00015732787177798
-0.000120785116798656
-7.47984992827046e-05
-0.000158602650477987
-0.000263403452725797
-6.62669498016336e-05
-0.000151427912241775
-0.000200880363593808
-9.77541030135363e-05
5.28124055215048e-06
-1.94266753752391e-05
-0.00011565811843816
-0.000105445453232193
8.17003849282112e-05
9.04568137315694e-06
0.000118583425777798
0.000179713818923379
0.000234517467490177
0.000137253827183602
0.00023121182834892
0.000248262074555782
0.000230405853168096
0.000286780869054744
9.85348480869456e-05
0.000211608650342318
6.9154874142413e-05
0.000252140907422169
0.000127050973986405
8.63966079765411e-05
6.29974706923189e-06
0.000210083212290499
9.22149226699398e-05
0.000178913221929233
0.000132624964279143
0.000223610172493554
0.000117825028625343
0.000193742692582028
0.000189426573274033
4.38088244477083e-05
3.23437467331573e-05
3.68508735731858e-06
5.2462130143715e-05
-2.09163563430822e-05
-0.000101270481990904
-7.60635997562194e-05
7.44957103827689e-05
-8.77225863500657e-05
-0.000149635800317313
-9.80134888133959e-05
-0.000211899782058282
-0.000167553003686218
-0.00018499132134236
-5.97985331719351e-05
-0.000150908898373556
-0.00018001446545243
-1.33619856981067e-05
-5.45661546032373e-05
-7.58729865545664e-05
-6.95231240684362e-05
-2.24239882893347e-05
1.36241976775227e-05
3.35867265356504e-05
-1.1060266558061e-06
0.000142703256240363
8.82181387160142e-05
0.000119781107264026
0.000200000050406861
7.94063565184885e-05
1.23737911446868e-05
0.000187368591076976
0.00019261475791295
0.000300656794510538
0.000151731504619845
0.000158935594876517
0.000173179412207244
0.000149708856646359
0.000177888208784749
0.000294992860483429
0.000137762120235471
5.80929561411148e-05
0.000204279372803033
0.000192924567716945
-1.31619170279032e-05
2.32463487018047e-05
-6.35916601430751e-05
-0.000156053457220933
-0.000161774963707353
-0.00016221653728773
-0.000164925647717842
-7.07594092479279e-05
-0.000255517537056237
-0.000154567002518216
-0.000274536275272169
-0.000126761433113565
-6.11049837858303e-05
-4.54647101653314e-05
1.88656595521024e-05
-0.00015073248771408
-2.40564347362474e-05
-0.000152972087504601
2.91020496058997e-06
2.91974996844735e-05
0.000123800639601334
5.11480886359442e-05
9.90901279643289e-05
9.251094104865e-05
1.42976422243021e-05
0.00029384765272288
0.000112200995215645
0.000217743338647248
0.000112490515819529
0.000239943690289467
0.00019230340627249
0.000150254041217724
0.000287055194869202
0.000164677183905556
0.000143872925149583
2.27945076543126e-05
0.00012431432625555
0.000208073897037562
0.000110669914678813
3.81990428629101e-05
5.09651411619518e-05
6.9648388885064e-05
0.000107620908083868
2.65120273699672e-05
1.02961390506898e-05
3.67189863555932e-05
-5.63080083178038e-05
-0.000105671215648541
-0.000168734547472246
-0.000150191868574821
-0.000237502818220452
-8.40278108827289e-05
-0.00011875782650636
-0.00015077460575751
-0.000217371654878377
-5.54261700340489e-05
-3.55102083714934e-05
8.68288574332188e-05
-5.61274088972572e-05
-9.39016057943229e-05
-0.000106645607507632
-0.000135456155401257
4.68755784562562e-05
0.000124636346804729
5.52716242477722e-05
0.000213643623935153
3.57428157459742e-05
0.000129249975092532
0.000118771833051023
0.000136320326745369
0.000139091051747012
0.000278816298156178
0.000161430279128835
8.57413049342179e-05
0.000193975058002818
0.000332998237929868
0.000264003076249534
0.000215447665984989
0.000272789681970545
0.000277021486681505
0.000104235360855863
0.000217171092441658
4.67719729441396e-05
4.51320279329034e-05
0.000115561363410843
3.7044676011133e-05
-0.000162885851094288
6.75296125904576e-06
-0.000111522963478825
-3.97469809013165e-05
-9.69471154097599e-05
-0.000112586370624189
-1.4947503105923e-05
-2.82022591642386e-05
-6.80982526366341e-05
-0.00012057798007904
1.73590884892806e-05
-4.83623039365978e-05
-6.4193029346351e-05
-0.000218692130251304
-0.00013803368279218
-0.000200778917945874
-0.000203972794493406
-0.00017700062338958
-0.00017107774957956
-9.3804555879716e-05
-8.53063491434994e-05
-0.00014287300345526
-0.000146828029047535
-9.50943768199037e-05
6.61095852878208e-05
0.000177363332543682
0.00017426105933301
0.000159761809423518
5.32185359775314e-05
0.000119419347752203
0.000303390999321213
0.00024490178112698
0.000181132371668849
0.000227357714643196
0.000294462614033849
0.000243749144305915
0.000146764790775705
0.000231661167195795
0.000110312400831257
8.91113489318783e-05
0.000122537282673505
8.77102381390097e-05
0.000140315740872561
2.43636524007163e-05
3.48820197346067e-05
-9.29449720952778e-05
4.81829300981008e-06
5.56575541346846e-07
-2.16731333965377e-05
-8.78837866013382e-05
-6.77848643888389e-05
-0.000116568047228436
-4.48827177202252e-05
1.00716783382725e-06
-9.23374516439614e-05
-8.89467240826105e-05
9.19407895161414e-05
-4.11856319953838e-05
-0.000216808670124045
-0.000127445257070934
-0.000160789396488654
-0.000153725622061065
-8.32764486702429e-05
-0.000297640614847399
-0.000209085612772982
-0.000186822639824071
-9.12490954975505e-05
-0.000185380557498062
-0.00013443915504669
