# Supplementary material for: Research on computational propagation and identification of mine microseismic signals based on deep learning
Source: PLoS One. 2025 Oct 22;20(10):e0334641. doi: 10.1371/journal.pone.0334641 (PMC12543183; doi:10.1371/journal.pone.0334641)
Supplement: S4 Data — (ZIP) [file pone.0334641.s004.zip › 000100700001293.xlsx_0.txt_24.txt.txt]

0.000111953177314591
0.000106161819954466
8.26473332091816e-05
7.20906631317963e-05
4.31489917016525e-05
8.37470043896048e-05
8.96046845870155e-05
5.39518929789824e-05
5.68930393342551e-05
3.85206206457899e-06
-1.47892893373156e-05
-1.69125235934083e-05
2.17542655011132e-05
2.97502283347387e-05
5.18491568260242e-05
-3.54769743700122e-05
-1.86800157448738e-06
6.99820772540641e-05
1.44512484146461e-05
-2.17993273016231e-05
9.64186830541518e-05
2.69971753072351e-05
5.61840378856825e-05
8.15381755262136e-05
0.000116830239583856
0.000132437256820307
3.73858584268315e-05
6.64798299664274e-05
-8.59113748195633e-06
4.0996475978686e-05
4.8078426982776e-05
1.75290070140355e-05
1.04770312694418e-05
1.69665092843248e-05
-3.52906227750002e-05
-2.08354874441435e-05
2.74629245235294e-05
4.51506346403628e-07
7.60554279323408e-05
1.95061653227047e-05
5.50166926773907e-06
2.17006767332023e-05
1.76910108688162e-05
-6.98793947946156e-06
-8.17715519242748e-05
-4.86136767201169e-05
-3.41169166912941e-05
-6.79628159055623e-06
2.10987875008422e-05
5.42285332708727e-05
1.87778471402059e-05
7.63763023104665e-05
2.74275616526035e-05
4.32161149583336e-05
5.46314573948489e-05
2.59903605617356e-05
5.89484655510618e-05
3.54941813811988e-05
7.74192209234129e-05
9.63705874789577e-05
0.000104306546104189
0.000108386859489202
4.23037251096819e-05
6.77159396414721e-05
0.000103473778749601
0.000128595981739579
0.000132241015361654
9.94381131679522e-05
0.000102205778402169
9.78072280497547e-05
7.3142282914829e-05
4.77030667144045e-05
9.50440866530316e-05
3.75982344901982e-05
2.22568599794614e-05
5.44472441899855e-05
4.16753169569813e-05
-2.72770026025589e-05
-2.80377144190921e-05
-5.50545245169194e-05
1.97146505677574e-05
4.34181335351826e-06
0.000100362705904172
7.89842005894935e-05
3.08342464203343e-05
-3.87217352083254e-05
-5.87647246592761e-05
2.78354803056943e-05
8.34360670442501e-06
3.76564624362788e-05
4.33083850705985e-05
-4.19228806340822e-05
-6.68189153026237e-07
8.79125137496732e-06
-1.52964480714573e-05
-2.24577665490549e-05
1.13260946290538e-05
-3.65247529292821e-05
1.61997394221037e-05
-5.86744692590781e-06
4.43845060135894e-05
-2.48288006136225e-06
6.84869450551892e-05
-1.9858244509273e-05
8.85654252463766e-05
3.27979450473097e-05
0.000113985375027356
5.36283007965174e-05
0.000102332835526632
0.000110382100104263
0.000108405906507437
6.42559059501525e-05
3.57025344500721e-05
5.60146775991175e-05
3.21859443417075e-05
5.19833583971003e-05
6.32523621448136e-05
8.24246588009839e-05
8.6777909435892e-05
9.06685987944211e-05
0.000111360814731914
4.97628910215871e-05
3.19683193762658e-05
2.36833977007355e-05
3.07258560851483e-05
-2.47886020104313e-05
6.07484363423585e-05
1.38101891046852e-05
3.22949023128634e-05
-5.80242022960548e-06
2.6544257118857e-05
1.10099864730115e-05
-2.7990248773415e-07
-3.10380851607919e-05
-2.4095184559116e-05
-4.89416575910824e-05
-8.68733264536564e-06
-2.90405323407999e-05
2.38988597102519e-06
2.94658001930169e-05
5.91544674277529e-05
-9.26590060455481e-06
2.21415865127119e-05
4.6092616005103e-05
4.45209714886166e-05
0.000108579741154537
0.000102421153871217
0.000146315196024186
0.000160430266143266
0.000131713183244032
0.000136238117412108
0.000143602388416266
0.000133644327120207
0.000111919172119605
4.67619592768427e-05
-1.36901362839254e-05
2.31762831487896e-05
-1.68792986363119e-05
3.67237632427076e-05
-2.99579342584902e-05
-6.63992379122467e-06
-1.70818043252649e-05
4.32579455858138e-06
4.41372727016475e-05
2.19713802620835e-06
-1.79131272970339e-06
-1.35457719376839e-05
9.57283520243769e-06
8.22801927471974e-05
0.000102866714106539
4.85192218436155e-05
7.37640392516757e-05
3.85098054538131e-05
7.02289505869695e-05
2.01268957898843e-05
3.63591338739212e-05
4.3716995075532e-05
-2.68261014070966e-05
6.77920964841809e-06
9.17822562242741e-05
-1.6599021271289e-05
-3.83388216151494e-05
3.05554180156956e-05
-2.44325842432484e-05
-1.98260902541193e-05
-8.58083801366567e-06
-4.20762209639242e-05
4.67061632186177e-05
1.8040573700819e-05
3.40518621987004e-05
-3.14970149688684e-05
4.38828062143262e-05
5.58171603910126e-05
8.3459416977221e-05
5.27210573406013e-05
0.000129973760847105
7.01069208703262e-05
7.06608981748575e-05
5.98214725841845e-05
3.30120315333787e-05
9.1932524608266e-05
-7.6405290350448e-06
6.33562384762448e-05
-9.03887606265006e-06
4.27698131756832e-05
1.38236882991364e-05
1.21286340753693e-05
-2.85908010960851e-05
8.38169932916851e-05
2.32710821311433e-05
6.44866870235773e-07
2.43975932043406e-05
-4.61882021827362e-05
-2.65323957884101e-05
-2.0449064226838e-05
2.61731189615846e-05
-2.8492885810733e-05
3.76021463454991e-05
2.72401035221788e-05
9.73211100516821e-05
1.34838131552509e-05
-3.31470868178893e-05
7.69775772124588e-05
3.99143724183826e-05
8.13786239619795e-05
-1.01357847263378e-05
3.7420613046155e-07
7.67145957106892e-05
8.25470821035191e-06
1.6965019847933e-05
0.000103524393510072
7.46050502193587e-05
7.99539672665115e-05
9.23661431163898e-05
0.0001381557849584
8.98240947395238e-05
9.37846040446573e-05
8.15780378467509e-05
0.000116447775067459
5.97065474564338e-05
6.92369842032669e-05
4.98929612344974e-05
-1.93372089538536e-05
7.27269252973871e-06
2.04220084712018e-05
-2.81080002885759e-05
-5.01279807124062e-05
1.70775207848587e-05
2.10989745761366e-05
-1.41647924840068e-05
8.25701709914603e-05
5.77580948215815e-05
8.71230809651269e-06
7.58623939200066e-05
2.81292121176819e-05
4.15525231220316e-05
1.72314524548805e-05
8.42948902010697e-05
5.02198316637835e-05
3.65110139009418e-05
6.41968613485094e-05
9.46362998355807e-05
4.49579946081734e-05
5.02097494459375e-05
6.1008374647396e-05
1.83693626327812e-05
3.56348951150116e-05
-1.07996394260219e-05
7.58088744582079e-05
5.88682873319026e-05
1.89664764566095e-05
1.99070372776758e-05
-9.13272979031242e-05
-1.75908938080023e-06
6.72926801372011e-05
-4.08310094413769e-05
5.44094835283067e-05
-3.42714195391619e-05
1.67279112839678e-05
8.97503230519e-05
2.07123468721908e-05
-1.14051045319708e-05
5.62261540919307e-05
4.92604612601392e-05
0.000134022616348432
-5.50085669420897e-06
4.49826565520695e-05
8.76694902058547e-05
5.21676618926845e-05
-7.97935311710909e-06
4.28749259612529e-05
9.00292473551175e-05
6.50019492709081e-05
5.34911651730311e-05
7.5085564142272e-05
7.99586398514029e-05
3.24639960961921e-05
7.19225269033188e-05
2.4910256813844e-05
8.80255307262675e-05
3.66545534879287e-05
-4.16409453386204e-05
-8.84961648687895e-06
-1.74946618694032e-05
-2.54466801954393e-05
-2.79441442469538e-05
-2.67248488905223e-05
-1.35457158980025e-05
-6.12205522007453e-06
2.09013190746726e-05
6.63814202994007e-05
5.16806508078212e-05
8.83545465737336e-05
7.23598635562024e-06
2.14913038595133e-06
4.4644553193948e-05
1.67084178685326e-05
-1.0828838139975e-06
-3.1303488716924e-05
3.89884665167095e-05
-2.40642120184977e-05
-1.96180674768259e-05
2.81080015268815e-06
1.75276461023352e-05
2.89989829454494e-05
5.99780383322484e-05
6.3783033159641e-05
0.000143239661764836
8.9307853069358e-05
0.000109174708089622
7.54851421961566e-05
0.000136017657570316
6.51842713566948e-05
9.06096437930062e-05
8.24934043652213e-05
0.000109529300791638
5.49216617517637e-05
7.13590204670848e-05
-5.26497202134515e-06
8.46974698195322e-06
6.62253065714787e-05
-2.37296474240136e-05
4.38306511744831e-05
5.10977564303146e-05
1.14992349051654e-05
-2.55437272655631e-05
2.84177833349632e-06
3.06212279978014e-05
-3.68593288614064e-05
-2.08696796520922e-06
1.39351497840699e-05
5.53814937815019e-05
4.50593381135294e-05
-2.81254078743075e-06
9.30657324349324e-06
-7.4093696362845e-05
1.66842808143669e-05
1.91336693562338e-05
3.91397117761819e-05
1.63461692287959e-05
7.4009321607607e-05
8.03920840902519e-05
6.56668594439972e-05
2.5770214439259e-08
3.89349773392012e-05
6.54446839298635e-05
5.05289873179812e-05
-1.2345799889391e-05
3.85849881279063e-05
4.75633682847141e-07
-4.20386187233899e-05
2.27767313283696e-05
1.98594262695006e-05
-2.61659978712585e-05
1.31596852726726e-05
4.15653608924334e-05
1.92106378592411e-05
6.69391556886079e-05
6.33236203297734e-05
9.90852074756812e-05
3.49790833967636e-05
2.70534390747885e-05
2.29187709298977e-05
7.4345823740232e-06
6.30453875816443e-05
7.55340306436467e-05
3.50357431290355e-05
7.39365073912814e-06
7.10423677825897e-05
4.49419958081808e-05
5.93658434537151e-05
-7.4810313611936e-06
1.63602112040196e-05
0.000108461653267267
-1.2314891236953e-05
-5.15494532792368e-05
3.78357657490858e-05
6.17090602998127e-05
6.98655520463152e-05
-6.59989394974852e-07
9.06838862564674e-05
4.29912219451331e-05
-9.6610277993761e-06
4.23325458751084e-05
3.03173060576831e-05
3.1389556338532e-05
-1.29342545552941e-05
3.68587400820079e-05
-6.5258802724758e-06
-2.1083858061302e-05
4.20665507787129e-05
1.75949201034079e-05
-6.9019083738655e-05
2.19500071154978e-05
3.6223779102829e-05
0.000106156735740062
3.2299635875101e-05
4.90185872503645e-05
0.000104206346048566
5.89699455670822e-05
9.78808500105408e-05
8.70688202131858e-05
5.96491972653852e-05
7.83889654452161e-05
7.79654076465005e-05
7.18040777925062e-05
8.67565497997862e-05
9.47156571175967e-06
-4.61062303475821e-05
-3.76935707023697e-05
5.94836368569975e-05
3.06641441746872e-05
-5.68385858207033e-05
-8.33591123911259e-05
-2.10399993132797e-05
-7.0891074779773e-05
2.48462697188923e-06
-1.65666386601793e-05
4.00391591089729e-05
-1.32162457125407e-05
2.31494070364725e-05
0.000107673381809344
2.67513715405357e-05
8.41383883408276e-05
0.000125358578372861
0.000125065467721521
8.41667924768889e-05
7.0179487677907e-05
3.59337805365135e-05
0.000127583902541987
5.84933175581496e-05
7.50041938243703e-05
1.31553826094784e-05
-3.48194147863379e-05
-4.34421069329092e-05
1.79011141731837e-05
8.57369931150158e-07
-2.07244909820396e-05
-6.93024398894053e-05
-6.37511426727721e-05
-4.13684383650104e-06
-4.88402904259075e-05
-2.57028075603472e-05
-5.49335561512508e-05
-1.88578214157944e-05
-7.76570238989482e-05
-5.08029493704674e-05
-3.47953229844189e-06
5.8358026788858e-06
2.11748081711555e-05
2.79500305359518e-05
2.6258879444493e-05
2.59814916058423e-05
7.75129484177199e-05
4.45735718240244e-05
2.83333134062033e-05
4.29340033516243e-05
2.29292649536068e-05
6.45206565012557e-05
1.04522695523845e-05
8.11942274628761e-05
7.732131847418e-05
9.77868461430694e-05
9.44917689416067e-05
0.000108971129694242
0.000104885542029651
0.000148455428346674
8.71655646019404e-05
9.34910531262047e-05
6.795786170284e-05
8.84312221421933e-05
2.51780515586158e-05
4.10180226012235e-06
-3.57268771796261e-06
-8.83829774977099e-06
-1.92884569138415e-05
-1.02852269155913e-05
-4.56051431317274e-05
-2.96909163117747e-06
6.76885689786729e-06
-2.02429358384987e-06
-3.16300481609485e-06
-6.76094047679791e-05
-6.04071023092808e-05
3.16447043500249e-05
2.42560488919869e-05
2.5241136969396e-05
-3.95307017723749e-05
-7.15289313336431e-06
-4.9582994067277e-06
3.86622987423581e-05
4.34569537882007e-05
2.14502508013381e-05
7.62350011797807e-05
3.33064567793384e-05
6.22182858566623e-05
5.90705220152888e-05
6.08582520366858e-05
9.78824765256696e-05
-1.98421279617156e-05
-1.51016804931648e-05
-4.94353225354962e-05
9.27053271665218e-05
8.85510221817107e-05
1.78187439095914e-05
4.54817413022213e-05
3.86698317283355e-05
2.12143853076284e-05
9.32000988518026e-05
8.17523876446308e-05
0.000135567398185964
0.000121732579547523
0.000133918672761422
0.000186140869816854
0.000216792535735234
0.00014469753319624
0.000106800369577649
7.75534778164748e-05
3.28639940926904e-05
3.08002566597814e-05
2.72740184263484e-05
1.09311692290928e-05
3.17570340622557e-05
-4.91448174422084e-05
-2.85454512408544e-05
-6.00431033943236e-05
-6.49972514573155e-05
-5.66708537982466e-05
-7.42580703283294e-05
-0.000116903883023645
-0.000161794649690781
-7.02734317619677e-05
-5.01429170332951e-05
2.09504332229641e-05
-1.51921195529776e-06
-2.19232501522015e-05
8.64386195680543e-05
5.99167069556591e-06
7.77126726573668e-05
9.27895460873041e-05
0.000104056602520906
0.000115146594221538
0.000100833978729739
0.000148560550650316
0.000184099682987674
0.000112813984463306
0.000151296495407019
0.000120577859367951
0.000122464687978695
9.00657511845641e-05
8.88089171331794e-06
0.00010447577805498
0.000118130256005598
3.74321504226236e-05
7.72901460740325e-05
7.3406436009777e-06
9.09424213517735e-06
-3.06016310027639e-05
1.80632279452602e-05
-1.7163456060136e-05
2.78859291859453e-05
4.54335472030073e-06
-4.91442889677522e-06
3.96927773518897e-05
4.04033179571191e-05
7.84938455585459e-05
3.1427296803237e-05
3.14290626498473e-05
-1.34396778336958e-05
-1.98459355387992e-05
5.65690876343411e-05
-5.89499864688968e-05
2.11867159152454e-05
1.64241556851273e-05
-4.24877954350972e-05
-3.53878694519555e-05
-2.8779844965141e-05
-1.09568136941204e-06
2.771730017799e-05
3.62868021600556e-05
4.36379615286832e-05
3.5763694918887e-05
9.37781748608436e-05
2.80204690597926e-05
2.48029736956235e-05
-3.41773213371932e-05
4.757083442013e-05
2.65755780202813e-05
5.05859107796969e-05
5.14560137170492e-05
4.45755353304241e-05
3.63156104706996e-05
1.1984792253953e-05
2.70349042829711e-05
5.49063002798034e-05
3.7969932656675e-05
9.16541521657168e-05
7.96813980208688e-05
-3.26691100354028e-05
8.95744281154433e-05
-4.78670238998871e-06
8.80444871357803e-05
7.47022910374537e-05
6.88609048672008e-05
5.96355106075224e-05
0.000107541540804538
1.15006923592649e-05
1.85321617932598e-05
2.6345103079663e-06
4.2902843406801e-06
-3.10715400449222e-05
-2.29509461567114e-05
-7.0221602239398e-05
-6.30486012646719e-05
-5.79472551302623e-05
2.61839585206509e-05
-2.81863268394369e-05
1.30663580447374e-05
7.90302557079128e-05
9.63754459304447e-05
6.02719056519723e-05
6.58378118172215e-05
0.000104293235386871
4.11426705990081e-05
8.14753081188025e-05
8.12994226065086e-05
8.75427754904808e-05
0.000114458728601081
6.35787111237909e-05
5.79707403140927e-05
0.000120906939348853
3.72745559516231e-05
8.16962803589892e-05
3.8008673071669e-05
8.08371314339668e-05
6.91265008326767e-05
6.74829106361488e-05
-2.85818153247672e-06
1.62319063650611e-05
-3.54666597433142e-05
-1.68259142132581e-05
-2.00689321896799e-05
-8.92664778707125e-05
-1.75824485527313e-05
-2.93435670257523e-05
-5.43598487521208e-05
-4.51926762660728e-05
3.69821792566277e-05
4.97378699882101e-05
1.27124235867812e-05
5.76763532755107e-05
2.47182346448323e-05
3.55214172331179e-05
3.13738414920042e-05
4.44913411255976e-05
6.33548300671241e-05
4.72030054107229e-05
7.50817720434979e-06
4.66312486970933e-05
6.10532809459234e-05
0.000102069411703857
0.000107117898657033
0.000101663926225208
7.24450480606259e-05
9.06515161570047e-05
0.000102863165060319
3.86150915802631e-05
9.46922048357519e-05
7.91261609020721e-05
7.08241406119994e-05
6.29309363323907e-05
6.11149859181649e-05
9.44631327754134e-05
7.87512451929131e-05
3.39655019413751e-05
3.13716482412505e-05
-4.88861784787059e-05
-5.18435546300082e-06
-6.62653338254777e-05
-9.51689631638561e-06
-4.799702256776e-05
-2.7870918096185e-05
-5.63046036705631e-05
-4.94529842473915e-05
-6.08729948359487e-05
-1.92191016334011e-05
8.59730382660036e-06
1.79296909348344e-05
2.5156138171083e-05
1.77283479229308e-05
1.71086635011159e-07
4.17400725139757e-05
3.06585431409997e-05
4.3606389796148e-05
4.1525841526908e-05
5.10851812426751e-05
-2.54608560313087e-05
1.44105080944909e-06
-3.3058417366707e-05
9.48456151272847e-06
5.66268393482495e-05
1.10628741948193e-05
3.69178873965844e-05
0.000122902582601881
6.28019713358376e-05
0.000127237331401141
8.69577443438345e-05
8.93434654549087e-05
0.000152400489688909
5.2056927742108e-05
8.23313459508524e-05
8.503479059213e-05
8.70529995637712e-05
9.30428801314274e-05
3.28855026618965e-05
6.70226367833933e-05
5.41632446576134e-05
2.24611713033897e-05
1.67496857280793e-05
-3.89829066971159e-05
-5.23423258820288e-05
-1.95964801575537e-05
-8.68521730992151e-05
-2.47699478814826e-05
-4.96696456622105e-05
1.83251226825065e-06
-9.98068682881087e-05
-3.67316220930586e-05
2.12327419374288e-05
-3.55667109718616e-05
-1.81563680090138e-05
4.26502769325886e-06
9.92551248428143e-06
-3.9744646023136e-05
-6.09192184563385e-06
1.55155444800728e-05
2.32234462399397e-05
8.17227668384997e-05
3.03685082908351e-05
2.92835863132742e-05
0.000107741247001261
0.000113289302139522
6.98711360503048e-05
0.000111074948061785
9.19991061467377e-05
3.30914786878026e-05
5.54806750172965e-05
5.25830741766421e-06
4.63835123066051e-05
1.62749843426244e-05
1.71863058286142e-05
4.48880372798751e-05
4.00335917225329e-05
0.000129195110529271
7.64361544536695e-05
9.47508918366724e-05
9.6727559779074e-05
0.000133732989844533
8.10183911867081e-05
7.88891528869356e-05
0.000120382073327976
6.78608618125895e-05
5.94795263183399e-05
-2.32551998313638e-05
2.7167439877428e-05
-3.64392084821175e-05
-3.18730025720815e-05
-3.08090200140125e-05
-5.03718091987775e-05
3.9352497344906e-05
3.54719929644324e-06
-3.79909239115298e-05
2.60576870923791e-05
7.9629354375633e-05
0.000100426848396212
0.000105084817539244
5.19348835561569e-05
4.07273307260874e-05
6.22632236021836e-05
4.33540048571765e-05
-1.6084919495967e-05
0.0001154919154105
-1.21222253735363e-05
4.31710590501046e-05
2.49853093669492e-06
-4.1830223505819e-05
6.17889217027689e-05
6.6222818534662e-06
4.62825039367647e-05
7.35458890958162e-06
-1.67479832169096e-05
3.60854767724596e-05
3.5656594370771e-05
1.51213085778705e-05
5.50418474020668e-05
8.90074764828258e-05
6.23406247402864e-05
4.65019736613953e-05
8.14818883628709e-05
5.09796599436832e-05
4.9184170588148e-05
2.50069364655771e-05
2.10690344974714e-05
0.000164890256048067
1.78726578288179e-05
7.44311990525636e-05
1.93792025600859e-05
5.22810837551118e-06
4.46754358303563e-05
2.42586063632066e-06
4.00873300682779e-05
7.37578295875719e-05
2.40943710486495e-05
4.99343393225245e-05
-3.08813877052106e-05
3.94621503603094e-07
4.63611921557019e-05
9.03821097336142e-06
-1.22157597924945e-05
-1.08805483565065e-05
1.28853452920399e-05
1.9471882498171e-05
3.53386524481046e-05
6.09302637600052e-05
8.22261141684219e-05
0.000136229925588179
9.4051064008393e-05
0.0001402338952954
8.89742544524343e-05
9.00749219924725e-05
0.000103569026284325
0.000148426710599294
2.97079599205217e-05
8.06394346842182e-05
1.07264505094622e-05
-3.63291985734172e-05
-7.12923652120801e-06
-4.20173493710282e-05
-1.74559233590784e-05
-4.15388562152071e-05
-4.02620926909626e-05
-4.45023802941609e-05
-4.57918933496988e-06
2.65827606224248e-05
4.01365287765311e-05
8.2879139924194e-05
0.000100524383376943
5.28043208337937e-05
7.97112576177165e-05
4.22990036982445e-05
1.42489093364608e-05
5.28675143243034e-05
2.5345654333645e-05
7.42355775824542e-05
4.27123166139467e-05
8.45799102010223e-05
7.85331559191112e-05
6.45775570800664e-05
8.7349292570901e-05
0.000118599577923768
3.09315768679661e-06
3.62458423790065e-05
5.98509657558919e-06
-4.5320273666696e-06
-5.30041390764232e-06
-5.15455248921719e-05
-1.76808280799744e-05
-2.56670537565795e-05
-2.7211584775835e-05
-1.46162876207055e-05
2.65702393132857e-05
2.40972880950681e-05
0.000115573942166767
9.67652854182262e-05
9.60371195237634e-05
0.000158770925077325
6.38368633830492e-05
0.000167678379785081
0.000106333932202603
0.000127594008580811
4.10588144272697e-05
6.41325428020431e-05
8.90103069174693e-06
6.51225656755122e-05
-7.04909646699282e-05
-1.85983399009574e-05
-1.41805751499829e-05
-5.30027235001819e-05
-4.81410561912559e-05
2.96038445935038e-05
-1.2124603011125e-05
6.86391093094796e-05
5.5030429783919e-05
4.80450434007043e-05
-7.55000647377908e-06
7.59824388722051e-05
5.92094350565628e-05
5.4259158133771e-05
7.45440869348488e-05
9.12290387696777e-05
0.000100785254919129
3.6413263352717e-05
2.56688734105145e-05
4.5750779881617e-05
3.52731895273121e-05
-3.33959480882612e-05
1.86266234997184e-05
2.87354291608356e-05
2.16551711596795e-05
4.82208244903408e-05
4.01129454982038e-05
0.000127894340019112
7.30702821446192e-05
0.000133808767188569
4.91102838801388e-05
8.70889218485003e-05
4.59318786612682e-05
2.83279436115575e-05
2.47534961631402e-05
-1.75865051194713e-06
-3.43324080614044e-05
3.52531363400805e-06
-1.11176830328738e-05
-0.000109585644476596
-7.88702071612956e-05
-1.04760003778521e-05
-1.63434746641799e-06
-4.49487997049854e-06
-6.17880570775314e-06
1.19658521091196e-05
-1.91755688759375e-05
4.71927920370445e-05
5.68492638319079e-05
0.000115552878143347
0.000145953590753217
9.8580624934433e-05
9.58386593203971e-05
0.000159980673080919
0.000188177809564923
0.000108908711516392
0.000112294502637473
2.72514457065623e-05
4.58097672988931e-05
2.72008731123832e-06
0.00010260840213123
8.34589458126186e-05
9.81065329222905e-06
3.61176002721285e-05
-1.16192845527152e-05
-9.57687857756376e-05
-4.58652440972868e-05
-4.64557965435212e-05
-6.82101114994987e-06
-9.92487527940634e-05
-3.01691256169423e-05
-7.32701422833386e-05
-9.3164528689949e-06
-4.95621934796066e-06
3.92422775049265e-05
6.50477783022093e-05
6.65244546648692e-05
4.04780816032085e-05
4.59347360843045e-05
6.5196885394354e-05
4.9482893658819e-05
0.000134851465443059
4.8249326995049e-05
0.000106943128881901
0.000123170806533006
0.000139909978358029
0.00010747351626136
5.9914924822303e-05
-6.1735602750966e-06
-5.33879371911324e-06
1.60658915307578e-05
-5.70967234419339e-05
-4.10566697083515e-05
2.72013044061464e-08
-5.67827969591356e-05
-1.50785500196695e-05
6.1886574227096e-05
7.69642679074588e-05
2.34771195948461e-05
5.69132681422847e-05
0.00011058844509745
0.000141729541848903
0.000124218245407043
0.000139634981416807
0.000108491122863396
0.000103687446242752
5.42295798240093e-05
7.27126869124491e-05
-1.97702313240199e-05
-2.44964540772396e-05
-1.82729217402721e-05
-6.21357296357232e-05
-2.25924638988291e-06
-1.67221695738978e-05
4.11727884457024e-05
2.83075980895026e-05
0.000109396275912217
8.50611481767743e-05
9.91658893757383e-05
0.000115945875393012
0.000107966308161138
6.77699485898871e-05
1.85934167502996e-05
-5.2760234887553e-06
7.10573752850375e-05
1.27697113231805e-05
9.83632973320836e-06
-8.09746903398097e-05
4.08880223436077e-06
-3.58368110438925e-05
-2.03465249750176e-05
-3.8534413041268e-05
-2.14117046849322e-05
-3.99110552671757e-06
-2.1447648162058e-05
1.22933037676476e-05
1.67356388257249e-05
-1.54787990397137e-05
-4.34269337168204e-06
4.86179964615185e-05
-1.44329434080771e-05
6.6063103059059e-05
6.81944201813399e-05
-1.21775190873414e-05
4.52621201396446e-05
4.60180794496984e-05
9.23997715858188e-05
8.82660720457377e-05
0.000132148439607313
0.000130067910717088
7.52719801799038e-05
8.88852063737052e-05
0.000106395138098093
7.98945179235578e-05
8.67484130547799e-06
3.22817544276919e-05
-1.57265659800711e-06
-3.7905481122127e-06
-7.92516224184315e-05
-2.68518692762401e-05
-2.88952848098888e-05
-4.58399739788352e-05
-4.85013791164635e-05
-4.18075697386253e-06
2.54880253850473e-06
-8.6382957410758e-06
3.02300493304598e-05
3.32181490959682e-05
0.000102714697172242
7.20993067975369e-05
9.34291713138501e-05
0.000135399998659063
0.000159961910113502
0.000131223932923577
0.000133913485616678
0.000111182934339083
5.53227937010563e-05
9.81296365089551e-06
-3.84051214896775e-05
-3.33553988852306e-05
9.91313839853885e-06
-1.48587721455795e-05
2.25515678953332e-06
-3.0892256758495e-05
-3.00135010601335e-05
-5.75685816114581e-05
-5.57693073714575e-05
-0.000107500329959813
-9.0969045066443e-05
-7.12417294665556e-05
-7.85587503387374e-05
-4.45286557885296e-05
-4.75819651919118e-05
6.08990730391128e-06
-8.1622926666698e-06
2.48488454536187e-05
0.000106678524387272
0.000179775449341911
0.000206043335274028
0.000197558909389458
0.00023685777645887
0.000226480078120737
0.000187067233317038
0.000186539248495536
0.000105934290466728
0.000135091660354013
0.000108518918411706
0.000103477995005166
6.2402611184828e-05
2.81690581787867e-05
7.8430813888246e-06
6.34626693327116e-05
-8.49359112699286e-06
-4.39993950269563e-05
3.16623555642689e-05
-1.79399428310063e-05
-3.06985710402232e-05
4.44393924237924e-05
-1.59156291266614e-05
-2.72000246852043e-05
1.14502174332775e-05
-2.3536172958478e-05
-3.81230897342652e-05
-9.27802668271151e-05
-0.000104494367458799
-2.0991233507207e-05
-3.53440523369007e-05
-6.16710081675961e-06
3.27091493865695e-05
8.68448452417405e-06
4.69789404062196e-05
6.1954100251961e-05
5.79708215180251e-05
6.229996432565e-05
2.5676334269545e-05
0.000113639980607347
0.000103950688125175
0.000153846002557818
0.000118987529776608
9.92751558829251e-05
6.0873405188265e-05
0.000102889873875214
8.01332714373464e-05
0.000129168584934137
9.37836158841565e-05
2.06607026059631e-05
2.45629306650889e-05
-4.16488338138823e-05
8.44065658366865e-05
-3.74499913182298e-05
2.18436991763349e-06
-1.71695411532001e-05
2.23088794330028e-05
-6.8790839134103e-05
9.70118483518071e-06
8.04692048949642e-06
1.95949217735677e-05
5.78090991905549e-05
0.000117869372099743
5.20849765162556e-05
9.77327994208764e-05
9.79820128647289e-05
7.67152937346875e-05
6.45427280736522e-05
1.59059916879692e-05
3.61146087711306e-05
4.06589201645535e-05
1.75822850152601e-05
3.74234093994286e-05
-2.48332849131366e-06
-5.55317575720084e-06
-2.82394346272255e-05
-3.32449111428717e-05
-8.19903333489987e-05
-4.56335992593934e-05
-0.000103215695129309
-3.14303028234418e-05
-0.000101665483437569
-5.69904261201508e-05
3.08229125483789e-05
7.47663314695113e-05
7.38703914332519e-05
6.57046069549416e-05
8.79821682847192e-05
8.65463345610558e-05
8.8696391566352e-05
0.000143694548546268
0.000192210458081347
0.000157086002874636
0.000119850803198819
9.26181768687951e-05
0.00012459883752027
8.69820595651756e-05
8.73994087484094e-06
7.19030236513673e-05
4.26026660704365e-05
-1.70480250215534e-05
-4.44109292765605e-05
-3.14145990455049e-05
-2.50961062325993e-05
-2.08674254666768e-05
1.62470848821281e-05
-4.66584956839634e-05
-5.30761057724354e-06
1.68864971124625e-05
3.26136010709693e-05
4.43187971625532e-05
5.83684943297359e-05
6.51326488235499e-05
3.97429213949896e-05
-6.45090798568134e-06
7.28791131700895e-05
-1.66301771596126e-06
8.83133429885965e-05
-1.19145263688233e-05
-3.48696097914669e-05
-4.13375172801176e-05
4.58428202124424e-05
-1.9519936763494e-05
2.98305784524501e-05
0.000108373381722513
-2.10255331244127e-05
9.21952842930411e-05
7.63261069107586e-05
8.12300048060226e-05
0.00010646466880242
8.55098154364182e-05
0.000117987538985309
0.000144140395454174
0.000169716479546566
0.000103656237124943
9.89010279815352e-05
6.1216028926547e-05
3.14878981201992e-05
2.96069697704529e-05
-2.48297567401305e-05
-1.20868612345928e-05
-3.71190376899196e-05
-2.67038404979232e-07
-3.22706987602326e-05
-5.2612224174282e-05
-3.16991176792539e-05
-1.06419640981096e-05
2.80015046224426e-05
1.60553513604499e-05
-1.31988047197635e-06
4.03911229413516e-05
3.59790420998307e-05
7.8068654653254e-05
7.73423849184488e-05
5.74977194150159e-05
0.000142543525690553
0.000111827691328705
6.50632755878088e-05
0.000116081791783353
9.49547520261821e-05
0.00013390760654482
4.3488438821963e-05
3.97350371406562e-05
5.51263746738109e-06
2.06201911914474e-05
7.55335968461846e-05
5.31330983220991e-05
-1.2141065467209e-05
-1.24200179002141e-05
5.44168456931998e-05
6.50394331190629e-06
8.21579091686856e-05
9.75907920017729e-05
9.46418971932288e-05
9.11436282403782e-05
6.07874943131408e-05
6.37349172583694e-05
4.28609585047352e-05
4.04825591534095e-05
0.000111859987540126
4.9457903128961e-05
3.30828315455767e-05
-1.57887928436191e-06
-2.68791998874576e-05
9.40502644307277e-06
-3.29119879142328e-05
-1.56919098564174e-05
-4.9957930832808e-05
-5.63508069769405e-05
-2.18019972926909e-05
3.46649641922778e-06
-1.36758215543746e-05
-4.1452483085951e-05
6.08792092538302e-05
6.96065766720372e-05
5.16916907176288e-05
8.14907755540469e-05
0.000109898854575119
0.000100007665040596
0.000123597809058467
4.07339001078285e-05
6.0057929158293e-05
6.05766111280616e-05
5.29399978308017e-05
4.97042305727867e-05
9.80972718818844e-05
5.16520198346613e-05
7.17434275103664e-05
5.93920338798233e-05
1.34269161094886e-05
6.43615787899081e-05
7.76004265043848e-05
6.59999609327265e-06
2.65664969274965e-05
2.34744871482918e-05
7.40691975781794e-05
4.4591725318838e-05
8.23351615451131e-06
1.74030692810737e-05
2.13356514802962e-05
2.3504327428484e-05
6.56807105827928e-05
-2.09257078108501e-08
3.59033687254073e-05
-2.74459816110803e-05
9.56388825878123e-06
9.49571296320493e-06
2.97921769009402e-07
-7.21336616983967e-06
3.08319383330717e-05
-1.05175371162664e-06
-5.26065162862112e-06
2.9443219838916e-05
5.10840090686547e-06
1.3216739303654e-05
1.6552641723146e-05
2.18735377772871e-05
0.000104276876373458
4.03994266798404e-05
4.48683538389384e-05
6.7668012465448e-05
7.2532350061287e-05
3.52113940324671e-05
1.31497211702146e-05
4.57876661211751e-05
4.7931410329958e-05
4.58075086462162e-05
5.50703015179436e-05
1.94525975986945e-05
5.30119052407689e-05
2.02941537549147e-05
3.76505754005137e-05
5.50858017057213e-05
6.90247792639095e-06
2.15343349665953e-05
-1.39902144254962e-06
-1.57525256704268e-06
-3.91268409340881e-05
5.13301001241278e-05
1.75620619297466e-05
-4.19757961525014e-05
4.7060856746816e-05
9.29974190808031e-05
-1.56436799162532e-05
2.57815224746228e-05
7.64858998753897e-05
6.20432413291994e-05
9.07170330579707e-05
3.34411900195467e-05
8.71702297787302e-05
4.20530453556828e-05
3.79758487340548e-05
5.84626700550343e-05
-2.48020270834642e-05
-2.88705907668087e-05
5.93892295151639e-06
3.26742681828037e-05
3.88132781195329e-05
6.79364442257837e-05
6.35270086486426e-06
5.22136324984171e-05
7.81117892802818e-07
-3.32340627110207e-06
2.96641258805135e-05
-2.53385781377795e-05
1.36049292234177e-05
-3.60929700163129e-06
3.50967159436366e-05
4.00259233429241e-05
-5.90698338927705e-05
3.31826322822046e-05
1.35299822991609e-05
7.67142744879105e-05
9.47677037267892e-05
7.97186970538651e-05
1.67474246654366e-05
5.68734854079457e-05
2.92359790510208e-06
1.97994607064783e-05
6.22267334163306e-05
3.72261857354109e-05
1.37049210759313e-05
2.874870933819e-05
-2.58078474402852e-05
-1.83776734355568e-05
-4.8591344740552e-05
1.42306908314735e-05
7.32114799391517e-05
3.47893784796569e-05
2.62811168895694e-05
6.21664400633954e-06
5.64413300506975e-05
6.60580193559794e-05
6.54400832003602e-05
5.32845314627163e-05
0.000115547742956349
3.99070180028573e-05
1.36644800398218e-05
7.01105174922112e-05
8.35608445951941e-05
0.000124388534633379
4.75681850573561e-05
3.40055184874181e-05
2.24107328246943e-05
3.52026430275953e-05
7.27062275002588e-05
4.62037073347371e-05
-6.18827151014166e-05
-2.30771867765305e-05
2.86239141766012e-06
4.06990166004013e-05
6.57030607014553e-06
-6.29425448874592e-06
1.26596715475076e-05
2.14377161563508e-05
-1.48578448522591e-05
0.000101458459223571
4.15123670056555e-05
2.96831120437598e-06
1.81525313912958e-06
2.31035499670456e-06
6.12438330456953e-05
1.34221022516352e-05
-7.87508618660099e-07
3.35248235932074e-05
-9.21550518879597e-06
-5.74921634608486e-06
5.99372786149871e-05
4.19850957921381e-05
5.44642474888777e-05
2.97195446044113e-05
-4.20899392908367e-05
2.01792384617817e-06
5.63573301466065e-05
5.8409942757888e-05
4.25062214111455e-05
2.98921311880897e-05
6.77345555849681e-06
7.68785264340339e-06
0.000107753530339014
9.39300684189203e-05
6.01047402554562e-05
8.60787222446892e-05
7.52542594656647e-05
7.8492544590922e-05
2.70873136078093e-05
8.13714775278379e-05
7.7865190451499e-05
4.37926106087299e-05
8.28564452815403e-05
-3.16279977140859e-05
-7.5343439287341e-05
-0.000122152264006046
-0.00010326512096596
2.2789927030788e-05
-1.56613394296961e-05
-7.37450276465557e-05
-1.71439701358425e-05
-9.41823336406932e-07
6.55564515752268e-05
2.64758533559345e-07
5.51914962621726e-05
1.80067595642044e-05
6.86033336847232e-05
6.32431240084767e-05
5.14552683652616e-05
3.90185708238851e-05
-2.65114650163812e-06
0.000107688824057807
3.53151885640194e-05
0.000100872060566686
5.72754973846396e-05
0.000106068159699868
8.60007003106211e-05
0.000100924233966076
0.000103387992365233
7.79894944892592e-05
9.86183143904417e-05
8.62378161401245e-05
5.54573000374764e-05
8.54723591722519e-05
9.04981774921304e-05
-8.33956132935739e-06
5.17331043325228e-05
3.25836842827509e-05
-6.81002867715525e-05
-3.08144852527311e-05
1.93093059568656e-05
4.35415067159958e-07
-2.06770474926329e-05
-3.20253239811862e-05
-3.72880914358191e-05
-6.09239316278813e-05
-9.13767032846354e-06
-3.33035526945215e-05
-1.75994034076548e-05
-5.29673946619013e-06
-7.94549961881143e-05
-9.52761061373786e-06
4.80265717667185e-05
6.95837978971933e-05
8.59768368195304e-05
3.76370835810269e-05
0.000114526315038562
2.21928103496072e-05
3.07455464903807e-05
5.1213434793031e-05
5.67878201167145e-05
0.000117844514072428
7.80113307217793e-05
6.12143438964759e-05
0.000112164047338011
0.000104879548156309
0.000112935008851506
6.50458024393893e-05
8.20878317964437e-05
4.69618410114686e-05
9.15378975305448e-05
-2.60194025481408e-05
-1.75266169216641e-05
1.32513066786117e-05
2.67770247056221e-05
-2.74325763624295e-05
-4.80936395398562e-07
-2.73688595289004e-05
1.90376160895711e-05
5.06647155927467e-05
2.67747747232455e-05
8.33611680539104e-05
2.91340932279489e-05
-1.65587553659517e-08
0.000111899455402803
8.57273235818534e-05
0.000104944303388468
4.02338511710908e-05
7.03924275773052e-05
-2.11677666699019e-05
5.12544010144592e-05
-6.29613671563563e-07
5.00716735514196e-06
-2.27073813299928e-05
6.02488537361674e-05
-5.0219919418529e-05
6.57419469286541e-06
-1.00292569998741e-05
-3.03491703028047e-06
5.40290954054104e-06
1.87116047907718e-05
-2.42271654302663e-05
-1.75664031957836e-05
2.08907049246319e-05
3.40740465230537e-05
8.9063343306915e-06
4.10814536364832e-05
4.04443117776817e-05
0.000115875061209845
7.47244501737365e-05
9.53486942938408e-05
5.58899846331653e-05
0.000120555952982004
0.000109889766849029
3.2119354600453e-05
9.8327691003082e-05
7.62172385633364e-05
7.93904713262135e-05
4.61442758510269e-05
-5.67344079234956e-07
3.49090021979731e-05
9.83593382414527e-05
-4.37672080701316e-06
4.75195270003176e-05
3.53910804461823e-05
9.87862719410855e-06
3.50202096658029e-05
3.64520122047046e-05
-5.89762217890702e-05
-1.36913093550667e-05
-4.58378182568921e-05
-3.56679846045938e-05
-7.74635169476642e-05
-4.96335627562883e-05
-2.07710920129308e-05
3.45011344634857e-05
3.27758489289816e-05
4.26571565175926e-05
7.74852645695118e-05
-3.6430084192887e-05
8.61403176082268e-05
6.93864280494893e-05
9.93637704255074e-06
8.81694254503221e-05
0.000141493841611981
0.000140551121314675
0.000209870921793596
5.15390121103778e-05
0.000125141700654232
0.000132742207403152
0.00010501425119752
6.41645274217543e-05
6.19709685742403e-05
-1.73584076627108e-05
9.75314615785608e-05
5.81756913360121e-05
3.82051317328801e-05
-7.65625752664976e-05
-8.73628967148373e-05
-6.84657149301657e-05
-5.88699538753059e-05
-0.000153998420180068
-5.18782096604062e-05
-9.88022455985265e-05
-3.01245981907452e-05
-3.97188271698824e-05
-5.21110482554009e-07
-1.85485103333109e-05
-1.10855808126409e-05
5.66286092732673e-05
4.43462361796069e-05
7.8454861791492e-05
0.00011637418409598
8.66159555706035e-05
0.000121670801585612
9.27449123786523e-05
6.69624614741216e-05
9.16611550315953e-05
6.31834987660191e-05
1.27918929291208e-05
7.77100720772765e-05
6.57118903410423e-05
6.63363510565881e-05
6.35858400206899e-05
6.55000182256603e-05
7.76897151813008e-05
4.6930882678635e-05
7.19749360708519e-05
6.10661479771348e-05
3.74637148693311e-05
3.1027567445307e-05
3.62883058890209e-05
4.02057701315188e-05
-7.3469834352245e-05
-2.94622082700032e-05
-3.23271457938068e-05
-6.96795792314551e-05
-5.27630820652462e-05
-5.23601374566513e-05
-6.07628173143664e-05
4.90429534996325e-05
3.98177985584529e-05
-4.58063843181925e-05
-7.58819298540797e-05
1.97777090410911e-05
7.04013989940603e-05
6.51564141777421e-05
6.97455856096092e-05
7.71176947168502e-05
0.000112753031703306
5.87134647867405e-05
0.00011253606677771
9.78192589992187e-05
4.43178920939515e-05
2.51103578799718e-05
2.74317128586506e-05
7.53997486093295e-05
8.82813472875676e-05
5.04740022739417e-05
8.19247251722428e-05
0.00010027275200874
7.71426025849831e-05
9.0862161126323e-05
6.92926317875642e-05
4.53716904504793e-05
-7.86340036473045e-07
1.19968700270745e-05
1.7151925789597e-05
6.62877200761466e-05
1.88792870748536e-05
8.62469585242904e-06
3.27523259798288e-05
3.43449362715746e-05
-3.34237045827428e-06
3.56471547482653e-05
-5.81669053222156e-06
7.45105709865554e-05
1.86105548068595e-05
7.18012117179862e-05
2.00975925383102e-06
-2.68780890697217e-05
4.3200975365021e-05
-2.01696608540706e-05
-1.90835934539971e-05
-5.2515618590403e-05
-6.43892189307832e-05
-7.09345248851039e-05
-4.80547675896361e-05
-5.79140622448563e-05
-1.19907584396652e-05
5.12113513886689e-05
6.65243799885404e-06
1.4676111140768e-05
4.61669773838596e-05
5.69921093661592e-05
7.30566500676782e-05
8.04324727335912e-05
5.57716663206161e-05
0.000101644605788822
2.3490239139704e-05
2.61513085069223e-05
9.83594687076048e-05
9.38623476544479e-05
2.45089001093044e-05
8.27603871896842e-05
2.58085428980092e-05
2.29936293923424e-05
6.64991053132883e-05
3.84208251018394e-05
7.58588870355151e-06
4.32998577468038e-05
8.94421729262695e-05
8.1922783554951e-05
9.51365220441386e-05
0.0001086623833324
4.92766993391525e-05
7.28391601553499e-05
2.32066185742211e-05
6.67253142193136e-05
1.11269999289499e-05
4.41798316179146e-06
2.50434497629604e-05
-3.37672721784411e-05
-5.62202479148521e-05
-5.35087091382952e-05
-8.0677900496706e-05
-6.43697151857857e-05
-3.84486188038169e-05
-6.50924028327046e-05
-5.08224199274762e-05
-2.74297845389128e-05
-4.88488252176055e-05
-3.92079542750683e-05
-4.58929852054021e-06
2.45777272039533e-05
4.10863122997763e-05
2.03064346574225e-05
4.47892419920574e-05
0.00011085822097986
0.000133151342356173
0.000107237816297929
8.45345700666446e-05
0.000157724509301813
0.000134756830999791
0.000111514164540871
8.62630633702693e-05
0.000164145405947965
0.000124076784171461
0.000133769152041054
0.000146206212342386
0.000106627323673156
0.000103395194204797
4.68492805959093e-05
2.36346739945611e-05
6.39371185607151e-05
5.82687806253592e-05
-1.74484879212486e-05
1.57383594180928e-05
-3.34172424772686e-05
-3.61056047661343e-05
-3.61242566547943e-05
1.1533748639455e-05
2.26976712277689e-05
-7.13491200062385e-05
-4.60586562135092e-05
-2.8596398522503e-05
-3.80554441972243e-05
-5.80603168946557e-05
-7.10891384292484e-05
2.34151221951597e-07
-4.93084894340033e-05
2.04087845886093e-05
2.61716634316764e-05
-8.91758578877932e-05
-3.15240189348237e-05
5.4552264870868e-05
7.55252956347348e-05
5.79098296946018e-05
5.17938409407442e-05
3.87077178323578e-05
9.82948386181604e-05
9.48706796204297e-05
8.69940511117988e-05
0.000160897286523972
0.000172554816640003
0.00014455636263084
0.000123263813118053
0.000173008711938221
0.000158722424207224
0.000129345353749639
7.5270780787087e-05
0.000152718209434724
0.000107369715698827
6.05784825740301e-05
2.70006568596558e-05
1.79618088709629e-05
-1.86686991723294e-05
2.25724560927445e-05
-8.87602476859666e-06
-7.68702164748104e-05
6.95036965569271e-06
3.90036435846869e-05
-1.81070065225489e-05
-3.27424357452893e-05
-5.61580525501666e-06
4.43401103418734e-05
-8.00851893055207e-05
-2.03899168112041e-05
4.15537923360742e-05
-8.21151391625375e-05
-4.6412822668065e-05
-8.64575333602466e-07
4.20719314127805e-05
1.04044862876848e-05
1.66870349385601e-05
1.63398585401176e-05
-7.71969369693684e-06
1.93972072873334e-05
3.11012365610559e-05
1.62862292152563e-05
7.23853540438393e-06
-2.16336178122714e-05
5.0509651147634e-05
5.15689608475253e-06
2.32759399966425e-05
8.33182672708179e-05
3.48504851348154e-05
0.000107895797481676
0.000102182399750396
9.99413571500782e-05
0.000108867420657071
8.42282236279758e-05
0.000100126858310743
0.000109861439532632
7.29336977454169e-05
0.000127121280451764
8.75967246471421e-05
0.000134708029613385
8.43347041237723e-05
4.6110178629572e-05
3.65514108586884e-06
-6.05598164260951e-05
-1.87471852674134e-05
4.01864333230291e-05
-2.84696664075883e-05
-2.12334454399437e-05
1.72747827590603e-05
1.18202419740852e-05
3.43983952690882e-06
-2.54726345914574e-05
-3.64219732939353e-05
-1.4453885828064e-05
-3.45327612277831e-05
-8.33324760999364e-05
-4.36000821160317e-05
-9.05412674446518e-06
-3.09548631112442e-05
8.0444025877745e-07
-9.37528993318014e-06
1.67576831097679e-06
-4.92265313456977e-05
9.30084958125632e-06
-1.45292090808376e-05
3.01773415226671e-05
3.20971750461904e-05
-2.11963656501279e-05
2.29426280672319e-05
4.19311847425759e-05
6.78587665621039e-05
6.42370500175188e-05
0.000110891592356256
7.05471513656671e-05
8.67029661948695e-05
8.70172175429995e-05
0.000109964162808983
8.79989332201896e-05
7.85570072867827e-05
4.6085899889285e-05
0.000132544113214949
9.79225901775437e-05
2.63835203889458e-05
5.48386824221811e-05
7.06678512231506e-05
1.59533211799745e-05
-2.94912723363184e-05
5.42153933779316e-06
-1.92258938116413e-06
-5.99089343083446e-05
-3.79157142685616e-05
-7.37384077039972e-05
-4.6606855927844e-05
-5.73103915734393e-05
-1.6331146090074e-05
-1.4638594055339e-05
5.09150004046274e-05
1.08984052791021e-05
5.13028846284401e-05
3.90739784448162e-05
8.17995802510023e-05
0.000101748309267798
0.000107339786248326
0.000104400560948709
0.000129113137378714
0.000103421785845691
6.55686352185778e-05
8.13862120024839e-05
0.000121559770681331
6.02111570548066e-05
-3.82348962293286e-06
6.66536830583913e-05
5.79927922886324e-05
6.65862334955716e-06
-3.87625067534704e-05
1.86294535595849e-05
-1.77489445339918e-05
-3.23106047248881e-05
1.49625886253446e-05
-6.65332822055417e-05
-2.79475156116777e-06
8.46260495050056e-05
5.92321008856276e-05
5.08691744071558e-05
4.61420112248575e-05
6.47427091793603e-05
6.75177581795381e-05
3.61207856532528e-05
5.28014919106519e-05
3.72377877448225e-05
5.46615905671347e-05
-3.98217152296961e-05
1.43178740005695e-05
-1.06999397972127e-05
5.44883619054719e-05
-2.28781500424533e-05
8.68941221006235e-06
5.11361770848387e-05
8.80476821401044e-05
0.000112783500217756
8.44850393000234e-05
8.57621363937221e-05
3.73532008231555e-05
3.04174520901666e-05
2.47358143105169e-05
3.97210475807748e-05
3.02660947105712e-05
1.54933383659914e-05
-4.96029847054352e-05
3.23017709109863e-05
-4.36676058668233e-05
-3.43231377186777e-05
-4.06700477352111e-05
-1.69135929500958e-05
6.73352511927869e-07
-6.00053559855523e-05
-3.68117789127673e-05
-1.09204949784258e-05
9.26204028079964e-05
-5.31303904164385e-06
6.69511570801031e-05
6.31987604626065e-05
3.98306481971472e-05
0.0001077600139899
0.000103247721242223
3.34936874312868e-05
8.66479505224954e-05
4.80707343900732e-05
5.11474280852041e-05
5.37147379498289e-05
4.5490872369825e-05
9.64002594871093e-05
9.9073275077082e-06
3.00414111024455e-05
8.16437332659101e-05
4.47724555251684e-05
2.36574521391812e-05
2.67089613812046e-05
-1.79132717293516e-06
1.37222160482488e-05
2.33255910164439e-05
5.50229207648221e-06
3.65786328076284e-06
-6.81361849089851e-06
4.89781904192186e-05
2.48806100646272e-05
4.3207943428786e-05
4.03074116327926e-05
9.71838454791556e-05
6.90501220862338e-06
2.18863919633366e-05
9.40299144694161e-05
2.41016339403871e-06
0.000100845642183716
6.0288796487922e-05
6.96160263204991e-05
9.368548164036e-05
2.05844390285455e-05
8.7394808218533e-05
1.71957095232024e-06
2.47372109594153e-05
9.30338224263536e-05
5.84858232073741e-05
5.77094967244236e-05
1.89190808914543e-05
1.09331587363225e-05
-3.19609778289559e-05
2.75978928601703e-05
4.6737242042664e-05
-4.15509704246809e-05
-5.0137763654274e-05
-2.31079948155173e-05
-5.47089625369842e-05
3.09975346840245e-05
-2.67462378903485e-05
-3.71021796638058e-05
1.34316039899973e-07
-3.88139062687492e-05
-7.53007835445659e-08
1.64908133661615e-05
-2.41556614282753e-06
-1.9868841917695e-07
3.35256884822094e-05
3.89633661507728e-05
6.4373679862926e-05
8.96011880399058e-05
0.000120862020063755
8.77360277853029e-05
3.37535800345648e-05
6.416098535574e-05
3.6601509929554e-05
8.67079846466188e-05
2.86361957652024e-05
6.0864130267472e-05
1.17448184891398e-05
2.86183040319199e-06
6.75007716107628e-05
1.09236378031589e-05
2.48394939334835e-05
8.589171580062e-05
2.76797486510273e-05
2.52742366880471e-05
2.45172138424528e-05
3.96041629402248e-05
9.68229197284633e-05
-6.62292012446204e-06
2.93084628028256e-05
3.11612917653218e-05
5.91665115306663e-05
3.44319750050944e-05
-1.28605144544839e-05
9.59111008989757e-05
5.55836220878389e-05
4.90955987261888e-05
-1.31185798974394e-06
2.48493056743995e-05
1.31772296915752e-05
6.87513964992144e-05
3.92399469493526e-05
1.64370741094224e-05
1.94654947248275e-05
-2.26247130070923e-05
4.76821333469903e-06
5.76540688213951e-05
2.78334076383264e-06
-1.35627891405769e-05
2.89440840912617e-05
2.12192389363121e-05
-7.5050703126496e-06
3.36570314673984e-05
1.25144427837029e-05
3.12144409771699e-05
-1.42288177237218e-05
5.83631637677621e-05
1.66765127910392e-05
-7.26373239152027e-06
2.45979133074557e-05
5.35260938685466e-06
8.05173327032498e-05
6.96085119298335e-06
9.49926782582051e-05
1.35498980595811e-05
5.32752478759037e-05
6.47325261231333e-05
7.18406440321037e-05
0.000100201859710549
6.91507866344419e-05
0.000100185618951188
6.20928297727978e-05
3.73103114532944e-05
7.56616961471946e-05
4.94682725534445e-05
1.27902240581626e-05
-3.08710078247223e-05
-8.4914107677117e-05
-4.28032674106005e-05
-2.97838253222531e-06
-2.86576862553835e-05
-2.76090188781949e-05
-7.13694296406439e-06
-3.25236399062906e-05
3.98650149173674e-06
-4.7267728155904e-05
-1.07434043064308e-05
5.22452163292667e-05
5.20890236622376e-05
0.000127297563217472
8.47526012766596e-06
6.00110376727906e-05
8.31597130344554e-05
7.74206024286483e-05
8.16457811660493e-05
7.64898899513822e-05
7.25584267226186e-05
-2.89081454567568e-06
4.78123966941689e-05
1.31146351034814e-05
1.15541205441125e-05
-7.33170795322192e-05
-3.89496171298421e-05
-1.51540278554845e-05
-6.39717360040701e-05
-7.89998048898468e-05
-4.38046419712853e-05
-6.21204567706015e-05
9.86599479325949e-06
1.73378086015976e-05
1.99324281551784e-05
8.18507205319682e-05
0.000174758777277174
0.000132254391827987
0.000186968836465353
0.000185722487878334
0.00019914946955501
6.88061153179777e-05
6.90237372436265e-05
0.00011198774732607
0.000129792527487635
9.41705119798951e-05
3.21100652370908e-05
4.28385437696005e-06
-3.39986523943444e-06
-3.00123235575134e-05
-6.44477600778162e-06
4.51564892796982e-06
2.02673474895183e-05
2.42740379103626e-05
-9.14555632393095e-06
-1.09556915023361e-05
4.45218541687814e-05
4.67217970659969e-05
-1.51373105067423e-05
-4.06690668298143e-05
-4.18935245318988e-06
-4.63197567385947e-05
4.32952288855251e-05
3.39547204358565e-05
-2.39696652881099e-05
2.62330029678626e-05
-1.50543243220863e-06
3.95168022327248e-05
6.86875802155333e-05
4.20020229002898e-05
9.23015565886444e-05
4.04020334086942e-05
7.63267184858616e-05
8.11071620977194e-05
6.75610790873054e-05
5.71913565015636e-05
4.06827005997918e-05
5.61251057925405e-05
-2.91645759487318e-05
4.55523894333336e-05
3.01756773963973e-05
4.42047397768085e-05
4.31909481177692e-05
1.67501367781772e-05
3.33648038860278e-05
3.16564855286182e-05
1.8399460152164e-07
4.69839741924606e-05
-9.98204723365942e-06
-3.80448096003858e-05
-3.77202737202485e-05
2.25328131237372e-05
-2.40149034216337e-05
4.91753151149325e-05
4.45730502200414e-06
5.80687541033613e-05
2.67671395348061e-05
6.6157950609592e-05
-3.62746520944384e-06
4.8925565763661e-05
6.35228782193281e-05
6.8417646588766e-05
0.000128668370077198
7.70677962048393e-05
1.43729628153938e-05
7.67021156962506e-05
0.000115021579618502
3.88004946966688e-05
4.2020260639953e-05
6.71688393977762e-05
3.00632458673199e-05
-2.51469913289588e-05
-3.10599756087755e-05
-5.13584899911729e-05
-2.15954637504774e-06
9.57515634212776e-06
-2.6624531733964e-05
8.61886610228744e-07
1.34105082859132e-05
-1.58288840416489e-05
1.39787855025804e-05
-2.85322734871153e-05
7.20438504918616e-05
6.92088548391347e-05
7.12932974723655e-05
2.49005305075954e-05
1.77939984120576e-05
8.5664910702839e-05
1.76140275130468e-05
1.67449358774156e-05
3.20761439382805e-05
-2.28084231986894e-06
-8.23140191400167e-06
0.00010213245219984
5.62113242535468e-05
7.06424768275991e-05
0.000144040918969465
0.000160157903386057
7.63983803745349e-05
0.000131689063512399
9.27970337541313e-05
0.000104688027941788
3.10708223290531e-05
2.28991559159323e-05
9.64534128740026e-07
4.06755067899783e-05
2.92253620103179e-05
3.33620730479165e-05
1.52911126496687e-05
-2.04090912834086e-05
7.39203379770142e-06
2.93271054985231e-05
3.0652185030554e-05
3.12077468049859e-05
-1.72379317515541e-05
6.90045518878493e-05
3.48655306779362e-05
8.34093758926297e-05
1.60835110130416e-05
1.76001370359993e-06
6.38256721979553e-05
2.62006321149647e-06
5.55883226967579e-05
1.89441696809842e-05
-4.35124055252482e-05
4.35362811047882e-05
6.39237778069356e-06
1.00923599298677e-05
-9.46102975363511e-06
-2.29134778092291e-05
1.96030864739242e-05
-1.64408990696602e-05
1.74951931416754e-05
4.23842530373306e-05
3.31948727986453e-05
9.14320616185859e-06
9.75967017249067e-05
5.01575936785872e-05
8.72245712096109e-05
0.000144273332696838
5.34658770765767e-05
0.000110220020541628
6.03991472040095e-05
5.71825474289087e-05
1.15601688149906e-05
4.01492401375037e-07
3.00849265670523e-05
4.9100232451538e-05
5.40075613832466e-06
6.00974077482812e-05
0.000104930634473595
0.000114313121310581
1.33424377650061e-05
7.46707717502753e-05
3.87852911139016e-05
7.36424093966438e-05
4.61373480798562e-05
6.55892312960036e-05
5.07853556521244e-05
6.64505982095932e-05
6.0736256532701e-05
4.89431471821746e-05
-3.42324184570022e-05
2.33811260677619e-05
7.34432738527004e-06
2.27074533994944e-05
-5.56207909399987e-05
7.96892975947772e-06
-1.9382242010061e-05
3.44960616183832e-05
-5.26105754852237e-05
-7.09939147467452e-05
-1.27290826729517e-05
-1.83863797296369e-05
1.10922206571327e-05
-3.70938960613789e-05
-1.51352827426324e-05
2.76258984929679e-06
2.9927941176284e-05
0.000113974680808292
2.50550463751334e-05
9.97274329784877e-05
0.000137388654569587
0.000123474897758722
0.0001389887642537
4.67200692897879e-05
0.000102750875500709
0.00015870434708676
2.87039287272887e-05
6.89862636927227e-05
6.2179148529399e-05
4.92124531245693e-05
3.38474093372911e-05
4.63274455340171e-05
-1.25995665746297e-05
2.35252017398011e-05
-2.12317600451939e-05
-4.40801597982899e-05
1.34389611344573e-05
-4.71327279134425e-05
-8.07057591345268e-06
-2.61265155403331e-05
-3.21197224263267e-06
4.79914747755609e-05
6.72699226803318e-05
8.72762995059511e-05
0.000137852729667108
5.17252681114415e-06
0.000103109030905252
5.77787841510654e-05
-1.53147351892973e-05
-6.74826270110934e-05
8.69582943499321e-06
-3.08652534793803e-05
-3.70348245061124e-05
-2.05230613126434e-05
-5.82481043090389e-05
-6.31216801589706e-05
-7.79808874788472e-05
-8.08901261377268e-06
4.82544750444569e-05
7.56709644350319e-05
2.72189145062401e-05
7.89216639092182e-05
0.000163808125521129
0.000130627485220859
0.000116408434615926
0.000132495734625623
0.000139577589081215
0.000106151515032737
7.19731398004713e-05
3.63697915158697e-05
2.2390032715173e-05
4.37374293109937e-05
8.67882932846459e-06
-1.53816507198104e-05
-1.76232298320251e-05
2.51615268917056e-05
-5.34887406211792e-05
-9.661704002369e-06
9.35824008708034e-05
0.000109533423491804
3.62374586741841e-05
5.77680485335849e-05
1.59941450536107e-05
5.42626274614737e-05
5.51068504106168e-05
0.000105860595413189
6.11164615533366e-06
3.29063118799658e-05
8.023921320875e-05
6.5485529274744e-06
5.03084785722268e-06
4.22557898432054e-05
8.01314154850316e-06
-7.79150000302903e-06
-1.98025218049699e-05
-3.79551342035832e-05
-2.10877614746137e-05
1.2196403250629e-06
-3.21649871761329e-05
-7.70065339518543e-05
-7.51416111726166e-05
5.16513050450027e-05
9.22203702343059e-06
1.31959037672915e-05
9.63475999842907e-06
2.99819023134422e-05
6.52169698123365e-05
0.000115961339921646
9.15619500993062e-05
7.1008375487445e-05
0.000165312863388371
0.000190520593392841
0.000112891322098388
7.84447443150075e-05
0.000109830352311996
5.78279278147254e-05
8.2331101023347e-05
6.55800684662548e-05
6.40023473133228e-05
8.85765373501351e-05
-1.3368177434207e-05
7.08484561339374e-06
-1.47723556272686e-05
-2.54191535605437e-05
2.00706282303117e-05
-5.58037870634345e-05
4.32293392167985e-05
9.17252526157626e-05
6.01754104805708e-05
6.66098824621989e-05
8.02005538816421e-05
3.37389166140537e-05
3.22078008115442e-05
1.46647742546675e-05
6.6476817166173e-05
-3.16077383861238e-05
-2.81755343121091e-05
1.67674196973188e-05
1.80759246455976e-06
-3.65608490433366e-06
1.75431285433705e-05
1.83623916895289e-05
1.51359882311356e-05
-1.90491590070354e-05
1.51646105484491e-05
-1.54084554253607e-05
2.75792104508871e-05
3.95182998843672e-05
-2.72178396684161e-06
2.64306690991254e-05
2.50671922368989e-05
4.00530232941336e-05
2.19247627057928e-05
1.76794472166086e-05
-5.37856006822158e-05
0.000103491784145409
6.98767726101359e-05
8.37044659825874e-05
7.18168556454952e-05
0.000155068169555073
9.20650129045149e-05
0.000122115528637621
0.000101326284076137
0.000115659794350646
2.15153113608304e-05
5.57966292587682e-05
2.45808288422938e-05
2.80434127027557e-05
-4.531667265885e-05
-4.26198437344914e-05
-1.896743821155e-05
-4.19822670243467e-05
9.501604028555e-05
8.09624204779099e-06
4.06452729871696e-05
8.83938590859249e-05
5.91589514738674e-05
7.34825559500078e-05
1.81654539944702e-05
3.51087345823375e-05
8.25803919156372e-05
0.000103739751038768
8.86723902961441e-05
2.40764275631005e-05
2.62150413336461e-06
1.27164787661385e-05
5.03363339997179e-05
-1.29388618759062e-06
-4.83632574388706e-05
-4.57263095623704e-05
2.66867730263315e-05
3.78331196613917e-05
1.12183348265745e-05
1.22195011220481e-05
2.35893581721152e-06
-7.54939010841319e-06
-1.55880558436171e-05
-7.54118175865208e-06
-3.41662438653921e-05
-5.16510450325089e-05
-3.27716758264505e-05
8.08705047647764e-05
7.99438183021705e-05
7.65378931998992e-05
0.000103655534166245
0.0001036068484025
0.000108316959509709
9.96600360926747e-05
9.66740209590613e-05
0.000129470321768892
0.000105723476167274
6.88831583006283e-05
7.15197637882286e-05
6.04061608848655e-05
2.77388821426072e-05
5.08663452336984e-05
2.42816388659078e-05
-5.86464118466505e-05
5.58585918991497e-05
3.48759128044932e-05
-1.02671726719968e-05
1.11605655022926e-05
-3.73193479919353e-08
1.91014655712036e-05
5.21033224232027e-05
3.89779362165641e-05
-2.00389054803407e-05
9.73330349076774e-05
9.055080650299e-05
8.09668636887617e-05
6.36925744637437e-05
6.26273814273085e-05
7.59953520157911e-06
3.25172002516865e-05
-2.89380555243403e-06
2.37207453497187e-06
-7.52601992755028e-05
-8.66855389002401e-06
-3.2926105456892e-06
-2.38245000032656e-05
-5.00550485608826e-05
-2.01890973524517e-05
-3.54638395692896e-05
-3.09533430489477e-05
2.9971237372374e-05
1.66116776986367e-05
0.000117643447243673
9.8474761804098e-05
5.78279791984512e-05
0.000111262715065398
0.000103852768146548
0.000103191642357141
8.38169355401966e-05
7.91397399598926e-05
7.00691926138399e-05
7.60751900280956e-05
7.77091260009335e-05
0.000111678230005882
4.78787608093329e-05
-1.43679220950451e-05
1.6278719423558e-06
1.75270647943737e-05
6.2902239583333e-06
5.41893997783484e-05
6.60246197487828e-05
-2.09870530675233e-05
8.27456479411126e-05
6.53556654855588e-05
1.82564393049165e-05
1.67996436788758e-05
2.74151841122509e-05
0.000134862513517403
4.52351400448797e-05
3.25838886640523e-05
-2.80549854571668e-09
-2.14172129292557e-05
-8.2044482226148e-06
-2.42262436541034e-05
-4.12606316836877e-05
-8.30617109214463e-06
-3.09193946625118e-05
-3.94053283211976e-05
1.86725886607255e-05
1.65683493448717e-05
6.11537826239508e-05
7.42052960940209e-05
-3.06344151452264e-05
6.2624209359483e-05
9.71154742972234e-05
5.53884276029555e-05
6.334754527046e-05
-3.83384623491521e-05
5.13973663743067e-05
7.09333542057595e-05
7.40108880292506e-05
-1.20919750459398e-05
-1.1794530467414e-05
5.30840895537297e-07
-3.39027324146829e-06
-3.95756846655141e-05
-4.7218318740611e-05
-1.82253528219049e-05
-3.59936317667931e-05
-1.91975681248898e-05
-3.56942120954032e-05
7.69435215922418e-05
4.20564714517097e-05
0.000158289554608619
0.000125377490248017
0.000131853304142114
0.000121479973554731
0.000112640721381949
8.47143084585054e-05
8.83948686386908e-05
3.09525752215746e-05
0.000111800825107258
1.54365136404911e-05
9.5877520914998e-05
2.18100833525771e-05
5.68966784113207e-06
5.42878664642309e-06
1.59647472530095e-05
4.54875899876357e-05
2.26016641805413e-05
9.41985617830983e-06
-4.05143798995559e-05
-4.29524785903822e-05
-8.98056562399865e-05
-4.44983662000172e-05
-3.26952115557006e-06
-1.63287539175613e-06
-5.44176169884296e-05
3.10037712706638e-05
5.4059079868298e-05
8.48851711045716e-05
8.43756640867032e-05
1.03468470604753e-05
7.8438510445456e-05
0.000129434320684669
0.000112220593348551
5.00116353508602e-05
4.98434686698951e-05
5.70922390989891e-05
7.54374616798469e-06
3.61796408499762e-05
2.24178489220897e-05
1.03772959612297e-05
1.41142677236568e-05
2.30265897558883e-05
-1.59373407667859e-06
4.57764787919787e-05
6.69261781688204e-05
3.12484695130901e-05
5.5286434607954e-05
4.90368508796063e-05
4.09888466408977e-05
1.22061876211884e-05
6.59953903011012e-05
8.31238274963891e-05
0.000112465073753607
7.90936346100877e-05
8.43639434068869e-05
0.00013109320258396
9.41188632999085e-05
9.41932249668272e-05
8.83010517035657e-05
9.18660274167573e-05
9.33109432853488e-05
3.25668544020397e-05
-5.50968474315971e-06
3.58276004836344e-05
0.000103087514706373
1.69201040475863e-05
8.09614222931771e-06
-3.01194154218344e-05
-5.8146739644707e-05
-8.81517952519798e-05
-8.74916094165885e-05
-6.78581518466844e-05
-3.49987074659887e-05
-6.85745356034954e-05
6.25123943429767e-06
1.89873622517209e-05
-1.59468342977547e-05
6.18056153642128e-05
8.66268444297118e-05
2.26978400357081e-05
8.91957406126896e-05
5.07797335001374e-05
3.49520126691655e-05
9.51628980210648e-05
3.8846848405386e-05
4.63139495612875e-06
5.43909598626958e-06
0.000125407244047588
0.000100568207678406
0.000122159624707851
0.000126469014805091
8.47523116099338e-05
5.55961023753278e-05
6.92846313832355e-05
0.00013702203497849
5.27765538692819e-05
4.81815691612989e-06
7.01747653003973e-06
5.48129247453983e-05
-1.05242177171154e-05
-9.66471699898029e-07
-2.51542661409373e-05
1.40682886935432e-05
2.14416303852783e-05
-3.27225058763154e-06
8.23387248912382e-05
5.75836058461741e-05
8.8156304084156e-05
8.82180407450332e-05
8.85323046018789e-05
3.61127742913142e-05
-1.57529363201189e-05
-1.30177131923807e-05
-8.65755235122346e-06
-4.35125713200473e-06
-5.05489263004635e-05
-3.55135533357475e-05
-4.11012305314183e-05
2.74041592094345e-05
1.68358941718321e-05
7.91421167753414e-06
-3.33814128181093e-05
-3.16870859563107e-05
-7.37124103469515e-05
2.66828701834675e-05
-5.15795405511851e-05
1.64680832833933e-05
2.97823468238981e-05
3.95129407305142e-05
9.26282803962064e-05
-9.90212896156382e-06
6.49979462118791e-05
6.30967572163821e-05
1.36871077191319e-05
3.49193430624493e-05
6.75673137947886e-05
6.06446755837537e-05
5.04398581255911e-05
4.98970295695536e-05
9.61256967725176e-05
0.000109802917203641
6.13932277908496e-05
9.3987732299033e-05
4.09123690562302e-05
5.55754371978516e-05
6.97675506513439e-05
0.000100711274481979
5.31047501649483e-05
8.26996535008229e-05
5.94805381861004e-05
8.87690142844108e-05
8.18031672653029e-05
4.8145074221577e-05
2.73454951808213e-05
-3.64325844275791e-05
-1.56168322970712e-05
-4.28530089325465e-05
-2.92038750029059e-05
-4.78142370607409e-05
-3.17907775904865e-05
-3.55294643403495e-05
-4.69633120231471e-05
-1.73733184483447e-05
9.19385536379735e-06
-1.20155341580111e-05
5.57722129303691e-05
1.29257994838258e-05
6.9086701039046e-05
3.63506589603349e-05
0.00010364209323153
7.71767673190022e-05
8.1472480038222e-05
8.46374421996507e-05
0.000104440721155879
9.28263180426751e-05
3.16970096849309e-05
3.01950180306165e-05
7.63604052012468e-05
3.19727857864743e-05
-2.77407742954757e-05
-1.26229274891815e-05
-2.12994660272382e-05
-3.83614667202742e-05
-1.91914937760628e-05
-1.7553949280475e-05
7.88821229877685e-06
-1.21033736825288e-05
7.74960819905776e-06
2.89686122930427e-05
1.3974307855687e-05
-1.04591763527925e-05
4.59231322040896e-05
6.35627242046069e-06
8.12413745621016e-05
7.83795261823497e-05
6.56671139143017e-05
1.60875935099179e-05
9.88410322317722e-05
4.91659426611804e-05
6.05297478174176e-05
-9.19095206063271e-07
4.27882255501851e-05
2.24324091305407e-05
6.7473304607114e-05
7.25785830263476e-06
1.30629173895552e-05
4.82071838322733e-05
6.90821868237701e-05
7.04039316417603e-05
9.5255466886016e-05
6.4089071311166e-05
0.000111598799936653
0.000102160310345416
5.21677710265713e-05
4.27640488660691e-05
3.91656482466868e-05
-2.97087213483965e-05
5.12688150920874e-05
3.68768039171111e-05
6.8185914724626e-05
-2.56193287241515e-05
-5.97199852453112e-05
-3.16366299004405e-05
-9.23937781750461e-06
3.5107442032209e-06
-9.26856332416476e-05
-3.31783132470495e-05
9.56468944985832e-06
-1.23870912947674e-06
7.38616601180877e-05
0.000100423017325129
-4.97575888266682e-05
0.000118887314523373
7.93320167745413e-05
5.21178660447182e-05
6.33504849843404e-05
3.16572092877497e-05
3.42042313075472e-05
5.98012051708143e-05
5.13557145552272e-05
9.2981503925766e-06
5.23471805739185e-05
-1.5890066088077e-05
-1.46663327159128e-05
6.22155943068357e-05
5.09163446534553e-05
6.38389445008608e-05
3.78565882991393e-05
6.00434182643358e-05
8.05251689296899e-05
2.24712909324107e-05
1.28912601081618e-05
7.17115126482747e-05
0.000113857554954179
3.02669800432681e-05
2.91391407392422e-05
9.66838413169268e-05
5.61813159097103e-05
4.36025942750769e-05
1.21748541414049e-05
-2.64758502056581e-05
-6.18363211737846e-05
-1.27383409471407e-05
-4.57458935099829e-05
-3.73743514624379e-05
-9.46229229129169e-06
5.51794429599291e-07
4.58083596062054e-05
3.75262501047532e-05
1.04371429284635e-05
-1.78034738465802e-06
3.23735315176896e-05
2.48758197736758e-05
-2.20326241886113e-05
-3.61095941033392e-05
-5.65100237495617e-05
-9.2549921314123e-05
-2.01113703904899e-05
-2.64246996921863e-06
2.19615272702243e-06
1.75902225689197e-05
-6.06544826106541e-06
9.89239809681309e-06
6.04471927422803e-05
3.61707992651434e-05
8.52117967865259e-05
6.40315812665092e-05
0.000112278622198548
5.86842949810112e-05
5.8006038734848e-05
9.9892649500565e-05
0.000110963127668581
7.328148205745e-05
0.000107502941671391
0.000138567804922558
0.000120595333839567
0.000124510542043558
0.000114849095066846
0.000234248220117264
0.000164864074673903
9.89987950452417e-05
4.53028595201568e-05
3.81629131077268e-05
4.4322742213307e-05
3.29661230694951e-05
-5.1187147835132e-05
-7.26654103008309e-05
-9.50577395487186e-05
-8.46449082465211e-05
-1.16238078889183e-05
-7.72638322299485e-05
-0.000115169713338981
-3.41898244858275e-05
-4.13245468352167e-05
-4.2868844212471e-05
5.58825920705103e-06
4.89377302860591e-07
-4.50230425631769e-05
7.90852800736723e-06
2.87397628150099e-06
3.35940378485308e-05
4.65960265475924e-05
4.95268810753521e-05
8.17302116910039e-05
0.000112421943267248
8.54580717585302e-05
8.29939508979952e-05
0.000107201646259479
4.78781281202775e-05
3.6326977403184e-05
5.11382168720787e-05
4.95263778892708e-05
7.44345266354059e-05
7.62658795146249e-05
5.53037863646301e-05
0.000119611482686749
0.00010465661799471
0.000101267209526249
6.66589420303757e-05
0.000109967634196607
9.05418734703608e-05
6.80350154249371e-05
8.72947243969659e-05
8.65817044433917e-05
4.30831843588603e-05
9.3277534366821e-05
1.26969038012211e-05
7.80345043376515e-05
2.11215241863129e-05
9.17876983711573e-06
-7.30255609962137e-06
3.79655032483298e-05
1.93951869912493e-05
1.50253121791728e-05
-2.79268492840138e-06
8.27775027040593e-06
-3.07813500084877e-05
-2.63202169775386e-05
3.99048480637886e-05
2.33909072797746e-06
-4.21705956179821e-05
-6.19813467054751e-05
-2.51749823631006e-05
-9.85997395755901e-05
-3.81795254597041e-05
-6.01063701342833e-05
-3.55764098641879e-05
-8.59417827033979e-05
-6.84570293910959e-05
3.32151979257154e-05
4.50725270524773e-06
9.78973623336408e-05
5.96546755952788e-05
3.30559112681291e-05
7.23329979980053e-05
0.000115527840391231
0.000134929955785929
0.000135919240498033
0.000153651372714388
0.000197392917603179
0.000153989291001767
0.000135770712985301
0.000169534670439134
0.000135013832342666
9.94387304118152e-05
2.95401432893482e-05
1.05541813105799e-05
0.000101342420796584
5.65222059950775e-05
6.65939881385605e-05
-2.97928975875076e-05
2.90406860583698e-05
5.4560495583284e-06
-7.17150215292326e-05
-5.68267155317415e-05
-8.04857050118362e-05
-5.7167523569132e-06
-3.2645797252509e-05
-0.00013472649579637
-4.60834304034707e-05
1.29101523745454e-05
-5.80478972866181e-05
-4.55921006402841e-05
6.11177311528258e-05
4.78637556094232e-05
3.18779031443008e-05
1.99719895573611e-05
5.04129972750929e-05
2.42641060258784e-05
-3.48481156656722e-05
-1.00674947403279e-05
4.33207520217485e-05
9.66091299154827e-06
9.99572130314482e-06
-6.44712866856529e-06
4.4160057334013e-05
9.89382064028781e-05
9.15863832737778e-05
1.31264419895907e-05
5.90061221695419e-05
3.04070971444582e-05
8.66373673722969e-05
5.25492089632358e-05
1.10236641232883e-05
1.31183868711664e-05
6.63811110803182e-05
6.73144839388954e-05
6.52133866748722e-05
4.55762246569612e-05
6.40050098755107e-05
1.65953911304902e-05
8.5262256813411e-05
8.4938949298908e-05
6.8756475173157e-05
0.000134189357071028
-2.80510362970585e-05
3.17918148378984e-05
1.41027248963408e-05
3.43030540917309e-05
-2.25481751959556e-05
-2.18621145576914e-05
3.34347025653786e-05
5.32177380273937e-05
-2.55321440758735e-05
-7.84559245958985e-06
6.42000030605568e-05
-9.06637243831754e-06
-1.87997319340299e-05
5.24511827711864e-05
1.29822400342967e-05
1.2158664342753e-05
8.20777952923583e-06
1.31852667510483e-05
7.41815170921461e-05
6.79593724843784e-05
6.83579166288076e-05
1.35987918777441e-05
2.48577038398329e-05
3.78963201991492e-05
0.000110896815795292
1.96357223540187e-05
7.94241702679991e-05
0.000103540258176988
3.20678930917348e-05
2.54826462007653e-05
4.57704908470966e-05
1.83117230804994e-05
3.04803672488832e-05
-7.09590216717546e-05
3.74540824991687e-06
-1.71200504632797e-05
3.12032073225061e-05
-8.35724983666373e-06
-2.55467795445242e-05
9.69497178358988e-06
9.59051393354829e-05
-7.97688816911471e-06
5.94154785288594e-05
2.37438641261719e-05
3.42674089626493e-05
4.09386295049774e-05
2.25346300195669e-05
3.94085228603018e-05
1.76138105323824e-06
-1.2309168564617e-05
-2.42660472848909e-05
3.5913961419763e-05
6.04563076966726e-05
-2.2743357033584e-05
2.09672128120176e-06
0.00012420271780243
4.06702199474149e-05
0.000106934206748958
0.000114265593592216
0.000119276892566055
6.72925620897546e-05
0.000182629499422001
0.00010116179785875
0.000100192874705954
0.000104545157753698
0.000116371246651466
4.58351621785099e-05
4.35145731082431e-05
9.42290618458872e-05
6.71270101966938e-05
3.55967058093017e-05
1.00935847086611e-05
-4.4406462341794e-05
-1.1656511994946e-05
3.10467266808538e-05
-5.81185877120308e-05
-8.87146224286676e-05
-3.71616946021542e-05
-9.62151918067958e-05
-8.70883204666671e-05
-5.44763133702921e-05
-8.98875186160799e-05
-5.42970561079104e-05
-1.58744852598052e-05
1.51254050688825e-05
4.9934389875242e-05
8.11841119470359e-05
8.77056884087931e-05
9.04250909100817e-05
7.7787089140458e-05
8.75479140897578e-05
5.40121226222407e-05
9.12605160780199e-05
3.69282928390513e-05
4.54948086740365e-05
7.79078622603746e-05
0.000123160008981804
2.41279024494824e-05
7.29044455564676e-05
2.91974399806669e-05
7.98948717946637e-05
7.78069894461e-05
0.000146878411693253
9.0960268552888e-05
0.000151607402061267
9.60786150992396e-05
0.000103925557396289
0.000118185590331275
7.84474955607348e-05
7.21169421636249e-05
0.000163565187473516
9.36294244184481e-05
0.000106596573925327
8.04833287477945e-05
6.36381444174857e-05
-3.14185008294245e-06
-2.20006195536487e-05
-4.90686370840653e-05
-5.32373475407341e-05
-6.16576206776191e-05
-9.1792031008113e-05
-4.37692726702011e-05
-5.8851677688033e-05
-0.000107230339967441
-7.57658667718322e-05
-9.90499724920661e-05
-6.72649202194793e-05
-6.3763737082443e-05
-3.11894782604792e-05
5.44168118481033e-06
-2.03954887136945e-05
1.76430370567216e-05
2.979108039889e-06
3.05693447505899e-05
3.23120474660669e-05
4.80938758469773e-05
1.55777535018555e-05
5.58416423904645e-05
8.27912462140814e-05
0.00010133778034008
0.000151964929520794
0.000168966984622819
0.000156828923315393
0.000161761940540371
0.000103075020407864
9.4721570912319e-05
0.000136068441787381
0.000156181206627924
0.00012803993365062
0.000120418555482323
0.000190050059470907
0.000107141389560039
9.83811987317812e-05
0.000142889321810943
9.03754715337989e-05
0.00011270961406741
-2.9081927103011e-05
-2.94881455597937e-05
-1.85045245330818e-05
-7.53961175197074e-05
-9.28763027999382e-05
-6.73952586688075e-05
-5.81345153644178e-05
-5.01261214938815e-05
-5.89913459613126e-05
-8.77631498412144e-05
-8.17835411369598e-05
-7.90743375615506e-05
-2.71402817606362e-05
-7.99651135530048e-05
-2.19032637259701e-05
-8.85106372581669e-05
-9.29443379171565e-05
2.9912866440986e-05
3.18938852158686e-05
4.73967565161978e-05
4.50548046835884e-05
0.000144604081254408
0.000113686674711432
0.000109749371920277
0.000110581153036925
0.000139680017498297
0.000131346969930075
0.000106483321472508
8.99903989805217e-05
6.15822330968417e-05
8.3595696699842e-05
6.18849646807642e-05
8.27063885682181e-05
6.34010046582749e-05
6.39677143146391e-05
-1.93443311807537e-05
-2.09262651518585e-05
8.58983309540576e-05
6.24706662690823e-05
9.99113466359014e-05
1.87737674422211e-05
6.39343353797949e-05
-2.50437102714313e-06
7.28091258086371e-05
-2.41187309238224e-05
2.26703415286985e-05
2.96672760548405e-05
2.84796880272291e-05
3.11604009971062e-05
8.49839243285202e-05
-2.92848077873965e-05
-3.60566388257357e-06
-4.602028524707e-05
-6.75664782471055e-06
-1.11819500763117e-05
-6.46335400329069e-06
1.85320012848749e-05
-6.41535222327853e-06
3.9418113551581e-05
2.9071759530814e-05
1.61666243048436e-05
-5.10854845685203e-05
-1.03203117938048e-05
4.75517202458868e-05
3.02594009719173e-05
3.36105176350041e-05
2.44891282136036e-05
6.91520602025063e-05
0.000112792834792018
5.71738880569863e-05
4.82263074365643e-05
0.000109445238846499
3.62788592778602e-05
8.83074527806832e-05
8.36624234915854e-05
0.000103128075458891
6.47121236291097e-05
8.5417857965537e-05
-1.8918209128663e-07
8.42990021426697e-05
2.50390838830954e-05
2.67450966428485e-06
-2.45619680985024e-05
-1.23666143034788e-05
-3.87975211096035e-05
4.56049191613609e-06
7.29068122534547e-06
3.79986451146725e-05
2.08061593797644e-05
5.39140834618325e-05
-1.35895936778611e-05
0.000109411691170133
-3.71530013656358e-05
7.39998465927573e-06
4.81133583019681e-05
8.66813246565813e-06
4.00485297354825e-05
-7.58151327399964e-07
2.19413230492346e-05
5.57967060523056e-05
5.29177256767248e-05
7.08784844760867e-05
-4.54876674453829e-06
3.93716625169132e-05
4.12049711132288e-05
7.88981954813007e-05
5.10576687474799e-05
9.03130873143314e-05
0.000112896492804348
8.09379309042621e-06
3.35904075949255e-05
4.27319426029026e-05
8.44570167635759e-05
0.000119105203286804
6.73757637051692e-05
-3.5587330421785e-05
4.01129924755653e-05
-6.41557845867263e-05
2.927310503598e-05
1.5568036238213e-05
-2.76935946922913e-05
-2.8089919305327e-06
-1.24210371591858e-05
1.89966583585946e-05
-1.4369272222747e-05
1.23427780038097e-05
5.64363920633916e-06
2.14807306716624e-05
1.64689801346634e-05
1.86431022728691e-05
2.47713846187356e-05
9.04379643666922e-05
4.91227612716118e-05
8.24972509926713e-05
3.91252432318603e-05
6.91174231709589e-05
6.98912796845405e-05
9.50993456635498e-05
8.64216683348643e-08
9.16701620446337e-05
6.88908094782848e-05
7.0280241194541e-05
5.5344811116852e-05
6.08376443411303e-05
2.92562542549859e-05
3.65919412030121e-05
2.77446589334258e-05
6.23449652561757e-05
7.6164850305249e-05
9.36458493455002e-05
1.90319813053035e-05
3.22829037519357e-05
1.87434519213372e-05
4.50765538540706e-05
2.38740505502735e-06
6.76645747533749e-05
-8.24792244570245e-06
5.88489734278431e-05
3.0152741858942e-05
-1.22618231410459e-05
-5.9113418823388e-05
9.55633389314909e-07
4.23611245776005e-05
-1.75996418906963e-05
-1.77015563739315e-05
-1.57677355802293e-05
1.74434689268329e-05
-5.72422317921493e-05
-3.54894222213274e-05
-5.47000636206072e-05
3.77391185544392e-05
4.5912646231362e-06
2.01994010266643e-05
5.63768123669211e-05
1.59762975857746e-05
2.09392452250797e-05
5.64627865360708e-05
9.95454623263899e-05
5.97508730881334e-05
0.000137832746560683
9.36938353202617e-05
0.000138673520929373
0.000167457098112195
7.57122488707742e-05
7.55903449186395e-05
6.26755831702762e-05
0.000101415574726709
4.61773996473571e-05
3.60712237113458e-05
5.88708349268371e-05
-1.66291103037921e-05
7.32474734375605e-06
7.32919009659031e-05
5.31439973959164e-05
3.67324612855848e-05
-1.34012370401814e-06
2.81146833060848e-05
2.57596982370611e-05
4.18207683825711e-06
-6.22340843809124e-06
4.24161415962312e-05
7.10483927589621e-06
2.40670186345121e-05
3.97349091349665e-05
1.47923790767717e-06
7.19518935583967e-05
2.24564849223284e-05
3.32195979775862e-05
2.52709153361244e-05
5.33738129282845e-05
-5.90491343180247e-05
2.95983905300714e-05
9.73500752301573e-06
6.16365001751518e-05
7.40421476750232e-05
1.15056793731559e-05
0.000101082148845276
7.31887843146308e-05
1.05115644970232e-05
1.82556001064357e-05
1.00470133288102e-05
-3.52923408034575e-05
4.55294003260165e-05
-3.57058429365673e-05
5.35700934149748e-05
-1.22309575726527e-05
0.000111192121929691
5.48958980616832e-05
7.14980340368052e-05
3.48992506468288e-06
9.67304313379087e-05
8.09557408679345e-05
0.000127396313998317
9.81665886370991e-05
0.000132306782922332
0.000100340454037352
0.000121205233156204
5.79706893058323e-05
9.71856421866628e-05
8.69208773912434e-05
2.61013230772306e-05
2.78979099097978e-05
-2.08708527825868e-05
-1.14680069846434e-05
-4.10184028706337e-06
5.93940135512117e-05
6.15352483717632e-05
7.49037946093442e-05
1.93218902771714e-05
5.05093788324868e-05
3.76255534633202e-05
9.23097770704444e-05
2.92765507736709e-05
2.0576933968001e-05
7.67620333786381e-05
5.16728406662882e-06
1.75438823531617e-06
-6.54838159823231e-05
-2.28139826365355e-05
-5.603113540456e-05
-4.99719024069947e-05
-0.000105508323461937
-7.88361006411098e-05
-4.20940431042761e-05
-4.09792797367263e-05
-2.80467929823554e-05
-1.13701475229248e-05
7.97388135028571e-05
3.30491515200492e-05
2.14883925144095e-05
3.69498016010065e-06
0.00011579031231579
9.67240724680471e-05
0.000108119794123901
0.000116725454634994
0.000129560666213739
0.000156490876258327
0.000128183806895591
0.00013080014828389
0.000101919167786749
0.00016751032445859
0.000146827715001239
0.000122208313267933
0.00010324189702779
5.0235759506176e-05
5.31995421396949e-05
1.76870474353732e-05
-2.91690612925009e-05
9.76401441160966e-06
-1.32586346237274e-05
-5.54365036396786e-05
-4.24155157935907e-05
-5.44879493741694e-05
5.47238503476755e-06
-3.48888553537274e-05
8.45495677091973e-05
4.14289460225838e-05
-1.32232759952471e-06
2.03759120484364e-05
2.4635874349307e-05
1.36013787518598e-05
3.14814405555337e-05
-1.50249138555516e-05
-1.66688810267835e-06
1.95814032361469e-05
1.48014865318745e-05
-5.71153619386365e-05
-4.47965416009973e-05
-1.53324417139055e-05
-5.58849438775454e-05
-3.51419525830936e-05
-5.57357011468955e-05
-8.1800855198158e-06
2.90299716990881e-06
2.41009086771537e-05
3.71349091069038e-05
4.45802995813184e-05
3.62192354358833e-05
3.6128900569548e-05
0.000100008548480449
0.000104164669093916
7.53766096038768e-05
0.000135930211561676
0.000140946240248602
0.000160260826688075
0.000146515601653736
0.000103017063262017
0.000123866074945665
3.86534096156658e-05
0.000117874993498824
5.07589894278475e-06
4.71216786630779e-05
5.31081826289887e-05
-2.46357816149764e-05
2.64206860923614e-05
5.63318434177593e-05
5.74788934986009e-05
5.56467401650698e-06
6.85764161968505e-05
-7.67689942984045e-06
-9.33088384720977e-05
-3.90338106855778e-05
3.23969097409414e-05
-3.37712350778801e-05
7.07548525560711e-05
-8.61074345306883e-06
2.91430372495137e-05
4.71081226859155e-05
-2.9837217855336e-05
-7.84691925317778e-05
-4.5954089108866e-05
9.39486793433897e-06
6.82656707486049e-06
7.56493646890107e-05
6.36772193317742e-05
5.05703587508375e-05
8.7684574907694e-06
0.000115774471890244
5.87366720120975e-05
-3.52080083121806e-06
0.000103664877405214
4.85931917923992e-05
2.43968484225377e-05
5.54553308322837e-05
5.65368168118821e-05
-4.1158239068773e-05
-1.94636329213728e-05
3.04820636309161e-05
0.000149428098896465
0.000154317571263872
0.000121220426704521
0.000132727637263341
0.000151525874117066
9.22606458559438e-05
0.000120348391251843
6.31525826247608e-05
7.84076222105679e-05
5.85167755840333e-05
1.90340269457978e-05
4.34738772272604e-05
-2.96458828221497e-05
-3.98218370576963e-05
1.47492109289138e-05
-4.90173917624356e-05
1.85352100804116e-05
9.28787462502871e-06
-1.46747909444464e-05
1.54525190901609e-05
5.18355448892208e-05
2.41236758988292e-05
5.06089828886671e-05
5.27714084949349e-05
4.6022727779007e-05
1.0449133695331e-05
4.24404372217503e-05
1.2490141122447e-05
3.98215080341797e-05
5.30284985545124e-05
5.23255627766252e-05
3.34590876056373e-05
9.07669133130341e-05
-2.51985661627597e-05
8.94536662606743e-05
6.44874019311239e-06
3.55085110663533e-05
7.74156072023547e-05
-1.86186856257458e-05
4.26771192707446e-05
6.65646711536766e-05
0.000112705315634595
8.14362290324178e-05
5.52830683138426e-05
5.60899561791926e-05
6.45531196939665e-05
5.790423990201e-05
9.48239456820811e-05
6.07120619642595e-05
7.36010630429813e-05
7.68483602228098e-05
3.76496196746448e-05
0.000101171165852184
7.33721283446806e-05
8.48331573386413e-05
1.62954750017918e-05
-1.96890859929364e-05
4.02378686279333e-05
3.57438438458137e-06
2.35480984313314e-06
1.54043933484993e-05
-4.08059550909788e-05
-1.89314268839015e-05
-4.73635315306664e-06
5.26332837437972e-05
-4.98492261548034e-06
-1.3468174151879e-05
4.67498387727717e-05
2.83823011877563e-05
4.74881965425643e-05
5.52935474200762e-05
2.45292426096933e-05
7.22424887095126e-05
9.05534778161861e-05
2.05200904448101e-05
7.96775544989868e-05
3.3147889116208e-05
1.69564709995082e-05
1.3715334364913e-05
3.25468563447408e-05
5.04725879658758e-05
3.71358563649873e-05
-2.60666136241166e-05
-4.30957864576279e-05
-7.22318612271531e-06
5.9890600786843e-05
7.37706724401728e-05
5.78500222291329e-05
4.67363491195096e-05
7.94042383293337e-05
3.99328822582573e-05
0.000104764593862112
6.23370718187613e-05
9.27742449061995e-05
5.87952470310827e-05
6.9527123930205e-05
3.10722051486439e-05
4.84762809110305e-05
3.9279344039821e-05
-5.72409020083062e-06
-1.47624373474118e-05
-4.36188069701568e-05
-5.24147048365214e-06
-3.24004893948857e-05
4.98096582016598e-05
3.10978139551475e-05
2.45116110571103e-05
6.61740078241393e-05
5.12192846105463e-05
9.1035229740113e-05
3.74143788943371e-05
7.37959557193266e-05
0.000102531471575122
0.000105428573721223
5.61960058908194e-05
5.20635067798058e-05
1.96030983662464e-05
6.59722973599068e-05
-3.34777348311649e-05
-5.72649927601475e-06
-3.78395006762118e-05
-4.76997841412112e-07
2.19402787345571e-05
-2.69898810347955e-05
-3.17133638115019e-05
-3.13861310768269e-05
1.1553199583723e-05
-2.17382920896298e-05
-7.65549724166163e-06
-2.99398103706602e-05
-6.84873928129101e-06
4.19822742164501e-05
-1.31297179609124e-05
-2.95526502179073e-05
8.58312319008372e-06
8.10933580718265e-05
5.67660234654764e-06
9.60875004569224e-06
0.000112927711403376
8.36268705313205e-05
0.000106827470183716
9.01517635446339e-05
2.41942022241439e-05
6.83997103482436e-05
-7.71243065323918e-06
-5.48731616105965e-06
2.4577237041063e-05
6.36419462184831e-05
2.27690149121048e-05
0.000131281431168761
7.75328978627973e-05
0.000115794026006383
9.14724670046703e-05
0.000129234531907229
6.79209406249491e-05
9.76550694206745e-05
0.000114538006588166
8.16012676600736e-05
0.000104056344470414
8.50535665277318e-05
4.0697396475695e-05
7.11302331312929e-05
5.96724551370315e-05
-2.84107449223728e-05
-1.33922949245555e-05
-0.000103625981255457
-1.20367676366025e-05
-3.17552205392452e-06
-4.46366041969675e-05
-5.61775766377555e-05
-5.62569695815131e-05
-7.55985089155011e-05
-3.8928581398517e-06
-4.78202149895253e-05
3.49808859160015e-05
4.60001396174251e-06
-4.19497253716505e-05
3.00737206569682e-05
-1.8081365702139e-05
5.96789772765129e-05
7.12715740055379e-05
7.24070609907052e-05
3.74054691352295e-05
6.01827092302069e-05
8.32456191949113e-05
4.66385199673451e-05
8.64271142151402e-05
7.43522697730878e-05
0.000106997118826569
8.2630562100338e-05
4.52930841203673e-05
3.01140981528555e-05
0.00012488840854078
3.18514915352321e-05
2.92194292880737e-05
-2.64841347428137e-05
8.72897687144361e-05
0.000112301751928125
0.000121772188060234
7.00414507333893e-05
9.97446657442669e-05
0.000111480240753409
7.05743508609366e-05
7.56990067945407e-05
6.34379282818063e-05
5.70699872509387e-05
3.66898273155341e-05
5.35006636340633e-06
4.11141945273843e-05
9.43853610836856e-06
1.81628339156906e-05
-4.52396105288405e-05
-2.55921964877066e-05
-8.2719423120552e-05
-9.29077960388464e-05
-0.000108718444365697
-9.04650115165128e-05
-4.0082337127256e-05
-8.79270490786284e-05
-8.37791614274183e-05
-0.000110588832186157
-6.8100256179977e-05
-8.74248027365791e-05
3.02095678664212e-05
2.60810371759295e-05
4.50654445954337e-05
2.50307357324364e-05
-9.38014950470387e-06
9.75826160546768e-05
0.000132655564680726
0.000143426758696825
0.000163044867113989
0.000120026198651768
9.50345522555104e-05
0.000126321621324435
0.000166691237460431
7.15731505481776e-06
9.10726460714433e-05
5.66535262475698e-05
7.63691976342396e-05
6.05529379138259e-05
0.000159052865292681
3.52916180036294e-05
-7.62277578806822e-06
1.16031817065056e-05
1.76832882177735e-05
9.2825410381722e-06
3.71820234492726e-05
3.63221301958289e-05
-3.29317002229207e-05
-1.99885747772893e-05
3.83784817066855e-06
1.44796477614595e-05
5.08033806780448e-05
2.88855633193185e-05
2.03206046514751e-05
-8.94346616030203e-06
3.86480597959623e-05
-2.32982590551908e-05
3.0746103150783e-05
3.53960746251874e-05
-4.22855875010533e-05
2.07364050060656e-05
2.61574300115421e-05
1.76259413204954e-05
-3.76667682273716e-05
4.85725420418609e-05
-1.74104696160744e-05
-4.62743301462384e-05
-5.99917170457954e-05
-2.13205501596655e-05
-5.68727383787145e-05
2.31406861874563e-06
7.05627697545433e-05
4.46773109075995e-05
0.000112466403862767
0.000110494646199239
0.000152896289875451
0.000101927709299661
9.71733727949534e-05
0.000151257277470619
8.2851712907829e-05
0.000146128448745793
8.83492535569699e-05
4.94802701260196e-05
5.18907179080487e-05
3.64045165160348e-05
1.99046582548444e-05
-4.81469145864663e-05
-5.649395264245e-05
1.04076808091253e-05
-2.60033026556869e-05
6.10200975583948e-05
-1.77738121669367e-05
-2.45138967648479e-05
5.51565055217584e-06
2.03583119329498e-05
-9.08153115739318e-06
6.29762265733723e-06
1.3734504697059e-05
-4.18848068012062e-05
-7.43091678240488e-06
2.42654000256396e-05
-6.2729200684177e-05
-3.83407027931971e-05
1.14312724029851e-05
1.0607784326865e-05
2.93259131788313e-05
2.58576459906542e-05
3.3936628907569e-05
-1.81506602712852e-05
0.000103403359863848
5.12885747722528e-05
5.80184462554603e-05
0.000106992133283379
2.62601381723406e-05
4.72356296294383e-05
3.62432301731307e-05
4.80685909642367e-05
0.000111735962504032
0.000140168136878204
1.87213817289757e-05
6.96232166666916e-05
6.56106958691431e-05
0.000119799300347068
2.96264781108808e-05
2.9268076919336e-05
2.41643168764109e-05
2.83079446919227e-05
1.58332469378874e-05
-3.29338061075364e-05
-2.72454134323661e-05
-1.58567900630967e-05
4.86750811861757e-06
-4.17724621937241e-05
-5.33649442608363e-05
-3.42742699393239e-07
2.93257055175264e-05
-2.97989827357858e-06
1.35613387203274e-05
-3.8126140861529e-05
5.83777892457674e-05
1.23957042956757e-05
9.06041115567819e-05
5.8205179313288e-05
5.69903460180342e-05
3.94326538659463e-05
6.22632486269085e-05
6.76831234869642e-05
5.20543148281427e-05
0.000101603134015801
1.69733010522219e-05
6.36096261665604e-05
5.30751816286223e-05
1.08974920479839e-05
7.01409586597565e-05
0.000106830770433754
4.81019755330185e-05
9.83618036930757e-05
2.92493293337884e-05
7.29492828996453e-05
8.67208438858213e-05
6.19732620258757e-05
2.071914210195e-05
4.43164838502835e-05
9.55815962471468e-06
-7.41042935959547e-05
-5.3638996705582e-05
-4.37132304680024e-05
-7.54806261670986e-05
-3.02337022113593e-05
-7.19586139427689e-05
-7.60586799534858e-05
-3.39743939443993e-05
3.67813564174771e-05
9.13831877575432e-06
4.71448463905848e-05
3.67222121582869e-05
0.000117594762861113
9.52028648591793e-05
3.14933084207816e-05
2.77114798588412e-05
3.63811723538925e-05
7.44981913001761e-05
4.95309056896346e-05
7.40757409994805e-05
3.99721961875071e-05
4.0080375392812e-05
4.17830942183357e-05
7.4425273555202e-06
-7.86137589565442e-06
5.1876880182012e-05
8.98266267830986e-06
2.75383692676489e-05
6.08499656239396e-05
4.5197107736707e-05
7.51747382875462e-05
2.24069520546449e-05
6.76619979853786e-05
5.05547157378923e-05
-1.8494735523705e-05
3.97039164823989e-05
1.44766619050235e-05
3.17646394286323e-05
-3.41261163307503e-05
3.01441209356104e-05
4.98622824089132e-05
5.07012011506839e-05
7.31799850729096e-05
-4.99684292546741e-06
6.41307853931545e-05
2.94923453684397e-05
3.78805901013534e-05
3.80776255633522e-05
-6.31725628896116e-05
1.35094613529112e-05
1.7136154857657e-05
1.74247347450681e-05
9.12609902909505e-06
1.68737082211907e-05
-1.39408863210088e-06
-9.73555446289386e-06
6.41140113344026e-05
-6.05711970096628e-05
7.80793730473385e-05
9.16844603540688e-05
5.36394296624346e-05
4.92987487704344e-05
5.16608901438329e-05
8.25575970397942e-05
2.47139503123588e-05
6.37166725840429e-05
9.48712193869093e-05
0.000149273632672197
6.3136088509335e-05
6.10209499568788e-05
6.20677875142473e-05
1.93899941908799e-05
4.90967619289392e-05
5.5931703430467e-05
4.31331953988863e-05
7.10591421150004e-06
-1.22294465192939e-05
1.81412260229735e-05
6.49663750528475e-05
-1.10457876160021e-05
-3.33883997171072e-05
6.4200342620725e-05
-1.72005361240082e-05
3.39854782903816e-05
3.65430944615124e-05
-3.39426644299829e-05
5.52343829934974e-05
3.8485102279837e-05
6.17865442147342e-06
3.32608296158093e-05
2.33477426351754e-05
3.29901589496314e-06
-5.56304526829036e-05
3.91964236624304e-05
1.02756339594031e-05
3.97591382610581e-05
1.22259728608988e-05
8.49279375119952e-05
9.41579718315268e-05
0.000104584516940731
8.1783779287385e-05
0.000128146291077736
0.000109387992180216
0.000102679602003239
5.4720172249044e-05
9.5803429178719e-05
7.3569543014168e-05
7.88671683952979e-06
9.46344337583326e-05
2.42809611709099e-05
7.71776996761463e-05
5.12889385139394e-05
2.09781524627156e-06
1.94778223217488e-05
-8.18162326539406e-07
-4.76256085777368e-05
1.38314067872996e-06
6.62471959569158e-06
1.47816440761255e-05
6.08486801454223e-06
2.29579938878236e-05
1.70382952766332e-05
-1.00239864353152e-05
4.02150482091319e-05
-2.51779556324125e-05
3.89127516357394e-05
3.97395112479635e-05
1.14468116153192e-05
4.5767229615166e-05
7.77862011102504e-05
4.80858855474202e-05
7.12953138670611e-05
3.89683707749059e-05
9.53546381096429e-05
7.7705359184038e-05
0.000121737396736016
5.80967999616679e-05
0.000155638436328897
-1.46826019661203e-05
6.76016002888185e-05
8.14737979303445e-05
1.34853754892025e-06
-1.150372152726e-06
1.25375426552422e-05
-1.62073281003083e-05
-5.44709307494172e-05
2.43749289322254e-05
5.41585609086233e-06
3.24651888095917e-05
6.87367613003055e-05
4.40381459793555e-05
6.19859257283054e-05
0.000105926806614943
0.000107898513356094
8.35591686376348e-05
4.58208338096911e-05
5.14230060490893e-05
4.96684032477154e-05
7.71879729906141e-05
7.37038929639366e-05
3.32158686578342e-06
8.4593526858081e-05
1.22276053623331e-05
3.78698640767471e-05
-2.06331336755198e-05
-4.49221484433688e-05
-1.39218398518564e-05
6.09157480875421e-07
2.59439591207693e-05
4.2203730424217e-05
1.55696316077664e-05
7.23719897491306e-05
2.70042195168532e-05
7.21434172239519e-05
2.68137347220502e-05
9.82779226031013e-05
-1.76925842191717e-05
5.10808892895044e-05
0.000133653623478097
9.07009721042444e-05
6.09145981464433e-05
9.85085534868686e-05
9.51599639786913e-05
8.32956223636355e-05
5.049158614703e-05
0.000101612664496828
6.93145180469923e-05
2.32349995995173e-05
-6.45998319810287e-06
2.75651970949086e-05
3.65439382147424e-05
-2.42428224779744e-06
1.794449428801e-05
6.08536548350888e-05
3.93859198358958e-05
-4.95589946720026e-06
-4.57847542061603e-06
3.1006694125919e-05
2.46771249656469e-05
1.45594920733487e-05
5.57103685055144e-05
8.54595825482602e-05
5.57948112590289e-05
3.587790642069e-05
5.78301701862096e-05
4.55578279366608e-05
1.82307308533198e-05
4.75855743563491e-06
2.74028146560941e-05
-2.92400435444421e-05
-2.79806697048516e-05
-1.81690639176704e-05
1.96887939735742e-05
9.30633006372808e-06
2.66556197842914e-05
8.86265284658989e-05
3.49896239974502e-05
4.24475829897981e-05
4.90359550411187e-05
9.34745644328624e-05
0.000104154464571228
6.95875414515589e-05
0.000100643581727995
5.89786732859789e-05
8.84527883861608e-05
4.59082240367642e-05
-2.65806214103573e-06
2.41148005929507e-05
1.59427581275226e-05
-1.63138472070755e-05
-3.72058486282917e-05
-5.75925021786401e-05
-1.29420915582849e-05
-6.0286576223471e-05
1.6601434129847e-05
2.49132506864735e-05
1.55262143636427e-05
-2.80630518532059e-05
1.18922305413849e-05
9.0973427022725e-08
8.25470113354995e-05
1.25554463231804e-05
4.86645743625012e-05
6.44125326089547e-06
-3.70242705261624e-05
5.60722509125978e-05
3.87852838278048e-05
4.22007368448616e-05
-4.10183168135233e-06
-1.55135557712519e-05
2.49117128514298e-05
-2.55405310868008e-05
3.28102687381675e-05
8.36344846936474e-05
6.29662485610746e-05
6.52403136581424e-05
8.54582869858892e-05
8.42704726260589e-05
7.3121247720084e-05
0.000110602919041148
4.16315628267281e-05
0.000143725331866543
6.54222951780895e-05
8.69724775877136e-05
5.57861525441003e-05
5.34924424373843e-05
3.40893812655691e-05
2.22388320587711e-05
-2.51442226035327e-05
-2.71528976767721e-05
2.92108898445444e-06
-1.34264342320741e-05
-2.48614837284219e-05
-5.0160972281638e-05
-9.02306583404394e-05
3.99408626345709e-06
-0.000124866020276643
-4.965723895085e-05
-8.01318344015003e-07
-1.5908819926695e-05
-3.22697436746877e-05
-6.47488031758671e-05
2.4681767690552e-05
5.59683442577797e-05
-1.51330866223657e-05
4.9834195283475e-05
0.000108021790563408
7.82592381087038e-05
4.20784107492763e-05
6.9928321073543e-05
0.00012318952117539
7.57164680865456e-05
0.000113542186755917
8.11267500386071e-05
4.81253238309265e-05
5.35140813350093e-05
1.58137085647424e-05
-2.23876454461946e-05
4.08398223620076e-05
6.65305712757471e-06
8.92948334213817e-06
3.97284938177454e-05
8.57956890716534e-05
9.80925942000083e-05
9.05203462652467e-05
0.000103052406449424
0.000119625007711833
8.25026794169813e-05
4.11828497400439e-05
0.000130933450241378
5.13202860236205e-05
6.22343298212105e-05
3.88301445377832e-05
5.80036410703429e-05
-3.16836328975579e-05
-6.79424973776988e-05
-7.25445262568405e-05
-9.38876144767724e-05
-5.2842081324098e-05
3.07223817596951e-05
-0.000123920685137894
-5.73211197754366e-05
-2.76773000571545e-05
-3.31636528987926e-05
-4.67042309343366e-05
-1.22999540815133e-05
-4.96105830334159e-05
-8.93197713669924e-05
-3.11578609004271e-05
3.85061810752041e-05
-3.08640290063833e-06
1.16614882008455e-05
2.61249428002706e-05
0.000103258727573909
4.17198774628544e-05
0.000116604962421486
2.40952052892528e-05
0.000102821025257318
0.000129908281553891
0.000114181218962264
0.000166054237086399
0.000128504721697515
0.000131809903827331
0.000115585036229006
0.000106751215604084
0.000103767962353025
5.65751608041378e-05
2.56317123447752e-05
6.55676092407864e-05
1.6974640417181e-05
7.80155967631002e-05
2.71292685353364e-05
3.93962645419019e-05
8.53107421884785e-05
1.87260099572236e-05
8.17487345674669e-05
7.02593442582612e-06
4.21487029492729e-05
4.54784914183329e-05
-8.49282790006646e-06
9.28055067347729e-06
2.1770340628746e-05
-9.26691819941374e-06
-6.58812743438365e-05
3.31766452735674e-06
-1.07860540365084e-05
2.66106672056101e-06
-6.8647019496881e-05
-4.04516486138112e-05
-2.68791884360042e-05
-1.78320868013033e-06
-5.77943331212503e-05
-3.0990462575275e-05
-6.50870093434435e-05
-5.20495837960737e-05
6.14049158778072e-05
-9.81400449531888e-07
5.69977705967727e-05
2.13164494171015e-05
2.98208809194835e-05
7.02311718874428e-05
8.63104416256461e-05
7.99316159028278e-05
1.68241907821939e-05
3.34480271049973e-05
8.13492533711608e-05
7.92276237198936e-05
9.98344316990409e-05
5.21335495018764e-05
7.88531564832144e-05
0.000131143786684584
5.80425819874673e-05
9.1811383267426e-05
1.97305619559709e-05
9.50950569475304e-05
1.93647678868322e-05
7.71788856726094e-05
3.19912998759775e-06
3.51236126623079e-05
5.31741319931522e-06
6.8166845548236e-05
-1.21907843666167e-05
7.19388930102265e-05
-1.63403192542888e-05
1.79142177702499e-05
-2.24218043210273e-05
1.98527276845139e-05
6.32392257637841e-06
-4.43254236904699e-05
2.482337242e-05
2.37315663972649e-05
-2.43310382534824e-05
2.0714132383517e-05
-4.26633884158398e-05
9.21453877121588e-07
2.95485071880877e-05
1.57162266817045e-05
-7.37708526598593e-05
-2.1968118846591e-05
2.89964966058584e-05
-4.33646016722357e-05
2.22117102680933e-05
8.19089112219308e-05
-1.42316064181283e-05
3.55104370777176e-05
0.000100609872186899
6.44628208702605e-05
7.89629991972313e-05
0.000149241146925161
9.54666812872303e-05
0.000102212970820325
5.49223853006834e-05
1.10729340698843e-05
4.73229893892793e-05
7.4428560277219e-05
5.83854918567751e-05
2.98063327844485e-05
1.25877680708438e-05
-7.52403843482811e-06
1.58277593385019e-05
1.45304985628719e-05
-1.74058142512815e-06
4.33968926396297e-06
6.20678185826848e-05
3.88294674912788e-05
-4.32095797762665e-05
2.49146728664982e-05
6.60418450760965e-05
1.94737032351508e-05
-6.42403291498723e-06
6.12659850490175e-05
6.25704322671937e-05
0.00011446003489398
0.000108408447935526
0.000106614231242172
8.35333439368598e-05
8.93654979571501e-05
3.66052473975751e-05
3.4617578440154e-05
2.25465072143016e-05
5.59642460763491e-05
5.58618540369218e-05
5.2566066045207e-05
-9.42211570218127e-07
4.33403101327693e-05
3.3332513319431e-05
2.72242032639468e-05
5.04451136729684e-05
1.50670653193369e-05
1.32159222720714e-05
4.31969953336225e-05
3.69989702244707e-05
4.90006457980754e-05
-9.46220923587273e-06
-9.33761298453952e-05
-0.000142254828257238
-9.31582845785938e-05
-5.0491334915508e-05
-2.68298473163149e-05
-1.31302234513786e-05
3.54223858088106e-05
4.29592883208127e-06
3.00114364303272e-05
4.39005164296102e-05
3.34595777823913e-05
0.000110013763156817
6.87304617470323e-05
-2.0390727868139e-05
5.92511598382725e-05
6.2217705797817e-05
7.43512093421507e-05
8.14290524415722e-05
0.000140448699843942
0.000140525326476198
0.000142151544668821
0.000147200833234566
0.000133754016612754
0.000114962511538677
0.000116493684688921
0.000183438749022817
0.000108770970051776
9.67004154528842e-05
0.000108413946579911
4.15917980877932e-05
8.55330447734561e-05
3.93099687386953e-05
-1.62588689513587e-05
-2.47420246014188e-05
9.49780788691492e-06
-9.43959488228677e-06
-3.61942896666323e-05
-5.65995227911464e-05
4.61332282177477e-06
-3.07295856197108e-05
-7.26457354619564e-05
-6.5520289166336e-05
-5.71342276740345e-05
-7.99559220359695e-05
-6.69925074933017e-05
-6.06261441885938e-05
-0.000104036393267362
-5.34704250556945e-05
-1.17128237112692e-05
1.73000461068528e-06
-4.55806553211712e-06
4.03413273331283e-05
6.92249128550979e-05
8.00181796887634e-05
6.19442535445594e-05
5.06449963577182e-05
4.10869295826007e-05
6.62794678395612e-05
8.06161580589804e-05
0.000109585488053348
0.00013664981340624
9.7128431833188e-05
0.000106993017312608
0.000146188727429623
0.0001586292371138
0.000140346929967685
0.000114205556860467
0.0001107212599269
0.000123235461518072
0.000126660986073665
0.000102839426588989
0.000118039545272666
6.2158305193103e-05
0.000104866453145151
-3.70734138385558e-06
8.44079017761287e-05
3.47827599802885e-05
5.88656022047072e-05
4.30189502922163e-06
-8.2301905444739e-05
-2.61218157474292e-05
-9.36621266519142e-06
-4.09740294417231e-05
-0.000113365594173396
-0.000101856355224183
-0.000139147014210477
-0.000147292679669328
-8.93777816971394e-05
-9.7873552490045e-05
-6.00561735625506e-05
-2.90527261334881e-05
-2.51819885157723e-05
1.49547068753848e-05
1.10946536500061e-05
4.19722665618049e-05
0.000115495567387713
0.000109460876198225
0.000117377146248912
6.37464259556034e-05
7.16715523709012e-05
0.000101026616137502
7.07036425778723e-05
0.000110684962238306
0.000134661245732393
0.000160695961171548
0.000127729460064998
0.000112812639824169
0.00012551512640758
0.000177391513479788
6.09676312063897e-05
0.000138577047623219
8.36603433239212e-05
9.44500351428102e-05
0.000101816009056262
0.000132914867236315
3.75483163651656e-05
5.11884601407794e-05
-1.34584036508239e-05
6.49002314224137e-06
-2.43654371925363e-05
-2.30424920900086e-05
2.98941400995214e-05
-5.21980833428471e-05
4.42649075361547e-06
-1.84444918522515e-05
-8.71285238068049e-05
-1.42433042402833e-05
-0.000109609873848796
-5.35105674817086e-05
-3.53209981829023e-05
-3.05194581649585e-05
-5.59882483651496e-05
-7.13664450196888e-05
-4.97383273510153e-05
-6.29322490075244e-05
-3.67188331961409e-05
-2.47612614196347e-05
3.3380891766603e-05
6.31544819304866e-05
4.03482503110139e-05
0.000121177692014696
2.59905671679828e-05
7.62559219165196e-05
9.08317397411579e-05
0.000107054952514324
9.25138360484836e-05
0.000108759031987504
5.46994126317994e-05
0.000102429926684989
6.77503525052069e-05
4.47621284150966e-05
4.23712556351843e-05
1.21921039542742e-05
8.53467137058687e-05
8.50912130577113e-05
3.25770204344702e-06
2.98310826514685e-05
7.85315446754832e-05
6.03899929753676e-05
4.35047127464931e-05
1.93984058463733e-05
4.07064464190212e-05
4.2560787851536e-05
2.14380338954199e-05
1.75031523018445e-05
-3.40956100285474e-05
-6.15199890031021e-05
-2.13153444421538e-05
-0.000120581556467804
-6.17063876151624e-05
-0.000116164886967574
-6.05993625827897e-05
-4.386610143151e-05
-1.32093388894472e-05
-3.17623803775649e-05
-3.04691517931092e-05
2.57697009747229e-05
4.89937211815099e-05
3.83248545851744e-05
9.91362226363894e-05
0.000126868802129814
8.96338587971651e-05
9.21829837252014e-05
0.000144941217530259
9.94297646595217e-05
7.33130928198283e-05
0.000105259177632039
0.000109717672526269
0.000126069365976427
5.9497847087208e-05
6.08134513763012e-05
2.81990906216107e-05
2.41633766400126e-06
-4.90015118070676e-05
1.11506906177784e-05
-9.7404100919871e-05
-7.29664615363908e-05
-0.000109642916268626
-1.58926325223522e-05
-4.23836548581178e-05
3.25848973065861e-05
-3.91910184820526e-06
1.18834364246818e-05
-4.75005995871968e-05
3.99348194334294e-05
5.20614561447703e-05
1.56630858058736e-05
3.80534376266588e-05
8.94220797933715e-05
0.000100145775445687
1.2024157997316e-05
6.36012848586975e-05
1.33135326394245e-05
6.56850559724463e-05
9.08718644805723e-05
0.000120495945855487
3.22076124261669e-05
7.73015204081277e-05
9.82219308948421e-05
9.1269241882617e-05
6.39472501875139e-05
-2.59653798397131e-06
4.91285383754064e-05
3.18422599506281e-05
2.71166889258687e-05
-1.50457884501449e-05
3.27879700262495e-05
-2.35287545243053e-06
9.11511069934685e-05
2.86663807027767e-05
3.54171600398015e-06
-6.86598871775888e-05
-2.93001348180591e-05
-5.78850855455686e-05
4.11805386500762e-05
-5.6767210858593e-05
-1.9432932204755e-05
1.57212173757385e-05
2.77724646747466e-05
4.60638370567877e-05
1.15052806457217e-05
1.39533259432347e-05
1.07689527995757e-05
-6.32202899589537e-05
2.11773437310217e-05
5.55508819023841e-05
2.91474950491357e-05
4.68694614078543e-05
9.45527922022118e-05
0.000103512011557577
9.83014354654028e-05
8.64982978094479e-05
4.21002504956968e-05
7.76694815568195e-06
7.62043665257938e-05
9.67871305547828e-05
5.18045380279861e-05
2.71710994463479e-05
6.23995556008632e-05
9.86065628205097e-05
6.83941719656141e-05
4.5134704315414e-05
8.86792004730513e-05
8.33412070665431e-05
0.000118705780237675
6.08555421076627e-05
1.20606580558166e-05
2.52931734094694e-05
4.14467889408186e-05
4.75739219114751e-05
6.89099979511545e-05
6.85522954969647e-05
4.14621168440538e-05
-4.1378296069827e-05
-4.45756433760165e-05
-5.7651184475436e-05
-6.84167983392757e-05
-9.4802650076485e-05
-5.3646219845944e-05
-6.2275498302547e-05
-1.28194322891635e-05
9.78520410146811e-06
-1.65659418695909e-05
-1.9144282615518e-05
-3.90595547994573e-05
-4.06375800851348e-05
2.5085172550188e-05
1.12666845530688e-05
6.08513513444181e-05
8.86119779787421e-05
0.000117653456360234
6.42385889263795e-05
0.000143321357540665
0.000134870899432602
6.19831510834996e-05
8.73911323849969e-05
0.000111760746836229
0.000118412326828292
0.000138509135313739
7.76404325915973e-05
0.00015061635275491
0.000138059572300215
0.000136832431871275
0.000120823874666488
0.000113867433738215
9.84422423295488e-05
3.89195117116798e-05
5.7359543897058e-05
-2.69627428720533e-06
1.41637569691068e-05
-2.98859602746714e-05
-5.68246663459491e-06
3.56285079074851e-05
-5.26223851208114e-05
1.25246530060383e-05
-1.93572484663804e-05
-4.14424460130575e-05
-3.32306075267345e-05
-3.60285612613319e-05
-3.94088670725349e-05
-5.35358736613402e-05
-4.68173300893219e-05
-4.48601887373359e-05
-7.2396823979831e-05
-1.76288420481093e-05
-1.29563188467279e-05
-1.59484892106329e-06
6.79615953468327e-05
6.13234934047286e-05
8.61513696132251e-05
0.00012681558655295
0.00010432759382186
7.23275041879226e-05
0.000178021435771182
9.61646480048928e-05
9.18593358275052e-05
0.000128810400554206
6.59297626656911e-05
7.95851396775035e-05
3.91288823557305e-05
5.24038499402523e-06
2.566318878562e-05
9.62372758320134e-05
9.49640552193082e-05
2.80143680143305e-05
5.77841885863611e-05
4.44724556529743e-05
5.92065702916776e-05
7.10261225069215e-05
-3.2752419244016e-05
6.07338382835175e-05
3.73426368721704e-05
2.48279670751319e-05
-8.11605244849257e-07
4.69034563832919e-05
-1.03603311454824e-05
2.81062105826733e-05
5.4184837823912e-05
5.53894692743337e-05
1.66778741014393e-05
-4.44325674830652e-05
-4.19775935723523e-06
-5.56085732353506e-05
-5.11728798676544e-05
-2.7615245856713e-05
-4.89598828843431e-05
-1.75684704374738e-05
2.72618190226209e-05
6.82118072480813e-06
4.08841529462052e-05
6.5723356326112e-05
-1.72552759775642e-05
4.65565632894431e-05
4.83418938907127e-05
7.76881180583791e-05
6.59284870985485e-05
0.000117550026742483
0.000129316821537274
0.000168231719447517
0.000147329735372365
0.000113280355030445
8.45194064678509e-05
5.32792919131018e-05
9.47002399507909e-05
0.000101593958515506
3.30568112102862e-05
-3.04214964554587e-05
-4.42150697885571e-05
6.09592539942433e-05
-2.79745384807146e-06
4.78420827817175e-07
-7.56240671870575e-05
-3.39960355212881e-06
-2.05777277855378e-05
1.65485636911572e-05
-1.4635625803244e-05
4.61755310584336e-05
-3.09243644210173e-05
-5.77194576967343e-06
-9.96555495602589e-06
1.73028985455735e-05
2.77310385106881e-05
2.17587572534409e-05
-1.40726372954255e-05
1.73956209180012e-06
-9.64254501842517e-06
2.01838876414348e-05
0.000102635964021571
6.33186955730566e-05
2.57262111144639e-05
4.89067416273742e-05
3.15583133971801e-05
0.000104732618844458
2.72545674370616e-05
3.46873530711943e-05
4.16837752884453e-05
0.000128192073475518
8.34096500240961e-05
4.46025782240415e-05
8.98577409697998e-05
0.000105044854343538
6.9707407419993e-05
0.000106705891705797
6.56214604794017e-06
9.31012186651821e-05
4.54597755707656e-05
3.61680041938586e-07
4.49406483076437e-05
-1.40690812919068e-05
1.53688949484099e-05
9.17266550733194e-06
-3.21688181280445e-05
-1.76432124466531e-05
3.11377357368048e-05
-2.81672411497197e-05
-3.52429032947785e-05
5.43652522952798e-05
-3.37105074634625e-05
2.58008200714844e-05
-7.43638671776083e-05
2.52496763978302e-05
-1.23361465091422e-05
3.30635974716142e-05
7.02642984519173e-05
9.05098288786005e-05
8.09373187946799e-05
8.33697434609562e-05
5.76678622836206e-05
5.54041613941732e-05
3.66965557787622e-05
3.60366889165641e-05
7.89579932517979e-05
-3.61816735331701e-05
3.70741026012675e-06
-1.30388017779841e-05
4.69893171427539e-05
8.84309579824218e-05
2.01454125518374e-05
2.177256308648e-05
3.50730752594903e-05
6.21346779202959e-05
5.54362328351591e-05
8.09110690846607e-05
6.78558001453818e-05
3.92639272075404e-05
9.37387064258016e-05
6.56754121136382e-05
7.65357709822125e-05
6.33299760016371e-05
0.000103802579331012
0.000148320619339171
4.61459351230297e-05
4.81082051282921e-05
6.46587652105583e-05
9.07187964011755e-05
1.66589244993403e-05
3.41724278154986e-05
7.27300537323901e-05
2.25308930812117e-05
5.03801136031258e-05
2.04157698503524e-05
1.897585756048e-05
-1.09551738026277e-05
9.60705364784874e-06
3.24999913005157e-06
-2.70932694213365e-05
-3.61266553778659e-05
-3.1838547788788e-06
-6.02860898123732e-06
-1.46755669942667e-05
-8.7072518512362e-06
-1.34013740916236e-06
0.000100110730736147
0.00015434806659304
8.04736360111571e-05
5.96508396308513e-05
6.0608221022785e-05
0.000113768157329939
4.97229675325817e-05
-2.40923636826758e-05
6.65151416741998e-05
2.48863990576798e-05
0.0001267047913455
4.32578812712515e-05
4.14514902519818e-05
3.21318188771317e-05
-9.22774779055564e-06
-1.26728663459684e-06
-5.49848683280996e-05
-2.02382040663684e-05
-3.49651069233479e-05
-3.77310142242509e-05
6.21912553748178e-05
5.27564542833288e-06
5.55414585509631e-05
8.14467441184175e-05
5.76110556015805e-05
2.46251242213242e-05
5.95232037832982e-05
0.000160164892405509
6.99864154505005e-05
0.00010013659833583
0.0001498592167508
6.22914965919594e-05
4.75285649355778e-05
5.56411858914586e-05
1.04000842767433e-05
1.99972213310341e-05
-4.06111166331978e-05
-5.48198889639293e-05
-1.51201060012784e-05
3.88571833092599e-05
-1.26264923185659e-05
4.99989831402638e-05
-5.19317752500028e-06
3.50403626230373e-05
6.30887047827749e-05
0.000101060245138921
4.3411138772909e-05
0.000102401897280295
7.54731257184216e-05
1.62049030609269e-05
-2.97017584435947e-05
3.92708990233551e-05
4.6381022717508e-05
7.00094121262434e-06
1.85309677291836e-06
-5.63215976820376e-05
3.69446252425279e-06
-2.90558581211444e-05
-6.09370171929969e-05
2.64397369106466e-05
-1.01028814606344e-05
-1.29858746698671e-06
7.50725606520606e-06
5.3624395279077e-05
7.38546331221426e-05
6.82644332264037e-05
4.48607600572498e-05
3.64751479181353e-05
9.95659327917722e-05
7.13511251526169e-05
5.6595754810208e-05
6.1425723835012e-05
8.72347865861433e-05
7.1514108854938e-05
3.2917311496088e-05
0.000100094074632555
0.000110531555963236
5.89850927629695e-05
4.36343872291779e-05
-3.68300410646018e-05
-4.18856562448126e-06
-5.92336893799603e-05
