# Supplementary material for: Research on computational propagation and identification of mine microseismic signals based on deep learning
Source: PLoS One. 2025 Oct 22;20(10):e0334641. doi: 10.1371/journal.pone.0334641 (PMC12543183; doi:10.1371/journal.pone.0334641)
Supplement: S4 Data — (ZIP) [file pone.0334641.s004.zip › 000100700001300.xlsx_0.txt_24.txt.txt]

0.000140215620731139
0.000133108330380989
5.53825137905997e-05
6.08641633637409e-05
3.00297183416001e-05
7.1881786385636e-05
8.70034477310262e-06
9.60428379425794e-05
-9.7650479229484e-06
-8.22157820265181e-06
1.70903210056357e-05
-2.26931957202843e-05
-8.24515772384516e-05
-2.6646432387152e-05
-7.97657850416104e-06
-3.08775886585863e-05
4.02775747794427e-05
-3.46877112020912e-05
2.80318204292763e-05
1.08863229710165e-05
1.94131563261925e-05
4.23668122818571e-05
7.97159027188252e-05
5.22383880258338e-05
5.27876883361583e-05
2.92668584241789e-05
8.12037211165294e-05
6.46506295312256e-05
8.32561049283366e-05
8.88994684005998e-05
2.7206596035853e-05
2.93348745546857e-05
-2.92890224679261e-05
1.92254122160578e-05
1.49163136416136e-05
3.37270085423883e-05
1.86205215972324e-05
6.12050572503608e-05
3.92519637841066e-05
4.21656647156283e-06
9.64472484624694e-06
3.76695018196657e-05
4.4059873602464e-06
5.43983752143324e-05
-6.43812450293492e-06
-1.42281889381798e-05
4.67988016105894e-05
1.99245896579898e-05
4.39450198841402e-05
2.23851883300389e-05
0.000107429323856151
0.00010595316287334
0.000147381068719327
0.000217056970329805
0.00011789749612422
0.000101894509413713
2.58698596286975e-05
4.05555230768716e-05
-1.340148780131e-06
-1.41469250488573e-05
-2.34985216618213e-05
-6.19663397738647e-05
-1.4323674588911e-05
-1.92922549858233e-05
1.1088408350557e-05
-9.34915615720446e-06
3.77157379274296e-05
4.22102214210286e-05
5.47012961761165e-06
2.25992137268082e-05
5.84927287880795e-07
-1.40025216472295e-05
-1.35036173316154e-05
9.50929919617975e-06
-7.91271868397392e-06
0.00010459184035822
7.95178896767679e-05
8.49023159574754e-05
4.7398681336076e-05
5.85267830741271e-05
4.22706931309631e-05
1.27711411547395e-05
-6.28227734056131e-06
1.91844032102396e-05
3.60109293322006e-06
5.40985474179983e-05
3.8398162716903e-05
6.44934972217009e-05
4.71720617335423e-05
5.41968771339342e-05
2.35611138951061e-05
5.68661506740923e-05
2.72002882442777e-05
9.70550329210966e-05
0.000113962314917867
0.000107538010823819
7.88960181393139e-05
0.000117262840443321
7.84595009063273e-05
4.72348951063303e-05
2.7473526195994e-05
6.42558703605382e-05
3.91106773053372e-05
5.57106710846631e-06
-2.14047268621296e-05
-2.99480791106135e-05
-1.62160588935481e-05
1.39498713281462e-05
1.8593715718274e-05
2.57477820810752e-05
6.36738569004347e-05
6.74219789749428e-05
2.52296959083546e-05
0.000100234905882035
0.000144730567608401
6.29088907944716e-05
9.18981589823576e-05
9.81802270791983e-05
9.76359462234864e-05
8.75549432386294e-05
3.05950442824794e-05
6.3776316157148e-05
6.39588457377484e-05
4.98563083437674e-05
2.70744903256706e-05
1.28006144993007e-05
-4.12382693983294e-05
-2.5699853555675e-05
-6.54816205712565e-05
-2.81879990847875e-05
-2.35966056085427e-05
-5.86101828358408e-05
-1.27502253474188e-06
-3.40512660718165e-05
1.36438228554273e-05
-2.10059729333574e-05
8.0310060436132e-05
5.79133116724182e-05
3.19401201038348e-05
8.09935492804333e-05
0.000113151103954445
0.000191534709528836
0.000117628014561504
0.000218787141594872
0.000158313346567695
0.000184893836552005
0.000105350051851675
0.000111256609812725
8.84636047781049e-05
5.49680312382355e-05
4.36480848376268e-05
-6.02701032518829e-05
-5.19160658938036e-05
-7.50705701175934e-05
-3.62895913101549e-05
-8.17724082697224e-05
-3.32011739620501e-05
-2.47343816278763e-05
2.41535989863428e-06
5.14878133302471e-06
5.60637310757444e-05
1.00656539458665e-05
5.34710145174475e-05
3.25124912811524e-05
6.39862875233267e-05
8.81120925453757e-05
5.70006969080485e-05
4.83406735804513e-05
2.22143746256539e-05
-5.22531715552276e-06
8.83384695730063e-05
2.66540991922296e-05
-2.99452771198889e-05
5.41781606196677e-05
2.79582892309853e-05
-3.31797934760423e-07
3.13272986661884e-05
-5.24705531773881e-06
3.71069524947459e-05
4.09347224843856e-05
-5.34045624714795e-06
-9.05358743400523e-07
2.12921344233003e-05
4.96863620743151e-05
-2.52891810525948e-05
6.69564040091786e-05
-3.33336871454495e-06
3.78317642860197e-05
9.86859646412188e-06
1.22411958819793e-05
9.18638585746337e-05
5.3326040789825e-05
0.000103151020566965
6.39845516332031e-05
0.000121562217921903
9.31590846524184e-05
7.00899435631716e-05
0.000125935187604035
4.06529265098876e-05
0.000140759339125607
0.000130580881132823
6.61783141071908e-05
0.000114449245941684
6.84452651702915e-05
8.15617719221922e-05
4.41236796404731e-05
4.41361517834711e-05
4.77412331631942e-05
-1.91440352834923e-05
-2.76256633977625e-05
-0.000100174524407616
-8.95338507380843e-05
-0.000170089620752217
-0.000151671153629669
-7.48864133458179e-05
-4.9583451977129e-05
-7.21700672066626e-05
-2.98701255363788e-05
-6.14922311940436e-05
-8.58450086458957e-05
2.2173781771084e-05
3.24492802732667e-05
3.6298732992134e-05
-4.48533674373456e-05
1.28329497682815e-05
7.10808761877413e-05
2.42773618250064e-05
4.25203493957783e-05
1.49892445985263e-05
7.69981637800316e-05
9.68795018262467e-05
0.000131945336894451
0.000117819330726866
0.000109272767938674
0.000139031103713045
0.000123025973550733
9.63385958528014e-05
5.28695162297499e-05
0.000102816118522784
0.00011406443274838
0.000102701330789643
7.53623315329843e-05
0.000114257274927831
6.3846782058483e-05
7.1056021745304e-05
5.66062830344002e-05
4.04477844101201e-05
4.28168004510042e-05
-2.4248472676645e-05
4.44692727126884e-06
-9.37416860952738e-05
-1.44391624409677e-06
-6.75047978674708e-05
-4.93034933488409e-05
-8.94972469126582e-05
-2.36242111984417e-05
-1.99771523351084e-05
-5.04031119315451e-05
-1.32480842357388e-05
3.49921910502371e-05
5.67458720774264e-06
1.45321360108309e-05
1.57676168236722e-06
1.42855772260834e-05
-2.82092065672297e-06
2.85799121094674e-05
-2.55163991408277e-05
5.1028040990333e-05
-1.75493457475226e-06
3.26801321305825e-05
9.47868136283954e-06
-7.78240668172823e-06
4.35548556708155e-05
1.0683583610883e-05
-1.82371265545393e-06
4.8169516330567e-05
0.000128671536198228
5.68393079689987e-05
6.28170646291925e-05
9.71826874430568e-05
7.05386367539546e-05
0.000116649797387711
1.11702479585815e-05
5.52791073791082e-05
0.000116191652443829
0.000123610903437797
8.46905806929798e-05
0.000134579401475091
0.000147206712935489
9.17162298580366e-05
8.66253276500166e-05
8.61945617960714e-05
4.75430155585939e-05
3.5231184455621e-05
1.33641453442818e-05
4.16931843966253e-06
1.3198754164009e-05
-5.18388295808114e-05
-3.81183876082788e-05
1.41705416534405e-05
-7.79260979173955e-05
-3.4666011978699e-05
-3.11977089119966e-05
-2.16882442218384e-05
-4.10964112980331e-05
1.08385418048388e-05
9.35475291579223e-06
7.88242251512605e-05
5.15834927415964e-05
4.30620949889454e-05
6.85098771122396e-05
2.75439637287053e-05
9.3622482703946e-06
5.44267240421677e-05
5.17846984412858e-05
2.07206589012633e-06
2.09051051297939e-06
2.87166352215595e-05
-3.5353087327541e-06
5.06524216779206e-05
4.9330918144054e-05
7.65683069583045e-05
4.05422643535379e-05
7.3069416606873e-05
4.96315139758903e-05
-3.02169034930229e-05
3.66285788755777e-05
3.76740616074248e-05
0.000101448334362397
3.38626165751534e-05
4.03418622657828e-05
9.86077177419477e-06
5.33562584560694e-05
8.84788134745649e-05
5.43327630066151e-05
8.55844496235374e-06
0.000109092542748211
0.000123722769759317
-2.6512478443285e-05
-2.71901974800918e-07
2.01565710486069e-05
1.7620209225307e-06
-4.63430886678816e-05
1.96408450336481e-05
7.45128262086168e-05
-8.97846012300954e-07
2.39439938977513e-05
-3.2339375140249e-06
2.97728498719684e-05
9.89092972537656e-06
2.05333017395371e-05
-2.81061674156523e-05
-1.69743759712476e-05
-1.18386524117673e-05
2.29912496810843e-06
-1.06408808036772e-05
1.00107037456273e-06
1.30793155949712e-05
1.02128566377889e-05
-2.50688558411268e-05
-2.2380866239744e-05
4.11269445943305e-05
3.18529652255875e-05
2.99779726839066e-05
1.76830849717558e-06
-2.0330382780056e-05
7.01978758843357e-05
2.63427528981942e-05
5.11018493586305e-05
7.90598304442235e-05
2.53078896195953e-05
6.12298451902892e-05
5.45335838642798e-05
5.07871174734327e-05
8.77679674590386e-05
0.000112103283832036
5.23701657532123e-05
0.000143343146782271
6.10101631162584e-05
2.94866605934236e-05
9.37703178174786e-05
4.49852685023583e-05
5.34482303519566e-05
5.09888248959707e-06
2.65181106592433e-05
1.56125259426443e-05
-2.00366392157111e-05
-1.69525828902491e-05
-6.3391007556207e-05
9.00138949847489e-06
6.0743592601586e-05
3.01508049238931e-05
8.61489842095318e-06
4.55501923356713e-05
8.37982648836515e-05
4.23566002268933e-05
7.93253712842106e-05
0.000103289510173398
0.000128683214268441
0.000155338282661835
0.000157117068671443
0.000144833006660022
0.000157737386441654
7.35685162758713e-05
1.53814251811746e-05
2.2298888977509e-05
1.45913294367787e-06
-8.82168215503808e-05
-2.05815170960792e-05
-8.21569265505554e-05
-3.5923183675301e-05
-5.38372731621706e-05
-8.93703382051765e-05
2.68206731049161e-05
-6.33716741606008e-06
-1.33878200537767e-05
1.9553390067123e-05
-9.59400794927656e-06
-1.02129840631827e-05
5.60744119223115e-05
4.01031369683028e-05
7.91800182739931e-05
0.000111173372227569
8.86780507918185e-05
9.42712981271507e-05
0.00011878171156677
8.57401002054209e-05
0.000135475983280329
0.000149952916739841
0.000138328626850537
0.000107948957498347
7.91663852324777e-05
2.27818102992602e-05
-7.75296459622458e-06
2.95526588299717e-05
2.3489356972227e-05
-0.000106095944070591
-3.20547122098552e-05
2.52430195439454e-05
7.97226251539726e-05
7.9955180205647e-05
2.01833095504701e-06
6.40108549704096e-05
4.46509326168277e-05
7.53415536176012e-05
0.000102489835158628
4.0229807633085e-05
5.21629425369267e-05
2.81595848289127e-05
3.91829152139395e-05
1.09536592933414e-05
3.70634679410148e-05
2.57684307684258e-05
1.63547860025585e-05
-5.69040097054644e-05
-3.60314967441073e-05
-1.90401764955122e-05
-2.34480397240493e-05
-5.87402563110234e-05
-4.27285400326615e-05
-4.62673707614573e-05
-8.81335045229572e-06
4.03327171113114e-05
-3.93035470267703e-05
4.58494078406679e-05
0.000106896106405043
3.53223790503304e-05
8.00980085886908e-05
0.000103753481838325
8.9303919541704e-05
8.26487471140146e-05
9.84632532267645e-05
9.07798430394572e-05
7.29960316553887e-05
6.43729404515804e-05
5.42521693863557e-05
5.8937748013156e-05
2.71362865932199e-05
6.57291574351767e-05
7.61601009878008e-05
3.56139034025217e-05
6.76026384071699e-05
4.75525204408266e-05
0.000132910005527825
0.000106048021611149
8.34152098159006e-05
0.000139008123869627
0.000153518272867823
0.000121244023531793
0.00010596253496657
0.00011443823785295
9.28776830846695e-05
8.21007440516245e-05
-1.96911683026287e-05
1.71235829988119e-05
-3.95358136616187e-05
5.6168706205533e-06
-8.96610332498318e-05
-6.8745185516947e-05
-0.00012057916021776
-5.86047607444179e-05
-0.000162528354174458
-9.67458500550031e-05
-5.26810108713948e-05
-0.00010244150695136
-3.55693337789945e-05
-4.34109736421273e-06
3.12569315454024e-05
1.17544714246035e-05
6.48684268487162e-05
4.4860667411533e-05
9.92403604450457e-05
6.67708278976405e-05
9.00814076216341e-05
7.89163253907352e-05
0.000136998412792017
8.16167148495394e-05
0.000118489553642268
9.28608810963548e-05
8.68005350092291e-05
6.4706837376936e-05
-3.33479145698715e-06
-1.35067385050926e-06
4.08567520473688e-05
5.20992452131054e-05
3.12907364683157e-05
5.11036619508204e-05
6.56061651374127e-05
2.93067190760951e-05
1.28842629635041e-05
7.77328038003976e-05
6.65683115531761e-05
5.47248590590282e-05
9.72736343571137e-05
5.10862683231156e-05
4.12402575991826e-05
0.00011387513571939
9.90960385352229e-05
6.89383043770366e-05
0.000126934151739544
-1.32714647626467e-05
8.08127054834093e-06
-3.95573726153631e-05
-1.26297925142951e-05
-9.5061086794882e-05
-2.58504892756852e-05
-6.26544042323123e-05
-9.54232293417282e-05
-3.19050191710307e-05
-0.00011841157509721
-9.97629220528712e-06
-2.85196322454176e-05
-4.5596590808661e-05
0.00011624905896641
-3.06598506732812e-05
1.59694184876798e-05
9.22391934531385e-05
5.44223402809581e-05
0.000106208090723728
8.77536069101633e-05
9.66439814243114e-05
6.65149235064977e-05
3.34333368040153e-05
8.60541258134723e-05
9.23140753048156e-05
6.92197607943756e-05
9.17037448822499e-05
6.10331439020083e-05
0.00011914422426773
5.48916970034293e-05
9.72162528525771e-05
8.89007685662056e-05
5.16121428058809e-05
3.48556799669955e-05
2.72360021433938e-05
1.21775785775067e-05
4.63687313860833e-05
8.61941516969544e-05
7.00278390518671e-05
6.77962148207728e-05
1.4951544715626e-05
6.70623666347523e-05
1.83161467277598e-05
3.74137618936955e-05
2.18853159768313e-05
3.66420328460931e-05
4.41986013409672e-05
1.4804794631502e-05
-1.07177378927451e-05
-4.1984453390571e-05
4.39088340122416e-05
-4.76268458634273e-05
-9.4279113167289e-06
-4.64843536441405e-05
-4.22621920117171e-05
-9.4549651096002e-05
-4.83687442195807e-05
-4.28726585361997e-05
3.32169678555016e-05
7.56741423202958e-05
5.99795196555475e-05
1.96613593398786e-05
0.000129937811393495
1.58907560106793e-05
9.46208704596602e-05
5.98170028007403e-05
2.49358659140073e-05
4.45469732391828e-05
8.04328812948572e-05
8.92576375843695e-05
8.20174846681128e-05
7.7490600502828e-05
6.80009076151683e-05
4.90536962948937e-05
8.99927819829834e-05
5.94984598693437e-05
1.66192727858197e-05
5.49029662918674e-05
3.12681977581173e-05
3.44300899824224e-05
8.80103364467631e-05
5.50136048768534e-05
6.59633344793734e-05
6.36208757300698e-05
-2.57225243845e-05
3.89364361884574e-05
2.4962326856389e-05
3.89640473282351e-05
4.42433678066092e-06
6.45147961861735e-06
4.24987283057981e-05
5.55171948459723e-05
2.46726710312406e-05
5.01847388140848e-05
3.05062103316675e-05
-2.92694147877566e-06
-2.91550342795882e-05
5.8801252821061e-06
2.63524501116467e-05
-3.43283522043424e-05
6.45462865442354e-05
8.13720057736383e-06
6.82391393783296e-05
2.34334227805624e-05
-2.94123318836964e-05
4.73670503101572e-05
1.30684986876807e-05
-1.69171435261675e-05
-1.92118104537845e-06
-2.8018587537752e-05
8.36836759552845e-05
-1.20702467497281e-05
7.46443087341632e-05
5.96848479262868e-05
0.000101926943131692
9.3951325537042e-05
9.78688938105365e-06
3.49039361581052e-05
5.6696537559501e-05
1.59463905296129e-05
6.97549054204141e-06
-1.85403010371164e-05
4.32552026409159e-05
9.05756018494521e-06
-3.13678277799529e-05
-4.84330742067629e-05
-2.79830203601059e-05
4.83552693535301e-05
-2.39325831196269e-05
-2.4822613107607e-05
-1.16972416808525e-05
3.17577187382786e-05
2.84157122547894e-05
2.59505984227342e-05
2.66793808268327e-05
0.000153157505540631
9.31160491174672e-05
6.93662829266852e-05
9.54301689742322e-05
5.31390810161661e-05
-5.88256810951209e-07
9.23414735699643e-05
8.98008446557532e-05
7.02564320621641e-05
0.000138664727840838
0.000119130420490602
7.01942701329847e-05
2.36879715690374e-05
4.91009970373477e-05
8.06612363235462e-05
1.93153753420932e-05
4.09760923461172e-05
1.23129175368642e-06
-2.7058586928847e-05
2.34985522191743e-05
-0.000100798048402885
-1.29358490964814e-05
-4.52455068599794e-05
-9.72929143103663e-05
-1.57676148104036e-05
-3.85561956371822e-05
-4.46385616194318e-05
-4.79930892850806e-05
-9.69066690451398e-06
4.78690556448687e-05
7.96114646659628e-05
6.34120507978658e-05
8.76646930164016e-05
0.000173515238102804
8.66453439432752e-05
8.12899920409583e-05
8.78923950621018e-05
8.97556730958026e-05
9.48587903270217e-05
6.53374871495829e-05
4.82201686978432e-05
8.78307659007222e-05
2.52370139785488e-05
0.000101309545452397
6.21565015329175e-05
4.3922380381056e-05
0.00010980122019656
4.45799467440329e-05
4.13587301327561e-05
4.65418933264947e-05
6.23582910220465e-05
1.74530794965142e-05
3.21675175153874e-05
6.35592534943462e-05
-6.18852324210082e-06
4.3717948678964e-05
3.33333935236866e-05
4.83740184879769e-05
-3.36834839886082e-05
2.53475456543778e-05
-1.06237136384324e-05
1.73012071127833e-05
2.18707193007598e-05
1.58852365223028e-05
2.98129868372973e-05
5.81029507917254e-05
-3.57108538572491e-05
2.33879626453419e-05
-1.35807258902816e-05
-3.48602011618405e-05
-2.30924131582736e-05
-8.35469105228644e-05
-5.22486493551183e-05
-2.86283859462814e-05
3.39133268578149e-05
1.56861076415857e-05
4.43473809123823e-05
5.22522393419187e-05
7.518475941264e-05
5.21729011190305e-05
0.000116271398017188
-6.27590066973172e-06
0.00011236869604892
-1.41214456146936e-06
0.000115698407762974
6.16983847985097e-05
3.73747256666012e-05
0.000132224388379407
6.88358225294502e-05
3.28543315453614e-05
8.11290430989529e-05
5.89674445673162e-05
9.34413211767607e-05
7.46358735293767e-05
7.1544688364352e-05
0.000155156784027738
0.000111388448119752
0.000116315854583273
4.51920778182279e-05
0.000107147800028416
2.82066206490143e-05
5.20370967697876e-05
-4.56581019249289e-07
1.62070397357594e-05
-5.41432616966677e-05
-0.000105879311359906
-5.85923437527553e-05
-6.17212102619134e-05
-0.000100817647701977
-0.000100450451442164
-4.8890430059889e-05
-5.79048094969383e-05
1.17833325184671e-05
-3.06525884523832e-05
-3.09319158024508e-05
2.17598057090836e-05
3.81273856713965e-05
7.52940842185551e-05
8.24006153919811e-05
7.45045206855614e-05
5.07587050709457e-05
3.27658404981256e-05
6.73167928137279e-05
0.000111383275377709
4.15905510020896e-05
2.70833819356274e-05
-1.44811667655346e-05
3.76069300028409e-05
3.62162512381126e-05
7.61619401556758e-05
3.06962467703027e-05
3.94917855820867e-05
4.67329995893703e-07
6.39392531594966e-05
6.75241468733502e-05
5.17851332611802e-05
5.0666484842011e-05
0.000147207165529577
9.60330932008397e-05
2.89271071073875e-05
4.38870183807622e-05
8.45328357266535e-05
0.000108005481150058
0.000101582840649262
8.43129972214959e-05
0.000108896487350225
0.000134203097627451
9.18632088584147e-05
5.79252228420246e-05
5.08284019512869e-06
5.23099357697246e-05
-5.9013375166129e-05
-6.03525261777708e-05
-7.63104219668321e-05
-0.000141483980505062
-0.00011346592508567
-8.67781958431724e-05
-6.32316381367067e-05
-7.27006274809953e-05
-0.00013625332147124
1.61068003615199e-05
2.70063994709137e-05
2.11845825367897e-05
4.69268011957215e-06
1.93806711531868e-05
9.97733261050279e-05
0.000144260160591637
9.80780021093173e-05
0.00013672500513074
9.17890671263693e-05
7.22776642118513e-05
0.000109754450036983
0.000123893550121196
0.000123214392628267
9.84279339245397e-05
0.000116619849823849
0.000105519910860628
8.23772136801588e-05
9.16560895990686e-05
7.04888141529789e-05
7.42612099723423e-05
0.000101093862468214
5.26479665478395e-05
4.00126703936012e-05
2.88751721692566e-06
4.49883525609287e-06
-2.95552185094056e-05
-2.76564816400064e-05
4.73702147640607e-06
-9.13392664017001e-06
-2.44957645103419e-05
-2.85272032889684e-05
-3.8402829340843e-06
4.18700205938719e-06
-1.62965079881357e-05
-1.7161415295944e-05
1.05269407993333e-05
4.55216741365485e-05
1.79098436776692e-05
9.32941147531097e-05
3.93353553708127e-05
3.67857963756321e-06
4.86024618379642e-05
1.68359887779245e-05
3.22663144917346e-05
5.13190950676698e-05
6.58464914511976e-05
6.5148553748551e-05
0.000100561854047135
9.63724583669324e-05
9.24458640391702e-05
8.73751779348266e-05
9.85677133778008e-05
3.71808605024846e-05
3.41239921834098e-05
5.46506549823534e-06
-4.62099061554622e-05
-3.24264086161825e-05
8.11693894499847e-06
-1.84450912495712e-05
-3.13433048386388e-05
1.33803867014794e-05
-5.87284582922795e-06
0.000103806637048898
5.7617723786518e-05
2.57771046013518e-05
1.69214986312893e-05
0.000140717480203475
0.000127933963496987
0.000114667433297637
0.000174759581185336
0.000112350846686821
0.00013865977970515
9.9871412360594e-05
0.000126557893208717
1.96862802484764e-05
5.58522505232187e-05
5.86343916970339e-05
-1.76733789556482e-05
-3.19241729108287e-05
-1.97091655346537e-05
-4.59415658477602e-05
-0.000120056299847966
-6.74214465802207e-05
-7.45603865174313e-05
-6.84271265059196e-05
-2.40028771336945e-05
-2.65399104067259e-05
-4.67646379296868e-05
-6.3917806909385e-06
2.00322222368389e-05
5.39001707993887e-05
7.41162110445098e-05
4.13926562895817e-05
7.72473353795715e-05
0.000107814760401636
6.0818754030074e-05
0.000115468017989894
0.00012563778348588
9.92721865572779e-05
0.000107722641738241
0.000133089053241035
0.000126248375472138
0.000130740306737894
7.04767466504843e-05
9.9247691879653e-05
3.31120086412871e-05
3.08844369167974e-05
4.75866316457411e-05
5.98432844006074e-05
2.40476978824501e-07
-3.69634994448596e-05
4.06049321994699e-06
-4.8311348933405e-05
-2.49970920403945e-05
2.10707616053628e-05
-3.4197191428589e-05
-5.45317750973078e-05
-7.5672964813888e-05
4.69634256539053e-06
9.32363227728906e-06
9.84732348420223e-05
9.76426291218566e-05
0.000128953173467193
7.97490530611427e-05
0.000104783938456002
2.4038084249669e-05
6.17446289666958e-05
4.85139946033017e-05
2.31356372104468e-05
-1.7829812971169e-05
4.38202850008824e-05
3.79723490431529e-05
-2.67873797678837e-06
7.39994447296326e-05
1.44224032478688e-05
7.95414585915924e-05
9.19579359314238e-05
0.000119486740822103
3.92665714048425e-05
2.35689383917147e-05
-1.89440543564376e-05
-5.37813917317453e-05
-1.88419142011968e-05
1.06597881402079e-05
6.18773105029898e-06
-7.81610918298688e-05
-5.22995664455644e-05
-1.18017442219531e-05
-1.95926900424815e-05
3.92857971750295e-05
5.30492328039769e-06
2.80514744905344e-05
3.27614277938874e-05
0.000101151935648821
9.06739398182447e-05
0.000102834072541657
7.08542241514744e-05
7.7617569919312e-05
0.000145414731750674
0.00015581989095015
0.000110967205629487
6.98134754868121e-05
9.86448956658943e-05
9.18077983904609e-05
9.22491542404773e-05
0.000126402562062145
0.000210817840709576
2.91503769147409e-05
7.32975903177292e-05
-1.14645233289493e-05
6.12347351202492e-05
-5.82249173316165e-07
1.90698748429661e-05
1.66931173745609e-05
-7.41542291579602e-05
2.04982228044934e-05
9.11337618811657e-06
-4.49014158912296e-05
4.00008043746965e-05
-2.70321766808068e-06
2.37870848622263e-06
-1.87327592503402e-05
-7.17322745281673e-05
1.81454753703155e-05
-2.08717647999404e-05
-5.08432849133853e-05
2.95964822730867e-05
-1.82349597741611e-06
6.17331268606209e-05
6.8897459445225e-05
-2.74911458375843e-05
-7.95117838140065e-06
2.96475866045764e-05
3.16563226189856e-05
-5.88271988046007e-06
3.84128165868074e-05
3.91680494923416e-05
6.00498928113028e-05
-1.70423476715176e-05
2.32451021543581e-06
8.69910650535719e-06
4.10758427214106e-05
3.60155074244379e-05
3.87437660643046e-05
1.24040460895864e-06
0.000105204690312913
0.00015012521561148
9.95308955015161e-05
9.68812293203054e-05
0.000108530260621595
0.000124706459209994
8.59840313715393e-05
5.93872236129904e-05
8.01832279907031e-05
3.31470039407506e-05
8.64697866001239e-05
4.72405396753983e-05
0.000111387285882447
8.03360067874539e-05
6.15246478320491e-05
9.08765487422549e-06
5.96083441947121e-05
1.86189706230941e-05
-9.16412380547969e-05
-4.33990495609542e-05
-4.6819998705747e-06
-7.5751898356032e-05
-9.22767115787493e-05
-0.000126301608069793
-0.000154071797026705
-8.06813325104999e-05
-6.96245371438944e-05
-1.7852334751103e-05
-1.12913203568553e-06
-4.46091210836656e-05
2.48976297890138e-05
5.27498262284602e-05
9.82362359630752e-05
7.14661575640558e-05
9.1125100983583e-05
6.13802347649394e-05
0.000112930222158025
9.86424426279125e-05
9.90866662334148e-05
0.000100553329510594
0.000106491573767036
5.45334916808256e-05
0.000129396266035221
0.000109009434578391
3.19398614090297e-05
9.01666327224006e-05
9.04958642708286e-05
0.000123964980257452
6.80911401157315e-05
6.00712072458756e-05
4.56935099127515e-05
5.91103665657585e-05
9.65099842695301e-06
-2.47426795549492e-06
5.80113808762401e-05
-8.10548436788231e-06
2.29138814006883e-05
9.60390302433294e-06
3.98977666654163e-05
2.98668447508705e-06
2.67156855182979e-05
4.99709513703407e-05
8.86486003651835e-05
4.55090209893358e-05
2.01296966040203e-05
1.89057786011186e-06
-4.1603172599288e-06
3.40218834613556e-05
6.95186283975343e-05
5.51407545970818e-05
-3.03974730979272e-06
3.44473129575e-05
2.51854426867537e-05
1.88494139658272e-05
-5.82111444269929e-06
-4.08293756690965e-05
4.81919433158831e-08
-7.36486333528855e-05
2.76855083326782e-06
-1.84327618609662e-05
-0.000147147120353107
-3.98813032510308e-05
6.83259240860503e-05
4.47171236268785e-05
3.78598319423563e-05
4.03367250398281e-05
5.07566059950416e-05
1.54009919660651e-05
4.77161844048009e-05
7.6909420223411e-05
9.43912472027052e-05
0.000119194135573004
0.000108462972176927
0.000160226651504704
0.000132460336961541
6.27424002516272e-05
6.43731614717505e-05
8.02602993980028e-05
0.000104017971142604
3.89484618958026e-05
2.12151154518929e-05
-1.34038826253002e-05
4.96462448407763e-05
2.12447854550723e-05
2.10677524616952e-05
4.12851716606522e-05
-2.11608527079879e-05
7.06171810143416e-06
1.31809555489126e-05
1.32930051300655e-05
-6.70327620893442e-05
1.56161639576841e-05
1.65352986532262e-05
-5.87216577475325e-06
-6.55686000454424e-05
4.92497046467201e-05
2.69966175020011e-05
5.2144195427556e-05
9.45357194019016e-05
0.000100828606833041
7.80012363759042e-05
5.95958963904178e-05
0.000104160659804778
9.23872510950313e-05
5.37655469577108e-05
4.65993699406545e-05
-1.17049891307366e-06
3.23602943949733e-05
4.79056158707483e-05
1.51984996747902e-05
5.81084828726152e-05
8.59823497246208e-06
3.53882980476798e-05
-2.95124552331509e-05
4.59575179297543e-05
4.90053504576164e-06
4.05013951311882e-05
1.4509587719903e-05
3.32500130780597e-05
5.57525573982932e-05
-2.82835839859744e-06
-2.57837313934354e-05
-4.14185880311845e-05
2.6890721790632e-05
3.71546526267674e-06
2.54378647760508e-05
6.16553276703791e-05
0.000118803485397013
5.65361279149892e-05
5.2772217858253e-05
8.33259228750948e-05
8.27545117838024e-05
0.000110703393928426
8.71944747327926e-05
8.66820947180211e-05
8.25796159996061e-05
6.72047174551995e-05
7.79611473151201e-05
8.48026001919447e-05
1.11894437507357e-05
3.45228628178105e-05
3.33513566384914e-05
5.1388462975764e-05
2.31059901676859e-05
-4.44492325167953e-05
-4.47180949831302e-05
2.95777189614659e-06
-5.38012322576762e-06
-5.71011538152704e-05
8.7019633992807e-05
-2.20708929693023e-05
1.4916132666602e-05
3.49435835641391e-05
7.19338571992367e-06
3.01714968431061e-05
4.30949756116799e-05
4.14535231817794e-05
4.34408225186782e-05
1.08885738067454e-05
-2.73951449958485e-05
2.58567074076492e-05
6.14342413495798e-05
2.35371899559454e-05
-1.47584516631462e-05
-2.37114003144206e-05
6.97428430156502e-05
3.29343678525831e-05
4.9162212360519e-05
4.89665410345173e-05
1.29132003721699e-05
8.30018765663114e-05
5.5183930013731e-05
5.54820055570073e-05
4.07892088883947e-05
4.16396520849719e-05
-4.95782436284069e-06
3.18907194132744e-05
4.96786195174819e-05
5.16044646918422e-05
3.14474317560398e-05
2.54427090547706e-05
-2.36098649092828e-05
-2.49191152396939e-05
1.40403212593037e-05
9.16077001558786e-06
3.50834595856123e-05
-6.97976844461315e-06
1.17535174148184e-05
3.51231838478662e-05
1.98579888188679e-05
7.12550371332763e-05
5.80629292096138e-05
0.000113533327593152
6.9765566412675e-05
3.03673805802027e-05
4.89516527610204e-05
-8.46483100975886e-06
-2.14330356423249e-05
-6.33100256594546e-06
1.688353844534e-05
9.79374266445896e-06
-1.352442337639e-06
1.72827906441016e-05
-2.82757434981215e-05
6.90313546015662e-06
5.55367709048531e-05
-3.62677164554585e-05
-4.32931835810867e-05
4.8368549581135e-06
3.56309207175399e-05
-4.88508699219364e-05
3.49151031788904e-05
5.74642589219908e-05
1.35653060700144e-06
3.54327703927771e-05
-3.82153860668962e-05
4.32580009825642e-05
0.000132779458091707
7.02327418971191e-05
2.68516571297385e-05
4.78099670192171e-05
6.40929744421456e-05
8.74616179902185e-05
7.90609660341285e-05
1.76537718558771e-05
-2.86765395730739e-05
6.87718931683179e-05
9.28808734664993e-06
4.31698265411906e-06
6.57159881765289e-06
-1.28199623351488e-05
2.3134024404712e-05
-3.50835383552954e-07
-2.18609289917538e-05
6.12543564780148e-07
0.000102855408964576
7.25177188011797e-05
9.75130091882609e-05
0.000100820028750702
0.000111907946277195
8.89627149910962e-05
7.04008862729558e-05
8.29656796996507e-05
5.63141506360043e-05
8.5205429719515e-06
-3.06732172088594e-05
-2.58443109267903e-05
4.26146901172848e-05
-4.98325648070007e-05
6.19365977291233e-05
-4.42466537387231e-05
-1.29301271177407e-06
4.91125588755269e-06
-1.87624217368002e-05
-1.01023373133022e-05
5.50498785736518e-05
-2.75694763307269e-05
2.91174976565143e-06
1.10424802084876e-05
2.78468015826433e-05
7.4182432796959e-05
5.11357661786099e-05
4.03100591535417e-05
3.68966735724497e-05
1.51036502725632e-05
6.22491650352399e-05
5.51115010702316e-05
1.20368843296952e-05
7.54928886724687e-05
8.98177357270029e-05
7.26503304079611e-05
3.53334732390461e-05
6.75826541399508e-05
7.55534408056408e-05
7.84267154657082e-05
3.28203390941253e-05
5.38193156413535e-05
6.93649078355716e-05
6.39480557262973e-05
4.28479448317475e-05
1.10312994531601e-05
0.000103075936420648
5.79781191528282e-05
-2.68506714395188e-05
7.81098506109739e-05
-3.26711077782136e-06
1.89223140910844e-05
-9.74374061438198e-06
-1.93469095050843e-07
6.7820896379299e-05
3.03426631349351e-05
-7.8216200821107e-06
-4.2703541322557e-05
3.92489711491255e-05
2.20640749276342e-06
2.08122782404752e-05
-1.07836676208413e-06
2.00592853943592e-06
-1.04863970310111e-05
-4.66731656988518e-05
3.14178995843829e-05
4.89687276490928e-05
-2.23158773438858e-05
5.46129059347917e-05
3.47756049593151e-05
5.40608336626933e-05
6.81634880882571e-05
3.65732472312011e-05
1.91961308511077e-05
8.12333493443341e-05
8.25144389192494e-05
5.4485396377979e-05
6.19734894465317e-05
6.69850770012918e-05
5.62345157882464e-05
-2.63141869107021e-05
3.57636472763762e-05
-4.65789157591221e-05
4.29493204565841e-05
3.68489129001915e-05
5.67193142329302e-05
5.14705141187444e-05
8.60760090703563e-05
8.44693643808115e-05
4.50478930401555e-05
4.9407595391617e-05
-1.68978712075727e-05
-3.01079524132682e-05
2.46987856785154e-05
-1.67319875965948e-05
-4.95443244969786e-06
-4.43157516998929e-06
8.05000846232917e-06
2.30100724988938e-05
-1.13797859623856e-05
8.41838175248483e-05
5.79326584130587e-05
0.000103409341660145
8.06448549479089e-05
2.64318055683601e-05
6.04503127881601e-05
3.60606791265893e-05
3.56058559920254e-05
3.5903420265903e-05
-2.36495908727936e-05
-9.86846133088569e-06
-2.99716125450438e-05
-1.26636693260736e-05
-9.48785587316013e-06
-6.08848150416542e-05
-5.56998360994029e-05
-7.08132438461702e-05
-6.15258841683821e-05
2.46553675579245e-05
-7.39678354328905e-06
4.89218285660199e-05
5.58615767473121e-05
1.26861709532235e-05
5.42883607268752e-05
7.48009256886216e-05
4.55689326748736e-06
6.91147989140461e-05
1.71466776377882e-05
6.34460275979582e-05
1.7290991685275e-05
4.31956830018399e-05
2.87725660647543e-06
3.87648890821419e-05
3.55975526095042e-05
9.18677538285511e-05
5.8601236075481e-05
0.000100837322766536
2.33476604640601e-05
0.000115119008129271
0.000106111195363033
5.73170233889466e-05
0.000103281656463972
3.40445186125374e-05
-3.22809826663487e-05
-1.58356950723537e-05
-8.78738007707014e-06
-1.31311409163786e-05
-2.78486260566309e-05
8.97306373835287e-06
4.08017947100262e-05
2.49793804565055e-05
-3.85919928403804e-05
-1.56774637484237e-05
-1.95186146985843e-05
-3.34071943890093e-05
-3.07437420168309e-05
2.1075236250309e-05
1.24035513722294e-05
-2.29816978437559e-05
2.07468935525918e-05
2.01834184449489e-05
5.60950357118039e-05
5.33045547707556e-05
5.69879479944766e-05
7.89502239677674e-05
8.87861672766943e-05
7.42720235500113e-05
8.60622398814879e-05
0.000115730724592432
6.91871781791513e-05
5.31548410678288e-05
0.000108155811666715
6.53233211292803e-05
0.000100425916843045
3.85606967546907e-05
2.71412961805104e-05
3.76826817881759e-05
1.44017616423662e-05
-3.81573107231068e-05
-5.59467685632697e-05
1.15234403966017e-05
-2.6711337678618e-05
-3.82571813133942e-05
-9.45300675023335e-06
4.69817476330036e-05
2.74307059149046e-05
0.000115309823663737
9.24034078159526e-05
0.000119542074239318
8.88224716826332e-05
0.000155803386173611
0.000140206957909695
7.39561412850908e-05
0.000135144471844585
5.47569827264358e-05
8.3071605950604e-05
2.12475888397833e-05
-1.23764451992226e-05
2.1557534957455e-05
4.75073921361093e-05
-5.89893650969883e-05
-9.78181213016985e-06
-2.3782311291125e-05
-2.0754209429388e-05
-1.58613515208717e-05
-4.2008791932149e-05
7.73128395536818e-05
2.44724673469574e-05
8.29571891375886e-05
1.74622707128356e-05
-2.31609165599005e-06
1.42336886628827e-05
9.05745854086895e-06
8.39224966257091e-07
-7.50439667085786e-05
-5.35817152925724e-06
-3.21154113921609e-05
-2.04953336576216e-05
-3.68232494335077e-05
2.7380075892913e-05
0.00012480931886293
6.84323033534133e-05
2.67118718020708e-05
0.000112151341341616
0.000134083167728075
7.42732428127015e-05
0.000101189767005962
0.000153460150740174
9.17496103860058e-05
0.000197779556295579
0.000151224728060431
0.000164973993526557
0.000128868922420236
0.000109791918319615
0.000147526835247136
0.00012318013483291
8.68805639913184e-05
0.000107587746255783
5.11720285211278e-05
-8.17962074287034e-06
7.49963017377082e-05
-7.27323635691862e-06
-4.9916273168955e-05
-0.000101429402427353
-6.86013461476931e-05
-6.55890383850341e-05
-2.63573966884614e-05
-0.000124855691338331
-5.49439510693616e-05
-2.13132008982585e-05
4.67222929835513e-06
3.81624153120604e-05
2.51748348357958e-05
6.99464479759047e-05
4.34730910486821e-05
4.50990268577482e-05
2.23082468168131e-05
-2.2588981917315e-05
5.14306626960367e-05
5.82819933072888e-05
-8.24505646551451e-06
6.45195191588722e-05
2.04733560521062e-05
5.63085079404372e-05
6.71297251817318e-05
0.000122080303150575
1.96409606837886e-05
3.24056786858286e-05
0.000134649799495025
1.97399431352034e-05
7.29205275047109e-05
3.15647845157514e-05
8.96099282533047e-05
0.000140992508195103
9.32360482788397e-05
0.000176013139278801
0.000147181961234011
0.000135014259630783
5.57396163884389e-05
0.000133857526987843
6.93012428018233e-05
3.86287196977628e-05
6.4745022340977e-05
6.63686277526355e-05
2.49557299345269e-05
3.5734941893069e-05
-2.94550633177979e-05
-1.34089221680405e-05
1.32998855492633e-05
-5.09514102915618e-05
-1.16013543085009e-05
2.45792832149708e-05
-4.03648791055376e-05
-8.68890547926905e-06
2.44291110202957e-05
-6.43609537862591e-06
-6.37840443872362e-05
1.13007053380158e-05
-6.10898596090658e-05
-4.63407755081124e-06
-2.25936275822922e-05
2.49746033017387e-05
6.49559229510285e-05
2.72416155162982e-05
7.13122057171526e-05
4.89554918991335e-05
2.70868387797115e-05
6.28170645560755e-05
7.81973137890296e-05
6.10831211886876e-05
0.000117578234841238
4.66983752281634e-05
6.29399604914846e-05
3.38618209822097e-05
6.0184420371312e-05
0.000103800693833685
8.74175243375845e-05
0.00011024721051782
4.76176509866913e-05
5.38037613149655e-05
6.81339170095857e-05
3.35751553292889e-05
7.39204502187395e-05
8.1465561455637e-05
1.4704793843625e-06
5.662932867592e-05
1.16933117111879e-05
-2.08403607779589e-05
2.66085774746796e-05
-1.53212258468065e-05
-4.79930729752158e-05
-3.96045591553822e-05
8.44503465340632e-06
-7.44767475615594e-05
-2.71647496146069e-05
-3.42040404889951e-05
-1.65903960468659e-05
6.87145284719009e-06
4.64429979750829e-05
3.19752539465856e-05
5.6690704568892e-05
7.21792047616741e-05
0.00011546533985737
6.99016405763632e-05
0.00011748583348866
0.000105415990713729
0.000110208013980098
0.00017606984273543
0.000101401207085832
0.000101976319231198
9.27965758103174e-05
5.50050782355799e-05
-2.52945217483165e-05
-8.80843760282879e-06
-2.54809501175373e-06
-3.60582893317384e-05
-1.70014512780315e-05
-6.08550758251534e-05
-2.28338644242486e-05
-7.11923450412931e-05
-7.28553051524425e-05
3.89716620427439e-05
2.13573423697515e-05
-1.07290222533886e-05
2.17020992277307e-05
-3.81695190434343e-05
1.70847156695141e-05
3.08982466074206e-05
2.13635196436301e-05
3.6913702359459e-05
2.64865741247577e-05
5.19770938322599e-05
8.51199639994813e-05
0.000130238264217477
0.000144484857104907
7.40976272730368e-05
6.39529223586314e-05
8.53267844369258e-05
0.000106710254003939
7.73448392018507e-05
0.000121056868542463
0.000108408671012949
0.0001052643144861
8.86391525981152e-05
4.58415032763414e-05
5.48981219210767e-05
6.8284310913975e-05
0.000106507415314725
0.000100408648577478
0.000108389982665093
9.69000729404637e-05
9.11250420212246e-05
3.58467114339622e-05
5.52034055063172e-06
1.9100708897858e-06
2.87187315084605e-05
-8.97677377888081e-06
-1.82895210280867e-05
2.0136999487837e-05
-2.93930515903402e-05
-2.01210216010266e-06
-0.0001056692663598
-9.18614240805742e-05
-4.14620052507451e-05
-2.42895892258873e-05
-3.03962787513357e-05
-3.28446518073438e-05
-7.78012930612908e-05
-2.15567721789914e-05
-1.89718847844948e-05
-1.74452972120714e-05
-1.77291157988611e-06
5.68080645231426e-05
3.02645797624928e-05
7.4939575380882e-05
4.70417272332613e-05
9.97628715196599e-05
0.000105377635697176
0.000131663654338098
0.000105707987797036
8.04546800887825e-05
0.000138110717848452
0.00010320170683865
9.6631763066962e-05
3.14218439653106e-05
9.31682572268933e-05
6.39670183334977e-05
0.000106572959787916
9.46377057510612e-05
8.95653882688316e-05
7.78524132161843e-05
0.000141750235771634
7.19864374860268e-05
0.000181951831940562
0.000125502399082335
0.00012302082910414
6.0938095829656e-05
1.05591142786826e-05
5.08382493030278e-05
6.1089589045695e-05
-3.59614487697192e-05
-4.0473136475133e-05
-1.21072577141306e-05
-8.89495273695682e-05
-0.000120384229223191
-9.62642282485662e-05
-9.53992466429639e-05
-8.7304459123776e-05
-0.000155114418761601
-7.08319910069132e-05
-4.61465097901496e-05
-2.14877867319367e-07
-8.3357286066285e-05
-3.73430971293342e-05
8.01821901221486e-05
7.84221011614269e-05
3.48381628976616e-05
8.84670450797809e-05
0.000108395366908883
4.69013372559589e-05
0.000152003280817449
0.000141787810812866
0.00012352734267271
0.000172474817154441
0.000171219544795711
0.000153769472481006
0.000116746027270342
0.000164888707765433
0.000112995462614858
5.25935160493181e-05
3.6328112594279e-05
6.6276685033846e-05
4.54451195044608e-05
4.97040531948963e-05
4.74597339189577e-05
2.80276208477164e-05
3.06651993628673e-05
9.75944384770862e-05
7.55630835631515e-05
0.000121254348359701
1.1323821846914e-05
9.38549095697926e-05
7.05355274591133e-05
-1.70835696805502e-05
4.12486553755772e-05
-5.71201987247927e-06
2.76033135133083e-06
-5.52540572543024e-05
-8.76024723487897e-05
-7.6736740589192e-05
-0.000167263314548445
-9.19399699161132e-05
-8.14388061918433e-05
-7.44942461702731e-05
-9.0999231305499e-05
-0.000110626812709139
-4.14366827204517e-05
-3.32903412515752e-05
6.38491638711831e-06
5.12210833520059e-05
0.000116070841104015
8.40627841695631e-05
0.000163654671329887
9.53034885160186e-05
6.59339692158077e-05
0.000119938673527348
0.000111092986905746
8.9204841023687e-05
9.04887699886537e-05
2.30738578441416e-06
6.93499541160444e-05
3.77973735089628e-05
6.29285346139179e-05
0.00010214760809357
5.13441604808709e-05
0.000118561853781688
7.11884946786519e-05
-6.69100532730357e-06
4.29957139131438e-05
1.82732160338321e-05
-2.51008376354416e-05
1.38565138488106e-05
2.81171311506755e-05
1.66520660084248e-05
5.54041746493495e-05
-2.6195103206275e-05
2.71371901096517e-05
2.98243835184874e-05
1.83248003990387e-05
2.85875142171128e-05
-2.07176587113389e-05
-1.72608482404879e-05
-4.39600154957717e-06
-5.5754002651958e-06
1.94171946150014e-05
-4.43504941631431e-06
-2.07525613376185e-05
-6.6606685395993e-05
2.03950382552638e-05
1.25029743034339e-06
5.51314198387004e-05
7.25861553556089e-06
6.7302521982751e-05
3.94416442663708e-05
9.19803663632389e-06
9.13389577812363e-05
0.000105030324929262
3.79583017379311e-05
5.80410200326186e-05
0.000152985451657757
8.50269864598923e-05
0.000100617528217981
0.000100573880571424
8.61300004776529e-05
6.3168052026958e-05
8.29416671379237e-05
4.26148891179915e-05
3.76693955177822e-05
3.38580511350152e-05
2.81157361529131e-05
3.81034709955729e-05
2.53190869358996e-06
-3.26207779527939e-05
-6.18460890529005e-05
2.24892864982613e-05
2.57530820987244e-05
3.30299312857563e-05
6.07290218647019e-06
6.08261800241265e-05
1.05561841147531e-05
5.30680441328213e-05
-5.19733211488041e-05
-1.35521810195785e-05
-5.5704543498131e-05
8.5379528817307e-05
-7.01988553900421e-05
-2.04578164957522e-05
-1.31850342394527e-05
2.61802419130642e-05
3.15860387524556e-05
7.25176819378351e-05
6.87256105789133e-05
7.23985394468018e-05
0.000136015292063888
0.000140652460877104
2.74561965814009e-05
0.000168021022601601
5.3618123602877e-05
1.90895583656742e-05
2.58774359035802e-06
0.000110086739094811
1.51910597071064e-05
1.97257951716099e-05
9.74450858721239e-05
4.17640311414214e-05
1.25518561076537e-05
9.78472027934338e-06
4.82108978911065e-05
1.45961354389259e-05
4.84232061842372e-05
-8.33227166124004e-05
-0.000100391629515817
-3.98330781047367e-05
-2.05619320961555e-05
-4.59686436716535e-05
-4.80568390665449e-05
-8.14149779976052e-05
-1.48720697871923e-05
-1.6482416386851e-07
3.02456718272132e-05
-9.45578246315441e-06
2.37153914088873e-05
1.27825191312214e-05
6.96642628166776e-05
0.000168636019140177
0.000138864393005748
0.00013379111659161
0.000107598798220737
8.21321960074956e-05
0.000149188632716909
4.23857070759249e-05
5.0000295017285e-05
3.63599859087405e-05
7.97682005350433e-05
5.55643750655052e-05
7.00084442651387e-05
0.000104392627805938
0.000123132615311682
9.44340599138175e-06
4.34027788298912e-05
3.36382009888604e-05
-7.51074875343589e-05
-1.95370839596268e-05
1.12228366582793e-05
-1.28225888517199e-05
-3.1683787000517e-05
3.48094305001503e-05
5.45795493439944e-06
3.15334717320199e-05
4.63602850452156e-05
6.34202337644582e-05
-1.44649916170348e-05
7.3151777821369e-06
1.85647853323543e-07
-1.07526133711163e-05
-3.83441495648861e-05
3.32901105699249e-05
5.25602885653514e-05
-7.02594343003608e-05
2.29686941101646e-05
-6.12156362019483e-05
-6.95995718573548e-05
-3.43504829267767e-05
-5.50561326657423e-05
1.76037387594647e-05
1.58308163714615e-06
3.57838438576065e-05
0.000105946282369802
6.11931416064435e-05
0.000128115305627966
7.37327100867558e-05
0.000144032874380554
0.000136599499589566
7.86152610722951e-05
0.000155683659521683
0.0001321751671599
6.8849401753911e-05
6.4941953811076e-05
0.000104044404882544
6.00071735761017e-05
6.78787625160859e-05
8.38717702689118e-05
0.000127936742901236
7.96467980421623e-05
3.4629264528355e-05
1.60206531183424e-05
5.53601944973686e-05
-1.403028708555e-05
-5.35318728253484e-05
-5.09073533690283e-06
-3.57115803624318e-05
-2.09985284118729e-05
-5.68312204454927e-05
-9.5661617011592e-05
-8.10577911554127e-05
-1.16990298284446e-05
-2.98010323351303e-05
-3.18827499385218e-06
-1.48366005388372e-05
-9.49132996353116e-06
9.70369403747312e-05
2.97468557035945e-05
3.11932640280228e-05
-2.16543383683402e-05
-3.4418808829315e-05
2.52928808886211e-05
-1.28922184898225e-05
5.6791708681439e-05
2.47924542141352e-05
-9.98021329211804e-06
6.81136142900002e-05
0.000114517474333816
3.22640728352657e-05
0.000115365190983191
0.000153822927935911
0.000151064143111142
0.000127700092490597
0.000124521242830381
0.000106672341134449
8.33191810153502e-05
6.59590403449024e-05
0.000124062225348824
0.000101930440950686
3.60113737674926e-05
1.59200091764084e-06
8.99628159654887e-05
7.23314687222587e-05
1.34364831315116e-05
1.13774225707528e-05
5.73167388934933e-05
3.13620880995117e-05
3.02708013665942e-05
3.70816108542418e-05
-1.41008309004208e-05
-6.34364122964137e-05
-1.56033922502511e-05
-0.000103346153179389
-6.24344291994721e-05
-2.19676075097357e-05
-2.68763156582463e-05
-7.98568266656564e-05
-4.32576127431189e-05
-4.04414263003451e-05
2.53219295430122e-05
-1.0641225955334e-05
2.63852199785566e-05
-2.22005154867673e-06
3.94639718343185e-05
3.87617808112488e-05
2.6100524773042e-05
6.7505973563525e-05
1.8942610972493e-05
2.85280042811891e-05
0.000103173327504702
0.000122820912271936
0.000106916926920597
0.000105205126625693
0.000114120159142698
0.000129450061547357
0.000129154132538572
4.60216573116197e-05
8.11056718957412e-05
0.000143336096737904
7.28068184368126e-05
0.000120691630185924
5.99065807327662e-05
9.53617720698116e-05
4.08985695395299e-05
5.56338539253711e-05
2.15236857293373e-05
-1.00278922676015e-05
-3.5367271862684e-05
-4.46524262407888e-05
-3.04753483826445e-05
-4.50456611558669e-05
2.45490084541718e-05
-3.8057185788071e-05
-9.75992975258022e-07
3.8778830064334e-05
-4.93320626979767e-05
-1.01898813942209e-05
-3.65743710011763e-05
-2.90412242799201e-05
-3.7804207062691e-05
-1.93279487524493e-05
-4.96953946984466e-05
-1.67158754521285e-05
-3.40730180529605e-06
3.66639268757836e-05
-3.03959337737687e-05
-2.99860769154524e-05
5.58574405183644e-05
7.57395804633706e-05
5.87541959838472e-05
8.60142617639916e-05
7.7588464176825e-05
4.56842482831681e-05
7.98553297017412e-05
0.000152092044854858
0.000108696651072693
0.000130678168803996
0.000106432527966388
4.96231266328543e-05
6.96003977405165e-05
3.51702358678557e-05
8.18052022063613e-05
-2.69067793836412e-05
4.44496654578268e-05
3.32338570479647e-05
7.73490937923344e-05
2.71558006367792e-05
3.79032461202055e-05
-9.10067973497093e-06
7.17664886783324e-05
7.09772868022751e-05
2.33150006954325e-05
2.67175071278562e-05
1.62377495265325e-05
5.71378751579118e-05
0.0001112349587723
1.78795582885517e-05
6.92898689423376e-05
0.000110027295147596
4.36554758563751e-05
3.95990664402158e-06
4.54655081307713e-05
3.21672618393345e-05
-5.27785419605476e-05
-3.21834841691352e-05
-1.73384130404848e-05
-1.14098141852576e-05
-1.32950236093279e-06
2.38011933368516e-06
-2.02598252785763e-05
1.50207235823987e-05
2.2964830513658e-05
-9.8344099357589e-06
2.62315604114061e-05
5.00428271731156e-05
3.05754644367792e-06
1.33948491925229e-05
6.90610107749129e-05
5.66516880104278e-05
3.96220735766947e-05
6.3766380801871e-05
3.83120339151505e-05
-5.34073395753655e-05
2.15029535919713e-05
3.63223134357091e-05
3.43826993688879e-05
3.58716128553453e-05
-1.1152387479588e-05
8.87498416649308e-05
0.000112528135877401
7.94828837011505e-05
8.87501372456551e-05
7.31373376260479e-05
8.48236147449708e-05
6.55442558755876e-05
7.76687467277953e-05
0.000100539167887893
7.69746060534073e-05
-3.21928242899564e-05
2.82199400959076e-05
2.34301862929527e-05
-2.16327969800923e-05
2.92738836028145e-05
-3.26226358585388e-05
-3.70923638690883e-05
-5.15795315514235e-05
-3.99116154177225e-05
3.11945223183497e-06
-1.81487901835661e-05
-2.56615324196491e-05
-8.84956426519017e-05
2.4177603425835e-06
1.40579300750219e-07
5.18513906166526e-05
-4.18937893866618e-06
-1.65733787683821e-05
6.52732840856961e-05
3.70786437199258e-05
8.17787974432332e-06
5.16773995857953e-05
2.7490960964034e-05
0.000101146637669662
3.74634713219314e-05
1.52787478588184e-05
-3.18354142315922e-05
-3.47501929270527e-06
8.69220597347603e-05
2.43592964197308e-05
-5.06891265845262e-06
-2.84624827104231e-05
-9.87663875039011e-06
-1.8192693193838e-05
-2.41881218425144e-06
2.01880405682809e-05
-2.2224793699954e-05
9.18342787377758e-05
6.90693602058752e-05
5.79407220224164e-05
4.71500649508186e-05
0.000132640595635064
9.27930320241797e-05
0.000133379241278363
0.000131687193481437
0.000117599729606115
0.000159824291237875
0.000105763102916508
6.28441119384097e-05
7.80477911269599e-05
7.63614679583938e-05
7.30191798145731e-05
-5.531243469391e-06
-6.96705637314754e-05
2.49901861361017e-05
-3.99588708433985e-05
-5.99575207759065e-05
-5.8317701866532e-05
-5.70467253100574e-05
1.69756962200301e-05
-2.14865579566237e-05
1.53811159604156e-05
2.71636096193111e-05
4.26260004111171e-05
3.5969420239361e-05
2.1461098865947e-05
4.9819204724328e-05
-6.46671763786245e-06
2.63192576747721e-05
-1.42013894626426e-05
-9.44371683905934e-06
1.41040943347869e-05
4.47655086594582e-05
1.42843484279447e-05
-1.68081174720624e-05
-1.92153290987643e-05
9.75416296459076e-07
2.76890104519261e-05
-7.07525925644287e-05
9.38811191658433e-05
2.32081842480175e-05
-2.18957381231894e-05
2.98434639423373e-05
6.1732310266952e-05
3.55749972047526e-05
7.97611841850951e-05
8.31738102038193e-05
3.00840285123074e-05
3.81670210103874e-05
6.58776926634474e-05
9.92883894242683e-05
0.000110594065424191
9.51298509495059e-05
6.93566907856214e-05
8.59682220966172e-06
9.8902294931312e-05
3.21256477955973e-05
1.89158663304279e-05
4.60641499534636e-06
-1.81871776871851e-05
-4.58387485954323e-05
4.93087775529006e-05
6.57040156995829e-05
7.78392471667423e-05
4.06053289059679e-05
5.4507361079455e-05
5.09498059826965e-05
0.000110374812703221
7.82993497347333e-05
3.89026165033347e-05
6.35716705408642e-05
5.45408105712446e-05
3.40873304243565e-06
2.90108437772228e-05
2.3526785850657e-05
-3.94434278856209e-05
-6.78085229743668e-05
-9.66555010422032e-05
2.3895433132763e-05
-3.73046303067202e-05
-6.25152265118853e-05
-1.38594846922632e-06
-1.42421754003291e-05
5.38367732617352e-06
6.32985647070422e-06
2.23981178679434e-05
-4.54685317226048e-06
2.30605554576267e-05
9.0993521130007e-05
7.99599708945623e-05
0.000150305821243123
0.000116595347322393
0.000113481089541152
0.000139566530197817
0.000124770759750443
8.70081276978104e-05
0.000117432191081705
1.58283671085855e-05
7.24993835700438e-05
3.42275147075947e-05
1.21636122468138e-05
4.386440495314e-05
4.63526183649921e-05
5.29649442622915e-05
-3.72564424643163e-06
-5.78743331253097e-06
1.26057969936561e-05
-8.80490441464181e-07
-3.81626541300099e-05
5.91579000886379e-05
6.26630525175847e-05
1.10299782586374e-05
3.82741469139726e-05
5.43177004871122e-05
0.000105661025243865
9.23038610303894e-05
6.58138171886377e-05
7.54389303522728e-05
0.000110799909900542
4.0929412412241e-05
7.67492351408581e-05
0.00012264482824425
4.15873560632443e-05
4.1625384486999e-05
-7.08337206402685e-06
1.83800532814981e-05
-1.98686532618492e-05
-5.10380537735788e-05
-5.05151220430224e-05
2.65619973587395e-05
-6.47378941670097e-06
7.02283322449843e-06
1.23070386957361e-05
6.80937211814365e-05
5.26260232537054e-05
2.99224482621633e-05
3.78144896262023e-05
-5.54496234608262e-05
-2.51117337749244e-05
1.32016604027993e-05
3.81670414080421e-05
5.92242388311786e-05
4.45736494377647e-05
1.05683527016813e-05
1.55157869392388e-05
2.87859132082874e-05
8.73262944316341e-05
0.000122225786594835
3.57530612813079e-05
9.78232070868355e-05
6.06509061677266e-05
7.54934384468881e-05
0.000125272588442841
0.000100196944507203
8.95404637516874e-05
2.59229954151518e-05
5.30449572073524e-05
5.46664218728313e-05
4.36299838915107e-06
8.32399972973072e-05
2.30062710225151e-05
9.74209152932138e-05
5.9379943169566e-05
4.00418188382633e-05
3.97420086886085e-05
-9.42787674765199e-06
-2.58775067498074e-05
1.41771064261485e-05
-2.63692238760168e-05
-1.34275930238012e-05
-5.86841614514147e-05
-5.30557339672261e-05
-8.20806638497548e-05
-9.63527572722572e-06
2.59908946840154e-05
2.34808853635842e-05
7.76976496057827e-06
4.61032588800335e-05
6.86521922873311e-05
2.44692445631576e-05
-1.92156177780727e-06
5.94860272111583e-05
3.00068079794917e-06
-1.14606517459364e-05
1.15775250145494e-05
3.44870245786717e-05
5.33460060860244e-05
4.2850837994273e-05
-7.55707661854312e-06
6.61802838784689e-05
8.49622711401559e-05
1.58102743283079e-05
7.96473992667502e-05
8.63627969394312e-05
8.68447330808911e-05
0.0001066531742693
0.000115062146616432
8.01362920388081e-05
0.000131211333341779
0.000115463663881564
8.91869582604711e-05
0.000110818400200363
6.57591568993863e-06
6.01034536554801e-05
4.32729505451727e-05
4.8041379714942e-07
2.64516881990568e-05
6.62939849793016e-05
2.09617082674394e-05
1.86982863875482e-05
1.6526862717837e-06
-3.6641753669212e-05
-2.34770960468755e-05
9.45601829360836e-06
-9.20560687139791e-06
-7.63051587216676e-05
-0.000137805693568198
-0.000103782823921378
-7.25957989704381e-05
-3.26985216042199e-06
3.94910143790731e-05
-5.73123219865708e-05
-5.03229372488349e-05
6.85892396250185e-05
2.96206320912155e-05
5.35396004397143e-05
0.000118378761268423
6.81149187245242e-05
9.72592104848716e-05
7.93482306828515e-05
0.000108954504048095
0.000177869213667995
8.5128167343373e-05
0.000117299223354662
5.54746665529319e-05
0.000118232314253116
3.84200090598207e-05
2.68822126973093e-05
7.9288990613218e-05
5.03102657636906e-06
6.92907975002411e-05
6.362003059734e-05
8.94407457270674e-05
1.07349935096018e-05
5.34062825797277e-05
3.78232089487727e-05
4.67742877626337e-05
8.83594902647431e-06
9.23345402850201e-06
-2.30652432439105e-05
-2.04788082419429e-05
-3.00630752969719e-05
6.94506672128901e-05
-4.41111480217669e-05
-5.22931096729788e-05
-2.9922149715557e-05
-5.26454879092838e-05
-6.10214802105208e-06
1.99189613695898e-06
-4.08364299115762e-05
1.38809478648936e-05
3.17909230015062e-05
7.01320744964019e-05
4.38195193846991e-05
2.85433990286712e-05
8.60271019854965e-05
6.41930649667903e-05
4.4012037136427e-05
8.54515194782951e-05
6.39711623479648e-05
0.00013044429973976
0.000108214124107576
0.000161567483882609
0.000109151170552888
0.000107640829098636
8.93376877677476e-05
0.000102224987463954
7.56978350714962e-05
7.79847561824193e-05
4.78960295570484e-05
8.66666483306437e-05
3.00789282557567e-05
1.07931907090218e-05
-1.76387171699737e-05
-1.41170685714391e-05
-7.82698241397683e-05
-6.52440693343718e-05
-9.24119095060029e-05
-4.06895006824276e-05
-2.36861455034979e-05
-2.49172471132677e-05
-5.99265918943799e-05
-3.37950173724484e-05
-4.61800861495852e-05
4.02439259409109e-05
-1.16489610803799e-05
2.00825455564428e-05
5.22961917896789e-05
-1.43663464510882e-06
4.51151212686743e-05
0.000135132577746989
7.65335080082822e-05
9.3269134004973e-05
6.05003434422285e-05
6.04343128120279e-05
3.95747637634352e-05
9.66496739389737e-05
4.76929281410911e-05
0.000100049381112563
4.58239538120067e-05
1.41905007637374e-05
7.54794466989698e-05
6.58373058122115e-05
7.18152532626661e-05
8.05366019795157e-05
7.36425780132218e-05
3.07001236183459e-05
9.82120330822321e-05
7.83244204648106e-05
3.37954499603071e-05
6.82546276912886e-05
5.13021779089138e-05
9.06678637633163e-05
2.22011494319736e-05
3.48789567366639e-05
5.96792385004591e-05
1.13438091434837e-05
-3.70190975610128e-05
-5.39661623088422e-05
-9.12927768650513e-05
-8.0230235069907e-06
-5.45718442780163e-05
-2.73337517199392e-05
-5.62740538937146e-05
2.0650237323042e-05
8.16913721915464e-06
-3.08151318626224e-05
4.02159574238913e-05
9.22042426849277e-05
5.10989174118271e-05
8.6682649043156e-05
5.19960942393188e-05
2.84324396841348e-05
6.14740296732103e-05
4.85824893093695e-05
0.000106351278758733
6.10267877417026e-05
5.15788896623694e-05
6.64523085488898e-05
0.000145452145054655
0.000117503162871776
7.06042435580209e-05
0.000124131110666929
0.000108352345057215
0.000184091963784502
9.68220259745082e-05
0.000148901866444054
8.90785715393291e-05
6.84016668672097e-05
5.42488131667586e-05
9.5670898787126e-05
7.32786197187933e-05
-6.97827785692119e-06
4.61314383856371e-05
-4.60559157738369e-05
-4.72019399707829e-05
-3.2690840458942e-05
-3.1426735469085e-05
-6.03091788987283e-05
-6.00553482776613e-05
-2.55487129001605e-05
-9.84624364955539e-05
1.17210550676384e-05
-5.3434934335817e-05
3.03403596416112e-06
-4.93265695599013e-05
-5.03064278172363e-05
-5.11745745979515e-05
-5.28079168907763e-05
-1.22692953260366e-06
4.47534858009479e-05
2.20189932449265e-06
4.50768873796698e-05
9.49109821349868e-05
0.000102670609572717
0.000131516857835586
0.000123237545806987
0.000112338660223669
0.000152486788696215
0.000164625529145639
8.41010614612133e-05
0.000117257717481194
4.1496365209864e-05
6.0654180223511e-05
9.12369896101259e-05
3.70920679098865e-05
8.33370731742961e-05
7.13623739184086e-05
1.66453918337007e-05
-1.24531267048254e-06
5.29981764435258e-06
1.72654154864485e-05
3.44965705092798e-05
-1.14788634380533e-05
2.05326405555984e-05
-2.00325240451467e-05
3.43473912795648e-05
-1.36873830810114e-05
6.19721157298577e-05
-1.72993802667949e-05
6.04495014479029e-06
-3.79741770432251e-05
-5.22814900530772e-05
-3.16023718368982e-05
-6.21529814772971e-05
-3.76931203588402e-05
-3.40004880351702e-05
-1.3080083088402e-05
6.72211153695304e-06
2.95035236319497e-05
-2.1054399641607e-05
-4.01151399978829e-05
1.52072172108649e-05
8.46203059779684e-05
5.13741419949909e-05
3.65114510138532e-05
3.49568286433728e-05
2.60331136434298e-05
7.44615280183406e-05
5.83336706653392e-05
9.43818889112523e-05
6.98648556959815e-05
0.000180321852770276
9.44151993568734e-05
7.97669569845253e-05
0.00013605136528543
6.30642965624178e-05
7.04800753647979e-05
6.39307314868682e-05
0.000106946120201849
-6.89994963787589e-06
2.68503612928941e-05
-2.03532390594488e-05
1.84764724076911e-06
4.19374957842358e-06
-3.42880299151981e-05
-3.99238963230339e-05
-1.69110246534002e-05
2.37326274052081e-06
4.0875046356776e-05
-4.9351359694334e-05
-2.00054551872178e-05
-4.22830138779443e-05
-1.64669788381699e-05
1.54142799210255e-05
-3.89657639397859e-05
2.54633745656242e-05
7.11674951145256e-05
0.0001121398064135
3.26931922223798e-05
2.40142498666519e-05
3.60230392825131e-05
2.20503086847364e-05
9.93057107845444e-05
-3.73865852822977e-05
5.99749362388881e-05
6.55885402118832e-05
4.09535935028998e-05
6.73143922101248e-05
9.07320130637929e-05
4.08439752489146e-05
6.88893965457676e-05
5.39792125511848e-05
6.65002973302125e-05
3.59410710205357e-05
8.49297126100687e-05
4.91210106105927e-05
0.000112933669863945
3.18492408772435e-05
0.000107926596103259
8.76181037218485e-05
-7.45214221820043e-06
0.000144515791918243
2.63310302083965e-05
2.70653970777885e-05
1.38583021555186e-05
5.89312779890293e-05
1.89652760645538e-05
-3.65982272543197e-06
-5.59962712893939e-05
7.20231152140832e-06
-1.81497192098628e-05
-4.65307653845697e-05
1.34886001565679e-05
3.58360078381325e-05
-3.2679098817563e-05
2.64868697017688e-05
3.62693740507473e-05
5.49592586922656e-06
8.30228569275284e-05
3.96128917262789e-05
8.06398369217947e-05
0.000123241659198534
0.000172846638994235
0.000127499877452533
0.000141790715262762
0.000140881187659026
0.00011317620836146
5.83608458581562e-05
8.35082274713795e-05
5.64066033719725e-05
2.39355925785576e-05
9.51229594081322e-05
2.20925998667438e-05
9.38390857058851e-06
6.99612742943385e-05
4.39515994531292e-05
3.98918189239247e-06
-4.98748535896723e-05
-8.41600428597703e-06
-2.4366838140679e-05
-1.15484351520766e-05
-2.39459329669155e-05
-9.06737866435599e-05
-9.02217557453404e-05
-7.55562746647899e-05
-8.36859555784215e-05
-9.70350253617888e-05
-1.18109317453898e-05
4.31556979094134e-06
1.30070503178117e-05
2.83500716176938e-05
3.62905182621702e-05
5.03321057619026e-05
6.91247346057243e-05
5.19312823020434e-05
3.86101718255879e-05
0.000108193196590149
0.000134135632927238
6.82956216014125e-05
0.000120264624334584
0.000170121418664438
0.000122551273526865
3.95827558250206e-05
0.000102463672929484
9.24613839941686e-05
0.000107164034382079
9.54229326988647e-05
2.63935695902369e-05
2.8651809581978e-05
2.85166327777131e-05
2.90967523892445e-05
2.33085674161916e-05
1.26529878855767e-05
-6.24722309958456e-05
-1.98053164836735e-05
-3.35795802832906e-05
-4.47237781775308e-05
-2.81932433871752e-05
-4.66656346920291e-05
-5.31950542022331e-05
-6.7653386078079e-05
-3.36798004842649e-05
4.49293022191268e-05
-4.28255447661222e-05
4.9925920460053e-05
5.08266512395506e-05
0.000137806568159471
6.05121157963629e-05
-3.32083119188613e-05
3.57730386029079e-05
6.50528569227286e-05
9.44533067325101e-05
6.87382713895981e-05
6.55845406323364e-05
6.29235700399025e-05
3.89779627155029e-05
-1.6795579009601e-05
2.02185956800058e-05
8.05617403879216e-05
0.000142270352428244
6.63244076196875e-05
0.000131836198093754
0.000114209344038836
9.63413002181956e-05
0.000118906358275337
0.000192654778226879
0.000166480457659005
0.000157984803633938
0.000142579993122727
0.000186078889479264
0.000137176506877491
6.22705581256633e-05
9.91367200057322e-05
5.81358523283042e-05
3.39521469694891e-05
1.5580437651462e-05
-5.09859027533005e-05
-7.73220641883866e-06
-5.28912507823311e-05
-9.80767453102363e-05
-7.74785199587815e-05
-8.07079413618395e-05
-0.000163767093244635
-0.00015041852260165
-7.98189107683789e-05
-7.64611221820921e-05
-4.3958063045115e-05
-6.95032253642582e-05
4.61880285606607e-05
1.86826661494516e-07
-4.26832161762247e-05
7.06445498986828e-05
4.22626600632914e-05
9.72563420549677e-05
4.25595725428623e-05
0.000102163503266451
0.000109106426800184
0.000141508837383597
0.000128860117637496
0.000128218686739982
0.000105297773752431
0.000112248106340062
0.000110353432700317
0.000129218316680694
0.000110268671494429
3.19283457175592e-05
3.61793666583156e-05
7.21347180107049e-05
4.08615716604159e-05
5.04227488004671e-05
4.26876837697275e-05
4.56080642822085e-05
2.23447564138707e-05
2.14002136535255e-05
7.21255211996663e-05
2.83755367386476e-05
4.21953861794726e-05
-1.77214520154646e-05
3.88947991474137e-05
-2.66041021753742e-05
1.52629228901358e-06
-8.63589032824822e-05
-7.68247039747216e-06
-2.43238588821322e-05
-3.16457429683704e-05
4.4898394005198e-06
-6.33114780207444e-05
-6.93630129120629e-05
4.14539696466154e-05
-4.23602220081214e-06
4.81739194967393e-05
-2.23340428264618e-05
-4.51847475994105e-05
8.65626140150287e-05
8.94060503638999e-05
4.80027911158515e-05
0.00010346558678701
0.00010632631644105
6.95368460176295e-05
0.000113250563332139
5.07778915330588e-05
6.56239458510636e-05
6.32726631388397e-05
6.9302799024725e-05
3.46419689376142e-05
1.15601092342288e-05
5.92891568591339e-05
1.23683627845873e-05
2.4117809220705e-05
6.92005666078063e-05
4.58377579656738e-05
5.46521543872268e-05
2.52132773975158e-06
4.41222158985675e-05
6.15582969262391e-05
3.49252905292489e-05
5.05254884519941e-05
0.000111154266507137
9.0716504458659e-05
8.31058259306893e-05
8.15577119840319e-05
1.68412643708986e-07
7.4402101015281e-05
4.3137939878382e-05
5.25725707305607e-06
-1.23107546116262e-05
-9.7505420735086e-05
-6.61522213126222e-05
2.04870635480209e-05
-5.27326508923168e-05
3.62178425062358e-06
-0.000127603821048622
-8.30573479447522e-05
6.5365007678866e-06
-3.0924204596995e-05
-9.75978378684477e-05
-4.07175533291777e-05
1.89006480785639e-05
0.000110326771551339
5.59410203852945e-05
9.30361432597854e-05
6.86347345724211e-05
0.000140862151767892
0.000133979840286638
9.55103525290847e-05
9.3304779322513e-05
0.000159487067115565
0.000132258731194264
9.75565197690724e-05
0.000118813206669522
7.52700955319831e-05
6.88207267925117e-06
2.85852591719172e-05
-3.99798014261434e-05
-2.75592963227531e-05
-2.59712622518523e-05
-3.45861494297255e-05
-1.49819118911973e-05
-3.95471409608125e-05
4.04289262282806e-06
1.03369998466008e-05
5.99216018133504e-05
9.11130468298162e-05
8.37349460690581e-05
6.03725508652749e-05
-1.37975342820705e-05
4.52656937936872e-05
5.77697456718045e-06
7.48346043409415e-06
3.00345949689378e-05
3.65202253131142e-05
-8.46968505206357e-06
5.04394038309387e-05
4.72854541327829e-05
2.01315866333601e-05
1.18449354464043e-07
6.62461906742667e-05
5.07870374114685e-05
4.8804222475744e-05
3.58113698297452e-05
7.05957025808077e-05
0.00010045045592413
0.000121467442133914
7.84441518864252e-05
5.6079679680179e-05
3.33425727499062e-05
0.000116570959585949
3.91949367428597e-05
3.30085188853111e-05
7.93136808661961e-05
5.47087834358591e-05
4.92035930025763e-05
5.47800173595193e-05
2.03365804772697e-05
9.88920387239899e-05
4.91219901819047e-05
-1.11093932500915e-05
-2.92163874155076e-05
-4.35814088006606e-05
-3.05975934640747e-05
-7.92299508303779e-05
-0.000116534203271745
-1.87783937886207e-05
3.40612701081597e-06
-1.47798103875177e-05
-2.08166848874902e-05
-1.89333925062455e-05
5.12926797281203e-05
7.12607494459226e-05
0.000115615978262755
0.000185692167490502
0.000135843416135981
0.000177522487880397
0.000154952911162539
9.68609784450184e-05
5.99007051885338e-05
9.57200069337759e-05
1.10157331353738e-05
-4.29637468160256e-05
3.34286203562095e-05
6.01018974352879e-06
1.15877836913167e-05
-7.93567457087828e-05
2.40187566838941e-05
-4.75058977590078e-05
2.02088714619122e-05
-7.63329186281684e-06
-2.11569053857911e-05
3.76142842832891e-05
0.000100176472776297
4.1150359523168e-06
0.000115479269064268
7.60975182955125e-05
5.21539866683587e-05
5.07171446141907e-05
7.47536391246698e-05
0.000130811516738603
4.78412112770699e-05
5.27916685231604e-05
-3.60767382888076e-05
-3.1576383069231e-05
3.50402575515262e-07
-8.85922963632147e-06
-2.65146544400399e-05
2.85885702667613e-05
6.44073085792728e-05
1.49540775202122e-05
4.70569775944316e-05
1.58813762431928e-05
6.33772667910224e-06
3.42626530327151e-05
7.42902802891359e-05
3.80227819721433e-05
5.23067907602432e-05
5.25200851167587e-05
7.34838550670957e-06
5.12651688287186e-05
6.14034472573362e-05
8.43263947832296e-05
5.25270328437699e-05
6.68440755318877e-05
5.4683606236572e-05
7.89888921532014e-05
2.46131802092869e-05
7.22704751261734e-05
9.03777801837078e-05
1.562165600204e-05
6.27345277185688e-05
-1.60286047016232e-06
4.33250213828554e-05
8.89695055548207e-05
7.43786876343063e-05
4.0131523124091e-05
6.88014423970412e-05
7.5784522151615e-05
4.46613873319036e-05
-2.28967978734266e-06
1.69648985326449e-05
3.26608431063142e-05
2.31610551101739e-05
-3.52957347509606e-05
-6.55133968166518e-05
-7.67324869480076e-06
-1.11241370254651e-05
-0.00010108692916897
-8.12998941655005e-05
5.55242885212138e-06
-5.64083604061085e-05
-3.92081803959123e-05
0.000122725730685087
6.61998117326858e-05
6.0421454341875e-06
7.80459780750893e-05
0.000169357204023867
8.41426842472943e-05
0.000116880172389585
8.89594039116199e-05
2.33113896462709e-05
0.000107905329134714
0.000141986614080424
0.000100660895974845
8.57259105743406e-05
8.9375399851233e-05
8.40536240017808e-05
6.40910598040753e-05
4.28602558535202e-05
2.85162185491317e-05
2.46427979331002e-05
1.26618360958861e-05
-5.28576138662181e-06
-4.792967056253e-05
-6.28122364987306e-05
-0.000113278348462035
-3.42907091080612e-05
-4.85086907607052e-05
-8.65460281455358e-05
7.39435657549073e-06
6.38932536379191e-06
1.55298840978586e-05
4.2992205403487e-05
6.17945645152547e-05
4.76803262826027e-05
7.16123310312195e-05
7.38726120013748e-05
9.07374877796621e-05
0.00012051816225378
1.51334353878914e-05
2.4998333110266e-05
2.62390765253997e-05
-8.76682689841295e-06
8.62595757607214e-05
-6.61354849487316e-05
2.96777797789695e-05
-2.95031507380897e-06
6.08000715279348e-05
3.65078964703495e-05
4.08774818040545e-05
-2.12977603979451e-05
5.55096532123953e-05
1.3964340715549e-05
-1.80286019569995e-05
5.57735070117823e-05
5.02226882322305e-05
2.40645395958203e-05
4.94399453326959e-06
3.95580539718837e-05
3.38550313333162e-05
9.18521859080417e-05
9.39197825367474e-05
-8.65634811411987e-07
3.3592257955173e-05
9.06163975409496e-05
1.63017245907322e-05
9.21202725636891e-05
5.47728546229914e-05
1.63146546319581e-05
2.32300495399617e-05
3.09319029567186e-05
5.57108425550232e-05
6.46441366442402e-05
5.25532795380783e-05
2.99656713156352e-05
5.31391644942506e-05
5.66347427605763e-05
2.16998175030481e-05
6.21878383657187e-06
4.92421172058364e-05
1.10482379423093e-05
8.5947906806316e-05
1.30611893843286e-05
4.11183996557286e-05
1.38201528107689e-06
-3.85026106110984e-05
3.03271663878339e-05
-1.28314208362506e-05
-5.76687342498384e-05
-4.95774517049809e-05
-8.14657561870561e-05
2.24465419515476e-05
4.60494395868151e-05
9.53239392668305e-05
3.67242150394422e-05
3.74209033413578e-05
8.48179942364014e-05
3.27949728205047e-05
2.45816601125882e-05
6.26836324179586e-05
0.000132234612852129
8.43899423023814e-05
5.99463665598267e-05
3.80469786616253e-05
0.000119624831785124
2.03565861038901e-05
0.000142978091527772
7.02728585319569e-05
3.36348463268634e-05
1.84237906124113e-05
6.61284804386851e-05
-3.76616181511055e-06
-5.63821113061549e-06
-2.6174765150584e-05
9.09738819049303e-05
7.45864125858467e-05
9.74320135706461e-06
3.75172586069453e-05
5.45188285840075e-05
5.38618976167111e-05
-1.30151555284677e-05
3.60158757464919e-05
5.7102395000942e-05
0.000127238534960745
-1.86876166994506e-06
5.14603667056446e-05
8.37185621575004e-06
-4.10900647994203e-05
-9.75274001122172e-05
-4.07494971735534e-05
-5.95759426255116e-05
-2.40301034530379e-05
8.72664685620669e-06
3.03596457725504e-05
2.16542753894804e-05
3.70064175013905e-05
4.93386955316292e-05
3.04069450543389e-05
2.43366372633002e-05
6.98963650490354e-05
-4.5888057010157e-06
5.50740480348877e-05
-3.31758192634094e-05
5.75436972484851e-05
5.00675858042872e-05
9.18813777214987e-05
8.70311356540829e-05
2.51051588419328e-05
0.000141764033637512
0.000124094831231398
7.62120659409296e-05
7.27196523456974e-05
5.91104441714785e-05
5.95167253489706e-05
2.08473479098338e-05
4.64223280744217e-05
-1.94347616561758e-05
4.09517921501102e-05
1.70703840214447e-05
-1.38796646753964e-06
5.73237512409682e-05
3.70513362305255e-05
-1.67353578623107e-06
6.70516398366818e-05
0.0001190950566363
6.11275355569752e-05
9.89199103229641e-05
0.00011112563526062
7.37114081029994e-05
9.38598782469122e-05
7.78130672331824e-05
0.000107786132608114
5.19324564451742e-05
6.50420146817232e-05
2.95517721942483e-05
-2.28973755266363e-06
-1.87416998662445e-05
-6.44577770301233e-05
-2.14878131827883e-05
1.64241147907804e-05
-8.10510970643934e-05
-4.71178027064806e-05
-7.68482828026456e-05
-2.47537493833309e-05
-2.60623219432652e-05
3.16749831387324e-05
-1.73709339242021e-05
2.53853829174095e-05
1.36851185631018e-05
2.36558040363502e-05
4.18970104042414e-05
4.22282536915709e-05
2.53346584096737e-05
-7.48927908752829e-06
-2.25808289714555e-06
1.44669731574167e-05
6.33146166006571e-05
7.5685117559643e-05
0.000113186089918687
8.52302402968671e-05
9.99157972646365e-05
0.000136011742260867
0.000131422511233357
0.000122875519139496
0.00012814591973221
9.13760366492906e-05
2.36691019834938e-05
0.000119629204363607
2.08931487114879e-05
4.13482169009233e-05
9.65918073641811e-05
4.789266648167e-05
6.61262034261121e-05
-3.13619606544979e-05
-6.69021806947418e-05
-1.14224897028234e-05
-6.64694610097721e-05
-0.000118184681297314
-5.47130695934197e-05
-2.04647383337944e-05
-5.2459014137524e-05
3.22708523596511e-05
8.73173449702692e-05
3.90268915625811e-05
4.73350968511307e-05
2.72236496349475e-05
1.63136694607709e-05
3.20984268987715e-05
1.79321517078246e-05
2.80895989004565e-06
5.19127728128694e-05
6.84388538859474e-05
7.05100761609747e-05
2.50302959904117e-05
-3.52105627416861e-05
5.00339714762641e-05
-2.45606158862226e-05
3.62545728357259e-05
2.714217662943e-06
1.77748045601041e-05
5.36292804153052e-05
5.66205086817201e-05
9.43665271666699e-05
7.60486444672501e-05
7.05695557797796e-05
-8.53438129113992e-06
4.31069898138741e-05
-1.46099225651074e-05
-6.62199710007056e-05
-1.83070646525234e-05
2.92125007089966e-05
-4.53906371496584e-05
4.18893519895695e-05
2.83746258806524e-05
0.000108522747308211
6.3527315910343e-05
8.80059029522141e-05
0.000109016646640468
6.69467549188633e-05
6.41416027133809e-05
5.07735497526238e-05
0.000118795526583725
7.48129483284953e-05
5.19971390954901e-05
1.21446617396097e-05
-2.63750084957488e-05
1.63119911308241e-05
-1.71956955696889e-05
4.39851956158351e-05
2.24541226676478e-05
2.62829132920321e-06
2.08444261797397e-05
2.99950555248311e-05
1.15524578939157e-05
2.65982046247732e-05
7.74025406378029e-05
2.00382341319302e-05
4.61808229693407e-05
-1.75525692582881e-05
1.71184020705919e-05
-1.48001176796275e-05
-1.28218435539336e-05
-1.89500978253181e-05
-5.53192889917548e-05
-1.90503080904896e-06
3.95116317110612e-05
4.975317047519e-05
2.98054330278628e-05
4.7381997798211e-05
8.90514429099962e-05
4.87570558671409e-05
5.04237511452812e-05
4.2297442921628e-05
7.76847843962078e-05
-3.76135020302682e-05
2.68648730010868e-05
6.22854570852095e-05
4.55816886516251e-05
7.98814097341589e-05
1.03082378661945e-05
8.7812741559833e-05
3.67775591600784e-05
5.70035883722524e-05
7.50551794281088e-05
5.94219205096365e-05
4.62333001862798e-05
5.31397129239809e-05
5.0980725513122e-05
0.000146807704443463
9.73807152749268e-05
9.32719775071891e-05
8.48227933443946e-05
9.03870866415644e-05
0.000106731424771863
6.22814358579166e-05
5.96733604842215e-05
6.37507604549247e-05
3.79620362308028e-05
1.40493327921719e-05
-2.3350408688713e-05
1.24423505692138e-05
-5.0632128292659e-05
-3.61014735744326e-05
-5.36565413703623e-05
-5.93955615239526e-05
-5.28712828868869e-05
-6.35985868757734e-05
4.81658967448093e-05
-9.76145055790307e-06
-2.24130653963724e-06
-2.00745942442319e-05
-3.3624166507434e-05
5.70038622680806e-05
-2.20129347290007e-05
8.603425107217e-06
-4.85055091261746e-05
-6.54456923436386e-05
-1.0137738035997e-05
3.93140135205613e-06
4.04325866314256e-05
2.82366577888833e-05
3.0488703240804e-05
5.65746190135245e-05
7.00477389865914e-05
0.000169817140701953
0.000151374670640729
9.69729439417424e-05
0.000155209195365303
0.000221662270922774
6.78839715411848e-05
0.000177545797170199
6.25683032748074e-05
2.4289166515599e-05
9.88182676239978e-05
6.17761984149276e-05
6.15489224292793e-05
7.49875522571075e-05
-1.32514350113618e-05
1.19342615217082e-05
1.32662752815738e-05
5.58574287926973e-05
1.51456480771158e-05
-2.55317111841711e-05
-4.24714027095125e-05
1.40206175552747e-05
1.79223131216809e-05
1.00180521353786e-06
2.28846590847809e-05
3.134406452451e-05
7.60224997295053e-05
-4.82775728388656e-06
-6.09602070143751e-05
-6.43714674087358e-05
-3.65772899680579e-05
-6.35897973265172e-05
-8.88050052016887e-05
-3.82802970481141e-05
-4.07905099440957e-05
-7.28526083154227e-06
2.21799045521401e-06
2.61470886108415e-06
0.000124567704931208
6.14753926133906e-05
1.77499099207339e-05
2.54095965906853e-05
5.74197341904959e-05
-1.56763784655859e-05
6.50913823386909e-05
6.20575149048001e-05
0.000101104817370343
9.72952079294053e-05
0.000114934013864555
8.13035705677331e-05
7.20308442518763e-05
8.4335556661384e-05
0.000156413772194924
0.000122635920573735
9.41244010316895e-05
7.18048010104692e-05
9.31345870778228e-05
7.48979131735023e-05
0.000119518758032992
0.000137251278236277
0.0001018590219581
0.000102548479738216
7.04876249046134e-05
8.9391777885105e-06
-1.32096821015674e-05
3.01320760236257e-05
5.08190814729537e-05
-2.20290869073149e-05
-3.46894199427562e-05
-5.26580326249192e-05
-6.33849124893275e-05
-7.98426198597145e-05
-4.34655044246113e-05
-1.88467843037946e-05
-5.07338420190419e-05
-2.42709620752014e-05
-1.36919188372833e-05
-7.7876579276983e-05
-2.75222599451219e-05
2.3236454287008e-05
8.19061145487686e-06
3.05914396821269e-05
3.77895299079122e-05
8.14304542812595e-05
-4.35463051937978e-05
3.58637112492085e-05
6.55709457473697e-05
0.000104554400246699
9.32939669666648e-05
7.29608920481195e-05
9.81994657889344e-05
0.000165069689060114
6.26284053341966e-05
1.83200892328085e-05
4.88695348002813e-05
0.000101444584147519
3.19704380258467e-05
3.82516124062301e-05
1.61938103948994e-05
4.67757322350261e-05
3.20177094870563e-05
8.49267006111766e-05
9.76876891875214e-05
3.98866224246177e-05
1.25582598590219e-05
-8.83810743171667e-06
4.59851717687187e-05
6.74160276917358e-05
5.76934439035667e-05
3.24898654993731e-05
2.70821474359781e-05
7.17857581321559e-06
4.52145350420773e-05
3.07278218274158e-05
7.1346139589904e-05
-1.54651716730966e-06
8.47102155723002e-05
6.79947037990455e-05
2.38995439356505e-05
4.28748665522172e-05
2.97834227368606e-05
-2.68616085879674e-06
-1.95238483607114e-06
-2.3801211979219e-05
-2.59547582156353e-05
-1.98975406580104e-05
-9.96627742780823e-05
-4.07556156840747e-05
-8.41336306656409e-05
-7.71468791318828e-05
-8.06252705150225e-05
-2.72306877278436e-05
7.55776865891802e-06
2.78056370441078e-05
3.13768945696865e-05
8.74571581767564e-05
4.10297115379498e-05
7.43684904636014e-05
0.000125665999363933
9.95048660763436e-05
8.07524920802239e-05
0.000114362969911905
0.000120061643045743
3.9843367968808e-05
3.16755458910844e-05
3.38856407459749e-05
3.24751074449561e-05
-7.18709518057634e-05
5.07368601874778e-05
7.09430037922449e-05
-2.86862890386167e-05
4.9642485752939e-05
3.3242813609109e-05
7.848872635401e-05
0.000132620859071545
0.000135068125638018
0.000138563121433867
0.000134429881818896
7.5787612519485e-05
5.05966812507322e-05
7.40538256333662e-05
-2.15793304115274e-05
5.04809134395459e-05
2.07855564903972e-05
7.15341989736047e-05
1.66091631034473e-05
-2.51224368560853e-06
4.07980525766323e-05
-2.62110962125614e-06
-3.21652223222459e-05
5.98448542164647e-05
-3.35587811633341e-05
-7.53835543873633e-05
-5.008177878161e-05
3.66554130207333e-06
-3.31448427151756e-05
-3.6125516131583e-05
-4.45402807369778e-05
-3.06241686609948e-05
-1.29803186085962e-05
-4.4784440165284e-05
-2.73063780007453e-05
3.51332678979752e-05
1.49465739368019e-05
8.78203849080748e-06
4.85787704521232e-05
5.41237883802499e-05
7.98713107793755e-05
8.36309977774564e-05
0.000122909086517482
5.88993078766556e-05
4.81146411573797e-05
0.000106044100453853
9.63732524340183e-05
4.58633342372229e-05
0.000112099138744533
0.000126737694565257
7.49944268552476e-05
9.48243075837139e-05
9.41759722408623e-05
0.000120854087076245
1.03890780010086e-05
0.000104925050417499
9.31305339867638e-05
6.49420929956825e-05
8.41403493673054e-05
0.000106387236701813
-2.59428545944455e-05
3.19129626261674e-07
5.21235029387937e-05
-6.20521301234699e-06
2.18880766826508e-05
-2.92392412434571e-05
-1.94969890166495e-05
-6.18515229428447e-06
-4.06757574754981e-05
-0.000105137946911444
9.47667374126112e-06
1.2072890430218e-06
-2.90800850596716e-05
-3.90628259567112e-05
-5.2573427355092e-05
-2.46969952705128e-05
-1.17112247113192e-05
6.81504929560874e-05
7.44296425129872e-05
6.30827906399863e-05
3.60374978454316e-05
-2.10396730977686e-05
6.02660755862845e-05
9.01106737987138e-05
1.12193507984063e-05
5.0943892551002e-06
2.75265748579591e-05
-2.90675120590872e-05
-1.62624207652511e-06
4.33861361430478e-05
3.99561069759112e-05
1.07145118963764e-05
-2.55460676059881e-05
1.79432127443827e-05
4.72114715968678e-05
8.96361674769531e-05
5.49139877359392e-05
0.000121549324619423
0.000136174028932615
0.000192332111586154
0.000138735089265622
0.000149804322725028
9.46674565104314e-05
8.04920623908799e-05
2.24725799203765e-05
4.97302460318721e-05
5.39443267212625e-05
4.22760668427058e-05
2.75398745998597e-05
-3.89459114748283e-05
-9.0070851509731e-06
8.94958595153073e-06
2.98245385640746e-05
2.23076440228176e-05
6.48401548388118e-05
2.19813356309754e-05
3.6785979534813e-06
6.61471623492175e-07
3.52655888548457e-05
2.11672527428253e-05
-1.39259060442548e-05
-2.19368996709242e-06
1.63403047553966e-05
3.9267017086162e-06
1.65931770423348e-06
4.12969325177234e-06
-2.43294480053622e-05
1.42495259648698e-05
3.46487043650425e-05
1.91817162109955e-05
7.45235027439107e-05
4.96111600724084e-05
1.98775619058601e-05
6.12568122060775e-05
5.79738164664083e-05
-2.50825282007074e-06
-2.08595008742815e-05
6.15988694748676e-05
1.94780307427552e-05
5.36116214888693e-05
7.07209247411977e-05
0.000128158755210242
6.44684802825836e-05
6.77341081861183e-05
7.24549285508882e-05
5.28923994327175e-05
4.49533378280956e-05
7.00415474202112e-05
2.96089137809938e-05
1.86748317994664e-05
4.58167852783817e-05
0.000114152835991024
9.7578774780862e-05
4.81304778832313e-05
2.36762615738812e-05
3.85770018518695e-05
9.10863207488213e-05
9.28133395728201e-05
-2.3643502551365e-05
1.7398904058374e-06
8.72268379188939e-05
-2.16847360379881e-06
5.63538445795833e-05
4.53847707068739e-05
3.64044747451295e-05
2.06978893682456e-05
6.44584129258381e-05
2.35163916276081e-05
5.91045942290618e-05
3.13520865996902e-05
2.55355890476242e-05
4.10417907457191e-05
9.78343989509956e-06
1.43929161130205e-05
-3.50050926103679e-05
-2.69098491525139e-05
-3.3897356825261e-05
-7.00778580179647e-05
-6.13776887501998e-05
-1.82315930808719e-05
-2.13109950439777e-05
-2.94177454354117e-05
-9.21667499054745e-07
1.47160659632191e-05
6.57793063007516e-05
6.28181189273905e-05
2.2445093302564e-05
0.000133451186463813
6.68907696367156e-05
3.81328254025989e-05
8.30898712495953e-05
0.000103817856455545
3.94698349888316e-05
9.94402495974821e-05
4.24304918110287e-05
5.74232067409587e-05
6.27574498976155e-05
2.9297392772148e-05
6.63393301528977e-05
0.000131791837657998
1.52243311622297e-05
5.97234537520102e-05
7.63813869239075e-05
-1.53123368998658e-05
3.96574438271787e-05
6.35134185069155e-05
-3.54826628241387e-05
-3.40006963764117e-05
-2.163301737543e-05
4.6492433434501e-05
4.3689428735553e-05
1.2832999560936e-05
9.36589528106192e-05
4.72217714036952e-05
6.18694788970779e-05
5.61948918352564e-05
9.19193711101415e-05
0.000109047836540158
2.01395473176238e-05
4.94139151698581e-05
4.11120248476922e-05
-1.67795485642885e-05
6.06933603082934e-05
2.31547949817451e-05
-2.24719991061397e-05
-6.31840314934425e-05
-3.63097152362877e-05
-5.61973341029181e-05
-1.79434686323861e-05
-3.32193968584828e-05
1.82191676299383e-05
-2.43514094195424e-05
4.59784790873443e-06
2.92462216503909e-05
8.56490084775205e-05
4.32376947034195e-05
9.92817815517338e-05
9.38249311152032e-05
0.000105141226344799
0.000105696749265639
0.000111714482299493
7.35428845888802e-05
0.000128339063347505
3.58900696030846e-05
1.45531892621055e-05
4.9736825761403e-05
-3.89439809759801e-06
1.15231275478506e-05
-1.28411918280924e-05
-3.8730602701729e-05
-7.62729503899189e-05
1.11421022501285e-05
-2.60821050656767e-05
1.95112061820728e-05
-2.97842410211985e-05
1.45107424313615e-05
6.29314605634588e-05
2.88576477256987e-05
0.000118113277311753
0.000146084838358018
4.44554860820871e-05
8.45147614574133e-05
5.59664447519391e-05
-1.52764108304176e-05
-3.38379757040947e-05
-1.25097988982389e-05
2.58000746531343e-06
-4.17507350048004e-05
-4.31763329624792e-05
-3.18146318762518e-05
2.62667605012919e-05
3.59229857743025e-05
3.37745097201189e-05
8.44662175305911e-05
9.69536341992619e-05
0.000137388806148737
0.000139941297445199
0.000152871034547517
0.000126071372096009
0.000152704017425778
2.89394230825128e-05
3.43666318135057e-05
0.000103418445913544
5.82706795915749e-05
3.21245466255097e-05
-1.99217021878294e-05
1.30808582900004e-05
-7.10411223825249e-06
0.000101131170283289
7.57057341579403e-06
0.000111273471266106
3.76005003994163e-05
4.78094142168838e-05
7.4127750235747e-05
2.38825034124841e-07
2.12332077330624e-05
-3.26109771373982e-05
-4.06089557715423e-05
7.0459583412917e-06
-2.03993213676239e-05
-5.25898930357046e-05
3.95284042747358e-06
-1.42228059381783e-05
3.71010990480551e-05
2.15559153994355e-05
6.7380126051755e-05
0.00010849596683128
4.98189314701673e-05
6.80722489105546e-05
0.00015233432016105
0.000140579313194837
2.74085605030786e-05
3.83951618538994e-05
4.17986224464738e-05
-3.48516771687122e-05
-1.0826010704932e-05
-2.016789424855e-05
1.99506927253361e-05
1.4675102626902e-05
-2.50486944429488e-05
-8.76296456545466e-06
7.07086296427793e-05
2.72978840326961e-05
7.38981710247863e-05
7.28253879885779e-05
9.28028594714314e-05
9.29571711402615e-05
5.4442680628524e-05
0.000121751823551153
8.49831745543319e-05
8.3214836050883e-05
1.18391320962996e-05
-1.53082902240875e-05
1.49298443323111e-06
-2.16031632121915e-05
-3.52052278709265e-05
-1.20137539254398e-05
1.18920548086714e-06
-3.40182360986063e-05
3.80915338379334e-05
6.20119765389742e-05
4.56771852331117e-05
6.63081073499849e-05
5.31391054579999e-05
4.91684270841175e-05
4.94675748109186e-05
8.12923361976469e-06
3.66650034898037e-05
4.19943192953069e-05
4.66107676289735e-05
-3.93808828824711e-06
-2.63520456558986e-05
6.51625166084181e-06
-6.34154517315488e-06
-1.32582825928829e-05
-1.06395528984656e-06
2.15848312199593e-05
8.81630199768294e-05
-2.47321547009077e-06
0.000106653191453389
0.000119472021797175
6.79957266633057e-05
9.7707485473637e-05
5.4893649468015e-06
5.57879902068379e-05
-2.28261406937157e-05
6.69201561956874e-05
0.000117490351107014
2.24318782813493e-05
1.66884205053155e-05
4.14461588488804e-05
1.44939746498639e-05
3.07750938106532e-05
8.75828153321068e-05
8.23453355262035e-05
2.52231756086068e-05
9.44813380773586e-05
4.48271789202057e-05
8.3183952326936e-05
3.50920885830575e-05
2.05167283913247e-05
1.81273711305871e-05
7.42396848718934e-05
3.94356902357427e-05
2.15191635312623e-05
-2.41768905416466e-05
5.90706464088287e-05
2.89955891605204e-05
4.34026953090673e-05
3.85468717226099e-05
7.56525175183748e-05
2.80736797807839e-05
3.93446822692971e-05
5.83842957065929e-05
5.1795302929662e-05
2.16848012093281e-05
5.07908764066399e-05
-1.06414857926958e-09
4.3081119596524e-05
-8.12507677148988e-06
6.35158518736137e-05
3.61716580433442e-05
-1.82231039726564e-06
1.71763165837985e-05
-3.5639967466603e-05
1.94062536222165e-05
9.62420023520707e-06
9.32365530329861e-05
0.000132680138425332
3.97668794512213e-05
2.2062110188106e-05
6.15671171959743e-06
5.87564611758064e-05
6.17398899011012e-05
4.85798578933185e-05
2.10306712091826e-05
1.26110860261679e-05
5.11498084786557e-05
5.95569531747674e-05
5.19279676377881e-05
4.39429567187394e-05
5.34185447875948e-05
-3.01205029780853e-05
4.91054203163882e-05
6.65807283056351e-05
7.0614486320801e-05
6.43091826143868e-05
0.000138360639555639
3.76736529039911e-05
8.11474948643394e-05
0.000115136901048616
9.68342214060595e-05
9.45080646203703e-05
8.07631999860092e-05
5.29200122642591e-05
6.18822065453591e-05
-3.18083637622638e-05
3.83306235257079e-06
-2.20516159181845e-05
5.055767316766e-05
1.48037027981079e-05
4.37468216396446e-05
2.48457510415024e-05
1.62859749054216e-05
-6.79926350443316e-05
9.20216852515607e-06
8.78397429370097e-06
6.08478946802791e-07
-3.57954815686166e-05
2.0573017706251e-05
-4.03525828258445e-06
1.88018114477585e-06
-5.47131104117079e-05
-2.32688432156827e-05
-1.0764583592757e-05
-4.83385891765898e-05
-1.56375134179788e-05
-2.93949371474011e-06
5.50023863476478e-05
2.51690069577753e-05
2.85012095166839e-05
7.55313133265803e-05
9.06855358544651e-05
4.36895053608344e-05
6.22948501077604e-05
0.00010672702267928
0.000111077936182296
9.77379657996351e-05
8.68392662383685e-05
8.48067229170137e-05
6.8209902640677e-05
0.000111561609457312
0.000142376901189133
3.60300484298826e-05
6.06479564090319e-05
1.86430723554924e-05
1.56119028321087e-05
-2.5730497079415e-05
3.75228865727798e-05
4.93520526031908e-05
-1.29433427367842e-05
6.21055713464686e-05
4.14317003650893e-05
1.54777244051069e-05
-1.11258418284496e-05
-3.0166625327466e-05
-5.17196342828346e-06
3.19745295809137e-05
-3.58878399194536e-05
1.55706879178013e-05
-3.63406810306363e-05
4.82764859719111e-06
7.2517998301917e-06
-1.54189228292686e-05
7.59272569484675e-05
-8.40741799063821e-06
2.81671990068362e-05
3.42655734836333e-05
3.27523772399393e-05
-8.00844875513908e-06
4.48842168492806e-05
8.29484608354215e-05
7.72135518615206e-05
2.58212957176371e-05
6.74815074056884e-05
5.40727096025721e-05
4.90969397945613e-05
2.33578212192751e-05
6.82795287928719e-06
1.97358060535563e-05
-2.58513116446578e-05
1.86286629054145e-05
-2.74314593716419e-05
5.25209434246233e-05
5.9901426447694e-05
6.77614328648011e-05
6.35940186087559e-05
0.000135664007593395
9.90950589712e-05
7.60092417339051e-05
5.12179836139057e-05
8.86099383481957e-05
0.000105141282489078
6.11953639818642e-05
2.96321072714971e-05
3.46080023239759e-05
6.88822024307844e-05
1.48716738236434e-05
-2.64868465381637e-07
-1.43855284285574e-05
2.60140441799638e-05
1.22778000685036e-05
4.92953159248961e-05
5.55077597727659e-06
2.97004004648557e-05
2.70349937101907e-05
0.000109449528425952
7.64954456191042e-05
1.21184387443784e-05
3.96166418341502e-05
-3.32530040834844e-05
4.7071335194819e-05
3.27016197092269e-05
-3.68456971113064e-06
-2.8647177583942e-05
2.04257127358124e-05
7.78251750382483e-06
5.97629170576191e-05
7.0419969314377e-05
3.50441873080516e-05
1.19098453141433e-05
7.2529311223926e-05
7.15505014420027e-05
1.01538044036606e-05
2.53440586431426e-05
4.92386532182518e-05
0.000119865809747874
0.000105176948367024
3.55877148777022e-05
4.16928352919585e-05
4.99392287887427e-05
9.4711628029933e-05
0.000157368261023014
0.00010169978850323
6.91056703688779e-05
0.000133572873665942
5.40382547700223e-05
0.000177944252267859
0.000131532065631982
3.95324666515494e-05
0.000109893021702374
2.01832805805866e-05
4.66887910855512e-05
-4.26353432976715e-05
3.58700322158888e-05
-7.05548051450496e-05
-4.94676218279653e-05
-4.82369407519332e-05
7.35245292861105e-06
-2.46443748003096e-05
-2.11210788480279e-05
3.90669536353644e-05
2.35870045502341e-05
5.74175501259473e-05
1.81219114745105e-05
7.76227550968674e-05
1.61071925149291e-05
6.70864060700406e-05
8.54127646289446e-05
3.277023782149e-05
3.5067939564147e-05
8.37198675298296e-05
-1.58656245007327e-05
2.36180423348886e-05
4.8006882296466e-05
1.29293217912521e-05
2.73277050892247e-05
-4.50101514273551e-06
1.6178391143723e-05
1.55596314630498e-05
8.46031660102144e-05
1.03848680059989e-05
1.80126574134088e-05
4.99055841507472e-05
6.07474634260218e-05
-2.39064624945775e-06
7.31811054941228e-05
7.84283370561158e-05
6.98743988198347e-05
6.06645780832721e-05
7.56029471136514e-05
3.34511998878113e-05
1.15525016314226e-05
-7.87041930818412e-06
5.73932443125119e-05
8.21845443763151e-06
1.05456219276573e-05
2.49236831571078e-05
-1.6535482571432e-05
2.70942121279891e-05
4.52935325367173e-06
5.03631250728048e-06
-1.31173289817164e-05
2.51824805167382e-06
3.48759914675989e-05
-2.87140697515561e-05
8.94280723848182e-06
1.88779145579943e-05
1.63667395468071e-05
9.33023325625263e-05
3.14129635159549e-05
2.48095986895471e-05
5.3326308265896e-05
0.000106258053467065
9.14936310169364e-05
0.000106266623333262
5.14731217158649e-05
6.86279448212024e-05
2.8558441827499e-05
3.31751677529517e-07
-2.39243054284058e-06
-1.45066734151856e-05
2.44046263374443e-05
-4.58217073850607e-05
-9.15624047796094e-05
7.11093989765077e-07
-6.05516297994828e-05
6.33979810831907e-05
6.53647298739645e-05
6.20399831667701e-05
4.40418813148589e-05
6.10341243783364e-05
9.27921484854408e-05
7.65075788058082e-05
0.000152476019254397
6.0237073032456e-05
0.000103193623059596
4.1467993798143e-05
7.70555462076071e-05
-3.87820875784613e-06
1.8931505307317e-05
1.32006276517751e-05
-8.02938738511145e-05
-4.38096972864257e-05
-2.11287738637496e-05
-1.17648790544055e-06
-1.15925289773891e-05
-2.24363397305593e-05
-2.69974102270166e-05
-2.57394087611975e-05
-3.53219630661858e-05
4.75402977452341e-05
5.84724227708687e-05
6.23454053997779e-05
7.94391116842604e-05
0.000108996345842216
8.76769212670771e-05
8.6674519424199e-05
9.8466260793105e-05
0.000164782552356657
7.60502582411368e-05
1.72948994031001e-05
3.69409325178703e-05
9.51431164485597e-05
6.08876490437033e-05
-1.1605530685e-06
4.82817481500779e-06
2.29532636388583e-05
-3.76192137816883e-05
2.86772931509241e-05
3.4040438481638e-05
6.13975881904757e-05
3.1681091229197e-06
3.08961270347529e-05
3.82618545489853e-06
-2.68975699609693e-05
3.12401057224524e-05
4.30099516879734e-05
8.45915459973102e-05
2.91127305343441e-05
3.7892702116982e-05
5.2087236531031e-05
8.82473474795163e-05
6.42892119116446e-05
7.96488841663724e-05
1.48744554729219e-05
0.000123255506003191
4.49078659217079e-05
5.40967808821721e-05
3.15593645909019e-05
7.51913053415663e-05
1.49988573565288e-05
-1.96053665554069e-05
9.65165050952642e-06
-4.72255243185692e-05
-7.22074471324166e-06
1.58360504554779e-05
-1.58732470249842e-05
-4.16797628560748e-05
5.5072815220748e-05
6.20197700515111e-05
0.000112165628289222
8.2938987576653e-05
7.59849507506872e-05
7.36729546020482e-05
0.00012737313605464
8.41508112561412e-05
3.33251350678837e-05
1.69135070419957e-05
8.13017538273302e-06
4.01282670366934e-06
2.51452137165167e-05
-3.26186801891946e-05
-2.89556036264743e-05
-1.16353478393974e-05
7.78035473456013e-06
-1.81248227842836e-06
6.26589074114882e-06
6.74395076222177e-05
-4.55374057789574e-06
9.94502290832788e-06
0.000122994658112747
2.2404806295034e-05
7.11025394743443e-05
0.000139332326416917
3.55193623165185e-05
0.000147887150565529
0.000121837275544685
0.000141341574435901
5.13010601956235e-05
9.12160266939563e-05
0.000100830764284152
7.3584994563381e-05
2.10622933855873e-05
8.29177013448703e-05
3.02246355928844e-05
5.11129239627599e-05
-1.24184657762938e-05
7.14799216922165e-05
-3.0583075689325e-05
-1.80317424677584e-05
8.32570147637074e-06
-7.56471282933352e-05
-4.36344399824049e-06
-1.32369918294537e-05
6.06552905963302e-06
2.55942117013951e-05
1.12120504185328e-05
8.16419430629709e-05
5.17583042514626e-05
8.92149273418155e-05
-2.49332219496851e-05
8.19374043299509e-05
4.14681944339147e-05
0.000132777157651648
6.3393350402817e-05
3.35559507926621e-05
0.000131863780474227
1.22171415729903e-05
1.34371143925647e-05
-6.10900092406521e-05
-2.42937345629956e-05
1.17091649999709e-05
-1.9546064945665e-05
5.68096600922077e-05
5.83781309019457e-05
3.84390597901549e-06
3.71679955260054e-05
0.000100593714569688
1.98057304471613e-05
3.09598728638086e-05
6.01873795439744e-05
0.000112211774229196
0.000112218107359461
0.000106144034006729
7.04210284674194e-05
8.18610281368358e-05
0.000116353950340543
1.05776159069252e-05
7.97394103565753e-07
-3.18399156191785e-05
-6.20567223206896e-05
3.06032458271088e-05
4.3954884215735e-07
6.27298208431809e-05
5.47131049612502e-06
1.84332287313537e-05
3.87959466812348e-05
8.00242259048191e-05
3.73476372338689e-05
1.47533067344129e-05
2.95032108934938e-05
4.8692742908431e-05
-9.3332017487704e-06
7.4089603319508e-05
7.97473456660018e-06
7.90860768514197e-05
-5.0477232383798e-06
2.3770297943145e-05
3.17178978430545e-05
-1.59321778071059e-05
2.35831815198749e-05
-2.2472564897009e-05
-9.83937560679037e-06
2.31428032128038e-06
-2.62089965016162e-05
-2.73474873034064e-05
1.17830590423737e-05
-1.88858649198548e-05
4.6698943615018e-05
3.12456788848866e-05
7.01929150212984e-05
6.41136378128924e-05
4.3412854673998e-05
4.30938499988668e-05
6.60962181782175e-05
0.000153601989233004
0.0001671586505689
0.000209229797345479
0.000170020749490423
0.000161236694274382
7.96655588654644e-05
8.1320073915279e-05
7.83382363864317e-05
-1.81779283612903e-05
3.37278747485967e-05
3.37061133035439e-06
-5.2933573975903e-05
1.34399577215393e-05
2.73275840170815e-06
-7.5062545782774e-06
3.67494403903274e-05
4.19579700541199e-05
8.22048258909334e-06
8.97121203267485e-06
8.75992587209064e-05
3.53301898481994e-06
8.39391343632877e-05
1.65540110505344e-06
3.85759383283658e-05
8.20272476300299e-06
-5.1883768504507e-05
2.48233009009113e-05
5.13750295549427e-05
-1.03864405602197e-05
3.13261258583564e-05
7.74997248851916e-06
4.64099150839358e-06
9.71120463857831e-06
4.73365754964873e-05
2.75982549989357e-05
4.31680333055333e-05
4.4050525066079e-05
6.35662865443391e-05
-3.04200345997494e-05
0.000101988659697271
2.75247310283894e-05
3.77589267714129e-05
2.18389933527736e-05
7.52949393518405e-05
4.44879627377697e-05
6.8676580755603e-05
4.73381013891449e-05
-1.98241024955208e-06
4.63483714079181e-05
8.3652464206503e-05
2.53751614725743e-05
2.88633334604882e-05
1.77970400962098e-05
2.42294652717291e-05
4.57185381023319e-05
3.3059012623247e-05
8.24524391585606e-05
3.35434969240406e-05
8.06121887001496e-06
6.05396142650544e-05
8.2364809559841e-07
6.21206599844825e-05
3.82337702677349e-05
8.65796879168897e-06
4.33962804910412e-05
1.2433428349554e-05
5.71081804303402e-05
4.18843376419823e-05
-1.58241175389169e-05
1.9901501332814e-05
3.85806632066987e-05
-4.1839325967441e-05
-1.1058850588367e-05
1.3337059758574e-05
1.57303042865391e-05
1.99872194205358e-05
-1.43381953711009e-05
1.55006070682389e-05
6.53075540764729e-06
-1.8831439783182e-05
-1.75333829562302e-05
-2.99987005361902e-05
9.98351633675406e-05
5.20809594968264e-05
-1.84294496981275e-05
9.16786576609841e-05
0.000102950425578999
8.12496450182214e-05
3.0281047109701e-05
4.48023734882152e-05
5.54369482471654e-05
6.39652187515567e-05
7.7653580006533e-05
2.23485324836347e-05
7.08384058033677e-05
3.64339184068531e-05
7.8324328947872e-05
8.60118710055945e-05
3.63676356473037e-05
4.65887366471733e-05
4.63836904910476e-05
0.000103842913752622
4.6578516610536e-06
3.29388866370088e-05
7.26917725940412e-05
5.37911718325789e-05
-2.8444147666032e-05
-2.29225741931088e-05
4.51802277333963e-06
-5.31328956850379e-05
-5.37401806997472e-05
1.97769152146584e-06
1.63294398377423e-05
-2.30969979142364e-05
2.49616816301355e-06
6.26262098607285e-06
4.79207063328369e-05
5.02506438629597e-05
3.60174092906323e-05
5.36556602634123e-05
0.000102325152905661
5.43664227546856e-05
0.000124481496106042
2.00407946021512e-05
5.11667823582522e-05
2.61005179074142e-05
-4.75133740953518e-06
3.59538222357471e-06
-4.44267240531084e-05
-2.83773121705002e-05
-2.54622138108135e-05
-4.86972777040629e-05
-2.31906397863808e-05
-2.1864138706246e-05
3.47410158668502e-05
-3.22087006613309e-05
-4.91709590497978e-06
1.51936188105385e-05
0.000102349426536
3.70229900620603e-05
4.30926982622113e-05
6.43596250556179e-05
4.93147659119823e-05
0.000147125441540218
7.24487503378395e-05
8.41264210306658e-05
3.70601722994372e-05
5.90799184121385e-05
0.000106753762324262
8.30273850183561e-05
0.000107240805486812
8.37411014045074e-05
6.22906131376639e-05
2.85477272975092e-06
3.78744239782031e-05
-3.0296251267032e-05
1.0821738132784e-05
3.83589691156285e-05
3.64698614866268e-05
9.91116818338752e-06
-1.13343121352511e-05
5.5274269788438e-05
-8.60293074076882e-06
5.06452317643625e-06
5.27854362449423e-05
7.74255013878525e-05
4.74684049650569e-05
1.26634633998598e-05
2.14314046820529e-05
-3.74516074876956e-05
-5.45919029211233e-06
-5.10978214678751e-05
-7.72290447302942e-05
-1.66846021064841e-06
-2.82321455470191e-05
-1.67288765241904e-06
-1.84259967380594e-05
1.74820099956669e-05
-2.30666335272104e-05
4.74517774927565e-05
6.8401829991233e-05
8.77738722711792e-05
6.7260619761114e-05
1.35647338272381e-06
0.000103230745294976
7.05461716773004e-05
2.91397691260948e-05
5.59560094931111e-05
0.000124701996749312
0.000107554288636769
0.000112062940339379
0.000131052603740584
4.35524733367252e-05
6.92280726075036e-05
9.55755777004956e-05
5.78835411429539e-05
-1.06020994178053e-05
1.03195900446284e-05
-2.16898251557165e-05
1.45564595413819e-05
-3.188302450642e-05
-4.6621335511877e-05
-9.12064517839686e-05
-1.83474191208266e-05
6.09261544518097e-05
2.3759660374492e-05
-1.79056234326255e-05
1.14005795953597e-05
8.86213679110926e-05
6.90615457497071e-06
4.95832591416624e-05
7.0351894474808e-06
-4.62433503406752e-06
5.61532876502487e-05
4.79659564666557e-05
7.02279334064282e-05
1.07143960831417e-05
4.39399881031954e-05
-4.28775083638766e-05
-9.4584832202861e-06
-3.13398131731206e-05
5.77467325592096e-05
3.54311486229819e-05
5.16705042617997e-05
4.11037643624794e-05
7.26926612323404e-05
5.28057149504658e-05
5.67201804319371e-05
7.93350919961998e-05
-1.81104995275225e-05
7.23106086727758e-05
2.55958788613755e-05
6.63948170769185e-05
7.56324902797313e-05
1.46554182781976e-05
1.67405020185365e-05
5.11595719404161e-05
5.79014741083077e-05
2.11998628076578e-05
7.47329169304792e-05
6.90078710822546e-05
3.41401604769869e-05
5.50509896881877e-05
3.58660651040759e-05
9.99984117196571e-05
5.18163629473611e-05
3.60910004810726e-05
1.22173241373931e-05
6.61703115069919e-06
-1.01982606639006e-05
3.60290172068099e-05
-2.90445470608264e-06
3.99987898498244e-05
4.27582927147336e-05
6.08696513985993e-05
2.73345195662151e-05
2.82964227776251e-05
1.9804518059366e-05
4.18407877749308e-05
0.000101185604763346
2.15439979762181e-05
2.55367548626955e-05
6.77762000151092e-05
3.81059987760536e-06
4.40186979526312e-05
1.39434875058884e-05
5.98097133102813e-05
8.48819780019803e-05
7.97795670818942e-05
1.75070834674531e-05
3.98256199293318e-05
5.26036244610321e-07
2.8017067386278e-05
-1.5518004785813e-05
4.60483353012184e-06
-5.86453351497264e-05
-2.6437756792366e-06
-9.75626916873226e-05
8.37423751960112e-06
2.08010340539257e-05
2.29575991951512e-05
1.37061758240612e-05
-3.68309871540746e-05
6.48566071903446e-05
8.46827709625041e-05
1.85563888365482e-05
0.000107809842658217
2.66735286423411e-05
5.93202148025163e-05
6.86486538918917e-05
3.37175254410822e-05
0.000124433073743328
3.74731362195601e-05
6.03230433183994e-05
4.87833958835833e-05
8.02145622641138e-05
7.05079615242373e-05
4.01282373611904e-05
3.48647430896658e-05
5.12886486520932e-05
5.03192479543659e-05
4.33811333942691e-05
3.98734490164759e-05
5.54573330031464e-05
-3.60924974027228e-06
4.93121898645296e-05
2.42295123697236e-05
-8.16724998814465e-05
-4.35615535087648e-05
-7.38479516910771e-06
-3.24558915587845e-05
6.56285078540824e-05
1.91432333152085e-05
1.1178644587103e-05
-1.2524007352993e-06
5.02694117555293e-05
1.65537108592878e-05
1.58248136547922e-05
7.10228288106888e-05
-4.01428026128165e-06
2.257542143988e-05
2.86778089613412e-05
2.71904419039663e-05
-5.81038080161207e-06
4.08290035057288e-05
6.94948253601633e-05
0.000107187869343383
4.72220852252087e-05
5.91993101605615e-05
4.59187924795048e-05
2.63170806687063e-05
3.41863723615493e-05
-3.41494609888133e-05
8.16118590848687e-05
3.82417768405526e-05
2.89057270865749e-05
2.53927018499568e-05
7.1105869620287e-05
1.7101301119946e-05
-1.91440586217115e-05
0.000109365165545173
5.42733373092145e-05
2.64813379446523e-05
6.5476974883535e-05
5.36035573765053e-05
4.72107493406025e-05
6.17523723117878e-05
2.82662642703829e-05
5.1837207609285e-05
3.04800956337565e-05
5.72023136141606e-05
2.6262649490611e-05
2.16134815376121e-05
-7.791040556821e-06
5.14730209409214e-05
-7.62731076721869e-06
-1.75781627193202e-05
-2.09706983943453e-05
4.55267165150992e-05
-6.79280734951973e-06
1.92157153115992e-05
3.68236251005112e-05
-3.92095645840035e-05
-8.13626309505101e-05
-1.78252608129595e-05
-7.78093141307593e-05
-4.98069090447153e-05
-4.97942514077205e-05
-3.53554813027841e-05
-2.01485042543219e-05
3.03039613186012e-05
1.78649002993241e-05
5.92574274190387e-05
6.43015836432388e-05
0.000107913012542731
0.000108771909402896
8.80586631210374e-05
0.000128682412549225
8.77730785509217e-05
0.000118994109836657
6.2938259749374e-05
0.000115581651484272
8.05061495839109e-05
0.00012250914538059
8.85429087174714e-05
9.53169047826881e-05
0.000126497882453355
6.4032067764871e-05
8.9155656287753e-05
3.19648735875688e-05
3.07886988765712e-05
-1.82580897738605e-05
1.25830187098106e-05
3.66332713228563e-06
-6.43551768738993e-05
2.21408313259905e-06
-3.25763196997796e-06
6.27705712897995e-06
-2.623748115513e-05
-5.5170062202561e-06
2.97948005776535e-07
4.45339883624628e-05
4.18060557698446e-05
5.07187264876754e-05
3.64289626401461e-05
6.49074145656735e-05
3.64441459719367e-05
0.000113808070515547
6.33254848387944e-05
9.8519562179182e-05
2.76608634301199e-05
6.79286715529179e-05
-3.25547855466797e-05
5.30713673045278e-05
6.91733610828702e-05
1.11859052497812e-05
4.8302118298247e-05
7.89923952557944e-05
0.000110410777579037
8.12473928004359e-05
2.11653916578832e-05
-6.37214807782539e-06
8.74816969306962e-06
1.66247457530463e-05
-1.55898599139722e-05
4.52702129772452e-05
-1.16733999558222e-05
1.33526991872076e-05
3.01621391722144e-05
1.08411920289597e-05
4.85082119325673e-05
-5.07195904378897e-05
-3.43526548577108e-05
-7.04273505293324e-06
1.34573205605964e-05
-1.53928411958456e-05
-1.52443906440522e-05
6.34936331444377e-05
4.94720483663471e-05
7.46006413337703e-05
-3.56486458696936e-05
5.00997205087716e-05
-2.75861125150455e-05
-1.19509842713865e-05
-1.23606998322497e-05
6.2022684237189e-05
7.08702043861875e-05
3.93078377871848e-05
3.53156356837891e-05
9.98333077157844e-05
0.000108428763512073
-2.93497642872879e-07
1.99234516544114e-05
4.21530514816864e-06
0.000123183968960822
4.833723059342e-05
9.61511745873253e-05
6.14174318129222e-05
5.51461463461735e-05
2.18088762132927e-05
-1.77015342108105e-05
-6.85271689323943e-06
-4.42686035021801e-05
8.31727252365923e-06
1.68371108025636e-05
8.62247409563796e-07
4.102369641958e-05
7.19464862303831e-05
5.71366211906733e-05
3.75590407905763e-05
3.37053146110708e-05
7.81426535364982e-05
3.44713688972504e-05
2.31938441394197e-05
3.04418755139135e-05
-2.35485239999217e-05
4.58058785634909e-05
-1.54192994619623e-05
8.14643688589028e-06
2.89973849104292e-05
6.54738550072674e-05
2.8863874296338e-05
8.93700748749101e-05
2.16473593048435e-05
3.49834403036245e-05
4.7477274644665e-05
4.45556070810702e-05
4.44256881130237e-05
2.56689737630485e-05
0.000124078218136215
8.41192469629167e-05
7.2009551002371e-05
6.299616761476e-05
0.000109322976714687
0.000106037206499373
7.31760194829944e-05
6.8820423093475e-05
0.000101701346455964
0.000111754659078554
0.000138414872838451
6.76464831773795e-05
0.000105698876459747
4.31992579379217e-05
3.20813111798804e-06
3.23353561055907e-05
5.47856209993834e-05
-1.14719781488908e-05
1.99338875449906e-05
-5.98450808238545e-05
1.06752011092586e-05
-1.66791979950972e-05
-2.70674734454369e-05
-6.8136165901523e-05
-6.54653072071468e-05
-8.68421072013469e-05
-5.78056579336654e-05
2.26437120327652e-05
-6.28539368574088e-05
-2.64664912993696e-05
-2.97164584142924e-05
7.74731745837578e-07
3.31376006076528e-05
3.79031912307374e-05
5.42477587089548e-05
9.66739701622818e-05
0.000110375986542401
4.68638815019085e-05
8.02516815244875e-05
8.65394858130805e-05
0.000129615125917322
9.72848822202404e-05
8.92353475148239e-05
0.000129340507509475
0.000116499484883567
0.000134352529444725
8.58646509506716e-05
0.000110199617925723
8.45354427920759e-05
0.00010104299757032
4.92861375593538e-05
0.000101905640139046
0.000132814750865096
0.000151961690613698
5.92379052377971e-05
6.32088422622855e-05
3.41773541922653e-05
4.3696993782299e-05
-3.19280248513798e-06
-4.93289158813992e-05
-2.53653344211344e-05
3.42319917373288e-05
-2.07588564469227e-05
-8.65411889203091e-05
-8.07075071205808e-06
-0.000104066091341839
-5.98334514225258e-05
6.79374552683103e-06
-2.62147002468138e-05
-4.80236621353082e-05
-1.82305041110216e-05
-8.20851989808743e-05
3.47940730486499e-05
2.41586860562038e-05
1.34621835973614e-05
6.61562313312363e-05
5.08039139619596e-05
8.05615812693473e-05
0.000144830676530779
7.63088348923769e-05
9.09262445899181e-05
8.10220431455794e-05
0.000100406210356564
8.23307161153586e-05
6.47449464620378e-05
3.96655791868737e-05
6.51230475722126e-05
1.52969264938679e-05
6.90830452581772e-05
0.000120038836443281
8.98909400528081e-05
-8.19753051810894e-06
6.45300613942256e-05
7.05384750894021e-05
0.000108621739514176
9.50591357610419e-05
8.23398907966727e-05
4.99127981520499e-05
2.9688596818018e-05
6.36316335091767e-05
1.06595027347555e-05
3.8892120238531e-05
3.3920598926287e-05
-2.83266431570723e-05
-6.77361500361689e-05
2.52952274510257e-05
-7.19476709046157e-05
-2.14699178089977e-05
1.20710756707588e-05
-2.5347902918651e-05
-8.43369982174841e-06
1.72376640351614e-05
7.86045735639497e-06
-9.39460383476909e-05
-2.19740937035687e-05
-3.70125033189231e-05
-2.80444111144362e-05
-5.22374366728965e-06
4.73162628257063e-05
4.90105194226548e-05
2.93536404642783e-05
5.21718973060458e-05
6.17135647932259e-05
5.04298778533609e-05
3.35169252634313e-05
7.91371248389809e-05
3.94081598304696e-05
4.67175496872873e-05
2.28191714015628e-05
8.76534521960919e-05
-9.78154271428604e-06
4.72198544010145e-05
9.51153843644915e-05
8.52754706079665e-05
6.29788142132131e-05
6.91350697096604e-05
9.55467454117439e-05
0.000164941044671223
0.000113032827785749
8.32132304684636e-05
-1.9431665258783e-05
7.35809173469041e-05
1.31705249274833e-05
-7.20191512548323e-06
1.40532982141343e-06
7.78021798715421e-05
5.29427176445908e-05
9.34685169776888e-05
7.18483061292281e-05
