# Supplementary material for: Research on computational propagation and identification of mine microseismic signals based on deep learning
Source: PLoS One. 2025 Oct 22;20(10):e0334641. doi: 10.1371/journal.pone.0334641 (PMC12543183; doi:10.1371/journal.pone.0334641)
Supplement: S4 Data — (ZIP) [file pone.0334641.s004.zip › 000100700001329.xlsx_0.txt_24.txt.txt]

2.28362558568266e-05
1.00193180944246e-05
2.9505241339107e-05
3.91620835407251e-05
4.5931611678566e-05
2.25102921777968e-06
9.65320147857866e-06
7.19356702298899e-05
3.08540139375738e-05
6.83577986574895e-05
0.000126072310787129
0.000112384088671766
7.43116150603887e-05
8.517122280384e-05
0.000133830226120079
4.93533158030261e-05
0.000126503557687179
7.67171610607026e-05
7.79331204131107e-05
4.87298992205605e-05
6.21907311081442e-05
6.68617963460651e-05
0.000109503200317221
9.08057969809291e-05
2.5526560376993e-05
-7.9168720483635e-06
4.21716819455364e-05
9.86790997326562e-05
4.41176529276113e-05
3.28075793798234e-05
7.52807160097298e-05
3.20333247433605e-05
-3.50624040600869e-06
-1.88331514304935e-06
1.27549985416369e-06
-3.51599153452139e-05
-3.36110410610403e-05
-4.58513408453913e-05
2.90449999435134e-05
-3.27174808972587e-06
6.26961115082205e-05
4.4301178411385e-05
5.83734233261038e-05
0.000144691865211321
5.12666766087632e-05
-2.79900107112462e-05
5.35027843310896e-05
5.42583591572313e-06
1.96800018982951e-05
4.47396960652711e-05
5.16023558859858e-05
4.01015085518709e-05
6.81123479955048e-05
-2.43282047526751e-05
-4.50776976836501e-06
1.14245363197131e-05
3.63699332609186e-05
4.99915119879446e-05
-2.10188889306491e-05
-3.71410911647823e-05
3.86122622857245e-05
5.33150969724451e-05
3.51270948859423e-05
0.000116835244036911
3.74016749114645e-05
6.18650780120202e-05
7.30285258891465e-05
8.77502132389022e-05
7.81706334603274e-05
0.000110397971947929
0.00011677453183918
7.91926609920719e-05
0.000167705794300961
9.506617345143e-05
7.15353961146997e-05
0.000110094761476295
-3.04630316447598e-07
7.69955509377575e-05
7.00645022874537e-05
1.9700360999939e-05
1.27921733844879e-05
1.8921776083197e-06
5.21818060792964e-05
-2.45823197863974e-05
-1.53547680825808e-05
2.48866573654744e-05
-1.91518716487836e-05
4.50891392661383e-05
3.42865321067117e-05
6.86274524737362e-05
1.86092220156572e-05
5.11189462889582e-05
0.000122954123342724
5.83199413938481e-05
3.41287234595592e-05
5.71917919184315e-05
7.7023641390611e-05
2.61898453329983e-05
-2.68598402225835e-05
2.13665047771171e-05
8.88552168807632e-05
-1.25582474143262e-06
7.76218600276536e-07
3.94534462242913e-05
7.78980903171115e-05
5.19733683204361e-05
7.26756094841483e-05
6.94963887028037e-05
0.000108745900628837
8.5861114961253e-05
9.72040132800454e-05
0.000130401167827817
0.000104021415554905
5.29463691005422e-05
7.31727697574044e-05
6.67783538096497e-05
5.31697477172827e-05
7.62750814431862e-05
5.1207269095296e-05
2.59133195746594e-05
6.24989227876192e-05
5.51163671391759e-05
5.28544916133886e-05
6.24534341348243e-05
4.3348862136273e-06
-2.94811454771514e-07
-2.72040752265569e-05
1.72367097790896e-05
-1.83761189108318e-05
6.03228971903681e-06
6.05466160585382e-05
8.11699013630356e-05
3.14717308628621e-05
2.69702620121041e-05
5.36764036899899e-06
6.8515566672408e-06
1.96327133045122e-05
5.79738866171205e-05
7.61050032625422e-05
6.28392761995843e-05
2.40804473880874e-05
4.64868048979783e-05
2.14825463929992e-05
1.65929704980135e-05
-1.55134226800097e-05
7.65012377727065e-05
-7.45113777348874e-06
4.46119104043548e-05
9.23483819395994e-05
6.63710308994811e-05
8.76570374512758e-05
5.49781231261758e-05
0.000114083471221955
8.17624624312143e-05
0.000111911886956855
0.000167618307705145
5.75763679194547e-05
0.000116674983363912
0.00010264436444033
4.91157377197013e-05
1.23935501008157e-05
-1.65935831513365e-05
3.79895890098514e-05
1.14775382872242e-05
-8.0698067056434e-05
4.17315886852193e-05
-1.09176047472426e-05
1.66463780458571e-05
2.89692684114372e-05
4.34304037517895e-05
1.16951227929858e-05
0.000110236841086797
0.000121251820171809
9.83581406096708e-05
1.19776427179544e-05
0.000172508388201312
2.4747199649226e-05
7.03409380536345e-05
3.22568316540207e-05
-3.20112621915092e-06
3.98767396900863e-05
-1.59230432159827e-05
2.69001792774905e-05
6.65462791001922e-05
4.64692195129809e-05
3.02022367177302e-05
2.77493690392392e-05
-3.79770594613939e-05
-5.70164375839468e-05
-4.76264935131045e-05
5.18521550046435e-05
1.93247347094607e-05
-2.98894180671646e-05
6.64767194501079e-05
5.07547669342934e-06
-2.77043484591366e-05
5.56068161229411e-05
-4.86787002254156e-05
5.82050451231541e-05
-1.72932825558549e-06
4.49188063922735e-06
0.000100774158710647
4.88121238960437e-05
5.06539425684906e-05
0.000124484061815479
7.60009092664301e-05
0.000108601268288265
6.68984749424935e-05
4.10139691621965e-05
4.95979984192357e-05
1.71582781097048e-06
-2.19449191122611e-05
8.58835328723934e-05
2.99326567228933e-05
3.37011870207258e-05
4.90689686741759e-06
6.46084159656359e-05
4.76663600198955e-05
1.46354602772948e-05
6.89349590307599e-05
4.25522660638894e-05
3.74254692573965e-05
4.16060507393449e-05
5.77580922435515e-05
9.42016740899919e-05
4.19245113000047e-05
6.42145697225107e-05
5.48344968233324e-05
4.03500237082057e-05
6.2140508331753e-05
4.74224133008177e-05
5.43397505366186e-05
8.90626663136378e-05
1.18769079063042e-05
1.81789944248352e-05
-3.56733682902163e-05
4.83541946010053e-05
3.13453651217714e-05
3.70262697681638e-05
-1.02332736090794e-05
-2.15904542712543e-05
3.04276770168204e-06
3.67408703210031e-05
4.88138446253396e-05
-1.52492662164729e-06
4.47279804700664e-05
-3.50215310019108e-05
-4.12399154179999e-06
-1.69824360347248e-05
2.75711628878088e-05
-1.42509964564815e-05
1.75227078751083e-06
4.6515141724974e-05
4.19583659781205e-05
3.7257234499558e-05
-2.29071696942659e-05
7.82076709404302e-05
6.43056612653767e-05
2.55944041014161e-05
8.57845747348663e-05
4.52844537898587e-05
9.09351175302899e-05
7.96109527946852e-05
0.000165822642600071
6.54350172105769e-05
9.49389568171823e-05
0.000121610475072282
9.04089495214659e-05
6.61218993186147e-05
7.7072844038946e-05
6.90546636095783e-05
1.74917444066832e-05
7.35286464031958e-05
-2.67494944848297e-05
4.02403121324879e-05
6.5156122811456e-05
-4.66720926224194e-06
-3.96181211978595e-05
3.79617700481391e-05
1.83864428610125e-05
6.25960925154202e-05
-1.57445645024935e-05
2.93222569039244e-05
5.74775775319495e-06
-2.19693972272524e-05
-2.03625815010977e-05
-1.51798395887987e-06
5.29909511627787e-05
3.29673471190831e-05
-2.73154461487032e-06
-8.48321871256028e-06
-2.61061733975052e-05
3.02142538240094e-05
3.50823879376376e-05
2.9764109461364e-05
3.94095500762567e-05
-4.65267040426881e-05
2.13458347997102e-05
7.04309060472325e-05
3.8881921228999e-05
2.5443677008517e-05
7.078856200154e-05
2.34862445826891e-05
0.000134118612717065
8.32075859916548e-06
3.45057987243032e-05
2.26225176379794e-05
7.33531384788809e-05
0.000125699151091559
9.15852340468022e-05
8.37041854488254e-05
0.000159100668936092
0.000144334209920998
0.000144324217543427
0.000140287549608009
0.000108009550560268
9.36390639373983e-05
0.000130440637004515
0.000115464874038419
7.55962785923503e-05
6.94739157843209e-05
5.20492780975589e-05
-2.33451233204966e-05
7.61219927032186e-06
-1.22905542524119e-05
3.82299942366703e-05
-1.51034952342447e-05
1.69016665426594e-05
-7.58715218035e-06
5.20681017715005e-05
-3.21558160295813e-05
1.72945661954835e-05
5.11128034696315e-05
3.40875110210272e-06
2.79550594394821e-05
5.18434326601413e-05
4.56939603335502e-05
1.4610207598022e-05
7.57536302605433e-06
-1.84054939782938e-05
2.07508830126347e-05
1.77226694647867e-05
-1.58155870131824e-05
1.93113671202951e-06
-3.70203940821689e-05
9.85744347880426e-06
-1.77490101792838e-05
0.000101324388260509
6.67346930372242e-05
5.92086568789303e-05
2.67449603327455e-05
1.41591728598211e-05
8.47290110588128e-05
3.36686614069815e-05
2.49408187382688e-05
-3.37840382830574e-05
1.72183337420714e-05
0.00010961495270042
7.93714507760868e-05
0.000171926052127013
6.39072925907105e-05
0.000144455066495625
0.00020199310737778
0.000172902166125889
8.76029637168551e-05
0.000123462779550823
0.000105811480780707
9.78372599358716e-05
6.65898270130064e-05
3.81396631966635e-05
2.20482997133305e-05
9.07049939449064e-07
8.99847882998062e-05
4.41567331099824e-05
7.01194915169059e-05
-1.5700979933694e-05
-1.42850149051587e-05
5.6744645828593e-05
-4.31399405163433e-05
1.59131022669345e-05
5.95763329067907e-05
-1.24312826266544e-05
4.19381985415176e-05
-6.55505757530065e-05
-3.62897085652281e-05
-2.47535261534299e-05
-1.00101380387596e-05
1.62395174689717e-05
-2.6063780044633e-05
-6.86527137261519e-06
2.64539119516212e-05
-2.23606600921068e-05
4.91484376978213e-05
3.37009764268593e-05
8.59954183086801e-05
8.76735561169341e-05
8.06655773427811e-05
3.93245612012078e-05
6.33640840215019e-05
7.81866534160045e-05
9.35091101093267e-05
9.18564392470689e-05
4.72435271240334e-05
8.5194339440258e-05
6.00087539412257e-05
3.36925418674555e-05
0.000122412463547543
0.000103001450876569
8.39358433576421e-05
3.57877150859024e-05
0.000104865614689493
2.99234110723509e-05
-2.67102750601447e-06
0.000103654390458514
3.3053959939161e-05
6.67988253290874e-05
0.000127700108098329
7.26186664965852e-05
7.64187030248139e-07
6.10242595379446e-05
-3.21245751923779e-05
5.90402607310199e-05
3.52617969375078e-05
5.33628469611528e-05
5.38923026231424e-05
6.58054744312206e-05
4.00564435711758e-05
4.05395932708852e-05
0.000100341202223438
9.02835913605127e-05
4.88410899283335e-05
1.2907831627399e-05
-7.54136460593772e-06
-2.18362157391689e-05
1.94211528761041e-05
3.02760275739295e-05
-1.20548283373252e-05
-1.49346622035648e-05
-2.61647797475359e-05
-1.35655946145003e-05
6.41711484897051e-05
8.72938201725001e-05
3.44519910655147e-05
7.24267162055118e-05
5.54847558445966e-05
-3.97051323661292e-06
8.82731358673296e-05
5.25581537476349e-05
-3.16033553314307e-06
1.82903943390462e-05
-3.57649182345339e-05
-3.93669196087909e-05
1.64947124019132e-05
4.7491731968317e-06
8.24675314394808e-05
4.02820137875253e-05
2.87527332986577e-05
0.000153099179099947
0.000136403407561999
0.000153756134656283
0.000141855558358032
0.000110145856655753
8.32949139616465e-05
5.61666462922901e-05
0.000105323164882054
4.66877812220005e-05
6.66346595144561e-05
8.66454628322411e-05
5.22238582398766e-06
2.45455744781837e-05
8.87276695371507e-05
4.72658473502563e-05
2.63137797344456e-05
6.51930992905547e-05
-6.64560140898742e-07
-9.79476654521111e-06
-6.04079125453627e-05
-4.88646760907249e-05
-1.56894605644831e-05
-8.31047645061923e-06
-0.000103050228518986
-1.70363228860735e-05
-3.39410236566696e-05
2.12111062795331e-05
6.55115648328381e-06
0.000104937693925364
-5.21169354190088e-05
4.10950641976463e-05
0.000180813038607204
4.15968949312138e-05
0.000124092735182424
0.000103488215526803
0.000138654096998752
9.21769896375289e-05
4.42171486457942e-05
9.88741410342718e-05
4.33835513479368e-06
0.000117210611476753
7.15351850011921e-05
-5.23718395583342e-05
5.02143341016813e-05
4.26009594302185e-05
2.57083555959927e-06
5.40391381591722e-05
6.51873951084854e-05
0.000135839148925893
-1.64515512093145e-05
6.30092719922677e-05
0.000134213996727506
6.90454263904798e-05
0.000102629780002226
0.000134775924426633
0.000126767191777586
6.21377165816575e-05
8.94598417174923e-05
4.93293979975113e-05
-2.12469505002454e-06
4.75692291118449e-05
2.23153244549028e-05
7.42063543031851e-06
-2.69856970727881e-05
-3.79616468045791e-05
-3.67548169209756e-05
-4.53496294653116e-05
-7.86057423480367e-06
-4.83211705385778e-05
-2.10030196482749e-05
-6.45161937990126e-05
-2.57641843169024e-05
-1.9759903330883e-05
-6.53525322320965e-05
-5.6456994181734e-05
-9.90402067907611e-06
4.21562668204766e-05
3.48500361438898e-05
7.81316059192334e-05
9.13209686690995e-05
9.10834536337451e-05
7.43112749650695e-05
8.4886534987292e-05
0.000146061874058113
0.00010856681278528
0.000107084956910959
4.4991224067131e-05
4.78970702418913e-05
7.23461489727178e-05
0.000103490590099972
3.27437353178002e-05
4.68390824983564e-05
7.05364756521646e-05
9.10834390515089e-05
0.00014076954547257
8.82585259664967e-05
0.000112507915707598
0.000122074548548741
0.000121231159927487
3.08537955916266e-05
7.34254462853323e-05
3.57598577186084e-05
4.88335231712291e-05
3.63052280597826e-05
-2.19919922955127e-05
6.49333505622786e-05
1.04219475531279e-05
-8.54700690818859e-05
-3.16488447826902e-05
-3.35597994721201e-05
-1.65683061567213e-06
3.03239722166929e-06
5.84504058744835e-05
3.10723286795822e-05
-2.4303430361897e-05
-4.05757956080322e-06
3.51894887946721e-05
-2.40549481333839e-05
4.37939871013033e-05
1.50129354722662e-05
-2.95096744955884e-05
1.39643234999102e-05
5.11965536356745e-05
2.34551034414772e-05
3.5945715311113e-05
7.56240392452843e-05
3.50877740158758e-05
3.02248706979967e-05
6.1574892289357e-05
7.79675048727912e-05
0.00010860756573871
0.000107143259970079
8.72872563069778e-05
8.18607127857397e-05
5.074969206561e-05
9.6773245100768e-05
0.000106026677280516
1.50770192496232e-05
6.45250766569821e-05
0.00010796292078757
8.88991545679405e-05
7.93674917296663e-05
9.22871695222636e-05
5.8081090703906e-05
4.75545948420717e-05
-4.79085097714998e-06
-3.82850322091851e-06
0.000102803879534934
2.07839193248956e-05
-1.33356408999215e-06
1.78731778689132e-05
-6.32531045509105e-05
2.73055426121022e-06
2.64073672988363e-05
4.67362459683473e-06
1.15783518524219e-05
1.31361009489123e-05
1.02588637024898e-05
8.80424809054599e-06
3.14130294173035e-05
7.71214301912426e-05
8.87176471439765e-06
8.60901673104974e-06
5.04541208046504e-05
8.81365823682286e-05
5.94865100770402e-05
0.000106598394863443
6.67981561252326e-05
6.40914079530302e-05
0.000100273615712867
9.71545064182364e-05
7.72212126587131e-05
-4.87616064930739e-05
-1.75244301208315e-05
-1.90438440904888e-05
1.15461174716126e-05
-6.06958610068298e-05
-2.81230745223287e-05
-1.8560887422498e-05
-2.2400470582733e-05
0.000122278231688881
6.72554874513654e-06
0.000120952606655558
2.86839001689243e-05
7.78870460752906e-05
8.58126654649613e-05
0.000109471966032317
6.85707074106787e-05
5.9541004256434e-05
3.29117663617573e-05
7.14933536209332e-05
6.96053033446117e-05
0.000143956988236395
0.000127772447874998
4.95537064736454e-05
0.000163854886178561
0.000123112227020764
0.000132392993082411
7.59028645898097e-05
0.000131644217140969
2.82321376016105e-05
-6.55148573017441e-08
6.12982706797256e-05
-6.9619045029411e-06
-2.30365203590509e-05
2.56668570400145e-05
-6.06091675582015e-05
-6.36085877047302e-05
-1.299619589685e-05
-2.55053958640399e-05
-4.88123073760132e-05
3.45432519442487e-05
-5.8646731269191e-05
-4.02390385151689e-05
-7.12128745930136e-06
-1.60523143533162e-05
6.79707009915865e-05
5.49137352253372e-05
9.8741022578651e-05
6.23175420407873e-05
2.79695787686627e-05
6.12724356801481e-05
7.79496067336062e-05
3.19264752473687e-05
3.42586258416765e-05
6.56661143214656e-05
6.38039513431837e-05
5.98820756666697e-05
9.77104935773387e-05
7.74304682550696e-05
8.05652862611775e-05
5.0960463833361e-05
6.32835377599345e-05
5.58439605082828e-05
6.16851095519482e-05
7.09937564361064e-05
7.99294416425047e-05
7.7256654249272e-05
9.48898355270987e-05
7.15070812237616e-05
7.9849967011965e-05
8.36984616035182e-05
9.8636690869243e-05
-3.08730398491675e-06
6.27891703470836e-05
8.46338344357565e-05
5.03834763753537e-05
6.83225203350263e-05
-1.54428040470007e-05
6.93574254239196e-05
3.44575265240009e-05
5.35528060216392e-05
7.33394030098501e-05
7.94132658677548e-06
3.96984190230846e-05
-1.57355638264615e-05
4.26178637058763e-06
0.000114764766832395
2.24421688765147e-05
2.22258140934198e-05
3.54564820915491e-05
5.77450270707746e-07
2.61227829696439e-05
-3.91574353164479e-05
-8.64366978576147e-05
-1.02899105722329e-05
-3.54742291331174e-05
7.0578696339482e-06
2.96306311274625e-05
5.79403790692078e-05
9.49631597279193e-06
8.92515192822575e-05
7.87525914770692e-05
8.08484767141133e-05
6.6809268922692e-05
8.9436170019348e-05
0.000116439869772894
7.50797133368814e-05
5.12492482659247e-05
9.95582265710965e-05
5.57725014731252e-05
8.52597468851298e-05
0.000100335340781047
0.000118848338184172
0.000163895638108303
9.68263254600073e-05
0.000104148019470039
6.0207098586011e-06
6.89167409489297e-05
6.37277292530005e-05
-4.06840129258932e-06
2.54482415212121e-05
2.55759863351541e-06
8.28003999419052e-06
-2.3988124269311e-05
4.26798869129911e-08
-2.73022064452907e-05
-5.32990593607112e-05
-5.23132524633479e-05
1.88774618026718e-05
1.90781825692618e-05
-6.64388608108691e-05
4.98349580526464e-05
-1.09255030773326e-05
1.82978606635756e-05
3.50402016613426e-05
3.76141802814351e-05
0.000110035301210908
0.000151089036511723
9.93621048573261e-05
7.29034595797746e-05
6.87146600957589e-05
5.76580764249371e-05
5.89298085249184e-05
0.000119549712763506
8.32084980131824e-05
5.15044077056011e-05
0.000100756840111386
0.000103710751669892
6.32458982465321e-05
0.000117851954380064
2.71154056290351e-05
9.34839346275293e-05
-2.23651447372559e-05
1.83480526843238e-05
-4.84099892317229e-06
4.60613015441004e-05
-4.8350766666889e-05
1.80885639705452e-07
-4.40610576832114e-05
-2.86883624583162e-05
4.36347438376968e-06
3.34459358746947e-05
5.58344255976639e-05
5.79801264620118e-05
4.73797890083907e-05
0.000144174695021087
9.15220959150197e-05
4.70996436691047e-05
5.80170254994142e-05
0.0001075613470602
6.78626407618349e-05
0.000105814174791346
5.78559127812411e-05
7.2940369622186e-05
5.12398579244056e-05
-8.85252310573234e-07
1.05814155951097e-05
-5.53586797791182e-05
2.60895575206073e-05
-7.42028761577614e-05
-8.11629724560561e-06
1.12997653844619e-05
-5.85544254812676e-06
-5.52210274165112e-06
-6.06387421796931e-06
5.63814434791948e-05
2.42954769608433e-05
3.54755467294454e-05
9.99513260198275e-06
6.89981788362925e-05
6.78114885557125e-05
8.26729437197413e-05
6.7261493218241e-05
5.35529691355927e-05
-8.11709910835822e-06
0.00011072500157072
6.1761931370507e-05
4.1066566558167e-05
3.14862187181622e-05
1.86592311397868e-05
-1.27445238121906e-05
-2.32968089324428e-05
-1.53664378557821e-06
2.0327672131206e-05
7.85906459783925e-06
1.73324534483643e-05
6.01970015258779e-05
5.27095908574034e-05
9.05366243932134e-05
8.29599661292508e-05
5.96316273683319e-05
4.58953957819807e-05
4.28053194556523e-05
1.63831163074977e-05
9.55820074640674e-05
4.15293263104057e-05
6.07182866825049e-05
6.96926224908904e-05
4.01311804371797e-05
0.00011460139121568
8.28402733437017e-05
2.58214705381973e-06
6.5525521119882e-05
6.18595431748731e-05
8.36084795047079e-05
4.52852112755933e-05
9.47144956919291e-05
-3.6979972977027e-06
0.000103549225320743
-1.42965715616125e-05
4.30210927530191e-05
7.48066391788658e-06
-4.71115285335696e-05
4.84883647756803e-05
-8.6914676124349e-06
-3.94028992062738e-05
-5.16345957190712e-05
6.56441774169506e-06
-0.000120356722521889
-2.14077760248828e-05
-7.33124834468441e-05
-4.60361181354895e-05
-3.53281402123613e-05
1.98615149570488e-05
-1.47935659127076e-05
7.81290347735278e-05
3.95744136520267e-05
2.34255096431422e-05
4.33366672786057e-05
0.000140246496260748
0.00014408668372425
0.00017706793785996
0.000159301138658914
0.000197221296050939
0.000174250533142476
0.000133847760499278
0.000135910178332199
0.000122867238901219
0.000133863032815151
6.60340647035871e-05
3.73637794450602e-05
-7.78287592054729e-06
8.18182137426132e-05
2.75496148130686e-05
8.11556813140138e-05
1.94000763978368e-05
2.67188511085421e-05
-8.78019248368738e-06
4.42304682412162e-05
9.77949215024021e-06
-5.32370905995371e-05
-2.81122281908735e-05
-1.31297559752097e-05
-2.91109925403463e-05
-3.99266814390202e-05
3.15960821919804e-06
-9.94468115999546e-05
5.80882053106634e-05
-2.7698222132096e-05
-2.74820756904974e-05
-5.56121073140393e-06
-2.19913174043432e-06
4.88219547087121e-05
-3.63395205392393e-05
-8.85522482242585e-06
-4.34379160307616e-05
2.27415332722164e-05
8.45505129391189e-05
8.8077056547331e-05
-2.61283011245416e-05
8.31464680139468e-05
9.09103972731763e-05
5.24840757468885e-05
6.46300870959313e-05
6.75935929811459e-05
0.000118225792714496
0.00011311810415184
0.000150091904998529
0.000139916930507679
0.000175247936488511
0.000100921935510165
0.00015349255256883
8.66690656071139e-05
6.69224162033701e-05
0.000105545285100274
7.8482250209271e-05
2.70735204760598e-05
-9.47147471889499e-06
-2.11807307822045e-05
3.98964812401865e-05
-9.05945615721018e-06
-5.45648090548112e-05
5.73825734885683e-05
-2.45696919826828e-05
1.60290834455351e-05
-3.72836236524533e-05
4.01480575250154e-05
2.86151566698498e-05
2.20528755801328e-05
-7.30152656725007e-05
5.63854870763167e-06
7.29551586266858e-07
5.4013166726883e-05
-3.09319806542187e-05
3.55111329205578e-05
-1.32678095062439e-05
-8.61252816413243e-06
1.93725652698288e-05
-2.42285880409425e-05
1.00332188366193e-05
1.15250029310997e-05
1.82292006913734e-05
0.000148178849970592
4.85169016195884e-05
0.000112232428297717
8.4308378629461e-05
8.71790041904995e-05
8.14743718848665e-05
9.64357426237789e-05
0.000108327505831322
0.000222054300109927
9.31078708162379e-05
0.000133705983482587
9.93960134770897e-05
0.000184930649912535
0.000131014416732553
0.000127384015866415
1.95529659042205e-05
8.04276746016122e-05
4.01391523673935e-05
5.06732217278428e-05
-3.17454333170976e-05
3.93087365515275e-05
-6.93330873889873e-06
-6.79874077807733e-05
-3.1284478907459e-05
-6.34694089926124e-05
-0.000138868472782163
-0.000121690063653094
-2.74408788317104e-05
-8.78663062457067e-05
-4.34645462449491e-05
-4.30501946574197e-05
-7.08196205097151e-05
-2.94175967168423e-05
3.04286408268124e-05
-5.22982513678187e-06
6.66600572615733e-05
5.34092553039738e-05
0.000103917415810746
5.43100134675153e-05
9.82238184643294e-05
0.00014736460756357
0.00012134535312293
0.00017303764609165
9.30226981864764e-05
0.000141078013127289
0.000101312276180188
0.000123030528360902
0.000169056247378194
0.000142410586517752
6.59675220123142e-05
9.38830079046417e-05
6.4951706623193e-05
7.30806266560528e-05
2.04521140232723e-05
1.7844242036484e-05
2.23209010470187e-05
8.77156257155695e-06
7.40712209318714e-06
-1.95638465263554e-05
-4.28375331312002e-05
1.66666854604333e-05
-4.0839053212675e-06
-3.44295780374056e-05
9.49361389408191e-06
-6.88494808111035e-06
4.36313412270797e-06
1.91067669093703e-05
1.88130370835763e-05
1.01474148356237e-05
6.70792114795248e-05
7.98313305205885e-05
-2.67778872769878e-05
7.5896369391903e-05
-3.33227689850975e-05
2.13164317059694e-05
1.72384716662244e-05
4.10153330440086e-05
4.77829068243381e-05
0.000116057355258489
0.000165418098748031
0.000162397071538892
0.0001309476988112
8.44431225858451e-05
0.000142894325156805
0.000199912150885808
0.00022024010054498
0.000105830493306311
3.91719011967063e-05
0.000125032953826232
7.92194856118786e-05
6.43081711484914e-05
7.01409076882462e-06
4.67519736226928e-05
-2.10654278423257e-05
4.79119165213108e-05
-4.64662168331552e-05
-2.57950525890382e-05
-7.24220768119127e-06
-1.62932022646139e-05
3.74954572101583e-06
1.09575959780609e-05
4.64575710097827e-05
1.93524646571042e-05
-5.41783311615436e-05
-4.84225025032967e-05
4.07619629571786e-05
4.87012830389475e-05
1.85059901517157e-05
2.91098545907177e-06
3.55268110044845e-05
2.33639758148301e-05
1.8050801835818e-05
-5.37795505806955e-05
8.86011768989908e-05
1.74426829594295e-06
6.67244168133198e-05
1.44000847303856e-05
8.92018773252382e-06
-2.00656446129698e-05
1.0301835609084e-05
-8.14481033151316e-06
1.34654596447161e-05
6.98661048869831e-05
7.39085615400501e-05
0.000105553107044593
0.000131715527339209
0.000191127952202433
0.000118669051241409
0.00014774625213975
0.000106358005971401
0.000152983917033824
0.000168028780431088
0.000175198749441261
0.000147740963647584
8.18248499220201e-05
3.59787479637585e-05
0.000110596081792494
4.59425335811665e-06
-6.75184339129458e-05
-1.35098800960096e-05
-1.97591976809885e-05
-3.56062530215058e-05
-0.000100265019291949
-3.37378113128549e-05
-0.000108850680109735
-6.40674424740842e-05
-6.90512035007583e-05
-1.64376586088998e-05
-9.04458084425932e-05
-7.65197981496085e-05
-6.41479151553086e-05
-6.01247967664618e-05
2.29604582428545e-05
3.45505146646127e-05
1.81662388885946e-05
7.09684816127964e-05
0.000104183189029236
0.00013654741349394
6.14165180021445e-05
7.65294044123511e-05
8.93873579703211e-05
0.000113522226746277
7.0388971037127e-05
8.96852306590818e-05
0.000146353481013189
8.39820837415772e-05
0.000129119377817683
0.000121411788553253
9.47965455997225e-05
8.95863195767326e-05
8.69283359623551e-06
8.69146207570275e-05
4.47200025256956e-05
-1.09815040275532e-05
4.73590533128191e-05
-5.89998512614943e-06
-2.91625881462808e-05
4.2382715953931e-05
3.67238161381794e-05
2.14911761879212e-05
-7.06590639273275e-05
-1.92724768659553e-05
-4.73360369012143e-05
-4.14433217309395e-05
4.25149897496814e-05
-6.07318610911641e-05
6.6659980620713e-05
2.28777196238199e-05
7.86049284810651e-07
4.56710167254424e-05
6.11920972772401e-05
-1.39628820303572e-05
-2.07773100864638e-05
6.07255850005615e-05
3.59759980722489e-05
7.92124750560889e-05
0.00011116940610967
4.6798626221013e-05
0.000100677837847519
0.000112259524969137
0.000134434507688947
0.000113980333777308
6.36361887586316e-05
3.98235323749888e-05
8.50897260692598e-05
5.55336433082258e-05
9.09878972422326e-05
0.000135356512484017
7.25412477713928e-05
7.83359468311666e-05
8.87900153481287e-05
0.000107427696821305
9.23069463831062e-06
8.76134212031852e-05
9.34965492250483e-05
3.54768672874335e-05
0.000102111270090382
0.000106303706621215
2.06332998430171e-05
4.89021340709398e-05
3.6034795093023e-05
6.86690276281474e-05
6.47177739717453e-05
2.54393389969602e-05
-8.2794822081273e-05
1.11522633796693e-05
-5.03224456812402e-05
-2.80948603789617e-05
-5.65415829065527e-05
-1.36848498448658e-05
-4.17413607125952e-05
-5.91919050661525e-05
7.48313175146013e-06
-2.57361794347549e-05
-8.01253806318507e-06
-5.25537982983252e-05
2.82488805033079e-05
-1.02792758896569e-05
-3.34068287408687e-06
9.29423481851194e-05
0.00010914262189547
5.98502448173355e-05
0.000135238680288767
0.000118288083436326
0.00011657576303821
0.000101651196679662
0.000136209806543261
0.000111796389934303
0.00013193919280675
9.57363423659542e-05
0.000131908956933679
0.000117209663999764
7.12172232640053e-05
6.39056683342352e-05
3.52547641624967e-05
-1.73466364562592e-05
-3.71555833681948e-08
6.55770109406272e-06
-1.89530015757701e-05
3.30508029725958e-05
1.92644293584059e-06
-4.41850831142037e-05
3.19284346532629e-05
-7.38305755748884e-05
-2.25211300510472e-05
1.20629708443026e-05
2.91038257042347e-05
1.66556554716376e-05
2.30721893930377e-05
2.66051481764518e-05
6.91673704839909e-05
2.69896138894815e-05
2.50556334229638e-05
6.87832508162875e-05
3.00139747141712e-06
6.47257466318907e-05
6.12798528003641e-05
3.28621150020006e-05
9.60354332283895e-05
3.98774197225103e-05
-1.15122341542649e-05
1.52918836306486e-05
2.5439808776045e-05
1.28629185273163e-05
1.4920852240477e-05
-2.10988186201591e-05
1.00025298850631e-06
6.22851165893783e-05
-3.69919067936758e-05
6.43274156876925e-05
1.18758370791125e-05
5.85584320295164e-05
0.000112955395512656
-1.12254629849319e-05
6.49678391477066e-05
4.84302878546913e-05
0.000109637046199914
3.36586048448307e-05
7.06750400801154e-05
6.80957697924959e-05
-1.62981653391626e-05
6.3086255763915e-05
3.52855271362646e-05
-2.4672768811578e-05
3.85311179027185e-05
2.75005509021297e-06
-3.29237130705707e-05
2.61616346289418e-05
4.97990106259581e-05
7.61263954100505e-06
6.25341942053147e-05
3.54359111445895e-05
9.72325024222812e-05
0.000100232386388741
2.81547613111008e-05
1.31948659703145e-05
-1.90713872187159e-05
1.53668522322176e-05
7.45766190332874e-05
-5.67832925867633e-05
1.91043769124096e-05
3.8274488217582e-05
1.28179572481281e-05
1.92709861217518e-05
4.419151713076e-05
5.0311210614344e-05
3.91129294576142e-05
3.69500815399464e-05
4.1458669175554e-05
5.37112859684233e-05
0.000113118626389464
0.000132376097956048
0.000111066143898424
8.0122138479354e-05
0.000159345928464393
0.000105539773206726
5.66692234746161e-05
9.66989701384366e-05
2.1705489137972e-05
1.58943974245832e-05
-2.05817598884798e-05
-3.52232371422477e-05
-8.69721913294736e-05
-8.25913120675709e-05
-0.000134930131219291
-2.81033631865262e-05
-1.47175731164154e-05
-3.85791606597995e-05
-5.09519503553829e-05
-7.00662804611007e-05
-4.1714863486999e-05
-4.44288325562242e-05
0.000109413479057363
6.15885661532593e-05
9.34101144663181e-05
7.19348554045538e-05
9.81387150192577e-05
0.000133547700771592
4.4326314470486e-05
3.50919244189621e-05
8.3881499021737e-05
0.000166238365786807
9.80143265640147e-05
0.000109697669797919
5.75805701573623e-05
6.5205609378951e-05
1.73683764297034e-05
1.79745942789917e-05
-2.27591298553075e-05
7.2628414256697e-05
-8.29415813840811e-06
3.05734317278155e-05
-3.17267749114896e-05
-2.15656497295206e-05
5.30070574223881e-06
-8.34060550404731e-05
-4.14010843968525e-05
-3.31542992235223e-05
5.02464337814657e-05
-3.45280630356456e-05
4.05452662461333e-05
2.17688545330221e-05
4.52490937512902e-05
0.000126533245550433
5.35764792484885e-05
0.000106479985268463
3.17768645815398e-05
0.000134137725134742
7.10862434661362e-05
1.56290556356102e-05
5.10218117907343e-05
0.000134956347855342
4.12857984499995e-05
7.1785758696808e-05
3.63639317558321e-05
4.96189406436435e-05
-2.15894463241252e-05
3.0268922231362e-05
4.20001862826642e-05
4.28685073137577e-05
5.4333321539645e-05
1.4109100190922e-05
9.53092636306481e-05
0.000129746928842756
0.000135137585123163
4.95803246862236e-05
8.4331016339538e-05
7.28619021121541e-05
4.66094614638412e-06
4.08529442891087e-05
7.92441965447769e-05
9.54694478710891e-05
8.8654692675667e-05
6.30594023857508e-05
-4.98954077558703e-06
7.95843136593409e-05
3.35310036010603e-05
-6.07005815866472e-06
6.39657662399698e-05
3.26985086287852e-05
6.87214660894486e-05
3.33476194425475e-05
4.84325701312762e-05
7.85173481474388e-06
2.80798975765379e-05
1.11967993723745e-05
1.61366319731776e-05
5.56303009247934e-05
-7.2700321777098e-05
-6.34443097445335e-05
1.05195738358554e-05
-2.13286055001807e-05
1.23700664050036e-05
3.44952743400955e-05
3.49391048361372e-05
4.32605062241797e-05
9.19086926466457e-05
7.46967616359127e-05
4.68391558690196e-05
0.000111686974982991
5.36950941005244e-05
7.3381382178677e-05
0.000133025235412405
0.000111335338040816
3.1028829671529e-05
7.02715018442396e-05
9.10276907117227e-05
4.99014048379828e-05
0.00011639448312271
9.63503613498384e-05
9.99145373638631e-05
5.83232257635767e-05
4.67447473102387e-05
5.36746311394143e-05
9.45553310440909e-05
3.24059984937995e-05
-9.07967260842542e-06
3.27511982728586e-05
4.4057565440711e-06
2.56352938563643e-06
-3.03597969623266e-05
-2.42312079266737e-05
-1.19173508017306e-05
2.86054091967812e-05
4.29525989842976e-05
7.61509718756499e-06
6.01797840358271e-05
9.8515286850391e-06
4.26502192780785e-05
6.13257728834564e-05
5.84128020081837e-05
9.40424159028331e-05
9.89360416076691e-05
7.33522473294345e-05
6.27036495841889e-05
0.000123986190798401
0.00014645490515979
9.56578445090079e-05
5.31796574527443e-05
3.38991171549096e-05
8.51828858462783e-05
-3.11727810340117e-06
-2.95170444527945e-05
2.81531401411669e-05
2.65596387300225e-05
2.77436458137597e-05
-1.76005185346882e-05
4.38396248356682e-05
6.79853401912047e-06
8.93499011249982e-05
9.22846604142129e-05
0.000123557200135232
5.34976436661984e-05
0.000176981283867278
7.91453140644205e-05
7.79316491120348e-05
0.000103886860428211
0.00014577930186293
0.000139635505461414
9.50017897977506e-05
0.000111324898609927
0.000109116440945091
8.69621093416331e-05
6.27511772544941e-05
1.43867987632254e-05
4.05183763533681e-05
-3.53081879132304e-06
-6.72285973716703e-06
-4.92510087618454e-05
-0.000122152284332613
-7.11910734824386e-05
-8.78880894193085e-05
-0.000121454936934892
-0.000101021223090833
-0.000142705462643119
-1.7310932447116e-05
-3.55184320357409e-05
5.35732119028401e-06
4.36018389834669e-05
1.71548305132619e-05
0.000130676832072274
0.000135512514607659
0.000185935134846472
0.000168186622412937
0.000206244567013319
0.000156362330215298
0.000170317135654102
0.000149579932465771
9.82408382112992e-05
0.000151304639164101
4.45780763175675e-05
0.000125456107784965
1.38011891110802e-05
6.47411124068982e-05
5.64819304953409e-05
7.76485752082496e-05
9.60247669775362e-05
3.16387196592003e-05
5.12616417373091e-05
4.37319313427205e-05
2.4014882107982e-05
3.99244975306704e-05
6.61147166626599e-05
4.72385476946989e-05
-3.44834570617679e-05
1.8258836354914e-05
2.53850234696585e-05
-7.15678151131261e-06
-5.72420598086792e-05
-3.01366845152232e-05
2.57858330015331e-05
6.76478719959358e-05
3.28579975056527e-05
6.47683685885055e-05
-2.45464722060869e-05
0.000105019092314315
-1.10464975260657e-05
7.27209700145587e-05
7.8063346150551e-05
1.70548397307191e-05
0.00012410063629839
4.28277628489985e-05
7.9279902812755e-05
7.75931254047008e-05
9.46274850658729e-05
1.93532520077076e-05
2.53789419178509e-05
3.64799854625206e-05
-5.3146219348108e-06
3.70872739276196e-05
-3.04181812847224e-05
5.64537799769726e-05
4.8639221186117e-06
2.20135218975628e-05
3.57218966139185e-05
5.63180116063887e-05
5.64320662904562e-05
6.38347345695405e-05
0.000136579428574919
3.79445270031026e-05
6.59571059633889e-05
4.25401583330988e-05
7.82606673884029e-05
9.41748380386078e-05
0.000156675316816443
0.000109672793375755
0.00010072297460298
9.46647237912066e-05
0.000140338709839547
8.82446996440803e-05
4.6770017417752e-05
9.80096069638848e-05
2.69864327166424e-05
-4.86748794956934e-05
-2.88357862131823e-05
1.63200359409316e-06
-5.88702667041827e-05
-8.21456650955467e-05
-7.63349769251806e-05
-3.77977833747106e-05
-7.78181319081589e-06
-3.63948795345548e-05
-6.22866422924752e-05
6.63452868486611e-05
6.10250419658291e-05
4.88350489959091e-05
-2.30767372229956e-05
1.61106529826835e-05
2.77744517619711e-05
0.0001104551050639
7.90684258929057e-05
0.000116912682539769
0.000117788073840014
0.000169602259674315
9.39883334886722e-05
0.000155818319327236
0.000156711137453007
5.57147065435046e-05
4.26547639930799e-05
7.44700810156841e-05
7.06830546328053e-05
2.51805428150851e-05
1.37161848649477e-05
-1.21776077455638e-05
3.44311522340012e-06
7.79011807316515e-05
3.70743562764991e-05
-3.02357657534066e-05
3.73944472077108e-05
2.78402122289024e-05
2.25293130773595e-05
5.7712460587548e-05
0.000103380565904451
7.11098997367156e-05
1.25425292806848e-06
2.28191296139163e-05
2.58914653296495e-05
3.01256651086339e-05
1.26969496990161e-05
5.87160988391938e-05
2.99954984651752e-05
2.99203084223067e-05
2.20757382277637e-05
7.97108070789962e-05
7.95670305938545e-05
9.44407685222479e-05
0.0001178642051188
0.000185670379085508
4.28696319018792e-06
-2.8663528771875e-07
7.93647749436047e-05
0.000102790916803269
-6.89308269914883e-06
2.48263987293715e-05
-5.81922257951286e-06
-5.9946895273208e-06
4.26305634619251e-06
1.84776281366166e-05
1.921805376044e-05
3.81910367425817e-05
3.35649298433662e-05
-1.82729378588083e-05
3.81713492252163e-05
6.44342867401329e-05
5.18814947968236e-05
-1.3477706450109e-05
5.43347634828257e-05
3.28249327488537e-05
4.88183981297894e-05
4.18458914239138e-05
1.39496847515586e-06
0.000129152099816284
7.15668772683932e-05
7.10232616223945e-05
9.24131093297348e-05
2.09159116103309e-05
4.87566920908225e-05
1.36858113823846e-05
2.80958183162607e-05
3.87824131599129e-05
4.60165374447435e-05
4.54227275342942e-05
2.168736758369e-05
4.68089379806162e-05
4.48968552572522e-05
2.45826059374076e-05
1.89370236598094e-05
8.01109164190593e-05
1.43165964678556e-05
2.04906017343677e-05
4.08368009243571e-05
7.99734373889563e-06
7.29449989273628e-05
1.18191941010419e-05
3.94760539029498e-05
0.000157856818760324
6.12367686456717e-05
6.93157993604488e-05
8.64670268323417e-05
6.0215993575173e-05
7.13321677297635e-05
0.000151195108957895
5.54956573655437e-05
5.171599997072e-05
4.83172299368088e-05
7.94425859063324e-05
-2.10583411457577e-05
5.76201493882623e-05
4.28320389436148e-05
-5.97824381718723e-06
-6.77771680249615e-05
3.52833963967017e-05
-3.8519792858532e-06
-5.76556623937787e-05
-6.05083073839432e-05
-8.37291521044352e-05
2.05038344881278e-05
4.68667636760997e-06
-3.4353142752482e-05
3.48461629707771e-05
7.77869510744729e-05
3.86710132630231e-05
0.000106860689627575
0.00018662184823268
0.000142052123743861
0.000141060487597657
0.000157974404230794
0.000161425375813262
0.000146672354152102
9.95161480912963e-05
4.27666683462843e-05
6.97581864141564e-05
6.62104313025365e-05
-1.54095982920308e-05
4.13620365533436e-05
-2.09344266222341e-05
2.34638628879302e-05
-4.87595726960749e-05
-2.4311193359574e-05
-5.12943365162442e-06
8.22463233203238e-05
7.23383515001781e-05
3.02578088116816e-05
-3.37919499100599e-05
6.49070144973572e-06
-1.75978624927567e-05
1.97643584573899e-05
-1.44649287608981e-05
2.73458999498561e-05
6.31871651027658e-05
2.46390899823383e-05
3.95748945450317e-05
-5.13117878451468e-06
2.57265116016087e-05
-4.98999289213103e-06
-5.61887279619161e-05
-2.31186557451619e-05
7.16082354415242e-05
-3.23225537292274e-05
-2.32619851891404e-05
5.89266622215894e-05
3.9836832614921e-05
7.96966006008007e-05
2.35012483924596e-05
5.45817785868225e-05
2.4293210663557e-06
0.000122565561622696
6.29411044014721e-05
0.000125869735958224
0.000146577041505009
4.06011565102242e-05
7.60364795413885e-05
0.000107650106681584
3.68042795327873e-05
5.92151302560523e-06
5.69729168963372e-05
4.22583012300827e-05
2.94594812584149e-05
0.000104211096793487
7.60729632051531e-05
6.46734784702866e-05
3.65720210798672e-05
3.5844981766309e-05
4.04223351844943e-06
3.0731326566098e-05
9.72137779934444e-05
-8.9654534989861e-05
-2.98197160071941e-05
9.4964150018869e-06
4.2339854110667e-05
-3.69233691188519e-05
-5.70510348908964e-05
-5.24987449761276e-07
-4.41494385769027e-05
2.07278789600166e-05
-3.17126968924332e-05
1.55309060056418e-05
2.94386840883676e-05
-7.72707780636792e-05
-1.98834730999287e-05
-3.48483039377618e-05
-1.09409304228206e-05
1.23325385464883e-05
-2.57351174810442e-05
3.33054764957843e-05
3.99058130097159e-05
-1.25764143053061e-05
9.26673228905289e-05
6.22444018250157e-05
5.38042959203224e-05
9.71505190554607e-05
0.000122040951097431
6.97805903746729e-05
0.000128980979368573
0.000120162542202181
8.86865612158513e-05
9.45369664106286e-05
5.68959018434099e-05
0.000114515640633235
0.000117126389644352
0.000120635354423666
-8.02103834759557e-05
2.69888774961454e-05
-3.04050494442999e-06
-5.45894888715763e-05
-3.05011151041528e-05
-9.89660114165017e-06
-7.94295409405656e-06
8.34709822573858e-06
-7.66516614367218e-06
3.75754274807796e-06
-9.09029511018016e-06
-1.51394309587721e-05
6.51339340596788e-05
1.06023973452955e-05
9.86464872300404e-05
6.31791027826072e-05
9.96280326254917e-07
1.39592883750066e-05
1.87137580339093e-05
4.86201838801402e-05
2.59903086402824e-05
1.8113931574574e-05
2.27588559487291e-05
2.15077424586975e-05
1.13875524326206e-05
3.33686023980683e-05
-1.61267856251767e-05
2.77859449455179e-05
6.70384583350443e-05
3.08364044726808e-05
2.36495623978917e-05
7.04690811079351e-05
6.64300359494248e-05
0.000102586667230371
0.000115905675447098
7.62965648522479e-05
0.00011184313382679
7.91182887122738e-05
0.000103761764684896
5.61361089114913e-05
0.000148551473771261
7.37459805036311e-06
7.92384284036313e-05
8.34549928015266e-05
2.67405616367431e-05
-1.34412618640697e-05
4.24032837663498e-05
-4.32462824034188e-06
3.92678032248199e-05
6.26036556813371e-05
-2.93625416133188e-05
7.84392285842083e-05
5.70415725568597e-05
4.78751549867635e-05
5.23261851669031e-05
1.7276244928595e-05
6.34904411463386e-05
-2.30670784329348e-05
3.01358106410688e-05
-4.12031307907275e-06
7.76035253678423e-06
4.85622159374027e-05
-5.00934226069246e-05
-2.21081699103114e-06
-1.46187045388788e-05
6.94924506471187e-05
8.76122709772439e-05
-3.4129191419293e-06
-5.49740211296173e-06
0.00011561335036819
7.16249911148573e-06
0.000103041202065353
5.70797755267904e-05
7.07981635287991e-05
7.75935669555212e-05
4.3274382546438e-05
3.31120096613739e-05
7.08464450234323e-05
4.43591009070672e-05
6.93112366508033e-05
-5.44748055513822e-06
0.000128967615893233
1.4361565428898e-05
7.12684071319725e-05
0.000124178974968705
0.000115600826849927
8.17028457550631e-05
0.000152932150994245
3.95154662680745e-05
2.58759573842273e-05
-6.51367481431151e-06
7.89454153136343e-06
1.64354345554058e-05
2.49393700654715e-05
8.73486983964671e-05
-1.32049849011825e-05
3.07771331762553e-05
4.57771621493588e-05
-1.16546306282231e-06
3.61347963560278e-05
-2.32975348965221e-05
-1.32268238676629e-05
0.000115295860574256
9.89384132405392e-05
2.03514838128004e-05
9.83425008389139e-05
7.96464825182993e-05
7.00304044062733e-05
7.88732233098125e-05
8.9101787489991e-06
3.16096228609257e-05
1.08041386693996e-05
5.34236465950029e-05
2.32514101170155e-05
5.9201963402105e-05
-6.82284840995263e-06
4.28698233981109e-06
3.39473533252394e-05
3.41951585388864e-05
-5.98658244700077e-07
6.97600475425073e-05
1.42760051974091e-05
6.56779497756555e-05
4.7927147316873e-05
1.84775650148623e-05
3.65262846492512e-05
9.9751304803308e-05
6.64915652686129e-05
0.000148702613741647
7.56048929596808e-05
3.24596736942018e-05
8.42432252849916e-05
4.28391639820025e-05
0.000122772031757775
4.96169566265486e-05
6.3529155031693e-05
-1.94917659508195e-05
5.67986500815713e-05
-1.10756135902244e-05
5.21132373543748e-05
7.65184724360284e-05
7.0671385739593e-06
0.000105768143249145
1.49257654877699e-05
2.42143045709312e-05
3.28752537867383e-05
-1.23565283241559e-05
7.30860637545602e-05
0.000117017310213624
5.13514477976088e-05
3.68136718963659e-06
7.67328282899515e-05
0.000101935304610309
0.000101840818208989
0.000111196722952795
7.40338435068284e-05
8.85626740675462e-05
1.10217480970673e-05
4.03743556241269e-05
8.75251754198476e-06
-3.35847932960142e-05
-6.01932203578451e-05
-3.38856835885516e-05
-3.46680555070801e-05
5.47244065743515e-05
-1.41220582871691e-05
-7.5709739144431e-05
2.38855319644704e-05
5.84126012510688e-05
6.62347630043094e-05
7.51613722051489e-05
0.000101140954910745
0.000109364251514002
7.95112070280123e-05
0.000127481956281771
0.000122667694106191
0.000104631087108528
0.000107809508690026
4.48659127732219e-08
4.69948846715181e-05
6.71371992129288e-05
2.52441667371738e-05
9.17741275332092e-06
1.751373843243e-05
-2.51104644660196e-05
-7.51570719512769e-05
-2.10078042307888e-05
4.95747375188978e-05
3.47495673119592e-05
4.53626631177959e-05
8.63419763652151e-05
1.51738762790536e-05
2.5911903776105e-05
0.000117353250368248
4.8276065645739e-05
6.3031946423373e-05
4.31129050527669e-05
5.12001365344114e-05
0.000154035158740335
9.04585714375156e-05
7.14792464925911e-05
8.91902995075413e-05
7.40169336885095e-05
6.99527284393477e-05
8.42361840632312e-05
5.66746095798601e-05
-5.34532301890343e-06
-6.17892535501009e-05
-5.63943395933717e-05
-4.37679711240217e-05
-2.0090098029533e-05
-2.76960831504368e-06
-1.42538053261459e-05
-4.39997757091913e-07
5.17541955696791e-06
-6.23637344754104e-06
1.12618986797095e-05
-6.62645828219143e-06
4.29237351272183e-06
4.90089367772262e-05
5.39812733054294e-05
9.42296510720055e-05
0.000103856124958425
4.38452743126884e-05
0.000111961405888812
6.75360390892332e-05
6.94977761119703e-05
4.83653293072802e-05
2.25443736860258e-05
8.2688029312203e-06
0.000124078287685509
4.56643315984689e-05
5.0948475582671e-05
8.08550341122659e-05
9.24714304015036e-05
0.000127888305728174
8.17564862644086e-05
0.000105010036968841
0.000133336627781594
9.09012128806441e-05
5.36341873199859e-05
7.37984928022649e-05
3.40745143721247e-05
9.10983460499465e-05
7.68083261194009e-05
2.03647797556903e-05
3.49318852224582e-05
1.47582376040738e-05
3.05133762678517e-06
-9.28168148441756e-07
1.56954952058995e-05
-3.17406856206553e-05
-3.40772418761754e-05
-5.25109257070885e-06
3.67401568534102e-05
-2.13927229255266e-05
-3.24766237406594e-06
4.61018334901912e-05
2.77696435029505e-05
-1.02326542902977e-05
1.33004041795079e-05
0.000112988177425221
4.79454373887833e-05
6.48166248989717e-05
9.73184902772633e-06
0.000116095994092298
8.03835794341337e-05
7.27349379751121e-05
7.81849412926968e-05
0.000105052235145502
7.00765121025534e-05
8.55003421130819e-05
0.000100349597625599
4.36453353743743e-05
-3.49134741703102e-05
3.35061198909154e-05
6.81292169509803e-05
-8.763614796291e-06
3.2678424661533e-05
-3.05150333528905e-05
2.08684185780652e-06
2.11100744294105e-05
7.3289882056623e-05
4.07987215837103e-05
5.75999965780001e-05
7.04800337613176e-05
0.000130983316427672
0.000104379287731988
0.000127504402676979
0.000130331142962476
0.000115968774290137
0.000160639663421499
7.72881338149321e-05
4.47568550352282e-05
5.18503165970457e-05
8.29733427047579e-05
-1.79710664795428e-05
-2.66874107025001e-05
2.04053919552899e-05
-4.65175243832036e-05
-1.69788747546777e-05
-1.57868594477072e-05
-1.41011146070567e-05
-2.11045992764095e-05
3.62099144954013e-06
-4.17442315859804e-05
4.84412155084356e-05
-1.33691089769022e-05
8.26582010782304e-06
6.37581055758251e-05
1.14237508129439e-05
2.84502532361021e-05
6.55796808022313e-05
3.95238712972521e-05
6.07674539428268e-05
2.26675898538304e-05
0.000102397317567613
7.05094557958745e-05
-5.28991416830392e-06
8.24461499051798e-06
5.33655351267811e-06
-7.26063404854835e-06
3.18492736375292e-05
6.12657877726854e-05
3.24690579131165e-05
4.31837501655653e-05
-8.66917072195285e-06
5.74528902112272e-05
2.93273749009402e-05
2.90178108897191e-05
1.87615176544265e-05
-4.27468725714625e-06
1.99180973696757e-05
5.06176141130829e-05
6.58914092625806e-05
6.78337177293505e-05
-3.26889967645597e-05
4.62365969190616e-05
9.02987756574695e-05
5.97750374849042e-05
-3.25337613295566e-05
4.17568938735773e-05
6.55852518218671e-05
4.11926432736227e-05
1.14865375143315e-05
0.000104272986544159
3.37239850154037e-05
9.33590000691516e-06
4.90809804410614e-05
5.99193855714528e-05
7.07112388041554e-05
3.67176973950561e-06
5.67779568416343e-05
0.000109029265708815
4.83925960792262e-05
6.27260555087391e-05
5.08412410244658e-05
0.000166988646142542
9.3006488863569e-05
5.22018671427968e-05
6.90118035039355e-06
-7.06069634804443e-05
3.46864350453103e-06
-8.19617850601862e-05
1.72637276133395e-05
2.27539999052853e-05
-2.29321565227051e-05
-1.70226263861219e-05
1.60908250269024e-05
-2.0267150973525e-05
8.07024257089828e-05
0.000100141961578246
0.000140028242282916
9.50145407706147e-05
7.24746984736082e-05
0.000142742520126798
0.000162122372711079
0.000108993340688758
5.88079728061284e-05
8.62748281190032e-05
0.000123362044149749
1.79138873067093e-05
4.80866575533999e-05
1.8738950597297e-06
8.65976030578215e-05
8.22720939500665e-05
9.48382158259417e-07
2.24389254465662e-05
2.61840840630536e-05
-8.63605014936944e-06
4.75967176681422e-06
-4.03972066153646e-05
3.83660883189612e-05
-2.02016817156619e-06
5.27462947060047e-05
-2.8021875438738e-05
8.83453917435449e-05
6.16989828228054e-05
7.06467438174614e-05
5.76307215761676e-05
6.15377628818815e-05
5.50640299553674e-05
6.37524628359621e-05
6.76814181823695e-05
7.11958905564056e-05
5.40037329503507e-05
1.59952389278985e-05
4.49191207710348e-05
2.73946354846369e-05
0.000102484248103103
8.89653926442871e-05
-2.15778746862607e-05
1.45896791503737e-05
-6.05388331793055e-05
2.8715117171168e-05
3.26608874162111e-05
-4.03568603051619e-05
-5.58235601170087e-05
-1.19666546698316e-06
-4.84724005938669e-06
7.66985912192512e-05
2.32701394717036e-05
2.10605697172786e-05
0.000105989197588235
8.83019508461671e-05
0.000117913653461643
5.66796279547885e-05
5.58992367948027e-05
9.29302263510837e-05
0.000102736687410292
9.74558418632142e-05
8.46997806190572e-05
7.60731830544251e-05
6.09001821481745e-05
4.31100530846812e-05
1.87553574866572e-05
5.60204251403902e-05
1.50402286192126e-05
4.89654253835276e-06
-1.59663174020457e-05
3.68407954750203e-05
6.37321078515848e-05
3.06511491088922e-05
6.38369336841191e-05
1.52300399957718e-05
-4.4825085929568e-06
4.95352400092838e-05
-4.46032930209874e-05
-6.3318265734292e-05
1.48705738482052e-05
-4.55640244152686e-05
-3.65353772675291e-05
2.70094101246005e-05
2.57569438802688e-05
4.63179861623357e-05
1.81179950799601e-06
1.63974736762961e-05
2.77470499710352e-05
1.0262464675241e-05
4.91273137336273e-05
-2.14207829091353e-05
6.32261516068519e-06
5.75564359723189e-05
7.83475116776469e-05
0.000114262625434186
4.98141287888701e-05
0.000108408289215116
1.78006945209191e-05
4.25954941084727e-05
1.09731114123301e-05
4.74789423624132e-05
2.75531429457723e-05
6.65775603872291e-05
0.000129630343573101
7.30332877445638e-05
0.000100944061124451
0.000131107922978328
0.000143868559243036
6.28789098805923e-06
1.96982256354217e-06
1.19943954147249e-05
1.38781339383878e-05
2.43578038251455e-05
-3.45082392073969e-05
2.61537338643639e-05
2.94142673377987e-05
2.49118829603006e-06
4.69676056628253e-05
-1.57058014547479e-05
2.33993682998065e-05
8.05033604686286e-05
0.000136815826785339
0.000114081781334291
9.86079220201526e-05
0.000122725356047324
0.000149019527190861
0.000130274386663899
6.10737455810313e-05
8.70391215668327e-05
6.94955929219949e-05
1.06383196230282e-05
-1.91635855364553e-05
-0.00010349028602617
-5.42972715185803e-05
-0.000102132106400951
1.9102852064127e-05
-4.99279370065937e-05
-4.97007192172856e-05
-1.95932741749154e-05
6.84475729844899e-05
2.36060649993195e-05
6.90392191780211e-05
0.000100572571973487
-2.83223584921915e-05
7.99338549887652e-05
6.47748062958961e-05
8.97599238320674e-05
7.53944536676783e-05
5.65506204151349e-05
9.70487129553635e-05
7.33275645391439e-05
4.74503715154222e-05
1.76952667130401e-05
6.39171180341904e-05
5.05834241316781e-05
2.76255863139771e-05
0.000108538773899102
-3.33673425370173e-05
-1.75063259027025e-06
-4.93635619937093e-05
-1.37345155820921e-05
-3.90287645813999e-06
-1.09279628288719e-06
9.06518277266853e-05
7.26169356117727e-05
7.13261434474959e-05
0.000132618956414916
4.35319356063618e-05
9.50310467160566e-05
5.94427212367607e-05
8.98073689959238e-05
8.5180930944562e-05
0.000108581366686121
0.000159705850016271
9.27993478753869e-05
8.88820821857391e-05
0.000117532662797855
4.9829963266543e-05
-1.84242785185597e-05
4.7693778448596e-05
-1.819900054077e-05
4.38718167452226e-05
-7.23365145800425e-05
3.14479646761261e-06
-1.9295015584169e-05
-5.64766442577762e-05
-7.94321671096214e-05
-1.81614563369076e-05
-3.42609150618762e-05
2.48879726838794e-05
-7.88391416530618e-05
7.20224894784418e-06
-1.21423537234657e-05
-2.81928246194743e-05
-4.66392176258119e-05
6.83102664568313e-06
-3.03546873415098e-05
-9.46548019727803e-06
-6.38445270269747e-05
-4.54846821861759e-05
8.63843181856201e-05
3.37313330160336e-05
8.45384799214483e-05
8.98960718902962e-05
9.53966040172682e-05
0.000132143769222371
0.000106392997936273
0.000210291616289289
0.000184489610301228
0.000161680431470577
0.000173186333324394
0.000172049327514265
0.000145090972237033
0.000175949227838255
4.60884139471996e-05
9.51967149991277e-05
6.80678143882923e-06
-1.18143035938817e-05
-5.55260367296862e-05
-4.38929637647468e-05
-6.72423887751004e-05
-5.91138073754193e-05
-8.0152267497241e-05
1.12195547942055e-05
3.96807555221912e-05
-3.74144600928414e-06
-3.47809263051565e-05
-4.72789850289688e-06
7.02056014501009e-05
3.83839962078795e-05
6.39793883866185e-05
-1.81774812101375e-05
6.56350254884794e-05
2.65348343271163e-05
-2.06625001075337e-06
-2.78320133485007e-05
3.03270978733935e-05
-4.29230433828084e-05
-9.57813370235108e-05
4.8303560425831e-06
-1.33380291153193e-05
1.23911006585607e-05
-1.39780342419529e-06
2.04422837994855e-05
6.64492497197338e-05
0.000119358706188338
7.50288604137881e-05
6.31691902926952e-05
4.88916126443185e-05
0.000107112967623601
5.43113096866885e-05
0.000128561150538442
0.000133756384024373
0.00011269682067492
9.70458525197087e-05
0.000132563024832601
0.000184763837851337
0.000193711195361257
0.000194814231943296
0.000180836245797773
0.000148093217362217
0.000161437898436217
0.000155723637717982
5.00830054907481e-05
6.58749572300938e-05
3.76173449257804e-05
-9.60535964097365e-06
2.21397257966683e-05
-1.76568023505523e-05
1.45712711771959e-05
-2.06076219822439e-05
-8.95197392498457e-05
-7.59225613398556e-06
-4.63471717673338e-05
-5.66423947729474e-05
-6.47670072020799e-05
1.38258195893321e-05
-5.32976521785269e-05
-2.21853032730519e-05
-7.70085846664947e-06
-3.40216292469607e-05
-0.000107579910232605
-2.29404314801666e-05
3.57059269044268e-05
6.42314018640371e-05
3.26853811019883e-05
9.04816316697319e-05
6.01858363719354e-05
0.000135876705081046
0.000106127930597566
0.000110854296841299
0.000144728478463578
0.000141476817330288
0.000139805934723277
0.000190453457727775
0.000128469683771792
0.000183407271157219
0.000136064354887018
0.000103553873511884
1.60902889931818e-05
3.1747681904215e-05
3.63702870484308e-05
2.92457449115474e-05
4.94590549345418e-05
-1.04512248290441e-05
-2.71623357489766e-05
-3.54540581763782e-05
-5.18708629021816e-06
5.76718587096614e-05
3.61334784094001e-05
3.02502364516583e-05
6.44058686132882e-05
4.68145672730173e-05
-3.7319892574898e-06
2.88076476090543e-05
6.66607516762905e-05
9.45607613491324e-06
6.5735050141415e-05
6.81828993960455e-05
2.48697199924467e-05
-6.43514350975389e-06
9.75213971509267e-05
-1.30445620034846e-05
3.50858662457531e-05
3.73212667601714e-05
2.50772684337243e-05
1.1214222654288e-05
-3.68108796973512e-06
7.44710055711598e-05
1.72926251444016e-05
2.74131971867451e-05
3.48325031449865e-05
8.23265873299521e-05
4.7316592233875e-05
5.743789918583e-05
8.11427150547456e-05
6.41305257556579e-05
6.51682414735908e-05
4.3302540974633e-05
2.81250798229901e-06
8.50830829326805e-05
2.17720826890266e-05
9.67918373087032e-05
4.70915062596739e-05
7.62482422524232e-05
0.000105172714559115
0.000103134164329892
7.40767622893025e-05
0.000128698665975075
7.76008263635187e-05
7.20435658782715e-05
6.4795408615411e-05
0.000138449750994178
2.62878724766323e-05
-2.92537424898988e-05
-4.93341667110491e-06
1.91495379397224e-06
-6.05477058810453e-05
-4.37543466050573e-05
-7.10954179222153e-05
2.03088740658192e-05
4.66969707698919e-05
2.43494627663861e-05
6.77730434740872e-05
3.2761683231682e-05
-6.754981501616e-06
3.94662608872252e-05
5.08836305672911e-05
6.8498407768841e-05
3.77760632844086e-05
2.87158675347103e-05
2.73743336077348e-05
2.98035418770994e-05
0.000123635143553173
7.38761680997571e-05
7.03931738397374e-05
8.08427715311769e-05
0.000108643965062966
1.40142146929313e-05
7.52337776595882e-05
0.000111466950920772
7.77129819027553e-05
1.68615630399468e-05
-2.20773528542615e-05
-1.85427021484872e-05
4.08627713353461e-05
-2.60765903345694e-05
2.53947947154731e-06
3.79020749061893e-05
-2.17044216628802e-05
1.38926395925265e-05
-3.59196155956767e-05
1.56527893513033e-05
1.3895498463902e-06
6.30829093358303e-05
8.80903380527973e-05
0.000101432963126432
0.000136104057112762
0.000177565601288764
0.000127873743879993
0.000159658019439344
0.000142639020707135
0.000188733726800431
0.000163400592950909
0.00012706397344122
9.50430046707626e-05
2.06008302716296e-06
1.61987766306786e-05
-1.40002161152617e-06
1.88830745910559e-05
8.6795218524566e-05
2.21315501138751e-05
3.90054837427142e-05
5.81797985590248e-05
1.08040841751718e-05
5.2865950796965e-05
4.0655788934538e-05
2.28951169768628e-05
-3.29708023635858e-06
9.83787171434765e-06
1.6215590599337e-05
-3.45897535480849e-05
-3.27572880634012e-05
-7.25374682943093e-05
9.04915170459881e-06
-4.83321030466154e-05
-3.27109606613662e-05
-8.15947425657411e-05
-5.74928255425834e-05
-8.2310030582536e-05
-6.94912115270952e-05
-7.85716354407122e-05
5.79895201397784e-06
5.7424205804469e-05
0.000105052445965564
9.76379737986154e-05
0.000146560786848639
0.000165287945801761
8.78650698058642e-05
0.000107011129838303
8.40191804936095e-05
0.000128331076793228
5.26352990307431e-05
7.45566114799817e-05
5.47321010421846e-05
7.07687423069925e-05
8.07688676465676e-05
-8.04293238829433e-07
0.000102159216311428
2.8513354986023e-05
7.6491761114824e-05
5.74289394416262e-05
8.16432838107924e-05
7.42893473294879e-05
4.45716733340789e-05
0.000137020074245266
6.04237081435291e-05
6.84174357760443e-05
4.93320871239787e-05
6.85092978391162e-06
8.25097801546871e-06
-1.62796552108019e-05
-1.40250435715383e-05
1.80862735251922e-05
1.76209530110745e-05
-1.53555437474927e-05
2.866679802544e-05
2.22554573902835e-05
2.00841074129007e-05
2.19772854301821e-06
-7.34526313257943e-06
4.47334257644905e-06
-3.022656101199e-05
4.37470327369901e-07
-4.66471184206586e-05
-6.11544472830279e-05
-4.04000118752496e-06
6.98914728990599e-06
-3.37150270675143e-05
4.9817463761619e-05
2.00297544874019e-05
5.89250383733313e-05
7.35446269036617e-05
9.5354685813014e-05
0.00013441274018261
0.000163970789890641
0.000115391474107907
0.000118237954078891
9.67749082096153e-05
0.000202894793148102
0.000178174819428203
0.000155449311918533
0.000136641290127111
8.8919711875363e-05
6.55930807780591e-05
6.16038342404911e-05
-3.43237115772408e-05
-2.55617037500544e-05
1.85124844424425e-05
7.58691851354122e-05
-1.33426490803935e-05
3.24560018650565e-05
2.9732617282013e-05
5.17824410994662e-05
6.75100274436644e-05
4.25084908227816e-05
1.48042756701627e-05
7.61854319745967e-05
-4.44679720745631e-07
-7.02461479179422e-05
-1.72114806062788e-05
4.35882011194065e-05
-2.142009135857e-05
-6.39696305111907e-05
7.09280741609552e-06
-1.62979702380609e-05
-1.37618092414246e-05
6.80568556834627e-05
1.95810138847547e-05
-1.26198220470534e-05
5.78679725093298e-06
0.000125498322272923
7.11585378851319e-05
6.99153661929777e-05
0.000126901410785453
6.81357629521041e-05
6.37360330246165e-05
5.57176563076473e-05
5.36750794544955e-05
-1.8105470762699e-05
8.57778957591377e-05
2.08932109500404e-05
4.80872291072568e-05
5.913847169486e-05
4.07650017615429e-05
9.69528582993993e-05
0.000115395843239345
6.45316365902745e-05
0.00010021334076174
0.000111374330379479
0.000102939119248233
0.000123131746018568
8.82757428255267e-05
0.000147619161858777
0.000109481446319587
3.62052249475646e-05
8.68437877958893e-05
-1.62381161626833e-06
4.61235698573589e-05
1.40971610754267e-05
-1.17541487297514e-05
1.52945777853732e-05
5.40613426362457e-05
5.21060031689453e-05
-6.70458169512058e-05
8.52954002289004e-06
-1.66173931421676e-05
-4.77976329635207e-05
-7.17302767489972e-05
-2.88139570417393e-05
-0.000125013074743066
-2.09717306413996e-05
-1.9916064039441e-05
1.62404478410877e-05
-2.77134675645095e-05
2.27847145903843e-05
-1.37092552649472e-05
1.1182801693972e-05
1.7289011329251e-06
0.000136005696618723
0.000100184441826283
0.000101410754781809
0.000108792385888399
0.00012878715634458
0.000148026015702038
0.000184793555488357
0.000176376029439681
0.000127879517678081
7.46944082932719e-05
0.000113599680159587
5.385810995137e-05
3.36223079506232e-05
5.76861167095864e-05
-7.62567384360312e-06
-3.06710910225061e-05
1.08754956273133e-05
9.74413557480116e-06
-3.16227214132914e-05
2.4521924198493e-05
4.11740040599061e-05
3.18115832558022e-05
4.74803997074558e-05
2.99657921651738e-05
2.92211219828123e-05
8.6229555206851e-05
9.19339355634289e-05
4.42916999742468e-05
5.49921619497261e-05
8.57916219649825e-05
-1.11443687871342e-05
-3.81339123039576e-05
-1.31009577102464e-05
-6.82020300659901e-05
-6.09785784442918e-05
-5.92325521143809e-05
-6.4444983606725e-05
-4.93778880648904e-05
3.24623012199965e-05
-3.82782055212451e-05
6.73149680232696e-05
-4.71650893371128e-06
3.56279657600994e-06
0.000130941446300461
3.83163691541614e-05
6.48909010577764e-05
3.48167860910585e-05
8.06003459289256e-05
9.34557896498902e-05
6.3107340941366e-05
6.82553592890939e-05
3.2411483532441e-05
7.87523056335989e-05
8.60143669190142e-05
9.36660723253955e-05
6.31752624859978e-05
9.20391949869914e-05
7.81518688534323e-05
8.46265665519083e-05
0.000104276713359488
3.69139128192046e-05
-4.58823661788191e-06
-2.85985232933842e-06
-1.16362131459194e-05
1.92764376183683e-05
-9.62877584921133e-06
-5.47784734458114e-05
-2.38379678359499e-05
-2.2036385584284e-05
-8.99679023567279e-07
0.000129614372294063
1.61020279134566e-06
4.28422258118233e-05
7.80126416826599e-05
0.000138976951498526
0.000131918576534698
0.000149301837593347
6.4993027635179e-05
8.51391834492563e-05
2.30506781070056e-05
-3.32028419752764e-05
-2.5428527506477e-05
-9.93876916998614e-06
-5.10697469540177e-05
5.46517610004209e-06
1.21843918146484e-05
2.51102409421489e-05
6.89072578769623e-05
2.27195345950827e-05
9.42996764061733e-05
0.000108075306430346
7.2295223656804e-05
0.000125152651921828
6.9865579300152e-05
0.000131308509107491
8.92105933740335e-05
4.48123081643844e-05
0.000120032780564604
5.27667267686899e-05
-6.77416522268413e-07
2.95491884961471e-05
-5.49958292644018e-06
-4.30896309303834e-05
-1.73854663524854e-05
-6.58173002926689e-05
2.05750207253148e-05
-1.38008214410942e-05
5.74553819850221e-05
3.43766361475792e-05
9.34653725225589e-05
8.51775893638898e-05
5.34166511395451e-05
0.000102682775396475
0.000135127929417165
8.97650405590939e-05
0.000150490463371607
0.000123875217647604
0.000120488838513861
0.000141421198862274
0.000109925250358998
1.87432043028955e-05
0.000128339589395457
-4.75795979492361e-05
5.49026557424111e-06
7.27971215203887e-05
-1.09843472747065e-05
3.45109433645316e-05
-4.55829601422434e-05
9.52979819646964e-05
5.36206011225938e-07
3.00151456825567e-05
5.69896012412465e-05
1.75767825699108e-05
4.30641707883646e-06
2.18714844822073e-05
-3.87991548483596e-05
1.55612163146666e-05
-2.13447933309797e-06
7.17889357958933e-05
8.57489060687039e-05
-2.70760212757526e-05
4.69982816796018e-05
4.37023153977951e-05
8.18116570281792e-05
5.09923277526768e-05
0.000114282757727355
6.6004257042048e-05
7.7358251007679e-05
4.23757381340342e-05
5.27845310069379e-05
-1.69597684007465e-05
-5.84795829643074e-05
5.78088532847379e-05
1.54995411041432e-05
3.89875649796592e-05
1.84041988446677e-05
5.62262022950827e-05
9.05515128448544e-05
6.84724039628398e-05
0.000192137052005433
0.000131114130941134
0.000160451331163511
6.11786206865768e-05
0.000101744935929527
0.000196321232094853
0.000103935752211325
4.54727601210121e-05
7.5322825367527e-05
8.46508948112776e-05
8.56855937510663e-05
9.77169262374544e-08
-3.29803026254041e-06
8.21653483211541e-06
2.48074784354641e-05
1.8025161085887e-05
2.31132903359973e-06
-4.17960726704557e-05
-5.56506720683357e-06
1.807308842536e-05
4.3436336761328e-05
-9.1362763431254e-05
-5.55476718380651e-05
-4.42219354701931e-05
-5.1036196127561e-05
1.32750142555704e-05
1.04492382069437e-05
-1.24768006869237e-05
9.97612789523499e-06
5.29409989658052e-05
3.38543542990782e-05
1.74040121539546e-05
5.60942295377592e-05
2.57546320697427e-05
-4.65713621350602e-05
1.12307617783951e-05
4.07931014229347e-05
7.10109541759609e-05
5.21664354066196e-05
2.11296295888109e-05
0.000146975038240592
0.000134021574152138
0.000151941834909649
0.000121582213664754
0.000140463431320653
0.000110860537638348
7.53561036336144e-05
0.000163554642961412
9.47690294978301e-05
0.000170429842691209
8.0255897928957e-05
5.99999087171815e-05
0.000128586998000824
0.000130042867027531
9.60427014083091e-05
9.90265489546452e-05
8.54716060775884e-05
-1.32590851140286e-05
6.20912562822193e-06
4.04509417596363e-05
-2.90442615100786e-05
3.89825804601942e-06
1.34898820223325e-05
-2.53341600341107e-05
-0.000100963687706709
-1.75098676510844e-05
1.52842835930839e-05
-0.000114765882261134
-4.63565961189315e-05
2.01306270680575e-05
3.94361013339034e-05
2.14979261492989e-05
-5.87142891571515e-05
2.07528619332095e-05
-6.00546224610646e-05
-3.10922302944496e-05
-3.64510220923343e-05
-5.30143399161498e-05
2.86147476717177e-05
-2.70996897166435e-05
3.30216771685827e-05
4.03685753973952e-05
0.00012246336469566
0.000104253592328324
0.00013976063440245
0.000182873292546701
0.000118203909678618
0.000157199174478145
0.000163876561218509
0.000183845927118429
9.76822199151832e-05
0.000216478062240236
0.000172281126558207
0.000149735880580294
0.000142783157490859
0.000124901565468729
6.4753321714844e-05
3.9176919180093e-05
8.63516472492721e-05
3.72423246498411e-05
5.46760116168993e-05
8.12525034124844e-06
-3.67985986146976e-05
-4.60850238916781e-05
-4.32974976781248e-05
-1.68320194280292e-05
7.02404896078939e-07
-5.4954078830145e-05
-8.19772778226165e-05
-0.000105707914526094
-2.94869243699138e-05
2.78869282785735e-05
-3.74396448117599e-05
4.17507827962796e-05
4.03523766271286e-05
3.07498777525891e-05
2.14445863579787e-05
3.30693644294201e-05
5.37967365358085e-06
-1.13990104462264e-06
-8.50647987301427e-07
4.91658180144576e-05
8.51561010013424e-05
4.56913914543605e-05
9.96987378849297e-05
8.58598091042244e-05
5.75053300719355e-05
9.20181224322572e-05
0.000163420692093719
0.000113114383661671
9.30558451120663e-05
0.000125711258504676
0.000131499481230683
2.03567200060003e-05
0.000108802239760274
9.31450369240257e-05
8.07234250019743e-05
0.000103285712253538
4.2538312906188e-05
0.000132200298781075
7.5984240085618e-05
6.12864451084296e-05
9.47965155083086e-05
4.40082938678804e-05
3.18538702984526e-05
6.82061265132041e-06
-1.98927653530886e-05
-4.62875958786463e-07
1.49886115539927e-05
6.316448734251e-06
-7.35562618229263e-05
6.75679128637202e-05
-4.09232547924442e-05
-2.96995724593337e-05
-7.2166738009045e-05
3.4520386534263e-05
-3.24044040579666e-05
2.51340794566211e-05
5.21897796479729e-05
7.83027048429255e-05
3.37083797463289e-05
2.0492179821235e-05
0.000119762040040294
0.000110992512051556
0.000146261125490479
5.24489851758195e-05
6.02744783018983e-05
9.55476956270151e-05
3.77170771932789e-05
9.44091398952612e-05
9.38724951476668e-05
0.000106439313649694
4.38247022213233e-05
2.53237586648819e-05
4.56938240826356e-05
-3.83010086317692e-06
6.81413662002199e-05
6.70954214133447e-05
8.95943820315532e-05
7.93518067436643e-05
5.15302041695872e-05
0.000148402821013564
0.000116115869051753
9.84176789890368e-05
0.000149214603212592
5.2780012375174e-05
2.55725519986453e-05
7.48725975475173e-05
-2.66427535791344e-05
1.55968186549613e-06
3.56159881225462e-05
-2.5775893675365e-05
-4.89332811364464e-05
-3.92300509352584e-06
-3.532605251448e-05
4.09696089892488e-06
-3.65552496261843e-05
-3.57831415132463e-05
2.50982300426454e-05
-1.50501494941775e-07
-2.6516621278595e-05
1.53830791294753e-05
2.10558723454594e-06
6.5735190679864e-05
6.4207288493264e-05
8.60460501902963e-05
7.99460821802033e-05
9.53845627749793e-05
3.88714960497898e-05
0.000104724735949748
0.000150311050337014
7.94458203757281e-05
0.000109880658798688
9.50419128092877e-05
7.77165055338257e-05
3.12863333199745e-05
6.05208647613897e-05
4.85666812886634e-05
7.22658621194049e-05
4.47721400081972e-05
7.8095263909993e-05
8.97938524391556e-05
7.55841119294485e-06
5.48701438844102e-05
0.000113301115061401
9.38485466890234e-06
1.00244134855871e-05
4.13770192686343e-05
6.54382021424543e-05
4.53665661026347e-05
5.01717918494727e-05
4.00108801074858e-05
-5.43070383704531e-06
1.47656102776761e-05
2.51469351303826e-05
4.86113971749544e-05
-1.62581970864746e-05
-4.05339013946715e-05
2.5260439723618e-05
3.36956429278986e-05
-2.0942910291292e-05
2.61210903751429e-05
-1.1204370481103e-05
-1.58779770457753e-05
3.40489092093173e-06
-3.008152764794e-05
4.52610106430715e-05
6.09525540913475e-05
5.0612569743524e-05
6.64147176340566e-05
5.44758885811548e-05
0.000121067392617465
8.7331099186047e-05
0.000106328913346625
9.19471938880998e-05
5.35320770560319e-05
4.77640729383611e-05
8.32089975794253e-05
7.13506221165007e-05
3.15087459306529e-05
9.26268798918249e-05
5.8014935588063e-05
4.87786366160861e-05
6.74228519913927e-05
1.97830089013218e-05
8.51552419355338e-05
4.80838737357508e-05
7.154376460209e-05
5.6598568102809e-05
1.98868450232742e-05
8.88025219515608e-05
6.528426317899e-05
2.28083235571404e-05
2.45605660091531e-05
2.11622586270222e-05
2.9004171420518e-05
-3.11106674142403e-05
-2.88315999637273e-05
1.3353890533369e-05
3.6559929108563e-05
4.91215303452986e-05
2.51608641580655e-05
2.2301806446036e-05
2.42471916268941e-05
2.64722519688228e-05
1.18523578685661e-05
3.37608459540281e-05
1.95220926043199e-05
9.75219720729955e-06
2.6538553795518e-05
7.40536133081166e-06
-6.2157917356481e-05
1.81556300109348e-05
-2.2475873752067e-05
4.33619865117978e-05
4.76181812799499e-05
5.5037883939207e-05
7.99498338646402e-05
5.04289674768126e-05
5.07159073678356e-05
4.09152152719257e-05
3.14764804041423e-05
4.78616221312866e-05
0.000120707985453825
5.59785530510747e-05
3.04924772651719e-05
8.28013669104798e-05
4.61340489220164e-05
1.6537811929151e-05
-1.62195407829965e-05
6.82192377557841e-05
4.83962799366728e-05
5.57842389784752e-06
4.66681361086152e-05
1.92452266781477e-05
-1.23462014525584e-05
5.9024541540071e-05
3.32713265684817e-05
7.10832926331346e-05
9.97697645182443e-05
8.88367275982178e-05
0.000120341255015954
5.63358441589497e-05
6.33962845423743e-05
7.12202071324063e-05
5.25798676612406e-05
4.23897611049464e-05
8.56080885981806e-06
2.05951998597978e-05
2.4435928707437e-05
1.69084567015812e-05
-4.30101829909005e-05
2.71401322445073e-05
-4.03502539678107e-06
6.35834715128617e-07
2.15729646164381e-05
4.65550409118497e-05
7.82347222422493e-05
5.77620737022094e-05
8.04864086012695e-05
-3.7590693847312e-06
2.85451620067288e-05
0.000133399937011416
8.91426650399284e-05
1.03209381108021e-05
4.45342268919178e-05
7.73484906342602e-05
-4.05062742942618e-05
-3.69677263191423e-05
4.28647112498972e-05
4.0029536125808e-06
8.93458286362135e-06
8.93051539655917e-05
8.74662142649644e-05
8.56723330849261e-05
6.06909040758581e-05
3.28117625325825e-05
0.000105496841198005
-1.91891864960172e-05
2.66482828480955e-05
1.016687564522e-05
3.51816709233007e-05
2.27122943274229e-05
2.82097244577576e-05
6.23504929442781e-06
4.33200905184218e-05
4.27925845773575e-05
7.48359260928296e-05
4.25912743657193e-05
0.000175143348636079
8.53855620543094e-05
0.000106673031039919
0.000181886353296085
5.12949490636098e-05
0.000157146777385744
0.000130374672170378
0.000159108124509013
9.32168951795769e-05
5.41938061943615e-05
7.79391285068754e-05
7.07726186150946e-05
2.65144116187005e-05
4.93457043812895e-05
3.48419120971695e-06
-3.81797803888121e-05
-2.96921784754353e-05
-3.21316575923988e-05
-7.31177536189277e-05
-2.94788458209806e-05
3.98289951754313e-05
-4.47930258491727e-05
4.42114410740506e-05
1.69068816270976e-05
3.05649145829548e-05
-2.95042850488682e-05
3.8960346867858e-05
3.69559061994861e-05
-8.23152690337851e-05
1.89826931000122e-05
-3.30391155128883e-05
7.61501525789917e-05
5.26526135318735e-05
6.71763822386521e-05
6.80895166286805e-05
4.12553896131287e-05
6.17669560088145e-05
5.82120524632692e-05
0.000137340590229872
0.000107228451032487
5.02915568324862e-05
0.000125670376651175
6.70967130530332e-05
0.000124760289361544
0.000110295960813991
6.27322563513488e-05
9.67941621640541e-05
6.95851094105992e-06
5.63792192163035e-05
5.73696504751391e-05
-4.54537774271266e-06
1.5694214917458e-05
-3.01141006561726e-05
9.9931465798727e-06
6.72980237446992e-05
0.000100206317496642
0.000130526152979635
7.96173097915698e-05
2.05958328347832e-05
-1.386916966067e-05
3.63883740807812e-05
-1.68045828597239e-05
-3.10953185063612e-05
-5.44531142268744e-06
-4.79894478521109e-05
-3.65883101010407e-05
-4.54624576065058e-05
-6.46955709959167e-05
1.96180908642892e-06
2.4935778101151e-06
2.28889112668962e-07
-3.85223192785414e-06
-2.76361377568837e-05
5.95741573103743e-05
5.81411590501197e-05
-3.25392193449145e-06
5.68787734035309e-05
6.28711142023943e-05
0.000109061587581951
1.83147990845794e-05
7.3977750213582e-05
0.000182363380509987
0.000132563811744438
8.6207881352949e-05
0.000117546170909838
8.39178400098985e-05
7.4632288866856e-05
0.000121050016442311
8.58051477302382e-05
6.97106577419006e-05
9.85720509397421e-05
0.000105078476550936
5.82292266381303e-05
2.96051537866879e-05
9.99007106901505e-05
7.32847886609157e-05
2.0681192482218e-06
1.38434784406803e-05
-5.37546670303452e-05
-6.15817087861231e-05
1.46476191934032e-05
-3.91112014908787e-05
-4.26066587000014e-05
-2.14619524520798e-05
-7.36360801953681e-05
-3.91177677002215e-06
7.14321735838277e-05
2.33065555803966e-05
7.65115537243873e-05
5.05106386176516e-05
-3.40000203127935e-05
6.30579046400782e-05
0.000102213561456474
3.11180651939437e-05
1.54991821942552e-05
4.12322427255374e-05
8.70176938126982e-05
4.83543814839407e-05
0.000106000383064328
8.23290443670886e-05
0.000133385266162683
-2.26516982078465e-05
4.9462689869998e-05
8.36815779622776e-05
8.77084450016033e-05
2.4197244115513e-05
8.19432344758485e-05
4.91802311960187e-05
6.16164904016068e-05
6.71173917270191e-05
1.79174537900011e-05
8.81466218642687e-05
7.8586900459469e-05
2.90052376147504e-05
8.27729414685129e-05
-7.42568689095165e-06
3.78839619380277e-05
4.23374053262876e-05
6.2546142338333e-05
4.70154196865465e-05
6.54537756498806e-05
6.15763997227628e-05
8.91957397915562e-05
-6.89333774564047e-06
-1.78206095531438e-05
-1.25587360052063e-05
2.94289860506653e-05
-2.69728903708047e-05
-2.15056400264133e-05
6.15251240709928e-05
1.2190964254004e-05
3.92291628242113e-05
8.37386456934321e-05
0.000106112741028491
5.36504068487613e-05
8.29359441849851e-05
8.0971277005075e-05
0.000101613050308553
7.33053256188824e-05
0.000135560027650805
7.7737420417561e-05
0.000109898619339303
7.53956180664344e-05
2.26832183852059e-05
8.3523156280091e-05
5.36400990109877e-05
0.000101123191297375
1.34631537037736e-05
4.40199832200176e-05
1.891220910826e-06
2.11824371257248e-05
6.24317603822061e-05
4.48570360538509e-05
1.66342136760711e-06
3.83861458880791e-05
5.65458967408974e-05
3.59210274383127e-05
4.3537508008451e-06
3.43204022906193e-05
7.43621240493119e-05
-2.76691050138287e-06
3.00915200509328e-06
1.27565973237258e-05
2.9720233359941e-05
7.24007160129038e-05
1.70999348615398e-05
-8.35203009128273e-06
-2.25654211208618e-05
3.21932911380535e-05
-2.31758598583752e-06
5.3249515358196e-05
3.17163793152005e-05
4.46887642475386e-05
0.000108462985241875
5.35544329271018e-05
0.00010320274484176
0.000151501208661862
0.000122347301578495
0.000134320698795341
0.000125458269536682
5.20392415308541e-05
0.000139744734580292
8.66321396330636e-05
3.98609431610574e-05
7.66191696366505e-05
1.17168396010685e-05
8.78827426927909e-05
7.50089779618242e-06
1.68271520522371e-05
2.97168147426168e-05
3.10914844122051e-05
4.80885153066136e-05
4.39498763368857e-05
-9.96658101129475e-06
1.52493007030882e-05
-1.8659866836912e-05
-2.49329892737754e-05
-4.14447755769255e-05
3.22436600500024e-07
-3.65394812894659e-05
1.85486248452248e-05
4.82793152966918e-05
2.78352986457614e-05
2.64809857648474e-05
4.1026202660636e-05
-2.38291545137161e-05
2.21722827518414e-07
7.85879163636641e-05
2.19527182457979e-06
7.44249538391427e-05
9.41077427464174e-05
0.000111636691870537
3.93225120001419e-05
9.8132343410764e-05
7.30432883662382e-05
9.99620903413213e-05
5.00387267144416e-05
5.97770303662624e-05
5.2134393244347e-05
5.51584187848487e-05
9.35241190723599e-05
0.000152265663984948
0.000116676461895963
6.20299274379968e-05
4.64392355715335e-05
3.52265539653457e-05
7.65130420764189e-05
2.73819841432192e-05
3.00126925154444e-05
-6.9002020196411e-07
-2.42017161534323e-05
-3.87246664045378e-06
-1.30111338335876e-05
3.03778128362085e-07
-3.91827265783292e-05
2.47586418574412e-05
1.85033757426792e-06
4.04598905791994e-05
2.8407051408872e-05
3.37210825123915e-05
2.39355387437706e-05
-1.35952819220759e-06
2.09568314716826e-05
6.36179922453354e-05
0.000109398585495841
0.000109931453757857
4.51827906453327e-05
0.000123215412762648
8.07344799732327e-05
2.20559280567493e-05
3.64955983488743e-05
2.37927568416432e-05
-3.15940943680755e-06
2.71407232470999e-06
2.94212959423005e-05
-1.30700584016712e-05
2.1784483246478e-05
1.12614168448109e-05
3.74146171672221e-05
0.000115036062952478
8.1770714937213e-05
7.83753444008787e-05
-1.52887035019812e-05
4.93059922177475e-05
8.83891091080974e-05
6.43239131462538e-05
6.13148876395896e-05
0.000159275944263562
0.000100950350463366
0.000131707854535113
0.000152072738508447
4.06289872629445e-05
0.000120322608496105
0.00010338525320225
5.4867959119758e-05
4.94376969907167e-05
3.50461101716399e-05
8.94135686564182e-05
-2.28919630811384e-05
1.39451147431551e-05
-5.98637199030558e-05
-3.0424254187142e-05
-3.29541807081979e-05
-4.54749541806269e-05
2.0456904889018e-05
1.61949725385279e-06
-1.9556807121117e-05
6.52223992241037e-05
-6.27908305746961e-05
7.4003719618071e-05
1.65268285131187e-05
4.13920502370364e-05
1.77773890257642e-05
5.04827173813487e-05
0.000114320852204675
9.70283092078018e-05
5.32025080765461e-05
0.000110009487373192
2.66129362359094e-05
4.17051600706467e-05
2.24007796010404e-05
8.43243040660383e-07
-1.0532346987285e-05
-2.9110118835434e-05
-1.67810515751409e-05
-3.45260316526152e-05
4.26008130607001e-05
4.50677870626638e-05
8.09320388480013e-05
9.18128171178017e-05
0.000156146961792054
-8.34203201425845e-07
9.27888362799625e-05
0.000114771537524249
5.48955847417108e-05
0.000124043746282565
8.15879992422767e-05
1.92450941915535e-05
7.19587023144415e-05
-1.82086092003216e-05
-4.37019401100437e-06
-3.65502878248929e-05
9.74757822845201e-05
-4.71907317924706e-05
8.96243321287414e-06
4.62947051519921e-05
2.19118168328376e-05
-6.94391654677758e-05
8.09989857957056e-05
7.10442951832713e-05
-1.87353232623052e-05
2.29327659894931e-05
4.12253051105365e-05
5.57686085688326e-06
3.04343155204365e-05
2.17155985046203e-05
8.30011597324979e-05
7.67742497575402e-05
8.00924194011137e-05
4.73239866881452e-05
6.56087848451427e-05
0.000119543377466751
6.96790699835015e-05
4.84136922516991e-05
0.000122512421205108
1.80786812714763e-05
2.66872708963719e-05
-3.75336148092658e-05
3.26423523785615e-05
1.87931632445478e-05
-3.04464069637046e-05
4.64988305911799e-06
5.17872322873661e-06
1.12503268058516e-05
7.53311975925268e-05
5.86007455427646e-05
0.000102665236247157
6.41160069855713e-05
0.000103936890295292
0.000127516789224132
9.68960216115657e-05
8.97763484328808e-05
0.000121540445646595
9.01731725767604e-05
4.16245665348764e-05
7.63419555074793e-05
3.43356996533634e-05
0.000102167111468599
2.43115397816813e-05
1.67859218929714e-06
8.05548318421786e-05
-1.24904126134776e-06
-5.06370373359035e-05
1.97855807949095e-05
6.46754117650516e-05
-1.96363290544923e-05
3.05865184905388e-05
-4.40101482468188e-05
2.5948535637077e-05
1.03223612235411e-06
7.90135345069526e-05
7.34688243387849e-05
4.67925550354337e-05
0.000117987760963029
1.30270956991992e-05
6.43443199884044e-05
0.000128615711084438
-1.4456211808934e-05
-8.44260620786622e-06
1.97071739232215e-08
3.37595346065034e-05
1.27792709049231e-05
4.04799546925224e-05
3.75880199650126e-05
3.11900250907399e-05
4.44071604182045e-05
5.35278052333618e-05
3.10275912567263e-05
2.82232515942238e-05
1.02913949988982e-05
2.31671146499331e-05
6.19868484824214e-05
9.25377609474444e-05
4.41674050270765e-05
9.53629907947401e-05
0.000114133911672644
0.000140726583386081
8.12893671857345e-05
3.98402572366953e-05
7.19196416272723e-05
-6.6189776672657e-06
8.57463938405133e-06
-3.47934403343193e-06
-1.2358395012057e-05
4.02441356440362e-05
0.000115729448059637
2.27943350289306e-05
5.72305221513529e-05
5.51058020838877e-06
4.14167752385718e-05
4.66169438311603e-05
2.24802764068365e-05
8.46834055283133e-05
0.000163886332679883
6.74585372804843e-05
0.000153911433329208
0.000138751727932593
0.000121251833714942
8.47613559519744e-05
0.000138269000022549
0.000143269011428883
6.64985446152858e-05
7.22048496115539e-05
5.44191471278414e-05
3.99875607186125e-05
1.435489314835e-05
-1.41605767187447e-05
-8.10150263744677e-06
-1.45235241605807e-05
-3.6834862066346e-05
-1.93933987238982e-05
6.20190016477059e-05
-2.33206279891779e-05
1.18383463474301e-05
-8.78355008446467e-06
3.97709927043524e-05
-4.72083653918827e-06
9.08020785588322e-05
8.7558228562342e-05
4.493533900559e-06
7.96410688905111e-05
0.000111808823577175
8.72228894905779e-05
3.67238318792877e-05
0.00011232862821366
6.80864518647899e-05
3.77791468572868e-05
2.15110069397237e-05
3.5255558596823e-05
4.29694120954431e-05
6.36743189087765e-05
1.9561507657376e-05
5.67651799709958e-05
3.59155246094846e-05
0.000104541029332246
0.000139974311365941
8.44134852654828e-05
9.20574668647513e-05
5.94910899326747e-05
5.83171249080796e-05
5.25800693770766e-05
2.00412537606343e-05
-2.26922404119127e-05
4.94836337269529e-05
5.69873885348156e-05
3.65503312155541e-05
3.43022624454115e-05
8.07276866999235e-05
5.30469536921068e-05
2.90289283838379e-05
0.000126758094942754
9.61258845424316e-05
0.000102770253938853
3.68058044591218e-05
6.73086062086806e-05
6.9140054270142e-05
1.71783026462872e-05
7.67070793012753e-05
-3.30116380146207e-05
2.84359080026419e-05
-3.98613005691861e-05
-1.47615301171406e-05
7.90145523744267e-07
-4.36603110309505e-06
3.24702898924487e-05
2.1354378455247e-05
6.63583499446094e-06
2.61643549819972e-05
6.19414631346468e-05
3.98934163970219e-05
8.44724382725749e-05
7.54171253961091e-05
9.21984877909682e-05
1.2753044222921e-05
-9.89051524867896e-07
6.44512091104299e-05
5.92864205963496e-05
0.000102146792281019
9.56532298541309e-05
4.91697324190142e-05
0.000124721862461139
0.000122764418823615
0.000116621311525014
8.60156763929201e-05
9.39063523231143e-05
8.4896091033648e-05
6.37887218128188e-05
5.25187865771197e-05
3.38551997282704e-05
6.77689680141688e-05
6.75732539698796e-05
9.56358509372121e-05
4.11981677023514e-05
3.58130348246685e-06
-2.05529422054699e-05
6.74832879675492e-06
-1.84775168096643e-05
-3.27190139298662e-05
-1.15424900478429e-05
-5.57022286849185e-07
-6.00389960909519e-05
-4.66270327153728e-05
-3.73052647474821e-07
1.83087220666374e-05
2.30546089680625e-05
2.83516562179069e-05
1.45091647036833e-05
4.58141960629425e-05
1.91979340115639e-05
7.35547028324495e-05
-4.84711576039675e-06
-1.06193538849266e-06
4.57860344076226e-05
3.94450844459483e-05
9.72818221493859e-05
-2.0265333142304e-05
7.02281436366372e-05
6.88498015689749e-05
4.77708602240349e-06
0.000136286556486612
7.67231029247139e-05
0.000119326962431484
5.05821735632126e-05
0.0001134576452581
3.26261448425338e-05
6.01292479939759e-05
9.32721893201372e-05
4.13656186325557e-05
3.53084006147917e-06
0.000111302502519032
6.84371910092254e-05
0.000103927582760307
0.000133379479584875
9.44865157596606e-05
8.02190234433396e-05
6.97876171136145e-05
0.000135537584376099
7.38968232164108e-05
9.21912012038257e-05
1.9169915162999e-05
-3.98919744994173e-05
-5.41416123432963e-05
-3.79504061204359e-05
-2.05085556010396e-05
-6.37421702525517e-05
-2.1968944626205e-07
-8.88641715883795e-05
-6.68110016072261e-05
-1.64404456142743e-05
4.54086081166709e-06
-5.32174472222308e-05
8.82561026924889e-05
4.95960204126663e-05
-2.66970033028083e-05
-1.31748936235234e-05
0.000111599911946873
7.47400465170557e-05
8.80147922451032e-05
8.13435387017227e-05
9.87370230562652e-05
0.000151536354851747
0.000113275883669892
7.79727254374482e-05
0.000162615711614655
0.00017844798271692
7.98483004261881e-05
8.07861611840943e-05
9.45367770120856e-05
6.396540372356e-05
2.68613503892864e-05
-4.29345176182509e-06
3.7046939164777e-05
-5.08233723627173e-05
4.1054275789153e-05
4.7378358291818e-05
1.50577806611851e-05
-2.28398238608085e-05
6.27884824168519e-05
-3.40829963396357e-05
2.81769591811847e-05
1.11439553768005e-05
6.51452368971475e-05
-2.21436055920812e-05
-4.65069232537485e-05
2.70391553916753e-05
8.54530788241448e-06
-4.9304951849257e-05
5.21339681788174e-05
2.44511808832743e-06
8.78617532123213e-05
4.42916379304307e-05
-2.29016881652327e-05
-1.58178096588838e-05
7.00287143610498e-05
-1.37510482665861e-05
-1.06294623613343e-05
3.21576561418573e-05
2.61428176166223e-05
2.48676371069058e-05
8.6061965930071e-05
1.72291902409771e-05
4.68706411752127e-05
9.03071128816267e-05
1.39200120712985e-05
6.76665056049831e-05
0.000114064348906075
8.13509570868018e-05
0.000102424827065814
4.24862382268591e-05
3.87543699703539e-05
2.63472920766856e-05
6.31654114426248e-05
9.63803436299467e-06
2.87530982386688e-05
5.42182632699116e-05
8.20107887978392e-05
8.43794392997306e-05
7.83685793590087e-05
6.45340502654046e-05
3.38961871210665e-05
6.28766918730265e-05
0.000175253788203587
5.94480841262127e-05
0.000120702899849688
7.39165508858806e-05
4.2406899330349e-05
6.8697330099228e-05
-1.38041513022288e-05
-1.75508291213514e-05
0.000141261694720725
0.000110709696183007
2.17909021755347e-05
2.58135191464145e-05
-1.74538538733058e-05
-4.91082829847174e-05
-4.45046990307079e-05
-7.24225296478023e-05
-8.08573611744639e-06
-4.60439706069945e-05
-5.30331204628905e-05
-0.000100371059414199
4.3980109279203e-05
5.05137014434603e-05
8.35630123537173e-05
1.24118869812784e-05
6.72870080640871e-05
7.20320198363141e-05
5.50276957349273e-05
5.67976362351851e-05
7.41442495069229e-05
9.53133413072915e-05
1.63403260158944e-05
3.11541138262445e-05
8.96888419297506e-05
1.93870785286322e-05
3.72973531970966e-05
3.75706651906186e-05
4.47307898861879e-05
9.81358028158954e-05
0.000147743875587341
5.10056754936436e-05
5.31130220922569e-05
8.91489331771561e-05
4.05515629161698e-05
6.27001727189245e-05
8.30063465747077e-05
4.8185443369958e-06
2.08086496964409e-05
3.97606471131023e-05
1.32363899519859e-05
7.82283423068664e-05
2.77241988543817e-05
7.43082231171647e-05
5.43354156543293e-05
8.59821828551764e-05
5.72620784352929e-05
3.5078288765052e-05
8.45339136582048e-05
6.01938218817856e-05
6.64552690239583e-05
3.0160456136212e-05
2.44951239118942e-06
-1.73857603493102e-05
1.20372536785854e-05
-2.05494319660446e-05
-1.84377143410605e-05
-3.00809055584552e-05
2.56748472686826e-05
-4.3140560777553e-05
-1.06083386837699e-05
2.52061204345318e-05
7.74369508390012e-05
2.85954993832059e-05
8.25101229178145e-05
-4.14836233301619e-06
-1.6888025016942e-05
5.96175954019209e-05
2.15736242115177e-05
6.43198567432575e-05
9.90375368727683e-05
5.36469495369203e-05
7.13931971737815e-05
0.000150060109525499
4.83201413944355e-05
0.000102867554720938
1.85601544484144e-05
9.10097196908313e-05
7.11780308677224e-05
4.15241654456451e-05
3.8337148848264e-05
4.36922915588816e-05
3.12290041915219e-05
-2.85671823917206e-05
3.33248014263047e-05
-4.34008710539791e-06
7.36769645935211e-05
6.40573880936548e-05
5.25298654279976e-05
5.57129008187774e-05
5.36526025021612e-05
2.07882099641454e-05
6.23197968177717e-05
4.46902685559849e-05
4.99382882663147e-05
-4.45097784177952e-05
5.76603313891807e-05
4.66796073957227e-05
3.69464938309945e-05
3.52756660238543e-05
-6.10797436690648e-06
2.93169006604896e-05
2.39311949216627e-05
-9.22562022988359e-07
-4.2829697354192e-05
6.78467799735707e-05
-7.27256174227904e-05
-3.99386991261377e-05
-1.06719173498092e-05
-2.59230925938393e-05
-6.69027625468946e-05
-2.77913280769832e-06
8.81116436597953e-06
-6.19245702493713e-06
6.06889485885043e-05
8.11646271119626e-05
7.88231951038589e-05
9.03315691677997e-05
0.000130431887068362
4.96290645011293e-05
8.92300869302388e-05
0.00014964239229724
7.63173724946958e-05
0.000132568707016679
0.0001995538379576
0.000176142421952576
9.64978903781084e-05
0.000111057282355496
0.000124049434975414
8.91816410864469e-05
3.90699161054835e-05
5.74372627180824e-05
-1.14193142341887e-05
3.5840364866731e-05
1.90991718530148e-05
-7.71047625178297e-05
7.29967578927815e-05
3.02801214363807e-05
-7.21607925952118e-05
4.11882220058435e-05
1.5637009835845e-05
-4.51286226159537e-05
1.79552030674234e-05
-2.12534955440104e-06
2.32277054484627e-05
4.9705387214938e-06
6.14170833462662e-05
1.34527111709422e-05
-1.49404695033086e-05
5.7872002934362e-05
1.97313086927678e-05
7.65805560390519e-05
9.82932071051368e-06
6.03705918339529e-05
3.73766094140032e-05
3.33689299966632e-05
0.000128076519110531
0.000110847841956804
9.73983428895474e-05
7.45564938049506e-05
0.000112309895026885
7.09817732915483e-05
5.2054368199541e-05
0.000112146598350866
5.88127620351672e-05
7.44687835861039e-05
6.70637209741884e-05
1.46225711670213e-05
3.95928403418309e-05
0.000151192159997604
7.21628679680203e-05
0.000100365664954862
9.47704737137397e-05
0.000154225916083816
6.70737046425161e-05
-3.24903563414479e-06
7.39278532946839e-05
-1.36226592153728e-05
-3.20754469533847e-05
4.33166916851841e-05
6.09750304526065e-05
2.02265715299305e-05
1.23031629692335e-05
-3.09322537933375e-05
-4.6220374939651e-05
-2.59487151815785e-05
6.27958391689239e-05
-4.00605596854532e-06
5.38980923603635e-05
7.19831501728868e-05
9.78298821299811e-05
7.22545102226788e-05
8.23581609504152e-05
4.71160659550127e-05
7.18320079542298e-05
0.000159640830701227
6.55345260914121e-05
-2.24012425510098e-05
7.43393854395801e-05
-1.01140606149765e-05
5.24720736635307e-05
3.2528032078521e-05
3.49434049110671e-05
-4.4932354130203e-05
2.24972658920589e-05
-2.68602574909512e-06
5.54729040469257e-05
-4.79714688483496e-05
-1.02775237136965e-05
1.14327183672799e-05
5.20286658592502e-05
9.47151485296898e-05
0.000125400524923702
8.67250827559325e-05
0.000127670809093369
0.000111102228619422
0.000132323642992756
4.71732343559445e-05
4.83325220997655e-05
5.88041032852266e-05
9.18807592671402e-05
4.67960689245665e-05
1.03158124475945e-05
5.41650101299458e-05
5.41271733459735e-05
2.14933184364247e-05
-1.36380320070204e-05
-2.21174904616491e-05
-4.98560420617337e-05
1.70480773605808e-05
-2.86319981301304e-05
-6.45207578044645e-05
-1.06281253388735e-05
-5.14446785576819e-05
4.94975418758837e-05
4.71110945045889e-05
5.99053010356439e-05
-1.29705491851333e-05
0.000102101130748315
4.53974334113661e-05
0.000118849506486968
5.94000442877168e-05
0.000110624137674211
0.000121250811237396
0.000155311487586696
0.00012761153850154
7.57068289036346e-05
0.000138168710519634
8.38946255567338e-05
2.59304073452234e-05
7.37124594206793e-05
-4.08462628130167e-05
-2.23441358351219e-06
-6.05323541501955e-05
1.98080423947679e-06
-1.80424056096683e-05
1.86187948705664e-06
5.46615824758419e-05
0.000104630615712767
3.27911969986841e-05
7.72453341873477e-05
8.17462427851502e-05
5.56094439381728e-05
8.56128084311976e-05
8.29354249607185e-05
3.33248997975122e-05
0.00011474511365056
9.85784605325485e-05
0.000104452277857989
-8.17044803538319e-06
1.72938355891186e-06
-6.53295986322369e-05
9.29345675994957e-05
1.5404645591257e-05
4.6816539744651e-05
-6.42236405067566e-06
-2.37093350404475e-05
4.73885809385403e-05
2.11080713147502e-05
1.54679705418967e-05
8.88736327898091e-05
9.16966207663276e-05
5.74478466815989e-05
0.00013486554921558
6.01127821946717e-05
6.58168712946517e-05
7.21111346168567e-05
4.41905153463353e-05
-2.22897215126253e-05
-5.69190002551057e-05
3.64206960519757e-06
1.42878260580139e-05
-4.02886493229368e-05
9.04257507116287e-07
2.94984394651514e-06
7.07141152859576e-05
3.89008275137399e-05
0.000120891693697951
7.32963751789186e-05
9.99759416447545e-05
7.67918758895312e-05
-2.55040559038999e-06
6.51305205832162e-05
4.52296717293087e-05
2.88876461683728e-05
-2.238927772254e-05
5.30040006479575e-05
6.57270394287434e-05
8.15214882024567e-05
8.2480181855019e-05
6.3806128008791e-05
0.000104740994519975
0.000105146525821351
9.44449085819176e-05
8.55716171935091e-05
6.82914784403696e-05
7.67102565249637e-05
4.6848924648493e-05
9.06788632880301e-05
4.14767433193173e-05
1.30388419223049e-05
-1.75246884682024e-05
1.66305424761174e-05
3.28551516687006e-05
2.76944500147946e-05
4.80675264802577e-05
3.59577146483332e-05
8.32818808096812e-05
3.03060572070639e-05
4.4813473496635e-05
7.49902256434972e-05
9.12605266084051e-05
1.91547921808996e-05
4.96965406117773e-05
2.49832676701761e-05
4.93188215165653e-05
-5.96373113422894e-06
-3.24493655726182e-05
-7.46686821884358e-06
-8.95106705595239e-05
-2.25202347836089e-05
3.76334095002965e-06
2.96914829928692e-05
3.90880690379444e-07
-4.66946125664015e-05
-4.4906526039415e-05
-3.36170512572993e-06
4.00358862028736e-05
4.32470665077918e-05
0.000112830937228061
4.31913970033022e-05
0.000120952373961754
7.94749994411643e-05
0.000140400245251079
5.53246831635354e-05
8.54897092354705e-05
6.89742755326225e-05
0.000143431257845894
0.000153036433743805
9.62693889358136e-05
8.3909249724796e-05
6.15747180510355e-05
5.88442392038488e-05
3.40611111360151e-05
5.0618930506723e-05
-1.48624784818261e-05
-2.13440194648297e-05
2.85628688677936e-05
-1.38915421575981e-05
1.02123969191686e-05
-2.17120799649307e-05
-1.22494375917074e-05
8.53597645972565e-05
-3.55378415737993e-05
1.54029601400819e-05
-1.09642392679275e-05
5.15697164673778e-05
9.64073644171306e-06
2.07348244129925e-05
1.34873893833158e-05
5.96396417033954e-05
4.86197947975236e-05
4.83352638194771e-05
9.05843322871279e-05
7.81775514498815e-05
7.60668669010795e-05
-3.02501298554816e-06
2.66492979285605e-05
-4.83862355715134e-05
-5.51632208032349e-05
3.00346760813833e-07
8.06790919794458e-05
4.44990993853247e-05
3.647177398009e-05
9.03378066117394e-05
0.000123310076587742
0.000102708193577306
0.000100159355305963
0.000115133325750676
0.000157898991549941
0.000175597940173973
0.000143035511789529
0.000119942210984814
9.99656202859768e-05
8.5677356783331e-05
3.36881780827437e-05
2.7790336013887e-05
2.53599739343633e-05
-2.84464121800522e-06
-2.35930506263626e-05
-1.00000758372631e-05
-1.83282167622166e-05
-2.78957316472115e-06
-1.2045496480675e-05
-5.48121446960738e-05
3.6083602070088e-05
-1.21792537355138e-05
1.33794140220164e-05
-5.32088306165069e-06
7.30227638220405e-05
1.5812077351336e-05
0.000109251893323129
5.32067634327238e-05
5.97988755982393e-05
0.000125792398035845
4.56661132285956e-05
8.73038452886923e-05
7.28780275279529e-05
6.10307702367824e-05
5.15769216756582e-05
5.85339528998064e-05
3.89603903240777e-05
-2.47738423628144e-05
-3.84721803601402e-05
-2.78260513477207e-05
-1.42067119850824e-05
-1.17416312766457e-05
5.87179291338429e-05
-1.2472770317333e-05
4.78801391099854e-05
7.72942387930956e-05
4.47248906829311e-05
7.34039382790809e-05
0.000143301264527906
5.8042947041392e-05
0.000115256439126786
6.70768888143959e-05
6.12871735344713e-05
7.95406228279757e-05
3.84873149204614e-05
6.28762899640382e-05
7.19024121734944e-05
5.99825934290149e-05
1.13450475087712e-05
8.28813266712737e-07
-1.90579644614452e-05
1.7257904480867e-05
-5.34540886735447e-06
4.01180953128583e-05
4.50858298562991e-05
2.81592236144834e-05
-1.65215705980299e-06
4.31501279141632e-05
6.7068699361678e-05
0.000123019552805403
0.000150250241716727
0.000121001477928213
0.00018651304298239
7.41360729301346e-05
0.000142445135893579
4.73773719578358e-05
5.56080295896589e-05
5.35336011059271e-05
1.22782504419232e-05
6.51941484420509e-05
4.4419240626646e-05
-1.82289070286237e-05
-1.86091377572222e-05
3.18017608697231e-05
4.18887876261838e-05
4.93749901528447e-05
-1.04436892977144e-05
3.80997287752257e-05
-2.16221690572869e-05
-4.42379327469487e-06
3.12122435227036e-05
6.33533558476185e-06
9.12590096924803e-05
6.92676022893369e-05
0.000123097850283388
0.000119873794906399
5.68555522868403e-05
9.3743278090287e-05
5.78807457645591e-05
4.45723446289765e-05
3.03159247611002e-05
-6.8863092137268e-07
2.71790346441187e-05
5.58016828343053e-05
-3.343987287134e-06
-7.65069401435274e-06
-2.57036576090284e-05
-6.08468471724634e-05
-9.84212688710066e-06
-5.29356316440136e-06
2.54659487435419e-05
-8.01717154498307e-06
8.5532392275948e-05
6.40532888689593e-05
3.36444091209041e-05
0.000107548149551866
0.000112258221066363
0.000130678566727133
0.000114960650256549
7.6122405248509e-05
4.99456281324359e-05
9.36101043526058e-05
6.04570864412108e-05
0.000104263686383944
9.35462633399145e-05
5.82188248196198e-05
7.93293605613562e-05
1.75183509532862e-05
7.12738680440113e-05
2.96478939327283e-05
-2.51487713282297e-05
-5.35998922862058e-07
-5.30142432575867e-05
-0.000106542271354094
-4.61121485187718e-05
-1.67812591831236e-05
-1.65289840040856e-05
-1.69184077541338e-05
-4.32867049710051e-05
-4.05985842987867e-05
1.80707428242284e-05
1.60410869629474e-05
4.65086943442624e-06
5.41729884965094e-05
1.96361239525474e-05
0.000127938713083038
4.9758499796137e-05
8.75917083787677e-05
0.00013080653189781
0.000117754684806155
6.88383230633088e-05
8.27136197683426e-05
6.39578395942461e-05
8.0157032142483e-05
1.05063339361432e-06
3.69617291712132e-05
4.18075477409215e-05
1.99944779524849e-05
1.85472488492068e-05
-1.74033885044799e-05
2.222550692819e-05
2.53028080946074e-05
7.10400610075136e-05
0.000102954885030621
4.76952120381414e-05
9.01244594912465e-05
5.32875662416869e-05
3.60229430427656e-06
0.000121041350318046
0.0001153278963465
6.11909807323297e-05
0.000107464800481668
8.46075880779158e-05
5.25750515786908e-05
3.31208298352891e-05
2.33099822969231e-05
-4.65522343797385e-06
1.11759929992512e-05
-2.79562966649921e-05
5.7352670937483e-05
-2.52189211578338e-05
-2.58699689776207e-06
6.59375217619583e-05
6.35268523805233e-05
7.53840655767044e-05
3.01276627101864e-05
1.9850428654155e-05
6.74157863726707e-05
-1.99489873636666e-05
7.59022262376113e-05
4.8998008661799e-05
0.000104820917941428
9.77702489707007e-05
9.44764602629101e-05
9.19813975865251e-05
6.65054412694014e-05
5.81011668805541e-05
4.93892998904023e-05
3.99681715906834e-05
3.79218980668448e-05
-3.84482426707524e-05
-6.48171537918642e-05
-7.15911502957754e-05
-2.33243641219925e-05
5.74101710436426e-05
3.36217891780824e-05
1.70507730138947e-05
9.72103556859742e-05
0.000110725499901137
7.76198636760978e-05
0.000101470414323738
8.92580989177925e-05
0.000125782062054081
0.000149987765098638
8.96348735043005e-05
0.000108797670792008
4.31183262179534e-05
0.000134563858872629
9.24141276364088e-05
-4.61686855147415e-06
-3.6724420298989e-05
-3.84712053819354e-05
-1.97684220613548e-05
-1.54560227826095e-05
2.445352532982e-05
-3.5648386778824e-05
5.92114033350245e-05
7.31644866000125e-05
-7.49943949842887e-06
4.33539428705745e-05
-1.67891829727687e-05
3.93783030135214e-05
6.64781748794043e-05
4.7137704455899e-05
5.55231581018037e-05
0.000139536386662018
1.81372909671348e-05
3.72375731911333e-05
0.000113388311133187
8.09450159411937e-05
0.000118499348196614
5.6132280282751e-05
7.63752859208941e-05
5.06485543839013e-05
7.17186067242789e-05
6.40868229770193e-05
6.24113347746414e-06
7.27176705261375e-05
2.80299436089639e-05
1.48259745234956e-05
5.51895013291941e-06
2.40744822582184e-05
-2.37753123710225e-06
9.9036871129517e-05
6.66098994848155e-05
0.000123217173865739
7.56965367083617e-06
1.23169239055183e-05
3.77089074368723e-05
6.8470531671153e-05
3.55478027911455e-05
6.23558204218229e-05
6.99657596690538e-05
8.98301367634382e-05
9.9725076657701e-05
4.61418019850644e-05
6.38885450530812e-05
2.62382743669587e-06
5.23861603155894e-05
0.000102063003855862
8.87438981197883e-05
-2.00825653803388e-06
6.85356524564352e-05
-4.53397162861947e-06
6.17624584741939e-05
5.32639678379573e-05
6.72793263998861e-05
9.871341736315e-05
1.61828588216463e-05
3.77867447815616e-05
4.50038609893781e-05
8.79296849438022e-05
4.90469396591031e-05
4.34544430015137e-05
-2.40831765782125e-05
2.00981198684466e-05
4.94212155025258e-05
1.75137833627483e-05
3.38871229204946e-05
-4.84144952089673e-06
2.89631832137743e-05
-1.7299480109584e-06
-6.15880057347463e-05
1.83256830636689e-05
2.22508427001301e-05
-7.90255475561005e-06
-2.00899516344044e-05
-1.28872450831565e-05
6.35698876583516e-05
4.53853744513753e-05
0.000142498047964781
0.000128335722073241
6.1264592754874e-05
8.17020187159951e-05
9.0313950049224e-05
7.01821149730974e-05
0.000124867586563974
0.00011266586554134
0.000113790456008464
7.79423602404501e-05
3.57535370916419e-05
-4.44486091704349e-06
-3.47878861882418e-05
-3.93343900455647e-05
-2.27767985073154e-05
4.20014687012843e-05
1.85895952767674e-05
-4.94966363222205e-05
3.30996333925083e-05
4.34105472694125e-05
6.88529463880001e-05
5.62705904823934e-05
2.53713597473495e-05
4.49579768788688e-05
1.82341047368887e-05
6.55123308327839e-05
5.56696488987695e-05
7.91347389364233e-05
9.39755977581341e-05
5.21869083650612e-05
9.0875513458283e-05
7.97479986817814e-05
4.02353180683811e-05
1.85982955597069e-05
4.05280364028924e-05
-1.86840266321694e-05
3.5547116246472e-05
5.05725097331852e-05
2.38835476954074e-05
1.99908890515509e-05
2.53034439652194e-05
8.26178450230949e-05
2.79637311234357e-05
2.79640525203459e-05
1.58659212642292e-05
3.91333202480614e-05
3.0253149417742e-05
0.000172647310700704
0.000145777134737591
0.000172089378349749
0.000137559894024225
0.000143155681618942
0.000147072825843938
0.000154916169376992
9.62047488979062e-05
2.55774521636733e-05
2.94608349196167e-05
8.59552993847856e-06
1.97691332772802e-05
2.25992607819775e-05
6.92058016872599e-06
2.45588425072404e-06
-1.82575729799462e-05
-5.74043263871784e-05
6.82435870937795e-05
-2.45038026342123e-05
4.91952114450313e-05
-1.13655332330706e-05
-3.07263776407768e-05
2.01339891194023e-05
-3.20602523825742e-05
5.83480883517097e-05
8.39712230352153e-05
4.360904307942e-05
3.79027837205141e-06
-3.62949990880535e-06
5.12978985793034e-05
-4.32424432153203e-06
9.84656211913276e-06
3.73394186946058e-06
-7.91650046372051e-05
8.37435438507772e-06
1.67412678010118e-05
4.00583568431871e-05
5.35117455578337e-05
4.56222197920253e-05
6.87530915511517e-05
2.4515436713423e-05
4.81996466137278e-05
0.000135370280725241
0.000139845061575991
3.67849901015901e-05
0.000133323438983405
0.000128914590273126
0.000103038284203767
0.000103774612302022
8.88438400788447e-05
9.32508543230228e-05
6.09818981242306e-05
8.02597015191491e-06
-3.6011941484284e-05
-1.99608193219886e-05
3.73827027626203e-05
-4.3947096917073e-05
5.80148084014165e-05
7.0610623425331e-06
6.25529850774666e-05
7.19555781733813e-05
3.16335381535311e-05
9.08904642161584e-05
4.07418414239402e-05
3.00182866159668e-05
0.000100713045359877
6.61074629435023e-05
0.000121298681014862
7.25455177136618e-05
8.99872240720384e-05
9.88254887808299e-05
3.88383043317192e-05
9.9299912827438e-06
0.000172866013838544
-4.30107653963167e-05
-1.22103469984277e-05
1.00377693586184e-05
-1.04475034139624e-05
3.27406833613919e-05
-7.80286563657114e-05
2.2744168103487e-05
1.43213616379328e-05
1.85350022681066e-06
-6.31396109766334e-06
0.000101187409544436
1.24928859403624e-05
3.00195018266962e-05
5.09568032088064e-05
1.64318475710365e-05
0.000136606658796104
4.7339698967469e-05
0.000141724426684988
9.07563603367897e-05
3.6940533356243e-05
8.34424107133409e-05
0.000111846652605216
0.000158397651164383
0.00018017861372002
6.80808346866839e-05
9.88016842452992e-05
5.1475373029776e-05
9.56617701944234e-05
4.36637914674885e-05
8.9593608433171e-05
5.97573373957872e-06
1.55026210416741e-05
-5.55442877998131e-05
-4.77037636436289e-05
-4.33594329411941e-06
-2.00805144194297e-05
-3.0518264175567e-05
7.71126648923275e-06
-4.62154619512608e-06
1.66189189762561e-05
-3.40424058874413e-05
8.70892332094143e-05
9.40309480326762e-05
-1.44648786550862e-06
2.61771667049114e-05
9.11278540247705e-05
4.62716906291789e-05
0.000121362876982143
2.86493119076117e-05
7.39807999690929e-05
0.000103954912875057
4.91921658645147e-05
1.67483149737795e-07
-2.51881500052618e-05
4.60522117395166e-05
-5.94175465995227e-05
8.21511182056106e-05
1.1696815071681e-05
-6.12016589767635e-05
-9.53778563189702e-05
-1.96384326982881e-05
-4.65602857957692e-05
-1.31575867164525e-05
3.99597355675089e-05
1.52437760529575e-05
8.42719230555596e-05
-1.03975938976746e-06
6.57548328930747e-05
2.42810444296447e-05
0.000102216352461412
0.000121125069019527
0.000125950093853653
0.000131214474165058
0.000100171237332251
7.24213282158396e-05
8.95338689815411e-05
0.000115755333243976
0.000152145633109266
0.000142717314084214
4.45636531374388e-05
7.3389728811919e-05
4.13018807174291e-05
5.54337968096833e-05
9.20523849305758e-05
3.79441869263939e-05
-1.35217393842207e-05
-7.02042080288381e-06
3.70443874765523e-05
6.44367083275876e-05
6.64118789866778e-05
4.92874057034893e-05
7.31501050784127e-06
2.45561264396779e-06
1.73696367522818e-05
8.59565029825223e-05
-2.09080039474084e-05
-2.15893208516927e-05
-4.46969099510036e-07
-1.8012060659397e-05
-3.54661620890514e-05
-9.1630175842504e-07
-8.44545977627025e-05
-4.5849409490442e-05
-6.99673867819902e-05
4.5502279015473e-05
-2.87334667375198e-05
-1.46271095293165e-05
6.76055948793546e-05
7.17168678758359e-05
5.96115678960411e-05
6.84357797665351e-05
9.70292039090447e-05
8.91021414941503e-05
9.44645121631348e-05
0.000100211087074396
9.66124347481591e-05
0.000116399529429074
3.22530844692086e-05
6.29798911676263e-05
0.000101146219160365
4.68021665066228e-05
1.06612906483543e-05
3.13858494148459e-05
3.35674130676643e-05
1.10829591901809e-05
-2.22186878752808e-07
2.19241020498181e-05
4.27786620939139e-05
8.79792944774127e-05
3.82855980618686e-05
6.11230802909342e-05
0.000130730570754907
0.000145142142528285
7.06400602194415e-05
6.6449598866329e-05
0.000108664787687055
4.80032870954397e-05
7.9096770302641e-05
5.32963455475006e-05
-3.28390084887782e-05
2.66234849225891e-05
3.02472604777442e-05
-1.20712922673193e-05
-6.22405006161395e-05
-0.000120235445674799
-7.89682937047282e-05
-1.71134459860248e-05
-7.97043365536249e-05
-1.3856653733737e-05
-0.000124434496422156
1.922980871589e-06
-6.078286320487e-05
-1.54442992510382e-05
-1.18399005742715e-05
8.10734626270045e-05
2.14500528994704e-05
-3.9072302917264e-07
-2.52445335863498e-05
0.000116672975584738
7.04906393638396e-05
0.000126207063797731
0.000168686515855218
0.000183495765341382
9.60911458096805e-05
0.000170620013588239
0.000199108901198421
0.000109536902861224
0.000141881252345902
7.56418900989507e-05
7.03736809357704e-05
7.4861533222489e-05
0.000124888248593931
5.31155581336502e-05
-2.64402643004263e-05
-1.8722254469118e-05
-1.48255948315308e-05
-1.152065570851e-05
4.27332590646401e-05
6.98125902616608e-05
1.90635384985435e-05
8.83198588053304e-05
2.03648537761662e-05
-3.95120923442484e-06
4.48807776042421e-05
4.64791671627149e-05
2.37683196615132e-06
0.000101104727049807
-2.21249090130796e-05
5.15456646512113e-05
8.57499756750464e-05
5.82357663965643e-05
2.39334633134351e-05
2.47658596931727e-07
4.87247268418889e-05
7.05794174812473e-06
4.1232937811834e-05
1.40157210221242e-05
-3.55390917904627e-05
-5.99882828090047e-06
6.68460401609036e-05
-3.26738023008124e-05
3.54377462770024e-05
3.43807954593642e-05
-2.90054849946344e-06
3.42840345873108e-05
-1.77098673556486e-05
4.67403934099367e-05
8.63621227160085e-05
3.14978510765975e-05
7.13845116436875e-05
7.44093644400262e-05
0.000102095870020241
6.76598076829642e-05
8.59291278680642e-05
9.23049868133435e-05
7.39644254075526e-05
0.000106663341972583
0.000105704910726105
9.68353072277601e-05
7.78138284749981e-05
6.28864704152235e-05
5.08399466882805e-05
4.37970396715657e-05
0.000157657974017169
0.000110225052766691
5.6717599460021e-05
1.10185091653287e-05
7.47074583742523e-05
8.60318106794534e-05
1.67797691373928e-05
4.65154067562357e-05
6.48730296465236e-05
-2.00996170830846e-05
-5.73614957739833e-05
6.1836057263533e-06
-3.54442929862906e-05
-4.33628919039564e-05
2.88924533286348e-05
-1.45266703096617e-05
-2.91194394540549e-05
-2.77427933739841e-05
2.15081578716968e-05
2.98297094019483e-05
6.78100899651873e-06
2.00523549727165e-05
1.39941051240886e-05
4.55556263342374e-05
9.5112303198975e-05
5.61097742179319e-05
1.14795525417772e-05
1.87693592658108e-05
1.0776384054655e-07
3.3961774792812e-05
5.00164131436154e-06
3.51465202181673e-05
1.9278890201689e-05
-2.57023854083763e-05
