# Supplementary material for: Research on computational propagation and identification of mine microseismic signals based on deep learning
Source: PLoS One. 2025 Oct 22;20(10):e0334641. doi: 10.1371/journal.pone.0334641 (PMC12543183; doi:10.1371/journal.pone.0334641)
Supplement: S4 Data — (ZIP) [file pone.0334641.s004.zip › 000100700001340.xlsx_0.txt_24.txt.txt]

0.000103381070900009
6.19841545853677e-05
0.000112471413175945
6.86346066422343e-05
7.0026597263789e-05
5.66078515915157e-05
1.79247680808496e-05
1.65404115313628e-05
8.07011398663867e-06
-3.81008773741395e-06
-9.23421118127214e-06
-2.52054491063014e-05
6.88215258897798e-06
-1.80319950145096e-05
4.7046833836195e-06
-5.88550189707983e-05
7.77659746343435e-06
3.28000857620346e-06
-1.51448569680167e-05
8.94882790114458e-05
6.30166577321634e-05
0.00011344265874283
6.17349033343806e-05
2.82371696359134e-05
5.6114411868004e-07
-4.4702878294819e-06
1.09076257776482e-05
-4.61470080461015e-05
1.19396337333093e-05
1.85895473488785e-05
2.29371569311493e-05
-5.90266938311197e-06
2.15368651498226e-06
8.06444527316613e-06
3.86574952541208e-05
6.20972018655014e-05
3.36749564246734e-05
3.71027622883806e-05
3.45795658718287e-05
7.28628996889409e-05
6.77208649755465e-05
9.49130819677865e-05
0.000108031218807229
6.24399694795789e-05
5.64141758486399e-05
9.96813954189812e-05
9.02825501793077e-05
6.44107498545192e-05
0.000123314682967846
5.4358983525334e-05
7.71317615425934e-05
4.6302810881178e-05
5.58739648562345e-05
0.000112710365546164
8.44160294266717e-05
7.33293876060004e-05
4.6538713059577e-05
3.09239181080947e-05
6.89287382879169e-06
-2.95437525851733e-06
6.68690333834676e-06
-2.92019634177769e-05
3.21871139129459e-05
1.1904206929568e-05
4.02120038562046e-05
8.82885519826323e-06
6.48820410765483e-05
-4.04063404289626e-06
3.40017066247173e-05
1.47367834522871e-05
7.81677715423148e-06
7.06322163952406e-06
-2.17253955900598e-05
-1.15100821797282e-05
-5.61627307672776e-05
-1.35466412492344e-05
-1.06857641805694e-05
-2.32107941900035e-05
-1.36251927453647e-05
3.61595954058657e-05
4.01220961625883e-05
7.9033760771982e-05
1.05826224658211e-05
6.02372687533062e-05
3.39317786554547e-05
9.25695501626138e-05
8.79497839568512e-05
7.90125427263944e-05
9.40301808081626e-05
0.000110167909342851
6.44171206128553e-05
8.84308063241496e-05
0.00010070866804481
4.39132843368327e-05
7.91870722421553e-05
0.000125749034440573
5.28083941859403e-05
9.33692459234465e-05
0.000103592159742366
0.000102373970137562
2.41144598082042e-05
5.47297044774654e-05
-1.7016983707294e-05
-6.62954346728602e-06
3.4196844808861e-05
-3.26957042229289e-05
-8.68548794651297e-05
-2.03466647267047e-06
-2.22750072621017e-05
-6.0428208969772e-05
-2.05724707360996e-05
3.38919577348817e-05
1.70302070396619e-05
5.60409613347744e-05
3.03075452545622e-06
3.33491023737678e-05
7.27877873513454e-07
1.38209347291222e-05
5.49635659779518e-05
4.03831254776898e-05
2.75546931625418e-05
5.73300661066261e-06
3.89211393183849e-06
-2.47046231019509e-05
-3.94438272509397e-06
-6.82278967214363e-07
4.30024953200688e-06
0.000101333287247641
8.70849624472673e-05
6.42410237669653e-05
5.86968379539926e-05
4.65600345686722e-05
0.00013679963573306
0.000135928757792836
9.19484011443624e-05
0.000157787551228885
0.00017572941191664
0.000165272211940107
0.000159421992194585
0.000115899667844341
0.000132167108005825
8.61969799373695e-05
1.4697179693537e-05
9.99654836700479e-05
1.05797466176052e-05
3.64432523899606e-06
1.61714743407879e-05
8.42392899841735e-06
-1.01685284490158e-05
-2.05034245475956e-05
-9.47800837737763e-05
-1.7179495804251e-05
-8.51379577464281e-05
-3.90408452554323e-06
-2.65110321997852e-05
-6.15764200100238e-05
-4.97747459910885e-05
-8.2790456810863e-05
-5.04768793861712e-05
3.60581541102312e-06
-5.90091007546868e-05
-5.68043716556451e-05
-3.72268752780134e-05
-7.00487670950274e-05
1.65721226662159e-05
-3.70736149650279e-06
2.10318293171449e-05
5.07328159107328e-05
6.47091233866903e-05
6.71103960124666e-05
9.89400194804988e-05
0.000130909974056215
0.000123832578212657
9.95112301517983e-05
0.000120250383383992
6.08661427418691e-05
0.000173634960960922
0.000157575975710574
9.67440707673622e-05
0.000158182299028491
0.0001490660758832
0.000125305343643324
8.48404833193346e-05
8.83112492932448e-05
5.54906463583414e-05
-9.73157513596113e-06
2.84755288394323e-05
1.64133757913537e-05
7.71364518064561e-06
-8.2559492259516e-06
-4.40010653410799e-05
-1.35953990455806e-05
-8.40429993117563e-06
-4.38683781253153e-05
1.17660416752187e-06
-5.04149692757036e-05
-2.80388161522145e-05
-7.50073481169904e-05
-4.61588593295354e-05
-1.22771258153018e-07
6.20860538599014e-05
-1.79096420115803e-05
5.97908426556679e-05
3.61471362306121e-05
2.16210174101055e-05
6.89493580141718e-05
5.5372689790119e-05
0.000124286923228374
5.72711005460345e-05
7.10650402786053e-05
9.71409153897341e-05
3.46076199395764e-05
-1.44111842870423e-05
0.000106463393941644
7.27677139344465e-07
-4.44064212127021e-05
-4.47663070428295e-06
-6.65196351668787e-06
5.99022877560031e-05
-3.14989854593733e-06
7.41414457935426e-05
9.03081519471982e-05
8.93650535476223e-05
5.53019808933887e-05
0.000148049437080882
0.000101314182971515
0.000142651390669005
0.000111831471499828
9.81622135827042e-05
0.000139583065080432
7.9705316933535e-05
0.000131794719202365
6.1282139037309e-05
1.91909430944117e-05
6.21711750205033e-05
1.33055292413036e-05
-3.60578809415512e-05
1.27422991619691e-05
-2.32066325110995e-06
4.04845506969824e-06
-5.37852391603299e-05
-2.57525650234161e-05
-3.4381896784683e-06
-1.48158558447694e-05
-2.06424436594886e-05
2.73711858347025e-05
1.07120539349288e-05
4.65715868682017e-06
-1.73037564035774e-05
3.06661338707322e-05
6.00703169508833e-05
3.92670170483544e-05
5.57482575448661e-05
0.00012253279336788
5.33749393002378e-05
7.34786390733114e-05
0.000106235035266441
4.54219327514295e-05
0.000195230481141982
2.26144661901097e-05
9.96184101759899e-05
0.000102848001117261
7.92582240612095e-05
7.34690771682437e-05
6.07127104411864e-05
2.4370585752867e-05
6.03097679216721e-05
4.45129473438256e-05
1.84249438441594e-05
-2.06515024912991e-05
-1.40546755198988e-06
3.00582847665344e-05
2.48391671419924e-05
-7.06542256773087e-05
-2.38681428209324e-07
-1.19237558359074e-05
-1.11989603060949e-05
-2.55076263956595e-05
1.53275938245064e-05
1.51422411839403e-05
-8.43563143204632e-06
-9.85078504745044e-06
3.65082860158795e-05
2.72303499795761e-05
7.96856359193251e-05
7.24345285278377e-05
4.80203174105447e-05
0.000109930133878704
7.25377851813098e-05
0.000144670056913493
0.000109950103055966
0.000148668685677529
0.000110292548431838
0.000112163434496063
9.31015334884958e-05
7.18131144620724e-05
2.30305265239533e-05
6.19144254805753e-05
0.000105027745798198
7.84112522677863e-05
3.95541343846574e-05
1.10231774812861e-05
-1.50549256690227e-05
-4.66762591566244e-05
-6.76474965804266e-05
-4.37526323055448e-05
-4.03082130607758e-05
-3.76706890068515e-05
-9.58167600523033e-05
-3.44640247471208e-05
8.82774462467683e-06
-4.87760540943385e-05
6.14717051021277e-05
2.24247304032847e-05
5.67852754751452e-05
8.86504796535179e-05
1.46015617156516e-05
5.17489495352304e-05
0.000112818288870811
8.69869903593863e-05
9.27061369356332e-05
7.60678375488813e-05
4.51759107327223e-05
3.19054458749532e-05
8.78956686352026e-05
6.79982777696213e-06
7.79173377719718e-05
5.77729368148638e-05
2.49443323676085e-05
-5.49803710834511e-05
4.25996680379722e-05
-7.27096206886263e-06
-3.36390633356933e-05
-5.09142403507914e-06
-1.44717089078859e-05
4.95180234173955e-05
3.79595136930246e-05
6.20187018354034e-05
5.69808909392211e-05
0.00011409104659075
0.00018866555904969
0.000108009997071536
0.000181456831461018
0.000145113986527474
0.000148783937084141
0.000123429933174167
7.2198717062776e-05
4.56447303344124e-05
-9.12298741467031e-06
-1.78355892202077e-05
-3.3572482547798e-05
-3.68182464701603e-05
-0.00010181320488744
-8.42089152586957e-05
-7.60525079816885e-05
-1.54724231042468e-05
-0.000106608026291226
-7.90163010368752e-05
-0.000125675076057623
2.28763668437522e-06
-9.42484266433905e-06
-4.27765877896128e-05
-4.57573650032858e-05
2.14353530055097e-05
4.06633534871793e-05
8.47464005363005e-05
3.60542935878743e-05
9.83058127606869e-05
7.36776543468491e-05
0.000131983784860717
0.000136605634854389
0.000103295551717453
0.000121452010868636
0.000173434022421639
0.000155836577485374
0.000127620196788874
0.000109140110516382
5.52497532649634e-05
8.1292355378011e-05
7.2235449283423e-05
3.78475591992114e-05
0.000100157437618804
3.60215680792032e-05
1.56307131379328e-05
3.21069862379373e-05
1.71422987307144e-05
-1.24980938086744e-05
-1.2223565894835e-05
4.79153524080798e-05
-1.38238049747538e-05
-2.5741119703025e-05
-5.27598060389351e-05
2.4228476164042e-05
-4.11785594184252e-05
1.28892736581076e-07
2.63056856442506e-05
8.48719513085716e-05
-5.96982285613841e-06
2.80350440373594e-05
-3.37797207881326e-05
4.09258852437399e-05
1.80252443838048e-05
2.50109834840012e-05
7.31731540072168e-05
4.69351910147013e-05
-1.10542477241434e-05
-7.38663068224697e-05
1.28764397896888e-06
6.09931117328114e-06
7.45174264691938e-07
6.97845574978766e-05
9.44783968339907e-05
0.000118526953625543
0.000100441955449307
9.50734051960196e-05
0.000129462070330453
6.81393446363934e-05
0.000107049236513203
5.68027591362581e-05
6.47289950404144e-05
4.71569293130211e-05
3.98969847034221e-05
-2.3686326847683e-05
4.9557365460945e-05
1.21566155253544e-05
4.49152705016379e-05
5.57579880981723e-05
3.42737270072126e-05
7.64340950001246e-05
4.20750444093657e-05
4.53552121152101e-05
0.000146242866028449
7.07751135678514e-05
9.76673217493389e-05
6.65401661081491e-05
2.82986413180263e-05
2.26827559002339e-05
-1.00949106647193e-05
-5.30307336836092e-05
-2.57861587343655e-05
-8.11075683270765e-05
-2.06517837252569e-05
-8.75456076062156e-05
-9.08428629430296e-05
-1.47564196635039e-05
-7.07706911335349e-05
1.44620786957844e-05
-5.53470650858024e-05
-4.05186527738296e-05
-2.3293345502622e-05
6.79506083138183e-05
1.37342348525316e-05
6.42032258503817e-05
2.50362118742548e-05
0.000124958066986864
5.02037174870429e-05
0.000125743422988129
0.000109797381039403
6.25553811927871e-06
8.98100261880239e-05
9.55889400000966e-05
0.000105747665548921
0.000118364056450318
7.11702210939487e-05
9.81331114647436e-05
7.45966753580613e-05
2.4070231779521e-06
9.75892481439611e-05
0.000102610206618521
5.44340382574279e-05
5.2849614105634e-05
3.41730910538149e-05
5.3490096012883e-05
-3.12741433593403e-05
-1.83226746765925e-06
2.73460174179491e-05
-3.10531388456441e-05
-9.79894135000776e-05
-8.44796233683788e-05
-4.9476068760071e-05
-9.0335540257457e-06
-1.00975075102978e-05
3.84064762615654e-05
-3.13246475273938e-05
-3.75748992827548e-05
-4.68579140448972e-06
-1.28909698590203e-05
3.02848784361918e-05
3.09203886127858e-05
3.8003138651003e-05
7.34021625944206e-05
5.0621394678301e-05
8.06859270632941e-05
4.48043046183485e-05
6.0906579455642e-05
3.60629188479358e-05
2.65461997590731e-05
4.75379030933412e-05
6.23079205850887e-06
6.72727921306166e-05
7.8389189173374e-05
6.0045946229511e-05
9.73372648261794e-05
7.46625393264955e-05
-5.3764781398682e-06
4.7108628679109e-05
8.92166444986795e-05
3.42334945527236e-05
4.30325646734541e-05
6.78024446577549e-05
1.35761265952647e-05
4.44537577361441e-05
3.04627366681344e-06
1.02874690637732e-05
3.34857089046333e-05
2.6011784903036e-05
-1.60981783148957e-06
-2.59045290655939e-06
4.68545309430048e-05
4.35863487068201e-05
9.87225966078551e-05
0.000101491128056764
5.8567018773294e-05
1.86268213927545e-05
5.2659572459987e-05
3.65169243388259e-06
4.49112331425287e-05
-4.84693404410825e-05
-5.3274995650907e-05
-1.26380062156316e-05
-2.03220607086228e-06
-2.48698664220372e-05
3.2726367909517e-05
-5.36833692793123e-05
8.90402912506541e-05
4.01918288567966e-05
3.20208858166045e-05
7.32892296372505e-05
5.94790742401499e-05
9.8060561193705e-05
9.19990482403895e-05
0.000119770019456127
0.000105608332920714
0.000124585893737174
9.88414949049307e-05
8.35786061931268e-05
5.90538589559628e-05
5.80383591732233e-05
5.96296887316993e-05
6.69974538825019e-05
5.99809765538666e-05
4.03523251363706e-05
9.50273454101718e-05
4.38798195181613e-05
-1.2106109137933e-05
-1.61484920368868e-06
-2.22231918337845e-05
-7.58335270211791e-06
-5.72584093118283e-05
2.22389037060603e-06
-8.89688047480741e-06
9.76171299563653e-05
-2.36964009160991e-05
-3.42233713016767e-06
-1.06780608756193e-05
1.85578912893239e-05
-3.32142921748475e-06
-6.75944018457662e-06
6.86220581781502e-05
1.94241308427937e-05
4.78487694776591e-05
0.00011957011694157
7.13169475706732e-05
6.63896943103132e-05
7.67803928489575e-05
0.000129773495468555
8.58260923367186e-05
2.87249716914988e-05
8.14514791636495e-05
6.61051423916578e-05
9.86222036293577e-05
2.53246317388802e-05
1.14974118438942e-05
3.09630392474323e-05
3.04086948082505e-05
1.9388228580645e-05
-2.43842099869541e-05
8.13524542538958e-06
-2.6904757033589e-05
2.17377405277369e-05
8.29182915876262e-06
3.03575596967572e-05
8.78468868311569e-05
1.79619050161399e-05
2.27728345002745e-05
8.94843469056948e-06
-1.05978619168723e-06
-3.26072053733614e-05
8.12757435689602e-06
2.76131049570056e-05
-2.47651106017646e-05
6.3247328404096e-05
4.80724269027962e-05
6.92075759276698e-05
7.3387435182932e-05
4.99180352181351e-05
3.01300628204508e-05
4.70801931012569e-05
-4.04147023576e-05
-2.0632029077468e-05
-2.73672794267507e-05
-3.94615935910452e-05
-3.55463207026468e-05
-3.20348312302799e-05
-1.14854497744145e-05
5.23900045956992e-05
-2.44677598537254e-06
5.98790802969329e-05
3.30680654129516e-05
2.28269549596077e-05
9.40540045125932e-05
5.86907239745993e-05
5.69830400268036e-05
3.06049302742182e-05
5.44877946389455e-05
7.39413104601256e-05
9.57820352307941e-05
2.31795714209401e-05
4.45788225604152e-05
-3.35316738204796e-05
1.54141470617871e-05
4.15962317456248e-05
-8.87359727438984e-06
4.79738317572034e-05
-1.50082329822661e-05
5.16882401325815e-05
6.16885306800342e-05
6.98985799236169e-05
4.93679813797873e-05
-2.84942667173311e-06
7.16525912381842e-05
0.000107277366815811
3.6518589796383e-05
-2.840593847723e-05
3.32311457937959e-05
1.72645330792562e-06
-1.25872198367114e-05
-5.03747955856694e-05
8.40163285073218e-06
1.94036673600969e-05
2.66215591075915e-06
1.0420851274552e-05
3.72479960571857e-05
-1.2127828342314e-05
-1.1067831825642e-05
3.65068139091976e-05
1.1359910256119e-05
8.3460711338044e-05
4.28565503277437e-05
6.09252074330604e-05
6.87370725776002e-05
0.000103119213600444
0.000151087740567925
9.60716123925554e-05
9.49657827707743e-05
7.53252845544172e-05
2.12748262704127e-05
6.55628507028814e-05
4.00239636789955e-05
5.98671688162294e-05
6.46190800379747e-05
6.91479896827151e-05
0.000145051839766691
5.29321661457961e-05
3.99210072060153e-05
8.78867891437748e-05
0.000103232383769857
1.93420273176161e-05
5.51819705762036e-05
1.67192676793633e-05
7.09183174188931e-05
-3.49738556084574e-06
3.79121151290297e-05
1.66746836330905e-05
5.15768728300308e-05
-4.72757957097049e-05
1.84590488378696e-05
7.58431588180933e-06
3.16635288377602e-05
1.0428907481662e-05
-3.15295449079071e-06
1.6734041574277e-05
2.51955831323506e-05
6.3482953880688e-05
2.05278037745315e-05
5.62914210233207e-06
5.99932690305511e-05
1.23148772223464e-05
8.63928798771766e-05
8.2312719659005e-05
2.70257002668416e-05
7.70584242344943e-05
4.88876166463183e-05
7.54919595079765e-05
0.000107379216723911
9.93718823149515e-05
2.76575358513427e-05
3.67677006944171e-05
0.000109612884134525
6.2303397776929e-05
7.10436080897517e-05
0.000119624949406312
0.000115911593962189
3.79898510990777e-05
4.22673617269838e-05
3.99210524538527e-05
8.11347135538428e-05
5.02032182014101e-05
-5.71953145633742e-05
-1.95197607672381e-05
-3.76107282953786e-05
-5.38695145021918e-05
-6.73518669150741e-05
-4.78437756760707e-05
-5.47844099919683e-05
-1.77389395445613e-05
-4.24595162233049e-05
5.81617055592065e-05
4.87589050139037e-05
8.58720328813022e-06
4.261998744901e-05
6.92867487928675e-05
5.24523434420725e-05
5.64166810744654e-05
5.67212856289969e-05
2.29892948552932e-06
2.6004426008245e-05
-1.32668075856658e-05
6.22174063186356e-05
5.54344737841487e-05
1.86798993641513e-05
1.55251129633479e-05
5.34357059700895e-05
2.63047286229384e-05
0.000113185774625891
4.71622459979413e-05
6.68707912085517e-05
4.1468870513027e-05
0.000102704266791893
-6.83129865715531e-06
-2.96632601818298e-06
-5.27085823084996e-05
4.94135347543519e-05
-1.41286297661959e-05
6.69396382577939e-05
6.6855348000698e-05
5.17933907948063e-05
6.81315539030884e-05
9.84205283130149e-05
0.000143013738610461
0.000112963894577655
0.000147521894763473
0.000104173717300257
0.000109899106681806
9.70806134721263e-05
8.90314487704895e-05
3.77703353024363e-05
7.88645927605804e-05
-9.74765388441396e-06
2.28412212998949e-05
-7.84699001410956e-05
-2.82731065519183e-05
-4.32379380601221e-05
-5.74703020276467e-05
-5.47233004605567e-05
-9.19913430646698e-05
-4.5863658629835e-05
-8.35161545644566e-05
-7.95181698009156e-05
-6.11930427678659e-05
-1.82288914649358e-07
-2.65323154409183e-05
-4.40878858137131e-06
2.56434718982833e-05
-3.03765190927075e-06
5.00565378206445e-05
7.75636911920614e-05
7.24375775814293e-05
0.000106916037789567
0.000109228401531064
6.33544481889587e-05
4.45506357854116e-05
8.63946376300877e-05
0.000102684263068962
0.000143479481785962
5.48657438987329e-05
3.04775741521299e-05
6.08792869080849e-05
2.75934128574125e-05
7.63624864409619e-05
3.48091376625111e-05
4.05193862991778e-05
3.66237597746734e-05
0.000105945960392779
0.000106588977283332
-4.80363680309135e-06
6.90290448221308e-06
6.98734732324847e-05
3.42383578183403e-05
-2.57010697195762e-06
5.11673373623818e-05
5.606773626335e-05
7.59945284459677e-05
5.25595625160965e-05
0.000108041008931049
2.74576939165435e-05
8.66122041392939e-05
-5.21293357324911e-05
2.22079285595454e-05
-2.64998821905085e-05
-3.93903899825573e-05
-7.10672969546866e-05
4.28301685219396e-05
3.31724196404081e-05
1.57952173346718e-05
2.03054072161264e-05
3.2850465554545e-05
-2.1490881634005e-06
5.24468626629878e-05
4.99790135721384e-05
2.52040450586203e-05
-2.84771504814012e-05
-8.50147313156742e-06
-1.01790087659857e-05
2.1419473975842e-07
-5.21024933181048e-06
4.17586662811184e-05
-4.82596411511086e-06
8.14348957106295e-06
5.80784967950995e-05
4.0293865190141e-05
2.6936825522697e-05
0.000111725175032642
0.000106357260386518
5.66727566659894e-05
0.000169996397221379
0.000156377505777531
0.000185728454858086
0.000163117318165571
0.00014390983345213
0.000130825068171419
0.000143644109583763
0.000120063814992776
8.63880321408524e-05
-2.02214311622849e-06
-7.23238828888166e-06
-2.17725035471375e-05
-6.9564873227364e-05
-6.77321332800144e-05
-3.16570772978552e-05
-2.71125799517978e-05
-0.000115144449565334
-3.98284846131085e-05
-1.96643042956824e-05
7.76943606747932e-06
4.64283275104323e-05
6.2364566972332e-06
8.69763777863206e-05
4.86645905265228e-05
3.01144033962422e-05
8.8663380943462e-05
6.7163148099301e-05
3.18190168836273e-05
8.07579893201117e-05
-1.459499724101e-05
4.19715503720093e-05
-2.48819498947323e-05
2.72885090151561e-05
2.5922324137753e-05
3.69230349500803e-06
-6.08621990911038e-08
1.56551312844656e-05
-1.53655122291004e-05
5.70671155391476e-05
4.2714271765354e-05
1.92526215705957e-05
1.18703957785595e-05
-2.40618003855065e-05
4.77470036685495e-05
3.97055966096992e-05
3.36381006193187e-05
2.24011508063582e-05
6.30315864479271e-05
7.50006685882149e-05
7.94045310529326e-05
0.000114468218724663
0.000124799696648027
8.00125076533033e-05
0.000119246026134323
0.000102631162399187
8.86536218596755e-05
4.77743741487445e-05
3.29331370585003e-05
7.57754103121458e-05
8.89167593573678e-05
9.36784879116203e-05
8.88136626909236e-05
-9.00895685910067e-06
0.000102092822792237
3.73716304255186e-05
7.83320386173684e-05
5.60470108645771e-05
-1.47201848323464e-05
1.26538145294015e-05
2.40966806288917e-05
-1.3010279876894e-05
4.13841270688539e-05
-1.24538330893981e-05
1.16230996014205e-05
5.01903265582317e-05
-1.23031336693306e-05
4.80570830596713e-05
1.50037670641023e-05
2.06781594969712e-05
-1.88540630049478e-05
-5.97654988689481e-05
2.34337098240956e-05
-2.83929279984896e-05
-3.09067372651048e-05
2.84967007854101e-06
5.18279855924339e-05
4.65407988114736e-05
8.55279805261954e-06
7.9962896616346e-05
0.000106666127984057
6.94118642957964e-05
0.000141666564860932
0.000106833218166342
0.000105564576151459
0.000129402373209638
0.000134921380647252
0.00011686548392627
9.97483339013041e-05
3.36018098244669e-05
0.000122874733209714
4.00018465447432e-05
1.18021705823955e-05
4.74224053119412e-05
1.18402710182337e-05
6.68161486965691e-05
-4.69121902482298e-05
3.71159706398866e-05
5.5370598344106e-05
1.25205884669799e-06
3.65757043975092e-05
-4.85771659967605e-06
2.78237253480389e-05
5.14189884084056e-06
-1.44080946596312e-06
2.05835309498226e-05
5.85694548963504e-05
5.1292201515595e-06
3.14028173673354e-05
5.44863620858348e-05
0.000113753467619527
7.11203526635308e-05
0.000113415223406859
0.000119836982564806
4.62947083792869e-05
9.37869127236084e-05
-2.13153063181882e-05
-6.95518220084407e-06
-2.40705245008233e-05
-1.33331600997739e-05
-4.22463448575892e-05
-9.45915897873071e-05
-3.87965503750981e-05
-2.29804562940557e-05
-2.6534481926779e-05
-6.59031749928788e-05
-1.0319976776891e-06
-1.43310060811648e-05
6.47655114363988e-06
-1.55255662218088e-06
0.000102433818496112
4.59925666094676e-05
7.88738238435242e-05
7.43221223148575e-05
0.000106884931477334
0.000147224312719067
0.000153538506056499
0.000152243981626998
9.8660382482065e-05
9.54444965165802e-05
8.70693557371322e-05
8.80461380832883e-05
9.29038720694687e-05
5.88442804646103e-05
3.20919989540069e-05
4.52129699248666e-05
4.90880818931544e-05
-2.7691970989374e-05
1.63792495873935e-05
3.10523041747811e-05
-5.65175898468206e-05
-4.79315534676373e-05
-6.81862478917469e-05
-2.49133541491844e-05
-1.37658081499034e-05
1.25958352274501e-07
1.7512973967291e-05
1.54544254873822e-06
5.4352791897578e-06
2.01715657936026e-05
2.10869715278099e-05
2.38710227554781e-05
3.00663255824202e-05
-3.22757158155647e-05
6.58165737420209e-05
2.96068459466778e-05
1.24405926594143e-05
7.0543762483478e-06
-2.02301800120613e-05
6.13589711255582e-05
-2.11509796242139e-05
-4.0601065118693e-05
1.6610676536738e-05
-7.13378309007175e-06
-1.11988225128894e-06
4.07161482840847e-05
5.04885710881383e-05
1.44687273194822e-05
1.52004743188905e-05
6.94269031475612e-05
0.000124592195765033
5.63772318197235e-05
0.000132851427984372
6.67248652454104e-05
0.000133443816155082
5.14015822813134e-05
4.56857596514051e-05
0.000129786768462895
9.15872816604327e-05
9.05897207194031e-05
4.19303770021765e-05
2.5101577455408e-05
1.81388499229231e-05
7.21470507684685e-05
3.7729034556742e-05
8.13233101475682e-05
6.74603533458601e-05
2.01690753467118e-05
7.4020814993772e-05
2.78007837617227e-05
8.64881883789389e-05
5.45307289386883e-05
-8.15089511315211e-06
1.77997742284489e-05
5.38154616484719e-05
1.56151876956766e-05
1.94065883378185e-05
3.22684857823693e-06
-1.33676486457246e-05
-3.16938753268649e-05
-0.000100047149468651
-9.43849675624954e-05
-6.60446289851244e-05
-1.57942874125305e-05
-7.67099675541571e-05
-8.61902245719432e-05
-1.02472904799613e-05
2.58430645759147e-05
4.92108773038962e-05
2.0921292599706e-05
9.57986118793268e-06
2.54030606462905e-05
6.27282003018085e-05
0.000115712358706305
8.24000791339987e-05
6.80128870846963e-05
9.52620966824826e-05
0.000131307203382095
0.000141317940972432
0.000115224124069662
0.000108686463409523
0.000100052177189305
9.37897106376173e-05
0.000124389668524414
3.14385817044106e-05
6.2840890243256e-05
8.56031032615873e-05
6.16801186159623e-05
2.46389390407218e-05
5.56791669725713e-05
-2.62943128981943e-05
-7.29897869018291e-06
-3.27749489396801e-05
-3.10746515379861e-05
-1.42833258650992e-05
2.94589263485477e-06
-2.46169158364507e-06
-1.35214606849168e-05
4.44689043936549e-06
-3.42178659385599e-05
5.81612014304584e-05
4.51245196986978e-05
8.498347530176e-05
7.02829274748843e-05
3.93983045361922e-06
-2.86314337222263e-06
-3.32427510437951e-06
5.7443266716485e-05
-4.5985815335012e-05
3.62179629462113e-05
3.06579381753738e-05
-3.04877633960944e-05
-2.1505445787454e-05
-5.63190102183449e-06
4.61424190811194e-05
8.96713584784411e-05
2.05301480218864e-05
3.23567979445286e-05
1.78250935405255e-05
-1.39986055246424e-05
3.42939708260157e-05
5.39669393399594e-05
3.08593150422296e-05
4.41259113533111e-05
4.35198769469136e-05
7.75269095085804e-05
3.75556609480819e-05
4.03590135634252e-05
1.20539521215619e-05
2.59771518538143e-05
1.53188532172757e-06
8.21103584818233e-06
3.98203449384517e-05
7.01356716877141e-05
4.96193205408345e-05
6.45188895961855e-05
7.32365804916231e-05
9.46792268059793e-05
5.32996569587732e-05
5.07503813233473e-05
8.6738448385862e-05
5.83202126468766e-05
8.46696073177367e-05
4.82584069777222e-05
-1.76729930224308e-05
5.16658983414214e-05
7.17836067002106e-05
6.82292385698584e-05
3.38230200672689e-05
6.43895015143967e-05
2.42110711780031e-05
4.87703576162863e-06
6.32678269806932e-05
2.0435592122261e-05
9.48545860270881e-05
4.68028865378307e-05
1.9577744549199e-05
1.67197204565056e-05
1.12258859609834e-05
7.17796108698837e-06
-5.05179538950842e-05
-3.77428573143878e-05
-2.71241997504998e-05
-3.72533526720368e-05
1.35109040079811e-05
3.53796912100676e-05
1.45520558463017e-05
-2.77202107573052e-05
1.5847273204933e-06
4.61395322708915e-05
2.69676647705147e-05
2.61322747763486e-05
6.36793806133277e-05
5.89199591607948e-05
9.3824364027139e-05
9.89903550868539e-05
7.87113736657918e-05
6.84176153692366e-05
0.000121883377352431
3.90987518067759e-05
8.85342566379353e-05
9.39534979632927e-05
0.000133454651105523
8.99338190036447e-05
2.45505428951204e-05
8.3839104704737e-05
-1.71233858342392e-05
1.41792076766196e-05
6.97160458681945e-06
4.3988117481784e-05
5.08234099808235e-05
3.60076443327852e-05
1.58710798644959e-05
-2.21460049176052e-05
1.18856758136717e-05
-2.03145022431282e-05
1.78064943466486e-05
-2.61252532533647e-06
-7.23489332845788e-06
3.73596478909392e-05
1.59263184809745e-05
2.24954793649639e-05
2.98197507603832e-05
-5.00245876487059e-05
-9.55757294223774e-05
-4.20702330887887e-06
-2.36170602633257e-06
-1.5991625035204e-05
-9.37980926500152e-06
-2.76917120740684e-05
-5.35644971234521e-05
2.52495225876427e-05
8.97364249731429e-06
1.80742685376496e-05
4.78109260865604e-05
5.39728635871066e-05
5.38116136924301e-05
2.08477127686586e-06
9.2386375768589e-05
9.53955912159602e-05
0.000117578458134045
8.19469353659634e-05
0.000112120188937277
0.000139084856319442
5.93555840682896e-05
7.76447535131888e-05
5.88819339863376e-05
7.68798070588872e-05
4.52381059676974e-05
1.6038615085591e-05
6.96766206780511e-05
5.43117236570556e-05
8.25803955045086e-05
3.86209761980424e-05
5.30525765685227e-05
4.84114585292512e-05
5.41705203207648e-05
5.81778014656013e-05
3.56133476020237e-05
-1.17525378199642e-05
-1.76423578187493e-05
-1.99470143015171e-05
-3.32470069225519e-05
7.57195081759766e-06
-2.45520930440773e-05
-8.54153143841146e-05
-3.62798444776546e-05
-5.40214487989291e-05
3.40691436030785e-06
-1.02104427374444e-05
4.54592327737423e-05
3.04202115532189e-05
4.61832963714234e-05
-4.02056287776103e-05
2.43036521812887e-05
-2.09566986017646e-06
7.70167721545912e-05
6.14470380843651e-06
1.55532127377987e-05
5.50753550271174e-05
9.29450030055425e-06
0.000106961334318928
7.76525323216649e-05
4.87450449000534e-05
8.51919981146563e-05
5.89147007195406e-05
0.000114389018854767
5.99997091507315e-05
1.59804263537461e-05
4.00736987635221e-06
5.34825060319586e-06
-3.96844660600702e-05
9.61961326223337e-06
9.54654415257716e-06
3.8232728941589e-05
4.52924439760569e-05
6.79050673657305e-05
4.66495601329131e-05
5.32044472149481e-05
7.46055995673646e-05
7.74019524719083e-05
0.000119175493908687
8.8621359045386e-05
0.000118921659336167
4.62901729450852e-05
8.09660497569236e-05
7.49677605744514e-05
5.21321834111427e-05
2.98574243617969e-05
-8.37305661636853e-06
-2.77286327489148e-05
-9.2413567810752e-05
-7.22720932125694e-05
-4.78235111543718e-05
-1.45448343918429e-05
-5.18748701976087e-05
-7.03362595072673e-05
-5.8281771147771e-05
1.58449850248009e-06
-5.21574401856541e-05
-5.70070613789673e-06
7.45241127253626e-07
3.17513974905778e-05
-1.66118296046219e-06
2.66354267064134e-05
5.21046367519675e-05
0.000109341321070003
0.00011072398807432
9.24946837169375e-05
0.000128177325081808
9.19832786053653e-05
4.70158904261599e-05
9.70007180865571e-05
9.22366816828761e-05
7.66808556804637e-05
4.68443087406174e-05
4.53326450405435e-05
5.71875724274114e-05
5.55380711668195e-05
2.73285958004972e-06
5.56521993026698e-05
9.49693920076001e-05
6.02084043677418e-05
3.23677578476066e-05
3.74754909781513e-05
5.02921965351097e-05
9.57397750977561e-05
3.72507060696624e-05
5.98322904012747e-05
4.15021957920237e-05
3.63859832259286e-05
-4.30397399792729e-06
3.15691069656043e-05
2.37444984579443e-05
4.87726826347164e-06
7.82247525478757e-06
-2.29904623841125e-05
-4.13734414715846e-05
-8.36077278515615e-05
-2.58737480313251e-05
2.46185994720032e-06
-5.80627205751628e-05
-4.44566140961152e-05
1.30357152915055e-05
2.98460217598166e-05
6.74436188010604e-06
6.53443048053028e-05
3.37899895672706e-05
8.24073840705035e-06
3.3865902389884e-05
3.99481863042921e-05
-9.54543147033733e-06
1.83075763531679e-05
6.65199864513404e-05
7.1367248499299e-05
9.1524610935464e-05
3.32058124022446e-05
0.000126536496451479
7.15676292701149e-05
0.000100558740370547
4.39675904734484e-05
5.07319098655945e-05
6.80053662193097e-05
1.89705434591604e-05
9.22794760945074e-05
3.1184403645275e-05
3.03731419347966e-05
1.68647463910643e-06
6.81578175607109e-05
-5.06271843648187e-05
-2.24059302420104e-05
-9.14214621035716e-06
5.0662205959805e-05
6.0651659638726e-05
4.87042254258319e-05
6.48303187553528e-05
0.000118095654176523
0.000138385217424445
0.000112468099952571
5.42806235873253e-05
4.94664053500538e-05
3.83726845251553e-05
7.55100257275614e-05
3.29370328338514e-05
5.47345444241885e-05
-3.44743654346109e-05
-2.7217473910514e-05
-1.1539752595172e-05
-4.12147709595501e-06
2.78030392074309e-05
-2.7683043972791e-05
5.0239099468497e-05
2.76972099766243e-05
-1.94894139346208e-06
-1.15726261094361e-05
5.95959714904133e-05
-1.74349029812937e-05
-1.46075562286906e-05
4.67436056482817e-06
-2.36647953171784e-05
-1.55376635251562e-05
7.45305559469334e-05
2.43538030610379e-05
-2.19555613675504e-06
3.08420953756233e-05
5.30998732088838e-05
8.06834571523497e-05
8.95750283113566e-05
6.99489951873059e-05
1.14409430447605e-05
7.65198955818784e-05
3.22949489084033e-05
4.78104744138021e-05
5.53079629483694e-05
6.96613755942028e-05
0.000104726327616687
0.000106537296526684
8.2457026927733e-05
5.88747802974902e-05
8.45932337295452e-05
9.46477978715586e-05
0.000101205046579997
0.000120123753243334
0.000113023292941744
6.66159942534511e-05
8.45496295770494e-05
4.07718653510166e-05
9.36352419399682e-06
-2.34673107434454e-05
3.10204179939671e-05
-1.3735592495511e-05
-3.12644333027601e-05
1.49248766160937e-05
4.32709403653777e-06
-5.07962283778624e-05
-4.71626401007189e-06
-5.03267258450913e-06
-8.78643745585404e-06
-4.54305405633142e-05
6.54921621257522e-05
-9.20124617877746e-05
1.51769790605214e-05
-2.07289084392516e-05
1.18638671444017e-05
4.47034704490766e-05
3.15842385821568e-05
6.17649927469848e-05
4.30674948248803e-05
5.27706095583032e-05
4.59205937724232e-06
4.01417775713371e-06
4.06860986166472e-05
2.43862359200687e-05
7.93439772344156e-05
6.18131826478607e-05
0.000102813572473904
2.69776346424087e-05
0.00012201757978363
7.38287612206841e-05
5.55970980065451e-05
7.68272234405709e-05
0.000100653219013886
6.84188603791532e-05
5.23809518752152e-05
5.54578798406262e-05
3.98095217766629e-05
8.85457588003062e-05
6.66354377827278e-05
9.31733093769027e-05
6.31343400052138e-05
2.06458732567121e-05
1.30453020795922e-06
-4.53378326100988e-06
7.85996021630482e-05
3.28662575626359e-05
2.06626485663735e-05
8.20693127020241e-05
-3.18197774489778e-05
-4.04784167958872e-05
9.33535763321831e-05
2.53663146322142e-06
-1.77745525581504e-05
-2.92619468681356e-05
9.18297419275202e-05
-2.5518832984454e-05
3.77484910144332e-06
-1.39838562029553e-05
3.4004606155407e-05
-1.56599630749358e-05
4.0696444564839e-05
2.48261944266636e-05
-6.18890775865439e-06
4.28107730007468e-05
-9.33770019568874e-06
2.61656533740353e-06
-9.85456872660954e-06
2.66515638886698e-05
4.26435995699268e-05
7.42753686864684e-06
1.26719604831805e-05
9.94223217815305e-05
2.39863415900601e-05
0.000130322170359781
8.758622110186e-05
0.000123484308951406
4.02531682600043e-05
9.49856351356188e-05
6.87454896554911e-05
5.57034099313325e-05
9.64252784879098e-06
1.77744050408823e-05
1.7838174440144e-06
2.66106489572988e-06
2.06562203652652e-05
-4.17562115066292e-05
1.50359429813727e-05
-1.87798892235904e-05
4.839082551532e-05
4.48374588312008e-05
2.9446650301699e-05
4.392508542752e-05
1.59333322525694e-05
-3.53383771943944e-05
5.52829204336201e-05
4.70269545005499e-05
2.1637363023159e-05
3.86999252807284e-05
-1.25054950349089e-05
-3.4848285696135e-06
-1.20188371987993e-06
2.8427149081286e-05
-3.92881299487631e-05
-1.8655945355199e-05
-8.10459522516685e-06
1.44427454052275e-05
2.21211236585721e-06
2.37965719204565e-05
-1.47948196798225e-05
3.7509533703053e-05
2.41782212723588e-05
-2.52376268653345e-05
4.19482284437778e-05
6.05609661774457e-05
1.94122733272728e-05
9.40513521726496e-05
0.000122650814222334
0.000148107208887915
0.00011753673915074
7.50172068053906e-05
0.000127423431381519
3.34175669622454e-05
1.28486290153464e-05
2.591322142482e-06
3.20520726528432e-05
-8.81114251500319e-06
-1.59747228053259e-05
1.58716068786178e-05
-1.4381120801091e-05
-3.20729779828011e-05
-5.57004364698339e-06
7.97909682558131e-07
3.68781105568221e-05
4.3487566740133e-05
1.70667783442045e-05
4.51654860721565e-05
4.2592232828195e-05
7.04558448967478e-05
8.35551278857148e-05
9.21767365268704e-05
6.90207475941332e-05
0.000139449649935939
8.59006549639797e-05
0.000133132995781891
5.67046651703964e-05
2.08528831681482e-05
5.93342416918723e-05
-2.93860283928666e-05
5.08837060653228e-05
5.7356286017812e-05
-1.30148743407483e-05
3.54943473436199e-05
-1.86497436936773e-05
2.15741191778613e-05
3.17954955885489e-05
3.4343963322149e-05
1.83484295116634e-05
1.54483443674022e-05
2.16804442396888e-05
1.47232563725857e-05
4.40378674850371e-05
1.109910239871e-05
-4.01888804327229e-05
9.76271549687313e-06
2.95696701482509e-05
4.56949962862352e-05
2.18401410713872e-05
-7.81432529283729e-06
6.46163243222521e-05
-1.26246774986929e-05
5.69714715946443e-05
-5.49072804414537e-06
2.5976323529118e-05
4.08777267355017e-05
4.60938741994788e-06
-8.77921908908079e-06
3.08721669142835e-05
2.7888861350431e-05
1.10911350038163e-05
1.58417158432039e-05
5.46051849420456e-05
6.25021040863564e-05
-4.97586584490625e-05
9.15175064269445e-06
6.67164033869263e-05
2.66797885543543e-05
5.19492588421026e-05
8.91299707506012e-05
7.45299589477799e-05
4.68299681865688e-05
4.36299076072842e-05
6.38048718968315e-05
2.51714995883815e-05
9.02803443026043e-05
7.80397194532203e-05
5.51845507787837e-05
7.77010302765988e-05
0.000100534160423491
0.000101939033082124
9.30475457991313e-05
4.37525982803936e-05
6.5672570453873e-05
9.98413045101673e-05
0.000138809604791772
3.4364999391374e-05
7.38066836654029e-05
7.59663674095701e-06
1.7539209845537e-05
-3.70099841268646e-05
-3.39933385184298e-06
-2.98374620336005e-05
-1.14501044194419e-05
-3.63564330717432e-05
-7.64186586865934e-05
-9.18473856131193e-05
-0.000123293864654567
-2.10644124798673e-05
1.49778985040617e-05
-1.99510592959941e-05
2.91535079719406e-05
6.32683232914114e-05
1.92052194157113e-05
0.000121878068016629
5.55347808066891e-05
0.000115383455956228
0.000105380679525609
0.000139867111418732
0.000105447219383943
9.05622844341117e-05
0.000144963977630192
8.17812868777484e-05
9.49536854816855e-05
0.000131367643088674
0.000141536889503504
4.38850796061611e-05
6.13507423101189e-05
9.35308510607618e-05
0.000116419075101285
7.055281654035e-05
3.52579106098148e-05
5.54069217888953e-05
2.64371065021809e-05
-1.79067220999993e-05
2.36567797993178e-05
-9.11828213410924e-05
-3.94759477764974e-05
-3.34759649719427e-05
-1.85586637147775e-05
-3.48255085849429e-05
-4.50938606171311e-05
-1.95388859636709e-05
-2.59152538165034e-05
-1.32788601509303e-05
-5.55360652922019e-05
-4.52811609932061e-06
2.56978146805361e-05
5.43747131126292e-05
-3.68870908435337e-06
3.35431058861844e-05
6.16426195326016e-05
-2.2474319559004e-07
1.16997701155838e-06
4.71920409488152e-06
1.78615553947022e-05
4.84003562497624e-05
7.79501351945825e-06
4.4332349282861e-05
6.44036287419311e-05
6.92262830163248e-05
0.0001229724680675
5.12923628180012e-05
1.72173487344288e-05
0.000108385636959916
6.88996380354025e-05
9.64076874890039e-05
0.000102288748488678
4.17961909676448e-05
5.35320016799893e-05
-2.16073372408143e-05
-4.86065071743546e-05
8.29511783195175e-06
-4.74882892365859e-05
4.79134759803224e-05
1.71263969271127e-05
-4.88884758146361e-07
-6.58741521430872e-06
-4.50129046567981e-05
-2.98916702468673e-05
-4.41759343451727e-05
-1.33545750448191e-06
1.37997404426735e-06
-2.96794528417509e-05
2.07845499252313e-05
2.44124121788328e-05
1.75982556288946e-05
-1.26750197524883e-05
4.90287318651642e-05
7.8808431695188e-05
3.50487816405929e-05
3.04272919892944e-05
3.85209526928795e-05
9.15871586783861e-05
-2.62644269900185e-05
2.33600202071889e-05
-2.06444537119636e-05
4.08682729942098e-05
-4.28728274759379e-05
1.25186720871768e-05
-1.04360341285955e-05
-4.27675421459992e-06
-1.32416224894635e-05
7.50342253577721e-05
8.26339672495626e-05
0.000114230188255228
9.07649044505456e-05
7.7791149335441e-05
0.000110914878996661
7.39993048115568e-05
0.000113752917089368
7.55693390742994e-05
7.52147063772469e-05
7.50124971687664e-05
3.57979050280598e-05
5.61203845502469e-05
2.72158222728134e-05
5.05457237601582e-05
-1.5676224866309e-05
8.32931564531374e-06
-6.71974907541642e-05
-3.64773542711583e-05
-4.55752619507455e-05
-6.75380687510542e-05
-0.000101558760741186
-5.75140034260418e-05
-0.000115738041370449
-5.6565855359928e-05
3.06768532788769e-05
3.40133305893856e-05
6.55388616963902e-05
2.5446318906961e-05
0.000127438113776288
7.03408485241662e-05
6.32506248054521e-05
0.000105204789867958
0.000121225934192107
0.000166346059676395
0.000119424628873526
0.000161922295100913
0.000125443151587281
0.000126458084462464
9.02929347816906e-05
7.0525772250137e-05
4.13366993863597e-05
5.97454038220932e-05
-1.1860373562872e-05
-1.64377113880043e-05
-3.24658465523861e-05
5.42074287726195e-05
-9.3523589060138e-06
-3.91474173447142e-05
5.43289164377341e-05
-2.2678462377714e-05
6.70785697870467e-05
6.30281305126666e-05
5.56899622234811e-05
-1.40563580845125e-05
9.76216621866034e-06
1.07729836648192e-05
-9.39671024359945e-06
1.24480558594386e-05
1.94728537330955e-06
-5.03987876934299e-05
1.20496360155321e-06
-1.5940232739995e-05
5.93177431096667e-06
5.22518601979733e-05
2.44413001281149e-05
6.57969594735912e-05
9.7096378045228e-06
-3.08457515990984e-06
-2.3918618427607e-05
-3.00758678845369e-05
-1.1250145638316e-05
-5.90277576337789e-06
-2.56854980027607e-05
6.57948158207145e-05
9.45574915104629e-05
8.49346419724757e-05
0.000111008496609677
0.00011167908265055
0.000122241924986291
0.000126968874312684
0.000119723724153864
0.000132797710371977
7.37660156556442e-05
0.000150726142115532
8.10699797473837e-05
6.41660586489114e-05
8.89266351166254e-05
5.59451911121356e-05
2.23133228967649e-05
2.83059239583481e-05
3.79774256989253e-05
8.88879184268367e-06
-2.88217924118659e-05
2.13991913081768e-05
5.30059130890988e-05
-5.76765649543054e-05
1.78863511097066e-07
-1.18101243295414e-05
-2.60811629578018e-05
2.93406323842147e-05
-1.00808447726782e-05
-1.04357005702217e-05
3.68143201708279e-05
-2.76987298896071e-05
-5.07945537485025e-05
-7.36231648388874e-05
2.41901422154851e-05
6.5411310287754e-06
4.10731025104076e-05
4.03542051780854e-05
2.80117280557821e-05
3.80989451186042e-05
4.96632376306159e-05
1.51192213856422e-06
8.0265606373394e-05
0.000111456012493453
0.000116455319936153
2.49213811373676e-05
6.99610051983116e-05
7.16140041818363e-05
0.000100513433027042
5.88217451503785e-05
7.07311957436541e-05
7.34680372357693e-05
0.000122886178501785
4.15953114787242e-05
6.60014075050185e-05
0.000136380945589179
0.000100363042526661
8.12891886491553e-05
5.79516691385745e-06
6.21099356721581e-05
3.88098125342807e-05
2.600793022345e-05
1.2978983328587e-05
2.54690198197026e-05
8.03147170917758e-07
-2.50224697704638e-05
4.85533035880818e-07
4.8987793968461e-05
-1.85439609142276e-05
-5.83270946249694e-05
-4.69801352234844e-05
-5.56109191633542e-05
7.46106132004627e-06
4.75634632377623e-06
-2.25958928045507e-06
6.68772327703079e-05
-2.59183109455418e-05
2.13224556470873e-05
2.66412544810029e-05
9.20409544529579e-06
7.67080795408757e-05
3.93824743386176e-05
4.22918794898561e-05
1.57328941259421e-05
-1.82549088346462e-05
-5.05559585158942e-07
4.50429570165923e-05
3.96838981990839e-05
1.10205408478679e-05
3.11403919437019e-05
6.25796761056138e-05
9.67572622326799e-05
4.23125652360096e-05
6.91174018220923e-05
5.30961760675925e-05
8.00059142351166e-05
3.74930550111386e-05
6.8521028232729e-05
8.89777548646785e-05
5.39522719789838e-05
2.71520384982034e-05
8.91834596197496e-06
5.91276296624816e-05
6.54263478483444e-05
3.95026865170152e-05
7.08011936094881e-05
2.77442073293484e-05
8.13357995506659e-05
2.01655106090334e-05
2.46578286898639e-05
4.14588709789063e-05
6.81771717910485e-05
1.6011970234403e-06
-2.27931882304328e-05
3.79821931473282e-06
-2.79754308326918e-06
2.47254236370502e-06
-2.92825635427274e-06
-2.98157023938074e-05
-9.61191252520714e-06
-9.20017627392396e-07
-7.34841864366313e-06
7.53701702696748e-05
-1.94181907909134e-05
2.60309481717749e-05
5.697531648773e-05
7.44693032803092e-05
2.89263681482147e-05
7.35943791382054e-05
7.02691700166823e-05
9.59861544574128e-05
7.52496421210748e-05
4.22628559840716e-05
7.67441808827722e-05
-3.43583867214708e-05
-2.71327884873791e-05
-3.2615326288925e-05
-4.8488135804169e-05
-6.47714066907729e-05
3.99616927861691e-05
2.30278122398919e-05
3.15187562767081e-05
4.23718737843405e-06
4.39344429757256e-05
4.88448096083278e-05
7.0057857766016e-05
4.86292841006012e-05
9.11216841662439e-05
6.61326888151108e-05
0.000128525171375754
7.7859968396757e-05
0.000116555654492534
6.94647350194978e-05
5.54409657797639e-05
3.69457670118192e-05
4.28432732768469e-05
-6.82489179144069e-07
3.86653052011668e-05
-7.31309985529339e-07
3.30264676046656e-05
-2.98520118878121e-05
-2.61383375152685e-05
3.55385520322176e-05
2.27246062691742e-05
1.89312059157238e-05
-1.20963706189424e-05
1.18853511746244e-05
7.72356699493643e-05
9.59893137364887e-05
8.57815522127883e-05
-4.85122191605344e-05
4.49769986761149e-05
2.781078474232e-05
2.62292543843372e-05
-4.68010466246796e-05
6.0545728260088e-05
4.56340346075714e-05
-7.31803660268558e-06
2.00192756198523e-05
1.57250019365939e-06
-5.25547675434594e-05
-2.34847634624774e-05
-2.0241573278403e-05
3.86521403821432e-05
2.57805598075503e-05
-1.2513684156082e-05
2.93911430045473e-05
2.71868429789679e-05
2.42833587440202e-05
6.37145241719985e-06
6.76253584491653e-05
5.41507223065982e-05
6.07030288847784e-05
4.63170068865685e-05
4.31504480399248e-05
7.58540999386722e-05
4.13577237526104e-05
0.000100127525487258
8.9254260994922e-05
0.0001125417902508
0.000156689800096591
0.000162985855159498
0.000122771664516264
0.000173558587577074
5.86355666458102e-05
5.691526616199e-05
8.50915620898448e-06
7.55417877809794e-05
2.61269163160502e-05
-8.7052171161932e-06
-1.43951386483375e-05
-3.19433040649606e-05
-3.62919017534577e-05
-4.16077925023286e-05
3.87710225634626e-05
1.2914531834181e-05
-5.71563438189903e-05
2.73071442954881e-05
2.69434156337165e-05
-2.16393329042391e-05
-7.84750879005085e-05
-2.38158619695478e-05
-4.98023898059207e-05
-7.95183243560394e-06
-3.27741896128629e-05
-4.52306828231414e-05
-1.74354858291289e-05
-2.29526710451749e-05
-2.61355258595117e-05
-5.10726415041518e-05
5.8661526357686e-06
3.30112097786659e-05
-1.75996927703525e-05
-6.68855905000348e-06
8.0641322161112e-05
9.44923408436306e-05
0.000124815187469803
5.87532177991417e-05
9.16536350974967e-05
7.03120251743467e-05
7.55153106100344e-05
0.000101908053294305
9.7350502497319e-05
0.00010246714525423
0.000121641887767544
0.000111973104726369
0.000181537002419867
0.000123226344789562
0.000119952116356457
0.000140482530177322
0.000110503905481347
1.35713338521813e-05
5.19387492791838e-05
7.63691656964483e-05
-2.3213011331687e-05
2.09450093503719e-05
-1.25175057633024e-05
6.2601180174272e-06
-6.57682720699195e-06
-2.00693557786465e-05
-7.23520900166791e-05
-1.61787525747167e-05
-3.9956118698482e-05
-0.000114408505397707
-0.000147094321988699
-9.37511064537002e-05
-8.94886713011078e-05
-9.02286293613203e-05
-6.73029949947174e-05
-3.71754654381428e-05
-7.65997455839967e-05
1.61761608175276e-06
4.21149530818459e-05
4.99618811983099e-05
7.46669968239025e-05
2.25960519881352e-05
0.0001250745932645
8.70326265278504e-05
8.41169471856683e-05
0.000141398050156968
0.000104989315124385
9.57036452757253e-05
9.02845077088736e-05
6.11136928244283e-05
4.53730717145767e-05
7.17716382346662e-05
6.73811030665685e-05
6.14054891664359e-05
9.62992895979775e-05
0.000138814529803149
2.22176398828218e-05
4.94765035755331e-05
7.18406086967383e-05
4.12248684502139e-05
6.95767361882951e-05
8.96998531132553e-05
-1.60028811350371e-05
1.94325044465214e-05
-1.11256671889789e-05
2.0063184120221e-06
4.598115535517e-05
1.27267906856633e-05
2.56960353740028e-05
-4.50378988170358e-05
2.12613542305771e-05
-3.25384331546115e-05
7.72846680434903e-05
2.55076875081722e-05
2.95423956111013e-05
9.88041909897752e-06
8.09033416356983e-06
-1.15620883248164e-06
-6.09339241569215e-05
-3.54185385959744e-05
2.05889882313697e-05
-3.43211227709227e-05
-7.39347114197601e-06
-2.32840285093892e-05
-2.7547680586883e-05
1.71856630555338e-05
4.12870510621371e-06
-7.0869491343777e-05
8.49555615064708e-05
-1.36944999613199e-05
7.80409498189551e-05
7.11680594838274e-05
3.84154528500084e-05
7.07029003131782e-05
9.74081627117427e-05
5.94969626627579e-05
8.59957374533417e-05
0.000125957354857876
0.000148955782157366
0.000116923596631339
0.000108434131251804
0.000174983111054598
0.000102172692684736
0.000128129621445838
2.34162995983415e-05
4.57526200178203e-05
6.23958162849688e-05
-1.70977773312738e-06
-5.9643331923517e-05
-3.26418329768078e-05
-1.26330226102511e-05
-9.8959546666952e-05
-8.88287216709025e-05
-4.34370894744703e-05
-9.32033058539816e-05
-3.94543053614194e-05
-6.15724546089699e-05
1.37142768677845e-05
4.34254127414196e-05
1.9276082480877e-05
4.1243971143219e-05
3.8264817201915e-05
6.92980087160076e-05
8.45656627847917e-05
8.88245019509345e-05
8.83567887574245e-05
0.00011098506209814
8.33325890627443e-05
-3.14950320704067e-05
3.37081730897806e-05
4.26061590312472e-05
7.35313178910104e-06
-3.00141422078204e-06
-2.11234980771191e-05
9.82175181283029e-06
8.62894304148043e-05
2.0924260009684e-05
7.64129236348492e-05
5.70966449893174e-05
8.92756723680933e-05
9.12154535703544e-05
2.1938213934281e-05
6.15866257716352e-05
0.000103770823585824
0.000114786837622924
0.000110784130320911
6.30466135548129e-05
6.8157100049648e-05
0.000103668807128467
0.000107337917198048
5.17979386107319e-05
3.19607136445553e-05
-6.96705275988504e-06
2.26173897362541e-05
-2.54098596871964e-06
-1.17171914837779e-05
-1.54584318795673e-05
-1.61569604028456e-05
1.67835183479607e-05
-6.11336862738421e-05
5.27193219161167e-06
5.78498583078044e-05
0.000117827814301829
3.87642500196491e-05
4.79884587940898e-05
3.65134173444588e-05
0.000118256969414275
0.000132834900477614
8.83480209971695e-05
4.26950057336471e-05
5.924131701218e-05
1.26562266601901e-05
-4.63045590555886e-06
-4.20122234085607e-05
-3.36240817219738e-05
2.00269610524073e-05
-3.38314913106065e-08
-1.07540751345015e-05
-2.63588629857365e-05
3.99530853810099e-06
2.21586097238283e-05
3.55171408974603e-05
-3.99786621549331e-05
4.63799044256804e-05
2.53885839370353e-05
4.8588504677105e-05
5.03519440670142e-05
5.13691367662314e-05
7.19365543620452e-05
0.000132304166968507
7.9204074993324e-05
9.06044068294668e-05
0.000111682611188937
6.89928932620701e-05
4.79483984805532e-05
2.87092992562931e-05
0.000114265232205949
4.82454732921202e-05
5.63866914475077e-05
0.000105436895228051
1.80299119201023e-05
5.71443587397848e-06
6.42804986816827e-05
8.56889860787046e-05
6.48437353289792e-05
9.00897018462344e-06
1.69366857985213e-05
-2.18018572744325e-06
7.99806764163887e-05
-3.85476997766503e-06
9.65190351840325e-05
4.92802715091314e-05
5.71648362339631e-05
4.06880239377612e-05
2.87028439718631e-05
5.34338906257367e-06
-5.01871249228292e-06
-1.84489348876374e-05
-3.59319711448745e-05
1.21937821689487e-05
-2.74525652658842e-05
2.92658181582445e-05
-4.71514698775838e-05
-1.96763906688972e-05
-3.68029940536506e-05
2.4092926220858e-05
-2.1251941282633e-05
-5.08598340495053e-06
4.49999265262404e-05
2.91767554735763e-05
9.04896248798966e-06
3.5727669368238e-05
5.84208332834695e-05
0.000103562242056226
7.64953878514345e-05
5.87498415335615e-05
9.29020777196553e-05
6.71706157634862e-05
7.98339618002683e-05
5.53405302292537e-05
4.37646101876713e-05
6.20572658182478e-05
-1.15029337278213e-05
7.59347255472629e-05
5.46271850351084e-05
4.68684724007932e-05
7.60680210732633e-05
5.91756148640869e-05
7.91569663846398e-05
5.22984750351584e-05
6.07305956047861e-05
3.3538384110119e-05
3.48284140774683e-05
2.9784260337752e-05
0.000107342590926122
2.25693175180426e-05
-1.76328878249969e-06
2.3943228607784e-06
-2.7164772734204e-05
-1.33116183229203e-05
2.29159451355252e-05
3.93574290045768e-05
8.28089995934711e-06
2.03866575317963e-05
2.87766687983212e-05
-8.98126471620062e-06
2.08653239374405e-05
1.05746445941713e-05
3.01844722799701e-05
3.61864323777055e-05
4.130379893521e-06
4.79415168763014e-05
-1.67978485582738e-05
-3.85104111760624e-05
-1.05226245891858e-05
-2.86756828084924e-05
-2.53947158769779e-05
6.24229438634482e-05
7.80290622764477e-06
1.40179450135761e-05
5.77537611597521e-05
5.87639127644215e-05
8.20947921874457e-05
7.5804835903132e-05
0.000155778845806078
0.000120721008986934
9.90441287799018e-05
7.2472638053411e-05
9.92492540533905e-05
6.22828397817507e-05
4.17110479527656e-05
5.85808134715294e-05
2.60986924101998e-05
7.71572768745815e-05
7.72115327310082e-05
9.15820181848743e-05
2.08318447687417e-05
-5.86334087037088e-06
-1.23094534609295e-05
-1.08443180331634e-05
2.56733454874967e-05
9.35101974773343e-05
4.07635434090585e-05
6.67961002339484e-05
1.29724744955518e-05
6.37926579991047e-06
5.89957825535453e-07
5.88662334385839e-06
-1.2318071687582e-05
-1.92976311443635e-05
-2.44018941156447e-05
-1.70965464645346e-05
-3.58406025478619e-05
-2.15157313258063e-05
5.68722445421831e-05
3.35939118471662e-05
3.50442542536806e-05
3.52319869896649e-05
3.93931706375066e-05
6.1342531436203e-05
2.05847416245115e-05
-9.69075224997981e-07
1.82371082206946e-05
8.5816653729724e-06
6.08137289211011e-08
2.93926046365989e-05
6.15248904565676e-05
1.85112605830772e-06
0.000134875146311324
7.99192098087295e-05
5.70313786030045e-05
6.90507423283647e-05
9.41387466805435e-05
0.000112488752185086
0.000132857742050819
6.94388209928828e-05
6.07142177168292e-05
1.83646651978504e-05
3.80164396079532e-05
-2.96979327511198e-06
-2.98874265949182e-05
-9.50823973734465e-05
-4.28258403916576e-05
-0.000110537597156949
-5.08804019916331e-05
8.26748603812925e-06
-6.2650073378174e-06
-8.69702450576039e-06
1.64994016193141e-05
5.51703046809401e-05
6.26635431687557e-05
5.80454937531235e-07
6.99672969850366e-05
9.19279846724459e-05
0.000134400591827906
9.79870566532949e-05
0.000112074403456887
9.49007612135687e-05
0.000103423703967558
2.31220445123118e-05
5.79241197033174e-05
4.77156043829601e-05
2.5480662466164e-05
6.85125431313416e-05
6.18995077621588e-05
8.38997316730802e-05
3.23143133321821e-05
6.30261637123697e-05
8.47475738848425e-06
3.76331820795458e-05
6.45766682396879e-06
3.91264278342062e-05
9.07197584391965e-05
7.04405577822096e-06
2.75162218735574e-05
2.09332219324193e-05
2.09302329535917e-05
7.77660899512942e-05
-2.11905971981881e-07
9.75393481710375e-06
-4.01932515376914e-05
-3.72078169502219e-05
-1.38940036725636e-05
4.6646860248369e-05
5.7672159416721e-05
6.6719680506151e-05
8.73747430930404e-05
0.000140156636497939
9.89526475145191e-05
0.000131452845580326
6.37324197658235e-05
6.48577551841757e-05
9.57746494215383e-05
-2.74362235267149e-05
-2.89879634179719e-06
-4.725877162792e-06
2.49556604996172e-05
-2.89809778399163e-05
2.8991264228283e-05
7.44178540609753e-05
1.05729633585857e-05
5.56943873903765e-06
5.24312045938386e-05
3.62804753671401e-05
0.000110692782378685
6.4005633549568e-05
0.000142918771774776
9.45138432081863e-05
9.10957218176048e-05
5.68484140627515e-05
4.93687375105979e-06
-4.795024514361e-06
-3.85002385897533e-05
8.58639147707195e-06
-2.43184246928521e-05
-1.81374716079099e-05
-5.99171581277141e-06
3.75014277237558e-05
5.57729046311357e-05
5.15238089809855e-05
4.91216395033691e-05
1.40664569506223e-05
5.50194601422825e-05
8.67655828130217e-07
2.74637135897325e-05
-2.09789083926526e-05
3.60495914475878e-05
2.03278774822261e-05
3.26095212789675e-05
4.47487594588046e-05
6.54100296482612e-05
3.96151170389143e-05
5.07904884068143e-05
4.00456701335434e-05
6.3605672838381e-05
6.50807341033465e-05
4.75167874737398e-05
1.74261137151923e-05
6.05413428052223e-05
1.96579766052333e-05
3.47519885641627e-05
1.42042180772266e-05
2.90871085546256e-05
-3.10501989486644e-06
1.1944579387772e-05
-6.35938096121319e-05
-3.91510834608342e-07
-2.3384025203557e-05
5.85296876424304e-05
-3.0639877637224e-06
5.89668622215783e-05
6.65006481372591e-05
4.18875528889191e-05
6.24611679290243e-05
2.33164045615217e-05
3.52487046690099e-05
8.64044476736623e-05
5.68823526215922e-05
7.15293764380081e-05
5.87978639252414e-05
2.86591821072495e-05
5.62637914775901e-05
4.35465721203056e-05
5.10162774552108e-05
1.86524501367319e-05
6.22890166590639e-05
2.85583888027102e-05
5.21755949101705e-06
3.3199929099638e-05
1.59923380853902e-05
-3.3504324284745e-07
-1.73873662659267e-06
4.82773656768558e-05
6.79524726979839e-05
3.17239301964323e-05
4.05615653603062e-05
1.29185476588148e-05
3.49418652141204e-05
7.03163211717662e-05
2.22641298356237e-06
7.71098490744082e-06
3.09644659017377e-05
5.81438893665546e-05
0.00010426374671849
3.24675841029928e-05
2.24608180487697e-05
1.04550490661982e-05
2.38223584860768e-05
1.17576210862134e-05
2.54819534906824e-05
5.87875509877614e-05
2.67031549465995e-05
8.80688795189098e-05
2.4672578228579e-05
-7.75528049416514e-06
9.65186781831327e-05
9.71665866530793e-05
3.82160357283535e-05
9.01678633048868e-06
-5.63927283992819e-06
-3.07540383890869e-05
5.36017228002089e-05
9.92628508017103e-05
6.8191355574271e-05
3.40516860925287e-05
8.19705887377813e-05
5.6862820804653e-05
1.16493429630494e-05
7.36574169001401e-05
-2.55496779496939e-05
4.16994034745857e-06
7.3966577924964e-06
6.87484106768262e-05
7.71304262631677e-05
7.04262817752613e-05
7.47148144052969e-05
7.236515176464e-05
8.711590560252e-05
5.96274460531931e-05
1.63488205364441e-05
4.29116652940809e-05
7.64088357068634e-05
2.47850188154039e-06
4.96888983311056e-05
-6.51258743126686e-05
2.1111738467395e-05
-2.67677427783999e-05
5.22301782073592e-06
-5.81068907101114e-05
4.27774081963354e-05
-5.20985110256727e-05
-5.72455005902685e-05
-6.99730933757437e-05
2.50125601111294e-05
6.38448982025168e-06
7.71144492381729e-06
2.17129833954369e-05
4.94754721121564e-05
9.12548894323414e-05
9.34264107920206e-05
8.69680419266267e-05
0.000117010867735283
0.000155790851983527
0.000102239125798705
5.46954625581174e-05
2.53540027507247e-05
4.92819476176097e-05
8.12380654838561e-05
5.92134980784172e-05
7.03626831183122e-05
-1.49015080445483e-05
3.36796627250777e-05
6.89026433354282e-05
6.25556481524115e-05
4.71039707460774e-05
0.000120015439353743
4.98389148252682e-05
1.47346689513799e-06
1.29324854457799e-05
4.27687024273823e-05
3.93905401769387e-05
1.99587552815368e-05
-6.59181425656393e-06
-3.98645750981655e-05
-7.59391924309856e-05
-3.84371359980093e-05
-5.87891074820048e-05
-2.12450631260111e-05
-8.02826984180793e-05
-2.87336362655656e-05
-3.55075051104732e-05
-3.29888347875057e-05
4.28542108292783e-05
5.16041676187005e-06
-6.19147217517784e-07
-1.16377076669807e-05
4.28425800712232e-05
3.23915724283768e-05
2.79870342614647e-05
5.8960290916489e-05
9.30283215899275e-05
3.41203189152087e-05
6.87396885668098e-05
4.02705260002571e-05
9.54935043437366e-05
8.0994104192725e-05
8.1998354351522e-05
0.00010823196703494
7.95029617306188e-05
2.70890073606614e-05
5.78713470960113e-05
8.31233135644097e-05
7.0958818363813e-05
8.36966065562525e-05
2.21414887609189e-05
5.37812904392971e-05
4.33533973483054e-05
3.07905212927407e-05
6.39859499202366e-05
0.000103079015892011
2.04187789625982e-05
2.57064914445669e-05
4.43049702510541e-05
4.00227317579614e-05
-1.99357528069808e-05
-4.01894627664471e-05
3.84243053547539e-05
2.09598819900227e-05
3.26282026071359e-05
-2.18858371647154e-05
-1.76384674354569e-05
-3.98563294207075e-06
4.34732970177674e-06
1.21592574838958e-05
2.85819192177852e-05
3.65875336956133e-06
4.60534848774321e-07
3.75938200548842e-05
-0.00010625285724635
-4.79470121777735e-05
1.24713350292455e-05
4.03671217719286e-05
-1.40395833122986e-05
1.94598569038273e-05
3.9346491825671e-05
6.07733004100505e-05
9.52332511197096e-05
0.000137634398316403
9.95394363097464e-05
0.000132731725111417
9.77640018853413e-05
7.45548631803182e-05
8.32537263012195e-05
0.000101690096378766
2.77080524416817e-05
7.15646864779226e-05
5.50308686721863e-05
4.12854655174964e-05
-6.02130678404912e-06
3.3419026803153e-05
6.17459972580237e-05
1.83456862257133e-05
2.37801525122052e-05
5.37392904977734e-05
6.95601681107328e-05
4.05667981382207e-05
-1.71924584059226e-05
7.23234100890416e-05
6.03332473253562e-05
1.27832776518834e-05
-3.78506778854862e-05
-1.92842790143109e-05
9.28389289480638e-07
-5.23274756560412e-05
4.70416948891554e-06
-3.15542521196168e-05
-7.66372702257812e-05
4.80816273239042e-05
1.20259216482908e-05
5.08846008804083e-05
6.40603549712559e-07
-3.30001677298743e-05
-1.29036176583202e-05
1.95608713102414e-06
4.48633274290054e-05
5.9506126193112e-05
3.57455301213798e-05
-3.02367374197454e-05
1.92002862544254e-05
8.18982491773398e-05
6.72435131388108e-05
7.23863532717482e-05
6.29017882840981e-05
2.86632315884497e-05
0.00011949943933508
0.000155453813056875
6.70606893761175e-05
6.00103596545414e-05
7.8027628174024e-05
0.000101900889071819
8.07489148199613e-05
2.62435909383054e-05
6.58892938161023e-05
2.37231127336427e-05
4.53112391053767e-06
6.69046145321632e-05
2.76671608320826e-05
2.82894963022932e-05
6.64493893908295e-05
-1.33212882789672e-05
2.37463169038727e-05
-7.84887657276235e-06
3.94923624642536e-05
-2.73116639654078e-05
-5.18728217810277e-05
-2.46285913802866e-05
-2.59572323122725e-05
1.44119678052351e-05
-2.57263755527595e-06
-1.30391215938902e-05
1.28667539241828e-05
-1.16348489322684e-06
3.52425770574719e-05
3.87758173686488e-05
3.7130748851004e-06
7.34479788064668e-06
-6.34070397293649e-05
-2.11906070768567e-05
-4.7842262182276e-05
1.53310289915325e-05
-5.76408894503792e-05
-9.76432652248748e-07
9.0098133537699e-05
4.39796831104536e-05
5.12186624133346e-05
6.32156818113745e-05
0.000148549412622039
5.19199272295844e-05
0.000141089587512067
0.000158912367776137
0.000164369700796551
0.000107855539799868
0.000121535306593061
0.000138464557467579
9.33130160277145e-05
7.07695922420046e-05
5.64488875952279e-06
4.08898839602148e-05
8.9900066574579e-06
4.97945620280333e-05
3.78429534937698e-05
-1.61625769308715e-05
-3.20967371564257e-05
-1.95534433366608e-05
-2.81672663651164e-05
-1.78460512038325e-05
2.13454958939417e-05
-4.24036473050563e-05
-7.29275648912328e-06
5.7988201432972e-06
-3.04695544167752e-05
3.68083262141322e-05
-1.59385528496079e-05
1.60822325343969e-05
6.27157535259271e-05
5.54099261760316e-05
2.20419217197889e-05
1.19418458448741e-05
-1.15626380449452e-05
-2.73065453594184e-05
5.35920564075486e-05
8.99629550462452e-05
3.55108343507551e-05
6.98867365878836e-05
2.90204020375929e-05
7.82977124843625e-05
6.59314250472595e-05
5.27344543212934e-05
8.79948210309836e-05
0.000113773517688927
0.000100525240906819
5.53444960667271e-05
7.58537912716238e-05
0.000125657719856807
2.83153931680199e-05
3.69878714706236e-05
-1.95324940465663e-05
3.51985923597877e-05
-4.45151022655354e-06
1.96237882749239e-05
-5.9050451069402e-05
9.67689559097936e-06
5.54936164684245e-05
3.75338290293381e-05
-4.62768361751307e-05
-1.12919294164645e-05
-8.91418382654278e-07
4.6478992848993e-05
4.92350166897828e-05
5.77361631647306e-05
7.01741774613165e-05
0.000109024764979908
5.86527813270301e-05
7.74147796759576e-05
7.27348054119707e-05
9.11691984049036e-05
0.000136354661780304
4.7489677169796e-05
3.25091597732706e-05
1.93129637255912e-05
-3.53552639230345e-06
-1.2328025694675e-05
-1.50985011605803e-05
-2.11048193936811e-05
-4.53498796537894e-05
-4.74322465535189e-05
-5.8612526859578e-05
3.77160071076384e-06
-2.90765965697274e-06
2.08314878277442e-05
-1.40522869863144e-06
5.11937455279365e-05
5.6738537627331e-05
8.4700688155244e-05
0.000102279950989713
9.64482250139664e-05
4.88081452184264e-05
9.97966297743868e-05
5.86654840508781e-05
5.47311738488013e-05
4.16408244993522e-05
2.57181949876255e-05
6.18466314183914e-05
8.68734820013007e-05
2.68670600699993e-05
3.71902490486616e-05
-5.18769173059575e-05
5.83692148375667e-05
1.81352249639521e-05
8.28116693401102e-05
3.68067653275139e-05
8.22690235496637e-05
5.89820446396462e-05
4.27503916993309e-05
4.5522769216942e-05
3.2024017812631e-05
7.14641278713337e-05
3.49540957217636e-05
3.15268780098422e-05
-1.78665120457403e-05
3.12054465674138e-05
3.46565954424064e-05
3.98928306041098e-05
4.44126902091844e-05
4.04114594102896e-05
1.14307482365659e-05
3.25357291140385e-05
-1.96650782382145e-05
-7.61655086689607e-05
-2.49448844115012e-05
-1.85311144040787e-05
-7.0718926194098e-06
2.36811593025481e-05
-5.43821616331751e-06
-7.71978449884861e-06
4.57411530100405e-05
4.83788003737921e-05
5.14562503946047e-05
5.98676629339802e-05
-1.166385259214e-05
3.77708579843918e-05
9.06673325589744e-05
8.16096388519546e-05
8.0375460367931e-05
0.000100332816437801
2.53153942158219e-05
2.6846613079802e-05
3.38496881503678e-05
-9.33402809141353e-06
9.17930663882124e-06
-2.33919707422076e-05
-2.0167796237626e-05
-3.07235728723972e-05
-6.73258445524951e-06
8.68374255731517e-05
2.11137236755878e-05
8.71486543164899e-05
9.67841002210845e-05
2.66827496404148e-05
8.71486701985982e-05
8.40185178913458e-05
1.29247612345822e-05
3.83401560280442e-05
4.64427138824618e-05
5.7233133198598e-05
-2.35121070078892e-05
2.60491863862677e-05
6.74941504351614e-05
1.07985560994999e-05
-5.15426359271614e-05
-8.89132108387029e-05
-5.9117949677346e-05
-7.17400862059807e-06
-5.10871393149355e-05
-2.97707018610858e-05
2.44630553979105e-05
3.68043234751712e-05
3.64341179293053e-05
5.74077178790865e-06
5.15927726657268e-06
5.82529676097943e-05
0.000106800878923034
9.59616451936556e-05
3.8781206380353e-05
8.58923225551716e-05
0.00015209683338499
7.11120699068214e-05
7.25536909689768e-05
8.56941890368894e-05
7.95433982490134e-05
8.74925897509233e-05
7.81664345278381e-05
2.67839463273469e-05
1.43889739444279e-05
-4.99606594967496e-05
1.63001996021622e-06
-1.87700128544926e-06
4.58670517616352e-05
7.03189668584309e-06
2.93847410723679e-05
2.45643376640108e-05
6.88471875070655e-06
-1.71217472325988e-06
3.85743829544897e-05
4.73516466406164e-05
-4.62855164705198e-06
4.58623527008273e-05
2.4728206443379e-05
1.62841088722739e-05
3.16494955840969e-05
9.47696992735079e-06
9.67789244479812e-05
4.03187610940761e-05
1.59583648652262e-05
-8.92737612219207e-06
1.05712604433707e-05
4.14788487279712e-05
2.28691874538867e-06
-1.18047548898703e-05
8.48624716244085e-06
6.42633340381804e-06
-1.88885839084082e-06
-1.75119505769173e-05
-2.32612530392676e-06
5.12151545472588e-06
2.36496008739554e-05
-2.51187776910825e-05
-2.93367862890575e-05
2.86148651605628e-05
5.79901012882321e-06
-5.20344460869666e-06
3.06434045181916e-05
2.11821791816319e-05
4.04790513647721e-05
4.00486655044967e-05
7.59266948393277e-05
4.15888146290378e-05
9.14486651501075e-05
9.25874273936981e-05
0.000111416213126221
0.000161626568567105
4.13553249260929e-05
4.86093344966003e-05
7.47372588945417e-05
1.37177983182045e-05
4.8129820463659e-05
4.296714050759e-06
4.1030569363818e-05
6.34371847932497e-05
5.88190418472768e-05
5.21838832548834e-05
0.000124593260073048
6.01639181889457e-05
1.95313928912211e-05
5.78958978408074e-05
-3.50540395067707e-05
4.18509985754831e-06
-5.81909737100936e-05
-9.14519789879521e-05
-1.20982775001538e-05
-2.33852413703261e-05
-3.50524894475603e-05
-2.47660113199006e-05
5.41895558750426e-06
5.19809058398367e-07
-1.00745025393071e-05
3.03495824331753e-05
5.4419244606857e-05
7.90545286754417e-05
3.96346937476701e-05
3.68242916228723e-05
0.000103582252020691
7.85332857761489e-05
6.54126134659255e-05
3.45385011006556e-05
2.37258214056883e-05
1.71302482687833e-05
7.57899837315159e-05
6.41771393684385e-07
5.03516935939315e-05
5.20463601002504e-05
6.16306470723608e-05
0.000102030900620369
3.1594096994623e-05
6.26775688491679e-05
1.88122147611935e-05
3.71567242444777e-05
2.99909202849769e-05
4.41583123456401e-05
-5.64564061454976e-06
-1.86585762147958e-05
-1.77375897663403e-05
3.20482940279179e-06
3.12761426111128e-06
4.27545740063146e-05
3.96579608760493e-05
6.14915424987888e-06
4.68232167817924e-05
3.42682536903907e-05
8.20513558875703e-05
1.53906187007549e-05
7.64883073027187e-05
7.51945595548127e-05
6.4337249791072e-05
9.35978311221805e-05
9.99785425918581e-05
7.750938126062e-05
2.24291086246762e-05
6.8756063503006e-05
3.38822839861091e-05
5.18967621329134e-05
2.09637358159325e-05
-7.51623381343132e-05
-3.76552944997166e-06
-8.17287961633338e-06
2.57361139154301e-05
-1.97335135106874e-05
-2.96404287878827e-05
2.65480970587402e-05
-5.20556324662602e-08
6.1824517491346e-05
-4.29945269869991e-06
-4.41857561286713e-05
4.27828265173546e-05
2.79799135741043e-05
2.51049407636608e-05
1.98311600827531e-05
8.12097826398678e-05
-3.85904920264959e-05
1.75901061429266e-06
3.599826946831e-05
3.5341854931318e-05
7.46940682241917e-05
6.90157882491195e-05
9.63924751455573e-05
8.96408599834415e-05
0.000104588953832883
3.89531570430115e-05
6.98181346328638e-05
6.93698642079823e-05
-3.46012790463671e-05
9.23008020339775e-06
4.84467728449546e-05
1.57439888087088e-05
-5.69174209944108e-05
1.54589480848488e-05
-8.80656775146911e-05
3.36795914443987e-05
1.08545720706986e-05
6.40408600195026e-05
5.9546819794306e-05
5.58858795499145e-05
8.04323271518418e-05
3.24756606129558e-05
9.89604500026588e-05
4.40979857583425e-05
7.31057417773997e-05
4.50637422314433e-05
6.10437878860568e-05
7.23622434111294e-05
6.42442781398798e-05
4.74364076987354e-05
2.3514948036871e-05
2.58494990732075e-06
-2.84668729037233e-05
7.85385833905424e-05
5.93249294269024e-05
4.18761685160287e-06
-4.887284098933e-05
-6.95340131446557e-05
-8.49855538497832e-05
-6.1973796646882e-05
-6.92973102297326e-05
2.47213919074691e-05
5.16911250047323e-05
-2.29639046600082e-05
6.44865224756204e-05
5.24049558596236e-05
6.60948768011989e-06
8.14912368326003e-06
9.08125478676455e-05
7.26751322983079e-05
5.63044174369957e-05
0.000114226013772281
0.000123648806215169
5.26696170906855e-05
6.74960661523924e-05
9.71696221691467e-05
5.14093194340944e-05
8.99959970435435e-05
4.83818263122421e-05
8.68490956758087e-05
7.67643491079202e-05
8.84166492309951e-05
0.000112745165772761
4.69290471183479e-05
6.68003502612102e-05
8.49513656439858e-06
6.77631921584275e-06
1.54564149205264e-05
-6.90445037364337e-06
9.50143345718663e-06
-4.18990795758817e-06
-5.61072787720685e-05
-3.15487928395651e-05
-6.3934349852673e-05
8.41520689465207e-06
5.0148114269734e-07
5.012790193468e-05
6.64709393502773e-05
3.46071128383194e-05
7.66085652457552e-05
3.62066521112522e-05
5.36894428850593e-05
3.90742594648269e-05
4.08820983720604e-05
6.75837169491179e-05
3.08094918590253e-05
4.66045446420846e-05
5.15655819865364e-05
3.38549280963373e-05
3.99462003649532e-05
3.518170368153e-05
3.58249476646444e-05
2.58641008172593e-05
-1.70587872349306e-05
8.93424077449712e-05
8.82622243423858e-05
6.11020311884594e-05
4.54464330435289e-05
8.04104393793094e-05
6.32445544254903e-05
5.51640048972602e-05
7.94295852703772e-05
-9.48498692876837e-06
7.2677317051849e-05
3.51297390689549e-05
-4.97088699422686e-05
1.43860068789631e-05
9.81487987568627e-06
1.70781832389308e-05
8.5516525185114e-05
8.48811303239328e-05
9.03929668287949e-05
2.61567843211214e-05
-9.86687654528921e-06
4.48089907670966e-05
-3.36959118462471e-06
4.47139526017172e-05
2.48336393843784e-05
-1.89011045508476e-05
6.0915355743282e-06
1.48848531945692e-05
8.75217296478385e-06
-3.99043797565724e-05
1.0314648688192e-05
-1.84592996356361e-05
4.34912558488332e-06
3.32812771359942e-05
4.56659261336038e-05
7.27930701615032e-05
6.87092243731534e-05
7.69403968681316e-05
3.89460064824608e-05
0.000144489113454049
6.07359460970845e-05
5.39884291007692e-05
4.73705401781047e-05
8.81567294943444e-05
7.60563015377624e-05
5.75054678848768e-05
-1.08446048290658e-05
5.38872056811534e-05
2.95128337364514e-05
-3.39487148624307e-05
-1.26321332325471e-05
6.0304813315405e-05
2.06247332489722e-05
8.0068510796476e-05
5.9289569982783e-05
4.13223820883946e-05
-2.10189688750142e-05
1.77539574330739e-05
3.42942072032813e-05
-4.14823830901052e-05
2.04070566443963e-05
3.63527146581358e-05
4.24971252223272e-05
5.58506132122998e-05
2.75356083515992e-05
2.40473696055044e-05
8.74457327392531e-05
3.57585619930497e-05
3.4486080785541e-05
6.31811572581975e-05
7.8055684199131e-05
5.53811181681397e-05
5.69852607088625e-05
9.63492893967972e-05
5.7533616812093e-05
7.70845750573715e-05
2.86547135077589e-05
4.98961178139391e-05
4.74942105220848e-05
1.6883550788408e-05
5.92994512325713e-05
5.11227404667726e-05
3.1164023012945e-05
5.43838062480173e-05
9.77312748212628e-05
9.18384281554911e-05
2.49109813127131e-05
5.39887440888394e-05
4.54496760189211e-05
5.71161710120207e-05
3.70010990556568e-05
2.89335474618254e-05
-4.68481262689783e-05
-6.71598458998576e-05
1.49209684864575e-05
-7.23687305560915e-05
2.86615615647103e-05
2.21286721461917e-06
-1.3835430879761e-05
-1.65865616332824e-05
3.34237693736442e-05
6.38436851911379e-05
6.80220101745635e-05
3.37434379842608e-05
4.45541256201081e-05
4.98786824241117e-05
6.31616977640502e-05
8.12576713379448e-05
4.35681664298447e-05
4.12764189031586e-05
5.50053484262037e-05
3.39606274103628e-05
-1.51090315806734e-06
-5.11893469189806e-05
4.04506623673289e-05
-2.19735566543494e-05
-1.90663303815991e-05
-1.89363677564297e-06
-3.18579974316486e-05
6.31783377923117e-05
6.76209616403971e-05
3.09743003985692e-06
5.42320110404775e-05
6.32368443531776e-05
3.45707824958093e-05
5.15574583851592e-05
8.9680062265999e-05
6.30379283483088e-05
7.62709210488109e-05
7.69140512437981e-05
4.74763511311058e-05
7.12974580595873e-05
9.45214108240857e-05
7.34699116986202e-05
5.81917619447925e-05
9.77171945191696e-05
4.60212367381605e-05
5.42963614528872e-05
2.02007747716334e-05
3.0586826420983e-05
1.21418895164264e-05
1.35693709576671e-05
-6.27550604775504e-05
-2.57439306119942e-05
-4.14255034753758e-05
6.28733064047352e-06
-3.2586962979898e-05
-3.45868282278235e-05
5.14043932831455e-07
-4.78102076345151e-05
2.08537214738888e-05
7.01652766709302e-05
-3.54558854923744e-05
1.51236703226596e-05
4.40594156440106e-05
0.000127482299578462
5.6184095973692e-05
8.99528099605178e-05
9.74069167626435e-05
8.76153364516994e-05
6.54528428162857e-05
2.40119114427835e-05
0.000117158686689929
7.87737497218032e-05
-1.29293764679859e-05
9.62731949255791e-05
4.98371479556246e-06
3.93153738620182e-05
1.54491181685244e-05
7.23363912472025e-05
2.61577359401439e-05
4.87372195310926e-05
1.56801433893368e-05
3.18680178546485e-05
5.15907587255296e-05
0.000101942953105993
4.27346585067726e-05
7.92189860178395e-05
7.00309905378304e-05
-2.50732508700329e-05
-4.69652451755133e-05
1.65810769373014e-05
-6.86108945166043e-05
-1.11121315345191e-05
-3.8146060490717e-05
3.98366928091091e-05
7.43944166166856e-06
1.57796480081466e-05
2.05270915918355e-05
3.1160129001086e-06
-7.03638369890737e-07
-1.11434828364743e-05
3.63451525427828e-05
4.4073374744553e-05
6.43431217894849e-05
6.20851935383054e-05
6.33833779764475e-05
0.000103717272213792
2.46563561427183e-05
7.0008237248845e-05
4.44764086235401e-05
4.43749736528507e-05
3.35359880129084e-05
9.26737501555584e-06
-3.79540831930235e-06
3.16246979811695e-05
1.46778538603669e-05
5.4180646314132e-05
4.68284914165257e-05
2.17390854990124e-05
6.36485403656372e-05
6.16943989483268e-05
2.77532958965545e-05
8.27740123949001e-05
6.93994471659704e-05
9.04612350483115e-07
3.56794707646379e-05
6.36065489647558e-05
2.02814380272761e-06
3.55094040579424e-05
8.65062465213506e-05
2.81001033110346e-05
3.9221622908969e-05
5.65082646463118e-07
4.40557830408563e-05
5.93276252653822e-05
8.58265841562078e-06
8.65080789180171e-05
6.29655013907085e-05
8.40060108370285e-05
4.13693793635745e-05
5.94192299779894e-05
3.78703892126836e-05
-1.2308090334372e-05
-5.56651118154131e-05
-4.15038291253007e-05
-7.11404858190385e-05
-9.12887101668391e-05
-4.891799312351e-05
-1.1085813687142e-05
4.55893221136862e-05
3.66374488299905e-05
2.12197291341325e-05
7.32213896799646e-05
3.22718933799403e-05
4.3737042604987e-05
7.68034185528313e-06
0.000111510294631698
0.000100515319130817
0.000172136875061621
8.45204164151124e-05
8.64819085199467e-05
3.00068382748751e-05
6.69479674873962e-05
2.70567941368171e-05
4.83540341259423e-05
4.80507493487765e-05
4.4167021718146e-05
1.94910131953142e-05
3.39085455991287e-06
1.00868941095461e-05
6.41951567322165e-05
-1.04136228859976e-06
3.93793323364634e-05
-6.19624787021506e-06
-3.70302990805462e-05
2.72428082988747e-05
5.44857610284924e-05
-2.1664342221478e-05
-1.00910247852191e-05
-1.48807511224305e-06
2.98994892369202e-05
-4.37628615988532e-05
5.54627651609334e-06
-1.93948197200573e-05
-5.49980305385601e-05
-1.95853341510786e-05
-3.46316888303091e-05
-5.69804122188837e-05
2.35225705204036e-05
7.68152532832281e-05
7.42726974032212e-06
3.24260732316283e-05
3.87088752843827e-05
5.15529140349412e-05
3.43879120109137e-05
7.40531055756173e-05
2.50096107205889e-05
0.000138501802250927
5.78615389139072e-05
7.42979419332899e-05
5.40554905583855e-05
0.000101343761462059
7.4882709921332e-05
0.000108156882450211
0.000121955864655437
0.000106359687162695
5.46547252726283e-05
-4.46119849283521e-05
2.61808722089743e-05
3.82678116033573e-05
3.97459848501601e-06
5.03605274338426e-05
5.54779109078439e-05
-4.5433785812786e-05
3.40868819988291e-05
5.78067001743175e-05
8.18418741094644e-05
4.90965696827442e-05
1.87140336553976e-06
2.9151814224951e-05
3.83013872461692e-05
7.34458551065136e-05
1.0675729785778e-05
3.7491517486816e-05
3.40650068138948e-05
-1.8995733759998e-05
2.99869831966286e-05
8.20637321856025e-07
9.14693026944213e-06
3.13480686349346e-05
-1.17877122306045e-05
-5.5427954816755e-05
1.7349932572868e-05
-4.04600776156403e-05
-5.91617708908217e-05
1.59972528741297e-05
-7.26506433054872e-06
3.07896601908547e-05
2.00188749012926e-05
3.49475416990736e-05
5.63564838841929e-05
4.31713393789698e-05
6.40035276512282e-05
8.09378951061304e-05
0.000100449857732204
6.94402607126922e-05
0.000100177779380451
0.000135648535961625
5.74964215953474e-05
0.000128699931513387
9.38058329809084e-05
8.37627531774756e-05
9.11530727336946e-05
2.73677656168419e-05
6.38983031288288e-06
4.34533557064173e-05
3.42253065606814e-06
-3.32806491006442e-05
-4.99661274461955e-07
3.92417090009043e-05
-3.12470023422102e-05
1.24289833226706e-05
1.65603364587532e-05
5.19600302011616e-06
-3.70708311990207e-05
4.70129661827728e-05
3.83976313080536e-05
6.41124991447447e-06
4.55427451067726e-06
1.68090045284879e-05
-3.00310267345397e-05
1.15878379449655e-05
4.77310866580394e-05
-6.51596561208866e-06
-1.85399316396028e-05
-8.89875957523859e-06
-3.62649482224961e-06
2.14982187496701e-05
7.20865320951256e-05
7.57587074950167e-05
5.80753878773611e-05
7.88873262928507e-05
6.87794822374875e-05
7.95442582619202e-05
5.47936533961698e-05
5.26302980585045e-05
0.00014342680553584
1.80049811016974e-05
3.55228742354636e-05
8.98558409485082e-06
3.7515688314681e-05
0.000107974248543098
6.15804245655433e-05
6.88425447927138e-05
3.86258667531842e-05
6.06021011931228e-05
5.41786586720701e-05
3.61312274787393e-05
2.33954967287626e-05
5.45094774746792e-05
2.08939704713107e-05
-3.72950491391251e-05
-5.38680892113573e-05
-2.43003740187081e-05
-3.9201410045246e-05
-3.24020675548781e-05
-2.26169501183501e-05
3.17000301454052e-05
-8.93431343317548e-07
6.09130290543679e-05
3.68542794355606e-05
3.24868372658473e-05
4.68387522063827e-05
2.52824543035797e-05
6.28610062882342e-05
0.000105752046574862
4.39734705941212e-05
6.88646457365813e-05
0.000101971618974148
9.20470803242569e-05
2.53688693649703e-05
7.77424737978525e-05
1.71522219494042e-05
3.62668688270283e-05
1.35327433476123e-05
-2.686796715413e-06
4.98941522677592e-05
-1.32254366480688e-05
5.22628884618816e-05
2.27320836530854e-05
2.71447175264463e-05
2.79674733117547e-05
6.3635032833623e-05
3.524161351164e-05
0.000114980623279859
7.08989060251925e-05
2.5384545631701e-05
6.34109234248981e-05
2.10125431016375e-05
2.13014541219371e-05
-1.97803124682675e-05
3.40209639878109e-05
3.27095207458666e-05
2.46284293344228e-05
-6.3271573617446e-06
8.30075808130645e-06
9.44138355605536e-06
-1.89227534479687e-05
2.85872807156949e-05
-1.44128416088209e-05
6.99692716093935e-05
3.95489182286973e-05
-1.7845760050534e-08
-5.15173921077506e-06
3.76793348859549e-06
9.52932008931487e-06
5.50702467787463e-05
3.21020531120687e-05
4.01272063893214e-05
6.77463225523527e-05
7.4752089530886e-05
6.16734354622636e-05
8.90230678534311e-05
0.000104450275965433
0.000134496839674465
0.000129975081217635
0.000129957528621876
0.000138731846820007
6.99140758470361e-05
3.61279971340024e-05
5.204587029117e-05
2.49707472662713e-05
2.72399866021145e-05
-3.23493598378711e-05
-8.68837210219687e-05
-0.000107083102912264
-4.67506844983198e-05
-8.53608766772476e-05
-5.478672819513e-05
-5.26166223821687e-05
1.93703603695117e-05
1.62905247865702e-05
5.13994004677844e-06
4.58166086146813e-05
-1.84300239334524e-05
2.51266303883291e-05
7.05845389429177e-05
-9.75589688040893e-06
2.20561388133886e-05
2.33010581977975e-05
1.89303811544982e-05
7.79351306853501e-05
6.71256857591165e-05
2.42845446825244e-05
0.000106153540200502
9.90773723154396e-05
5.88928731062875e-06
6.13186149618277e-05
6.28634783440532e-05
4.62817552019612e-05
0.000133660198205571
2.09840773853955e-05
3.56875771858589e-05
6.34949303503949e-05
7.39510989892463e-06
4.14947970976776e-05
6.94789154483169e-05
8.85807806813433e-06
1.19964672756933e-05
2.00820131903798e-05
7.66816818228262e-05
5.95880871041906e-05
1.90651247941137e-06
5.13116891324917e-05
7.17436542436158e-06
1.99961283751533e-05
3.51876202812236e-05
2.40572610623789e-05
-6.65102317880897e-06
4.28853542973528e-05
1.45990295722272e-05
2.802466088888e-05
2.5522250358606e-05
3.43744681764005e-06
3.69711078214528e-05
2.39783315815193e-05
3.13052576381811e-05
1.49983840404625e-05
-1.16050663812222e-05
-7.24718077841848e-06
-3.70962589427668e-05
-3.61489016460136e-06
-2.72838298301822e-05
9.04765812864169e-06
2.63769708634366e-05
-1.4282542645796e-05
3.91008281420317e-05
9.20393311716013e-06
3.35159515461928e-05
6.75818593614286e-05
8.62218701515098e-05
0.000145446928911061
0.000105482928954379
0.000122530814915984
8.60348736882015e-05
8.6685812018273e-05
5.42472508740956e-05
9.06900753126537e-05
2.64995364393147e-05
5.42071987797053e-05
7.49519070305574e-05
8.53353153778618e-05
5.63606413297269e-05
6.01931810006453e-05
0.000128786488548205
9.65665011679879e-05
5.64139552251097e-05
3.84254909649706e-05
5.58730943091279e-05
-6.81782280356518e-05
-7.42770388681795e-05
-0.0001129544286819
-2.3763574234397e-05
-0.000112014947471089
-0.000100843791904405
-0.000106988581511503
-2.79613433382425e-05
-1.18779167192651e-05
-3.28169112610943e-05
3.83976702582454e-05
3.16200761176891e-06
4.07441314508781e-05
2.95086309745433e-05
8.0144024677362e-05
9.55114640209027e-05
0.000133462073222553
0.000115455312508785
0.000123835197323834
0.000141957912721979
6.11422070660915e-05
6.22197054709123e-05
7.48517721270561e-05
5.37191412605691e-05
4.04253198928674e-05
3.8240941819398e-05
-3.03818905976813e-06
9.32763725759422e-05
2.64503361804012e-05
3.83580105098138e-05
6.29643907559608e-05
-1.80024317405766e-06
4.45271030554526e-05
2.48095425643876e-05
1.6800352604088e-05
3.93308498473716e-05
-6.43308561715903e-05
-4.63857959736058e-05
-7.01770274020188e-06
3.329963540425e-06
-5.24862220953074e-05
-3.38607176850122e-05
3.90276438181493e-05
4.64474257205555e-05
2.79813430199246e-05
6.97172706182017e-05
9.53258962722236e-05
0.000110740396892289
0.000123997068989972
9.59633455791886e-05
0.000113431535528625
9.88367277569319e-05
4.6430949434658e-05
1.64462521481607e-05
6.69384024017702e-06
-4.62067945456561e-06
7.55549823474027e-07
-1.69161418237587e-05
3.70846631975998e-06
1.83743815408393e-05
3.36575529525217e-05
-3.19213581814851e-05
2.7355839904821e-05
7.99949973368157e-05
2.51238727676109e-05
4.55367086489711e-05
3.86005661048101e-05
5.05028105619936e-05
6.71395892371548e-05
5.31080319549755e-05
5.67834986975486e-05
4.02712303965206e-05
6.96191179747539e-05
3.34151630456376e-05
5.02517033221589e-05
6.69100936819951e-05
2.07661845424404e-05
1.0806793973411e-05
5.20889098358203e-05
2.33489386507269e-05
4.05864475311044e-05
-7.04242027278788e-05
-6.19428204071625e-06
6.99902185857729e-06
-3.44517301065525e-05
3.9484531818131e-06
-4.57871479511814e-05
-5.47495534133331e-06
1.90289098888281e-05
-7.33369581624416e-06
-1.63055305676903e-06
6.3380670540172e-07
2.5382496757663e-05
1.67505009940363e-05
4.46372644386477e-06
5.38514476450751e-05
5.23134796794335e-05
7.44145876301885e-05
0.000132551871086742
3.34601113150989e-05
7.95905677087484e-05
0.00010962207725484
0.000120195953117531
9.53687231503554e-05
9.69522441546586e-05
9.83051098118191e-05
8.64787245853943e-05
3.44333713491287e-05
2.48813835665806e-05
2.23362841877631e-05
2.44936616830223e-05
8.43924640569814e-05
2.27309346042783e-05
9.4651408637176e-07
-6.22479097807244e-05
-3.87316262043491e-05
-1.65765211288388e-05
-2.91362918036433e-05
3.04736670204709e-06
-7.90235177995547e-05
-2.70086390376969e-05
-4.68302760407774e-05
-2.28084751618383e-05
-7.68991743172335e-06
-7.32473329799739e-05
-4.39894899090166e-05
-1.06095024367486e-05
-4.44774189561097e-05
1.11595821304711e-05
-1.51801744631975e-06
1.54265037007319e-05
1.72295285583498e-05
6.91276967911354e-05
0.000116900496384788
0.000109868877972509
0.000146524694476689
0.000105062191883089
0.000144937086347139
9.62232042152868e-05
7.26756927161583e-05
0.000158746436390048
0.000137459560986794
0.000125776147111745
0.000112510711458329
0.000140872272328895
0.000115150920441154
7.39823882780488e-05
0.000104179101179582
3.69313096517198e-05
9.08098160121011e-05
7.92712682354713e-05
1.15945803292098e-05
-2.37915912742167e-05
-8.57010244419916e-06
-3.13026345881846e-05
5.21176625542733e-06
-5.36566672543328e-05
-7.89285726782115e-05
-7.04103297262661e-05
-3.88785518271397e-05
-1.42442325358613e-05
-7.52002193137559e-05
-5.93126824365539e-05
-9.30997946402341e-05
-3.86074442249611e-05
-5.50955851551322e-05
2.55234005273153e-05
3.28696264501334e-07
-4.95834596177181e-05
5.42567831015764e-05
6.25790292657991e-05
0.000102556529227803
1.86472962929641e-05
0.000123176586103029
2.12022415533913e-05
7.18080259774958e-05
4.00769661845949e-05
3.78998054440652e-05
3.78827215359359e-05
2.08933094291042e-05
-8.404325708039e-06
3.27529874264079e-05
3.94764043924825e-05
7.41434713977449e-05
0.000105402014432426
9.69954159576772e-05
8.32887924099176e-05
3.98844050436821e-05
0.000133518708857472
8.57698473600061e-05
0.000127416367847503
0.000151948490746281
7.89556955032314e-05
7.67906440974033e-05
-1.59942788131479e-05
9.1446463032973e-07
5.00539313306414e-06
1.56811976493098e-05
-4.24798201515053e-05
-2.06248739183545e-05
-2.95775142810158e-05
-4.84901568068842e-05
2.7495342792019e-06
-1.0500933348907e-05
-2.83927246590558e-05
2.25105743705469e-05
3.56375738109004e-05
2.81688811236626e-06
5.58472377495281e-05
4.65996636315643e-05
4.05012411722941e-05
3.41605276623413e-05
4.14120390698478e-05
-2.72062955259613e-06
2.75449059028237e-05
7.15425715196823e-05
5.37093437252631e-05
7.52045423655332e-05
5.28643787128879e-05
8.9015225092317e-05
8.7402336822188e-05
9.49475545329428e-05
2.66841652066179e-05
8.50544136363805e-05
-1.48121911111308e-05
5.88448332779561e-05
2.04951121715247e-05
1.67228778090034e-05
1.39877190105755e-05
-4.56861635449215e-06
1.48886904794684e-05
1.67067763053515e-05
3.62094221677937e-05
2.12168050227679e-05
1.4567059299705e-05
-1.26903085739692e-05
3.51594671815035e-05
9.0166407519365e-05
5.85978417197989e-05
4.21454328618099e-05
2.40634751241207e-05
-8.3635123562572e-06
1.14816352256772e-06
3.34507716340989e-05
-2.65328705980996e-05
1.85906782441809e-05
-2.15402074553782e-05
4.28024514849602e-05
-5.46443095297295e-06
2.87910011495824e-05
4.05298904905857e-05
4.72571519448285e-05
-3.04466761133029e-06
7.88814827581912e-05
2.63468386364292e-05
1.09467318755711e-05
4.59288464914877e-05
8.23361786301779e-06
2.12036866781515e-05
7.25353085154606e-05
-1.70105836953957e-05
2.51290278044633e-05
-1.23162644880929e-05
8.60126146409058e-05
-1.25208777752387e-05
5.35626711379254e-05
3.45534553956327e-05
2.60849792004051e-05
5.43417600046189e-07
1.01024469667122e-05
0.000112588839551496
-1.21976582325108e-06
-2.70150117028117e-05
2.5053163026883e-05
-2.41269413982472e-05
5.49775604229557e-05
9.62830841442077e-06
-3.18854374562613e-05
-1.22453357713358e-05
4.06185057993405e-05
-1.98631319846444e-05
1.70402813805141e-05
-1.26290185775646e-05
1.80001744887365e-05
-3.9387082463839e-06
-1.42205569606546e-05
3.6545153771532e-05
3.46074609056613e-05
5.51865024248692e-05
4.04377273675348e-05
5.20466186802119e-05
4.92627707887393e-05
9.14847228558265e-05
4.93685691166512e-05
0.000147748224139621
7.30122561497985e-05
8.69958153825535e-05
0.000155438685474887
0.000139644492641611
0.000100556642131092
9.0006269984903e-05
0.000137246347573471
0.000103896114721599
9.58360622421608e-05
5.43672835649658e-05
4.75110967515667e-05
2.20978490701158e-05
4.70188743623385e-05
3.23599580735649e-05
-4.14149410136011e-05
-8.02012460269739e-06
2.1976945405415e-06
-1.4010167399808e-06
-3.12492959847069e-05
4.255155228055e-05
-1.10287178437219e-05
1.81103152740962e-06
2.53264982445459e-05
2.36922034062919e-05
-6.48735637255826e-05
-2.57333284117506e-05
-3.2210825758788e-05
1.74727661354168e-05
-1.17948209622057e-05
2.844693071105e-05
5.96361015004125e-05
-1.30398949509817e-05
-2.9294386578995e-06
3.14760305318203e-05
-4.17766882497464e-05
5.84247341654996e-05
1.9770870253602e-05
4.13476219906228e-05
7.40340403578961e-05
7.58544026071949e-05
5.95831876911586e-05
0.000105258099744165
0.000131925587372077
0.00014735499546554
0.000139426813029332
8.85996435342406e-05
0.000139095958849267
7.91836150103383e-05
4.62343123622021e-05
0.00010880326591289
0.000136853882431622
6.13655224417701e-05
9.75324242416316e-05
6.0249235005449e-05
3.80539410178703e-05
5.32681805205465e-06
-5.49789265746956e-06
3.93802807006082e-05
3.02161841299318e-05
3.76042854572184e-05
-2.42158685665787e-05
5.37498480655452e-05
-2.18415189800437e-05
1.57195193191896e-05
-3.01841193860049e-05
2.14490522101867e-05
-7.32577451535101e-06
-6.63470343501936e-05
-2.86174746117774e-05
-1.03452366817816e-06
-5.90202496290037e-05
-2.76811488275726e-05
-3.61295438609496e-05
-2.59219958171144e-05
-3.81238453138606e-05
3.72642694206885e-05
2.22862621532928e-05
3.01499012339641e-05
2.80381137196887e-05
0.000122572695597163
0.000146520910998772
3.97703846560626e-05
7.63375353284931e-05
4.65927826076672e-05
0.000109568155099456
8.85537992733178e-05
5.11025528105152e-05
0.000107499348251621
9.35891274719908e-05
5.77253261831947e-05
8.98141110847383e-05
0.000138748768371872
8.68684170322457e-05
0.000105474744624888
5.90465530247889e-05
0.000118700013821477
2.81216754968978e-05
4.8768847696235e-05
7.13868292983142e-05
1.54788034068329e-05
-3.60001628616917e-05
3.15341454867954e-05
-1.47793761099128e-05
-5.31759333095672e-05
-1.61866646376889e-05
-2.38605421038915e-06
2.6724492335822e-05
-3.86320051688599e-05
-3.50917196144945e-06
2.50688494816934e-05
5.38326632712472e-06
4.86197530731733e-05
8.72139350799759e-06
5.15824579245338e-05
5.10930858925996e-06
-3.62641429482014e-05
8.3541709228895e-05
-1.68284480348593e-05
-1.92570934847227e-06
2.31765534068784e-05
6.34437825262735e-06
-2.19804872495534e-06
-5.50810430575001e-05
1.77030479292938e-05
6.02293380613433e-05
2.77600272054032e-05
4.98421185868425e-05
5.27749987261525e-05
8.30544976974372e-05
9.13323892511708e-05
0.000103888079985769
9.35537613502521e-05
9.22778622419346e-05
3.2429634948788e-05
6.25264406871406e-05
4.31793521350002e-05
6.96885397898827e-05
7.62015710005571e-05
6.85871071606252e-05
-1.47677089521091e-05
4.25423930638853e-05
-1.70520363264441e-05
3.11174663371559e-05
-1.76483683608291e-06
5.34025879541604e-05
9.0352103134118e-06
-3.19476740943625e-06
1.88342278766002e-06
-2.97923868467813e-05
-4.85734513498187e-06
5.65264025395395e-05
9.75213483922059e-06
9.63592816153734e-06
-4.11185952422649e-06
-4.95433516237123e-05
5.77460804763795e-06
-3.42232021676351e-05
7.9500313413771e-06
-4.74605895843063e-06
8.08657274633653e-05
2.38201422315433e-05
8.00404239400259e-06
6.92921484808468e-05
8.49912282677116e-05
8.31784281931112e-05
1.96099266513931e-05
4.86128720725855e-05
4.03969842600098e-05
5.59657297021641e-05
7.43039334852721e-05
3.7277287520336e-05
2.14174955570012e-05
2.77605988654682e-05
2.85406201703305e-05
0.000115422850377938
8.28265596786803e-05
4.03096280064036e-05
0.000101498545910026
7.09426924987451e-05
8.00585784387755e-05
6.29635339125586e-05
5.46471880711581e-05
4.87589744815835e-05
5.11104459145799e-05
1.18199995654788e-05
3.24358293912346e-05
3.95376223524427e-05
3.18953853594744e-05
-1.41610056822666e-05
-2.64953763364742e-05
-7.02039773819512e-06
4.11962331011837e-05
-3.0783314622645e-05
-4.28830054104116e-05
4.14484166946188e-05
4.09710315102164e-05
-1.98399490869909e-05
8.75151446125609e-05
-1.84750286530098e-05
4.28679162827038e-05
-1.02396687053537e-05
-2.61984306872456e-08
-2.78037784598075e-05
1.76100021403649e-05
-5.96909539537041e-06
3.1630487323715e-05
-7.25939711983354e-06
1.53303320316737e-05
3.75194954247132e-05
8.95866389356645e-06
6.86768302733862e-05
6.85748574203521e-05
7.4342194992244e-05
8.18448162027055e-05
8.13358637586966e-05
9.49440955880608e-05
5.97381763990986e-05
0.000115113356736747
3.18337118192043e-05
7.49935651810712e-05
7.76224998278188e-05
0.000101209625787047
0.000105821164301291
0.000125315117075571
8.73781194146243e-05
8.44557098062466e-05
5.88693878914122e-05
9.46026598087314e-05
1.83907332652987e-05
3.11264814974735e-05
-3.95359040786639e-05
-4.5048413517562e-05
-5.62100581310209e-05
-3.884902516324e-05
-7.81708091913119e-05
-6.77270462288752e-05
-2.56010460889074e-05
-1.29424733830983e-05
-5.41561910636395e-05
-5.95522839170984e-05
-4.41864510400101e-05
-5.22786460933218e-05
-2.2486950409148e-05
3.42468460600197e-05
1.21192219320512e-05
3.22319608832764e-05
-1.6605384504245e-05
7.8946541254509e-06
7.00254911347265e-05
0.000105296726398328
6.99069820040373e-05
6.20039094815127e-05
9.28723727641903e-05
8.74032343624841e-05
8.88244565829175e-05
0.000121402024128993
8.78993620406577e-05
9.20879894076237e-05
9.21167412095063e-05
5.58037688305894e-05
4.91182799951428e-05
5.98576542241311e-05
3.61739536575757e-05
6.70352043877016e-05
7.40948201296215e-05
0.000101710054818902
2.90440467177377e-06
0.000132619113147453
4.20500241619151e-07
3.5608361794848e-05
-2.52613573736334e-05
9.091183087567e-05
-2.9231433024689e-06
-1.59966161150138e-05
4.07023293235811e-05
7.5176717975971e-05
-4.71115012849496e-05
2.91902967679704e-05
-7.99565128630661e-05
-7.03688770505959e-05
-6.63443867825478e-05
-1.93194549627667e-05
-5.26575280025987e-05
-7.45495887806159e-05
-3.20684509517836e-05
-1.58408291582898e-05
1.60803698552118e-05
-7.51546829630435e-06
9.81249155352809e-05
2.97262789878703e-06
3.99798976690885e-05
3.61308528427936e-07
1.6759283763188e-05
5.90512384669021e-05
2.93128667547824e-05
0.000118563416679025
6.05505306288441e-05
9.08809615945226e-05
7.68861641213756e-05
8.94914076880141e-05
5.30192839640404e-05
0.000112605286692058
6.7199359011543e-05
1.06672458915335e-06
4.78723219964316e-05
4.02245933239392e-05
0.000115354016076473
6.36239187862641e-05
2.16884625008896e-05
8.51086391755264e-05
9.6333375251312e-06
1.43383676576987e-05
-1.96566251357616e-05
6.8650942907175e-06
4.4696353527585e-05
6.63990164340644e-05
6.71863386551841e-05
6.4097118822216e-05
-8.45579253080958e-06
6.82884265167812e-05
4.58980726166497e-05
-2.15932331139884e-05
3.27938838356011e-05
-1.98232460867977e-05
-1.8816151937967e-06
-1.75550308922969e-05
1.03336344714047e-05
-6.52616581607407e-05
-1.68941234574874e-05
9.01176028037843e-05
1.81077576176107e-05
1.23813355876491e-05
3.9036489703038e-05
5.66467234907339e-05
4.8056196647205e-05
5.08758960931947e-05
1.26427317239885e-05
1.26445441665371e-05
6.09353162929097e-05
6.3480596384222e-05
0.000120445521087775
5.67554021363236e-05
0.000102906537149774
5.76419197027891e-05
4.43818990970727e-05
1.75885756897523e-06
3.80448124698618e-05
-2.03540888338877e-05
5.99128779665827e-06
5.91104893151469e-05
5.48143384417109e-05
2.97790855598643e-05
3.93748363565819e-05
4.38419369623647e-05
2.36520067606663e-05
1.35938582723465e-05
1.34829747399215e-05
6.30842914660954e-05
1.57434268971915e-05
2.45018245323131e-05
5.8755716431359e-05
3.37594488718474e-05
0.000106967188635274
0.000124565821471683
2.27006377543517e-05
8.40890185911422e-05
-3.90267600290271e-06
-8.16860248461077e-07
-2.45351663740331e-05
-2.97584095362086e-05
1.49180710304048e-05
-4.91257560803584e-05
-2.55878695886468e-05
3.69113699502282e-05
3.55681416032977e-05
3.32249462337134e-05
4.23278944032392e-05
0.000136455016652512
0.000117451261490473
0.000133246391151916
6.64460212077434e-05
9.87186290590668e-05
9.96486977558065e-05
7.58358928032639e-05
0.000125727061506955
5.35721415751979e-05
2.27637358899101e-05
-1.20071877492806e-06
1.37776691863145e-05
1.5964017398094e-07
-6.10947044489797e-05
-3.73468667632478e-05
5.45488591024411e-06
-1.40167726451031e-05
1.03836457222388e-05
-6.02699851695556e-05
-1.08199381628027e-05
1.50725924680063e-05
-2.08940366218456e-05
-2.86839906266757e-05
-1.77310418757101e-05
-1.45037391164331e-05
7.20111909418302e-06
1.87007657345536e-06
8.55485734946867e-05
4.60051865201979e-05
0.000120089033015152
6.8279993545924e-05
0.000126141573261915
0.000123565655466361
0.000103658825858999
0.000163952818353812
0.000107866062553613
2.74016353769986e-05
8.8011476356996e-05
7.94914854220649e-05
0.000109872338971471
8.09969934900978e-05
8.86133479827354e-05
1.96898039210101e-05
5.21419206092826e-05
8.00790218763131e-05
3.52222395783676e-05
-3.64600404455328e-05
9.41503822725602e-05
3.42912561742991e-05
6.5864293802798e-05
2.65092503081625e-05
0.000104624589016415
6.61935210915264e-06
7.23979328484092e-05
4.05657690128198e-05
-1.2048428437125e-05
3.03095208274099e-05
-2.25568456118772e-05
-5.05782465787251e-05
-6.87407645699324e-05
-8.92803936810728e-05
-6.37526535670337e-05
-6.00169870929271e-05
-7.64134240919062e-05
-7.32530923959875e-05
-8.66101486134461e-05
-3.14806701611004e-05
3.08422639176616e-05
4.28732119885646e-05
9.29613999580371e-05
7.392806951773e-05
9.7967247874735e-05
0.00011210114989449
0.000119113793227941
6.09726873020277e-05
7.21750088410612e-05
8.94503658937663e-06
1.28281629418142e-05
4.15420798455099e-05
2.85941214637376e-05
5.40587884466742e-05
7.84781871476344e-05
6.96342555290769e-05
0.000165373347137058
4.37693733387184e-05
0.000103888322911649
0.000137914853062531
8.76020459193061e-05
9.79900714460993e-05
1.921817539827e-05
6.21051104612677e-05
5.31364407883923e-05
1.03776575269539e-05
2.23751601929179e-05
4.04775266875583e-05
5.05012941579374e-06
-2.62081396713252e-05
-1.34425350893317e-05
-2.63673135283848e-05
-8.35104451828335e-06
2.67060801875867e-05
-2.83929693882711e-05
-2.06423311859511e-05
-7.44046723744492e-06
-3.0881828863374e-05
-2.07852502383783e-05
-7.27274617379976e-05
-8.85594570759143e-05
-6.09326939740908e-05
-3.12925422084035e-05
-1.23807564106535e-05
-1.81488595865169e-05
-1.17489130116081e-05
4.45792769156151e-05
0.000121608950021172
8.37249802170131e-05
0.000135111847379257
0.000139408403133987
0.000156711100230688
0.000154205426979947
0.000163051867664176
0.000128081171973878
0.000122996543233545
0.00012684915708387
0.000147316405663492
6.24545340731552e-05
9.30987211768627e-05
8.04744625134147e-05
4.8098851721702e-05
4.21430901345447e-05
-8.58631067630058e-06
5.88702224138367e-05
2.70341887065559e-05
2.51962136416561e-05
2.84418306183493e-05
5.58567974542042e-05
-1.83413619850141e-05
-3.16079460011113e-05
-2.03178591399287e-05
2.46197245444707e-05
-2.74475093498753e-05
-4.69832053653031e-05
-3.34978731584407e-05
1.96360791299914e-06
-2.92619600306112e-05
-2.40920669496329e-05
-1.28729816093838e-06
-1.24884986965922e-05
2.42218591179716e-06
4.15336893395917e-05
-3.26043785821001e-05
-4.43844351173607e-07
2.16233307317173e-05
3.91703583515961e-05
-1.29905642541792e-05
1.29502513636067e-05
7.90879817230536e-05
8.18825663320311e-05
1.2324468260594e-05
1.77648346904328e-05
7.46317904832349e-05
5.6883683467548e-05
7.48763490389531e-05
0.000102366464341163
0.00010108717516902
0.000103092116687327
0.000107911408169505
9.73131566842202e-05
7.85940326982717e-05
0.000135348727665948
0.000109442620750484
2.1362445121778e-05
6.64723536536102e-05
9.15756246779832e-05
6.21842108347073e-05
4.47459057559414e-05
8.34968936104022e-05
4.79036271607412e-05
-1.53377460075291e-05
2.3500606671436e-05
-4.04981873363092e-05
-2.60643761503251e-05
-9.18528923614647e-06
-4.54200590550618e-05
-2.73439403091866e-05
-2.49951712560677e-05
-7.31979851264802e-06
-5.79911217694786e-05
-5.71514037534367e-05
-3.88023449823176e-05
-3.91847981288896e-05
-5.74007440253472e-05
3.77729024430867e-06
4.41916539432518e-05
1.56225009698646e-05
4.21820374333482e-05
4.81594173215688e-05
8.16795011027723e-05
5.16284977454089e-05
8.83670135233324e-05
9.78314655076319e-05
0.000131047654974105
2.74745940945092e-05
5.00429073498044e-05
8.18540981706143e-05
9.11685561269967e-05
9.39201414536902e-05
0.000130569944287535
5.11684448275931e-05
0.000110336032291041
5.99866140158306e-05
6.96961945027886e-05
4.73811823841167e-05
8.66778730417799e-05
7.94115502934367e-05
0.000104461540747339
5.59079116197541e-05
7.15155736904488e-05
9.23387339274866e-05
2.24225729470512e-05
6.04684681046134e-05
6.43892822739795e-05
6.61462696256701e-05
3.27162218973345e-05
2.77412415138619e-05
1.26284868483882e-05
-3.32950737529215e-05
-4.10819635848208e-05
-2.47379785319659e-05
4.7629044431967e-05
-2.59033683336176e-05
-9.98282905468476e-06
-4.35642295042541e-05
1.08194810353667e-05
2.50238420203246e-05
2.18272943264599e-05
2.38660973391642e-05
1.22497163935749e-05
5.57179946946579e-06
5.15517507024607e-05
8.55097957643442e-05
7.53581934722831e-05
4.13897342230214e-05
-1.49194561440253e-06
-3.28224851823507e-05
6.16681592925564e-07
4.58052521244138e-05
1.56596324997771e-05
1.32920606174647e-05
5.46328080893103e-05
8.80216554475303e-05
0.000132270951168876
9.74414279843616e-05
0.000158671723275843
0.000136112601484034
0.000107350588486548
0.00013792779275
8.54190958183133e-05
0.000122760995705538
4.11500139202416e-05
6.85914128764734e-05
3.48934294862947e-05
3.16965398772514e-05
1.97732918534022e-05
-9.96461150752887e-06
-4.04515521211283e-05
1.98324775747842e-05
-4.52415822374325e-05
-6.38930984365727e-05
-2.75783479179136e-05
-8.58694437609031e-05
-9.0075135894144e-05
-4.56971519192126e-05
-6.60600412611428e-05
-1.62786584863781e-05
-1.92652943024356e-05
6.8573938033255e-05
5.04022552552696e-05
5.11787503712039e-05
5.44283162998363e-05
0.000105972072907171
7.32853072131575e-05
4.02683299548586e-05
9.6341085610513e-05
0.000148257036762006
0.000129865195640301
9.9888996615425e-05
0.000152609146593109
9.76699665798857e-05
0.00011093209560388
8.96651536885904e-05
0.000141462912062383
3.89048954827654e-05
7.78704473622267e-05
0.000101673002124946
4.19456654750624e-05
2.68735303799869e-05
-2.78158041076279e-06
1.58178802329499e-05
8.11233945602238e-06
-5.17068736890459e-05
-3.28910885607754e-05
2.1692803425467e-05
-5.83215279205483e-05
-2.47162964277395e-05
3.19625723885442e-05
4.20112527294149e-05
1.37011021922072e-06
3.43527029505924e-05
-1.70885891076388e-05
1.36312646968682e-05
-1.17091313090375e-05
-6.67896166064854e-06
2.88205427395121e-05
-7.12232450647041e-06
1.49015483765151e-05
-6.41294164044836e-06
-1.11216194196126e-06
-1.12538071237919e-05
-1.781977657082e-05
-3.11512290046564e-06
5.46833719313714e-05
6.71046018201619e-05
1.37914374864432e-06
6.42812683427428e-05
6.77590259127871e-05
2.12236208344632e-06
-5.6660858940157e-06
7.88521307547086e-06
9.04996444004495e-06
4.15041789697743e-05
-8.63047079713926e-06
-1.02697232580189e-05
2.36713692682089e-05
3.05058094548879e-05
3.12425826491057e-05
7.36579981545946e-05
9.43768913550529e-05
6.22636364424071e-05
0.000101480197914661
0.000114215571819791
0.000128150142801655
8.07116752308963e-05
9.53862582692305e-05
6.58722432750831e-05
4.54678227793411e-05
-3.20496875087811e-05
2.75974959672474e-05
-1.05017830727735e-05
0.000100146603414225
-3.0818309988776e-05
-1.72608178769338e-05
-1.26662213485019e-05
-8.54422637125678e-06
1.11140110334367e-05
2.14091196405347e-06
3.86346941399934e-05
5.25410636214755e-05
1.2220736365457e-05
7.40924601074733e-05
1.59799271620763e-05
3.89523615545809e-05
1.53183620916699e-05
1.53175764477653e-05
7.33335802986993e-05
4.18801464445335e-05
4.86801342677081e-05
4.21013927943413e-05
8.01517578173116e-05
3.45615079554575e-05
3.67472533878789e-05
4.27881605787761e-05
6.93863756781563e-05
1.21514669079238e-05
-8.89026486699319e-06
-3.99757259971165e-05
3.10226707376772e-05
-2.41781285504187e-05
1.2670740117563e-05
-5.93342652595376e-05
-4.74961485667159e-05
-4.11843017365233e-05
3.59775398462933e-06
3.5044098022544e-05
6.57420154040818e-05
6.76417780315531e-05
4.38082139536312e-05
1.70507769177613e-05
4.78391646979283e-05
7.66114546719807e-05
5.81069933001691e-05
0.0001193554913762
8.88385071875997e-05
0.000109240928554112
5.36505541492542e-05
4.52595076267254e-05
2.71990722872543e-05
7.62277611667434e-05
8.97470945187959e-05
8.73174265801321e-05
4.89370285951322e-05
6.74465165543382e-05
8.79689442345983e-05
6.61323044750766e-05
2.35829814317793e-05
-1.7370156924176e-05
5.71280474366695e-06
-4.79657953548152e-05
-2.99014239235598e-05
6.97653311286279e-05
-7.59763307837479e-05
1.41119852148797e-05
3.39856508756944e-06
-2.81656800872392e-05
6.54560281108723e-06
-4.74736998949057e-05
5.0978020107419e-06
1.99523119055546e-05
-7.39372317007006e-05
-2.27921664854157e-05
-6.98007659452523e-05
-3.03009802606638e-05
3.4815879952694e-05
5.45622922164115e-05
8.20792267781617e-05
3.58268267230833e-05
5.51592466289965e-05
5.91754302332127e-05
5.78988726015936e-05
9.68724330247678e-05
9.22253526184827e-05
4.83741506097023e-05
8.49754977079529e-05
7.13304346895725e-05
5.08070053985162e-05
6.64741361495927e-05
6.00194454359452e-05
0.000129832421281368
0.000155596030631689
0.000100736635345094
3.60693654655405e-05
2.89772265087165e-05
1.7997741251487e-05
2.4597550464469e-05
1.59587734849396e-05
0.000121904318229385
-1.26780178495495e-05
6.83102523344292e-05
2.03317739417557e-05
7.69203913167775e-05
5.35336439964683e-05
3.6258660212701e-05
-3.13497126863563e-07
-1.98244788793683e-06
8.30476484897113e-05
-3.4128227066152e-05
-7.00052916770067e-06
-5.57673378055405e-05
-0.000105742672626368
1.57542983037018e-05
-2.5414814095303e-06
-5.74362777645532e-05
-4.59223201773477e-05
-2.41291202707372e-05
-1.65578698332952e-05
-1.28184141804998e-05
-1.79008069839972e-05
6.64110936109796e-06
2.68358186787085e-05
-1.37117091684973e-05
4.02051605487558e-05
3.21767619256331e-05
4.32082132541284e-05
8.750925675887e-05
6.70934624836656e-05
9.4749305505355e-05
0.000104550122368322
6.37106517741793e-05
0.000113207567319907
0.00011804347092008
9.08905808602839e-05
0.000106929884723973
6.8262271549209e-05
9.4088777457854e-05
6.68910309890547e-05
8.00838736021515e-05
7.62249495407196e-05
0.000101016379248418
7.60936363957017e-05
1.55567610501119e-05
5.09915230187404e-05
3.22184072811336e-05
5.42980874413829e-05
-3.04526699044596e-05
-3.85031385073041e-05
-3.06316395394048e-05
1.41687371668289e-05
2.03065444802622e-05
2.04147196313647e-05
3.78159605309793e-06
1.6869528679181e-05
-2.70822193775129e-05
-9.08186389323495e-06
2.22338900284025e-05
2.99309053131092e-06
-3.33108452813546e-05
6.19092674359437e-06
-6.88133006292426e-05
-4.42047098568829e-05
-5.1914247944167e-06
-4.82041264364796e-05
-6.53710918114665e-05
-7.54630325451912e-05
4.18034172762268e-05
7.6488080297908e-05
4.80698545325792e-05
3.15534578162675e-05
8.80233186873338e-05
0.000106634359494455
5.2148309536844e-05
0.000117571397519624
6.24609082836964e-05
5.03828558314064e-05
5.70106054676189e-05
7.71740004018682e-05
5.81821306397636e-05
8.1367631445713e-05
5.42906910017132e-05
3.4648744205688e-05
9.00777524106007e-05
4.69822382283989e-05
1.85124319291531e-05
9.43584023915046e-05
-3.75099165299449e-05
3.74969478129904e-05
-1.85830521284478e-05
1.07055250418825e-05
-3.21403528217509e-05
5.4792583459105e-05
2.85136989256317e-05
7.33375196929031e-05
3.13407875791322e-05
1.13611983024604e-05
6.18939567731346e-05
4.77146802108552e-05
7.28001110023719e-05
4.83412161298919e-05
-2.93221084324869e-05
-1.45292671725146e-05
9.61816773662162e-06
1.0672240623053e-05
-1.23122582671413e-05
-3.92377960115317e-05
-4.56253408033837e-05
-4.99144167036848e-05
-3.04419191844049e-05
3.05872854889618e-05
-3.96517585137844e-05
6.23711587674451e-05
4.41089121576608e-05
-2.50760355753234e-05
4.93238120138485e-05
7.16744626728293e-05
0.000113115805298226
5.40719939568234e-05
6.43242360773933e-05
6.25733046566836e-05
3.35898296099644e-05
-9.89438282139805e-07
7.04142677134668e-05
-1.4330072124661e-05
-2.69408292489773e-06
2.09415596402805e-05
1.05091645564239e-05
4.31598272413597e-05
9.2439111104424e-05
8.29404563205041e-05
0.000107295312268124
6.46542895918529e-05
6.53970865721912e-05
7.43083045440406e-05
9.05696564002694e-05
5.47386179735514e-05
7.66531010047094e-05
4.21577756393448e-05
0.000109514891566398
8.44762282228407e-05
3.9267704375918e-05
5.10883000956157e-05
0.000106222779725722
4.72179551628758e-05
7.797492748051e-05
