# Supplementary material for: Research on computational propagation and identification of mine microseismic signals based on deep learning
Source: PLoS One. 2025 Oct 22;20(10):e0334641. doi: 10.1371/journal.pone.0334641 (PMC12543183; doi:10.1371/journal.pone.0334641)
Supplement: S4 Data — (ZIP) [file pone.0334641.s004.zip › 000100700001345.xlsx_0.txt_24.txt.txt]

3.47256252369571e-05
-3.46099070344704e-05
9.32449564456395e-05
-2.42348337474473e-05
-4.47678928273865e-07
3.16332882717929e-05
0.000107269999988984
-1.0969343370823e-05
9.89943924827233e-06
6.25851509853001e-05
8.33982143141079e-05
4.95503176996649e-05
9.80792403836149e-05
5.21251492346368e-05
9.58009292848509e-05
7.74713194211481e-05
7.57874420178947e-05
6.64960185614399e-05
9.36390402386853e-05
3.04457658158722e-05
5.21560257126859e-05
2.07851295931432e-06
3.1633970966305e-05
8.51011799811746e-05
2.62527655371091e-05
3.05850776856147e-05
3.73901781554636e-05
9.87187823143512e-05
5.12407149771742e-05
3.18429646648728e-05
6.18824462677082e-05
-1.60180936806123e-05
4.69407754775549e-05
2.30779288439661e-05
3.24779853629879e-05
-8.30612207827563e-06
-1.90421155222566e-05
1.10942566457643e-05
-6.03982555946917e-05
-1.67681190466383e-05
-3.53477914614181e-06
-7.98421708373211e-05
-7.72705678505094e-05
-7.14133720261472e-05
-5.0412588496734e-05
-8.3380109576821e-05
-3.59193549551492e-05
2.56081524471275e-05
5.22800676198374e-05
0.000113298199390276
5.58371868894919e-05
0.000139335876648509
0.000152919643976308
0.000103407033444176
6.39164178800407e-05
6.64252920735784e-05
7.02834845379584e-05
5.53882078290513e-05
3.85890888472371e-05
5.13721102833446e-05
6.07089406278276e-05
5.47002778890528e-05
8.35406507374452e-05
1.24956658920861e-05
5.66634219839293e-05
5.9717555786247e-05
2.58495723677369e-05
0.000106677355258843
0.000103805643996745
1.74055762859344e-05
2.60269625791653e-05
3.94482382801065e-05
4.28317557267869e-05
2.06499034878929e-05
-1.72350649284512e-05
-1.6374994002236e-05
4.55387370711403e-06
-6.70875092760485e-06
-6.46243226114525e-06
3.48147744143683e-05
-3.05468346815031e-06
1.26544146401006e-05
4.63787988916993e-05
6.0745929966918e-05
5.340832057196e-05
3.30860121261836e-05
-3.32930315709607e-05
-3.08172193817061e-05
-2.62809585600852e-05
-4.01499868216487e-05
-2.55804675607176e-05
-1.95093816853876e-06
-5.4087464787099e-05
1.38693828471664e-05
3.86693228853605e-05
4.81337069580787e-05
4.01476426075155e-05
3.94086243728712e-05
6.43300316435838e-05
4.11859604641264e-05
5.23585980988048e-05
5.49840772309988e-05
7.89431691471036e-05
5.24075334371287e-05
7.43275499464998e-05
0.000132638778239741
0.000112538953262071
0.000153052717631227
6.58395962113349e-05
9.4793056996667e-05
0.000102996855507692
9.84988102200317e-05
0.000113750191094691
4.06188093415143e-05
4.08509564344756e-05
6.57406036704221e-05
-3.16415476532131e-05
-4.04613165857014e-05
9.48527671983742e-06
5.00318840635565e-05
3.62500812010433e-05
1.84005188983324e-05
1.14350571648279e-05
3.6152080963619e-05
3.94705487664925e-05
-2.95031263231878e-05
2.79315171975647e-05
5.40895619928957e-05
-1.04425590232724e-05
3.46749208752959e-05
-2.08080199243841e-05
1.17539321929021e-05
-2.13310656814188e-05
8.36452100777407e-05
1.94932578332389e-05
3.32467057471527e-05
3.47428948562264e-05
2.34421697051715e-05
5.7551182993108e-05
6.48100483388171e-05
7.89055784639856e-05
6.3315308969166e-05
5.46981068733863e-05
0.000116664784713288
1.74004515217531e-05
6.22361053385218e-06
8.91895762948209e-05
1.06331162444539e-05
5.20573357376154e-05
4.79315778231987e-05
6.05077435750166e-05
7.44368583111094e-05
3.44208311687826e-05
1.376746806935e-05
5.96898211787029e-05
1.75574698604629e-05
1.93552553543614e-05
-5.91913059431189e-06
-6.07583564338569e-06
-7.34616270157969e-06
-2.49673571879994e-05
-2.15906909261938e-05
3.72937611640496e-05
1.94124889618267e-05
5.19313565177425e-05
7.51759551316806e-05
5.95519048740928e-05
5.70343703849378e-05
0.000100679593908784
6.06729491118487e-05
9.53418967682315e-05
5.20748617752504e-05
8.23265087448555e-05
5.8228573703918e-05
4.1943585344854e-05
6.73014247877395e-05
0.000133707724655643
5.12524299899843e-05
5.21808100958118e-05
1.8852232161214e-05
5.31209969222513e-05
3.47903330050157e-05
2.28457797228638e-05
1.62803556242336e-05
-1.03555558585961e-05
1.08831213370306e-05
-1.6581105879781e-05
-5.05643262474073e-05
-4.97188880265984e-05
-1.67215210690805e-05
-4.88861939033989e-05
-8.88565053538004e-06
5.24757047352538e-05
3.9126969279576e-05
7.97361701451797e-05
6.18023991775568e-05
9.60564005543831e-05
0.000118976799273333
6.1783990918023e-05
6.35390137054469e-05
7.09010444342911e-05
3.36304614580353e-05
4.26240755209708e-05
-1.66161621303649e-05
1.09831830764062e-05
3.82282687117749e-06
-6.15363512174423e-06
4.45930136154378e-07
3.51307096576958e-06
-5.11724666932746e-05
-3.28536962215157e-05
2.83802425490103e-05
2.24627091670282e-05
-7.3897501412544e-05
5.36227979059619e-06
1.67382000607494e-05
4.11339481061626e-05
7.79182497315167e-05
0.000110333360693445
0.000100637372088851
0.000142954050633871
0.00016053005227806
0.000168041481462188
0.000125205504672854
0.00020124415377691
0.000179305005856252
7.14854308538409e-05
7.79024144527706e-05
7.66235489090659e-05
6.61797340184943e-05
7.90385563237847e-05
2.45531509340116e-05
4.29873714180069e-06
3.37944872058657e-05
5.79110272474871e-06
-1.49206327284668e-06
-1.10565495654874e-05
3.88118299218692e-05
-3.59277465994747e-05
-5.9673759714192e-06
-7.25515412482903e-05
-5.57626599753995e-05
-5.61468960326455e-05
-9.42459799658368e-05
1.64621010047314e-07
-6.26720887783257e-05
1.20093145991989e-06
-2.82419381027456e-06
1.42095397424181e-05
-1.21150452414625e-05
0.000120164016718798
0.000116312425369682
6.26564234265403e-05
5.38198084485954e-05
6.97703963687877e-05
0.000116904176981911
6.48636032241078e-05
6.16253467909935e-05
4.75885227558353e-05
1.78872002409975e-05
9.22101367295795e-05
0.000116168529943272
6.54589039509962e-05
2.53388696131047e-06
1.91382121999064e-05
1.71735667697913e-05
2.38111003342307e-05
7.44956329780909e-05
-1.29279961008295e-05
6.29418159264738e-05
4.75198637555167e-08
1.47044801485327e-05
4.80040913672996e-05
4.18913506779963e-05
1.47890673984545e-05
3.73020192651987e-05
9.2113466747393e-05
0.000106683351253643
8.53387764025281e-05
7.36964423692487e-05
9.80906656476256e-05
5.02515726377572e-05
0.000100497577298737
2.95461871541076e-05
-4.34884503580661e-07
-3.23361905151175e-05
1.40127867122005e-05
8.07033073418633e-06
-1.68823702885104e-05
-2.52691292634662e-05
4.44518075245667e-05
2.49772081157974e-05
-3.55945437467335e-05
5.00002330459747e-05
3.97536920718327e-06
-2.90941251823433e-05
-1.99597352905047e-05
-3.66826106779696e-05
-3.93542741128032e-05
-6.36029383358586e-05
5.6537663875693e-06
1.62134284472645e-05
5.94486792607363e-05
2.39328255750058e-05
8.86665702252859e-05
7.81338351671111e-05
8.96645342830548e-05
6.49450367016969e-05
0.000112159789929851
0.000110075176770138
0.000140744281597038
0.000111389312671353
0.000141958100105111
5.89162423924839e-05
9.13046861630553e-05
7.31919882577904e-05
8.43177188743532e-05
4.45695562518305e-05
3.9769090760876e-05
2.60642176081944e-05
5.77263291849339e-05
7.10656522844784e-06
5.65067378531555e-05
-1.21975153240053e-05
-3.75404651053094e-05
-4.55091240002728e-05
-3.95483270306445e-05
-2.42276485995606e-05
-3.37682745771263e-05
-6.65262678344037e-06
-5.1635866350119e-06
2.25079206415878e-06
8.3422323974584e-05
1.16555515181903e-05
3.61419895601318e-05
5.81486839516415e-05
6.65291209852192e-05
4.34805283085085e-05
1.02718736438205e-05
6.9739562717105e-06
7.05079453052944e-05
6.10872623274951e-05
3.40004562625066e-05
8.4908061603045e-05
3.94348643642355e-05
7.91850234683391e-05
4.74473636402607e-05
3.55941801462539e-05
1.497117295648e-05
2.68669971061932e-06
-6.69344539678876e-05
-9.68367535480449e-05
2.93945910557461e-05
5.1870208249155e-05
-2.44010282937129e-06
4.95543231394605e-05
7.50693758851839e-05
0.000110190975969703
2.91513000163212e-05
7.40918992134323e-05
0.000119918716936912
0.000111691079341292
8.87383071712787e-05
0.000127225391629577
7.75842363331872e-05
5.2852977077266e-05
8.22662170932823e-05
4.29748078581626e-05
3.60339953212233e-05
-9.48626776020361e-06
-8.15865983390745e-06
5.37994919595278e-05
3.21628762081486e-05
1.16020067950572e-05
5.50923045420459e-05
7.13250764645887e-05
7.38857800475387e-05
-1.98945400793136e-05
-1.80307624662722e-05
-3.48194289856251e-05
-2.97088700777895e-05
-3.46047142047109e-05
-1.34087693741282e-05
-6.65858310741617e-05
-4.76913139475308e-05
7.92454717053037e-05
4.33064784151507e-07
5.70593201363818e-05
7.84330259591684e-05
4.52692203817288e-05
3.82348873618947e-05
4.20206923942268e-05
8.45729843730091e-05
4.24706596905106e-05
7.10233321212098e-05
4.37945502197622e-05
6.10962281059313e-05
6.53862431719194e-05
7.44872571427784e-05
7.76835905257982e-05
8.05494513854389e-05
3.14559214996637e-05
-2.72728363438962e-05
3.13915060621099e-06
4.85164608350655e-05
0.00010406152840023
9.61163632645123e-05
6.90149033686029e-05
-2.83450633411499e-05
-3.93475338247329e-06
-1.83904568709724e-05
-1.9444689288641e-05
-6.40071441136473e-05
-9.77605509397379e-05
-5.40185777912013e-05
-8.85471296812312e-05
-1.28868167324742e-08
-2.74912324081181e-05
-4.29429714947328e-05
-1.20733813517575e-06
9.96093477566741e-05
0.000136799612982275
8.50315532087391e-05
3.35585484466e-05
0.000127218547477157
0.000132421979007666
0.000152707611622622
0.00016680737766951
0.000119881812449041
9.79989170008927e-05
0.000113429200550355
0.000108634428400008
1.8237377810051e-05
-2.80740590840442e-05
4.55187810653345e-05
-3.30514184856479e-05
-4.2120672446103e-05
6.42055346324679e-06
-9.91906301797117e-06
-7.82745667176836e-06
-3.87485327858026e-05
-0.000106624003695363
-5.03049538678582e-05
-7.26887088080651e-06
2.97927136384595e-06
2.76312902841807e-05
6.80935966438015e-05
2.40041696306279e-05
3.78155757890252e-05
6.57450820026516e-05
2.41311412441804e-05
9.26834918159728e-05
3.74826887876596e-05
8.41879825997537e-05
7.2903094014648e-05
3.08049460280862e-05
5.01428422426234e-05
7.67436205431768e-05
0.000102706672939611
5.81541117779628e-05
2.36920212036108e-05
7.03591345288307e-05
2.92790096033632e-05
1.78044589834554e-06
1.79924506008123e-05
5.17139099420509e-05
2.45093843465475e-05
6.4184791737412e-05
2.9453702406822e-05
7.26518808559387e-05
2.10959321173507e-05
2.90966700929575e-05
-1.28539341653979e-05
4.81919380565856e-05
-2.30251370135263e-05
2.42630685369961e-05
9.03205006092188e-06
4.04887793547047e-05
0.000116729288898941
9.13720791065356e-05
0.000169650499072649
8.55039932893059e-05
8.71415844226293e-05
2.60654896070437e-05
-4.94773418935829e-05
1.08160759422077e-05
1.23895104649183e-05
2.52504910139373e-05
4.9661938030732e-06
-1.17276562688579e-05
6.60424335814858e-05
-1.6120862649724e-05
-4.35420884492959e-05
1.68763347219408e-05
9.74774912994506e-06
-3.90929405133222e-05
1.70288761520319e-05
2.32256960319105e-05
-7.17258883002776e-06
1.98687515259909e-05
4.62809160037116e-05
6.37456697614933e-05
-3.13014170553803e-05
1.0049679190276e-05
8.29825798203609e-07
1.50099095251678e-05
1.26234678517723e-05
-1.86729979216171e-05
9.14395641590168e-05
5.06682687811806e-05
0.000108853268000271
8.07730140220738e-05
9.85860670861105e-05
0.000101238362853787
6.62554398673224e-05
0.000102315347907584
8.27133885121545e-05
5.79369570550139e-05
7.50817090103486e-05
8.74526512309304e-05
5.7744493340438e-05
1.94748400730658e-05
4.11701094340692e-05
-4.86067335038669e-05
-4.12859821581197e-05
-5.13309209320721e-05
-5.19668011464748e-05
1.74997344335206e-06
-6.84773717674183e-05
-3.05495039213493e-05
2.49762186626481e-05
-2.57944559881865e-05
2.44298261810248e-05
3.95885410762569e-05
9.45329335907729e-05
9.8471465844201e-05
0.000116377867059529
9.71754972056298e-05
8.66773672455425e-05
9.77918356283448e-05
7.57717954703512e-05
8.80908796926331e-05
6.5970586531141e-05
1.54352237003981e-05
-9.9835116180132e-06
1.3810213458935e-05
5.20967259705796e-06
-3.47188858090244e-05
2.68685720616036e-06
4.20718735036069e-07
1.80070209186381e-05
6.57446010646474e-05
7.18649690089698e-05
5.21420243085914e-05
0.000107832999955453
9.85247867706171e-05
6.88332291515554e-05
5.64865302797977e-05
0.000109359231140704
9.31795168486288e-06
3.18271177956755e-05
2.283622699781e-05
-2.10704570280131e-05
4.16915331677987e-05
3.92194487686729e-05
3.01607230919685e-05
1.97791647378897e-05
5.72609585423354e-05
5.66631689971919e-05
4.04440368131611e-05
2.00614498352486e-05
0.000100968010875516
5.35367649846888e-05
2.60282924452689e-05
2.89618310473616e-05
-6.05017487140217e-05
5.86773981466841e-05
4.62899613516642e-06
6.37834184162592e-07
-2.64388990067018e-05
-2.12566077756212e-05
-4.51322301427611e-06
-5.79842519748957e-06
2.68110899593924e-05
2.62954461028442e-05
1.11340288372822e-05
8.00594903135665e-05
5.08116571334759e-05
1.16671740513015e-05
5.39208227237319e-05
5.91907326061174e-05
3.26654789316147e-05
3.99669148672274e-06
2.57738383696698e-05
0.000103420873183343
2.6182558304237e-05
0.000126449511190493
8.56281224760618e-05
9.2252296850759e-05
0.000139875219695372
9.97641442510194e-05
0.000146253198576289
9.02534747631548e-05
9.50997692548515e-05
9.80639064928989e-05
6.71384362797851e-05
2.98085905636956e-05
3.49379744279715e-05
-1.91750546168706e-05
-1.21709553591889e-05
-4.45878145321801e-05
-4.11719668199537e-05
-1.39486149407538e-05
-2.41780308631349e-05
-8.09285511894393e-05
-5.02999293317786e-05
-6.2825404200431e-06
-2.74872262812701e-05
9.12383177408465e-05
2.69855224536999e-05
1.81664925665396e-05
7.71047038842575e-05
6.95247545927318e-05
8.20880907510869e-05
9.35293770774602e-05
6.91712422901592e-05
8.30341404354522e-05
0.000121939679654371
9.13130168295657e-05
9.66686739835253e-05
5.25842578057121e-05
3.57610723973643e-06
-3.36329073686122e-05
-3.15862652895783e-05
-4.29545897235346e-05
5.29608586414395e-05
7.97578724697402e-05
4.3430296314578e-05
1.23081668641862e-05
6.2310483759726e-06
7.23405383685365e-05
4.84441089802372e-05
4.15025572066094e-05
1.06721287838083e-05
3.48846482707586e-05
-2.33594799168624e-05
2.36163226112305e-05
4.73179330359893e-05
4.41899737247329e-05
-1.16240380006612e-05
5.0536220554561e-05
6.08336466242127e-05
7.16483769225362e-05
3.4562591967683e-05
-9.83431282279637e-06
-5.59296372059604e-05
1.41206535403685e-05
-4.1663261322942e-05
-5.59239434596158e-05
1.01223624643334e-05
-3.85164801444944e-05
-1.13130144461616e-05
-5.1191596743737e-05
2.72175876796341e-05
1.8841792804307e-05
6.77879016239754e-05
-4.14659840714491e-06
6.2990364903229e-05
2.77426259687845e-05
4.32090738154621e-05
3.35121061013443e-05
1.20691719329452e-05
9.74422533990459e-05
6.34407386830038e-05
2.99077021187535e-05
1.77733391503881e-05
5.21182860653992e-05
2.107174530581e-06
5.26917152047614e-05
4.81265207774496e-05
2.27382428825819e-05
3.32060563840615e-05
3.41196084572621e-05
5.65563398815205e-05
4.30141974290921e-05
6.7026835557301e-05
2.66395436168813e-05
3.09649996557044e-05
7.20822258519239e-05
6.14683247672852e-05
3.25181103104198e-05
0.000116866012913014
7.31100686869708e-05
6.38520051814355e-05
0.000109059292406474
7.99249047656706e-05
4.22352009988276e-05
6.67229009853601e-05
8.86201438191587e-05
2.73391017160689e-05
2.01593234917305e-05
-1.52829285401083e-05
-3.0534973587751e-05
2.55609692357371e-05
-1.89736945361402e-05
-1.56559663397738e-05
-4.45729809290529e-05
2.83802590499286e-05
3.21905086037761e-05
-1.18777421510542e-05
7.33865043691357e-05
6.37071338080918e-05
6.8859123291215e-05
4.32861600460523e-05
3.44208675090686e-05
7.96353890698534e-05
8.53701510864495e-05
6.42235872561106e-05
8.75466787644202e-05
6.49965819032283e-05
3.78214092694186e-05
5.37710673924571e-05
4.37952059412124e-05
4.54840168981587e-05
-8.38945513836876e-06
2.85052161684223e-05
-6.91120306830189e-06
-5.0343223205584e-07
8.03267509006837e-06
1.48535190908303e-05
1.58206930923554e-05
-2.85134476634311e-05
4.18277464996039e-05
8.90781632153583e-06
2.86689402838402e-05
0.000104789858582741
6.35482839996322e-05
6.18274671859961e-05
0.000128757569207244
0.00011590680682819
0.000112733116048974
0.000136312703208224
0.000113714698883757
9.13425113659602e-05
1.92685723337197e-05
5.63120974022474e-05
4.90396358081752e-05
-1.67551424563523e-05
3.71678816824012e-05
-1.09884959871149e-05
-5.01597790100334e-05
2.55142820133644e-05
-2.84784046528787e-06
-2.69967692578395e-05
1.96910849556021e-05
3.60887377852626e-05
3.18066267811807e-05
5.55259076474461e-05
9.36989148880015e-05
8.27630102800835e-05
4.40768234916398e-05
6.37487550522366e-05
9.54030162589661e-05
0.000101026963071843
6.96599601934958e-05
6.81609017157887e-05
7.4590001825707e-05
1.65729283629524e-05
-1.32527141180991e-05
-7.71790512883235e-05
-3.73420114106461e-05
-4.7769095228577e-05
-8.17084684571897e-05
-2.82403238912839e-05
3.34635234678675e-05
-4.05112998977494e-06
2.09148933119446e-05
4.23613867605854e-05
3.83556869817439e-05
-1.62847940728102e-05
8.98313446658478e-05
9.73801293236354e-05
9.63153726287241e-05
0.000110639191128414
7.39851806264368e-05
9.40278137999286e-05
8.71381689430692e-05
7.86966691393523e-05
6.25632015077533e-05
4.01278106551515e-05
1.1767497655355e-05
9.8151983418864e-06
2.4605696400626e-05
2.2363242187017e-06
-1.16634779448576e-05
1.60374508333179e-05
-3.53613364788045e-06
-6.17035419167234e-06
-3.20807488112639e-05
-1.28800545083979e-05
4.47638472203179e-06
-6.56797625769885e-06
2.32522551576826e-05
-1.04570401610245e-05
0.00011120030307658
0.00010160785138753
7.57680974391703e-05
6.93708032806022e-05
7.82935571262013e-05
5.8697833961217e-05
0.000114800756390684
6.83655313525872e-05
4.45944283962988e-05
5.10650346074438e-05
-6.02602987285146e-06
-5.81352943927512e-05
-7.24306867418459e-05
-1.04738294376197e-05
-8.07017065373184e-05
-9.77628922934583e-05
-4.01413454549013e-05
-1.70937256161454e-05
8.50093280406757e-06
1.85796909775512e-05
-2.43899733764965e-05
4.50525202779767e-05
4.55478487397028e-05
0.000123720810378933
6.67934538292598e-05
0.000115390838930622
0.000120125641361631
5.55363729636929e-05
9.06305362797928e-05
9.56304554488375e-05
0.000126820713567829
6.20097444956983e-05
7.87666189250655e-05
5.46397474825055e-05
5.99000769157909e-05
5.30397114633517e-05
6.95722613555992e-05
-2.86680196865938e-06
1.5333749228778e-05
8.14909400643376e-05
-2.99284266148137e-05
6.35867568426678e-06
-1.2749896099748e-05
-2.32410178920072e-05
5.60177669825705e-06
-3.04538334707568e-05
-5.08868257014014e-05
-7.76309056490574e-05
-4.84364487417672e-06
-2.73326526714035e-05
7.86417404229423e-06
-4.05699122745706e-05
2.39354246864975e-05
8.55185665535855e-05
5.07324071640299e-05
6.11993530414527e-05
3.51086760878439e-05
4.97476627296818e-05
4.18093021594054e-06
4.7865937806942e-05
-3.75405922787024e-06
2.6090189609376e-05
-2.41526292512435e-05
5.99645262060593e-05
6.59042545236486e-05
-2.29217367935695e-05
3.94147585303342e-05
9.66165802107349e-05
9.10966000449568e-05
1.76076233587498e-05
9.75106148078244e-05
7.25565058976898e-05
5.66965585772138e-05
7.75011399114345e-05
7.69056792054431e-05
7.27532033390135e-05
2.93090385468752e-05
4.94901743418122e-05
1.21729079154924e-05
-1.94219344331863e-05
1.3776835170751e-05
1.03497101374343e-05
4.6519484732741e-05
2.41933397565711e-05
2.57058485025223e-05
-5.16979254824247e-06
2.90877719410854e-06
4.77640885665711e-05
6.36087051200521e-06
-1.41880509174434e-05
4.12549104582692e-05
3.33404254494906e-05
8.89943125144055e-05
4.05072448100828e-05
2.82076146824895e-05
-1.91207508400279e-05
2.17019840160643e-05
5.72605592958422e-05
5.27919727189527e-05
4.38995064682588e-05
-1.16527401367835e-05
4.78294386495558e-05
2.52844839985378e-05
4.12161900159387e-06
-2.59507650424966e-05
-2.75804578236839e-05
-3.50988446964013e-05
-3.77495714161961e-05
-6.44249427220066e-05
-1.38205567693526e-05
-2.49832229176459e-07
-1.28405633865358e-06
2.22591651203425e-05
0.000109116849579173
0.000148875439679949
0.000107410224173731
0.000135643438220697
6.7284840292353e-05
0.000174679589188362
0.000134955928515616
0.000119405740490742
0.000102550046698711
6.95034314840423e-05
9.81552595257206e-05
3.44958473472996e-05
-7.85984691099047e-06
4.48763760482996e-05
-8.29419766986978e-06
-6.55104388188864e-05
2.60506025317239e-05
-2.76896602621819e-05
-5.21142038630261e-05
7.71309098735355e-06
-3.96108316763982e-05
-1.29819263537595e-05
-6.36536712593507e-06
-1.63150853435932e-05
-3.23404285863006e-05
2.58251810379811e-05
1.36939087517248e-05
3.74576418566602e-05
3.97311263671963e-05
4.71166155256925e-05
3.58479506267901e-05
6.0575704849275e-05
0.000101521475146962
4.40039910725534e-05
9.00463512043902e-05
4.98220391514686e-05
8.5451538907131e-05
3.44277016606214e-05
0.000109496081587837
3.90615667612405e-05
-1.19014399028286e-05
7.22012674940803e-05
2.10085771318839e-05
3.05933670467852e-05
-3.34259360798292e-05
1.26923164834323e-05
-2.27123320343152e-05
-2.86972577879233e-05
-1.30038883265553e-05
1.64817319784316e-05
1.86735527542004e-05
2.40759791414064e-06
7.02787688607118e-06
1.81493364085125e-05
4.7763546319635e-05
6.89895543972714e-05
1.25583100642013e-05
3.54021634672955e-05
9.71827261935368e-06
-3.40570242714333e-05
8.6281186959021e-06
5.00963577436626e-06
-1.19561714677892e-05
-9.22636294919958e-05
-2.79164943028397e-05
7.03509462205842e-06
3.53823553022608e-05
2.57783470343012e-05
4.53894674398162e-05
7.52780389177231e-05
6.00980575418293e-05
5.53678236695454e-05
8.51640330949739e-05
8.16276747612193e-05
8.79804024214513e-05
0.00012996616312319
4.81114224961936e-05
8.69960040242598e-05
-3.43094144354071e-05
4.29812518704733e-05
1.52458380852555e-05
3.76538996714221e-05
-8.31099135089815e-05
-1.68178871231146e-05
3.95772433798325e-05
9.11242223148175e-06
3.21701336831291e-05
-5.93551363135284e-06
4.3332111074181e-05
8.29115180768974e-05
6.80214145008119e-05
8.17121724639305e-05
8.13307570985713e-05
8.01472005920557e-05
0.000101107287846857
7.9418634289925e-05
4.27664084637382e-05
1.62603042546448e-05
5.96254071688322e-05
-2.07894065302116e-05
2.42398806579472e-05
-2.68586747947753e-05
-4.52556115997425e-05
-5.50052692917393e-06
7.37817768989628e-07
1.35863868257891e-05
-2.78283832332919e-05
-1.49617093746384e-05
1.1687506628299e-06
-5.24361606314846e-05
-5.21485742856047e-05
-4.01812163004759e-06
-4.10923017134438e-05
3.49261294079586e-05
-1.89259330264437e-05
4.28209858841903e-05
9.9779796374607e-05
4.94295717374015e-05
0.000105113580878385
0.000136419280531887
8.5930667170354e-05
0.000129305583158291
0.000127114881646025
0.000147634958420405
0.000122330323015592
7.17101131920363e-05
0.000112801987948457
5.44266347915852e-05
5.37668299794701e-05
3.9715922166359e-05
1.02848657484988e-06
-3.7196337070485e-05
-4.13673449115872e-05
7.94851884604631e-06
-8.64156033710057e-05
4.96505124099463e-06
1.16473875551312e-06
2.42860838633298e-06
-1.47290467940005e-05
6.77327397559299e-05
4.83425220887507e-05
4.7587694057388e-05
5.85097803776732e-05
3.38295512819803e-05
8.05918860026806e-05
6.98511875511735e-05
0.000100356847194332
6.73342989960662e-05
5.52541304277416e-05
1.68390890272647e-05
-1.61996152175481e-05
-9.75445212588587e-06
4.79034299074363e-05
4.53346696591438e-05
3.63713138919531e-05
5.16840767903486e-05
-1.30187253892516e-05
2.15717185989625e-05
8.34935092889313e-05
5.15944218500305e-05
3.84810459758716e-05
1.21118380719847e-05
6.80445066084985e-05
1.25318331295456e-05
-6.99246155525912e-06
7.04977386541941e-05
8.30606498023554e-05
7.10921660214898e-05
4.69149732443215e-05
0.000113339030527762
1.5201394050769e-05
6.18886012399155e-05
7.05270778987834e-06
-1.89661500040504e-05
-2.12673517773568e-05
-3.51375371035445e-05
-2.45536224615414e-05
-1.61814494312929e-05
-4.73102846878516e-05
1.51381010742707e-05
-4.40711791072118e-05
3.78525294167292e-05
-2.63554973379635e-05
-1.22110030861094e-05
1.1316874748933e-05
9.36742650418616e-05
-9.2880483618109e-06
5.74510348437846e-05
3.99630989338932e-05
6.47228957229754e-05
2.72731589093511e-05
2.63219317333468e-05
3.72287295020333e-05
-1.67212935485852e-05
4.54233800662023e-05
-3.35844744595111e-05
2.9877593674952e-05
3.77548267949454e-05
-1.08410769198243e-06
1.9800440932089e-05
0.000100420791099576
6.70955782027096e-05
0.000103648524740039
0.000122881305562901
0.000104493076453373
4.51262181457803e-05
0.000102419153165169
9.20067130197166e-05
0.000110157041933103
2.31809995386951e-05
2.87490554082818e-05
9.24845343468882e-05
2.74386708227111e-06
2.89043683115674e-05
-9.85008516670393e-07
-1.01975938367374e-05
-3.85432368062593e-05
-8.28301091292863e-05
-5.11665351678395e-05
-4.53981292585997e-05
-4.86461706433269e-05
-5.88323432979542e-05
-6.28006604763164e-05
-2.20684283085151e-05
-2.98384225050607e-05
-4.3644751907591e-06
-1.58844080752275e-05
-5.59459592301254e-05
1.73925180575268e-05
-2.79781091971773e-05
1.14094146372908e-05
2.44196657395021e-05
0.000103309469753269
0.000129324330811134
0.000121739687518077
0.000153674690402502
0.0001504995708504
0.000133741328145541
0.000148278549540273
0.000126426045847696
0.000120573037599527
7.61943228492964e-05
0.000112461946969703
0.000110605106927234
4.48506668932118e-05
2.02494031054075e-05
2.87134043450485e-05
4.09697443288152e-05
-2.10473072943886e-05
-2.45741902387421e-06
-3.47095419320968e-05
1.8320276519494e-05
-2.47983527297486e-05
-2.43712649313996e-05
-3.58066734771757e-05
1.76172451745962e-05
-6.62376892529291e-06
3.34496241500517e-05
1.29041872872244e-05
1.19777335581923e-05
4.57615890787226e-05
-3.36423910273662e-05
1.15731881527872e-05
3.72906271834687e-05
-2.61000516021041e-06
1.68928819833536e-05
5.92211142084585e-05
2.37825589109138e-05
1.43898682453118e-05
2.63864633161802e-05
-7.49483209525118e-06
3.90829540172268e-05
5.89905020912851e-06
2.10986123074936e-05
1.79757588615863e-05
3.69845704867314e-05
4.23218232392255e-05
6.68225443800469e-05
8.09683707620383e-05
0.000117128906092743
6.63069070088114e-05
0.000140228284880376
7.53594972582653e-05
0.000103550754554248
0.000113279944182091
7.76498238564136e-05
8.71917552224364e-05
0.000135037824021006
4.03387185239214e-05
3.57113655231254e-05
4.73353644698735e-05
0.000100670867744315
8.31094319698053e-06
1.83917251545105e-05
-3.3274050314805e-05
-2.73662611524029e-05
4.78399427114374e-05
-5.27644920331088e-05
-8.35567233733101e-05
-1.44490505090898e-05
-3.54979441195642e-05
-6.63631319668058e-05
-1.57663745899804e-05
-2.44075183347672e-05
8.9182326872001e-07
2.62551882922121e-05
-2.23162053240002e-06
-2.83737793564421e-06
-6.25820702379825e-06
-3.75879438209511e-05
3.00425205633185e-05
-1.61150044960281e-06
5.95212423851852e-05
5.95900963219286e-05
1.2139164048778e-05
4.52684951287114e-05
9.12184047558286e-05
8.77955668378837e-05
8.29003761753762e-05
6.73071266753065e-05
0.000156889389192399
0.000126402602052606
0.000143042409380439
8.74853760020086e-05
9.38138308936171e-05
0.000159298631701044
5.15725271205246e-05
8.11317866122849e-05
9.03250374040967e-05
9.01202493539358e-05
3.45614789529551e-05
5.82155592652191e-05
2.39010534683097e-06
-2.63189779510255e-05
3.88130467493736e-05
-6.46059247052021e-05
-1.27757313452851e-05
-4.38160653592602e-05
-4.00275378162861e-05
-4.31626063536128e-06
-3.34597559145e-05
4.59593087572897e-05
1.0928319083865e-05
3.982450866912e-05
2.67190154687607e-05
6.8766267237363e-05
-2.82864070686645e-05
5.44018191816613e-05
2.39322284918098e-05
9.08858678466605e-06
-1.22576679565451e-05
2.81364263736644e-05
-2.57997769144448e-06
3.55417946432609e-05
4.52748349739325e-05
1.09749264111241e-05
6.35548912923514e-08
2.28022862864005e-05
3.58675531668714e-05
4.26824234310067e-05
2.80802935402722e-05
0.000165082991323368
9.18182665542688e-05
4.56588178147623e-05
2.59567759156698e-05
6.98441172090687e-05
6.59446480602371e-05
0.000149317388588121
8.54200399223217e-05
5.35801435068426e-05
3.21984218936755e-05
0.000100803047261382
5.87570287702357e-05
3.50656870131929e-05
5.03954868094387e-05
8.62996022741372e-05
1.83481692452662e-05
4.55596242514082e-06
5.69262930114188e-05
4.47423309529962e-05
-9.92197229954873e-06
5.96351966724407e-07
-9.72910418876915e-06
-5.82360086320398e-05
2.18641614779643e-05
-6.52773386016455e-06
5.33675979905495e-05
-9.26601868236781e-06
-3.27756105615313e-05
-1.42981466893329e-05
8.88344407154892e-06
-2.93791093124385e-05
-1.29420419263909e-05
6.56482005258728e-05
1.49669565140855e-06
-2.11146734748207e-05
6.47943390124454e-05
1.50513372024522e-05
7.73879063757752e-06
-3.50546025974176e-05
2.52639529834675e-06
1.70400988965901e-05
5.48833814870747e-05
1.95122309634742e-05
7.27866953851388e-05
6.97175462218897e-05
9.53336289766974e-05
0.000107737156624489
0.000119802115791164
0.000131846547555712
0.000115840267852644
7.92749506070578e-05
0.000101843039620029
7.8240207656559e-05
5.67428438128375e-05
1.59619143946993e-05
2.22699844531163e-06
-4.02432527106488e-05
1.7210044697019e-06
-4.74093946775959e-05
-4.21439716617383e-05
1.89480274918165e-05
-1.07974820157622e-05
-2.4411314812834e-05
1.64613290832612e-05
2.22814303219543e-05
2.05060779520039e-05
4.83609323483929e-05
7.16315372468018e-05
3.26533837682983e-05
7.28154966038542e-05
2.78400970128717e-05
4.72882553234306e-05
2.74798055310997e-05
2.79107689421738e-05
2.71562137453425e-05
5.08117613168999e-05
2.74269274135135e-05
1.43792118894703e-05
3.4763832330488e-05
4.76984993523198e-05
1.81621587417845e-05
6.2933287260045e-05
3.04661320197428e-05
2.91354169484558e-05
2.18125233297308e-05
7.08549307919487e-05
5.8534100965027e-05
3.35868467761042e-05
4.48369242924619e-06
2.12291985206292e-05
1.25798125463154e-05
1.57602545805363e-05
6.62059629757448e-05
2.14391507857623e-05
4.88583181106123e-05
6.24041891965688e-05
8.29265904385842e-05
1.23298957030557e-05
4.25000259319279e-05
-1.702292036004e-05
-5.38137060003477e-06
-2.77917366219086e-05
4.61942050280285e-05
7.54754160502183e-05
-1.278170430882e-05
-6.87080027866446e-06
1.19979041520694e-05
5.4082948010391e-05
7.32766175913729e-05
2.42549140190063e-05
7.02678674986527e-05
0.000107840843934211
0.000104575500342954
9.15478623332767e-05
1.38893908375729e-05
5.45144422820092e-05
0.000102959423014258
5.52040211560814e-05
5.5583712493107e-05
3.68916634234076e-05
4.64845692752377e-05
-2.26149173944063e-05
-7.85024253273957e-06
1.83083225245972e-06
-1.49086722169006e-05
-1.88203592350111e-05
2.78712055855142e-06
1.85876290707973e-05
3.08527722279398e-05
7.69117698918472e-05
8.12519999949056e-05
4.83089346305535e-05
0.00010001372893138
4.6031761170528e-05
3.69974370404362e-05
9.0362068139579e-05
2.79440051452564e-05
-2.37793372326482e-05
-1.31015512723658e-06
-6.10651268553657e-06
2.3806775498883e-05
-4.71572336534675e-05
-9.65742168963807e-06
1.20505553495733e-05
3.71395685846426e-05
-1.25344111595752e-06
3.65460594186516e-05
8.31710004726944e-05
6.72619801371828e-05
8.43315485637292e-05
3.93368686208714e-05
5.41915149276284e-05
7.526369822453e-05
7.89932472247284e-05
2.87912461149742e-05
8.42393643648094e-05
0.000111103326499774
7.01233388804108e-05
0.000118250793834555
0.000105212738725293
0.000122354318368317
7.18604675152226e-05
6.48312757937679e-05
9.11194409492647e-06
6.98805848682484e-08
1.03590226438671e-05
7.50725471347663e-08
-1.93666832337242e-05
-0.000106306971861259
-1.91280003982397e-05
-6.09919112668772e-05
-6.62943923025552e-05
4.95104877197554e-06
-5.18224882046185e-05
-7.98101817534997e-05
2.32719894401809e-05
-2.33296835713973e-05
7.18209704738007e-05
9.70036031052088e-05
8.43704008924061e-05
-1.29917143824183e-05
6.74313890935024e-05
4.56798359207732e-05
8.81300897454387e-05
9.77644713088948e-05
9.47685320760806e-05
0.00010575634337286
9.03643582300075e-05
1.45110702097447e-05
-1.48722160035103e-06
1.90070922703287e-05
-1.2616110350634e-05
-1.51371984637389e-05
-1.75187147867401e-05
1.57861665179027e-06
-1.55822512923213e-05
-2.36502674148651e-05
4.75020516561404e-05
9.37232028610228e-06
7.1009641687555e-05
4.8087872655372e-05
-8.37914174686038e-06
4.27636848333153e-05
7.9053493446948e-05
5.74310484707976e-05
0.000118380020115436
6.48089622399999e-05
4.81394092993409e-05
4.67793945331426e-05
3.69830541737618e-05
2.13582939328713e-05
2.82728167017964e-05
3.95933363463549e-05
9.11776651090745e-05
-2.48885782672602e-05
-8.98295965975015e-07
2.67711405413241e-05
3.79664651641048e-07
7.55968052602682e-06
5.94955392072994e-05
4.62153326697151e-06
4.92409859979811e-05
-1.08137537112971e-07
5.27947012237724e-05
2.10113428319483e-05
6.02083111892914e-05
4.12436505603659e-05
2.12637885353912e-05
2.65826204920718e-05
2.86486979219022e-05
9.2362931855125e-06
-3.32140027981236e-05
-5.94093282521892e-06
4.72430176852219e-05
3.01678011433686e-06
-8.42636640997117e-07
3.3502454631823e-05
7.0787846724875e-05
7.92616763383432e-06
2.268793534766e-05
7.37563720950162e-05
-5.42136726009591e-06
3.75958145297462e-05
2.19769639163616e-05
-3.26315236159427e-05
3.15671435188138e-05
5.38011412525601e-05
1.2409880309434e-05
9.26549434548675e-05
9.36953438740711e-05
6.34022401255362e-05
6.66752644633934e-05
8.45647606220226e-05
5.62775155693647e-05
8.05251648577593e-05
3.04985941883462e-05
5.85548436071279e-05
1.94444857158515e-05
4.06592560707867e-05
2.90761004217787e-05
-4.01972055599611e-06
-8.01983264697787e-05
-5.26486412732433e-05
-6.32377136157775e-05
-5.43184885883133e-05
3.6221906664155e-07
7.46630617299975e-06
3.52036748933892e-05
1.86806134824564e-05
9.93305471999355e-05
3.59307961028693e-05
0.000127812799427933
7.25073377569006e-05
7.19029270324643e-05
7.92734194559012e-05
7.22539014369982e-05
7.15795565806812e-05
8.30908723285962e-05
6.72298194007788e-05
6.36510128843477e-05
9.75681048270786e-06
3.76340783683731e-05
-1.70172977377211e-05
-1.03316752117425e-05
1.28020687263808e-05
-1.9382237290195e-05
5.01475305407999e-05
7.49036480075372e-05
5.18333941822566e-05
4.57859133002585e-05
9.13870378095611e-05
6.77026348377429e-05
4.46809081444211e-05
9.60464981883572e-05
1.85096950198951e-05
3.94462005289514e-05
3.84676347195319e-05
8.90070090676007e-05
7.70231399989987e-05
9.86591238841187e-05
0.000135571593972697
4.71981000038965e-05
8.81894512189511e-05
4.74975568862729e-05
-2.72469756108206e-05
-3.15522430357658e-05
-5.19723998017581e-05
-5.28098997056007e-06
-8.59266691250589e-05
-0.000100839765562554
-3.80409924673602e-05
-9.2924187436284e-06
-3.87919884346772e-05
-2.9235931074739e-05
-1.35299399077866e-05
-2.65706857867168e-05
5.4623793353366e-05
2.65586639454696e-05
7.19754901395553e-05
7.87442088024429e-05
0.000101913986835592
0.000124865546420969
9.28329668264048e-05
7.73516953223807e-05
8.28214816638587e-05
7.499166640814e-05
4.81129269638276e-05
1.01822421162659e-05
4.48849764026621e-05
0.000113465999694511
6.63958586481131e-05
-1.22963754937018e-05
3.52366656133774e-05
1.6191876050106e-05
8.50817484001316e-07
8.06263781686135e-05
-1.0885519484648e-06
2.86072897167028e-05
3.49931828808333e-05
-8.15075001274356e-06
8.9618841139349e-05
0.000114112108198153
8.00360820116929e-05
7.47133827074462e-05
1.2597128288494e-05
4.85355373624055e-07
1.47428801415217e-05
6.75323647081148e-05
-5.46749202633617e-05
5.06220232817152e-05
-3.65598079359656e-05
-1.43414620199548e-05
-1.46652448151323e-05
-1.23552155159837e-05
2.31509175353425e-05
2.55341376463343e-05
-1.33050399921844e-05
-3.03403312335769e-05
-6.62929772023235e-06
-1.67886034617376e-05
3.73632013809076e-05
4.2480516437064e-05
5.21678600954039e-05
5.64190761726454e-05
0.000108448437319365
0.000127655003435057
6.48094827027286e-05
9.80394357181969e-05
6.20105762104125e-05
8.90254817788794e-05
5.09000003880622e-05
0.000137504150304504
7.01848174987168e-05
0.000106174298533761
0.00012563500933811
8.97413400936521e-05
5.56090476183427e-05
0.00011363442269399
4.72450839344858e-05
-4.60997878794322e-06
1.04295461120716e-05
3.70886426589299e-05
5.37202186502968e-05
-1.18333057973848e-05
3.79187585972758e-05
-3.21548143102827e-06
5.67248719489679e-07
8.5165103903574e-07
-3.05958250494895e-05
-7.64488997051367e-06
-2.04667169159482e-05
-9.05649429195624e-06
3.4059230643231e-05
3.35202024882358e-05
-2.64310994139403e-05
-2.24889363311706e-05
-8.10846221087847e-05
-0.000111740344547021
-4.6485587098904e-05
-4.48711789871924e-05
-6.75390966734414e-05
-3.69122789658498e-05
-4.10447008279704e-05
-7.08671576999744e-06
-5.94340694915636e-05
3.76630437923362e-05
0.000110674604621308
0.0001244622455042
8.81642239423516e-05
0.000118807314960998
9.68491550925223e-05
0.000147698375157791
6.05075969452693e-05
9.56452237419174e-05
0.000127211854969389
8.74270488959807e-05
9.28018948651286e-05
7.87182388726986e-05
5.40833637017853e-05
6.87119865365648e-05
5.93009851148235e-05
-1.61377301625949e-05
0.000111022367192455
5.60726644983606e-05
2.20604335609255e-05
1.4161446905598e-05
-4.53665912890357e-06
3.61401114847279e-05
-2.59180139645062e-05
-3.38953808183826e-05
-5.88033487382513e-06
-2.25342022160885e-05
3.94543006894005e-05
9.76665218552413e-06
9.77855372672679e-06
3.21495772639323e-05
1.60389956242261e-05
4.9302335542988e-05
3.277883825244e-05
-2.82215126352914e-07
-3.56782753192432e-05
4.65080431373975e-05
3.70877652903486e-05
4.95321697861554e-05
-1.97082344275374e-05
-4.30046066558382e-06
3.15525313410705e-05
3.39314161688324e-05
-2.1887643008597e-07
5.91635265866604e-05
2.98976855034975e-05
5.92229820376141e-05
7.85245680438739e-05
8.24189767971047e-05
0.000151033806643134
4.85913498566131e-05
9.05585147367662e-05
7.8909587018964e-05
7.58451820979685e-05
7.29801899595367e-05
3.47236811334886e-05
3.19250685665481e-05
1.37212045050447e-05
8.78802988630149e-05
1.83082246115847e-06
1.92026748043736e-05
8.90961679527147e-05
5.65239953212595e-05
2.91811504064361e-05
2.63743837577969e-05
7.97745386662468e-05
7.44057345474579e-05
8.58762126639719e-05
9.79956037389334e-05
5.64038512107234e-05
7.8896995574577e-05
7.9557847231973e-05
7.33227347088734e-05
7.94341558425715e-05
1.74747017830577e-05
-2.142978524653e-05
1.56115838138913e-05
-4.10336745036996e-05
8.71495209129696e-06
-5.07487401464801e-05
-7.94530737794708e-06
2.61092128131695e-05
3.36644960124089e-05
-6.4836662085099e-06
-2.01970553863811e-05
-2.74165471115419e-05
6.41098096012387e-05
3.41770367629712e-05
-1.42593598312174e-05
1.88604053339936e-05
-7.90409268055598e-06
6.95649566470192e-06
2.63896290004735e-05
3.9039823667911e-05
6.18697746572933e-05
8.25705555558376e-05
6.94788219542792e-05
5.17681143219885e-05
8.39181428839836e-05
0.0001659320162126
8.23039911965486e-05
5.88270869605041e-05
8.8968933194101e-05
0.000103004271494178
3.04176959782428e-05
5.48746922744464e-05
7.16762106982071e-05
9.45138968861365e-06
-7.21406203324313e-06
1.8379040851412e-05
-3.50023345779062e-05
-5.46408273362051e-06
-2.027889607879e-05
1.32660567766349e-05
1.11733925168362e-05
4.21252464905477e-05
6.68418765295749e-05
4.71027322652984e-05
4.92686856534676e-05
8.50305229260579e-06
7.96243600986794e-05
0.000116473495245724
0.000119969965195076
9.80210915939617e-05
9.26539445179031e-05
0.000136738080918988
0.000100250017717468
0.000100391907977509
5.87808788865667e-05
7.71305684204603e-05
-1.29968071898136e-05
1.33857702022206e-05
-8.36134055910158e-05
-3.75605953673536e-05
-8.95404773450624e-05
9.58406998305914e-07
-6.41219022875318e-05
-2.94345095700693e-05
-3.44659074193857e-05
-6.83074832630158e-05
-4.88568761391737e-05
-3.57909337475309e-05
-2.08143539127905e-05
-3.14125300093436e-05
7.86556468254963e-05
5.54178807516706e-05
4.03785919775312e-05
6.39061131824139e-05
9.9454545992841e-05
8.39243912413141e-05
0.000136916402915862
7.01488920456835e-05
0.000107436637887751
3.60048146801926e-05
7.12149090656416e-05
2.08984326007163e-05
7.84034446759383e-05
8.9957496692393e-05
6.62495600257373e-05
0.000107893853775322
5.95887850281691e-05
8.67504434550215e-05
3.3278016998988e-05
4.04545893352508e-05
5.15293758631799e-05
0.00013407609926725
5.11944113107044e-05
8.31734410264093e-05
0.000115263150392877
6.71884712063561e-05
5.35246540742742e-06
1.14499800546761e-05
-1.49988090804163e-05
-1.71164790538255e-05
-5.01719953310703e-05
-5.45423447584196e-05
-2.22593368483e-05
-1.93217253990439e-05
2.18980249699549e-05
-5.31078864805332e-06
1.68158284611386e-06
-1.47758862868031e-05
-3.68612503395552e-06
-2.53328309047484e-05
3.43986934992881e-05
2.48634196552639e-05
-3.93003403876413e-05
5.80007312705915e-05
2.28629647054908e-05
6.86274512632325e-05
0.000126333785863981
3.16995147187955e-05
5.73235101869827e-05
0.000121906678106577
5.98459071449067e-05
7.84986064152666e-05
0.000115967773359544
8.06450608999291e-05
8.45986306156435e-05
3.90223777991657e-05
5.18512524820895e-05
4.66842088967069e-05
-2.7015804954995e-06
3.85919620106386e-05
6.90410694469571e-05
3.64307428260643e-05
2.97254654773669e-05
0.000108855639830019
0.000128807709142651
0.000123122050127682
8.00886845869077e-05
7.92858982757179e-05
6.1213435611889e-05
0.000102431675822216
6.81889328848354e-05
1.04058821270799e-05
5.6243047367531e-05
4.39652014197176e-06
-1.78330259539611e-05
-2.67322252116721e-05
-4.82385280058218e-05
-5.63734427895088e-05
-1.62279321016424e-05
-3.63075699258112e-05
3.14069581375674e-05
-3.89024222655157e-05
-6.59563052325052e-05
-6.14374751735616e-05
-2.2477936390124e-05
-5.3741065237245e-05
-2.5883499019053e-05
-2.76682890653504e-06
-6.32726178826446e-06
4.51821608732771e-05
3.04098207593667e-05
2.77021155256216e-05
-3.56484220923393e-06
5.88302765202593e-05
9.62747684504921e-05
6.0523119796516e-05
8.18799349262023e-05
3.33770985918368e-05
0.000132309421416433
5.42625746947734e-05
7.55897978537332e-05
5.32946877963158e-05
8.24897129333002e-05
3.15600351620838e-05
0.000113363796223659
6.9544508901466e-05
4.92891951747317e-05
8.89738550598624e-05
7.84004060829043e-05
0.00010236192117532
7.43442398124755e-05
2.31772789452651e-05
4.65588224295973e-05
8.00516067468221e-05
-4.4771639516092e-06
1.30018604645662e-05
3.46733279887633e-05
-2.78838148763115e-05
1.04160737161092e-05
-5.89434476677911e-05
-4.56313047840196e-05
-6.17832148123511e-05
9.55163526762221e-06
6.46712310996225e-07
3.18869927838515e-05
-1.10893838133458e-05
1.92901775006488e-05
-7.64861720369114e-06
5.13990447345412e-05
5.32675017257839e-05
1.53253509390248e-05
5.7303463991998e-05
3.16248895391352e-05
-5.94887687553672e-05
-3.9018827198544e-05
-4.0768387432855e-05
-3.21607610959302e-05
2.75281938332084e-05
-7.85463164626538e-05
1.89682887651801e-05
6.4698860580062e-05
-1.05250225681872e-05
3.25753496854629e-05
8.69149570282654e-05
7.71535811847687e-05
9.4427702666304e-05
0.000104139258056903
0.000130287387593232
7.23024522619352e-05
0.000114003284371692
4.95719287695541e-05
3.62658503676967e-05
6.73545235608146e-05
3.24432862900966e-05
8.78334746093419e-05
5.2865047372233e-05
1.58512141659102e-05
5.51555570780342e-05
9.39341074043803e-05
5.01733220494509e-05
9.71829715915817e-05
0.000134781331701177
3.21020210324711e-05
8.10380622413187e-05
3.95018764401042e-05
2.80958785223687e-05
3.39523009094178e-06
-2.85552052297565e-05
-3.20753906437239e-05
-6.60569651247287e-05
-3.61336302665276e-05
-2.18332541320188e-05
-3.19534943355487e-05
-5.52558668496237e-05
-2.01656093002508e-05
-1.75433847826012e-05
-1.89627344898422e-05
-8.28065365120085e-06
-6.2107268026743e-06
2.5766387950191e-05
7.63571821534792e-05
5.21076852087723e-05
8.03156500358204e-05
0.000103330668326039
6.1783859863633e-05
3.22522515098587e-05
5.40133422700179e-05
8.65535328425389e-05
0.000103001823345201
9.04576157946929e-05
8.91743605886015e-05
8.20405588443964e-05
6.72397124456199e-05
8.56065084309535e-05
1.93389493230674e-05
-2.57824654911422e-06
9.43212272897381e-06
-2.63341833583917e-05
-1.72658806378603e-06
1.18054602376969e-05
-4.1089640897099e-05
-9.67051979598366e-06
4.02358451108123e-05
1.02688293675075e-05
1.99903919472436e-06
3.27557337846307e-05
-2.30773742858349e-05
2.86997359958297e-05
5.72202810163703e-05
3.90660230423457e-05
6.05203044987436e-05
7.24114049690137e-06
8.5147681848175e-05
8.99809009832088e-05
9.5974152772297e-05
0.000110105334069248
8.36601207040502e-05
3.04607205365585e-05
6.44484426608172e-06
1.46605390307126e-05
3.39420926521507e-05
5.70317969617859e-05
-1.13950988730841e-05
-2.26285134728874e-05
-6.95877932563817e-07
-7.41739028670927e-06
3.1966799532656e-05
6.15290724386727e-05
8.3349388203554e-06
5.93014859860178e-05
3.88001906229619e-05
6.46118191343031e-05
5.12646938063172e-05
6.26963338527766e-05
1.48311772494694e-05
2.30881700531274e-05
-2.54529333621378e-05
8.15061788291671e-05
3.34749060574775e-06
2.75526131460663e-05
4.2613851447384e-05
9.20759509812411e-06
2.8893660065946e-05
6.99025301233278e-05
-9.63196425497059e-06
-3.6747176326858e-06
3.18032325142394e-05
2.63977087728354e-05
-1.00485226974639e-05
-1.28309457693379e-05
3.16624449040521e-06
4.86214842435134e-05
3.73906033303796e-05
-9.1754487267363e-06
3.53065922723223e-05
5.30163707044394e-06
4.69961490869615e-05
6.34666311846486e-05
0.000102348932223138
0.000111865198120402
8.85204152161309e-05
0.000103454431997481
3.9123344567644e-05
5.79144936321413e-05
4.03785952859168e-05
-1.4059484125235e-05
7.47267646389554e-05
1.2197493532556e-05
6.95905451808576e-05
4.48158322810839e-06
8.16919260383793e-05
2.97120315816764e-05
2.89225109049611e-05
2.59692695733709e-05
-3.90463572002153e-05
1.1606497074688e-06
3.4027955974057e-06
2.92560713931509e-05
2.97488401145525e-05
-6.07810326342476e-06
2.16794097634549e-05
4.05621522982755e-05
8.62964060952784e-05
-2.87152371549869e-05
3.49229690164306e-05
2.4082731682071e-05
4.76679016054248e-05
-3.93880771780677e-05
-1.02340823870945e-05
-9.5587389185075e-06
-6.93123337278715e-05
-3.06993025120063e-05
1.65776489983787e-05
4.81611315883776e-05
-3.2082529901898e-05
4.9777246261978e-05
3.04318788590351e-05
4.71199517146574e-05
8.46106535499971e-05
0.000133018016830957
8.38907230559045e-05
0.000117482864665688
0.000114191177231224
0.000129116021437753
0.000164914903431946
0.00016669162126288
0.000113137228510333
7.75840850525765e-05
4.70424375291424e-05
1.94222856522271e-05
5.16478047644647e-05
-2.34401179019235e-05
-2.27763393021504e-06
7.88217191341866e-05
1.25339266743716e-07
2.76651688494641e-05
3.85430339017983e-05
7.13534154965728e-06
-0.000100247434671795
-3.02244498895858e-05
-5.05969413561848e-05
-1.7771414337096e-06
-2.42415878062863e-05
-2.75862006222347e-05
-6.77620388124791e-05
-9.47601872950153e-06
-4.13363376993428e-05
-8.05967909019687e-05
-4.3990408599507e-05
-1.5800040952106e-05
8.84410697728865e-06
-1.90985414953258e-05
-7.32583623009941e-06
2.91127319993933e-05
5.26879114110485e-05
0.000120313967798762
0.000129226727133862
9.23390676451538e-05
7.31437165341021e-05
8.66508681354985e-05
0.000104136041200466
6.09349318650622e-05
7.72995782381345e-05
4.16164786298794e-05
7.17970014423305e-05
7.70097225195889e-05
8.20968695523797e-05
6.50336356897063e-05
8.58185615256381e-05
6.15833657489629e-05
0.000103886293257612
0.000102865760784349
8.7258425974304e-05
9.7211711933132e-05
6.14002697210986e-05
1.8411512611535e-05
1.77702228709352e-05
-7.29825156483947e-05
-0.000110995552710653
-0.000117023111823669
-0.000100072526217568
-4.09196596995761e-05
-6.45213287738233e-05
-7.55501508442874e-05
4.00001182207904e-05
2.80944275937062e-05
-2.76536707711739e-05
2.46064002474357e-05
1.56255600483555e-05
9.62425207897598e-05
0.00010024482914462
3.33540305232931e-05
4.6228672842734e-05
4.17651470317672e-05
2.15129944026407e-05
-8.54874836420862e-06
1.86755682728848e-05
3.39329788189346e-06
4.24919926460281e-05
3.73203931346205e-05
-5.33844402737197e-05
8.01482614788213e-05
7.45109655341409e-05
6.87280331240161e-05
9.8841879906831e-05
4.49565864418109e-05
8.42866276537319e-05
9.19250652935161e-05
4.82647558070468e-05
0.000106036329367266
8.8185292266831e-05
3.91048845744653e-05
0.000134722695219984
6.92955635493294e-05
7.22581244914453e-05
0.00012513779715672
5.82966283046698e-05
6.79838516573858e-05
5.40475439337208e-05
4.75249889855779e-05
-2.30118034362488e-05
-1.40612006060009e-05
-7.55758252980832e-05
-4.67199249578234e-05
-5.82140023707426e-05
-5.10192910457179e-05
-2.80864963575515e-05
-2.94194599307703e-05
-4.52872493134348e-05
3.73183879512177e-06
-3.24394365924539e-05
-1.05145426388432e-05
6.06823006460055e-05
4.14502928255945e-05
-5.47296935014322e-06
7.50989197116502e-05
6.80031473760587e-05
2.18258074778317e-05
2.26052761744566e-05
0.000127643567582111
0.000119943377702831
4.36493080860385e-05
0.000103959803529458
5.00954450974114e-05
5.30787594449039e-05
6.9134871788404e-05
6.89311955399445e-05
7.63931912769763e-05
5.09459250888292e-05
2.16383324725026e-05
6.57659533467322e-05
-9.4089991281812e-06
2.90948508962759e-05
-1.85058125449768e-05
1.23536712451156e-05
2.08810429045304e-05
1.67369249898344e-05
5.46559976125087e-05
7.312398600212e-05
6.66671762853093e-05
-2.02857487602209e-05
9.4355848608097e-05
1.70871659361271e-05
-1.77213665503073e-05
-2.2752417464502e-05
-2.42929982887211e-05
-3.42106606714573e-07
-5.03874840466398e-05
-4.43299126720977e-05
1.48432803941773e-05
-1.47915256057016e-05
1.79240230251507e-05
-1.80190448419563e-05
7.25619097946016e-05
7.47875099067757e-06
6.12930910064471e-05
6.67701384793008e-05
0.000103239533506808
9.48394707191917e-05
1.50410793776993e-05
0.000114755034257614
3.64139858905129e-05
7.59735038022814e-05
0.00011391979631333
7.51689139294418e-05
5.93560377217056e-05
4.07109269884156e-05
9.04404957690739e-05
4.7514273584328e-05
3.75649054514197e-05
3.53902508645466e-05
-3.38097444532473e-05
-2.98243977331098e-06
-3.66625645171276e-06
3.40821080618055e-06
-9.95298152043098e-07
2.19040738894275e-05
4.3657285039661e-05
4.52482369894185e-05
8.33753158231211e-05
5.23443061365544e-05
0.000100249111962012
-1.34545325151039e-07
-3.00720602680959e-05
1.83061566158052e-05
2.99168181293496e-05
7.34093720183164e-06
2.03725715811493e-07
-6.21036941452331e-07
1.51296595980309e-05
2.70902972132388e-05
1.2563994800701e-06
-1.89146571829425e-05
1.45956036955846e-05
-2.48379114875825e-05
2.47850138583501e-05
6.16045060908331e-05
1.03113792855209e-05
1.17527910327361e-05
5.41613380417071e-05
0.000103520456781314
6.91972511709192e-05
0.000116662066193653
8.81789040913005e-05
7.34697043179107e-05
0.000111868754827505
7.66077713340808e-05
9.69711370117412e-05
5.24949730069614e-05
5.38580014857706e-05
5.18293281622627e-05
3.68510649159073e-05
5.30147776838418e-05
-6.18580942134574e-06
2.79620352251825e-05
-2.34326239717744e-05
6.73447007105506e-06
-3.69061174300107e-05
-2.37776935664386e-05
-4.76443847978197e-05
-7.59994589866026e-05
-2.52819239158861e-05
1.01926904625245e-05
-1.1525123728251e-05
-2.70560266166453e-05
5.266251996177e-06
-2.31326667635693e-05
1.29726131019599e-05
3.33760013922795e-05
3.87806128460797e-05
1.72328958990833e-05
1.33507424296987e-05
7.77115834216011e-05
9.99022653525891e-05
8.25517074713216e-05
0.000128113552987831
4.2212268590267e-05
0.000139894909190868
0.000101952433386562
0.000115654901954249
0.000120547610285843
0.000155206824994218
6.99546316189733e-05
0.000120261385917849
0.000108863215321537
0.000153279285904754
0.000115232774512228
7.09302790127462e-05
4.48759698906381e-05
3.036610579428e-05
-1.6178814879793e-05
-7.66264147299227e-05
-3.54891322716789e-05
-6.12221130381276e-05
-6.96261529336356e-05
-6.84816058468627e-05
-4.87649094234705e-05
-5.76102785419652e-05
-3.50914843371465e-05
-3.68381765683664e-05
-2.9568976551428e-05
4.69601051821735e-05
7.54572336424822e-05
5.20671075138558e-05
0.000147065709107428
0.000100219633842494
3.64057265119758e-05
1.68728204570112e-05
7.61580913850985e-05
3.15821263705546e-05
7.34392055169639e-05
6.63827983982813e-05
5.0297564153131e-05
6.25944939257274e-05
3.234493309424e-05
6.92884133804616e-05
1.84416770829126e-05
1.5992627817014e-05
4.09726434611042e-05
4.51295307425753e-05
2.96149055551588e-05
5.65422955012823e-05
-2.17032748037471e-05
9.57701607312565e-06
5.16488019990105e-05
8.34324713065416e-05
6.19237640297303e-05
5.38736902667264e-05
6.14691235346081e-05
0.000142904522101015
9.17408895296572e-05
0.000113294998480551
0.000147716560317786
0.000103560692343388
9.13551872782873e-05
5.74627848359291e-05
8.46013565106411e-05
-1.04068246604778e-05
3.87772057668418e-05
-1.82268356365661e-05
1.46671635454296e-05
-6.45494020054419e-05
-2.51593626346996e-05
-4.51496477578579e-05
-5.2117472646881e-05
3.79491434505894e-06
-7.92855027416524e-06
3.55422948884392e-05
9.28220079052972e-05
4.48679308416637e-05
4.10148477453708e-05
2.41692037185823e-05
7.26911348297633e-05
3.44673311584908e-05
3.78134974060548e-05
2.35069589985518e-05
-5.67323061116842e-06
6.40260887101982e-06
2.76433548453051e-05
1.96499328899772e-05
1.89975149039679e-05
3.11957639002239e-05
5.32845549213303e-05
-1.01538135169588e-05
4.00716984194774e-05
3.27430724674586e-05
3.1574458211295e-05
8.92753438131223e-05
0.0001329749008319
0.000102565134243112
0.00014742876458024
8.8843021811298e-05
0.000110620862642049
0.00013141875683854
4.49617707743767e-05
1.68325983708104e-05
3.37476835245705e-05
3.75233046663709e-05
3.11667685609149e-05
6.23723333233318e-06
4.99826589027473e-06
3.5258642545364e-05
-9.98371185694347e-07
-2.35926179505956e-05
-3.99867538037011e-05
-4.68607119919436e-05
-7.64721625505444e-05
1.54363704102583e-05
6.93666231382673e-05
1.00041188180013e-05
8.27004422936686e-05
5.16461337786623e-05
8.13169188354731e-05
7.48425708135478e-05
0.000110192309311191
0.000143518940719235
8.06126958597002e-05
4.51508066121356e-05
6.05027684967995e-05
6.93298401732459e-05
5.35895194929537e-05
6.92311792773309e-05
2.7825195788602e-06
1.83269183068867e-05
3.15377200640913e-05
-7.56682376032301e-06
2.36959518063588e-05
-6.65118446229513e-05
-5.96278304856826e-05
-3.4080483545438e-05
-6.90039896006572e-05
5.04488896924595e-05
-5.67470885131511e-05
5.18659022790235e-07
-1.03028393797353e-05
-2.75874909634807e-05
-5.18035594706352e-08
-2.01440160171265e-05
5.64241528981424e-05
0.000111694616649674
9.59700787292983e-05
0.000170540040615301
0.000135361640306498
0.00024183291144609
0.000184212289472097
0.000208488736039037
0.000114759747673783
0.000101377730955259
8.32991969852994e-05
3.23336967092374e-05
-6.13777200198458e-05
2.90285083149921e-05
-5.7828946328459e-05
-2.86315190611615e-05
-2.23646730088008e-05
-3.56043430807125e-05
-4.37457503614724e-05
-2.61043834428325e-05
2.05066145110096e-05
5.13036919282503e-05
8.37810145947799e-06
2.44394557475056e-05
4.19365757919949e-05
6.43757108318224e-05
5.86433863372389e-05
5.29845355636089e-05
3.74781712969144e-05
3.4853129682523e-05
5.39205102859235e-05
3.36492805407018e-05
3.30608267364396e-05
-4.45485798815511e-05
-5.41066938819571e-05
-2.09154599296684e-05
-5.82038878107606e-06
3.87647228402303e-05
3.63541602497561e-05
5.77511811362794e-05
7.20315088793513e-06
4.20395638980481e-05
-1.22935165363038e-07
-8.13864346006859e-06
8.87904754545811e-05
7.87497664496241e-05
5.07012554315954e-05
8.5116028803233e-05
9.19699552900972e-05
0.000149792146115244
8.86177911554001e-05
0.000138448981692529
0.000111872956761821
7.56713266633141e-05
0.000137830354121678
4.13556111184243e-05
4.86789184935665e-05
-2.80292986579247e-05
3.26435433262996e-05
5.30493664361484e-05
1.25371217127011e-05
-1.3595508315513e-05
-1.20448410996528e-05
-3.75215307686671e-06
8.29446161766253e-06
4.45243445564486e-05
-2.93980485761807e-06
-1.96290687178753e-07
1.82834518779044e-05
-9.62497167936706e-06
-7.96773671962924e-07
-3.17709641203163e-06
8.8650323175332e-05
-1.53298057106337e-05
9.27830703550973e-06
0.000100239285448066
2.65478154353953e-05
2.71461886360592e-05
7.29656991958666e-05
1.76874193483181e-05
2.03952335649588e-05
4.81893636239876e-05
1.05366893895489e-05
-5.03862719036472e-05
-6.18967999597253e-05
-5.17593467044059e-05
-2.09330367310561e-05
5.16063105199408e-05
4.08573098039236e-05
9.50321143578526e-05
0.000102567812889921
9.94968582384026e-05
5.91029718639228e-05
0.000181066235481885
9.08845413257206e-05
7.87060049330984e-05
0.000107951630382378
7.70460830994329e-05
5.39330866969539e-05
7.43499470020379e-05
2.88330449375852e-05
-3.91635777800521e-05
-7.32148651320619e-06
-0.000120329722384995
-6.8675179329581e-05
-5.88247480734076e-05
-0.000102476310678241
-1.50346875341313e-05
-1.21634981953069e-05
-4.86079360508279e-05
1.77187759282607e-05
8.37338566824703e-06
1.67646380075143e-08
9.1170120981592e-05
6.20065268519055e-05
4.07229260755367e-05
8.40353067578206e-05
0.000152031132185408
0.000128738088014013
0.00012315772916829
0.000120346300712787
5.56464833646232e-05
8.11325629254527e-05
0.0001278888601434
7.00830896815452e-05
9.8287742253419e-06
-9.11353102573375e-06
-3.50843341943676e-05
-5.98841683522764e-05
-7.01144536636802e-05
-6.63423225086182e-05
-2.80028271825093e-05
-1.94972105730639e-05
-1.92386770837692e-05
-2.19839422354273e-05
-8.66752150482433e-06
-1.82825711388336e-05
-1.38694678825228e-05
2.27188813457883e-05
9.39654121045777e-05
6.03558663156092e-05
9.67631213315762e-05
0.000133770520781488
9.85315979856584e-05
0.000107636497239939
0.000111877391970863
1.78538183304326e-05
4.27844390318312e-05
0.00011482409285916
-5.848225834633e-06
-1.56562462242983e-05
3.47420544051465e-05
-2.22576374912661e-05
-4.4567768285538e-05
3.11645474210811e-05
-5.32619884895846e-05
-1.78676238637449e-05
2.98402226514686e-05
7.03245080116533e-05
1.27031836750801e-06
5.32395389600394e-05
5.2304939862215e-05
5.3265377575252e-05
6.76238612748048e-05
0.000101839828016641
3.73461118988184e-05
3.49192061975521e-05
4.14241120266281e-05
-1.72244635960626e-05
-1.82637610526876e-05
-3.58502039321886e-05
6.84418054212412e-05
8.49910071451755e-06
-9.06306318332387e-06
-1.48657788286868e-05
-3.33049418955926e-05
4.88121398644465e-05
-2.13576791099465e-05
9.46562315836933e-06
2.08838334779466e-05
2.99669746206117e-05
1.69036316654265e-05
6.32085036548541e-05
1.2796871173548e-05
7.29699343832935e-05
9.6972725169305e-05
6.4096608770441e-05
8.10038982924851e-05
-3.97085949486327e-05
6.32081246022134e-05
8.81240224011183e-05
3.36034532842672e-05
8.9576457250991e-05
3.214491030974e-05
3.53907914834091e-05
7.88953131224065e-06
2.70063150487647e-05
8.89093989712076e-06
6.87818263133518e-05
3.50258039618168e-05
7.35883383515828e-05
9.22864026312761e-05
0.000159287782851738
8.54409599181208e-05
0.000108609467526541
0.000101519783310258
0.000155707000503404
4.89722320254904e-05
0.000135269198886201
2.45323604759671e-05
2.04745820227194e-05
1.44302031134621e-05
1.32203407608185e-05
1.80880175222894e-05
4.44556500192745e-05
-1.16297521926525e-05
-3.06956042955583e-05
-2.20514201870815e-05
-3.81181651731914e-05
-5.60632011270467e-05
-6.92898389540395e-05
-0.000157813548981847
-0.000141154021786568
-8.74951085300313e-05
-0.000128405117946603
-8.05644515409897e-05
-2.84332043612944e-05
4.68504900461558e-05
2.67982034836171e-05
7.58417546378495e-05
7.49405122296143e-05
8.42686625671373e-05
7.7653624485175e-05
7.34186067090759e-05
0.000113313596210742
0.000131817417778794
0.000168471704699905
8.92969670080901e-05
3.86562974725557e-05
0.000101074895592369
2.47157213748537e-05
6.74958464176465e-06
-1.37718262134889e-05
-1.21244613096372e-05
-7.459697359473e-06
4.41745416121549e-05
4.22019606559968e-05
6.11358115472434e-05
9.0371748188381e-05
9.11113381660885e-05
5.7543458416521e-05
2.38105594597024e-05
6.79343881410945e-05
5.17885095692412e-05
6.62100035191658e-05
4.85723087116141e-05
1.2510917762853e-05
1.4104321167307e-05
-6.26973551890535e-05
2.2995564899019e-05
-5.85073556824792e-05
-1.65553600494755e-05
-7.76705741252208e-06
-5.87751633953142e-05
-4.18275833216021e-05
-2.90062820430528e-05
-2.08867531342139e-05
4.11348094563477e-05
4.57866972064343e-05
2.19906828727726e-05
9.61486982404858e-06
4.38500289880222e-05
3.86681756461223e-05
3.70948961649374e-06
3.36077732046694e-05
1.54541134958055e-05
3.40644878861028e-05
0.000108705292553647
6.19406965423115e-05
8.21150223622126e-05
9.68447709394693e-06
5.82525481805937e-05
1.64089124834665e-05
0.000108012077773851
4.89336617927808e-05
8.96245984451534e-05
2.9378769685201e-05
3.71665973710685e-05
7.49574493461375e-06
-1.39035902801499e-05
8.08631027436517e-05
-1.4428156988419e-05
1.89459849452282e-05
3.19871091161455e-05
7.53179577631878e-05
0.00011989938122025
5.38753339947997e-05
0.000131204842291078
4.32217571937168e-05
6.30016490352464e-05
7.62302334642159e-05
8.37249236540525e-05
6.02133672943153e-05
5.72938051656183e-05
-4.56530449810952e-05
2.20553857773042e-05
-2.3532066491663e-06
-3.98140907001921e-05
5.68011837488161e-06
-9.00771699395136e-05
1.73858160979712e-06
-4.78907283948839e-05
-1.47678937854958e-05
-4.69030450056253e-05
1.61111133968753e-06
-1.54861742521202e-05
4.50436465211053e-05
2.88011239990153e-05
6.03968181800018e-05
6.88434604429885e-05
9.55651358532415e-05
9.75804451114622e-05
9.0025192659814e-06
0.000114703808101089
9.37070007006798e-05
0.000125840031246092
4.77014738923025e-05
8.86066785364231e-05
4.16450047267789e-05
5.14814139856342e-05
5.61088800252265e-05
2.04364549619635e-05
1.97357077716786e-05
1.42328357088717e-05
1.35714410070554e-06
-1.08605526086929e-05
-8.97350173117026e-05
-2.64404946871487e-05
-1.66725501552163e-05
7.00513290987978e-06
2.77930807195031e-05
5.06227761901721e-05
1.47081981241892e-05
-6.80424561632505e-06
0.000121548263110619
5.93211666697889e-05
0.000129689212684697
0.000119960481956772
9.78062962862464e-05
8.40878678980904e-05
6.79010520400053e-05
0.000109317924200282
6.39415694687123e-05
7.57803140297492e-05
3.03817785718251e-05
6.16721544232902e-06
5.85604660358094e-06
-2.92908800806576e-05
3.583689537004e-05
7.67343811941752e-06
9.64603790569081e-06
-4.38902661270162e-05
-4.07104991228719e-05
-3.40442622192809e-05
-1.13377990325346e-05
-3.82486654893244e-06
3.2930593928976e-05
4.072080184702e-06
5.680599987163e-05
5.99613263232558e-05
5.85065205313372e-05
3.31400651910976e-05
9.20786468746755e-05
6.87774634253282e-05
6.45476604021873e-05
8.26174033585335e-05
8.79172430044205e-05
3.82704064785846e-05
4.27804470628661e-05
-1.37718812616433e-06
1.29264595182893e-05
2.77706960925766e-05
1.89066524652456e-05
-1.30544181330834e-05
-1.51208627950971e-05
3.17254179679666e-05
8.26632013399037e-05
8.25082309840244e-05
6.66432014519747e-05
7.17387180388833e-05
0.000103580266405183
0.000148365689036286
0.000103755556042359
8.97067402358171e-05
7.53055624132788e-05
5.03162203007805e-05
1.84365417395088e-05
6.05653775054617e-05
-3.21100211892924e-05
2.74219792313725e-05
3.76250014377153e-05
4.51538356183765e-05
3.582380103065e-05
-2.25199221669869e-05
-1.32334454577486e-05
-1.54740093292033e-05
-2.87116725347879e-05
-6.21641954271669e-05
2.39941619824678e-06
2.88652158474304e-05
5.57703419714198e-05
-8.72811549288341e-05
5.38229309325698e-06
2.98553386734988e-05
-5.94748559623428e-05
8.15012454470266e-06
-6.24124402964397e-06
-3.32243757810224e-05
5.71431653932006e-05
6.95378944181203e-05
5.91736736639413e-05
7.73463941646041e-05
7.55287749319414e-05
6.37844546753074e-05
5.73808679704112e-05
7.93942824477994e-05
3.12265359421882e-05
7.41396999578836e-05
7.52884063099184e-05
3.16640828671243e-05
3.25779648808078e-05
2.3051204553932e-05
-3.09787960966473e-05
6.27674816886083e-05
0.000100184902874611
4.88499341211277e-05
6.70514499046275e-05
9.87538339604792e-05
0.000108332777249039
0.000109653891381642
7.55429279379946e-05
5.81875307526279e-05
2.94585468644081e-05
-1.70131025835663e-06
2.11396815415139e-05
2.68808592295735e-05
-7.56185501372644e-05
-3.49836924398376e-05
5.75377993533905e-06
-1.47074805205824e-05
-6.26219462527544e-05
6.45237858829209e-07
1.76083093282082e-06
-1.51424003121e-05
3.3402936985659e-05
-9.44030166746386e-07
1.95674874443995e-05
6.89648239562312e-05
3.53847540537344e-06
6.77095986929914e-05
5.59283780343138e-05
-2.45319041743434e-05
8.44850674725129e-05
0.000123057745296545
-1.61034216788122e-05
6.11592102484677e-06
5.40284448308784e-05
0.000105053102026193
9.68971209523751e-05
4.48549099831909e-05
-2.15726368674489e-05
4.0028944553931e-05
7.90630699999863e-06
-2.76226322398814e-06
6.72081564487208e-05
7.96465761329354e-05
5.2670917688233e-05
0.000109897013425577
5.18011245935116e-05
6.23634459416406e-05
7.13733547079067e-05
8.00191309530395e-05
4.7789615144797e-05
2.00103808886835e-05
1.5390251991709e-05
2.8258226609882e-05
-3.95817058313953e-06
-3.04143055966422e-05
-1.70803623845965e-05
2.07660805169756e-05
1.41000412983131e-05
-3.38126530644621e-05
6.94629203924441e-05
1.87907256719137e-05
-8.19103981165543e-07
2.51620765548181e-05
5.5219191960086e-05
2.46855886015715e-05
3.04779642221328e-05
6.20470519878825e-05
2.38250717170202e-05
9.55239965821808e-05
5.9927869676e-05
2.32148656337096e-05
-1.6588932135522e-05
1.429431548392e-05
2.5868270287842e-05
6.59899485728889e-05
2.11333942715035e-05
5.85833212612064e-05
4.19457137498221e-05
5.65780822901895e-05
4.70399691808826e-05
4.03369008002181e-05
1.75972995556219e-05
-1.51395540975722e-05
2.05579822773898e-05
4.28661364382171e-05
-4.58886044196739e-05
3.18753889463187e-05
5.31908386061189e-05
-1.04250060261402e-05
9.83605342280694e-05
0.000100709802130776
5.36753686248201e-05
9.16315755888234e-05
6.38816261802497e-05
3.13031322514301e-05
8.92457564259982e-05
4.88899807704931e-05
6.56537884784806e-05
3.36433840276727e-05
7.12238491732236e-05
3.3266998780274e-06
-3.29564670706824e-05
-4.80342466119598e-05
-3.39117946612845e-05
2.11488146640639e-05
3.80459624290609e-05
-1.84853658309276e-06
-1.86270574552152e-05
1.87678563523863e-06
2.83985777318266e-05
3.44377079855869e-05
3.39014127478855e-05
-2.7465921051311e-06
8.60224127689316e-06
-1.67850232856214e-05
7.811904126928e-05
7.5658761380468e-05
5.91687819908871e-05
3.43915107211136e-05
6.18983530094039e-05
-1.97869146342429e-05
7.05817858888296e-06
1.70931786458743e-05
-1.33257497469057e-05
-2.34836665978238e-06
-5.04384371480863e-06
-1.85297599803484e-05
2.75870413095247e-05
5.0094530378346e-05
9.21029089597306e-06
4.84736753835261e-05
6.46199457448016e-05
9.51198350228439e-05
7.03698254454235e-05
1.14190252675207e-05
2.04854836175831e-05
3.03820960891983e-05
1.29472176165918e-05
1.2183069220021e-05
4.51316061815129e-05
2.17321705189351e-05
9.0109750634423e-06
-1.43986516391379e-05
1.80965430315671e-05
1.04328393200903e-05
-2.57540452323142e-05
1.33303254893686e-05
2.0741287653111e-05
7.88168578183582e-05
5.44582549659964e-05
5.47482376796104e-05
8.41053257501298e-05
6.23775286649352e-05
0.000102997398109919
6.18197326497494e-05
8.25130781562426e-05
7.51105080624843e-05
0.000107005239350216
7.20352182421391e-05
5.89820030000592e-05
5.09164453064345e-05
4.52361978043096e-05
2.09832136533413e-05
7.15785059800968e-05
7.52578130705108e-06
2.59550221280841e-05
3.1443903239412e-05
5.64388231609089e-05
-5.80208305855574e-06
-3.5625188665836e-05
-6.39488082195453e-05
-6.09082511022847e-05
-5.76433645769296e-05
-9.1604464573936e-05
-6.51445185232578e-05
-4.95656277750809e-05
-9.72256900813142e-05
2.77798712229863e-05
-2.63266735307182e-05
4.61481572147437e-05
6.80381261598365e-05
8.50412310803369e-05
4.27133670429522e-06
9.02775165217861e-05
4.5451465019376e-05
6.41744759606291e-05
8.25472485686558e-05
9.60851900672684e-05
7.8771981517343e-05
8.85406729449253e-05
4.80194364450469e-05
3.06823847565837e-05
5.56740639874331e-05
5.37227709433763e-05
3.12097833385456e-05
5.16485641805032e-05
5.79274310089249e-05
1.85237704395759e-05
3.48907822752361e-05
6.25585690417149e-05
6.74692136969354e-05
1.51657793095611e-05
5.97282014538172e-05
1.47524749725889e-05
5.11167204648807e-05
4.73384807732028e-06
-2.95391503211246e-05
5.66581401128594e-05
-2.15525675533665e-05
2.41676969423483e-06
5.47779212096722e-05
6.82100409975969e-07
7.57167875393652e-06
5.85983043483915e-05
6.99646872059281e-05
2.45626748068191e-05
-1.66209317189152e-05
3.86493982459151e-05
5.72687179564943e-05
2.95771021208611e-05
9.64686763629099e-07
1.70432918904424e-05
4.7806300633377e-05
-3.80786360709908e-05
-1.84449903345943e-05
3.75383469242208e-05
2.32739928748084e-05
1.14609681212544e-05
-2.92374512383055e-05
6.25494283607864e-06
6.40823300473201e-05
3.28628088345915e-05
0.000115417023251745
0.000115768535136156
0.0001055749392991
6.73329507784526e-05
7.35804913608287e-05
9.58898309258946e-05
0.000138293950723548
0.000140103874930959
9.21708259189167e-05
9.97236604813502e-05
9.06359788096184e-05
0.000118882079013584
9.37788278979973e-05
3.85108073268526e-05
-2.54038822044165e-05
3.30976072933372e-05
1.85869642517779e-05
2.13157967638971e-05
5.37398991329438e-05
7.34321661014226e-05
-4.4220592566909e-06
3.53692570257107e-05
0.00014124681666956
8.16154705048555e-05
1.40905142750291e-05
4.67577301738952e-05
1.8836791858459e-05
-4.146526154762e-07
-1.76895222984719e-05
2.26051845443602e-05
1.35685130118033e-05
3.42674980321119e-05
-3.3620620079801e-05
-1.6863317622672e-05
6.24873839517513e-06
-1.33296714507277e-05
-6.29637638045271e-06
7.94113612023837e-06
6.55248902976651e-05
2.83483667045178e-05
8.62767744330453e-05
0.000104759275696586
1.84896211273877e-05
9.47569225877851e-05
3.85644839482367e-05
7.47560408292933e-05
-1.2997556916044e-05
4.01024402362617e-05
4.2329798982512e-05
2.33751117093061e-05
4.22239486846639e-05
9.37094075980677e-05
6.90033432708999e-05
4.76311421731831e-05
4.58759370176898e-05
7.90397411431583e-05
1.11502828545594e-05
5.02556463954185e-05
7.50260511121753e-05
3.65107296076854e-05
1.38791074138956e-05
4.84625215202095e-05
2.64310396139314e-06
-4.8190918199343e-05
1.58893190510024e-05
3.38823571707625e-05
1.67609592450468e-05
1.72157259992857e-05
0.000100296379787739
6.16677193846337e-05
0.000122289590162907
2.87186167320994e-05
-1.72133689850793e-05
2.57144063133839e-05
6.96823839734272e-05
8.59199072922936e-05
2.20792021611516e-05
3.50373165269024e-05
-1.96467489531965e-05
-7.73475218967294e-05
-3.86355031797395e-05
-4.84412065857775e-06
-3.69583751922508e-05
-2.99563194707002e-05
-3.65322632627899e-05
-1.76414070347294e-05
-6.46043549563961e-06
-3.68474813174038e-06
4.83174445186789e-05
-2.28295824568993e-05
6.97870553296988e-05
7.32651934489351e-05
7.99591414155729e-05
8.29320505338511e-05
4.89428628201827e-05
0.000100270310278278
0.000115510194465135
4.80402861680004e-05
4.98168078546211e-05
8.74899237401447e-05
0.000103151376459152
8.09085600309832e-05
-4.45626982773595e-07
7.37149093717444e-05
3.7712386089126e-05
4.88387443272411e-05
5.90002896377374e-05
5.55925023445267e-05
6.51281741280625e-05
3.02060707486499e-05
3.0682063236436e-05
-1.4804726537194e-05
5.25666281594577e-05
8.54162707096316e-06
3.35511178667107e-05
-1.36846828405908e-05
1.03412560472707e-05
-1.62225346750565e-05
4.45704097280393e-06
-4.12638614768776e-05
3.75580135745153e-05
-1.96480403915704e-05
1.93203603635411e-05
8.48738980117385e-06
-6.44747843388842e-06
7.06835904231195e-05
8.34567344557916e-05
6.13006319536484e-05
7.80223451546785e-05
6.44933372571547e-05
2.14403660525843e-05
8.42014060561105e-05
1.10639028087773e-05
-1.6126196460814e-05
7.10118126466625e-06
4.69388360262101e-06
0.000100739167462749
1.48169750135142e-05
-9.14510362717611e-06
-1.5820947438283e-05
-2.2605348184611e-05
1.66028227182676e-05
-6.94823818643248e-06
-1.86473908523252e-06
5.00147541730697e-05
1.0226699987184e-05
5.00735923865499e-05
-1.24197615521077e-05
-3.14945815146535e-06
6.13003287763482e-05
3.2997951309407e-05
6.01925763896813e-05
1.97685489221383e-05
-2.17400776562115e-05
5.71834272677902e-05
3.58182338305383e-05
0.000104386769751901
0.000127741157956279
0.000105225886095765
9.78745813863404e-05
0.00010217452297016
5.80595109564033e-05
1.8411602499948e-05
6.97453594954967e-05
7.10650412085789e-05
-2.24742757141213e-05
5.36705069521171e-05
3.44848678216724e-05
2.1554160056266e-05
1.09367396423925e-05
1.47025986373221e-05
-1.52533659395899e-06
-1.70718601875904e-05
-5.49565665489902e-06
1.31187058489457e-05
2.81417055429624e-06
-3.72528043747799e-05
-2.50163929346047e-05
-2.37400159470524e-06
2.44043234221089e-05
-5.22078411920597e-06
-3.35769631063573e-05
1.66259513939751e-06
-4.55190569626756e-05
-1.19858662443983e-05
-1.70802182123848e-05
3.78095945918949e-05
-2.10972726712488e-05
-9.23955169197222e-06
2.87291876545705e-05
-5.42666331574018e-06
2.63451761462254e-05
8.35469208626697e-05
3.44812376873787e-05
3.79645058903896e-05
4.51546598884083e-05
3.95007780556604e-05
7.69885762231988e-05
6.02786270204404e-05
-2.26430906701891e-05
5.71948097316797e-05
4.61625400511381e-05
2.80559824419847e-05
-3.22218028819302e-06
-5.38019125024709e-06
2.65570036164938e-05
4.33173580996163e-06
2.4703549899956e-05
7.59311158397723e-05
7.53252856286585e-05
8.34852020033498e-05
9.35534835301945e-05
8.89715196036672e-05
7.92530205435819e-05
1.55303438111124e-05
6.46577763027131e-05
3.62786338501679e-05
6.44221869079839e-06
3.64614054675592e-05
-3.74698796710577e-05
-3.46705937339581e-05
-5.60315812282919e-05
-4.02317179633525e-05
-1.56692847210874e-05
-6.9014356189732e-07
-7.22442574968437e-05
-3.18620543515672e-05
-7.29511621986727e-05
-4.91493809226311e-06
-8.29255539368025e-05
1.19852060788398e-05
-4.50902487492182e-05
3.66368422098743e-05
6.26281890132706e-05
6.60515019978904e-05
7.17007585900645e-05
8.31477318000234e-05
0.000107152824530917
8.90382344610027e-05
9.8831611998409e-05
0.000155471121753687
9.57631443610492e-05
0.000154274830045519
9.0654079011256e-05
0.00010782151831064
0.000106197316780576
8.51542083736976e-05
0.000119512197334665
2.53522833784536e-05
3.63041503332766e-05
3.61415979343949e-05
0.000116201822578957
6.4181053041472e-05
1.99789178303152e-05
1.04545954110344e-05
-2.56439089707322e-05
3.41419186850724e-05
5.03190555539228e-07
-3.16420231217217e-05
-6.72779576897691e-05
-9.50925086546772e-06
-2.48317021731214e-05
-2.46576627807315e-05
7.86504357323815e-06
-2.70230194095499e-06
-6.31104792455756e-06
2.36890053178562e-06
-6.40413085589734e-06
3.42634357558925e-05
-1.356606431234e-05
-2.14475278613883e-05
-5.11209115325085e-06
-1.64102657734312e-05
2.2503856125575e-06
7.27163627423385e-05
9.72605909460204e-05
6.14345234864319e-05
6.2094224502458e-05
7.09691198850251e-05
0.000146196901915982
8.34153460668516e-05
9.82486269065352e-05
0.00011946368618848
5.42390232808229e-05
4.23216208545552e-05
2.98106616362217e-05
2.95058175608366e-05
7.90078298164297e-05
5.12836463502219e-05
8.303521849378e-05
6.31733438872425e-05
8.19542216301385e-05
7.18049878970265e-05
4.95153901932047e-05
9.45872673172661e-05
5.90915057778759e-05
5.93209987253488e-05
1.51652276064011e-05
-2.67512940734987e-05
7.85861787553518e-05
3.81994611418774e-05
1.6132155471877e-05
-5.90154346593455e-05
2.99896166611023e-05
3.81882160163092e-06
-6.54225514559374e-05
-1.84299366327322e-05
2.81452802730487e-05
-1.20808607321572e-05
-9.76466939912161e-06
2.40130045709707e-05
1.40705762878066e-05
-2.1902120714762e-05
9.63027810252989e-07
-5.30741954398171e-05
-6.5099702381198e-05
-4.86561718398007e-05
8.97741630205082e-06
4.62213526080844e-05
2.54931704439016e-05
3.74644519922658e-05
7.77369681712903e-05
8.34602700714801e-06
8.40704402278744e-05
0.000145104126668359
6.68372059198585e-05
0.000162351327883387
0.000107737618066819
4.7231077480285e-05
0.000113435618400866
0.000147010439685911
0.000107229244381023
9.90369851572147e-05
0.000120458648356501
8.15557805919238e-05
5.43269335611344e-05
2.57261425792408e-05
2.08953568039005e-05
3.73332727905114e-06
2.39449964011948e-05
7.98560603298185e-05
5.59218415310948e-05
5.96137087556401e-05
-7.86503337470431e-06
-2.17821515990865e-05
3.99072585767532e-05
2.59247543415657e-05
1.59916676632272e-05
-2.65864004379274e-05
6.618541418975e-06
-2.73127387028283e-05
-2.16713497820754e-05
3.32011878337379e-05
1.48206980842358e-06
4.36260693671004e-05
-1.14123483799834e-05
5.17955561188421e-07
3.87469263632737e-05
-1.82792761681537e-05
5.52395135645172e-06
-7.80409481411807e-06
2.77229193533541e-07
4.72979778208681e-05
4.63900773969451e-05
2.44991732815861e-05
6.40103178183255e-05
5.42518523795459e-05
4.16221006405315e-05
4.12456480719564e-05
8.68913362222819e-05
6.81677316922381e-05
0.000121123073025293
5.24831475428776e-05
5.37545310706633e-05
0.000114810842125709
9.02046437431092e-05
-1.1763022360106e-05
-8.18040714194546e-06
0.00011734293870282
3.98126143703196e-05
3.41090310670728e-05
4.2019853500112e-05
2.24727050807755e-05
1.66999048616894e-06
2.61080314023885e-05
-2.67190088613863e-05
-3.86102713192841e-05
-3.21652966221073e-05
-2.04641256499243e-05
-1.40593039327108e-05
-1.43502887230622e-07
1.20723161110474e-07
9.99038189588453e-05
7.29719619416518e-05
6.39858358786741e-05
0.000120423491974213
0.000107492965825522
6.78565190560274e-05
2.53560438111313e-05
8.37232067897646e-05
7.0125610394869e-05
4.63818551816421e-05
7.90640591256456e-05
1.996693362084e-06
-2.08710908029315e-05
6.24161572749137e-05
-3.32490738452228e-06
5.15922707435939e-07
6.26403233865408e-05
-1.30807616026632e-05
-2.28203286473335e-07
1.31097587771691e-06
4.28392956397128e-05
6.27819919158248e-05
9.03587118959415e-05
4.62566705199469e-05
4.88248398224242e-05
3.83120997825979e-05
9.02918902577233e-05
3.62161886441764e-05
-1.49208109971279e-05
4.9216098185954e-05
2.14875458535901e-05
1.99436613527763e-05
-1.73938761754485e-05
-1.4094307108937e-05
5.61394299659374e-05
-4.53129433935564e-05
2.19091499281415e-05
8.15196054676803e-05
5.92803462695976e-05
6.33363840480599e-05
2.82649396496177e-05
3.33052519299108e-05
4.53440838636426e-05
5.98063723476776e-05
5.92260548926265e-05
6.77213514394456e-05
1.1571372136903e-05
3.58878965932929e-05
5.36066763222874e-05
4.17536114271522e-05
8.68827501359965e-05
7.35379229554987e-05
1.9806483545311e-05
7.79989459213223e-05
4.46791915897309e-05
3.08024760510706e-05
5.77170896894062e-05
2.80794944248098e-05
3.99149416559463e-05
5.66893925765486e-05
-8.30988502202466e-06
-8.68033484432501e-06
2.97245161915242e-05
-2.67764785615003e-05
5.78956683307013e-06
-1.57600307500792e-05
-3.3681451886496e-05
-2.73478244082965e-05
-3.26523730154497e-05
-3.32636700752624e-05
1.41722252468112e-08
1.25555579656855e-05
-1.31888721012922e-05
-2.1033140493e-05
1.04131104871193e-05
3.03237049885253e-05
2.67910783874555e-05
1.86128649893107e-07
9.76732808578462e-06
-3.49279023451972e-05
7.40600662168999e-05
3.50491710812779e-05
-2.39834276831319e-05
5.80579551179734e-05
7.17370301515248e-05
5.92230910717508e-05
9.90314748034508e-05
5.98042191553923e-05
0.000111579359399876
8.85274004234135e-05
0.000102562214869721
3.76918911895438e-05
0.000128962411005284
7.11498850900084e-05
0.000155420206190641
0.00010421921561762
9.45837901720467e-05
5.45099952088765e-05
0.000112347788340517
7.99582202444877e-05
9.45212308606113e-05
5.65226728988948e-05
3.50302481918547e-05
7.77544691565129e-06
-3.80988971151378e-05
-5.18176675490392e-05
-2.72304425530162e-05
-5.83877187919296e-05
-4.82135597388154e-05
-7.89844978332269e-05
-2.13080654775145e-05
1.1804323033855e-05
-2.11781263693631e-05
1.31326136272285e-05
-5.06355369175904e-05
-1.63420743414694e-05
-2.35485404406127e-05
4.74842360039188e-05
3.19989592253686e-05
6.15592587920899e-05
3.23290273058895e-05
7.16290886438245e-05
8.29703602182669e-05
6.55638987062319e-05
2.61940915220333e-05
5.75119931442249e-05
4.61168764171519e-05
6.34878986927954e-05
8.31020684455787e-05
9.36983089675873e-05
4.31719428398703e-05
8.52823645605359e-06
-9.41756348112513e-06
3.51723695968682e-05
4.72472687805595e-05
3.05740248682388e-06
3.72268816893469e-05
9.1244810830906e-05
1.02936968227199e-05
4.50919699755434e-05
4.58903688657016e-05
5.59313585067318e-05
6.30685124885848e-05
8.27413063519696e-05
8.72850670091935e-05
9.89649323326697e-05
3.25986392551159e-05
7.27604254633834e-05
7.39403232285112e-05
7.24824293623967e-05
1.1094451082491e-05
2.91788996665187e-05
-4.32725704657467e-05
-2.20786021420536e-05
-1.66105658827041e-05
-7.00716266865451e-05
-7.10263425747968e-05
-5.73944889639734e-05
-5.2091373270139e-05
-2.11905042557862e-05
1.81193676424834e-05
-1.01433372169951e-05
1.3746727483615e-05
1.53476881505329e-05
4.37796051982485e-05
2.44795866931522e-05
5.88895069799292e-05
5.47343521129766e-05
0.000100468973033695
8.658482343674e-05
5.47944802109274e-05
0.000110930931491829
6.88312912195124e-05
5.20733649339886e-05
8.01547832905647e-05
1.19584986112328e-05
3.63101528851331e-05
3.39302652377963e-05
0.0001086980931448
4.20289481077958e-05
8.36133522698559e-05
9.44090316761878e-05
8.75051524638787e-05
6.47831350363012e-05
3.50853681392642e-05
0.000129551463857277
3.9478506897367e-05
-5.25053771186745e-06
3.12683931183759e-05
1.75459148295587e-05
3.44677295978089e-05
7.82151138108843e-05
4.70179512147053e-05
5.1386931156005e-05
0.00011621136329611
5.9630631188301e-05
1.97457027627641e-06
2.32780073897219e-05
4.11854806344139e-05
-6.98512148364273e-05
-6.99950324796975e-05
1.8489225716242e-05
-1.03690659482667e-05
-2.83725136019968e-05
-3.278034165505e-05
-7.82273888220101e-05
-3.35614337921225e-05
2.45591941309319e-05
-6.22753601878042e-06
3.57170871283353e-05
-2.91936977518021e-06
8.09960588236069e-05
9.16577949931704e-05
7.61326100563447e-05
0.000107965866516983
3.43761454822688e-05
4.25183223290891e-05
4.11204957858133e-05
1.07445228764892e-05
8.87990861712081e-05
3.6555899421856e-05
5.49647740148393e-05
7.88241515125205e-05
-2.28230958654548e-05
4.37400362836605e-05
2.60739678445827e-05
4.00897609590288e-05
2.04358423055576e-05
7.45821777294265e-05
3.94207940833327e-05
0.000165159036323008
9.59454971235185e-05
0.00010071230715783
8.43332779589401e-05
8.24728731862327e-05
4.87673028079077e-05
6.53049087560364e-05
7.92504053170074e-05
4.64153641653401e-05
6.38158615448716e-05
2.6268507056059e-05
1.83770159306326e-05
5.81532241244333e-05
0.000102378924080944
3.3560314965102e-05
7.69681124849558e-05
6.55005463952848e-05
1.5607416803319e-05
2.2432461464578e-05
1.51484377002579e-05
-1.52108898796259e-05
3.412162372668e-07
-4.81340754583758e-06
6.15473026225997e-09
-6.42154155970374e-05
-7.65950165126996e-05
-8.3081820903728e-05
-8.00928126883429e-05
-5.41343724375245e-05
-4.40880878403918e-05
-1.65703000765402e-05
-1.0460408318698e-05
3.13346673273255e-05
-3.72893245950772e-05
0.000118312205434423
8.90617357483278e-05
0.000135799469894456
9.54867899167101e-05
0.000125104146661601
0.000121015070825566
0.00017084744616299
0.000154040178266716
0.000149598659994811
0.000107844637723599
9.79768649094531e-05
9.98991238275888e-05
6.52253479479761e-05
7.46605870732127e-05
0.000108603548224588
6.69733244190962e-05
3.02228074655496e-05
5.35889184918104e-05
8.2934667684379e-05
1.91491127963308e-05
2.46116678614099e-05
2.87796991916956e-05
-5.26629317438732e-05
-4.66180913395652e-05
-3.35821196442194e-05
-8.17785001333547e-05
-3.590013787367e-05
1.90770808766759e-05
-3.28994708648993e-05
-3.09941392047514e-06
2.02012589286153e-05
-5.12089397137982e-05
-8.02041779877178e-06
6.19464988953877e-06
9.7626529920122e-06
-1.44088957038648e-05
1.38799630123173e-05
1.74660465570823e-05
-3.4571968346377e-05
-3.9270227367475e-05
-4.46081610031378e-06
9.44445715921897e-05
3.93324509290348e-05
3.03729482318422e-05
2.58764160944557e-05
5.36169487043999e-05
8.8869391244212e-05
0.000103666887383153
3.96411924227069e-05
4.63052659914604e-05
4.74554238005454e-05
4.96506593305617e-05
8.78053655604739e-05
8.96759597774825e-05
6.79328609066815e-05
6.08335742121356e-05
4.51383345090156e-05
6.1838926549064e-05
7.46835934598641e-05
2.3873014294953e-05
4.74754850191821e-05
6.76673445348123e-05
7.5844797222501e-05
9.22046651921692e-05
9.38820907568774e-05
5.0947653338875e-05
5.87217611211925e-05
4.4193976130142e-05
2.40376123725083e-05
3.7859230713954e-05
1.22805602449029e-06
2.77771711555908e-05
-3.22917229170715e-05
-5.67698116269267e-05
-6.5241386967878e-05
-1.46370923035864e-05
-3.40277749405459e-06
-3.15373790589076e-05
-2.08525717693912e-05
2.47038131106593e-05
-2.93948373665192e-05
-5.90641799211562e-05
-2.03142784076648e-05
2.0754308482359e-05
2.48852656299298e-05
2.58969357193292e-05
7.33852669934049e-05
0.000103252393678068
9.16031561534153e-05
0.000143899013381028
9.43994658749562e-05
5.61058685831685e-05
7.617985573046e-05
9.9027384570411e-05
0.000130358727028003
2.99797003093696e-05
4.50878009651004e-05
7.08607246173984e-06
-6.58518590899262e-06
3.26820907915233e-05
3.30384763112905e-05
6.8250401043724e-05
6.15822749464115e-05
5.30950353520513e-05
6.73758132595907e-05
5.82988794270546e-05
4.04247147925533e-05
5.50901830137985e-05
4.5381177662166e-05
4.133133207592e-05
-4.3355019856239e-06
4.55801147743008e-05
-1.3381536672288e-05
-2.28783597450822e-05
-1.25854011393734e-05
5.61252597860069e-06
-4.82402444310966e-05
-7.09453367468028e-05
-2.43148800265039e-05
1.1278498436776e-05
-4.56963054451285e-05
-4.16039679007854e-06
3.19718912238625e-05
-2.40309116013007e-05
-3.91719327860975e-05
2.46033852676788e-05
-1.47624370386526e-05
1.92685525467533e-05
2.42407299789798e-05
7.48768213750574e-05
6.70997001886127e-05
3.9826356038894e-05
3.05421468063473e-05
4.20052771803804e-05
8.46329984548447e-05
7.42732046535987e-05
3.8960155323582e-05
3.81043549656828e-05
4.6684554798653e-05
7.06154950183416e-05
5.74875856258191e-05
7.89508056835236e-05
2.63447791043007e-05
2.26241085253716e-05
7.77739876130127e-05
-8.70473488807156e-07
2.61841014475623e-05
2.95586763283742e-05
0.00010029270447032
0.000100658870141607
5.96982830447528e-05
0.000112318511394111
9.59125019707607e-05
4.14928172924893e-05
2.59109869937691e-05
8.92095909476889e-05
0.000105056327867751
5.5003861576531e-05
7.69502601409535e-05
7.29020572351841e-05
8.84418860004945e-05
1.7574729782019e-05
3.69946015054517e-05
1.20608039323066e-05
3.47016759919214e-05
-5.22101475150559e-05
-3.96358617429906e-05
-5.10695131888672e-05
-1.21200444833025e-05
-3.51329560036581e-06
2.03803234851249e-05
-1.33530353437617e-05
9.68031392874581e-05
7.65168282902214e-05
7.10037328467903e-05
0.000119216784299593
5.03851236568397e-05
4.18765061085337e-05
7.08807235520392e-06
-2.41985971026067e-05
-2.48487393140341e-05
2.43261153844831e-05
-2.37675971171469e-05
-3.0636862661185e-05
-6.19062795805675e-05
2.30591843499532e-05
4.96485469897319e-06
2.09675152157686e-05
2.30871414314259e-05
-2.05926804406183e-05
4.93488455362539e-05
5.61429718150808e-05
6.40595838653172e-06
1.77744786895252e-05
3.28091266447455e-05
6.06636369537962e-05
3.86501793216264e-05
7.41969090240025e-05
1.83757915450215e-05
9.22121480173348e-05
3.60396136253661e-05
3.65632246545127e-05
7.68718323789664e-05
0.000147168645344974
0.000113757049841155
0.000143947806692847
6.60397270808883e-05
9.52849914478193e-05
0.000119986404921208
5.68088809707081e-05
4.86247520607662e-05
3.12503306176227e-05
2.12542789768308e-05
-6.59564317080619e-05
-3.98443232424176e-05
-4.66657707365746e-05
1.32861016423019e-05
-1.58647361267312e-05
-1.77356060369389e-05
-9.80928889222936e-06
8.8713536707632e-06
4.80001658742375e-05
1.36123206938436e-05
5.84763952799439e-05
3.8178616086887e-05
-2.46349003878187e-05
2.65841070577616e-05
-4.99110493083248e-05
-4.80176844624939e-05
4.69795217903905e-05
2.34991316146674e-05
-6.35506017790288e-07
2.81258379419702e-05
2.28936197723907e-05
-3.76452257890613e-05
9.43699291578705e-05
3.29048983105317e-05
3.58270042115925e-05
7.1803603397183e-05
0.000100699222212597
8.96106434570733e-05
8.27256615649824e-05
0.00018183670113629
0.00012231245839488
9.56652525730885e-05
6.80640308042506e-05
8.56836912392153e-05
7.86271032551028e-05
5.16775430854281e-05
6.01281300681362e-06
1.12098273858489e-05
-1.62612693495705e-05
2.18859694081808e-05
-1.22884316791871e-05
2.09243211710954e-05
-8.17967842253649e-06
5.13797472422387e-05
1.80034876955137e-05
3.10674051415022e-05
-3.52843099398727e-05
2.46776751996779e-05
-4.0989674509042e-05
-1.3004796091697e-06
1.74492028341921e-05
1.17905261557914e-05
1.29718095075661e-05
-2.26366251108345e-05
2.06663292679477e-05
-1.79807761060789e-05
4.42112952003425e-05
4.79208023664218e-05
4.69953521920663e-05
6.6953618429022e-05
0.000107614595855031
5.15344631196322e-05
3.1901408479596e-05
8.1162453063308e-05
8.46177764052868e-05
2.91200008238298e-05
2.87159828857146e-05
-7.65170389012811e-06
-9.5410162070796e-06
5.27548539830907e-05
-5.91121284326074e-06
7.04302785267843e-05
3.73752588310128e-05
4.92880516145097e-05
9.56611565874227e-05
8.31801241236451e-05
0.000112645759557864
8.34670468749884e-05
7.76625600997154e-05
6.07286581942535e-05
4.81254308106909e-05
-1.11918737422277e-06
1.11239564752407e-05
1.30097843006373e-05
5.81443824884377e-05
1.72068558202765e-05
3.44682474524751e-05
-3.60369218581605e-05
7.93367430416535e-06
-2.74551536250104e-05
-4.79715641056137e-05
-5.01788426031703e-06
-3.09419209883575e-05
3.94513290561555e-05
-6.7545281183023e-05
2.58657196556332e-05
3.46223459113701e-05
-1.20413940417179e-05
5.36334917719909e-05
3.1701398001854e-05
4.30721909990232e-05
3.54024795768391e-05
7.13315146970974e-05
6.87681351738803e-05
8.38895214830585e-05
6.50318243217691e-05
7.52216458485041e-05
8.20592229296992e-05
4.04423299402637e-05
1.92977322533467e-05
5.4332605988754e-05
7.16440182326642e-05
6.30429674173413e-05
0.00010553249776447
7.96778773077577e-05
6.41752733258194e-05
6.81782906661297e-05
-1.43310270772452e-05
7.09188276327472e-05
7.42540342774119e-05
1.47842280460188e-05
-8.42541424467345e-06
2.90732686321114e-05
3.23626455323654e-05
-4.26312444082199e-06
-4.35129356597425e-05
-2.46553471584314e-05
-1.34049562939313e-05
-1.32427166526487e-05
6.09585488341897e-06
-5.23643025634947e-05
3.21577155905662e-05
1.46919279366053e-05
-2.26594030877215e-05
3.95692933748681e-05
2.42163352482037e-05
6.4966503365626e-05
3.2547002598687e-05
6.4944260434946e-05
0.000112166822841839
0.000120704706408332
7.5017484733599e-05
0.000146506469104643
9.92483123928543e-05
0.000117464337756044
0.000136097106445019
0.000138816403540084
7.3493844797147e-05
4.44860287899005e-05
2.56896649271183e-05
-3.3313056859838e-05
-1.56345126134082e-05
4.64639541151123e-05
-5.09747224689398e-05
-2.11495082440674e-05
-4.40360523180174e-06
-4.17562149248118e-05
-6.291575483335e-05
-1.72447134422655e-05
-1.3921573197218e-05
4.03084073902312e-05
4.59269657897559e-05
6.5152978964653e-06
9.138885171577e-05
-7.12232330157279e-07
5.84312391902599e-06
1.80072479779762e-05
3.6691994707085e-05
7.24619004964994e-07
1.83416886784943e-05
-4.59270780711611e-06
7.52474099217786e-05
4.40077981769109e-05
1.826450180466e-05
8.00395571066064e-05
6.69926198819237e-05
0.000113883073298664
8.19514495755765e-05
3.56305457667577e-05
7.62659677261046e-05
1.53489242415144e-05
1.90729226350433e-05
6.02875039004813e-05
8.34593033072587e-05
0.000104356805292097
6.44356520064928e-05
8.56720720807841e-05
9.02575883123572e-05
1.90473960891326e-05
7.91904349574282e-05
7.72018985187232e-05
0.000136650044787443
1.79284328764254e-07
7.67245428361091e-05
0.000100080515804072
7.68892980292869e-05
-7.51491897212185e-07
2.33711373520125e-05
-2.90209960994819e-05
1.11290842492851e-05
-2.30180209451655e-05
-1.13817388702848e-05
-7.69543828672075e-05
1.27313529626476e-05
1.67594775787376e-06
5.61689063588902e-05
2.04793118023009e-06
-3.3038119577476e-05
2.52235114371152e-05
9.68334271625777e-05
2.88773974057176e-05
5.25410516800936e-05
4.84003551908069e-05
-1.96523093554353e-05
-1.60544915786533e-05
1.44132325665597e-05
4.90757843138329e-05
7.3272811160261e-05
8.14653365056321e-05
7.28421764377773e-05
3.54822445816186e-05
5.5674296468375e-05
1.18393370974075e-05
5.78096528547738e-05
4.67748517537432e-05
6.66408221366561e-05
0.000126498725730791
0.000108173368384692
6.25407892841773e-05
1.66719833924305e-05
4.33672747496959e-05
2.01106361005225e-05
8.66354073071329e-06
7.84535493234901e-05
3.11852463842403e-05
5.99565209311954e-05
1.25627149243186e-05
4.46283214277278e-05
-1.76469151068324e-05
1.21703621016555e-05
-6.03699537965307e-06
-8.74558527552471e-05
-8.93831703838483e-05
-3.26486216511603e-05
-6.4591376898655e-05
-5.23771795097846e-05
-5.78386363828045e-05
9.13085740250699e-07
1.21918060520473e-05
2.82419716109429e-05
8.21407873490785e-05
1.99893074987088e-05
5.62340853965172e-05
3.3500645482522e-05
9.15927099712493e-05
4.81709891450492e-05
7.41597822404596e-05
2.93707524566445e-05
1.23649059085595e-05
2.74854291831357e-05
5.72892629861757e-05
4.51594502916859e-05
6.52645621084598e-05
7.74674796611944e-06
9.35533771938991e-05
4.4728502562579e-05
2.17189162677443e-05
6.81139331932881e-05
3.15964224681543e-05
6.37534687620317e-05
2.77364196397409e-05
2.18302451629736e-06
5.17936284231464e-05
5.03449924513157e-05
-8.090893749403e-06
4.27648369731885e-05
1.26024918268661e-05
9.59922296527993e-06
-2.13776305995063e-05
2.14280084127591e-06
-7.28365424365555e-07
4.05570168155274e-05
0.00010512843195202
2.31609430171574e-05
3.42595549654033e-05
-9.71545523850169e-06
9.14422369213825e-05
1.85410173863348e-05
7.88956412889011e-05
4.15589709329843e-05
2.90145851155004e-05
7.29099266896415e-05
-4.15962668426208e-05
1.56715545061746e-06
1.65511026559949e-05
-5.97926680256194e-06
4.12007957999929e-05
3.67671629715095e-05
-1.28480648396794e-06
-4.00477453010515e-05
1.30082206023424e-05
-1.38005834957449e-06
1.65577822305879e-05
1.99980654639483e-05
2.77863050425961e-05
-4.40216700188633e-06
3.29994954233103e-05
6.01848533753525e-06
9.75557838258506e-05
0.000106824095478154
9.54815265995997e-05
9.27606821706999e-05
2.97952855065733e-05
3.05039710913361e-05
3.01659583533744e-05
6.29931190091495e-05
-2.47944445963584e-05
3.44557292603235e-05
4.02405460258397e-05
9.64870029741219e-06
-9.13249178282105e-06
3.70179469458569e-05
4.15525020570592e-05
1.7326243343847e-05
-7.76899442530235e-06
1.55025583445228e-05
3.42105120770531e-05
3.84214419161607e-05
5.47268905875726e-05
0.000101900226070508
5.4269338328522e-05
7.97364393417168e-05
0.000102218989468516
7.71228268342238e-05
7.22775595830155e-05
7.69369335892968e-05
4.10940982162184e-05
3.36545701192047e-05
-9.61584698286492e-06
-5.27906818914812e-06
4.8668087481771e-05
4.79987035191163e-05
3.50158091226508e-05
3.40166929264658e-06
6.37519466043817e-05
1.0476385851786e-05
5.38012323347932e-05
1.18266691832974e-05
3.68667937427539e-06
1.12068026776035e-05
1.46359149056411e-05
2.21062368038711e-05
-1.37292297357803e-05
-5.54467317880703e-05
-5.85161131030068e-05
1.10662613538613e-05
-3.74277321151208e-05
-3.38297449170251e-05
-8.23901068226606e-06
-3.05342072352037e-05
-3.30796881758735e-05
-5.38077586154304e-05
4.25754037233436e-05
6.19460033383521e-05
4.21965078087028e-05
2.68981667383717e-05
8.15608827138351e-05
5.85330002580284e-05
9.20749444720406e-05
5.0627850941276e-05
2.80891621685521e-05
0.000117861961927329
0.000108864250447653
0.000177552576129944
0.000148762845796423
0.000196523963068224
0.000120020449212865
0.000123881153211533
6.44389366201269e-05
3.40758099200481e-05
5.44956835060177e-05
5.47357730292729e-05
-4.86547709902324e-05
2.41807094520915e-05
-5.56383334221369e-06
2.75356868146898e-05
-4.43198346587394e-05
-2.92118812590043e-05
-1.74976845289222e-05
-1.30829442307223e-05
-4.26938940135953e-05
-1.77360007674322e-05
-3.72584338922072e-05
1.15943017713816e-06
1.1740400899227e-06
-9.96989497975564e-06
3.055360042764e-05
8.92464900471206e-06
4.21569247243587e-05
-2.36887057805103e-05
4.2907202399699e-05
5.30243443556566e-05
-1.21124866407069e-05
-1.08268841597509e-05
-2.39239480177819e-05
7.06330553833453e-05
2.03936966422008e-05
7.53799455743199e-05
6.13491556021057e-05
8.81915066891501e-05
4.89734547924368e-05
5.45057776843336e-05
0.000120486566030841
7.81932776181029e-05
8.31462993968973e-05
9.97329624976315e-05
0.000101038464064564
8.2149165483854e-05
0.000110867475890219
0.000136153624602612
9.24508202498208e-05
8.93031675613993e-05
0.000107255440727683
1.41782371684286e-05
8.72260871992883e-05
1.90766125354502e-05
5.43253999021417e-06
7.20873591877648e-05
1.18148683950451e-05
3.69971195509368e-06
-3.28440322614086e-05
3.93868116498337e-05
-3.14565633243425e-05
2.00259144971718e-05
-7.30926232139485e-05
-4.81474652964998e-05
-4.44489986964103e-05
-3.81735030553142e-05
-7.50287723557509e-05
-8.0751135426172e-05
-1.88674010858129e-05
-4.74406653734164e-05
-1.06522951599598e-05
-3.43862413581764e-05
-1.89574489294519e-05
-6.24749788537313e-05
1.34760378644715e-05
7.97022270184756e-05
5.36675816633981e-05
8.52683999406328e-05
0.000124075362548034
0.000136293253855511
7.77566742560416e-05
0.000110926182417038
0.000113699987006722
0.000138030037569762
8.42754559169663e-05
9.60175846633259e-05
7.58347598313102e-05
8.44048970744593e-05
0.000108171054188437
7.38246930301318e-05
0.000104690277871658
6.7036290856598e-05
6.12670722172597e-05
-8.75738145682803e-06
-2.44690466977179e-05
-4.04388987509468e-06
-7.45646108269236e-05
-2.23844654086763e-05
4.27256418571855e-06
3.81060466952167e-05
2.01749246099511e-05
5.68163713147858e-06
-4.69637543563356e-05
5.93117633257262e-06
2.06998820997989e-05
-3.57759995428814e-05
-4.67052317339932e-05
6.90772421837235e-05
4.11037549580936e-05
7.15235260286548e-05
4.53537171037342e-05
2.73258107320501e-05
-1.78526825546138e-05
6.86188756897932e-06
-3.19218212542298e-05
-2.19970228938639e-05
2.10500064308724e-05
-2.20009148063027e-06
4.27387240199772e-05
4.02090432887275e-05
1.09709670077063e-05
5.23047729529485e-05
2.43924022836362e-05
0.000129612258155712
8.17359891854089e-05
4.05289746780686e-05
4.76033108593777e-05
4.74258592601432e-05
3.79577913204142e-05
1.50564301626543e-05
8.65540165246867e-05
8.80190413532476e-06
6.24197347152417e-05
6.26102134912228e-05
2.88063951602587e-05
-3.42605190100159e-06
-4.25089777803316e-05
2.97152764345093e-05
-5.95507896170191e-06
5.47948265332075e-05
-1.19856333611076e-06
1.04204876969488e-05
0.000111080603757631
5.69599883325068e-05
9.92411187396322e-05
5.96813995717496e-05
3.04453886726318e-05
-1.54032926524888e-06
-5.06919458724483e-05
1.18018594893689e-05
1.61070877369906e-07
-2.37769558582181e-08
1.52055014690407e-05
-7.17751211300209e-06
-1.38053706274598e-05
-1.29779158766975e-05
4.24810745266866e-05
2.98154226586217e-05
6.78028878926229e-05
6.01518249378867e-05
7.56137577925034e-05
0.000102120242359003
0.000104280292153431
0.000102965747953972
6.91582114147182e-05
0.000102148980043161
2.73926241689821e-05
2.0645227180103e-05
2.83342886861958e-05
1.89199241340324e-05
-3.50160594356384e-05
3.49941996305655e-06
5.47980575934145e-06
-2.09578868463411e-05
3.96907082679169e-06
-6.72766940147743e-05
-1.68671565539561e-05
-2.31724640632255e-05
3.45844036912075e-05
4.66468338085538e-05
-3.92089739225276e-05
5.05387653367259e-05
8.18582345576885e-05
7.80271703351434e-05
8.52613016168711e-05
0.000115058769348898
0.000115630780449122
1.55253822032399e-05
0.000108094274137217
7.76087537161441e-05
8.76670323881189e-06
-4.21479814604199e-06
-6.24584567048401e-06
3.55752524819009e-06
-2.34403756418067e-05
2.99726394451019e-05
5.61633825041071e-05
-1.92533214355883e-05
-4.65971063549751e-06
2.98697553276997e-05
6.99771319109727e-05
4.86304299851659e-05
0.000100632010760962
8.93998423199625e-05
0.000112635259008173
0.000122564708658618
0.000143635691430924
8.24988326356962e-05
0.000110643935216272
0.000128453526802929
0.000111006028726527
4.65467481102323e-05
2.30086929144615e-05
-3.41457672184605e-05
2.10785023803473e-05
1.32571797996739e-05
-7.68119842822825e-05
-2.02816117385177e-05
-6.90929863119659e-05
-2.86192859784264e-05
-1.78611889967071e-05
-7.44796913384688e-05
-3.05733932303118e-05
-5.99415900193797e-05
-1.59174321386254e-05
-4.46364882481205e-05
-3.31736793935393e-05
0.000104555889196721
6.84632606258264e-05
9.5542875405969e-05
0.000130851744894018
0.000142099242117512
6.53042873040374e-05
0.000119800476827872
2.86831929046153e-05
4.06103841122582e-05
7.4615677314265e-05
0.000110917395165889
7.51946315546277e-05
8.66904152112025e-05
8.15464930094002e-05
2.42205281791184e-05
5.71337583607337e-05
5.01699214548814e-06
5.50452745376752e-05
2.06032051361906e-05
3.51504940199302e-05
6.26425133780666e-05
4.51741545782299e-05
5.96640386695543e-05
3.16611661012603e-05
5.87474562743659e-05
7.23950211932606e-05
2.09000140882848e-05
1.19205224315583e-05
1.85373855213539e-05
-2.24723349282904e-05
4.5329246568489e-05
2.18340654477461e-05
-5.47487374810494e-05
-5.22055691905892e-05
-8.52718940503795e-05
-4.87111137226644e-05
-2.44177195858854e-05
-1.93619849870577e-06
-1.95528074469923e-05
-1.60921521193429e-05
2.16089112182856e-06
5.84366015753463e-05
4.96441353644311e-05
0.000112589465042494
8.74417671466079e-05
7.08525075617322e-05
8.08772604791572e-05
0.000118695570285993
0.000148734915732046
5.13368040541236e-05
1.60017897426555e-05
7.25275433083068e-05
4.30281107295335e-05
8.04848459740071e-05
7.64683666538345e-05
1.80017039003919e-05
7.19966050778429e-05
7.40911893701346e-06
4.64037576730558e-05
3.23405998723985e-05
2.15372750764494e-05
1.64880649067389e-05
5.63549601673055e-05
5.28184845598533e-05
2.71279770443774e-05
8.38590040051954e-05
3.50775484886402e-05
8.04047613620985e-05
5.07897010104516e-06
6.80253823192466e-05
0.000101646460313164
-7.18076282322567e-06
-2.01270556358362e-05
1.25261048790296e-05
6.9812667376795e-05
-1.73480346910258e-05
-1.84309273831568e-05
-2.28994983522022e-05
2.3807549539955e-05
-1.28399553331943e-05
-7.61749768577683e-06
-1.14725979042917e-05
-7.30976592911726e-06
3.25658917124834e-05
4.57649454437031e-05
1.05865445668326e-05
4.13086361046119e-05
7.89087080337672e-05
2.25322659013439e-05
6.95499904289892e-05
6.79391176785389e-05
4.40536623853232e-05
5.18989488953172e-05
4.86837148669276e-05
5.08865240379529e-05
6.31648173650069e-05
7.39819595237246e-05
2.75976519489747e-05
6.59766533227146e-05
8.35943076826733e-05
3.79730818361565e-05
2.33042497163855e-05
5.46792823660935e-05
2.30536675307902e-06
1.62290798597243e-05
7.17937326426354e-05
8.91727050731794e-05
3.57840202503687e-05
-8.13174051050643e-06
-4.50569825604098e-06
-3.8141478920918e-05
-1.01447857745071e-05
2.39966345828081e-05
-1.86531608357663e-06
-3.22462482119028e-05
1.97422027376264e-06
1.28640768751953e-05
2.72575525949391e-05
6.13824094717966e-05
9.74637030131174e-05
0.000172625770085524
0.000112606446034063
2.258435185421e-05
4.13850947714019e-05
3.54009203339789e-05
3.18381111205433e-05
2.16746307171041e-05
3.19111158617436e-05
4.71419545120835e-05
4.79541695502693e-08
-4.29821207538546e-05
3.01975412822518e-05
3.29381896974399e-05
2.5187832599457e-05
4.19963763146747e-05
8.84865139387897e-05
8.91580735182913e-05
0.000105049003459805
0.000130333153102125
3.2902241896018e-05
0.000118137568278076
8.7370065801635e-05
6.0617396659421e-05
2.67054134642052e-05
-2.40127963100435e-05
-1.48197441411096e-06
3.96391405657915e-05
6.55065914408499e-06
4.21985446107903e-06
5.52557079244974e-05
-1.09608502555926e-05
-2.09481756794659e-05
-1.97474901873482e-06
-5.50667836534144e-06
1.43952951683316e-06
2.4457258762502e-05
1.51029658023041e-05
2.96267442007066e-05
-1.93218066806124e-05
2.96680865189737e-05
-1.78321329524037e-05
1.90775131924079e-05
-4.33744116113464e-06
7.18237587591738e-05
8.70783080148707e-05
8.60811228429272e-05
3.15970519490461e-05
5.08035875642916e-05
7.33437759448058e-05
6.57449142645528e-05
4.70487696181537e-05
7.34979286652213e-06
3.33401908690243e-05
2.3905469834669e-05
1.88391423706627e-05
-1.96227938693407e-05
8.17865724643511e-05
4.75941285521978e-08
1.43484252973277e-05
4.5657597283224e-05
6.88405695112222e-05
7.37713426613903e-05
5.65889361885705e-05
1.35568397821442e-05
1.49134940277873e-05
-2.52636543648486e-05
3.5939194473485e-06
-1.30067385440227e-05
-1.23132853335324e-05
-9.20402980095915e-06
-2.11928715663463e-05
2.52357156592524e-05
-9.84381756850531e-06
-6.61712672795686e-06
5.06473611759381e-06
1.27601804102251e-06
3.5973656431764e-05
5.83158431215773e-05
-7.12600295619813e-06
5.3933400696522e-05
2.81339219484327e-05
4.54557432488749e-06
0.000101656733326056
5.81639420134191e-05
4.34745460018734e-05
6.06456999922177e-05
0.000106091022653311
4.77469563081541e-05
5.31582912796611e-05
5.19743395687804e-05
1.00404293226836e-05
4.60307231510949e-05
2.75055434468711e-05
5.98081039762982e-06
8.27036398411812e-05
3.38197352855125e-06
4.18740051251726e-05
-4.33475868826573e-07
1.50617903121681e-05
-5.59941781854693e-06
2.31435451034044e-06
-4.37579477184352e-05
-2.21065021149368e-05
-8.72807165032917e-06
5.04735286873153e-05
0.000114903006326584
5.69499776105112e-05
6.26526282590279e-05
5.35397686230288e-05
3.79715934085739e-05
0.000110555296026777
2.1069108416107e-05
4.57762886673291e-05
0.000106006457256008
6.50587514669043e-05
0.000133125549904997
5.95406906918759e-05
5.42194686703053e-05
1.69462057094543e-05
3.72702750946707e-05
-1.74420663001681e-05
-4.4530338671218e-05
-1.00413876947118e-05
-6.18402602352478e-05
1.00685825904801e-05
-3.80854295136029e-05
-4.87117757529753e-06
1.09405288056622e-05
-3.14974911262272e-05
-2.11150554960943e-06
4.59695650724889e-05
-7.5200443269053e-06
0.000127112969639052
6.21172936901703e-05
6.77499613317394e-05
5.41782101335298e-05
4.50936444060055e-05
6.42224217518207e-05
5.76020664280943e-05
1.57299477871186e-05
8.95105970920864e-05
0.000103919184245843
6.93851895560863e-05
4.24745780588875e-05
9.28887073673722e-05
5.59948995585946e-05
2.44631944047412e-05
2.05468162050572e-05
2.94184220160095e-05
-1.96592217331188e-05
2.1260511297038e-05
5.59057273277675e-05
7.83302090367578e-05
4.31654559893763e-05
8.48564124882147e-05
1.19363565110026e-05
2.51912262900508e-05
6.85008329582617e-05
2.20883310392901e-05
4.3560178090335e-05
7.44733166398156e-05
-4.3422396868944e-05
3.74852041008098e-06
-3.75900967867369e-05
9.09911070540226e-06
1.92485920287821e-05
-2.38983830280498e-05
-1.27812057230274e-05
3.51489692767047e-06
1.30723895734192e-05
4.07242302346543e-05
1.75702647741924e-05
5.68073983911286e-05
4.16950828504879e-05
5.17182100979728e-05
7.04754384220836e-05
0.000133396540268886
6.76384352177059e-05
7.41160226350719e-05
6.27982370145094e-05
6.36158380629385e-05
5.62016303266375e-05
7.18524393613817e-05
1.29534617777905e-05
2.66434310117093e-05
1.88199036566133e-05
-2.2623326791125e-05
2.10182633484271e-05
8.05353753901058e-05
-1.2452884747671e-05
5.94181584321791e-05
5.39248585470162e-05
6.47583358106554e-05
1.97808537360157e-05
4.68746653618706e-05
6.29914828899766e-05
4.78862943439266e-05
8.82597277385557e-05
7.08509903366579e-05
5.48443744001388e-05
8.68277481240039e-05
7.96477821021021e-05
5.35813114518463e-05
6.82246807082482e-05
1.66015433584804e-05
6.27535332887388e-05
2.60270350609112e-05
5.78046045914687e-05
2.15023422010005e-05
1.04014617087133e-05
2.25114008489668e-05
-3.30991075212379e-05
4.58831093101835e-05
-2.73993443352312e-05
-4.77121039773406e-05
3.21078989877813e-06
-6.51431191870232e-05
-4.13030164037996e-05
1.74933420677109e-05
-2.32119117305921e-06
4.1681991078737e-05
3.31145741837404e-05
7.37590612250346e-05
8.99059418683921e-05
8.17453315870237e-05
0.000107721325059561
7.02549256852978e-05
6.21260558983559e-05
9.10264521930735e-05
9.64435953202691e-05
5.2847266152515e-05
1.61957155361854e-05
5.05108509239439e-06
-1.29602672848323e-05
4.66015970114371e-05
3.62718263726908e-05
-2.38286629842721e-05
0.000102446418445407
1.39827650196867e-05
2.77111302865199e-05
7.30037443224288e-05
2.37417769676431e-05
