# Supplementary material for: Research on computational propagation and identification of mine microseismic signals based on deep learning
Source: PLoS One. 2025 Oct 22;20(10):e0334641. doi: 10.1371/journal.pone.0334641 (PMC12543183; doi:10.1371/journal.pone.0334641)
Supplement: S4 Data — (ZIP) [file pone.0334641.s004.zip › 000100700001361.xlsx_0.txt_24.txt.txt]

-6.75034396381129e-05
-3.68364077142738e-05
-7.86717289793176e-05
-8.61826833173877e-05
-4.37598468057356e-05
-2.12166875470995e-05
4.43514190909132e-06
5.39204290113608e-05
7.92682590700012e-05
5.55867314289093e-05
0.000134494173588226
0.000110165372561635
2.39322977470127e-05
0.000129791026701017
0.000169628024019694
0.000133024077411225
0.000119575283632706
9.43566853024185e-05
5.69955895914217e-05
0.000139968674796831
0.000110242617829768
4.58090743579446e-05
5.54904265957727e-05
-4.56765894062716e-05
2.14085462292848e-05
3.6280191471508e-05
5.15326517410775e-05
-2.80415410020112e-05
2.65668750446096e-06
7.05282269818317e-05
1.79717973345739e-05
4.92037231111252e-05
2.30835569619508e-05
-3.5581477401628e-06
1.07234585789186e-05
7.36710511665738e-05
9.55896482124346e-05
8.66086276622617e-05
2.93893304087729e-05
2.51812134379664e-05
5.25188388749935e-05
8.99018223295282e-06
-6.88169670537404e-07
2.93895217420933e-05
-1.03320907431904e-05
-6.94759023712202e-06
-5.00437866665462e-06
-1.59860622948463e-05
-3.84745146253591e-05
-6.27625779130009e-05
-7.43910675686464e-05
-8.17380362428771e-07
-5.14775884142917e-05
-9.39059135429092e-05
-5.15484718503068e-05
-3.82416206976377e-05
-3.9225677382962e-05
-2.12204128543886e-06
4.68757493450343e-05
2.23787020877251e-05
0.000116988549618867
0.000108236855578835
0.00010962073624952
9.29663017693114e-05
0.000103965472911419
0.000190022614974871
0.000174744363499843
0.000147560511749309
9.49899188499152e-05
0.000149894236308352
9.58789787471366e-05
4.71955919644068e-05
4.04007083489688e-05
5.88141059912217e-05
5.58581489984725e-05
5.35938767324228e-05
4.55394803378226e-05
3.57319341474453e-05
2.24814635970221e-05
4.83907486426261e-05
-3.04720620642223e-05
-8.10924758250757e-05
1.62458012734691e-05
-5.23020571266005e-05
-2.27678819706698e-05
-1.21889257954658e-05
-3.61189505373356e-05
-6.00691679722272e-05
-1.77383818696897e-05
-2.92372647686854e-05
8.7180789888426e-06
-4.11844414856246e-05
-6.90144805457714e-05
-8.38149035550958e-05
-8.45897251984978e-06
2.99349213902152e-05
-9.05270069378006e-05
-2.83506251391063e-05
1.81048174131831e-05
1.49172983103123e-05
0.000128625338185643
6.10686827092539e-05
0.000125222663769998
9.08059457897757e-05
7.44201169030375e-05
0.000125969127116269
0.000100900337650965
0.000100518438178527
0.00011297080142506
0.000112139326563121
8.2335174111403e-05
6.53485542465681e-05
5.60191709227909e-05
7.34301772375845e-05
-2.69969156444041e-05
-2.30370395532463e-05
1.29893406249295e-05
-3.00764738316373e-05
-2.52572367262576e-05
2.47464922157847e-05
2.93258405358617e-05
1.85365585832481e-05
8.90353399311272e-06
0.000117236045126377
7.78171663379127e-05
0.000122801026841207
0.000114763592736285
8.72900934796962e-05
7.73026772924745e-05
5.34097646152871e-05
1.75566331395309e-05
3.17920243614454e-06
6.01123218611577e-05
-9.9171362179396e-06
-1.91154092174813e-05
-2.22877361910788e-05
-3.07736649878847e-05
-2.42275613900926e-05
-8.32070446183595e-05
-8.81644219568544e-05
-0.000115547297060358
-6.53965737669186e-05
-2.47625518708151e-05
-3.91778315874153e-05
3.60257746617408e-05
-5.9542258811629e-05
3.76172469991586e-05
9.27052424892089e-06
-3.99898397826921e-05
3.45618683545231e-05
9.87675765874637e-05
0.000171586471829367
0.000127415852358248
0.000157868557938467
0.000160967699295422
0.000208425819677926
0.000182912382934703
0.000161761907319507
0.000122484623211577
0.000121397335210953
7.86781828661402e-05
2.75539224156354e-05
1.74502080167012e-06
-1.549925120995e-05
9.72961423355865e-06
-5.48499424099396e-06
3.54246144924629e-05
-2.60936149711158e-05
-1.68029840747639e-05
2.61797597297255e-06
1.62538011701269e-05
4.13954494639113e-05
1.85802986781531e-05
4.96745175932759e-05
6.177020503221e-05
-4.1951166045481e-05
1.56801867878292e-05
5.78462251101649e-05
-1.92098980670935e-05
2.99097329504392e-05
1.46853681990969e-05
-9.64846191675945e-06
-5.42953112731003e-05
2.71805294794506e-05
5.90285409010927e-05
9.01790045705562e-05
7.72052306631188e-05
2.25576913942715e-05
1.71714511406467e-05
7.57264000149721e-05
2.58848745320202e-05
5.88920515676285e-05
5.58974742812477e-06
2.4346011225721e-05
-3.25172279133543e-05
6.76419716209309e-05
8.84694726082001e-05
1.3281550675901e-06
2.59798650028926e-05
4.33448436459163e-05
8.09395352411978e-06
-3.16676862073351e-05
2.87260064486084e-05
2.44033725085541e-06
3.91404418459313e-05
3.52168278873741e-05
5.75571907434788e-05
3.58740310323194e-05
2.27307320810283e-05
7.08258564350402e-05
3.82886279647781e-05
0.000119960240287405
0.000118928448134005
9.71659138331167e-05
0.000141323822890829
0.00014560325765632
0.000138530991875196
0.000160607282601917
0.000120202637351298
0.000103977904304443
8.98792083030442e-05
0.00014873677157622
1.2297827892717e-05
8.75993360687162e-05
-1.27285589390974e-05
-5.2053583369249e-05
-1.05732701935595e-05
-5.5571599667173e-05
-0.000119239551028738
-0.000101763163642459
-0.000173558558596825
-0.000136150370618279
-0.000124928275504354
-0.000143711033058709
-6.14996911091556e-05
-4.79820027417126e-05
-4.94194273191208e-05
2.01379714240292e-05
7.77806099352452e-05
5.69358863298191e-05
0.00011345699035924
0.00010135788994694
0.000147229193553921
8.07792730471151e-05
0.00014283256399602
4.10522229039974e-05
5.08534098276369e-05
9.36858887014079e-05
0.000178545340081128
0.000210087685608869
0.000107054018251428
0.000180053159418295
0.000160491074305763
5.57353426655309e-05
6.99475378421427e-05
8.62255694502728e-05
3.37194085399329e-05
7.21117104783264e-05
1.73818076107986e-05
3.28953954361293e-05
-4.47810828467943e-05
-2.54429746875232e-05
2.02205122282323e-06
1.17834058128772e-05
-4.92006690551068e-05
1.45572747620608e-05
2.25081483363827e-05
1.73718350535081e-05
2.36647054938063e-05
6.4929204624993e-06
1.21578068996315e-05
5.42286742505348e-05
5.43738848460177e-05
1.75619996008237e-05
2.44742716127421e-05
-2.78212570446131e-05
4.34825172220792e-05
-1.27026084373694e-05
1.2157833349137e-05
5.38151840431931e-05
2.16029931505288e-05
1.39197680438041e-05
3.93862056688313e-05
-2.35821421229946e-05
-1.63455564115126e-05
1.16142747676466e-05
-1.10675292245265e-05
-3.88268536298404e-05
-8.26355871048046e-06
8.19405967055491e-06
2.33251522131283e-05
4.82764803879426e-05
5.92960866402113e-05
9.90860137903449e-05
0.00013785813744891
0.00014149026976757
0.000134153757491952
0.000199862034553259
0.000171605045534579
0.000112727316640437
0.000148523264164211
9.8626398201135e-05
0.000173298322133991
0.000141098320551249
0.000126299157959808
8.95017362871735e-05
2.73361637409214e-05
-2.90870499353629e-06
-5.56762540061001e-05
1.13981716814677e-05
-2.490210952975e-05
5.56910739160188e-05
-5.98709384003773e-05
-2.665441208617e-06
-6.87715985509081e-05
2.73168409971006e-05
-2.53651955249053e-05
-0.000103512326401023
-0.000110590842718064
-8.05502783048327e-05
-2.88652187606599e-05
-9.02331537080758e-05
-3.99476561948835e-05
-3.04567846702909e-05
-1.95671722927803e-06
4.65749406499675e-06
-2.41888389654018e-05
8.62878395129956e-06
9.85753967249241e-06
7.52294484497416e-05
3.67991284431179e-07
5.27926027776282e-05
5.31874987243773e-05
8.2046186842298e-05
0.00012203137662525
0.000119448785915971
0.000153543120533778
0.000109144782039605
0.000102912185275547
8.26889187714693e-05
6.74510123768238e-05
8.37073697207481e-05
7.86306526447332e-05
6.56301289761861e-05
2.22254471653163e-05
0.000108447337687057
3.34561142124077e-05
-2.13262498691004e-05
-2.14534762421902e-05
-2.53169095645028e-05
8.57621849953303e-07
-5.66407015929372e-05
-5.11136105828316e-06
-1.82041648169364e-06
6.41160186657325e-05
6.67002844439638e-05
6.96429453581924e-05
4.02614335450219e-05
3.22140738715194e-05
3.82923910827114e-05
-1.6508079531663e-05
4.59233338892948e-05
5.64754187414799e-05
5.16590085629967e-05
-2.4293192962983e-05
-5.40086781573301e-06
7.04765625191233e-05
-3.19141055100457e-05
-4.82523038740877e-06
-3.35497805881677e-05
-4.29781512816397e-05
-3.26250822119969e-05
-9.30266472573322e-07
5.37561905916681e-05
6.73786044600273e-05
1.60358057675366e-05
1.49661409013067e-05
4.3385512564786e-05
3.10098831389656e-05
0.000104620126098644
7.56079690198099e-05
8.99761320433379e-05
0.000108319134973747
1.27158001892374e-05
-1.12420230353843e-05
2.31146736144854e-05
-2.08110181514279e-05
-3.35544797857005e-05
0.000103363557797878
5.26709650288193e-05
3.523716291696e-06
8.62735158688207e-05
6.45978674420959e-05
0.000114161623964911
5.86140108392437e-05
0.000139323286814942
9.90232494876978e-05
4.96326591593068e-05
8.5279286806813e-05
9.73877637538218e-05
3.21847502160918e-05
1.7414414756959e-05
3.6308478756602e-05
-2.54428824744508e-06
1.69395239781583e-05
-2.88118038843331e-05
2.14257617722186e-05
-4.96046875969183e-06
-2.88827798539498e-05
7.49124199448249e-06
1.05081296014742e-05
5.14308630649177e-06
-3.98766434000457e-07
-2.96969850032024e-06
3.79843468203938e-05
0.000118621122353266
0.00010368743233689
4.52706910017157e-05
5.28754248987088e-05
9.72449952926683e-05
4.7106587217474e-05
6.75867277658377e-05
7.5335530236336e-05
6.08941422617317e-05
2.54863750209223e-05
4.04900855974574e-05
6.39275103411937e-05
1.4608067666419e-05
-3.36688989280351e-05
8.02753385379458e-06
3.83748478388375e-05
-7.62861558230741e-05
-8.33731501931622e-05
3.26192691229713e-05
-1.70762963273555e-05
-4.86461050609213e-05
-6.53124278533856e-05
-1.47564142623528e-05
1.07754764511004e-06
2.18107835100879e-05
6.97818240996882e-05
2.20879003885502e-05
8.1571544876501e-05
6.79677341553706e-05
0.000139070708974155
0.000109779986816724
0.000120326772747838
0.000110663575257476
0.000101817934264437
0.000133731784428903
0.000125839245701724
0.000108944196069072
7.39025631826551e-05
0.000124145894293956
-1.34277355762449e-06
-9.31411319145302e-05
-4.32077781708733e-05
2.41924593444606e-05
-1.99318909548995e-05
1.80445143124906e-05
-1.16729967763222e-05
1.39238513978474e-05
7.12722506883134e-05
-3.8999906216046e-06
-6.54993780267094e-07
1.69100282383913e-05
-2.56383148473508e-05
4.51102224927415e-06
-1.96540225329838e-05
-8.15574372577528e-05
-6.62192350846957e-05
-9.60148250408336e-05
-3.50531052277791e-05
-5.34998494883334e-05
-3.20954512539562e-05
2.18416389669021e-05
6.32961879670035e-05
5.12043520431004e-05
7.67770967718061e-05
8.75025849975946e-05
8.40724632022511e-05
9.91965086610228e-05
0.000106314936158278
9.96042055974687e-05
0.000101298629951694
6.78185431482838e-05
9.09423802644298e-05
0.000105199604679809
8.27971683613912e-05
9.47594436103666e-05
6.63045020726503e-05
7.87182911466144e-05
2.36883965608541e-05
3.02184049360941e-05
4.37575990180491e-05
6.31543972727082e-05
-8.23427022820789e-06
4.49134160636565e-05
3.24624883575269e-07
-5.21994083163731e-05
1.66827157579025e-05
-6.99531856474479e-06
7.80654241920721e-05
3.82522756342869e-05
4.67186731541556e-05
8.28098857529005e-05
0.000159734961342339
5.82611177578724e-05
5.01363743610344e-05
0.00012791221373717
1.54188566915869e-05
3.55764446029706e-05
1.60207428191558e-05
1.13795790176138e-06
-5.56544354326962e-05
-5.73948297130555e-05
-9.03138863114558e-06
-4.95112354316783e-05
-6.6961362110339e-05
1.64939912153304e-05
-5.123604120734e-05
-2.86945234200305e-05
-7.68409156559104e-06
-2.82062902797292e-05
2.75513564031906e-05
6.02546583590832e-05
9.21553162536713e-05
-5.92632664284028e-06
3.86430997129032e-05
8.07860132717066e-05
3.59904387223669e-05
0.000122866928507447
0.000124474813300762
9.45831657966695e-05
0.00012379653807115
0.000143259637427291
9.22080514020065e-05
9.35497470410641e-05
8.95134358028084e-05
8.84581817005749e-05
8.39306364387266e-05
2.56650787391375e-05
2.45941055646618e-05
-1.90822733809108e-06
2.58097156789077e-05
5.30163784441585e-05
-4.85547377013855e-06
5.06853258623124e-05
-2.65185744689246e-05
2.39073055837275e-05
5.61675515472447e-05
1.06612120535652e-05
2.83535109742096e-05
-4.62581380217183e-05
-3.78121614184289e-05
-3.05530815176685e-05
-4.44211960138898e-05
-8.09245316784208e-05
-1.9994792879269e-05
-5.08393354195242e-05
4.20843864979995e-05
6.58930381310822e-05
0.000144759107530637
6.18930449243769e-05
0.000111601070439492
9.27492551261102e-05
0.000169970525953388
0.000114604758903626
7.6749122709559e-05
6.01338955400295e-05
2.2527409024595e-05
0.000122940001332248
3.02915645481566e-05
3.50887926984607e-05
5.0376471567521e-05
1.94441257837388e-05
3.64116760027615e-05
1.84789374885429e-05
4.62614224114268e-05
-1.35950212418594e-06
5.45830487787668e-05
6.52412067298267e-05
7.04259812874731e-06
4.14278794668141e-05
0.000118823728154503
-5.33221714698068e-06
1.19598521366344e-05
2.32747868862612e-05
3.15963569223088e-05
7.64759370566661e-05
7.61128385138357e-05
9.22230571626962e-05
8.36672398608607e-05
6.13583963062319e-05
3.57233280234823e-05
1.91928401855253e-05
-4.29282210139391e-07
-3.44218037558147e-07
3.00809955458785e-06
3.02472388394174e-05
6.59368364167511e-06
-2.53172434454075e-05
1.17194566872903e-05
-2.19199120035874e-05
2.88871342616641e-06
7.1406436850821e-05
5.91579691153457e-06
-4.94113908651779e-05
5.50499976032239e-05
1.33077650105901e-05
1.96025851306823e-05
2.19809363422179e-05
3.12512744143724e-05
5.55007132488301e-05
8.62347723029881e-05
4.50956425075296e-05
8.01134599867359e-05
6.42590507000301e-05
2.83994171094365e-05
0.00011218452436877
1.11373527567037e-05
9.36058821580232e-06
5.79024332469072e-05
0.000103678967542341
7.50223529425144e-05
0.000104543000973781
9.92735647048054e-05
0.000147799852322881
0.000110893438935879
9.65094120555181e-05
4.62417566842637e-05
-4.78134505392069e-06
8.45753570924037e-05
7.95210122271634e-05
2.29238779289361e-05
0.000110617058323709
1.60006621525681e-05
4.57562889209966e-05
3.02535768356355e-06
-5.40614458567936e-05
-6.93227100463177e-05
-3.18522838303245e-05
-2.85500501350243e-05
-5.54072765272254e-05
-5.75879829809145e-06
-4.46359882133827e-05
-1.03137422975557e-05
-6.09193496913136e-05
1.43510793045385e-05
-3.11306111911019e-06
5.48352329045822e-05
2.01065253672609e-05
4.02760060806389e-05
5.63165404588078e-05
5.44697372876205e-05
5.68375251966612e-05
5.59550603261565e-05
0.000112709797823732
7.72771564193508e-05
8.20554792504097e-05
6.93902623149477e-05
3.49130801786259e-05
8.01625023332735e-05
-2.52243884406021e-05
4.40990332257287e-05
-4.02015045438574e-06
1.67661739920204e-05
-3.84811279900686e-06
3.93480756897569e-05
4.96436372846471e-05
1.24339380012828e-05
3.0418323974961e-05
3.16636045930869e-05
6.62380380611552e-05
2.23026746612984e-05
1.89356479780022e-05
4.02079809194616e-05
-3.92281141729924e-05
-3.66370493338811e-05
-1.83492789813768e-05
2.9605934473053e-06
3.85577991763517e-05
7.01275066326216e-05
7.46673942553314e-05
7.30061609738124e-05
8.45807409259333e-05
7.61661962103698e-05
5.26459645809915e-05
6.70279437992311e-05
7.9132709191531e-05
0.000108338501253506
6.37183380208651e-05
3.00996896458828e-05
3.17384540066904e-05
-3.54212521192777e-05
-2.68294321060869e-05
-1.66736296845034e-06
-3.653880532775e-07
-2.22504376232972e-05
-5.88943955281901e-05
-3.42516687770406e-05
2.98122939061656e-05
-3.04794176843502e-06
6.78788215047001e-06
2.83620123940639e-05
5.53530275979219e-05
4.56025074497138e-05
0.000109425406126597
9.21749122320172e-05
2.27043153988346e-05
0.00010402714213345
0.000137692346829708
0.000102986522737465
0.000129883743639814
4.86945316845531e-05
7.37442620102155e-05
3.80463322862204e-05
4.27253536387706e-05
1.88069484563903e-05
3.244272043615e-05
1.85237815826565e-05
2.88647333964708e-05
9.86163802524779e-06
6.28485432531998e-06
-3.99113014875224e-05
-5.11868786788611e-05
-3.17494872810378e-05
-2.79729683351184e-05
1.42576799953537e-05
3.59120721345728e-05
-4.26238551330964e-05
2.40360470726873e-05
3.9752804708097e-05
2.22630862845241e-05
-3.09434518882042e-05
2.27056301447189e-05
4.20341404549236e-06
6.28156789058208e-05
2.9817339699452e-05
-9.51417153013187e-06
7.99041388450761e-05
9.47291786891984e-06
5.33213556955598e-05
5.20540475410312e-05
3.30729854424095e-05
3.21627992551779e-05
2.71250807704169e-05
8.86236001010435e-05
4.14475116400604e-05
9.97549289939842e-05
6.33297620303802e-05
2.0018836678087e-06
2.00496963150686e-05
8.2031616258757e-05
4.92564723390706e-05
6.70830351737188e-05
1.07491476187542e-05
2.93100433061691e-05
2.71679022248517e-05
-2.77911898094211e-05
-1.20592318201021e-05
-3.18575883636236e-05
-4.57375706400633e-05
2.89878190790558e-05
2.36720180188457e-05
2.37624692842606e-05
-3.7817737541502e-05
2.04593000883757e-05
-1.73971439222223e-05
8.51366220580662e-05
9.4871705270396e-05
8.98224093312452e-05
3.57398137740191e-05
9.08515987475592e-05
5.97598105249304e-05
0.000138386981946497
7.42014257551494e-05
0.000111896998331616
2.05146476227689e-05
8.52028349073249e-05
-6.32696441741887e-06
4.4279092516992e-05
4.20218182675239e-05
-1.03673877620872e-05
3.27737289566215e-05
3.05261936728972e-05
-6.18526979183311e-05
1.03701114112933e-05
5.53176329847619e-05
4.94366861597526e-05
8.15377595358006e-05
9.49653304710326e-05
5.77915734026622e-05
0.00010868730623967
8.79212635136582e-05
0.000103963211817446
8.54850040413413e-05
7.72215449846561e-05
-3.11830976840762e-06
2.24654474728485e-05
3.16080106597232e-05
3.74096947245823e-05
1.76551549146854e-05
2.54574826330396e-05
-1.63077419688948e-05
-2.12484126670526e-05
1.47660473515216e-05
1.43571349434256e-05
-3.99433192153818e-05
2.3534370774232e-05
4.76138265348227e-05
-3.92762653280224e-06
3.59184900098602e-05
-3.8410257471622e-06
5.45700397657713e-06
-2.47728542206225e-05
4.34607174059293e-05
4.93889710070327e-05
-1.11504979698487e-05
2.19729401043343e-05
0.000102324800537758
7.21567717432462e-05
4.61342339098185e-05
6.30275926793682e-05
9.97934056870564e-05
4.68303496442833e-05
5.57939967125226e-05
2.7570475772019e-05
5.67120381570866e-05
6.45425098465434e-05
9.81283068892162e-05
0.000105740839052171
8.08080865058548e-05
0.000122168616215411
0.000119378590868385
8.4932550467061e-05
1.07444708966305e-05
3.85675899581765e-05
4.21341392266812e-05
6.05713138903452e-05
2.25789347011631e-05
-2.5637569944546e-06
4.2732190389518e-05
1.27372444884867e-05
-1.82405316195116e-05
6.90079848048451e-05
-3.94229028588683e-06
-1.03192513025239e-06
-4.08488640313091e-06
-3.01809084226003e-05
-3.40535305392627e-05
-4.93842458187473e-05
1.4243270547553e-06
-4.66858823961368e-05
7.41820810002872e-05
5.90038717199598e-05
3.81886052465331e-05
-2.84773474801194e-05
5.2752864599458e-05
0.000103403986361082
7.54229526854403e-05
4.99159582679889e-05
8.90265847990387e-05
5.04134835904146e-05
5.92459726587505e-05
3.64670967738069e-05
6.19660109973472e-05
-1.18970786649311e-06
4.62967572187763e-05
3.02262605573608e-05
7.84939297045852e-05
1.8402968266433e-06
-6.07552823406528e-06
-5.6799831375536e-06
1.64667323476906e-05
4.31972838350069e-05
8.17222389175844e-05
4.08601452097916e-05
5.5808221396565e-05
8.82190648706771e-05
8.67941858349552e-05
0.000104224615352568
0.000134344967419233
8.68212671531003e-05
3.47581832549827e-05
7.83837128113547e-05
2.31828718151743e-06
7.07268274870943e-06
2.93219732758965e-05
-7.00588781521635e-05
2.98220580728151e-05
-2.51204886882192e-05
-4.02468082019673e-05
1.84718997378464e-05
-1.05661179138476e-05
2.49875740695238e-05
-8.98033396324247e-06
-5.04963913400921e-05
5.64606666362124e-06
3.88817305047685e-05
-2.22543074228236e-05
-4.32825180416293e-05
-8.46334114957827e-06
2.85061627842734e-05
3.53994119251263e-05
2.04306719453677e-05
2.16427721968494e-05
8.16057881386355e-05
3.66538134188511e-05
6.60080348639661e-05
0.00010740113223469
8.20781510653929e-05
0.000103125596472709
0.000130608165687165
0.000162718943410075
0.000157025392687414
0.000135800005285771
9.43576997935727e-05
0.000122411726372222
8.24113661909567e-05
8.1917787476313e-05
1.44111617479021e-06
3.96540134861179e-05
-3.15817109089118e-05
-0.000125776964929192
-9.23466848725482e-05
-7.95587691036844e-05
2.04879329810899e-06
-5.97337544195271e-05
4.23455593358513e-06
3.77363250742114e-06
-5.94165272410023e-05
5.35974185774837e-05
-1.40165186926352e-05
2.42902777331707e-05
-1.27905594995006e-05
-1.12672301559128e-05
1.62009992008635e-05
5.2999178541743e-05
8.7436284034751e-05
-5.53919125393378e-06
8.85769335252439e-05
3.13207328159925e-05
6.35911513349422e-05
9.61764810797741e-05
1.16870907813424e-05
1.07724248686653e-05
-9.37681813249234e-06
6.7084218675819e-05
2.65390802938687e-05
3.39656796008082e-05
5.54838822603528e-05
9.03308285827722e-05
5.89180884888176e-05
4.54292777557912e-05
6.30025293098187e-05
-5.15079383860844e-06
9.60149500276466e-05
1.89610294124158e-05
6.68518753112438e-05
8.7157093640197e-05
0.000107938294768578
0.000119409730248789
7.74682423013388e-05
4.49990617586658e-05
8.48770618611095e-05
4.48958115683175e-05
3.38599539694867e-05
-1.70855614602317e-05
4.85020906485401e-07
4.14969752818177e-05
-5.8134677152163e-05
-8.28250508011064e-06
-1.1793596143674e-05
-2.46488917797004e-05
2.18514802279334e-05
-4.32208660810752e-05
6.86420603462332e-06
4.77750269051165e-05
4.33978772560254e-05
6.89419453989147e-05
3.18273911239354e-05
9.00514196438357e-05
4.41632642865243e-05
1.65492971725116e-05
2.02262541326862e-05
3.5902983674835e-05
1.23996500080389e-05
-2.67091151193721e-05
5.71922853263168e-05
2.59780149491837e-05
-6.44679735488497e-06
-2.69902825197491e-05
-9.19622881340077e-06
9.47353200815116e-05
3.65628924215412e-05
4.56303858826138e-05
8.55327529262942e-05
-2.7541627634972e-06
7.1840740084261e-05
8.06698361731726e-05
7.02232334961178e-05
0.000135103567745597
0.000107370617742502
-2.68365832237188e-05
3.52439629409083e-05
3.33202262448947e-05
5.83225612244671e-05
5.088767791875e-06
2.29188460579219e-05
4.22274775888256e-05
3.11529176228309e-06
-2.84377861476244e-05
-1.11080871274227e-05
-3.81466003745805e-05
3.2806637438556e-05
3.18574733826388e-05
6.12553169285515e-06
-1.16008675891544e-05
8.93782683070203e-06
9.28149947025705e-06
3.82279615566502e-05
0.000121168888379986
7.91320809499312e-05
6.10847420574728e-05
5.52347115256357e-05
0.000125779434737695
0.00017473252832742
0.000186752513331451
5.10827840774868e-05
0.000185205076891809
0.000107737643279101
0.000103570541154266
5.07402642222167e-05
0.00011242193258364
5.70908091351872e-05
0.00010309387815246
4.74680410847747e-05
1.77392217547598e-05
-7.81665316606969e-06
-2.75546537812863e-05
-1.0217838657169e-05
-4.65921531955443e-05
-4.59809734690115e-05
-7.6239321823924e-05
-0.000108677841476479
-7.43475273682407e-05
-6.51257956180734e-05
-7.06072655853944e-05
-1.70165894350308e-06
7.33506409109605e-05
-1.42854095575295e-05
6.49973357550655e-05
6.97514361432427e-05
7.73988873583167e-05
8.42256422060298e-05
9.4856727546942e-05
9.19894597329986e-05
7.79998384854574e-05
9.49314731582585e-05
9.43924734584536e-05
3.81408258402801e-05
6.37937029981183e-05
7.21991608336163e-05
3.01956130557758e-05
9.09247296005951e-05
2.50810989798255e-05
0.000126285505197859
6.88631403010765e-05
6.90121543426177e-05
3.477244822232e-05
1.46068180749078e-05
5.2739275560074e-05
3.44670699166512e-05
-1.63987852696766e-05
3.06528218837299e-05
-8.52179182969347e-06
2.90646194496626e-05
-3.88224800465558e-05
-2.5568688033941e-05
7.09527980319755e-05
8.07297718699028e-05
0.000109440080361181
2.0453085307422e-05
2.86591275262664e-05
2.97882000683092e-06
-3.02420782340548e-05
1.46050417756356e-05
3.59162357696903e-05
-5.02025915529017e-05
-2.83541345586187e-05
-7.73517673976198e-05
-0.000133152515104697
-1.20269854338271e-05
-4.67659827546401e-05
-3.00050271630585e-05
2.00949280450673e-05
3.94572071820974e-05
6.80612843361939e-05
1.92114951495898e-05
7.23822502155837e-05
9.67051634814378e-05
6.05777309105196e-05
5.43233244404317e-05
0.000155523783182217
5.93460568893381e-05
0.000133175878986412
4.53630566028031e-05
0.000119785021308858
0.000101392070450375
6.73803686623743e-05
-8.40712329778095e-07
3.37201816919752e-05
0.000147200125474999
1.62813601628956e-05
-3.45636280672194e-06
6.1521323292473e-05
5.58917711360583e-05
2.38820945476565e-05
5.54187260103725e-05
7.92430479616275e-05
8.95508147435724e-05
8.43828049227628e-05
7.22439880365794e-05
0.000108328301774533
0.000106914107002845
0.000106307221126634
5.7245650321291e-05
2.24692563309219e-05
-7.4519657910741e-05
-6.32024468620998e-05
-3.29008609336766e-05
-4.62373443183343e-05
-9.31063131315232e-05
-2.78871107886173e-06
-4.96265669865507e-05
-3.98941935251827e-05
-1.22372090885517e-07
3.0096584161536e-05
5.71606856889035e-05
7.43027381393744e-05
0.00012026604417681
9.72257037430362e-05
0.000138429122741912
8.64211751445109e-05
0.000122540009557073
0.000105243785883007
5.51961565660168e-05
9.81603721620302e-05
3.61822904581476e-05
5.07654458782563e-05
7.67179517816061e-05
5.15689620130073e-05
5.91067118357904e-05
-4.38586207552566e-05
2.17690749346433e-05
2.54550267346264e-05
-3.272743669637e-05
4.25316918836716e-05
7.22652191527905e-06
-7.63110936395299e-06
-5.72139166084266e-06
-1.65699962130411e-05
1.9357083585486e-05
6.86105297768038e-05
0.000124072907356898
4.35702108530487e-05
8.49926997889052e-05
0.000107513958018787
8.00165320374326e-05
0.000143002660922088
4.74757524118587e-05
7.84310854517782e-05
6.58462497993494e-05
-3.68221267496636e-05
-1.69998903457889e-05
-6.86693686763509e-05
1.10284595674579e-05
-6.25755312472195e-05
-8.99919825079742e-05
-0.000164887067065447
-0.000116585831363476
-0.000100248224159512
-0.00010451293336461
-1.54004626903117e-06
5.39472283387542e-05
4.65520910874604e-05
7.81244666152733e-05
6.65890196504195e-05
6.43801148323264e-05
0.000114585927216851
0.000131620318230623
8.17415200198752e-05
8.61437872395063e-05
0.000127305501555961
0.000101019011558615
0.000135327275542413
6.12237246179322e-05
0.000128878142624785
8.49216173589163e-05
4.46542111379095e-05
7.44294795220742e-05
7.60222574884566e-06
4.77970356176816e-05
2.33048788851451e-05
1.95103205982516e-05
1.42947216530029e-05
2.64718703056224e-05
5.22025292488793e-05
-1.01734020979714e-07
-2.76196634557631e-05
4.82083571183805e-05
-1.29368462312772e-05
7.04647436452596e-05
-6.68477811627897e-06
-3.38874042988696e-07
5.48436722995006e-05
3.75354698762364e-05
6.51091922389836e-06
3.36939333181548e-05
6.68782012551182e-05
1.3043517166089e-05
9.89634305727965e-06
-1.33088756872552e-05
-6.8262583863663e-05
6.18278338733729e-06
-1.00175008177136e-05
-1.8630718362024e-05
-1.09584428925916e-05
2.35194945366645e-05
2.32947966986777e-05
6.22743530979783e-05
1.21476682208395e-05
6.13363347018339e-05
8.10116701907324e-06
7.36755973628279e-05
2.10643093645e-05
5.20701432437195e-05
-1.80388287702756e-05
0.000105908488409282
2.40872156211892e-05
4.87536734440785e-06
6.64790448772444e-05
4.19865550457124e-05
3.17215456923221e-05
8.40493257293223e-05
4.4861363970572e-05
8.43205861647802e-05
6.10085272005334e-05
6.83899785093404e-05
2.51620581460023e-05
8.47903506376478e-05
7.16807207794232e-05
6.77964105119754e-05
6.95914868249207e-05
2.77223280501508e-05
4.81571603730909e-05
0.0001002749862836
-1.454610941964e-05
3.9306106962417e-05
3.71225717494572e-05
6.13492516303428e-06
1.51766758059409e-05
1.3267713898311e-05
-6.16401314864834e-05
-7.21119447908933e-05
-4.13835839789798e-05
2.37328544836237e-05
-2.00454599130524e-05
6.64377850943386e-06
1.22772676615044e-05
-4.20447060817097e-05
2.16852609219304e-05
4.12657485939534e-05
3.43539780622705e-05
2.17759191804288e-05
5.33373319151809e-05
9.32410487372672e-05
0.000106424361499236
9.33361742241133e-05
0.000159748188860217
0.000129482578824566
9.33795724999621e-05
8.64376105493721e-05
7.29998461599383e-05
8.14103215042203e-05
3.13300168202156e-05
4.44832841325847e-05
1.98769546460092e-05
-6.96787466988577e-05
1.21774789450794e-06
1.87168877344297e-06
-5.15376696584091e-05
-6.04307337821424e-05
-3.27077619404305e-05
4.60526522709885e-06
-1.72017777098262e-05
-4.22950548015027e-05
1.928271831282e-06
-8.95691404959146e-06
1.6029742847461e-05
9.72592707538096e-05
2.08602177856798e-05
9.2721317301058e-05
7.60864075484381e-05
8.42384926347188e-05
5.90820469107387e-05
0.000119191005976869
9.14851426156645e-05
4.19395405688994e-05
-9.70359634349672e-06
7.2675544159926e-05
5.27828082889119e-05
-1.72447473647411e-05
-1.21669784101199e-05
-1.17048532325109e-05
-6.01854499256353e-06
-1.66502551911932e-06
-2.15909703829394e-05
-4.44188829945032e-05
-3.28644224128644e-05
2.17159381748718e-05
-1.10264076433492e-05
2.62856859322509e-05
7.05145815473539e-05
6.11929359051574e-05
2.79864631617234e-06
3.91148211837274e-05
9.14144676741142e-05
4.37783373862106e-06
4.14760746944464e-05
9.15868457889412e-05
3.51986442729764e-05
7.56140403918268e-05
7.21329952850821e-05
5.14583429001367e-05
5.41357878878763e-06
6.91695645768944e-05
1.86400194752508e-05
-8.79653367375112e-06
8.77405132327736e-05
4.94979143097568e-05
3.14085267153888e-05
5.93214186408067e-05
3.20383802979427e-05
3.55782007999644e-05
7.04871871647437e-05
0.000105547949061251
5.60092310049249e-05
5.38162965463868e-05
1.9652270402472e-05
1.76881413977217e-05
2.02137659864179e-05
4.28644339952112e-05
2.89566675181328e-05
3.37867771738289e-05
-1.20523457203266e-05
7.14105722231324e-05
5.11432302867714e-06
9.10439866899529e-05
4.16371861475968e-05
4.98897689223256e-05
2.12480581313691e-05
5.29252364619331e-06
3.58004888893541e-05
-3.57142228509995e-05
-5.8167824630451e-06
-9.87654394205104e-06
4.4816782752737e-05
-4.42224569365e-06
3.1625712082945e-05
1.8789002588367e-05
7.17721088251695e-05
0.000111276581627482
8.71638848623904e-05
6.30731782307076e-05
3.56943953873266e-05
1.79128662674178e-05
-3.26222876293772e-05
8.25812823932746e-06
-1.96541500554637e-05
1.73144903015829e-07
-5.1356747802689e-05
-3.31356597498699e-05
8.26576330534173e-05
-8.2557533198668e-05
-1.75860454871499e-05
4.37938468689258e-05
4.62857007689177e-05
0.000100703682588724
7.09107814417272e-05
6.45459773564384e-05
3.9373931416292e-05
2.08286799707613e-05
6.67378833527937e-05
0.000129325834064249
6.03072328891996e-05
0.000154303093928033
0.000141942912733557
0.000113704746774913
0.000123935188872273
3.96851244456703e-05
7.53566384773126e-05
4.44713901243077e-05
1.84303154956975e-05
-3.50584120150555e-05
4.6637557253264e-05
3.99068173155387e-05
-3.09877180012065e-05
8.18842852551909e-05
7.01707846768076e-05
-7.4537657114667e-05
-1.86016891091554e-05
-1.85443516716081e-05
-1.13153199719079e-05
1.16592010240614e-06
-4.61301307901654e-05
-3.64455704082203e-05
1.82921537520979e-05
2.08789647791171e-05
6.69736540862826e-05
9.33038961341074e-05
0.000134834459620806
7.89257546860362e-05
7.52380569405677e-05
5.48772195943776e-05
2.024951230591e-05
6.28076161972031e-05
6.60066118646082e-05
3.74886816292658e-05
7.61981787541178e-05
4.14681626317701e-05
8.3779131106091e-05
8.78427909809351e-05
-2.29776671105034e-07
5.82760699012067e-05
9.82164016138989e-06
7.64742743670939e-05
3.00822950769178e-05
8.28586587625417e-06
9.2545118332336e-05
6.57768554713661e-05
5.75262193047739e-05
6.24359107004185e-05
2.64413430471407e-05
0.000103320744552919
5.74593274304349e-06
2.61954986814648e-05
6.44848291778973e-06
1.46215373025622e-05
-1.28416642446118e-05
3.67432357205772e-05
-8.79608001959082e-06
5.08053698249747e-05
-5.48275552944803e-06
-3.74044143172544e-05
-1.1101780846825e-05
1.46242662815614e-05
-4.52561241870314e-05
6.54191315208313e-06
2.30446514447264e-05
8.90089583343857e-06
5.97831172936437e-05
-6.93963962019157e-06
4.63369805825442e-05
-6.04996088647382e-05
2.40995260378274e-05
1.34451115738671e-05
-4.87871659377498e-06
8.99422868999055e-06
3.52002785731081e-07
5.59786818978622e-05
6.92654068718835e-05
5.56946366021182e-05
7.59429338216022e-05
5.12101453973953e-05
9.75511431448528e-06
7.6756894520587e-05
0.000101852572867663
4.78788992056591e-05
7.69817902000803e-05
4.99703115710018e-05
0.000105264789835252
4.80137804111786e-05
0.000110286129057994
6.50385442853138e-05
2.23405855997726e-05
7.88073395148556e-05
6.96749774845671e-05
7.11634528921538e-05
7.19999295718121e-05
9.77736229397366e-06
3.65282082827733e-05
2.22883932596879e-06
3.01592783403252e-05
-5.17991386650192e-05
-1.62165290130598e-05
-1.40846176673115e-05
-5.2821824555314e-05
-4.08927603482152e-05
-8.02305698373654e-05
-2.72184873622893e-05
3.47334106662986e-05
-2.85499435614427e-05
3.36316807214594e-05
4.51461455414948e-06
5.04620745591605e-05
5.6764543182277e-05
9.84073741596475e-05
6.88488419339516e-05
6.0974757073449e-05
6.06087327730369e-05
2.83790957823509e-05
7.3160232805629e-05
9.68210138770262e-05
3.35137101977388e-05
4.25183477280343e-05
4.19329988920519e-05
3.48939549147518e-05
-1.08316665399258e-05
1.43370213681069e-05
1.15225863181393e-05
-1.48363553738953e-05
3.80736727815482e-05
-5.53247402630251e-06
9.28147184162386e-06
-8.90316802258212e-06
-1.42040294998542e-05
-1.59500749142296e-07
0.000118806875351135
7.011043814338e-05
6.93330520030455e-05
0.000142560005456358
0.000110424514536972
6.81055465702076e-05
0.000118745505428236
0.000105757512892629
0.000112547427678641
7.73925389318684e-05
0.000127294526468049
8.44869194280697e-05
1.94771975739142e-05
1.03054253612817e-05
-1.14020035218005e-05
-2.10348057530328e-05
1.71284977784822e-06
-1.69354482078789e-05
1.78608040644522e-05
3.23526844884094e-05
-7.43264162290069e-05
-3.63219262170863e-05
-5.3806779950234e-05
-2.36279698754817e-05
-5.59514509021008e-05
-5.48764659432282e-05
-2.75375049436105e-05
-2.42238654895309e-05
3.92519630290487e-05
-7.07405665176179e-06
-1.64398511990248e-05
8.26883408104594e-05
6.17298833079492e-05
5.96188799252299e-05
0.000138966886913053
0.000111565341081087
7.34173556305764e-05
9.7199409093538e-05
0.000123107019298315
5.43943635922057e-05
8.10327068561787e-05
8.2684791469284e-05
1.64391385113852e-05
3.93056443625459e-05
3.59938070614547e-05
7.07637483432858e-05
1.50831122832921e-05
-1.08994482203913e-05
6.87043799177709e-05
3.74391958173432e-05
6.06383967351409e-05
4.39051666705706e-05
6.6978267995089e-05
0.000133945239377929
3.59298183485088e-05
3.66287276481e-05
8.34614954191792e-05
0.000119143461756911
4.53234671270608e-05
2.22261463044981e-05
-4.91139466670487e-06
-9.50922236951684e-06
-2.73315519393313e-05
6.3356328824479e-05
1.60516840486712e-05
4.15547584642796e-05
1.34536341215758e-05
3.44856420200024e-05
-2.00488767806631e-05
-3.99529126383532e-05
2.2339620396999e-05
7.13835988961642e-05
5.62759958450083e-05
-5.86988401259856e-06
-3.75175393884014e-05
9.64641268861753e-06
1.10279759135768e-05
8.02588958514753e-05
2.81055681049833e-05
6.71767102118176e-05
-4.38301932832093e-05
1.22634706827514e-05
9.58277690199128e-06
3.10352378674167e-05
-3.85305216341662e-05
3.26582123391988e-05
2.76552037412951e-05
0.000101823791022158
9.92119377196054e-05
0.000109930533176143
8.63499353160669e-05
0.000112652746669182
0.000159351277381522
0.000154601571958507
8.88284555500432e-05
0.00012735067733644
9.79388173113173e-05
6.87156293348382e-05
6.03658410558067e-05
5.17703359267945e-05
4.41247956789175e-05
-9.71011335796692e-06
3.14472081425988e-05
8.07262403568067e-05
-2.35321288481208e-05
9.77324358495303e-06
1.46566748587147e-05
1.25287926480382e-06
-5.53904520705375e-06
-6.83607156869736e-05
-2.49483262045589e-05
9.0113517098256e-06
-7.97938823535979e-05
-1.55082652261757e-05
-2.19302036592328e-05
-1.51353535942807e-05
-7.30307455384552e-05
-6.53094849046491e-05
-1.34398696372735e-05
1.59100540597791e-06
7.35644824816798e-05
5.62940235544316e-05
9.1015277005917e-05
3.9361889200006e-05
0.000104430013541338
6.430312410069e-05
3.95291724458762e-06
1.84505941008343e-06
4.93492195334435e-05
3.3677455015646e-05
3.53189709330884e-05
-1.39458230848574e-05
3.62194877421146e-05
2.95191741375793e-05
-3.30798421941882e-05
6.02704013417483e-06
3.46441829269238e-05
6.82067615892947e-05
5.20083226521681e-05
8.7499644610161e-05
7.905525714894e-05
7.17634811798644e-05
5.06772620486274e-05
0.000103394215180506
4.05790105369629e-05
9.09474483844138e-05
3.96851991962064e-05
8.82138257867587e-05
3.58287656442817e-05
0.000115672532596087
4.32680896929574e-05
8.06652568439094e-05
4.22041423699745e-05
2.71447803813372e-05
5.1149477667961e-06
1.43772163915747e-05
4.19963742555298e-06
-3.41234982361521e-05
1.05849537331937e-05
-1.96017642225869e-05
4.01894063452106e-05
-3.83969854930997e-05
-1.94892658299786e-05
6.56801174697284e-05
-1.5975063227669e-05
-1.7827811544849e-05
1.47628790732809e-05
4.614124201445e-05
0.000113218606278463
7.00578760201383e-05
1.73237747234968e-05
2.83059107530997e-05
6.52567988630492e-05
2.89488116538855e-05
4.65873399901586e-05
2.06215212289521e-05
9.72018930343665e-05
0.00010549008060615
7.37276797176667e-05
0.000105917214327244
7.55247602047848e-05
6.42992884601432e-05
2.45825177290856e-05
6.11503914942218e-05
4.5899369914538e-05
7.76536880199555e-05
-4.56446707703434e-05
2.65497444029284e-05
5.91515822459785e-05
5.03469152809837e-05
3.4956832443096e-05
2.94395399162883e-05
-1.01599263097556e-05
-2.29992490576428e-05
3.60600158018113e-05
-4.74571154308435e-06
7.53315880535949e-06
5.1874007129842e-05
-5.34690999935841e-05
6.46016367493326e-06
1.7439254735621e-05
-1.01681457761755e-05
4.93027688574281e-05
6.39783947702745e-05
2.02395420848512e-05
7.03235396657845e-06
4.29732378886695e-05
-1.31983725747949e-06
6.30635253288569e-05
6.71455868612024e-05
4.07952231229934e-05
7.8131780087109e-05
7.84173704900453e-05
7.51474535428913e-05
9.68214577721813e-05
5.68344953167018e-05
4.60509894585055e-05
3.22667189354887e-05
0.000108706189712379
1.85091767539317e-05
5.92191589439186e-06
2.40563261149996e-05
0.000128412895738006
-4.85631021288936e-05
4.53028380510216e-05
5.99196209506579e-05
8.36941193766685e-07
1.88674766359777e-05
3.89644339320697e-05
2.59012933179134e-05
1.06894741626239e-05
1.49145758840315e-05
1.75824702306423e-05
2.34997809418854e-05
6.85438446333511e-05
7.07149066944931e-05
7.24369650681688e-05
4.29092746249211e-05
2.86679661681223e-05
5.61136102337893e-05
2.22525958789956e-05
4.80816165915402e-05
4.81317462312001e-05
3.58065116354204e-05
-1.54692034929296e-05
6.41214355021039e-05
3.2815414297507e-05
4.78912650431923e-05
8.21773987814093e-06
-3.57424187886572e-05
1.64232458690981e-05
-3.888433563432e-05
8.26091511521801e-06
2.78676974853177e-05
2.58909108285715e-05
5.11249758793444e-05
1.54317814121052e-05
1.01848199004484e-05
-1.67567327463485e-05
4.25633439664192e-05
1.14900098989896e-05
6.24972986538838e-05
5.78940407271111e-06
0.000112957785453213
5.77453813256661e-05
1.26476729380799e-05
-1.614905256795e-05
-8.70285269983964e-06
1.588411013434e-05
-5.3632231567055e-05
-2.59844365752582e-05
-4.84237720625373e-05
-5.67973738860557e-05
-1.52566341615773e-05
-1.08231086457018e-05
1.98864402013098e-05
1.00430448088515e-05
7.56160932064393e-06
3.6947539543284e-05
5.18752051471624e-05
7.51311532301918e-05
7.99007806753361e-05
5.43267071087355e-05
6.52621137554941e-05
1.77174415923012e-05
2.21432864838944e-05
2.80785719208759e-05
4.23835972140271e-06
3.63805906724984e-05
3.68619852173345e-05
-1.28370062280394e-05
6.27523103055258e-05
2.2056135403083e-05
8.72233629181937e-06
4.58924649590143e-05
6.96514853894431e-05
3.60728583818124e-05
9.37818619738346e-05
6.12858689860158e-05
0.000127169038964374
3.78867508934758e-05
5.76171041261413e-05
7.25336843555091e-05
-9.17637601131928e-06
-2.97484966341154e-05
-8.6696862614561e-05
-6.3830865520294e-05
-5.20061876432228e-05
-4.57666897765539e-05
4.1265745358259e-06
-5.3031384293512e-05
2.06816769372557e-05
4.63352986868758e-06
-1.78342000520089e-05
1.4527754756796e-05
3.27105962654407e-05
6.55943164959616e-05
-4.3262136442198e-06
-2.81514136303746e-05
-6.54724202126183e-06
1.63097201955052e-05
5.40370988787635e-05
4.76427258143262e-05
7.01383663833549e-05
8.20202574191158e-05
7.83656208094467e-05
7.45450101343796e-05
7.75828716272603e-05
8.53166400106983e-05
2.12104142689121e-05
1.52642347967823e-05
7.97210821153934e-05
1.25921665760306e-05
3.33948972204888e-05
9.33123863514406e-05
8.08654756283521e-05
7.76735594045685e-05
0.000101116824325993
6.19346040156633e-05
8.72174208929402e-05
9.72559974621848e-05
8.59684790366901e-05
8.18518813163763e-05
9.84473884979259e-05
5.84182979414752e-05
6.90352171279552e-05
5.34654884262434e-05
-1.81517882850522e-06
-1.08941102851689e-05
4.09842829055118e-05
-1.42744163825704e-05
4.66984043540301e-05
-5.82904868866528e-05
3.8169839230797e-05
1.14474125377905e-05
-4.09451772498858e-05
-3.46883246722335e-05
-6.78008392942539e-05
-4.06098158172547e-05
-1.1260839275697e-05
-4.25353099649704e-05
-3.17421409014386e-05
-2.91013279633144e-05
-8.86948746108415e-06
-5.62618704836979e-08
1.78668901561484e-05
6.01082265680586e-05
6.62895192023956e-05
2.36159836149312e-05
7.89966193473521e-05
7.72427936992352e-05
7.14407376445512e-05
9.23547793549644e-05
0.000118308195491813
3.45296535978108e-05
9.78561955957639e-05
0.00010696022797572
5.13840774352263e-05
8.14796418069486e-05
8.84805647887673e-05
6.29697595562747e-05
0.000121802959012602
9.71559312502477e-05
6.25071276329428e-05
3.48987063647971e-05
2.79152478625497e-05
3.95706216881351e-05
6.33974174226737e-05
5.68999529596441e-05
2.62290861437404e-05
7.03756728927852e-06
-1.69425196773957e-06
-5.38204682191377e-05
-2.49184667869342e-05
-7.18511027870167e-05
-3.21976351314596e-05
-1.96012500517935e-05
-4.33053272360978e-05
-3.52714647979544e-05
2.0013483353808e-05
-6.19620517878177e-05
-4.38271485560335e-06
2.35165220060609e-05
4.41909149009329e-05
4.24055686133553e-05
1.42448836320777e-05
5.38659848671582e-05
2.86852508334754e-05
1.31476425755785e-05
8.42269356534625e-05
2.63414491097298e-05
-1.27176000165655e-07
3.42762001055128e-05
7.79544582937799e-05
5.56826319620672e-05
5.03511304131184e-05
0.000144655831697826
6.86096439405322e-05
7.9604235311351e-05
0.000114128527991867
0.000103274959019465
8.88028738647378e-05
5.31183474884352e-05
-3.88735053173356e-05
7.48421817211035e-05
9.9543275400002e-05
3.82010309044581e-05
6.97596862302762e-05
4.84313198926601e-05
0.000101435695527835
4.18593439722942e-05
6.77180107164959e-05
1.68417314912904e-05
-2.26986381124644e-05
1.75559055535079e-05
-1.92464099870846e-05
1.65571820829253e-05
3.83155353990293e-05
2.00674377695438e-05
-6.27990097066276e-06
-2.25891471703182e-05
-2.15914394700223e-05
-2.9147559931391e-06
-3.55399960350892e-05
-1.25162036453667e-07
-1.38560234851022e-05
-2.90085521850959e-05
2.25589517959888e-05
1.91121046218172e-05
2.17675721303831e-05
7.24248129462262e-05
7.80642165957889e-05
5.10348387105976e-05
0.000102366074830567
3.86052836020864e-05
0.000101915149325636
4.84669166391395e-05
0.000113861163550753
5.34549343367185e-05
8.20036719240591e-06
4.26908970847624e-05
1.9466369282443e-05
1.2811572992033e-05
-1.85624782081337e-06
7.29075750354996e-06
1.10982993283146e-05
-5.01744245005727e-05
-6.66633810551422e-06
4.44857684145198e-05
1.75770743204007e-05
-1.18617789199227e-05
-5.66784623561803e-06
5.07344389275734e-06
8.81312909263958e-06
8.24483204556126e-05
-7.72848045729199e-06
9.42246467999318e-05
4.86523010944406e-05
3.01326497771522e-05
4.98177319346385e-05
1.84233630722828e-05
0.000129027441346975
8.97696928023925e-05
9.39712660465313e-05
-5.84305197322384e-06
4.78241193377241e-05
9.67534599999556e-05
0.000105036037077962
7.28240030384742e-05
2.29267725469896e-05
1.26896040892648e-05
8.98487434542041e-05
3.79448285704492e-05
4.13974575199628e-05
-5.30820897158135e-05
2.7387407493597e-05
-5.8224562505915e-05
-6.66520584093394e-05
1.31082209039538e-05
-1.73415261606891e-05
3.07978530389849e-05
4.26201917813811e-05
6.00303027690823e-05
8.51426283962815e-05
9.77344858619639e-05
9.35782527787515e-05
7.21269205541689e-05
6.82713298912154e-05
-6.57893537346663e-06
4.27469502003908e-05
-2.3070816282313e-05
-7.70487693884408e-05
-5.44211970685898e-05
-7.59579336479597e-05
-6.59032872380561e-05
-2.64942244172621e-05
-5.80943021188198e-05
-8.37563642993565e-05
-6.24010683332198e-06
5.16523202933884e-05
8.14479332469019e-05
6.57889481700015e-05
0.000199733780537249
0.000100473260272221
0.000136976044261702
0.000104505232589453
0.000140374123106431
0.000174723684372951
0.000133193093662773
6.90095793126151e-05
9.11120215709258e-06
5.18663777140103e-06
2.29558442235318e-05
-2.78254096469305e-06
3.13072566845199e-05
3.31707350164721e-06
7.79861053789005e-05
1.09169552340436e-05
6.11643988932444e-05
-2.50550458301946e-05
2.31636144464484e-05
1.20647618055118e-05
2.2141953072186e-05
8.86828063073732e-08
9.35042401396522e-06
-1.02918774019242e-05
3.58870029692952e-06
4.77157187458105e-06
-3.36922635477433e-05
2.36140719143132e-05
-3.84559209680674e-05
4.7607102767743e-05
2.6736665171175e-05
3.47374487906817e-05
9.86974115304911e-06
7.41476481082416e-05
1.60774308920599e-05
-1.25965760646404e-05
-6.20032993836729e-06
3.29566652856995e-05
-1.90262140621513e-05
1.15147851470294e-05
-1.34510679751769e-05
1.75966720687768e-06
1.20484488713904e-05
7.58048469741185e-05
9.24882726994576e-05
7.48279233671854e-05
9.75541192111877e-05
7.0513572011483e-05
6.16354184648906e-05
0.000106688761780249
7.22155730967341e-05
9.2014575251685e-05
7.52732116864263e-05
2.19482400113388e-05
-1.78611977503098e-06
8.63740423244487e-05
3.868457111315e-05
3.06887062528941e-05
-6.06905105123791e-06
-1.85840202830081e-05
5.64491151656087e-06
4.32457455570021e-05
4.77911379907966e-05
-6.21791010082239e-05
8.77512954110188e-05
-3.69537922311495e-05
5.15362776877412e-05
3.59961246772001e-05
8.35580735844724e-05
1.90777885792759e-05
2.71509469648207e-05
-1.7111021584729e-05
-2.49001872191294e-05
1.91825739460709e-05
-4.45501610122367e-05
-2.39929833950711e-05
3.7968545544784e-05
-2.64394496782481e-05
3.91805889618228e-06
-4.98061232249075e-05
1.1817508863429e-05
5.69440911510357e-05
6.29477574345828e-05
-4.6010179681372e-05
-2.02104145719428e-05
4.72809014444113e-05
4.24204217075193e-05
-8.0484556343705e-06
7.26457943650041e-06
0.000100951695947546
9.90805267208628e-05
9.36666944767665e-05
4.89867371499952e-05
4.96007594213399e-05
9.14866076085561e-05
6.43060417427486e-05
2.41465995670605e-05
5.40294427672421e-05
0.000108903717663027
1.45145877042465e-06
2.4628425192557e-05
8.65330176172142e-05
7.84062748518589e-05
4.31182762944534e-05
5.40295848968833e-05
8.77119965904933e-05
2.11505013130216e-05
-6.24955387190726e-07
1.31109214740004e-05
7.35681761948705e-05
6.283002668679e-05
8.85079934826095e-05
2.73345445415901e-05
-8.35050230121206e-05
1.9211385942626e-05
5.83278782935439e-05
-4.82421309721029e-05
-3.94346459058482e-05
-3.19551643232871e-05
3.31800881827344e-05
-1.17990911306921e-05
3.22800331766152e-05
-2.29998091139517e-05
8.15331088514242e-07
-4.59935228704786e-06
2.06403116867936e-05
2.29846552739029e-05
3.8117399948363e-05
8.31641470293974e-05
8.16440977683789e-05
1.01471513537805e-05
5.22529122862489e-05
-3.16191592084728e-05
4.05821196894277e-05
6.49747948196372e-05
3.20510825592227e-05
-1.21564280720393e-06
-6.63378609069442e-07
3.74412148712114e-06
6.21471906609414e-05
-1.13850725399358e-05
-1.98594601591324e-05
2.008481106679e-05
4.428305972385e-05
1.27618387146904e-05
4.13080048767335e-05
0.000118512886940745
7.78804203458365e-05
8.28753552494024e-05
3.29637096339949e-05
7.94991160789068e-05
9.73631511511234e-05
5.91188477298605e-05
0.000117684769629169
0.000128731425956422
0.000123094169205954
5.05656809996334e-05
8.17586709313137e-05
5.53601100842726e-05
1.52305971614158e-05
-2.36968673933895e-05
-1.81602088034153e-05
2.55678747488626e-05
-1.14134951459379e-05
-3.07378170775963e-05
2.65500319225828e-05
-2.29734343983607e-05
2.27802307981367e-05
5.08423967247437e-05
5.81741479383558e-05
4.7414155951932e-05
8.00542291963073e-05
0.000164089493719642
0.000108236254285135
3.25220982916274e-05
4.30227241717262e-05
-1.28468287585225e-05
-4.89554801203203e-07
3.92236356863296e-06
-3.80298013047663e-05
6.46119806085488e-06
6.36995756752122e-06
-1.66463007651744e-05
9.31069369974939e-05
1.46687522383946e-05
9.16583591694244e-05
3.47465848372466e-05
0.000105405345158667
0.000165964223121858
0.00010493523682535
5.56935025486033e-05
-1.57458249884262e-05
6.83251978296684e-05
5.46142519746952e-05
2.40666340173653e-05
2.77944482342733e-05
-2.2619094860725e-05
1.45451991525262e-05
-3.23176096626981e-05
4.84996560564721e-05
3.48588910166527e-05
4.45962041759146e-05
4.01251777334435e-05
4.44804814914993e-05
6.10251808066762e-05
1.18182243178999e-05
2.52886328036987e-05
5.96033049623448e-05
4.98264763706463e-05
7.20756374130147e-05
2.60852779532673e-05
3.35460773017798e-05
5.0852574077911e-05
5.1021447491429e-05
2.46663535956917e-06
5.37376163966939e-06
3.28030471246551e-05
4.10466303149834e-05
-4.37571324225142e-05
5.52006371797418e-05
7.82710078702211e-05
-1.28078992396182e-05
3.32456195301063e-05
-1.08331944427091e-05
1.96212081399483e-05
5.81043530481818e-05
2.625867442589e-05
6.87058003332016e-05
3.25082595493106e-05
1.22345937082307e-05
1.92329994885489e-05
-1.46601657133234e-05
3.74432143591475e-05
-2.67480630355173e-05
-3.10416470216356e-05
3.35416676077312e-05
2.01298688440209e-05
9.80318143397597e-05
2.56603236887692e-05
4.95149691649283e-05
9.29839612253904e-05
6.42630739707559e-05
7.63845487446628e-05
8.3197384733733e-05
1.01632320576926e-05
6.70471475616251e-05
1.01402097589323e-05
4.79307873365809e-05
3.34888778718481e-05
3.83444984001871e-05
6.18767218797555e-06
0.0001095848931428
6.07414915257597e-05
1.64717499486578e-05
2.06016599573117e-05
-9.59047694637393e-06
6.63359239363008e-05
4.04562191802895e-05
2.21047932683986e-05
1.56872532945009e-05
1.72747891750496e-06
5.46157295008519e-05
-1.79103641830431e-05
2.04554412828664e-06
5.39890637187302e-05
1.26748676958844e-05
5.05149994099424e-05
3.54974941630737e-05
2.62166888795849e-05
3.49909014441846e-05
6.71550377345444e-05
1.88209156785637e-05
3.06593792349375e-05
0.000109203707522486
9.12894622755207e-05
3.88326063132728e-05
-3.25186263939353e-05
5.89316305342035e-05
3.14129243053668e-05
6.27507951659751e-05
-2.94194564879136e-05
-5.79742560856481e-05
1.3549662236118e-05
-5.4171816921774e-06
4.82060180780476e-06
2.95060674796435e-06
5.67595058828054e-05
1.43579051345238e-05
5.55682085546268e-05
8.69336775706381e-05
5.22015681875115e-05
7.65316799033381e-05
1.3204159526061e-05
8.28188870401602e-06
3.99271806213948e-05
4.05447152557379e-05
-3.50709984560206e-05
3.44546950120309e-05
1.66582857352468e-05
9.35964213753884e-05
6.43263202312513e-05
8.0295423913489e-05
0.000130627026174971
2.22129965189469e-05
7.83373195668694e-05
2.52890324687423e-05
8.2599051942102e-05
3.91857347585644e-05
3.26826542143445e-05
0.000159950091397184
0.000124801092957942
0.000100891370391954
0.000100795528285641
6.38929418354748e-05
9.35446010235839e-05
-5.06630430110898e-05
3.48961737280837e-05
2.22014743701066e-05
-3.53348427206523e-05
4.1726870683584e-05
-4.52938371922524e-05
-2.70929590298611e-05
3.14710421423098e-05
4.59690229054343e-05
-4.56743370089227e-05
-3.31772870656621e-06
-2.32962579315763e-05
-2.8024016529542e-05
3.350324459734e-05
-6.54161630687415e-05
-2.27820921597029e-05
3.37774668443172e-05
5.78132238523299e-05
8.32624260103653e-05
0.000105062310343738
8.23297614184216e-05
0.000149743786274852
8.4932412672623e-05
9.00915666723703e-05
7.57611521677932e-05
0.000117844317161354
9.63737233087169e-05
9.72127552162587e-05
7.61964720688446e-05
9.17405347034542e-05
5.23406679051382e-05
3.88627101390556e-05
3.10315007865018e-06
1.57719438828785e-05
2.5823260823449e-05
1.14003814957072e-06
4.06265684122967e-05
-1.81905942097846e-05
1.28826119836028e-05
2.99733864537619e-05
-1.21357546713749e-05
-4.15454825985114e-05
-6.45339079791355e-06
-1.55329318762205e-05
-2.50744055573166e-05
-3.48632967320696e-05
-6.02566024745423e-05
-6.21767316487166e-06
1.35958946880656e-05
9.36869803796253e-06
1.46391664867761e-05
6.64248305265299e-05
-7.0528183405155e-06
-1.75225568541204e-05
2.52388009105113e-05
5.37316548057033e-05
-7.41899584122145e-06
3.05478816986721e-05
2.68171233268933e-05
2.00647361070332e-05
6.1472599189165e-05
0.000103064121977579
4.48480660664863e-05
8.25785801931008e-05
8.54950559985333e-05
8.15911322014146e-05
6.09932622856105e-05
2.10842284792513e-05
5.5504152106983e-05
2.01569086107539e-05
2.03150668256326e-05
-5.68579086607229e-05
-1.21088213078145e-05
-3.80637365144184e-06
-7.99785514052817e-06
-9.17524517587395e-07
2.84611417671478e-05
4.32311471089907e-05
1.53376193342613e-06
2.11350922002945e-05
0.000100668378086548
0.000117850450582292
9.91873773666758e-05
9.37874270936761e-05
0.000122679178973313
7.92085291551722e-05
1.06446953967893e-05
3.62436463454904e-05
3.15814773159809e-05
3.46691226345684e-05
5.32151278822283e-05
2.97600000774854e-05
-6.98214117381906e-05
-2.95635459390641e-06
-1.62352030393792e-05
-6.39930254075e-06
3.90288001397069e-05
-4.77452074990099e-05
-7.72276967982702e-05
-1.4318673832484e-05
-2.7956634316138e-05
3.67611892584612e-05
4.70129515545625e-05
7.43469034631431e-05
9.93463878729082e-05
8.39269349740425e-05
0.000161650773962855
0.000130571403540917
9.69715463547421e-05
9.51672420410962e-05
2.93168111461142e-05
8.03412520410995e-05
5.49639641378531e-05
8.75287605119264e-05
9.23629400225858e-05
8.07316042168285e-06
-1.16326767916018e-06
-3.48517689471448e-05
2.38472764783791e-05
1.99361985389458e-05
7.0940471591292e-06
-2.81235294862055e-05
2.04699346741928e-05
6.51890332137008e-05
5.77573596607884e-05
9.44526609543471e-07
-2.07861888138473e-05
6.92230654407347e-05
-3.97684209938453e-06
1.23758449889635e-06
3.18660755900397e-05
3.64289336967724e-05
3.60978107866216e-05
4.45041222941674e-05
5.73704308781789e-05
0.000100267566237534
0.000103786799700656
0.000105537751174931
7.84929022847257e-05
4.66678554541828e-06
4.21312404656779e-05
8.25820032093989e-06
1.2739848562234e-05
-5.0842988579466e-05
-1.75284855674625e-05
9.91868069528998e-06
1.15074750022537e-05
-8.52816390102945e-05
-3.26368156635872e-05
-9.79553878968529e-06
3.66862192192829e-05
-4.32742215946628e-05
2.97053701632442e-05
4.28158184312114e-05
4.52557270273783e-05
3.3634106864491e-05
3.81443991992331e-05
2.62956792136911e-05
3.20709241004681e-05
0.000105809678111832
6.74910423953253e-05
7.02267657887509e-05
0.000105771884606127
2.43299844536797e-05
8.40095652752526e-05
3.41738821315536e-06
5.03864077333634e-05
-8.1069612287084e-05
5.3614900815357e-05
-5.27362256642967e-05
1.88208952840245e-05
6.78565731884596e-05
4.26954013367406e-05
3.6240716145067e-05
4.2865758968805e-05
6.2705762266781e-05
8.48684188659218e-05
1.42641378318796e-05
0.000100161920965752
5.31158561699946e-05
7.33573533545489e-05
0.00011176806803829
5.00235222126622e-05
3.7354974378711e-05
6.10112520238996e-05
2.6032128746341e-05
6.85635086906882e-06
5.89368896278288e-05
3.07701845302621e-05
2.28813786596281e-05
7.92582073751094e-06
4.85126886576357e-05
-7.44845459264365e-06
-4.07581170847085e-07
3.53394818089529e-05
-3.22943077421877e-06
1.72603253488803e-05
9.46370244439117e-06
2.03513236218144e-05
4.95977065086122e-05
7.29580644369331e-05
3.92171752200977e-05
-3.9821735796656e-05
0.000117244552380879
4.5690318068436e-05
8.09216790203035e-05
6.03190546133149e-05
3.45968192865451e-05
7.64484579588169e-05
6.4909458279378e-05
9.05808344752077e-05
7.52785194324699e-05
4.25891169832509e-05
1.85379048570564e-05
8.35986733504622e-06
-3.03028466215035e-05
5.1537494662081e-05
5.35085826216763e-05
3.37129437953974e-05
6.63631914865311e-06
8.6629460639291e-05
2.85312188986652e-05
-1.07312901155962e-05
3.9370256429989e-05
5.78629532392688e-05
-2.43792838559761e-05
6.97616690024976e-05
3.74619573537569e-05
4.46883189530085e-05
3.7566980214164e-05
5.54595871228083e-05
7.52695492908748e-05
3.19803950712719e-05
8.05979132253324e-05
4.83039829117019e-05
2.07914239787675e-06
1.56473431910703e-05
-4.688798954166e-06
5.50864359589668e-06
-3.17240097316349e-05
1.80571724433501e-05
-4.42763424757613e-05
5.32252853260737e-05
3.93806507779417e-06
-1.11308175251112e-05
4.53320871668155e-05
6.51730256733528e-05
5.60558690136969e-05
0.000116304518261215
0.000130866424664572
0.000164128869298031
9.6767409382368e-05
8.08957124886745e-05
0.000126046329172462
5.09821169120985e-05
9.74966061217192e-06
5.77284296110711e-05
4.58726028832828e-05
8.80632202035421e-06
1.02070415254214e-05
1.06133395573409e-05
-1.39239678599982e-05
-3.33519000729676e-07
-2.1141153364107e-05
-1.2728524744155e-05
9.11199319569424e-06
-1.39040208244312e-05
-1.4800463652978e-05
3.47396395124394e-05
5.4514951755316e-05
6.38556292853978e-05
1.36776748424296e-05
-5.13961297915157e-06
7.89780385776239e-06
6.99002174971133e-05
0.000111166676267519
6.00848856471779e-05
6.10585644822333e-05
-7.35164585974973e-06
3.1940590114409e-05
6.58183847797154e-05
4.78773082102506e-05
4.450669170469e-05
-5.68008379248995e-05
-9.58202579816294e-06
-6.40584031611235e-05
3.22460037084699e-05
-2.45332565496975e-05
-7.15922802835802e-06
-2.70097332299385e-06
1.11138367504104e-05
8.72071999469182e-05
7.48775535948726e-05
6.67792331599833e-05
0.000134934654970495
8.76871638005616e-05
0.000147579685491202
9.13134479071263e-05
7.98082186678732e-05
4.63732079907468e-05
5.86991817847717e-05
8.3870389437608e-05
8.86218324731693e-06
4.17269685022583e-05
5.52983293539113e-05
-9.2886320702283e-06
-2.39470795175552e-05
1.90893743088619e-05
2.49693608226631e-05
-3.90046033733494e-05
2.03069267310564e-05
-0.000118553004123528
4.42159565253233e-05
7.96266822831088e-05
4.55415684134349e-05
2.53852941135396e-06
2.49846995449376e-05
7.124529339549e-06
4.7667650180356e-05
2.5828808601771e-05
8.6818415663283e-06
3.31362461610161e-05
2.19127324966616e-06
2.82990433338926e-05
9.02499997279716e-05
1.67239369747319e-05
6.44150968138427e-05
3.97818126936856e-05
4.13480057893857e-05
-1.58423785822958e-05
1.64303398252704e-05
0.000107991228742967
0.000115689721597599
7.02134449456071e-05
0.000142326816743109
0.000105605088635496
7.7530294941301e-05
9.20295076031822e-05
9.7521270566935e-05
3.54971736261808e-05
8.42423632250133e-05
5.42437837096285e-05
3.92830107206164e-05
3.47851937728663e-05
6.52527351078462e-05
-3.73738322903601e-05
-2.39033986084161e-05
-4.58691111398731e-05
-5.60440160343816e-05
-1.1243126436932e-05
-2.34162689037545e-05
-3.86927672978467e-05
-5.26954561476298e-05
2.23062984695893e-05
1.75259459564903e-06
-1.48564604841821e-05
5.47234745661691e-06
3.35148226148429e-05
4.88410581458832e-05
3.97977212396382e-05
0.000101817736174591
0.000122499410934585
7.44038678422674e-05
6.2545519850631e-05
5.91290223352942e-05
6.82753593335209e-05
1.451932267767e-05
2.21358908578755e-05
3.774611523546e-05
1.376239999617e-05
-3.54914764898688e-05
1.60775542538332e-05
4.15663141490634e-05
4.23086559102532e-05
-1.30436139603562e-05
-9.22186087190083e-06
3.48905037721742e-05
-6.33741139888162e-05
2.88522903348643e-05
7.90965926565805e-05
1.57976864037757e-05
6.86910837995181e-05
2.06872372761886e-05
6.18752694011804e-05
9.64157420533005e-05
0.00012862175450991
0.000120435542311465
0.000103685329092106
0.000135975330547033
2.45133271941535e-05
8.4271260717126e-05
-2.5306093520501e-05
2.18641035443794e-05
-8.86392231992613e-06
-7.08043754108119e-05
9.4170397744321e-06
-5.82961688069627e-05
3.56743557743698e-05
4.65213898424476e-05
6.44848448430098e-05
4.457374693846e-05
5.37204776800775e-06
-1.42070275974536e-06
3.40117826417501e-05
3.27965026178e-06
-3.38513107666271e-06
2.84630952040578e-05
8.76245493132489e-05
2.17369875835048e-05
6.50307490250007e-05
0.000109322935800726
7.78587328676525e-05
4.27670636766568e-05
4.69537291111313e-05
5.01963338079261e-05
5.56960394658057e-05
0.000101161203981997
5.7228186894652e-05
4.99428108291277e-05
4.8837973978389e-05
5.11969317466619e-05
3.55556945395151e-05
3.33443583879119e-05
-1.32202946851245e-05
7.29588548435217e-05
3.45627379067205e-05
2.3510439821943e-05
1.22119563582702e-06
7.25698632496389e-05
2.25470346127858e-05
2.00425662370548e-05
6.33782010238022e-05
3.01382445055767e-05
1.31661394739548e-05
0.000113527152070839
1.74725061909502e-05
7.51881297272103e-05
4.17913800871743e-05
9.37770744477898e-05
7.36068611609899e-05
7.99234122097714e-05
5.067808769467e-05
0.000132108880275721
7.4859203364404e-05
2.96713575673754e-05
-1.52162404524604e-06
6.97933047182394e-06
3.30062461068985e-05
4.65967642932319e-05
9.22204016582881e-06
-1.25037989520761e-05
2.78244559705214e-05
7.14905154143249e-05
9.46640588357858e-05
4.38440774922784e-05
0.00011511647512314
5.00773439843984e-05
-4.02575280213738e-06
3.6479628270052e-06
8.96784224542899e-06
1.69356310269749e-05
4.77181642436296e-05
-2.99133815429409e-05
7.6054152893149e-05
-2.0385300302058e-05
-2.56703697663663e-05
1.38784605362148e-05
-7.81620441692439e-05
-3.20431771944151e-05
-4.04252770241456e-05
4.18157040305351e-05
3.62812498804835e-05
6.92809019270948e-05
5.24474400808884e-05
5.09743956497114e-05
7.10699756601163e-05
8.91211412621364e-05
6.53012361606054e-05
4.59821856773971e-05
6.94514328201841e-05
8.91424230279039e-05
8.17308228991018e-05
6.37293115805732e-05
0.000128859882099546
0.000114994373598422
0.000133256852296146
6.75240645443966e-06
9.47447911557726e-05
2.00713293083862e-05
3.97161725897695e-06
1.01661608604742e-05
8.78912633906921e-06
-2.62923837854147e-05
8.11216159225673e-05
1.99870014270775e-05
4.71422866888266e-05
3.46731827923314e-05
2.4563960460395e-05
0.000120807612196339
5.74345448585086e-05
0.000118317230242815
0.000103122292615452
4.56630001553186e-05
6.04654401181894e-05
-4.88702646476186e-05
7.67210933260883e-05
6.11500568493273e-05
-6.81961238640188e-05
-5.24849322765102e-05
-2.07633883771801e-05
-7.41729756046211e-05
-7.9829700883542e-05
-4.23770251590058e-06
-6.39459058166462e-05
-3.309533896361e-05
-4.49680377332587e-06
5.41988940433615e-06
5.89143331844324e-05
5.14694592675938e-05
0.000120219775150286
3.81018068196744e-05
6.2521857505012e-05
8.86526667006655e-05
6.65670248750572e-05
9.45018534307717e-05
0.000107705406863906
0.000107261564538569
7.47472438603998e-05
5.19134727791329e-05
8.30164803673479e-05
8.49963718211687e-05
0.000103974073272586
3.73119098107832e-05
5.76146938074935e-06
4.76507964556075e-05
8.65328413894029e-05
8.51341703014559e-05
4.54976292398435e-05
-3.26564511307067e-05
4.65617232781897e-05
4.72099884070733e-05
1.35164165653061e-06
3.60290649296313e-05
-3.95186957130791e-06
4.55753558800783e-05
8.77122612655889e-06
4.71139958838327e-05
8.19461809889395e-06
6.26142315066175e-05
-4.45237799766015e-05
-2.41994037283196e-05
2.3350417332275e-06
-2.38120441554194e-05
-7.24936479921119e-05
8.73951395332855e-06
-2.50617092928368e-05
1.180775087857e-05
-4.65305821304758e-05
1.22106277193345e-05
2.91215518792641e-06
2.05317552484064e-05
-3.16141231752142e-05
2.37040262200253e-05
1.31658838794632e-05
2.18428074129934e-05
2.77900069640802e-05
5.66549706411177e-05
4.367171835821e-05
7.96829218369962e-05
7.64480284153438e-05
0.000121598608440519
0.000111171154981389
4.52193757444105e-05
7.70273953822194e-05
8.1824676294264e-05
0.000101784197113367
0.000124574532443584
9.59616525037337e-05
7.35205135556407e-05
2.05264477926651e-05
2.18132433022122e-05
0.000101266706647782
5.1889261511002e-05
-3.69392525811885e-07
6.97146773287537e-05
4.23615644240889e-05
9.2442865937329e-05
9.06411876427119e-05
9.08541386253116e-05
-6.40319761000725e-06
2.78277575458313e-05
6.10825182946321e-05
-1.33606039813783e-05
5.0344416372003e-05
-5.78009056983774e-06
3.22749630345039e-06
-2.59868022966888e-06
-2.80152339900463e-05
-9.24317675876289e-05
-5.96626037609019e-05
-0.000101993033279207
-5.83617572988616e-05
-4.74918680292423e-05
-1.20581911742465e-05
4.55495624423309e-06
4.63913884757401e-05
1.96823326179214e-05
-1.00323091106127e-05
3.84859912530074e-05
2.65018261207937e-05
3.87416610632048e-05
0.00010961309592425
7.0074316514217e-05
7.38974015841368e-05
5.31315481182572e-05
9.0599296045385e-05
7.10346172109693e-05
9.87665679068327e-05
0.000141486990064922
8.51972411577593e-05
8.97582995273347e-05
0.000111599922833171
0.000138970092256211
6.1531161735406e-05
8.11574586383397e-05
7.70029708445318e-05
1.30133773096587e-06
1.57350952985191e-05
3.61742315058726e-05
-2.33391154529268e-05
3.58734897117579e-05
-8.63129296919097e-06
-6.52872986717182e-06
-7.19463962372039e-06
0.0001096385867756
-1.57992241453785e-05
-6.44921638870206e-06
3.50867847656652e-05
-1.03594193337084e-05
-4.65297153105515e-05
-4.15093724739522e-05
-1.99028375967945e-05
-2.14085157952054e-05
-5.19968332958831e-05
-7.68268676608937e-05
-3.19902747200618e-05
1.19717069654711e-05
4.22191928116943e-06
-5.35393118508866e-05
-3.63198999503586e-06
4.83215513646598e-05
-2.27098015499028e-06
2.53931142930249e-05
3.99865359769006e-05
5.69264101300385e-05
9.68418686749107e-05
8.80713039028985e-05
5.56947159383452e-05
8.03130466776598e-05
8.86377613582048e-05
6.94343213231615e-05
0.000142836497391474
2.75437937024032e-05
7.2188442016249e-05
6.99577441486023e-05
0.000145249923621157
6.36532797989339e-05
6.66886237898431e-05
7.9492093304893e-05
2.18098613306246e-05
2.74757195820641e-05
2.76772368537821e-06
-1.01496521867391e-05
6.09478210883954e-05
-3.60411021836e-05
-1.19139308616255e-05
7.57188112747078e-06
-9.51045158993689e-06
0.000116787008464523
7.48394040774043e-05
7.42088829529693e-05
4.35082330164362e-05
8.89703947806094e-05
3.73894799356843e-05
8.11856676726372e-05
7.13231311381769e-05
9.55613372623452e-05
-2.72745279309121e-05
-4.04398820834338e-05
-4.11442779675911e-05
-3.79766874884937e-05
-8.62232385325763e-05
-3.39234464931914e-05
-7.58404492886468e-05
-8.74107865521374e-05
-4.19293719534183e-05
-3.22347082921786e-05
-2.27001869904702e-05
-2.30003286197152e-06
-1.44684253136519e-05
-2.80293523371225e-05
-1.9980185098605e-06
5.17012843999641e-05
0.000118282255380845
0.000113941391885642
0.000108035981541185
6.39365465725163e-05
0.000190545095447006
9.00578676195045e-05
4.97030065915768e-05
9.17008017106864e-05
6.09996375861945e-05
9.73154435369387e-05
6.36374935278272e-05
-3.59031113790639e-06
2.74664388024358e-05
4.14201418093435e-05
8.45127421903473e-05
7.23500253493254e-05
7.8584689500712e-05
0.00014782215393966
8.31023455984247e-05
7.15011277698073e-05
5.44536325969256e-05
-2.61399636119712e-05
4.16303049684821e-05
3.10192083325139e-05
-2.65947756500938e-06
-8.89269917308411e-05
-2.83719818737762e-05
-1.50595874706159e-05
-6.00125013607207e-05
-2.39638055521234e-05
-5.88381651504888e-05
-7.13601772460848e-05
-4.20216923298327e-05
2.74984718524208e-06
2.63729074883102e-06
4.58597389829252e-05
7.27488470498467e-05
6.47840108088293e-05
0.000107812315663786
8.32719633422612e-05
8.23016103384787e-05
3.79354836683729e-05
0.000153711802255022
9.96123948250796e-05
0.000110555945274823
0.00016944469807526
0.000114059175752677
7.7987500901977e-05
0.000123759677189025
3.46198668332295e-05
5.47846851272359e-05
-3.9387408486263e-06
-4.61527214305897e-05
-2.36570895678153e-05
-1.30009362671929e-05
-1.05848596135935e-05
-0.000111712543725325
5.03087342650939e-05
-1.46241993471044e-05
8.09797717928688e-06
3.68998982824532e-05
5.05798911959633e-05
1.80766430003547e-05
7.29844356991894e-05
8.06389637112702e-05
9.09878204327676e-05
0.000150046681490409
8.84499478167098e-05
0.000139910620508567
0.000130594374285296
8.91547637610297e-05
9.13056460537752e-05
6.93193138267205e-05
5.25812421991362e-06
-5.35681764097434e-05
-4.35343558222323e-05
-7.99100955161562e-06
-3.00520258993265e-05
-2.76810458541072e-05
-2.19860574718036e-05
1.67877323707847e-05
4.75170766266864e-06
-5.47025672284752e-05
3.85428703270681e-05
-3.4053049440878e-05
3.60330530434934e-05
6.0595861605761e-05
4.01480389286593e-05
1.08624173575034e-05
5.37068778352365e-05
4.18751158820032e-05
3.07557034310259e-06
-6.84313061428905e-06
-2.43316207794323e-05
4.28333967453716e-05
6.36458967615372e-05
4.67887912115242e-05
4.67110537782824e-05
3.03969846064204e-05
1.99194024049547e-05
7.01603142686109e-05
0.000111558682070679
1.93475621316317e-05
4.5522548694723e-05
5.30432000917228e-05
6.50080297840762e-05
2.43617411431939e-06
3.15412241066832e-05
4.09474462092265e-05
2.92725030557489e-05
6.14830927162734e-05
6.75015722603169e-05
5.99105862316465e-05
1.83720506032419e-06
6.19625410945253e-05
4.91167989630818e-05
-4.23512509792271e-05
-3.25809549235355e-05
4.94287571658942e-05
-5.31030012543448e-06
-9.9365459137207e-06
1.28757508750121e-05
-3.15684007690201e-05
1.66692643481636e-05
2.1061946866256e-05
3.73490044696586e-05
7.7599528812101e-05
1.29322800961619e-05
4.52980024871211e-05
6.17009393630055e-05
7.5887531243622e-05
4.43511949842357e-05
4.09225909862371e-06
-2.42838413022445e-05
1.93250325713919e-05
6.60191079015502e-05
4.29221061639341e-05
1.45581317068874e-05
-1.73944119265041e-05
5.91797126029281e-05
2.39635124496625e-05
3.44495267229489e-05
-6.26833306106831e-05
-6.21754990765569e-05
-2.17585607924176e-05
-7.73720596661989e-05
1.8949935184569e-05
-6.07174495333738e-05
4.31927297509565e-05
5.18202448333997e-05
5.67148904661569e-05
1.36701744120215e-05
6.21320088965554e-05
2.57899262801354e-05
0.000189680350460056
0.000124190448826444
4.29716404398939e-05
9.31105401382174e-05
7.37263807042637e-05
6.05111698960167e-05
6.90540197429761e-05
3.1978272354875e-05
4.27138992426682e-05
9.33602301792945e-05
-6.94270953978855e-06
7.38803649246993e-05
8.11283578278584e-05
6.4535181397906e-06
1.53010037592521e-05
-3.95872609935696e-05
1.72262726769174e-05
-1.85940436609998e-05
2.96542787129052e-05
-4.79071949184249e-05
-2.88439643728738e-05
-2.820907477424e-05
-7.877953371934e-06
-2.68924478866225e-05
4.93662601334162e-05
5.14105701450657e-05
6.2049633034242e-05
4.3562920059002e-05
-5.2678204251761e-06
2.6782183728981e-05
-2.05049476494704e-05
5.48618589524469e-05
3.79547809866625e-05
1.29240127264167e-05
3.32044646442874e-05
-2.03119134912724e-06
-3.24102074051072e-05
2.58913729614297e-05
1.7282289298662e-05
6.92970023008036e-05
-1.46617322661722e-05
5.17107183013577e-05
3.4863831400659e-05
6.33889934642152e-05
-1.76459692842569e-05
3.40627370265988e-05
2.66794171614523e-05
7.87635520021339e-05
3.99579403936013e-05
5.67616808598882e-05
3.67768848632226e-05
2.97226904443201e-05
2.8053085371251e-05
3.48026406517809e-05
0.000141604717080617
0.000115323740827171
0.000101670351628288
1.47538179775613e-05
0.000118892609369295
0.000115878598307019
5.7859283040235e-05
7.10569252174891e-05
4.62806927072345e-05
5.33277783069578e-05
4.01520164843132e-05
6.80975947861704e-05
4.25399305665506e-05
9.13943146978845e-05
6.05489450854897e-05
-1.2443092725787e-05
4.51994209476073e-05
0.000120698367487997
2.80049754802357e-05
-3.3363995294668e-06
3.23983572394607e-05
-3.01916250629235e-05
1.45343716106547e-05
-2.70427471435033e-05
4.81293172390105e-05
1.41448235204129e-05
-8.73957696254308e-05
2.71827487865151e-05
4.87788153836491e-05
5.82991555705067e-05
6.98870019335518e-05
5.86776038262081e-06
0.000117696101625003
7.49521732556153e-05
2.10187852682703e-05
4.24581181194278e-05
6.73433280446952e-05
5.58368196628652e-05
7.69282534932688e-05
8.18512077053777e-05
8.15642282702216e-05
0.000128266074232069
3.03708743567139e-05
6.41219661780401e-05
6.25408334334497e-06
4.35935228746197e-05
8.49317973279442e-06
2.54373299938034e-05
1.56453086483084e-05
3.96625687340211e-05
3.08304864436832e-05
4.45626361738417e-06
1.79889289411662e-07
-7.46741914936507e-06
1.27209342924285e-05
-2.87684659703094e-05
-2.89364406983466e-05
5.78082564526488e-05
2.87731914451009e-05
6.77018757742667e-05
0.000123410258536357
9.15093792916484e-05
9.85873852368094e-05
9.04588709404938e-05
0.000113998384991715
5.82333762700013e-05
1.52988296149871e-05
2.30651659797787e-06
2.07279467121057e-05
4.72429461097392e-05
9.63998744979338e-06
5.52427807620659e-06
1.70529267622592e-05
3.56239135663889e-05
2.67544679067442e-05
6.09840267944917e-05
-1.63901966316386e-05
2.31527300749597e-05
1.93160528893965e-06
6.13578526527813e-05
4.46810452270689e-05
6.27600193456086e-05
0.000115688332033227
0.000129799667853909
9.48107898374924e-05
0.00010399685860311
6.89726400506803e-05
7.06809235807572e-05
5.07162560914316e-05
5.4688785302521e-05
2.42202476027119e-05
-4.25843434761183e-06
2.16481571128701e-05
5.02145372618616e-07
2.1370246529623e-05
-2.57320432939344e-05
2.78485438792146e-05
5.18724373090701e-06
-1.80200541862275e-05
-2.0621621281469e-05
5.33996972255987e-05
5.86677060524473e-05
8.9963654827109e-05
0.000126261311304519
4.80817600837633e-05
0.000105386777116553
4.96430078169986e-05
3.5898753494129e-05
2.9107842386734e-05
6.86053658231977e-05
1.91892415359166e-05
7.21064520953565e-05
-5.85452717358899e-05
-9.70113712256603e-06
1.02053802889905e-05
2.91469427552485e-05
4.21294091282814e-05
-2.11825219738367e-05
5.89635214500144e-05
-5.43757565091453e-06
-1.07886630857162e-05
-1.05470102368422e-05
2.12978665970754e-05
3.98731496667999e-05
9.95201737007786e-06
1.60363147419603e-05
4.45849668326206e-05
5.85297594743474e-05
7.97567030467473e-05
9.78928181654362e-05
0.000130025796535802
3.48365347823636e-05
8.84594846570908e-05
6.89226299991303e-05
2.84210526616159e-05
2.51759579710985e-05
6.24814386583779e-05
2.26969646975796e-05
-1.04529721360824e-05
2.93770918449108e-05
-9.06088863069274e-06
-2.4105111719187e-05
3.3891789982238e-05
-1.4380330082916e-05
-1.62854091290403e-05
7.48580648088287e-06
2.0985404447457e-05
3.77257956098482e-05
7.7389919642777e-06
2.46475660260439e-05
-1.43056007661567e-06
1.82662509529841e-05
7.75597814890972e-05
5.59235900222956e-05
8.73721056472113e-05
5.42317309355019e-05
6.03069498143618e-05
-1.71963081996117e-06
5.42966397161761e-05
6.18638634634815e-05
4.47231433722659e-05
3.48179585286844e-05
8.82717159954376e-05
4.51654944903054e-05
2.99917365640386e-05
3.99129301066314e-05
0.000107181523161504
6.24310409614382e-05
0.000141932053543136
9.92759308370249e-05
5.83876803721898e-05
5.11305339374253e-05
0.000114974610109443
8.25775645365605e-05
9.67071315832826e-06
2.49439749808574e-06
2.78002396097994e-05
-2.83881589605354e-05
2.49879661075669e-05
-5.64158333606421e-05
9.50915909353403e-06
-2.52679368645893e-05
-7.91211594130288e-06
-9.13045368326205e-06
1.05477723261447e-05
-4.31408901851678e-05
-1.03679941913888e-05
-1.48424810710601e-05
-4.76246297809679e-05
4.20812367161081e-05
4.23860288005422e-05
-1.87855509164418e-05
-8.5055771796659e-06
8.60151570225133e-05
3.57521487029283e-05
-1.26934555782868e-05
6.68179915703262e-05
9.12965119518219e-05
3.97816713128973e-05
4.59312241103355e-05
5.43158023756841e-05
2.04439529732733e-05
7.72084136890154e-05
-9.35165657800777e-06
7.14387713259407e-05
4.72460766090165e-05
9.89540147759606e-05
7.56960086378831e-05
4.96134779572029e-05
5.97206076842865e-05
6.9106675258295e-05
5.53273088827828e-05
5.54195304385825e-05
-7.31528038742622e-06
-1.97661203262418e-06
-3.75294111474162e-05
8.56198857593552e-05
4.26128028936314e-05
2.05496843694845e-05
3.10519187885692e-05
1.37246288637667e-05
0.000101242201977456
-3.13498703885514e-05
1.78218339806747e-06
1.62720722712666e-05
-5.05322837783679e-05
-6.12781361384265e-06
-3.44102416440488e-05
-5.40122531727239e-06
-4.33835825966739e-05
-5.52334252084015e-05
-3.55844093006293e-05
-5.46628515328067e-05
-2.48632942668034e-05
6.14000101381627e-06
-3.68116766763442e-05
1.83509257139631e-06
3.60176079998477e-05
2.58224131548172e-05
0.000102030949750861
7.4920417860676e-05
6.67666167948958e-05
0.000103394800139551
9.74196155157399e-06
-2.69209497189264e-06
9.39856001281317e-05
2.55813084099808e-05
0.00013747627976412
6.44512135927266e-05
5.87655262887712e-05
9.33126288276546e-05
0.000100552403373307
0.00010179690020599
8.61184090732515e-05
7.09793651326874e-05
2.46306084345014e-05
8.98320783817116e-06
-2.87996772652555e-05
-6.22029504405388e-05
2.66477643042356e-05
1.27061018627482e-06
-4.4337494879039e-05
1.27328563751364e-05
-1.98969552799097e-05
-2.67977735221096e-05
3.37210779333642e-05
2.19382467867378e-05
1.87313172751129e-05
-2.09089370286751e-05
3.20791782820014e-07
-2.64289117816282e-05
9.56991668914073e-06
6.18217973275212e-05
3.19171698413353e-05
5.34958218362784e-05
7.05571485897445e-05
3.80138283355204e-05
5.28419413930327e-05
-4.40693690326065e-05
2.18499192217342e-05
2.02838581424572e-05
9.38845369929127e-05
5.63990739529627e-05
4.81666273254398e-05
8.00569786616137e-05
3.01447160061243e-05
6.57264677940668e-06
4.4339441699434e-05
3.4237637589515e-05
0.000118778493296453
-2.07995851403311e-05
3.11115914879118e-05
-9.09734773611741e-06
5.74292950328488e-05
-4.09962533601808e-05
2.74050282280223e-05
1.75446179851047e-05
4.84153388837846e-05
-1.62689328088166e-05
1.4784862060313e-05
7.73710630831895e-06
2.912190067141e-05
-2.84219992816746e-05
5.10295219103774e-05
4.39215323362555e-05
2.19113501497536e-05
3.40584655226716e-05
2.69840441048642e-05
6.662303776706e-05
5.6344942216096e-05
7.41362651144437e-05
5.37880569602367e-05
8.08177822511565e-05
6.86731644541497e-05
3.79028130582894e-05
-4.72925750508804e-05
-2.74965306607578e-05
-3.46455667405257e-05
4.24971991309656e-05
1.22337745920372e-05
5.70697631082107e-05
-1.51887381996489e-05
7.09955556538419e-05
0.000113881045487654
6.43917526472561e-05
4.87025848337573e-05
4.71620877308958e-05
5.40633491281769e-05
4.4093788461791e-05
7.47431744362015e-05
0.000114599442754502
7.62949700682625e-05
5.1585799286181e-05
4.62609451952632e-05
0.000116021385947925
8.59185100461995e-05
6.91025384477987e-05
6.52622431781837e-05
1.70157168189757e-05
1.47233749933019e-05
-3.450969362562e-05
-4.46703960956508e-05
-5.1108410388177e-05
-1.65284220095436e-05
-2.74461343789136e-05
-5.74084376158168e-05
-5.69065886563368e-05
-3.55176704724039e-05
-2.95991029077051e-05
3.43713912834409e-05
2.46666237458767e-05
-1.6765018286026e-05
1.19936726228168e-06
7.01748020597032e-05
5.1348264178249e-05
7.41975367904736e-05
0.000108614262249764
8.55364076445118e-05
0.000100351443022686
5.63864011317518e-05
0.000115250427184427
7.17104738209369e-05
0.000102158015728205
9.33870494504681e-05
5.63709949907034e-05
7.95156408030685e-05
6.99443386405995e-05
3.82975912635573e-05
4.02916130385784e-05
2.16292715563157e-05
6.32935333788168e-05
8.96229077399298e-05
2.21645189598261e-05
4.12952477696144e-05
6.98928605985203e-05
4.32449943693516e-05
7.96004458973776e-05
1.11831539057627e-05
3.88526534662228e-05
5.46893310337652e-05
1.87695215882484e-05
1.27758050672871e-05
6.16764167398695e-05
4.31772565572559e-05
3.52317467126453e-05
2.02607705378467e-05
-1.67457273875161e-05
-1.26626469068486e-05
5.53041470082939e-06
-3.37493543739334e-05
-1.70566267334198e-05
4.12577779958816e-05
-2.24258710906273e-05
-2.25046719141145e-05
-8.7671292772475e-06
8.75046473043767e-06
1.03510764204472e-05
6.78797869506005e-05
0.000105922558585177
9.03831479795047e-05
0.000159028237654572
0.000143983454648338
0.000140732474530307
1.91209621536888e-05
0.000124176084330644
2.80790785954683e-05
4.96239215504124e-05
-2.21341767447688e-05
-1.21000673241143e-05
1.9460596630067e-05
1.80505831897799e-05
1.25834283841604e-05
3.96907261846295e-05
3.08313863835107e-05
1.96626225793397e-05
7.31149919004646e-05
2.20480877399348e-05
1.41737719082366e-05
0.000125668970477156
5.97947066903762e-05
2.14763441013365e-05
3.02563356016378e-05
1.91464614109067e-05
1.02085245832099e-05
5.11833274356813e-05
2.8050674747547e-05
1.90422889684777e-05
3.17518319490436e-05
2.25601728220595e-05
1.44092879633643e-07
1.53189405739018e-05
-2.87470838230412e-06
-3.515135787589e-05
1.57295774023351e-05
-4.96928345430776e-05
-5.44468635058952e-05
-1.98248217355028e-05
-7.5018277101133e-05
5.60456903197252e-05
-4.30830150632703e-05
3.14605117489933e-05
7.62267109947115e-05
4.66029561100754e-05
9.439626890984e-05
9.5891285359462e-05
6.30079211384202e-05
8.81385639941053e-05
0.00013499713424563
3.1258893079397e-05
7.69667135828281e-05
3.50936078634743e-05
4.38430318077216e-05
7.21379546310572e-06
3.11297599914443e-05
-5.6221802761113e-06
1.66120031510939e-05
3.10719486461603e-05
3.1589300222341e-05
2.2822577005042e-05
9.02692190886886e-07
2.47500674767113e-05
-2.38268063243004e-05
3.99423117009334e-06
0.000111584950188095
3.32758063478363e-05
4.25015315977222e-05
6.61584551247688e-05
1.11857953938379e-05
1.24285195276395e-05
-3.13632072887372e-05
1.54176522385637e-05
6.68141188463345e-05
5.28523098836266e-06
1.66539776647186e-06
-1.13703169870008e-06
7.77200014000135e-06
3.40808584664658e-05
7.22356877473725e-05
5.01846961268962e-05
-1.81235873145838e-05
5.81660786918154e-05
4.85567972307192e-05
2.13879821238107e-05
4.05776088839938e-05
3.99690954036464e-05
-1.49370785666241e-05
4.7677837510197e-06
2.6785235201396e-05
2.42650844291925e-05
3.27271215278541e-05
7.80608641297893e-05
3.81304060898223e-05
4.96275446493581e-05
3.08155321648033e-05
3.86980592680957e-05
-1.76810024841466e-05
7.06698479948857e-05
1.48792132647613e-05
3.17240546904139e-05
3.69825728524575e-05
2.08920552718786e-05
-4.62503292968226e-05
-1.96788112362765e-05
3.96926949743635e-05
-9.69899315591176e-06
5.26396850466134e-05
3.63932759621035e-05
8.89004472458924e-05
9.19240473324976e-05
9.24662880669533e-05
0.00010730114032661
0.000131083882660297
0.000131019826916263
9.28941458025233e-05
7.19544137841338e-05
8.32140780942704e-05
0.000140792454383301
5.49322679482963e-05
3.62439400122041e-05
3.17992963960624e-05
-5.5216786085554e-05
-1.43474552681448e-05
-3.81158970346555e-05
-7.58363083262004e-05
-3.53853607601876e-05
5.3630959125665e-06
-1.96917447805064e-05
-6.09357733146111e-05
-2.87060654858943e-05
1.27855392939267e-05
-2.81614347272803e-05
9.32658525676205e-07
4.05838179891576e-05
2.09884230821404e-05
4.32903808858715e-05
3.97772209684873e-05
0.000130496384272774
9.88341788697804e-05
0.000103333924422625
9.13874022608276e-05
0.000112972820294994
0.000101136715684439
0.000110453437078655
8.13143369745742e-05
4.14503729337287e-05
-3.74485276058487e-05
1.48375502590952e-05
1.22243716056705e-05
-0.000113648388332463
-4.70549765417214e-05
1.28052845822953e-05
-4.89747142762522e-05
4.88850186073543e-05
4.81890432199992e-05
9.39386104276062e-05
6.0869611816223e-05
8.26911965145694e-05
6.18626977799822e-05
0.000133831869738354
0.000122660830977052
9.35908099246729e-05
3.66581604225978e-05
8.16341792444748e-05
9.49652122231329e-05
6.5371002583628e-05
-8.0677981690145e-06
-3.38699788312691e-06
-4.6969215632664e-05
-4.80248173945217e-05
-3.24021224261221e-06
2.12197321821216e-05
-3.02037826533225e-05
6.11928122969876e-06
1.22247996888294e-05
-5.21201312634984e-05
-7.11442928695573e-05
3.75017905914692e-05
1.69164736126411e-05
3.65982660400391e-05
-4.34665663987652e-05
-1.15656251868622e-05
5.97825286850576e-05
-2.03268204400496e-05
2.23111386681659e-05
1.74349074382251e-05
2.21998392493549e-05
3.46091863829325e-05
3.82191925931559e-05
3.61524828278227e-05
8.81081219820557e-05
5.05398377561724e-05
0.000102231551190804
7.56538878389168e-05
0.000103040485599453
0.000105924403456797
0.000102604465940182
8.59457959061303e-05
0.000116501018090883
8.37546000467151e-05
4.48305306517003e-05
9.85114956433751e-05
6.64731822290762e-05
5.1124474779469e-05
6.28129660964047e-05
2.93615416736155e-05
7.2890553608348e-06
7.24791200966236e-05
7.9111495376844e-05
5.21915229162276e-05
-9.42416218388606e-05
6.32753085107436e-06
6.66478760369229e-06
-4.08924654988063e-05
-8.77388916140318e-06
4.09784014153085e-05
3.1378902609948e-05
-4.06635379871837e-05
2.01680542283104e-05
-1.15812541493899e-05
5.43340295441667e-05
0.000123686237569242
5.99799098251611e-05
4.11592250242828e-05
6.52511192881227e-05
2.64385869779144e-05
6.73982057649988e-05
7.83848342654468e-05
9.94535778941125e-05
3.94919518270469e-05
4.75984638652026e-05
8.54492598580543e-05
5.76514290070375e-05
5.35051246595572e-05
1.04993819686805e-05
3.98430897713559e-05
1.83865237291532e-05
0.00010151416595347
1.9340930888123e-05
1.31691883310079e-05
3.55022466846042e-05
-9.39900729372643e-06
-5.13522696803858e-06
9.85826674374599e-05
9.03568606515774e-05
4.57174815076131e-05
2.99279497684522e-05
3.02627379860089e-05
3.36832781103102e-05
5.40076641063258e-05
1.97627640093481e-05
1.10068313385776e-05
1.26787968060325e-05
-4.21822252782965e-05
5.64541892940817e-05
-7.89390723781414e-06
-4.13689755944698e-06
3.74774913440356e-05
2.67142371642356e-06
1.56446072801137e-05
4.44307105158164e-05
-1.08979363499425e-05
-1.47760275037268e-06
6.9591777073555e-05
7.07721452326876e-05
2.16327641771043e-05
4.03575844317104e-05
7.56413476448491e-05
5.10312878270619e-05
4.39628370957767e-05
2.10079109456744e-05
-3.04763999704302e-05
1.21637690096185e-05
3.28322332623826e-05
2.5323644754953e-05
7.06386045440666e-05
1.90791815421864e-05
-2.44193826710419e-07
8.61877341016768e-05
4.36116396878737e-05
-4.03332014285592e-06
-7.64800415883592e-06
1.07271573258258e-05
3.30665491995026e-05
-6.59575169360475e-05
-1.49424462860669e-05
-8.81080010542083e-05
-3.98471958589127e-05
-3.94650317298923e-05
-2.6554844039246e-05
-1.33634277455354e-05
2.85756929870085e-05
-9.4582680557608e-05
-5.19475531091541e-07
4.79212864251668e-05
6.7926315733318e-05
7.95402316687341e-05
6.36544109252031e-05
4.43189397574398e-05
0.000138863921072562
0.000105716481691438
0.000164420727719608
0.000172886602981051
0.000122898709789591
0.000150982010525175
7.81098445772113e-05
5.68454842479339e-05
4.25271634383544e-05
4.73345463852077e-05
6.36731363148287e-05
-2.45517973761625e-05
7.80204397703879e-06
-2.05937317855846e-05
-4.72677649699047e-05
-4.30212465563998e-05
-4.75077614458588e-05
-8.06598364622406e-05
-3.60070388408764e-05
-6.49826656471969e-05
1.62196563093166e-05
3.30875980305316e-05
2.72371134862801e-06
-1.82717662634744e-05
-6.41816476133159e-05
4.7467541193437e-05
-0.000115639312324803
3.86958556152519e-05
8.7022464871966e-06
2.07028150014506e-05
-3.12940396003774e-05
4.13049744164827e-05
1.04099567650047e-05
4.59473192220852e-05
3.81869053503262e-05
9.09092289471654e-06
3.60968226775106e-05
4.61942990735904e-05
6.85963149320919e-05
0.000170400120181412
0.00013773474251051
0.000150060618101127
0.000103943081459323
0.000177467361235772
0.00013026856907527
8.51302837870233e-05
0.000137350516235697
0.000112421146748499
0.000100910694731459
0.000119539327931997
0.000101471650549754
2.04952618802745e-05
7.51944141508243e-05
5.60690394312404e-05
2.43155680757341e-05
-9.90910504613794e-05
-3.79367706682006e-05
-4.51710186687883e-05
-9.4599029347148e-05
-0.000110174316471802
-9.30099611598705e-05
-6.05777861900752e-05
-7.71290994220183e-05
2.07012272196084e-05
-2.26302980718292e-05
1.40069672483591e-05
5.7371703580781e-06
3.09884928582139e-05
-1.04006915504119e-05
5.60957997913181e-05
2.15194655889437e-05
4.86384151644975e-05
-9.73914606419502e-06
4.12551492572782e-06
-1.68041999475906e-05
-2.15070922495997e-05
-5.57625113311519e-05
8.06530462154598e-07
-1.77817995162041e-05
2.78579962159094e-05
2.9369971366067e-05
3.2247468088185e-05
1.87504574205689e-05
9.78598671163958e-05
0.000144664355441268
0.000126103674577303
0.000175612509893742
0.000118922193939105
0.000186705327098995
0.000170890466956797
0.000149149331816052
0.000110682558337796
0.000122284103033962
8.26425004035562e-05
0.000100173437406679
5.8842440519841e-05
0.000134130268287202
9.89624201894735e-05
7.28051278365329e-05
1.88775542118386e-05
1.56619422275208e-05
-5.02699208563296e-05
-0.000109738564075601
-0.000105877489081976
-8.01732392646483e-05
-0.000107648288151488
-8.51283785415789e-05
-0.000103934052938838
-9.68146582319491e-05
-7.12169826891337e-05
-7.11676851983338e-05
-6.01194211636451e-05
3.40724919257836e-05
-3.47039798642765e-05
4.88129288254996e-05
0.000105580671666222
0.000129197776557205
0.000104534060477819
4.847950350454e-05
8.37604214727305e-05
3.5279852682919e-05
5.57291168331579e-05
-3.02057985839832e-05
-1.16894768256686e-05
-9.17639718244598e-06
3.89545427139414e-05
4.92690560315908e-05
0.000116348091578112
0.00012511717897929
9.05621963249873e-05
0.000115938067752425
5.35638740042877e-05
5.01251664527514e-05
2.63864982975923e-05
7.7068335811143e-05
0.000118340588050048
5.37266223179482e-05
4.49735169610044e-05
2.81250712881323e-05
-2.94297926713403e-05
3.84929692285769e-05
-3.3397596597467e-06
4.69257937266713e-05
5.36698984779649e-06
1.98252975408421e-05
-6.61921397568331e-07
5.74291552112083e-05
5.4849000202494e-05
-1.26360450792359e-05
-7.87482903288077e-06
-4.75447378043106e-05
-1.11401554148606e-05
-4.55915481887978e-05
-1.40228085699113e-05
-4.22066183791461e-05
-1.38189048628935e-06
3.96668400978838e-05
7.36474772603763e-05
6.18310786795847e-05
8.66549786289045e-05
6.81634915186443e-05
3.20793880884133e-05
5.80613632147387e-05
-1.08707611572641e-05
4.19757522606782e-05
6.18653474140209e-05
4.3215956418132e-05
6.02922965741318e-05
2.64302995960551e-05
6.76541941304391e-05
3.76276676703064e-05
3.73666944324097e-05
9.30938955603693e-05
4.12680735508672e-05
5.23162604576325e-05
6.81526606606797e-05
3.65866810543671e-05
-3.41946032979248e-05
-3.37920275850952e-05
-4.49838460338353e-05
-1.44355849922984e-05
-6.6765426159856e-05
-1.48778496253934e-05
1.71576054791765e-05
1.30411239845743e-06
-5.27787900848528e-06
3.28453049728061e-05
1.07874345236257e-05
1.84449344865127e-06
1.72645277190617e-05
7.5713060307999e-05
6.53787246722768e-05
1.76109274432892e-05
4.61719455683789e-05
6.17731744613193e-05
-3.36731306962007e-06
5.53025482640466e-05
1.50742391407214e-05
2.38047137655584e-05
0.000122123449245726
0.000126152977227125
0.000101456467529019
0.000143184945762694
0.000135825858756137
0.000117333974331327
7.56091051332769e-05
9.95201926725547e-05
9.91953035649021e-05
9.8023423525936e-05
7.1394892948071e-05
3.76395398678524e-05
-1.44029333605197e-05
-3.12776013339984e-05
-3.9464038996287e-05
-4.5414853894322e-05
-1.06149395775742e-05
-9.25527028597367e-05
-0.000114017956259248
-8.85618472465894e-05
-0.000105417156275504
-0.000122358397001849
-8.24105937923632e-05
-0.000120410633517782
-5.58484779956417e-05
-3.4217569092144e-05
-1.13218070622215e-05
4.36727134547844e-05
2.70237831819501e-05
7.34875353243082e-05
5.48105037857167e-05
7.6865715152216e-05
7.95757600619517e-05
8.4906083018158e-05
0.000120843265869385
7.68920490103117e-05
0.000163458832709497
0.000131607245405252
0.000125945171835221
0.000104641415787004
-1.523787834573e-05
6.86242568616358e-05
5.67126428970365e-05
8.0512468506056e-05
5.64324005668886e-05
5.09462577433291e-05
3.68009333290573e-05
5.54227281771866e-05
2.65616601380945e-05
2.07328259415193e-05
1.95769590446729e-05
0.000107306857468488
0.000113455344551881
0.000106716016565123
3.28865946434697e-05
8.60575464766558e-05
8.91001555070115e-05
0.000132898118427565
-2.85741907198381e-06
3.61888406670501e-05
3.59578403979692e-05
-7.94371263312761e-05
-6.36801943101705e-05
-5.47346003622508e-05
-7.92925054918519e-05
-3.05426554247559e-05
-0.000115109527293426
-9.75975885372292e-05
-0.000137319118048616
-9.83930911937651e-05
-3.54825196874133e-05
-6.93689034289107e-05
-9.00453762109957e-05
-6.64676489374435e-05
-2.64723588363101e-05
-1.61591575656793e-05
2.56684194188743e-05
9.08158897205789e-05
5.76084740436473e-05
0.00013473180221959
0.00014130421358134
0.000132707664142376
0.000119512845646749
0.000153602548484351
0.000146746305084
0.000129038891896065
9.53677165465923e-05
8.69584443456014e-05
0.000103648273193499
0.000122604374717653
0.000125427785590724
0.000161043861138131
0.000131121745278015
8.80764926749476e-05
0.000130038120267154
0.000114516780704451
0.000133239118561839
2.62070645314637e-05
6.9495501823578e-06
-4.24397108197645e-06
-4.060133205569e-05
-7.18826411735521e-05
-9.79438574474616e-05
-7.81667215747748e-05
-0.000110917807572673
-4.84418158484163e-05
-4.41807959139525e-05
-2.31198803536927e-05
2.63779706399695e-05
-4.63491452192701e-05
-1.56162724076625e-05
-4.2037454677554e-06
4.31664447244215e-06
4.19843699617963e-05
8.62710508424125e-05
-3.8648785889535e-05
2.07468944952574e-05
9.7386384380859e-05
4.54583061311041e-05
3.44224610723994e-05
3.03065502142727e-05
9.51158678630096e-05
0.000100984989856077
0.000121153379953511
9.96559180108182e-05
0.00012759451410779
3.74145396278393e-05
9.73646164913905e-05
4.92886261941571e-05
2.06191213092903e-05
3.90185071309326e-05
4.62398613267739e-05
1.88791886375429e-05
-2.71553494306988e-05
4.95838510059323e-05
5.50657783660958e-05
5.29413845866938e-05
0.000156015823631903
0.000155467232050262
0.000143008898366216
0.000109832788555905
0.000105088049514861
9.71130486075085e-05
0.000103602452835144
7.11670314221819e-05
3.15097816163665e-05
2.88896038841654e-05
-3.11527740028378e-05
-6.46123819533172e-05
-1.95904212460981e-05
-5.22703474580243e-05
-6.44671899734278e-05
-2.50765236432266e-05
-1.70981983859504e-05
-4.69959704998791e-05
-6.03399239931032e-06
-2.92816323162324e-05
-1.63034964492453e-05
-1.8163371214039e-05
-2.61113493079065e-05
-3.54273740707154e-05
4.54601154538255e-06
-3.92820493743272e-05
-2.20930809619913e-06
-3.16833476741543e-06
7.54383259505755e-05
8.65765400164547e-05
5.14550749327401e-05
0.000147671237349181
6.65495215922952e-05
-1.68071989632526e-05
5.44311474537492e-05
-8.22870930587925e-06
0.000106762209166448
3.81218297576089e-05
4.27742038313709e-05
2.19346303567892e-05
9.87810396635408e-05
0.000104771132497275
0.000159836875031621
0.000100374424129432
0.00012910444248674
0.000102792251773515
7.66453373305148e-05
0.00011675125677299
-7.2741013289335e-06
3.39048714700727e-05
-2.95429037782196e-05
-2.94811896292426e-05
2.0144094260429e-05
-5.01580101724826e-05
-5.28022583294526e-05
-2.50958401345742e-05
1.29794097893295e-07
9.73389705694927e-06
1.32504862544534e-05
-2.07637783863931e-05
4.90519773200568e-05
8.06628864918961e-05
6.35412740791127e-05
1.78106131098406e-05
5.91301386006011e-05
6.53206979472256e-05
5.83374174779503e-05
7.39739331383398e-05
3.37903601153293e-05
2.77584343734208e-05
-1.37886080290745e-06
0.00010488487600263
-8.42060251283299e-06
2.03312203120045e-05
7.17135755601803e-05
-3.47372428303749e-05
-2.02101768238529e-05
4.97294240592239e-05
-2.18666736972468e-05
4.30642215193868e-05
1.58792817208898e-05
6.26298904396228e-05
5.96680216366507e-06
-8.67658944630746e-06
2.71140458701979e-05
7.42633491941499e-05
0.000122712295321367
5.48368888146178e-05
4.81247668098664e-05
6.28330586966573e-05
7.8330603762891e-05
2.08536471328984e-05
0.000149856051140466
9.25291221411451e-05
4.87997924324598e-05
1.38527243199378e-05
-4.63992001386711e-06
4.86237394977037e-05
2.9373372994099e-05
4.18924014477525e-05
6.42917481255195e-06
3.01644258976494e-05
-3.49658435439872e-06
6.73145053400108e-06
6.37737634446533e-05
1.21911754130454e-05
2.59869740540758e-05
1.0586120256126e-05
-1.91408754703297e-05
2.62111370727653e-06
5.68354167071111e-06
7.28254051418698e-05
4.64672089427024e-05
1.80486996926464e-05
3.47759309941439e-06
3.42478096428724e-05
4.22067562464357e-05
-3.5542114165697e-05
-1.37697969595979e-05
1.06286254423935e-05
-4.5306973721736e-06
-1.38434477120733e-05
8.14874385271805e-06
-3.20363671224298e-05
-2.14356290997814e-05
4.81158663925325e-05
4.73640589417857e-05
5.19698966840698e-05
3.24284803346802e-05
7.22073900756555e-05
4.66485028945619e-05
2.95013949561126e-05
4.3951279891983e-07
-2.75595438928576e-05
1.84155984362031e-06
-2.65982361891817e-05
-4.3265921782138e-05
5.76609277575809e-06
3.22946328729693e-05
-2.09344117970547e-05
8.04614721664162e-05
4.55792608694804e-05
3.06138527699134e-05
8.34337191007622e-05
7.19008851527722e-05
0.000127932227794734
7.34518030228554e-05
0.000171089018796541
0.000147700003536528
0.000155750793311618
0.000130173360496699
0.000105196617055092
0.000128014720049446
6.30853942470868e-05
7.66421546531132e-05
0.000101474763272717
0.000106697559435166
8.7222323010177e-05
2.82188390871922e-05
4.16932622356857e-05
-2.55928917020016e-05
1.95181091708405e-08
4.59260462730547e-05
-1.23202209066909e-05
1.9884804408465e-05
4.95870013978563e-05
3.38382278853598e-05
-1.82977899831231e-05
-1.73420113451362e-05
-3.19522946791116e-05
-1.11149368301055e-05
1.09868606824768e-05
-3.6351678251954e-05
-2.75254349068838e-05
-8.91990776314675e-05
-9.28618239250014e-05
-8.76339974592888e-06
-7.99485830279784e-05
5.9442857014923e-05
-4.121889074143e-05
-5.42915660317386e-05
6.65754230830602e-06
1.26523542675525e-05
1.79611472019075e-05
-1.37053158770141e-05
1.04481795262149e-05
3.06743136992935e-05
-5.29440774296958e-06
2.5230052958606e-05
2.38692018682243e-05
0.000126751477243355
9.43985595083842e-06
4.817324727426e-05
0.000156684428071378
0.000136307914807327
0.000112240131057935
0.000140595113468001
0.000118871537032096
0.000102935294047237
0.000127691137171442
0.000112773141084626
8.49157141590229e-05
0.000152006185266559
5.77674995799659e-05
7.38318174190855e-05
3.88619142090114e-05
1.26235099626606e-05
-1.6716014619138e-05
6.62381529946113e-05
-3.853552617724e-05
-3.40111012468707e-05
-3.63202198058422e-05
-1.4573403143243e-05
-6.03053552203276e-05
-1.5751221459674e-05
-3.3736555173452e-05
6.92466824149567e-07
-8.12074632050307e-05
-7.35409299688546e-05
-0.000116915684989571
-7.81529543044308e-05
-0.000153978124312233
-6.98923132469183e-05
-6.33066856737075e-05
4.23470735149229e-06
-1.46698781367464e-05
3.28256309075279e-05
-1.39313040626132e-05
6.50696735099203e-05
7.19174132238851e-05
0.000132522772566275
8.31560445021078e-05
7.59258987686897e-05
0.000127134111211559
0.00011723018557961
0.00019627765719865
0.000147239075134179
0.000162832586036567
0.000169257729638369
0.000109469148871807
0.000141842893360164
6.11933197493197e-05
6.60389225217023e-05
2.0423943037814e-05
3.44393082851927e-05
-7.9244023980102e-06
6.22950970686788e-05
6.2916894862952e-05
4.65251340177072e-05
7.33624599308089e-05
4.71907623745543e-05
7.68974450348977e-05
3.99608926025216e-05
4.87839996595279e-06
5.29924016597682e-06
2.23665282522078e-05
-4.56650111541099e-05
-8.50739534835055e-05
-5.9615737773457e-05
-6.52589959050009e-05
-0.000107967312904581
-5.45584040750995e-05
-0.000108801728959716
-2.68064759688522e-05
-2.4040741950873e-05
-2.42116552868124e-06
1.883712745413e-05
2.14521584251747e-05
-8.07456965369415e-06
5.73570605429337e-05
4.85842900139601e-05
0.000113948568850176
4.5505407145811e-05
7.16853522932041e-05
0.000123007197498585
6.36928205753713e-05
-7.92059779353615e-08
2.02088317362547e-05
4.57011267263841e-05
9.5900562008734e-05
9.72579956218492e-05
7.68926811546282e-05
6.96452022834607e-05
0.00010532905158036
2.11266396483485e-05
6.09881084016006e-06
3.14476472042854e-05
6.16398857011149e-05
5.28541333690181e-05
9.81565054195756e-05
5.27683878904492e-05
0.000112448399537989
7.86368579195636e-05
6.68994086734983e-05
7.99840675184214e-05
4.95959024113927e-05
4.21703888212881e-05
6.6659359132694e-05
7.63236649670928e-05
1.62018018137315e-05
1.41023463328956e-05
2.80604214076123e-06
-3.0078973482206e-05
-1.93841818709217e-05
-7.82579684265612e-05
-9.59300380606137e-05
-8.28788535973013e-05
-0.000107098802814633
-7.4941534178336e-05
-8.45932809413602e-05
-5.3272081069602e-05
-4.68859410605374e-05
-4.63484012350778e-05
-2.33144328080669e-05
1.96381695357855e-06
6.13798389873045e-05
6.55867833254102e-05
0.000128245788691511
9.20956922758074e-05
0.000178565309572196
0.000182470991418577
0.000151739652186781
0.000153955314697837
0.000124471006739196
0.000111474930640847
9.62373292479699e-05
5.57936608886622e-05
7.15858048670018e-05
7.68534584321875e-06
2.02754062516909e-05
1.395233926442e-06
-1.91789321216864e-05
-3.61159036906098e-05
-5.76921967674156e-06
-1.28836854095953e-05
-5.07472434147391e-05
-3.38694370526803e-05
-5.97272235645008e-05
-6.51107498928992e-06
2.15958845017004e-05
4.10270041989879e-05
5.06599179403898e-05
8.81827312202661e-05
3.14560815013801e-05
7.99690643513001e-05
7.33649465812735e-05
5.56287528320515e-05
0.000121986731916942
0.000119420905997111
9.31972950881475e-05
0.000132189959879329
7.89521775344375e-05
5.54558139078601e-05
4.53277406848749e-05
4.0112377594586e-05
-3.2778477835415e-05
9.91922959967241e-05
1.09908752182087e-05
-4.09939131851903e-05
-5.2251801863319e-05
-4.22197457411673e-05
-4.14626504524238e-05
-4.02290895220814e-05
-5.61736922585301e-05
-7.74125702604188e-05
-4.73637875600366e-05
-5.55696176344093e-05
-3.87665889347999e-05
5.72215978197304e-05
-2.68813022741727e-05
5.50158411673362e-05
9.58184840799383e-05
0.000108740341974085
5.5878477122418e-05
0.000103023096164371
7.16020905235805e-05
3.43663770230634e-05
3.59078942718576e-05
5.88490344657083e-05
7.88982378600756e-05
5.35251771366684e-05
2.80342043074353e-05
4.27026379882931e-05
7.15714931560275e-05
5.77404860311729e-05
6.99575403245585e-05
4.43952226318951e-05
0.000124829312205876
6.73321085119316e-05
9.51947312796806e-05
6.99145616091232e-05
9.36110555402845e-05
0.000107574772583692
8.6549648332508e-05
8.39767869609811e-05
7.6923453652629e-05
0.000110206317875213
9.25230679972229e-05
3.40840588224786e-05
3.15762545725921e-05
2.94250087276458e-05
-1.29473648569751e-05
5.70400098232559e-05
-3.44770082740721e-05
-1.31597256981955e-05
-9.3743976404808e-06
-1.41353386950974e-05
-4.74522091168691e-05
-8.59742102173559e-05
4.55990879557852e-06
-1.64143311457293e-05
-9.06128241003271e-05
-1.81634335705036e-05
-4.38312468120498e-05
-6.98481890094936e-05
-4.96896445505725e-05
-2.67509251954611e-05
-3.98242196891297e-05
2.7933022755591e-05
8.23171749784065e-05
4.07118319339387e-05
2.74778809184515e-05
5.91455802154423e-05
4.28354353917794e-05
2.69678321355415e-05
5.24046309564876e-05
9.80668524988156e-05
0.000110685125036003
8.78277466209965e-05
5.88100599291599e-05
0.000148440080235621
0.000146374663912197
9.56408216619636e-05
0.000162650520942121
0.00016485878754046
0.000257096106307803
0.000154876580790435
0.000123550700071791
0.000163183704614418
9.8037044652133e-05
9.03472319813914e-05
7.38073815911744e-05
2.40704727111508e-05
3.26863687802221e-05
2.73731894164374e-05
-8.44755943544721e-05
-6.13490057703503e-05
-5.74910902367978e-05
-7.18830635247557e-05
-9.85560923866455e-05
-8.95031190136446e-05
-0.000107862673975541
-2.79836562701078e-05
-9.92376115964204e-05
-4.11865411945664e-06
-4.8351654827908e-05
-4.04558763651242e-05
-2.59680113010675e-05
-2.78196520432841e-05
-5.98223043467566e-05
4.1096271601445e-05
-4.42502216801432e-05
4.07193399058673e-05
3.40201801056035e-05
3.42898830361834e-05
4.05123715685862e-05
6.43872752299254e-05
4.19912683815052e-05
7.48972545530844e-05
9.61718822486097e-05
9.08052719855435e-05
7.2941604057941e-05
0.000103097259936006
7.98362281593078e-05
0.000168404255055307
0.000106716304999251
0.000167888358184958
0.000175773891566694
0.000142903623373117
0.000119773652454921
0.000150761890803387
9.917214323476e-05
0.000103725692083396
6.66777783594919e-05
8.75819232892086e-05
4.91177584537478e-05
4.72806950860269e-05
3.62064021362169e-05
-1.2401471111122e-05
4.04928260493282e-06
-3.26119631802414e-05
-6.99453474681895e-05
-8.30267984502883e-06
-7.77134340874883e-05
-7.29891104315777e-05
-2.54045392897265e-05
-8.96243979077252e-05
-2.8311237616661e-05
9.53145659064778e-06
-4.77221847179319e-06
1.61592050462201e-05
7.6192838087673e-06
2.2825295489149e-05
1.94890480080642e-05
-1.48784602229848e-05
-9.49683801031326e-06
-5.59803208964457e-05
-5.99567880238542e-05
-4.59044727390657e-05
-8.97866382021649e-05
-5.14062553510525e-05
3.47131160750188e-05
4.59770664823938e-05
5.13054662972769e-05
0.000140638503614671
5.48905371263798e-05
8.74821262759567e-05
7.68256471826162e-05
6.1910815232274e-05
6.72817247810728e-05
0.000158844014115742
0.000128215667532567
0.000159186750479773
0.000146244531776692
0.00014295385933634
0.000180226236801411
0.000146461906364441
9.49291620682475e-05
0.000113675241311961
0.000107750472857431
7.88459827507783e-05
4.72428988202922e-05
2.56394387473318e-05
1.05103246376827e-05
-6.23217855604232e-05
-4.02178051612765e-05
-7.31529382692338e-05
-1.22256792977929e-05
-6.63710728874361e-05
-5.19321340027193e-05
-6.90933503645692e-06
4.94201065282288e-07
-4.31575210605235e-05
6.87829773451087e-06
1.3258065426671e-06
1.08593301399848e-05
4.69294888596484e-05
6.87034171411538e-05
6.21175870683195e-05
1.27701215909937e-05
5.32547380294753e-05
9.62250469206973e-05
0.00014082475108201
2.79264109713211e-05
3.64031645084568e-05
0.000113368760037343
3.81693897951371e-05
7.72018239759838e-06
5.42177045785878e-05
8.07809400860457e-05
4.68671850366182e-05
7.11526748597952e-05
-1.42856442068565e-06
6.48641211501394e-05
0.000107331894569844
5.23797142911123e-05
0.000101524169921119
3.74071667200366e-05
4.31331980359213e-05
1.28946434173993e-05
2.93154207008773e-05
3.86615591258781e-06
6.9213230842121e-05
6.03440124655196e-05
4.61528539810491e-05
8.87253826522915e-05
5.68484861888852e-05
6.23140499311069e-05
5.15524931391578e-05
5.62579124443411e-05
3.42092763950993e-05
8.46606423513338e-05
4.48800771232021e-06
8.2259193090934e-05
-3.97561985523207e-06
3.15561731886e-05
-4.06605100237317e-05
-2.33615150676097e-05
-1.99737123068438e-05
-1.21585791413474e-05
4.00580146621658e-06
8.57062895862778e-06
4.8407520836579e-06
2.28378467052774e-05
8.2907153856525e-05
-1.12235523371436e-05
1.50356307925142e-05
4.27252829225673e-05
4.77080787915133e-06
6.77911863711802e-05
5.10287666426062e-05
9.70341442256236e-05
0.00012776098285413
8.1472304615556e-05
7.75679732056331e-05
0.000126961684015534
9.70945488855822e-05
0.000104015769177246
0.000115246107934801
0.000112011144458328
5.5296722787049e-05
4.1034355365389e-05
2.49606368733547e-05
9.8128893449952e-06
1.19747431624203e-05
6.2970376505018e-05
-1.35387450555156e-05
4.73928590727528e-06
-2.923509034534e-05
-5.83008433145317e-05
-2.04180185345118e-05
-7.68792541556662e-06
3.44121845482352e-05
7.46865919514538e-05
-1.92614202563771e-05
-5.62640752117707e-06
6.34535433074751e-05
-8.26737189470405e-06
6.29750027078754e-05
7.25283328826235e-05
3.34697469768378e-05
4.09044822089287e-05
2.60567071329054e-05
4.34071769037879e-05
3.08148630565056e-05
4.49942636787176e-05
4.73379501884437e-05
4.64099043454178e-05
3.32654973008263e-05
0.000103323483264495
5.61377023935159e-05
0.000210289759344763
7.97398903321943e-05
8.34301515109126e-05
0.000120046623786115
0.000100676767495142
8.755354117337e-05
7.540625017634e-05
3.14278838901322e-05
1.22210454594023e-05
4.70315249343887e-05
-7.32743917045518e-05
9.17190589772202e-06
-2.32529761514765e-05
-4.66776235263118e-05
3.39357139569421e-05
-0.00011720143678515
-3.32428952262011e-05
1.7825287687939e-06
-1.34972995935528e-05
-4.46910228485145e-05
-4.60314733649597e-05
2.13179371993628e-06
-5.17571588381523e-05
-6.50373870628874e-05
1.06482600838025e-05
6.02864363486823e-06
1.03404330250021e-05
-1.25130681644951e-05
2.48814763327697e-05
7.77183334849073e-05
5.68414727481259e-05
5.2301778840775e-05
0.00012182600352555
6.55110753660817e-05
0.000107963781087324
7.72476165875968e-05
0.000134498853852263
6.64131720137541e-05
7.14583572745971e-05
1.77748827705524e-05
7.19227679942027e-05
3.85282365091311e-06
8.72206914176432e-05
2.54272149856605e-05
9.07221934603028e-05
4.56047115638196e-05
5.12008794731493e-05
4.81437922826118e-05
