# Supplementary material for: Research on computational propagation and identification of mine microseismic signals based on deep learning
Source: PLoS One. 2025 Oct 22;20(10):e0334641. doi: 10.1371/journal.pone.0334641 (PMC12543183; doi:10.1371/journal.pone.0334641)
Supplement: S4 Data — (ZIP) [file pone.0334641.s004.zip › 000100700001378.xlsx_0.txt_24.txt.txt]

-4.42430277529382e-05
-3.20210471150598e-06
-1.37795901923528e-05
2.95027216960633e-05
-6.97278877466327e-06
-5.30151422535244e-05
3.4378676505464e-05
3.73762095239689e-05
-1.70806512840439e-05
-3.56301799975593e-06
7.73617259309881e-05
4.72364288067627e-05
7.85580146070276e-05
6.10749262909578e-05
5.16467209331694e-05
4.63436186906877e-05
1.97167138272138e-05
4.77759434636218e-05
5.77954271261934e-05
-7.01583902496435e-07
5.3817324136685e-05
4.30012024626548e-05
2.35832033030397e-05
1.99593874418367e-05
-3.33582264160437e-05
-8.90195848846722e-06
1.6499044477314e-05
2.68008078971598e-05
-1.11109964535817e-06
-4.98902539377558e-06
-2.75399751485975e-05
-1.24937390117315e-05
-4.20012077820604e-05
-3.74546940163523e-05
1.29645782507219e-05
1.24639586712325e-05
1.73841971576132e-05
5.81347715965113e-05
5.83436283726047e-05
2.95042512606514e-05
3.00952215453219e-05
4.54766569760061e-05
4.34580895094193e-05
4.76897927707519e-05
-9.59107164831997e-06
-7.92945667449168e-06
3.33870517705507e-05
8.59183128113751e-05
8.74856646141497e-05
2.27605320216299e-05
0.000117096327663045
8.64147933235663e-05
8.51404622022435e-05
3.92764100070278e-05
9.70957672040043e-05
3.77765048494519e-05
0.000106532328365726
8.63255570507556e-05
7.42094089548434e-05
5.38754204476033e-05
4.27086897712676e-05
4.83319241831204e-05
2.81212018520836e-05
-1.50768526929541e-05
1.36968945804496e-05
-3.88042102981838e-05
-6.51202115590882e-05
-5.96754077854061e-05
-7.86666663266128e-05
-9.09642741626132e-05
-5.75747320087295e-05
-6.20548361734163e-05
-5.26569630372209e-05
4.84662546092695e-05
2.47747517081889e-05
-1.86269465987468e-05
2.36746346307774e-05
2.01188301966759e-05
5.91466546527457e-05
7.41941533317085e-05
6.23382527362307e-05
5.45460153253768e-05
9.69583584707858e-05
9.10605824749914e-05
4.79635822666879e-05
0.000119283738028147
8.16698415197261e-05
5.04131744656073e-05
0.000128977441735321
7.82195669198753e-05
9.79038288666014e-05
8.9734132866639e-05
6.15726343177968e-05
8.00585751215671e-05
5.55524122737366e-05
5.46462476154142e-05
-1.43066707768085e-05
1.30167447428886e-05
4.73989251352362e-07
-2.47990672445423e-05
-7.56969409214634e-06
-5.40417848158951e-06
-3.92745675174533e-05
-3.62708078347528e-05
-3.79272881505629e-05
2.518857190094e-06
2.459498881806e-05
3.27718080340408e-05
1.19982969395923e-05
-5.14844378794384e-06
-3.16008207121529e-05
-3.59559306919488e-05
-5.70994250362103e-06
-5.43859339323849e-05
7.64676120655988e-06
2.79337295640672e-05
-1.35069776076501e-05
-1.29402280265717e-05
-1.90256731021841e-05
-3.48617397074051e-05
-1.40927907428187e-05
3.65420845499168e-06
-1.5682953294817e-05
6.75902542463442e-05
2.34745080932754e-05
6.12603766923744e-05
7.67011558436727e-05
3.95380972302581e-05
6.49934780990773e-05
6.56319565753492e-05
9.13773120212038e-05
9.75767453058498e-05
0.000111437836950167
0.000108314009521187
0.000122816874437254
6.82159494452096e-05
0.000142591183084896
0.000137167838191834
-2.84298331841118e-06
-2.20998486514434e-05
-1.76118428080121e-05
-3.65355040295084e-05
-4.96079538073797e-05
-6.09252462960523e-05
-6.76142862567974e-05
2.4908917816079e-05
9.66700100891626e-06
1.36730087826568e-05
-5.60358668012027e-05
1.18847848339337e-05
3.08945339940045e-06
6.2161083646898e-06
1.79527989547764e-05
3.5967137675243e-05
1.56137220119611e-05
4.7214409753417e-05
3.57028841279734e-05
-3.40799869006802e-05
1.26113256361005e-05
5.24745324161634e-05
2.66129199161077e-05
1.31627815367363e-05
1.68255648774491e-05
2.57460010917572e-05
2.7584069763317e-05
5.64310156035797e-05
-2.63899310379796e-06
4.67667225084253e-06
5.34541367059925e-05
6.17658969626526e-05
4.39409153845345e-05
1.05609307924942e-05
4.01643839695574e-06
2.06764692134897e-05
1.88262526034735e-05
7.44302420918259e-05
7.7986630075167e-05
6.48617598872904e-05
3.02928152841835e-05
6.90485010776745e-05
7.47240192450374e-05
4.54206877661995e-05
2.1388995389799e-05
1.88523872130812e-05
1.09779707330994e-05
-5.76829659664837e-05
-3.11362767919523e-05
-2.27602868546461e-05
-5.07548455228211e-05
-1.32600166089296e-06
-4.83830126705656e-05
-1.24715823537809e-05
7.2055969662557e-05
1.6234701669016e-05
3.83051208716041e-05
7.28581650714699e-05
7.03519516782641e-05
8.32459207267435e-05
0.000127955569911248
4.34800468338706e-05
4.5457245418137e-05
3.01581518887e-05
4.9923053098967e-05
7.1306018871434e-06
1.10657548818419e-05
3.89544513689765e-07
3.49442322532906e-05
1.9188422233467e-05
-3.54338776880994e-05
-5.05411220926089e-05
-4.79400739831507e-05
-2.14923244591336e-05
9.15571262944202e-06
1.12333971082645e-05
7.4969360093981e-05
1.7302860488433e-05
2.72491605973935e-05
3.84883813796789e-05
5.96429903900657e-05
5.06702018417283e-05
-2.0478717086688e-05
2.99879469053736e-05
4.7384226297581e-05
5.1827513236215e-05
5.93107977761204e-05
6.15577055593976e-07
4.1798534588728e-05
5.59687640310326e-05
6.09834813074123e-06
1.31492796580433e-05
4.16261615345687e-06
4.57842378800874e-06
-3.62249450428091e-05
-1.90853481198564e-06
9.3657780492585e-06
-1.74745625679235e-06
1.9126324027624e-05
-1.48815782725951e-05
-1.99966494818313e-05
3.53394774124516e-05
-5.31453033035998e-05
1.74683360499579e-05
2.47198678801958e-05
-3.98259385037804e-05
2.94443557830648e-05
5.36759057396016e-05
5.63478287706066e-05
8.21816459668776e-05
7.08431117103581e-05
3.07234888578853e-05
3.1725465245208e-05
-2.99765169754847e-05
-1.20866288656448e-05
3.83962898665103e-05
-2.29193121189525e-05
-2.5801225803995e-05
-2.25864218130942e-06
-9.23934994562229e-06
2.99763886205714e-05
-2.19393764570478e-06
6.06683571922857e-05
5.28179919749351e-05
5.78469927676165e-05
7.8606429509296e-05
6.19062675708482e-05
6.9998039706819e-05
4.22345991480047e-05
1.8626147075479e-05
-5.29594148639247e-06
4.89458135240628e-05
-2.81590480426673e-05
-5.6884443571969e-05
-6.49163440189842e-05
-5.80743639992339e-05
-4.97538889807068e-05
-2.20303771910123e-05
-1.6580377749186e-05
3.95202962589169e-05
-4.27692168826756e-07
3.70314942297243e-05
0.000100795466590508
0.000119789383478917
0.000132206108496958
0.000118291213047301
9.03312787723844e-05
0.000131279604267177
9.6781749099669e-05
0.000105339171686147
5.19126617913867e-05
5.34516947857966e-05
6.92972673644692e-05
6.9816890709348e-05
2.20074443142208e-05
2.68198529722176e-05
3.62919459907628e-05
1.47151363513024e-05
2.16463768333181e-05
5.46445638197155e-05
6.04993235917142e-06
2.91424823031411e-05
-6.5599561841247e-05
-3.83563701603367e-05
-1.42878071804046e-05
-3.720742799352e-05
-3.89268009541839e-05
1.94981349470272e-05
-2.81326257909065e-05
-5.72586096063456e-05
-2.34747419191329e-05
5.08944112213669e-06
-2.53242827446448e-05
-3.96832832137985e-06
2.65302428114349e-05
3.00543631860829e-05
7.9143967748427e-06
8.27597605336096e-05
8.44213313996908e-05
1.88001563601573e-05
1.78515633033755e-05
7.02474679712849e-05
2.10601129674794e-05
6.8650465703982e-05
4.3855814034398e-05
5.88795447077425e-05
4.15552489124559e-05
5.17714012386674e-05
3.68991537179663e-05
-1.27197153460915e-05
3.2452778145498e-06
3.15219956565134e-06
-1.27805216491976e-06
-1.53746449425783e-05
-1.05509605647433e-05
9.8779713709001e-06
-6.41702923052922e-06
-1.97452522974226e-05
2.52486372533878e-06
-2.01076966626611e-06
5.58214502226222e-05
4.29263477478208e-05
4.2316321026656e-05
6.49035812998146e-05
1.94381256232308e-05
1.59839382832948e-05
3.38987730050223e-05
4.72601839313601e-05
4.34895254046696e-05
1.8560668768895e-05
7.62592571701049e-05
1.46002518092388e-06
1.88201310314812e-05
5.34118776672069e-05
6.19465112406133e-05
4.96015073205434e-05
1.82505130018442e-05
3.1736281280304e-05
2.11034282807054e-05
-2.35722669987607e-05
-2.61923338886792e-05
-8.84399515745592e-05
-7.886112811848e-05
-4.71165110032164e-05
-1.81832133257635e-05
-6.51760556564409e-05
-1.21054323402331e-05
7.65040715549548e-05
3.65756984654616e-05
8.81382103871032e-05
8.74753624882956e-05
5.99607260909275e-05
5.50276604115358e-05
0.000121079342823243
6.14512886615581e-05
8.15978137590415e-05
2.39400589226485e-05
-1.20362676444776e-05
3.29483280058974e-05
4.84112705795329e-05
-1.24719475302241e-05
6.31547960215068e-06
8.52644275412088e-06
1.41508610809575e-05
4.33527573348442e-05
4.4113581174349e-05
7.36004612294895e-05
7.74036264734377e-05
8.26474712193418e-05
5.38748251765901e-05
8.22761899402599e-05
8.74638867299029e-05
7.28727042120951e-05
7.69795680010545e-05
3.32203540275167e-05
-4.23296331056725e-06
2.59508370841129e-05
5.90991195247713e-05
-1.59922261572789e-05
-1.22467590207391e-08
1.45541829934654e-05
-1.48378931679722e-05
3.5908711942586e-06
3.95627112229367e-05
1.76930615204334e-05
1.20797849714165e-05
2.1746428461567e-05
9.03578384273592e-06
2.0922653733926e-05
1.37712593354034e-05
3.70267832223655e-05
-2.49588056803696e-06
-5.49916150009545e-06
-2.00341575866528e-05
1.28358858900422e-05
-2.65357402409525e-05
-1.07953979156168e-05
-7.23796928460055e-05
-9.73810683152178e-06
-2.19571688100142e-05
6.4451895903803e-05
5.34628531636578e-05
6.90192280759788e-05
2.75576954712884e-05
4.54280169169173e-05
6.25442316305094e-05
2.36897220335018e-05
3.73804931816881e-05
6.68996653469126e-05
0.000103149087726273
9.7520250968061e-05
7.7827530066945e-05
4.97917991159205e-05
4.91022721351389e-05
9.047926736714e-05
3.5365793803997e-05
2.84820032595699e-05
3.56686267353723e-05
1.91784367400592e-05
1.19831094847657e-05
0.000109278256787454
6.53212238348649e-05
1.48251642504817e-05
4.27777880050285e-05
-7.5341960170477e-06
1.65518464303803e-05
3.22504143423887e-05
-1.18096295091236e-05
-8.74864426122145e-06
-4.1938596023545e-05
3.30789616411235e-05
3.00972610948236e-05
3.62468095574106e-06
4.3875309021638e-05
4.74056102127022e-05
-2.33067617034059e-05
3.12608069232518e-05
5.02419829835474e-05
-3.88305768580814e-05
-4.5163459744283e-05
3.10126631710517e-05
3.43932696495466e-05
-3.55332305401044e-05
2.62968952415042e-05
8.979139978233e-07
1.02368259946203e-05
-5.97901354579648e-06
3.84307516227202e-05
1.70346953299211e-05
-2.04747917526018e-05
-2.07770233017078e-05
2.25344900117815e-05
4.08995491717113e-05
1.5769636902316e-05
2.16556625500685e-05
5.93261992077712e-05
5.23336804659474e-05
5.46810875839755e-05
1.82343637958202e-05
2.57812007207603e-05
2.78320862184227e-05
2.35576352451426e-05
2.40360262681317e-05
3.10175737033227e-06
6.34407687987126e-05
5.34691086340686e-05
2.93047113279441e-05
2.18383604178454e-05
-2.63624082636389e-05
3.86495489773165e-05
2.55372414836331e-05
-3.48444242008504e-05
1.4298973490097e-05
7.03922348370922e-05
4.85374970806464e-05
-6.63793971436777e-06
3.65050812600133e-05
3.67633818251819e-05
6.15080836952965e-05
7.16541485094201e-05
3.57346772421371e-05
7.75202066064265e-05
1.89806534369739e-05
3.48419125345605e-05
-2.55240914181451e-06
8.04791306928823e-06
1.75906248026138e-05
-1.01291334189906e-06
9.50658827262423e-06
3.28517892626009e-05
2.37092462757348e-05
-1.643771871358e-05
-1.6949901250121e-05
-3.51901589621266e-05
2.24317254923053e-06
-4.4519234994808e-05
-2.95644271202006e-05
-8.7063701522913e-06
2.64755595919677e-05
-5.44821169956086e-06
-3.76148451718663e-05
2.70209754456644e-05
4.09326381960419e-05
8.30622527319578e-05
2.31606989690724e-05
3.3491008612365e-05
6.78123841478877e-05
6.40266773894462e-05
3.24816999318749e-05
7.56964780174362e-05
9.36424062655901e-05
5.31430001617944e-05
9.60378318175501e-05
9.07483980897246e-05
5.82562156793766e-05
0.000102282702322108
8.50988542884207e-05
3.68779304002713e-05
2.45617942424768e-05
2.32832437512194e-05
-1.59997828425662e-05
6.04369718109949e-06
4.9227470434916e-05
2.18453032873452e-05
3.1371426886506e-05
7.31915235709581e-05
2.35768891681458e-05
4.50747974140336e-06
3.21892139275237e-06
-2.64735400138046e-05
3.35877272872068e-06
2.1598744581814e-05
2.41481211665268e-06
2.89550473578971e-05
8.43426138953379e-06
1.12160447226309e-05
-1.26606764297335e-05
1.88407945402741e-08
-2.86277951393001e-05
-4.6119269705485e-05
-1.07321511157593e-05
5.89363559366394e-06
1.09496369228436e-05
-1.51548519753031e-05
1.49941618188859e-05
2.74294322722089e-05
2.62247388175325e-06
1.25495334772024e-06
5.55555853754154e-05
8.16045355423472e-05
5.37763539184398e-05
0.000102774363457226
5.35516656914302e-05
4.91405442889215e-05
2.14022917972312e-05
5.919068544455e-05
3.93867576446015e-05
8.09065306752701e-05
5.52773724132023e-05
4.70456420539587e-05
2.99883910554764e-05
2.00154996339291e-05
5.87273943726385e-05
1.66714186212792e-05
7.56189032649418e-05
4.82517967736295e-05
6.25394590442293e-05
1.50995221665829e-05
1.07844590698714e-05
5.80768215532696e-05
-2.20047236530539e-06
6.64125831129166e-05
-2.90181775005991e-05
4.46299494886413e-05
-3.07903837940281e-05
-6.23555562656623e-06
-7.71427173342085e-05
-2.70819075461587e-05
8.80749306285447e-06
-8.06955472774281e-06
1.13358686948436e-05
-1.04290221531079e-05
2.02784296428174e-06
1.89151863446282e-05
-2.80385149955429e-05
4.52255059926306e-05
7.360012022562e-07
7.68129251079811e-06
-3.05096872431806e-06
2.26061583972608e-05
2.18181877101933e-05
7.12664374915138e-05
7.02484655696776e-05
4.29414448703512e-05
3.03709118917608e-05
9.55448537199396e-05
1.27714173822993e-05
4.22678664792406e-05
3.51402510806904e-05
-1.34437490161303e-05
3.95683579331419e-05
1.57859119482145e-05
1.36749004979135e-05
2.12255311515336e-05
-8.90225367501454e-06
2.5934488818395e-05
-2.1896752689388e-05
3.59713758394165e-05
1.21155785803592e-05
2.70209724651819e-05
4.22825802778809e-05
9.26799548669352e-05
4.99563813068533e-05
0.000103681767594471
7.4895952459912e-05
9.22999889670043e-05
7.21451247107541e-05
0.000102573587937003
7.54792512478904e-05
6.63428920494252e-05
8.35069686679956e-05
7.37101027230899e-05
7.41183107369481e-05
5.90902170439065e-05
-8.72775715450997e-07
-4.17082840918326e-05
-4.71201962399314e-05
-7.05722173686003e-05
-6.61004159525205e-05
-0.000124450419363166
-7.18779567118989e-05
-9.41689276045465e-05
-4.91122242537386e-05
4.73102191385018e-06
-1.09761888213736e-05
-2.15718652119477e-06
8.89755996508211e-07
-2.84793202887117e-05
4.45576098995341e-05
7.15582787192923e-05
6.56441740956659e-05
6.77765438127596e-05
7.32566489233408e-05
9.50669092115248e-05
0.000122013340317245
6.0320963324919e-05
8.61487719894693e-05
6.99293374110355e-05
3.1498958600267e-05
9.34841253760379e-05
1.11045303157197e-05
5.58100955239757e-05
4.07454762370453e-05
5.51652029733863e-05
6.20072552588731e-05
5.57690145500044e-05
7.38347238637182e-05
3.59767768353927e-05
4.96796838933391e-06
2.72728912340064e-05
3.60191054684735e-05
2.86005118249451e-05
1.45767177833884e-05
8.67883211825879e-06
-5.34549179648834e-05
2.39727188059575e-05
-2.52570308822897e-05
-9.68600255758552e-06
-6.33228890358808e-05
-2.83025828711045e-06
-2.98791148100983e-05
-1.00284468275487e-07
-1.71853073255314e-05
4.0967205074652e-07
1.8235617144676e-05
5.38199588109462e-05
-2.56636991530969e-05
7.51603993504036e-05
4.34862968041192e-05
7.89276138459836e-06
2.79691552500778e-05
6.98323106608912e-05
4.63154122577515e-05
5.72914333145127e-05
6.5284447402802e-05
3.78898821254863e-05
0.000110245814269554
-1.5550314454084e-06
3.72903043864229e-06
-7.32698461952624e-06
-7.35277245271973e-06
-8.25217253335739e-06
-9.72218371622999e-06
-6.04853705659971e-06
-2.66953035009003e-05
-2.72593508316278e-05
1.03289419156568e-06
2.87067988780083e-05
4.1167936279425e-05
4.65745133663299e-05
3.64344959856203e-05
0.000133165552908423
0.000135214495501514
0.000131032087886744
0.000137413345833472
0.000148591526446828
0.000100700949969227
9.65688563518448e-05
8.93635045300614e-05
5.84594374289957e-05
2.69102896366506e-05
1.01734147743058e-05
3.5813433124109e-07
-3.52856053585538e-05
-6.6963920529659e-05
-7.92976103873655e-05
-5.19372323416611e-05
-9.00895905527075e-05
-5.32961879601088e-05
-6.11169282795284e-05
-8.09893899168809e-05
-4.71094075785364e-05
-2.04450477754602e-05
8.85295474068182e-06
9.91409625178084e-06
1.32826162171811e-05
1.82201128185582e-05
3.74991706300695e-05
1.96526366759345e-05
1.83667764106694e-05
-7.42554992079348e-06
4.52955053822392e-06
1.19811067246737e-05
8.57173842318763e-05
7.08571410950231e-05
9.17238484798398e-05
8.76047049783904e-05
4.45272170765083e-05
5.99350673211909e-05
5.68236763523971e-05
0.000106712890502138
5.13224501068404e-05
8.97895724515729e-05
4.79732655643701e-05
1.90242000038765e-05
5.9839731631548e-05
4.48307247939476e-05
4.84184380672107e-05
7.49300586763786e-05
3.52002719704283e-05
1.14791898751182e-05
-1.41379151507624e-06
1.8937444256934e-05
3.0778039697558e-06
-6.13077449980559e-05
1.00038236627567e-05
2.49490208224343e-05
-1.65679989433394e-05
-2.32427931956002e-05
2.14649086307376e-05
-2.84746523580401e-05
6.40879765120443e-05
7.99388780863498e-06
-1.5738531252999e-05
2.98124603969457e-05
2.97789656978743e-05
0.000102090955424991
9.75414119298772e-05
5.03376695785192e-05
6.16038853734043e-05
7.48435985157541e-05
7.08454037384619e-05
7.21235282803733e-05
-2.36715999944089e-05
-3.20588019913522e-05
-2.84682593165799e-06
-2.77583485215631e-05
-5.84929440623917e-05
-4.40005926174433e-05
-3.77032427442529e-05
1.43580834402767e-05
2.51515777858979e-05
-2.25212325222522e-05
-2.1033127847527e-06
-9.92327487999959e-06
-2.53663145922546e-06
4.10711344208708e-05
8.05510896161389e-05
0.000108439747763865
0.000101539827429274
7.38898991508689e-05
0.00012137730680656
9.13735440754585e-05
0.000114219855272587
5.4819243705909e-05
1.82243524244286e-05
5.03254827326563e-05
2.3646631617916e-05
-2.04139630410749e-05
3.36465715180674e-05
-2.27858754924741e-05
3.05370255889169e-05
-1.8116446671162e-05
-1.10571397986683e-05
-4.76545523241525e-05
-3.88862863438121e-05
-9.75272296027155e-06
6.80624829538117e-06
-4.58038409274083e-05
-2.45346467707581e-05
-2.77896001951241e-05
-8.92961823446227e-06
4.86210716950781e-06
-2.87195679596778e-05
4.01085819992297e-05
3.66810553902671e-05
1.03702147359354e-05
3.98413992668646e-05
1.77903399627357e-05
9.7601225581782e-05
2.78290161805811e-05
0.000140480305759193
0.000121784986279299
0.000103908916514914
6.99808572150784e-05
0.000114306717256219
7.26469262050982e-05
4.01402198272313e-05
-7.07625816938027e-06
2.85763463832972e-05
6.53263766198903e-05
-1.79166472623259e-05
-3.67984846920474e-05
-7.88620391442312e-06
-4.43099317298584e-05
-2.59117498647268e-05
-9.3075203324765e-06
-4.58565608553689e-05
-6.14159602276731e-05
-5.49456915455161e-05
-2.6671184090617e-05
-6.80385021557938e-05
-2.10050976861491e-05
2.23986078117018e-05
-6.21845592837117e-06
2.91048925680789e-05
5.65957109868427e-05
5.69833258352856e-05
0.000109866079598206
0.000102374121588701
9.8007105148833e-05
7.75365738100575e-05
0.000114812887974105
0.000107568032116368
7.83168119237437e-05
0.000121251000256229
7.43535064393826e-05
2.53043204011878e-05
6.14324236345323e-05
5.33819796821519e-05
7.45965332394223e-05
9.69519011566014e-06
-3.68407688954898e-05
5.7655694625761e-06
-3.73103442658404e-05
-3.98176358623673e-05
-7.95273989067991e-05
-8.9980044600533e-05
-8.55578220088338e-05
-4.51192678819733e-05
-4.80973367069422e-05
-5.76879771140869e-05
-1.23997108574827e-05
1.65982069024642e-05
4.3018372394124e-05
6.95068741717169e-05
7.80323249918672e-05
0.000111008565207293
4.69510813081493e-05
6.94555061878988e-05
5.90964186674426e-05
5.74337547753079e-05
8.55195147777154e-05
4.87504238828954e-05
3.70772455082732e-05
4.16089138020571e-06
8.72185753941247e-06
-8.37628547215325e-05
-2.7424545464222e-05
-2.98077143616753e-05
-2.75280537072557e-06
8.27443717983761e-06
-9.82061046373789e-07
7.43082995333901e-06
2.93222365763266e-05
8.17151556344366e-05
2.69912756225313e-05
4.89243131369333e-05
7.41441543023095e-05
5.63437524888426e-05
0.000111249089576326
0.000113081603622447
0.000111433876040478
0.000110001092809298
0.00013344918354688
8.09630619078094e-05
4.29796555782829e-05
2.56624484834728e-05
6.721287022845e-05
7.95536560706912e-06
-4.58589970627169e-07
-1.45017485541256e-05
2.41421943208514e-05
2.90426416374011e-05
-4.28560924415771e-05
4.04446064038779e-05
-2.78306103020657e-05
-6.90657879929961e-05
1.15070145060645e-05
-6.97128719776676e-05
-9.49274009891264e-05
3.61604993228364e-06
-1.25767142599355e-05
-7.59959624058519e-06
4.875739431119e-05
2.94018821059948e-05
3.38217500046274e-05
-1.4159029820307e-05
4.59134856938375e-05
9.51775586910934e-05
8.76947664269191e-05
3.04165485501647e-05
8.23213975405884e-05
7.34085964571761e-05
6.22158700819862e-05
6.56405247648463e-05
7.96475814149435e-05
5.27422525830758e-06
3.67732993541277e-05
2.23759561061032e-06
4.97130054249349e-05
4.1840678834244e-05
0.000111323465041695
5.82618652398835e-05
6.55102606793862e-05
0.000109110288720007
8.01218806293518e-05
4.17413682588671e-05
1.11109844623807e-05
4.70671096270081e-06
1.2370733224537e-05
-7.36357371194178e-05
-5.42739644527009e-05
-7.75064883810314e-05
-5.90979972923708e-05
-1.2820512154177e-05
-4.10435457027671e-05
2.73285891725444e-06
-3.31980032252441e-05
-2.00448562538295e-05
4.05951545870556e-05
-4.44489140935705e-06
3.90932081611162e-05
5.49844412602545e-05
5.29987971930773e-06
3.82767325313367e-07
7.8221590382879e-05
9.48056894007571e-05
9.58491519664023e-05
9.61760654381757e-05
0.000103923889387778
4.94907903435501e-05
1.3461413147298e-05
2.00859663172206e-05
4.52698372030188e-06
9.6890776028345e-06
7.50837109962461e-06
-2.28378166755523e-05
-3.11963189051266e-05
1.0256219830815e-05
1.73270535454277e-06
-3.65797650186984e-05
-3.11604504088595e-05
1.39156937589155e-05
3.14795589672386e-06
2.11231654107808e-05
-4.62835516626509e-06
1.1214203723476e-05
3.15119430909495e-05
2.93728778067108e-05
8.46422646722269e-05
6.24469621106094e-05
8.21714799374548e-05
9.30325759814473e-05
0.000125626266820547
0.000132966684685573
5.36463919566457e-05
0.000126290040587415
7.20980726511142e-05
5.82533052188619e-05
8.05031819219395e-05
5.11969448568101e-05
4.93679311900891e-05
-2.48512128937154e-05
-4.02025863625668e-05
-4.78606830919313e-05
-7.38161860512702e-05
-5.91644046146854e-05
-2.70404998704318e-05
1.22763490778352e-05
-1.37229256557533e-05
-1.32683710852407e-05
3.47318595049918e-06
4.49814199582726e-05
4.08485648342012e-05
2.87814043394094e-06
5.97617780334306e-05
9.41748430341323e-06
4.37169724869782e-05
8.35537698300787e-05
6.57571890720095e-05
5.24961639286343e-05
1.5406827982773e-05
2.54128988952609e-05
6.77261536118311e-05
2.57745104161175e-05
1.63452087636526e-05
2.19724704822069e-05
3.20534136410701e-05
5.1647158742199e-05
3.80961800058355e-05
2.87426359269957e-05
6.0574497657672e-05
7.49988227112086e-05
3.12805509308939e-05
5.56699514765987e-05
3.62377024592039e-06
5.93888181012568e-05
-4.04083490129256e-05
-3.712025578354e-05
-7.5604461474515e-05
-5.68368415234622e-05
-2.16877651117624e-05
-1.66367412857909e-05
-1.63190768369056e-05
1.95969805386002e-05
3.72822296561764e-08
3.93572523498533e-05
6.18876536200162e-05
5.93325657589929e-05
9.64608884912775e-05
0.000157259092012265
0.000148562144948309
0.000124449682998649
0.000138524222069158
0.000114948528661016
0.000129812702251028
8.97926651595877e-05
7.36187682798004e-05
3.77174860772139e-05
1.2629682672225e-05
-4.63472134091246e-05
-8.31872384981822e-06
-4.01844580635178e-05
-9.46070651998723e-05
-6.15510018856821e-05
-4.92109970263509e-05
-2.0145958662062e-05
-5.20575382281734e-05
-3.94413100659974e-05
-1.07445636583833e-05
-5.11784091289503e-05
-5.87909560717753e-05
-5.33505574801312e-05
5.98198147527883e-07
2.69716280215334e-05
4.62821202463118e-05
6.15982852950755e-05
7.13357779193913e-06
6.518908401029e-05
7.12424390519859e-05
0.000147718676696192
7.95669640676527e-05
6.59121266974492e-05
0.000107013000902045
7.36271288242149e-05
5.45455997838506e-05
5.61553023548939e-05
4.84072597738007e-05
3.54980271917818e-05
-3.24801808167205e-05
5.1135693271572e-05
4.26062008742654e-06
1.02393806547533e-05
2.20503988951875e-05
4.92838647573442e-05
4.59706818290149e-05
3.54530897665615e-05
7.38719260085285e-05
9.22167759754954e-05
3.62070719389275e-05
1.59465756775356e-05
4.90742153364504e-05
4.92662979306325e-05
-1.77691228788667e-05
3.74832835209915e-05
4.72873981506108e-05
-7.13837464826105e-06
-4.97817640861179e-06
-9.57397204219682e-05
-2.58902206500982e-05
-1.39668141768873e-05
-5.82717255238611e-05
-5.38791564153897e-05
9.08532796160097e-06
-1.59632955572308e-06
-1.77743305779659e-05
3.03701729799373e-05
2.8675199979257e-05
5.18634278423334e-06
3.63543706351344e-06
3.40645256838002e-05
2.57712505984683e-05
4.84197569312777e-05
1.21821064370581e-05
7.43089045859674e-05
5.508018976471e-05
-8.11367174837408e-06
4.0941295457145e-05
4.00046081720362e-05
5.1498340913957e-06
2.69161324705574e-05
-1.67827242571203e-05
6.3711331938516e-06
1.51474612010471e-05
2.99259001775382e-05
1.74487816040247e-05
5.95226746057472e-05
5.1222925885026e-05
0.000125504107621517
0.000117805700767552
0.000102834118053144
6.6527180757594e-05
0.000104831231872604
5.09487553340163e-05
3.35583632053076e-05
4.18301200392903e-05
7.80787178843199e-05
5.02454687777937e-05
1.46034670412752e-05
4.0739457569202e-05
-8.44032019331536e-07
-8.00789003998134e-06
6.02354196153096e-05
-6.43816426282887e-06
-1.92776053487388e-05
-8.17854846683013e-05
-8.77053799752033e-05
-4.60918433884696e-05
-6.74149861332266e-05
-3.50250299459607e-05
-6.80192319464419e-05
-3.93625208077702e-05
-2.41137992979019e-05
3.65879997360056e-05
3.41026765291377e-05
9.2541234881287e-06
3.5061522468643e-05
9.77921359392907e-05
5.92145968651765e-05
7.65118287568368e-05
0.000113175007990749
5.55475486010007e-05
8.52348285668464e-05
2.16566721450767e-05
5.71523708882741e-05
8.95431430144401e-05
4.41258305282039e-05
1.6513952930976e-06
-1.03011335249598e-05
1.82668924565412e-05
-1.002419320426e-05
2.80993192747689e-05
4.26534316542063e-05
5.48175378246335e-05
1.82419218330234e-05
2.09365732655571e-05
5.59327711507564e-05
8.36320278748216e-05
-6.43736217382695e-06
9.26723006993946e-05
2.85039544341467e-05
3.87685938405994e-05
4.18495828176476e-05
5.30693813909311e-06
3.21220223332968e-05
4.5337843647586e-05
-8.07886230932386e-06
-7.97968468348491e-06
2.71689655181351e-05
2.50439065127257e-05
4.9244229961662e-05
4.89201720332436e-05
9.9830951016541e-05
4.70392290617375e-05
1.37764247415256e-05
6.99444980778454e-06
-5.5092079798794e-05
-6.03707842659832e-05
-1.40768323497048e-05
-5.6788745951914e-05
-3.85844763893536e-06
-3.41422273112337e-06
-3.82894429373134e-05
-1.79462967424578e-05
-1.07580616507823e-05
-1.12158521066374e-05
-6.89381431787076e-05
9.60294562125952e-06
1.71593711679035e-05
4.31785666879324e-05
5.48549628992735e-05
3.80227282843529e-05
2.76350193906304e-05
2.03791806396866e-05
6.01076576765608e-05
4.94195818368799e-05
1.31441831544397e-05
3.15711519225107e-05
4.16006271987236e-05
2.13494846807786e-05
3.21553001542438e-05
2.48756349511022e-05
-1.33655074680904e-05
4.60677004179485e-05
6.12250225235805e-05
3.83360699827918e-05
3.17446606439577e-05
5.23771159359338e-05
5.94183699268386e-05
4.2793107381147e-05
1.57764293093968e-05
3.10691083034117e-05
2.21473978335624e-05
-5.5655980466662e-05
1.46269296883191e-05
-2.51689218059506e-05
2.35683098860481e-05
8.2774415130937e-06
2.08703510079705e-05
1.79405980565828e-05
5.07222303217008e-05
3.06113507315055e-05
2.06701217800721e-07
8.37344672814742e-05
9.46359126615938e-05
1.44714305573664e-05
2.84122228027175e-05
6.00794887763445e-05
1.99834646427817e-05
-1.52523198518845e-05
-2.73020241513745e-05
-4.13167492344005e-05
1.76111527608938e-05
-4.85041293690185e-05
-4.149248964437e-05
-3.91684302158971e-05
-2.58815136646694e-05
-3.54462263336036e-06
3.95391399536402e-06
1.8970670130535e-05
1.34183266186333e-05
9.40459279700008e-06
-4.94967334533415e-05
4.24224457515582e-05
6.23890784689348e-05
4.4166331913503e-05
6.89644053880752e-05
5.54448828058044e-05
4.55286426521249e-05
5.25382171657275e-05
6.49113100225632e-05
4.7876504985424e-05
2.29477195248612e-05
6.26876283410427e-06
2.40763074874646e-05
1.69474750651445e-05
8.51575375706923e-05
7.00616294423728e-05
4.84065776811571e-05
-1.1511687833611e-05
6.39949550200664e-06
3.97822741335977e-05
3.38070861085069e-05
-1.76526465698327e-05
8.62834496183838e-05
5.5908585711627e-05
9.11568128112187e-06
3.13749705312997e-05
1.17056201208693e-05
4.02944059953196e-05
-5.27322444524618e-07
2.85235878833772e-05
8.33878643082463e-06
-1.92500591291807e-06
1.15709633333572e-05
1.39142204262652e-05
1.69605845791218e-05
7.3950616668931e-05
5.7301002744694e-05
3.95181746406111e-05
8.1800595695213e-05
4.5661124602044e-05
2.24406686495935e-05
3.84533137299482e-06
-6.46213383452227e-06
-2.15058194427464e-05
-1.08042157572993e-05
-8.02743822129036e-05
1.25563504046286e-05
-4.79470189809234e-05
-2.56728785174892e-05
-3.83073258861573e-05
-2.0160867278629e-05
-1.12550914616996e-05
1.74123628548028e-05
8.13872141891418e-05
6.3599042451888e-05
7.9867920230971e-05
4.7768672018262e-05
5.94719421498606e-05
4.70379641570907e-05
8.07445702616467e-05
6.16300181311766e-05
2.05012980967735e-05
5.69718271617299e-05
4.71927573546012e-05
3.18155301661005e-05
2.77619851512012e-05
4.10246822995302e-05
3.70167629499382e-05
5.68574426660624e-05
5.16560603418963e-05
3.58652968153615e-05
4.01219583148206e-05
4.16524178443827e-05
1.59777540203061e-05
4.46068986328478e-05
6.00198005439495e-05
1.58615918310726e-05
3.39765250070229e-05
2.1352629434476e-05
4.61600455216646e-05
-3.44361182998012e-06
1.82503251586513e-05
-5.37529039615801e-05
-4.5176026481117e-05
-4.62511069886049e-05
7.66086183161597e-06
-1.6403409698965e-05
-4.69597917418611e-05
-2.70889862911844e-05
3.75230584863681e-05
-3.83192859085348e-05
4.62724070945209e-05
-3.12506700323576e-05
2.67277935659505e-05
1.97651431890537e-06
5.51575326811109e-05
3.13977003268972e-05
2.71958801484101e-05
6.86815347069453e-05
6.53016097635879e-05
8.20077771799345e-05
8.02436930296175e-05
8.53867722381901e-05
6.00174676954038e-05
4.11851153980192e-05
6.46639861318803e-05
7.26309008121066e-05
5.23591313915902e-05
-3.53424907255129e-06
1.72030495119848e-05
2.5932930127853e-05
4.35989067814067e-05
-3.45572101506303e-05
-2.63304107624323e-05
-1.15330846610377e-05
-3.02820957948055e-05
-6.24332912289147e-05
-3.59716927765976e-05
-4.2288123967387e-05
-1.21534488293788e-05
2.84965273767485e-05
1.79051270772129e-05
6.42652221918559e-05
0.000125970637547642
0.000194038660676516
9.3508131495178e-05
0.000138364739043751
9.58725351129868e-05
8.16234304171659e-05
8.9063684030988e-05
2.08782530286124e-05
1.22800241922027e-05
1.78460767561725e-05
-3.91702260126545e-05
-9.5680189823583e-06
-6.52700284171599e-05
-3.72841380652484e-05
-2.88875267320846e-05
-3.00728420807367e-05
-1.9026010492119e-05
-6.54593085779005e-06
1.91284342257285e-05
2.24859608619417e-05
2.42898001121929e-05
-8.39812639202522e-06
2.01897571834533e-05
-9.43178159499131e-06
-6.88622108776138e-06
1.20501375095487e-07
1.17729119230073e-05
-7.37231698220049e-06
5.07205602123469e-05
1.06648537534027e-05
4.4058479120316e-05
3.72027961306204e-05
9.75786585762228e-05
2.16675836128055e-05
4.86559300574887e-05
7.11414233658864e-05
5.01396402949518e-05
5.69426525162793e-05
-2.23693121218312e-05
1.15663102600114e-05
2.44198572807639e-05
3.24332704278547e-05
3.29339788486844e-05
1.64257043829787e-05
5.16967092841761e-05
2.78437844074892e-05
6.80275090877316e-05
2.52969192977463e-05
3.65012232492815e-05
7.55284865840634e-05
-1.62427860813359e-05
7.99368696570308e-05
1.64458675914462e-05
-5.38843071566867e-06
2.85460011009406e-05
1.32052628166723e-05
-3.94187184131696e-05
-3.58047560398757e-05
-3.38799611638832e-05
3.64980215941109e-05
-2.26503241135048e-05
-1.4754514992907e-05
2.90141483686484e-05
1.7812566033815e-05
-3.2324653878044e-05
1.74071012155005e-05
-7.48276313581017e-06
8.44694473811017e-05
2.24837530486821e-05
4.87303611591458e-05
8.85121734464075e-05
7.33980271098602e-05
0.000106531560540158
8.06733543161738e-05
6.68226875326409e-05
-3.2608729668541e-06
5.10050480154119e-05
8.11347435324384e-06
1.63503742603336e-07
-6.19906719249279e-05
-2.53652295440331e-06
-1.24654181036493e-05
-1.57318510973813e-05
4.42067430512632e-05
-7.66519689139168e-06
6.06011179617414e-06
3.38278072253166e-05
7.28115686405988e-05
0.000107275404432779
1.79336576860674e-05
9.21812662154819e-05
7.56963839659095e-05
0.000109520228325403
6.72324811643366e-05
8.16395649149142e-05
4.53006367138924e-05
4.9469721034441e-05
4.89845203053602e-05
4.58394457408354e-05
2.44408178356192e-05
8.64534849479422e-06
-3.42996633258405e-05
-3.70717646186906e-05
-9.78488305830745e-06
-1.96459517065299e-05
2.12895409169299e-06
-6.67207830081124e-05
-6.07563417061512e-05
-3.21803040690858e-06
-2.27772838253546e-05
-2.86745528819188e-05
1.03880503991137e-05
6.13197158295239e-05
6.28161601273722e-05
6.22663419463446e-05
9.69823548553523e-05
6.14063526991031e-05
7.22422571407442e-05
0.00010309212287583
9.94693321993599e-05
0.000111754928997021
8.42533508263051e-05
7.5735391302302e-05
6.77398483473577e-05
2.27893980233937e-05
3.87120382736408e-05
3.95268012751165e-05
-1.85779301275732e-05
-4.29356775879953e-05
-1.34115458200864e-05
-3.67974479303133e-05
2.26054094798065e-05
-2.92510874947345e-05
-3.41945377216911e-05
-2.60080641111335e-05
-8.294279555863e-06
2.31107127771586e-05
4.72583233752565e-05
3.9605139559475e-05
9.37580047826148e-05
4.18382081696634e-05
7.57161668385286e-05
5.22664743961708e-05
3.48615821933062e-05
3.53322780895433e-05
3.61796648513381e-05
1.98619348588595e-06
4.47993434666793e-05
2.61848126473868e-05
2.39244699497691e-05
-4.66366872209698e-06
-4.43540637878518e-05
2.22002269065871e-05
8.13726172738674e-06
-2.31595356916972e-05
2.26470392169292e-05
4.85538973671076e-05
2.37878372598905e-05
5.00691753930743e-05
8.63310123585551e-05
7.99535395780981e-05
0.0001038994903482
6.49082851982145e-05
3.41069841146961e-05
9.45904821626213e-05
1.5708029230412e-05
3.49267472516237e-05
-9.60068557366597e-06
-2.84286420456129e-05
-9.94710202139524e-07
-4.46603212648832e-06
-1.72794072203403e-05
1.30149536667214e-05
1.53557730937813e-05
5.84803322418863e-06
2.42792355416904e-06
3.10919324985471e-05
3.28847349577337e-05
7.38720849817368e-06
5.29598355492777e-05
2.01324489581051e-05
0.000107608784206402
3.63962287836175e-05
7.93546476157531e-05
7.37510982469366e-05
3.11383592139388e-05
3.24653275396644e-05
1.3051280919503e-05
5.6421776988481e-05
1.10526174303721e-05
6.77598282458643e-05
-1.29423712467744e-05
-2.49039381725557e-05
-8.45487062524265e-06
-0.000100999582847287
-5.48363063702126e-05
-0.000108378351760978
-8.23034761783064e-05
-5.58177859287804e-05
4.40458613036433e-05
2.92457650850262e-05
2.6054264402371e-05
2.28800860652237e-05
4.05983659377757e-05
2.94201977343541e-05
9.11635254095979e-05
0.00011101202600268
0.000103838331983224
0.000109116708322622
7.70435395839455e-05
0.0001593503625056
7.19038320168112e-05
2.39622218411884e-05
5.39210239620387e-05
2.38287846459591e-05
-1.0798609969417e-05
-2.58159562691318e-06
-3.04488347413177e-06
-3.13147944998869e-05
9.78765927017502e-06
1.48237544488515e-05
-5.1042057586349e-06
-5.43966971578953e-05
6.97080513336022e-06
-1.40765859047191e-05
-2.44432186235018e-05
-1.96538737446819e-05
-2.31803582756434e-05
-9.19951159023472e-05
1.6012536561104e-06
2.43648597241456e-05
7.74829301305118e-05
2.37903885329257e-05
7.53984152042497e-05
2.03956680364345e-05
5.81530513590745e-05
7.78814216213682e-05
7.96012592361183e-05
6.54574515479796e-05
-7.31266802778815e-06
2.68338746893919e-05
-3.5064556401154e-05
2.4981720220894e-05
-1.35295366354739e-06
2.91463110398684e-05
3.75246916237529e-05
1.95153892262125e-05
7.83052664761596e-05
2.29764759828174e-05
6.58445234946461e-05
6.05532092246894e-05
2.6429093053052e-05
5.42639459622324e-05
8.13457247296374e-05
0.000105868015503946
4.16185796674757e-05
2.20181421625667e-06
8.1686680876705e-05
3.38217766852655e-05
4.49095842023434e-05
3.68980115943036e-06
-2.1814708586067e-05
-2.79423844545486e-05
-4.42312698199135e-05
9.05944548112285e-06
-2.27357494472325e-05
-3.62224755038382e-05
-8.73148231913364e-06
-4.09667500462414e-05
3.1451490449691e-05
6.47766396444131e-05
3.56334407540882e-05
8.30102960444324e-05
8.71038346184606e-05
5.58660297435995e-05
8.83404482154606e-05
-7.15068083697957e-07
5.61177649386102e-05
8.30497133170157e-05
2.92629640380062e-05
5.30199819774191e-05
-2.47877422574905e-06
-2.66231586570593e-05
-5.63460336031233e-05
-6.24360635083317e-05
-5.83276409091868e-05
-4.41272803972112e-05
-7.89408883237781e-05
1.92771348170607e-05
-4.57040171639879e-06
1.56445586641892e-05
8.88450661472845e-06
0.000104193159301571
8.86293446524762e-05
5.94724834408465e-05
0.000129477764228816
0.000121549981162307
0.00013890962248762
9.11832299813977e-05
0.000127156550079488
6.5290793111956e-05
8.30716082247873e-05
9.90234078151582e-05
5.92118068876365e-05
-7.54594412083309e-07
2.84053063102403e-05
-4.20497006699672e-06
-5.17472389961315e-05
-2.01906214559759e-05
-7.03958325285756e-05
-3.99330435381929e-05
-6.36170510799094e-05
-3.57767262887341e-05
3.8331528802247e-05
-1.95316034016786e-05
-2.20772986768502e-05
-2.06871384486542e-05
1.5833666305656e-05
3.0108137682054e-06
2.29702791834443e-05
2.65542870141718e-05
8.26251500158465e-05
9.9785881990312e-05
0.000105538188711094
4.62595477147596e-05
8.77589842300971e-05
6.0150411819832e-05
9.22678268128823e-05
5.6549945939531e-05
3.45916215249008e-05
4.57149632228173e-05
2.02743793657145e-05
1.74584978026093e-05
7.45959229185493e-05
4.24655580051328e-05
3.56760328911197e-05
-2.97485497152125e-05
3.19222139873986e-05
8.71333077383263e-05
-5.65591619919383e-06
-1.76552911981263e-07
1.19137768273539e-06
4.77444255111271e-06
9.96630259438903e-06
-2.15391701571829e-05
-6.19433736412206e-06
2.25267697755843e-05
4.07564913373588e-05
6.55969769017728e-05
-2.35418076962813e-05
2.03404669711126e-05
3.65526121435529e-05
9.7930515955392e-06
-1.00956851638301e-05
2.95390445345309e-05
3.27909796830046e-05
2.1443097254675e-05
3.03181697990742e-06
4.35202266596353e-05
3.85530423674235e-05
1.08396818968143e-05
5.72289517483574e-05
6.50417719575637e-05
1.25529182046773e-05
-1.9331969977853e-06
3.0405991975766e-05
7.09779762829591e-05
6.10452196511699e-05
-2.78868068609698e-06
3.99870005749027e-05
1.85858660358866e-06
2.67145357495732e-05
-3.7795620403727e-05
-1.58505887996661e-05
-5.92599204967778e-05
-4.05237488416143e-05
1.04453288127367e-06
-4.31664652832881e-05
8.16445718575229e-06
1.12814066024053e-05
5.34451062220962e-05
2.50015257445074e-05
4.96431578315838e-05
6.42476892132522e-05
-8.86338236023028e-06
7.35901500888581e-05
5.96883333253e-05
4.97718853547798e-05
3.67817045728863e-05
7.73185086382895e-05
3.53300180660574e-05
7.02193505201066e-05
1.78198082257978e-05
2.88492170584616e-07
4.31676216450727e-06
-7.06060537034396e-05
-1.27686226434684e-05
1.75299583358613e-05
9.38360511914948e-06
1.86078154810431e-05
-8.56149768377896e-06
-4.02435743998616e-05
-4.38149257158088e-05
-3.57879667283085e-05
-9.49491242820585e-06
2.21856745036138e-05
-2.62215810214322e-05
3.38949317031584e-05
9.94044251824616e-06
9.36808867001388e-05
6.00563166828584e-05
6.28815929850075e-05
0.000105856156836166
0.00012380211863076
8.06999661416659e-05
1.54689517109857e-05
5.43181354718209e-05
7.55764670049945e-05
6.23485150013317e-05
-7.64297098751019e-05
-2.96469098305994e-05
-6.20371210421911e-05
-9.6157315653311e-05
-8.66757987126058e-05
-7.49546853674674e-05
-3.77239429697549e-05
-4.88048908660943e-05
-4.87548668888036e-05
-3.46967691837233e-05
2.12355650563016e-05
-4.5826473154612e-06
-1.49631005557671e-05
-3.96222189720142e-07
-4.62216311066041e-05
2.93501284717587e-06
2.92956371275555e-05
2.01854517134813e-05
4.7351419668483e-05
4.18371529708321e-05
1.99268886710106e-05
7.37361103667675e-06
3.81362087797128e-05
7.96056370860365e-05
3.24405235265266e-05
8.32076927904397e-05
0.000119994901486838
5.6707252517493e-05
0.000112152008336552
8.66639162218519e-05
0.000101375238505173
0.000105472503625948
8.99539752006353e-05
0.000108967573520738
8.73717108081913e-05
9.92904041467632e-05
5.22692394516466e-05
5.57029185388971e-05
5.348511803325e-05
7.02770029198292e-07
-1.75361085056692e-05
1.41151140664052e-06
-6.4867714292013e-05
-0.000100747070821212
-3.14753293315566e-05
1.9303132145386e-05
-4.52068889393012e-06
-4.40839093532974e-05
-8.07502183422131e-05
-4.73655207403366e-05
-5.52294804100197e-05
-5.826954023239e-05
-2.18841763690416e-05
2.18865350588433e-06
1.09101735422777e-05
2.71624893770833e-05
3.2653321718743e-05
9.7308426339121e-05
5.93947157177337e-05
5.62243138353621e-05
-1.09344291796821e-05
3.10653421497242e-05
3.88128469583088e-05
4.39303740008789e-05
6.80860300617298e-05
-7.56054031176864e-06
-2.391311090634e-05
5.58274279393477e-06
1.1426942192546e-05
2.46339893187901e-05
-1.4179026520694e-05
2.14714914058229e-05
0.000105521146401648
4.26299694178548e-05
9.52734827744007e-05
5.53894719709894e-05
0.000102555904900145
9.3522051684452e-05
0.000110913850914967
6.11705016248858e-05
5.98104384773139e-05
5.77199534025601e-05
1.34432848471313e-05
-9.19350643924406e-07
-5.6887998850299e-05
-4.69175359608303e-06
-4.85477257892739e-05
6.13649585308678e-05
1.36568007564037e-05
-2.48593144672255e-05
-1.96850923832102e-05
-2.51490761867205e-05
-5.69107566724765e-05
-5.3502658870099e-05
-9.64791859475581e-05
-8.61871470242185e-05
-4.69284933175919e-05
-6.27495255389039e-05
-3.09879949929849e-05
-6.15663825433984e-06
1.91689500882317e-06
-2.7403097432182e-05
1.13670207755271e-05
-1.28258134041716e-05
2.61277053179908e-05
4.26447982568778e-05
7.8454600503538e-05
7.14347509192855e-05
8.95719083764596e-05
0.000102554323992665
9.39906501535787e-05
3.91545915702083e-05
9.00380024004859e-05
6.76355326115236e-05
0.000125617050879056
4.75873139794499e-05
4.12798980308869e-05
3.7163554992377e-05
0.000100978918031717
0.000114145327532688
7.46971552409385e-05
9.90458968723252e-05
3.56407588543774e-05
5.68180133998724e-05
2.37168418366992e-05
4.34718799391422e-05
-2.59007957129843e-05
2.28058939218502e-06
-8.23238448278665e-05
8.95863663801764e-06
-9.08191566333145e-05
-4.21247213244825e-05
-5.96245960266109e-05
-5.11274022620537e-05
-2.13904418203601e-05
-6.05907201462469e-05
4.57732555469424e-06
-1.99618703905188e-05
8.26650644375383e-06
5.66780556635142e-05
4.03344721204531e-05
2.39776985665056e-05
3.72555079749948e-05
3.69069727379297e-05
6.19660385626383e-05
7.34869224971016e-05
8.28206393532035e-05
5.75058215581815e-05
4.75666682615187e-05
3.70079351804795e-05
1.66535732687376e-05
1.18971008132275e-05
3.91065716096169e-05
5.44121608774087e-05
1.43290679173988e-05
3.34504794653886e-05
-4.97594462186577e-06
5.7437182221449e-05
2.16095309471386e-05
3.6225568062873e-05
2.52819253093615e-05
3.80226064895202e-05
8.60726928354085e-06
8.33359382763002e-06
-9.23149678903658e-06
-4.43338209102874e-05
2.47401250732372e-05
-2.39214926194378e-05
1.52719765314954e-05
-6.10264415556283e-05
1.87121835777011e-05
-3.56060013198745e-05
-1.49389605103918e-05
-2.21352068164156e-07
7.12669432020779e-05
8.52210813990293e-05
1.59967649917236e-05
4.78112544014305e-05
3.16607991561127e-05
5.17544888872183e-05
4.15502797879168e-05
5.1116427693676e-05
3.45388553125551e-05
-2.4747214235076e-05
4.05876012184461e-05
-3.93952366487869e-06
2.90811951670211e-05
-2.54591203385607e-05
4.73999474915512e-05
7.12571466462343e-05
7.2112389470395e-05
3.44793435270828e-05
7.62214015080966e-05
1.74539709527328e-05
1.25144296052507e-05
1.19987585232415e-05
3.57191840095241e-05
6.78784892335905e-05
2.72194912220666e-05
1.26093210412818e-05
3.27510691897822e-05
9.04791325588805e-06
-4.57094159021884e-06
-4.40946118866276e-06
2.57127688454218e-05
3.17748189504656e-05
3.95468958847332e-06
3.62274095931749e-05
-5.11734062959582e-05
-5.02947376484863e-05
-4.3365740618566e-05
5.69760158882854e-05
4.22080683977592e-06
3.67995346454053e-05
1.7479870849665e-06
1.0684739309593e-05
1.45279260661907e-05
-2.31076580421267e-05
8.41892710722085e-06
2.58368422942439e-05
8.57019549328567e-06
-7.83898361850164e-06
3.69302955907525e-05
3.03167984685104e-05
3.64655660673414e-05
-5.11243596020965e-06
5.06456958202065e-05
7.72555593900877e-05
7.6278089757666e-05
8.42032625155321e-05
5.97626263469936e-05
8.16552544108894e-05
0.00014225324089641
9.27645174953933e-05
9.01497367700191e-05
0.000116442091958961
2.97512491958348e-05
1.64578465248106e-05
1.42678080499448e-05
2.11629931048283e-05
1.20652042165801e-06
-4.46949704576939e-05
-4.81247893790058e-05
-2.34080956747547e-05
-5.28513993165729e-05
-4.9700085844137e-05
-2.49195308083554e-05
-7.00798167475326e-05
-1.72607429600393e-05
-3.4101767922834e-05
-5.55949408938456e-05
-4.30509548997333e-06
-2.53002321109162e-05
-1.07240742801043e-05
2.71197902365551e-05
5.67202433895602e-05
8.0129435255386e-05
5.44413403392409e-05
6.9095764973728e-05
0.000125611740900902
8.34282210572762e-05
9.08617860492922e-05
0.000109624342252343
0.000102254022228443
8.57097208310011e-05
9.72627106987741e-05
0.000148202394902064
4.30905761100149e-05
4.79551082492975e-05
1.7044496301643e-05
1.05600396512631e-05
-5.58460249800978e-05
-8.54699603173645e-05
-7.4284813605537e-05
-5.83328371235188e-05
-3.55832162909456e-05
-8.71926872745214e-05
-2.24675280039358e-05
-1.4510853990786e-05
1.48591761527306e-05
3.06389405408645e-05
0.00010348261557138
9.921531344001e-05
6.19123634084724e-05
4.64237707140762e-05
8.37731231033141e-05
2.30039034003795e-05
1.02323835268415e-05
7.19314866507709e-05
-2.58209999084716e-05
2.53551393897204e-05
-2.3109856473834e-06
-3.52772251908966e-05
-4.13867821726297e-06
-1.0281686351608e-05
-2.2309232691715e-05
1.27174288750334e-05
4.32377797695367e-05
7.25539949567195e-05
3.90817783156326e-05
9.14923513774763e-05
8.61852945542399e-05
1.41026420289616e-05
1.97130862069125e-05
2.68129892524472e-05
1.52685283548091e-05
5.36440304137716e-06
3.4768050702031e-05
3.57148865965036e-05
6.44390056318011e-05
6.59337268409497e-05
9.51104919827496e-05
3.37213261215456e-05
5.65239388052721e-05
5.50467451219887e-05
1.29964604832031e-05
-3.37512909436704e-06
5.86674707437697e-06
1.76941360918154e-05
2.50871781557513e-05
1.71851137405081e-05
-1.29568657925258e-05
-1.45258259628639e-05
3.13734386231852e-05
-4.89529580596023e-05
2.66059753299858e-05
8.33449321123033e-06
5.3379133107962e-05
2.63101147875857e-05
-3.93548779362133e-06
-3.34465437700309e-05
4.2181740910064e-07
-1.83863883230564e-05
-5.35211600071838e-05
-3.58805387266622e-05
-4.0540830124129e-05
-2.7027086716606e-05
8.85198822213591e-06
-1.48986853743787e-05
4.90651253409379e-05
0.00010357670830286
8.45223922064742e-05
3.02414876881837e-05
6.14753720726403e-05
0.000110631374385708
8.69872363432621e-05
5.40809738097293e-05
7.85474388690247e-05
1.6827582147755e-05
7.29474361072142e-05
-2.41339541054285e-06
-7.31967133219365e-06
4.32315707315537e-05
2.63231685969509e-05
2.92410769510461e-05
1.32927937359598e-05
-3.88199028774896e-07
-5.50458891243031e-05
-2.26254327748781e-06
3.98993923014002e-06
-6.3536559979256e-05
-6.44807509059076e-05
3.79841865328794e-05
-3.86419024090143e-05
2.32739061275938e-05
4.28073078508574e-05
5.46190430892593e-05
9.12506239992621e-05
9.69948298660335e-05
0.000122072463749022
0.000108356622667025
0.000100324673425208
0.000106325349582694
0.000107748012827725
9.579033280302e-05
6.4014671551051e-05
2.45984095869748e-05
5.64254965456031e-05
-3.09546734908191e-05
1.86877484412545e-05
-4.43373807727468e-06
-3.41992142052602e-05
-6.02559102609112e-05
-4.27307460181647e-05
-2.74078852452707e-05
1.04055614779736e-05
-3.75112252146516e-05
-8.02393775647069e-06
-1.12136083134842e-06
9.91310811997482e-08
1.60903995744186e-05
-7.53086134707898e-06
7.90761417287996e-05
-2.49673334757885e-05
4.70157303088167e-06
3.39360798703293e-05
-7.24152027099292e-06
1.89912262884529e-05
2.55356701726242e-05
1.39438924034691e-05
2.08439450542842e-05
2.78119492039969e-05
3.64607889937518e-05
4.79499426325112e-05
0.000101442083443036
5.06893882268542e-05
0.000107992928905377
5.50969917700809e-05
0.000143183687118951
0.000131664682752361
6.66454860723135e-05
0.000106070336454946
7.40981531413283e-05
5.24023516077885e-05
4.9128842696375e-05
5.36525734159518e-05
5.98052069313149e-05
2.81981325405788e-05
4.7221145617901e-06
-3.7723897577925e-05
-3.54139192116079e-05
-4.44867963978559e-05
-7.42872413108719e-05
-6.21001201371331e-05
-8.23575794412746e-05
-4.35440570288796e-06
-1.14377898477657e-05
1.00866631633633e-05
-0.000106644769675539
8.02563132985133e-06
2.83186592790285e-05
-2.89793381669549e-05
1.13753943863069e-05
5.83587576473859e-05
3.96247642629043e-05
-1.20504900558017e-05
7.34700595444851e-05
7.88816621562443e-05
5.50562386911693e-05
9.53152484966201e-05
5.10894131403625e-05
6.44877579246899e-05
1.28659838707799e-05
2.38399479619562e-05
-1.52619427974835e-05
-2.51868253749149e-05
2.17989413487215e-05
-3.11582356583722e-05
-7.13081955665145e-06
-4.32086967773364e-05
-3.79078781980666e-06
3.01637534832577e-06
-8.51893034089329e-07
3.16819777147141e-05
3.42146030912557e-05
6.27261757636587e-06
0.000101179623952592
5.13626886278037e-05
7.02422872648341e-05
0.000134467080456759
0.000115443830030834
0.00010699830567721
0.000110787088204675
9.2995603885153e-05
0.00012002647886129
2.60818565152823e-05
-4.96106424735636e-06
3.3454766128152e-06
-1.00143066160913e-05
-6.92207999658004e-05
-8.85809704269885e-05
-9.44214212182055e-05
8.36899550561452e-06
-1.72178444844422e-05
-5.31728467950478e-05
-1.41451267806742e-05
-1.16989913923649e-05
3.70962120707309e-05
3.26277541308155e-05
5.58074040417253e-05
-1.82986642489338e-05
8.08634382580841e-05
7.0452442366714e-05
7.6632381594017e-05
5.21756240227012e-05
7.73713639965317e-05
0.000114859498993512
9.20599828969326e-05
2.99280544583877e-05
3.17415916556207e-05
2.94924085669992e-05
-1.51749374512461e-05
5.72025148993496e-06
5.01984430369146e-05
4.87644926590413e-05
1.23504158098991e-05
3.27129178782982e-05
5.04545457296548e-05
-2.87666466087155e-05
-4.95825527920506e-05
-5.81377340243595e-06
-1.19862378629881e-05
-3.69500124207562e-05
1.0573195129988e-05
8.59162215029678e-06
-2.56650201852381e-05
7.95188883769414e-06
2.5384726873055e-05
6.79457871044069e-06
7.67133070523826e-07
-1.69767071332087e-05
-5.03597376646978e-05
1.91769115967664e-05
2.38939947805805e-05
2.73419421579116e-05
-1.1372916221513e-05
3.89776337090024e-05
3.89622958474892e-05
5.78583787460788e-05
4.88949504746186e-05
5.57758821458574e-05
5.7779621347999e-05
7.32250062538211e-05
8.6856999609576e-05
0.000108438984896381
0.000127400541547081
9.25554058413813e-05
4.59592820965056e-05
5.57458590542293e-05
5.46207046721349e-05
1.37381531086612e-05
-2.06216126720026e-05
-6.55297760199475e-06
-4.78105056669167e-05
1.49930417514507e-05
-2.72192244486245e-05
-2.99841041010111e-05
-9.93508883350523e-06
-3.07161287026654e-05
-4.65234724715272e-05
-3.27511218538842e-05
-1.56392364835587e-05
-1.74246823655739e-05
-2.10312496383386e-05
-2.15791586589694e-05
4.46176398931928e-05
4.21634905858529e-05
1.21165453999678e-05
3.71996056499544e-05
6.29660426564237e-05
3.9845331477655e-05
8.45141571436938e-05
8.13965455267149e-05
3.87869452870393e-05
3.04764420770306e-05
4.76720366305632e-05
4.59282372197242e-05
8.73874897565349e-05
7.29975004831793e-06
8.28722382302388e-05
5.3552703258607e-05
8.10062693011303e-05
0.000104341367141074
9.20620835138838e-06
4.36618108396746e-05
5.9242995889286e-05
3.04904397967916e-05
4.59249254592495e-06
1.25832726153126e-05
2.75564838190351e-05
6.75646172605708e-05
-2.29413386519418e-06
-2.13129163645764e-05
1.70145247406691e-05
-3.16742356392085e-05
8.55158207435087e-06
-1.84983267648454e-06
-4.05585909078758e-05
4.18728487769056e-06
8.97966603609826e-05
3.19840321459771e-05
-5.4689863060742e-06
-6.06704329163858e-05
-3.2853620994258e-05
-3.8190115830028e-06
-1.5943228933662e-05
-5.00501284049302e-05
-4.22807677215448e-05
-3.43497108193688e-05
-6.58870506811528e-05
-3.43687152971913e-05
3.01836962791666e-05
-1.11737200630722e-06
4.37573719365812e-05
3.60439351148929e-05
7.15118115514638e-05
4.20538639210005e-05
0.000124834029869671
4.40528326417026e-05
3.68214010489598e-05
9.31830536048709e-05
4.7367180673527e-05
6.97100085480647e-05
0.000120945358671469
8.70805342396948e-05
8.96977874993835e-05
0.000102623532987219
0.000100005553326353
4.62529581166211e-05
5.1464809588359e-05
3.91958173096729e-05
7.35689437215244e-05
4.91524604164101e-05
5.48474783988393e-05
2.58574033062248e-05
-1.18643832469344e-05
1.84752930331203e-05
2.54118810435553e-05
-8.10118483406468e-06
-3.20960324596115e-05
-6.88175177454824e-05
-2.0263195290306e-05
-5.96046894456954e-05
-3.27791060371711e-05
-6.35102476431781e-05
-3.10330887777695e-06
-1.50372622923206e-05
-5.61946315813985e-05
2.02436430750117e-05
8.98062687434986e-06
-2.24237335045892e-05
-4.3205572565584e-06
-2.9520226932422e-05
2.8866704220475e-06
1.06150565163261e-05
2.67445620020588e-05
1.85909860781519e-05
4.23170739171946e-05
6.45678346602113e-05
0.000110854629979907
0.000111830813389156
7.06485529819931e-05
9.67387518666957e-05
6.83996071351672e-05
9.80013449552054e-05
5.76814928318428e-05
6.11396787222872e-05
8.53370111075191e-05
4.08675261812803e-05
7.87447572843273e-05
3.35301100137724e-05
1.75344403933176e-05
1.13826724375773e-06
7.53403143191668e-06
-4.93736647838185e-05
-8.22612393879301e-06
-3.45976225404491e-05
-7.04017256019109e-06
-1.08762768573203e-05
-3.61677161912179e-05
-1.47320076293531e-05
3.712656625748e-06
-4.64971018608021e-06
3.62847290734868e-05
3.31730249298745e-05
3.02553210489236e-05
6.53781037687157e-05
6.4173059327321e-05
8.4715484113144e-05
3.52373227394807e-05
3.31984852156199e-05
5.27744472865623e-05
4.94854738784818e-05
-2.77998776240252e-05
-3.75936406540814e-05
-3.28868967444185e-05
-2.80296603964265e-05
-3.75162475317479e-05
-4.12303892521492e-05
3.54874000159422e-05
2.10433066912186e-05
2.36670329383372e-05
-2.31047563884856e-07
7.75729869784366e-06
2.76147811682398e-05
4.16794976794585e-05
4.15311728254729e-05
7.56526790980341e-05
5.55715489271843e-05
6.1614975022835e-05
0.000125222201035179
7.25991332778669e-05
7.89376326688969e-05
3.21396196016946e-05
4.38569438052781e-05
3.60906921975116e-05
-2.36608643156347e-06
-2.56111164412039e-05
-5.5393052671126e-05
2.43882583223395e-05
-4.08575157977769e-06
-8.89334511198165e-06
4.10797740861432e-05
4.31944816900187e-05
4.68587628781511e-05
5.51988144038356e-05
5.81506209123942e-05
1.03878182996194e-05
4.15552880709034e-05
8.14031452188662e-05
6.08659478252085e-05
1.29318488402071e-05
3.68412931955964e-05
8.02439046756037e-05
6.66224341396974e-05
2.88084505195441e-05
5.9116660408147e-05
3.07736382837133e-05
2.37731216971091e-05
7.72795567217157e-05
1.48964798856174e-05
3.31910227862246e-05
1.30724315701127e-05
4.40497644184512e-05
1.9249363921626e-05
1.16747004209726e-05
-1.0861217358632e-05
-1.83086540829932e-05
7.41717514177988e-06
-1.4762619829421e-05
1.49538398086837e-05
-3.70809804114866e-05
1.52134738873332e-05
-2.21350585276547e-05
7.41244344410342e-06
1.29825980925887e-05
-4.03056800872726e-05
-7.5195965064383e-05
1.90789042734803e-05
-4.04976253823758e-05
-5.46940588504939e-06
3.87371713827324e-05
6.72815772286381e-05
6.15488437581912e-06
3.73478726270176e-05
7.80783651716391e-05
6.78846074141861e-05
0.00010038428226222
6.64249092034432e-05
0.000104258157158698
0.000116664208863679
5.79204158768017e-05
3.33024002755788e-05
6.96781968746399e-05
3.99860736083248e-05
1.83644723813128e-05
-1.75066834927902e-05
5.39391794363374e-05
8.47396108290064e-05
3.83388867143201e-05
3.06115153630285e-05
2.2070667751376e-05
3.85499430310374e-05
4.29133019907821e-05
4.6586176870176e-05
3.41350449962865e-05
-5.06372255428458e-05
-4.01782664856542e-05
-2.38684117444999e-05
2.66529377828656e-07
-4.28721797581513e-05
-3.69822413445648e-05
-8.61697660067186e-05
-5.09951704570557e-05
-2.50820666933114e-05
-8.09770674577237e-06
-1.27707015997553e-05
1.13989023968987e-05
1.12344010597534e-05
2.29913449054933e-05
-5.13490109151533e-06
9.28976373751349e-05
8.26794281153137e-05
8.22761070386307e-05
8.99683251640932e-05
6.25956463898509e-05
5.17093612367998e-05
6.90169053817185e-05
0.000119727838596317
9.03510273812776e-05
4.79063098639289e-05
3.54490502474436e-05
3.07776975070747e-05
4.12738432362529e-05
8.08341349846835e-05
3.78593327349033e-06
4.72914842340341e-05
6.50333751757856e-06
3.51787355687992e-05
3.12889465048938e-05
-5.74235927729311e-06
6.41318338491935e-05
6.0367952553704e-05
-3.76842575089535e-06
3.69072865768867e-05
2.6634432078691e-05
5.78864984755057e-05
2.81167622741346e-05
2.99352732507908e-06
4.81455983539843e-05
1.18245005858248e-05
4.6393785705936e-05
-8.62384663580599e-06
-2.99222259245388e-05
3.52862582396007e-05
-1.80228337958122e-05
1.32920387194567e-05
1.05892513411641e-05
-8.44974332633025e-06
5.22790984621001e-07
2.58553268356833e-05
-9.09217576649508e-06
-3.70290617732419e-06
-2.92192326979426e-05
8.76396389979607e-06
2.51245264645613e-05
-6.05639044917059e-05
4.19474466388226e-06
2.77921524687311e-06
-1.7496784605423e-05
8.33359135452744e-06
-1.69315250813773e-05
5.79547794845232e-05
1.204749259349e-05
3.30567017339393e-05
2.94891950275926e-05
-1.99030727951876e-07
6.04531432972415e-05
3.89359850662718e-05
6.00074774829511e-05
4.24421901413988e-05
4.7763273011028e-05
9.87280774407193e-05
4.8503426052681e-05
9.31586544981843e-05
8.82009800829864e-05
0.000110897000350376
4.95579990137091e-05
0.000117642490498648
0.000129855348566053
6.89244891053141e-05
7.09877242802366e-05
9.11730196872493e-05
6.14512707450529e-05
5.46637925189383e-06
-1.90620467899381e-05
-1.5807725499488e-05
-2.35073616746976e-05
-6.35101436429406e-05
-3.54465987460474e-05
-2.52752755940366e-05
5.04599102328906e-06
-5.57668317751822e-05
-1.43407274108399e-05
-3.58069762032343e-06
-3.2002550494845e-05
-5.14326827734571e-06
3.19321023395809e-05
7.22053441325076e-05
6.24929738429708e-05
9.12121924377161e-05
5.46032638637594e-05
6.89482838887743e-05
4.73970957969989e-05
5.27150436192597e-05
2.36162153454608e-05
4.84310498551212e-05
4.04100194926557e-05
4.14819428240952e-05
7.94651366643388e-06
-1.38757611080504e-05
5.61411757082392e-06
-3.87827372387091e-05
2.88441391587397e-05
-6.02836611531729e-06
1.58200113415017e-05
1.23493977374736e-06
5.49022850611337e-05
2.09125551759967e-05
4.3175561583422e-05
3.71710697099133e-05
1.29368578270291e-05
7.19561328728845e-05
8.17434566177376e-05
1.9310133672924e-07
1.58163161715299e-05
1.07010278633862e-05
2.97767336920012e-05
-1.48784471915152e-06
2.13066950559179e-05
6.43828873787028e-05
3.41344611620897e-05
-1.09063179734814e-05
-4.54844151872182e-06
4.14727647368408e-05
4.81692362275355e-05
6.45412574403706e-05
6.04797680731423e-05
3.26320379654202e-05
4.64180647866297e-05
3.67130665306922e-05
-3.31600310357904e-06
6.30660644952518e-05
2.76849481953737e-05
-7.95546995744234e-06
-3.31472301355667e-06
-4.26410105800425e-05
-5.90560367423347e-05
-4.73591031304473e-06
-7.92165382200516e-05
-3.09621160145974e-05
-4.80861494269879e-05
-8.82060439614331e-06
-1.26599924714366e-06
-1.75867247230726e-05
-2.78615250786085e-06
8.82930706813182e-06
5.9211806731284e-05
3.88894644201308e-05
4.56973414876062e-05
5.97437007998909e-05
5.84965471685665e-05
8.57888493052875e-05
6.91438412238492e-05
4.43205022003267e-05
5.73576372635737e-05
8.02522020527057e-05
1.50412764682852e-05
1.67034300530288e-05
7.5556369483435e-05
4.86233124292424e-05
4.20252600302585e-05
7.77040756086927e-05
7.01585548209864e-05
4.90749213437518e-05
3.73519131769498e-05
3.75441519191085e-05
9.46236203896247e-05
4.8892804952528e-05
2.65505640018935e-06
-1.01921461192632e-05
6.44124815450419e-05
-1.97824469001539e-05
3.09955700826477e-05
-9.75534933700436e-06
-4.112567495813e-05
-3.45771852777687e-06
1.64839136758684e-05
6.10425739104304e-05
-2.81368775997881e-05
2.68383504002406e-05
5.67737054024096e-05
4.15938824759534e-05
-3.58182708017197e-05
-1.55090907917157e-05
9.59876311600184e-06
-2.45493351765758e-05
-1.92399480036761e-05
1.16644328575533e-05
4.17500225302713e-05
1.4094699541292e-05
3.48247069012918e-05
-8.79797852760623e-06
-3.23927145980111e-06
2.54426401685674e-05
3.03885641273871e-05
3.32315469568563e-05
9.00779890775696e-06
5.43714474706375e-05
5.65155087875911e-06
1.93331958285362e-06
2.33122281932377e-05
4.42454056685043e-05
4.43174413600073e-06
3.69888242110645e-05
4.09784647019918e-05
5.30154594194655e-05
5.4026443478201e-05
0.000106494868503677
9.36979133591387e-05
9.03660507591294e-05
0.000118450210002196
0.00012836330101698
9.10309092687655e-05
5.58397216276046e-05
6.53366098679643e-05
2.36512228097559e-05
3.21984725648171e-05
5.03623305448237e-05
-1.12821700251116e-05
1.71276109370045e-05
-3.95229962075215e-05
-1.1401218247059e-05
-5.20858340987805e-05
-4.45888239585553e-05
-1.95941399881416e-05
-3.02396213745535e-05
6.56036934789328e-05
5.55215925805361e-05
2.3982374846558e-05
9.00412008079597e-06
1.56519308238975e-05
1.89370073105023e-05
9.09033294421976e-05
5.50273585537567e-06
2.44155071774469e-05
-7.2852209817312e-06
1.08048613544216e-05
6.29365443161124e-06
-1.86836103770155e-05
1.92431983720414e-05
1.95010831998924e-05
-9.33410321015266e-06
1.09129130311808e-05
-1.27068903849625e-05
8.33273394134567e-05
6.24211745647025e-05
4.58562351944082e-05
2.4187444574492e-05
8.68360452354183e-05
4.98185503633963e-05
3.43778755753644e-05
6.82224288759795e-05
5.91526534116274e-05
4.44918092150534e-05
9.41042720355041e-06
3.07292229534609e-05
8.49181423908823e-05
9.07911921247617e-05
8.00049019656168e-05
0.000105560219875582
8.54025965870434e-05
6.19560529013586e-05
0.000100377822383494
9.3902255807266e-05
5.41439070161467e-05
3.19462942013258e-05
2.0504322943253e-05
1.16893420509666e-05
2.7120342136446e-05
2.43735499143598e-05
2.92525163600343e-05
2.63643627733653e-05
3.40882314432736e-05
3.40579654816722e-05
-4.50276374518662e-05
6.72721312001579e-06
-3.13965759096298e-05
-2.93389206018805e-05
-9.15570136457235e-05
-7.70259880319553e-05
-6.71827787471502e-05
-4.90804716839392e-05
-4.36539162563045e-05
-2.78070796814397e-05
-3.51069040903183e-05
9.18627758687012e-05
4.42913166485281e-05
8.98023141489185e-05
4.28852358196287e-05
8.27004596657147e-05
7.4216128690187e-05
6.87937959716894e-05
6.24099062022344e-05
5.23874275205678e-05
3.3340300582619e-05
2.96651270671167e-07
5.28349132132859e-05
3.94900699147519e-05
4.03622237633099e-05
2.02647994458295e-05
-2.75112801528625e-05
1.82824824167554e-05
-2.20703272313873e-05
5.27038874292601e-05
1.76373917020818e-05
2.75654130851599e-05
1.7144350570348e-05
8.23410058263735e-06
1.55408982363078e-05
7.60751599878058e-07
7.49046706868571e-05
2.42414356971032e-05
7.77964790005791e-05
9.22558637589877e-05
7.29244272298071e-05
0.000156675201092432
0.000115021736333017
0.000109320997570045
6.80041653096668e-05
2.77428762407784e-05
2.06894154731713e-05
-6.53627355051084e-06
-2.56092077634368e-06
-5.39009922498672e-05
-3.95539301828519e-05
-4.87326816717053e-05
-7.19130903819512e-05
-6.6260298834579e-05
-2.73918811028763e-05
-7.20450525155637e-05
8.65158299469457e-06
5.30931531579871e-06
-1.29519896156524e-05
-4.39188010218648e-05
-2.23170312506777e-05
-9.45905588655288e-06
1.86273776592506e-05
3.67401229524474e-05
5.26103920078836e-05
7.68866469304122e-05
-2.20733371767187e-05
3.87381645734628e-05
0.000103198576920517
5.02531079177544e-05
6.21634666765381e-05
7.50245530814969e-05
9.94716912537278e-05
5.48866135855726e-05
6.26992083977363e-05
0.000139663498491085
0.000101164747800289
7.09036940679455e-05
9.55136485345269e-05
0.000135476237910517
0.00013188254697463
5.41020146986765e-05
9.49544979689424e-05
3.64941145333937e-05
2.5396570574808e-05
-3.26512699104292e-05
-2.7196815857207e-05
-3.1948947657912e-05
-5.81150654592622e-05
-7.65190017340347e-05
-7.02157953041886e-05
-6.41932665269595e-05
-5.31290006718923e-05
-5.83987407830551e-05
-1.90225174538818e-05
1.31326105915225e-05
4.55860383949781e-05
-1.9768981241598e-05
5.83275375603194e-06
-1.00125466649623e-05
-1.36111810773986e-05
-5.42263392303873e-06
1.63023857940824e-05
6.59487014656982e-05
2.30956574150429e-05
0.000103054244225237
4.61676362738496e-05
8.32294233858971e-05
4.39584756987785e-05
4.85452307621969e-05
4.91988512597553e-06
0.00010288386026492
-3.71335678152528e-06
4.23409840839985e-05
5.81120887377663e-05
5.49067939454639e-05
-3.5803922710676e-06
1.23251693122731e-05
1.71959256321205e-05
1.08959181652191e-05
-1.98826919654291e-05
-3.38042270878496e-05
-2.76259933440805e-05
-6.47218000477255e-06
4.25917303237593e-05
8.95433647211182e-07
9.29792882268703e-05
5.50059213359965e-05
7.79990959311225e-05
5.38050424255124e-05
7.69485036823135e-05
7.10767127594802e-05
2.39001992199631e-05
6.91140115429859e-05
3.28810951050465e-05
4.15034383741931e-05
2.69366152593297e-05
4.10939862845762e-05
3.10320859925722e-05
1.83014909660952e-05
2.0665240475853e-05
-2.80019314982927e-05
-3.692130885588e-05
1.33939097724951e-06
-4.78947382718244e-05
3.7303006031272e-05
1.29312862888279e-05
5.40277449396449e-05
4.93134935142899e-06
2.24513405987736e-05
3.93303469043796e-05
-6.74582668838862e-06
-1.82849250106468e-05
4.32839495015067e-06
1.18285296165221e-06
-4.42423520531301e-05
2.06829290787745e-05
-4.74593462481065e-06
-2.13804538243042e-06
8.42041694671848e-06
1.68583215671813e-05
4.83052177128217e-05
5.30731224957851e-05
6.60195454332922e-05
5.53020525057116e-05
4.83067425396179e-06
0.000123755691580509
4.89092678051334e-05
6.21820826902746e-05
4.45074604252712e-05
4.46419259134893e-05
3.10686315533602e-05
8.53265683099814e-05
-2.04893961853953e-05
4.91179945160246e-05
-2.82460112567237e-05
1.98790837171721e-05
-9.7145286547237e-06
-5.33820962935103e-06
-1.40573025737118e-05
-2.9304343939974e-05
2.65984335540131e-05
1.27806461769218e-05
1.89306963172922e-05
-6.16075049874655e-06
2.25123551621732e-05
2.4354492302337e-05
7.90062167536549e-05
6.43827975274907e-05
4.07268925483081e-05
0.000103604751276076
3.98647601861607e-05
6.44793507918258e-05
5.48353844518121e-05
3.79686284984305e-05
4.24390593305888e-05
8.86030119906276e-06
2.49823203055061e-05
2.98168195079618e-05
-2.41708574680948e-05
9.31696544334719e-06
-2.98787029656993e-05
-2.48767928126699e-05
-1.56441331585564e-05
-5.74773001097492e-05
-3.61845880781659e-05
-2.56223393649239e-06
-5.68998721000482e-05
-1.11500325355012e-05
-2.71776226590266e-05
-4.51868746374176e-05
-2.9290604784034e-05
-3.00964256582764e-05
-7.96331352985404e-06
-2.2837793379032e-06
1.86574526805543e-06
3.97582800578363e-05
2.3742947931256e-05
0.000117858520312261
0.000144149613853764
9.16347705502841e-05
7.54697329487608e-05
0.000152174179253803
0.000129848098257391
5.35022648047982e-05
7.79623959668445e-05
8.48070962555489e-05
9.60647120610124e-05
4.3493247913389e-05
1.51566477125619e-05
8.19390052000451e-05
4.92289017337528e-05
1.14928715159598e-07
-2.1439153885172e-05
2.85020311714052e-05
2.87486210224991e-05
3.38097445800224e-05
4.88125227809839e-05
2.62409672909144e-05
-4.66106444361205e-05
-9.67999204422806e-06
-5.58508060177831e-05
-7.34080983554308e-05
9.9437659365888e-06
8.28309886566114e-06
3.12459698285978e-05
-1.51410489006357e-05
6.90851405453387e-05
4.85926584913759e-06
1.17920129862648e-05
6.01614453904771e-05
2.69391839783584e-05
5.75608854766743e-06
3.91109133002304e-06
-1.32264896020557e-05
-3.07791187307073e-05
-5.4330879362506e-05
-4.18933649327944e-05
-1.15289306070121e-05
-2.748180439256e-05
9.88530147101938e-06
-2.31217343955459e-05
-3.18906421800343e-06
4.38395954161557e-05
4.25724744480516e-05
8.56424336414269e-05
6.45045229174773e-05
7.35664969323561e-05
8.38157583222999e-05
8.33408298768339e-05
0.000109062056413058
6.5505958733755e-05
3.16259089689887e-05
8.91572573647798e-05
0.000104162029861787
6.8893879162502e-05
9.38321185683558e-05
9.52023629190218e-05
7.40173984987962e-05
5.83996215537578e-05
3.97613837489011e-05
5.77655631436799e-05
6.00893667300911e-05
3.54712663777442e-05
9.97521258568217e-06
9.54857242446521e-07
-4.34606762146572e-05
-8.05161262706443e-06
-1.4944549713535e-05
-1.58741849361022e-05
-6.61159688730827e-05
-6.84075741267521e-05
-7.71093197469205e-05
-6.54569395618119e-05
-9.96228209203301e-05
-3.31924577055606e-05
-5.50072148519029e-05
3.46325033761395e-06
-5.09526977161569e-05
6.53686365811878e-05
2.14858407739739e-06
4.83983919605753e-05
3.36955704684797e-05
3.39470405435245e-05
7.30151655815655e-05
0.000101625797322593
5.07753138755819e-05
6.02096034324598e-05
8.91000573297749e-05
2.84849258132572e-05
7.12064797386797e-05
-1.37353872013399e-05
2.54570429867734e-05
5.17672106364648e-05
3.33008255011211e-05
6.13157923615345e-05
8.7800194500442e-05
5.57066371569376e-05
1.29710130425514e-05
2.20207602757697e-05
1.47392097937325e-05
3.97279687028397e-06
2.94753030711616e-05
3.69594290719049e-05
6.95242933899259e-05
2.4620433442529e-05
1.82084053022034e-05
3.41859178805317e-05
2.03876932105724e-05
1.98814861047331e-05
2.29641841569555e-06
3.47703366861022e-05
6.33816909519732e-05
3.0435093292828e-05
3.89232803847573e-05
4.84151828937916e-05
6.20144023395559e-05
3.91826031306242e-05
4.19820861510599e-05
3.15576360113867e-05
1.67648133443417e-05
4.87231554478099e-06
-3.27408382237402e-05
8.10567030502888e-06
-2.89280149889495e-05
-2.8173317614997e-05
-6.43963939976771e-05
-1.56562670617413e-05
-3.6062769242547e-05
-1.41168057159165e-06
3.14456392936679e-06
-3.27740072191888e-05
3.41980035929166e-06
1.40237815376106e-05
5.33218486542758e-05
6.25618959427371e-05
0.000105603818346859
7.30114953065624e-05
3.79434645532659e-05
9.89654895783591e-05
0.000108400479111574
6.62673081276413e-05
5.04912348953574e-05
-8.27577555979055e-06
-9.1250731636966e-06
-3.09056949252275e-05
-1.55959057353938e-05
4.36509587850377e-05
1.45561635301161e-05
3.00435554267335e-05
2.15991315199525e-05
1.84931075638043e-05
3.85649541035419e-05
3.62881444602243e-05
3.96251239274425e-05
3.83258917501806e-05
4.84296055456398e-05
3.38334305519609e-05
1.99753963443739e-05
6.60634790451173e-05
2.6936790110427e-05
5.55306874746565e-05
2.15991746859309e-05
4.76674514329738e-06
-1.75726561976188e-05
3.34476102276936e-05
2.3078852685181e-05
4.14580420082124e-05
4.7375622600877e-05
7.53499978251642e-06
4.4587508509035e-05
4.58509840639209e-05
4.47161602930536e-06
-2.13494500690842e-05
-3.90186666846934e-06
-6.42740016299265e-05
-4.16939807992482e-05
-5.26666180797607e-05
-3.100729029439e-05
4.83154106100162e-06
-4.30834353201947e-06
2.46132462178094e-05
3.0273211714506e-05
-1.81454912201001e-06
-1.11734061636074e-05
5.44903445664887e-05
-1.90195519209358e-05
2.01179731665671e-06
5.22129602099902e-07
-6.54127999096657e-08
4.06772900706257e-05
1.68031824407336e-05
2.72947569404889e-05
6.24874451061343e-05
3.27999722083335e-06
7.01677855467775e-05
6.8816222626424e-05
5.46145478832587e-05
0.000109486321632111
6.31558235776688e-05
6.71667685261871e-05
9.11299148103506e-05
9.16737855188035e-05
4.06252065308874e-05
0.000100247241241854
2.51506869008845e-05
5.31975155897808e-05
4.0866798723e-05
2.05102459556442e-05
2.58498770858175e-05
5.56284789854666e-05
-3.73405405027066e-06
1.84848690261414e-06
2.26409358889933e-05
4.02234000397374e-05
3.78201414878511e-05
-9.83740321468656e-08
3.61396607949384e-05
1.43305995150273e-05
-3.14001892048412e-05
1.66074243243663e-06
-4.6034887858443e-05
-3.87741570345123e-05
-4.35722464487155e-05
-3.10940210034918e-05
-2.33984277840043e-05
-2.02379022371548e-05
-3.887660905317e-05
2.19773221813321e-05
-2.96728863947463e-05
2.54635169663604e-05
3.55992809155479e-05
3.09573578614125e-05
1.36238970453132e-05
4.86207400250958e-05
5.42406483999955e-05
6.27571050227768e-05
0.00011979041291745
0.00011149474809335
0.000142598144712392
0.000124647897021844
0.000108363802469192
6.4747400760744e-05
4.96051622749212e-05
3.61871016406949e-05
7.82670149378143e-05
5.90260427256107e-05
1.5102274259572e-05
4.79577696841857e-05
1.63097491680768e-05
1.46771340695031e-05
-1.51790108758245e-05
1.43565142477548e-05
-2.51303526382271e-05
-6.66454035512182e-05
9.86488799547965e-06
7.62754740197602e-06
2.83621422188765e-05
2.20345056089453e-05
3.85211515489587e-05
3.879257314253e-05
0.000103141344689456
1.22893269588357e-05
3.11326873909273e-05
1.6036818302992e-05
1.89314117471827e-05
4.82029198787797e-05
7.36947880164044e-06
5.11378892207619e-05
-7.26780378886255e-06
1.74093211559055e-05
-1.44466867565757e-05
2.692685458001e-05
8.80734530337085e-06
8.14695461363544e-06
-2.06878680358089e-05
-3.79892274333962e-05
8.28526726746457e-06
3.67723260872128e-05
2.66296559067055e-06
5.93313596601669e-05
3.76094713323626e-05
6.91280361590713e-05
7.47054105413114e-05
9.65043064242901e-05
7.73326226291715e-05
5.58352694246402e-05
6.20243817812827e-05
5.88611020156241e-05
6.64319640637609e-05
1.49128804562153e-05
2.36248875004127e-05
7.78484767861497e-05
-3.33460680260116e-06
5.3434936707762e-05
4.68762886704078e-05
-2.97332682717555e-05
-3.20387616075502e-05
-3.07847527799529e-05
-3.45396240816187e-05
1.22006122056605e-05
7.06613722477545e-05
5.05506192869885e-05
4.21555577441878e-05
3.10272966148044e-05
3.06632814788166e-06
3.09636875767907e-05
2.52475280732213e-05
0.000101796024528717
4.89186270396803e-05
4.91639753629469e-05
6.17683299274423e-05
1.85534209410024e-05
8.80443280494857e-05
2.0315006707508e-05
1.25062212152781e-05
6.50429512340264e-05
8.1376094257421e-06
-1.85635924861944e-05
7.67074508483779e-06
-3.14372210499039e-05
4.44817841887861e-05
3.43900871675524e-05
3.18007873948865e-05
-2.66725691016231e-05
-1.0266129825721e-05
1.12475320499289e-05
4.01184666446255e-05
-4.68377976010888e-06
1.08254260184102e-05
4.68168682139777e-05
9.73264400960148e-06
3.95030014695475e-05
7.12509929635625e-05
6.71178317669609e-05
7.38182659870904e-05
3.48508985343335e-05
1.93201016565505e-05
1.55901361876706e-05
3.43350254306793e-05
2.14792334367836e-05
1.36052166478095e-05
4.24456928288487e-05
4.60117092668938e-05
2.39333210889933e-05
7.17878996402293e-06
1.45166834592061e-06
-1.13822380610156e-06
-2.69863332083692e-05
1.71893178200151e-05
-1.2734041310853e-05
1.6085807580792e-05
1.51486337168537e-05
5.06715335059954e-05
3.20170217583681e-05
-1.934597161916e-07
3.49429706560701e-05
2.62766104280498e-05
3.00658352708339e-05
4.77567285394417e-05
3.36326699133607e-05
7.88959849326901e-05
6.10169525424976e-05
4.89369951742949e-05
9.68866045736157e-05
1.05664360676241e-05
3.8400877529743e-05
-3.15760772910077e-05
-3.98782222771419e-05
2.13895438328928e-05
2.97286495118284e-05
9.40165523405698e-06
4.45885997810837e-05
7.24292764222928e-05
7.66199080196146e-05
8.67652210570338e-05
7.18864696734182e-05
7.56952003625825e-05
7.3613534990009e-05
7.18836636358301e-05
2.84464424193934e-05
5.54398299846632e-05
5.85875989665065e-07
-3.51655043004368e-05
3.26524533508079e-05
1.51136609310246e-05
2.24539725160908e-05
-4.9745001784525e-06
5.14021759641307e-06
2.09505666314027e-05
9.29098638297744e-05
8.36420462997153e-05
6.80514745887913e-05
8.89969356359126e-05
7.31740168714826e-05
8.17213407094874e-05
4.39276683228574e-05
8.1398065834139e-05
5.52154838552589e-05
4.12879614996571e-05
2.31097506511781e-05
-1.01452831251359e-06
-1.81338442075027e-05
8.49265159820383e-06
-1.90239851796157e-05
3.49789740974986e-05
-1.72656913350453e-05
-1.98062477071619e-05
-3.1236075817377e-05
2.4608290835218e-05
-4.89834722422722e-05
-8.07454733574837e-06
-4.38441634333768e-05
-2.7831917751039e-05
7.65709096074786e-06
3.72112834822041e-05
4.47657654617831e-05
2.41106396380069e-05
0.000127368274197262
8.750625176904e-05
6.20316894769892e-05
6.18059632282128e-05
7.12938281542808e-05
7.39134567582916e-05
8.32635347603792e-05
4.68333749133132e-05
4.87149885593703e-05
5.19578390787204e-05
2.86418714866438e-05
4.64096049004158e-06
-3.27195777437279e-05
9.41610655201468e-06
-2.18066125019349e-05
-0.000140261684561247
-2.36202500287722e-05
6.62775297581458e-06
3.29242349860206e-06
-1.05155033467445e-05
-1.67961344064899e-05
-1.67051793693415e-06
7.220594617042e-05
4.74372686687831e-05
9.62518850568155e-05
5.87026134455005e-05
0.000134942089528462
0.000129888237898632
0.000111784413029169
8.43463437629775e-05
0.000111371433847977
5.50683950413341e-05
2.5151378835431e-05
-1.57394720915758e-05
-2.42748685449732e-05
-4.59042946062826e-05
-3.4682992369536e-05
-4.58615626621063e-05
-8.86109669391243e-06
-6.28146722368576e-05
-3.82470010477388e-05
2.83925653767414e-05
-3.76303190139679e-05
1.9782901579041e-05
4.59264587300571e-05
6.26614036762252e-05
6.87135622276066e-05
3.72947735972261e-05
3.81237938166381e-05
7.78426957425312e-05
-7.38463762088332e-06
3.82891915079986e-05
3.40243690537532e-05
2.77378586175976e-05
-2.63444986905954e-06
2.3373719593789e-05
2.10267320967657e-06
-2.25009625009811e-05
-7.45584231120681e-07
3.29026310281922e-05
4.42511073767401e-05
8.36745385124927e-05
4.31326889748981e-05
5.95865682917227e-05
0.000110305706665361
7.89186823486639e-05
0.000123171795164252
5.39176858126448e-05
2.66695419042693e-06
0.000116677199447695
3.33422478990702e-05
9.52016776561723e-05
-1.58106242105693e-05
3.80319972502292e-05
-1.51824701626879e-05
-3.50052192671766e-07
-2.40037954075096e-05
2.40220866759663e-05
5.36310082014681e-09
2.43923961351978e-05
-2.92755213793176e-05
-8.75925763083442e-07
3.55882607180057e-05
-1.31208681966516e-05
1.35177139313438e-06
1.69360582110779e-05
-3.83848857907321e-05
4.21403008572245e-05
6.79790816104275e-05
3.23204884854731e-05
9.4141139541515e-05
3.41247999273705e-05
6.46516168752265e-05
7.06561955190324e-05
5.64310729323499e-05
5.39958388581793e-05
-3.17931341944704e-06
2.21207047779127e-06
-5.2039446691122e-05
-4.32666417722152e-05
-8.33308455313164e-05
5.66879964902292e-06
3.1244122387811e-05
-1.27151286692381e-05
2.8360259928044e-05
2.98569850218858e-05
3.75555734264827e-05
2.7313322598637e-05
-8.8059008795224e-06
4.83622724962467e-05
4.69900980574976e-05
4.7817378081447e-05
0.000110808663875707
0.000103680285297129
0.000123696023323104
9.96570341779738e-05
5.21270555544816e-05
5.98565616989669e-05
2.65443692799376e-05
1.50151496388651e-05
2.30937024281741e-05
-2.0519786976587e-05
-3.21730261202872e-05
-1.38064649030852e-05
-3.58948970509745e-05
-3.466068599712e-05
-1.35707975848554e-05
-1.03331528299004e-05
-3.60477792654362e-05
-9.73593663547012e-06
4.73371578595116e-05
3.83622470538344e-05
-1.64928471871162e-05
3.41295071488896e-05
7.36924029959396e-05
6.69619995493144e-05
3.48846275130345e-05
3.38106482942196e-05
4.55628231121254e-05
2.3934909691813e-05
4.27724574462006e-05
2.82093598940377e-05
7.03131577390723e-07
1.55929489409603e-05
3.42566855293578e-05
4.27985876327671e-05
1.93777734679314e-05
7.39947935572961e-05
4.27577922785411e-05
2.7551259914647e-05
5.2911370474445e-05
-1.76179455072861e-05
2.24314345035025e-05
1.86922514591034e-06
1.24036438014951e-05
1.33945923647504e-05
-3.43425445979303e-05
-3.82582025511802e-05
4.89863395260604e-06
1.84587298579948e-05
5.68201544052522e-05
1.28381445785589e-05
8.07579239034139e-05
5.78473731747321e-05
3.91409882186445e-05
4.14397200102045e-06
1.85593969207202e-05
-4.76672699638021e-05
-3.81839864936685e-05
-6.33920556208169e-05
-4.92235028516482e-05
-3.48334551213387e-05
7.03127471951367e-06
-1.52170998273651e-05
2.50025366118822e-05
1.25809863380913e-05
6.44086775466659e-06
-4.48542812323074e-05
2.52643810240708e-05
-1.13264660162952e-05
4.71064965661512e-05
9.4184987329212e-07
8.37727661087455e-05
6.44967828966277e-05
7.88721033584486e-05
8.59510798022049e-05
5.63942971489256e-05
0.000108708175821562
9.28123443216011e-05
6.58422555935548e-05
5.48235421014348e-05
9.14115348771436e-05
4.35408496210632e-05
6.48503520646987e-05
7.30348255763806e-05
3.22035401909156e-05
4.35212089579862e-07
-4.32581845151924e-06
2.52524595105812e-05
1.63894951009293e-07
-2.04128482965201e-05
-9.61719012363311e-06
-3.63671395849323e-05
-3.33452276744118e-05
6.2064138156674e-05
5.30954258556082e-06
-9.5838248836369e-06
1.45150507570772e-05
7.52259884430082e-05
4.34229490768362e-05
1.33909907991825e-06
-3.31106157677408e-06
3.44007228289958e-05
0.000109581843164992
-1.89324105675523e-05
5.50445050437544e-05
2.11196607208534e-05
-9.6681170527627e-06
1.77161948781219e-05
-7.69567124957503e-06
-1.29505235170441e-05
2.55111781024962e-05
-3.16970712674809e-05
-7.78074847172452e-06
3.64018720593339e-05
1.96071624851496e-05
1.11935791463604e-05
5.07999346330583e-05
4.00032356190442e-05
8.79167952516597e-05
8.72588431106101e-05
3.93479568950711e-05
4.66100963679071e-05
4.76549410123384e-05
4.39259653322786e-05
4.62070201144976e-05
4.29091175591128e-05
4.81150955482855e-05
3.49056319403787e-06
-3.19228718661959e-05
-3.18735850465109e-05
-4.84422315968215e-05
5.73134159879657e-06
-1.39964145900975e-05
-4.11449730222009e-05
1.58050736421093e-05
-1.10411635969361e-05
2.12732323194317e-05
-1.59228105521693e-05
5.42861017491403e-05
1.02270714619422e-06
7.91096766705007e-05
5.18529349568936e-05
1.60763623117479e-06
1.22814032515598e-05
7.70681079681285e-06
1.3278645292601e-06
-3.34607055979937e-05
2.41992569548941e-05
3.61127858055906e-05
-9.80972677923465e-06
2.24945602643609e-05
4.19026509123782e-05
8.92592504685673e-07
6.72369141498896e-05
2.55679414105113e-05
-3.73277036495324e-06
2.56229068283828e-05
1.3843421868649e-06
5.40402029762245e-05
2.43071224046606e-05
5.05485574498672e-05
2.30174072071652e-05
4.35690091558926e-05
2.31954711857683e-05
9.2104636656562e-06
5.45025041007303e-05
1.40410012315977e-05
4.31745634459876e-05
8.39360198877727e-05
3.69878461015812e-05
2.74706288976954e-05
-3.86591286570729e-06
-7.87176492680285e-06
-2.86714085230801e-05
-2.37611131288755e-05
-3.76306015937183e-05
-3.20993752854803e-05
-3.68517559951312e-05
-6.02089833480402e-05
-3.59180736349419e-05
-1.06979256491141e-06
-5.27442548871315e-06
3.81891775594886e-05
5.19660572795313e-05
5.43710818769413e-05
6.63519415561028e-05
4.66698030833694e-05
2.75039531929921e-05
7.83610001010793e-05
6.41082210330631e-05
6.17105104941453e-05
8.05700153418334e-05
-9.15826434669058e-07
6.39727350044735e-05
4.69251393900379e-05
5.16194520842603e-05
3.54183737435327e-05
8.24273655937467e-05
2.81486807150738e-05
3.42915555323409e-05
4.87357113099784e-05
5.16443653252791e-05
4.73710631131829e-05
3.46950517322822e-05
5.22751616907632e-05
-5.23994009071167e-06
-1.02990284364316e-05
-3.6865364141351e-06
-3.83049482204598e-05
-2.64925964472795e-05
-1.49030367093018e-05
-2.6177087902132e-05
-5.96069564180838e-05
-1.70704983223609e-05
-2.52586572672031e-05
-9.75850295312712e-07
-4.16995104781056e-05
4.46151325668685e-05
6.22799140965306e-05
5.82702017100553e-05
7.81495469543421e-05
7.64412646153591e-05
5.80161056899849e-05
6.81237273427454e-05
9.25562145999082e-05
4.09295347712609e-05
8.09534614954717e-05
8.00560125679548e-05
7.51656127901691e-05
3.96220035911541e-05
3.31637737862279e-05
2.74301879100866e-05
3.34888415686607e-05
1.08865496090537e-05
1.89963813451168e-05
-1.86994533468189e-05
-2.87779797912342e-05
8.11905166086818e-06
6.14001039512491e-06
-2.76433732063316e-05
2.44667669387843e-06
-1.54944852720893e-05
1.28569545899442e-05
4.8585068589661e-05
2.46375844000849e-05
6.53662685186765e-05
6.38441572250707e-05
3.84452384858553e-05
2.54097528187554e-05
2.27699138022966e-05
4.72741799002992e-05
1.06219368128959e-05
-9.96566358898291e-06
1.76886343330536e-05
6.04113393923074e-06
5.2268488203189e-05
2.51267420907633e-05
4.2445543758404e-05
4.36717776436792e-05
2.89556593472676e-05
3.71822108603771e-05
4.8030561962314e-05
3.14752358340366e-05
3.22874478469642e-05
-9.61641958758692e-06
5.54682190732728e-06
2.87877086485518e-05
-2.17846776948132e-05
1.30065525155054e-05
-4.35311871809182e-05
1.03479359153395e-05
2.65752121412693e-05
4.84773499344141e-05
5.48271232149721e-05
4.44089091373007e-05
7.39626880554738e-05
5.32753446657919e-05
7.52506894273868e-05
3.63754745518621e-05
3.68471567276555e-05
0.000116583137189361
4.90075699475995e-05
4.68120158412617e-05
5.32601272208088e-05
-8.28601816539307e-07
4.87348907958642e-05
3.77286106937693e-06
3.60110299577053e-05
6.60502888395146e-06
1.60819296143245e-05
-2.01211003720274e-05
-2.31035458725349e-05
2.82655363655322e-05
1.22193855214475e-05
-2.07663444343697e-05
-7.14512735100059e-05
4.03792696622681e-06
-5.542256684964e-05
-7.08326440974898e-05
-6.20627907910345e-05
1.23187224453053e-05
-5.18411111982895e-05
3.99570730422841e-05
5.27575503250279e-05
2.40286272959906e-05
8.4958352102949e-05
6.81652513638123e-05
9.38643619308996e-05
8.79412370450739e-05
7.21371743694055e-05
8.58159986809658e-05
3.26632784295574e-06
0.000101908764085404
8.77909204793553e-05
-3.29262247426872e-06
-6.67813642621525e-06
3.04873995437093e-06
9.63429591084896e-06
1.21206445857804e-05
2.71057001874724e-05
-2.59149551352248e-05
1.7931162956749e-05
1.44889729180508e-05
5.94744930317066e-07
-2.49105010325397e-06
3.10442501167069e-05
3.26212811634802e-05
6.59044286449052e-06
4.98455688296152e-05
6.92278967713652e-05
7.9602656747949e-05
4.21199332558844e-05
5.42081858901045e-05
7.09858367737463e-05
9.35955796962903e-06
2.03190052437868e-05
6.27011764358275e-06
1.4213563769031e-05
2.38690295385667e-05
1.34180789314836e-05
2.41849385265521e-05
2.15659601409776e-05
1.36979130412268e-05
1.49884130803382e-05
6.4746552662763e-05
5.39295742822207e-05
2.05035115820039e-05
-3.15090877454369e-06
4.7327175172584e-05
3.39051342522895e-05
7.89060147486348e-06
-1.12225350489297e-05
1.67298893163872e-05
2.08238185906977e-05
-1.72074658817214e-06
-1.19400302481675e-05
-1.82811178973103e-05
-1.8322656913815e-05
4.20150310061432e-05
-1.42980284250483e-05
-6.84357002659052e-06
1.62624524918578e-05
3.03073559774518e-05
-8.73109779773038e-06
1.0161204212846e-05
3.35744433623999e-05
-1.09509040076303e-05
8.92632553321588e-05
3.38782658151336e-05
7.03734658535372e-05
3.43796233829913e-05
6.26338174631641e-05
8.12472494634185e-05
8.02751558259329e-05
0.000101088266966061
0.000129203224511915
5.62938510583356e-05
7.75151712079937e-05
6.56018268262253e-05
5.2989364496388e-05
-2.07070124925224e-05
1.97378149003114e-05
1.34242145772428e-05
-4.6948887669837e-05
-7.06132250214512e-05
-2.70381670967978e-05
-1.58026329158448e-05
-5.87043420053766e-05
-1.74265748470232e-05
-1.48218051189016e-05
-2.96822118986849e-05
2.72558369746119e-05
-1.39607697318906e-05
4.54641481232407e-05
-1.09115866447745e-05
7.16342691733266e-06
8.03618073859232e-05
-3.69041654987273e-08
1.8094069748901e-05
-7.21253102076991e-06
7.5269821912446e-07
5.30376287455702e-06
-2.48972760070047e-06
3.17421499205897e-05
1.1932079031863e-06
5.56126893818505e-07
9.59957232311025e-06
4.00748080276431e-05
2.28853401084518e-05
3.42190698093124e-07
4.27851329651972e-05
8.0540735432019e-05
7.34529871114931e-05
5.67896696838497e-05
9.29751515964234e-05
0.000111220810735517
8.26148748753442e-05
0.000102852347109942
8.10415367586226e-05
8.21864212179401e-05
9.70776867165314e-05
3.1406883728891e-06
5.90874385418243e-05
4.39845105683039e-05
3.32190770132183e-05
-5.69781527049128e-07
-4.18221796657075e-05
-2.25997560575655e-05
-7.04327904339572e-05
-6.16364969501427e-05
-8.05847643062616e-05
-6.2004905131688e-05
-4.52251204416793e-05
2.94274208707039e-05
-9.115993633772e-06
-1.00926148526395e-06
2.33771745428029e-05
4.88374047289385e-05
7.6677897504831e-05
6.15106248931685e-05
5.50629812049127e-05
7.8877911377565e-05
1.64279997446676e-05
1.94061603503655e-05
-5.63997387844022e-07
4.79504749306477e-05
-8.26457194071385e-06
3.7013202522415e-05
4.27167668944254e-05
5.99086482633501e-05
1.07893361015272e-05
9.6166339725154e-05
4.15589191499992e-05
2.2751386299168e-05
4.99247873694115e-05
6.12307975429225e-05
2.97364391248303e-05
4.88233327095276e-05
1.00345556257011e-05
4.2952708467479e-05
-1.66525977067728e-06
-2.03736215016942e-05
2.04107521136778e-05
-8.36025022712498e-06
-2.87413141982486e-05
-2.29845853757171e-06
2.56978822789799e-05
2.21511814294722e-06
-2.38742177649259e-05
-2.38248629170285e-05
-3.46914769307113e-05
-1.90821656689851e-05
-9.54717549060962e-06
-2.23726474535935e-06
5.13606221710664e-05
1.50284035241876e-05
2.0728124435057e-05
6.22317862013671e-05
6.49062361700075e-05
2.84877781158719e-05
5.20715013510609e-05
0.000117849358055216
8.67858020127652e-05
8.69171253326663e-05
0.000135062086231564
3.50926909052396e-05
3.77757125618153e-05
5.49819503354109e-05
2.78389173264652e-05
-1.95660964877362e-06
5.09105914732133e-06
1.24618018981162e-05
1.97604861904338e-05
-3.19219010348644e-06
6.3354589509515e-05
-1.14328055206954e-05
2.00944111606355e-05
1.59903307466163e-05
-5.34993217720404e-05
-6.94404470111439e-05
-1.93341956684369e-05
-5.14564172497854e-05
2.25897529707733e-07
-2.86578107205041e-05
-3.4343886623517e-05
-1.26897411201045e-05
-1.78887746789254e-05
1.78438676752598e-05
1.14589860896438e-05
1.49033759442549e-05
7.48948270725698e-05
6.25985805852551e-05
4.8512085576223e-05
9.3609116145261e-05
9.96935310182955e-05
8.50322725862733e-05
6.57331945428714e-05
4.69432771256196e-05
6.33551334802889e-05
5.46871088835971e-05
5.56906513323073e-05
6.97940559763263e-05
2.16286664324059e-05
8.11654085838148e-06
3.54789003699947e-05
2.43069992424701e-05
2.13328079957825e-05
-4.65413770298069e-06
6.29632030063443e-05
5.12262814217784e-05
5.1525187840812e-05
6.25898793304837e-06
1.33092266825354e-05
-1.36558350838796e-05
1.33247868339273e-05
7.79757276674359e-05
3.51866865779167e-05
1.29201322755478e-05
-1.76573497271876e-05
9.31264988206699e-06
-2.33255310884908e-05
-4.1764907434564e-05
-2.13370218196049e-05
-7.09603215164865e-05
-3.91601995185636e-05
-6.72090131521669e-05
-6.55769508550375e-05
-7.26275943801814e-05
2.33337994892466e-06
-3.53702509580486e-05
2.5055136297107e-05
1.8293718467391e-05
3.42235908959783e-05
3.75871301481041e-05
0.000101126663456366
2.52360593575053e-05
3.58797330999735e-05
6.5270638021945e-05
3.3771199436788e-05
0.000117416438353398
8.46771989006309e-05
0.000110960580735669
8.66439254524201e-05
7.79529041250906e-05
0.000156255367672399
9.90985429455346e-05
0.00012369057185714
7.61394410004453e-05
4.78413242651394e-05
3.21734438150881e-05
-1.36761979100085e-05
-2.83375562630308e-05
-6.61316405507126e-05
-1.83553426444413e-05
-3.379182320274e-05
-3.72563664494023e-05
-9.5767507284945e-05
-1.09775107977366e-05
-2.73032428893429e-05
-9.33207256965206e-06
-4.18117439503141e-05
-2.25221832640694e-05
-2.24067772238061e-06
1.41330755706437e-05
1.47888383987429e-05
2.08785295302662e-05
-2.61455701367152e-05
-3.61432093875439e-06
-7.22071977481573e-05
-2.87520278718292e-05
1.62993123720441e-05
-2.54558842213507e-05
-1.75426835319079e-05
-6.99730294869801e-06
7.21478678721145e-05
2.10805879306282e-05
4.68221311171353e-05
5.66762231457729e-05
5.41205917167213e-05
0.000151619896196456
0.000117418032899684
8.58168246907821e-05
9.57465512587061e-05
0.000164645475336755
0.000160065361608689
0.000130875718450366
0.000110147088703716
9.84174843236126e-05
6.14232857805597e-05
7.64807244237065e-05
7.36601775657126e-05
4.94907990368042e-05
-1.63185755116004e-05
2.64405201583373e-05
-7.45716784305473e-06
-3.16497355988916e-05
-1.68506531110723e-05
-3.26843783261519e-05
-5.76753881855182e-05
-3.35951441053245e-05
-7.83915763582437e-06
-5.88685172899627e-06
-5.44607147537306e-05
-2.2681016618044e-05
-7.74273107862563e-05
-8.21839527712395e-06
-6.89840786293136e-05
-6.41743045991481e-05
-6.34997005265005e-05
-3.38446499871078e-05
-3.81067691745655e-05
-1.34807630678362e-05
-5.4105213974211e-05
-1.15650409862214e-05
5.10567471952539e-05
4.47752702210826e-05
4.85807682918959e-05
8.80413963104501e-05
7.71511185187124e-05
0.000113253567024645
0.000122897564823928
0.000103941836735044
0.000112270036896312
0.000157921272074531
7.57268030676413e-05
7.11483023365678e-05
8.84814447123195e-05
9.3336716539542e-05
4.30586186255745e-05
7.48845772566949e-05
7.3861574856059e-05
4.16251669857679e-05
-8.04778764403674e-06
-1.42924058694969e-05
-2.68445936359021e-05
-4.18778216206774e-05
-2.15516877532314e-05
-4.5567996714891e-05
2.36976958253177e-05
-2.43256559817598e-05
4.26313259862718e-05
7.04286394726159e-05
1.60796936683421e-05
8.78763288406661e-06
-2.06283805363121e-05
2.87344448485831e-05
7.36091276990974e-05
-1.18090856111541e-05
-1.77756882168614e-06
-4.0636996911249e-05
3.40302077154498e-05
-2.77329034013646e-05
-2.15314277504164e-05
2.00785921307332e-05
-5.79714100160985e-06
4.57532663154212e-07
1.75201725277677e-05
2.53901117206331e-05
5.69940529412129e-05
3.95534946115915e-05
8.14848847837684e-05
6.7139118675108e-05
0.000118476810797118
7.58948687039223e-05
0.000115215059186732
8.76855890857242e-05
0.000134096416544546
0.000126162118586942
7.70047209055607e-05
4.05842948640831e-05
5.8775261137853e-05
1.58839279493917e-05
9.12706387989127e-06
1.03584548355253e-05
-5.06886589554218e-05
-1.73820448943761e-05
-2.57759798961841e-05
-6.1293137160931e-05
7.06333848276073e-06
-2.63385003104674e-05
-9.93204881716666e-06
1.35219344524285e-06
8.2788322609357e-06
2.54544345055502e-05
-2.95006576279962e-05
3.42377644322565e-05
1.87763568432295e-05
3.08201437737424e-05
8.48483432393861e-06
4.01816705520101e-05
2.7583948085601e-05
9.23967715811908e-06
2.22798877332093e-05
-2.66326203751319e-05
6.27679662565955e-05
2.17237876075232e-05
3.02023292057257e-05
4.56081008987284e-05
8.13947594244352e-05
7.13395063516525e-05
4.61556645093111e-05
8.71079364382076e-05
9.6428871054006e-05
8.18897722745545e-05
6.21088384306003e-05
0.000114366731216309
0.000112242493196243
1.92960814848262e-05
3.93933038065355e-05
4.69533518877542e-05
2.20455972634655e-05
-6.40478008682464e-06
4.40138887880568e-06
-3.49534177745989e-05
-3.89531873802169e-05
-3.44332719690097e-05
-1.69942594881236e-05
-8.01707224393904e-05
-6.04329034472818e-05
-5.44414584555303e-05
-6.97846397633346e-05
-0.000112466483782812
-5.3606232180568e-05
-1.39631428730356e-05
-2.90619855438108e-05
4.60973455745514e-05
4.04952180594949e-05
5.6496634789062e-05
6.54408537410616e-05
3.37282883098126e-05
3.43403934339971e-05
6.07086096077734e-05
0.000110192290672823
0.000125218002732444
4.60831581602381e-05
9.68240553249992e-05
0.000118426724467562
0.000105365014090908
5.22683018478835e-05
7.25149242589735e-05
7.3600013461233e-05
-1.23218025130737e-05
5.71716668125977e-05
5.53355981196955e-05
6.14618225379741e-05
4.61475863392426e-05
3.9027929944377e-05
3.01560271374748e-05
6.03107460097819e-05
-1.56204698217414e-05
-9.75265432927289e-06
3.85915042786852e-05
3.2622220085467e-06
-2.25790510195652e-05
-8.13389067064618e-05
-5.17608613737695e-06
-4.55209941679955e-05
-7.90335207136928e-05
7.36374416302271e-07
-7.7087101649787e-05
-4.00205530313584e-05
-9.46455529157389e-05
-6.41485096526543e-05
-4.37305548511377e-05
2.02940036636151e-06
2.71010230329314e-05
7.07097246039912e-05
7.37517361329551e-05
0.000101984696356182
4.61177507369858e-05
6.99309921890913e-05
7.99658361067333e-05
6.75094858927712e-05
8.26530744788347e-05
6.69945625055707e-05
8.96255345121255e-05
6.59793420925352e-05
5.19400913333787e-05
7.19361113362631e-05
6.00570556076194e-05
6.74421161442782e-05
4.83779034778172e-05
3.25365025834886e-05
2.17560943640458e-05
3.35684019540007e-05
3.10464770647155e-05
2.08330824547865e-05
1.80629867729917e-05
1.00313757195125e-05
1.74883968362307e-05
4.43866910792929e-05
2.53558786159298e-05
-4.74983773058375e-05
1.5085455411361e-05
-2.31218418188639e-05
-1.39921439062183e-05
-3.54073690745024e-05
-4.78427779467498e-05
-1.57056568621919e-05
-1.49626621378941e-05
1.15934253375258e-05
-2.18224421472749e-05
3.86442950783557e-05
4.40847814138627e-05
-2.45963864235278e-05
2.87793827570613e-05
1.26249255287814e-05
3.73192112224832e-06
-9.4184460745244e-06
3.60787868101994e-05
7.4474522851135e-05
1.66118973346373e-05
-1.68318116687247e-05
3.09674002857079e-05
5.39025051743052e-05
0.000100771856469372
4.9020471324198e-05
8.0075357611395e-05
0.000105507116471358
0.000134054974421939
0.000110430738240698
0.000126177179502721
9.8820217663447e-05
4.42490109027739e-05
7.62383360533891e-05
5.26608535851813e-05
2.11190102837448e-05
1.78079472850452e-05
1.38051406280378e-05
-2.28078273089892e-05
2.76549903602136e-05
-3.31517683062318e-06
2.53893793479692e-05
-2.9760142905797e-05
-2.27198561274686e-05
3.79511139558338e-05
-2.6692014358257e-06
-4.1011457724458e-05
1.45914282921501e-05
1.77157166243868e-05
3.4153757113579e-05
-6.70643037470925e-05
6.48513166043074e-05
-5.87350831849003e-06
-1.89445461817489e-05
1.59611601107531e-05
-5.13044535314113e-08
2.16361268726743e-05
4.83284811308169e-05
6.85504116702614e-05
2.53451566878422e-05
7.45032287019279e-05
3.0385430559714e-05
3.16615076179068e-05
-4.55128904864799e-05
4.6483192417339e-05
5.44208449659902e-06
1.02829977807159e-05
5.34747513046184e-05
8.72065359987442e-06
7.38014977682129e-05
7.95453895629059e-05
5.84514192436939e-05
5.57071854978536e-05
7.12015900701703e-05
0.000108609205519339
9.71650173662817e-05
8.06314839155909e-05
9.35202088706302e-05
0.000104712241246064
6.93190775069543e-05
0.000122549607747846
9.45185035631008e-05
4.28660382914038e-05
5.45212673815277e-05
1.47918149322359e-05
-1.25975932923649e-05
-6.54278513480549e-05
-1.74510941973726e-05
-5.45575556906435e-05
-5.22403957724552e-05
-5.65608318664649e-05
-4.75632595017716e-05
-9.80042846633232e-06
-4.06084151390972e-05
-3.07394134331648e-05
3.97033988065857e-05
-4.56094195267507e-05
3.06570655642613e-05
6.63499446933399e-05
5.55563794202783e-05
6.77489440927934e-05
7.88217452913533e-05
5.84648658660337e-05
7.21745264347049e-05
5.74309359245523e-05
4.17181990207247e-05
3.23870671121528e-05
2.2942329338826e-05
7.21155728097472e-06
-4.82047216152293e-06
4.07553232435542e-06
-2.85701786522842e-06
2.44193621580406e-05
1.09094754594595e-05
4.87201668788317e-05
4.43499108248236e-05
3.99016504492778e-05
4.4898864733313e-05
2.744431187215e-05
2.13515772498128e-05
1.87551561317693e-05
2.78771777667427e-05
4.32197273267102e-05
4.45068190889793e-05
4.14611898233794e-05
-6.66404018590636e-05
-1.82573548297473e-05
1.04644506984571e-05
-3.36200926906025e-06
-1.59644581189651e-05
-7.94947485349816e-06
-1.00176731787372e-05
-7.5331771477338e-06
4.19896950327218e-06
2.65376583221254e-05
-3.54491105569472e-05
-4.13039136205632e-05
-3.16549743742575e-05
2.96500670075035e-05
7.91152140092334e-05
4.75963027218122e-05
7.53529438443041e-05
5.30491701454255e-05
8.42810582330391e-05
5.55292118183006e-05
9.08666503148025e-05
4.50346258877682e-05
3.25199404529213e-05
6.83292561151851e-05
7.56540816269121e-05
6.69877495549345e-05
3.67786262115467e-05
-1.05941154117084e-05
1.41251744597202e-05
-1.9705217337445e-05
3.70276512409014e-05
-4.61151021329397e-06
-3.04338731790809e-05
6.19921004260382e-05
3.27339229412282e-05
-1.53896587234133e-05
-4.81967994789887e-05
-1.97983417268923e-06
-2.35561252556222e-05
-1.98224204295914e-05
-8.38303162422659e-06
6.65516847291848e-05
4.4745954630096e-05
-1.63279279909778e-05
1.03343921093074e-05
3.46353907855194e-05
1.06893418583713e-06
7.43177691716721e-05
-1.7467907159452e-05
1.35295917940802e-05
1.94947235734839e-05
-1.23664389039076e-05
1.26785395115275e-05
-7.52342046298712e-06
2.11675621271011e-05
1.79299929018554e-05
1.14615093669051e-05
7.15189828391574e-05
6.10386966055926e-05
9.78696259054053e-05
4.21904656885699e-05
0.000100751747573066
9.06202849763647e-05
0.000110393778287373
0.000110301915396193
8.08785112260626e-05
6.27398860054923e-05
5.45573978914951e-05
1.68618818239376e-05
-1.73297599626563e-05
1.02507384201383e-05
-4.01109026076895e-06
-1.47046091669099e-05
4.58181263695209e-06
-1.71096587519428e-05
-2.31061759378453e-05
2.67005972572005e-05
-2.53743857702799e-05
2.66553485203257e-05
3.08385572198656e-05
-4.25796657239305e-05
1.56759346404953e-05
3.67955316630436e-05
-2.84884868211703e-05
5.57312055932839e-05
2.1146625089896e-05
1.07401373878321e-06
1.17746225728959e-05
1.28461864835482e-05
4.24840984150407e-05
-1.7659118883982e-05
1.65976293386311e-05
-4.19865538786375e-06
5.76576086784863e-06
4.10657594995163e-05
3.38518068534702e-05
3.90173932047502e-05
1.03314136634014e-05
1.82781083460069e-05
8.34614059030364e-06
1.17188065215128e-05
3.53494511269648e-05
7.03823098798051e-05
0.000112253311282962
9.67983614806188e-05
8.15094114555255e-05
0.000130149599186875
0.000102296646752233
0.000135292110952416
8.82458600074639e-05
6.82729283504694e-05
3.90784732987574e-05
1.38929463449774e-05
1.23462769544675e-05
-3.21123390250501e-05
-2.88926097255769e-05
-1.95017186712646e-05
2.2418373715116e-06
-1.09115607990789e-05
1.2523362067137e-05
-3.89079424818732e-05
-4.41501895233654e-05
-1.52041224654456e-05
-4.65196690343759e-06
-2.05438799390017e-05
-6.25469894121712e-05
-1.64415022536393e-05
-2.14960120807874e-05
-9.82873929117715e-06
2.48756680021221e-05
-1.75631495058153e-05
-5.74607080060282e-05
1.43962148122783e-05
-1.83599411160334e-05
1.98423716636301e-05
-1.80562917681054e-05
-2.12568760293624e-06
2.3970367367311e-06
4.28026798313886e-05
9.21246815232475e-05
3.25712246524271e-05
0.000112854385254991
9.31362918907154e-05
0.00011271826927147
0.000167361538684558
0.000102563744571098
6.29665359511833e-05
6.51131220889644e-05
5.09910742619579e-05
1.81428802406461e-05
2.47144275956093e-06
-1.41005130033131e-06
-1.26915082489752e-05
-9.72542763722178e-06
1.25132242371156e-05
5.29227591046144e-05
2.44798029268408e-05
5.16688604922362e-05
2.85738175775752e-05
1.59224131736118e-05
1.33885151000032e-05
2.42801478597506e-05
-3.96858924619997e-05
9.17437374510867e-06
-3.732530639391e-05
6.16186035487181e-05
-1.97585507467316e-05
-2.66809569388308e-05
4.18125215937378e-05
-2.55269149184166e-05
3.14809930280319e-05
1.35439890927355e-06
1.41834781212928e-05
5.71442267513262e-05
8.84086983809956e-05
4.04507669366307e-05
8.04692594174974e-05
7.40895843749165e-05
4.85304155986547e-05
5.9460522745867e-05
-2.34244100213404e-05
4.30625193680136e-05
3.20230363322512e-06
-5.87445845374486e-05
9.04704562350217e-06
4.54882894007174e-05
3.99800299549993e-07
-9.20267822734078e-06
1.40420311416394e-05
-6.63614962388407e-06
2.13085469940822e-05
1.70799034531637e-05
-2.32784987567914e-05
2.42165019662419e-05
2.80671436825884e-05
-3.63182915290901e-05
4.62050424285433e-06
5.74723150090116e-05
7.90189684279731e-05
7.18245286526115e-05
0.000116241658297575
7.50185656905605e-05
7.01567963974715e-05
0.000101564391383757
7.61443470567092e-05
0.000138300162956266
6.36716202505642e-05
8.24225242083074e-05
2.46047717370617e-05
4.6865447656694e-05
4.99715526598762e-05
5.91809962292938e-05
1.19322745985961e-05
-3.39100059957312e-05
-2.0627877360886e-05
-2.08794109502825e-05
1.0537234951201e-05
-5.71837010470801e-05
-3.15323166431391e-05
-4.19434053438964e-05
-2.98602583190168e-05
-6.81925933142297e-05
-4.05281245801531e-05
6.30549643552912e-05
-9.57313667075545e-06
4.96279148632228e-05
5.08639233129861e-05
2.71225776102405e-05
-6.42340192542362e-06
6.12050534270358e-05
2.75587981538102e-05
3.33039554904237e-05
0.000120968650302626
2.47853223546383e-05
0.000113587729355845
0.000110284000351196
2.15137211664815e-05
5.43890643616908e-05
4.90358342549254e-05
4.32287947325876e-05
2.03715889258647e-05
2.86117377320994e-05
-4.67353965154433e-06
1.71039438539414e-06
-5.12685227104309e-06
2.6052151257568e-06
-1.03931987071668e-05
1.48150430833009e-05
6.46894323059401e-05
-1.94277588707942e-05
5.25006025679351e-06
5.69146153753487e-06
9.85052189554042e-06
4.016389869203e-05
8.26059791141939e-05
5.87845301031393e-05
3.85759557411902e-05
9.25046095496946e-05
6.40496730611792e-05
8.8955397313686e-05
5.62986417536439e-05
3.8959338415639e-05
7.90341408084022e-05
6.79861940125267e-05
5.58434577171659e-05
7.52762803796283e-05
8.08559695835729e-05
4.55363859802573e-05
5.54554485219082e-05
2.58610362689294e-05
-6.6944930770253e-06
-1.56540656405247e-05
-4.34471905532745e-05
1.36890302680544e-05
-1.02084559775106e-05
-4.92129537852253e-05
-6.83464739558602e-05
-7.77404759045943e-05
-2.62260887314311e-05
-8.77658571968052e-05
9.41843072501814e-06
-1.56005843515476e-05
5.55873940275399e-06
9.43030622068954e-06
1.69492279573112e-05
5.70186070794542e-05
0.000104918976502941
9.65582782944299e-05
0.000125768843087814
0.000107124345800264
9.02698578340233e-05
0.000129000952419638
8.80861438718725e-05
0.00012978861104723
8.07908883670283e-05
0.000126846117673845
5.07747050375648e-05
7.24183811802539e-05
-1.39439512213478e-05
-4.89883119722476e-06
4.60996816429121e-05
2.01081192295733e-05
-4.47187209549306e-05
-1.16737465793201e-05
-4.52762396881324e-06
-5.23569877893389e-05
-1.16328910080803e-05
-5.80739165352693e-05
1.4617757804086e-05
2.5834942796404e-06
2.96008814409116e-05
-3.1496805379679e-05
3.49919036412673e-05
1.48808013274786e-05
2.80755933246933e-05
4.00300365125213e-05
1.62619680898419e-05
-2.03663014764114e-05
6.43725823036255e-05
2.16731362853896e-05
1.11409960311271e-05
3.1695311269145e-05
8.23898779456945e-05
4.92205210584164e-05
5.31035866196086e-05
0.000114006598659188
5.34807275217283e-05
4.72649675891751e-05
2.59786754383265e-05
-7.11245905160642e-07
4.11680888018951e-05
4.18059015230074e-05
7.03367212524905e-05
4.16606550757035e-05
3.38844466552891e-06
6.0669453819073e-05
3.93347427339555e-05
-8.43095192787963e-06
-1.81670721345499e-05
-1.99380011031099e-05
7.43466770181009e-06
3.01040660263828e-05
5.77531122381583e-06
5.22901230052969e-05
1.44120456240066e-05
5.36219757988853e-05
7.43817102286668e-05
5.56454551349433e-05
4.97545706222182e-05
9.87303436365745e-05
5.64655712380456e-05
5.82407999996386e-05
3.89385694343068e-05
0.000123150797942143
2.83906070156639e-05
3.4492898735214e-05
6.44805344013864e-05
2.54438281981304e-06
-2.26768799791145e-05
-4.53580919993538e-05
5.0503932131029e-05
-7.08084230634521e-05
-5.20305321939712e-05
-2.54445813388115e-05
-5.34375862481281e-06
-6.66457968604069e-05
1.61055143471857e-05
4.77742912791142e-05
1.55171586411894e-05
4.95631853601133e-05
3.06898051843065e-05
5.23499438717662e-05
2.20041234507087e-05
5.04067532433608e-06
5.36813719784647e-05
-8.2140412074593e-06
-6.61390269799547e-06
1.92046789416985e-07
1.91669091201719e-05
2.69353155007451e-05
1.89675467069354e-05
-1.30016115785741e-05
4.58671951881502e-05
7.26419985967918e-05
6.04582074264632e-05
7.37543843050422e-05
3.20666047256082e-05
7.99539242785753e-05
1.32679942960807e-05
3.88529044442435e-05
5.1312799870929e-05
-1.62112470513257e-05
2.65186101313126e-06
-4.38059423713986e-05
-1.56290557638191e-05
-1.14678913280087e-05
5.6330532833947e-05
2.49257909563788e-05
-3.00859701829913e-05
2.51985597891089e-05
1.66211242796931e-05
4.47094145295711e-05
6.8346092873158e-05
5.61042971333436e-05
1.26093855118188e-05
3.01045358403841e-05
3.45073684034346e-05
4.23969769725189e-05
2.59747394228542e-05
3.89349468094184e-05
2.61427911793612e-05
-1.04525264435081e-06
4.45161186663225e-06
1.43940038179064e-05
3.16565147027543e-05
-5.81595541677112e-06
4.39470556379624e-05
4.79901332279897e-05
-1.39466951283067e-05
2.83043906914734e-06
7.35602508931372e-06
2.0269380747629e-05
2.42515667552813e-05
-8.58010779055969e-06
1.42535073663597e-05
4.44752870042617e-05
2.95348591342504e-05
