# Supplementary material for: Research on computational propagation and identification of mine microseismic signals based on deep learning
Source: PLoS One. 2025 Oct 22;20(10):e0334641. doi: 10.1371/journal.pone.0334641 (PMC12543183; doi:10.1371/journal.pone.0334641)
Supplement: S4 Data — (ZIP) [file pone.0334641.s004.zip › 000100700001385.xlsx_0.txt_24.txt.txt]

3.37676364684487e-05
3.86093883104144e-05
4.50337592547818e-05
4.39504411487382e-05
2.89382586159617e-05
5.41200137598191e-06
1.91091210405303e-05
2.5437135740945e-05
4.77106673077499e-05
4.69218533447395e-05
5.21102622336472e-05
4.18616463384242e-05
4.1839228913977e-05
3.08639212387416e-05
3.4358247135853e-05
2.49488473154849e-05
5.83690919056484e-05
3.76938901473578e-05
3.03118859524243e-05
2.55959937592576e-05
2.95644203041047e-05
6.50996100663501e-05
3.24736334688873e-05
4.08008653834043e-05
2.11409521309722e-05
2.9556257089223e-05
1.25238266380656e-05
5.23700040708932e-05
4.69237416375017e-05
1.0605163775671e-05
4.26371337413851e-05
2.97821360797533e-05
7.79096351530679e-05
8.58007977308192e-06
5.38492571171166e-05
4.3551597609719e-05
2.56710499389013e-05
2.63367028552191e-05
3.63375333421245e-05
3.76515988515828e-05
5.99288940765426e-05
6.0894347308056e-06
-7.63057713918389e-06
-6.76967064252023e-06
3.13306606079321e-05
3.16338428001532e-05
4.52976635152529e-05
1.91281991044604e-05
4.74862550617242e-05
2.5062068007811e-05
-1.58682749280689e-06
-2.06231993293267e-06
1.51319446112486e-05
3.46867343828348e-05
3.45937021688115e-06
3.5142896118632e-05
2.17182611971437e-06
2.93716869672675e-05
2.81986557981865e-05
2.16047629119913e-05
3.16368969172595e-05
4.82439131864776e-05
4.21286295698482e-05
1.09148872791674e-05
4.011118371231e-05
3.76081874422353e-05
5.33302909464767e-06
1.0994830473054e-05
5.43372701937711e-05
1.41425669721086e-05
3.457549542009e-05
9.04769131511331e-06
4.71048838155733e-05
3.01689623164617e-05
3.57028046324249e-05
-1.24896699047875e-05
4.81264799764771e-05
3.1706019847052e-05
1.53829772250754e-05
-1.33404802471392e-05
2.3841652586299e-05
5.73946470627014e-05
3.41925001888701e-05
4.92041575439149e-05
2.78612706357281e-05
-2.08176375916679e-06
2.39875383607077e-05
5.54486092898505e-05
3.20114854969746e-05
7.58322062851778e-05
1.91742930650845e-05
-4.63881865466442e-06
3.89611263704823e-05
5.23048112937681e-05
2.57435847634005e-05
5.23383885610726e-06
6.69336741903484e-05
1.38643662938071e-07
2.75858104675819e-06
4.87647975012778e-05
-1.28194541592103e-05
2.72374041117034e-05
8.76036300166396e-06
1.04979187341859e-05
4.29880730451703e-05
3.01304192427073e-05
6.55749828968574e-05
5.30885212757475e-05
5.23321651753503e-05
3.98749576798459e-05
2.60574678540515e-05
4.19856695205885e-05
6.06185870470129e-05
6.97295514650803e-05
1.42798216435061e-05
2.34667300127952e-05
5.87062789852835e-05
3.09524989836278e-05
3.45379672716629e-05
6.0867417465965e-05
2.56257862032876e-05
7.07428304647016e-05
2.81052857479307e-05
4.30416947911802e-05
6.74748669504618e-05
6.3727456645979e-05
5.8689053529573e-05
4.34343951875919e-05
-3.7419955223057e-06
1.64564216732173e-05
4.13473759435376e-05
3.13225258027428e-05
4.51160609021759e-05
2.13122267431847e-05
4.03592141005255e-05
1.97473791987769e-05
3.99459942510443e-05
2.44461796610547e-05
1.67180292991504e-05
-1.59269262906525e-05
5.01643576595046e-05
3.63730765410275e-05
4.70283957969595e-05
4.26148201073245e-05
2.57406767409356e-05
2.36386550522303e-05
4.52549123887058e-05
3.2533221690537e-05
5.75553029489467e-05
1.86936807570869e-05
3.00431607223066e-05
1.73192589217565e-05
3.44600512966997e-05
8.75503213415e-06
4.92636640879842e-05
2.28781390410618e-05
4.34311006036233e-05
4.51044696138456e-05
4.85483364124637e-05
1.87186829878173e-05
2.43878922904689e-05
3.37570328891045e-05
3.91791005571904e-05
2.97932594506792e-05
7.6040893063642e-06
5.05505607310742e-05
5.2542177272047e-05
7.01304417724801e-05
1.94332337372986e-05
2.73906091825222e-05
3.23496998750278e-05
4.0085537731393e-05
3.36585524322028e-05
3.67200204996958e-05
2.36131279918008e-05
3.79210095211016e-05
2.33032188879826e-05
4.55872307880689e-05
1.75810738841335e-05
4.16260059724725e-05
1.87243333092434e-05
1.7104000683141e-05
4.15630166432209e-05
3.15573185664562e-05
3.29400469860745e-05
2.39724022039994e-05
3.85650713809294e-05
-1.99220286768376e-05
7.36178350515024e-05
5.63832171533575e-05
-8.49230815695718e-06
3.68671008127441e-05
4.41150426940342e-05
4.98556692070756e-05
1.46325762909559e-05
4.13245169881323e-05
5.31531132963175e-05
3.86583733468639e-05
5.97162109474552e-05
4.30376922318366e-05
3.03815354725748e-05
2.14872782496266e-05
4.22799499031596e-05
2.16801581869776e-05
3.62304580541325e-05
4.63057741993624e-05
7.95995118252444e-05
8.71967524124142e-06
4.86022506088747e-05
2.34114210118953e-05
2.28199145732518e-05
5.45858611470818e-05
5.24849318607992e-05
1.4588709033567e-05
1.75125611112617e-05
2.16299945342256e-05
4.93738268966593e-05
4.4481106745687e-05
2.56932909384749e-05
4.0817124977617e-05
5.41554155549996e-05
3.28506997561538e-05
3.66189200450476e-05
4.80863091629147e-05
5.74871291325851e-05
6.62429320397809e-05
4.28616769663186e-05
5.59726686175073e-06
7.8369988411293e-05
2.15547602335437e-05
2.78442291862385e-05
2.24734517433361e-05
3.51667071849355e-05
3.10423744912813e-05
3.12766036757687e-05
2.38817218197161e-05
7.34257835812444e-05
-2.52093085935796e-06
5.31178652504465e-05
4.13326678269343e-05
4.1030899076414e-05
3.41029427763675e-05
2.03430990205671e-05
3.7073838525652e-05
7.54934057116426e-05
6.57646144662334e-05
7.21872126758757e-05
5.95647028002386e-05
4.4698264584866e-05
6.13447382911679e-05
6.6620887710841e-05
3.29027976400053e-05
5.48463914085705e-05
4.19273129551192e-05
1.17455680867279e-05
3.27820045558983e-05
5.38817645952646e-05
4.00032513237776e-05
5.73422578976271e-05
5.23691821023402e-05
7.00175410720786e-05
6.82888737653299e-05
5.23218845479884e-05
5.15962641454542e-05
2.04813012858961e-05
1.56767856722898e-05
4.1202322334824e-05
5.27591363198032e-05
1.79818628000771e-05
4.82620233148388e-05
4.86224503092918e-05
8.3946858123771e-06
4.63714196574184e-05
3.71880890116323e-05
4.52662323362688e-05
2.81442309389221e-05
3.35078776681982e-05
2.74174076642492e-05
1.21110916105441e-05
2.89475737389539e-05
1.10639263560982e-05
1.33522166857955e-05
1.24277922023049e-05
4.53780476398209e-05
3.04353283420803e-05
3.7226494017055e-05
1.95792410890744e-05
1.77720429908107e-05
3.3782121479086e-05
-1.58889380904524e-05
4.452074900041e-05
1.02439452159688e-06
5.80203884238969e-05
6.65617152769538e-05
3.38562763597645e-05
2.92502581598109e-05
6.71663222663403e-05
3.83433697893276e-05
6.31166598200243e-05
3.14780001379405e-05
2.339082447213e-05
1.82196536571375e-05
3.55416552001294e-05
3.47757377836017e-05
1.89014405067179e-05
7.53668450123503e-05
6.03856728849783e-05
3.98907930640357e-05
2.94199217151877e-05
5.01412066307045e-05
4.26036817610188e-05
3.79590626309404e-05
5.93829547696596e-06
5.88543332056756e-05
4.72055602751919e-05
5.60748448034903e-05
1.95674678090367e-05
2.32837338411012e-05
1.86374345119707e-05
2.69359053685821e-05
3.28421794703162e-05
2.79072006321173e-05
4.55284853749526e-05
4.00853799645448e-05
5.33873096172147e-05
2.72964272571217e-05
-4.25684916394125e-07
1.75363092496469e-05
4.29089806950048e-05
-5.41818295321907e-06
5.38137733312154e-05
2.06824401761072e-05
2.05613787083686e-05
6.33504728193471e-06
4.59410415924796e-06
1.8087796384341e-05
-8.12120298687785e-07
3.41538339026359e-05
3.33505436307492e-05
5.04431027768929e-05
2.68032089091452e-05
4.65250321649447e-05
6.61103645160599e-05
1.84270046147623e-05
3.34981170827281e-05
5.40493724996825e-05
2.99432742020816e-05
4.81628675854722e-05
3.54798299467032e-05
5.07694793601121e-05
6.45074221258118e-05
-2.39907410109592e-07
6.09908050005925e-05
2.99714119368716e-05
2.00791264329699e-05
6.24375899944757e-05
4.45658419194562e-05
-3.30743831460919e-05
5.71971555953459e-05
6.67982518401616e-05
1.95782695373722e-05
2.34976149682012e-05
3.69636434989339e-05
4.19395390717979e-05
2.11199709622068e-05
-7.37905631337646e-07
8.39209863877613e-06
1.16438821288595e-05
2.81425519134233e-05
3.79618682693937e-06
7.90750952579244e-06
5.18920729202314e-06
-1.75887560425566e-05
4.83282136442327e-05
4.84308623814529e-05
4.67768955901737e-05
3.53397184153354e-05
3.63253600936546e-05
-2.32053059261411e-06
1.49566028562689e-06
4.16250151613735e-05
4.96712933081782e-05
1.24321559967927e-05
3.18725379456353e-05
4.2030352126344e-05
2.23627192590991e-05
2.83941215619495e-05
3.2705052228002e-05
2.03916550528826e-05
4.30722105058697e-05
2.95413205712657e-05
3.17817629112439e-05
1.5036450604586e-05
7.0389461969028e-06
1.99545874612051e-05
7.07860280723957e-05
4.13886165579661e-05
3.85271603665027e-05
2.14285526356929e-05
3.52709343047938e-05
5.75987952107216e-05
1.8392969120405e-05
1.0267586530804e-05
1.57139962055199e-05
3.85097227417182e-05
9.93328370633538e-06
3.32649926523944e-05
3.56054633789384e-05
1.90122389472818e-05
3.37957568987201e-05
3.35752706361098e-05
1.87892203647775e-05
3.96866619583981e-05
2.41395750447248e-05
3.21138715574502e-05
6.54858679387263e-05
2.09798622161133e-05
3.16815209733745e-05
-1.49690213898319e-05
1.80491154256064e-05
6.09950446574903e-05
2.01311079679266e-05
6.82394572874612e-05
3.58583182005273e-05
5.68675958431598e-05
4.09494517871448e-05
2.51214125994458e-05
2.82903101403848e-06
3.29347009313282e-05
2.85698931871671e-05
5.54446889644387e-05
5.06003889922907e-05
3.36960102955416e-05
4.89076504169654e-05
-4.05564300783561e-06
4.62104142481822e-05
6.27408291610103e-05
1.47052486700512e-05
5.56635351621061e-05
3.94045316155983e-05
2.55135107841589e-05
3.39253025923385e-05
3.30153201310182e-05
3.52211878620512e-05
2.9879599203162e-05
2.6438178684687e-05
3.60549479764066e-05
2.51645424098691e-05
5.98978062891229e-05
1.32147421153133e-05
2.3190530697548e-05
8.61471633864635e-06
4.44489353441476e-05
4.28075633861565e-05
9.54192943249313e-06
4.86492967243034e-05
4.55265019844985e-05
4.02754499887881e-06
4.10135566809925e-05
3.31725546955594e-05
1.54879357636836e-05
4.38381008629868e-05
4.9463862321822e-05
3.45381481732837e-05
6.58154738498116e-05
1.58892099753983e-05
2.77143546908639e-05
8.08368902180953e-05
3.84118064056476e-05
4.44084880710941e-05
4.84235975196009e-05
3.37008625606918e-05
4.28023377217984e-05
3.77004531404374e-05
4.35798009206259e-05
3.18628709304581e-05
1.16530967616521e-05
1.7454370154036e-05
2.5522671487672e-05
5.90580403773516e-05
4.45424721800027e-05
4.71781167516911e-05
4.56150145908208e-05
1.02663073461174e-05
3.41677921101037e-05
5.06693800512147e-05
6.51230811189165e-05
3.92540601460279e-05
2.32295685487444e-05
-2.53839987150787e-06
2.57680331984922e-05
7.57709559575763e-06
4.87965110702735e-05
5.32793427595889e-05
4.8673214943289e-05
-5.02794477212562e-06
5.19542205662215e-05
5.0008981611646e-05
3.50637825423844e-05
7.42295343767619e-06
3.04142879885352e-05
1.43586443207286e-05
2.12174228958772e-05
5.4855220811956e-05
2.89491588425065e-05
2.00095386684544e-06
1.18140988880945e-05
6.07426875067293e-05
4.00868577774144e-05
2.94241426411978e-05
3.16182049534973e-05
4.3488194805929e-05
1.43162293706978e-05
1.70619225068993e-05
2.23927104707625e-05
2.65178021401552e-05
4.00105053242829e-05
1.17620285478174e-05
-2.16427699334701e-05
3.28870154914166e-05
5.81962953178327e-05
5.69412250992339e-05
5.39746521591821e-05
4.21162015420627e-05
3.02436548651564e-05
5.22528047512952e-05
3.20986191223988e-05
3.71045917733593e-05
2.35572881909115e-05
3.91871250472851e-05
2.82772161457379e-05
3.13668565310466e-05
6.73875423760708e-05
4.02605756038284e-05
2.06666969982428e-05
1.63031802094076e-05
3.03153284584821e-05
5.69122493578791e-05
3.91950892428306e-05
1.32679736013208e-05
4.28679016912769e-05
4.6982309151655e-05
9.65794576214896e-06
5.41113967949527e-05
3.71730067780453e-05
4.14037648177983e-05
3.93395999908722e-05
6.60326298660734e-06
3.327690166046e-05
3.02260867289048e-05
1.37727222500779e-05
3.80518649730844e-05
1.25488597161366e-06
2.9162667432625e-05
3.98799807320354e-05
1.27318171639911e-05
3.9164239234473e-05
2.9546441916877e-05
5.53322087920271e-05
7.13416411731936e-05
-6.23525595487354e-06
8.48161959057554e-05
2.97847002758943e-05
2.68583022074086e-05
1.3170231397253e-05
3.86168239942004e-05
4.01560230408945e-05
3.26743719774172e-05
6.87900671165369e-05
2.82126804386977e-05
6.62799791413326e-05
4.62855109416662e-05
3.97973248353135e-06
5.32336042123174e-05
5.96305220736536e-05
6.23542037044214e-05
5.80098184042749e-05
4.45609300686812e-05
3.94922653353361e-05
3.88131558104732e-06
6.64858730021493e-05
3.46550320178343e-05
2.93891207335642e-05
4.46575562660364e-05
5.64655035165863e-05
2.42125018081458e-05
5.42437392695429e-05
3.30600847615335e-05
4.16362536588731e-05
2.8859283685968e-05
2.98593931600051e-05
9.71513794561903e-06
1.93811967900711e-05
5.03911074656199e-05
2.89914075531867e-05
4.56922434741014e-05
1.10729667117561e-05
3.33448131308135e-05
4.05885791663889e-05
5.70414984941718e-05
1.38892092517518e-05
2.44355227733213e-05
-6.8681457527916e-07
3.56774540340195e-05
4.02129220649805e-05
2.55064596255944e-05
4.82283219345509e-05
5.17984624273098e-05
3.46570241197018e-05
4.48376024891829e-05
8.34045857918653e-05
7.04394312334023e-06
1.18125190686742e-05
4.07069252523755e-05
-2.24540652334835e-06
2.85882506350763e-05
2.95876493917825e-05
4.73832639201261e-05
3.3622555114845e-05
5.4423000742503e-05
3.78215376464489e-05
3.18966454247174e-05
6.98854637810981e-05
4.19599270959059e-05
2.17629331196994e-05
3.77721656596459e-05
5.88545057750114e-05
3.10843839017648e-05
2.4994889960477e-05
4.70252666615697e-05
2.77497952088751e-05
5.75402333930667e-05
2.93439062740673e-05
-1.75136064289069e-05
2.74942070594383e-05
3.22479569524311e-05
1.3668700616202e-05
2.74072902446716e-05
-3.13833909148908e-06
4.21131433786322e-05
2.27156985538552e-05
6.10533927593188e-05
2.82891623105068e-05
1.29358735592767e-05
2.54907133041854e-05
4.27198977848031e-06
3.05062984076116e-05
2.72579369960489e-05
3.18950784976745e-06
-2.42651522978961e-08
5.75220535034459e-05
9.30606630319558e-06
2.27023263476632e-05
7.98199704540978e-07
5.95653819907293e-05
5.90925292321113e-05
5.70271776616507e-05
3.44364335132107e-05
4.34607989084832e-05
3.86447047229407e-05
3.43057274546819e-05
6.2400526400917e-05
4.35416683140911e-05
3.17190727467738e-05
2.75487794722253e-05
5.82441774472288e-05
1.93387002547158e-06
8.13623997595889e-06
7.12612891665515e-05
1.80037639221881e-05
4.39168295441485e-05
3.38316557431584e-05
4.59718140112988e-05
6.62201600192888e-05
3.1334223722853e-05
3.68007219899081e-05
3.55614100035514e-05
4.09865976982896e-05
5.45849655907508e-05
3.11208846717999e-05
4.45712998875748e-05
5.01043727903637e-05
2.43937960090618e-05
5.01688217285425e-05
2.25084143132552e-05
3.45793219775792e-05
5.51271168898446e-05
1.72178669643621e-05
6.5684795821912e-05
1.679059179867e-05
4.50278224216007e-05
7.10040561013183e-05
4.84629482320302e-05
2.44094491871914e-05
4.3091704803038e-05
3.68009667958643e-05
4.6426111520619e-05
8.31251396763533e-06
3.84917165618409e-05
2.51389324598209e-06
5.89077397133426e-05
3.6949472266539e-05
2.26994934092319e-05
1.70586599710343e-05
1.49018909223304e-05
3.11923694900064e-05
1.43109364746066e-06
3.9078615217778e-05
4.03043006942381e-05
5.57964332223385e-05
4.57778091929767e-05
3.94829187620292e-05
3.0056180257161e-05
6.6613707628627e-05
1.52697761351372e-05
3.01653286822578e-05
8.08756816328157e-05
3.97929553674902e-05
4.49045859263276e-05
4.88926665357542e-05
5.3454573911803e-05
8.79748105110822e-05
3.52689837478483e-05
3.81544747478052e-05
4.79439595732694e-05
3.76944419560922e-05
7.44728107272196e-05
2.1785974665607e-05
5.45594343662511e-05
3.99409839423063e-05
4.81176461567728e-05
3.3948898828072e-05
2.80139149055076e-05
5.12906217909057e-05
6.26084005738355e-05
4.03987528261818e-05
5.35923532879891e-05
1.41520443630802e-05
4.78824296038512e-05
6.22278393048266e-05
1.92303317649039e-05
1.91895474358332e-06
3.3711403955934e-05
3.38246301915666e-05
4.7350996571261e-05
3.1695778759367e-05
7.87616926891326e-05
3.24369470882828e-05
4.76617959288047e-05
2.02004423507816e-05
2.18930369392332e-05
5.50411227355457e-05
-1.26818929389913e-05
2.52024677665571e-05
6.37197172456227e-05
1.84058572274015e-05
2.69738695882658e-05
3.50694737592144e-05
5.56801837577083e-05
2.65357457262489e-05
1.90667869600601e-05
2.4295818512752e-05
3.37606439277343e-05
2.1783612226869e-05
1.67530958594327e-05
4.44067387190324e-05
2.84355305852471e-05
2.76270274831231e-05
4.67699270940523e-05
1.0203062883994e-05
2.30714159310687e-05
5.53195620205465e-05
5.4285126132458e-05
3.55579226316368e-05
2.38830690412929e-05
8.41836640758569e-06
4.3541167955275e-05
7.52123096345493e-05
2.57655597966718e-05
4.71122819661751e-06
4.89786137539405e-05
-9.59891806354241e-06
4.88710197136431e-06
6.87122942894045e-05
2.11514753650708e-05
3.78312006117118e-05
5.56097118108538e-05
4.27340391338808e-05
5.76109264941633e-05
7.92863203844566e-05
2.66664417860624e-05
1.59720178294084e-05
-5.3268485610022e-06
4.46512075397015e-05
4.23411676786419e-05
4.31549097699611e-05
2.29054534138617e-05
-1.24264922174969e-05
4.51187095329769e-05
3.84200951797842e-05
4.31786538460665e-05
1.7681664955006e-05
1.38460953671125e-05
2.16610397353343e-05
3.14255061723038e-05
1.32382816674132e-05
3.9071600513236e-05
3.63671044361033e-05
2.9710440583618e-05
2.17635843672547e-05
4.55229970970536e-05
2.44574398426738e-05
3.36692917732054e-05
4.2289722615345e-05
3.5916069209777e-06
1.67302848591842e-05
1.39440694938292e-05
4.16974441379626e-05
-2.29812102234399e-05
6.11315947350344e-05
5.67931691657271e-05
1.62994013167884e-05
4.66947460249015e-05
3.31363050766276e-05
8.45022399025739e-05
2.85605296423405e-05
4.20331790279847e-05
6.06639443240693e-06
4.47770595183821e-06
6.42914453644958e-05
3.8176538766737e-05
6.57505970009454e-05
6.96999146827803e-05
8.18515740609287e-05
7.28496780133025e-05
3.88139910914656e-05
7.20957911033944e-05
8.23587639019296e-05
3.43018442976797e-05
3.03049021260113e-05
2.89080807238636e-05
4.35513683822847e-05
1.67631810521902e-05
2.34745883108049e-05
4.25403762104632e-05
4.82163041502127e-05
8.43291587853826e-06
4.38257299263193e-05
1.67681285596071e-05
1.37136402931063e-05
3.59543065435392e-05
1.89630948123086e-05
-2.00741245651587e-05
3.33641131774973e-05
6.34427837131317e-05
5.3152625441666e-05
3.0392691747314e-05
2.10145855408711e-05
5.06847254799349e-05
3.51089670814431e-05
4.76622065270392e-05
3.76569801843402e-05
-2.64321032854665e-06
4.50018938341931e-05
4.8332054286818e-05
4.64438702877894e-05
-1.05969453654272e-05
2.23190615107479e-05
1.23473538796595e-05
1.01332696988761e-05
5.86141140776008e-05
5.43797702741899e-05
1.60593720652948e-05
3.43089254417172e-05
3.09691044339722e-05
2.27623354276735e-05
4.47825335063677e-05
3.34488990270013e-05
6.16667515794336e-05
6.32951838850516e-05
7.07593722475122e-05
4.60955907132999e-05
4.03054781617092e-05
4.7374742611826e-05
4.94250107164024e-05
7.22575169035356e-05
3.71694594775546e-05
7.09524900426056e-05
9.50522530080449e-06
4.40639093433171e-06
3.5970308892254e-05
4.94069692244279e-05
6.46055735178066e-05
3.40714024918101e-05
3.35915890308878e-05
5.41596069745677e-05
6.79241919288514e-05
7.30383435330996e-05
4.969442410404e-05
4.9408440519518e-05
6.98813075933865e-05
1.83820953669406e-05
1.46468012569206e-05
3.45154457061458e-05
3.34675359061869e-05
1.36172821259856e-06
2.70800687855567e-05
1.68058481098437e-05
2.75662105955486e-05
-1.54835013727652e-05
3.17553194722295e-05
1.33500903648835e-06
6.44724233494766e-05
4.43626358506172e-05
4.30749366774212e-05
-2.76187688594441e-05
2.50889297275124e-05
4.01814994420466e-05
3.78089118543954e-05
1.76592063906842e-05
4.03609327714363e-05
6.27663357276541e-06
3.24815916027567e-05
3.74511326109109e-05
3.15451676991801e-05
4.71501376199587e-05
2.67303450060738e-05
4.48646814829053e-06
2.5253908492845e-05
4.58316780645845e-05
2.37820267750754e-05
4.14420035118945e-05
2.08693470726578e-05
2.27403628302818e-05
5.46348608742202e-05
5.43827252921801e-05
3.23135903450662e-05
1.34876259076752e-05
6.52590034642406e-05
8.18990662300688e-05
2.89700072818172e-05
3.68398833769709e-05
4.49687533919826e-05
1.37227266370451e-05
4.55589566931553e-05
5.16357906367693e-05
1.84914940373035e-05
3.16994766907376e-05
5.01597260753326e-05
4.26464802966456e-05
3.41740584974031e-05
7.85414689812312e-05
2.52440381380956e-06
3.21122830619317e-05
2.7581260963924e-05
7.20502623748896e-05
1.17443180610503e-05
6.28582316076202e-05
3.81082714786254e-05
2.34622015496555e-05
2.92325490130935e-05
1.51324063097131e-05
7.48548927492395e-06
1.11012338322156e-05
2.87756901713247e-05
2.47275794627471e-05
2.48820654609305e-05
4.26575541667277e-06
2.68101743688821e-06
7.4988664488504e-05
4.56037964137023e-05
5.39992950453584e-05
4.50179545597027e-05
6.61495616491599e-05
6.31503801548215e-05
4.98072723203782e-05
4.61547626704944e-05
6.84578859924573e-05
4.75667389029137e-05
5.10585354276461e-05
4.11725287612132e-05
5.38118514988639e-05
5.28456585971922e-05
4.07906131606297e-05
5.63914250158056e-05
1.68531880236934e-05
6.72228138896188e-05
5.21064202372822e-05
4.97701073310761e-05
1.0849910896098e-05
4.40994871056477e-05
3.71235008084545e-05
3.17358271748894e-05
3.01295144045224e-05
-3.58099328330888e-07
3.57274204150129e-05
6.52029288485772e-05
3.11893543945381e-05
6.14848676190298e-05
1.32431210885857e-05
-8.99582609243896e-06
2.36971241096995e-05
8.26265452340543e-06
5.19381816068925e-05
-2.22710143650635e-05
2.14663546996737e-05
5.58666423664406e-06
1.23861585677162e-05
-1.86158249627601e-06
2.52261782333638e-05
3.07620032338547e-05
5.55719240152872e-05
3.03895579938348e-05
2.17171812967526e-05
1.91364097085291e-05
5.69976413219045e-05
1.15156620067758e-05
6.01070654210519e-05
4.7840291400962e-05
3.26283637585715e-05
3.65988974295087e-05
5.5866589332659e-05
1.21533723903262e-05
3.46477010921938e-06
3.00528050660269e-05
3.86280430595693e-05
2.82492159523063e-05
4.72998357251658e-05
5.82661725761489e-05
4.4583076755055e-05
5.11648082961811e-05
5.01160836348105e-05
2.96447042667688e-05
5.84213196995153e-05
5.39107715316834e-05
4.40653079496634e-05
4.28804873514999e-05
6.05044705587647e-05
4.82410340135337e-05
5.83231185031399e-05
4.40828792656896e-05
-3.45664096498967e-06
9.31804555646253e-05
4.93899130771232e-05
4.35661269770368e-05
2.17186825983943e-05
3.34781392015404e-05
3.9151387220526e-05
6.02360612742266e-05
3.77024276847363e-05
2.58101901898404e-05
3.17228509585258e-05
8.58111729573464e-06
3.41864704190891e-05
-3.451731604189e-06
1.45486674190877e-05
5.54625653449693e-05
4.101307102002e-05
5.62626593367178e-05
4.41354084204774e-05
-9.21696409048951e-06
1.72425665411086e-05
1.70776756353415e-05
5.41931483510087e-05
3.85117334801943e-05
3.14769197199643e-05
3.9089279882897e-05
3.48110787926577e-06
4.21674052020374e-05
4.45575331959094e-05
7.47760719485209e-05
5.26429777683204e-05
6.08384009092253e-05
3.23649580358139e-05
7.82014584824336e-05
3.8747505978218e-05
5.2354208657413e-05
7.48392061758151e-05
7.71444195752707e-05
2.63102575171213e-05
1.67201662035155e-05
7.67953084748566e-05
6.78151248486736e-05
2.31059175042149e-05
5.8394434863839e-05
6.55315051656836e-05
4.651512529477e-05
4.47789440533534e-05
3.40625878093248e-05
1.12910313073019e-05
2.98757751206395e-05
-3.4392390871914e-06
2.60266912827041e-05
3.94394651765989e-05
5.27410136257477e-06
8.98569744404568e-06
1.80760843437423e-05
1.23603235632229e-05
4.89574457372471e-05
3.04643356323765e-05
1.81194177129381e-05
-2.70320998883588e-06
1.35590836939005e-05
-2.89542736479195e-06
-9.15347283311819e-06
3.01596695749571e-05
3.37881077532279e-05
3.54822701942819e-05
3.30020394226482e-05
3.27613996059058e-05
4.16836455281842e-05
3.68897829637029e-05
5.7417930595344e-05
2.9545931018207e-05
3.27932222015006e-05
4.28374355923194e-05
3.47485371445996e-05
7.08078235053949e-05
4.03886283144641e-05
4.32850497054245e-05
3.35981837928973e-05
4.30826427813698e-05
6.94985353192917e-05
3.21577441097271e-05
1.67412538963907e-05
-8.51622120786738e-06
5.69481246050561e-05
4.25176940784046e-05
5.53193936506259e-05
3.03389888804778e-05
5.36741457719285e-05
3.09288029271731e-05
6.27149047017102e-05
6.35358883139152e-05
4.45593925978398e-05
-6.33743679844337e-06
3.5301035978425e-05
4.05751240043796e-05
4.4262374272023e-05
4.46126039997828e-05
6.04479658465701e-05
5.32303552431642e-06
3.60502854193111e-05
8.25758556047686e-05
9.26872658935081e-06
3.76197801240839e-05
1.20996632064847e-05
1.49191903488621e-05
2.77866251257981e-05
4.13446609883616e-05
6.66648546811686e-05
-7.71216046879615e-06
2.97693050696313e-05
5.65661207301216e-06
3.28272069197099e-05
3.76405353564869e-05
2.8385783663689e-05
4.96227081995656e-06
2.67726486261088e-05
2.14942346112809e-05
4.41410104121235e-05
2.61183746095013e-05
4.5545761391755e-05
3.27851201444827e-05
8.47188227770581e-05
4.85643093856714e-05
4.73681664611853e-05
5.95690622934647e-05
4.3584413980149e-05
6.2981742112386e-05
8.05584156460286e-05
3.52354577648174e-05
3.68432392056414e-05
5.50074471546164e-05
1.82266144439767e-05
3.72309977205713e-05
7.52950354647292e-05
3.85439974197704e-05
7.51330870740611e-06
5.49454039743512e-05
2.33385759488219e-05
3.13080981169512e-05
4.29532328031792e-05
3.29825497213402e-05
3.05506849373366e-05
6.67178077240849e-05
3.82977922737394e-05
2.80146209151644e-05
5.38374543236896e-06
3.9323451465507e-05
6.87196957302897e-05
6.1068357034804e-06
3.52206306436506e-05
9.65991275197623e-06
2.52702320305702e-05
-1.90971804097681e-05
4.24343866701094e-05
3.11484100344596e-05
-1.87296903716568e-06
2.39347650379734e-05
3.816907680638e-05
2.06121473757624e-05
3.15113030865292e-05
2.69122552276482e-05
3.32176039473473e-05
2.98609156776614e-05
2.10592212090423e-05
4.89674291873379e-05
5.96211296224756e-05
5.53630975343177e-05
6.07577261186297e-05
3.33279692412217e-05
4.30793422269193e-05
3.27128638460279e-05
5.5727686803791e-05
4.55617333677592e-05
6.64490426401628e-05
3.83422310817775e-05
5.48610971165773e-05
4.04750531167523e-05
4.55026939436627e-05
2.43453776942916e-05
2.81344376864811e-05
5.61689055850464e-05
3.84982339981073e-06
6.41898960829669e-05
4.29222459077413e-05
2.69839118429905e-05
5.57415715610133e-05
7.316179109472e-05
4.21740529506248e-07
2.76660561085607e-05
9.78179511916043e-06
3.21380397751425e-05
4.02411020607423e-05
5.8886475288661e-05
5.33732419171263e-05
2.03682273787672e-05
3.02689525398499e-05
2.63145508737332e-05
2.48236574258471e-05
4.64115797064391e-05
2.39781840027774e-05
2.55411671124408e-05
3.52270777973728e-05
6.37112056156869e-05
2.1061732121149e-05
1.90049617406667e-05
-9.70475110391047e-06
4.40650918081402e-05
4.08320870059794e-05
3.48544485109751e-05
2.03827384435311e-05
2.14045677078753e-05
5.53831490236516e-05
3.53838391481863e-05
2.34078265235167e-05
1.69800945134491e-05
2.84295389147501e-05
-4.25784093877826e-06
4.22686182295028e-05
4.67522825047971e-05
8.66595662131099e-07
4.3969165061467e-05
5.63511018937011e-05
1.31335719004613e-05
1.51619192073563e-05
4.21823916751333e-05
3.43185647080827e-05
2.32234031337934e-05
2.52834918149507e-05
4.16266734304201e-05
6.34503890573354e-05
3.12919849727702e-05
1.54756056508047e-05
-8.11188724580426e-06
2.32921257147793e-05
4.83546141453389e-05
2.86201902294824e-05
1.44070862497305e-05
3.51945857588325e-05
9.21720084697078e-06
9.48801941838866e-06
2.60239746935683e-05
1.3284150736243e-05
4.08787535329474e-05
4.89966522639911e-05
3.67621656021194e-05
3.55298310583166e-05
3.393197054194e-05
9.94813981251658e-06
8.05753234209598e-05
3.81899310266474e-05
3.53597054794537e-05
3.65238767967344e-06
3.81462443727198e-05
4.05213481867439e-05
3.4389788827466e-05
2.94625293737804e-05
4.19781518169774e-05
6.49190985626539e-06
2.16007373029837e-05
4.73812883741251e-05
6.68545741659016e-05
5.17194573512938e-05
3.53603335157851e-05
2.05844770468846e-05
3.87208241282547e-05
4.7681090403149e-05
3.71208459664628e-05
1.7203453470731e-05
4.90164475290335e-05
3.8821500165077e-05
4.5423824140353e-05
1.54230569887738e-05
7.52194669887227e-05
4.00896788612448e-05
4.31509109398996e-05
4.51257858727508e-05
2.90878825916528e-05
1.63281425122279e-05
2.94576023995402e-06
4.09179687773645e-05
1.94188929367043e-05
-7.83634935414652e-07
4.86508800935511e-05
3.33775456913024e-05
1.60168391936196e-05
3.03206348191249e-05
2.10314789706872e-06
4.36397948605151e-05
3.87934749936519e-05
6.13001449794236e-05
3.73051405499883e-05
4.51699165826301e-05
4.49636726122694e-05
5.63362567335171e-05
1.2778235011099e-05
2.54902343889154e-05
2.56018008851815e-05
4.37350147055944e-05
4.25886680419602e-05
3.13918990353654e-05
2.36450425578287e-05
5.30593052765528e-05
4.25593826898966e-05
3.22403446086438e-05
-2.09438767786311e-06
-1.04492873966114e-05
1.2836295314031e-05
4.5108608570811e-05
7.32661223256424e-06
3.22514706082455e-05
2.26801150289529e-06
3.66217014902558e-06
4.4560622363069e-05
5.48304275786208e-05
2.28331525642579e-05
3.86436254905666e-05
4.33964256245884e-05
8.98199777372103e-06
6.72667401681476e-05
5.89922530821866e-05
2.68803706761845e-05
1.72062951333108e-05
5.03135888518244e-05
5.88380103000893e-05
5.56551519781405e-05
4.46576440864185e-05
6.85945238935014e-05
2.96113972791377e-05
2.70711618818946e-05
3.16929461759653e-05
6.07102513778437e-05
4.3660288366274e-05
3.9120562304092e-05
3.45681093150469e-05
6.23003086015796e-05
3.51377990255986e-05
3.50379766131328e-05
3.78990778118044e-05
6.16698105095203e-05
7.21726696846139e-05
4.16813693005095e-05
1.65775717077214e-05
5.56987479043066e-05
3.90771880493917e-05
2.42729482564374e-05
1.97953882592621e-05
4.60725321663194e-05
2.40518109174936e-06
6.22950395631883e-05
3.00974611324532e-05
3.22426699874321e-05
1.39943451034332e-05
2.8401042736557e-05
3.8093336864947e-05
1.18557911733746e-05
3.1874574079331e-05
-5.47185303228941e-06
1.70500212212333e-05
2.04764699139453e-05
2.75345353506742e-05
1.49310184781882e-05
6.02004043619899e-05
6.09281822454019e-06
3.66267497466687e-05
3.13068012216828e-05
4.21257218246932e-05
7.83828838308012e-06
3.54163741446271e-05
3.84416067274125e-05
5.22678470658742e-05
4.58447699652558e-05
1.76704755322604e-05
3.49275024891968e-05
1.38057674129845e-05
1.48800903460397e-05
5.674184189158e-05
3.09347193818522e-05
5.03722323754663e-05
4.33199106381037e-05
3.42744580116237e-05
2.70519149710852e-05
1.69054819142428e-05
3.41577604689668e-05
8.04261934385315e-05
3.48113590309238e-05
1.60727167933008e-05
1.1536967584133e-05
4.63370596539391e-06
2.15239043651402e-05
2.0104535443221e-06
2.25239233615038e-05
1.4867815151915e-05
8.65646763027863e-05
1.07986775844599e-05
2.21414126397625e-05
2.46204187411217e-05
4.24861264545968e-05
2.90738056297513e-05
5.52145068398486e-05
1.41447849031163e-05
3.60616238103868e-05
3.27007665153021e-05
8.30821570404789e-05
4.20462073790644e-05
4.53729294390297e-05
3.82219743559309e-05
2.39218923400892e-05
2.86899947130048e-05
2.74668803329896e-05
4.79814369111044e-05
4.74576770902747e-05
2.85534120088281e-05
7.518442060677e-05
3.45153059787349e-05
3.65396504796001e-05
8.0222858189012e-05
5.60035962299513e-05
2.59959127700952e-05
4.27050187606194e-05
5.54766184913148e-05
3.9142426622264e-05
2.83758486777482e-05
3.68724155758699e-05
1.25767273526904e-05
6.20951875549708e-05
5.344908995658e-05
7.81103336903761e-06
2.17852484234867e-05
3.16957114610208e-05
5.47887154602913e-05
5.16790032491203e-05
2.27884470349385e-05
3.95844943547937e-05
3.95135534004765e-05
4.87849342210594e-05
3.28220082696024e-05
3.84696298350713e-05
3.41760161611289e-05
2.5859703160049e-05
6.06170445270284e-06
3.57515999530756e-05
1.62163361420406e-05
2.36043829850083e-05
3.66504180775814e-05
6.59197973194187e-05
3.79165114845432e-05
6.42200642954883e-05
5.5891460611962e-05
5.92420207732596e-05
7.66848862901245e-05
3.68953253065375e-05
5.82228727128599e-05
2.4839351392649e-05
5.84068131680228e-05
3.19276257361936e-05
3.19833486224173e-05
5.33739287144528e-05
3.09190010088625e-05
5.24158821456386e-06
4.11246091524338e-05
3.25813741670651e-05
2.84686583454154e-05
4.14857654037482e-05
4.25521236019711e-05
1.99894876168661e-05
4.45349583556448e-05
2.18752760340401e-05
1.20368518223193e-05
5.62991373451524e-05
1.45118773161653e-05
2.56468539300466e-05
4.27560745394909e-05
-1.09942443085939e-06
1.76895570336084e-05
9.55042328571178e-06
-1.15367131948452e-05
-2.35457872682594e-06
5.78048849640912e-05
1.83435489928828e-06
5.1374302343082e-05
4.50447018415983e-05
5.6634959568786e-05
2.07900790364971e-05
-2.22231939306573e-07
4.07586307647298e-05
2.87873515687648e-05
7.30062115038186e-05
1.72371659223689e-05
3.73726871139524e-05
5.98536873367337e-05
7.04798292069906e-05
5.34335321247123e-05
6.17623326463646e-05
6.40806291183468e-05
4.35626735884348e-05
3.92480910748171e-05
4.21883522774898e-05
6.31424598431274e-05
5.04399197401164e-05
3.59715401444998e-05
6.15046980760924e-05
2.30324079344334e-05
9.64618270777446e-05
1.5963424155624e-05
3.96069547895745e-05
5.43837907725583e-05
6.29556851890286e-05
5.00699649897699e-05
1.78802445244022e-05
5.48408698783653e-05
2.194955886246e-05
2.7025867283816e-05
6.92689825212206e-05
3.80875192099302e-05
3.14119157093662e-05
7.94821888552162e-05
2.44541613773256e-05
3.9702502954581e-06
4.9515423728081e-05
1.71292978955596e-05
3.38978670215586e-05
2.89085816076325e-05
1.67142733293061e-05
3.08661979227619e-05
3.27849816123915e-06
5.91308429631805e-05
5.77612865375795e-05
1.17195782527533e-05
4.84910286980555e-05
1.64861348386625e-05
9.31306786045534e-07
8.0141583473276e-05
7.05972454961727e-06
2.50839897672126e-05
3.73403496567668e-05
7.11009401872158e-06
4.15743577058364e-05
4.35771683352553e-05
3.7813068747216e-05
2.9604605809557e-05
5.79938443879339e-06
5.65771468098841e-06
-6.92519472377966e-06
8.96918715509383e-06
5.32828035976253e-05
3.38272588085464e-05
4.9233455438808e-07
2.59853314242722e-05
3.28330266991289e-05
3.76401877019189e-05
3.97148752787365e-05
5.90422506650553e-05
3.81908466433516e-05
5.26934319238868e-05
4.68614732191389e-05
3.49350093423758e-05
4.79250574767779e-05
6.70518026568041e-05
2.43270481485679e-05
1.62788995092171e-05
3.8491363338111e-05
3.7173677978031e-05
3.35643680858967e-05
5.06249447773888e-05
7.78418878078781e-05
1.90650809331477e-05
4.02115052940817e-05
1.71689810592199e-05
1.32880596977981e-05
4.13111122700709e-05
-7.93852382294543e-06
3.99050353869849e-05
6.18969345029996e-05
2.68340821607892e-05
5.60407259364818e-05
4.54700336723601e-05
1.71002139131333e-05
8.92558733005366e-05
4.11018984145332e-05
1.84998786932232e-05
4.29128832052973e-05
4.82961648372022e-05
4.43931288719486e-05
5.01313254405762e-05
4.66735970574581e-05
5.06075841714091e-05
2.88100884230564e-05
2.33989505172757e-05
4.71152237474308e-05
5.3209970076714e-05
3.1065288713698e-05
4.7670538417065e-05
2.98935779414446e-05
3.46769353422271e-05
-7.33088393398409e-06
2.11780904871964e-05
3.89628847494167e-05
4.82835982927277e-06
3.54197935084287e-05
1.85284042010785e-05
1.19383642806344e-06
5.08162241225846e-05
2.45827927846597e-05
3.49760141379505e-05
6.39206629853958e-05
3.79828870005716e-05
3.38340788432354e-05
4.08878844374338e-05
5.14578846178781e-05
2.8287316158368e-05
-7.49497248378337e-06
2.42436333827298e-05
3.22713734659773e-05
1.6294226110445e-05
3.38090125244047e-05
-2.9175117490183e-06
3.26375833203054e-05
5.75817744210958e-05
1.59837240671705e-05
2.5804826264651e-05
7.03092842552963e-05
7.27756740302234e-05
2.5622415203017e-05
2.56367882986891e-05
5.29417315149699e-05
1.23404479164794e-05
5.74929649251345e-06
2.94236810386131e-05
4.5295021792391e-05
1.26576088820575e-06
1.8843693357604e-05
4.22086972786001e-05
3.91675346259069e-05
6.06647035454186e-05
4.05403391166054e-05
3.96757549630656e-05
3.27277827111148e-05
2.57790461267551e-05
4.2379458586029e-05
6.77194184002581e-05
3.21676835353968e-05
5.40181571576948e-05
4.96230802263076e-05
1.90293678069644e-05
2.48794294950403e-05
4.13764375034358e-05
2.68974897914641e-05
4.03152999765314e-05
7.80538536178273e-06
2.71725560277022e-05
2.67197967382624e-05
5.81271548419049e-05
1.98667507025039e-05
5.45101726251373e-05
4.39186231772284e-05
2.2111719426324e-05
4.51280213680246e-05
2.93197558085683e-05
2.34374916355559e-05
5.57968024627142e-05
4.08220985565511e-05
6.21911658920934e-05
2.86091523463456e-05
4.93933348652031e-05
5.27808181391766e-05
6.92261799872237e-05
2.51421120128783e-05
5.11555983173957e-05
5.7578937521409e-05
3.60154461429104e-05
5.13110516971846e-05
3.800601011239e-05
3.17391180717658e-05
1.12826635446929e-05
-6.38141953500475e-06
2.36148576581462e-05
-5.28468276076501e-06
1.499191283561e-06
4.28301561613784e-05
4.07895224413397e-05
2.3935513244247e-05
2.19565958974098e-05
5.02749314842938e-05
3.91831512872165e-05
3.79314896580573e-05
4.66603557845487e-05
5.37894869846623e-06
2.26643206654215e-05
1.92881535295615e-05
5.45070297552305e-05
3.42974245721959e-05
-8.42923383463611e-06
5.47433270254976e-05
3.5666440712185e-05
3.74457484660326e-05
8.4586536525572e-05
3.08692470335511e-05
6.76140873759573e-05
4.86179158425044e-05
7.23577810186283e-06
4.10971984356371e-05
6.30101676239202e-05
7.78844974660111e-05
7.55437995561986e-06
3.96578238091067e-05
5.11005693369121e-05
5.61561053710557e-05
3.11723104804274e-05
2.95983122316463e-05
3.08272869496292e-05
2.24752206911091e-05
1.28377301083921e-05
3.35511001466251e-05
1.07290371397019e-05
-1.71083014836519e-05
3.65075036729247e-05
4.58967706674032e-05
2.64165119655953e-05
3.00279751047322e-05
5.0793036422849e-05
5.66675392212497e-05
1.89082914010112e-05
5.18075611391004e-05
4.80312077147134e-05
2.01535244477001e-05
3.82101242538554e-05
6.86306276547946e-05
5.91915192383897e-05
4.60387263072205e-05
1.10541746197842e-05
1.44505274848215e-05
2.78294204332677e-05
3.52751548403222e-05
4.63506631689359e-05
5.92689573498639e-05
3.76631035606747e-05
5.33244544423319e-05
6.91609624691928e-05
5.4216524952407e-05
2.56057528374095e-05
6.69373520692036e-05
8.1977645814997e-06
5.35751002755866e-05
5.39274999701949e-05
5.40740948504474e-05
5.15369974961462e-05
6.65457089308969e-05
7.65473516378994e-06
5.36736726575602e-05
1.94055362900647e-05
5.28851610811753e-05
9.84958582052939e-05
2.11769148557771e-05
5.74385206407335e-05
2.90215432482061e-05
3.1956390404626e-05
6.27478702333974e-05
2.78543070006802e-05
3.68944889007248e-05
3.7213588628542e-05
9.64087502364596e-06
3.89046126475031e-05
4.55831359385179e-05
3.44773178485377e-05
1.1357763080775e-05
2.99915179768228e-05
2.83258116184057e-05
4.69182575628764e-05
-6.92020146329711e-06
3.30556275199059e-05
3.38034789451532e-05
3.16436366332821e-05
-1.43078202921589e-05
2.87979391466949e-05
3.41357316561199e-05
2.95803202626442e-05
1.95380803258824e-05
4.13392638540811e-05
3.5415252692381e-05
1.22599820737583e-05
6.48321552605074e-05
3.43890225064231e-05
3.4418498688819e-05
5.90138927945976e-05
6.45774727249531e-05
3.98870833427403e-05
5.06484451262249e-05
3.2837627775841e-05
2.0348690869875e-05
3.54058297755683e-05
4.25536596630187e-05
4.29853397344642e-05
4.06478192445282e-05
5.14229908570737e-05
5.83202102026523e-05
1.38113914956186e-05
2.1658337195158e-05
7.01911648544546e-05
6.26616294318063e-05
3.43848855652482e-05
1.19582487527575e-05
5.85445384851931e-05
5.63282955198006e-05
2.83802865576702e-05
1.0659064503605e-05
2.60056506851503e-05
1.50495471489318e-05
1.97601945275383e-05
8.31293936001213e-05
4.43861464452475e-05
3.1337855531954e-05
1.3967535700283e-05
3.85316516849766e-05
4.59772424957508e-05
6.02829396146021e-05
4.16377591831012e-05
3.71740580778544e-05
6.03420005367123e-05
6.08720672266694e-05
5.66660080907905e-05
3.78728330351666e-05
4.67942421824759e-05
5.1767214397642e-05
2.51340265246929e-05
2.3744153367733e-05
-5.39395488141323e-06
4.72045454851496e-05
4.37887827813314e-05
8.54995745420868e-05
4.82932112510257e-05
6.31605033928777e-05
4.15199508559332e-05
6.36398195360918e-05
5.52166342663395e-05
2.75981684993473e-05
2.43821827129309e-05
3.9641465315704e-05
4.83935923145978e-05
5.77157976111106e-05
4.47870056472837e-05
4.84556489611116e-05
4.34295926918219e-05
4.02632914140617e-05
5.52878837941056e-05
2.13048325307411e-05
1.70314010893641e-05
3.6262957374195e-05
6.33991979642763e-05
8.03020923301597e-07
3.52318068908516e-05
1.87413444160364e-05
3.46600919432505e-05
3.63653795981609e-05
2.78217502947518e-05
-2.07424098711439e-05
2.42620385609941e-05
2.54168048563957e-05
3.8665611384659e-05
3.55083845191536e-05
5.05001101971518e-05
1.55507229750205e-05
7.91309105690168e-06
5.42583417987061e-05
3.78601118501627e-05
3.56948258870047e-05
7.1149174433535e-05
-3.3323791930925e-05
3.51153557477107e-05
2.26238598296934e-05
5.50385986262076e-05
-6.64963688223728e-06
3.23736274604263e-05
4.56820126966951e-05
8.33713444901705e-09
2.51415705146639e-05
6.17436625370883e-05
4.2496917234383e-05
5.88135409317007e-05
7.3460873972582e-05
6.12670204235097e-05
2.86824338362764e-05
6.4435850680545e-05
6.66909382319242e-05
2.97113811267322e-05
5.88952909852816e-05
3.22614749797239e-05
2.3958454397584e-05
4.95466528455356e-05
1.2022858385239e-05
1.86056710215888e-05
1.92490492778374e-05
4.20681595062368e-05
2.19036303129004e-05
4.96879302831035e-05
4.82787168830183e-05
2.3628270280916e-05
5.05911618040661e-05
3.27970023352928e-05
4.39560223541913e-05
3.18497149325069e-06
3.66311972208421e-05
2.47633247247295e-05
-9.66168076863096e-06
2.87585619325679e-05
2.5173868471623e-05
4.19682971060999e-05
2.01941617414571e-05
4.12272723773043e-05
2.25190724942122e-05
2.89496427753296e-05
5.16531929331735e-05
1.33245909000337e-05
1.28308513231365e-05
2.89273216240309e-05
6.95885303452539e-05
4.00884852427621e-05
3.44377036434225e-05
2.95652103188992e-05
4.68562745179964e-05
3.53348650193029e-05
-1.55028248536353e-06
5.50552244527043e-05
5.97675312553784e-05
4.66764215266437e-05
-3.47483019597916e-06
4.46462683669058e-05
5.33931462931883e-05
2.68913706127559e-05
4.19903042422979e-05
8.08237830003492e-05
3.47663792519705e-05
-7.68198751652983e-06
1.5276596022428e-05
3.04532141064512e-05
4.49065592605986e-05
4.94103040145463e-05
3.11727584064561e-05
4.37654872602627e-05
5.8743716389881e-05
1.420343671083e-05
2.19510595012181e-05
4.95935028278772e-05
3.1651897891888e-05
1.47190057282902e-05
5.63617078705602e-05
6.17480470392088e-05
1.07066530094791e-05
2.55101827175081e-06
1.73256041561779e-05
5.34326359743187e-05
1.93352780790523e-05
3.44800218965803e-05
1.96094157200308e-05
3.0797366801974e-05
1.91843019473697e-05
4.44038754839423e-05
3.50087982333122e-05
5.83665125841031e-05
2.67450890508798e-05
4.85754526018359e-05
1.67101500005517e-05
2.29194575796149e-05
5.23118120059815e-05
3.86818007428782e-05
2.05657033627729e-05
2.69178312270641e-05
4.55073470747358e-05
3.01406870061032e-05
3.36760492676862e-05
2.10001814659304e-05
2.37331281409925e-05
3.60396789832545e-05
6.74900930834656e-05
1.81561992448763e-06
5.81545489392504e-05
1.13841335884457e-05
5.04939640432477e-05
3.57511348442421e-05
-1.20561289878451e-05
5.02116165500065e-05
7.55056535883159e-05
2.36780757981348e-05
5.61291342088932e-05
5.09337268823192e-05
5.63489375574235e-05
3.70797755060133e-05
5.38914673927376e-05
2.89729662995666e-05
3.20016383384379e-05
2.02832633361729e-05
4.16268167626617e-05
4.16033324070541e-05
3.27505892278571e-05
4.84875288683344e-05
4.64799342436264e-05
1.19618168347048e-05
5.13512966158686e-05
1.82024676871623e-05
6.53339147205561e-05
1.52064911825628e-05
1.22779062624345e-08
3.05153562777715e-05
7.94863872303086e-06
4.72444723142558e-05
4.50981685758314e-05
3.34614836982373e-05
4.28684555752453e-05
2.90335180906102e-05
-7.93217097432285e-06
4.72941079322073e-05
4.88705195534035e-05
4.45203965398098e-05
-2.29831360257664e-06
2.07126530214503e-05
1.52027225502338e-05
3.13571118756433e-05
4.1692708241678e-05
4.16539186944148e-05
2.63724766226351e-05
8.06718358546974e-05
2.68459927349466e-05
4.96256246812968e-05
6.52529317701577e-05
7.9818491141343e-05
4.57006227311912e-05
5.10680990704107e-06
2.82050354901719e-05
6.29372462589301e-05
6.02355292355761e-05
4.91657655347724e-05
1.88587892080494e-05
4.12957094083488e-05
4.44070194223827e-05
3.90750944396482e-05
2.01824120212618e-05
5.08629951784589e-05
1.62824776630632e-05
5.9438054522285e-05
5.45645120014366e-05
3.58646647642997e-05
1.29182463846938e-05
2.76462091619748e-05
6.15145535357744e-05
4.45682602312469e-06
6.10236792519992e-05
5.02210510466559e-05
5.38661803877864e-05
7.46694431821401e-06
3.23852975458643e-05
9.44544625521515e-06
7.47944819958031e-05
3.70167102326951e-05
4.74980773951321e-05
3.28034696122719e-05
3.9514925065008e-05
4.67484276972962e-05
6.24286514293483e-05
4.04770353302619e-05
-6.63348525396767e-06
2.83402549086348e-05
5.94562787895886e-05
2.8599311831262e-05
3.22868680258144e-05
1.26453271659911e-05
4.38554979693149e-06
4.68145114213958e-05
3.67503223844988e-05
3.79967316704639e-05
2.35435690705945e-05
2.82884580911914e-05
3.65613212012722e-05
4.63829394618541e-05
6.58748245221381e-05
3.16065862568129e-05
5.39391392188634e-05
7.26555972877827e-06
3.10864140553917e-05
2.83497349966949e-05
2.43738924769948e-05
3.79311638942562e-05
2.16222336814917e-05
5.42253822657793e-05
-3.58053529030092e-06
1.22453827892648e-05
3.69129109789294e-05
3.78479399099535e-05
5.84534590150991e-05
4.33646739178972e-05
3.06000337817254e-05
2.06649600992168e-05
4.41381052952352e-05
3.92275783193313e-05
3.21798562325518e-05
7.16367208982402e-05
1.39426201308297e-05
3.08475702188284e-05
3.80259774602446e-05
4.63909400384777e-05
4.63351242872833e-05
3.73607689847024e-05
7.02329116604765e-05
4.2312293051467e-05
2.13102288563494e-05
-8.72591787587244e-06
4.18006439207744e-05
5.05216139135216e-05
1.32990158245001e-05
-6.80857818031204e-06
7.77060863708096e-05
3.47237358786184e-05
3.13473821204423e-05
2.01699162734609e-05
1.68329404222339e-05
2.71416011956031e-05
3.43284411200682e-05
3.64270343089694e-05
9.00120678101679e-06
9.02521702229945e-06
4.31933951744819e-06
2.13595857504532e-05
1.34946540708812e-05
2.06987141608372e-05
4.44825236330527e-05
1.09120616088223e-05
6.03767494377618e-05
2.09653052265831e-06
1.46097484056871e-05
1.93718113606353e-05
6.22178174048786e-05
3.1146542581697e-05
4.26461280816118e-05
6.33401016078931e-06
3.95872757245918e-05
3.415206096461e-05
2.55309535628864e-05
4.81508355719938e-05
4.87393770879181e-05
6.20190562848211e-05
8.72963559886823e-05
1.89403978791194e-05
6.29602322205132e-05
3.99776056840023e-05
2.51972864060115e-05
3.91954607398804e-05
4.11416934777289e-05
8.79506752942976e-05
3.5806405823505e-05
1.07966386824595e-05
4.07436890058626e-05
2.6908255890427e-05
3.98619998572122e-05
3.86350403314792e-05
2.04045937890747e-05
6.24275417942517e-05
3.1488264057358e-05
4.39301806168023e-05
1.88502739434794e-05
3.15408789631893e-05
3.80480595454379e-05
7.15529050479034e-05
2.84880753155404e-05
1.79964905533705e-05
-1.05937132162554e-05
6.32315326486108e-06
3.10578745051204e-05
7.47039235581358e-06
7.22008224662966e-07
4.10230105387353e-05
3.15097702609355e-06
1.77113898346583e-05
3.12368637369799e-05
8.62409326075706e-06
1.39007600956016e-05
4.00944259588276e-05
4.29061706107045e-05
3.76058064153679e-06
3.56828543430498e-05
5.70176178883166e-05
6.16768870295323e-05
4.75351535656442e-05
2.13878289238686e-05
3.34164279118474e-05
8.02547691353021e-07
2.0570220977013e-05
3.72983207276113e-05
1.52905158239095e-05
2.40180764115668e-05
4.44599621605812e-05
5.95171810039074e-05
2.22940460698747e-05
2.39285222179281e-05
7.35819919679187e-05
-3.96868557196531e-06
5.09001957932206e-05
1.31686318302472e-05
7.11360131435177e-05
3.23074253130659e-05
3.41074354245041e-05
1.89300081094099e-05
4.94934035696129e-05
6.14683305648833e-05
1.39566396789478e-05
3.26899330155068e-05
1.31048466660809e-05
3.60868934467666e-05
8.55615331369895e-05
2.85107995198296e-05
3.52686398169058e-06
4.50023972899958e-05
5.21993468992513e-05
5.5499388542057e-05
1.0300093144056e-05
4.81130324857498e-05
2.31265807469019e-05
2.58069030510743e-05
3.78259967074519e-05
3.28219526756389e-05
4.54021706969982e-05
3.04169852984858e-05
2.65209603090423e-05
2.24320221186839e-05
1.54901402211205e-05
3.560549267452e-06
2.11660792127861e-05
3.15246605069566e-05
2.38625470972553e-05
3.97536513977266e-05
-4.17916952519353e-06
1.86929157312457e-05
5.26332370676202e-05
6.98285016312401e-05
2.41229081577315e-06
7.32911861999714e-05
3.54586390971973e-05
5.30603981604995e-05
5.06143143883543e-05
4.95685278437714e-05
4.30025737521653e-05
5.02040817402168e-05
2.1110465060437e-05
3.1171013646056e-05
6.96969214904626e-05
3.21713094266675e-05
2.00828724334262e-05
4.79300840069433e-05
4.41277320716254e-05
3.40431487029007e-05
-2.14423623124719e-06
5.13546275589904e-05
4.13063256870521e-05
6.98726748680457e-05
3.00034726937661e-05
5.94891565837876e-05
3.96142028622604e-05
1.62221107532125e-05
4.74083342127594e-05
2.86867999728815e-05
2.13308455526066e-05
2.22248199355196e-05
2.98915760202891e-05
5.91690830064797e-05
1.22359162358522e-05
3.27589323806391e-05
3.79337482024373e-05
5.56675874405134e-05
2.18197935741132e-05
5.1422378844713e-05
3.5745838436629e-05
2.81577630531458e-05
-6.07676058287563e-06
8.56401038073612e-06
3.32583581564908e-05
3.87149818880547e-05
1.27467166504524e-05
4.94540948910029e-05
5.67292397257535e-05
3.2960372117246e-05
5.25852312499036e-05
2.53426821286096e-05
6.35754094534321e-05
5.59568213859427e-05
2.12455439164916e-05
2.84838513891228e-05
6.14849544303514e-05
6.14013688527248e-05
3.00386414514197e-05
3.43073622414046e-05
1.39647740706428e-05
3.92255581382761e-05
3.17558373989755e-05
1.62013992222198e-05
8.35214859417209e-05
8.01849599095354e-05
5.02175042019544e-05
9.22486811598578e-06
4.69429007111262e-05
4.57932348111112e-05
4.49221972573337e-05
3.3326976781656e-05
2.09843595050508e-05
6.06155873371675e-05
3.29773470460728e-05
6.88739058794927e-05
4.12018947189085e-05
5.14215062243884e-05
1.87407613203579e-05
1.41397794897639e-05
8.05400612905908e-06
5.69661223089895e-05
-1.33469546028817e-05
2.54158762063155e-05
2.57676950083016e-05
4.52815780475252e-05
-5.92417879828098e-06
-6.57786595407501e-06
1.68479405572791e-05
4.04532830770823e-05
2.40962141260202e-05
2.85117911769997e-05
2.26992360102758e-05
-6.87506700558985e-06
2.69224674807886e-05
1.58516505126659e-05
1.79876221678499e-05
5.67086493842228e-06
3.12540751226139e-05
5.59738536293169e-05
2.03103682608104e-05
2.36905915323246e-05
2.81151322397684e-05
1.70581460013702e-05
5.20267314941185e-05
3.27467527445444e-05
6.73630226192235e-05
1.04463138374856e-05
4.51298491119408e-05
2.52327667233109e-05
1.00089137341725e-06
5.32790734812766e-05
3.99231120625222e-05
-5.29509101890609e-06
2.09066732224083e-05
2.26973466064739e-05
5.21145799033857e-06
3.49387406680242e-05
4.66840300288026e-05
6.58652201198111e-05
4.62605172320801e-05
7.59996849851488e-05
3.12660456905176e-05
1.56521659518273e-05
4.28509061918296e-05
2.80543306733099e-05
2.58285191482663e-05
5.61916381869554e-05
1.99834564859183e-05
2.75022874762829e-05
1.9125242509603e-05
3.49628703475861e-05
8.95060338969257e-06
2.93569236613708e-05
9.13587198324756e-06
3.71084440506634e-05
3.77630342121035e-05
5.2732084679853e-05
2.18798319926895e-05
3.88689973225967e-05
6.06305794520773e-05
2.22486902322494e-05
7.18986549943381e-05
7.0069932243816e-05
5.47054600564563e-05
4.19619493856548e-05
6.34398405087839e-05
3.60090348525069e-05
2.79728517593246e-05
1.33996867381401e-05
3.03785147993997e-07
5.52772769521833e-05
2.77776225019395e-05
1.93740405567867e-05
4.10766851042748e-05
6.44502357976021e-05
3.51904591465502e-05
6.14343202491342e-05
6.87991610467581e-05
6.93668819253705e-05
5.81767639758416e-05
3.8094353768275e-05
-6.50899892539195e-06
7.3410092130232e-05
4.4986083787414e-05
2.92459932785726e-05
3.595205781929e-05
3.14545492619752e-05
3.13338860700776e-05
4.09896003150805e-05
-8.13746175689683e-06
9.50761915476444e-06
-1.11361236468142e-06
2.1252238862866e-05
3.78557102005721e-05
2.76774803287407e-05
4.30410659923967e-05
1.10603258294498e-05
4.25960195303762e-05
2.97343735008889e-05
3.9238802915102e-05
8.35839478588309e-06
5.15636106653465e-05
9.610505425202e-06
1.81518812809347e-05
1.94302779261445e-06
1.77750759893933e-05
4.08849229689144e-05
4.77776608587311e-05
3.74206129394905e-05
1.42358345178034e-05
5.82423010572811e-05
6.39531357710539e-05
5.10755663063872e-05
5.25880423148817e-05
4.83734630661727e-05
4.68193068620414e-06
4.29146198746328e-05
2.11349307711423e-05
4.31913827416993e-05
1.29775792407702e-05
3.64736072106983e-05
5.89446696298485e-05
6.14633510715716e-05
4.64554489063149e-05
2.34751680041862e-05
3.7984282679676e-05
7.05847898443655e-05
3.68937495078225e-05
1.31568342343971e-05
1.87784083704063e-05
-1.37422773937297e-05
2.78392929976263e-05
-8.50945847261421e-06
5.56554178349123e-05
2.57016423430058e-06
1.86094672163027e-05
7.52445798647744e-05
1.89704284866617e-05
1.56250519724872e-05
3.04844474519355e-05
4.41027762447758e-05
3.87631453242821e-05
4.83592386061008e-05
2.8687681762491e-05
4.39437557143296e-05
2.81298018707289e-05
3.9304761357124e-05
-1.5602365845143e-05
4.10334894317557e-05
1.97078743280726e-05
5.13788231269967e-05
2.73412278637417e-05
3.78239205841588e-05
5.35586585775018e-05
5.66464987582995e-05
-1.75804816025622e-06
5.58697043470553e-05
1.76375088393295e-05
1.86966260363142e-05
4.16199554021762e-05
8.08412071407145e-05
9.50769566779215e-06
6.19546945561324e-05
5.24402369344765e-05
4.72729400397907e-05
3.46029627790326e-05
3.99350800549667e-05
3.49213442754483e-05
5.91704459476932e-05
1.24387746951863e-05
3.20559262817054e-05
4.5137754294898e-05
2.02545456356075e-05
2.43733855699912e-05
2.16863558341211e-05
4.05009602644195e-05
5.56536629041289e-05
2.42812933645522e-05
3.28030086794377e-05
2.72022081400318e-05
1.69657015887404e-05
5.21356796507166e-05
2.21454235286648e-05
3.48572687236996e-05
1.91694211934444e-05
3.30734646841621e-05
5.37980444778557e-06
1.923247525921e-05
3.47034743808358e-05
4.3061884714619e-05
3.05725416662596e-05
4.9943728203877e-05
3.17993476051244e-05
2.3473633396581e-05
7.49640057993332e-05
3.19731653687981e-05
4.97703708970774e-05
2.19506751537066e-05
5.61788843460327e-05
2.01102497849391e-05
3.89644868422835e-05
4.29266709809989e-05
4.37615643128891e-05
2.52480450750825e-05
4.37633479906272e-05
5.52053149354116e-05
3.87034771947677e-05
5.08290836167885e-05
6.4678174149231e-05
2.15850112626487e-05
4.37982062322472e-05
7.35226400692624e-05
3.67489894734325e-05
4.71673644794432e-05
5.55837174575939e-05
2.28221708924809e-05
1.92020593104771e-05
4.85228286488295e-05
4.66159261506624e-05
1.50844316135646e-05
3.38719213138878e-05
2.89260219150505e-05
5.09655491526034e-05
5.77594804687539e-05
4.88331522803896e-05
2.57692527601943e-05
6.07014077561491e-05
2.79832037882466e-05
1.90888352474404e-05
5.76403087282696e-05
4.75015617765428e-05
3.0382062882077e-05
3.55463026885547e-05
2.7280213432723e-05
1.86121743562672e-05
5.33294840534701e-05
3.54786944088576e-05
3.48174592337916e-05
3.31351448867697e-05
5.72163033701386e-05
2.8737778794467e-05
6.25268282119733e-06
2.05275912030836e-05
2.18644618280849e-05
6.15367432718885e-05
5.76495318617662e-05
4.42644955603186e-05
5.00163817020084e-05
2.56159179743878e-05
3.83796746161757e-05
5.01007810844043e-05
3.50292821023119e-05
8.99722925252658e-05
3.86781325471679e-05
7.39801779140924e-05
4.69168393033195e-05
8.47718811637191e-05
2.44361542093029e-05
4.23733458234875e-05
5.51989119178247e-05
1.38950358337146e-05
9.69423169723551e-06
3.35198121107262e-05
1.68744202190702e-05
3.92022242438584e-05
5.36889019242842e-05
2.8811851421205e-05
3.08920765624333e-05
5.61265053771134e-06
3.20515754431703e-05
1.27355118081413e-05
2.0950442621276e-05
4.1885330889633e-05
5.16899646058986e-05
4.40517605866694e-05
1.80750716372372e-05
4.08919842034829e-05
2.72067809892552e-05
2.40504459998947e-05
4.72125784389918e-05
-4.48312815505942e-06
-1.18098449929472e-05
6.18657998624459e-05
5.41186211171804e-06
3.57647317324493e-05
3.03130114423086e-05
9.67427888171106e-06
5.22812247963779e-05
4.57630785266789e-05
-1.40785226411764e-05
2.32710634629596e-05
3.28105168118123e-05
4.03132224087792e-05
8.10992285511808e-05
1.40004349281881e-05
-1.72212911394049e-06
5.53652089323174e-05
1.44694458990897e-05
4.52091043697463e-05
4.08507756552236e-05
2.26411966952675e-05
7.07413690429558e-05
-1.25375033474183e-05
3.79061906060089e-05
6.4854181493212e-05
3.91947848346282e-05
4.31662726099938e-05
1.33406777486168e-05
2.9317666129514e-05
5.24275133692671e-05
3.21665903313227e-05
6.16246758497253e-05
2.81344070786083e-05
4.59124189045909e-05
4.15225142059617e-05
3.08114330346587e-05
1.75499317912078e-05
9.13611944981611e-06
3.58587658730379e-05
1.81422807841343e-05
4.24777327348706e-05
5.16575625251383e-05
6.22378810513964e-05
7.09463173334642e-05
4.16605897408281e-05
2.13424464364074e-05
-6.54871880633196e-06
9.45336063702765e-06
5.09389899877555e-05
2.84439363327027e-05
5.03100160943339e-05
-5.77355225776058e-06
4.66497729727276e-05
5.23788711864971e-05
4.91525057253224e-05
5.76818314026245e-05
-4.64489016898942e-06
1.8521172175427e-05
3.64630591615844e-05
3.99650163011953e-05
2.66116562784144e-05
2.32406056205679e-05
2.64594025599039e-05
8.35289379811221e-06
4.068693095981e-05
1.87722475438201e-05
1.90226941335224e-05
1.86281926023425e-05
9.05137333178176e-05
2.97355753500847e-05
5.31632236228082e-05
3.32265253872413e-05
2.99825019285564e-05
1.92089160328682e-05
8.18102840930792e-06
3.36496606232414e-05
5.49879623100798e-05
2.85827351158196e-05
1.45494085056413e-05
5.10418179685685e-05
7.2002446998019e-05
6.46887297783785e-05
4.65895639452807e-05
2.78525195858474e-05
2.69400423843774e-05
5.44091237915663e-05
4.03133624734032e-05
2.60572893911865e-05
2.65702936383476e-05
2.65155278588151e-05
3.41770382180141e-06
5.48019344850503e-05
6.3605334102928e-05
2.80696934281708e-05
3.50016375455305e-05
3.24969453134739e-05
8.99993585522982e-06
3.48730015730965e-05
3.49236478060389e-05
1.91237276424914e-05
4.439656792841e-05
3.20857335962993e-05
2.80911679919505e-06
-1.50749259404298e-05
3.04021217463525e-05
5.0043846420613e-05
3.76589633356452e-05
5.63958045498467e-05
2.41468012577476e-05
4.44145923918249e-05
4.13835418778757e-05
2.8418022710542e-05
-1.17797302405978e-05
8.04515443500037e-06
4.24319930285449e-05
-4.61508053776832e-06
2.75434990519469e-05
4.76621278254573e-05
-2.417514334369e-06
5.22013861084709e-05
6.47396857410348e-05
4.12088540351172e-05
8.25753079138301e-05
1.30746667151401e-06
5.71987280653347e-05
6.27586035396647e-05
4.57013925409624e-05
5.14095841645829e-05
4.99883012261216e-05
0.000102730563990137
7.3369257657474e-05
3.46214860940391e-05
3.89500246134521e-05
5.1792026685031e-05
6.01408691573719e-06
-9.55732935802199e-07
5.51318457517075e-05
5.21785347927462e-05
2.48110130514638e-05
8.10672183589755e-06
1.57068189490068e-05
5.05292945266826e-05
2.90194411135555e-05
3.6932070849378e-05
8.45655177825698e-05
3.91085127489771e-05
5.58250303773095e-05
3.94107666284399e-05
5.34290091408372e-05
2.71350816759787e-05
6.31513265884099e-05
-6.26952048656765e-06
-1.77178603618434e-05
6.22666143749066e-05
3.39396834522838e-05
1.47742424850966e-05
4.59508502741301e-05
2.72877849406302e-05
2.3187575503074e-05
1.25446554669736e-05
3.63144847239227e-05
2.87477988914777e-05
1.06852054840436e-05
6.66061117446057e-05
3.0195032471595e-05
1.55113136565721e-05
3.30098713221365e-05
1.70346778251285e-05
2.31456531681358e-05
3.97259094833081e-05
5.45132765704758e-05
-9.09231671080006e-06
2.57248553407582e-05
4.5731361181204e-05
3.21730637545762e-05
1.61128445901274e-05
3.33976171150167e-05
4.82792331828851e-05
3.90782520064212e-05
4.27620603433557e-05
7.57635792881161e-05
7.35462110630735e-05
5.38250947403104e-05
2.38210899891267e-05
3.29473106667489e-05
4.74144304897953e-05
1.49048523709687e-05
1.71079780865112e-05
5.24979661846579e-05
6.36463213199838e-05
2.02027228429847e-05
3.51395105587284e-05
3.4107004545292e-05
3.28459359604616e-05
3.68489185835205e-05
1.1653723811954e-05
1.21682046338603e-05
1.85668418971346e-05
7.42200486075925e-05
2.75033742014445e-06
3.9190733729795e-05
2.21724811186332e-05
4.60543239961398e-05
2.90936755765783e-05
1.07791645673723e-05
1.70517984262262e-05
3.43870633989823e-05
4.13044586925832e-05
8.53110804258176e-06
1.65781096870525e-05
2.27771354927565e-05
4.08092230539761e-05
3.10785971179721e-05
1.62272990536758e-05
3.23277707879965e-05
1.24857351468918e-05
3.99303753285502e-05
1.50725555587828e-05
2.27512434046561e-05
4.41959733216663e-05
3.16578245813358e-05
3.35342378165953e-05
3.07109413372295e-05
4.80305286943797e-05
4.52622048907135e-05
5.933707015516e-05
1.69937564233952e-05
2.52373143503316e-05
2.2644364719503e-05
4.54682284326478e-05
3.09065842127237e-05
1.18086869064716e-05
3.94022527530059e-05
6.04570550982278e-05
5.99088949473072e-05
3.8547029882568e-05
3.80048745450325e-05
3.66200013000111e-05
3.86771641997626e-05
-3.78213093670832e-06
4.19681169006609e-05
4.28425912073342e-05
7.04901964989442e-05
2.4311909723301e-05
2.77652783377174e-05
-2.68941592142566e-05
4.43016139194166e-05
4.98264654205746e-05
-1.00012717508259e-05
5.12055349763524e-05
5.62831049250565e-05
3.287698430903e-05
3.81139186262643e-05
4.0683332645515e-05
3.1906986737201e-05
3.6313601446759e-05
3.3024080001474e-05
3.92718452745158e-05
4.11334229114536e-06
1.3187522726833e-05
3.01089245433926e-05
3.55435037108952e-05
4.53215063004172e-06
3.22408533076009e-05
2.40331773130014e-05
1.52401701418971e-05
4.25493919058309e-05
5.23501446169025e-05
-1.27633989658116e-05
2.47256866318172e-05
1.08546550009075e-05
2.78079257830907e-05
2.05094812483924e-05
1.63667239865741e-06
4.45048811690314e-05
3.01816247327914e-06
4.6181368473645e-05
2.62956540806188e-05
4.74923748177913e-05
1.42742714887788e-05
2.49481959102555e-05
1.10008698360893e-05
5.03645621295309e-05
1.35246156208924e-05
1.74288159994585e-05
2.5701985624155e-05
5.06020075519579e-06
3.20146360068575e-05
2.34654378102645e-05
8.72654350228272e-06
1.15609390942826e-05
5.77351976983045e-05
2.79523890125893e-05
-1.38600284253184e-05
4.83939766962863e-05
4.16095826013669e-05
1.4712688680441e-05
5.12974788608345e-05
2.90436605976217e-05
2.87646896323437e-05
-1.39215351237573e-05
3.03961314897182e-05
8.34211843930245e-06
3.04603769523677e-05
-4.05478454358767e-06
4.73165238040918e-05
5.92224406928892e-05
6.03776345398227e-05
2.50516524593151e-05
3.77976718705369e-05
2.54495676325536e-05
1.79074719475537e-05
2.23484186288539e-05
4.02574488436389e-06
6.00942170348712e-05
3.40886558617067e-05
4.64760088023436e-05
3.5529872083555e-05
2.41409756450119e-05
3.55932048606987e-05
7.10303642703866e-05
2.17370185592393e-05
3.97074010742895e-05
3.39386062033212e-05
3.12314273188882e-05
3.03366234625083e-05
1.98567841741329e-05
1.49150040345582e-05
2.74463695852486e-05
8.57186227201519e-06
3.78136886763721e-05
2.40950167097956e-05
3.67888647628328e-05
4.3485233140157e-05
4.0700393036421e-05
3.00013265695998e-05
8.02179236361862e-05
2.21040023368307e-05
3.75810421626097e-05
3.120703247727e-05
4.81668874184678e-05
5.06227930027299e-05
-9.10763760257814e-07
5.8097233541816e-05
2.37392636900607e-05
3.05605330460177e-05
4.58170337896453e-05
2.60069624712131e-05
1.2820787174898e-05
6.18089978193756e-05
3.07708932376075e-05
4.83713926016097e-05
3.34404216610606e-05
2.40157837837192e-05
8.74975186419798e-06
1.68181244802532e-05
3.92490807583298e-05
7.072909713088e-05
3.15532248668706e-05
5.49677831155856e-05
2.18152357397412e-05
3.34084508604732e-05
5.39793360275236e-05
4.57748172419502e-05
4.30649862082972e-05
3.52781801514182e-05
3.27938475067348e-05
2.24687777960678e-05
2.35912194902296e-05
3.68101399869928e-05
3.95933249725097e-05
-1.32681552747298e-05
2.09640773106441e-05
2.74721985198245e-05
5.81016931964777e-05
4.97401768893365e-05
4.36913112546814e-05
3.7059451804232e-05
1.73374948112374e-05
3.05579352296919e-05
4.54604098393053e-07
7.45287123700605e-05
3.85689681033629e-05
5.23869021102494e-05
2.80676822536261e-05
6.5695135788218e-05
2.31702592099428e-05
2.61333230607889e-05
2.05009766059175e-05
1.33441540878608e-05
1.47601098044767e-05
3.08073329947527e-05
3.34522961538158e-05
-2.02279414773831e-05
4.78179323123162e-05
4.03235296169345e-05
6.12061163160175e-05
4.139562003961e-05
3.20826833800067e-05
3.30458875064382e-05
5.34194369851414e-05
3.30895367462694e-05
2.34785776485836e-05
1.07280070111581e-05
2.63198446697324e-05
1.13051851849138e-05
4.67148816867547e-05
4.57902974005756e-05
4.95428677345445e-05
4.26855106100857e-05
1.68528061428911e-05
1.37832571443947e-05
3.29729980262837e-05
2.62039859388442e-05
4.77686439581679e-05
3.12515683686347e-05
1.17487122386995e-05
4.64509404350951e-05
6.02617393535571e-05
3.77009549567828e-05
4.27804733423103e-05
3.02295461192763e-05
4.44406777492316e-05
6.3669895240443e-05
2.69742045665727e-05
4.26068974949946e-05
8.71326065169583e-05
5.09627376266712e-05
3.04538440197504e-05
3.36477701224022e-05
2.57573567142067e-05
4.20113461780907e-05
1.69669715391379e-06
7.21538180168305e-06
3.61680193825922e-05
1.17680898188986e-05
-1.2830163958954e-06
6.00939732245977e-05
1.77359939445386e-05
4.95635712106643e-05
4.97582692576991e-05
-4.11840546759163e-06
1.65019196706385e-05
3.64310896000291e-05
4.50380410603474e-05
4.53834936457599e-05
4.91835403738427e-05
3.1504790520097e-05
-4.68332810750144e-06
1.72820524844101e-05
4.43058351532801e-05
2.72421328537769e-05
5.00303148028396e-06
4.49499268727169e-05
3.37543186182763e-05
4.41619836612076e-05
6.54747431814477e-05
5.48090034413014e-05
2.33865679699759e-05
2.01955647870163e-06
2.35679283318859e-05
3.82138657822032e-05
3.8581195884553e-05
4.90169631133289e-05
4.08726151500467e-05
3.46001792009925e-05
5.07169786136052e-05
4.07577845873747e-05
5.65894263677454e-05
1.87705853137753e-05
5.07002067773319e-05
1.78174451157107e-05
2.73462119359893e-05
3.86307137446306e-05
4.55247790726015e-05
4.79513616518782e-05
3.43625777481181e-05
4.6942034220444e-05
4.43513498498815e-05
-5.73389078202283e-06
1.91284220259794e-05
3.76358065497593e-05
1.13758490251146e-05
3.55563606346445e-05
2.40134433278477e-05
5.22719834361287e-05
3.00621614578819e-05
1.04005570941576e-05
2.86142734233591e-05
5.00453219387665e-05
5.68408594929137e-05
4.24361188462455e-05
2.10095603218275e-05
5.05004934512446e-05
5.99469885576188e-05
3.04157277720837e-05
3.81282785599247e-05
3.22196353468695e-05
3.24501414501171e-06
7.90000616037537e-05
2.46553571761274e-05
4.95116318939603e-05
4.26454094591025e-05
6.35912430882647e-05
4.23072939015297e-05
5.49994800764365e-05
4.12022375046815e-05
6.61783158170769e-05
4.60779034020825e-05
8.30592469666248e-05
2.05169401561866e-05
8.85658633862412e-05
6.37883287233224e-05
3.44922611959647e-05
3.15973597130973e-05
3.97089831716442e-05
2.30975643126885e-05
4.77529993302764e-05
6.95614548445723e-06
1.9897506556866e-05
2.68354827568954e-05
3.99948549902625e-05
1.93750097244339e-05
5.82237041313301e-05
-2.52020527107836e-06
3.87748469230999e-05
3.09946074327427e-05
4.82323620680464e-05
2.05199878220773e-05
-3.41300207280264e-06
3.9363272008511e-05
4.44918341004216e-05
1.749361951246e-05
2.45514802399266e-05
6.48093808292819e-05
3.30415206652709e-05
6.07990443791372e-05
5.22035376831399e-05
3.20312660781641e-06
7.74758105709314e-05
-9.31620904182645e-06
5.42053944376164e-05
6.01964090152405e-05
4.31599991520339e-05
2.36902794128175e-05
7.05703160749144e-06
2.07814707877381e-05
2.43356778385711e-05
3.66133305229092e-05
1.45716022068173e-05
2.60276337772552e-05
6.59670012384376e-05
4.23607649286527e-05
3.69100499221463e-05
6.30069251520245e-05
2.38418020650738e-05
5.23928885525415e-05
2.12567183556136e-05
-1.3279797274533e-05
4.65942740422474e-05
2.30189682726962e-05
3.54819366592953e-05
4.01479571560613e-05
5.26701574511472e-05
6.39559764533499e-05
2.24333044080016e-05
3.46852916665568e-05
5.5720796833843e-05
8.86111939224528e-06
5.56934348627891e-05
3.87789515973702e-05
6.27295248815997e-05
4.4182300057738e-05
7.58132007317446e-05
4.3757756370707e-05
1.07979250630389e-05
2.94252549412516e-05
5.29242306713087e-05
5.52779841808367e-05
2.8239821202362e-05
1.16438952783536e-05
4.24507733083608e-05
1.9133898218319e-05
-1.16945747263218e-05
4.89967929551646e-05
1.77090577944478e-05
2.84377140568313e-05
2.19793455549147e-05
2.41170620355396e-05
7.26441925826284e-05
3.60283455757024e-05
5.3013544839784e-05
3.66779283743746e-05
2.30481885769774e-05
3.42028883123899e-05
5.19285637590224e-06
5.35688043128172e-05
4.93940941992522e-05
6.51660339337338e-05
3.22076220425576e-05
5.28711090441977e-05
3.24040246081208e-05
7.89493780330467e-05
4.71262883007156e-05
2.90026260914942e-05
2.2276301425252e-05
1.97351566331655e-06
2.11817425728548e-05
5.61553477102786e-05
6.40145436394002e-05
1.16467862478526e-05
5.3105546698218e-06
5.16245848798722e-05
6.74695564617033e-05
2.14237064811034e-05
2.34897436617501e-05
4.75980212670509e-05
4.73292848678733e-05
4.10270847889535e-05
3.9752625715262e-05
3.8329528351771e-06
1.80738006888617e-05
4.75507693453911e-05
7.50238915161821e-05
5.10143894422102e-05
2.60025532918943e-05
4.03163953721099e-05
4.16624518210623e-05
-1.23026089201672e-05
2.09588828485026e-05
2.7710100007058e-05
2.9462596157742e-05
3.42734708692573e-05
3.64991100830968e-05
4.64887437917989e-05
3.77982280891155e-05
2.08491270194708e-05
3.01984130663781e-05
3.45758494350174e-05
2.94331041183208e-05
-1.95452658478811e-06
1.75013980775207e-05
2.80703526459003e-05
6.81616891544912e-05
1.93841246514225e-05
5.3115675388668e-06
9.45625126947576e-06
7.33854000651099e-05
2.0648087731735e-05
5.78907451450575e-05
5.99615284513926e-05
6.47836867519185e-05
5.48200994853233e-05
2.33106136771651e-05
1.00806120657532e-05
4.04921777191825e-05
3.96986256118765e-05
3.43159753924376e-05
-4.7179907277577e-06
1.95697835713809e-05
-9.68737394747268e-06
4.23896615586783e-05
5.90320699811446e-07
2.89602781477675e-05
7.72004046042886e-06
2.54617253230621e-05
2.7774563840337e-05
7.74237787555702e-06
5.06443531408231e-05
3.67996984393698e-05
5.81773160698734e-05
1.14001376976758e-05
3.11386099789508e-05
2.33077478544911e-05
5.83556727640095e-05
3.36780715068e-05
2.75671492571727e-05
4.05439431634752e-05
4.23386748232084e-05
2.47736297925017e-05
3.24316565572069e-05
3.94721755761666e-05
2.18476491903125e-05
-5.87700043566558e-07
4.48395866047649e-05
3.03268392095221e-05
4.14876276973322e-05
3.25357027297787e-05
5.92995373403008e-05
6.90738496682708e-05
5.12626402385127e-05
3.46641605137867e-05
3.20411741971803e-05
6.36056976434983e-05
3.83588384200186e-05
5.45751938939762e-05
4.75285870436559e-05
1.29848357117199e-05
3.52122589960691e-05
3.40632648573505e-05
9.583670492594e-06
7.72973560917844e-06
1.72835341261869e-05
4.59799440571166e-05
3.66939025829198e-05
5.62483420916175e-06
5.36401662639405e-06
5.65686628535608e-05
3.61634810733469e-05
-1.55474868944679e-05
1.58220703854118e-05
5.21436504874692e-05
1.2131324159804e-05
1.47832891649688e-05
3.1446915765855e-05
5.19552330659811e-05
-2.62974913321735e-05
2.5946680160729e-05
-1.32374089125846e-06
3.0700634992635e-05
2.87944667146581e-05
3.47683641955898e-05
5.85760983984943e-05
2.31117916334309e-05
-1.56702248197004e-05
1.75783620844032e-05
4.41825811930072e-05
1.42996043992447e-05
3.17801545637292e-05
3.8539137088634e-05
2.68102354722619e-05
2.5439610591014e-05
1.60664234737962e-05
3.13428932971209e-05
3.09579437629527e-05
5.42219795143295e-05
3.23508700700375e-06
5.19376794073849e-05
1.08903437492108e-05
2.06618447129253e-07
1.71100760847585e-05
4.68283094776939e-05
6.35433499949943e-05
2.21420608837092e-05
4.47240224686227e-05
5.34255635545908e-05
2.65586583911375e-05
1.71858061674198e-05
4.94564971740689e-05
8.21889037322006e-06
4.21432148996457e-05
2.55720605421585e-05
2.67811062253852e-05
5.25428059380233e-05
1.83175100272195e-05
3.2092771103495e-05
4.62300858671657e-05
4.79638439843128e-05
-1.15863987139871e-05
9.43933913364183e-06
5.06959446159787e-05
3.10553646379841e-05
5.24597579455205e-06
2.87170045301429e-05
3.12087575763276e-05
2.47733573814411e-05
1.63219653194698e-05
2.65924767118713e-05
1.20690039083318e-05
6.46597557021943e-05
1.55047571962931e-05
3.23653007505235e-05
1.6534141533828e-05
5.92377575810208e-05
3.27875373554493e-05
2.99885422084162e-05
1.80190659505295e-05
4.01657395749494e-05
5.56348382025715e-05
2.03555193103366e-05
5.96508896639563e-05
1.68067573439432e-05
1.16441851355257e-06
3.11205575912088e-05
4.88515800746106e-05
2.31601623819858e-05
1.69794615905284e-05
3.66056990572153e-05
6.43704964833261e-05
2.25979932478611e-05
3.85456917748208e-05
4.56908122001699e-05
5.32354699605522e-05
3.18186959474827e-05
6.10742018550326e-05
5.32471411458086e-06
2.76046301198108e-05
1.94905098609545e-05
5.38732603157247e-05
4.34840941225225e-05
6.9599184345362e-05
2.64507980256217e-05
4.05954709450579e-06
3.62613308890005e-05
1.68942851101717e-05
2.58322385959921e-05
-2.68628405407556e-06
2.95772573646578e-05
3.78742860987806e-05
1.95769597283359e-05
4.1667855847712e-05
3.99838967551108e-05
3.31238441988643e-05
-2.04081721954921e-06
3.14158373526297e-05
3.01098637987712e-05
5.38479922424324e-05
7.55104576220711e-06
6.02394364911499e-05
5.78206411712895e-05
2.32202742087986e-05
1.92706745108024e-05
3.81963200332594e-05
1.79863036479064e-05
4.92692449541075e-05
4.02969917922781e-05
3.35792834357553e-05
8.27526479610522e-05
2.78624561328162e-05
5.74536364722247e-05
-1.14946810797428e-06
7.11899634510344e-05
4.31785582865156e-05
5.44050660186131e-05
5.66801359726366e-05
3.68905015699167e-05
4.0785551392513e-05
2.46243483292947e-05
6.68215339511226e-05
1.4686429665842e-05
2.91376411768506e-05
1.71468726263841e-05
3.04849693388283e-05
3.29454233638523e-06
1.70309637133998e-05
3.41769148188674e-05
7.03094446389274e-05
3.83753933726516e-05
2.10879176580524e-05
3.45388854798275e-05
2.93436349873346e-05
4.05728592725426e-05
1.9161953324717e-05
1.14414450400795e-05
1.82142395644698e-05
-1.12091339919501e-05
1.43002201835403e-05
3.35940929062461e-05
2.81401381151751e-05
2.00451109924909e-05
2.89785022253813e-05
3.13602851517432e-05
3.72019199353063e-05
4.21537336522391e-05
-5.94707874663613e-06
6.47321572422842e-05
4.5690127090528e-05
4.09174039694451e-05
3.73629933912481e-05
3.48224046057818e-05
4.78136755391896e-05
1.77110453350406e-05
1.38587669335306e-05
3.8948167590288e-05
-4.71038251144753e-06
3.53564125482414e-05
5.63465110155919e-05
3.10721842219909e-05
2.50323255122659e-05
2.71140889698785e-05
7.52797736605395e-05
7.33863779771188e-05
2.70243131332509e-05
2.80109464045238e-05
4.13803564944697e-05
2.73073390981015e-05
3.90449721769182e-05
3.76216463399806e-06
2.39844067770572e-05
2.87779110789841e-05
4.43953697463582e-05
1.76365128963974e-05
3.79450632166514e-05
4.10905715912232e-05
4.0014866132864e-05
3.40954914435448e-05
1.93892318438324e-05
5.72984905111317e-05
3.19963827152186e-05
2.40939859540766e-05
5.04844455681844e-05
3.76380836621974e-05
1.44713730407589e-05
3.3172246774999e-05
1.01453196887133e-05
1.93465663354677e-05
4.49680236273492e-05
4.69434385857394e-05
2.12384540072658e-05
3.53102675704999e-05
3.75664922621989e-05
2.16885521115032e-05
4.57879903931521e-05
3.5370235975558e-05
1.1898737579875e-05
3.09641899131189e-05
4.72719837370513e-05
1.88877970738376e-05
2.47073690349486e-05
4.34938206595671e-05
5.59630002697289e-05
-2.48705388840722e-06
6.04498268564465e-05
4.68466952593597e-05
4.37114424603853e-05
4.36714533891042e-05
4.03978425498581e-05
6.89049170567402e-05
5.19092095875725e-05
5.82007366508319e-05
1.20794266369387e-05
5.88914402888621e-05
2.98028640883436e-05
-4.70478138911916e-06
3.2024368905044e-05
5.69694733277973e-05
6.96480366014461e-05
3.73333241090846e-05
-1.52003250000123e-05
4.06434376339494e-05
3.74436959957811e-05
1.30401878809129e-05
6.29222651507184e-05
3.48034940586271e-05
3.71856877344612e-05
6.21972531356931e-05
-5.14499909067768e-06
6.27083108131337e-06
1.10696232139984e-06
1.51472484507943e-05
5.44643286233845e-05
3.6507599753577e-05
2.98226208415418e-06
5.15176462577904e-05
5.88748221397847e-05
4.33115799041731e-05
6.26872622085655e-05
1.61709512461598e-05
-2.6825991020961e-05
2.4849522666321e-05
4.57143035704697e-05
5.60539453651813e-05
4.61364437270163e-06
3.29926040389009e-05
5.58708004309531e-05
3.18346684446379e-05
1.85315644555788e-05
1.82055060794657e-05
-1.50781465438064e-05
1.90502773399229e-05
4.49268714260301e-05
6.82278541434787e-05
1.77845335921414e-05
4.51678319418001e-05
4.5539591137222e-05
9.87113249556639e-06
2.79916693640411e-05
5.91435035079791e-05
3.38423031022701e-05
4.51052076360204e-05
6.01023013937631e-05
1.76950512792192e-05
2.0094187467406e-05
7.91586822238274e-05
3.39261898020833e-05
3.02045620603086e-05
3.60361639701362e-05
2.18961472095838e-05
7.14036478155741e-05
4.01082108756463e-05
4.46470850138451e-05
3.64692119089825e-05
6.02974231938804e-05
6.50581629460169e-05
5.62942762547873e-05
4.05863153780619e-05
5.0880188842825e-05
1.21488523958293e-05
4.28646209940143e-05
4.39927063524334e-05
7.50499044910675e-06
1.32289057242272e-07
2.95838179699558e-05
5.16170926569244e-05
3.76855759843698e-05
3.13143832344189e-05
3.89246169608667e-05
3.38399637942565e-05
2.90653049038287e-05
1.94528691762019e-05
3.4018702468577e-05
5.70458445793198e-06
5.39890719374854e-05
3.81190810884246e-05
1.84738189982351e-05
2.93510145668252e-05
1.46235104448354e-05
-2.13567418941123e-05
1.97681052937682e-05
9.39513405128956e-06
3.55755749522114e-05
9.68844670052532e-06
3.41755312575443e-05
3.25132729277504e-05
1.15356904939498e-05
2.78970085852706e-05
2.09704531927852e-05
3.58397326429684e-05
-1.09142214374334e-05
3.45502070388952e-05
3.03061773238828e-05
1.86405293618487e-05
3.01697732224021e-05
2.24855039080303e-05
3.29848984515382e-05
1.07839126515361e-07
3.37261192321562e-05
5.36216621016528e-05
9.78493541296264e-06
3.53921977749994e-05
4.66492283549629e-05
1.35961298817721e-05
1.91675187009624e-05
3.35405618849267e-05
3.59975395183173e-05
1.64775569132532e-05
-8.0908578304099e-06
6.09940554997355e-05
7.23634248094206e-05
8.63378130262732e-05
1.88964724639868e-05
3.37552672299486e-05
4.48787075919389e-05
-1.45319198122588e-05
2.0143753443667e-05
1.27051520182227e-05
1.27988319385453e-05
3.68797487010245e-05
-3.91416911349098e-06
6.01829046920183e-05
2.01980410167257e-05
6.16839171188394e-05
1.85695144683727e-05
2.81832911377757e-05
2.67621435761968e-05
3.25851387257872e-05
4.16230981924044e-05
3.97720106647687e-05
1.48831427621869e-05
5.58767722785086e-05
1.50319253887779e-05
2.47520460621434e-05
2.37117149927667e-05
1.83531032593716e-05
3.66825712270269e-05
2.46090895082287e-05
3.12121051108429e-05
3.79390575826904e-05
1.01186893622348e-05
2.97564217175063e-05
2.66530893966176e-06
4.61805738419019e-05
6.68405401591708e-05
6.89537395268578e-05
4.8174913034147e-05
1.14947184575291e-05
7.50387082805263e-05
5.61782646153736e-05
1.73118874884954e-05
3.0411392279244e-05
6.82290407900266e-05
1.88338179157131e-05
4.41780752273298e-05
1.81541314522779e-05
5.55588776772672e-05
6.58093768953433e-05
3.80991244852717e-05
7.94136144490605e-05
4.07529485396278e-05
4.57418639634046e-05
4.87708122593898e-05
4.06405737505204e-05
5.69807502696238e-05
6.96006073123236e-06
5.36027156431667e-05
3.63428678972357e-05
3.89678918575901e-05
4.71302390410341e-05
2.38410349377665e-05
5.72856451647962e-05
1.85643352571722e-05
3.00406485887488e-05
2.91728048335075e-05
7.25625041375599e-06
3.87725222448126e-05
-3.51353259361978e-05
7.75436416083254e-05
-4.39081170582506e-06
1.02221168075355e-05
4.2797408075764e-05
3.5188546737404e-06
3.41931931213588e-05
1.17555356241851e-05
1.27705275985002e-05
9.50067572668195e-06
6.02819374220545e-05
3.05515798894334e-05
3.54874854840665e-05
8.7687547317924e-06
4.56859537738994e-05
4.4617126273098e-05
8.40278522109919e-06
3.08974118481191e-05
3.82293493430776e-05
2.75509598355621e-05
1.63100067612551e-05
4.96646711623726e-06
3.73318340842954e-05
2.31009223637159e-06
1.88529939467605e-05
5.91410850812383e-05
4.64232588896705e-05
5.95725606639963e-05
7.66039258703391e-05
7.35303877727314e-05
4.10167114469156e-05
1.07294107863055e-05
2.27074921872724e-05
8.82325879761212e-06
2.63330304446405e-05
2.74604026938789e-05
5.65263954932622e-05
2.54087862538213e-05
1.80417443136365e-05
3.36413699094759e-05
6.80340672447913e-06
4.72347798873521e-05
3.88630957513709e-05
4.96658163270169e-05
9.69127994325141e-06
2.07220340772409e-05
6.96287500994129e-05
1.81782730921059e-05
3.96303950040455e-06
4.53352930689293e-05
2.24619823927114e-05
7.25349104979973e-05
1.51476831075354e-06
-1.28660261050543e-06
1.95701423537154e-05
-5.45080669792566e-06
1.20439622714196e-05
3.15800553426585e-05
4.10339088069234e-05
2.94483559334395e-05
4.81388447718838e-05
3.69568737590181e-05
2.03409733756887e-05
2.82208488925171e-06
7.21112406092832e-05
1.86950220907461e-05
2.08413614883438e-05
4.6047652042457e-05
5.63432941098523e-05
4.33124026102517e-05
-2.62055597925987e-06
1.2563755680049e-05
5.91942385879693e-05
2.57277264569086e-05
1.66602410559029e-05
4.89155389982516e-05
2.85202260718858e-05
2.96598649069364e-05
2.44770441515138e-05
2.51676304146029e-05
3.79527824624805e-05
2.54950512167476e-05
7.93256487191956e-06
-9.51208149360938e-06
4.58140416459582e-05
3.54698077209013e-06
-9.58590778731018e-06
1.83095228780628e-05
3.72067949921245e-05
3.09532113543423e-05
2.13864522318108e-05
3.36043329125002e-05
4.03652707967862e-05
3.61444412218037e-05
1.13624686715484e-05
2.54044167431658e-05
1.88611343033217e-05
2.63632433806763e-05
1.90671528618895e-07
1.44048475326015e-05
4.58401447056487e-05
5.31820525006966e-05
4.57502533105498e-05
6.57635289035204e-05
3.24806140515387e-05
3.13351478626943e-05
4.4229157040858e-05
-4.98615754953595e-06
2.29702185809095e-05
1.78594537613021e-05
1.5073501662833e-05
2.29214002077514e-05
4.43746577058027e-05
3.45894173544176e-05
-8.26496047471696e-07
3.51385922665425e-05
8.2992074577781e-05
5.95942043385109e-05
2.78344928858876e-05
2.02276145568513e-05
7.51189338484653e-05
3.63896257084036e-05
4.15983627428933e-07
3.88473884736292e-05
6.27745410186761e-05
2.99673792939448e-05
5.28804496440154e-05
4.75821946498765e-05
2.68087346499818e-05
3.9588367519879e-05
5.63852190721023e-05
7.42287051270499e-05
3.40928357666759e-05
3.31903994312921e-05
4.05936761140324e-05
3.64640886671742e-05
2.10602622347846e-05
6.5525799095097e-05
5.25751161602811e-05
3.53775917603419e-05
2.18237177972238e-05
3.59428411637774e-05
5.2605593821045e-05
3.76614877037587e-05
6.16579796390411e-05
5.34453404108305e-05
4.22532327962888e-05
3.10066826386722e-07
2.06476575216491e-05
3.47323286490949e-05
3.89279297562371e-05
3.39795035644592e-05
5.24806891073115e-05
3.40225061753545e-05
5.1309483235429e-05
2.96269119736268e-05
1.7435886202056e-05
6.55480707305577e-05
5.66956623987371e-06
3.43689698808971e-05
8.41753018872569e-06
3.5871935095391e-05
4.07952538176397e-05
3.3812164856563e-05
4.18263116901959e-05
4.0202341066587e-05
4.62610668677657e-05
6.05926824367053e-06
6.03520090015712e-05
2.58627654903751e-06
1.976280924034e-05
4.08098123852247e-05
-5.20942905326178e-06
-4.99138525618015e-06
4.66586138318066e-05
5.53052023261475e-07
1.30969516992391e-05
2.8759389583427e-05
2.75701652339618e-06
3.46656931065728e-05
-1.36636259503033e-05
6.24158568024902e-05
5.86047183890331e-05
7.74537863712377e-05
3.91465862064548e-05
3.37043511257053e-05
2.92735274702051e-05
4.17380701586097e-05
5.21594332336516e-05
1.71346487191532e-05
3.95847153911149e-06
5.48005058858335e-05
3.74383384843569e-05
2.54066840249279e-05
3.6676194968186e-05
2.1794185209868e-05
2.98035756480137e-05
-2.76359576929338e-06
2.72808403540195e-05
-7.3597008756407e-08
4.33459929950984e-05
3.19096626624322e-05
4.61471189359473e-05
5.51275972242239e-05
1.67542396151744e-05
4.27360020416119e-05
2.96077766575698e-05
3.0867618589835e-05
3.30297002584439e-05
4.55279565942715e-05
5.90124189172055e-05
5.29790594061359e-05
1.52546487163411e-05
2.93101605227775e-05
3.53484819993747e-05
2.75413576720173e-05
1.95951534189587e-05
4.10903234130228e-05
4.50616573822613e-05
6.50964281876318e-05
2.77843892280701e-05
3.20162439478029e-05
3.86377886744372e-05
3.65162001288459e-05
1.33711466535292e-05
5.71074766498981e-05
2.39162538748789e-05
2.77579730417271e-05
-1.41043372300085e-06
5.09598973551005e-05
4.17128998528489e-05
2.63817494146207e-05
3.8902079060117e-05
6.95360720857009e-05
2.96653652218347e-05
6.25258052551117e-05
2.3936033421547e-05
5.23798961037576e-05
2.529283608086e-05
3.77362044646443e-05
4.07566080468625e-05
3.544257722218e-05
2.84250141820954e-05
1.71598667252389e-05
6.49038128205312e-05
3.20467458503567e-05
4.7383310219129e-05
5.67532779504518e-06
6.50134870842156e-06
2.54122769563516e-05
8.02344195313229e-06
3.2310775012112e-05
1.47370589149671e-06
3.64335130728478e-06
1.99591231992421e-05
5.61356721070331e-05
3.68751372062811e-05
7.42459318090981e-05
3.72671932342867e-05
4.75381544583616e-05
3.40977042251318e-05
5.17863235405385e-05
3.19554243930133e-05
3.98261921239006e-05
3.88422234907741e-05
4.24814582460844e-05
3.97770591094212e-05
1.57720983347253e-05
4.26523399072989e-05
4.02823615057047e-05
3.66578110305722e-05
4.6661814384121e-05
2.21221147077411e-05
4.91149912077536e-05
2.6865846111177e-05
3.48330198576521e-05
6.36950105574797e-05
3.62991483255016e-05
-7.46622141718483e-06
2.60839401873859e-05
3.93431126812282e-05
3.98863965363793e-06
2.89586923426673e-05
2.86657653430266e-05
2.49992893935248e-05
2.39265296533399e-05
3.62983563366488e-05
-1.12080972774006e-05
3.32310658061184e-05
2.06373883160003e-05
-1.23039869228271e-05
2.31561428551998e-05
3.2278978133156e-05
1.95082188825964e-05
2.87189404512261e-05
6.82260534896966e-06
7.62041654456362e-06
8.6476565735232e-06
4.15943074892472e-05
3.36740453186195e-05
3.0535643335816e-05
-1.89371126218833e-05
3.11789329086776e-05
1.99518539974606e-05
4.53512717996908e-05
4.62223867457215e-05
4.01911307912328e-05
2.53204651176334e-05
6.78211564747782e-05
3.3368302283354e-05
4.603907526665e-05
6.54045500651996e-05
5.91580900925379e-05
5.1273671105753e-05
5.46396454549259e-05
5.2706454403677e-05
5.07760995609205e-05
3.6404876536537e-05
3.15584036189916e-05
2.94530972302485e-05
1.54967551168484e-05
2.95045853608076e-05
5.48230271425243e-05
3.1941478328174e-05
3.17155913962609e-05
3.06118453573393e-05
5.21331221449463e-05
5.01716266632604e-05
3.74164833962608e-06
6.08103413111323e-05
2.47468733232192e-05
4.0559920254627e-05
3.03531252323308e-05
-2.11844257805477e-05
2.83596557428531e-06
3.4844260557876e-05
3.72928126643959e-05
1.97469299942963e-05
1.59076480042289e-05
6.43079527850845e-06
2.21509298526773e-05
4.56551503570681e-05
-5.1038480041569e-06
3.75518134524952e-05
2.58123126906981e-05
1.33574303393063e-05
1.14397741716064e-05
3.92914978909286e-05
2.51355678754632e-05
5.17718099761555e-05
1.38693524298692e-05
-6.01613369635149e-06
4.77091811862768e-05
3.62772907299622e-05
6.38531422111008e-05
5.34152952402787e-05
1.77064960775053e-05
5.65689899102175e-05
3.16252085536638e-05
4.33900032298074e-05
6.91558374312445e-05
6.20576329891334e-05
2.74613496769889e-05
4.17164858484261e-05
4.38867396608102e-05
4.25353114611257e-05
5.89976738163249e-05
3.60252974879445e-05
6.73934662973735e-05
9.91005836121078e-06
3.45495905004848e-05
3.83094889578862e-05
1.40495993683653e-05
3.20537139587393e-05
3.08194817678585e-05
2.05516926223896e-05
3.34542294443991e-05
2.12805530439755e-05
4.11457772845677e-05
4.42708981549101e-05
7.05893891992024e-06
1.49802467329472e-05
2.8505906781812e-05
1.08002574724411e-05
2.20155697388663e-05
3.29854522096531e-05
1.46241585866469e-05
3.99935593841868e-05
1.88446067466889e-05
5.96995173312327e-05
4.53213504808267e-05
3.3611582356493e-05
3.12411796888325e-05
7.22189855827046e-05
5.75219666594875e-05
4.7875510445633e-05
3.03637926788251e-05
3.96075182821171e-05
1.44222471689888e-05
4.43336733935816e-05
3.67056218714831e-05
4.13846503550425e-05
3.82119360391463e-05
1.79626012719262e-05
3.55713127121102e-05
5.10060019767083e-05
5.24650849915557e-05
5.98878303041541e-05
7.54076875241584e-06
3.55733579781601e-05
4.76753682413939e-05
2.08412141765648e-05
4.95988921049285e-05
2.96852459658684e-05
1.851228034885e-05
2.04374470138329e-05
3.82147237987747e-05
2.14640074993941e-05
3.13584507007139e-05
3.3344334418587e-05
2.91912094193608e-05
3.50380730733842e-06
5.90597417801769e-05
5.53639392417021e-05
2.27526073746838e-05
2.04290682895573e-05
3.23887325221578e-06
1.45811266434254e-05
5.79254012616997e-05
3.09075217514723e-05
1.87823251201473e-05
4.86522045212872e-05
7.6111606448469e-06
1.99703407758956e-05
2.00412375489846e-05
5.69445561720359e-05
4.19593815079585e-05
2.58640056281136e-05
3.61134006807621e-05
8.8338142499015e-05
1.36942187226976e-06
7.04265963118401e-05
4.10543740500957e-05
4.97304650064495e-05
5.18241460258174e-05
7.13886140337828e-05
2.79591812408075e-05
2.70472325794317e-05
3.28752323963287e-05
1.44124482360081e-05
1.83150986758498e-05
3.80783934383021e-05
4.59762446879864e-05
4.65448399371904e-05
1.80733294495e-05
3.05836256581773e-05
2.92637799746343e-05
4.61610569374422e-05
3.86852400263293e-05
4.81483473681653e-05
-7.11114762123131e-07
1.0785504618608e-06
-3.27165041957557e-07
4.33598302749738e-05
6.98996149962344e-05
5.89547711158647e-05
4.05400075023523e-05
6.81862785654914e-05
3.53270661564427e-05
7.36888898901619e-05
-1.94899316024636e-05
3.07154075360775e-05
6.93935955786471e-05
3.68761463545261e-06
5.92935449075179e-05
3.70192252973478e-05
3.27625930380237e-05
2.74890866822846e-05
4.74936984619953e-05
2.5585286722803e-05
5.18781282791186e-05
5.59289907630817e-05
1.03440475246027e-05
-1.32243918732994e-05
2.82839575414111e-05
4.24048909186738e-05
1.90838049056031e-05
3.09964313021515e-05
1.06442800435241e-05
2.66176076158761e-05
3.16468805146732e-05
3.93871597415851e-05
5.7214620042254e-05
3.24164280400419e-05
2.69663309959605e-05
3.41482328421383e-05
1.02855714768285e-05
4.20840608143396e-05
6.92929364186245e-05
4.20883573606455e-06
2.28195082836505e-05
2.94185313924185e-05
3.26862258336197e-05
2.15427230221712e-05
6.21716345882267e-05
2.49267107210821e-05
2.66094421371345e-05
7.02912803205016e-05
6.23466791392206e-05
2.91130665095938e-05
5.84212608388967e-06
3.96593313813177e-05
7.75944755824998e-05
6.75381825081841e-05
6.32140583616952e-05
2.94832169115479e-05
6.37024601794273e-05
4.70918134038611e-05
3.74086891260675e-05
4.46310528653732e-05
5.26275204943084e-05
3.78412431943284e-05
3.87040281319105e-05
5.39753709687631e-05
4.13548752230675e-05
2.9557070905029e-05
3.23820732874876e-05
2.59776279278642e-06
-2.67817390639862e-06
1.47280098272681e-05
1.15104767430683e-05
4.75206018158797e-06
2.65236042053606e-05
1.9574072532362e-05
2.37879231758189e-05
8.92323830273247e-05
4.79241300854455e-05
2.26670641534881e-05
4.11291017110458e-05
1.01715782491387e-05
2.16034051201946e-05
1.92404174590976e-05
-3.14463964881492e-05
1.99281960009979e-05
2.96363631150349e-05
2.49145999732944e-05
3.99417947842474e-05
8.10405845724689e-06
4.24101446426118e-06
4.15478549775494e-05
6.86253116286999e-05
2.36717607907572e-05
5.16915135967076e-05
1.24562880105522e-05
2.44333503774649e-05
4.61731208946115e-05
1.92884361246567e-05
3.87236290270813e-05
6.4443324200429e-05
3.37805110491969e-06
2.30859799073604e-05
4.97778168970325e-05
5.84444134789909e-05
1.64896946726713e-05
3.78492643775649e-05
1.05373374121916e-05
3.86893013766745e-05
3.60673026693956e-05
2.19066680858024e-05
3.24004004860009e-05
4.44215456069689e-05
4.00144846931979e-05
5.17080064378972e-05
6.97990340445411e-05
5.28568216124978e-05
1.58310663073759e-05
-1.18039838440286e-06
3.70021632186168e-05
4.52718504478411e-05
-8.4450473692441e-06
3.27145970686422e-05
2.46445426236352e-05
9.24030152789537e-06
2.92378081709411e-05
3.03070238219614e-05
2.33713549431053e-05
6.4394920000211e-05
-1.49314308687812e-05
1.54935347423439e-05
2.44431613087887e-05
7.22792279249287e-06
1.46179538183971e-05
4.64612891659179e-05
5.70633169699742e-05
3.60878332659775e-05
2.60893580952808e-05
1.37792486100901e-05
3.62826716636391e-05
8.72980385741995e-05
4.97283008026694e-05
6.79945881188777e-05
3.42526417586312e-05
5.15063658361361e-05
2.77503389800075e-05
5.48521014329508e-05
6.13181758564122e-05
4.97442497081369e-05
4.36495783145676e-05
5.71674884498408e-05
7.09008715654982e-05
5.58615408191113e-05
3.4143555084486e-05
1.81499379728534e-05
4.84424451471796e-05
-1.48236554298018e-05
4.87334822244436e-05
4.15988164271922e-05
1.43527910178906e-05
3.32935398212368e-06
1.88558902697475e-05
4.71754731565421e-05
2.17572856350434e-05
3.61893401522411e-05
2.83036716503451e-07
2.52652835826661e-05
-1.14330823976129e-06
1.64706111991517e-05
1.79606917461891e-05
6.07838210728528e-05
3.78214148297913e-05
2.57695422749702e-05
4.40676897224851e-06
3.54597230298351e-05
3.30998705623136e-05
2.9363368275746e-05
5.94954835927145e-05
5.06163347577659e-05
4.52770187226986e-05
1.86687069129144e-05
3.47963732864447e-05
4.56675854798826e-05
3.95280159509936e-05
4.87994418825287e-05
3.6756819224452e-05
2.70391814799261e-05
1.88784742583585e-05
5.90544530158233e-05
7.18868864439215e-05
5.69443828779265e-05
4.61026015188741e-05
6.14765220319715e-05
2.98748874391399e-05
2.7661718212623e-05
4.87945353893816e-05
6.45366193525662e-06
4.43825819831391e-05
3.5490633069866e-05
2.21817449931701e-05
5.18227928398692e-05
1.80529937783772e-05
9.45486835128118e-06
1.20762599922406e-05
3.27020454383024e-05
2.9474164905256e-05
4.80988295712465e-05
1.43711151066758e-05
1.36221580253081e-05
1.92475319111678e-06
3.67208145527122e-05
1.64114204389503e-05
-3.81333399249386e-06
2.95306401450142e-05
8.16888090504845e-06
3.25921995041533e-05
1.16495797525449e-05
6.76036584304872e-05
6.92721642785616e-05
3.37824517961595e-05
1.42751717543399e-05
3.08624929634078e-05
3.10578849532772e-05
8.74016223929903e-05
5.826856287104e-05
4.19235006042715e-05
9.06175305872669e-05
4.72803244789147e-05
5.08172739405942e-05
7.75280174420094e-05
3.38783291634234e-05
6.01274833739279e-05
7.33761108541365e-05
3.90093862872028e-05
4.63934991966523e-05
1.08535324927623e-05
7.19695796055506e-06
2.14822959620737e-05
3.3455019425866e-05
1.66850802106133e-05
3.92910676146177e-05
4.05585144802377e-05
1.52829948237157e-05
4.18439640482563e-05
-5.94425296615942e-06
4.40918685643494e-05
6.28935459931397e-06
4.45568592378873e-06
7.29570469413306e-05
-1.80939090219764e-06
-3.09909264353433e-08
2.0937430560554e-05
3.94210658449326e-06
1.82023633153037e-05
3.44234778649975e-05
1.55859933739715e-05
2.93758479168382e-05
4.03784962524346e-05
3.76229538072646e-05
4.45084853046941e-05
3.04215132702887e-05
4.59780583111558e-05
-6.13745087325476e-06
3.80100158302329e-05
3.98072535521924e-05
3.90927343912076e-05
4.43031579896028e-05
2.83787611330785e-05
6.29771857310065e-06
-2.46800621869738e-06
-8.3840793722905e-06
3.20014173725274e-05
3.42991487496e-05
4.91169087678999e-05
1.02286556445587e-05
1.54194964200905e-05
5.08280198963791e-05
2.94468361464376e-05
3.70366985511347e-06
4.9952019039044e-05
3.91832934059267e-05
2.84274958794123e-05
2.92400796195468e-05
2.70433550820693e-05
5.39768841200803e-06
3.97769190715227e-06
1.83192743317168e-05
4.59484940455268e-06
2.17252705270197e-05
2.41544945800918e-05
5.08545458173244e-05
4.59287684569698e-05
4.98166772072629e-05
9.09628623153754e-06
5.55435450322812e-05
3.65156580467087e-05
1.68067954044532e-05
3.08929424678648e-05
3.6691654163184e-05
5.74722745354448e-05
3.67896663473564e-05
4.01109522292878e-05
9.48946066106544e-06
4.24406037909596e-05
3.33061416500114e-05
2.31847700530406e-05
4.0202152404983e-05
2.26553598263087e-05
4.49026132655288e-05
4.02579610199092e-05
4.56128299844599e-05
2.60510253594122e-05
2.74749585103936e-05
8.76492281097669e-06
1.73514006247199e-05
3.52183970549101e-05
1.62584144420518e-05
4.31204992857137e-05
2.92623823435933e-05
2.85843485858009e-05
4.30075272346359e-05
3.25010042057026e-05
-2.36255357188287e-05
-1.22506898200451e-05
2.52179702896613e-05
-1.29944979362481e-05
2.82177788763228e-05
6.2263697923862e-05
4.01683260739388e-05
3.3251448280738e-05
2.73787426158413e-05
2.51242194840396e-05
4.89964440278602e-05
5.30940244154957e-05
5.20341425360382e-05
3.73531444614868e-05
-8.01589057026667e-06
3.48005269472793e-05
3.09344531536149e-05
3.03355070864124e-05
1.91462073533012e-05
4.66073368942372e-05
0.000103793520690586
3.87138985069481e-05
6.58742319746632e-05
4.94953202796045e-05
6.29669316366926e-05
1.1913466257121e-05
3.27179969433754e-05
1.37362369740708e-05
3.18601652574878e-05
-3.46355891786818e-06
5.65101183367542e-05
1.24775181120934e-05
4.95231443950149e-05
8.61793400413664e-05
5.77205237135303e-05
3.72816346479659e-05
4.80397683064141e-05
7.47016906067672e-05
5.55325786439284e-05
4.19214726773172e-05
2.60843425097829e-05
-5.34021560669519e-06
2.71127284169734e-05
3.26990025738021e-05
7.56414916883255e-06
4.16108518045288e-05
4.00725237348496e-05
4.02456949088723e-05
5.16025287268815e-05
1.7582627140734e-05
3.11536015164839e-05
-2.45137635517181e-06
2.8889206792105e-05
3.04645321954996e-05
2.39046299159668e-05
5.23927419537452e-05
8.27345465868047e-05
4.22538683472275e-05
4.33926857696777e-05
4.22404252755768e-05
5.38792324255297e-05
3.93780682738823e-05
6.46525671321827e-05
3.83710091089744e-05
6.99762396543294e-05
2.02763457773684e-05
3.81278804929507e-05
6.38163482992435e-05
3.03852539556614e-05
2.54819075059311e-05
1.54814667890478e-05
4.53093480451213e-05
-7.81958383678019e-11
-5.52996189917433e-06
5.59337673697479e-05
2.21239259846488e-05
4.24841019199767e-05
3.47214703457871e-05
-2.05214958648011e-06
1.98358595599702e-05
1.90613955498935e-05
1.59319983893559e-05
3.59145127338653e-05
4.5878700596401e-05
4.26108116315966e-05
3.96717711743559e-05
5.62609877843923e-05
3.7299021628498e-05
1.95904367394586e-05
3.40507090328773e-05
-2.90555615465412e-06
2.36619804135555e-06
1.89077428531061e-05
4.25641181987085e-05
4.07586533277063e-05
2.81805845785214e-05
0.000100012122088842
2.898865566517e-05
2.32928983035166e-05
4.04675167841788e-05
3.33624830074528e-05
-4.53205480156151e-06
2.35729028699668e-05
8.17237872020507e-06
2.19723034160809e-05
3.69640678144371e-05
5.95717524934492e-05
3.4456715000898e-05
5.60677415810671e-05
6.42283648814089e-05
3.31747699180865e-05
3.68126316731127e-05
1.70947828503008e-05
9.27959633752546e-06
7.79209886836991e-05
1.34336863262254e-05
4.65568546040402e-05
2.09716264535973e-05
2.88172335953994e-05
5.20705556991314e-05
-7.2348080309286e-06
5.11373675534504e-05
3.93689026628602e-05
4.34327190937708e-05
3.91071921026023e-05
2.31479357610374e-05
5.15263682224986e-05
5.63140759420909e-05
4.69645411241896e-05
5.49878526012542e-05
6.06114038304645e-05
5.63289981837366e-05
2.6483377757708e-05
7.2095131738993e-05
7.09368874981559e-05
4.87888181861305e-05
6.63198005492045e-05
2.35927063756427e-05
2.9822625821184e-05
6.43045358554579e-05
1.29138643473213e-05
2.14061431405983e-05
1.74545364448868e-05
2.24099633600941e-05
3.1276138732497e-05
1.87417101304173e-05
3.42900064315195e-05
4.6993970328934e-05
1.80098386504925e-05
5.01743073292743e-05
4.56739778599336e-05
2.08586534204772e-05
-1.91353514752775e-06
3.58590068690265e-05
3.02851862304233e-05
2.86267248945298e-05
3.99102479463553e-05
5.66762381600384e-05
2.71360968592966e-05
5.80829116765608e-05
4.04900618128586e-05
5.74519381896562e-05
4.00849506136665e-05
3.11555428943856e-05
1.25617961405616e-05
2.00790244594851e-05
3.95353790828272e-05
4.3042933198958e-05
3.28792948139634e-05
1.15141154526022e-05
4.92826347251733e-05
3.92716712771673e-05
4.24533483627567e-05
6.07009392405848e-06
8.13022737019263e-06
4.08161316463175e-05
2.91010073658771e-05
6.34077179966791e-05
6.0172286385322e-05
5.29365787695396e-05
4.36665272266608e-05
6.13294116186547e-05
6.0360994902256e-05
2.55377785160583e-05
4.59068694438798e-05
5.5467251928594e-05
-1.81895716689373e-06
6.39725973464161e-05
5.83154964422062e-05
4.35263722670706e-05
5.35276437263197e-05
-7.01327407418032e-06
4.00191162252539e-05
2.98210084245529e-05
-7.97688140440628e-06
2.42910045792797e-05
2.99281729783298e-05
1.90467519198388e-05
7.44378806416176e-06
-5.44486694896868e-06
5.26248534358987e-05
1.36544076310354e-05
4.65000688885774e-05
2.61895457141399e-05
2.32479372326947e-05
5.75032334476676e-05
4.58733505887369e-05
5.16038963841749e-05
7.26474616480632e-05
4.89752675493397e-05
1.34939464572072e-06
3.88037855782516e-05
3.20414517918619e-05
1.77224238411406e-05
5.37032379207154e-05
3.70887691680861e-05
3.82224624208267e-05
3.91592805999689e-05
6.28313398101359e-05
3.39586373174672e-05
8.64813241654413e-05
4.83589849528409e-05
4.38936800406235e-05
5.7600091969073e-05
6.21585816138321e-05
5.1767794500097e-05
2.35025398205338e-05
2.90830444064073e-05
4.45937492114898e-05
5.65158820822141e-05
3.15797075448024e-05
1.5717962324311e-06
4.67976000052191e-05
-8.83121046709887e-06
5.58509968690447e-06
4.48709338057727e-05
1.18642410592738e-05
4.55661295109702e-05
3.79835193224315e-05
3.13853859072039e-05
3.75754284534603e-05
3.27224082652283e-05
7.61952329509673e-06
5.86418575600109e-05
2.06305189797003e-05
3.71328115082719e-05
5.21384152316634e-05
1.04392734827555e-05
4.0814426235297e-05
3.60535337949465e-05
5.17679761869806e-05
4.75176141367926e-05
2.1917669166279e-05
3.50216461524846e-05
2.46252954924727e-05
1.48731976302287e-05
5.16999945472161e-05
4.84853438391881e-05
8.93467503978182e-06
6.02540057199284e-05
3.8764871221017e-05
2.14756707324064e-05
4.15470439061097e-05
3.42228040359212e-05
4.01828338200973e-05
9.68236960435262e-06
3.02086306461236e-05
4.0357450594531e-05
4.12657154690587e-05
1.04868447660965e-05
8.13839202174867e-05
4.07065278752678e-05
-3.96430724465066e-05
1.71530692752427e-05
7.53871353387833e-05
1.95075008984018e-05
1.25052084728394e-05
2.10224976480576e-05
5.16892125466437e-05
1.202965885212e-05
4.84805881547505e-05
1.55817012912162e-05
3.28437630171559e-05
3.98416457497576e-05
-3.4747307146067e-05
1.67068093803322e-05
3.49676623324897e-05
1.208077479472e-05
3.73552443987986e-05
-6.99476497376557e-06
2.16156204117808e-05
2.84409890318597e-05
2.93098238996339e-05
6.77137804699269e-06
3.51208437493302e-05
8.53503274027101e-06
6.61933551077121e-05
4.74636740962367e-05
4.41317619660768e-07
4.22033040801373e-05
3.80154819328949e-05
5.6168007865018e-05
6.55037212007168e-05
3.48491334247264e-05
2.92763538993182e-05
2.32960271914234e-05
8.91354794960909e-05
6.53644759336412e-05
3.8967727712529e-05
5.81251802243024e-05
4.47684969752906e-05
3.24624785325798e-05
6.38125932223823e-05
3.15056892162206e-05
4.80020313850013e-06
5.75336141649617e-05
4.2135963806301e-05
4.46669824737664e-05
3.49264638369332e-05
1.53585895305443e-05
-8.29220252132305e-06
1.46909811282452e-05
1.33469565023224e-05
6.89995646731942e-05
2.60240642925282e-05
5.43996461734718e-05
1.09631195247399e-05
-6.95538595738659e-07
-4.50987056228387e-06
3.29671781903407e-05
2.48003447655098e-05
9.11901321101659e-05
-1.47295801037304e-07
4.35650805922015e-05
6.08640303572411e-05
3.95865250255794e-05
6.80853057089034e-05
-3.63073664163492e-06
3.33071182559103e-05
3.57223996740776e-05
4.24532544265704e-05
4.96090687999405e-05
2.47536124238318e-05
-4.97525446952264e-06
3.14920920307613e-05
6.75792455572846e-05
6.36344851509448e-05
3.76575809707482e-05
4.72567170576079e-05
2.28364761300605e-05
2.92433880070361e-05
3.30593444870478e-05
3.9775863756135e-05
3.62344569231068e-05
1.00455862851918e-05
-1.99977227031779e-05
3.7495229202022e-05
3.85306351902201e-05
4.72069084686551e-05
5.08421762349746e-05
5.97698772223093e-05
3.02152497261586e-05
4.22687914010885e-05
-7.64462147344544e-06
4.04330197686145e-05
4.68240241222619e-05
4.6151504648913e-05
6.1680299472155e-05
3.72614645358644e-05
3.23714099198972e-05
2.71481768496268e-05
4.78724071011099e-05
5.62436734267686e-05
3.52431850306602e-05
3.23794598061837e-05
2.97021037498813e-05
1.54379405998888e-05
4.46850274946824e-05
5.28383779674205e-05
2.09577499032429e-05
3.22409487958198e-05
2.71390711632788e-05
2.40392805571399e-05
3.61009763842936e-05
1.29807907261051e-05
4.88996378933545e-05
5.94360552390483e-05
2.42177902051845e-05
3.97018177198786e-05
4.00598527990689e-05
3.70935333991948e-05
3.47812327462365e-05
3.13528113589076e-05
3.56971143717727e-05
4.26440498339712e-05
1.40015125077504e-05
6.47390696500949e-05
2.44567128241787e-05
2.66516125968157e-05
2.69433748669423e-05
-8.32708121097552e-06
2.98885001809087e-05
3.06736403675905e-05
1.97531113604713e-05
1.47893162879158e-05
1.53499569436295e-05
-9.19580315198215e-07
4.83758628820911e-05
2.30614885748521e-05
5.51158218491087e-05
1.91290708403896e-05
7.39631960562482e-05
4.51735047866645e-05
4.75317429051673e-05
2.55409800906108e-05
5.70655247486574e-06
4.61443904212496e-05
8.5399958187345e-05
1.29186201456553e-05
5.40335122597655e-06
5.3317541570449e-05
3.74797754392325e-05
1.34162054263075e-05
1.47291309769236e-05
4.25431179113975e-05
2.56384789877603e-05
1.77385394917685e-05
3.43272413827507e-05
4.51105350194627e-06
3.64917131672057e-05
4.74042655731046e-05
3.77536015672222e-05
5.71620119397348e-05
2.53315719073912e-05
2.10558921739032e-05
5.00781384160227e-05
2.15044758164627e-05
5.38491821899718e-05
5.82118894384789e-05
5.45524169087915e-05
2.32185198697836e-05
3.65389508572328e-05
6.79205625034288e-05
4.10617840699357e-05
3.79029891707984e-05
-6.95859728432107e-06
5.88008655752111e-05
2.46793300139093e-05
3.70193593850135e-05
4.24644297717253e-05
3.94541937747291e-05
4.617152273565e-05
5.67820070829614e-05
3.83638598593856e-05
4.74704077257996e-05
9.24216491316419e-06
9.32090894492654e-07
1.27743036913583e-05
2.21359112175603e-05
1.56359376198388e-05
4.58770085384046e-05
4.79871649056284e-05
1.22713922131998e-05
5.10891878609035e-05
4.21802781607607e-05
1.59147760020171e-05
3.57972996312422e-05
8.73821327535597e-05
3.48039021252301e-05
4.4810679079912e-05
4.02471359275522e-05
7.91895234535506e-06
5.07438894448195e-05
9.74745840887516e-06
