# Supplementary material for: Research on computational propagation and identification of mine microseismic signals based on deep learning
Source: PLoS One. 2025 Oct 22;20(10):e0334641. doi: 10.1371/journal.pone.0334641 (PMC12543183; doi:10.1371/journal.pone.0334641)
Supplement: S4 Data — (ZIP) [file pone.0334641.s004.zip › 000100700001389.xlsx_0.txt_24.txt.txt]

4.45572713042863e-05
7.49664806714751e-05
-4.51343940757801e-06
6.40848017938624e-05
5.06525619539905e-05
5.26343261914659e-05
6.36722006456568e-05
3.57733059373486e-05
3.45888660705966e-05
5.50454100015591e-05
7.59475370224338e-06
1.65682386570058e-05
5.70771228230717e-05
5.7361060134163e-05
2.13230429399335e-05
3.62557283070998e-05
4.92020748618849e-05
2.58883903779133e-05
3.71477941266293e-05
7.64967009885871e-06
1.34850490413481e-05
5.77456913739599e-05
4.58740423768781e-05
3.39162025622556e-05
7.11562483481276e-05
3.85444128256526e-05
4.82563404761189e-05
4.78961275439317e-05
7.4053458585416e-05
4.94126029356481e-06
3.2741832995659e-05
6.44747598397199e-05
3.91862915697831e-05
-4.80838967139446e-06
5.89274316517234e-05
4.51938346948648e-05
3.94959040487221e-05
3.67454138055315e-05
2.26069340144104e-05
2.27412380482801e-05
4.88980384008832e-05
4.99671235008607e-05
3.32858017530994e-05
2.07654336167396e-05
2.02311125415426e-05
9.26645330406035e-06
6.13190143812958e-05
4.54805697055452e-05
-1.91082430674034e-07
1.92983874611608e-05
3.17036185755714e-05
4.58360352947901e-05
4.83528992733299e-05
1.46341342742751e-05
7.20619260862797e-06
6.30761828223076e-05
1.89915165270071e-05
4.88963288805476e-05
2.49552096550519e-05
6.03261907020532e-05
3.3568905302881e-05
5.3802595919534e-05
2.5419795305635e-05
2.57736515841989e-05
3.15911321056021e-05
5.1062476382922e-05
3.34460238169181e-05
5.24346488964779e-05
3.03541100589161e-05
5.56261765871549e-05
4.6305530916527e-05
2.03760803987986e-05
1.88607538995426e-05
8.72493640778289e-05
1.83821836209409e-05
4.25161779088139e-05
5.29976537537817e-05
4.73146088459296e-05
2.91700913168246e-05
2.35773233249216e-05
5.81463909720222e-08
4.75467243625556e-05
7.57497691319368e-06
6.3921768704401e-05
2.21992662499601e-05
4.21562495388905e-05
2.82335770407398e-05
4.83732241726469e-05
5.28795861373094e-05
-3.58078762165403e-06
3.12187611292286e-05
6.05086145411354e-05
4.72467367874688e-05
3.20507450606699e-05
4.25901152592771e-05
4.9451704777613e-05
-2.27260363329149e-06
2.60895115209972e-05
4.50228597506191e-05
1.91412620394584e-05
2.85058499179374e-05
5.01155197724496e-05
8.14912978154612e-05
2.10840932137791e-05
5.46622733023628e-05
4.85364497493836e-05
6.64436391561438e-05
7.46240980457572e-06
3.5004160931591e-05
7.506594419539e-05
3.85419906762822e-05
7.1206833662112e-05
3.57197786613423e-05
2.02165692853497e-05
5.33125118770606e-05
6.12413012689636e-06
2.00133331577142e-05
5.12077003597925e-05
6.14709497123985e-05
-2.82949621474648e-05
1.04070253864594e-05
3.9423996759782e-05
3.40544547057069e-05
-3.33170925415975e-06
-3.46445413939725e-05
-3.73015379315392e-05
6.30157941710631e-05
1.37461210194221e-05
3.53653014381952e-05
1.01996975847992e-05
2.45588510936906e-05
5.15039296974368e-05
3.4351109834938e-05
-1.35418942120264e-07
3.79281762081107e-05
2.92877672789599e-05
-2.64987972140143e-05
-1.47644621362818e-06
5.33475269637516e-05
1.74161306357447e-06
2.44511182288525e-05
6.20400550322257e-05
3.23275885206629e-05
6.66560154473956e-05
3.60880611717894e-05
2.04898877177948e-05
2.181664888626e-05
3.11459367606314e-05
1.46057257202199e-05
6.17443804945121e-05
1.79419064180151e-05
3.99718785426563e-05
6.59886152865381e-05
4.73163779467582e-05
5.17185917448829e-05
3.94560371786957e-05
6.22699963777057e-05
3.6159712500011e-05
2.00552008379622e-05
3.08037558483378e-05
1.00645572383449e-06
2.98249107108011e-05
5.98533139699821e-05
4.34432053943359e-05
1.45608500513778e-05
1.69809375697166e-05
4.58338101414001e-05
1.63365057282463e-06
5.55419741156588e-05
3.74618105099166e-05
2.11990878919271e-05
4.01309196127892e-05
8.34875056192654e-05
4.50033751918732e-05
2.01221853412027e-05
-4.80209802347918e-06
3.77196314904416e-05
3.16970902483918e-05
2.83976922118867e-05
1.83326283689323e-05
3.01350849824789e-05
3.85656999731783e-05
2.2019184079452e-05
5.27494875385771e-05
2.30022393356543e-05
6.50296001051774e-05
4.33946768443631e-05
1.78000602258341e-05
5.26408708509617e-05
3.04295408634751e-05
7.5202053655915e-05
1.66682111524394e-05
8.21433033930702e-05
2.51097739102938e-05
3.10105253356019e-05
7.99484542186438e-05
3.70982461487024e-05
2.92643826781397e-05
2.70979344049312e-05
5.29579421935708e-05
4.81017320274881e-05
2.39094641500365e-05
2.00492707334251e-05
1.58731235951022e-05
2.67992538322667e-05
4.86835326275415e-05
2.68155502299119e-05
3.56295982386887e-05
6.63597640485338e-05
3.72195351341605e-05
1.55280920921016e-05
2.75702698527347e-05
4.04081756099066e-05
5.10318177237273e-05
6.63561766262096e-05
5.09401062938874e-05
2.70021608087846e-05
5.48764387741623e-05
4.4405518297117e-05
4.21116528464454e-05
4.43011929035292e-05
-8.19326562448142e-06
3.03896228763494e-05
-4.7405924710776e-06
3.75445634429796e-05
3.37358711587357e-05
5.30526455619935e-05
4.63696092277844e-05
6.97511629974126e-05
1.97817673799196e-05
1.78660649015986e-05
3.90591463675246e-05
5.10315482697316e-06
4.12680419037225e-05
1.48945386504608e-05
3.47773744137114e-05
6.41311537461854e-05
4.493291623916e-05
2.65567584470361e-05
3.08435465664233e-05
6.49647735027805e-05
3.50674030493206e-05
4.63727327402253e-05
6.30979458962824e-05
3.54943937179349e-05
6.82856320096994e-05
4.51473158812386e-05
4.49498951384461e-05
3.08925846958902e-05
4.97774456556812e-05
3.81627443148134e-05
7.24887713615271e-07
3.14273594875102e-05
3.57099363409406e-05
1.63348534957344e-05
2.332713187938e-05
2.71801560648968e-05
4.59323054789292e-05
6.08865605016228e-05
4.89772820170264e-05
4.79930340068895e-05
4.75307548762936e-05
4.79596843421675e-05
2.3063863913595e-05
1.58753253480108e-05
5.33352988222305e-05
5.17954746487422e-05
1.75667132687725e-05
5.61034807531644e-05
6.76184211649839e-05
-7.85101687438922e-06
5.03771673326986e-05
4.05990642405016e-05
1.2701480862293e-05
5.5784553027902e-05
3.2353470850468e-05
4.10125479620936e-05
1.26253360825441e-05
-1.96721560691488e-05
2.5576997308444e-05
2.94865319755601e-05
5.29141461114603e-05
2.11037171092257e-05
-7.50436490201186e-07
5.71202060880592e-05
3.9706850105355e-05
6.02330555591074e-05
2.27495177662343e-05
4.37718287958033e-05
1.45914316879304e-05
2.2799433991319e-05
3.40508697963248e-05
3.44440768368917e-05
4.03958547111719e-05
2.84582848354351e-05
-5.89618687226712e-07
1.23912289504014e-05
2.35980137143511e-05
6.01055915435246e-05
3.3431202133409e-05
2.01046957624702e-05
6.1143930479018e-06
-2.07409889116341e-08
-1.37502555575514e-05
3.75278814654887e-05
6.01260232216116e-06
-6.76158387109285e-06
4.29751640975874e-05
3.46204385524238e-05
2.61532446802066e-05
6.72829017622573e-05
4.03876783683406e-05
5.74428283948493e-05
4.78781482876618e-05
2.10794346144585e-05
2.09123840872703e-05
5.98350851510001e-06
5.02657288677624e-05
2.90365370770876e-05
3.04213126373948e-05
4.07850383912897e-05
5.20815523908297e-05
1.53899558408063e-05
4.44122469207056e-05
1.57565189771952e-05
3.88906615224489e-05
4.28322214235263e-05
4.81802948085528e-05
2.58979289442971e-05
4.04097077856099e-05
1.84759899488718e-05
3.54245386853812e-05
5.9451237732609e-05
2.67791105653045e-05
3.65303417108347e-05
8.11946332958967e-05
2.14797837448497e-05
4.92794957149714e-05
3.8313657683363e-05
2.07482466759254e-05
2.74565221886048e-05
4.3404390866247e-05
3.46613590273156e-05
5.88218643269948e-05
2.99252511677304e-05
4.10556312514056e-05
3.10934950834586e-05
3.13227586428859e-05
3.6152916558605e-05
2.79462956226237e-05
3.86473641158386e-05
7.5691248208097e-06
4.74696457851196e-05
4.70686862311862e-05
3.17367346164874e-05
4.93065354373556e-05
1.35853327336291e-05
1.46641384986136e-05
4.70886158029157e-05
1.08482511027502e-05
3.99783001501376e-05
6.9259187832248e-05
2.34963008522317e-05
1.2186506792707e-05
-1.57482001781516e-06
2.74848231734342e-05
2.34386339176916e-05
4.55124724036897e-05
-4.31470803311055e-06
3.4477685495302e-05
1.70567710695278e-05
3.64738671331488e-05
4.96028916378039e-05
6.19172797812279e-06
3.12154330600648e-05
3.59201440368245e-05
2.94652253993754e-05
4.28464725947945e-05
6.98048257224926e-06
2.64901288337197e-05
5.61461574707939e-05
4.41081541670808e-05
5.32233100475099e-05
8.79657621351943e-05
2.6193213409932e-05
2.18299567455956e-05
2.08772435705889e-05
5.07343965030574e-05
2.14157448767044e-05
5.35373824087458e-05
1.42988035178001e-05
6.50286563957575e-05
4.97701836631982e-05
2.49247775349873e-05
3.63622571998957e-05
2.66135700867856e-05
3.8378508536457e-05
1.32803103967382e-05
2.94623127900633e-05
2.00913665113896e-05
7.06036279298147e-05
2.5579740258766e-05
3.24546367649314e-05
-1.08743541291951e-05
2.63445238996343e-05
5.53542876935633e-05
3.36445886557311e-05
2.62673408025912e-05
1.89438015676005e-05
-8.16851727233648e-06
1.89180761827706e-05
4.6086425986416e-05
7.3910632038782e-05
4.04221949028414e-05
4.39747833391632e-05
2.07664276372387e-05
-6.31056656659536e-06
4.67199178562088e-05
5.36725432150675e-05
3.01885297790527e-05
1.08419389821154e-05
4.13500245889736e-05
4.15463397858448e-05
2.43666618414945e-05
2.71371928659287e-05
4.70395522649947e-06
5.19563982854423e-06
7.05621001302828e-05
8.33287644235719e-06
4.63715697917383e-05
5.28788251575838e-05
2.44713223238365e-05
-1.33756820510833e-05
4.40833814406947e-05
4.99175497328086e-05
2.92638262198293e-05
5.40976235138593e-05
4.67155415193409e-05
4.6281515202361e-05
4.00985959077295e-05
2.5588423240583e-05
1.25229669480833e-05
3.34357117117646e-05
7.296697620596e-06
6.6641741408818e-05
4.04752867031314e-05
5.66741183751159e-05
1.33468795204907e-05
2.82448964366565e-05
3.68398474042646e-05
3.12069205267129e-05
3.10347806203026e-05
9.30272688558765e-06
6.6673629728917e-05
4.53468189933242e-05
-6.20451098650485e-06
7.99081305813231e-06
2.9348463772607e-05
4.32032918942678e-05
2.02797131840173e-05
3.2906939054437e-05
1.79227652559037e-05
3.48392631547754e-05
-6.21851979478112e-06
5.67526325800299e-05
2.22540773426675e-05
5.21832373867971e-05
7.47074054017008e-06
1.25008539651042e-05
-2.88457596384311e-06
1.43135466251562e-05
5.1973881056479e-05
1.62007000635476e-05
1.15212399673832e-05
5.02955904198983e-05
3.97941672804204e-05
3.88792057159302e-05
4.83428124752692e-05
4.66390140478941e-05
1.50075655578083e-05
3.85163915427197e-05
6.03694173523816e-05
1.56382496426132e-05
1.392664177432e-05
2.09221367090817e-05
6.20392988006319e-05
5.22195360850737e-05
8.10332226253993e-05
4.59919117875175e-05
4.88998638875291e-05
4.2953077230307e-05
1.54039252162942e-05
3.94512468170313e-05
1.93601042091835e-05
3.47554549077757e-05
0.000104831598979475
4.28237718230175e-05
3.66333964712471e-05
3.66842994609216e-05
1.42301259837944e-06
3.00541615322815e-05
3.27280842866461e-05
4.17183753240209e-06
1.56097211613324e-06
3.0592598668271e-05
7.51448320242413e-06
1.58052999412519e-06
5.20710428605647e-06
5.32122999761436e-05
4.32278416507266e-05
2.73613899931487e-05
-1.38707793094968e-05
3.88517537844685e-05
5.9702903469676e-05
2.84580668094096e-05
4.20760339076613e-05
1.73945614424639e-05
2.06247981560748e-05
1.67942219047286e-05
1.04829101633456e-05
5.87647465584484e-05
2.08987129737957e-05
2.07324730411181e-06
2.30719167218338e-05
6.02329542058736e-05
4.86528572126379e-05
5.84087244005692e-05
1.99752887703413e-05
3.68599815317181e-05
3.60064254110673e-05
3.46192984889791e-05
5.20142397495794e-05
7.14609060658103e-05
4.99648550550911e-05
3.25691689651379e-05
1.36329346948218e-05
1.91905560058661e-05
3.51095503949805e-05
3.74717263482221e-05
5.22159295050723e-05
3.08250390690131e-05
4.72441852132536e-05
6.0270137097943e-05
4.21961988386934e-06
6.21511800254697e-05
5.65072651609572e-06
4.17767902564564e-05
5.0126424270334e-05
-1.65270153243365e-06
3.84601616879792e-05
5.05222344201392e-05
3.40269633345547e-05
2.68038538102456e-05
5.14863045946299e-05
5.29476985735685e-05
3.59547253298414e-05
2.76019960545436e-05
5.632117996217e-06
5.69597634983917e-05
9.99489110059696e-06
2.53974930759841e-05
4.59005932618235e-05
6.06770568411791e-05
1.88391480027014e-05
7.07349380852026e-05
3.74668622881987e-05
7.05843960742888e-05
1.99756249453385e-05
3.85002755499493e-05
3.80479838949534e-05
1.40937923575029e-05
2.26105215620255e-05
-4.13385219044272e-06
4.67021153426183e-05
4.71961594437126e-05
1.12575450373679e-05
4.89815670045066e-05
2.58563431116267e-05
1.33001360140401e-05
7.41549126747766e-05
4.79455144147736e-05
1.12019840886109e-05
2.15883449871992e-05
9.24019086933127e-05
6.35264863849972e-05
4.25043526355885e-05
2.67677466162329e-05
-2.50271398264485e-05
3.76405923933169e-05
5.48810615454936e-05
3.82939397777867e-05
2.80811949397871e-05
6.09155999112254e-05
2.46614972747634e-05
6.9471291990009e-06
5.75736835560867e-05
4.52635182946136e-05
4.85084069690617e-05
4.61074339058327e-05
2.94048899443236e-05
1.95131355587958e-05
7.32925188757757e-06
5.67441969232996e-05
1.38464135246317e-05
4.32972920317282e-05
4.42888986131046e-05
1.63022768992937e-05
5.5334841479128e-06
4.98847663565846e-05
4.23986537712561e-05
3.50228199961034e-05
5.22387676048859e-05
4.81268325678555e-05
1.24558540303939e-05
4.03158563679838e-05
1.96445400528736e-05
2.69272066385107e-05
3.41128655297797e-05
9.48684911985161e-06
7.55945245624884e-06
2.98513262332084e-05
3.37606931452665e-05
9.96833667375519e-06
7.63509596895683e-05
-3.1777055077436e-06
-3.50759506500326e-06
3.16994845468275e-05
3.83259847485687e-05
6.61427855439677e-05
4.9701448368643e-05
4.90331467534392e-05
1.91699366373533e-05
1.35412236530559e-05
4.55978484980299e-05
3.82773719099863e-05
1.19260518686769e-05
3.38211184766601e-05
1.17241245554878e-05
2.12451289297223e-05
6.99300088563645e-05
4.65498926914907e-05
2.44301565850889e-05
1.83470165569607e-05
3.63261878000945e-05
1.22548618240151e-05
3.7823093864019e-06
1.92834689914398e-05
2.64338311976503e-05
2.05506944716374e-06
1.14149707915342e-05
2.93775580200171e-05
2.22506667225233e-05
5.75098321130421e-06
7.96750006389056e-06
3.01859324066645e-05
3.45008340657568e-05
5.08895820471101e-05
6.89112076979969e-05
5.67133248538506e-05
5.65083820142611e-05
5.86408555457844e-05
1.39668704063635e-05
4.74690686790459e-06
4.13461161594398e-05
3.30957763540235e-05
1.97504681756546e-05
4.38398048230252e-05
4.64054748175492e-05
1.05157480717104e-05
2.51915747655551e-05
5.82613667920147e-05
5.52934235678341e-05
3.13378324827062e-05
2.49466823794852e-05
5.93350109589817e-05
2.88742501081841e-05
7.32187102645117e-05
2.93763009760382e-05
6.16212012636979e-05
2.88693240105018e-05
3.9025369468259e-05
1.9574563170264e-05
3.77880799126941e-05
3.4328347417927e-05
3.11396312730507e-05
3.43803479864724e-05
3.01934455869457e-05
2.92433207161531e-05
2.95357419313154e-05
2.43055173934611e-05
1.35766704230321e-05
5.09086714518035e-06
2.24807449498013e-05
8.56043204553264e-06
3.18368019481492e-05
1.69539707223462e-05
1.39360983241682e-05
3.76375309485406e-05
4.99508147998728e-05
4.0683507019875e-05
2.64601987936244e-05
2.90972564825954e-05
1.39733884901197e-05
2.89527363301434e-05
1.47577572650944e-05
1.90206332668726e-05
7.50862998365363e-05
2.84016580558003e-05
2.26613290586558e-05
3.63653948171043e-05
1.59001387167138e-05
1.84250953571704e-05
6.83187373814466e-05
6.34558776880251e-05
2.91944248844535e-05
3.41791182842463e-05
4.49623365989884e-05
6.74081783153624e-05
4.24577271328078e-05
4.24424671742011e-05
2.38920576377401e-05
4.68014402913052e-05
5.06706081910957e-05
5.4238377735591e-05
3.15929878881436e-05
3.36916890080986e-05
7.12808663573885e-05
3.36515134573801e-05
1.62420725943083e-05
6.87945283548258e-06
2.66557923998995e-05
6.37158978136803e-05
7.69619438729804e-05
3.3060655028144e-05
7.70984281802294e-05
3.64530679752199e-05
5.4059364683193e-05
2.42166219473278e-05
3.30186571179325e-05
5.45170202156666e-05
3.47905684146831e-05
2.467244582276e-05
6.23346690813799e-05
4.78461949920015e-05
5.08086689222738e-05
2.85413674542046e-05
4.81105723928965e-05
4.56895367678314e-05
1.36641005043931e-05
2.42968682292702e-05
9.74405504625113e-06
2.72998815942484e-05
3.18828166124409e-05
3.8456060302657e-05
2.72025287426037e-05
6.71429771676505e-06
4.16292004630798e-05
3.22790036189997e-05
1.43703318345425e-05
6.84248786787945e-05
3.8806519237848e-05
3.35875787231862e-05
1.89614937096209e-05
1.35403716419405e-05
2.61471117710786e-05
2.45805631860892e-05
3.54524969585417e-05
2.19583975570227e-05
6.05503934129855e-05
2.72884077114972e-05
6.77947153595967e-05
2.47215274621744e-05
1.48638961204458e-05
2.71294998359738e-05
4.59608000709956e-05
5.71778028888535e-05
4.20325046596728e-05
5.25767714447191e-05
5.33544401626481e-05
2.62037818682743e-05
2.95398920531371e-05
3.00948480153264e-05
1.07221617633857e-05
1.16597376261188e-05
6.00559639790281e-05
1.13654451645633e-05
4.33094184369361e-05
2.59583810653083e-05
1.93265082905668e-05
1.07699147992031e-05
5.20242600190299e-05
2.22247893603758e-05
3.39141021225978e-05
1.72495974480252e-05
-4.03476602773623e-06
-3.80225020956662e-06
5.56107617093787e-05
2.99472578844661e-05
3.21422787999628e-05
4.57485601867345e-05
-1.79232627545795e-05
2.92449811795104e-05
2.5426621488466e-05
2.75086819474807e-05
4.67759511448711e-06
2.85947390702547e-05
1.90415540926106e-05
4.41244659847756e-05
4.36594004469673e-05
3.49460666559675e-05
6.6491003690342e-05
4.08305118765046e-05
2.03782395163631e-05
4.10829361289187e-05
5.20470222048369e-05
4.49413774551812e-05
4.71796614303681e-05
3.16778600429441e-05
4.18392755809852e-05
1.38353494655549e-05
3.5248622744987e-05
3.06283235492736e-05
3.34751841659442e-05
4.13220336937373e-05
4.72297949112879e-05
3.20829740019867e-05
4.35317195081574e-05
3.45217325499646e-05
4.05101091607843e-05
7.96165992573123e-06
2.18084232109581e-05
-4.10811501569364e-06
5.08082070494176e-05
7.67249812314349e-05
4.06005691467975e-06
1.45571484297903e-05
1.16231701111612e-05
3.25830645774887e-05
8.10531918159901e-05
3.81813375399878e-05
3.79444580885814e-05
5.7664292020297e-05
3.22613145636782e-05
3.53804649302394e-05
3.77718207723651e-05
1.63403552825845e-05
4.38821724831252e-05
-8.2922428247573e-06
4.82550966645292e-05
-8.86891258553294e-06
3.93287315897091e-05
4.59551727445972e-05
3.27996824472341e-05
1.96482971604584e-05
3.18121599948599e-05
-2.64572866415646e-06
6.70752699024425e-05
4.26998801422294e-05
8.3429045643061e-05
9.75041456119201e-06
1.04430168717969e-05
6.92241317193232e-05
3.62785885068746e-05
3.84562791309188e-05
5.82205104776445e-06
1.56365547395122e-05
2.63466785592925e-05
5.60034007033019e-05
4.23261541739877e-05
3.9692329648734e-05
4.45450088496614e-05
1.29486571272781e-05
2.5958303273717e-06
3.12890198532717e-05
2.3696436719527e-05
2.10768762081052e-05
3.27771460338743e-05
4.28059915058296e-05
1.96099448360354e-05
1.47192219919346e-05
2.58488892182463e-05
4.18109665814739e-05
1.33115395963801e-07
4.42377640594216e-05
1.01305374070957e-05
4.12876734048448e-05
4.84951332784147e-05
5.01148653585798e-05
4.02245869678118e-06
1.18685951995276e-05
1.50063556445017e-05
3.4275626207535e-05
5.41216044298914e-06
4.80953984572532e-05
-1.59134862288685e-06
3.30989007644323e-05
4.16744293505141e-05
6.50023805375561e-05
3.10868856065511e-05
6.07974715509443e-05
5.0530744878546e-05
5.37710365173127e-05
3.11716172351229e-05
3.40380768043798e-05
4.97709140458076e-05
2.79762593253143e-05
1.35418820934232e-05
2.61176602623717e-05
1.85388159225317e-05
3.14851261338507e-05
1.41799840323989e-05
6.04235239264529e-05
4.36753011949347e-05
4.27826895408324e-05
4.95132737743091e-05
3.35550785195014e-05
3.8566369646154e-05
2.37249733352954e-05
1.86639727868039e-05
3.6203751023524e-05
4.85708360068283e-05
1.89905159584082e-05
4.86526935418157e-05
2.18444546952484e-05
3.78398492540274e-05
3.93718290538882e-05
3.68928733428337e-05
4.42133145615048e-05
1.43742066592519e-05
3.13087103959896e-05
3.61931405028846e-06
3.6360172602561e-05
6.23739164099609e-05
2.81416774090557e-05
3.32746259408578e-05
-2.55965220641332e-05
2.08123226768702e-05
4.12751075129591e-05
8.40498265519882e-06
4.83598155887572e-05
2.33739070775082e-05
1.09415217527169e-05
4.72632716010394e-05
4.70202648519277e-05
4.11661581775654e-05
1.1068939123202e-06
6.54911146241581e-06
4.88230838730657e-05
6.35500960482634e-05
4.2576782911806e-05
4.23597881359531e-05
4.41682710375036e-05
5.34136993047294e-05
3.57219250041232e-05
-5.89663747512401e-07
2.95145826757928e-05
8.21819709669861e-05
1.76503807818752e-05
2.38691937987418e-05
1.8979277737343e-05
4.9525841057836e-05
5.81847241587536e-06
4.38566589328082e-05
6.25179004623117e-05
4.53090287719616e-05
3.85725813964942e-05
4.78022675512042e-05
4.09556541067072e-05
3.62303737539131e-05
2.52979830343974e-05
1.48101893072753e-05
7.25429220720523e-05
8.4336512985773e-06
4.02810440227442e-05
1.87001613263009e-05
3.35661985245367e-05
3.58788025403263e-05
2.40825966268822e-05
8.77376214796178e-06
4.40659678100071e-05
4.45790105902927e-05
1.86368219589392e-05
2.85946350644497e-05
8.68363256645957e-05
6.21973297606672e-05
5.49379704039923e-05
3.70099183839758e-05
4.49631131935597e-05
3.1517849897792e-05
5.41557533980807e-05
4.98908590725884e-05
3.96209440268179e-05
4.4542390153102e-05
3.63054296118563e-05
4.72688588709061e-05
2.46780023847152e-05
3.04178450270762e-05
1.43141562863551e-05
2.2277202378906e-05
6.23094847570093e-05
3.06261697975538e-05
4.27802840938886e-05
4.16536119619362e-05
1.76187899855691e-05
2.98841046036821e-05
4.45383167296394e-05
3.02475055114971e-05
4.33064695302291e-06
2.15969977990126e-05
1.88837005332177e-05
4.90303514860716e-05
3.1582814657832e-05
3.18120663564015e-05
6.21276537261589e-06
2.8246123271178e-05
4.68904029835735e-05
2.26556770720454e-05
3.06534676111277e-05
2.09044833745892e-05
3.74756088567977e-05
2.86873252289399e-05
3.87324350448249e-05
2.07706500455317e-05
7.02514692523275e-05
7.79759424462465e-05
6.80463003585311e-05
3.85624206628152e-05
5.9377332503212e-05
4.67374236314695e-05
6.6002706110385e-05
4.26023299260346e-05
3.92749535597382e-05
5.6515823386735e-05
3.72829499304133e-05
3.84300758278897e-05
2.94206140373699e-05
4.37312630420227e-05
4.18710012778329e-05
4.22371282008868e-05
1.8170533862248e-05
6.30057941878346e-05
2.92191645778711e-05
1.17993989592027e-05
3.17977046820104e-05
2.41354428781542e-05
9.74846691373571e-06
2.84335794285385e-05
5.95650912381998e-05
4.86872213465642e-05
5.99590746435621e-05
3.86903156257788e-05
1.89134262724951e-05
5.75756717518759e-06
3.78690990362902e-05
7.09825717041216e-05
4.46507932425133e-05
-1.45698268534773e-06
4.64346536234697e-05
4.35693103253915e-05
2.05436503736653e-05
3.73227519409796e-05
6.56068378315165e-05
4.28069973409571e-05
6.64485425768639e-05
9.88773924640539e-06
2.80134315672511e-05
5.13852761676637e-05
6.9610255256706e-05
5.97742824026469e-05
2.17996176661601e-05
4.69800516315862e-05
3.10278525130489e-05
5.09351327933808e-05
6.67472774146231e-05
8.74817929779492e-05
2.5369029309189e-05
6.07424210717029e-05
3.42965944547173e-05
2.14891791804738e-05
1.24617237250087e-05
4.28518075612076e-05
5.29871644589495e-05
4.64463371091461e-05
3.28560905947347e-05
3.82392930175939e-05
4.59154617105824e-05
3.859646662078e-05
1.87137473824864e-05
3.58601096744938e-05
1.13536488885248e-05
-2.17160810188276e-06
4.99983506185118e-05
4.87131644734613e-05
2.59301182121015e-05
2.20968296679189e-05
8.7702301290911e-06
2.04669640533403e-05
2.26510232407494e-05
4.16121048117127e-05
4.82312120998633e-05
6.04089423358386e-06
3.18214925951805e-05
1.04906932268492e-05
-6.38319682471594e-06
2.93221674668079e-05
3.29702140518501e-05
2.20461600913175e-05
4.76714612194398e-05
1.55536084517473e-05
6.53273546920527e-06
4.27318650686384e-05
6.53456918748548e-05
5.79298128369608e-05
4.45485788096614e-05
3.10165838321565e-05
5.31326865820358e-05
3.25543927310138e-06
2.07098723243708e-05
6.50923385585572e-05
5.93678854069184e-05
4.89248066725395e-05
3.61946095837505e-05
6.96075306776433e-06
2.50793501429296e-05
-2.10020091520651e-06
4.20518114078357e-05
2.73367401345944e-05
5.09734748385451e-05
3.99931597946252e-05
2.01235640205751e-05
5.57344528828581e-05
4.18169848476122e-05
1.10982875533528e-05
4.53976912319672e-05
1.08956648279115e-05
1.42174810686326e-05
3.01140098928651e-05
5.14003948074459e-05
3.96650029638108e-05
4.83162353185087e-05
2.67604908922005e-05
8.18779701411422e-05
4.6226081576253e-05
8.13144864706483e-05
2.96189951263967e-05
8.09481262105851e-05
4.60681810745766e-05
3.47064446993499e-05
4.03424065452127e-05
5.11065120899378e-05
3.46589694090959e-05
2.02388242871146e-05
2.92125029797779e-05
4.87195481705143e-05
3.94264756197851e-05
3.29731357820948e-05
3.70657071843341e-05
3.53566587449553e-05
1.98740059007239e-05
4.0314993494448e-05
2.43853655587625e-05
8.76773741211084e-06
6.2011586339742e-05
4.32783988301862e-05
1.60482672392568e-05
4.55215648691284e-05
2.30504976089783e-05
1.32098951030232e-05
3.17633231061307e-05
4.98972854507202e-05
3.40318916842869e-05
3.39269472280939e-05
5.07933018627895e-05
4.24624585264881e-05
5.23403776296462e-05
5.04856568609678e-05
3.49306409417294e-05
5.33971694211593e-05
7.00172427506033e-07
1.79967698281939e-05
5.21344706097291e-05
4.71073377554397e-05
1.83768402992644e-05
2.847102596707e-05
2.00311142655153e-05
1.6242777284518e-05
3.77713649996698e-05
4.23649326887009e-05
1.76531104492628e-05
1.7451843647001e-05
2.84427575293581e-05
4.90625640869713e-05
4.28623029306841e-05
3.53511539673429e-05
7.37578073292717e-06
2.07025282896619e-05
3.84013053465381e-05
5.4636317525023e-05
4.64257467728287e-05
6.23087106209809e-05
1.00879233275279e-05
3.68702440776236e-05
6.15313432741436e-05
5.93423298015617e-05
3.35238288364662e-05
4.06263123696689e-05
3.83452986362839e-05
4.477367897302e-05
1.44168965140866e-05
4.76975213981248e-05
2.73841545346916e-05
3.02370685686617e-05
1.94888779928721e-05
5.11294451413382e-05
2.89545421483286e-05
5.32679739667138e-05
3.23377344624584e-05
1.90869842309301e-05
3.16639389396755e-05
7.40805702067983e-06
4.29174136580881e-05
3.20410277027576e-05
8.10452691946256e-05
7.81817365503519e-05
-2.33659627756727e-05
2.3732388206865e-05
3.81205838590558e-05
5.36325993970946e-05
2.37896656677343e-05
4.29271581850814e-05
5.84629462873743e-05
4.06971283182466e-05
7.75238738467064e-05
4.05089385629293e-05
2.14357927829635e-05
4.52129750305158e-05
3.11182483193694e-05
4.67410912417039e-05
2.86790596252989e-05
3.18844201643919e-05
4.90140118178368e-05
1.80795271642437e-05
2.33569513489637e-05
3.59848038447472e-05
5.17455322577755e-05
2.39011563031488e-05
5.9758196917052e-05
4.84757325406547e-05
6.85110615409149e-06
1.70132220040675e-05
1.16335924523574e-05
4.30938108865769e-05
1.17723957707125e-05
4.15723732231349e-05
2.142018246469e-05
3.41165822815451e-05
8.32202552565324e-06
-1.95707078940688e-06
4.95988001552581e-05
1.83437657397313e-05
1.19094531725652e-05
1.22755238498066e-05
4.09176596734251e-06
3.73333694798355e-05
3.48193008703236e-05
6.43390610816385e-05
1.73083473279495e-05
1.98037775005031e-05
5.00866789179042e-05
4.08506270717862e-05
8.64986448759046e-06
5.26931979604398e-05
5.55122730392536e-05
3.75940110050755e-05
1.16461634443178e-05
5.08227468002691e-05
3.11324670150159e-05
4.31655211712558e-05
2.97490809164077e-05
1.10601467359493e-05
1.6144619223038e-05
2.17187327116738e-05
9.09442762752983e-06
5.84040641533506e-05
4.28673403363332e-05
2.42523607661206e-05
5.26429946795917e-05
4.08962925987437e-05
-3.01252792772086e-05
2.23685833729104e-05
4.96354908846013e-05
1.58356648285763e-05
3.94547127939125e-05
7.88080374732176e-07
2.32944623429824e-05
5.07354088107774e-05
1.40940561749154e-05
5.02536001568516e-05
1.81900410145874e-05
1.56005982001353e-05
2.39419680034769e-05
5.8846912139448e-05
3.43897071285533e-06
3.69062331512464e-05
3.81251529057247e-05
2.83762034471555e-05
6.95905666241568e-05
1.18024602726387e-05
2.94051954712352e-05
4.13464667508207e-05
3.55028474098829e-05
5.18482545674281e-05
2.14006198379135e-05
5.96223314873364e-05
6.96537096539171e-05
4.82614588690796e-05
3.87056401174285e-05
3.77934927200374e-05
4.81985270880575e-05
5.99615620339338e-05
5.24925597726972e-05
4.37432749648316e-05
6.3922694133635e-05
3.27012640877606e-05
5.76829421589044e-05
3.14376466115858e-05
4.39731095599767e-05
-1.02336845857347e-05
-2.05741805148662e-05
2.69959309623624e-05
5.8704640054061e-05
1.71989411765933e-05
1.22363730135789e-05
3.25746150052852e-05
2.86365324724031e-05
-7.87205692463226e-06
2.30058929198949e-05
3.72617099729698e-05
1.03851306055484e-05
6.46297747676604e-05
2.50886854428845e-05
8.8766402096734e-05
4.90787037051828e-05
5.37570292871961e-05
3.90226206402184e-05
3.18520159834422e-05
2.9077776642011e-05
2.56218898713693e-05
1.7315647237266e-05
4.69157281821782e-05
4.78567093898109e-05
1.08194415527345e-05
2.31488334230759e-05
2.88867896213673e-05
6.43013502065169e-05
4.59283558119552e-05
4.33209879391432e-05
3.57313768812882e-06
2.63996143534542e-06
5.60267752162839e-05
4.53128678644981e-05
1.80227225879502e-05
6.49153322999618e-05
6.2685734540729e-05
5.71699596617068e-05
3.51908397134325e-05
6.73086639075732e-06
3.64176569611067e-05
2.35325634972348e-05
5.92489745259311e-06
5.09232896234679e-05
1.5011446709881e-05
5.14785356678955e-05
2.36556937224579e-05
2.82557044903888e-05
4.37010037360235e-05
3.9080743132722e-05
2.28282133367747e-05
6.80556512247044e-05
1.20550801820214e-05
6.10096826749198e-05
2.45170747025187e-05
7.15829925292938e-06
1.32352222955414e-05
-1.06407439255181e-05
3.50644934745277e-05
5.31422022117387e-05
3.77486905638998e-05
2.28710768320255e-05
5.27710820337869e-06
7.36924011640498e-07
3.07993927703091e-05
5.9171965242459e-05
9.61508215910707e-07
4.68491577046006e-05
3.7715859701136e-05
1.86965868745362e-05
1.37308949282895e-05
2.45407191319554e-05
4.3402759275666e-05
3.88608229533879e-05
4.60387311186018e-05
4.05430216847155e-05
3.83953556443371e-05
2.51421657674968e-05
3.49013864549551e-05
5.87132060972391e-06
5.59140688613812e-05
6.99733961091097e-05
4.76526089243314e-05
7.29261349564884e-05
3.21126914652883e-05
2.89820683151861e-05
7.67470329304074e-06
3.50585719426572e-05
2.19700449972399e-05
2.96759856034015e-05
3.42470391127199e-05
2.80644207932116e-06
1.46629099920218e-05
5.13637020193748e-05
6.52043503693013e-05
4.04809854881716e-05
6.62892580131679e-06
5.21150620956637e-05
1.85418528284236e-05
2.81562494655364e-05
4.78833986053615e-06
3.74882369862118e-05
3.20993702125796e-05
8.06521690298503e-05
1.39441816975789e-05
2.53959179091793e-05
7.72198166980712e-05
4.40973983351052e-05
1.2155989150531e-05
8.21528803204093e-06
4.56357321364032e-05
3.56589123562633e-05
5.08747553537633e-05
1.13751911230768e-06
2.19305542162372e-05
1.07756780874076e-05
3.44874559583877e-05
4.87226921077876e-05
6.40483655053992e-05
6.06805984054873e-05
2.91856916724393e-05
4.3180927952294e-05
4.68020042763534e-05
3.98740047092e-05
4.18196817553642e-05
-1.43944636644254e-05
1.45687642894824e-05
4.65880580443015e-05
2.94282854187801e-06
1.34618936154321e-07
-6.05946820302138e-06
1.20066341080679e-05
-3.13062428649863e-05
6.89854203323417e-05
-1.86223596214897e-05
4.62019173076835e-05
4.70097817798144e-05
6.46172192524792e-05
1.8145952997378e-05
5.16863718792135e-05
3.20771477568149e-05
1.88065303855608e-05
2.04535872675441e-05
1.14812440291056e-05
2.97239964795327e-05
6.43505197101282e-05
2.06249205859371e-05
2.74926735792244e-05
2.53439442740046e-05
3.89880963927654e-05
4.90919034748372e-05
5.28630428384852e-05
1.51087532466077e-05
2.05185438268826e-05
6.58086603330476e-05
-3.38646712382711e-07
7.15969183003063e-05
1.83178015485693e-05
2.82067125885655e-05
4.43548770929682e-05
3.53074987934992e-05
4.51863609212168e-05
3.32040355187225e-05
3.72918307407121e-05
3.06826604601087e-05
4.63651172068198e-05
2.49803035446527e-05
4.37044567420606e-05
4.64457596197785e-05
2.87777786870515e-05
4.57460925816149e-05
4.83537510518044e-05
4.80146937535293e-05
3.22990770411727e-06
1.55948500948494e-05
4.41335760359675e-06
3.79313873968205e-05
3.91922955235979e-05
5.2544652659277e-05
6.75084729376795e-05
1.32573977108081e-05
3.19367765130693e-05
2.89958618701461e-05
-1.45158854672263e-05
6.66647011108418e-05
2.59135235492388e-05
2.56651246755741e-05
-1.28885885623574e-06
1.94272147475218e-05
2.20936170080098e-05
2.56905389310659e-05
1.80279675254124e-05
5.19758751749891e-06
4.85099518257568e-05
4.70753767277507e-05
5.6217889192277e-05
7.77168310521829e-05
5.50174523785368e-05
4.81093798573779e-05
-2.46472222107286e-05
6.24162609326067e-05
3.73400074554309e-05
7.75753956579754e-05
3.32505940549575e-05
1.07635689246469e-05
4.64643798677205e-06
6.44105080802813e-05
2.5263658687278e-05
8.21188195104533e-05
4.39501947839176e-05
1.12636108791961e-05
2.70177492808723e-05
2.92111418676201e-05
7.29912341084608e-05
1.56964301774199e-05
1.77095462446455e-05
3.01318532705936e-05
4.61211958792751e-05
4.0890049626852e-05
3.22740859029703e-05
4.05097704201435e-05
1.15915473505897e-05
6.27700550084589e-05
2.85646449095492e-05
6.18694534987268e-05
4.37392241313526e-05
4.20545272564948e-05
2.27443623285435e-05
8.6721798551118e-06
4.80587620111398e-05
5.58218204636404e-05
4.16476283507357e-05
2.34950650143898e-05
2.63979370827449e-05
4.33640408766787e-06
3.69096497423179e-05
1.77452223705807e-05
2.12304164429173e-05
3.38162265529498e-05
4.19253436073811e-05
1.96479941192311e-05
3.94468848407567e-05
4.29991496086979e-05
-3.18954089202429e-06
1.736929807401e-05
6.37652763968772e-05
3.86581061661272e-05
4.86597146453201e-05
2.88110191135954e-05
-2.00188052120949e-06
3.78396694984025e-06
4.82005153848878e-05
4.79833246493705e-05
2.12677098363634e-05
2.97364996363749e-05
5.91509993121479e-05
1.58974900257086e-05
4.27937074261227e-05
1.0896357019983e-05
6.00785886867318e-05
4.12732063031505e-05
3.98062646787396e-05
5.47168883728242e-05
4.50236283007307e-05
1.13737477617916e-05
6.43261467113674e-05
6.03716438599314e-05
4.52554654623633e-05
5.92889230334456e-05
2.93595803737157e-05
2.06717406487412e-05
5.96261257443837e-05
5.90524873769144e-05
2.94632721811311e-05
4.20826610270264e-05
1.67261733149242e-05
1.42505712786291e-05
8.4504018233206e-06
1.86694494653633e-05
2.80794463072518e-05
3.49286344098546e-05
4.72414291399155e-05
5.22106407019171e-05
2.10144286584297e-05
3.73203174149889e-05
5.4300286693111e-05
5.3967372898726e-05
2.52278353631262e-05
3.64379650334099e-05
6.82637516718496e-05
7.04184460022632e-05
4.05129954734789e-05
4.27196995992862e-05
2.86122589263471e-05
2.00184766716393e-05
4.15169035834182e-05
4.10720334110951e-05
6.88583710354271e-05
6.27383474817131e-05
7.86133104519286e-05
3.50543781123153e-05
2.89576470802773e-05
5.62315816667629e-05
5.08609591334219e-05
2.62527346372217e-05
2.88389695634849e-05
6.75271522208888e-05
6.23432145574769e-05
2.41466003579038e-05
4.69488786075905e-05
2.38460056910292e-05
1.31471105986378e-05
3.6816180099712e-05
3.0580264203211e-05
4.61119225390212e-05
5.77330591698356e-05
2.11650652573243e-05
3.36186420825596e-05
5.14564541663559e-05
2.29841549853828e-05
4.02631299247541e-05
3.71698331846464e-05
3.47068962514855e-05
-5.99707578640764e-06
6.13610557370322e-05
4.17722361134625e-05
1.10627395888213e-05
-6.18829146358251e-06
3.24350856204098e-05
4.16919407396929e-05
2.88730900017238e-05
2.38541225089936e-05
1.20014288614672e-05
1.02657618765356e-05
3.38101294984102e-05
2.4545573944372e-05
2.7489911356189e-05
5.25533588926884e-05
3.46297935880199e-05
-7.96411532156826e-07
4.77166737510603e-05
5.09122009520237e-05
1.00151639288603e-05
2.06434520385913e-05
3.52284969602169e-05
5.03774610208734e-05
2.14954409448893e-05
5.39773240397448e-05
2.24639104886643e-05
1.64717304494306e-05
3.54714222395404e-05
5.11126343005538e-05
2.09572262903455e-05
2.88757744426184e-05
4.19444383700247e-05
1.71842000027413e-05
-4.982644439392e-06
1.26543413557543e-05
-3.10222050214992e-06
1.27155028784508e-05
3.44158264523093e-05
3.65825117571898e-05
5.56849664655304e-05
4.94461150444447e-06
2.18777603212859e-05
5.33918204573682e-05
2.11281903291459e-05
3.85683098529349e-05
3.50681237625923e-05
3.31857508126021e-05
1.03899166766038e-05
8.85947660391683e-05
4.76837616498885e-05
9.65112350390197e-06
6.00235662990871e-05
5.24246254688663e-05
3.93648681918958e-05
3.05254317021882e-05
2.36257071594054e-05
4.26859581958941e-05
3.50065032209557e-05
4.30232252873952e-05
4.38972508216173e-05
2.00861234937137e-05
4.21681196090273e-05
4.67566611909499e-05
4.68682226565225e-05
2.39097793484884e-05
3.85122275958492e-05
4.58763798410395e-05
2.51535092959989e-05
-8.42293749414643e-06
4.85836644851757e-05
2.90519853726286e-05
3.37725043012369e-05
2.95408888198165e-05
1.13836114899412e-05
5.84986099360577e-06
4.39597359488869e-06
1.69819960485325e-05
8.02713871297728e-06
7.81506002397373e-06
7.2804874800451e-05
1.06999041831347e-05
2.76393143790496e-05
2.11487842009779e-05
2.87424502804136e-05
4.46194889556533e-05
2.17849849519307e-05
3.8418658121924e-05
-3.63993653706389e-06
3.98977091477464e-05
4.42333424252426e-05
3.87465113217971e-05
1.26050171161411e-05
4.28682685426442e-05
2.10339659157496e-05
2.73621565560005e-05
2.53939071123767e-05
4.74069607962136e-05
4.40397925999484e-05
3.00718464797653e-05
6.31332871807736e-05
3.71067396993862e-05
-7.09367528486488e-06
3.2328387411903e-05
5.99672868744491e-05
3.72256810548472e-05
2.541460079953e-05
2.19842967505108e-05
3.08326134901152e-05
3.08059739404814e-05
1.71764397370375e-05
6.14228201153456e-05
6.45491280855376e-05
4.98415548886126e-05
2.03888365771771e-05
7.54438918984186e-05
5.33036349833639e-05
4.51383606215947e-05
4.88365459359072e-05
1.90082427653035e-05
7.45458913954146e-05
1.61058551443692e-05
1.67544920169523e-05
2.90476006722458e-05
3.65539477425858e-05
4.10156246676106e-05
3.40611629467083e-05
1.33720179254601e-05
2.34476522118558e-05
2.88705694447513e-05
4.18306555744867e-05
2.95119899323438e-05
3.07681954601647e-05
1.28162002945762e-06
3.96467500290988e-05
-1.14726459475083e-05
2.51932881348718e-05
3.4470684633135e-05
1.57583293621686e-05
2.94746597238653e-05
4.33548277167509e-05
3.61480065714571e-05
3.05078041494867e-05
4.01035163504848e-05
3.39154799554869e-05
6.61155391037661e-05
3.87629740272033e-05
3.00351767343868e-05
3.80771582574497e-05
5.46365060155248e-05
5.64786115478518e-05
4.8311383289526e-05
8.40453525329903e-06
2.2798333670889e-05
3.79438832723107e-05
3.24884961297395e-05
7.59329778739991e-06
2.51944097165374e-05
2.85270543807576e-06
1.6177918117123e-05
3.24168149112311e-05
3.06079061033083e-05
-8.76403230375617e-06
4.76706810013748e-05
4.31238320366186e-05
4.23985710275328e-05
4.21027386884381e-05
2.82671099438408e-05
4.1565776655709e-05
1.34707327073019e-05
4.60254995527639e-05
3.23280645578478e-05
1.59836390230871e-05
2.53720526052014e-06
3.73639348068698e-05
1.75944591862742e-06
4.80163892780386e-05
1.15038764224715e-06
2.67667198460931e-05
2.51298093856682e-05
3.50124129633277e-05
1.03184655570028e-05
-2.57971662892734e-06
5.62449815761259e-05
2.73218302455354e-05
6.11853681786152e-06
8.07847467563468e-05
1.14330095121514e-05
4.8941634025658e-05
5.6517703584557e-05
3.96516248391519e-05
6.0836918975892e-05
3.85071540162625e-05
3.50619485727924e-05
3.38871495954268e-05
3.53851026396118e-05
4.52616039279816e-05
2.51709902745279e-05
5.86520460581189e-05
2.03426804013341e-05
5.10719004470682e-05
3.41011358615841e-05
3.97785537576929e-05
2.68999947607464e-05
3.29217987654264e-05
3.59992043436844e-05
-5.73599466713994e-06
6.80668263013354e-05
1.8308737159976e-05
6.30716637118187e-05
2.3521556633351e-05
4.55083289105412e-05
1.17611670686662e-05
4.45403150798876e-05
4.25982966879763e-05
2.48384561298659e-05
2.54154998654669e-05
4.88388112700718e-05
1.93965751497518e-05
2.33018932794858e-05
2.42710893627197e-05
2.7270758417786e-05
5.33399749650646e-05
4.35161019633581e-05
2.31396262321211e-05
1.28616212674815e-05
8.76262942889959e-06
3.11151725713287e-05
5.8765603431457e-06
6.2781197363737e-05
1.27763690468915e-05
3.04678471827331e-05
4.00996574048833e-05
2.51670281713449e-05
1.58596103367137e-05
4.10969550619808e-05
6.15117456250057e-05
3.14077322148283e-05
2.96935102151834e-05
2.21650341273514e-05
2.07646961780234e-06
3.33567214800854e-05
3.49900561655663e-05
3.66719235858015e-05
4.30410770689692e-05
-7.95987702571917e-06
2.43183401944086e-05
2.10948851573239e-05
3.4110182956824e-05
3.61253051242782e-05
3.14653486481241e-05
5.26980256517656e-05
3.37076916581121e-05
2.50695265510183e-05
5.07637415798089e-05
3.85200752577653e-05
8.84255223647579e-06
2.41809487601072e-05
3.43750050048943e-05
5.18047564145056e-05
1.96068829605277e-05
2.99594859634638e-05
1.75245512162368e-05
3.70028756079603e-05
4.6296693567054e-05
3.02210307721238e-05
3.56718734793548e-05
3.60484024109397e-05
3.43176518519919e-05
3.36238847533556e-05
4.85675510491478e-05
3.88928563168116e-05
4.79721108082324e-05
3.01999810940608e-05
1.15843300588056e-05
3.99689030480409e-05
2.73763226053482e-05
4.7978066666566e-05
2.9145093935126e-05
1.3849286617247e-05
4.49312716087862e-05
4.18945533407601e-05
-1.56980289670414e-05
2.77761413132441e-05
2.84858983066483e-05
2.01570338385501e-05
3.42615469486827e-05
3.00439853276801e-05
1.46063667576424e-05
1.28262660627688e-05
2.66960202249446e-05
3.00908324896922e-05
5.16558240008082e-05
1.6374964382899e-05
3.97716452350912e-05
3.04206717556057e-05
1.43889499106532e-05
4.42604980149389e-05
4.19785707605453e-05
2.51785741462405e-05
9.49213710646041e-06
2.70366510781521e-05
4.46545538354174e-06
3.42679225731245e-05
6.50646346652327e-05
2.37025318753351e-06
3.40616737390277e-05
4.32907776283621e-05
1.63744748387687e-05
2.13371955170589e-05
2.37204614410659e-05
9.99197460687212e-06
5.53108274070861e-05
1.98450940203749e-05
3.07913405168533e-05
5.22801550206769e-05
3.56732509832496e-05
3.36914005765537e-05
2.71060618309661e-05
4.74894164523412e-05
3.14489226291787e-05
4.75568825455007e-05
4.77619251978071e-05
2.36354625896284e-05
-4.45016631688704e-05
1.37610493191638e-05
3.4700661738054e-05
3.07943561738679e-05
3.09664742601708e-05
4.1214791638841e-05
6.70401501248127e-06
4.83324374491482e-05
3.13521501335364e-05
3.4981953748388e-05
2.48239573868173e-05
5.10922370012409e-05
3.69410711544709e-05
2.57512758808765e-05
1.06906239962307e-07
3.04418099889021e-05
2.35229653476583e-05
2.48634338516624e-05
4.00010634823799e-05
2.15514499924723e-05
3.51367099817186e-05
1.93325643785898e-05
1.9689973014406e-05
4.30045751653315e-06
2.41712861032443e-05
7.29298389153143e-06
3.17262745711847e-05
4.87269509820111e-05
3.68697893215023e-05
2.65572101501729e-05
9.97807711151562e-06
1.39916317415514e-05
2.96019119049307e-05
4.451207549005e-05
2.77149593673207e-05
2.0786552684468e-05
4.56025881741307e-05
3.48589874389314e-05
1.82503306473484e-05
4.15284304325637e-05
4.894978815067e-05
8.62294595057838e-05
2.66177551416945e-05
6.10511602393477e-05
3.2413220772086e-05
1.50443804180477e-05
-1.25556812951004e-06
3.3777928066682e-05
4.23226287918614e-05
3.52568713902075e-05
1.54635585479614e-05
1.03392341347979e-05
1.39260264535873e-05
4.0967070397836e-05
2.47939346406142e-05
4.94881116334002e-05
1.02105259351762e-05
2.76677226381325e-05
4.88668986128699e-05
3.80015506954309e-05
3.18276052356006e-05
2.71153091770346e-05
2.99352164038294e-05
3.4473707264136e-05
4.21958138773354e-05
5.28025010061939e-05
6.28347832038756e-05
3.93787633786777e-05
4.68887600439731e-05
6.30887574526402e-05
5.06975071808802e-05
4.7654435440485e-05
2.25820891353048e-05
3.10673534046279e-05
8.48600204148082e-06
2.31753656741044e-05
2.54975030269922e-05
4.47414676000353e-05
4.34710229504661e-05
1.91351404820799e-05
3.75690147535232e-05
7.06017800149887e-06
1.44492464353271e-05
2.52628036254901e-05
1.78249379849382e-05
4.71204853366407e-05
-2.41913168167836e-06
3.72772418398754e-05
5.15203931970219e-05
3.53023969142846e-05
1.80069762043476e-05
2.19642342014994e-05
6.25276002043692e-05
1.31228123181285e-05
5.93941466298181e-05
1.47649394649174e-05
2.33155742196203e-05
3.20752687268913e-05
4.99711528090958e-05
6.573441203722e-05
5.101343747207e-05
5.52241319203031e-05
3.81695824482282e-05
5.4380937943319e-05
6.33397406271172e-05
4.93762108129608e-05
2.39954717848419e-05
4.0058650457032e-05
4.48120420575313e-05
5.63023976219857e-05
5.76379479804728e-05
3.90833358760783e-05
9.05118490866277e-05
3.27580594454625e-05
3.35611643361507e-05
5.82309652188815e-05
6.87904926225884e-05
6.53734556346056e-05
4.20583745891452e-06
1.98190212756616e-05
3.83940700697701e-05
5.65496123888251e-05
2.45975840010485e-05
3.78725962257409e-05
4.59495847126918e-05
3.45929682590836e-05
3.79187641518986e-06
5.24873177974623e-05
4.47769045050555e-05
1.35075142384203e-05
6.47678596498099e-05
-1.88349115447759e-05
3.36523892132169e-05
2.19772373315667e-05
3.67665946128707e-05
3.79922628268374e-05
1.80142661351017e-05
-5.93279852601704e-06
4.31353610232324e-05
2.22999620020568e-05
1.23882242274689e-05
5.48590718012651e-05
7.1113456014987e-05
2.80677084231527e-05
3.56987452408086e-05
1.82482323497616e-05
5.80399647067649e-05
5.46001283290618e-05
2.09282627617458e-05
1.71229277796681e-05
2.05993442830656e-05
4.91252372328763e-05
2.27120854313875e-05
4.76527086687027e-05
5.97235737047802e-05
4.44258862877917e-05
1.204283475125e-05
6.46056829922444e-05
4.37715229565691e-05
4.45182398270581e-05
2.23030311323255e-05
4.22328661709616e-05
5.74491530708169e-05
7.57871721005973e-05
1.72735959061579e-05
4.32784700853331e-05
1.98873958551167e-05
3.81154516254416e-05
3.16289702798137e-05
4.02931000988655e-05
2.69531669422552e-05
3.10608626215171e-05
5.33050917180959e-05
-5.97584643982574e-07
4.94699634763772e-05
2.57975479171705e-05
1.95706999485348e-05
5.95058737050219e-05
3.17579626294418e-05
2.3556985584499e-05
4.45398304379696e-05
5.11372709459906e-05
3.15483660268064e-05
9.85746800057987e-05
4.93139713289135e-05
5.44327944604226e-05
2.55289048493007e-05
5.00123488187352e-05
1.34918349609705e-05
4.76451755219818e-05
3.60046470516881e-05
1.15976573423348e-05
1.963233413758e-05
7.97556523024354e-05
6.07448291423974e-05
4.21346725546693e-05
5.8026907982838e-05
3.52102813907376e-05
4.81701570595649e-05
3.06578156361213e-05
3.59239741106537e-05
1.9931027093062e-05
6.32156137827903e-05
2.9993061950688e-05
4.66985131173539e-05
-2.34803919527542e-05
3.93654066285379e-05
3.7502253215154e-05
4.01799699892247e-05
5.54415214386707e-05
4.78824771130288e-05
5.89213213837062e-05
5.92810042054789e-05
3.48311739713218e-05
2.44397165504169e-05
2.4436661421678e-05
5.86653910510046e-06
4.75255018450771e-05
4.52701084271631e-05
4.93721647953975e-05
3.71027310852527e-05
2.21481972531245e-05
3.17461663794904e-05
3.04999937713679e-05
2.52853841696222e-05
1.31819461360056e-05
2.8688835464373e-05
-7.13629232885729e-06
3.13899302382053e-05
5.76134958287437e-05
3.13241493626772e-05
4.58278877294787e-05
1.47321128146793e-05
1.23557469839895e-05
3.16510981564174e-05
1.6363274386399e-05
7.08620082181764e-06
2.85097360479985e-05
5.11170326485617e-05
4.91269277827412e-05
3.0233703095968e-05
3.23432641972079e-05
4.97706771598663e-05
2.22562546956598e-05
3.16645176899477e-05
3.50255317270942e-05
2.00396999970427e-05
5.01454474871782e-05
6.82203684466974e-05
3.17016626406394e-05
4.67400735829462e-05
4.55542545374527e-05
2.17103165957175e-05
2.82801765207411e-05
6.672694689109e-05
3.39750196451498e-05
9.50141160512423e-05
4.72430275683536e-05
3.53040747265568e-05
5.6145289194008e-05
3.35584629388798e-05
1.75326938782901e-06
3.89493136010587e-06
1.84731782301116e-05
-1.18458660516664e-05
1.98370019407066e-05
1.36017316540859e-05
1.46615456248321e-06
2.57031044924986e-05
4.80705129702755e-05
2.21885721053548e-05
3.61420498269855e-05
4.38446313165645e-05
3.82597871761858e-06
4.13534659917287e-05
4.32405125905115e-05
2.4089320003725e-05
3.72624242321041e-05
2.59744420113298e-05
5.1288830632701e-05
7.27206251940547e-05
4.17317893258512e-05
6.71226514246946e-05
1.4367666839315e-05
5.18542525203998e-05
5.16383009339973e-05
-1.4642473800525e-06
1.90724538817306e-05
5.27902913317242e-05
3.55989996952666e-05
3.1724396396888e-05
3.60508769019963e-05
4.64191621937793e-05
2.43055774670649e-05
9.88389912509186e-07
7.725314727704e-05
2.19051705587082e-05
4.89264150870215e-05
4.04435935302619e-05
1.28707411887642e-05
2.18000591170423e-05
1.53872552521292e-05
1.9501616715987e-06
9.77555853392009e-06
6.10482033567148e-05
4.3655151641591e-05
1.47341648332971e-05
3.8195783696208e-06
5.42743357135175e-05
5.05376709892222e-05
3.60624172290959e-05
1.16481785193218e-05
1.81603672892939e-05
5.78719472863331e-05
2.16402279681166e-05
6.5918300154781e-06
1.94047681518774e-05
1.60648676080533e-05
2.42676672188169e-05
3.38458242035601e-05
3.09303766640268e-05
6.39892356038023e-05
4.94763757506814e-05
2.55406508922449e-05
6.5122000676027e-05
2.1546294671791e-05
5.20167074909005e-05
3.85666541779699e-05
2.88600157621515e-05
5.87143073886741e-05
4.65044203689336e-05
3.63953763865951e-05
5.19949676844973e-05
1.58064146720347e-05
3.81638063281662e-05
4.10887225656417e-05
1.93046606031604e-05
2.69883498283625e-05
4.16432712050367e-05
5.65598097221398e-05
4.98945041123546e-05
7.29092215036075e-05
3.9905900498202e-05
2.48810171952529e-05
4.74705292054824e-05
2.68019707774798e-05
1.40813562824836e-05
2.13754155565225e-05
5.13956663377064e-05
3.15938197825837e-05
5.35160653106177e-05
3.17040806774063e-05
2.08410717313982e-05
7.1500073848322e-05
3.83163210386559e-05
6.93929573422241e-05
7.07676467932316e-05
2.89039020226252e-05
5.30212522798369e-05
4.82937480142863e-05
2.00322891871877e-05
4.74447415523962e-05
4.82055281363725e-06
8.25300610346165e-05
1.20247483811168e-05
3.05786701826414e-05
4.34279828146716e-05
5.88385684691686e-05
5.04006438486369e-05
1.86836565467586e-05
2.91209489975355e-05
2.89687408465564e-05
-3.23485444925871e-06
7.82151779969786e-05
3.89412636570604e-05
4.81349811186206e-05
3.10468371402945e-05
2.0088957713244e-05
5.10064411002379e-05
4.01855748343089e-05
2.6547557965852e-06
6.50544742226671e-05
3.92127693815929e-05
3.89932641919202e-05
4.28720420075865e-05
1.63803055295162e-05
1.59301036658424e-05
4.95818783787023e-05
4.20302839978952e-05
5.17022925503349e-05
-1.19045974829736e-05
6.20447056253911e-06
1.09366925230161e-06
7.92129371768067e-05
4.8468108981791e-05
2.79372570226699e-06
3.63675973945697e-05
1.83981370905386e-05
2.30814968273001e-05
5.66069154194716e-05
2.62533635811079e-05
2.47764526488347e-05
5.15387443532545e-05
6.03252040406835e-05
6.57523535719579e-06
6.47750336923541e-05
6.36439912998454e-05
6.70248733507196e-05
5.23908776597385e-05
2.15876647521413e-05
8.48588449872676e-06
3.02435276550637e-05
3.56712158471228e-05
3.24253185207415e-05
2.93396163995001e-05
5.93745813682219e-05
6.59158102365199e-05
2.86917946193551e-05
1.99797601146237e-05
7.98875841162756e-05
5.43110060732182e-05
5.51257600860842e-05
4.58790870400926e-05
2.0371810172803e-05
5.08041690518421e-05
3.44437118766673e-05
4.54536468751145e-05
2.74526253948494e-05
3.90398411192635e-05
5.53150774336178e-05
2.33373915095349e-05
8.11556921911648e-06
4.93250074787612e-05
2.33183202352752e-05
5.66185614432123e-07
1.0059478059294e-05
1.87054350141335e-05
3.16529383173482e-05
1.57871577401433e-05
2.371640761998e-05
3.86223965015995e-05
4.96359005336582e-05
2.21035318632962e-05
3.57453475101597e-05
4.15401956455043e-06
4.82085292421506e-05
1.89831401749713e-05
1.25189318428564e-05
3.54776300271662e-05
3.94792861036483e-05
3.22288150063923e-05
3.79668730926669e-05
4.48558735416694e-05
3.68343288388792e-05
2.80725531053149e-05
-4.58859344923205e-06
8.04792795924379e-05
2.84190337176701e-05
1.28782401598298e-05
1.458822786317e-05
1.30834229428853e-05
3.44650373408904e-05
3.43276835674912e-05
2.90031190171577e-05
2.23227353812316e-05
8.60439179753375e-06
3.37551106451051e-05
6.50876872570925e-05
2.32794643949276e-05
3.9334996811111e-05
-1.13381654240154e-05
1.37190599925689e-05
1.94345613070339e-05
4.53638400430862e-05
3.64788429593371e-05
4.86869200462209e-05
1.56687534183458e-05
1.23011941655117e-05
5.79123831875994e-05
4.94467610681522e-05
3.64966583396386e-05
6.16321975921342e-05
3.49699100011262e-05
3.06406730921151e-05
2.64486529320594e-05
1.28713301668827e-05
3.05914232622128e-05
5.01920463890913e-05
4.09893328359337e-05
5.35650281636142e-05
1.90979955810062e-05
2.30476134630072e-06
3.36722052738678e-05
8.12720308495065e-05
-1.01014538961135e-05
1.34933348328925e-05
4.55786141180857e-05
3.64008143528503e-05
1.25249741601368e-05
7.50848314365922e-05
4.82388458452314e-05
3.92917105908846e-05
3.23917305620111e-05
8.80586555017591e-06
5.97960493351918e-06
7.95866967879154e-05
3.74355967188191e-05
1.9909850575621e-05
3.39010701922568e-05
1.71631002058804e-05
3.86307528490743e-06
1.46052341867993e-05
4.33043466034096e-05
1.53708106289126e-05
5.07274908076144e-05
5.26302260067728e-05
1.65137486389959e-05
4.93945330392898e-05
3.6286928362306e-05
6.82816189608545e-05
6.91698754764368e-05
1.8181295714657e-05
5.79313603845212e-05
2.19143502711457e-05
2.39028858315217e-05
1.86047178692628e-05
6.38117615234494e-05
2.40277091017092e-05
4.88998405025426e-05
6.1969861826778e-05
4.40511772606765e-05
3.53349923330503e-06
6.6040637166451e-05
4.08245496128632e-05
2.87117347014235e-05
3.76476285033483e-05
6.22340260444373e-05
1.90458450857995e-05
7.19404440905209e-07
1.08855115419245e-05
2.69106153698563e-05
3.06937824127235e-05
2.56172271484519e-05
-1.95717168958835e-06
3.53772661535862e-05
3.18094795813533e-05
3.26448683592698e-05
6.98804124704576e-05
3.38624633485399e-05
4.73494110420464e-05
4.95197134740268e-05
2.10471452560929e-05
-1.45498251970805e-05
2.59072773886328e-05
1.50453411613346e-05
-5.60527862434353e-06
2.17049047178436e-05
9.27914129874991e-05
3.48375437617359e-05
7.01776688172177e-05
3.44321448285266e-05
3.1132271088519e-05
4.14155556479126e-05
5.82789295148893e-05
-2.61871608455505e-07
3.84788711419028e-05
2.25875600507134e-05
8.67720620475729e-06
4.21468936878535e-05
3.46751670923749e-05
2.82709501789262e-05
9.56730969243492e-06
6.1234181986744e-05
5.27897321985384e-05
4.32977583759464e-05
3.48868175501877e-05
5.21331698859791e-05
1.75620169834286e-05
-2.41601034636977e-05
4.25742333669101e-05
4.20679440711254e-05
3.86476844708982e-05
5.67037239324713e-05
5.34001105054117e-05
2.17922765948866e-05
5.04674058061483e-05
3.30056034757968e-05
2.30293091809983e-05
2.9335997950806e-05
3.93337836759774e-05
1.59610025997152e-05
1.13596589147014e-05
2.06047741515216e-05
1.1163612033389e-05
4.67375118754634e-05
1.23247078867006e-05
6.55181391943281e-07
2.99339635485693e-05
3.28199756466873e-05
3.28488190762113e-06
6.09424121514881e-05
1.40373570484295e-05
3.40036022841293e-05
-1.21866465034689e-05
1.17061123925777e-05
3.01504213823212e-05
4.09618053166339e-06
2.32073022190194e-05
2.79484723887839e-05
3.59288836019579e-05
2.80613998920945e-05
3.36282178763774e-05
6.52128337653904e-05
2.98001314336562e-05
3.01684813902347e-05
6.24645771557714e-05
1.42463508166264e-05
3.49042439713198e-05
2.8887452451657e-05
4.41912546136861e-05
5.1008077341743e-05
4.43642106680595e-05
5.45611899243006e-05
2.62749823379836e-05
5.21385620097515e-05
2.91773406339558e-05
2.96229002334122e-06
7.88613324314749e-05
3.96104613656815e-05
6.03887785842667e-05
1.40047915510148e-05
5.88364059774381e-07
2.22354246879631e-05
2.35967409352498e-05
2.13191120641298e-05
2.17954395719424e-05
4.44721385713597e-05
1.10534039261723e-07
4.23969268079726e-05
4.69621000720034e-05
7.48101687841304e-06
5.62745057441783e-06
4.58928944940323e-05
1.84401135607482e-05
2.7010460563889e-05
2.58434570966118e-05
3.36887142053669e-05
2.92932949677235e-05
2.94215831515915e-05
2.71243068534341e-05
2.10616944284125e-05
2.61472396421839e-05
1.60664444886361e-05
6.01842391461146e-05
3.94209614672227e-05
4.33240452008385e-05
4.85155165051003e-05
2.25918804148784e-05
3.4168735901343e-05
4.89607705339862e-05
1.14209184162657e-05
6.16888737556836e-05
3.52663555176995e-05
1.93976614215089e-05
4.70005114778246e-05
4.66100908768215e-05
5.54069436229012e-06
4.38159239715052e-05
1.69113544837419e-05
-6.63492884570204e-07
2.75617592940983e-05
4.77203780846989e-05
-9.53911373648026e-06
1.9171184931381e-05
3.18896978542136e-05
1.05095183865986e-05
2.76359435117175e-05
6.38116174106017e-05
6.6108654237992e-05
1.494234104047e-05
2.46871534040734e-05
6.59003688804307e-05
4.40936307739593e-05
4.09557309225296e-05
5.13222993462526e-06
4.01077746395549e-05
3.71264791532671e-05
8.52048350827968e-05
3.74447279088335e-05
1.37381036348606e-05
3.79282557165505e-05
2.04863759936314e-05
1.9592790710541e-06
5.57641586317605e-05
2.35438871804767e-05
4.32022061856192e-05
1.19325628285392e-05
5.61271050588692e-05
3.85417800272083e-05
4.88054913443458e-05
1.70356988689799e-05
3.61397066328589e-05
3.87315415558725e-05
5.41152941157314e-05
2.47672078836521e-05
3.90889368978406e-05
1.32364636502901e-06
3.26390188411176e-05
-5.139624741072e-06
7.93386261482876e-06
3.11328193524346e-05
4.17744862913511e-05
3.26310063040476e-05
-2.93590986154721e-05
2.69778981102572e-06
2.03431411423795e-05
4.1020734836086e-05
3.24249025795769e-05
3.05557939344739e-05
3.23877198717129e-05
8.11196091872288e-05
5.51131264519561e-05
2.65928950381749e-05
2.04678986146881e-05
5.24329247649636e-05
6.67229209321705e-05
1.99551587458885e-05
1.58437209046964e-05
2.02461681557022e-05
5.49802275011562e-06
2.87120291293648e-05
5.63389636934701e-05
3.86028126610005e-05
3.61170211650794e-05
2.80177587175975e-05
-8.19448887250553e-06
4.6647708029656e-05
4.86804396291564e-05
2.75494419327606e-05
6.62827554575034e-05
3.56641657158514e-05
2.44286275508074e-05
6.22212504089449e-05
5.93653363740258e-05
4.52884493327463e-05
2.12686271102519e-05
2.84748360297055e-05
-5.67641570149785e-06
4.45488733690451e-05
2.88404199424344e-05
-3.10536168729975e-06
-7.45396703372131e-06
4.23606001598716e-05
1.21133561967295e-05
-1.26983228237056e-05
4.13425389486409e-05
1.24092164353547e-05
5.8990339448449e-05
7.32540787844417e-06
4.47115987392728e-05
1.42180068031205e-05
1.03098350689123e-05
5.16488640714676e-05
8.3677885218287e-06
1.39277063186849e-05
4.37371608726502e-05
4.63813922867179e-05
7.15643575396869e-05
6.27233086384402e-05
3.29569586472277e-05
6.79665994022102e-05
3.14938833104197e-05
3.71849251235511e-05
4.30147632843771e-05
3.7035579039421e-05
0.00011971813188432
6.19790754182778e-05
3.95110253015729e-05
3.67612102198403e-05
3.14970434962796e-05
2.75555502030676e-05
-4.45391218015971e-06
7.24290188584649e-05
4.43795565865264e-05
2.72349213562197e-05
2.51154720823417e-05
4.42299152254201e-05
5.66296536010564e-05
2.83910116061821e-05
3.60355229098065e-05
4.49482590438963e-05
4.47784994524241e-05
5.97264670424048e-05
2.0141977497608e-05
3.7461596751486e-05
2.45084198655932e-05
3.21643811054925e-05
5.29610000571349e-05
1.97922464865086e-05
3.93516517099002e-05
5.36039642423639e-05
-5.67787813550157e-06
1.4473529046126e-05
3.09001095863151e-05
2.6103296797202e-05
3.32546327470074e-05
2.55437721171918e-05
3.85993323394749e-05
3.17581736897802e-05
4.11983209424891e-05
5.86962348807031e-05
4.34342628209968e-05
5.51601479875124e-05
7.13724071518364e-05
3.92211602135439e-05
1.21789328432305e-05
4.68595778237328e-05
3.14456500520653e-05
6.36813825778226e-05
4.28475406846075e-05
3.3311316366746e-05
3.77363606854207e-05
3.82118841909243e-05
4.67964975074317e-05
3.76267673980465e-05
4.48952892491154e-05
6.22686926709163e-05
3.12249810492177e-05
3.72289326584812e-05
1.13804881920243e-05
3.7724152602895e-05
5.73898891796027e-05
5.11353753417978e-05
3.01899460474195e-05
5.14303707437982e-05
3.34007843992153e-05
4.60091355802926e-05
2.43586512358779e-05
2.5777906604432e-05
1.32726561048328e-05
5.32964336973293e-05
4.5362194646716e-05
4.81046960449493e-05
7.18115466047782e-05
2.66165750448185e-05
6.10067687319231e-05
-1.43642996654146e-05
2.81660495580802e-05
3.70552396185499e-05
2.85701853418853e-05
3.07578119347973e-05
6.20732172754643e-05
6.26402413318464e-05
4.00294745166204e-05
4.96065361992171e-05
2.32772450485132e-05
2.1996079122108e-05
1.96679447625552e-05
3.49221024764902e-05
3.93047781869134e-05
3.91329287891625e-05
6.26337618059003e-05
6.78564661189949e-05
3.61724699601719e-05
1.66606279750075e-05
1.44586494128204e-05
3.02831792531442e-05
5.03238160083424e-05
1.16786299506998e-05
3.28590992596682e-05
9.29729143352804e-06
-1.14097533517197e-05
2.4711085041545e-05
6.8283799099076e-06
2.88367822055926e-05
-4.14375477780498e-06
2.22737093305256e-05
5.71763474741207e-05
2.38451780404238e-05
4.06818094687576e-05
9.67266791746195e-06
1.6806360656039e-05
1.21753402655717e-05
6.14875058243028e-05
5.75508686108231e-05
1.77140771617552e-05
7.31861148755683e-05
3.17581078687766e-05
5.03307150620337e-05
3.54570248540322e-05
8.16482917310757e-06
4.33799236020485e-05
6.33466981523522e-05
3.09076292297022e-05
4.50042713678803e-05
6.37976800350973e-05
3.2456561764833e-05
3.07987533837921e-05
3.83585482593416e-05
4.55622180246851e-05
5.29002307188192e-05
6.58732115672616e-05
3.15431297626808e-05
-8.79029773251216e-07
3.75261661512355e-05
1.76132941426229e-06
4.25896289238454e-05
1.42504956413839e-05
3.29180172134126e-05
1.37670042993595e-05
6.54910077906115e-05
5.89703900618901e-05
2.79631612315746e-05
4.32937277149382e-05
1.93548139012824e-05
1.58532098855235e-05
2.50382873297188e-05
2.45616622523514e-05
9.61833922388009e-06
3.36272147466292e-05
-5.40761984274712e-06
3.5578312347809e-05
4.93172692544008e-06
4.09766271766406e-07
2.30013532941473e-05
1.46290794097615e-05
4.04946904663529e-05
5.31305575541082e-05
1.63187984200661e-05
4.4357872371599e-06
5.13320404620654e-05
2.62089514523455e-05
5.71840787608436e-06
5.33417665868878e-05
3.67169456632053e-05
3.72224897577909e-05
5.92648450229842e-05
2.48224586968166e-05
5.17289256910917e-05
3.91439550910109e-05
7.05958229155559e-06
2.29830647036567e-05
2.43080341840856e-05
3.90919264659791e-05
7.07305467987663e-06
5.48609091481743e-05
2.0323132824019e-05
-7.01428526087091e-06
1.80048640623811e-05
3.63263335288337e-05
3.3341648460612e-05
1.78719719120976e-05
4.71067982762518e-05
4.69920620895541e-05
3.40634656197088e-05
5.33760971750281e-05
7.50124298492631e-06
3.28849950397722e-05
6.80386058183698e-05
3.65280423920916e-05
6.708274242405e-05
3.9572965440376e-05
1.32191388928136e-05
5.88649744611395e-05
2.53633677830695e-05
4.23057512065478e-05
1.26403969454189e-05
2.67308946460853e-05
5.33324241107788e-05
3.2903125549886e-05
1.81896137496839e-05
6.16103821877162e-05
2.75224287407367e-05
7.58514049689841e-05
4.41670659167874e-05
4.03415680543192e-05
3.19422736441067e-05
1.9228173672882e-05
3.11300223930234e-05
-8.99879121223198e-06
2.15466351280092e-06
6.61130490671663e-06
6.38000553866174e-05
4.1371803593018e-05
6.92023649978583e-05
3.70956786579848e-05
2.08684053095417e-05
3.04100116796067e-05
6.18297651654178e-05
2.76536923769487e-05
3.3872098758702e-05
1.76771495992149e-05
5.24583507119146e-05
1.17207066114737e-05
4.36535146513043e-05
1.46783479199242e-05
4.55151433106444e-05
2.75868011749549e-05
2.82368674677324e-05
8.83581321008032e-06
4.70934885050492e-05
3.28685709972993e-05
5.51618581127858e-05
5.32694160163658e-05
4.66695787301733e-06
7.13080616012216e-05
1.57071436638277e-05
3.99500518554065e-05
1.87271171978158e-05
3.27413173895278e-05
2.61832303738954e-05
2.18851335655217e-05
7.349966234812e-06
4.91325280579716e-06
-7.77505681412197e-06
4.04701233775623e-05
2.8411669174334e-05
4.92015566490087e-05
1.63637741444761e-05
7.69531725243395e-05
4.17946348134781e-05
6.36488364783402e-05
1.60649323961851e-05
1.53767073211809e-05
9.2627750086107e-06
7.79405190801596e-06
1.34491838191063e-05
2.38527670749677e-05
1.26752291710922e-05
6.34028686009683e-05
3.88352989262392e-05
4.78623623109061e-06
1.21165956670168e-05
1.81834986249933e-05
2.6690499072254e-05
3.73695813468274e-05
-1.18360761848804e-05
3.97083970424768e-05
2.07430725590019e-05
4.59584664531861e-05
1.79979860304175e-05
3.78242872827401e-06
1.59733299736193e-05
1.00513985972415e-05
6.70874404327522e-05
3.11525913798517e-05
4.60937218110404e-05
2.57071890940059e-05
4.88961343208949e-05
3.31001880745035e-05
3.29766784667076e-05
4.96983652804946e-05
9.26602107502098e-05
2.94533016033618e-05
6.34055712155979e-06
2.96031535130395e-05
5.4020689614491e-05
4.96474260950971e-05
3.75369642269543e-05
4.19716917327181e-05
8.55616280277054e-05
6.98287459480429e-06
3.24656001428086e-05
2.30321503013415e-05
5.37003579166831e-05
6.35261963733587e-05
4.04147223107778e-05
6.29565086216714e-05
2.40316230808858e-05
-1.51500150156456e-06
1.25493064486932e-05
4.82207278403012e-06
1.55740826607654e-05
1.08236648947361e-05
7.79885883459957e-06
6.88372790902842e-06
5.29175269617397e-05
2.39424558994862e-05
1.57507757807839e-05
1.43336504133002e-05
5.72457238969198e-05
3.00663607544781e-05
2.02783737357817e-05
3.48130647264677e-05
4.82816007843594e-05
8.37579037970022e-06
3.2727759920776e-05
4.26352007426169e-05
4.34766700249573e-05
5.61970248258041e-05
8.85941372285476e-06
4.59313154994444e-05
4.6379866680672e-05
7.15933162096201e-05
9.78389372637766e-07
2.23402201744191e-05
1.53037365493421e-05
2.03103038766909e-05
1.88966745183168e-05
4.66347495400167e-05
5.11838520763368e-05
4.132158306699e-05
1.88920253956706e-05
2.5689305778973e-05
1.47760010213433e-05
5.02159527125621e-05
3.4526761765834e-05
3.80410354531294e-05
4.89185053956348e-05
2.36588337149745e-05
3.14032995146333e-05
3.63182207282037e-05
1.505802207442e-05
-1.97312014906565e-05
3.78413849807683e-05
4.56804511071201e-05
3.86465719996768e-05
2.15974256423244e-06
8.76720238223244e-06
3.75787528002982e-05
4.44623677583763e-05
3.50069058683576e-05
3.8067534565336e-05
3.14902052052776e-05
4.55833310316703e-05
1.25341094906463e-05
-8.28242972395906e-06
1.19549863775059e-05
5.66162813706805e-05
5.27940626974915e-05
4.91348954792809e-05
4.29514840157121e-05
5.78735287745906e-05
1.71956837137374e-05
5.57442328289918e-05
5.36255862835103e-05
1.97901385847803e-06
3.38065934674404e-05
4.36456828249017e-05
5.23582417477162e-05
2.07544744957572e-05
2.82835866280322e-05
5.96136030877344e-06
6.73766822982964e-05
3.0133016456189e-05
1.18339282403604e-05
2.96373550239076e-05
1.70378964402829e-05
3.04256677353261e-05
3.07084357370472e-05
2.14829861361552e-05
8.48220184914264e-05
1.97146318606889e-05
5.97658305649403e-05
1.58602383517458e-05
2.48462308549673e-05
3.33515018145049e-05
4.96973840435567e-05
5.87324308695187e-05
3.21070167889976e-05
3.25594158672973e-05
5.0427280135967e-05
1.93840440038575e-05
3.9634749226959e-05
3.19033877755702e-05
3.20146588584054e-05
1.2003313272137e-05
4.45135164087625e-05
2.18654238537707e-05
3.57819881703083e-05
6.1640927055265e-05
4.50337810189512e-05
3.24164072736432e-06
1.71315976632227e-05
4.73020858713039e-05
3.79699319803348e-05
1.52343374949791e-05
2.35590191023703e-05
5.47638076437205e-05
3.10145202322531e-05
6.14633521217157e-05
3.55186061503463e-05
2.37058870298781e-05
3.6178559831186e-05
5.37412065562959e-06
4.24285282613794e-05
4.51057431596627e-05
5.9201129991866e-05
2.43387276722883e-05
4.51424014842682e-05
1.42540827742275e-05
2.44136944371615e-05
5.62870412075311e-05
7.40765978419733e-05
4.2602439122955e-05
-6.34911211607403e-06
1.75104670745473e-05
3.89219277179712e-06
4.57364916619869e-05
-2.26666108332937e-05
2.41599576121155e-05
5.66422663240211e-05
5.17403383892963e-06
4.61159740936615e-06
1.78544288216212e-05
1.12442115575482e-05
2.7207714773148e-05
2.27834293317184e-05
3.51875227779592e-05
4.99042224745127e-05
3.75587556119976e-05
3.53031653268371e-05
5.38430761455906e-05
1.63106099026226e-05
4.79166775659445e-05
3.00526510776486e-05
4.11532168084273e-05
4.15162599735993e-05
4.2042836828425e-05
2.66274405319429e-05
6.52219009998857e-06
4.60936835328242e-05
4.78295910757453e-05
3.46562372750202e-05
3.98264975900888e-05
2.75193802440879e-05
7.91865705673871e-06
4.85847311794205e-05
1.85413013863996e-05
1.54796420413454e-05
5.20164469717969e-05
3.80995517872838e-05
4.54646386591563e-05
4.60919137168498e-05
2.79489812736192e-05
5.82904225717843e-05
-4.02540841111132e-06
3.40517712418944e-05
1.29931026507583e-05
1.34907162322006e-05
3.50036462000534e-05
-1.36724197454591e-06
5.8325302635047e-06
3.30831200799459e-05
5.9787283968476e-05
4.31256216559818e-05
9.21115242049169e-06
7.26421330811726e-05
3.32162944597687e-05
4.11874959268408e-05
2.88501175085365e-05
2.56501910169353e-05
3.70624028111423e-05
5.19123847540256e-05
3.02521033797452e-05
7.38880463467132e-05
5.48839289035067e-05
2.20785508332707e-06
5.4421500164333e-05
5.25489012853237e-05
5.09191018012447e-05
2.29316621703757e-05
1.81617499721902e-05
7.54927755529588e-06
2.16051493717779e-05
3.73236466863764e-05
1.91086291679474e-05
1.75917289497145e-05
3.32447611256986e-05
1.02430401422161e-05
2.94007819296639e-05
4.54300782088142e-05
1.56498418918998e-05
4.40815360340429e-05
4.87600730543594e-05
2.09817577440273e-05
4.70177391447771e-05
3.39778328070126e-05
2.37125694755975e-05
2.19527637535996e-05
-8.62289195858921e-06
2.48886337155011e-05
6.02615943405445e-05
7.58384965000904e-06
4.51201952322824e-05
4.55831202127579e-05
-2.67808884343352e-07
4.21296670420741e-05
5.31989977824107e-05
4.39558861423736e-05
3.3642905605401e-05
7.00788657179252e-05
4.58157804633502e-05
2.03473695374883e-05
6.79589150947114e-05
2.88294778569081e-05
2.52553653853455e-05
-1.35806759960447e-05
-1.39506157977531e-05
4.34333153687185e-05
3.62949131424369e-05
5.9302067043084e-05
4.33710168430101e-05
2.44861984260718e-05
7.07350667576819e-05
3.82770353996421e-05
3.48968363058209e-05
1.63540730643594e-05
7.42196145186015e-05
4.45427132140962e-05
2.83161648423138e-05
3.19370451344379e-06
2.81740482188314e-05
2.41200256853337e-05
1.12279739595293e-05
1.97497919769075e-05
-1.29006844840158e-06
3.81034053011375e-06
4.49078619050004e-05
2.19370593446584e-05
2.07826553325424e-05
8.16188362288065e-06
1.1913805106352e-05
6.82989953163559e-05
2.60491985033207e-05
4.01609359512242e-05
2.60258981849945e-05
4.45490259254186e-05
4.56842479984958e-05
3.39417006504882e-05
2.47038383054319e-05
5.37606105493001e-05
1.83235613249933e-05
1.62758928918339e-05
5.45099770374615e-05
7.3319098369632e-05
3.69881126974308e-05
3.06152455530892e-05
4.67153362434314e-05
4.08711201761441e-05
3.91290023064996e-05
2.87276867083074e-05
4.98381290977504e-05
2.39604672903088e-05
3.07583665301376e-05
3.01379387187236e-05
1.67968503130885e-05
6.03982766716257e-05
6.33893906053497e-05
5.18459404607165e-05
2.24312005958242e-05
3.39632602279552e-05
3.62643691737971e-05
2.22458998520407e-05
2.90364580396941e-05
1.62679920884096e-05
8.40564710509113e-06
2.32028747790354e-05
4.97334098949451e-05
3.24375444254487e-05
4.3648744404912e-05
2.91662138939229e-05
4.73716337114086e-05
4.58912182847028e-05
3.64777156972917e-05
4.06802370694116e-05
2.23994529264349e-05
6.83412948863487e-06
3.32848820910363e-05
2.6582192792613e-05
3.99640728162099e-05
3.48987382031705e-05
2.81916182284432e-05
5.61182905164467e-05
3.12012604707644e-05
3.5236216667438e-05
1.59665293950133e-05
4.95174428098509e-05
3.2962478134845e-05
3.12437924243978e-05
2.37190200190671e-05
2.08064436096934e-05
9.46040271419234e-06
1.04947900098768e-05
6.85608040187542e-05
1.35316860139743e-05
5.97342867746472e-05
2.64273213632222e-05
2.7714588501746e-05
7.17500766519503e-05
4.28310381051216e-05
1.54857685126046e-05
7.53162204751373e-05
5.58434978113517e-05
4.14749757551556e-05
3.7590918575663e-05
3.53039319523939e-05
1.89445444300935e-05
4.61348842740209e-05
4.41130944868056e-05
3.14879709087239e-05
-1.37673691520436e-06
6.02619154768951e-05
4.5102091312759e-05
1.70519108477082e-05
6.31274330576849e-05
4.93265462077186e-05
4.46270991699462e-05
2.94393541570003e-05
2.80208435241012e-05
1.58219394145592e-05
3.24138378545777e-05
2.34896731874914e-05
2.24507350011219e-05
4.45396509190386e-05
2.5068999619242e-05
4.94648140063706e-05
4.12148079674396e-05
0.000106819351413274
4.26218993474452e-05
3.62704948813849e-05
2.65701211356967e-05
6.21275085749052e-05
4.63488538775619e-05
3.35323655788838e-05
4.50568987339194e-05
6.35291441857051e-05
4.3269146508635e-05
2.33503778762998e-05
2.94255821382024e-05
2.34701452797139e-05
1.61435717663181e-05
2.74235763108841e-05
1.5390586506535e-05
7.27997222614801e-05
3.06171639500223e-05
1.02232004818456e-05
1.5770857983177e-05
-8.83914884171407e-07
6.36469990975262e-05
3.06796995170885e-05
5.99739117961167e-05
1.51192601385425e-05
6.00429814007961e-05
4.63767341324498e-06
3.93794438697751e-05
4.87905027438032e-05
3.42848520177599e-05
2.20222918597326e-07
3.44558262807815e-05
8.68338581323217e-06
7.06204796378853e-05
4.94148451288733e-05
4.89949814017609e-05
2.60020309856298e-05
5.62060151665539e-05
3.66580414180016e-05
9.24868083690142e-05
5.70524042681595e-05
7.39332463755182e-05
3.66961881187346e-05
4.77091479926418e-05
1.25315493776173e-05
2.86506072234988e-05
7.31451936832946e-05
3.11376527865452e-05
2.21534703290489e-05
4.78577282244913e-05
6.69769735996543e-05
1.42198904367321e-05
5.51824096383928e-05
3.86713358869028e-05
2.15574790856087e-05
3.62308593996414e-05
3.74724193617463e-05
2.7702696020199e-05
-2.02523633225214e-05
3.62273150445284e-05
1.21954430749208e-05
4.62852999581689e-05
-1.51236911631908e-05
1.29578554731668e-05
5.00866374281748e-05
2.40233198618405e-05
2.93951123636092e-05
1.53737659076156e-05
2.17564507623589e-06
4.45663865806903e-05
5.72013705680461e-05
6.39684118494769e-05
3.75530745539203e-05
9.15922925003604e-06
4.72815667733586e-06
4.27255470020933e-05
5.11513485270688e-05
4.21757239257553e-05
1.40218730774622e-05
3.50035061267009e-05
5.18231925811411e-05
3.70027770287821e-05
4.09375990955697e-05
5.96259582260591e-05
6.54953643155099e-05
1.97133446333558e-05
3.20777233806248e-05
3.13627567496089e-05
5.84730218361539e-05
4.09671049276619e-05
2.678697533777e-05
4.75414339255426e-05
4.98943516226818e-05
5.00310930404725e-05
3.63000176609847e-05
1.80805685578471e-05
4.98987445462596e-05
2.54025032854227e-05
3.2414463612337e-05
1.0007248083759e-05
2.6236040889669e-05
1.70275677468044e-05
1.3181903789994e-05
3.35129368372187e-05
-3.15298316575688e-06
2.88060572343356e-05
2.91697066213416e-05
9.11616039332068e-05
3.79192924361953e-05
2.34998884092616e-05
5.95580370275788e-05
3.44881681041018e-05
5.47943025862606e-05
4.30151476501197e-05
2.80836857071279e-05
4.81781091753137e-05
5.04194763465319e-05
3.2428898090461e-05
1.49162649675621e-05
2.07974338581626e-05
2.3817766944432e-05
3.0601769350271e-05
2.25251001099573e-05
3.78547455833974e-05
2.96211939159479e-07
4.26846502152904e-05
5.78273844552799e-05
-5.1687699059343e-06
2.05391522566435e-05
-5.86859519869354e-06
2.46661834175969e-05
3.87892444900322e-05
6.5552913571541e-05
2.2532913981135e-05
4.52821310477278e-05
8.41219517248514e-06
3.06032765346466e-05
2.76672719242818e-05
4.64009057690195e-05
2.02121302826853e-05
1.15784579744659e-05
4.95850177154483e-05
6.52058755029758e-05
6.44774167806995e-05
6.28402251265108e-05
1.7357068450413e-05
2.17906391171041e-05
3.65676831937022e-05
3.6741226924518e-05
3.74881745745242e-05
3.36799858461183e-05
2.47776875174794e-05
6.66393442016009e-05
5.23436076616311e-05
6.32016003020643e-05
3.72870931562866e-05
5.38331798642563e-05
4.55548382742688e-05
9.97666850461452e-06
4.29283122754043e-05
2.24730411350256e-05
4.54187470040046e-06
5.77013631129439e-05
3.21746486618418e-05
8.34874637593015e-06
5.70596701134904e-05
2.10924143448697e-05
2.79548532650739e-05
-7.21525203172177e-06
1.81252096484322e-05
1.78987386878914e-05
4.88645661786063e-05
3.32835227399645e-05
4.59363105737875e-05
4.44085605918007e-05
1.75760129161921e-05
4.35290727872716e-05
1.38972614953034e-05
2.82264054332525e-05
1.44467737827113e-05
5.46819083725904e-05
3.6530010067795e-05
8.84700493449712e-06
2.96662131404958e-05
4.92591267694883e-05
5.17796133177416e-05
6.7668028838263e-05
4.19912202971481e-05
2.2224288814072e-06
2.22099630695282e-05
6.51455898661233e-06
5.2517643667983e-05
-1.23939462494375e-05
5.03750323633798e-05
3.57256461709827e-05
3.13831547212174e-05
1.48949444602593e-05
1.4463475299309e-05
4.11434603195623e-05
5.46940552439464e-05
3.5183733944618e-05
3.63734145023627e-05
3.87120314325042e-05
2.72178975185107e-05
2.92683871806695e-05
2.95531586639444e-05
2.13801058856013e-05
1.40062739072771e-05
3.74529522566443e-05
3.48057162727985e-05
3.39423251965919e-05
-1.17418463334101e-05
6.9458425136583e-06
3.31149593589243e-05
1.55956395972972e-05
1.92852963531117e-05
6.76361328936963e-05
4.35749469318706e-05
2.19608629474145e-05
4.88796932769549e-05
3.32511037595838e-05
3.2503162301592e-05
2.43533612540425e-05
6.78194860185956e-06
1.69606895486568e-05
-6.92872200299379e-06
3.00057883440538e-05
1.88066644246108e-05
4.53152377749169e-05
2.9797264152317e-05
4.85194948614325e-05
7.87621659928117e-05
3.1497053031874e-05
5.08298033914761e-05
4.2547458086008e-05
4.47367142137248e-05
6.6103869782437e-05
5.96942350895195e-05
4.76818339042686e-05
3.17854984358057e-05
2.60828703411161e-05
3.5812664468622e-05
4.45170069738446e-06
4.281337823663e-05
2.32111033843047e-05
1.91722034818054e-05
9.79260605509785e-06
-1.34458168250001e-05
3.86734366298569e-05
6.03972366772238e-05
1.86541453372351e-05
-8.24948504934041e-06
2.73163114988839e-05
3.37201513885237e-05
3.07876922275182e-05
2.71421242834968e-05
4.59883023452799e-05
1.51378814698183e-05
3.3323773908585e-05
3.63138385815931e-06
3.65513938684933e-06
4.4956276312036e-05
4.37572622057735e-05
-1.02206027552478e-05
3.54240074387658e-05
3.84490328745533e-05
3.62395395986969e-05
4.11350851473782e-05
6.98700776171485e-05
5.64630110784656e-06
5.67629910554411e-05
5.50657473348563e-05
3.63577123163273e-05
2.16992157559205e-05
4.86465351377678e-05
8.57497988429447e-05
4.08786538011223e-05
1.52741230099204e-05
3.34197666019251e-05
2.33476667694187e-05
5.10189932114687e-05
4.47256155217901e-05
2.08264844154319e-05
4.52012990285923e-05
3.60686622888604e-05
1.55846971298229e-05
1.90602324967188e-05
5.45065037025557e-05
1.20819113353888e-05
4.85065897993816e-05
2.05091803917066e-05
7.67895495500964e-06
1.99817289015262e-05
1.62542521947038e-05
2.70365373074055e-05
4.52170561637713e-05
4.16121043272537e-05
1.16854711893341e-05
3.67273826967559e-05
2.44234846491731e-05
2.69200580767655e-05
5.39703908205208e-05
8.65930244257793e-05
2.06961058185971e-05
4.68385099268424e-05
5.25188324516447e-05
3.87776667527066e-05
9.35069764976423e-06
6.65619758306533e-05
2.74039186225342e-05
4.42654686061148e-05
4.68001969619343e-05
8.67868942677328e-05
3.08989335396589e-05
5.51469377588982e-05
2.47634966924505e-05
4.64446183857837e-05
2.06704368907387e-05
3.2187743836902e-05
7.23099894705976e-05
2.48239945033089e-05
7.46084070810476e-06
2.21056273576231e-05
6.0700718225734e-05
1.31877114228714e-05
3.10512590127387e-05
3.96118321375255e-05
5.71701454222784e-05
1.6287528543426e-05
4.07890222976148e-05
7.64309460599312e-07
-3.42575174351569e-05
2.85166658988237e-05
2.14195042688294e-05
5.00026858340723e-05
3.28534354218049e-05
4.14230196978037e-05
3.74080715983697e-05
4.01365921047876e-06
8.28156413287256e-06
4.40383996526889e-05
9.309610003081e-06
6.51740711227576e-05
6.2071554597502e-05
1.49104743054023e-05
3.04480310383192e-05
3.63094030975589e-05
5.14007769159846e-05
3.82467426724382e-05
3.99901297258508e-05
6.68060976979749e-05
3.20745975525188e-05
3.4322813047679e-05
7.97572798418243e-06
3.95603538041031e-05
6.69693536395799e-05
3.10484485157653e-05
5.44621536929538e-05
2.33109899043745e-05
3.39981177788336e-05
3.43836515179526e-05
5.58772404411092e-05
4.55533777065249e-05
4.58597237927096e-05
6.1961894720819e-05
4.97869109138492e-05
5.84228629857592e-05
5.37099975862284e-06
6.64078712660401e-05
1.98266067523848e-07
2.48462084238172e-05
1.60418847320331e-05
5.92271888445064e-05
3.47018554031686e-05
-8.0519672266274e-06
1.87188381398251e-05
2.96955463506973e-05
3.08314171354856e-05
5.66777332131233e-05
1.62553642641874e-05
2.11445274652565e-05
3.85429911818458e-05
-1.6006614334471e-05
3.71056310014792e-05
2.96145864908793e-05
5.01462940085302e-05
4.40966512501694e-05
9.09580103554749e-05
3.51448989131183e-05
4.18474687682955e-05
2.31379317194678e-05
3.22868146933057e-05
3.1961716016921e-05
5.15537802298013e-05
2.38267095115923e-05
2.84574110356484e-05
3.55482771955557e-05
6.05172007679006e-05
5.68236056282378e-05
2.18579354472591e-05
4.18693312271228e-05
6.47549129401699e-06
5.15823181895385e-05
3.90150804015068e-05
-3.78886501855723e-06
5.82661313821156e-05
4.70132773949314e-05
4.89978390031018e-05
6.05052690904606e-05
4.02537351411507e-05
4.49073173914087e-05
6.24127883866137e-05
4.78363919441033e-05
1.86352346819146e-05
7.11954013771624e-05
4.70727392310311e-05
3.15720216273611e-05
3.49971050703513e-05
1.83175439356461e-05
8.77826379348081e-05
6.37368036524819e-05
4.49205318977e-05
2.21410479311474e-05
4.8184751829898e-05
3.03267329971646e-05
2.72396168206757e-05
4.52200057641927e-05
3.53981423133863e-05
6.01806389054228e-06
4.82097630996175e-05
5.21964999054299e-05
-1.02957577115063e-05
7.63687486013956e-06
2.24516125387928e-05
4.86976450576552e-05
4.24352787493959e-05
5.13619072914159e-05
3.37116991881591e-05
2.27639924449054e-05
2.91057632848064e-05
5.40222514187439e-05
1.81799509337184e-05
5.45701184412589e-05
4.95626171628581e-05
5.16690419369897e-05
3.16322002563612e-05
3.89497823247253e-05
4.89532718279562e-05
5.21578008740228e-05
4.59664499276596e-05
7.74747800135423e-05
4.25586560619093e-05
3.78006664204876e-05
4.09833895960929e-05
1.05670929077374e-05
8.14755442402218e-05
3.75406929560384e-05
5.85918898067435e-05
4.13543284621969e-05
5.19294526637477e-05
4.61115197405288e-05
2.78104574962911e-05
6.09264288053884e-05
4.79539924973024e-05
2.19798755280268e-05
6.26886851225018e-06
9.0515491996542e-06
5.35332573862616e-05
6.3279018655131e-05
6.41190021307435e-05
3.68808835480222e-05
5.66605758501936e-05
1.65719039766273e-05
2.23906443264953e-05
3.56066453927324e-05
3.15861177481489e-05
2.09029832146795e-05
6.36615462030326e-05
8.02626473614581e-06
-1.22360454447934e-05
5.59392586388606e-05
4.04493238450608e-05
4.38307998519141e-05
2.70048888825223e-05
8.66801209435935e-06
2.16590596589385e-05
6.81033592236387e-05
2.20503266416637e-06
6.42890072912902e-06
3.19193229950586e-05
1.99220117791274e-05
4.92201703013616e-05
1.96047098679376e-05
3.50229556240542e-05
3.5052888048778e-05
6.1451986235034e-05
5.87341234014265e-05
2.96005146142927e-05
3.38688494718297e-05
4.07347148758456e-05
5.54590707820836e-05
6.4814094927996e-05
3.02816714600079e-05
1.39634038429933e-05
3.68811360397405e-05
1.19229221808975e-05
4.38930612723666e-05
1.27290320837e-05
2.94961468154031e-05
2.87183269245431e-05
1.72192113285939e-06
2.10243158769653e-05
4.5958086871784e-05
6.52712562202577e-05
4.85961417486584e-05
4.99886247552799e-05
4.1480202109947e-05
4.02037515047071e-05
3.65783447147339e-06
1.00973891188594e-05
2.75005970773759e-05
2.40303198611167e-05
2.67440343840634e-05
5.88918644613737e-05
2.54515820220836e-06
2.82689059220666e-05
8.07787196219419e-06
4.33884496974035e-05
6.44920880949431e-06
-7.18281429493587e-06
2.41375818764324e-05
5.10128643314943e-05
-2.07996520707543e-05
2.96473240932709e-05
1.13895904347288e-05
-1.17133006087239e-05
2.5596553761082e-05
4.56226840770944e-05
4.03054592183157e-05
2.4656846906164e-05
1.45635934430863e-05
5.73514564840161e-05
-3.08679373005647e-06
3.40487252906641e-05
8.43952289953649e-05
4.67386505840082e-05
5.65727690601257e-05
5.1129060519886e-05
1.37888755418715e-05
4.94581453967083e-05
6.08698056065196e-05
3.41076934814733e-05
9.53937659919262e-06
4.89249228854519e-05
5.56745863063467e-05
1.22235181837388e-05
5.43461616207576e-05
3.20787788948402e-05
4.48655176569675e-05
7.96432735266652e-05
5.29856109708839e-05
8.71217854114045e-05
3.36261574525199e-05
2.5837976287365e-05
-7.96778294406933e-06
3.65646499676256e-05
5.09005143792338e-05
5.87613626678166e-06
2.12028664690305e-05
6.12882314757512e-06
5.76865896908499e-05
6.00047519730367e-05
6.11150896601973e-05
3.08936044127914e-05
-8.41155562107452e-06
2.4916600982536e-05
-8.22519259416826e-06
1.60645994463887e-05
-1.53459972860523e-05
1.33560300844116e-05
-9.96528468059744e-06
1.43930624071386e-05
5.92842500545416e-07
3.57999187406826e-05
2.91775346508984e-05
6.33715660674181e-05
-3.90929938142354e-06
3.29340405531218e-05
-4.73183104325942e-06
5.89848943138766e-05
2.18224597307663e-05
2.93648045643931e-05
7.21216800362253e-06
3.23007252754231e-05
1.21389915137374e-05
5.00193324470044e-05
5.90804041035843e-05
3.96524065475272e-05
4.18325759306007e-05
4.78504713694378e-05
6.1954287928513e-05
5.64435095190162e-05
3.14549999195527e-05
4.12991596986817e-05
5.20914882657669e-05
1.70914428069985e-05
1.66026845161672e-05
-9.80598979422146e-06
4.73983118437065e-05
3.92042757010156e-05
4.60734790126711e-05
3.0797590948965e-05
3.61679857919837e-05
1.78771369649979e-05
4.15122082828484e-05
1.12819869124996e-05
4.21603886886093e-05
-1.30268706387283e-05
2.41883970797993e-05
1.06057795072556e-05
5.91290251160399e-05
2.91707952951914e-05
2.58649397714425e-05
2.87088815810339e-05
3.68529848379996e-06
4.14439899737081e-05
1.68998987989026e-05
1.80374729635524e-05
-4.23418865277798e-06
3.14614861756609e-05
2.0587917808543e-05
3.21879197157969e-05
4.40319866161857e-05
2.6190060020747e-07
6.31082749637105e-06
4.65056380556194e-05
6.406829690412e-05
5.01368864755716e-05
5.69062737498564e-05
3.90524328823535e-05
1.35853686187705e-05
4.29922699336109e-05
3.94949122224197e-05
8.73540973773869e-05
4.80077495792246e-05
0.000101100641993869
3.12754239531643e-05
4.73617716192454e-05
7.58357530638481e-05
3.70518873621551e-05
3.81961623922293e-05
4.66923491170977e-05
6.08440309310154e-05
4.12196769001577e-05
3.19752932510027e-05
1.25357422767761e-05
1.12845411740697e-05
4.157320198344e-05
-3.53383241921957e-05
-1.63965327308674e-05
-6.46963593834976e-06
1.37719626868258e-05
-7.42232697301716e-06
3.06415441789696e-05
5.95227201252933e-05
3.04343824803316e-05
-1.49622246628214e-05
4.55743572101481e-05
3.87397164216819e-05
4.79230411103354e-06
4.08650105265016e-05
3.51532944666445e-05
5.66078526837798e-05
2.62244911128117e-05
6.93045625884383e-05
1.83112369908095e-05
4.44022715078991e-05
1.74201424071934e-05
2.9722306372734e-05
7.91885756846908e-06
6.1084301722606e-05
4.02491929227268e-05
6.95188699839669e-05
3.99663707928423e-05
4.74880020087142e-05
6.97862934033385e-05
7.3722334612589e-05
2.73617218072367e-05
7.05792410725147e-05
4.48138648291399e-05
4.9137244366656e-05
6.8735094786946e-05
5.34259622782068e-05
3.19200895172318e-05
8.66466800073249e-05
9.66921876495301e-06
4.58649157930803e-05
4.98957475626141e-05
4.32777546935199e-05
3.91629397812334e-05
1.90060658504826e-05
3.77028006994453e-05
3.7048485564969e-05
4.18694835332096e-05
3.00879216411922e-05
4.83685999560306e-05
4.50624750765153e-05
4.00818066298021e-05
5.4707908887686e-05
7.52723653303057e-05
4.60812525901487e-05
2.01239142463412e-05
2.28232541288754e-05
4.60246306245355e-05
1.51187340961465e-05
4.66408156418297e-05
5.73983564436332e-05
2.17629784297446e-05
6.90263928428521e-05
3.12810302155668e-05
3.93388663073881e-05
8.0387310883356e-07
5.12602209465564e-05
2.79803229626016e-05
2.76196040914331e-05
5.19770881349502e-06
2.18565117713025e-05
2.41642571076784e-05
9.68184625038096e-06
5.33874331622559e-05
4.92073880621401e-05
1.0932368731152e-05
3.0492065161601e-06
3.80759851967519e-05
3.81186980888721e-05
7.04795917796983e-05
2.95896520718031e-06
2.12913637457336e-05
1.5664980803169e-05
3.9761239416247e-05
3.17781238723046e-05
1.93716780325154e-05
3.43170306448627e-05
-2.21686501049017e-06
2.89459530256156e-05
6.3454137872339e-05
4.63323749618256e-05
3.28052259212506e-05
-1.73109381836298e-07
2.5131327973787e-05
4.67445530021184e-05
6.17749065260877e-06
2.01303987941392e-05
5.40593930903972e-05
2.72385356456391e-05
6.15356210812892e-05
4.41887681601665e-05
4.32913746491827e-05
3.63909615619689e-05
2.71700937390788e-05
4.28308186216455e-05
-3.79843346123226e-07
2.04707589624942e-05
6.66640463009266e-05
5.53196453241519e-05
9.64290066243716e-06
5.20612506714621e-05
2.34600318730491e-05
-1.16709680181018e-05
1.65588241042656e-05
2.1673545611364e-05
3.1191975162748e-05
5.20828925981534e-05
1.59381014939165e-05
1.71468840371117e-05
5.45896629917379e-05
1.45890535010057e-05
-4.14836952275964e-06
4.59259473486704e-06
6.35170638883083e-05
3.36215918887812e-05
2.73641592581672e-05
3.19296272335039e-05
2.11855331038607e-05
4.82841622038897e-05
4.36791340506661e-05
4.58365333133758e-05
3.12625414116989e-05
8.56028441948805e-06
3.92854422892184e-05
3.37396683135689e-06
3.88248286918812e-05
3.30104037669931e-05
6.18264920156589e-05
4.10829965894314e-05
2.83597086885349e-05
8.47954528495273e-06
5.33814662582337e-05
3.42437820495643e-05
3.30964232835685e-05
5.61760328019103e-05
7.01307271324908e-05
6.59199009086596e-05
-6.1493822319223e-08
2.08337596608591e-05
0.000106553288443785
3.59644936136986e-05
4.0494542893662e-05
9.40363208319614e-05
2.91878317357597e-05
4.36914899430804e-05
6.14683068492537e-05
3.51729708551126e-05
5.57512621671687e-05
-8.34492727885707e-06
2.80110619372476e-05
1.86701555647719e-05
1.25439534077925e-05
9.13722780173191e-06
-6.30055286259645e-06
-9.4761156486885e-06
6.15716895643852e-05
4.41026258658305e-05
2.24929959663912e-05
3.14309473328891e-05
-2.75309814134708e-05
3.80697157412753e-05
1.60623290700515e-06
1.45810553997407e-05
1.46067972369903e-05
1.06677754196978e-05
3.16116171296558e-05
-2.38190406975045e-06
1.92458623330706e-05
5.77212644716427e-05
9.38826179247164e-06
1.88613030677104e-05
7.8695497101766e-05
6.48721399715588e-05
6.16107743812018e-05
3.27011090533511e-05
2.9044002120799e-05
2.2793476834159e-05
3.88823422471787e-05
3.8773472024671e-05
4.11641534341181e-05
6.60985617137579e-05
3.5847529063007e-05
3.863440238338e-05
4.97281066389217e-05
2.78396856055946e-05
3.12056243774675e-05
5.59885663698246e-05
4.06383535504901e-05
1.84125293958128e-05
4.52564894856179e-05
3.42760101405823e-05
3.10105329164108e-05
3.0617660858103e-05
-4.15112925909995e-06
2.55269027812605e-05
3.0062478319305e-05
5.31215684248458e-05
1.33809620545538e-05
3.31266315157897e-05
1.6076392864911e-05
3.83040349829087e-05
3.87795377298811e-05
2.93341869693669e-05
-3.38267439308291e-05
3.24869547189467e-05
3.04891818183287e-05
7.3012935785289e-05
2.68776375818427e-05
8.74996475602436e-06
4.28597853695501e-05
2.91472060470027e-05
3.82171020958786e-05
4.98622051607741e-05
5.38814773642594e-05
5.83994965598735e-05
2.84713856672912e-05
6.0259931667964e-05
-9.29230610393847e-06
6.72268596655565e-05
3.58959462348548e-05
4.13896762719584e-05
2.85746849040668e-05
2.74706536670814e-05
6.14703150202633e-05
2.45595618432531e-05
2.10254435531276e-05
2.31326820062395e-05
5.06741415713102e-05
5.56073062322666e-05
4.71171409375012e-05
1.66660085624437e-05
2.47934609848613e-05
1.90388984353682e-05
1.65773933096401e-05
1.30959222091081e-05
2.91209842145055e-05
1.9194563731816e-05
1.74490304975455e-05
4.6609016144656e-05
5.58585493551738e-05
2.67406441893973e-05
3.54375100706742e-05
6.56218943374287e-05
7.73782626930386e-05
8.35211876592306e-06
2.19001001836523e-05
6.95800108577223e-05
9.08907155911521e-06
3.41502724165659e-05
9.9917842775383e-06
5.81390308618628e-05
3.79936898247144e-05
6.41454231540951e-05
1.82887056688343e-05
4.27199561713247e-05
6.79774109274947e-05
2.59664651954285e-05
1.71182023246203e-05
4.06083302250225e-05
3.05168263887705e-05
5.31419186038961e-06
6.34349047439895e-05
4.25663687286583e-05
5.37516557595329e-05
3.9417982611803e-05
3.48925697728978e-05
5.69949947396269e-05
4.46135142991872e-05
6.43387315079583e-05
5.1062646786059e-05
6.06889896338087e-05
4.21369720021326e-05
6.56962797426825e-06
5.49334489050145e-05
-6.72396199353401e-06
5.28868088449942e-05
3.76407308486159e-05
2.29616843794394e-05
1.54394126875487e-05
2.48800662853189e-05
9.91454870139193e-06
1.81083175264777e-05
2.28660855601943e-05
3.16500497076747e-06
2.73642936421527e-05
3.62704687943798e-05
9.82689765559641e-06
4.19807302468064e-05
6.76986826657297e-05
8.62295818544661e-06
5.42334035253881e-05
4.83505265835166e-05
5.5021780089947e-05
6.53471859143601e-05
3.40173638563041e-05
2.03770311091899e-05
5.55082107567129e-05
3.08942361723321e-05
5.81735096241542e-05
2.92985094033915e-05
1.67835265597407e-05
-1.28740888510958e-06
5.67508325201282e-05
2.50903037956059e-05
4.71179801671168e-05
4.12302901389454e-05
4.3047890230546e-05
2.8469094897115e-05
3.28409218377021e-05
3.61320785905058e-05
2.99274692485257e-05
4.67068042979673e-05
4.71221756533676e-05
4.15005704255628e-05
1.21861338833613e-05
5.5958119679715e-05
5.08303190854244e-05
6.47835334720987e-05
2.28871271707222e-05
6.42989341384561e-05
3.15429896520972e-05
2.55097152961462e-05
1.96448999564231e-05
2.25709740837045e-05
4.64576985073136e-05
2.92184085886099e-05
2.59235012472336e-05
6.15721632344144e-06
5.29455914572417e-05
3.40512146299355e-05
2.99798835069946e-05
5.11694614426837e-05
3.56774732682202e-05
4.12940565481803e-05
4.01710972082526e-05
4.55083301566258e-05
0.000103540102173718
3.00847223537991e-05
7.00935883746247e-06
4.84998387424298e-05
4.35689633811745e-05
7.53777672585228e-06
3.70564442533551e-05
4.96629209285792e-05
1.83274170362471e-05
4.7098766890487e-05
4.28578157690029e-05
2.79469364212216e-05
9.44858639045937e-06
1.4959645650274e-05
-1.4508962018641e-06
1.36292184254086e-05
-1.14387680946704e-07
4.90711828033371e-05
2.41939064542498e-05
5.16956234453468e-05
5.19884201518255e-05
5.10796387912234e-05
5.10650283320906e-05
1.07515391867377e-05
2.74506550528285e-05
2.38608558145955e-05
6.20951735009568e-05
2.49429643027557e-05
4.6280595374449e-05
3.72583199209638e-05
7.31364467119654e-05
5.87306936752088e-05
5.2522242036026e-05
8.0451071597293e-05
4.57553115064745e-05
3.05466478960167e-05
2.29943431141426e-05
7.87333407613872e-05
6.42199991275743e-05
2.23669184131827e-05
9.43378055856747e-06
4.03712235736505e-05
2.92991296273317e-05
5.28389479054568e-05
6.97839265633257e-05
4.14335793303105e-06
3.6122532781813e-05
8.05034336357138e-06
3.44045888676811e-05
5.20023564858588e-05
2.09754882802655e-05
4.74104585841476e-06
6.09544800286358e-06
2.26210572557775e-05
3.91631250125181e-05
2.02489676846041e-05
-5.39604314259166e-07
9.77002403853282e-06
1.90428735603154e-05
1.42493098765796e-05
5.28675504696267e-05
4.57525845589369e-05
5.61099097041435e-05
1.92327930317656e-05
-2.43706550625316e-07
3.57960841359966e-05
2.0454065865529e-05
1.26491395996223e-05
4.07605453341101e-05
5.56511160428801e-05
3.31496992351354e-05
3.72656531550364e-05
4.19879220527277e-05
4.02405719530979e-05
2.9200429560029e-05
2.97570725360223e-05
6.48158751257818e-05
3.82801328717526e-05
6.2311724815683e-05
3.61895369587132e-05
6.59324012500996e-05
3.83711675894709e-05
4.79448944890376e-05
7.48950026169991e-05
3.10374417802033e-05
3.22962744876422e-05
1.7216981032535e-05
2.05522105723063e-05
3.66895768527022e-05
2.36122379806947e-05
4.39060734633253e-05
3.28277963375894e-05
5.15439062002769e-06
6.57509874793848e-05
-1.6784299031683e-05
-8.86686434099302e-06
1.7150620767413e-05
1.46526248412971e-05
2.60155072768347e-05
5.40210280627166e-05
7.24633009469759e-06
7.82266245587568e-05
4.34361464568611e-05
2.62240339629838e-05
1.91004680893633e-05
5.17827326090829e-05
2.48230100883673e-05
-5.29429511705426e-07
1.34455826565604e-05
3.73563212927682e-05
4.95110982395098e-05
3.62269882391876e-05
3.78295448795555e-05
8.07398369303323e-05
5.66184214449916e-05
2.52054094580463e-05
4.28849138552522e-05
4.98263010232144e-05
5.27646620715452e-05
4.32536850338712e-05
4.73838014129269e-05
4.11508475203325e-05
4.98865114646298e-05
7.797615830401e-05
4.95633115712751e-05
3.81324462769038e-05
-6.34991265379536e-06
1.11681058236668e-05
3.32152364853472e-05
5.4752209995199e-07
4.61157256053032e-05
3.10428651615933e-05
2.81396971476189e-05
2.64575494565069e-05
2.54251160334166e-05
4.05188141730437e-05
2.18943515076634e-05
1.97507460061728e-05
4.27050726527216e-05
3.84742100866574e-05
2.41366973729777e-05
6.03391535440037e-05
3.30803765638857e-05
5.05730911416518e-05
4.41918167985212e-05
3.8904144227815e-05
2.70721485830361e-05
2.51924323771823e-05
2.34225132383749e-05
3.26388966825784e-05
5.74883494619264e-05
6.31425683564008e-05
2.3222737603908e-05
1.62230015188822e-05
9.49214960366469e-05
4.18872330861572e-05
6.18066715071109e-05
6.10316540517895e-05
3.528244767478e-05
4.15455612027217e-05
5.37012582405268e-05
3.63701015526903e-05
6.02057729884539e-05
5.64031559121571e-05
6.2247351036866e-05
5.59871249040603e-05
7.83962683707521e-05
3.2403772876621e-05
2.68706561769818e-05
7.19096100048708e-05
2.24939039382156e-05
4.63944958976847e-05
5.82954535383798e-05
3.03797075247975e-05
2.54266292596194e-05
4.89960939542586e-05
3.13669483912366e-05
3.22714863067234e-05
3.99647237328052e-05
2.25220177528754e-05
2.52331882778982e-05
-4.70361288766028e-06
4.77325324108114e-05
4.12177912296937e-05
3.46431783905125e-05
3.41495498601852e-05
1.34314395730078e-05
1.7633629165672e-05
6.35710663123933e-05
1.05115314967399e-05
4.49280001450813e-05
1.63395113031942e-05
2.20708157482154e-05
1.86564178388614e-05
5.14707294453025e-05
5.2221241901374e-05
3.8695426998824e-05
3.26624636813574e-05
4.84487096905328e-05
4.52546818180698e-05
2.5740896260853e-05
5.41468261757174e-05
3.22944606407907e-05
1.01877098795843e-05
3.4203194536664e-05
2.53676403671214e-05
3.33791301871511e-05
6.04948776612187e-05
2.09896346578828e-05
3.21163354101401e-05
4.98293705999319e-06
6.15591548164339e-05
4.2304571133605e-05
1.68806505778584e-05
2.97661652469291e-05
1.46232163497252e-05
5.15726066525005e-05
4.86591837748837e-05
3.57249899713803e-05
1.33510210873251e-05
3.55128122663649e-05
3.02886499878917e-05
4.74200202570929e-05
2.0890291024697e-05
3.11811281295837e-05
1.65811726477412e-05
3.75063239467281e-05
3.85502697384779e-05
6.57722074519173e-05
5.06902991447248e-05
2.00290840112378e-05
4.18512800056111e-05
4.03190277156769e-05
1.10859358610285e-05
1.37933001320169e-05
6.47952812906036e-06
3.11771594229318e-05
4.18166713925842e-05
1.17560326075633e-05
7.6000620048602e-05
3.20625775309039e-05
7.00985628499152e-05
3.78027580280723e-05
1.29747231736244e-05
1.62165563876278e-05
4.91713706674978e-05
-1.3407995404713e-05
4.55761795580331e-06
9.05762279644368e-06
4.61953110965034e-05
4.21257840045482e-05
3.60040454574545e-05
3.31924569081262e-05
4.33914642150901e-05
5.9674081112418e-05
4.44553600641871e-05
4.8882034292021e-05
3.44642789511935e-05
-3.28175956201571e-06
3.48332993775285e-06
5.79285267412853e-06
4.53693231430934e-05
8.17658683714973e-05
5.69352353003746e-05
3.43378629366919e-05
1.16051752797677e-05
4.65138727846437e-05
4.89738348407707e-05
9.89043601647223e-06
-3.61841274016541e-06
3.25812166324924e-05
1.07515009230287e-07
3.49697292965704e-05
4.92431440162746e-06
3.56281490524324e-05
3.58861437480753e-05
4.3298970440015e-05
2.86830777180004e-05
4.79725779357177e-05
5.56544288554247e-06
3.69032787393459e-05
3.74799413456127e-05
6.13311593688473e-05
2.96480733530149e-05
3.67841610582159e-05
2.80685389311265e-05
9.83041136525783e-06
5.63208434469519e-05
2.58661374214875e-05
2.53394357603724e-05
3.07916381774002e-05
4.08967851121173e-05
4.2582572972472e-05
2.52412332441085e-05
5.00837080023791e-05
-5.78910971564764e-07
3.60937776968074e-05
2.76942392928917e-05
5.94299405424468e-05
1.38365872376886e-06
1.63440822497401e-05
4.88694166616964e-05
6.36761190583507e-06
4.6652641848867e-05
2.50536319940779e-05
3.89446823591095e-05
9.59341578337552e-06
5.85187658021074e-05
-6.25190349430822e-06
2.15929199987647e-05
4.28059466754748e-05
3.19299103218233e-05
1.142087495656e-05
2.62133597538485e-05
3.17854660351677e-05
3.67023905216137e-05
6.89849473964819e-05
3.49171555369448e-05
2.64363940292613e-05
4.56744880241926e-05
3.08777066352653e-05
4.13741912940916e-05
2.42754061588568e-05
1.88803184991852e-05
3.9595304411521e-05
5.33566912208944e-05
3.85863260368349e-05
7.78227300052784e-06
4.58075302718423e-05
2.26558540644349e-05
1.51385180855036e-05
3.33804336940947e-05
5.77087974167774e-05
3.43058889413331e-05
2.21176656517233e-05
4.19575602545217e-05
4.40360635891356e-05
3.71057781335734e-05
2.25130499704879e-05
5.39116027180361e-05
2.78192514406591e-05
7.20900002962857e-05
4.3738153999481e-05
4.51466784728743e-05
3.03608438469343e-05
4.10650436517293e-05
4.47994845882676e-06
3.26181599982853e-05
7.70665060619852e-05
2.27091978457957e-05
5.3129251356294e-05
2.54460201648183e-05
6.54837898075642e-05
3.64313895566504e-05
7.79077478468718e-06
5.45786324657963e-05
1.85509852648679e-05
4.24039831854538e-05
3.90650513303555e-05
6.56789366080069e-05
9.28466247982485e-06
5.71853292564193e-05
3.63215251023366e-05
4.11993469922454e-05
2.55372540521631e-05
8.35313880069097e-06
1.55455555936529e-05
2.45024711888634e-05
2.43520303990414e-05
5.19379034711325e-05
8.86676137533301e-06
2.76827508200588e-05
5.66733012306431e-05
3.16102110900783e-05
5.64601559194267e-05
2.80194888835255e-05
1.70254908983664e-05
3.29905504712289e-05
4.02038754913057e-05
5.42863595152656e-05
3.45285455119115e-05
3.64153526952609e-05
1.64249818829406e-05
5.25242985293592e-05
4.52573743635346e-05
4.65869243241938e-05
7.35525135805218e-06
5.34213036422852e-05
4.11178509727204e-05
4.85326716423974e-05
1.19044628458974e-05
2.20701448275062e-05
4.33384347997427e-05
4.78190127204452e-05
3.16414676392949e-05
5.27658695079709e-05
3.18452854607901e-05
8.89231298588562e-06
2.9648395417014e-05
1.94080412463017e-05
1.33503733118608e-05
2.66053906226994e-05
2.81434900527152e-05
2.32294616522366e-05
2.68105322784803e-05
4.22186855570346e-05
5.45016087309569e-05
3.18112361768418e-05
-4.46468066765097e-06
1.7729639451957e-05
5.48262734713282e-06
1.50567551386459e-05
6.62538766192186e-05
3.41070430896666e-05
6.18268723230679e-05
-3.92404893758432e-06
4.9340814164189e-05
3.70191257643786e-05
4.99020347672821e-05
2.9695299827022e-05
4.02284585396091e-05
4.02965828539803e-05
1.12833657418605e-05
4.52106372683888e-05
5.9740822688839e-05
4.39740632428543e-05
3.61696983760594e-05
3.28734126474081e-05
2.5125774756353e-05
4.709178628702e-05
5.37959899110079e-05
2.75914355125398e-05
8.18817263905356e-05
7.36587291082277e-05
5.99310994507306e-05
7.98080604698733e-05
2.67166080344207e-06
3.12679722965739e-05
3.5677179011586e-05
4.33570157500338e-05
1.76673773263486e-05
5.42593047631602e-06
-7.46636007036339e-07
6.45704199706573e-05
1.66344710701166e-05
2.42311163446362e-05
2.13132853687311e-05
4.73653700019091e-05
4.210060299167e-06
3.21295650358188e-05
3.82596220708588e-05
1.32958736654812e-06
2.38581676501204e-05
1.69255919625863e-05
3.21859332700075e-05
3.05325198052529e-05
5.47582689282619e-05
1.79257927672199e-05
3.80005001322878e-05
2.77026802270963e-05
2.45302086399055e-05
3.64342766095959e-06
4.50857745203329e-05
3.12152749033399e-05
1.44051361161045e-06
1.8448431159166e-05
2.21971367512512e-05
4.73489225385113e-05
1.66949606333315e-05
2.38041382818576e-05
2.81911311299345e-05
5.96465612468085e-05
6.24149184100979e-05
1.6306891882074e-05
4.14664602610392e-05
2.79482280650266e-05
4.68723378174404e-05
3.4564350045676e-05
1.29697041388401e-05
4.164443219187e-05
6.66261210592935e-05
4.41715909689989e-05
4.57980822274463e-05
3.96436977477141e-05
6.05188072267585e-05
4.34353050764165e-05
3.48423817584432e-05
3.38192934588002e-05
2.87194436469437e-05
4.77828902091415e-05
2.73104450221379e-05
2.41614127451066e-05
4.45238793210729e-05
7.29126618989873e-05
4.37267312407766e-05
2.08044437705473e-05
5.59016915213118e-05
4.50994772770714e-06
6.02882608070679e-05
4.65418086361682e-05
2.07807812031569e-05
3.07314102099592e-05
1.0127334867824e-05
3.68861034398605e-05
5.02709003082701e-05
3.42585877083722e-05
4.18619364857933e-05
-2.36787373469034e-06
2.35548050885368e-05
3.38131867715478e-05
4.93330109670179e-05
4.12962730693951e-05
5.2410254414152e-05
2.79141154492876e-05
4.19000395898277e-05
3.47230732647148e-05
3.8792230953264e-05
3.77564067683425e-05
2.20734677565365e-05
3.54034176059621e-05
6.25823092480875e-06
5.35523893503666e-05
4.87396780406008e-05
4.0935795799506e-05
3.90095588779409e-05
-6.28148337337073e-06
5.89179310774188e-06
3.15091651506224e-05
4.46348357491518e-05
1.01269089858389e-05
5.06696919617108e-05
5.95949300579516e-05
3.7231341654547e-05
-1.07586093564289e-06
5.04522738190186e-05
4.60510872959372e-05
4.14296582416236e-05
2.75057672552153e-05
6.17377921857758e-05
9.24927024217395e-06
1.50279597041342e-05
4.37134039572915e-05
5.87720754667425e-06
3.5253703379378e-05
3.64177564132905e-05
6.35236260904503e-06
4.10380329236769e-05
1.42479533912513e-05
4.7460350604689e-05
5.51188310146266e-06
8.10833508937655e-06
-2.48945330860704e-05
3.30481574322422e-05
7.37443371384503e-06
1.74182968916612e-05
3.03489598691866e-05
2.18369794054144e-05
2.58292735007027e-05
4.88582145296433e-05
4.78696709828813e-05
4.82812140002595e-05
4.81056930110319e-05
3.33980634475246e-05
4.73387107870673e-05
-3.96882202239844e-06
9.79506471498019e-06
3.32187630278043e-05
2.39222731469454e-05
1.27451871602505e-05
3.05166987968017e-06
5.94315907889125e-05
2.51820995322755e-05
2.08329330275423e-05
6.17862457521768e-05
4.19318251629656e-05
4.62981276734735e-05
7.36944912518865e-06
5.0424643551018e-05
5.5306798508593e-05
2.1892410246128e-05
1.40018859934995e-05
2.33343794696545e-05
3.11319566313969e-05
3.58136003681898e-05
6.51681125781048e-05
2.79979420484296e-05
8.25583593673704e-05
1.59718648733075e-06
3.72957185303271e-05
4.60714734739068e-05
2.94741843561148e-05
2.3179341414397e-05
3.09265633916327e-05
1.04901431633582e-05
1.32895567481539e-05
6.53213964534859e-05
4.94796633832394e-05
4.62206645004327e-05
4.59195164436563e-05
3.41341828169688e-05
5.94215861730856e-05
9.86944261272692e-06
6.27342540212174e-05
5.13029005565185e-06
6.93449494204976e-06
3.52653697629757e-05
4.5514333770981e-05
