# Supplementary material for: Research on computational propagation and identification of mine microseismic signals based on deep learning
Source: PLoS One. 2025 Oct 22;20(10):e0334641. doi: 10.1371/journal.pone.0334641 (PMC12543183; doi:10.1371/journal.pone.0334641)
Supplement: S4 Data — (ZIP) [file pone.0334641.s004.zip › 000100700001391.xlsx_0.txt_24.txt.txt]

9.06556227826219e-06
3.1610726751646e-05
7.3796196394677e-06
5.37991671494311e-05
3.00884375916238e-05
4.90000074313191e-06
5.59454098821388e-05
3.07946498984699e-05
2.1134645788983e-05
4.32047917025244e-05
4.42529557692803e-05
3.16934004856419e-05
4.29039360071985e-05
3.46235602027835e-05
4.42137722029427e-05
5.40007549024963e-05
3.04695523929139e-05
3.76655039976005e-05
2.10010923321144e-05
4.11502560083058e-05
3.64008676819031e-05
2.31170287037061e-05
6.27474829977526e-05
1.85226382169991e-05
1.35967517111946e-05
1.41806633855229e-05
1.92798254686625e-05
1.38648435903683e-05
4.45751403629147e-05
2.7338424710647e-05
-5.90286427205241e-06
4.45895608427251e-05
6.41457581959253e-05
1.54848276358837e-05
4.69329579106086e-05
9.28838101596199e-06
8.99693599791426e-06
2.65397491585009e-05
3.91870453366481e-05
3.25173980035772e-05
4.77654024732868e-05
5.90334476935579e-05
3.83773109201542e-05
1.57514075953772e-05
1.54306194229061e-05
1.70619036493595e-05
2.73728878320081e-05
2.50305921955854e-05
3.33368142002296e-05
4.09498535619948e-05
1.77712245476123e-05
7.83748515607142e-06
2.12173198296024e-05
1.11597432398951e-05
1.1733726269531e-05
3.73229581753855e-05
4.88349793646642e-05
3.73218363463101e-05
4.0234834648829e-05
3.36717793503375e-05
3.03752532887003e-06
2.57225644176963e-05
2.89581980845515e-05
5.38793690338091e-05
3.78745439961095e-05
4.49398502453131e-05
3.84241260084557e-05
9.0220363931718e-06
2.19038536811997e-05
3.96326400749138e-05
2.79416639445719e-05
3.38344497174023e-05
5.85902408214165e-05
4.90262198507446e-05
3.06827755958495e-05
2.45221841568266e-05
3.55155054617516e-05
3.70321599114111e-05
1.03527411280044e-05
1.8176261891005e-05
3.30561387560116e-05
8.50674599247428e-05
3.11476757536334e-05
1.40343101768109e-05
5.30466495691232e-05
5.01373725463875e-05
6.32145114452226e-05
5.42664143143654e-05
5.06105320329041e-05
5.55427252392475e-05
5.42052489180602e-05
7.28139460643026e-05
4.51310910430503e-05
3.81344378604651e-05
5.96417581519233e-05
7.42872738498692e-05
2.97517002716014e-05
3.01708603714812e-05
4.72738208635549e-05
5.11168851191624e-05
3.79747590184321e-05
2.29444618581246e-05
2.14888430924115e-05
3.19185323304439e-05
3.87113520675698e-05
2.33614123827593e-05
1.43255279683302e-05
3.32765475183587e-05
5.08373560186598e-05
1.35994802055491e-05
5.13230179834307e-05
5.91071667470559e-05
6.32768331013231e-05
3.15861436376892e-05
2.16331408726042e-05
3.62731084934033e-05
1.070249927425e-05
4.9041382126326e-05
4.06706931643742e-06
8.06657602334462e-05
4.89235597652134e-05
6.63545401578234e-05
6.49019948909528e-05
3.53707019738368e-05
-1.70895172740255e-07
5.71271172234069e-05
3.67149985061156e-05
4.74254836293593e-05
2.63986342049169e-05
1.19665318583022e-05
7.16586703394285e-05
3.06181920451225e-05
1.0247059825073e-05
3.64583954901471e-05
3.42240628595105e-05
2.11625062964995e-07
3.20429797167286e-05
-4.95290024179651e-06
-1.34942121548281e-05
1.0411780033423e-05
3.42691390831955e-05
1.88045217813593e-05
1.58431859670152e-05
4.27323644717165e-05
3.10769832349034e-05
-9.70433559146019e-07
2.89196614645594e-05
5.12760741461332e-05
5.36337142396389e-05
4.41187753057201e-05
2.49600118580647e-05
2.73522016053797e-05
1.5781704843732e-05
-2.70153212151594e-05
1.06345992285832e-05
1.01255960775483e-05
5.70711597573237e-05
5.71338385082186e-05
6.22712164959785e-05
2.48561261487153e-05
5.78115684937712e-05
5.47944647665986e-05
3.96088934919588e-05
3.15093292919155e-05
3.63235068881998e-05
2.35164081723204e-05
6.9073413871322e-05
4.52232718960486e-05
6.84007405549483e-05
7.47814687624509e-05
6.77812845538541e-05
2.76417803316679e-05
9.62834332302982e-05
5.82539934906193e-05
4.94767480471772e-05
4.69750373257099e-05
3.95494918309084e-05
4.62550999542283e-05
5.45932364080867e-05
8.26528250674333e-05
2.47757667186546e-05
3.03124821357352e-05
1.08156637492316e-06
3.6110274981934e-05
3.5655981792586e-05
5.810701740802e-05
3.8544978406326e-05
3.52953627590113e-06
3.04494802183934e-05
3.08362500625287e-05
3.0077196761852e-05
1.9681084701527e-05
2.65123344932139e-05
2.57464186956183e-05
-4.86677638974503e-06
2.90680476395096e-05
1.98436379078864e-05
2.26852589622165e-05
2.15146353363239e-05
4.12723733747982e-05
6.96746950414049e-05
7.95594066458438e-06
2.32105356101567e-05
7.23050736158206e-05
3.3398835637162e-05
2.77116897074327e-05
2.23757528951935e-05
3.95089373295178e-05
4.89176214984648e-05
5.72471700881161e-05
3.50467050564364e-05
3.49218958239084e-05
6.43779811792999e-05
1.13058987377526e-05
7.83681563639666e-05
3.82582364664577e-05
4.49092251311426e-05
5.17581738650042e-05
3.10113785923399e-05
5.59483526435412e-05
1.73746473571353e-05
8.04499006308989e-05
2.33983597853402e-05
1.4090252208747e-05
2.67933490184938e-05
3.93705724854622e-05
6.74906110264473e-05
6.35066501642473e-06
1.30314439575447e-05
2.88422299260035e-05
6.57379974309852e-05
-5.71589101941428e-06
3.26172706499363e-05
7.40078872454309e-05
3.1840261177834e-05
2.31872999298759e-05
5.04170933041593e-05
2.49887837190451e-05
2.1681320385944e-05
4.5421520891801e-05
6.65454619561553e-06
4.79053099462769e-05
-6.98991913635995e-06
1.7352392721306e-06
1.16699521462329e-05
4.01987777362527e-05
4.16250095844703e-05
-5.5003836999607e-07
6.79609054029553e-05
6.16032345591394e-05
2.93582852584515e-05
2.92993278129231e-05
5.90989577458336e-05
4.07908303308966e-05
6.33023469430967e-05
4.25949049403536e-05
5.82856108646109e-05
4.25632173038895e-05
5.70113068720235e-05
4.39343606765935e-05
7.28280010453001e-06
7.6950146814196e-05
3.56537745938298e-05
6.07477348302693e-05
5.11649936543586e-05
5.56232757028134e-05
5.14087982716148e-05
4.24939805205333e-05
2.3586768287134e-05
5.32972503755989e-05
6.62314759105067e-06
4.25784986274633e-05
4.98921155974638e-05
8.91843228835017e-06
2.81678275044184e-05
1.96461998539765e-05
4.43718847220822e-05
4.8634520863155e-05
4.64023407613956e-05
1.23874194977642e-05
4.10159470640694e-05
-5.48744383932225e-06
1.14899998727046e-05
2.39235776480641e-05
4.46700113452518e-05
1.9909561474199e-05
5.01872301098921e-05
4.91561882551616e-05
4.8048856686358e-05
2.61483072177192e-05
5.6471055061854e-05
5.78634953640462e-05
-1.90347859648134e-05
5.56788669611523e-05
2.44549155466329e-05
6.0839809363025e-08
8.253919797188e-06
1.75674311742563e-05
2.28657390594566e-05
2.52394644078516e-06
1.01713033898876e-05
2.92621247818047e-05
1.74605054748231e-05
3.0197590948484e-05
9.57154082635001e-06
6.25093391067358e-05
2.57924658044161e-05
-1.44022839833477e-06
2.68549243366993e-05
1.21323171768707e-05
3.55844538901205e-05
5.81804233875001e-05
5.40638590920406e-05
3.97295416534239e-05
6.2851189769274e-05
2.31565553311107e-05
7.51734207845818e-06
3.61059954640673e-05
3.76003243566148e-05
2.30153129123516e-05
3.1282715452076e-05
4.23713607677776e-05
5.05873066234239e-05
6.42926755323262e-05
5.15891099847448e-05
4.71986526549157e-05
4.07408952739949e-07
3.04392590814557e-05
5.30383082354919e-05
4.03464093088981e-05
1.8198769942167e-05
2.91297033554731e-05
3.97170123922832e-05
5.82301592733264e-05
4.54708188724595e-05
9.50975298617826e-06
3.5079503423483e-05
6.18838019786301e-05
-1.73566739740868e-05
1.12049041045896e-05
9.75658181059405e-07
3.5944778639853e-05
6.52549728607877e-07
2.28858107399104e-05
7.4826296239866e-05
2.48301069166368e-05
-7.95742683643896e-06
2.53055338383863e-05
3.48116665268251e-05
1.79487039606288e-06
3.37830765435467e-05
2.6303708527139e-05
3.15803907994276e-05
5.25684788119138e-05
2.14083362520667e-05
6.81102169755154e-05
6.38271706308935e-05
5.12819218611128e-05
5.21915762427409e-05
3.09049809400549e-05
3.66897047674679e-05
1.16159707882455e-05
4.32297197439851e-05
5.20475932895829e-05
4.98465051390667e-05
6.46806119155975e-05
5.44134743779457e-05
7.03125120146418e-05
5.82778124271991e-05
4.89259182799786e-05
4.72568530288234e-05
5.77614523857597e-05
4.63055913391434e-05
6.29998699763669e-05
5.00202198436546e-06
1.85185801091761e-05
4.03844617225527e-05
2.13822389424269e-05
3.47381056550316e-05
4.22735003274983e-05
4.38843233406437e-05
9.04009785016901e-06
3.05106410932725e-05
2.20171191440823e-05
2.73022660943283e-05
2.5755407856857e-05
-1.49943635023844e-06
3.08587520202471e-05
2.21855428800335e-05
1.42509301213995e-05
4.27816523740661e-05
3.43681022066309e-05
2.04468990780938e-05
1.39614144438835e-05
5.71308732980842e-05
3.55300513996581e-05
3.45167456736662e-05
1.01310138291349e-05
5.93831173579734e-05
6.1567027507462e-05
3.72577182517261e-05
7.32733599649796e-06
3.11990121232809e-05
1.56654431315214e-05
4.99367393126303e-05
5.36095670174318e-05
5.83401365995817e-05
4.63521541472084e-05
-3.73574130807912e-05
6.17081658626657e-05
2.35087234602645e-05
1.3465513900634e-05
3.23722339442451e-05
4.72065020100066e-05
3.0308718238554e-05
8.61365651325326e-06
4.82094906979965e-05
5.51987322621534e-05
3.67713543092052e-05
2.18591342842668e-05
1.3954099948388e-05
2.35329964843134e-05
4.35078026735193e-05
7.9142658983075e-06
5.70352464550336e-05
5.1470543111642e-05
2.97875150287596e-05
4.58071389037759e-05
7.0976176717717e-06
4.65766178478661e-05
2.2376630281617e-05
5.08781029243983e-05
2.6286285664438e-05
9.59265846007576e-06
3.37073166226836e-06
4.99112272784158e-05
3.99395142314511e-05
1.6715923091017e-05
2.24384291078138e-05
4.36808445410963e-05
2.70844435046599e-05
1.0818166363103e-05
3.0626246896477e-05
9.03891051725069e-06
3.50498006861077e-05
4.87416048843183e-05
4.66487014286956e-05
5.07777699073579e-05
3.57940658343518e-05
4.05284002077207e-05
9.90548923896325e-06
3.77086860481777e-05
-7.32454144026755e-06
3.66304592736909e-05
3.19215443058573e-05
5.01031448079353e-05
2.71482032137872e-05
5.86879414756764e-05
2.43236616800204e-05
8.33481206495185e-05
3.72915047470643e-05
6.15319312734691e-05
6.96619917674052e-06
5.23422623270388e-05
6.79121085784428e-05
4.03138388504353e-05
4.83639613613601e-05
3.83025903571296e-05
4.21677783600184e-05
1.43556990127993e-05
6.34130171891706e-05
4.32756856066324e-05
2.00398116673727e-05
2.66322169892598e-05
7.43551897245253e-05
1.42630894619589e-05
1.6582196257533e-05
3.18624603957673e-05
4.89357323522372e-05
-5.47024400300079e-06
3.17860974937546e-05
5.09484243006173e-05
5.10461959961592e-05
1.50045319591274e-05
3.70484584026503e-05
7.69828143011805e-06
3.7995218117948e-05
5.79275213983333e-05
5.37694662575523e-05
2.21094373157171e-05
2.65452131222337e-05
2.91508353902054e-05
4.36343223093189e-05
7.48559360173223e-05
3.42271739578214e-05
5.25978351712547e-05
3.77554806625011e-05
2.61531602559485e-05
4.4888400785298e-05
4.1331406774303e-05
2.66945597677009e-05
3.17282105758786e-05
3.20278507267045e-05
1.84368702394478e-05
4.90472358873364e-05
6.1098542080181e-05
3.07447443679337e-05
5.29980505722237e-05
8.75190335159135e-05
5.31288214383022e-05
8.33919718310462e-05
4.08923936519916e-05
8.11056792082699e-06
3.85319748706282e-05
2.86816622737211e-05
2.86728774679586e-05
5.81153269723086e-05
5.52957920438244e-05
2.77672281699287e-05
8.40436105272548e-05
2.36734068176675e-05
3.12326019893715e-05
5.56893263654029e-05
1.60209958639622e-05
5.88275966436294e-05
-1.60575574674093e-05
-5.32225753651895e-06
1.4719875721057e-05
2.14572430571465e-05
1.43299974818384e-07
3.69215590663645e-05
1.49381143192979e-05
8.82057263906051e-06
4.79647173287742e-05
2.80960197508974e-05
2.7833161584466e-05
2.76275669892343e-05
1.20059657209432e-05
-4.68818164429349e-06
-4.71227580056257e-08
3.85515580008756e-05
3.4893319169391e-05
1.90515004094788e-05
2.01191979839781e-05
2.69389204157079e-05
1.36704379179822e-05
2.92406924895061e-05
9.42886253689536e-05
4.38559948843071e-05
1.5638275447169e-05
4.33978348013046e-05
3.42978574175917e-05
6.78731914425216e-05
6.32963090338881e-05
7.25351877467697e-05
4.84259956225407e-05
3.87090850887339e-05
2.03793295503675e-05
3.22595211543851e-05
4.30196574443665e-05
5.55084782164318e-05
5.35639755838358e-05
4.4256047014135e-05
3.98169320197269e-05
4.40361655183076e-05
4.73962873863271e-05
4.21733664630654e-05
5.14349978765966e-05
1.18614022110235e-05
1.1663635203448e-05
-8.65289286971742e-06
2.47939501525034e-05
5.9248404266854e-05
8.1285277308641e-06
4.21659062657062e-05
1.41239795458562e-05
2.45368543292012e-05
4.00346823759074e-05
4.11921158461127e-05
6.13978077141032e-06
6.37388441831757e-05
1.08870458092089e-05
2.78545080032802e-05
4.51065026814517e-05
6.78515955005587e-05
3.04279763046888e-05
4.55526530812422e-05
2.6385527839144e-05
4.86477393980959e-05
1.24810333130992e-05
4.5879631443919e-05
8.00274268968214e-06
3.39389876024116e-05
3.00848504081104e-05
5.88232858960126e-05
5.30392745060857e-05
3.82933245455306e-05
2.83683400639708e-05
1.06323602953538e-05
1.89800482685467e-05
2.02983315322461e-05
3.45858855399975e-05
1.68739405698467e-05
1.96300495324407e-05
1.87286745396334e-05
2.58879426838952e-05
3.77770909288725e-05
1.67654815176565e-05
5.00743877372276e-05
2.33058785126774e-05
1.97541088807885e-05
5.66410209245039e-05
3.10272131090598e-05
5.08505521786665e-05
1.38520776748636e-05
-4.13636395224859e-06
8.11853544122361e-06
2.84045539876854e-05
3.00149570811255e-05
4.27959553585511e-05
-1.3172290434323e-06
5.13147664596649e-05
4.72481981360873e-05
1.94028261276715e-05
4.37334490439635e-05
6.13910596399618e-05
-9.08012911689224e-06
1.04091884098644e-05
3.18534071134798e-05
9.41619108628566e-05
4.73036052185017e-05
2.78637716037208e-05
8.41478699758022e-05
2.5947410238603e-05
3.25709463234075e-05
2.68366316014929e-05
4.29082618559366e-05
1.98877403292354e-05
6.09955232188032e-05
2.84860881799492e-05
3.77179155953907e-05
4.32257095262798e-05
1.72270353347805e-05
3.71856523753907e-05
5.13905742202766e-05
3.38451106294973e-05
1.21748331935535e-05
2.46892855020833e-05
4.1905628350386e-06
1.90995271246674e-05
3.13778047765941e-05
2.06309301421477e-05
-3.264346428997e-05
5.99313420460959e-05
2.07208917879374e-05
-8.5034947446818e-06
2.16112727716947e-05
5.46793280049829e-05
3.54353892718419e-05
-1.18492472075156e-05
2.9366894183968e-05
2.38317117503104e-05
5.91910472172043e-05
4.17767815415116e-05
1.76266369105619e-05
2.69707270782121e-05
3.44265171703423e-05
3.95756817490302e-05
3.21450207472678e-05
4.53931637611965e-05
1.78090712505059e-05
3.52056181713416e-05
2.37506623080823e-05
1.40817336096015e-05
3.16123942473515e-05
1.35645367497164e-05
3.16118868285479e-05
-4.38201461926009e-06
-6.30959757176357e-06
4.65845548651327e-05
3.76061559283779e-05
3.39704714207605e-05
1.89907462430476e-05
3.40766662516096e-05
3.73313471634213e-05
1.96981038088949e-05
3.56187350508455e-05
1.44185934282537e-05
3.74116414437796e-05
1.87269858448456e-05
2.41770738298579e-05
3.56001462421082e-05
2.05363620247275e-05
3.61417787896488e-05
4.43910263153432e-05
3.57222569273495e-05
5.73107359079358e-05
2.6163796150036e-05
4.4981609481835e-05
4.37679912790473e-05
6.00515584749285e-05
2.97654456433959e-05
3.15432730958989e-05
5.07438550987344e-05
3.1589897015835e-06
2.67904430834358e-05
3.8333877733394e-05
6.24615501059941e-05
1.44135501306117e-05
5.54565692866212e-05
6.02066511131593e-05
3.4107778721672e-05
-1.39383447145728e-05
3.1531468115879e-05
2.01335374592761e-05
3.7308459177599e-05
3.54113940571409e-05
3.1968656046538e-05
9.41526307279802e-06
2.91035258743065e-05
2.4180535363435e-05
6.58439253857279e-06
2.03322149340477e-05
2.99570524042643e-05
2.12903556511373e-05
1.86660914067858e-05
5.47410721429264e-06
2.69905662383872e-05
5.77639621207257e-05
3.74826010766211e-05
5.95156083084528e-05
1.74250307715346e-05
4.90263867433293e-05
4.24231034260764e-05
6.40563269132433e-05
3.42825468822319e-05
5.51887673976693e-05
3.66831884936758e-05
6.59203133894775e-05
6.38118367984639e-05
2.53387371871929e-05
3.19292247010703e-05
3.96787958910636e-05
4.02649778990076e-05
2.87489412240791e-05
6.57084930435045e-05
-1.18228156152399e-05
2.65111308681039e-05
3.26105570659477e-05
4.31124630543429e-05
1.68386848965287e-05
6.98966959943451e-06
5.32882187928982e-05
3.19729263921594e-05
3.12595111987565e-05
6.85454686088897e-05
3.33620880793697e-06
4.31321920306782e-05
5.49008517825803e-05
8.56315294662915e-06
4.65919015030473e-05
-1.54783720423156e-05
4.62331803932381e-05
2.04406052272531e-05
5.21666652140436e-05
5.82482872483776e-05
-6.65033345041709e-06
3.15064286909471e-05
2.86550937863657e-05
6.391522386708e-05
2.19397813097384e-05
4.64277594992157e-05
6.77240326439511e-05
2.30393645488188e-05
4.41667566895089e-05
1.43705908588236e-05
1.62798183079864e-05
1.41557267387492e-05
3.81740637587608e-05
2.98016639638315e-05
2.77770569887999e-05
2.69651643613169e-05
3.90851578880723e-05
5.28900072211142e-05
1.38587070075286e-05
5.18730065243365e-05
6.11616322114245e-05
4.46538455773891e-05
6.50639746811535e-05
3.97796287748931e-05
1.81277757212695e-05
2.92766170691843e-05
3.8041915928337e-05
4.29279920370299e-05
5.05013778197942e-05
3.24587431995e-05
3.4349267822386e-05
6.30983044946392e-05
3.05754652781741e-05
2.31619533096823e-05
5.42343244797973e-05
3.16252509320043e-05
3.99385624499677e-05
2.80045864034473e-05
6.70035930942283e-05
4.03586250839595e-05
8.08135760910929e-06
5.24828724723708e-05
4.62947540013219e-06
4.00141787817517e-05
1.69498758508873e-05
1.58403040181422e-05
2.44498310829162e-05
2.82436338921488e-05
4.77328407013581e-06
3.88586839786509e-05
2.7373437942716e-05
1.93539511026959e-05
-1.50065935764395e-05
5.6727934405427e-05
2.67049253318765e-05
3.23209338531877e-05
4.66658867562382e-05
7.59849480604968e-06
3.55883105077547e-05
3.924683963567e-05
3.59961886928055e-05
4.24525035014735e-05
4.20030735479474e-05
1.93338469471488e-05
4.64723738453358e-05
2.37629211249425e-05
6.36929547251956e-05
9.4978549131333e-06
5.93563023407668e-05
2.02535009364223e-05
3.36667020216242e-05
8.12648707481143e-05
4.13165115249123e-05
3.51025371756069e-05
1.17785344199914e-05
4.34005146607479e-05
3.06728353493979e-05
-5.06720950811565e-06
4.64078159131966e-05
-9.29429432627103e-07
1.68439785234859e-05
4.82412444096855e-05
1.96669478665198e-05
4.82243213978638e-05
1.28286141971326e-05
9.14702472798213e-06
2.84967316677275e-05
2.03793440415631e-05
5.51204220444614e-05
4.02570933557921e-05
7.30423555766663e-05
3.81214599646845e-05
2.71840786869881e-05
1.32733340345214e-05
1.1623810603366e-05
2.62943653468942e-05
3.04990850860381e-05
4.17361081752836e-06
1.88921892344162e-05
4.65616172507412e-05
5.23585337296972e-05
3.12815869805951e-05
6.76025250265027e-05
2.81878628823013e-05
4.22920442640202e-05
3.26396049691499e-06
5.67734682572121e-05
3.01509600637826e-05
3.90766628998977e-05
5.32317265433802e-05
1.99279316170638e-05
1.90675860852145e-05
4.15074877172154e-05
1.94606502362074e-05
4.58222763069089e-05
6.1764977359752e-05
4.13994641691674e-05
1.72594447515574e-05
3.83393640290706e-05
1.11509304618394e-06
1.81579015613215e-05
3.08604137649149e-05
2.82867473543432e-05
4.29574236765687e-05
4.34305554660167e-05
9.82474074417541e-06
4.53875819386269e-05
3.96937818274514e-05
4.12976721938105e-05
2.65274515917127e-05
7.72887632808471e-05
2.49888614531834e-05
1.89745033074864e-05
1.73448775441567e-05
3.44903259030614e-06
9.99592542304046e-06
4.70539255022571e-05
2.28606038988092e-05
3.21124553786376e-05
1.23322018969034e-06
2.86617620668062e-05
1.76418585061561e-05
-8.54241576534664e-06
4.46938350271985e-05
3.87217753998296e-06
3.86036779456089e-05
4.60827422823116e-05
2.73022576579525e-05
2.02375789068967e-05
3.96748655854365e-05
4.33666636969275e-05
2.36093790602882e-05
5.19699429003874e-05
3.73289465588991e-05
5.03497852943395e-05
6.23488659781223e-05
4.56890991485781e-05
1.78149359332609e-05
5.06309832384981e-05
2.01644763903129e-05
4.34149815344054e-05
5.71975282261867e-05
6.20610446055092e-05
4.80958273813203e-05
3.74554255934958e-05
3.63649284861493e-05
3.19139138598183e-05
2.84744466520518e-05
5.80019310971189e-05
7.28356875869228e-06
5.04707369383797e-06
3.30088553209717e-05
3.6020162177606e-05
-9.06402894649248e-06
3.43748308316187e-05
3.55749557396388e-05
6.0870483474222e-05
3.55398924228866e-05
4.6203638584338e-05
-4.81242201010937e-06
3.88049610317807e-05
2.93850873242863e-05
1.4251106356505e-05
6.32021821303315e-05
5.31922660803382e-05
3.35677232331527e-05
3.67021279912818e-05
3.99227410379332e-05
4.00907245197753e-05
4.38276348508274e-05
2.92526236717853e-05
2.07303856169104e-05
4.75149090870835e-05
2.87217636786233e-05
3.89106843584843e-06
1.88127018233665e-05
6.7321400903983e-06
2.56160948212891e-05
-2.36591942603938e-06
3.10520513857487e-05
5.53581490522049e-05
3.15937697808028e-05
2.45117427477291e-05
5.2787648282396e-05
3.79638092207692e-05
6.8085269046471e-06
7.39349326897362e-05
4.08648531800208e-05
3.93609649301445e-05
4.7660196312453e-05
3.84479251175084e-05
3.81420511374804e-05
4.46434394050232e-06
2.90051198676133e-05
2.84047686935211e-05
2.91042810411443e-05
3.88009130859676e-05
-7.47280204755248e-06
2.04628415685146e-05
4.01134811242915e-05
4.48936147390096e-05
2.57615267054467e-05
3.61195000877776e-05
1.05707328941409e-05
1.8487538239743e-05
8.60402460329523e-06
3.48927676107863e-05
4.24681934290016e-05
3.31320978061038e-05
6.06494782827822e-05
2.31380492652605e-05
-3.68349817409492e-05
1.11409107652351e-05
1.5095351033599e-05
3.54376670995597e-05
7.07434549142199e-08
6.7885678179024e-05
6.86542096824106e-05
4.54042132625692e-05
1.85823920958135e-05
3.23253566460261e-05
2.32950434385069e-05
3.49408260013581e-05
5.79393983562374e-05
-9.96631045940334e-06
1.32029797739547e-05
4.08806370090566e-05
3.69732678649751e-05
3.47248595630312e-05
3.81090142478978e-05
4.83499793857407e-05
4.2753269066122e-05
4.42990645861249e-05
5.48623377715917e-05
1.06614552278602e-05
6.02430239651998e-05
4.18536805590288e-05
1.05653111704326e-07
4.20036530751272e-05
3.78197321262759e-05
4.79155144671905e-05
4.24439843506318e-05
4.52714601516181e-05
2.87531170400683e-05
4.11442786191958e-05
2.11207615585001e-05
6.276832715897e-05
4.6583750546869e-05
5.1806562582563e-05
2.24366996173073e-05
2.42832507957788e-05
5.05876851953718e-05
3.85193730435814e-05
3.45840448994082e-05
2.88704211746274e-05
2.17196569681762e-05
3.33390411251145e-05
5.74609319101107e-05
2.50681499313403e-05
6.5894806441484e-05
3.70822937588741e-05
3.02394162533053e-05
2.50672536533454e-05
4.56709166325817e-05
5.59146345677359e-05
2.84622458349067e-05
2.91046755990866e-05
4.26478926832026e-05
3.46679986113953e-05
2.21212709113073e-05
3.86432647629828e-05
8.45324337921338e-06
4.72351814870101e-06
2.15223126753985e-05
4.80294221608556e-06
5.72090957652782e-05
2.5435821822222e-05
3.91276404938769e-05
2.88838642546469e-05
2.88119300081771e-05
3.41554634724761e-05
5.52183605782163e-05
3.23013439410177e-05
4.08103527249184e-05
2.39077084010401e-05
4.99541021810507e-05
8.91895203591759e-05
2.8359074997313e-05
3.32123385618325e-05
3.46105820581223e-05
5.4447736628938e-05
2.9687703270553e-05
3.86697252526989e-05
2.34822505745716e-05
4.67507830964443e-05
-8.19797012246272e-06
2.08959057558819e-05
6.28457364861686e-05
3.62186408308882e-05
-1.11004706674398e-05
5.45421981975437e-05
1.4418507546172e-05
4.01387672841803e-05
2.36941956297941e-05
5.28649073392435e-05
2.59256038118682e-05
4.28514020969948e-05
8.91584555238631e-07
4.16172553364303e-06
4.80278293316411e-05
3.20160821907121e-05
1.00568463985144e-05
3.88687044666535e-05
1.57039013832761e-06
4.68013599235512e-05
2.01791383217793e-05
5.20900187115188e-05
5.56527734274641e-05
4.75173633019422e-05
4.54279575899025e-05
5.61370730715439e-05
-7.59754324207893e-06
4.59332105674053e-05
1.24999034827049e-05
6.49821495505169e-06
6.39808637072366e-05
4.53091981389946e-05
5.42170746037313e-05
3.30204333419611e-05
4.31671643280578e-05
5.023963394874e-05
4.77390445209478e-05
4.3338344695372e-05
3.79965125062018e-05
4.60930944584648e-05
2.59247305666856e-05
3.69981751090694e-05
6.88179885908592e-05
3.88640629453539e-05
3.12918615931459e-05
5.10753267613095e-05
5.09913112840819e-05
6.32043104227755e-05
5.18420413390782e-05
7.0349842093887e-05
3.32536882994957e-05
1.13020254424724e-06
4.70672807781826e-05
7.54314268957221e-05
4.63193968497756e-05
2.07113229081967e-05
3.29433994540302e-05
6.12323403049231e-05
5.80426019938473e-05
-1.15781197408266e-05
3.33982562978194e-05
4.22570700829416e-05
5.92902742308038e-06
2.55951666748697e-05
6.03439612187296e-05
7.61465544401641e-06
-1.33725760412977e-05
4.01719379613602e-05
1.05747010764195e-05
3.25135894574511e-05
2.04603039648768e-05
3.92776272401273e-05
7.89974064107249e-05
4.09151185409047e-05
3.82986187314847e-05
2.77669953919092e-05
1.06415246472761e-05
3.5502519576404e-05
3.08363476289508e-05
3.44520913715126e-05
1.69146917189152e-06
5.69797404629731e-05
3.12081975838343e-05
3.18642754442853e-05
5.79489786345873e-05
3.09832382872863e-05
1.81291873140144e-05
3.37520925678325e-05
7.26303668528143e-05
-5.273807074839e-06
7.89306705622307e-06
3.49305612695647e-05
-1.12389822357115e-07
4.49182612773249e-05
3.7404655629852e-05
3.79204306723469e-05
1.53213691434407e-05
1.23827078367997e-05
6.93975075127732e-05
1.74954254260875e-05
2.9875776329434e-05
2.44636837138241e-05
4.1420849510238e-05
-1.0028239278599e-05
5.13535818654479e-05
7.28262344530264e-05
7.55849687000355e-05
9.01056954330898e-06
5.66863355106708e-05
-8.66059456675768e-06
4.32522992950855e-05
8.5327911134982e-06
4.9524497702789e-05
2.29916875915155e-06
1.83023713558745e-05
3.56060331446723e-05
7.96098789245478e-06
5.10974437160756e-05
2.83512529414844e-05
2.43840445653895e-05
2.5928656926768e-05
4.52057293667454e-05
4.55616729524803e-05
1.5251956264223e-05
2.48587728192481e-06
6.41184567455511e-05
3.78355421948166e-05
3.54660816871298e-05
-3.47143357925121e-05
6.48876944982209e-05
5.08653659058218e-05
3.44264023937435e-05
5.65381935465532e-05
1.71729254289207e-05
5.26882849670339e-05
2.93471619539622e-05
4.70158726589898e-05
4.20995396955707e-05
3.12592459305098e-05
4.97293644269951e-05
2.32007209436857e-05
3.76301590778538e-05
3.92896136853039e-05
1.55460277387941e-05
3.873409749975e-06
1.64639189569038e-05
2.7929617640296e-05
4.03850310966622e-05
5.72026477450328e-05
2.7442511714508e-05
1.42514635491258e-05
3.02297239246804e-05
3.24464298745277e-05
2.54209321805942e-05
1.23218277553122e-05
4.27404419594115e-05
2.09915222913617e-05
4.39704568820053e-05
6.53148581330235e-05
4.6310186808597e-05
3.17877920071524e-05
4.32097082232021e-05
3.98595510163251e-05
4.67225294680294e-05
5.65773423958069e-05
5.96461743889613e-06
4.84885495150251e-05
2.37980778168509e-05
3.79318491153654e-05
2.1762837762475e-05
2.17788278272014e-05
6.61898909392365e-05
5.46342411204741e-06
1.9822441261386e-05
-8.08928981880792e-06
4.63379017348613e-05
4.03728611175155e-05
-2.86417042998308e-06
4.34384820221807e-05
1.76562521348689e-06
6.84611966763435e-05
2.85994489784177e-05
9.2839673256439e-06
3.87094680015103e-05
1.77850888971383e-05
4.3015928084906e-05
2.24173776160253e-05
3.90072189799387e-05
4.17002850745914e-05
5.65021207204813e-05
6.24011012755799e-05
3.58654975011778e-05
6.19077348486257e-05
6.28476211119318e-05
1.21631590136225e-05
2.19405951415704e-05
4.91776805349233e-05
4.01171953621689e-05
4.31324615805545e-05
3.68364960473131e-05
3.1966088640739e-05
6.05207875460238e-05
1.59172188618141e-05
1.12670645002534e-05
2.75742912783633e-05
1.38133268737572e-05
5.69467565613357e-05
3.31694095405347e-05
4.10489847727075e-05
4.07321074193854e-05
1.15925627609556e-05
3.35732183666255e-05
1.87636483590275e-05
4.61951609643986e-05
5.47182088974316e-05
5.89331269287321e-06
4.49132429825128e-05
4.72290275724415e-05
2.614914369762e-05
3.16111126305539e-05
2.82931043000406e-05
-4.90781493749668e-06
2.41717485529703e-05
5.58419498106268e-05
4.54315317272518e-05
5.69263158967818e-05
9.46946456133488e-06
4.07355619984213e-05
4.80026199897095e-05
5.81076566846256e-05
2.03999280193644e-05
5.12179408718822e-05
9.27302843179346e-06
6.23536816241356e-05
1.17861079479877e-05
4.56211352727685e-05
4.00015144987201e-05
4.43849860006779e-05
6.51388110921327e-05
2.67873398186427e-05
5.38265405964649e-05
3.2502541520329e-05
-6.95436421829455e-06
3.860901095766e-05
2.44032136663362e-05
4.25938580556317e-07
2.254829459479e-05
4.3746547192527e-05
1.26472100958922e-05
5.95167893969186e-05
1.95389188438078e-05
2.00435452021561e-05
1.61310599362598e-05
4.98637837268102e-05
1.89103240208526e-05
5.05927894023425e-05
5.79778392935453e-05
3.70799996246795e-05
2.6305825653039e-05
3.04778289426988e-05
5.66080811378285e-05
3.90619870460044e-05
3.68724339194911e-05
6.0128183433331e-07
2.39149578071021e-05
6.63792043352619e-05
1.40975365622751e-05
4.29867202439741e-05
8.78569218982902e-06
5.58989186628188e-05
6.934106935214e-06
4.97081853439026e-05
6.19873164124092e-05
4.18098346668852e-05
3.49475039517507e-05
2.13305575906806e-05
4.17892393070031e-05
3.97026326989533e-05
1.75473574406872e-05
8.44940698466153e-05
3.848557295801e-05
3.41957634046158e-05
4.73889290276243e-05
1.8818530586821e-05
6.24635276006332e-05
3.21737877726131e-05
2.27638707960327e-05
2.90762837204173e-05
1.43150659218392e-05
4.35871775590812e-05
6.10196057451643e-05
3.92577887292111e-05
5.00326791892517e-05
2.5912487974203e-05
1.94349849302071e-05
4.33190307622789e-05
9.50063663819865e-05
4.91282612051882e-05
4.63468794115338e-05
5.43223405475465e-05
5.51451280966016e-05
3.73377623664805e-05
6.34692988594811e-05
8.36014682580123e-06
2.55747961763856e-05
2.20766146840973e-05
2.31793398780554e-05
1.76677735584798e-05
2.68597464547419e-05
4.76917406216715e-05
4.5558598616861e-05
2.97472727349757e-05
1.8252355537558e-05
4.57907677896616e-05
2.54120662925504e-05
3.96579858643648e-05
3.48297874659487e-05
6.28462089872161e-05
3.06977377854353e-05
1.00022088739254e-05
3.24933930262687e-05
4.67002641527557e-05
1.77860015304774e-05
2.67121037680884e-05
1.78284775152196e-05
7.00166917512661e-05
7.95777747621729e-05
3.11475801195109e-05
1.91203529124217e-05
1.98024386852404e-05
3.76490880898027e-05
2.17852102224006e-05
3.28853478008441e-05
2.94437792173282e-05
1.66218608958074e-05
2.98005179811857e-05
9.80687359496829e-06
1.2723380939082e-05
3.26021136545788e-05
1.11309645938938e-05
5.4783287327122e-05
2.14446535241722e-05
2.1482248854489e-05
4.60114133966625e-05
3.88119692880019e-05
1.82663445746259e-05
3.97328470373203e-05
6.26944916761807e-05
3.87237908699838e-05
6.57667054090957e-06
3.9454000140008e-05
4.59133513844129e-05
3.58726510817587e-05
2.19032221343099e-05
3.95346849796235e-05
4.1672936781238e-05
3.4728051091499e-05
7.38544623603213e-06
4.56342810261067e-05
4.60372371832386e-05
5.32357527245579e-06
3.22676102615004e-05
4.07378098901383e-05
1.29676084503985e-05
4.63590225054362e-05
4.32596871861034e-05
2.50834579300112e-05
6.16865346798443e-05
6.2112394413727e-05
1.59120760843016e-05
5.00879370786162e-05
5.17918946074692e-05
9.50403763235068e-07
-6.43745061199825e-06
3.46606348243229e-05
2.80383600010713e-05
3.42696490566129e-05
3.03128366483231e-05
3.00067786222249e-05
2.8279206604626e-05
3.46654655668917e-05
1.56931739833327e-05
4.11202736837554e-05
5.32364263631427e-05
1.2777415113483e-05
1.98894132072114e-05
2.76023320161384e-05
5.76456708181984e-05
-8.19116911436407e-06
4.61759588388042e-05
3.00716252459799e-05
3.3585162449111e-05
1.19421221568717e-05
4.60932305248889e-05
8.26209535659888e-05
7.92260008330238e-05
1.88638608096167e-05
-7.87564435434515e-06
5.24009590694889e-05
4.08145452187404e-05
4.35654935075689e-05
1.40676621972977e-05
3.25238650103219e-05
1.39390494317696e-05
3.61833936496079e-05
1.91704424714759e-05
4.68177693042627e-05
3.83848986009364e-05
2.79139440637893e-05
2.33665714015252e-05
3.79418899864097e-05
2.7770183737291e-05
2.90101354822018e-05
3.22206759707749e-06
2.83937899322556e-05
7.12217018261167e-06
2.84840263138451e-05
4.22182089794125e-05
1.13088428791891e-05
2.21084415754036e-05
3.19151516065761e-05
3.17615127061454e-05
7.30503800123272e-06
-2.59243034824909e-05
3.47425150877738e-05
5.98250784306876e-05
3.94567211757763e-05
1.04543876984494e-05
-1.60955842897735e-06
1.97269562845936e-05
5.4677081717596e-06
2.93888845135381e-05
3.01175385789529e-05
1.54019275865443e-05
4.87046240071769e-05
5.10080419134059e-05
1.56957517014953e-05
4.14309169081808e-05
4.05378475489402e-05
3.97337024371378e-05
2.92635847822012e-05
8.39676399729294e-05
3.45225475705753e-05
3.33676085078465e-05
4.80921391268332e-05
1.13197747147809e-05
6.39020944995173e-06
4.585697286824e-05
2.42086547661722e-05
3.54289382858684e-05
5.15478026681224e-05
3.31106371186916e-05
1.58755341846665e-05
5.27102625599807e-05
1.21844929532418e-05
1.43927007703818e-05
3.74737716291723e-05
3.5102758704679e-05
3.6684032806724e-05
4.97705710232791e-05
7.56908437533829e-06
4.70434381453558e-05
3.84722382747024e-05
2.45503509273669e-05
3.09786090388183e-05
2.8224288422739e-05
6.91178414413059e-06
5.99119056929614e-05
4.18722004916475e-05
5.5297877075738e-05
2.4523661990894e-05
4.49549189293492e-05
1.45445012866351e-05
3.09218172981486e-05
3.91607293317947e-05
5.98065724810847e-05
5.12890982877766e-05
1.58345880398942e-07
5.86507443400318e-05
-4.54966175176452e-06
2.63196135228938e-05
4.00182983292428e-05
2.5498667015709e-05
1.10174696899261e-05
2.85248048635408e-05
3.61823171457658e-05
4.14226850192188e-05
4.88064855603835e-05
3.57346629487307e-05
4.51483701782146e-05
1.57428968269859e-05
6.49104465283594e-05
4.14945950448592e-05
1.99174554180548e-05
1.07939699635065e-05
4.61726782762545e-05
3.97859783692937e-05
1.5980971256662e-05
3.89055679299778e-05
2.07234773778137e-05
2.08712173810659e-05
4.06281275716548e-05
3.51860603958352e-05
1.35998485183876e-05
8.45019375020794e-05
3.88792260752402e-05
3.75986750453157e-05
4.02519048078518e-05
-1.59659485323878e-06
3.74059579751031e-05
1.04611775212128e-05
5.0121817282083e-05
2.81406360720167e-05
-4.42317663078792e-06
5.24848762758242e-05
3.93646078656898e-05
4.3922627959186e-05
2.59657731235683e-05
4.58879185835239e-05
2.88068884499169e-05
4.05974290337869e-05
-1.88224452269311e-05
3.38651454368647e-05
7.25985905361076e-05
2.55267411561872e-05
6.43243174879041e-05
4.53952248778626e-05
3.29303280748079e-05
4.40508009025024e-06
1.5657800434496e-05
8.04626646970327e-05
3.7525102110331e-05
4.2674858986158e-05
2.38151100550115e-05
1.61617010122149e-06
3.93141097187503e-05
6.01011066979007e-05
2.84989228314248e-05
2.30197941717082e-05
-2.24205751301733e-06
4.90196159852334e-05
5.10852803690601e-05
1.78432674775158e-05
6.01608261191014e-06
3.57235584922495e-05
4.9821032426473e-05
8.58826350824806e-06
1.04499188013615e-05
-1.58295901496469e-05
2.81267273204759e-05
6.39436194082721e-05
2.96779156022774e-05
2.26910272968058e-05
2.73666508816591e-05
2.7439929956098e-05
5.75319868615373e-05
3.06590219719869e-05
4.65099865628053e-05
2.01695193212388e-05
5.27853533160138e-05
2.61293203621932e-05
4.82478401306789e-05
3.22924203041516e-05
4.59912655682413e-05
4.50573504590204e-05
5.24869079114491e-05
1.2495619232059e-06
5.03701469416579e-05
4.00647722716608e-05
3.25790438818458e-05
1.94728804558401e-05
4.92058458508443e-05
4.99098591804678e-05
6.17678831775765e-05
2.75204031343348e-05
9.85550812856732e-06
7.20486820790367e-05
2.96582571796979e-05
2.01739497688356e-05
5.63053959147337e-05
3.09817682436327e-05
6.16840111761562e-05
1.2935263588729e-05
5.63010662718903e-06
2.56427104373611e-05
5.83789607978399e-05
2.78746061813377e-05
7.13871187823789e-05
1.96299049111806e-05
1.50552784112439e-06
2.45524730827061e-05
5.51607050795175e-05
6.46586576599696e-06
7.62751431648528e-06
2.57800045322319e-05
2.24233040108803e-05
3.88861241593906e-05
6.05622547146399e-05
1.08621975442207e-06
2.60764470273304e-05
2.94153116193367e-05
2.39818454409687e-05
4.63831144283594e-05
4.3557827343112e-05
1.30655295897911e-05
-1.16096431483602e-05
7.92922620314138e-05
1.75582489044542e-05
5.17273239699378e-05
5.17023855577718e-05
4.78248215100512e-05
5.01063277027019e-05
2.67798534369324e-05
3.02316010840735e-05
3.10455189375323e-05
4.63836407568833e-05
7.82004924222051e-06
5.4556905942196e-05
4.98255076549619e-05
3.70485595143147e-05
5.28407424202694e-05
4.83081522436788e-05
6.05589368171454e-05
2.29872152848972e-05
3.22091824277198e-05
-2.01264959508556e-06
5.09736671113125e-05
2.99960142704818e-05
7.18493279071482e-05
4.01451337472756e-05
4.7082755260618e-05
6.30408350161909e-05
5.56438067163749e-05
7.68055854534524e-06
2.19460939416694e-05
4.04009927251211e-05
2.50978204298195e-05
3.23933338589757e-05
4.1904818505982e-05
6.17428627078513e-05
2.52256326123492e-05
3.1744049765776e-05
4.98384443288157e-05
1.54691470940749e-05
5.08566480125468e-05
5.05983199869155e-05
1.2341773055519e-05
2.65059855451814e-06
2.59316838822237e-05
3.79801414569452e-05
6.60853363508431e-05
3.28633045020612e-05
5.07169250220994e-05
4.49343253511757e-05
2.01591495689215e-05
1.8642757171503e-05
1.83030251658394e-05
6.44822859491079e-05
3.00432502028649e-05
4.05863353114147e-05
4.9848743759464e-06
-6.04918976154924e-06
5.27537257258759e-05
4.37261744801949e-05
4.50863441217253e-05
3.86539253325078e-05
5.82697498163419e-05
1.59989409461627e-05
3.74291706353819e-05
5.43053157130543e-05
3.89543023071907e-05
6.82836586270029e-05
1.82417617695989e-05
4.20347860966224e-05
5.90880565125532e-05
2.4738065941711e-05
1.87396967703652e-05
7.97241692089127e-05
1.68824219510448e-05
4.20542752344132e-05
5.6077446020401e-05
4.79650955032351e-05
3.45103157971398e-05
3.64016199639756e-05
2.9421240205224e-05
3.07088628713095e-05
6.21357217467948e-05
6.3624706167347e-05
5.70868341706986e-05
1.81088143607825e-05
4.87080179884288e-05
4.08201364913728e-05
4.90489300626443e-05
2.43858185026714e-05
3.5447057125269e-05
5.33118327660301e-05
4.10785516287057e-05
4.34272761263086e-05
5.07674185337955e-05
1.607334234068e-05
2.88728495857698e-05
1.88103670023875e-05
-1.07496742115746e-05
7.84840839862271e-05
4.24404258226596e-05
2.94031197978878e-05
1.1220658889426e-05
5.44904162339749e-05
3.93893465774936e-05
3.64140580271545e-05
2.41992947892417e-05
1.00819063420822e-05
2.19239721272904e-05
5.0390862969642e-05
2.26358731978736e-05
6.15307335207699e-05
1.0750866151059e-05
3.57036550637647e-05
2.27258035985486e-05
3.6079134080175e-05
1.14301222942965e-06
4.46621520369004e-05
3.73375932501948e-05
6.38599843367055e-05
1.81908211607325e-05
4.25125422027224e-05
5.16859369891932e-05
3.99206398306701e-05
2.26050852734977e-05
5.37409131279566e-05
4.48645933494881e-05
1.97673695305893e-05
-7.61223516418915e-06
2.93667461896343e-05
5.23380559605527e-05
4.4003024060364e-05
6.26664031056197e-05
7.21212853471674e-05
5.35048167062341e-05
4.75088595554323e-05
1.65406743459755e-05
4.81135413514346e-05
3.72408363923152e-06
4.57139261784577e-05
7.50252554292445e-05
5.82272806348978e-05
4.96398406140306e-05
-8.40777366609662e-06
5.18999827588477e-05
5.09360421056708e-05
2.41199229334191e-05
3.63141817564547e-05
3.03129534847211e-05
2.53072812224628e-05
4.11475300099223e-05
3.3148429539128e-05
2.05999444453386e-05
1.72468249759381e-05
4.75185820391493e-05
4.98350067068051e-05
5.29762209262849e-05
4.94517718569091e-05
1.92883733527096e-05
4.82986899711967e-05
4.31658274173121e-05
3.92754942231919e-05
4.82566792713811e-05
1.01492342776634e-05
5.99890746189041e-06
3.24496295265144e-05
5.4205845183666e-05
5.25794350380756e-05
3.02981905729018e-06
3.99887306925444e-05
2.47174467687734e-05
2.0196412144363e-05
5.3658631906069e-05
3.94296514917947e-05
1.30947822453271e-05
4.33055190205775e-05
2.48024148048707e-05
3.97001404227645e-05
2.70730906317013e-05
5.47766702154718e-05
2.79929046351002e-05
2.7481374730389e-05
3.43456269832139e-05
5.96416927239921e-05
2.96170281960094e-05
2.62974558581406e-05
4.40493156399283e-06
1.67865124183006e-05
4.22265239525221e-05
3.43235643839039e-05
4.60502541332706e-05
-1.52380453795115e-05
3.34389805458192e-05
4.01531645268431e-05
3.89502511903256e-05
1.2996453097104e-05
-7.07316294438451e-06
2.77249981561051e-05
5.85519051877599e-06
3.2484220075913e-05
2.94698515666389e-05
3.4182561775271e-05
2.44244567279591e-05
4.36706361111673e-05
1.18012796604812e-05
1.43200881008449e-05
1.99212875314502e-05
3.05984614944245e-05
5.74023924744195e-05
5.52157736688854e-05
4.23720424067146e-05
3.36986734919795e-05
4.05551588699981e-05
5.3371665883433e-06
3.7815542994057e-05
5.05886426397019e-05
2.42328838070472e-05
3.64733413116021e-05
2.98100458237775e-05
6.21774610328487e-05
1.8178782138026e-05
2.81677765017993e-05
1.6567769793536e-05
5.62876704135902e-05
4.72785558701876e-05
5.15826910133497e-05
5.71782035707518e-05
7.44676319731592e-05
4.28654842956976e-05
4.14559005489994e-05
5.08305097658387e-05
5.70655477544742e-05
5.46012762456392e-05
4.83076338343481e-05
2.71578329570768e-05
2.25381701426279e-05
5.20123294395333e-06
4.66955576657222e-05
4.45389204769965e-05
3.79265733008308e-05
8.76534161103765e-06
3.89675409793753e-05
4.49739312305585e-05
3.43890038300868e-05
5.91110382392606e-05
1.45078535595332e-05
6.72490403830462e-05
4.03660095984628e-05
3.61291341550732e-05
1.55943432835709e-05
5.99112312124622e-05
1.08343510471648e-05
4.33519022411325e-05
4.23180174728574e-05
1.4798688717827e-05
3.57222358179745e-05
5.02518044247534e-05
-4.28024090464424e-06
6.77043365746616e-06
1.53405330742225e-05
3.92108839890846e-05
7.67194998271337e-05
2.90666051242819e-05
3.37684897892631e-05
2.09092918455993e-05
9.20769482737578e-05
5.30547047902595e-05
4.15896617983165e-05
6.33490575258912e-05
4.99347015363709e-05
3.27061971424885e-05
3.96551096397758e-05
-9.05225936911079e-06
1.96008394398236e-05
3.6302590370683e-05
5.73696350972975e-05
4.51258835428665e-05
2.93950274963108e-05
1.16801521589168e-05
-9.91698819274045e-06
5.99428610231541e-05
2.15778690762633e-05
7.64982800230498e-05
3.07548390910921e-05
4.56340184247205e-05
6.68470530771517e-05
6.46891310947064e-05
2.99763369187018e-05
2.13836097220293e-05
3.41148358811214e-05
6.36885203166525e-05
2.83259066672868e-05
1.44239004254963e-05
3.88230683173074e-05
2.57265126929948e-05
2.99654204815963e-05
6.82941145135664e-06
2.65992158847194e-05
2.90946394445754e-05
2.13009993595605e-05
6.33592932811914e-05
4.30360187514885e-05
4.53999563855418e-06
2.38593986438034e-05
1.90719132112079e-05
4.09513644561925e-05
2.99572081755122e-05
5.55503474971268e-06
1.40480638597113e-05
1.45314721519001e-05
1.24316321783398e-05
5.73584328502111e-05
5.62752290676269e-05
3.07145275561435e-05
4.23785112505749e-05
4.61935037172863e-05
5.43829230371405e-05
4.26617539128811e-05
2.59765205373943e-05
3.22100875554365e-05
2.61090743821851e-05
4.1364984858416e-05
6.24309088935722e-05
2.27829636625784e-05
1.19312395803541e-05
5.55207798687407e-05
3.87647791800008e-05
1.90918246930885e-05
6.00712701967721e-05
5.86870907322052e-05
1.09755895065075e-05
2.75070926822615e-05
2.69443786475367e-05
3.3329706519301e-06
6.8101845925997e-05
6.56810798156512e-05
3.01998774908839e-05
-2.95726238180882e-06
-5.49087367151429e-06
2.03230933603246e-05
3.18151005008072e-05
2.19189662227509e-05
5.2842340266998e-05
5.32697200276291e-05
5.16411466934576e-05
5.1042286088308e-05
2.84395886581282e-05
2.69702533365719e-05
4.18071104064524e-05
3.3093712100269e-05
3.49717162794116e-05
1.33376063866596e-05
-1.59502949759414e-05
7.58959721665402e-05
6.31597073446477e-05
3.81780038538246e-05
4.79358569111365e-06
3.62315771200987e-05
4.35190577892414e-06
5.22464126189989e-05
5.33015590053456e-05
3.99352471040436e-05
5.2016518370711e-05
3.17826037715565e-05
2.66807451437327e-05
1.53022992398501e-05
-8.9883502786919e-06
3.10420317665639e-05
1.4315735817267e-05
4.93496462377324e-05
2.44884460237907e-05
1.62564213923917e-05
8.21664419004102e-06
4.72217529721177e-05
4.93866029921503e-05
3.26217839505441e-05
2.44988264915102e-05
3.06696596297234e-05
2.67978584918229e-05
4.88348161492284e-05
5.09957886212693e-05
7.35101048932239e-05
6.4311346353977e-05
2.3238593743943e-05
4.87725308732125e-05
3.96318514786835e-05
3.12387402991307e-05
4.98883283879306e-05
5.69364330404053e-05
1.20687286544093e-05
4.22513939065896e-05
-2.92460892874856e-06
5.36643495919484e-05
3.21194815993847e-05
1.34278934250885e-05
4.58427413884528e-05
6.74443457176112e-05
4.06144275261095e-05
3.33029736409178e-05
4.24620362777307e-05
3.17220138463792e-05
7.1670017518645e-06
2.49266553569393e-05
4.94553512530871e-05
6.01571048880763e-05
6.25623908829774e-05
3.41997087537636e-05
4.99067912357976e-05
1.70725840126043e-05
2.66235272385319e-05
6.53652818383879e-05
3.61276531335851e-05
-2.46201104237046e-06
8.62850393380899e-06
4.12782864188235e-05
7.89418771309229e-05
3.2378287733455e-05
2.74176044083581e-05
4.15351230430859e-05
5.38615772437991e-05
5.52247656176716e-05
4.13232294996353e-05
5.77797825856052e-05
4.71531968489233e-05
5.54462443706107e-05
1.28091590629621e-05
2.78755800737804e-05
2.25219378049046e-05
3.30051657960619e-05
1.76921681767182e-05
6.97690536603441e-05
3.67863690648594e-05
5.00967790294246e-05
2.61496687761563e-05
4.23051008127765e-05
2.44856055423938e-06
8.00494982752107e-06
4.33958793115575e-06
3.91682072206682e-05
1.28667685030948e-05
1.05694861619196e-06
7.05410158992719e-06
4.93186288425936e-06
4.6886426011601e-05
3.97525520088634e-05
6.73664694541488e-05
5.08804496199377e-05
2.95418064311903e-05
4.79415709957776e-05
1.70293669715983e-05
3.96160344471181e-06
-4.08704750346364e-06
2.35996841491944e-05
2.48323884357991e-05
2.56949778601654e-05
1.50699010304391e-05
4.33567503939605e-05
4.63374338275787e-05
7.72128547185519e-05
3.54905770933644e-05
-2.69788710387372e-07
8.62271173376831e-05
3.99290901090302e-05
9.24454276805378e-06
2.86712221511334e-05
9.56262300541196e-06
6.18325839814085e-06
6.36102067030741e-06
3.70458631911595e-05
5.31485521524751e-05
4.4518345360979e-05
3.52784869210002e-05
9.38539063456455e-06
3.97828944220354e-05
3.73817507090891e-05
2.29145627242698e-05
2.69294731292076e-05
1.02416436363765e-05
2.09653048046308e-06
4.37397499771545e-05
2.29491063697853e-05
3.52429330647995e-05
2.53776141278144e-05
1.56620730243402e-05
-4.31918561236364e-06
1.08375347712368e-05
3.98148851682034e-05
-9.0798191622185e-06
7.453261835413e-05
3.59145098293622e-05
2.17717524579185e-05
3.41941233803452e-05
2.34816868467825e-05
3.15849598639462e-05
1.75093822899418e-05
2.9938444616524e-05
4.3112322101794e-05
2.2474663880013e-05
1.90989721336587e-05
2.76999331591825e-05
6.08316024874977e-06
3.95566354375931e-05
-1.27588390114761e-05
6.34428901752448e-05
5.35043328472806e-05
3.3978132746965e-05
3.82767099669691e-05
3.08040983378474e-05
5.50120570522435e-05
9.01923503468622e-06
4.02457808427595e-05
3.3764285152194e-05
9.62441187698391e-06
1.57798896255131e-05
3.97174578252637e-05
4.70537864511965e-05
6.11208100173664e-05
2.8072404088895e-05
3.38010390592927e-05
3.77628753606328e-05
-8.62642755861592e-06
4.36572205679866e-05
9.81028764133001e-06
2.75526338481462e-05
2.84898499385753e-05
-2.97897228638161e-06
3.72119150762563e-05
2.84571471513458e-05
5.55624449762263e-05
4.50232406720227e-05
1.93012644672663e-05
-1.06280384259475e-05
6.10839187656834e-05
5.40429689075622e-05
0.00010197272183504
2.54267599416394e-05
4.44446337535007e-05
4.9793838796125e-05
5.1257287666898e-05
4.47580841280362e-05
3.49686232853075e-05
3.85747238112342e-05
4.30512375784609e-05
2.99873199548301e-05
4.96780654723238e-05
4.69616863255849e-05
3.60459496387532e-05
2.64275808632818e-05
6.98449096356653e-05
3.66619000488922e-05
2.72609316232808e-05
4.20529987141621e-05
3.09240312691194e-05
3.20000334222987e-05
4.22085874489148e-05
2.83627760986763e-05
7.19157522574676e-05
2.74120999592441e-05
2.79297955533706e-05
3.36989151452948e-05
5.00272345419492e-05
4.15065395147572e-05
3.37680718335694e-05
5.66721742241672e-05
4.18740323429477e-05
2.69867039366617e-05
2.77942686178801e-05
4.72696078107723e-05
3.27403615254751e-05
3.80105308473483e-05
6.17623494784836e-05
4.75484124334429e-06
5.48982567403812e-05
2.54953232545506e-05
3.25088669850637e-05
2.55984623605402e-05
2.00020629763035e-05
2.62819068584514e-05
1.12158378641209e-05
6.95310192592155e-05
1.92985440760045e-05
4.03468665568802e-05
-6.19358589480073e-06
7.62727385687076e-06
3.39656317142343e-05
2.3531413916171e-05
2.58967200922921e-05
2.77826226695467e-05
3.02249373111645e-05
7.26003033027796e-05
4.05165484627725e-05
5.086131153904e-05
3.95736679480086e-05
7.25071491252003e-05
7.97797857181366e-05
1.44622457181497e-05
4.77474417678062e-05
1.30266218103365e-05
3.94498046404037e-05
2.41090393219715e-05
4.97901266417258e-05
4.48919733735861e-05
3.70542397456393e-05
1.77300296910302e-05
5.45367011471072e-05
5.18969484592325e-05
2.23582559061281e-05
5.21936821020502e-05
1.89866640456778e-05
1.5462413985946e-05
4.45089108378326e-06
1.97298350111795e-05
3.38934483176825e-05
5.38092055665316e-05
5.54738959690391e-05
5.0259853661446e-05
4.51376516613182e-05
4.85682621784989e-05
-7.65868451476626e-07
1.87550559333988e-05
4.2533482516818e-05
2.5264309345395e-05
-1.08464383308408e-05
4.82673609293045e-05
4.69876682477277e-05
1.99604849201203e-05
5.20466743536557e-05
1.02680630354797e-05
5.00821113478879e-05
4.69412761872214e-05
3.56244209739182e-05
2.24597704013028e-05
1.91421595596773e-05
4.48159036266835e-05
4.88673648339129e-05
2.95803617547619e-05
3.06545239587138e-05
2.09481162539374e-05
4.65435194987691e-05
1.84893876750008e-05
3.77911010812777e-05
6.99494806363653e-05
5.80660624614231e-05
1.44163321249195e-05
3.69469672013373e-05
4.05013994220962e-05
7.02893648941021e-05
5.80340809829985e-05
1.54573876722166e-05
5.23412673791214e-05
2.53348005712068e-05
3.42591770023321e-05
-7.36798006739903e-06
4.15241549521461e-05
1.84910820573406e-05
2.55501520782727e-05
2.48248000429386e-05
-2.23434437619463e-06
2.76876039542262e-05
3.55961714154734e-05
4.37330571271683e-05
4.54344067179835e-05
2.36295760745641e-05
3.3706683191967e-05
6.68684215609382e-05
8.51328272785785e-07
-1.24547267361823e-05
6.4170083174349e-05
6.22936303901914e-05
2.8765019390143e-05
5.43652354027837e-05
6.53530539074683e-05
1.2620612503113e-05
-3.67180406196813e-06
2.85426074545413e-05
6.36955646437259e-05
6.13567730151064e-05
9.33804838296702e-05
1.57057348388962e-05
2.67714380433743e-05
7.0093196164556e-06
5.60241220759463e-05
6.75964797200022e-05
2.33882852144015e-05
3.20976691661738e-05
1.62059933294235e-05
3.86309989504179e-05
1.15349483165725e-05
5.00727529717394e-05
3.64888087677229e-05
2.92099281705369e-05
6.37766999123479e-05
2.5044360057872e-05
4.8385841969818e-05
1.90623918048212e-05
-1.50344958327078e-05
4.5515977346612e-05
3.60187766045906e-05
4.33187821092434e-05
1.59547722513075e-05
1.30592110953996e-05
8.61770043229723e-06
6.030139023424e-05
6.16898672228264e-05
2.79525913611742e-05
6.1788990574984e-05
8.09091717385675e-06
2.27256305282168e-05
2.18120323884552e-05
6.83380615089456e-05
4.09904472321088e-05
2.41379373274373e-05
1.21562322822692e-05
2.29700101723479e-05
5.78506171568463e-05
3.77815898311198e-05
3.98184921309979e-05
3.69987083615248e-05
5.59785263372498e-05
1.11327766108942e-05
3.64958229830221e-05
4.20858921443754e-05
1.56675580543767e-05
4.48137433761928e-05
3.63151142092527e-05
6.32399748249798e-05
4.31652401767514e-05
3.58724204545615e-05
7.13357717922628e-05
7.61468703318251e-05
6.0817555927434e-05
2.72624884693047e-05
1.55599871809867e-05
7.08111133421086e-05
5.47161637180221e-05
8.75324568442257e-05
2.55466579557913e-05
2.13085212528464e-05
2.63591612944907e-05
3.5893063292053e-05
3.72708545053503e-05
7.92260525569363e-05
3.07910000729282e-05
3.30792571542794e-05
3.56473334764007e-05
3.70676307121353e-05
5.95454628251923e-05
1.93530355435253e-06
3.17292731063932e-05
1.54302766260912e-05
4.32447495818595e-05
5.00036665242101e-05
4.7636676171312e-05
6.26734951815143e-05
4.75039310545027e-05
1.67873861526964e-05
1.94373514681611e-05
3.63629896282316e-05
3.08894450791024e-05
1.09771761345629e-05
4.16110475326572e-05
3.71663289220634e-05
4.62853773743979e-05
5.47298601199481e-05
-1.01009509241592e-05
3.95422522541096e-05
3.1389872266994e-05
7.80820064177648e-05
2.71359893747882e-05
1.81723855648239e-05
5.7240798917735e-05
1.69237900606316e-06
5.05845062787449e-05
4.49417003087236e-05
1.93847089550879e-05
3.43554052308207e-05
5.65020991664156e-05
3.17289648545083e-05
5.08148952696863e-05
5.10879456626383e-05
4.78051444980982e-05
3.67884055993917e-05
4.57498553484401e-05
5.15486249178228e-05
3.41236582178062e-05
2.31517860961399e-05
6.23396680147845e-05
4.81508268884366e-05
3.27047008818296e-05
6.84304842655643e-05
4.11236890326498e-05
2.06636903652575e-05
3.73944205950785e-05
9.97900773249769e-06
4.04881331580359e-05
3.34235303016167e-05
2.20815526368689e-05
1.73346649144081e-05
6.39604990982304e-05
2.29476238647945e-05
1.65401296120472e-05
5.61350423281912e-05
6.13182382228382e-05
3.17684220796333e-05
3.5073618198657e-05
4.49291042157937e-05
4.6171887172593e-05
2.60401659119338e-05
3.11708355851902e-05
5.09191255325577e-05
2.62111064664117e-05
3.82185158851382e-05
1.62859237652915e-05
3.32882190369625e-05
1.89729186238039e-05
-1.34018419879325e-06
4.15793503144865e-05
-2.00864282073323e-07
2.58003973208861e-05
3.27586098373917e-05
6.2635937913624e-06
3.47860771669416e-05
2.98981918938546e-05
3.90956163754463e-05
5.68756304419418e-05
2.70787507213312e-05
-1.25905860318388e-05
1.83199826343514e-05
5.18834433503407e-05
4.68416019671606e-05
7.21482039707536e-05
2.58918859289512e-05
2.70952340479387e-06
1.44710783954618e-05
4.06568644151649e-05
6.79853688271576e-06
-2.09658807771637e-05
2.36569592017448e-05
-2.80694646124788e-06
3.97598166913403e-05
3.42037555477109e-05
3.51242138420979e-05
3.63046729663619e-05
5.71993546489241e-05
5.14530581067679e-05
5.07915051299332e-05
2.23848862467116e-05
6.6615210878621e-05
3.83976363936064e-05
5.4298054622999e-05
4.91131064381844e-05
5.78725897280202e-05
1.58678695810002e-05
2.78185849884962e-05
5.41697525699916e-05
2.07754424666808e-05
3.42975510450529e-05
5.55796285609516e-05
1.49426374957958e-05
2.45630781868589e-05
6.68879907302353e-05
4.38082251273412e-05
3.11598841888734e-05
6.74553972787279e-05
7.30046664642493e-06
1.02947138844812e-05
2.63026593679307e-05
2.20607972727634e-05
3.60072134158891e-05
5.01699013301932e-05
3.72369037745169e-05
6.72481993332167e-06
7.87095531156866e-05
4.59800615348485e-05
9.38032563093723e-06
2.24170845232008e-07
3.7578684402534e-05
6.28581305703315e-05
4.61672137808902e-05
5.49240408269589e-05
8.55165952781408e-05
6.07273090872162e-05
4.46551075417017e-05
3.84008771393107e-05
2.41696590584921e-05
3.89571015579239e-05
1.53535624648114e-05
2.4161723651015e-05
3.07425225116459e-05
8.87634341776149e-06
7.42638265111572e-06
3.90906823533971e-05
3.36978836029561e-05
-1.45902605368131e-05
6.76143312113343e-05
-5.75995531382991e-06
1.77950335749791e-05
1.09022313692205e-05
9.59007661149024e-06
1.15080038030319e-05
4.78836769063612e-05
2.45924676914495e-05
1.46202475934561e-05
4.67680839847217e-05
1.46009110679576e-05
1.48292274411158e-05
1.66853584370062e-05
1.57313374481683e-05
4.88164134142507e-05
4.28490032230271e-05
2.29634684789426e-05
1.42436870937527e-05
4.86699841584041e-05
1.53964492543562e-05
2.98137275248152e-05
-6.02884155649292e-06
4.14013265318242e-05
1.96139370694436e-05
1.90056237019878e-05
-1.11064781730392e-05
3.1829747502288e-05
1.37425398477068e-05
2.58954788255264e-05
4.31750412573084e-05
4.25821783332933e-05
5.74958793812104e-05
2.08519528308149e-05
3.90310886272979e-05
4.33441333800839e-05
2.1933921925847e-05
5.07241548549984e-05
2.44183964355517e-05
4.77909796029436e-05
5.43322346866833e-05
1.10502906927753e-05
3.02704509573543e-05
3.78269777079155e-05
4.81343586187164e-05
2.39677203851211e-05
4.25912063281367e-05
5.33247944721394e-05
3.14204058468385e-05
3.38430981995728e-05
4.36567338910076e-05
5.20474956849695e-05
5.82846182058353e-05
1.77497525594688e-05
8.80697891185139e-06
4.56712744908948e-05
3.71423852319955e-05
4.55961105825173e-05
4.49386733029843e-05
4.33463801222689e-05
4.11293709304878e-05
3.72222811227174e-05
3.45030274100451e-05
5.6201787763807e-05
2.30580468762414e-05
6.48387526265746e-05
9.7462160384297e-06
4.33321523084198e-05
4.29827170937506e-05
1.35656274286232e-05
5.99059379383331e-05
8.70055813908731e-05
3.48246435448103e-05
2.29095254981683e-05
5.0817131463434e-05
5.98159018542788e-05
4.479361515195e-05
6.01688003513538e-05
3.76106228848585e-05
1.31229828804744e-05
2.15363389609717e-05
5.27258695189248e-05
2.10720506885036e-05
4.6010707775227e-05
5.04691959399203e-05
-8.76119122963761e-07
2.50432679543793e-05
5.78604306040422e-05
3.80337450679008e-05
1.2933736974677e-05
1.73049924247018e-05
2.60815218412114e-05
1.79712282106918e-05
1.43935248669829e-05
2.71404525455118e-05
1.83390090643645e-05
1.13297455954359e-05
2.89614661783353e-05
3.4800747029456e-05
1.5128796473625e-05
1.76701405975622e-05
3.42169216782402e-05
5.79764570656469e-05
1.44009037927377e-05
5.97804961762151e-05
4.24519957007507e-05
3.36773312269481e-05
3.97087998478813e-05
1.04593449639032e-05
6.09850777150119e-05
3.2777299353863e-05
2.07663514064225e-05
1.99951052244116e-05
6.4901486603986e-05
2.6625174687932e-05
2.03240332769964e-05
7.36949219348034e-05
2.89417403817505e-05
8.57900221225843e-05
3.4337042374344e-05
6.71644390355528e-05
4.0824989016323e-05
2.4424267879778e-05
1.44980106268056e-05
3.31008036532871e-05
6.95934609936955e-05
3.36038614504428e-05
3.65577333373112e-07
9.00034690833026e-06
5.77573228759259e-05
4.90755971541119e-06
9.82955164038766e-06
2.84599691393354e-05
7.97706321752316e-06
3.90794133768802e-05
4.44006253601257e-05
4.34150374898521e-05
-2.00126226045651e-05
4.13800422970138e-05
1.8163272387358e-05
3.63028959114892e-05
6.61376477304808e-05
3.44911540280647e-06
6.52476448912666e-05
5.27524403286801e-05
1.37107844322077e-05
3.57228455381746e-05
-5.82334796173733e-06
3.68057008224083e-05
5.84117396401331e-05
4.91805644080816e-05
1.645275501178e-05
1.95593384162728e-05
3.74649016072984e-05
4.11936361339428e-05
1.39494175163411e-05
3.93533546145434e-05
3.11509395585838e-05
3.70665610851013e-05
6.62870551697678e-05
3.21618842587113e-05
4.09909314013989e-05
4.48126914427733e-06
4.3830759095257e-05
8.49616090602822e-07
6.723883285127e-05
6.23584950763982e-05
3.70139478046528e-05
4.66193424400907e-05
1.21267664201579e-05
5.36148513313908e-05
2.01748696769131e-05
5.34823755500031e-05
3.08530043152036e-05
4.12613948924547e-06
2.73054039496964e-05
1.80176795445617e-05
4.69715723705601e-05
1.61212802575676e-05
1.51298303615828e-05
4.33239647995277e-05
8.80377276213068e-06
5.7304871819232e-05
3.24152490524663e-05
4.51523287272469e-05
3.67767117436495e-05
4.95877088244683e-05
2.887439760268e-05
4.6515594357903e-05
5.24544723002595e-05
1.02424192366823e-05
8.54144547443511e-06
3.5924866260009e-05
4.00992789757821e-05
1.80197289101844e-05
4.54944308292861e-05
4.28638841274445e-05
9.98484306781944e-06
4.69438775132791e-05
3.57099484891698e-05
4.43019271988799e-05
4.95861190167938e-05
2.00828036011273e-05
8.02986619069693e-05
6.25063330528384e-05
6.21389794317135e-05
3.47076512044292e-05
-1.34622187699727e-07
5.82613284444101e-05
2.81680838175185e-05
2.97687604996003e-05
1.50508293364217e-05
2.85444341285526e-05
5.45926065016759e-05
1.40944841878558e-05
4.81824892879717e-05
5.98344517863466e-05
2.04313290379365e-05
5.31969175243611e-05
1.65878945446209e-05
2.75766528748925e-05
-1.00844161159966e-05
3.92720308406432e-05
3.47532298574004e-05
5.83799399753254e-05
1.70669508232832e-05
5.04635133064115e-05
7.04147915196986e-05
2.86071533620613e-05
5.66268225124877e-05
4.69450036552594e-05
5.11724599997191e-05
2.66536735378896e-05
8.26633872531479e-05
7.86044925635517e-05
4.25757657366376e-06
-8.66194434645768e-06
1.58004784471395e-05
4.80018285148789e-05
5.23348308385518e-05
1.08941177530293e-05
6.62533608921267e-05
7.27013286146673e-05
3.46097915998891e-05
1.69393823908905e-05
3.5674592189644e-06
6.43919362799234e-05
7.23644244866843e-06
2.22174321500139e-05
5.5954657754619e-05
1.36840837189501e-05
4.12572268994337e-05
2.66690640618289e-05
5.01482531936997e-05
3.22176781464564e-05
3.97662168969271e-05
8.79186142804666e-06
6.16264569373255e-05
3.94570634146257e-05
2.7212719057884e-06
7.9113067637599e-05
3.04970338544107e-05
5.58788261682435e-05
2.75515777920982e-05
2.58663351894724e-05
4.54326354756702e-05
-4.35059325952585e-06
1.53265857661234e-05
1.3379101580442e-05
1.38230431140355e-05
1.70081081810953e-05
4.86787532519569e-05
4.37953946705839e-05
3.5777174643521e-05
3.86648550405489e-05
5.8190217040955e-05
3.8934107189008e-05
5.00706056688859e-05
3.62067949509274e-05
2.22595202326228e-05
1.28943319545608e-05
6.81218509060512e-05
4.39577188205837e-05
4.99107188640809e-05
1.84480694402068e-05
3.96627578067375e-05
5.78518866775837e-05
1.90510099316564e-05
-8.40131175060238e-06
4.52950226049643e-05
7.78625772565671e-05
2.25962959021626e-06
3.26268577978572e-05
2.49699177512945e-06
5.71802976984486e-05
2.59684571414905e-05
3.08814817178835e-05
9.22774149906567e-06
4.1713514471096e-05
2.41069586374604e-05
8.60258175111039e-05
2.29624936680938e-05
5.80434554325267e-05
2.23423618251858e-05
5.44820921687955e-05
3.56185005020179e-05
2.49840201395281e-05
6.56486074744313e-05
4.17298539664931e-05
2.59393822785599e-05
1.51946270587322e-05
3.06867606398269e-05
3.07720798606993e-05
6.23808453423098e-05
1.48761637702969e-05
6.97629767372316e-06
2.30026883906876e-05
4.9707212127145e-05
5.93625812409065e-05
6.61299563706783e-05
3.09202399349431e-05
7.09948428379141e-05
4.60609057758011e-05
4.6767589755695e-05
1.89899070595215e-05
2.95936217622356e-05
4.27876083873464e-05
1.22713731717078e-05
3.90336661194671e-05
6.07311015406417e-05
2.33070026471088e-05
6.81926321041822e-05
2.78421149766907e-05
4.7161447483197e-05
5.14582801296997e-05
7.23938943554919e-05
3.39961174598442e-05
3.64043149177376e-05
1.85448842071353e-05
3.27338758563493e-05
4.27556794977831e-05
1.75225038876638e-05
3.37847428245657e-05
1.84208901504554e-06
4.98592190604079e-05
2.37081814558951e-05
2.04813863221651e-05
3.34737223820749e-05
1.17830788717019e-05
1.58282690074636e-05
1.22838870730503e-05
3.59860643689625e-05
3.35319171190226e-05
1.001177104124e-05
4.99830526564569e-05
2.32095609954641e-05
5.27646349910948e-05
-1.89774569119453e-05
7.37959877509314e-06
3.66643125442745e-05
4.58482043336293e-05
6.02167517865106e-05
2.14555775470237e-05
3.466459466666e-05
2.6884599620162e-05
3.37209381757662e-05
3.37807781530453e-05
4.23647555329471e-05
2.31628698630582e-05
2.11463885465056e-05
1.96020165925583e-05
5.11157625535804e-05
3.0590151168249e-05
3.60985453663683e-05
5.06661384036508e-05
4.25420706286189e-05
6.72374303906446e-05
3.47086440678476e-05
2.91384967095734e-05
2.91434506897907e-05
3.47148546673773e-05
6.91997874424253e-05
2.67181028740529e-05
2.06816816771593e-05
6.09732949972604e-05
5.6276448937581e-05
2.2354923461874e-05
6.68418980418048e-06
4.26848727071908e-05
2.21642885966821e-05
5.39772106769195e-05
2.34030864586188e-05
4.16831943751593e-05
3.48041344452778e-05
4.77618776144214e-05
2.48731874856072e-05
2.24029351392347e-05
1.59665087776238e-05
2.56033009667469e-05
4.05090500884623e-05
2.35781212610796e-05
4.73117214898351e-05
3.53202267326151e-05
1.26993791849767e-05
1.02702242778338e-05
3.35662914856095e-05
-1.1184144585973e-05
5.54972186465564e-05
3.52526753080116e-05
4.78342494666904e-05
3.39402878873856e-05
2.25985999031495e-05
5.78082888538948e-05
1.57364523361475e-05
3.22717899926483e-05
3.68680588904097e-05
2.49039222734277e-05
1.78062032478982e-05
-6.78211173146401e-06
5.84527899448303e-05
6.18956116415547e-05
4.46093086526902e-05
1.94011961847056e-05
5.51885533566203e-05
3.5138362409089e-05
1.07825554568508e-05
2.97110509428469e-05
3.01874711851914e-05
7.30279418654684e-05
3.32428567168594e-05
4.51691053779526e-05
3.83993475905654e-05
4.39949755034818e-05
7.40560311313886e-05
7.08230484652431e-05
2.35116957784002e-05
6.24712700101768e-05
3.94989377136019e-05
5.90327895818151e-05
8.67649477507909e-06
2.57010932634729e-05
7.31845438437198e-06
1.99798010014484e-05
5.53855843963005e-06
1.8056510844491e-06
6.34650362101307e-05
5.1705362294042e-05
2.62389054229219e-05
5.31085176312253e-05
2.20712840368978e-05
3.14032830531921e-05
3.42928786811732e-05
2.53337961901353e-05
3.64762273504237e-05
-5.24682089398037e-06
2.74670858238422e-05
1.71737915232229e-05
1.62462489333797e-05
5.20612923767024e-05
2.84536837346788e-05
1.82105248474665e-05
1.20212497089933e-06
6.03352210516892e-05
1.17160738970638e-05
5.11544572250758e-06
1.15671141155655e-05
3.68490711229042e-05
4.13775111674166e-05
5.85631941637952e-05
3.31120831421366e-05
1.62780330071646e-05
4.69039544417247e-05
2.61074716430227e-05
3.73958338052644e-05
5.66344423995638e-05
3.9627615846357e-05
2.72559873599475e-05
5.12546506785384e-05
6.28548582803181e-05
3.92504582417411e-05
4.30736974356364e-05
4.58239446213527e-05
1.94742032874289e-05
5.15298162757537e-05
2.23365091497107e-05
1.97466011259788e-05
2.72060481731107e-05
-5.26689120949569e-06
5.11081540199205e-05
3.57723542953301e-05
3.28368686569161e-05
1.54482529532565e-05
1.96472951546105e-05
1.81608313983136e-05
4.02284302660856e-05
8.23000838958407e-05
5.56134162656707e-05
3.27932870331386e-05
3.68054350079454e-05
5.28651264626757e-05
2.46431703388863e-05
5.52661042734279e-05
6.33901596088856e-07
1.83056070990718e-05
5.88421460818461e-05
1.66881071258742e-06
2.76273176011242e-05
4.21704780081914e-05
2.8639106495865e-05
3.8372731834376e-05
2.08880063552928e-05
1.54612914942357e-06
2.57340761768387e-05
3.46999031090392e-05
2.19609273219888e-05
-7.26862905882142e-06
3.1018636593525e-05
2.93519490279975e-05
5.43786604099236e-05
5.01973445715697e-05
1.91303412460137e-05
7.99849840747862e-06
3.17654246049959e-05
4.39302566658912e-05
3.89678608165416e-05
4.93097365824181e-05
4.28596879768176e-05
3.73282401947503e-05
9.21330311074668e-05
2.24219414829119e-05
-1.10899921967298e-06
1.25683656141958e-05
3.62151625482925e-05
6.2981367730428e-05
4.40353994139226e-05
3.63779767760934e-05
4.739139017039e-05
-6.93996602835269e-06
1.7703029402449e-05
5.55260812598813e-05
-9.66006580780594e-06
5.36411614999179e-05
2.10621721837669e-05
2.85272246849772e-05
1.79434419942489e-05
5.61171428619155e-06
2.56928915686947e-05
2.9229886228914e-05
3.68097339069484e-05
5.51776507662391e-05
2.92482847212903e-05
2.72170047187137e-05
-2.486030960257e-06
1.72265834385783e-05
4.36911211332043e-05
4.36754482996247e-05
1.19283687735511e-05
4.52197254030548e-06
3.42326904327572e-05
6.03179717283464e-05
6.96009333994029e-05
5.48153720429654e-05
2.99535754910946e-05
5.66646808627723e-05
3.48898761313901e-05
3.0533648384553e-05
3.14297422896736e-05
-5.0822325084931e-06
2.20896115967776e-05
1.3122279300479e-05
1.30856167793559e-05
5.39052104053688e-05
2.13628273074033e-05
4.68758752496372e-05
7.23699664536203e-05
2.96374690955384e-05
2.25407624834289e-05
1.3793185796462e-05
4.04428938579228e-05
2.63269926372073e-05
3.97678354210949e-05
3.68779391347031e-05
-1.59265972738487e-06
6.90311668925612e-05
4.02266815481912e-05
4.18069581415046e-05
3.75631548360836e-05
2.78137810204239e-05
5.08912703906234e-06
1.85739511497941e-06
2.98975578226983e-05
2.526225298717e-05
3.5057330425062e-05
2.73226288267065e-06
5.34419281085581e-05
2.3888480309792e-05
1.87714942727532e-05
3.81507169615916e-05
2.57093028716096e-05
4.6767377480025e-05
1.7617439286169e-05
1.32723867564904e-05
4.51654671302715e-05
4.99089857889312e-05
3.80570633533161e-05
1.48610104486748e-05
5.23682468342378e-05
3.90846230036299e-05
2.07579605410108e-05
4.01516366842057e-05
2.85150749098843e-05
5.56623709310192e-06
1.66665852571483e-05
6.87120557846802e-05
2.99364902721265e-05
6.19304172162879e-05
1.32451975218995e-05
3.26115894370179e-05
2.15675776967253e-05
5.08841874241597e-05
6.80710066396827e-05
2.58614602150879e-05
5.95837395802188e-05
8.0424522371065e-05
7.18980284325869e-05
6.83898016742516e-06
4.64638864396031e-05
5.95356553303988e-05
3.92467007046972e-05
5.62114069536034e-05
1.54292742448037e-05
3.19827463156732e-05
4.57840211299947e-05
3.94634068636964e-05
1.11280989831249e-05
4.53972342562863e-05
3.42275403585415e-06
-2.92509875633226e-05
3.86934579899036e-05
3.6171309789204e-05
1.93195421232411e-05
4.83100535656142e-05
2.51936025672455e-05
7.78565607277563e-05
1.31061531597683e-05
1.32131843113487e-05
3.44817659730448e-05
5.58293365044843e-05
1.95259588207308e-05
1.08067153364682e-05
7.2683437669366e-05
4.69909226784768e-05
6.39100168719767e-05
5.50426992272323e-05
4.21484086779155e-05
4.49153851063052e-05
3.4118101322965e-05
4.62293350769893e-05
5.75919013306234e-05
9.78676163190812e-06
3.14118605861839e-05
4.87683444616498e-05
4.66428406958368e-05
9.70254596191422e-06
4.69424739655853e-05
3.31904918977165e-05
-1.01542877596405e-05
2.86897417343476e-05
5.64253779748061e-05
2.20911607860058e-05
2.91510325789186e-05
4.52320615239563e-05
3.29761057676539e-05
1.64857818685173e-05
5.17465047304166e-05
2.60493590864547e-05
2.12565784819855e-05
5.97008066756669e-05
1.91313070029736e-05
2.77303586344617e-05
7.36949461397119e-06
5.37782433558115e-05
4.63853139042534e-05
3.10453731868937e-05
2.00537583298368e-05
2.17125932525485e-05
5.94861397700257e-05
4.9019862678052e-05
8.5396319875237e-06
4.98206893343507e-05
3.25129214195814e-05
3.95937285118024e-05
5.6030555791595e-05
1.23037034023421e-05
5.55731144751656e-05
3.32744207837177e-05
1.80912248778595e-05
5.45905780420325e-05
5.11970906420181e-05
7.44141391751458e-05
2.42511876283369e-06
3.87259740717281e-05
4.07590207912304e-05
2.5423914665579e-05
4.50617560914553e-05
2.69667764490102e-05
2.7534522925925e-05
6.65437966037011e-05
4.27733288720565e-05
-6.13000356663624e-06
3.0139013260091e-05
1.33755458008922e-05
3.12676883866595e-05
5.80582682016394e-05
8.7234075695878e-07
2.55457337506176e-05
3.6784790535439e-05
3.48937002938379e-05
2.6448833169089e-05
5.96329264364834e-05
-9.07457428620946e-06
4.87081999772299e-05
6.81646557450468e-05
3.24084225900435e-05
3.23964496939721e-05
6.90387445347305e-05
7.09050515381822e-05
2.237210441016e-05
6.81150996616328e-05
5.87136320990379e-06
2.91600139990111e-05
5.34287096433102e-05
5.04302676991697e-05
3.14761652227803e-05
3.74903101992633e-05
4.97553869008256e-05
1.85677401261622e-05
2.74951231011541e-05
6.52404330500819e-05
-1.66218244335634e-05
3.97221508261309e-05
1.74566435813788e-05
2.85897982780471e-05
4.09551333519888e-05
4.06957602742381e-05
3.0874294549007e-05
5.95664110131531e-05
4.53465353971491e-05
2.40452256730505e-05
2.85940580089993e-05
-9.95201524438447e-07
9.95321069352378e-05
2.12060305070788e-05
4.39175038272926e-05
1.6430281337886e-05
4.13448401441115e-05
5.78860218034383e-05
3.03210134164274e-05
3.24373297136027e-05
3.90524741595174e-05
2.1454054151962e-05
4.88844103596804e-05
3.85056303203014e-05
5.0851241780114e-05
1.24500938185539e-05
6.22810807661301e-05
1.71944815167806e-05
6.37421916125362e-05
3.32466963611111e-05
4.31179919357008e-05
6.58979728861321e-05
5.16240685098711e-05
2.08622994689302e-05
5.00026403371351e-05
6.65360930959898e-06
2.26307242414851e-05
1.53517853901101e-05
5.28708691879977e-05
1.38302247103944e-05
2.11647684784042e-05
4.34185527437846e-05
5.84035169127959e-05
4.7014311424281e-06
4.12347245164012e-05
1.43819571206154e-05
-2.68019269787048e-05
8.67050398638338e-06
1.80250753323929e-05
2.76433214436497e-05
5.44280427849641e-05
3.52244315513042e-05
3.1757762092924e-05
1.12266627014405e-05
3.83655819018703e-05
6.68454843194556e-05
-9.79256765092231e-06
-2.58552066591812e-06
2.09140406230835e-05
4.93093947124302e-05
3.84497717363109e-05
5.85242051736476e-05
2.15904451113873e-05
1.3428083306747e-05
3.12582757987349e-05
5.59892191571307e-05
4.93968774456175e-05
-2.78499177625158e-06
7.03507829860528e-05
3.44723570038156e-05
2.98804632426542e-05
3.25255638569314e-05
4.59410412741797e-05
2.73415451124745e-05
4.28531472073892e-05
3.58085451787784e-05
3.63106696001274e-05
4.41396411491886e-05
5.28895992014546e-05
1.1583715305355e-05
3.35454221887244e-05
6.6136924472202e-05
3.67960890455615e-05
4.41277962927033e-05
4.62889096550143e-05
3.3909698188832e-05
2.79376891845015e-05
6.67853879243928e-05
2.56109140187582e-05
1.20867587242837e-05
1.0675291268333e-05
5.98935947664272e-05
2.85367022141985e-05
5.21375855974883e-05
1.46363498870696e-05
3.56515140293024e-05
4.02592160172753e-05
5.53618270445386e-05
3.05051488632267e-05
5.26790280152297e-05
2.73716499857205e-05
2.98002657366314e-05
7.2607400244543e-06
9.83000840589043e-05
5.93896158262149e-05
2.02549179931634e-05
3.74668902226157e-05
4.7665112190522e-05
2.06618474302125e-05
2.44130315532601e-05
2.52251832066782e-05
-5.80075937369334e-06
1.72535465350098e-05
2.06235348097955e-05
2.41759857502397e-05
1.63033860593258e-05
5.80235276620248e-05
2.74904689778999e-05
1.67540100195672e-05
-5.22977807025165e-06
1.25252478112857e-06
7.37093418950171e-05
2.11992138424654e-05
5.1054161467417e-05
4.52479697003111e-05
2.75111432461834e-05
4.20520782159505e-05
4.49019738495856e-05
2.59776785870465e-05
5.4012383634533e-05
5.96367689060406e-05
6.99274363403076e-05
3.67078360564446e-05
3.9454618232381e-05
4.42917382664967e-05
-1.04992261289438e-05
4.67902413073891e-05
5.61627986794759e-05
2.34700452946112e-05
6.98544164338528e-06
1.27410027793278e-05
4.04037470036765e-05
1.26162943325379e-05
3.31351363809662e-05
2.00964256093078e-05
2.97842109310256e-05
-3.76183488902005e-06
5.78966812967817e-05
2.48355072079328e-05
3.7540247887983e-05
2.87432328300696e-05
3.66031206748806e-05
4.27750676855492e-05
1.59024699423949e-05
1.40749495095271e-05
3.33493420605633e-05
2.83118941417221e-05
7.80168474893463e-06
3.63763768129889e-05
7.02157081663342e-05
5.50850984158333e-05
3.98016571534328e-05
4.6241878385365e-05
1.89364452958468e-05
2.75381033882929e-05
2.6587554288826e-05
3.21478604513562e-05
4.19319909136865e-05
5.40450527897966e-05
1.59681844579208e-05
7.79407443686197e-05
4.6731526755786e-05
6.75841473864857e-05
4.24646059819622e-05
2.63947144357564e-05
6.6700061671592e-05
7.3978709306994e-06
4.5142577722724e-05
2.40689984056382e-05
6.44532391799382e-05
1.13491331792212e-05
2.67144871278397e-05
2.72996128519241e-05
-1.56739206394099e-05
3.63861774568981e-05
2.47797491420278e-05
3.51745795194458e-05
3.3449514053594e-05
5.14474604789967e-05
-1.48478048670672e-05
7.28810911001908e-06
6.0843885012875e-05
8.32284400151322e-05
2.89620073092429e-06
7.1545341620465e-06
1.18801696046112e-05
1.88045531645062e-05
2.66453639219758e-05
8.1743100704204e-06
4.05102293305337e-05
2.86213795469764e-05
5.11100997346008e-05
-4.81548379507454e-06
3.52068091925777e-05
2.47228441347963e-05
4.87208860654313e-05
5.14444089091526e-05
4.22900968224839e-05
1.19693094099605e-05
3.83470790528359e-05
4.83768480397397e-05
3.37973192579817e-05
2.9381111162902e-05
2.38101416116343e-05
2.05547781553669e-05
5.50812610876022e-05
1.06471972966896e-05
4.10669018300238e-05
8.06262005238235e-06
4.5215173406804e-05
4.02572853926671e-05
3.43000908521881e-05
5.62695059660665e-05
9.34330921251652e-07
4.1982456427705e-05
1.82401371441077e-05
6.89360988984144e-05
2.61053233986336e-05
3.24476248200283e-05
5.4875877906944e-05
5.45912237788382e-05
5.89822379837918e-05
5.99326435812021e-05
6.35776469906627e-05
8.55061107880982e-05
4.50737269012127e-05
4.25566562775807e-05
6.23554642994337e-05
6.88093290070659e-06
2.18388554112245e-05
2.27882134864458e-05
1.48214070632169e-05
-3.23604249555412e-06
4.98341331154434e-05
1.8108096585658e-05
6.32673730202548e-05
-4.14253230258376e-06
3.07967079470716e-05
4.54178178333326e-05
1.89747317960223e-05
1.38095999619313e-05
5.98528540479911e-05
5.08887204579608e-05
1.28847014419851e-05
4.19683766652724e-05
7.0438381377998e-05
5.04386494827613e-05
1.01386096472015e-05
1.53557843797572e-05
3.54545693622757e-05
3.21686191618494e-05
4.15746302407061e-05
2.92484327800937e-05
1.61376530612804e-05
1.8007898539722e-05
2.4969559974506e-05
1.48708417650446e-05
-2.64584275029327e-05
4.28979704172959e-05
3.37152498783468e-05
5.30899404503681e-05
3.44375954985723e-05
2.40636349084191e-05
5.62345238444939e-05
3.18863565846463e-05
5.11739912877612e-05
3.21543547357241e-05
4.54328966968246e-05
2.29975097420913e-05
1.33898427547961e-05
4.32757414464425e-05
7.23785089596874e-05
4.08689503882775e-05
6.50617358837804e-05
5.15771398011483e-05
5.35542483678332e-05
7.26046499427375e-05
3.3696012124074e-05
5.65332436239553e-05
5.51498996601204e-05
3.49289773239987e-05
4.79987015867504e-05
8.74707384673963e-06
4.59653843065416e-05
4.09144942010772e-05
1.1224686906409e-05
2.46142261931029e-05
4.45469910406748e-05
4.21439995404535e-05
9.9104506728874e-06
1.5569767716473e-05
1.01035059996093e-05
1.84927342157753e-05
2.44853273883824e-05
4.48070501673066e-05
1.97899016520901e-05
4.74185425733619e-05
1.28358141302871e-05
3.32880497681652e-08
4.78883071290173e-05
6.45960245191315e-05
2.54859145913301e-05
4.67015016688934e-05
5.4441781918307e-05
4.61855439224529e-05
7.02388956506138e-05
2.58885706121875e-05
1.30710135958012e-05
4.21223362632266e-05
2.63088592916097e-05
8.73993100521832e-06
7.11237886604843e-05
4.4505118797424e-05
-1.21982014376274e-06
3.78637430473352e-05
2.34980326616256e-05
-1.08512066811179e-05
1.92271113986242e-05
2.89892902328355e-05
4.69436930714399e-05
1.29933312432324e-05
2.79921104018725e-05
-5.98901883044492e-06
4.55856778164157e-05
-2.14331775934275e-06
2.80333466307632e-05
4.05451542436941e-05
2.46806333336989e-05
2.77742582190779e-05
1.35031369432671e-05
1.12159961910035e-05
3.04587864056414e-05
-1.02960344307424e-05
3.02097327315752e-05
3.14826097471886e-05
1.80204660994158e-05
2.66255146626972e-05
3.09938374954569e-05
3.07957780926759e-05
6.20650723249743e-05
6.52810901602353e-05
4.97363627222552e-05
2.2928990244784e-05
1.51097878472865e-05
3.11449876696849e-05
4.94575257137666e-05
7.6907712631312e-05
2.93417787094397e-05
2.966654088637e-05
5.13708803644079e-05
3.93092158804875e-05
8.44225432865586e-05
5.32118819656463e-05
6.29087684326902e-05
2.31364128084904e-05
4.23110017550911e-05
2.37941955250731e-05
5.23820328774099e-05
2.36672128341079e-05
3.89497060004832e-05
7.3406274070335e-05
1.27798282722491e-05
7.19280963750003e-05
2.29692555645113e-05
3.45855954937588e-05
3.58922583610519e-05
3.25897698455556e-05
-8.33821951346312e-06
1.67825145933422e-05
-9.30637401587769e-06
5.58835663428606e-05
2.23115120904705e-05
1.91175114717124e-05
4.93216952266563e-05
1.1566337833407e-05
2.75572252649179e-05
1.12052297732235e-05
3.91048235231349e-05
9.85169487897427e-06
4.2578633421294e-05
3.63910743729633e-05
3.80535193998467e-05
6.95499281754103e-07
6.95555098097536e-05
3.495038269733e-05
6.17426713704187e-05
1.46624118244548e-05
8.09764325446741e-05
3.80489532392074e-05
7.23487308743376e-05
1.54132220142349e-05
5.98219368767962e-05
-2.52468675710409e-06
-8.89914170784388e-06
-2.2665035545453e-06
6.63899513765272e-05
7.75478860663812e-05
3.47679014306876e-05
2.93552178082024e-06
5.15986571800393e-05
1.34532476032353e-05
5.4428075853933e-05
3.34676654823557e-05
4.40767776212321e-05
3.5927878147276e-05
1.13342215753127e-05
6.81920326720497e-05
3.64281864550571e-05
4.31395977780204e-05
8.35314041032286e-06
6.84259966923449e-06
6.40008871420199e-05
-2.42251729791287e-06
1.39610487083093e-05
-1.82537580390618e-05
1.02294705731936e-05
4.15046902453263e-05
2.24447907277413e-05
4.88662960279638e-05
5.08397344563796e-05
2.36721057188873e-05
4.55370176811324e-05
4.28719489605282e-05
2.9655582106235e-05
3.53590251033622e-05
2.34272354261997e-05
2.56642138914025e-05
6.36242049704925e-06
5.0400392510712e-05
2.53784532890773e-05
4.97335672049878e-05
4.32776557949881e-05
7.13996820835011e-06
5.68855895111858e-05
4.86706373407844e-05
5.08419027458933e-05
3.1413185138263e-05
3.82591125728949e-05
2.3846846553478e-05
4.78754568940372e-05
3.58249022501175e-05
4.98638208990614e-05
4.01987616653168e-05
4.65589049147899e-05
1.23722764124891e-05
2.47483545233867e-05
5.16957704466917e-05
9.01540378154569e-06
3.84602734561917e-05
5.38156335089545e-05
6.70470790966462e-05
3.86175819229233e-05
6.28851308490993e-05
5.48105947953226e-07
8.78712015656792e-06
5.52953927927551e-05
7.49180159101517e-06
4.22876090464547e-05
4.66995316160318e-05
6.82570602460874e-05
2.76121122287143e-05
5.26951038543936e-05
5.52628020158911e-05
9.37378172846981e-06
3.95866496864894e-05
3.71815466666277e-05
1.35423683489521e-05
3.4104537819557e-05
-6.15265942874122e-06
5.22049828431211e-05
2.81034758243202e-05
3.25860234692838e-05
1.3539417492793e-05
4.92221155688802e-05
5.88011763107591e-05
6.40220443310138e-05
4.48542747059561e-05
3.77737159763397e-05
3.14345707133659e-05
-1.12116138513284e-05
7.76265321133313e-06
2.49481731273065e-05
4.5669944663206e-05
6.01183144267404e-05
-1.79080155082896e-06
7.61988336878362e-05
4.60989412372437e-05
3.59794607092187e-05
6.05315421431855e-05
3.68146275944278e-05
3.1881945069479e-05
-1.12648557269727e-05
3.20384850735065e-05
7.07932491773135e-05
3.4062327717027e-05
3.69628181582803e-05
3.18548910742047e-05
1.39904456682246e-05
-1.05211306609626e-05
3.28693772135624e-05
4.48975754353174e-05
-3.04827322867292e-06
2.5659232529119e-05
-4.74106923742316e-06
1.77534462862239e-05
3.49454286820699e-05
-2.8991531477995e-05
4.86251459180294e-05
5.41706696487258e-05
6.31115070877498e-05
1.13735411871577e-05
2.45060953971353e-05
3.73960238468485e-05
4.18074722049132e-05
4.01523711319667e-05
3.72101606941869e-05
5.94749022537892e-05
7.43682836561976e-05
2.38678125689836e-05
4.07495457084991e-05
4.64518511258535e-05
6.52084831180863e-05
4.50580568664557e-05
2.67349709465913e-05
7.56362592167121e-05
3.54396598362708e-05
3.85319656288895e-05
1.65450398624958e-05
2.05330556430779e-05
8.95714655520963e-05
2.53724334259971e-05
4.47787023700992e-05
1.94080404446752e-05
4.90954601452259e-05
5.68427079696878e-05
5.10041267812598e-05
1.38560271547625e-06
4.30291857298324e-05
3.55827093196069e-05
-2.76831643461841e-07
3.95781412358472e-05
4.91004432088783e-05
3.16511487926792e-05
4.58670136297251e-05
3.52140219170623e-05
1.08085201271402e-05
1.52316023229639e-05
2.99625452762069e-06
4.61657980346467e-05
6.63262649186101e-05
4.7512758647288e-05
2.04721183067424e-05
1.18251899420772e-05
4.06092312492391e-05
1.68865692933933e-05
1.2436731507182e-05
2.56896316470373e-05
4.19051476881903e-05
2.08570433328275e-05
2.7443934611494e-05
6.5925424723616e-06
4.89722937552448e-05
4.91140959503759e-05
3.99069556488459e-05
5.52166725024883e-05
-6.88126800698682e-06
2.82698330330903e-05
1.0842270372404e-05
3.24109503340842e-05
2.90283268444853e-05
3.33725261571596e-05
1.98929692194367e-05
5.17563259811486e-05
2.21693335538473e-05
7.3652475449841e-06
2.48443221408531e-05
2.67476873280821e-05
4.76007139210532e-05
1.14444103903834e-05
8.50516973421684e-06
3.82579677251061e-05
6.63477071268126e-06
4.06850370002421e-05
4.97076763246001e-05
3.96195859058259e-05
4.39387404745821e-05
4.34981470416553e-05
5.53162175613901e-05
3.84047923072273e-05
5.10555887129638e-05
1.69333172185675e-05
4.7726806570154e-05
2.84405811195809e-05
4.90265246366284e-05
6.1180116220785e-05
3.20859511233304e-05
8.78416885720776e-06
6.37016994359148e-05
2.28902511210266e-05
2.97840103930879e-05
5.12782627767895e-05
4.84953668325168e-05
2.82335835050619e-05
4.25728884327946e-05
5.66624948160079e-05
4.07679927903578e-05
1.71253333399011e-05
2.74963038849031e-05
4.05390088466497e-05
1.1599337500572e-05
4.17674841579069e-05
2.21636367611776e-05
3.76439265036595e-05
1.44153891807968e-05
1.50826739980768e-05
3.16543401080765e-05
1.68888940048176e-05
3.56832851780136e-05
7.16224568939995e-05
4.91845859307633e-05
5.5836016136343e-05
4.91662880996346e-05
5.26247532440997e-05
3.75220647379719e-05
9.40645006112914e-07
3.73145302349604e-05
6.20901827345705e-05
6.80712014977652e-05
3.09539528959338e-05
2.60786903603319e-05
4.55211322077915e-05
3.06698556418289e-05
2.19500522180924e-05
4.20113074289688e-05
3.40049181183498e-05
3.16942803199406e-05
3.58055289149818e-05
8.91028999304442e-05
9.25952600565456e-06
4.20009748671442e-05
6.17389446310509e-06
3.71033959783834e-05
3.2383081031926e-05
2.79157740671784e-05
4.47160766339072e-05
3.18041767339904e-05
5.17709522225727e-06
6.30708718095913e-05
4.12730172401089e-05
8.12124639413782e-05
4.14515309158523e-05
5.52343518572577e-05
4.69224990276359e-05
2.6872892140264e-05
4.22997206792786e-05
4.38781304140366e-05
4.33828186860434e-05
5.23271623641641e-05
2.08976458281001e-05
2.87941506705733e-05
3.60770793186029e-05
6.46002343201901e-05
2.18255393387567e-05
4.27066155752867e-05
3.22544853917688e-05
4.08511783080475e-05
1.96067069324228e-05
3.34899427622056e-05
3.00546574721156e-05
5.6378049823216e-05
4.41779336162229e-05
4.91823795925337e-05
1.27782511729931e-05
3.52801943461963e-05
3.62142461590488e-05
4.16426885823465e-05
4.41792173800441e-05
5.27681596796574e-05
3.6711219669742e-05
5.1369313163226e-06
3.0725058520147e-07
4.88577299732395e-05
6.59478907301152e-05
2.98301892172087e-05
5.45287402732201e-05
3.5164944893876e-05
6.88001757175762e-05
5.90327494578648e-05
6.65758611508548e-05
2.53020079795083e-05
3.06779787033535e-05
1.79820428617371e-05
7.75231920465707e-06
4.30496508153723e-05
2.18429933819451e-05
4.96551899390278e-05
6.93447146152095e-05
2.13771977971397e-05
1.01606876929716e-05
-1.46335144662891e-05
3.50486479210456e-05
4.13544492876107e-05
2.77271835739517e-05
2.44516776890596e-05
4.72542595659673e-05
2.53023764444246e-05
2.46070498907492e-05
1.07478319193486e-05
2.35811864430223e-05
3.79897262208896e-05
7.09744857896723e-06
6.67734888218514e-05
5.91074705392301e-05
4.29330114507132e-05
3.73453646283827e-05
3.65648672738474e-05
6.56932320050711e-05
4.66137417301016e-05
1.05403778080288e-05
4.08495586035174e-05
6.97579992052031e-05
1.46801622131648e-05
1.78904959207201e-05
5.6627928204573e-05
3.53200013639979e-05
5.83797133948633e-05
5.88514354872893e-05
5.99236410841349e-06
3.66136059667184e-05
1.54577058347172e-05
3.4127165373459e-05
3.52839915734795e-05
3.52347332465507e-05
1.79343678314777e-05
3.27834329719546e-05
5.44623288618508e-06
2.48431692329415e-05
5.12542690315614e-05
2.07862193039631e-05
8.11178609130753e-06
7.96865870922027e-05
4.10061969231393e-05
4.40443553184196e-06
2.84057873742437e-05
-1.06596817300422e-05
7.20965277137448e-05
5.75032482055719e-05
3.150612412076e-05
5.86949100369091e-05
2.22157438039908e-05
3.4009128066828e-05
9.74361453483767e-06
3.74733939076983e-05
3.35736920561752e-05
2.0707762777805e-05
3.67250532758261e-05
2.420664426811e-05
6.87085536672279e-05
5.48059664629115e-05
5.01591651979074e-05
2.58116998956331e-05
6.77076056570312e-05
2.04651171290435e-05
1.75959825368671e-06
1.49311191455336e-05
6.82266758605121e-05
5.68992020132609e-05
9.35569291861604e-06
4.70746962497729e-05
2.5397160840159e-05
5.79113532830101e-06
3.04796875110927e-05
2.61808993390051e-05
4.91289738740011e-05
1.76536625580249e-05
6.39926429861997e-05
1.55465053884059e-05
2.80668280923596e-05
6.21858693340638e-05
3.8110618823726e-05
4.23699867399043e-06
-1.2812413705781e-05
-1.28432367412029e-05
2.48819172698283e-05
6.64859565135405e-05
4.46368803398065e-05
3.84074481570972e-05
1.53648351691446e-05
5.62103221892619e-05
1.50788675720104e-05
5.83832577181726e-05
3.87394759114529e-05
3.04197853920043e-05
3.55276333293538e-05
5.17496356297485e-05
5.42404313306308e-05
3.96845366652742e-05
2.17082601613398e-05
-3.89135880035201e-06
3.85363223565551e-05
2.20010685373641e-05
3.79888764850736e-05
3.24803667465298e-05
3.35122425096668e-05
3.68590009545648e-05
1.66206982213395e-05
4.74090233168579e-05
2.95176704450533e-05
3.99037098489866e-05
1.2205645924971e-05
2.07354961661529e-05
6.49067482044098e-06
4.1013305276619e-05
6.90359045282986e-05
1.93864893033572e-05
2.86851759916838e-05
2.04375802984598e-05
6.60233459924216e-05
3.07850602932134e-05
3.48246097380846e-06
4.26258110361502e-05
3.33426668461884e-05
1.40591271424541e-05
3.11939137781026e-05
4.47262870753462e-05
1.24602273657825e-05
2.87516049550069e-05
4.67187220103794e-05
1.66523562747664e-05
5.76269683832024e-05
3.71201066349684e-05
3.41094124693574e-05
4.27762551361407e-05
3.80415385615376e-05
3.39984322548056e-05
2.82219217577722e-05
1.36799071446372e-05
6.29506921928873e-05
5.8256457739711e-05
2.45811941304438e-05
7.09762836869581e-05
5.04619646172372e-05
4.79232715198174e-05
2.58293282498861e-05
-1.17889952453512e-05
2.44843538835221e-05
4.61051284499054e-05
-5.88388545675803e-06
7.16798774785822e-06
2.11900742750767e-05
1.83069029966358e-05
4.03999823734195e-05
3.47455728228516e-05
-1.73264013179173e-05
4.76456455039788e-05
4.37803744877228e-05
3.72804565032207e-05
1.96015095970615e-05
7.06121638423311e-05
2.0556153461171e-05
6.24006359689307e-05
6.88884716537271e-05
7.86131584925234e-06
5.14522419530406e-05
5.00302240417392e-05
4.84800646232144e-05
3.35943765241183e-05
4.88069405050322e-05
2.57303579777289e-05
4.93237001645854e-05
6.63503454114947e-05
1.46931823999388e-05
5.38107651710419e-05
3.80601014102388e-05
6.70884948115677e-05
5.40535445768992e-05
3.38398328606795e-05
1.88151218960879e-05
3.13304863045364e-06
3.55547959795987e-05
2.83600654929491e-05
2.34142774209113e-05
-2.53103690950617e-06
3.6835315045081e-06
4.37480934031632e-05
5.15552804206796e-06
4.66787219637175e-05
3.49740359328776e-05
5.27159833275245e-05
3.50386490295929e-06
3.30628570031807e-05
3.79301918651247e-05
-1.15528102214181e-05
3.17940314857817e-05
3.76066577533309e-05
2.67574443863952e-05
3.61244434928601e-05
4.10282159313542e-05
6.06424219532185e-05
3.39534157396928e-05
4.61864063522668e-05
4.78755797003898e-05
4.37223654072577e-05
1.86101642458478e-05
3.56208467126949e-05
7.12411752146543e-05
1.09635963316418e-05
5.10969625365655e-05
1.52405466294345e-05
6.20367493821903e-05
6.54426579481646e-05
4.91092728278029e-05
2.11730909207709e-05
4.643847226722e-05
2.0065075477297e-05
1.5766121466527e-05
2.93876647514872e-05
3.88449118313747e-05
4.67402176840689e-05
6.26705181115701e-05
3.51830524463541e-05
5.47071357125937e-05
2.82821359412102e-05
9.54305978689166e-06
5.7073670326264e-05
3.27833493181522e-05
3.72968954562655e-05
2.60344939059647e-05
4.52787190219126e-05
3.11775874704273e-05
3.35250391794936e-05
-1.23100659822667e-05
3.22190668731898e-05
2.47714494364252e-05
2.58884110680394e-05
4.59141071882131e-06
5.41087192122807e-05
-4.59738333672441e-06
8.77384598146728e-06
2.09459734360383e-05
1.22428648893857e-05
5.73359253645056e-06
2.18973685802987e-05
-2.14611192180232e-05
1.93271661991597e-05
4.28588381366165e-05
1.11992056085264e-05
-5.86205080557521e-06
3.11800407840767e-05
4.87655111717747e-06
5.05643105188199e-05
-4.65384280705042e-06
3.47010181787366e-05
4.15795566034438e-05
4.35623155710626e-05
3.64547778575646e-05
8.51592914114638e-06
7.67117692726513e-06
6.42911870672693e-05
8.59402800075827e-05
3.5376425599898e-05
3.30278624255568e-05
4.39735334018228e-05
-1.20034716376669e-06
2.01150683535043e-05
-1.30311911010119e-05
3.05436622138921e-05
4.14184703930546e-05
1.30806971400973e-05
4.93143452273979e-05
4.90587180332528e-05
1.81401053478097e-05
2.2233669547119e-05
3.27483581796244e-05
2.51571675887704e-05
2.3648580372249e-05
-4.56545150148596e-06
1.71697625919928e-05
1.88175398057983e-05
2.96629225941831e-05
3.80019657081747e-05
4.56108708580009e-05
4.67832163068684e-06
2.17258516688947e-05
4.29724674298837e-05
3.87198509984976e-05
3.73064210941657e-06
2.05590173527768e-05
4.47077696744418e-05
2.26195545006308e-05
3.43743854389563e-05
3.33186125453957e-05
4.03630916909193e-05
2.84087548425137e-05
1.24450615539524e-05
7.70394004275308e-05
1.35585920906032e-05
3.26368151404813e-05
4.01785132703398e-05
5.85619863491958e-05
7.84933734406249e-06
4.08691581768066e-05
3.71733949284246e-05
3.30974773448617e-05
4.22233568519669e-05
2.82733917430406e-05
6.89339911087468e-05
7.73750834595017e-05
5.59746846823982e-05
2.49330759609806e-05
2.32711537198751e-05
4.03859168427947e-05
1.29512380990617e-05
2.96927396710667e-05
3.38496033881733e-05
1.70124667840344e-05
2.54266772994083e-05
4.74147614231393e-05
5.20804301232533e-05
1.49690400149608e-05
1.59400031150165e-06
4.33349958822065e-05
-8.60997897054981e-06
4.55526266049575e-05
-1.03479792180796e-05
2.8846708428242e-05
4.34129174727645e-05
2.93047844974785e-05
3.2308211166692e-05
2.99199594665945e-05
3.44079155250848e-06
2.13134534977465e-05
2.20187144302033e-05
4.25858911253381e-05
-8.46367440267545e-06
3.20944663501321e-05
3.33248376165751e-05
4.04726430624901e-05
2.12321193588588e-05
2.55061829424753e-05
3.89738814603893e-05
6.09397732277639e-05
4.86955831688433e-05
2.20509146794725e-05
9.25048015991378e-06
1.35520099785009e-05
4.53045994174637e-05
4.31260865571558e-06
3.25022782136492e-05
2.87786787946299e-06
3.74101888855313e-05
3.83149789260009e-05
7.61290925542806e-07
5.70649464925505e-05
4.9977042653978e-05
4.70674829463828e-05
1.63986423454687e-06
3.8028798242405e-05
1.31444060498309e-05
5.26045796539325e-05
3.78198442350894e-05
2.40029792651358e-05
1.11089177992785e-05
7.47748824462961e-06
4.078562961126e-05
8.58515608052372e-05
5.00474068295609e-05
-8.80036200144855e-06
5.09182797861834e-05
3.47584075861905e-05
2.86773975545509e-05
4.86856038626654e-05
5.31712686582175e-05
4.29525387410942e-05
3.19046156429649e-05
7.52568830213802e-05
1.77953436865601e-05
1.41274415230056e-05
6.06159917494344e-05
5.2129909556273e-05
3.90496446772957e-05
6.79450396124842e-05
6.19737802029713e-05
2.41744715867593e-05
6.6038715531256e-05
4.51080867171896e-05
2.64566159537797e-05
5.66650525683914e-05
1.42214431038879e-05
5.6227965150173e-05
4.88241795885613e-05
3.86905347679536e-06
2.01526850923688e-05
6.18204413788901e-05
2.01267101710181e-05
2.56960094960466e-05
3.57690247685712e-05
4.852781058332e-05
3.04772973590243e-05
3.56135510941672e-05
2.27426243660822e-05
4.32933502567871e-05
1.84865564308891e-05
5.80798879973054e-05
6.26960289905841e-06
6.9414235183396e-05
2.44947261523008e-05
2.31568412952975e-05
5.63707989739558e-05
4.92062930302981e-05
3.42568667383167e-05
3.59098503284349e-05
6.86569467111749e-05
3.92253012449452e-05
7.17493844221801e-05
-1.91072467506338e-05
2.92915278514321e-05
2.98021601053518e-05
3.74033586699952e-05
5.17393318582937e-05
2.25074364042125e-05
5.73987418504335e-05
5.46235916358635e-05
3.63937484711727e-05
3.45764737969221e-05
5.15526032488857e-05
2.73281811539605e-05
2.20302914588642e-05
5.92593868253318e-05
2.45111917237203e-05
3.99532659536398e-05
4.59608729417408e-05
2.56203786276928e-05
1.82777423316171e-05
2.12757898685418e-05
2.55932216552775e-06
1.8319754995536e-05
3.19611242922275e-05
1.50048242800393e-05
4.02126391264841e-05
1.31951346968039e-05
-8.60367693632169e-06
4.34335518781673e-05
2.30254961125375e-05
4.85648621328558e-05
3.86204804301794e-05
5.47498988935122e-05
1.31452382432348e-05
6.6785240339633e-05
5.90663011319612e-05
5.53506903964035e-05
2.46068273087564e-05
4.13910996690827e-05
3.8142357459547e-05
6.15953889614947e-05
6.57682381604736e-05
5.7268961053486e-05
4.12139465196726e-05
4.95291883249901e-05
6.91424152724142e-05
1.46288788337585e-05
4.81978616184199e-05
6.84025490165359e-05
2.83165442231608e-05
1.07725285587924e-05
6.89284157393458e-06
3.48653984871977e-05
4.06617539626744e-05
2.83648670158071e-05
4.05978949009767e-06
2.83711974081667e-05
3.37348265016031e-05
3.63233867804321e-05
2.99805387428203e-05
3.06947645502694e-05
2.57893154528531e-05
5.32593364475709e-05
2.62109083754695e-05
1.12739707776583e-05
-1.67163272678425e-05
5.01933984225615e-05
2.5669375530886e-05
6.31978950166609e-05
2.34925683140859e-05
1.76566579451752e-05
4.34892696385305e-05
5.80543875013384e-05
4.18662818078706e-05
2.70937179357707e-05
3.78752402920726e-05
6.26311125186424e-05
3.62135835302055e-05
3.1736120634991e-05
4.80857315729722e-05
3.84557870394605e-05
4.46627265456183e-05
7.08944374897028e-05
4.95198616516439e-05
4.32210126056343e-05
1.86321760642878e-05
7.35259055556247e-05
7.41494883039711e-05
3.77151640042879e-05
2.6102651554897e-05
2.36079988833491e-05
7.12727666774703e-05
1.06231136024958e-05
4.78529528968342e-05
5.05343293992077e-05
4.01383769319405e-05
7.39772888010426e-05
4.41894075480626e-05
2.18482385122203e-05
-4.2190244968758e-06
2.95136700806282e-05
2.84636348944577e-05
1.56208547610528e-05
-1.13670849205594e-05
2.03643959071746e-05
2.03222942677344e-05
1.87999927410986e-05
1.60703731141621e-05
-1.17778273117652e-05
2.65726831809514e-05
1.84671643545906e-05
1.39694695764541e-05
7.07868946131025e-05
5.38877956557002e-05
3.6855875565447e-05
3.20727813185604e-05
2.90852591257983e-05
4.30138761754718e-05
4.1457564926898e-05
8.11221652911988e-06
6.75970579443262e-05
3.36660936225939e-05
1.32880272540724e-05
1.66772829830255e-05
5.36723278042456e-05
2.47950365928136e-05
5.70394107148456e-05
2.55688689382421e-05
2.42105059075379e-05
5.43129973209831e-05
3.32835412018132e-05
3.09842122823602e-05
7.35551811824014e-05
5.1144012847788e-05
4.61983448276066e-05
5.98504611912747e-05
2.34416113312622e-05
-3.03712546934673e-06
3.66819273335329e-05
6.26790876888758e-05
5.59729374989214e-05
2.54376537154697e-05
3.53918850356995e-06
1.07717594242841e-05
2.68193307222635e-05
1.53532992149243e-05
3.17842816049223e-05
1.48575847251214e-05
2.6563175925887e-06
3.18384269100162e-05
1.07380015696336e-05
6.38538116991289e-05
4.59573697316424e-05
2.13392495044376e-05
2.49913980715896e-05
2.67214176237106e-05
3.39089485284411e-05
7.8759699430342e-05
1.98701057609088e-05
3.51152400285777e-05
4.10194500742509e-05
4.030354188376e-05
1.04945742369275e-05
3.38675632480275e-05
8.7331881119743e-05
5.28981820800979e-05
6.29377572791813e-05
6.16796020924291e-05
4.86243945812776e-05
6.70493204930374e-05
3.05830839701902e-05
4.03770260905822e-05
1.90198470378765e-05
4.60891411467327e-05
4.21350229109789e-05
2.68682600342684e-05
3.13624587669448e-05
1.20970438674127e-05
3.04527886576918e-05
9.72922322772557e-06
-9.81650228151738e-06
2.36431730169264e-05
2.02064315225813e-07
2.86503947817439e-05
1.70518962785483e-05
1.14434900766865e-05
6.27547795229962e-06
-2.57926266446429e-06
3.62157811164081e-05
4.76799691668256e-05
3.37521281222021e-05
4.76394821237242e-05
1.28518048818589e-05
4.09990208473361e-05
6.51124156803415e-05
4.09840761937383e-05
9.38828352687526e-06
5.6616361688981e-05
3.34254732425512e-05
1.42704773122245e-05
4.18968205772086e-05
5.01085157122346e-05
5.26953463319587e-05
2.44737675769983e-05
2.47904819589039e-05
5.22923841865907e-05
3.78857228511782e-05
8.27865578622766e-05
4.75487827268998e-05
1.69226223728986e-05
4.36112683775371e-05
3.40163994264192e-05
2.35193403095942e-05
4.34157023774298e-05
5.52926198990856e-05
4.22287428055639e-05
3.49673319604351e-05
-1.39529894060277e-05
8.64440692604838e-06
3.21049652518475e-05
4.32480806594545e-05
3.92069262803221e-05
4.78693218531358e-05
4.77383147113759e-05
3.98017070764847e-05
-4.13039813226972e-06
2.46672683550398e-05
3.75262598894008e-05
1.22233395746035e-06
7.87308332243674e-05
4.5332683495289e-05
1.22308409111273e-05
2.59701815366836e-05
1.28899352631724e-05
3.87297924686061e-05
4.2171940513909e-05
2.31213116622037e-05
3.36866237961454e-05
4.3163021660762e-05
6.58013098261609e-05
4.76710648340551e-05
3.02768941369449e-05
-5.85212494873391e-06
5.24187980240611e-05
3.50267690545595e-05
5.4289055593933e-05
3.78631404138563e-05
6.98503063242539e-05
5.41858356648406e-05
6.11965129061497e-05
7.58914473531788e-05
-1.62596536987112e-05
6.20273376089064e-05
3.03814971826799e-06
3.64785566337637e-05
3.67750803357122e-05
4.17768099714897e-05
6.29470811520919e-05
5.74700825218318e-05
2.88158567147285e-05
-2.60339499548269e-06
-4.04901706651397e-05
1.68034017653875e-05
6.15036731147748e-05
1.12499905166318e-05
-1.36751400698955e-06
2.63847048701836e-06
2.94227500059886e-05
4.83588719614469e-05
-1.52019684012647e-05
4.8039605110097e-05
2.59991767058787e-05
3.10641450026528e-05
9.74761790892191e-06
1.20905852645712e-05
2.44961797451854e-05
4.60141019861573e-05
2.95790654311306e-05
4.85762537756644e-05
5.99018100624906e-05
4.5357237684367e-05
4.90372467855029e-06
4.32169388403379e-05
1.46024470854254e-05
2.21507483483842e-05
1.85050640461033e-05
5.9731981891257e-05
2.37050797282939e-05
4.65578112178637e-05
5.268788507386e-05
3.97065878391864e-05
4.90513227403924e-05
3.43924409260823e-05
5.07443895938448e-05
8.57396663206862e-05
4.5654594605878e-05
3.19629429678155e-05
4.36622345136762e-05
2.84439941686167e-05
4.48707224202475e-05
5.30534767423483e-05
5.23958411438399e-05
3.07303774508686e-05
-4.09622577198187e-06
6.74989348115778e-05
2.75173766366933e-05
3.82863811031882e-05
3.38163062096131e-05
4.66252825818984e-05
1.71630614368731e-05
3.61051987495743e-05
2.61206906338096e-05
1.44725298647087e-05
4.35089176473497e-06
-3.35508049566072e-06
1.50455379735497e-05
4.99161336182865e-05
5.33972928662742e-05
6.24290811444268e-05
-3.7063184252617e-06
4.27194374444678e-05
4.09803044550827e-05
8.37871687609146e-05
2.88653499216974e-05
3.29424767186066e-05
4.54679711064231e-05
5.55505199393483e-05
1.69691338895355e-05
2.54279763971585e-05
2.64327239919955e-05
3.01824602983762e-05
4.36357200841734e-05
2.65233224738346e-05
4.1924657528969e-05
5.15459239188997e-05
4.11979101649736e-05
1.30142588497214e-05
1.16352127833789e-05
6.34621778396775e-05
5.39800389507449e-06
4.39773614643989e-05
3.47953719398029e-05
3.6573405676317e-06
1.6508300350592e-05
4.74550708165268e-05
-9.3870964217028e-07
1.33683273863429e-05
3.90380158514182e-05
4.63126580590239e-05
1.93419836930724e-05
5.1566266543312e-05
5.34919181729973e-05
5.00552393645424e-05
1.4559322022271e-05
5.34778585242491e-05
5.57681298348988e-05
5.06475287687127e-06
1.85232373763029e-05
5.90693207726507e-05
2.47096749087491e-05
2.26118874081267e-05
2.64008125382474e-05
6.32254445755779e-05
6.31416173436145e-05
7.39237869184812e-05
5.88036154317338e-05
3.95476627090726e-05
5.29545903061224e-05
7.13333055650314e-06
2.30572631470366e-05
8.38516183251064e-06
1.57628936204649e-05
1.13013393368634e-05
5.53816270651408e-05
4.29625248624415e-05
1.53313281069714e-05
-1.3528578725837e-05
3.87265727383791e-06
3.86613937423766e-05
1.94513155996628e-05
3.39130304399893e-05
3.4502487724783e-05
1.97682694558771e-07
6.22998012454948e-05
1.80320340206711e-05
2.86973339965997e-05
1.62265065633603e-05
6.47193691293718e-05
2.19800483584936e-05
8.61438064619778e-06
4.2746302730812e-05
3.00935417871778e-05
8.45435770789607e-05
4.60337937475403e-05
5.87588112638566e-05
4.95070924135916e-05
3.70158611762839e-05
4.88409499133363e-05
4.89341977128925e-05
5.14994012225155e-05
1.76878619450489e-05
3.32028324018893e-05
4.84288209745936e-05
7.0301630567453e-05
4.28110967904122e-05
5.84520728809426e-05
3.03520515306447e-05
4.93169684216817e-05
7.31665292241498e-05
3.22727025207473e-05
3.61707999466123e-05
4.50114052799232e-05
2.51644102634561e-05
5.12377309904949e-06
7.92743793377432e-06
1.8845799715745e-05
6.96471345802435e-06
1.1739706222644e-05
5.1007107522577e-05
4.50505733705081e-06
3.62908168260701e-05
-1.56115166069328e-05
4.38194393533609e-05
1.78772411293412e-05
2.94620527790024e-05
5.48256576657241e-05
-2.36619427522115e-05
1.76027746310248e-05
-4.15982672123089e-06
2.61196536670596e-05
5.02121883185725e-05
4.0259784586412e-05
7.74096628270636e-05
5.95108745513829e-05
3.36019879943936e-05
8.59609487811756e-05
1.94102512645025e-05
5.04925688555031e-05
4.56081782784682e-05
4.78863810825858e-05
1.18368907988983e-05
6.13229842031269e-05
2.16051198984682e-05
6.56995574368509e-05
6.88422362821342e-05
7.66923125711034e-05
5.22508685777329e-05
4.78191095120468e-05
4.068054221784e-05
2.31614851419641e-05
2.1347532627425e-05
2.25419042428866e-05
1.20568681376127e-05
3.52469247875876e-05
3.79201591685108e-05
6.43199855082901e-06
2.82642512404943e-05
3.22994690069137e-05
5.0771527866537e-05
3.52839585277327e-05
2.32807142511897e-05
5.12874956268804e-05
4.21563348127844e-05
2.78029191014526e-05
1.04148278042818e-05
7.2009273561115e-06
2.42385743059833e-05
1.34879220813053e-05
-4.99492047929368e-06
4.8338941993429e-05
8.08025312584295e-05
4.13110994269209e-05
-3.78788275448867e-06
4.15877997101261e-05
8.6307104057135e-06
3.89538301189057e-05
3.55880827836931e-05
9.14171125351459e-05
3.1053813154724e-05
3.49077822071628e-05
7.13380696549348e-05
5.38686249879068e-05
4.47984011828766e-05
3.51170827906596e-05
6.45466252290448e-05
5.38542409401187e-05
8.50800771191245e-05
6.9589986590358e-05
4.42916619868534e-05
3.09556428456574e-05
5.89720459827381e-05
6.97684860178689e-05
4.58956968129073e-05
4.29041924752855e-06
1.8633459797827e-06
2.90737950876217e-05
4.25185087846416e-05
4.88755463570196e-05
1.79788276596893e-05
3.78906767667987e-05
5.0644595900841e-05
3.09487594754055e-05
2.76734135316601e-05
-1.31354636364809e-05
1.19790986042827e-05
5.47639751160083e-05
2.54727347604079e-05
1.81869076488436e-05
1.91999329261803e-05
-2.81356441580676e-05
1.85949250281193e-05
-5.57185792026884e-06
3.98793993270793e-06
-9.01711267892978e-06
3.36924878654342e-05
2.30390116140583e-05
5.75967529623542e-05
4.17132988334392e-06
-2.9943406599097e-06
2.77348307660245e-05
9.18001245388011e-06
6.79711896894488e-05
1.81743953409718e-05
5.2162263637525e-05
2.6036377133548e-06
3.85966371816815e-05
3.75130619902779e-05
1.44624267524968e-05
6.30296400249542e-05
5.50533078823557e-05
6.70125565346991e-05
5.88550258233384e-05
2.33349483704018e-05
5.6963215946257e-05
1.94282941251309e-05
6.12486948481562e-05
4.13131528692324e-05
6.81439962214429e-05
5.710786849908e-06
7.42436118146131e-06
2.13068804235986e-05
5.89602525791024e-05
2.58572116259438e-05
4.27446422105621e-05
4.94642872524542e-05
3.78678436871113e-06
1.83797427063764e-05
1.54058974804743e-05
1.65699935863453e-05
1.54454534497669e-05
6.85347364648447e-05
1.24806556538018e-05
3.03100995259456e-05
1.92357194404352e-05
2.78213619610703e-05
2.00769723028368e-05
2.46379990192639e-05
1.22076745485356e-05
1.27620548452221e-05
