# Supplementary material for: Research on computational propagation and identification of mine microseismic signals based on deep learning
Source: PLoS One. 2025 Oct 22;20(10):e0334641. doi: 10.1371/journal.pone.0334641 (PMC12543183; doi:10.1371/journal.pone.0334641)
Supplement: S4 Data — (ZIP) [file pone.0334641.s004.zip › 000100700001420.xlsx_0.txt_24.txt.txt]

6.07041530178731e-05
2.82971531989743e-05
2.27415139796834e-05
-1.75126423619992e-05
4.14898124374626e-05
3.74037886392852e-05
-8.27006065970732e-05
-2.42576951118523e-05
-8.53168456572841e-05
-2.1272342788319e-05
-4.15294321646409e-05
-3.19330152087156e-05
-1.36601888522095e-05
-5.79694868105345e-05
-1.36942793046752e-05
1.54341383529922e-05
8.04457408107928e-05
1.68489946917033e-05
4.32629350753043e-07
3.42734511081757e-05
9.52831099991873e-05
3.31053720078455e-05
1.22213205864498e-05
4.16441688316678e-05
4.50249235215528e-05
4.69888026357049e-05
9.28269944620388e-06
-6.30219672036877e-07
5.46870636531639e-05
5.32610402039706e-05
5.01281456539968e-06
4.04526801538921e-05
3.12879374670691e-05
9.50046674374608e-05
9.13510766282188e-05
6.79580796123975e-05
5.18378974403565e-05
8.20783993915641e-06
8.7306691988694e-05
2.88172175415605e-05
6.70641461251557e-05
7.55724344392262e-05
5.23778383276728e-05
7.05725830326385e-05
6.77737191568512e-05
2.2536905817719e-05
8.72887881102098e-05
-2.22594925753763e-05
1.33578434038889e-05
5.33630760545052e-05
2.53623939662099e-05
4.42835646580231e-05
3.11628537160067e-05
1.00764020362946e-05
4.6097111029413e-05
9.69560552382669e-05
7.99052203552683e-06
-1.01229163845986e-05
-4.67041093469732e-06
2.32418176820023e-05
3.02460632470556e-05
-2.86892929973947e-05
-1.42519658488026e-05
5.72193960440327e-05
8.58142738193055e-05
-2.18390525114889e-05
-2.14885451194722e-05
-2.14870877335365e-05
5.41107481661662e-06
-8.6960283076661e-06
4.02753584203318e-05
-1.75954079749247e-07
2.78479356787946e-05
5.53168774951529e-06
1.52863959257111e-05
3.54615390110807e-05
7.69913864974448e-06
6.41341579385084e-05
4.95159840429427e-05
-1.90098459139881e-05
4.08909351355488e-05
2.21728657559625e-05
9.95935029032278e-05
3.69675441878335e-05
7.99431659885054e-05
4.1836410812829e-05
8.28869841924294e-05
7.48714012357282e-05
6.9078020735113e-05
9.67273265618447e-05
0.000131694257399237
8.89060318679546e-05
-1.52036323574292e-06
5.65033014212865e-05
8.31691291300064e-05
5.17560506011176e-05
4.67844268222369e-05
4.71158872573961e-05
9.13789216275875e-06
-1.59187454041821e-05
1.91432499445648e-05
5.63821406705097e-05
3.08981147018557e-05
2.01456236194513e-05
2.40242468314417e-05
1.54240560567479e-05
5.57956695240126e-05
1.02731240316753e-06
1.95800063092795e-05
7.17414658720527e-05
4.72564336501112e-05
6.82813528935589e-05
6.6192470052645e-05
1.64872351408599e-05
1.36136737761553e-05
1.99043526303639e-05
5.07747726384068e-06
1.66521713438534e-05
7.80419108715836e-06
3.18648950955032e-05
2.90043464628162e-05
1.01639361504672e-05
1.6947733578382e-05
2.27701758378133e-05
-2.37061559533769e-05
1.74127805499086e-05
7.95735945790332e-06
1.4585116521941e-05
2.05074652501856e-05
3.46054656410693e-06
6.56289943638446e-05
1.78255168349402e-05
9.88602318387564e-05
8.66428437360691e-05
8.36043824775985e-05
0.00013829888625702
0.000110361347266588
0.000123684860261807
0.000142388866001285
9.99391074251985e-05
8.72399422741202e-05
9.8454760869774e-05
5.10518575841542e-05
3.12870944124001e-05
6.5851925943616e-05
4.76186694367876e-05
6.51749584546278e-06
-1.40512437144092e-05
2.92995984609121e-06
2.54245482250406e-05
3.22527232892721e-05
2.12759112658711e-05
4.26080741473852e-05
8.23082760188149e-05
6.65060439299702e-05
7.57585980863242e-06
2.01120606497427e-05
2.75392006357334e-05
2.91664196594332e-05
-2.27903869835909e-05
-2.7068071084757e-05
-1.09416579174464e-05
-2.06089835460611e-05
1.06451154384061e-05
-4.48978467171836e-05
-5.41847591961509e-05
2.33330661003741e-05
-8.08563402730217e-05
-5.80095258764456e-05
-2.0137360514659e-05
1.30478413163687e-05
1.54623087853021e-05
2.91923694359822e-05
3.8440218644006e-05
0.000143921989700309
0.000141421511611119
0.000157897384716712
0.000129886079916528
0.000111917713933087
0.00017015133894399
0.000172307166618678
0.00012871881339116
0.000138469235081428
6.37884103557015e-05
5.10100370319776e-05
1.96271053345369e-05
4.67823148677776e-05
-1.65715526493963e-05
-3.95460277971334e-05
-1.63686528455582e-05
-7.83341003213744e-06
4.80211819860053e-05
3.6442422098019e-05
7.53818945751813e-05
3.42804429355424e-05
6.45967844012129e-05
6.8373140318184e-05
7.88643172699009e-05
1.28822421883349e-05
5.37942783132086e-05
4.58212979131891e-05
1.22608555149257e-05
8.80229556010415e-05
-1.01373304520334e-05
-7.0671345118956e-05
-2.1615350005438e-05
-5.98310337334869e-05
-5.00551457894481e-05
-4.91676591215468e-05
-4.35041000147606e-05
-3.9024555178512e-05
3.44827322918211e-06
-4.90217683570418e-05
-6.1485828748124e-06
7.99258333291414e-05
2.69381072892039e-05
5.23492275374051e-05
4.04925100023573e-05
5.35617964267358e-05
8.53502911739225e-05
6.25847234558452e-05
0.00011018171268983
0.000143741800556197
0.000158219923164639
0.000176387656071857
0.000167679233259018
0.000138091700972542
6.27785051963956e-05
2.40424397629803e-05
1.44356588660181e-05
7.55157348685247e-05
3.17379102183333e-05
2.57285571537746e-05
2.11182382728087e-05
1.37670721441398e-05
-2.44747601107531e-05
3.34772780768595e-06
9.82251988453319e-06
1.07628783599198e-05
2.53837348071979e-05
3.49465220569872e-05
-3.04137202106118e-05
1.29430066566993e-06
2.90827902335248e-05
-5.52777709896352e-05
3.90850059000636e-05
-8.16129611392634e-06
6.99861735366018e-06
-2.79178785216942e-05
-1.20799192992799e-05
1.173967611741e-05
-2.29650772285832e-05
-4.8818124994074e-06
-2.54012128181162e-06
2.42183238115357e-05
1.20099539187078e-06
6.67536954041155e-05
5.05541298341083e-05
6.39269802758431e-05
7.22659351585203e-05
9.20591159847609e-05
6.06919034903214e-05
0.000113263823945422
0.000110364200568569
0.000110939932211804
0.000114661031157273
0.000146371023302288
0.000125424732295235
9.5876278450019e-05
7.10143501207375e-05
-4.24276370492146e-07
8.05221765773528e-05
9.47907147491387e-06
2.13598327354743e-05
1.27672946261539e-05
2.67098656934724e-05
-4.68869721493414e-05
2.18634431174954e-05
2.03139074283103e-05
4.99197062760274e-05
8.62413649278191e-05
4.69189024199281e-05
8.02918579901453e-05
8.31167953110892e-05
8.93869108882455e-05
8.15434419687968e-05
2.55526075935168e-05
-4.67550604379817e-06
-2.5594673171681e-05
-6.20145634167915e-05
-0.000108072263661273
-3.30804469410959e-05
-0.000130828183278581
-6.89044335516942e-05
-5.39948602945124e-05
-6.79147228605881e-05
-7.70606141311522e-05
-1.78847596812925e-05
-3.98110280274342e-06
-1.82598883656519e-05
3.88732778172542e-05
1.08633580121705e-05
7.76819893443772e-05
9.81625492239519e-05
8.79355146369172e-05
0.000160327827656087
0.000181537259101112
9.44302612376027e-05
0.000103538292677307
0.000135563308194512
0.000124701801282699
0.000129496972290977
0.000142858347141579
0.00015229163611578
2.20294964069732e-05
2.98925576083861e-05
3.91760788284578e-05
4.2522653781988e-05
8.20391737936231e-06
-5.70490291153418e-05
6.84443252013116e-06
-1.73413451973038e-05
-3.84782998346833e-07
-2.0015753265797e-05
-4.34291077185172e-06
-3.20778399546778e-05
-7.58460635760972e-05
1.19141718448241e-05
-7.87263581432538e-06
-4.75629908464455e-06
5.10787337031668e-07
3.6156298217511e-05
7.11735939294935e-05
2.89635564669464e-05
4.7588729117161e-05
0.000120128635127185
4.64534147888152e-05
2.78362838313102e-05
-4.7266253852599e-06
7.68546416105007e-05
6.59941445622674e-05
7.47230025075958e-05
9.1681658313895e-05
3.33218881591347e-05
9.33479751865652e-05
6.03849078457966e-05
1.23265677967584e-05
7.04579867395067e-05
2.5659644893137e-06
3.27512851710568e-05
2.1306878237997e-06
-2.54058015085854e-06
2.07248809646911e-05
2.16841606035614e-05
9.00461159823173e-06
1.70154388045041e-05
9.58483979364008e-06
5.13899683588998e-05
8.91082445816089e-05
9.87114270053017e-05
7.61440824311044e-05
5.21116970671214e-05
9.24217505629977e-05
5.21356833690839e-05
8.67818817701256e-05
0.000112512861296691
9.23247624807244e-05
5.34644847274034e-05
3.29624705278386e-05
3.50724999977248e-05
1.82674790493343e-05
7.66117760488347e-05
5.03134730366449e-05
2.48610497667727e-06
-9.64762385942327e-06
-5.50273491169432e-05
1.13039373001743e-05
-2.95455708680488e-05
1.18535336981807e-05
-2.67437584328645e-05
1.77790588970985e-05
-3.14949775166418e-05
-7.9300237623042e-06
-1.21058321048991e-05
7.86910482462858e-06
-7.32726971272942e-06
8.58469133090214e-05
3.45430857985377e-05
5.5929740778223e-05
8.55336126218884e-05
-1.38088082907964e-05
3.16664025073394e-05
2.45341420899848e-05
-3.8785117268961e-05
1.83917360914911e-05
6.67482999941245e-05
3.82043297508472e-05
-1.39293053356063e-05
5.25911970843226e-05
3.33575052660199e-05
5.58591103176313e-05
7.86676368944039e-05
4.40700678757026e-05
9.31841922497401e-05
6.48069877385249e-05
8.38402121234729e-05
3.64698175706042e-05
7.80961057991121e-05
8.39952084183813e-05
3.67864748909512e-05
-2.84498290863402e-05
-3.65290861570592e-05
5.1884834545369e-06
2.76193206755488e-05
7.96569657460448e-06
5.56081447752108e-05
3.46591723501659e-05
1.44110502619565e-05
4.94039022677413e-05
7.67310320171985e-05
0.000110173483989989
2.07341080528394e-05
0.000121469171054955
4.56286219145526e-05
6.68757142481568e-05
8.23649318520806e-05
7.26120094528329e-05
2.37422122830661e-05
5.56085963872143e-05
6.87971755424439e-05
2.24031134966055e-05
4.00501427657143e-05
-3.00504881453076e-06
-6.90504412608332e-05
-1.82238429374688e-05
4.32738550333327e-05
-2.66439264276359e-05
-1.78733758750665e-05
-4.57767629646167e-05
-4.55385154915295e-05
3.92913206198824e-05
-3.71267732084094e-06
2.7353289376644e-06
-1.58027719715484e-05
-3.18865523763099e-05
2.48140271348641e-05
-3.56512042027984e-05
6.67446469037433e-05
8.20529339373444e-05
2.37387190050377e-05
1.84796083166922e-05
4.6690661923668e-05
7.81416193068518e-05
-6.8490843967235e-06
1.27023134506755e-05
-3.19575016465889e-06
-1.2460122253978e-05
1.27752578103565e-05
2.11611731863739e-05
7.08797299641168e-05
6.25480694726122e-05
7.86839576199231e-05
7.2434655117266e-05
8.03441792054597e-05
9.95219433339583e-05
0.00011256924920344
0.000160399341286962
9.89497542329685e-05
9.86537981992684e-05
6.53080843406106e-05
4.26924015682919e-05
9.87478130936172e-05
5.71248766029774e-07
-8.04828053173694e-06
-5.06448913374995e-05
-4.47923329834571e-05
-6.88731392216482e-05
-7.23862003495063e-05
-2.56827164186611e-05
-2.73743717910207e-05
-5.16890553467179e-05
6.17127512073439e-06
-7.94810858411271e-06
4.22969530127588e-05
6.46622974201573e-05
6.50305764651268e-05
7.12329956393256e-05
9.56845847837692e-05
9.33801883650936e-05
3.84853290890837e-05
8.28474576988498e-05
8.76934814002325e-05
4.00491280837301e-05
4.09233008236525e-05
4.47175787091831e-05
4.37017553840291e-05
3.53030197625191e-06
-7.71351421988091e-06
-9.9035671268931e-05
-7.65155082224174e-05
-3.44480711717406e-06
-1.63053121885434e-05
-4.62091330153359e-06
4.01783702579506e-05
2.25734380823367e-05
6.3014726802428e-05
0.000123991178704939
0.000157876815397401
0.000164339921897424
0.000122887815219862
8.45720383651552e-05
0.000167585707696538
0.000112015942013894
7.71841335739232e-05
8.3431168208208e-05
7.05583246956351e-05
3.65393002713287e-05
4.66841777878651e-05
4.18448903194925e-05
1.90888196046071e-05
1.90604830370372e-05
-5.00504899006138e-05
-3.83447706066358e-05
-8.86169015928072e-05
7.85635812286903e-06
7.25243938198699e-06
-8.01143880233921e-06
1.93839329790091e-05
-1.13321443726593e-05
5.03226513086842e-05
-7.60172304570641e-06
-7.40748738473676e-05
4.38849738774149e-05
1.90725437916875e-05
-2.91158020095712e-05
2.90050350984565e-05
1.56954302047651e-05
7.85005057193428e-06
3.32757991168766e-05
2.74009859758522e-07
5.69234215490579e-05
6.02165755924542e-06
3.76233177509645e-05
3.36776026143096e-05
6.37797916369548e-05
1.80190981083158e-05
3.73650592166652e-05
6.76761461162316e-05
0.000106677598423595
5.31955066438153e-05
7.34677859257751e-05
5.8808260152761e-05
9.70720135783858e-05
6.96372039331384e-05
6.05041387105354e-05
5.46866061471778e-05
1.22643288398583e-05
9.69509772294295e-06
3.19133704408822e-05
1.93810484342359e-05
-5.53335173319102e-05
-1.36797170961106e-05
-4.43384214437733e-05
-8.13113937833762e-05
-4.51896132581999e-05
-8.243291571508e-05
-3.02053751037106e-05
-3.71308251125165e-05
3.10341815882955e-05
-4.30074989305151e-07
8.69241185001029e-05
0.000155242005155216
8.02409225267551e-05
0.000101901130176813
8.88436644731463e-05
9.1598435907409e-05
0.000101001892574631
7.21847061741868e-05
2.19532329692306e-05
2.01560575826898e-05
2.31076079461321e-05
-1.50478392917445e-05
-2.69733687715392e-05
-7.99893410452203e-06
9.86689276731933e-05
-1.09459027821038e-05
3.7451947636166e-05
9.18503827479946e-05
6.02549668104291e-05
0.000117519606708076
0.000155250843789727
9.4350612144769e-05
6.08964448691907e-05
9.26128645234245e-05
4.21378028256821e-05
5.05979448103951e-05
6.49187723931564e-05
2.45420314388372e-05
6.74858761094466e-06
1.17386815749679e-05
-2.65445511564486e-05
-6.17303517298756e-06
2.58094595398216e-05
-3.73420364219385e-05
-2.96234495993867e-05
-5.80315285632802e-05
-9.7855894668654e-06
-3.67128880059712e-05
2.67316536294886e-05
3.38501502644563e-05
-6.52194605752422e-06
2.57304038780295e-05
4.94450093822566e-05
1.8226040610992e-05
4.41355706709238e-05
-9.33736313027013e-06
0.000105675270758238
9.49375249639709e-06
-6.23384237775133e-05
5.32146581044079e-05
8.65404326747836e-05
6.81651526116272e-05
5.10891812880338e-05
9.54635655334827e-05
-1.15099843073595e-05
2.71441041620602e-05
3.4547384381794e-05
5.80475843513484e-05
7.77696580264101e-05
3.33003190131875e-05
2.44166165057238e-07
9.24129453664518e-05
0.000110502752583343
4.5314209239316e-05
3.73574538168791e-05
7.66130905776399e-05
6.69205700231145e-05
7.40591057712148e-05
9.70658014148034e-05
6.04695552075839e-05
6.59354600283202e-05
-1.91619696280082e-05
7.66943316948785e-05
1.27767004879773e-05
-1.55378933458669e-05
4.35675059800265e-06
-5.67882788134762e-05
-5.51709551391645e-05
1.89764291672451e-05
-0.000114528174779017
-3.88850645551899e-05
-2.56534210827311e-05
1.56090766843148e-05
-5.55238517566048e-07
-9.48843299532331e-06
5.22079289604018e-05
2.68273212932309e-05
1.38616407139946e-05
2.92995396847191e-05
3.31988596494354e-05
8.09471079215196e-05
3.28153578795601e-05
8.5034970949317e-05
4.32057209093263e-05
5.46265820549691e-05
6.07744128660214e-05
5.45567645888872e-05
0.000116548884118724
6.98751425769487e-05
0.000117865619247288
0.000113758406462669
0.000131548696616115
0.000121662595281233
0.000128031455922899
0.000123748577415693
0.000113147377457669
0.00012206372510941
0.000121003963372242
8.8001087382691e-06
8.36971324790066e-05
-2.44744065374701e-05
-1.10735133580341e-05
-2.71080079509244e-05
-3.96118067719691e-05
-5.84566398193464e-05
1.46093816964249e-07
-1.32579648646788e-05
-8.66905207022526e-05
3.70032260427929e-05
2.23237588089699e-05
4.4505813504477e-05
-5.14845701173967e-05
2.24526399064568e-05
-5.13772510617087e-06
4.88554311504364e-06
1.72508240869035e-05
2.06745451536915e-05
5.53215960975488e-05
3.97999693991177e-05
3.21269399116409e-05
6.40261367754216e-05
3.69665070939036e-05
5.71938255123865e-05
-8.3642008179267e-06
2.48397439589566e-06
2.63944355943066e-05
-1.02107066896189e-06
6.53975355385472e-08
-7.59156001107814e-06
9.28369565084279e-06
4.56816659022205e-05
9.99498061142545e-05
5.16130005720727e-08
2.73374886833155e-05
7.56506441180702e-05
0.00011281269123618
0.000101962968581259
0.00010693225848078
0.000109768173497554
7.71009268896345e-05
7.01370024018382e-05
0.000130353179798469
0.000115117847336587
0.000128526825531948
4.27391895244546e-06
6.28805445822868e-05
-2.46190940720362e-05
2.23682382585047e-05
-7.95845980146941e-06
-3.47106169009465e-05
-5.24629583745438e-05
-8.77710924092696e-05
-3.6126386634968e-05
-6.45036340836077e-05
-2.93279659307522e-05
-4.3208603473076e-05
-6.7220569139939e-05
-4.70119938979126e-05
-6.57723339749654e-05
8.61962152898575e-06
5.9134166043229e-06
-3.66680465167224e-05
-2.2614082546819e-05
3.66711354803279e-05
8.46697635425429e-05
7.32944582287236e-05
8.38561555401078e-05
3.02293538392369e-05
5.46906030571918e-05
3.24417981234198e-05
4.65496076477241e-05
0.00013302976587485
5.24884462528624e-05
5.54654203499046e-05
7.32982872406825e-06
0.000112610588974537
8.39364850381042e-05
8.75359655163241e-05
9.06368182421459e-05
0.000127927745609161
0.00012782813148051
8.41630035088281e-05
0.000136128045354755
0.000131830296566848
7.59464444436167e-05
0.000116256553393472
5.65370613351146e-05
1.77381905664832e-07
-4.61062289890665e-05
-0.000116968991574116
-6.13128254857977e-05
-5.59015629758116e-05
4.70093925482294e-05
-7.47697458749431e-05
-1.80634315675874e-05
2.25397836631361e-05
4.16530596502356e-06
3.480812902358e-05
7.26294285772712e-05
8.29368816766315e-06
1.87297890036157e-05
5.92603745732675e-05
6.49706204740844e-05
0.000163122743494502
8.37459560751753e-05
5.56086897542996e-05
7.43832524115e-05
6.96004970437476e-05
5.92273308683509e-05
7.15513388985537e-06
6.61724051505657e-05
2.58576117545747e-05
2.39252124154186e-05
3.11915528483788e-05
4.32142767564033e-05
-3.79592941369829e-06
1.98765496642708e-05
-7.79648681371062e-06
4.96662637330275e-05
-3.95924914443476e-05
-7.24486403996632e-06
-5.76920564728737e-06
9.25529056429897e-06
1.63660649928926e-07
2.6206258933843e-05
-7.37604786842706e-06
1.53102658749394e-05
4.51207135864519e-05
7.4023962936439e-05
4.39356762314958e-05
2.93897596868812e-05
8.44988902224484e-05
7.63503894465744e-05
3.78359210463342e-05
7.80550373903433e-05
0.000109835943484621
5.3303307655632e-05
2.42981079166128e-05
4.79996855911572e-05
4.74870992513105e-05
3.01583795701046e-05
2.0890510148654e-05
6.80247518823663e-06
-7.81715602245136e-07
1.94401248064557e-05
3.85143562568081e-05
2.87413023385163e-05
2.30781295662961e-05
-1.47408080236606e-05
5.04437821403129e-05
4.94537404225446e-05
4.39531751605882e-05
-2.3006160715578e-06
9.78196865853788e-05
0.000129026290331366
4.79129017290984e-05
0.000123994276391148
0.000120342360846477
6.28382009500794e-05
9.84107647310578e-05
6.50790684250984e-05
9.65393880369833e-05
4.18256027086815e-05
2.90526257814005e-05
-3.14584764414036e-05
-1.59350576611568e-05
6.49221040459382e-06
-1.92186495852548e-06
1.19068491061242e-05
-1.96931417051665e-06
-3.32431263334636e-05
-6.23977105744267e-05
-4.21462255966748e-05
-2.99116822830361e-05
-4.77623803705655e-05
-2.68937495777703e-05
-1.9908854317198e-05
4.81721539938528e-05
6.26128085935057e-05
6.10752381846237e-06
9.7847763987788e-05
9.36329862218513e-05
6.34360530363505e-05
6.89222171190657e-05
0.000134805937937995
8.5761527953555e-05
0.000123886405982447
5.18326117972636e-05
5.19977028439048e-05
4.60487569126274e-05
9.75893507458184e-05
4.45230214854272e-05
6.75122400181618e-05
5.86020133427102e-05
8.97021500738954e-05
7.50466416210265e-05
6.38999664074044e-05
8.24413824993943e-05
0.00010873006231068
4.06055645543732e-06
0.000113589673911601
5.30757368540526e-05
2.2999594169117e-05
-2.3708542501508e-05
2.27175651816071e-05
-3.64816811538864e-06
-6.39281458173759e-05
-1.68949654221841e-05
-5.54032831621677e-05
-3.16800936841041e-05
-2.72249635551495e-05
-5.52684918821891e-05
-4.56768394777709e-05
-3.67469659709172e-05
-2.78070711452446e-05
4.93742430579948e-05
3.4815733907936e-06
2.31313536762441e-05
2.26023550568518e-05
8.24023878851178e-05
8.57917613231726e-05
0.000137749799163132
9.00240617917134e-05
9.53378360231084e-05
0.000128487660056549
5.07758272907107e-05
1.72839004365064e-05
4.20047087574417e-05
7.54191588195625e-05
-1.18811397517891e-05
-1.52619072514276e-05
-6.33897660864799e-06
1.668096054862e-05
8.79195974885402e-05
5.18995985675362e-05
5.52923313334984e-05
4.94925948087666e-05
0.000114726234625895
5.06667816370607e-05
0.000141054954125814
0.000107312124823506
0.000126649611640181
0.000157206374728709
0.000117873366787784
6.69693788295059e-05
9.45818814457905e-05
5.86739220478313e-05
2.67095241039348e-05
1.36976294174954e-05
1.23809000089209e-05
-2.37536781683222e-05
-2.03373978217622e-05
-5.16312563747523e-05
-4.05774572511975e-05
-9.98934241695857e-05
-5.9830369297284e-05
-0.00010117822070144
-0.000149005729683494
-0.000102681620651103
-0.000103652964403701
-5.71530905860256e-05
-6.30617294189645e-05
-1.45974573056639e-05
1.46724385695219e-05
4.79343357170562e-05
0.00011255806656187
1.53062337951415e-05
4.02363364116744e-05
4.85923846983954e-05
0.000132158891059556
0.000127115351798175
0.000119201569600674
0.000123769261491995
0.000108492735293849
0.000122897177509857
0.000143581203252846
0.000140844464695804
0.000122498158808179
0.00013030138000336
0.000164418163323725
0.000134796720053086
0.000115405828582541
9.9931079850856e-05
6.9038511842811e-05
5.15826513283553e-05
5.03564020035837e-05
5.85478734354703e-06
4.3334989123522e-05
-3.98307934697714e-06
-6.31293429507636e-06
-6.23273801996013e-06
-4.72585584912386e-05
-2.73796461532821e-05
-3.30361443063006e-05
-1.44909206133227e-05
2.12571537908201e-05
-5.90755085620646e-05
-0.000121634136205992
-3.50057511818675e-05
-8.95177101857566e-05
-0.000103283993533971
-2.4750824972772e-05
-7.63878987885823e-05
-5.90871555436991e-06
-2.67587634563201e-06
3.27061992436642e-05
4.98815088135028e-05
5.02090093552794e-05
0.000105670379428738
0.000118457310524383
0.000119960080810164
0.000138929715068315
0.000128894346622265
0.000120477860577578
5.11711422152615e-05
0.000102708418163217
0.000125669745488682
4.71338340178135e-05
1.17324813418997e-05
6.43146039768028e-05
2.81276342960316e-05
5.55187598467898e-05
5.24305025982315e-05
2.83853068210327e-05
2.78177386698051e-05
6.53389051312024e-05
8.99850304150806e-05
1.67980905081527e-05
4.48883735339429e-05
7.71545596788693e-05
7.36360239062335e-05
7.43599935919386e-05
1.97723420844859e-06
6.95380420512788e-05
3.19029663001925e-05
6.26962044339785e-05
2.19092919078668e-05
2.30380413583744e-05
3.59702538922667e-05
-1.95397047618834e-05
-7.53795155996619e-05
-1.23314462233247e-05
-5.60583983815083e-06
-7.11442508327061e-05
-4.16165003026059e-05
-3.52752215439404e-05
-6.97119418551449e-05
-8.8072043276799e-05
2.52457655818633e-05
-4.92980022374359e-05
-2.82932900360663e-05
2.13769994425062e-05
-6.3352321206427e-06
3.7220405429043e-05
8.00352625402624e-06
9.80853684805747e-06
0.000101053338107291
5.34924005002122e-05
8.66257998710301e-05
9.66237088579241e-05
7.40761795119273e-05
0.000149845405908638
0.000103453451528053
0.000121947887193472
5.13872720247097e-05
0.000110845401070071
1.33966201732963e-05
6.85915764899828e-05
7.71981562594092e-05
9.14357219462589e-05
0.000101853869118353
0.000119615163700404
5.93913875924496e-05
9.42789948491189e-05
8.08746837847713e-06
4.08547235249969e-05
1.18664335741036e-05
6.73703596334433e-05
3.07438634471282e-05
6.35483382365497e-05
-3.27475056599629e-05
3.24055769100461e-05
-3.72778133780899e-05
4.61861984612481e-06
6.28134832411563e-06
3.79599444745916e-05
5.04826462536214e-05
1.02097494845662e-05
1.88707041248449e-05
1.36946150838923e-05
0.000100107372476774
4.90446793238951e-05
5.73072261456129e-05
-1.86775632596852e-06
3.4220911211758e-05
-4.21923809820069e-05
1.65204012154615e-05
-1.60034056892778e-05
-2.38621165148596e-05
-1.79481571299665e-05
-3.03691680618397e-05
3.6976107218247e-05
-2.16449684515139e-05
3.31659684566084e-06
-4.6711730419126e-05
2.09636007996719e-05
7.73799038562726e-06
3.87799157344771e-06
1.41630707774289e-05
6.79434232657991e-05
-2.64323390940747e-05
3.79746023552518e-05
3.0716244666433e-05
4.27927184682642e-06
4.46841313204663e-05
-2.31683983269252e-05
-1.34748365624299e-05
5.53730529456812e-05
4.65476901559463e-05
5.17194910301545e-05
3.88365511214356e-05
6.0899734382392e-05
8.45776622551724e-05
6.47368279356957e-05
8.22038410002188e-05
0.000143253069958747
0.000130672761896626
0.000109123266888065
0.000115981964299455
2.84082141735262e-05
0.000112960774960768
5.20718748205879e-05
1.52240985470829e-06
9.58748089446043e-07
-3.34900552523141e-05
-2.04411135140506e-05
-5.02427982831209e-05
-7.69597905927635e-06
-3.2624635828758e-06
-1.19763939268582e-05
1.50876989139002e-05
-3.42978297214583e-05
-2.94393954542279e-05
4.62744021248014e-05
-2.51952101684474e-06
2.65328323160696e-05
3.96471342474832e-05
-3.16664218159154e-05
4.24880517462266e-06
5.2231777262893e-05
-1.19155173927104e-05
4.90974304024661e-06
3.53769919363128e-05
-1.20906691190148e-05
-1.04667375391097e-05
7.55448924613878e-06
5.91544635361812e-05
4.03323885248389e-05
7.7363159441987e-05
7.2542341899569e-05
0.000110577532835629
5.55478107116894e-05
3.34147202216687e-05
1.60490716983775e-06
1.39634742033039e-05
2.48401332046808e-05
2.33116636086485e-05
1.68217802925787e-05
8.38255711820074e-06
4.34682261834008e-05
7.03458738259203e-05
9.98563711443039e-05
0.00011439643582912
0.000121388459632282
9.82338336605348e-05
0.000159138357317215
0.000121201394649308
9.76662155552984e-05
7.24873284903581e-05
4.14841670161945e-05
2.61333260878064e-05
4.05922533674274e-05
3.10791308921809e-05
9.29898492531407e-06
1.47849859309437e-05
-5.70906395016013e-07
4.92410165575516e-06
8.82219233845188e-06
-1.1813377300034e-05
-7.64980143487963e-05
-1.30500430388307e-05
-3.90549245914315e-05
-3.1526710852884e-05
-7.14829502127174e-06
-1.32162411222776e-05
-4.642220630002e-05
-4.74455771048458e-05
1.53332639337403e-05
-1.27322701377391e-05
4.90454866545264e-05
4.28392171423211e-05
-2.95510789003183e-05
-4.12618237620984e-05
4.49580873024374e-05
1.52903921067727e-05
3.62579005638019e-05
4.61764760205129e-05
9.93630824546343e-05
7.90293261687709e-05
5.00779442021482e-05
7.49750660590872e-06
2.0763246163536e-05
5.52933217719843e-05
6.94071262425451e-05
5.28670205704288e-05
4.68522544083802e-05
9.6161620687708e-05
8.25147160475785e-05
0.000139629782122802
9.55094166543935e-05
0.000127011331180388
5.81494738930026e-05
0.000108969888282563
0.000136861396371862
4.41844194259563e-05
0.000113885134196369
2.66268729934754e-05
6.46944514621724e-05
5.57016166787187e-05
-1.92808449700548e-05
5.98907886632605e-05
-3.35581374626491e-05
-3.19629424545142e-05
1.59293739446569e-05
2.7111919118868e-05
-6.74074015842537e-05
-9.31066704916055e-06
-4.19848687784518e-05
-5.98163820646827e-05
3.31304818600889e-05
-2.28941056743955e-05
3.87648436157812e-05
2.26540701906854e-05
9.8452834090139e-06
1.54914647344284e-05
-3.20974797644191e-05
-2.72768477431841e-05
1.53044028852729e-06
-6.73295766519307e-05
-2.65277285835351e-05
2.54379381501026e-05
-1.12205732494476e-06
1.61377700356853e-05
1.02052243532724e-05
-7.32513161258261e-06
4.99884252367084e-05
7.50347421675713e-05
6.48921729142734e-06
9.03818758885735e-05
7.09279569271133e-05
0.000134327750313053
8.81012284658045e-05
0.000110757317540819
0.000137558185387965
8.55093681811941e-05
0.000114719446177287
9.62310898555626e-05
0.000138449624234191
0.000108713322152411
0.000109601961919573
9.22757399422916e-05
4.07889242957691e-05
2.9143238124138e-05
-1.97544574047396e-05
-3.0858840010524e-05
-2.15776640556159e-05
3.21167437833263e-06
-1.3006118378721e-05
-8.1340459420887e-05
-2.38092844247395e-05
8.40452368611655e-06
5.28855109582982e-06
-7.33349616993191e-06
-5.8707698698275e-06
-2.44822380458419e-05
-1.3192766535483e-05
-2.74080700143026e-05
1.39767882095338e-05
-4.65731751642655e-05
-1.03509251325888e-06
-3.60513651568904e-05
4.12167749294863e-05
1.16863143418329e-05
1.83209777701492e-05
9.28484918321052e-07
5.00284706425304e-05
-3.09282751003787e-06
-6.33117111502353e-06
3.20987340015804e-05
3.6805912472556e-05
7.64876294575627e-05
4.00916029639794e-05
8.2110145981904e-06
3.31762426279937e-05
5.83881645507592e-05
0.0001040579459345
3.8842814585404e-05
7.43134892897685e-05
0.000117491585556374
2.99483146638993e-05
0.000136864504155959
5.47794725162821e-05
9.82771494129609e-05
8.46229505802619e-05
0.000122568489825185
7.53051805789016e-05
8.09913725386823e-05
-2.78141230426755e-05
4.35742801146314e-05
-9.31264439019337e-06
-3.86883054269657e-05
2.28345437151404e-05
-3.02101810458306e-05
-8.44978127958987e-05
-4.65173196467846e-05
-4.1135187555484e-05
-2.11271889682146e-05
1.4196742131451e-05
1.79088223966433e-05
-1.25097034482001e-05
9.89424159690533e-05
7.76988937165888e-05
6.03498628009715e-05
8.07859354289907e-05
7.30747899654853e-05
9.32987324604364e-05
8.11039414613068e-05
5.37988229961385e-05
5.17185696818197e-05
-3.08676999310188e-06
3.87720924310972e-05
6.58690264723756e-06
-5.60415056915107e-06
-2.45165688886171e-05
3.83717040933891e-05
-2.00247767605644e-05
-1.68226994425141e-05
2.45094204046043e-05
9.61817503320525e-06
3.19788069998893e-05
5.70403947508725e-05
0.000104425267293142
0.00010394997040674
4.88725682580643e-05
9.37192512007277e-05
3.54332850154095e-05
8.80476002882276e-05
8.77462305263093e-05
8.93919113298843e-05
4.0520772837928e-06
4.57593580172828e-05
8.88547510100158e-05
8.9185805780242e-05
5.10408872526975e-05
-1.36301342429183e-05
-3.31858327705591e-05
-2.38854550644592e-05
1.75912417433177e-05
-1.12920019641168e-05
-2.35622453628527e-05
-3.10599068127467e-05
3.94651741237464e-05
-1.96915651655124e-05
5.13029517099682e-06
4.85091022832871e-05
3.33218411496075e-05
6.77490485056271e-05
6.0921716827051e-05
7.10752920564815e-05
6.41783604797995e-05
2.85751639839093e-05
-2.12358331456708e-05
2.95045945178315e-05
9.78145034996985e-06
-3.44352386061006e-05
9.62197375600373e-06
2.39777828865289e-05
-9.28088400593115e-06
-4.56868979899499e-06
5.50799969519801e-05
5.72761292670154e-05
6.85895829269897e-05
1.99026160924038e-05
3.0933834775524e-05
4.16080305392919e-05
6.82877451858762e-05
4.71901927659215e-05
5.53549891869256e-05
2.6888744015783e-05
7.70313952127364e-05
3.37257353102883e-05
2.92747780875427e-05
5.72339121232865e-05
-9.02746861731493e-06
2.64901819845809e-05
-2.49680706055399e-05
3.1745153533983e-06
4.71823465568206e-05
-3.95409592597851e-05
-1.4973648496544e-05
-8.78474195417281e-06
-2.11086434619594e-05
-4.99961786951175e-05
1.69975541518685e-06
-9.3229821568732e-06
2.87232232915531e-05
2.45399088225567e-05
0.000108256148422294
2.82520587703101e-05
2.69669358258185e-05
8.72845184749454e-05
9.53895194119928e-05
0.000139838060170807
0.000155987850343792
0.000106458393357386
6.0827784488821e-05
6.4702332594039e-05
5.46161986802486e-06
4.87343515845549e-05
0.000117510771551985
5.00070566725916e-05
2.28770200604661e-05
-1.18546820459116e-05
1.71055126056061e-05
3.15521221926937e-05
-1.6731164645714e-05
4.75488629773348e-06
-2.67398128090936e-06
5.57736184897441e-06
2.37339154926312e-06
9.99247618128468e-06
-5.83171844957179e-05
-2.51333589642765e-05
-4.5327510363526e-05
-2.90088361568506e-05
-1.12179343299033e-05
-4.000136236064e-05
-5.46879571961955e-06
-2.19942570860489e-05
3.75892353161038e-05
3.17013709273326e-05
7.2797949309731e-05
6.67170852895595e-05
5.91260742959497e-05
6.53253232478208e-05
7.0722570403883e-05
6.00779687063259e-05
8.68906544921389e-05
0.000146160449993802
0.000110041962856725
0.000155679574637878
6.3628537540557e-05
8.9290549071806e-05
7.19077086311033e-05
8.13287420368355e-05
3.73641802937306e-05
3.51872711549723e-05
9.67447315920558e-05
1.75656180913453e-06
4.55662127714465e-05
5.12403790614345e-06
3.39517350072672e-05
-1.28940881105492e-05
-4.95256493743784e-05
-3.08878548334802e-05
-6.36624754715412e-05
-0.000112580391177634
-9.05057780440839e-05
-0.000124944024274922
-7.52722015229542e-05
2.80783801815068e-05
4.9803767503953e-05
1.21327218369944e-05
0.000105190227856401
5.16141739675851e-05
8.36129060737991e-05
6.05968084989246e-05
0.000127790378566218
1.98643587343983e-05
2.8464037145215e-05
2.26068205453607e-05
-1.80304054564765e-05
3.5095484121272e-05
-2.14073002357846e-05
1.86636984452488e-05
1.17343226029933e-05
8.24379075984148e-06
-1.73375433882765e-05
5.23234887797174e-05
2.2803497111367e-05
7.42396807471932e-05
1.60859931092007e-05
8.67751038100091e-05
0.000109277208965653
0.000171702361240608
0.000203505050104973
0.000128341419746993
0.000135387764983815
0.000132608564000979
7.37173881348057e-05
9.20057119386444e-05
9.08675325788426e-05
5.08760658361944e-05
-6.63987568890095e-06
1.28285749264033e-05
3.1223693187225e-05
-6.44278196463819e-05
-4.39743262526563e-05
-5.74078757693478e-05
-9.88533117840581e-05
-9.64044222582404e-05
-6.40992886578181e-05
-6.1174667752172e-05
-7.48164300370471e-05
-4.62419985901801e-05
-7.22664944064874e-05
-8.47602442950262e-05
5.26325414189111e-06
-3.68751971124075e-05
-1.14799462516853e-05
2.75525851969534e-05
5.72002731121339e-05
1.98162732792608e-05
7.71731621526879e-05
0.000121980175962925
0.000163339512288327
0.000133759365134293
0.000130429238768877
0.000129484158667499
0.00012460921221578
0.000159456834695558
0.000104057860608214
0.000115955150874061
7.81162319553339e-05
6.86193151028334e-05
1.86635678309672e-05
3.26487926675276e-05
-1.45672551919776e-05
2.36796985351482e-06
2.72954514591699e-06
-1.50034721441825e-05
8.71732087077403e-05
1.06206097122801e-05
-1.01986221273151e-05
9.15644840275464e-05
7.76321555872105e-05
5.18481043125796e-05
3.72056698307302e-05
-4.41025028785215e-05
4.78267566246591e-06
-2.36708278265841e-05
-5.34167386202539e-05
-8.45197654323486e-05
-1.78232377450663e-05
-7.95392958801195e-08
-3.39765958449974e-05
1.02007542763251e-05
1.73961274738723e-05
4.42710007049235e-05
1.13546436874963e-05
2.25344306917149e-05
2.33860585408983e-05
6.50811378542742e-05
6.02369618417631e-05
8.31045398601879e-05
0.000116458282784405
9.20026253466839e-05
5.43666746895662e-05
5.47573059958113e-05
7.7255300237733e-05
8.22835353131852e-05
0.000107767862845887
6.49039495455474e-05
6.00230576445902e-05
7.18867250727389e-05
6.69015163513993e-05
1.14673299674422e-05
7.73385254230933e-06
1.77701071167765e-07
3.33548819819155e-05
3.32547254663357e-05
-8.34599754338159e-07
1.72679150787014e-05
5.62710997060478e-05
2.82535761218863e-05
1.82736374863145e-05
2.61952457293809e-05
8.0965001770753e-05
7.33990110314962e-05
6.50811121901597e-05
2.40891868776922e-05
3.00429242381732e-05
1.60150676455723e-05
-3.35782050433409e-05
-1.0438500461186e-05
9.23055425881451e-06
-5.87057165316711e-05
-4.43692234823908e-05
3.2150289088205e-06
-4.15102607059454e-05
-4.73182346743261e-05
-3.06238328367335e-05
-8.61678342055147e-05
2.43019887619721e-05
-8.10775747553325e-07
2.67613265083094e-05
-9.04503259984565e-06
5.21333891665075e-05
0.000131919290933032
8.09084907557972e-05
9.16708703328274e-05
0.000119958723881929
9.68514059348376e-05
0.000116730378518175
7.40973385396775e-05
0.000104088584771053
9.41561401024946e-05
8.62212624473476e-05
8.07245266975843e-05
0.000105582982346016
-2.45694406997022e-05
4.27058242719723e-06
-2.65855282565012e-05
-7.18386300998527e-05
-7.84807416094051e-05
-2.61204699379195e-05
-6.46173214177984e-05
-2.4393332263377e-05
-1.78750436648224e-05
-3.05626512487906e-05
-1.48714821523993e-05
6.15339008682242e-05
3.00362710948089e-05
3.57740266837598e-05
4.96434747206908e-05
7.65987508691293e-05
-1.16714646269761e-06
4.41736866750887e-05
3.44714668155663e-05
4.11008183355928e-05
-1.11413328139493e-05
5.13180776285193e-05
5.5496442675936e-06
-1.41646659859265e-05
-1.22528573293344e-05
-1.63539150680645e-06
4.73776028091131e-05
4.44881118508304e-05
2.32715566673424e-05
0.000110624976902983
5.68881700137947e-05
8.11503131293345e-05
6.90967217990304e-05
0.00013784816280039
0.000126937489217422
7.70549631299641e-05
0.000106686292065336
6.11701844211653e-05
4.81755689521832e-05
3.84267165256335e-05
6.02674976580302e-05
6.23741650930059e-05
-2.95229464523605e-05
1.05588768321966e-05
9.84773787332197e-06
-5.21100051755934e-05
-3.89044000539491e-05
-6.9530407919996e-06
-1.39247202555721e-05
-1.33340071133548e-05
4.04780257608609e-06
2.33962499891862e-05
2.33382281846611e-05
-2.66410193541888e-05
1.12632612777213e-05
5.73845926924358e-05
7.70920192838105e-05
8.81238996944495e-05
7.80698592008678e-05
7.29821257518309e-05
0.000139364834810808
0.000100340956518166
0.000106542280648251
9.59805319674254e-05
7.1029463822997e-05
3.24854841253538e-05
4.97844658933726e-05
5.60382632979003e-05
-8.40367522566149e-06
2.13222192869837e-05
4.99184985923836e-05
-4.09492584772222e-06
4.20530188955694e-05
-1.13286787979799e-06
2.7127637219588e-05
1.31682797172988e-05
8.68872520361275e-06
-2.28562295857283e-05
1.18555327979775e-05
6.01634377808762e-05
7.31305349128954e-05
5.55220142955075e-05
4.6183592463499e-05
9.79428424784376e-05
6.98754844940588e-05
2.82881718969793e-05
5.60599254052649e-05
2.00822798284104e-05
3.82714857481822e-06
-1.50033555891833e-05
-1.56982865466536e-05
-3.59788967014534e-07
5.62624115948556e-06
1.57619894433762e-06
4.58283969773265e-05
4.94262736785422e-05
6.01880740839051e-05
2.80756324222155e-05
5.76996440652949e-05
5.24922265411773e-05
4.14954170744927e-05
7.70326849033145e-05
5.40307891540325e-05
3.51517148173741e-05
3.36091858994412e-05
5.18168378416267e-05
7.95459862595189e-05
1.09564176850431e-05
3.01949666032791e-05
-1.05381314685207e-05
2.12480333122482e-05
1.69753003338196e-05
9.34599858104487e-05
-3.90371069631198e-05
3.9449790858362e-05
7.40981880311012e-05
3.74518511717884e-05
5.54325383099155e-05
9.20928777130547e-05
-1.89693295830378e-05
-2.75152800365846e-05
9.64867437207395e-06
3.55283532911451e-05
3.73979816940711e-05
1.98292803683447e-05
3.27849356100749e-05
9.71940380524248e-05
5.78358430859304e-05
0.000111624790848747
4.34612853884727e-05
2.51695617113489e-05
7.30029658061772e-05
4.50075198368542e-05
-1.24396040780138e-05
-2.84356166248038e-05
-5.28699837004377e-05
4.48674789319793e-06
2.91024616954484e-05
-3.04088845500191e-05
-3.71853003202142e-05
6.75651057275474e-07
-3.87007174139556e-05
1.21369475338567e-05
2.95999148329732e-05
6.8634563034919e-05
8.14127751131076e-05
8.50845192244959e-05
7.40903629086117e-05
5.93232243908035e-05
5.40377145818446e-05
0.000128301222109781
8.80857103603893e-05
7.65171949259128e-05
4.10553005374962e-05
7.98377611131555e-05
5.23494447712471e-05
8.15377445842853e-05
5.59256809529615e-05
7.98927928929907e-05
5.08934014945618e-05
2.24916677259546e-05
2.88120087640923e-05
3.40238436108415e-05
1.14610686546775e-05
3.37459176928528e-05
-9.52302615423557e-06
1.36354097812812e-05
6.38106876261799e-06
1.81766147995545e-05
-7.93751811213665e-06
2.04268265365663e-05
1.93056914785439e-06
7.16342258769635e-06
-3.51179143700064e-05
-1.71151528846878e-05
4.22592627122084e-05
4.69523665245787e-06
1.03828304708396e-05
6.74245415022252e-05
7.6193163453157e-05
4.2855562085562e-05
9.30316435739321e-05
5.50085026988695e-05
9.02273385513458e-05
0.000103776134691881
0.000106389378103781
5.84491424262051e-05
4.82260665269902e-05
7.55335100189889e-05
-2.48476266834561e-05
9.29436551637213e-05
9.00883387470412e-05
2.55150345337938e-05
7.25907276164912e-05
-3.70386899857262e-05
-1.5596584391559e-05
5.84209183890203e-05
1.16825043929822e-05
5.78038253170269e-05
-2.54413550446776e-05
4.85783893819118e-05
4.70351785683027e-05
3.74066585637763e-05
-6.07967470326898e-06
3.46306643242994e-05
5.95004043027466e-05
9.59910802270302e-06
-4.20382815064066e-05
1.4755149978839e-06
5.81741892281483e-06
9.93942397253093e-05
7.62470290769451e-05
3.60256464200651e-05
4.35488353137009e-05
8.27586526318562e-05
7.6708044388546e-06
9.49478111648321e-06
2.65407940437142e-05
2.24179071425345e-05
9.66820701627385e-06
1.24326153898114e-06
4.31780171172363e-05
6.3572222345688e-05
3.65931145754786e-06
6.43219089091378e-05
2.03971850022931e-05
5.52376358232801e-05
9.50408588893704e-05
3.52532991131719e-05
-1.90041738263371e-05
8.22289556410733e-05
6.61601044180779e-05
4.13141707961604e-05
3.23540068126936e-05
7.04307700001724e-05
1.51105724878311e-05
1.44600769337749e-05
2.526126830894e-05
3.47518167397225e-05
4.8722209675079e-05
3.90112642795806e-05
2.24446346671704e-05
2.97419943821826e-05
8.81610477669155e-05
9.86784610612622e-05
7.69920664205143e-05
1.42220769361146e-05
6.06818893393817e-05
2.77538020404297e-05
3.43051513469732e-05
2.70697770160977e-05
1.7952005800602e-05
8.69080716667987e-05
1.37453828706164e-05
-3.85699609911818e-05
2.22948497594425e-05
-1.6917841000488e-05
-3.55883334813804e-05
-3.34689769158593e-05
-2.39656430254026e-06
-2.21403748537313e-05
3.16472790207528e-05
4.74015097962262e-06
1.55445946128099e-05
-1.67755719419877e-06
9.81254414173604e-06
3.7657098190756e-05
8.06136035025477e-05
6.96886813533437e-05
0.000116536363250084
5.05415147454409e-05
2.81143794675658e-05
-4.03994215940939e-06
5.89406206926563e-06
6.08317660049822e-06
1.70925209712099e-05
3.82843536512895e-06
4.36826219446612e-05
4.92927157509674e-05
-5.18579805878566e-06
4.38978071978954e-05
1.93029885150953e-05
4.89474685584403e-05
0.000108484571880696
3.99991596189099e-05
8.49567937787652e-05
8.79655144481977e-05
-5.06889361437388e-06
0.000162034486309469
6.53508083944898e-05
8.42272947988441e-05
8.19145058704079e-05
3.81703381596212e-05
6.62083628882621e-05
7.43453501088613e-05
3.19443074149099e-05
8.24186372508734e-05
7.81367135272568e-05
2.46465399333692e-05
-5.81680252719882e-06
3.86393269922897e-05
-4.14691920151961e-06
5.49530405916122e-06
-1.43203571279272e-05
1.14363466660336e-05
-3.9415021405111e-05
-3.92553196825728e-05
-3.3660758994685e-05
-6.51297178596665e-05
-4.27479082305366e-05
9.75507978985297e-07
-1.70799506050443e-05
4.88399141846209e-06
-6.26042311401794e-05
3.78829047857389e-06
6.64901513701091e-05
8.54384629115081e-05
9.81234898953603e-05
-9.45279339690315e-06
7.24920565345403e-05
0.000132426266084674
4.65071357940229e-05
0.000110825138248747
6.23376981854428e-05
6.5636673714552e-05
5.60659860282613e-05
0.000102290818441021
5.97557888818985e-05
0.000110349049128835
8.1520932823575e-05
2.8402532776443e-05
1.5199573895857e-05
7.63590802980815e-05
4.30018230322027e-05
2.36065838783408e-05
6.70267682975106e-05
3.09090012430873e-05
4.45897196211356e-05
5.15170589283667e-05
-1.0166029446209e-05
5.00452492208465e-05
1.01720299591765e-05
1.84517016332096e-05
4.30802235565515e-05
1.15093388127734e-06
-1.9770032514503e-05
2.95708022013467e-05
-6.92694226074952e-05
-2.39429055353078e-05
-2.408351432595e-05
6.0002398920459e-06
-2.67167671925074e-05
2.64338346327708e-05
3.18597490636429e-05
2.28272035829391e-05
0.000100251176902434
7.61834405284877e-05
6.27415079033974e-05
7.1151180590597e-05
7.41687369165883e-05
0.000122901483583243
7.03724008065733e-05
0.000116147105400009
0.000107593571495693
7.75513809318019e-05
7.68189803553907e-05
8.24677155406542e-05
8.43054585598952e-05
5.68793000440597e-05
5.10500938984367e-05
2.62266384838812e-05
4.72809202431464e-05
-2.80254303839025e-05
-2.71806769688181e-05
-2.25275150129326e-06
-1.95040762143515e-05
-9.50861937503311e-05
-4.43742180273745e-06
-2.55213829835593e-05
-3.17998400415304e-05
-2.23157148342656e-05
2.20295445917969e-05
3.95853965240118e-05
8.36728399026981e-05
6.18286176460914e-05
1.48234539917298e-05
6.78536288591001e-05
5.69122586708031e-05
0.000147946467469688
6.75882692701189e-05
0.000100596180803879
5.42306664065786e-05
4.29685937439886e-05
6.43198642267491e-07
8.54333286086237e-07
1.78779949172025e-07
-5.06422871020063e-05
-4.07656455124811e-05
-1.82838824467528e-05
2.77044289107719e-05
6.27868170637496e-05
2.38946021957576e-05
7.90772294201356e-06
5.28430346122704e-05
0.000125039106417439
0.000102691685508991
0.000132494585729925
6.84111855184896e-05
9.43078963569926e-05
7.21058201626367e-05
0.000107514913867109
6.82345453617652e-05
0.000111688775809933
0.000144356304217339
7.99823820404886e-05
9.48323799134451e-05
6.22211287559879e-05
4.29058243540033e-05
8.62915273630302e-05
3.74989967527207e-05
2.06052064788282e-05
-4.52944898945946e-05
2.37609902466312e-05
2.81506801225892e-05
1.33421253851062e-05
-2.12541187584259e-06
-3.34269945407356e-05
2.07860209107659e-06
-6.47708529008777e-05
-4.77583807541174e-06
-8.78874830275618e-07
-2.26525375671392e-05
-5.13915223987739e-05
3.9297597639821e-05
2.01266172925772e-05
3.81017441116069e-05
5.10760538660176e-05
6.63447660109943e-05
4.98456025175781e-05
5.6059592685848e-05
0.000100647102458219
7.79780782430412e-05
1.75326205499089e-05
5.94226124095509e-05
8.16835920281971e-05
5.98610066185542e-05
6.69921499560318e-05
5.06184135907722e-05
7.92517336769165e-05
0.000162306551808105
0.000155717179345533
0.00011337102085686
0.000104553241699061
7.3050796042633e-05
0.000128147587212176
3.57452534198564e-05
9.20536376462394e-06
9.68439173647863e-06
9.9638772846222e-05
4.4374409347481e-05
-3.5428427724957e-05
-3.74923175618439e-05
-8.18606507249318e-07
-4.78750349155276e-05
-0.000105422334041103
-4.71727662370733e-05
-5.43435662936509e-05
1.55850666579749e-05
-2.76706832074162e-05
3.33591644454758e-05
-1.18730148508594e-05
4.88806406070612e-05
5.64984806486113e-05
3.03802657209515e-05
-8.90405661669034e-06
8.79526766678162e-05
2.50419740064844e-05
3.74279582131281e-05
9.2363887605078e-05
-3.19592830789472e-07
4.91453345498481e-05
8.93825975515685e-05
3.57400397214246e-05
7.31211910876282e-05
6.26139396100133e-05
3.74980874446195e-05
7.04466242637209e-05
0.000119677082253471
0.000108785614771935
7.5124011536666e-05
0.000123735337974053
8.91592521152384e-05
5.81253293604403e-05
5.17192929056303e-06
4.54507480301437e-05
5.83866110451032e-05
1.65729232728424e-05
1.01308674701026e-05
1.53717375097101e-05
6.15659099683883e-05
6.09846225171324e-05
2.00642086269691e-06
2.7655859836091e-05
-3.94303210383027e-05
-5.7508756379733e-05
-9.57457043715801e-05
-6.11174073318217e-05
-6.31838498369426e-05
-6.70822273814778e-05
-8.66695608926693e-05
-1.39582272409747e-05
-3.10706495791197e-05
2.60615154908252e-06
1.09723680084801e-05
0.00011194270574736
5.68041961001426e-05
9.36844424601623e-05
0.000140641754386688
0.000129483614215527
9.44384147647377e-05
8.38075047315762e-05
0.000110770735507298
0.000169167893897035
7.75990272494368e-05
8.95983339521177e-05
0.000108803715488058
2.77916556901916e-05
7.38493604619276e-06
4.56334606051577e-05
-3.11412491673262e-05
-2.00511655942742e-05
6.52388402072394e-05
7.38300100273307e-05
4.3364483125663e-05
1.33335628398495e-05
2.23907704520061e-05
6.51896980030331e-05
-5.97929560134525e-06
-2.09350252987668e-05
1.78834564807906e-05
-4.93451103918861e-05
-1.7548164449469e-05
-5.04870902231315e-05
1.95462600706513e-05
-2.84617610952322e-05
1.86763365395976e-05
3.0319635103094e-06
-2.06342032450953e-05
9.06671391512764e-05
3.32384709183794e-06
-3.99896334546864e-06
6.56729930012396e-05
2.1687990674919e-05
7.43944129733867e-05
4.42571836656594e-05
4.40362645465217e-05
5.04777769410051e-05
6.29358132351205e-05
5.93686585708424e-05
4.11331308153729e-06
1.97370058161021e-05
6.33801914778546e-05
2.90226664288878e-05
7.80619163266593e-06
-3.80901810087428e-05
7.89280960179726e-05
8.13518848626564e-05
0.000102228453911413
8.41206159350584e-05
4.87895860045896e-05
8.83602156704898e-05
4.36267504231778e-05
0.000112734943423346
8.2262462377513e-05
6.36099468994845e-05
7.27321626083588e-05
5.91240685207974e-05
3.12664515552198e-05
5.57223000039643e-06
-5.8187611613004e-05
-4.92080750817879e-05
-3.62673919873325e-05
1.2753737695331e-05
-5.22981258954221e-05
5.43975265662446e-07
-2.24517143963455e-05
1.12246399857758e-05
1.14468070859561e-05
1.73310508277901e-05
2.54326422134939e-05
-2.41947815544259e-05
2.45292330076276e-05
-1.740749901304e-05
1.1350779532092e-05
1.77984306551106e-05
3.89118985120623e-05
5.12453466613194e-05
3.08234426709973e-05
0.000100253320720578
0.000116105870196334
8.69010896849567e-05
5.11755203088015e-06
0.000123795946756123
8.47035059105551e-05
7.71909354132657e-05
9.22052996433331e-05
0.000132779390585855
5.35058197582756e-05
9.27251208159838e-05
4.05011809380264e-05
0.000147385480587402
-6.77794249732719e-06
-1.9281808856124e-05
2.38502995444983e-05
-1.05453149640996e-05
-1.51084200326934e-06
-2.01662354386166e-05
-1.6555796951774e-05
-1.45306528871406e-05
-2.08889288012664e-05
-1.38514314547112e-05
-1.80683561579833e-06
2.3537282125567e-05
7.26805777925341e-06
-1.05040426229217e-05
-2.75534635520474e-05
-6.68840601876765e-06
1.99701213392593e-05
-3.51298716921499e-05
-1.14359548895513e-05
4.63160162984366e-05
2.51258968081525e-05
1.5361431086211e-05
1.85403184037909e-05
6.50408339559951e-05
4.87977023365402e-05
3.84601043346492e-05
0.000135383073279495
0.000171034497244345
0.000145565707424972
0.000117013286273425
0.000101893998518781
0.000134069189250226
8.84076814059861e-05
0.000103455864610262
9.70744139430125e-05
7.75148027277649e-05
3.98784545558456e-05
6.40904594026499e-05
3.78656377850351e-05
4.52709643816918e-06
5.68938988225882e-05
4.72622766316935e-05
5.1098943506815e-05
7.74116737750788e-06
-2.25500584933011e-05
5.54574342472732e-06
6.52604029236312e-06
8.98135846509487e-06
-1.48052080500862e-05
-9.16118579134828e-05
-6.85694631921154e-05
-7.94239778887923e-05
-7.83143417026602e-05
-4.02223796161199e-05
-4.98483584229551e-05
-6.65642343659845e-05
-2.37192642965787e-06
1.35288997928937e-05
2.39538182945249e-05
5.32674620884051e-05
9.37128987544109e-05
6.47381799193212e-05
6.40037447442178e-05
0.000126041108255949
6.61518884832108e-05
0.000149800607389656
2.61504201798281e-05
7.35551222318034e-05
9.70165952039941e-05
0.000155750521669324
7.28908484864704e-05
8.63068263398968e-05
6.32673181671544e-05
6.86980771861731e-05
-4.5400525763111e-06
7.16848691634152e-05
9.12367024655573e-05
7.45929156243384e-05
3.58076792473525e-05
2.62822518172657e-05
4.9157013101898e-05
6.63066821690399e-05
6.31363387378749e-05
2.22764509136798e-05
-4.54288619733282e-05
1.23225295589728e-05
-1.20216428566949e-05
-5.77977923154981e-05
4.70718510784501e-06
-4.33848691204628e-05
-5.01731834821768e-07
-7.52960249856868e-05
-2.87645823123497e-05
-3.55184676964115e-05
-4.13020556136107e-05
-1.8627258621829e-05
6.47566332029282e-05
-2.57301856691945e-05
3.77574698935194e-05
2.83023850002123e-07
2.14486294480006e-05
4.43019373824265e-05
7.55272828385952e-05
-4.06862037381187e-06
3.02878518332728e-05
4.52108543914629e-05
9.75247716236811e-05
0.000109372514736262
0.000114568039904815
8.57276088892327e-05
0.000168075452878251
0.00012841322775416
0.000159699486532138
0.000202647531873245
0.000149797856501289
0.000118957027737724
0.000138707161646823
0.000131317748373287
0.000101386222214815
6.98830297598832e-05
6.87546911456869e-05
5.74174131832628e-05
5.49524603957553e-05
4.70192196774754e-06
4.55909822893601e-05
-4.22358250673794e-05
6.50039345310615e-05
-2.56174027008279e-05
6.91030297921889e-05
-4.78261161550661e-05
7.74834560037462e-06
-1.52943879040196e-05
9.89654580684057e-06
-7.87054175707364e-05
-4.74606795174801e-05
-1.05025016398649e-05
-7.45791677410063e-05
1.05931515165331e-05
-4.95452772471657e-05
-6.16550052163685e-05
3.95189310690679e-06
5.33502588037844e-05
1.57843218490857e-05
9.33525670337664e-05
7.11385832090213e-05
8.40795620598979e-05
0.000120234878448508
0.000124366449484213
0.000121299087113604
0.000159052334489755
0.000138142502177673
0.000127777030299981
6.83158778501523e-05
8.57202681800054e-05
3.62665108411112e-05
-2.10218727811556e-06
6.45675733846631e-05
-1.32794725927672e-05
1.88148979541761e-05
3.36413879887044e-06
-1.71510814071179e-06
-1.15838967731983e-05
2.6430907047364e-05
2.761659497051e-05
6.19659890412295e-05
-3.2537629641058e-05
5.51821979489309e-05
1.90549013416522e-05
4.24750829535834e-05
1.24267399811579e-05
-1.59135865661597e-05
4.08385259803043e-05
5.14213537892239e-05
3.66269680788447e-05
-1.35569633016746e-05
-2.7831836860931e-06
7.19575283596771e-06
-1.11578470738616e-05
-2.05563481014186e-05
-4.54852460962606e-05
-4.12077849791985e-05
-5.64447663416519e-05
6.75928855779007e-05
1.76312073444571e-05
1.31684616288289e-05
2.3433861380836e-05
5.10200960543253e-05
-3.91920204603336e-07
9.3004923796996e-05
9.19766890294011e-05
8.27993824767112e-05
8.46381286636176e-05
5.76841518520569e-05
0.000105012621253703
0.000175238342183328
0.000125863870873128
0.000131197934997573
0.000137606678494253
9.31520058899886e-05
8.50185792884959e-05
3.02181520747946e-05
4.73690814075073e-05
-1.04316541121844e-05
9.45787443416738e-06
-6.28292473337218e-05
-2.62437056746331e-05
-4.43738852355695e-05
-3.93317257665411e-05
-2.65968606916508e-05
1.32741299691817e-05
-2.39068984568813e-05
4.52002021191471e-05
-1.11064004338443e-05
7.03860487393884e-05
5.05422285727691e-05
0.000104284732314451
8.8348493193725e-05
0.000106983571604341
6.20114149367318e-05
5.71100866459927e-05
7.74958025481378e-05
6.64894417122862e-05
4.17737687447159e-05
3.42177600299273e-05
5.61131207867703e-05
3.05643774117741e-05
-1.97665140606633e-05
1.50501075423589e-05
-3.08763136096223e-05
2.36555859561338e-05
1.47851397225334e-05
5.50108470739048e-05
3.61808742856275e-05
3.27549063911638e-05
5.89464234599795e-05
4.84793856201757e-05
1.21503420348985e-05
2.98580024321302e-05
3.24264965677002e-05
2.02282837310584e-05
4.66605958783488e-05
1.15696652395025e-05
-2.68124237676933e-05
2.46466990404528e-05
-6.50321934949202e-05
-2.57462980885793e-05
-2.24418055595617e-05
-1.01554027728497e-05
-3.58361836866672e-06
1.42440947944047e-05
3.00193158139029e-05
3.36643907974071e-05
4.98259366657676e-05
2.92882958226944e-05
9.68205298307574e-05
5.73051510407346e-05
7.4060194338104e-05
4.36724964055514e-05
8.77863679990429e-05
8.8733709949829e-05
6.05814262469733e-05
5.97481093904754e-05
5.80814107769607e-05
7.22041849938195e-05
7.64922560384594e-05
9.66272838391001e-05
6.79909165913618e-05
7.11219185641859e-05
6.22922438736303e-05
4.52148452026489e-05
3.74033462245485e-05
6.81915019098319e-05
4.59714737955885e-05
0.000105334118774131
8.00137693104558e-05
4.56535942385503e-05
-1.7974776882272e-05
5.31705876835749e-05
6.13655642733165e-05
-7.48499494163982e-06
7.43269758053287e-06
8.54264403559463e-06
-2.5370588331308e-05
-1.9943772781682e-05
-5.135867852269e-06
-9.08197878148682e-05
-6.70281688732731e-05
-7.68494433853837e-05
-8.83001631124761e-05
-0.000100069252059095
-6.01089288571865e-05
-1.49197699051347e-05
-4.90033746477076e-07
5.60415547129062e-05
4.99352672672909e-05
0.000137319602753679
0.000142514512418265
7.717610280035e-05
7.81843915594701e-05
0.000135148018076645
0.000121907277451678
0.000119805980979118
0.00011233633442477
0.000109308968126257
0.000125712938610762
0.000150925170205293
0.000144479553479606
9.41728828099708e-05
0.000101626376623209
2.14027660271794e-05
3.06019006859983e-05
-4.85393670791549e-05
2.58975026837055e-05
-5.1707751166218e-05
-4.60376966544593e-05
-5.07890008713917e-06
-5.94959698378841e-05
3.8784537377854e-06
5.25255092780573e-05
1.54733341690512e-05
4.32575698192019e-05
4.58348556730503e-05
3.45778747712496e-05
1.89376299108336e-05
1.2134489961354e-05
6.2936087406795e-05
-1.14692164072407e-05
-2.07381276167705e-05
-7.73459984610923e-05
-0.00010090630779744
-6.14619911502771e-05
-6.96340058129787e-05
-8.81527713345661e-05
-2.80039457604915e-05
-5.35997238694645e-05
7.48545668441825e-06
8.5129327924536e-05
7.6694804166072e-05
7.58338406812367e-05
9.16170783009822e-05
0.000103227285583115
0.000131291934379387
8.81909683226627e-05
0.000127821967269015
9.95293785120959e-05
7.15620535355395e-05
8.1036403513939e-05
5.13263750583639e-05
8.51697034467188e-05
6.37700369373417e-05
8.58877228953021e-05
9.55752553522332e-05
9.95520292571538e-05
4.38112911986704e-05
2.94912456138578e-05
3.58075265358249e-05
1.10229729955596e-05
-2.94353342011175e-07
-1.01395118338795e-05
-4.31695168397584e-06
-5.85332732532729e-06
6.60068584947483e-05
-4.0859750120484e-06
1.24883571230877e-05
-3.75125328725893e-05
-3.88640853624203e-05
1.71099134948304e-05
4.19046542774285e-05
-2.03128289628271e-05
-5.00225708981913e-06
3.32786099745811e-05
1.77662427002177e-05
3.75004275697356e-06
-5.16219373466238e-05
-4.92569669332383e-06
5.31478576747324e-07
-1.30744681920682e-05
-3.56408511489259e-07
4.1710170630732e-06
2.00616436513247e-05
4.01534584759263e-05
4.80433075401602e-05
3.15469388374182e-05
6.92199508966995e-05
0.000132967984660997
0.000138722383018362
0.000100999685205724
0.000114574609636102
0.000101047788783237
7.73174398036104e-05
4.2672266348163e-05
-3.54963605876871e-07
5.38400176127745e-05
1.65288624392413e-05
2.10908947453308e-05
7.3632450086295e-05
2.7880964202266e-05
2.70115802767551e-05
2.34034113859424e-05
1.25088372330694e-05
-5.59182221401372e-06
5.80719995808323e-05
2.53089672736094e-06
-3.23929063454912e-06
1.37971895900553e-05
-3.75410216622502e-05
4.70928590000385e-05
1.77744649976375e-05
-8.71596700566807e-06
2.52022265355089e-05
3.22825076206632e-05
2.90029525664726e-05
-3.27131629449557e-05
-1.82958650433535e-05
8.72977157526511e-06
5.55846268189011e-05
9.74222433248447e-05
8.3934699744487e-05
4.72368044669606e-05
4.08719628558485e-05
8.75768835534393e-06
1.6984689685001e-05
-1.47159986822229e-05
9.46314855515631e-06
2.34575620285944e-05
4.8668956871415e-05
7.24242191337873e-06
5.46812570680534e-05
7.7409841861993e-05
0.000101901084858279
3.51126581949912e-05
1.71722944502908e-06
6.20464207787304e-05
7.52424874324855e-05
-2.15529494480123e-05
7.45378344827732e-05
-1.05760078004937e-05
4.5393154202126e-05
2.19239403482357e-05
6.58600085605874e-05
1.39406647205704e-05
-3.74959974178102e-06
3.70078551113461e-05
0.00010333715158973
5.85377928603422e-05
8.2659136514383e-05
1.58581862536362e-05
1.49318303789575e-05
-1.10125619712469e-05
4.04970605495304e-05
8.26946162040782e-05
7.76496392429181e-05
-1.27578816453968e-05
-5.8493201394928e-05
-2.3308008692791e-05
2.7569930475371e-05
6.47326988571138e-05
5.11822710955636e-05
6.38916623239468e-05
8.64933037123082e-05
7.06848311391884e-05
3.91609187136721e-05
9.43798252734391e-05
3.6593147897879e-05
7.89293037650577e-05
5.65407803272174e-05
2.72912600631758e-05
1.43168982713132e-05
7.27328613422961e-05
2.9251334314688e-05
2.77495052706957e-05
7.5833121689282e-06
2.95935609130789e-05
9.71513373957057e-06
3.58039851483925e-05
5.44544484665864e-05
-5.62253344486688e-06
-3.31327905266492e-05
-6.87926305421473e-05
-1.02513173943297e-05
-2.27745434381569e-05
-3.21182509460741e-05
-2.86515254248074e-05
-1.69579802604021e-05
-6.19888651841226e-05
3.75625404124403e-05
-6.22101475711935e-06
2.66701171449857e-06
7.44353206102601e-06
6.23136019163259e-06
4.71617234353576e-05
6.4381928956256e-05
8.62069307460234e-05
7.5380574330382e-05
6.04176281985424e-05
6.06364126939789e-05
0.000123311527223343
6.34981154370408e-05
9.28263272303746e-05
8.74700360506807e-05
8.43709694652776e-05
9.32640151814268e-05
0.000140092745807439
0.00016069705067803
6.79698143757978e-05
6.91937238500791e-05
4.96017923851998e-05
6.80070027813156e-05
2.27262218826757e-06
5.89513569739577e-06
-3.78356627031897e-05
-1.69918445652921e-05
-1.67729259720277e-05
3.88156768174119e-05
-4.01618812726518e-05
-1.58657913692782e-05
-3.61524035237152e-05
-7.72914262441432e-05
-3.59524744873028e-05
-4.22711523651375e-06
2.17880273756479e-05
-5.01743976545761e-06
4.38564587128049e-05
-1.67190466095079e-05
3.78894087488702e-05
9.81082782641276e-05
1.64561686517167e-05
2.44690992339528e-05
0.00015942403666908
9.33483604022626e-05
4.05210699676567e-05
4.42844645884859e-05
3.99491123726924e-05
3.78186080895819e-05
1.8276878661757e-05
7.04670976309555e-05
6.526240743177e-05
6.42792746220056e-06
2.73693679156431e-05
3.1244734024222e-05
1.91245119082278e-05
8.64277593500496e-05
4.0875191985203e-05
6.33435425559422e-05
2.33192393406579e-05
5.57284917883796e-05
3.07340369868235e-05
7.48793771078492e-05
4.74096923794415e-05
5.29637366779527e-05
7.24258669079436e-05
-1.59522448950315e-06
4.01905110931828e-05
-3.97945336117082e-05
-6.38452044008853e-05
-4.4389494167647e-05
-7.75130545576997e-05
-2.01765374231349e-05
-9.12290702089953e-05
-4.98957274778442e-05
-8.39994358152201e-05
-1.16085604040963e-05
3.17234884682288e-05
-6.36629180169217e-06
3.22567752802528e-05
3.25799738392777e-05
2.23903679550428e-05
2.75703005277579e-05
7.45880061511141e-05
5.68183938305944e-05
5.09408829809444e-05
0.000141527147953239
0.000137930857328143
0.000137124856998045
0.00011551998537756
0.000181728846848487
8.44068535832437e-05
0.000154128512952719
6.79583204272661e-05
6.32650797359877e-05
3.45555186616091e-05
9.14233631682778e-05
3.07631594909601e-05
1.21312000534702e-05
-3.93809652097371e-05
-2.97514487928415e-05
2.03455092953776e-05
-1.62931452338014e-06
3.40719592265287e-05
4.76794825319593e-06
3.75881686441339e-05
4.42208682969348e-05
1.53703382472531e-05
2.34766527130832e-05
4.32333589345884e-05
3.49797232302814e-05
8.48351340401772e-05
-1.78283902468039e-05
5.46155097636856e-05
2.05571622322407e-05
3.43537877327614e-05
9.47949871877157e-06
1.69504530869839e-05
3.51551364750069e-05
-4.61393069540948e-06
4.6533615333127e-05
4.01739898657274e-05
1.87174122912607e-05
6.85244615606818e-06
5.44022447043578e-05
5.48636701895667e-05
8.72380679141669e-05
0.00010663629556582
0.000131988602786777
3.75686941203237e-05
8.41757214318003e-05
6.8868845856492e-05
1.72235289820562e-05
-1.44015649426753e-05
-6.93962660091866e-06
1.40519349919481e-05
8.35583691585539e-05
2.90654634831825e-05
1.90494576340043e-05
1.23366363715961e-05
6.59852468772478e-05
4.88458171071131e-05
-1.90006178814454e-05
-1.99596474186049e-05
2.26888653711838e-05
-1.1321013682177e-05
4.81367033116252e-05
2.8469989633776e-05
-7.4459337827886e-07
-9.03360521089164e-06
2.35607157191464e-05
2.85464699093682e-05
1.27802192549932e-05
2.52179564602415e-05
-2.93588929356025e-05
-1.11158108148394e-05
-2.52980558675167e-05
-6.70667265760268e-06
-7.10995864951025e-07
2.43102400971206e-05
-2.45838395072219e-05
5.34073948362076e-05
4.74962011781872e-05
5.46471585484484e-05
3.6901736849963e-05
0.000116823801083663
1.55723421194183e-05
4.90317348543605e-05
7.77324614251835e-05
8.44913418419156e-05
0.000107582416106473
6.16179108356661e-05
3.9347514554859e-05
-1.86434782832734e-05
4.49215252680043e-05
7.9437211193885e-05
4.4178563153511e-05
2.9340298251446e-05
5.60041819966119e-05
4.69627594696624e-05
9.58175010895904e-05
6.15704578885739e-05
3.43170986183715e-05
2.81183277983637e-05
5.82721971045672e-05
4.65782120350023e-05
1.30592955137223e-06
5.61898731014786e-05
-2.08864431597872e-05
6.23809966008554e-07
5.96940108653722e-06
2.13868662503878e-05
1.8596113387407e-05
-2.12469186215954e-05
-3.82877859054088e-05
-7.07297922953417e-05
2.46052254283907e-05
-5.12194386811841e-06
-4.75117650027596e-05
-3.099103295341e-05
-6.11260580419819e-06
-2.28067685764306e-05
-1.28782062406598e-05
-2.57146321318519e-05
6.28692195000832e-06
1.85970454699018e-05
5.39530564990367e-06
4.62354131920578e-05
0.000113197794509228
7.98555791087606e-05
0.000122046796058115
0.000146841400110409
0.000108907374404264
0.000123220334083345
8.41693029388443e-05
8.74296735982848e-05
4.56983438048128e-05
4.62039584765954e-05
-2.59382691436053e-05
4.30142293968856e-05
-1.23755552456659e-05
-7.01216991973039e-05
-9.52126432869177e-05
-7.22939540173973e-06
-5.72942078890904e-05
-5.6650031629675e-05
-4.3113320173412e-05
-3.84161928855899e-06
2.16427964479283e-05
-2.30853812529203e-05
2.06709704676233e-05
3.79961677309797e-05
3.22867250569875e-05
8.07713083831166e-05
7.43904223257813e-05
7.59919278753173e-05
8.1515180166766e-05
9.65471468756517e-05
0.000105824431489657
9.89642253285482e-05
-2.68185218000656e-06
4.56972013488139e-05
5.42769912503453e-05
-9.29381228215579e-06
-1.70208808017875e-05
9.44163351362741e-05
9.23602491676493e-05
4.40955700746712e-05
4.22798978369507e-05
7.18632681983474e-05
3.08506000338345e-05
9.80254413486752e-08
2.80214995139596e-05
4.48353640083246e-06
1.18147477390166e-05
4.44317777513817e-05
2.67450459560137e-05
-3.44204315621332e-07
4.38243790856749e-06
5.64149065957573e-05
6.00589260560519e-05
8.31849883384966e-05
5.94327969581343e-05
0.000107062988279043
6.35017681525075e-05
5.04091347296496e-05
5.32459867948195e-05
4.1148474354265e-05
8.30772251719051e-05
2.1662490205525e-05
1.62061536264618e-05
4.52449409159508e-05
1.3238387428091e-05
1.92606372422638e-05
-1.96150640776747e-05
8.61060958627192e-06
2.83306587992724e-05
-1.80073976792723e-05
-1.74554652589638e-05
2.95750927229902e-05
1.08989401944008e-05
1.2533780247593e-05
-1.69032034057235e-06
1.13782538171622e-06
-2.2350685407557e-05
6.43791107903984e-05
0.000100517599831545
6.57957935563689e-05
0.000104355885218489
8.03976228821658e-05
9.16283483600194e-05
8.87128429678441e-05
7.64840801416117e-05
7.90348355253837e-05
6.18473731817986e-05
2.24031422045898e-05
-1.56081864630994e-05
-5.16747851413579e-07
5.40634192172311e-05
-3.21291790625933e-05
-1.0231108902114e-05
-5.8614241862804e-05
-5.5465538132383e-05
1.66485593900231e-05
-1.91419692970949e-05
-1.45368541355126e-05
-6.60467231103617e-06
5.37871019136545e-05
-1.29658250846882e-05
8.48877280964693e-05
4.36758666706842e-05
5.53876334479504e-05
1.22113817675745e-05
1.05401297958384e-05
5.920161298152e-05
0.000127351839463695
3.89958885615203e-05
7.30726984882279e-05
9.32768574415803e-05
7.1579337069161e-05
0.000110626195329947
3.32414070222478e-05
2.80279701705408e-05
4.86183357840734e-05
1.48433348926564e-05
3.9834659231555e-05
6.30910740013036e-05
5.25376852350455e-05
1.69535276178573e-05
7.01345988423229e-05
2.14230451336587e-06
0.000112708902815094
9.90332175919675e-05
-5.73039435715009e-06
5.10040327185665e-05
1.79041373305408e-05
6.26824315193245e-05
1.57412065320453e-06
4.29953200735452e-06
2.84586957643233e-05
-2.73423220230606e-05
-3.91478932483478e-06
4.57320647569724e-06
-1.66063221214865e-05
-6.06764291520657e-05
6.75527753776761e-06
-1.6990092442314e-05
5.31950263420076e-05
-3.27755492107334e-05
-2.28820079703605e-06
-2.15095272877195e-06
5.10778009934665e-05
1.59799453006015e-05
3.12235890108117e-05
4.41189905512317e-05
6.40854514640923e-05
4.07015073754199e-05
3.29236335554485e-05
3.19254549178259e-05
5.23594875711031e-05
-8.80150891899518e-06
7.55832461917327e-06
-7.44358035051072e-06
5.03979265121416e-05
-1.11519214668314e-05
1.78052822427905e-06
-4.50864346664168e-05
8.25574652906277e-07
7.69432875235841e-05
-2.00571924347076e-05
6.62936595188652e-05
0.000115836022211495
0.000138095296165196
0.000109113207911443
0.000102014022925592
4.91731802234531e-05
1.86906525990514e-05
3.70142315021513e-05
6.88673184935195e-05
4.61814268409249e-05
2.92521229837042e-05
1.70964817300947e-05
1.17593947344984e-05
4.94511618164597e-05
3.3463544958491e-05
2.97012824865603e-05
1.81836213340475e-05
8.03239520305913e-05
-3.82413001275449e-05
7.2858927837353e-05
1.42134217718243e-05
1.24077223608695e-06
4.25738080120923e-08
-4.48070140645512e-05
2.57354986268184e-07
-6.34978771002328e-05
-4.52427893031451e-05
-2.79897733952649e-05
-1.49173666389238e-05
-2.94181677842331e-05
1.78225736952046e-05
-2.50793705521532e-05
-1.16212342911727e-05
2.9623094626535e-05
-4.5286666370361e-06
3.43584576445978e-05
3.03491375200538e-05
6.77745863192633e-05
7.23313801045061e-05
6.66981186194263e-05
9.96332947638943e-05
3.38211568742306e-05
8.70480330435345e-05
5.30286522975917e-05
9.28608879725087e-05
0.000154118255423832
6.94714577561297e-05
0.000138914386259101
0.000114757143158884
0.000109554306063158
9.31105423097094e-05
0.000107435034858423
8.52366857353075e-05
0.000116978167526929
1.9612806238332e-05
3.02981633668205e-05
-3.78208459933201e-05
2.43452325294992e-05
-7.81767090774865e-05
-5.88867946758839e-05
-7.82712776066969e-05
-4.378525541929e-05
2.79384379619966e-05
-7.63036358955329e-05
5.842673767076e-07
3.28475493078124e-05
3.21256970399236e-05
6.44455201217949e-05
4.92280831794665e-05
6.73674627999802e-05
2.01937390293631e-05
5.87393172051626e-05
-3.06198847803892e-05
3.10041509770835e-05
1.38689403150108e-05
0.000111902659902225
1.7927118318774e-05
5.71702800860809e-05
4.91323251315272e-05
-1.97933666725564e-05
-5.4165603349936e-06
-4.64570654690817e-05
-2.81459121532504e-05
4.38524493024197e-05
4.50920295569066e-05
3.52076618028866e-05
-6.11671254661784e-06
2.14495362730937e-05
-1.87175076944367e-05
-5.93693138829664e-08
2.10464772327744e-05
3.68914074182601e-05
3.53201660250139e-05
1.38280778569249e-05
9.32852561622493e-05
0.000126666115058038
0.000122774194158097
9.81631624400656e-05
5.00821954256497e-05
0.000117949587435676
0.000118777696009059
0.000109845261130102
7.55609888713614e-05
7.23649878283139e-05
6.33947767691899e-05
7.48172970360892e-05
6.87656960098153e-05
6.61090940325372e-05
4.48824937142902e-05
-4.32229623691162e-05
7.81216155790749e-06
-1.28283008808281e-05
-6.23982721628129e-06
1.41102205089057e-05
-5.78680334038748e-05
-6.14680212324087e-05
-9.40363366375401e-05
-2.76768584225339e-05
-7.81129007563989e-05
3.87585962266107e-05
-2.08788244726715e-05
3.00467710242142e-05
-5.07621474127438e-05
5.08806263215496e-05
5.61579390376754e-05
6.88484900937943e-05
9.77368916481699e-05
9.91935852473726e-05
8.87343726500251e-05
0.000111176637202128
7.95991455842985e-05
3.52326085013513e-05
3.27159605850442e-05
3.55994373049205e-05
3.1232442483851e-05
5.17776564026579e-05
8.94335499256828e-05
5.35713434574622e-05
6.01163343206129e-05
6.99644721325212e-05
7.19548810863361e-05
0.000112392645206977
3.32497596336812e-05
8.77825070371019e-05
2.49604912306476e-05
4.26712164326282e-05
1.72326391143555e-05
6.03485882673051e-05
2.60967800058036e-05
1.80893884369352e-05
8.52057908740289e-05
7.7873103265731e-05
5.36719543368493e-05
6.70090025450639e-05
5.93098313213132e-05
7.78370708973001e-05
1.7407859115702e-05
-4.67163447904865e-06
3.12921881415883e-05
-1.35971232834413e-05
-6.70201459856854e-05
-1.77865369658597e-05
4.6271924743862e-05
-2.3554109465525e-06
4.0264857990793e-05
2.5832773655459e-05
-1.5926356073338e-05
-8.88710824244236e-06
2.8110498912469e-05
1.8219417720537e-05
4.44101554074905e-06
-2.93200635505549e-05
5.29118519437304e-06
-5.71335193677777e-06
-3.28541791127271e-06
1.86773588546449e-05
4.27445545744053e-05
-5.51918470706736e-06
4.71617083217062e-05
2.04765500035027e-05
2.9580240760093e-05
9.29614559679005e-05
6.64511373134826e-05
7.11334578932441e-05
9.92484899351405e-05
0.000123457247154381
5.66191903025981e-05
5.80321682382749e-05
0.000143009205958934
6.76424649600596e-05
4.82301881068501e-05
-9.6941278506726e-06
-1.33673559078103e-05
3.82107193706807e-05
-1.54962450588102e-05
2.92408154680126e-05
-3.47242155201731e-06
-5.1459411533767e-05
2.48364896078366e-05
9.97580143150911e-06
-3.8299994824686e-05
-4.9457489582054e-05
-2.44071769779633e-05
-5.08643105243787e-05
-9.36143585542733e-07
5.87979225785554e-05
5.53993484594663e-05
6.63657474911539e-05
5.35590404231029e-05
8.15539008051359e-05
5.77001172160952e-05
9.75123247839649e-05
6.54679133352399e-05
6.3863914756093e-05
7.97762723626519e-05
4.62946813148354e-05
3.07388001157702e-05
3.86584709153343e-05
3.67549463019138e-05
9.97896078604004e-06
1.84141410636849e-05
4.60054390892137e-05
5.07640093532775e-05
2.4875630280972e-05
-1.18531323504517e-05
1.90955619146842e-05
-1.65032989120113e-05
-6.37575209644325e-06
2.06341903258632e-05
-6.31446557573994e-06
-1.82018185508096e-05
-4.70621389117494e-05
2.84652730005124e-05
-1.14807982747056e-05
3.81942544922603e-05
-1.19699099584851e-05
-1.59190641082444e-05
-3.0637734133286e-05
2.7321246275353e-05
3.57668535357123e-05
6.21806734546465e-05
8.56862025325933e-05
4.89160668954993e-05
9.61278725949916e-05
9.25428409509783e-05
0.000107026040570988
0.000122354654950324
6.77656905743949e-05
5.50999778617531e-05
3.09884896950332e-05
2.17534908322931e-05
3.0962459414734e-05
4.82050432947189e-06
5.05027009846684e-05
-1.43154734291112e-05
1.61712302326223e-05
4.29787022098952e-05
5.99197028987678e-05
3.57080354384699e-05
7.22268039914518e-05
-1.34946923424293e-05
1.72788259342932e-06
2.16958649844974e-05
-1.60255785222624e-05
2.86148695541636e-05
2.12883791849802e-05
-6.46439893878038e-06
-2.5508269538364e-06
2.34877765506989e-05
2.89711725410279e-05
3.23150405662775e-05
3.53211885739881e-05
5.31756952823175e-05
1.69129010851642e-05
4.02184868943413e-05
5.4679302079378e-05
-1.85463591904314e-05
2.55294310446387e-05
2.72455044052265e-05
4.18104855720048e-06
1.68584320392303e-06
4.49191267137204e-05
-1.1729842541136e-05
1.80356774394476e-05
4.38323053341939e-05
5.10699279076241e-05
6.41333456991023e-05
0.000102918855269659
0.00010215208261666
2.33294003308491e-05
4.4117232547935e-05
4.45241806706894e-05
8.04050456299824e-05
5.67921636862798e-05
7.45555649625712e-06
3.42113396961323e-05
8.8287937627368e-05
-4.01583772563384e-05
-1.23829055405498e-05
5.70328841527738e-05
2.81889458659934e-05
5.65201615489937e-05
8.99613752123249e-05
6.3327086484347e-05
4.33668230531723e-05
4.87976397329397e-05
6.60691658075224e-05
5.8844977883607e-05
6.83267934888567e-05
7.9138447600517e-05
2.93381206430092e-05
6.1571539394479e-06
3.51255343371327e-05
-5.50482705727659e-05
-6.86317101175455e-06
-2.98578250834635e-07
1.63862708254044e-05
-3.1727593738045e-05
-7.2389982134321e-05
-3.12145715728941e-05
2.2707356586538e-05
1.39525220697207e-05
1.21909897109729e-05
-3.41292485833701e-05
1.1631832804361e-05
7.44790932365787e-05
2.38310563310546e-05
8.77082334217572e-05
0.000129130236661287
9.36197111300216e-05
9.859769666694e-05
9.64270392477447e-05
7.76897366847816e-05
5.59359033316889e-05
7.08273416983006e-05
5.63451018753873e-06
4.89365081354941e-05
5.40399519588659e-05
2.2604290448458e-05
3.22406651350854e-05
1.7124488560159e-05
5.55462281216484e-06
-7.22522446405436e-06
6.07028098639126e-05
-2.01355947194996e-06
-1.22636921723633e-06
8.18831293760967e-05
6.45973700024068e-05
7.88038621393765e-05
0.000129080740060746
1.83067764270089e-05
5.53402722633124e-05
4.20070862897473e-05
8.44337244726586e-05
2.05208365983141e-05
5.0223426975239e-05
9.56042274408081e-05
6.23174553088875e-06
7.48201144157416e-05
1.98385999939817e-05
-1.29201588076721e-05
2.59287669722907e-05
-1.06020062105724e-05
-2.78437250535073e-05
-5.39795217522293e-06
-5.19732929760879e-05
-3.45617746515568e-05
4.80047885913152e-06
1.2179403453464e-05
2.68278930913549e-05
2.54509321562378e-05
3.83808264736025e-05
6.89193168879104e-05
-6.4148420344414e-06
4.48411694767972e-05
6.61852229130966e-05
8.96219554851253e-05
5.10990835490116e-05
0.000113295897393765
8.90890829026086e-05
7.07567290537655e-05
7.51049376696351e-05
1.86004082359251e-05
1.88555027765788e-05
4.9648027383523e-05
3.06325688922773e-05
3.56254084763959e-05
4.15937830139153e-05
6.98055842551026e-05
1.4588765886864e-05
7.4821471505362e-05
5.21164841587299e-05
3.14152355595585e-05
4.97155890499065e-05
5.1030213305136e-05
4.73745380679067e-05
4.70693515598745e-05
8.8813369291071e-06
9.59424266410634e-05
4.75129527162129e-05
5.20504167761142e-05
-1.69778545689801e-05
7.58542445542126e-06
3.4167422215155e-05
1.00460951691743e-05
-4.60918370805886e-06
-9.68268627906892e-06
-2.31467142741553e-06
-2.66855757386301e-05
2.72015001979447e-05
0.000108453966682658
0.000101441704510048
4.97927040520024e-05
0.000142279363648554
2.34340660783013e-05
9.24110116546699e-05
1.85400349314753e-05
8.88104367839521e-05
6.46526972652613e-05
2.1192667510251e-05
5.26388992980252e-05
1.65933394471104e-05
-2.69253750725697e-05
-1.0458271824509e-05
-2.29421136806632e-05
5.64396305083685e-05
-8.08224438642308e-06
2.98468612775014e-05
2.77641921389235e-06
1.53681627461956e-05
5.08763359376706e-05
2.66211697159207e-05
5.27237458856125e-05
5.90138015978049e-05
6.46600490653728e-05
1.71711024035536e-05
2.71889606211622e-05
2.48478043332907e-05
8.78615261588331e-06
5.8565411529513e-05
-7.98667976253413e-07
7.24826789895447e-05
8.08635011959864e-05
3.00527443618497e-05
7.78407347109358e-06
4.33506595737249e-05
1.65209394626592e-06
-2.32302054498287e-05
6.89453246855344e-05
-6.53240838953e-06
4.32129381493552e-06
4.47372378355408e-05
0.000112339442633062
7.67889587103267e-05
0.000103927683750927
9.10091543167489e-05
5.83423883691382e-05
8.38504088568595e-05
3.1477679260553e-05
6.86540789867905e-05
9.52854839973761e-06
3.24742953744223e-05
3.74101474190351e-05
3.53253735113362e-06
-5.87131648212572e-06
9.85145861851436e-07
1.54099947710313e-05
-9.22452559343989e-07
2.12409868206694e-05
5.25258934636505e-05
-1.88215989436226e-05
1.51996238869594e-05
3.70902875348921e-05
-1.68490601574229e-05
-8.11195591093202e-06
1.76259236680254e-06
2.35007868216417e-05
4.67265117735896e-05
2.03269507164164e-05
1.46220646724747e-05
2.61857745267092e-05
3.5977382625196e-05
2.68794802997296e-05
5.46590246068084e-05
2.41206812834644e-05
5.05960339549873e-05
7.27019484454626e-05
6.02730327338164e-05
1.81800365896873e-05
2.28328766508114e-05
1.78063769001445e-05
1.21711323071878e-05
-3.99265432083988e-05
3.14260763608548e-05
2.3886452578716e-05
3.78119868836961e-05
5.6201232299899e-05
5.31121684440185e-05
5.56099754460303e-05
2.78678637506932e-05
5.98083551199364e-05
0.000111219981041225
6.60081834946365e-05
0.000134328547971144
7.97854686320977e-05
4.59149375264047e-05
5.51979436873474e-05
3.36670682942019e-05
-8.88585890154515e-06
-5.71004495484336e-06
-4.62549651926685e-05
7.47810784781315e-07
-5.54190308001288e-06
9.6793997639711e-05
4.86518080550444e-05
-3.42129369561231e-05
-1.2813248671938e-05
-6.7169180432047e-05
3.27428991649847e-05
-4.95672756870888e-05
7.01750589621675e-07
9.60681582615742e-06
-2.34877312754645e-05
6.21254452060219e-05
7.45908466999717e-05
9.8752852367558e-05
3.85493887926849e-05
0.000117939549797803
8.0359634964607e-05
4.16927250466118e-05
5.87581574369817e-05
5.6476413802895e-05
9.35365822015957e-06
8.23665001154797e-05
6.79233415971002e-05
2.82512182820341e-05
5.96331726147263e-05
4.227101874697e-05
4.79436912371904e-05
4.42175856775124e-05
2.85563406785477e-05
2.36802301336122e-05
5.55711353740039e-05
1.01773506119136e-05
4.35413212871549e-05
1.00310017122336e-05
7.00365903591638e-05
-3.50295362826154e-05
5.40744907797012e-05
-4.90659219282821e-05
5.41444271974513e-06
4.46647515759544e-05
8.45261235377521e-07
-9.14483583547717e-06
5.66573677503326e-05
8.15766755004921e-05
1.33535743928831e-05
4.6049026663621e-06
6.84623701813922e-05
6.25656193091661e-05
-4.13208596026991e-05
-4.51646025741093e-06
-4.45748631688997e-06
4.23690529292965e-05
2.38057892751868e-05
6.31942162899037e-05
7.80611336595873e-05
9.70209806319729e-05
9.33302523244393e-05
1.92236057164557e-05
-4.85720866773161e-07
-2.72017703511085e-05
6.24380927141582e-05
8.33323196408068e-05
3.13222790299725e-05
-2.18358238117489e-05
4.51321857060379e-05
5.78866979509956e-05
4.73008048051082e-05
1.24852530435874e-05
0.000115936487113762
8.21417199636261e-05
3.02719130673546e-05
7.22072428579229e-05
6.07262756873279e-05
7.440915318575e-05
8.58962299749435e-06
0.000107380469683182
6.55762940062817e-06
9.52467782316966e-05
8.3480703788786e-05
-9.32308167278697e-06
7.45121792993855e-05
4.8429719083291e-05
-1.52368499940351e-05
-5.41050860768632e-05
-5.57731485129629e-05
7.09618674735055e-09
-1.7832051634358e-05
-3.70862563684334e-05
-3.76844403323656e-05
-4.3140136849568e-05
2.92443725331816e-05
-2.21920386991387e-06
-6.30621576918202e-06
-1.30745751001355e-05
-3.85982424996113e-05
5.49908099497034e-05
5.79807306089418e-05
3.2837623632757e-05
2.45780331103046e-05
5.70340337895606e-05
5.77437642222158e-05
7.44060686877788e-05
4.52025650240626e-05
2.81212773784945e-05
8.65224224870707e-05
3.0655359209871e-05
3.65331952415949e-05
3.99244165693673e-05
2.212977305047e-05
0.00010542630441704
4.02000528369463e-05
9.61744170993473e-05
9.16263991822234e-05
9.0823138194385e-05
6.47928604427714e-05
7.95748872670784e-05
5.66223754874399e-05
6.05431757553052e-05
7.85203473904598e-05
8.30774118579933e-05
6.1615797640613e-05
8.10579257056843e-05
0.000157748480297425
2.55778951346041e-05
5.42419087862284e-05
4.91982064580736e-05
3.23319657950663e-05
3.36431958383271e-05
8.01213241701385e-05
1.13303059386722e-06
-1.42268079378422e-05
-8.27197418886108e-06
1.61623089075181e-05
5.18386400334979e-06
-6.7467381171518e-05
-0.000112588325226944
-1.17171195576349e-05
-4.01086291027231e-05
2.47741070597276e-05
3.13648832354186e-05
4.43065105411223e-05
8.33007398448392e-05
8.27428305910983e-05
-2.03860773689233e-05
8.99398014632727e-05
8.66033141560028e-05
4.49711647338355e-05
8.2684219585102e-05
0.000130276369871786
0.00011759976268639
0.000101245117234099
9.59265789612501e-05
4.2093713195167e-05
4.0901263873111e-05
8.98654044517399e-06
3.91381298770079e-05
-4.30712305643861e-05
4.37990863908334e-05
-3.16255115714628e-05
1.64563423003224e-05
-3.64448027455064e-05
-1.05734151793227e-05
3.7225864410149e-05
-5.585178032496e-06
2.24931331555276e-05
4.4187203529747e-05
-4.92954521198919e-05
-1.53538442272958e-05
2.19922276795273e-05
-2.74471923954038e-06
4.33616748338666e-05
5.22903853077621e-06
-1.8400133139416e-05
2.97881843541085e-05
-2.35145103936633e-05
2.75190725459701e-05
-4.29140867606398e-05
-3.04967724332315e-05
3.79736341801181e-05
9.65499749958102e-06
5.05456073828832e-05
1.2516653730707e-05
7.34832413291881e-05
5.29672720584034e-05
6.08534532098688e-05
5.07911062591206e-05
0.00011926928731257
7.41409045617616e-05
1.58755000302047e-05
9.39973643881127e-05
7.1299759480888e-05
7.26709698041361e-05
7.30466441053123e-05
0.000109250334202694
8.02645822764947e-05
9.69556582857568e-05
2.64549604612938e-05
3.4552269318305e-05
2.86052438413136e-05
6.39953920682395e-05
2.87496036051096e-05
3.93840146167612e-05
7.37674563949214e-05
1.03421033835228e-05
-3.34163128900862e-06
3.66168580736954e-05
-3.40235927798304e-05
-7.53336159602046e-06
-8.28666010865922e-06
-2.91107923387528e-05
-5.54140521216005e-05
8.32979050195979e-06
2.01176756391004e-05
-3.56632598200452e-05
-8.02656747666864e-06
-2.47534999391087e-05
-1.62365943478232e-05
5.96647034022329e-05
5.37974509868898e-06
-1.34578487485189e-05
-6.55031404198804e-06
2.46127010633863e-05
9.6003543799143e-05
2.27362116461523e-05
4.87428113424459e-05
2.91839573637806e-05
8.22358567378129e-05
5.32809987009092e-05
6.25901671328271e-05
0.000102712390953132
9.33795552645426e-05
0.000150374419819448
0.000138632877149554
0.000190133471745398
0.000143740750787301
8.56700934525015e-05
0.000126145178933253
5.76417362883188e-05
1.03708250337128e-05
-6.70747559589391e-06
-5.37031364769768e-05
-3.56838954311512e-05
-5.37621520271197e-05
-6.14278916806958e-05
-3.62596658731742e-05
-0.000117546428131055
-6.74782331127329e-05
-1.55404075435793e-05
-5.8894207606921e-05
-4.43199058520204e-05
-3.40973358988202e-05
-8.62288892359307e-05
-3.22402794633249e-05
-1.18767947202236e-07
-9.43724939319594e-06
8.33149061279367e-05
3.53566107363253e-05
4.0650616761534e-05
3.52152980436987e-05
7.95124244121867e-05
6.4503122441068e-05
8.85147228349601e-05
9.32445035822778e-05
7.38375064548044e-05
0.000120082642944659
8.90229984028518e-05
4.65124553631757e-05
5.67121884749744e-05
0.000114946835006862
9.42521774590105e-05
5.78872112746465e-05
5.40097061276836e-05
4.72363303630476e-05
9.04585014343167e-05
1.44123385765669e-05
3.08289324794101e-05
5.25502884630602e-05
8.25593277295537e-05
3.60439806983244e-05
3.98625938971681e-05
2.98671117077182e-05
0.000102386556344219
2.94963977754542e-05
5.61003882220533e-05
1.21296968232046e-06
-2.84354865765057e-05
-1.6811504966963e-06
-1.48025214985971e-05
3.69882649571576e-06
-1.11277601884982e-06
2.75050499770491e-06
-2.68790089433095e-05
5.61065745452716e-07
7.61995963000538e-05
6.33255899180619e-05
2.45766468482646e-05
5.75650979532583e-05
7.06194269107687e-05
5.48908098816863e-05
9.09644809896956e-05
7.16567910092721e-05
3.99778748136551e-05
9.36751852678594e-05
-2.00128796574697e-06
1.91468527586687e-05
7.62691749012774e-05
3.18925571419741e-05
4.5384714336049e-05
2.91471531925295e-05
3.78575430886144e-05
2.82843695028072e-05
7.74167189352998e-05
-2.84877822474682e-06
-1.91043587939722e-06
0.000111766980859986
7.41521935160155e-05
5.0176647289674e-05
5.02797228357094e-05
9.84008181693201e-05
4.67814415035252e-05
6.68625404093442e-05
3.78558394008758e-05
6.96280398848348e-05
4.7791725978062e-05
3.57762185472474e-06
9.29653536003557e-06
2.32655468246389e-05
4.2194252082541e-06
5.69662244069491e-05
1.42783580941956e-05
4.32396958680196e-06
4.50646776872707e-06
3.54489415354582e-05
-3.54261185910292e-05
-4.55120091657471e-05
-3.38580302368908e-05
-8.53549291561727e-05
-2.86735482765794e-05
-1.20906626660102e-05
-3.80410671589239e-05
3.71000868315288e-05
2.80586377278829e-05
0.000104490645242702
8.00317930965604e-05
0.000128306600958622
0.000107423535710093
8.71894133336726e-05
0.000126476873201075
0.000128674542216224
9.31753534260701e-05
5.20828762213969e-05
9.00186482057976e-05
6.50349500230616e-05
4.10910784842653e-05
1.63760339051107e-05
5.37188701293627e-05
1.99664346372526e-05
8.10920065977128e-06
1.5686786241172e-05
5.6458355020341e-05
4.15201901994463e-05
4.68080978286528e-05
0.000130308290081114
7.17513368705757e-05
7.93699179807796e-05
7.71910917565759e-05
1.24997736454301e-06
-1.0015718122393e-05
3.5573569280648e-05
-5.92882697693594e-05
-3.08210069313995e-05
-5.07807345121915e-05
-6.59848834150397e-05
-4.01708238775029e-05
-1.36962083830377e-05
-7.8789047320682e-05
-3.76920440225279e-05
2.8204497013371e-05
-3.57000188737722e-05
-1.37339920796145e-05
8.21908198140497e-05
0.000137665595129768
3.58607501239152e-05
0.000105271832536631
2.76733095194536e-05
6.21797153721803e-05
0.000101610371156022
6.5209378991321e-05
9.23210102206669e-05
3.05029940260197e-05
5.73065491862392e-05
0.000150250335967425
8.72307928934059e-05
0.000101667980352987
9.04827996482821e-05
9.73655152889336e-05
-7.49416554900298e-06
4.78439805769081e-05
2.93785958409761e-05
-3.26573587380348e-05
2.67958646480171e-05
-1.81421785287531e-05
1.6463402754765e-05
1.93253036723988e-05
-2.43407124496334e-05
-2.57620500652633e-06
3.62774600538099e-05
5.48065033368269e-05
-2.84531712680073e-05
5.36012829867017e-05
1.96420536351488e-05
4.83731536167391e-05
1.71438540731308e-05
6.83235770924384e-05
9.46578815868812e-05
7.23601049949371e-06
4.87247647997677e-06
6.26508824508992e-05
1.84220060286626e-06
3.36530836724266e-05
2.45358103749793e-05
9.78228538538841e-06
2.38059737734755e-05
2.04666434045111e-05
3.5217097846914e-05
6.41338596568737e-05
7.59331699169634e-05
9.60327318540263e-05
9.24636194276267e-05
0.000134296115207276
1.63734269354066e-05
3.728392544104e-05
8.49457102100682e-05
6.59108417092658e-05
0.000140567330136252
9.15232676328263e-05
1.3197565239236e-05
2.96195353489665e-05
6.02535060623104e-05
5.84975549238035e-05
2.98157122706345e-05
2.99150342017586e-05
4.92918835736276e-05
2.17830409232659e-05
4.81958904917454e-05
1.77669307657322e-06
-1.89823314371943e-05
2.39026926983705e-05
3.60118992420713e-05
2.11398538395234e-05
-3.90527694274309e-05
-7.08706220007372e-06
-1.02014220009881e-05
-2.52538529024992e-05
-2.46516937494411e-05
-1.12671412273259e-05
1.20115037012122e-05
2.51657520770885e-05
5.97304808285845e-05
7.08202173812137e-05
5.21973673321178e-05
7.55856680736782e-08
2.49173157759517e-05
3.97946448668408e-05
5.55299832019562e-05
8.05792152187093e-05
5.65834520139925e-05
9.68448418462636e-05
9.8606026081689e-05
0.000111551386884252
0.000141686217827045
9.21126031694179e-05
7.08503847550726e-05
5.35500248736517e-05
0.000103178622220982
5.41194373382459e-05
4.61421406227289e-05
2.92192798514275e-05
3.9483848168802e-05
5.75010217799754e-05
7.90096707941864e-05
5.70143541781895e-05
7.87085582673269e-05
3.79363159046359e-05
7.85531248338138e-05
7.17628026344873e-05
5.48244503400701e-05
3.71886355597969e-05
5.25899160386243e-05
-4.76087273897464e-05
3.82034851810503e-05
-7.75414407956238e-06
2.60560453714267e-06
1.29989576523588e-05
2.72177860289373e-06
1.9523781344229e-05
-3.2210016600186e-06
-1.18808491866479e-05
-4.58237059087076e-05
-3.36712750677689e-05
1.99503049198471e-05
-2.84613886402909e-05
-2.80944301187302e-05
-3.21383517867707e-05
2.98823137029712e-05
-4.07990086604045e-05
-4.17138531434697e-05
5.70050071800565e-05
4.75996535371855e-05
3.87380232601154e-05
6.38911149075285e-05
0.00012635822572918
0.000142692035199904
9.51729318013446e-05
9.55401641014042e-05
0.000127614291719239
7.84567690013382e-05
7.58764725906546e-05
1.22974502257854e-05
5.11199740206858e-05
5.07390834567631e-05
6.36490566741907e-05
3.00015102317646e-05
6.61830890543354e-06
-3.32519199915331e-05
2.91931793148139e-05
-4.66940458071477e-05
4.99366078403756e-06
-3.04587905148618e-06
3.95262910364684e-06
-1.32380870835165e-05
2.88239033325855e-05
-9.29090985455884e-06
0.000120701888121261
7.17384758777867e-05
6.68639190842396e-05
5.5107585282082e-05
4.04519066273886e-05
6.78360369814013e-05
5.26509136401399e-05
5.22412863275794e-05
2.18509282468241e-06
3.69746659755302e-05
-1.71957022063811e-06
-2.26118073378326e-05
3.13475440114286e-06
2.601607064566e-05
-1.03665373229936e-05
-2.93568211062055e-05
4.39679939536756e-05
1.00094349800212e-05
-7.47874154577752e-06
5.27838131533284e-06
3.76900297098863e-05
5.82836244008055e-05
6.97895593360151e-08
1.87915184196879e-05
0.000106886521942168
7.61102495519195e-05
2.02926745980063e-05
5.4824850330837e-05
5.30435369850735e-05
2.04779795544662e-05
1.27589400135289e-05
7.34880600730454e-05
2.30836328690485e-05
7.69849028153736e-05
2.56774912602069e-05
5.96419438231276e-05
9.82196798957877e-06
4.53065502945323e-05
8.40418894999297e-05
2.76630055322454e-05
7.82993543816888e-06
3.85636806858098e-05
1.73040069704009e-05
3.26498754178458e-05
-1.58692457869927e-05
5.47653040632267e-06
3.05517782616995e-05
-7.94315811067966e-06
4.62971891912668e-05
-5.26067890985971e-05
4.51852506754494e-05
-3.20672549110818e-05
5.73753186955676e-06
1.19254267968088e-05
-4.34388989930719e-05
-3.15932840694459e-05
-2.28174145816701e-05
4.5547947553197e-05
2.14720465445159e-05
3.21979149647922e-05
1.10559660032851e-05
8.67565274978023e-05
4.28800455340498e-05
6.23695628047532e-05
8.42098284214412e-05
7.40925834214246e-05
3.28033090956895e-05
7.72612318161619e-05
8.82783482529282e-05
2.97898504962861e-05
9.0874864850295e-05
5.29684999751549e-05
8.59354834856974e-05
5.3400662976894e-05
6.3692560419627e-05
2.35308285103906e-05
6.23396716310702e-05
3.59338566474614e-05
6.75715734858568e-05
2.00786441021774e-05
6.88203196065016e-05
-2.89894937138243e-05
4.30209056674445e-05
5.69095874174362e-05
-2.70448295970771e-05
5.07756195131931e-05
-4.58952545004374e-05
4.9042991060964e-05
-1.20200499110967e-05
-2.07102229600185e-05
1.40849575709417e-06
-2.01628177134293e-05
-4.47467864680983e-06
-3.15874603486613e-05
4.96707226533612e-05
1.66310627602894e-05
5.56681754457828e-05
1.46655807608169e-05
-2.97607615180651e-06
-7.32598745533236e-06
3.04136057732819e-05
4.65356504887642e-05
9.141693709708e-05
6.54097369631486e-05
0.000109140096513799
9.18777419763252e-05
1.08809264487212e-05
0.000115223983844477
0.000117686676321755
-3.41603389629738e-05
6.38851176259862e-05
2.47009944109086e-05
1.64375697892219e-06
-5.75624041642184e-05
-2.4691034589263e-05
-5.60024874273743e-06
-1.79500730068841e-05
4.62215058438916e-05
2.28287696794529e-05
6.25231097167866e-05
8.84606223236709e-05
5.74632253250576e-05
5.5268566090967e-05
7.76512996159123e-05
3.7737922739873e-05
0.000137960402384596
5.04710476886233e-05
4.32348408644905e-05
2.84010940202182e-05
3.79597047532673e-05
-2.25863725960108e-05
7.1210633244978e-06
3.15613324477635e-05
-1.74940721639426e-05
1.3901321767603e-05
-6.54539023528976e-06
3.42810360993444e-05
-2.35719710806619e-05
3.39371899923485e-05
4.02286811525467e-05
1.65193147344598e-05
1.96020455683025e-05
3.52098559122381e-05
4.19540686111737e-05
5.45487179165872e-05
0.000124456760879214
1.41562376313538e-05
8.80270760305593e-05
7.50506025554727e-05
8.6765786667956e-05
5.81895508403735e-05
6.8971955486726e-05
3.59383178454177e-05
8.73195719127366e-05
4.11986680565134e-05
2.05054166468099e-05
-2.95176977070129e-06
6.89235389536677e-06
-4.07503613776795e-06
-2.00394138509062e-05
-3.28824400319744e-05
-3.31033457831464e-05
7.79230232805908e-06
7.19850680526229e-05
9.10451897495534e-05
4.89190590440386e-05
7.96178339152643e-05
3.24840241575446e-05
7.2598714671144e-05
2.60297951427631e-05
2.26944718237084e-05
3.22821875673924e-06
1.47906966803542e-05
1.28123188127744e-05
2.97400451041118e-05
3.27808274356593e-05
-1.71645710301687e-06
2.48736505152826e-05
4.70940534458239e-06
2.31991848180572e-05
6.09398449670993e-05
4.55632825583025e-05
1.20003581912919e-05
6.56424889757609e-05
3.195299025201e-05
6.77203520833318e-05
-3.91637872953081e-05
2.96815585010096e-05
1.32204587769411e-05
2.83473582553858e-05
7.3680586009642e-05
7.33619576437722e-05
4.78810347745822e-05
3.31153185179666e-05
0.000115468103836478
0.000116741504357864
9.58994400475552e-06
0.000108121167510607
2.74450118843627e-05
-1.3794190454314e-05
1.68955705482722e-05
-4.93860323357365e-05
2.58506430386677e-05
6.24177185717538e-06
2.87274845297671e-05
9.16492072169316e-06
8.84067128628042e-06
4.81607876219653e-05
5.3151414395538e-05
6.71490590267069e-05
0.000143632930095902
6.82475500810921e-05
4.10789273915819e-05
6.34453471121641e-05
8.92483022931546e-05
5.68732812057751e-05
1.2364180780188e-05
6.93714022938487e-05
-5.08474940880387e-06
3.57066365443429e-05
3.7611055343188e-05
3.58328652064195e-05
3.09964345840954e-05
-1.65811051388598e-05
2.58714167260117e-05
5.36123722463843e-05
2.40706483335689e-05
-6.21050324416654e-06
-2.64703071266519e-05
6.13459019904273e-05
-7.37262489803069e-06
1.5012313269154e-05
1.14092798962673e-05
1.10371714716137e-05
0.000103936509433956
6.1084237449272e-05
6.51135194091819e-05
8.19172981254272e-05
9.04778075357773e-05
1.37428816318034e-05
2.62325511287961e-05
9.1052485564864e-06
3.51936497582678e-05
4.63347676409728e-05
-1.49128092503249e-05
1.04555354198492e-05
-4.02859600705271e-05
-2.97923276647201e-05
5.05482813763516e-05
3.93395837239711e-05
2.49763223894375e-05
8.18387114571571e-05
6.78584554606276e-05
8.49652597738352e-05
5.81127620765058e-05
0.000119498167232023
2.94449099669352e-06
8.13175400601132e-05
6.4459017173591e-05
8.42309190764363e-05
5.54969201440291e-05
-1.34360798914954e-06
4.63041673645701e-05
7.44172971574935e-05
4.77858827150304e-05
9.23941942630959e-05
7.07297268453433e-05
3.02621538427158e-05
1.04028070605493e-05
1.89411828191569e-05
3.41197442626983e-06
2.55212554127592e-05
5.18055069669842e-05
3.18690730819673e-05
-7.34043111107536e-05
3.16666203100431e-05
3.11074706890274e-06
1.83058974453817e-05
3.42863179982864e-05
4.13443121236047e-05
6.98457789315152e-05
1.12587152421403e-05
9.85557774771988e-05
7.08024547432919e-05
-2.55829159571619e-05
1.45974449084824e-05
5.7537941114407e-06
-1.23509637250736e-05
1.56555466639661e-07
2.99833546100778e-05
3.88011454716675e-05
2.27924240680044e-05
1.22809740679091e-05
6.98982529707703e-05
8.52718152615626e-05
2.48270229279379e-05
6.79043236622095e-05
5.82664538519301e-05
0.000100608366710425
4.14218654194972e-05
6.81883749878004e-05
4.390872997359e-05
0.000124812353196478
2.76723752674958e-05
0.000109981323486252
6.47528034568644e-05
4.53871601637163e-05
0.000141943707410277
2.55217723737386e-05
4.51926191090467e-05
7.36885606728628e-05
1.18503701037044e-05
-2.97442703275282e-06
-3.38103762674465e-06
4.27416306290777e-06
4.61500985553695e-05
2.66819406392051e-05
1.73286484914765e-05
2.45688878560976e-06
2.27052015047809e-05
2.72910251076527e-05
6.67270311626317e-05
-7.13942565382963e-06
1.21579993459242e-05
7.390120239713e-05
9.85063008523446e-06
0.000106234035016884
1.74468541077782e-05
3.06050893825032e-05
1.64442972990154e-05
3.14491193708954e-05
2.61799341696259e-05
1.65354353571865e-05
2.82652325987838e-05
-3.41033174460105e-05
-5.07092337102431e-05
1.24029342826085e-05
4.45820069894544e-05
-5.02455852795495e-05
-1.10854124926613e-05
1.13393225638695e-05
6.88277315556618e-05
6.2909866346108e-05
0.000115159876955371
8.07167712013343e-05
9.73078614262894e-05
0.000103523387489791
0.000109388080841369
3.38684215594704e-05
0.000114300238487646
8.64488166011115e-05
6.08082056478191e-05
7.26184025070829e-05
3.3328981677066e-05
6.18179137590176e-05
-3.60206721173447e-05
-1.39762434499802e-05
-5.02138677638802e-05
9.35977710571809e-06
1.87438330194234e-05
2.5188471101637e-05
-1.53580102589211e-05
9.09308461210299e-05
3.88281319912519e-05
-2.19637738752131e-05
3.90677661517428e-05
8.95564003277898e-05
-1.17321021365549e-05
4.75717377694729e-05
8.85716356517793e-06
8.28107590899528e-05
9.55326660414934e-05
9.11371579171328e-05
4.30923469521388e-05
0.00011266051391137
0.000112437704570322
6.40809271928467e-05
6.94381865998521e-05
-1.96362579235102e-05
-1.87652900961475e-05
-1.95712855823146e-05
7.58362068761026e-06
-4.11248740814407e-05
-3.60771699592886e-05
2.33639894740933e-05
-1.14832946017083e-05
-2.63651572472941e-06
-2.11625443446134e-05
7.13865717312867e-05
3.3159530883685e-05
4.08478606658681e-05
5.52596186288681e-05
0.000127524200779785
7.27724519720758e-05
1.63010879250625e-05
4.80972803944419e-05
2.01620383828355e-05
1.67938823921229e-05
9.92164936186334e-06
4.90941952928891e-05
5.94544760531773e-05
1.40241465229821e-06
5.65866957408359e-05
7.40691818808762e-05
0.000103026138984342
3.30277725311665e-05
8.12583380746228e-05
-1.74365076434392e-05
5.95305282673778e-05
9.56678891513351e-05
3.94671194131991e-05
8.85501410101171e-05
8.97046661257121e-05
0.000108528685806502
0.000105459439430161
0.000118307776290612
6.98015875522657e-05
8.46127760410076e-05
4.14309132619776e-05
3.01292444080586e-05
-4.93423568684223e-05
-4.17720643976092e-05
-5.06724885429227e-05
-2.75632765441831e-05
-6.14055515359222e-05
-2.2773854561766e-05
-8.67473075955984e-05
-5.3312630525665e-05
-3.06069823948003e-05
-6.21117633720766e-05
-7.21758392699924e-06
-1.86217810134733e-05
5.46133550744998e-05
8.88555157017735e-05
9.51575003590081e-05
5.88834417290477e-05
0.000106203892543524
9.19444599248289e-05
5.47878520393207e-05
5.35842411562512e-05
5.4832507354425e-07
1.48293562962378e-06
6.09745830901168e-05
-1.96035489708022e-05
3.45690882844193e-05
3.59707796466809e-06
6.15621267630226e-05
7.63047382096421e-05
4.3650078195158e-05
0.00011604687000419
8.36356683018966e-05
0.000130187969991193
8.352525938418e-05
4.64429759662208e-05
0.000106474323221189
0.000130419424433055
0.000101044534077948
7.74313633957105e-05
0.000146166556582747
0.00010766948644794
2.60835071424769e-05
5.27272831012089e-05
1.59295885696005e-06
4.83503405575151e-05
1.52761417358211e-05
-1.27645242956338e-05
2.59771467741417e-05
1.00312728091216e-05
-7.80318475946247e-08
-5.00560763359838e-05
-5.29639040669973e-05
-5.68883185070838e-05
-1.58987126129531e-05
-4.29380653152815e-05
-8.57944284002877e-05
-4.56493874911174e-05
-1.90475287038362e-05
2.95269329457117e-05
6.05162654554932e-05
-9.92473312736618e-06
-2.99996887314834e-05
9.22462020447258e-06
2.8446184260648e-05
1.69697694550526e-05
5.04051116469227e-05
8.24103506051667e-05
4.67989365536127e-05
3.20288435155989e-05
9.19593827306453e-05
4.85394631340253e-05
0.000117796162459967
0.000106475013996384
8.91079549936006e-05
9.93387119840471e-05
6.74951573130638e-05
9.51123485870324e-05
7.24637471108978e-05
0.000114874045677755
9.22536202443027e-05
9.90147154047891e-05
8.35779597710341e-05
2.21317741768602e-05
7.29062711856043e-05
5.73749900001659e-06
5.27429008300865e-05
4.47349198991606e-05
6.82110043165298e-05
-9.06278008165386e-06
-3.56955890761456e-05
-4.0865069542095e-05
-4.01023140716865e-05
-3.20613109788375e-06
-1.36691330096912e-05
-1.53436624786628e-05
-4.83309086227632e-05
-5.22539482941363e-05
-2.5597906303468e-05
2.42423347234536e-05
-1.73845672112337e-05
3.15748994152762e-05
6.46334281897803e-05
1.76550710717594e-05
-1.73223989139291e-05
-2.10920991801419e-05
-2.29804349924584e-06
-6.89377655061074e-05
2.20881412779831e-05
1.76746893026384e-05
5.73778356170315e-05
5.36369180543769e-05
9.88518468873334e-05
6.44370269067975e-05
3.61258031860157e-05
9.09874721110505e-05
7.22326899616802e-05
6.2853245298091e-05
4.40142679406893e-05
3.410023282874e-05
5.08555574840722e-05
6.1162657782301e-05
0.000104597655195824
4.61157891041295e-05
0.000122375603105962
6.83459432469819e-05
8.45940983855605e-05
-1.73939291113719e-05
7.84040155785852e-05
2.60776905728306e-05
4.46210959521338e-05
6.38725947024421e-05
3.36016620744519e-05
1.694167284102e-05
-2.49513606155438e-06
2.58441853357489e-05
-4.54976471316089e-05
2.99541478878423e-06
2.63801348713069e-05
-6.13399678449138e-05
6.02056169260507e-06
-8.69316086146228e-06
1.82051310415282e-05
2.13531401282267e-05
3.92740923684835e-05
2.6393650156667e-05
1.12506289432639e-05
-2.49348607834127e-05
5.01110080411647e-05
5.24956573731285e-06
-1.07782878227303e-05
2.1295880653058e-05
1.486331075949e-05
4.91558705475572e-05
0.000125613650224026
6.83146513945886e-05
7.89306768032095e-05
6.42755056699719e-05
2.77024864684794e-05
7.16629432538716e-05
-1.42608583918008e-07
6.2329317712331e-05
4.08266558760623e-05
3.30815500981441e-05
6.04120440350568e-05
8.18641752426215e-05
1.09511603868071e-05
6.63632924460425e-05
5.87249217411888e-05
2.11655401599884e-05
1.22782075491106e-06
4.6353310307989e-05
6.06528934625873e-05
9.74259108476843e-05
3.57922539523331e-06
0.000102125344526648
-2.66346079622682e-06
-3.01130671208928e-06
6.61296427543927e-05
2.18122015600945e-05
-4.66758342467535e-06
3.03743627955285e-05
4.93496960134948e-05
-4.34957434669741e-06
0.000123186821759928
0.000102012725436283
6.08411065817861e-05
8.16927038002986e-05
6.49753495459687e-05
5.92703822831477e-05
6.41189405051296e-05
-3.24770153881575e-05
3.16663128605368e-05
1.52877635457554e-05
4.39217772175522e-05
4.39511125192669e-05
3.91356116770075e-05
-7.51664880291485e-05
3.0669056182553e-05
2.94792030889266e-06
4.57805944254088e-05
-6.18225069563704e-06
6.86612177961977e-05
5.70382562165787e-05
5.86011812871262e-05
2.45871807374008e-05
6.33633015646074e-05
3.49812072729691e-06
3.85905586613658e-05
4.13918358193976e-05
-4.36788070313667e-05
1.96293423807965e-06
-5.12551365741198e-05
-4.58897439536794e-05
7.80756898903364e-05
4.61318360797392e-05
-3.70624837465981e-05
-4.73667797861904e-05
6.44672028513409e-05
3.65512140109211e-05
6.07097017433171e-06
5.38004408143274e-05
5.95980129565678e-05
-1.4787772530633e-05
2.10342431376639e-05
7.3404803595131e-05
6.09336821510761e-05
5.05402234647109e-05
9.89021858133474e-05
3.5709112705063e-05
1.85143085102482e-05
1.38863659309142e-05
5.41007664993114e-05
4.38434155678923e-05
3.11629172890386e-05
6.60435448627474e-05
0.000110917020227478
4.62292825515386e-05
5.38285539013569e-05
3.37815204708951e-05
8.37681656799122e-05
3.5737853159066e-05
4.52906851138583e-05
-6.79611360471864e-06
5.81736565004109e-05
3.20129430846759e-05
-3.00968978849436e-05
1.64817676274653e-05
2.83629320205479e-06
-4.89241412177667e-05
-3.72574636048456e-05
-5.85467089193956e-05
-1.72814591742464e-05
-5.94538991377456e-05
-3.92756773731275e-05
-0.000105804925816126
-9.04584301265654e-05
-2.22044252840305e-06
-4.34717714337229e-06
4.52212160558762e-05
6.83052186626249e-05
-2.92745840436094e-05
1.91499663087585e-05
7.80171313076625e-05
6.92770102349915e-05
6.8591578913492e-05
6.50930115856186e-05
0.000106567117524324
0.000125868324999646
0.000121299267265519
7.60063012464932e-05
0.000108930906884177
8.13081565692866e-05
7.27918398226694e-05
0.000105277804332701
5.44011414521126e-05
7.87525766234376e-05
5.80582305388803e-05
4.19666476132098e-05
2.57158294087129e-05
-1.01500290843398e-05
-1.25662800511365e-05
2.56966040752658e-05
-2.27780050112217e-06
1.48600897200854e-05
1.30609387132932e-05
-7.92957943676703e-06
3.2926578604005e-05
-4.59519149349648e-05
-2.701652276512e-05
0.000113574833592957
8.08355954091939e-05
7.17710395830478e-05
6.93090347253358e-05
2.37463012494907e-05
8.43543380830766e-06
9.51845797055156e-06
3.52333170675677e-05
2.85063131610671e-06
4.5950092732755e-07
4.89871939913588e-05
-3.39034598670315e-05
-6.28309319555809e-06
5.06079549684946e-05
3.25773783837066e-06
5.38068923011408e-05
3.39841131729234e-05
4.14105279221435e-05
2.70073174320095e-05
7.06380342896411e-05
3.72499709349261e-05
1.86169839629184e-05
7.74960607910186e-05
6.95311542458399e-06
7.38290162602332e-05
8.73769123040585e-05
6.33748125051265e-05
9.58783518435688e-05
6.49372105999519e-05
3.55224803273485e-05
6.97662906852915e-05
6.40933973506528e-05
8.32530530165926e-05
2.20343362441545e-05
9.9773750686745e-05
8.84083123352729e-05
3.1589400361815e-05
8.06342813953767e-06
-6.58427663298562e-06
3.7483172396935e-05
3.26948646039414e-05
6.95040378275607e-05
-5.38943944948588e-05
5.26781072801102e-05
-3.71821926890359e-08
3.08472130775569e-05
-2.79755191862122e-05
4.70316999706283e-05
1.50635816642521e-05
-8.14031052820714e-06
3.35922851562896e-05
-2.43624059253599e-05
1.54606778860374e-05
-1.91875120482707e-05
-3.89817652912191e-05
-1.02360124344705e-05
3.19226985621945e-05
-4.57093121914735e-05
5.64123371178121e-06
0.000108152387445998
-3.02676969474323e-05
9.21377313230763e-08
1.16437484996326e-06
1.27163639474778e-06
3.98786818446088e-05
5.02540185568208e-05
5.20754313857626e-05
2.36210263013597e-05
1.36830600320777e-05
1.79167070386599e-05
4.52027396142287e-05
3.48372367275153e-05
8.03702001677429e-05
9.15303827355454e-05
3.24090240615158e-06
2.36403474825465e-05
2.65645247126966e-05
5.64835305157296e-05
4.23077836523021e-05
0.000103982975659049
5.58289209535745e-05
4.74997984924359e-05
8.78795561152138e-05
9.406531637928e-05
5.17887525160559e-05
2.72172519231109e-05
8.18032147106701e-05
6.84834370853703e-05
2.20421908236937e-05
4.21605264228679e-05
4.43635476309957e-05
2.3814041737318e-05
4.43554185477456e-05
4.84364505523165e-05
2.31336697324337e-05
1.00103599938535e-05
4.0276660125042e-05
-1.77752031136069e-05
1.43427461202685e-05
-2.2760210605774e-05
-3.6782869274391e-05
-3.22708301783378e-05
-3.00939567391898e-05
-2.53428036569521e-06
1.65222016983478e-05
1.35655189765618e-05
7.38322911871741e-06
-6.89419832328196e-05
-5.6240652426274e-06
-5.16695593196809e-06
7.92578128001589e-05
3.82314913004437e-05
7.22309201109084e-05
9.98609279861483e-05
1.98443971334562e-05
6.71082686333355e-05
6.61690576915439e-05
6.27411274000851e-05
7.47467719836001e-05
0.000100273546453532
7.74528973950513e-05
8.68854205695826e-05
2.95281167607237e-05
6.85474034129267e-05
8.10759987794297e-05
7.99040952040426e-05
4.85279734907966e-05
6.24052301515601e-05
-3.71538865615456e-06
-6.33786167019725e-06
-2.21958451113114e-05
-3.04785720159135e-05
-2.04625437367209e-05
-1.71547637204146e-05
2.65487118031004e-06
1.72453920885714e-05
4.97080921676588e-05
5.8448686736711e-05
5.5312837483017e-05
7.24078429301029e-05
6.93549223273318e-05
8.7908813217706e-05
6.44724687331245e-05
4.32430868338622e-06
2.35435454716705e-05
1.43632614787717e-05
1.11037348281216e-05
2.09620914564311e-06
4.82087829041717e-05
-1.14862264416891e-05
2.97629511017468e-05
-2.04296978582183e-05
2.20583125415429e-05
5.97596626692131e-06
2.30231861175471e-05
3.10156499223261e-05
5.49334941183316e-05
6.98573631012356e-05
0.000112332693335192
0.000118575605563925
7.00803780524545e-05
6.08216980265644e-05
5.91038054028071e-05
8.80910906235306e-05
7.20301522793286e-05
3.27677922574303e-05
6.6674654700057e-05
3.4371212326116e-06
2.30807976477578e-05
-5.40311230076321e-05
-2.52893612830404e-05
