# Supplementary material for: Research on computational propagation and identification of mine microseismic signals based on deep learning
Source: PLoS One. 2025 Oct 22;20(10):e0334641. doi: 10.1371/journal.pone.0334641 (PMC12543183; doi:10.1371/journal.pone.0334641)
Supplement: S4 Data — (ZIP) [file pone.0334641.s004.zip › 000100700001431.xlsx_0.txt_24.txt.txt]

3.21425909096299e-05
2.61868788581994e-05
6.17644621728575e-05
0.000107058418173191
2.69421295209203e-05
3.16908538809846e-05
9.18744993054914e-05
9.31433195580548e-05
7.06468755346211e-05
5.73325702002151e-05
6.74550431079037e-05
3.02337591050661e-05
5.14597616310713e-05
3.85926839791881e-05
-1.85704348060639e-05
3.73408388089149e-05
4.11910036129486e-05
3.24266990706902e-05
6.77709896092447e-05
2.24494648896226e-05
9.53223604915302e-05
2.72381562057039e-05
3.3856987987524e-05
2.75017739749599e-05
1.9387521439209e-05
1.53227494418031e-05
2.65477181311426e-05
3.01863115871327e-05
6.59899326026156e-05
3.55600012686344e-05
3.5977992603577e-05
4.86109409557898e-05
-2.49471265947773e-05
-2.44101290958007e-05
-5.14433603977088e-06
-4.1269937152307e-05
1.00188602642627e-05
3.6405253832297e-05
2.77112420513321e-05
1.74106144754941e-05
5.70301310480636e-06
4.62087319922509e-05
1.93567706330987e-05
8.95020795748852e-06
3.73881539496736e-05
3.32559041317021e-05
3.17861023131276e-05
2.15987537500322e-05
6.79906072388291e-05
0.000102657318666842
4.32629280621261e-05
1.37850180016642e-05
4.63049903659111e-05
8.24830721147561e-05
9.1232862737716e-05
4.67705938169787e-05
8.91640461054437e-05
9.74139039180692e-05
9.0577691268726e-05
8.61875154878035e-05
6.96164418371267e-05
7.06173409503257e-05
7.22312265907853e-05
0.000105899371647426
5.03027342194527e-05
6.75889055279991e-05
6.73895402587584e-05
3.61250710506561e-05
1.13084993790078e-05
7.06287221726745e-05
6.77194839838902e-06
3.00802098234954e-05
-7.18877617355833e-06
-1.80073579556128e-05
-2.67427042444293e-05
-8.43196341337913e-06
-1.72560937541922e-05
-2.80728395480616e-05
2.3817532914476e-05
-4.5190349471666e-05
-4.23398204865012e-05
-3.14778529855508e-05
-1.38612430209703e-05
-3.55689511857617e-05
-8.03194266590147e-05
-1.81570239759916e-05
3.19987490791618e-05
1.89447332778146e-05
5.66666296510964e-05
1.20755999816786e-05
-3.42530942108504e-06
1.79740049580729e-05
7.16787229029708e-05
4.83407597596772e-05
2.16578182851987e-05
6.93837728005218e-05
4.50392849330678e-05
2.43794385679154e-05
0.000121391803846767
8.30934470611218e-05
5.50695601097018e-05
9.40312737193862e-05
0.000107554921205195
3.90012161156682e-05
7.28607945521579e-05
0.000104781853130572
2.65019808690123e-05
0.000107754389298267
3.95923823620042e-05
5.17050949582822e-05
6.73965606340253e-05
2.55514616026641e-05
2.46943558832984e-05
-2.12556566958414e-06
-2.3617428088381e-05
9.07974343743488e-06
-1.8523493149335e-05
-3.05470024178185e-05
-5.57436584915823e-05
-3.03253311634125e-05
-5.86359504711047e-05
5.34063171680481e-06
4.09181958941308e-05
3.79119580431552e-06
0.000102271748664093
1.89171567547925e-05
0.000107802129229937
5.67120274484743e-05
0.000119087036263425
9.95146286912071e-05
9.41205797332464e-05
7.90330427766055e-05
0.000131824437673948
0.00010134209886837
9.13938922895908e-05
7.59115156692516e-05
5.33581676141197e-05
5.8708648531866e-05
5.97419446596792e-05
1.41504822583002e-05
-1.94870177830755e-05
-7.06507656910302e-06
-1.70066159467938e-05
1.6326627662058e-05
-6.03110901691012e-06
-7.09559257452548e-06
-2.37119587577071e-05
-2.031658657638e-05
-2.52852417933741e-05
5.87712987270115e-06
2.7125359387836e-05
1.54467834465361e-05
1.84046628458332e-05
-1.73891142499631e-05
9.40284279090488e-05
6.67255561610484e-05
3.42351134477634e-05
0.000128093397136615
1.06468574451936e-05
7.42571838061227e-05
2.45366945130016e-05
3.14600441213266e-05
1.99806246311002e-05
4.8698529931406e-05
2.43827235701418e-05
4.65342769861234e-05
-9.81199034000679e-06
2.03404382937848e-06
3.60559010681906e-05
4.01018906151027e-05
6.98545704990027e-05
1.6623390710884e-05
6.37576059760307e-05
4.13510418478511e-05
6.4687001222638e-05
3.89266977947805e-05
5.36924211886126e-05
4.07951382865671e-05
7.29676490045858e-06
4.05957541716328e-05
5.52594483761932e-05
8.87337857206026e-05
6.09324421737993e-05
8.58689774573171e-06
4.43734880065391e-05
1.78942257986046e-05
5.64526535199399e-05
2.64858285195914e-05
3.17860336885661e-05
1.38912795108035e-05
-1.38576095037759e-05
1.45733145166116e-05
1.93593839527206e-05
3.52285589201981e-05
-1.92433875074912e-05
9.93586072082731e-06
1.31173674147556e-05
2.71368944174691e-05
-2.20838844415182e-05
4.34751002517708e-05
3.03340414477848e-05
-1.01723679355301e-05
-6.48191632141566e-05
-2.76865786505903e-05
-2.62108803643052e-05
-1.31442221481966e-05
1.15682756306666e-05
2.6380433274487e-05
7.91656306116092e-06
2.23253331663125e-05
3.08267722284788e-05
9.74211391668504e-05
5.9701558027983e-05
8.39499285828354e-05
5.22736082619673e-05
9.813582582616e-05
5.65620014394172e-05
9.23603188253268e-05
9.08993060146619e-05
8.12191842374252e-05
5.83185197571573e-05
9.541105072448e-05
3.43028035792806e-05
7.01597555579693e-05
3.11771432617962e-05
5.43951912047797e-05
3.94422139605949e-05
1.33202069716912e-05
8.50554813246271e-05
-3.4043865560242e-05
2.0722860319539e-06
4.10425784237185e-05
-9.91963397638319e-06
-2.45650928811191e-05
-6.04241159609514e-06
-4.1848504370592e-05
-8.46874902883899e-06
-5.16496522183428e-06
3.45304800250457e-05
3.10911715837485e-05
7.76731672057585e-05
3.61631661361666e-05
4.77206349906124e-05
4.44599554349277e-05
7.70007475018089e-05
9.79878697023736e-05
0.000101496562855155
0.000114142002122601
0.000117351743438963
0.000115851529487741
2.34437434401606e-05
7.78904994717673e-05
0.000142464019866382
6.61537342299065e-05
3.12788634898034e-05
-9.63222509206851e-06
-4.48768813882733e-05
-5.375588569209e-06
-4.55054248008255e-05
-5.88829898321945e-05
-7.91410597207337e-05
-6.43731918065714e-05
-4.05974052037474e-06
-1.10098428728246e-05
-8.9226651305092e-06
3.900597608734e-06
2.17082096866865e-05
6.74413588929624e-05
6.63055212911003e-05
7.12750551509938e-05
9.08284500258403e-05
8.56169549681271e-05
5.23168579477612e-05
5.70310368075605e-05
9.63028739673263e-05
0.000114462210103603
4.95073898887312e-05
5.76939909274006e-05
4.65531556461944e-05
6.06211469847521e-05
5.68950084231071e-05
3.93382493858992e-05
1.9552786233945e-05
-1.28908908353023e-05
3.22883681683402e-05
-6.63473745941042e-05
-4.4932246322423e-05
-6.28217685368297e-05
-9.22089846187146e-05
-3.10504287852077e-05
-3.75422435653708e-05
-4.24362830185459e-05
8.6456768166559e-07
1.41694932363127e-05
2.66502611477268e-05
7.66648588194769e-05
8.77600258904443e-05
4.68829306035108e-05
0.000101598103967871
9.14774825636061e-05
6.11158349193511e-05
7.24415461323883e-05
9.4297819803677e-05
4.78514495782162e-05
2.74455344794208e-05
1.3036270062678e-05
5.49313711254402e-05
1.91279913996745e-05
-3.67014785497528e-05
-1.06113800010359e-05
7.55251741824018e-05
-3.82079516935069e-05
-5.27402712069633e-05
4.53152122130052e-05
-2.72441989084097e-06
-1.61048314678596e-06
-3.2347974532473e-05
9.28033482279438e-06
6.92456218809634e-05
5.33042942599114e-05
9.81990121681746e-05
2.89387950421599e-05
7.81057704705931e-05
2.91710217400536e-05
9.12559405681385e-05
6.4660305888714e-05
2.27959512491572e-05
0.000123253437640874
7.23885211773671e-05
0.000108647663625874
2.83081079743549e-05
0.000137991552908223
0.000107901166558621
8.64083042451502e-05
0.000132683989171118
8.31925638308756e-05
3.62064754649388e-05
9.90919072278937e-05
6.54618952308899e-06
2.88415992701954e-05
-1.40574736789107e-05
-5.97468565384825e-05
-2.54853819837781e-05
-5.59367746315475e-05
-5.84134342543811e-05
-4.45152480107669e-05
-2.51452788822547e-05
-7.67310543297749e-05
5.23688162853563e-06
-4.14943751100293e-05
7.68428450537043e-06
1.50302066232274e-05
2.82817771695762e-05
8.61603159296205e-05
7.59082782576027e-05
2.32749749421337e-05
4.9969831595553e-05
8.97819603942421e-05
0.000133476978642081
6.15868101484237e-05
8.52311304549663e-05
6.35317794240085e-05
0.000115342143416813
7.81344710204393e-05
5.85145345652476e-05
4.9237971925506e-05
5.13845056680569e-05
5.83210528510709e-05
0.000101468133700602
2.91382465152964e-05
2.40091017737373e-05
-3.59352319198624e-05
5.96620988727288e-06
2.4090055986009e-05
3.42436321758105e-05
4.08223633148959e-05
1.31295789098353e-05
2.99819232578566e-05
1.3951072051686e-05
1.24227285250229e-05
6.22855258982498e-05
9.12378389886324e-05
2.29575942348322e-05
0.00011385727687851
3.13527590274265e-05
7.64538824116682e-05
9.3715727929409e-05
0.000113153371106069
1.16306849845133e-05
4.90925345315827e-06
5.69960217357738e-05
5.16528675709689e-06
2.37194382965997e-05
1.43352985479318e-05
-2.12673067627957e-05
1.69819450364291e-06
1.33680585302558e-05
-2.82955070330545e-05
-4.83578835311695e-05
-7.85334290718951e-05
-1.72905381239656e-06
3.38726360752701e-05
-4.0402398240523e-05
-8.11297309875589e-05
1.63798778007037e-05
5.85906232256042e-05
4.57501078856645e-05
3.92402895207331e-05
2.98584244905337e-05
6.86978001172167e-05
6.36832362334837e-05
0.000123216423643383
7.79599154762984e-05
0.000108799606039775
0.000132690109744459
0.000151435334338949
0.000115848581972017
0.000123492658230001
0.000109181638398804
0.00010744364022353
6.24687856372971e-05
8.53313082997021e-05
4.34980798510617e-05
1.707798263034e-05
3.37388815915883e-05
6.4329654567956e-05
-6.08541252323823e-05
-3.52563240151178e-05
-3.53737594104861e-05
-5.32367593777624e-05
-2.38199701145757e-05
-8.01840154207823e-05
-6.47469470044489e-05
-3.99084512885986e-05
-2.24935476840898e-06
2.08787857276119e-05
5.19239741697703e-05
5.96965639861365e-05
8.10808817681704e-05
9.9533500740779e-05
9.29495456232886e-05
7.11385778512355e-05
6.18829679290759e-05
2.89695135490197e-05
5.60692688722655e-05
6.13682151878961e-05
-2.44675424245798e-06
8.07008006940005e-05
8.76284943918753e-05
5.86804708952865e-05
7.41016991617232e-05
7.4182464949463e-05
1.7235890107252e-05
3.26542987988189e-05
1.43511037109619e-05
2.86678326173077e-05
1.57992551239185e-05
5.57405389818919e-06
-3.26885804419245e-05
2.74581593660433e-05
-7.32680826088646e-06
-5.40980340500922e-05
-6.10774976845921e-05
-1.62455486177426e-05
-2.1375760991951e-05
2.16518764470171e-05
-2.86522316209873e-05
6.26216518308431e-05
5.32282135684238e-05
7.20726519515606e-05
9.98647650819985e-05
0.000116607269148341
0.000156315007496112
9.35792469836006e-05
8.15803397148099e-05
0.000152457071178206
0.000122126829571791
0.000165792010654738
0.000154188445042816
0.000109061906899147
8.826248337936e-05
1.03346446772997e-05
7.09569737016527e-05
6.45015292671737e-05
-8.87241773328357e-06
2.08984112860765e-05
-1.83633590964906e-05
-3.60027916304619e-05
-9.12140717200355e-05
-5.10987390982779e-05
-2.7813192296091e-05
-4.0221478330209e-05
-5.77373934219907e-05
-6.27364852845951e-05
-0.000167549150360138
-4.34822087180764e-05
-4.35304809581038e-05
-7.65702924901713e-05
2.11783084475872e-05
2.16979221866164e-05
0.000115078614059482
2.86464979932025e-05
0.00011634715129006
0.000137399255093523
5.28000441797702e-05
7.56580254066372e-05
8.74978276211497e-05
7.60472946014813e-05
0.000101966742233144
9.9891558010588e-05
7.75605303004378e-05
0.000100049193207651
7.46933552483262e-05
4.31219450801477e-05
7.96710564104373e-05
5.027677079646e-05
2.19617518666212e-06
-1.86902529411339e-05
-2.57611879442895e-05
-7.72929387342829e-05
-5.18989256062874e-05
-9.13377986360305e-06
1.06911284941367e-06
-1.74540072983752e-05
-1.09548740931336e-05
5.58083122410241e-05
2.98872621191289e-05
3.58783298024464e-05
-1.56192149996623e-06
6.94765693913264e-05
4.716724983027e-05
4.95820130429591e-05
7.77806706096633e-05
2.80820885361371e-05
5.96484392404373e-05
3.38014344111952e-05
1.04346510269346e-05
-7.84864430865034e-06
3.6034139056999e-05
-2.92185052029899e-07
3.00839544449633e-05
-1.60824757353889e-06
-3.6825597214335e-05
1.59077815684378e-05
5.61518750299188e-05
7.12575738632693e-06
2.3601207321645e-05
3.56180613051079e-05
3.11154758250005e-05
-2.40968567807721e-05
-4.42194706533847e-05
-2.43559079002644e-05
5.21962853209637e-05
4.5562650956018e-05
6.04696505204183e-05
5.24309556672345e-05
0.000124625228466052
0.000106427637335766
0.000141799689396934
0.00014691403749177
0.000156482868858439
0.000143553902618992
0.00014289932163907
5.62571827062925e-05
0.000132417376103983
5.09924051352481e-06
2.96876363348262e-05
7.87857570740538e-05
3.93237822558602e-05
-3.5593407615463e-05
-9.72781716264235e-05
-3.68208812835798e-05
-3.51379649591216e-05
-6.79344412760146e-05
-2.84900373877733e-05
-8.34871158138486e-05
-5.95083305876113e-05
-4.11593143144987e-05
7.14052262033855e-06
-5.59333941222817e-05
-9.9440975208104e-06
4.72412690132665e-05
4.3488188271037e-06
1.85204662075148e-05
4.67478812309388e-05
7.33449157529119e-05
0.000108688199973227
0.00013915268743431
0.000174482671107018
0.000144114360908765
0.000147105301418595
0.000178862815304905
0.000141737202616435
0.000165305217029959
7.99044428912926e-05
6.96882682167711e-05
6.115802857744e-05
4.00608634850889e-05
-3.95951806891286e-06
3.23483844147874e-05
2.75401021738127e-05
-4.20201264866499e-05
8.4387079896773e-06
-5.78787739852606e-05
-5.55600684952265e-05
-7.40414039291674e-05
-2.55037167477519e-05
-1.79572490762478e-05
2.39990260879184e-05
-8.22599437756605e-06
-2.32899318523884e-05
5.64148965086437e-05
5.70523791289442e-05
8.20490793344552e-05
-4.78594146702951e-06
4.16005452719854e-06
3.29299479737334e-05
1.90163160908982e-05
8.68718533377211e-05
8.30617502416715e-05
0.000111736846921355
6.44604031914286e-05
8.40087859850435e-05
0.000102930096230749
0.000126778119131231
4.15015171384537e-05
0.000106046243946407
5.0343958918872e-05
8.3167208067531e-05
1.00676703485705e-05
9.37943623963611e-05
4.22913079834306e-05
-4.53156873945883e-06
-1.44845270478052e-05
4.86736257222562e-05
-1.41069365804905e-05
1.81711769338273e-05
-1.46587934935594e-05
-5.74246398291369e-06
5.06874505615163e-05
6.06817940590431e-05
5.0780342828794e-05
3.06492843835654e-05
5.53699209568637e-05
4.33737003192526e-05
9.37815882247482e-05
5.41873491552261e-05
4.35633373397848e-05
-6.24240978101056e-06
-1.14388925270109e-05
-5.90862054465368e-07
2.09627518186604e-05
1.24610323326105e-05
5.57575004282331e-05
9.09733482367604e-05
-2.19423137390479e-06
1.52421424984104e-05
1.89193260223938e-05
2.50300308032689e-05
-1.39833723370441e-05
2.89681464660307e-05
-6.50989680989491e-05
-7.77204094535838e-06
3.02519733434248e-05
2.5758962764292e-05
3.08468689087006e-05
-3.25066588630162e-05
2.04819784501626e-05
2.37942080937223e-05
8.42413229343029e-05
0.000140468300722139
8.85260085922294e-05
0.000121619232515093
9.58970841427342e-05
0.000109357849238861
0.000145438244216537
0.000110817691119793
0.000100491320982222
4.31316854526986e-05
8.33953438752229e-05
3.55113709116873e-05
3.54535989221065e-05
5.23184957150239e-05
1.52558061773788e-05
-7.8992449071909e-05
-4.19760748397433e-05
-4.46909556254663e-05
7.69647696229861e-06
-2.26095710686304e-05
2.39521877870431e-05
-5.7447963286589e-05
8.79934736241852e-07
-4.13222772220258e-05
-2.05290287583765e-05
2.60234403160847e-06
-2.43501044487902e-05
9.11658767600368e-06
2.34278231592998e-06
2.91530227142988e-05
5.44761714837947e-07
1.92902294798055e-05
-1.17614017909742e-05
2.39106283467841e-05
0.000100532940417084
5.37530347888492e-05
7.41467607049783e-05
9.27346540519485e-05
9.35689813394695e-05
7.64425931307267e-05
0.000155272742645572
0.00013576253073558
7.78195908771001e-05
0.00016524020032916
0.000140358253584709
9.72807684813788e-05
5.74109424885866e-05
3.26078012442847e-05
5.65081380832541e-05
3.92038731584043e-05
5.14444008987327e-06
-1.54833634434052e-05
-4.33839306305862e-05
-4.25889715502794e-05
-5.89903944671906e-05
-5.47864388138443e-05
-4.02098240039208e-05
-8.17182272700532e-06
-4.27458950463847e-05
-1.89243555188777e-05
-8.96523546446416e-05
-1.92799250547143e-05
-1.86511206360358e-05
5.78823790272173e-06
4.45904168927845e-05
5.43679122765525e-05
6.00627777723765e-05
8.34009154605533e-05
7.18281959302438e-05
0.000153526457820767
3.50709954047179e-05
0.000137710521997478
0.000121647442493819
6.94214037241951e-05
9.72933402861658e-05
9.24398331090525e-05
6.56548456141632e-05
5.85006847085538e-05
9.80488853185754e-05
6.66291805330198e-05
7.87186999250145e-05
4.10690508419123e-05
1.21831269402682e-05
3.64005419509952e-05
6.33428203119079e-05
-9.93062137734171e-06
-1.1731778896787e-05
6.02462869389343e-06
2.90652815209333e-06
1.62198799718776e-05
-2.16825099430758e-05
5.62623520144001e-06
3.76619561289106e-05
1.9103608010786e-05
2.06581813430375e-05
1.83193494804727e-05
4.76122441301442e-05
5.86717044453354e-05
5.61256115968044e-05
7.60394314646015e-05
1.57446479335617e-05
-3.9577644865247e-06
6.62195673203562e-05
-8.84155167683346e-06
2.46304450456851e-08
-5.928328120167e-05
3.02514433591463e-05
-1.79674504577936e-05
-2.04152532855394e-05
-4.30621350973038e-06
1.33815093367061e-06
5.21872825916276e-05
-2.13787927156204e-05
5.47372266335335e-05
8.93689124440421e-05
8.29485412911152e-05
7.46708938495103e-05
0.000152405487670232
0.000133968724041642
9.07667009786891e-05
7.54603150954958e-05
0.000108903280129642
0.000120904453412081
0.000187366132532143
0.00011160087929665
0.000113074100532507
0.000101338266517955
8.61906775852925e-05
6.33305659148176e-05
0.000115117157429439
3.74028287338147e-05
-1.72976768991143e-05
-7.77459002771032e-06
-1.447542142088e-05
-9.48839047420507e-05
-6.18824703881799e-05
-9.40760116071798e-05
-7.66558185814422e-05
-2.74199812316732e-05
-9.03339129385243e-05
-3.81982074049701e-05
-4.70812935626818e-07
-7.38178289349739e-05
-3.22240612387178e-05
1.4081819063834e-05
-3.91173301565073e-06
4.63364168023555e-05
5.22311934668686e-06
-2.3200485380819e-05
4.31902251831631e-05
3.96844780642071e-05
1.4684777514858e-05
4.12796075540058e-05
5.4669886793681e-05
5.34277166285745e-05
6.30819065133514e-05
6.00562019829031e-05
8.09639831742699e-05
0.000106279849001603
9.80590653676773e-05
0.000103100856282503
0.000166880703570674
0.000145408284989143
0.00016260645624982
0.000118350409181726
0.000134931174807654
0.000100047726324906
7.64592351820362e-05
2.18320907331523e-05
-2.68714406290448e-05
1.97937145270994e-05
-3.77213350900342e-05
-2.14508837760361e-05
-1.76312770721721e-05
-4.9563568974563e-05
-3.47164516755429e-05
-6.55335711049196e-05
-8.05724972651923e-05
2.57902050348681e-06
-2.95113040992735e-05
-4.85427882338661e-05
-2.71832047544481e-05
3.75740923261604e-05
6.88572915880852e-05
4.35897728349106e-05
3.79801000033369e-05
5.77413714270142e-05
9.53892863941219e-05
9.57205729870586e-05
0.000103072924367807
0.000102257502356375
0.000120408693645092
6.36498472629236e-05
3.80290410925906e-05
5.60882093853218e-05
-1.7204321272453e-05
8.61967811062396e-05
6.92049888186626e-05
5.00782072807135e-05
2.09538543862645e-05
2.00605051090049e-05
3.76929041470086e-05
3.91260138244219e-05
3.18981093100404e-05
5.49361184682234e-05
2.46124270616276e-08
2.73949956291729e-05
7.15473714431949e-05
2.63656988420375e-05
7.21004331169359e-05
0.000110960819589901
1.61995214654646e-05
0.000122210136065874
8.58690618010717e-05
6.97818528248832e-05
2.23659363998672e-05
2.52586914380479e-05
6.70665343394945e-05
-5.86710305089945e-05
-1.19373286250265e-05
5.20960871590715e-06
-3.71152478901193e-05
1.46964559751005e-05
4.36211035173629e-05
7.94930293058927e-05
8.44245597579076e-05
9.82543778881733e-05
4.90679960589848e-05
0.000101251892795771
5.63854566055041e-05
6.32207123841946e-05
0.000115544002342914
5.26025667428979e-06
4.42796545657053e-05
-3.84934419056324e-05
9.37752784782147e-05
2.34757858667915e-06
4.54628782336855e-05
8.35385067268758e-05
6.14269325899899e-05
3.51279044531769e-05
7.08134810817808e-05
4.18380668169195e-05
7.69299806718205e-05
1.14004349120289e-05
1.364082112407e-05
5.82133499065734e-05
2.85589786457357e-05
4.95339148143812e-05
5.55863275752008e-05
3.28747734767101e-05
-2.60192341036014e-05
-1.79023062225647e-06
1.81744727595649e-05
2.37065378094262e-05
-4.39741709017692e-05
8.87008383683831e-06
-4.68201885022238e-05
-5.51961452778389e-06
1.30267304145651e-05
2.80949537450685e-05
-4.50224635603432e-06
5.48240180925135e-05
-1.21895599913525e-05
-3.48997359937326e-05
7.24483237392969e-05
-1.8656945868101e-05
2.30354671867819e-06
-7.77414553193874e-06
3.24439405894577e-05
6.09128449072025e-05
4.53161969584178e-05
4.91705764906198e-05
0.000124255567864974
0.00012491487900396
0.000131833409480502
0.000110705170627196
0.000134090307291007
9.11270393786403e-05
0.000116561519973131
9.92532462481152e-05
8.11513632149279e-05
-4.33456049029443e-06
5.14530477471891e-05
4.18838553668665e-05
-1.94538956523828e-05
3.33217293551342e-05
-5.10381863045705e-05
-5.52630220164542e-06
5.81084046475821e-05
2.08703802556351e-05
-6.47137257067814e-07
3.71387735248428e-05
-4.82640048692309e-05
-8.00159197506266e-05
-7.44312410676188e-05
-0.000106366914953443
-1.18887691573814e-05
-5.1674792570823e-05
-6.92321697911671e-05
-4.28883405021691e-05
2.17601261884192e-05
1.72013838038275e-05
4.74806510640899e-05
3.08352312219406e-05
0.000128240405682919
0.000157461440232299
0.000159552305030961
0.000181089015095009
0.000125741482205666
6.79567920566136e-05
8.04377844797535e-05
5.84104013524572e-05
7.77836932457468e-06
8.57285583463321e-05
8.53520949076394e-05
-6.57948108139658e-06
8.30182630732571e-06
-3.97886360985625e-07
-7.94468606975208e-06
1.90064611889536e-05
7.02389186534049e-05
2.14685782211308e-05
3.96283938924743e-05
9.58239931315357e-05
5.42199208317634e-05
6.06929370416751e-05
3.82346549051849e-05
-1.61172702146614e-05
3.62795365080998e-06
-1.38513696944846e-05
6.07452255236573e-05
6.02133448423974e-05
-5.15250275965683e-05
-2.37343776233866e-06
2.03347846424008e-05
1.3053754329515e-05
3.08448801247445e-05
4.98030159501884e-05
-4.51076454298288e-05
-4.677051164964e-06
2.38238555356775e-05
5.9842702092392e-06
1.37752043725869e-05
4.69103200461534e-05
7.63984863289567e-05
3.4026310390057e-05
4.48823093249119e-05
7.9603797427058e-05
6.46911812767551e-05
9.77781158388502e-05
-4.26799087863829e-06
5.44064599659468e-05
6.57783359272328e-06
-2.83355447621331e-05
3.07733643029107e-05
2.60135979430083e-05
2.2398731609972e-05
2.72263044145915e-05
7.00383679810098e-05
7.48677363420145e-05
6.67360320200253e-05
4.74897695704994e-05
0.000120491683651531
8.51363021169456e-05
0.000100711234660477
4.61217237269628e-06
9.28524869027888e-05
7.1950123735875e-05
5.49672342209489e-05
1.43775116562828e-05
5.15845849906953e-05
1.39830978492687e-05
4.43181222196164e-05
-6.16810536378345e-06
-9.34228255960913e-06
-3.82615637218265e-06
-4.234033831479e-05
-1.43313672076285e-05
-2.82010890184443e-05
-1.1670682018624e-05
-1.0388786111244e-06
-2.70503089881224e-05
-4.72126020565131e-05
-8.07442327454521e-07
6.44446777825985e-05
4.93356348794869e-06
4.01675814383541e-05
6.22837298743278e-05
8.8081845365066e-05
0.000109673979589178
0.000141016217503436
4.51876594611488e-05
5.88720136822738e-05
7.45216167782178e-05
6.03905141191589e-05
5.65672780777208e-05
2.34049863356574e-05
5.10642830276155e-05
-3.31059893341446e-06
-1.01980542856223e-05
1.36655806661501e-05
-3.86764162127864e-05
1.70840985176402e-06
-3.20105746770052e-05
-4.07348625753566e-05
5.60863977624773e-05
1.27744682640151e-05
5.76303862859467e-05
2.41042838294387e-05
2.6557367092396e-05
4.59830488370043e-05
0.000130701351283636
0.000124182765974197
0.000114230105537587
0.000120866218926572
0.000146127796716306
0.000103759923524979
8.89222345845831e-05
3.32788267214987e-05
3.67967465096569e-05
1.27780830887379e-05
-2.50401620640554e-06
-2.96847760429174e-05
2.56519785414026e-05
-2.42336472903542e-05
-6.22284741505487e-06
-6.15684322007223e-05
-1.90140965744979e-05
2.67786805249052e-06
5.91057225800304e-05
4.95900980408148e-05
3.45850967329756e-05
7.47604353729308e-05
3.22979793690465e-05
1.8694674466603e-05
3.39467126988985e-05
3.72236325376708e-05
2.56260051565282e-05
3.27721336452865e-05
6.12263632859569e-05
3.28602603016008e-05
4.45255052934226e-05
8.05149315328364e-05
4.78650927011458e-05
4.8059829495398e-05
5.54517268562908e-05
4.57483859458284e-05
7.78436781761534e-05
3.87807284669484e-05
1.49079931543937e-05
5.97532200104769e-05
5.53454542322736e-05
7.82557746974207e-05
4.76171716476189e-05
2.89874396049237e-05
7.02742966084405e-05
4.3424959531194e-05
5.85733580393551e-05
3.27474166527093e-05
6.87178975783336e-05
2.15398668355504e-06
-1.67239349344571e-05
-8.94840886562316e-05
-3.0603005461368e-05
-4.75855334775812e-05
-4.26277898800602e-05
-6.06510523053499e-05
2.77489478784497e-05
0.000109584639277858
6.39935741077377e-05
3.74711533559098e-05
7.81918917736682e-05
0.000111894922644932
6.86818589916108e-05
6.81118257460372e-05
4.63313023480483e-05
5.44394125277868e-05
4.65307004963686e-05
6.01979349433466e-05
1.70657997648974e-05
2.00766806640869e-05
-3.40444789826203e-06
2.69098353272784e-06
3.17461543848682e-05
5.6023137758376e-05
4.66152695390981e-05
9.92861343468213e-05
7.60353845767328e-05
-4.80291510316078e-05
-5.07078202280782e-05
-6.28612637533792e-06
-1.73718651464193e-05
-7.33482039198464e-06
-4.51552594261679e-05
-7.34451990481053e-06
1.2207519929651e-05
3.13242931114733e-05
2.32043198467133e-05
9.21402471079843e-05
6.56802955542568e-05
5.66919730216713e-05
3.9184004693583e-05
-1.2389227916106e-06
7.71463772535113e-05
-1.0782397889296e-05
5.35315984933465e-05
6.30591739837627e-05
-2.00981101560586e-05
-5.22598058725773e-06
4.54173857822705e-05
4.52824625443282e-05
7.93981917233051e-05
4.40619468394932e-05
3.85710274547225e-05
5.77198085336793e-05
7.07304195016018e-05
3.32065056097757e-05
5.72230276039214e-05
-1.58002639352971e-05
-9.11163901197191e-06
3.14518251020863e-05
1.6254547387946e-05
-6.73251608956942e-05
-2.51212529033445e-05
3.31717982458381e-06
-2.26337678942596e-05
4.1815743169053e-05
6.22988720802968e-05
-7.41021951657816e-07
9.1605498721927e-05
0.000135615654848228
0.000122958758811306
0.000180839892044025
0.000152371101035178
0.000164309404396772
7.36770184873367e-05
0.000101759544702593
4.25018567678398e-05
-3.51468289469139e-05
2.96354802302664e-05
-7.66249507031609e-06
-6.81382375862879e-05
-6.63389494473391e-05
-2.38024640661717e-05
-4.00885655824206e-05
-8.13789070423843e-05
-7.6345772574681e-06
-5.18770916681984e-05
-2.37538471301228e-05
7.37936209072775e-06
-3.10341815845692e-05
-4.95813099828142e-05
2.68237272790407e-05
-3.67093564327771e-05
3.57174983940677e-05
4.65551381530289e-05
1.04749589688459e-05
5.25490480915698e-05
4.66860104044489e-05
4.08630033252076e-05
7.4720034648722e-05
7.88232129316513e-05
5.0770209383354e-05
6.05770481561257e-05
6.09221359593257e-05
6.1986681407185e-05
6.44876977498766e-05
3.290422339642e-05
2.41051977336492e-05
1.79118058356432e-05
4.42889669078954e-05
8.3371458907025e-05
5.92048012752255e-05
6.11499328422137e-05
9.66259261428168e-05
3.06300065871922e-05
6.65991237203386e-05
8.94938649667322e-05
7.10648381463934e-05
5.58201223232874e-05
2.66471419022303e-05
4.32648211849984e-05
3.11337145576767e-05
3.34052180203519e-05
3.74682581544604e-05
2.62292627303564e-05
2.25508470723419e-05
-1.96194822625575e-05
2.33779982782364e-05
4.00356920041739e-05
3.15758936820305e-05
-0.000105149640785007
-8.04769295876024e-06
-3.27169280631639e-05
1.04640368273264e-05
5.05369810359737e-05
3.04552267856339e-05
7.54485833909082e-05
7.90634394124325e-05
-1.97938927765017e-05
5.11974872693526e-05
-1.75947585425231e-05
3.63681187757291e-05
5.31015210320999e-06
6.20480166965892e-05
-7.58059697519288e-06
5.25904314919974e-05
-1.65263953653972e-05
8.23859730146421e-05
7.38305661201381e-05
4.020823866274e-05
7.76747550543103e-05
2.32978074321973e-05
8.04224061101782e-05
0.000113960022097967
6.41642594989981e-05
0.000114247237235665
0.000118996041297987
6.86401112972568e-05
8.72238060018239e-05
9.95938154198144e-05
8.13734243212761e-05
7.92650362057964e-05
2.43900218481077e-05
-2.13076679657686e-05
0.000114852522811317
1.81304263358604e-05
1.67327289676711e-05
3.54736405553285e-05
-1.91199550927236e-05
-7.51935351767942e-06
-3.00300435336261e-05
-2.80110258040432e-05
-4.80171831025773e-05
-1.39797805283093e-05
-4.27325510244309e-05
-1.01411183786591e-05
1.34563810012555e-05
1.84776787312302e-05
1.43176780190868e-05
-9.85267090266463e-06
-1.42234687464119e-05
2.83050696160657e-05
3.13999512555537e-05
6.6594603128446e-05
2.40622533773515e-05
8.03721028793034e-05
8.49536253443421e-06
6.17472413974007e-05
0.000115449894857729
5.85206973315191e-06
5.60020684638433e-05
3.10774473848847e-05
3.7560998333278e-05
6.24763377201178e-05
4.29484202316891e-05
6.15959493620407e-05
0.000107467597757958
3.30485560270535e-05
-2.14587635732989e-05
8.12733873602902e-06
3.06877373571173e-05
-9.83524005863152e-06
3.59660595515515e-05
-3.35292905418374e-05
2.13237511630094e-05
1.25343447853367e-05
3.91539097495709e-05
2.9345080154526e-05
3.2112090536707e-05
2.66195328091013e-05
-1.56851178158018e-05
5.40084349865472e-05
8.47947943624518e-07
-2.25196271321224e-05
-4.41376238848599e-05
-2.9622350961244e-05
-2.51025245840369e-05
6.38511517133047e-05
-1.32818039213735e-05
1.99318574397505e-05
2.95748880252109e-05
6.99911309617245e-05
3.58980559435432e-05
4.49198366371432e-05
2.20097064316796e-05
0.000120310371237646
9.24250008315957e-05
9.09148585880949e-05
6.84397135516582e-05
0.00010621097645761
8.11077843103258e-05
9.50318005831925e-05
0.000111587909744398
6.57805746901278e-05
3.96780419867495e-05
4.63395250796067e-05
6.90912322653745e-06
3.44241961608425e-05
1.9208145360021e-05
6.40909921947654e-05
7.52854589581484e-05
3.27533341569028e-05
3.97585799564266e-05
-9.63233204745266e-08
2.68858246092925e-05
5.04000917679928e-05
5.69013363645961e-05
1.27939518748453e-05
-6.79611644321126e-06
-5.23526497373918e-05
9.55560034440069e-06
-4.45446380552013e-05
-7.77003797325368e-05
-6.24367767324012e-05
-1.47974906394472e-05
-2.20595496159757e-05
-2.59362519875321e-05
6.30662075146489e-05
1.90776843244325e-05
3.0635714522803e-05
9.25728016056867e-05
6.63838307468595e-05
2.54309104947686e-05
9.03004536775942e-05
0.000119133299890012
5.02092169214986e-05
2.54041653128563e-05
5.45418210544919e-05
2.63272110841304e-05
3.77003782825432e-05
6.4003154500051e-06
7.57090265403177e-05
7.04850191852141e-05
3.31945313604993e-05
0.000122598999602919
9.03731279186279e-05
0.000133876646626416
0.000141899314218238
5.64301038566554e-05
7.0394746512967e-05
9.19842422899847e-05
5.91290267333872e-05
-4.80509154334751e-05
3.50329462610901e-05
-6.76371408691355e-06
1.4474490265398e-05
6.80985063060121e-06
-1.01702687797863e-05
-3.98199480965689e-05
-1.63293710315616e-05
-1.24864821951092e-05
-2.0500574284806e-05
-3.86797047284397e-05
-6.49519680438395e-05
3.20250671914221e-06
-4.9163682028949e-05
7.48638091990519e-06
-6.35785986745142e-05
-1.11959152475187e-05
-2.79166567901591e-05
6.11405590876742e-06
9.68168975003734e-05
3.59179046956164e-05
6.48416288837569e-05
7.06691981435447e-05
8.34921312258428e-05
0.000159388065147828
0.000157491524136553
0.000148309728228274
0.000135703969726301
7.58912545729238e-05
5.74188046430896e-05
7.4943192111605e-05
4.78919251785694e-05
5.20663996390783e-05
6.20907296295308e-05
4.3597406214215e-05
5.27316948059172e-05
8.32299654482328e-05
9.45164659972937e-05
4.52452757504466e-05
4.03041596150051e-05
-2.31885810488525e-05
6.03245095778491e-05
-9.24515793929013e-06
3.77117946294961e-06
2.51582745438201e-05
-3.83485034036445e-06
-1.33868257714508e-05
-2.61843172016066e-05
-5.69212231895518e-05
9.63189696516426e-06
1.15403711879355e-05
-0.000100240311523912
-4.8491668291412e-05
2.27404610364881e-06
-4.2438661674893e-05
-3.06301166698179e-05
4.32624288398459e-05
8.74031494994565e-06
2.53408512578679e-05
4.25866000765358e-05
3.17094412114588e-05
1.39109653005706e-05
6.75706087697591e-05
7.66656295968294e-06
4.29287521412872e-05
5.78271599808593e-05
0.000131324821262637
8.2772888494387e-05
0.000128028933021206
0.000131050093969887
0.000109925169434568
8.25499464563205e-05
3.58266008969252e-05
-1.97859267232046e-05
8.0845987260804e-06
3.29796907530693e-05
1.22094935320944e-05
6.39450879959009e-05
2.33513610822208e-06
2.653299019958e-05
7.412919249458e-05
6.09937571694079e-05
5.54834264544604e-05
4.24277211179369e-05
5.77475093584402e-05
5.01896775952148e-05
1.0132629536069e-05
-3.27228862854409e-05
1.04518468148525e-05
-6.1546329907967e-06
-6.4588746896882e-06
-1.41695828391431e-05
-2.56620271064826e-05
-6.3925473531637e-06
3.41307733672435e-05
7.99110672482801e-05
6.84945991491138e-05
7.35972086662642e-07
-1.21816411415065e-05
2.55042678661376e-05
4.07109945287347e-05
2.89786993356668e-05
-3.1882821262742e-05
-5.85846318193114e-05
6.85602149278353e-05
1.49500706568254e-06
7.94520486847094e-05
7.71429526746692e-05
8.30250923103748e-05
6.49386719675485e-05
8.99855406329398e-05
4.63804240653917e-05
7.47658796835165e-05
4.30345398745581e-05
-2.50223541726531e-05
-6.24637607415649e-07
1.97742245289707e-06
-4.83269559827455e-05
1.6194606289169e-05
-4.27501090258259e-05
-4.94804069791537e-05
-2.13823469690766e-05
-3.57619885674082e-05
-5.88607574651007e-05
-6.75846848780701e-06
6.83361291418597e-05
0.00010228352680105
5.4693437690843e-05
5.16760760667652e-05
8.50997496376628e-05
7.15548540235672e-05
1.04115665552837e-05
2.76608430376776e-05
2.48695435239854e-05
7.90395213844725e-05
1.85615380236196e-05
3.17482469260789e-05
3.86307923631207e-05
8.65517281670936e-05
3.31910623034708e-05
8.93583330892497e-05
5.59885231343732e-05
2.29035176381077e-05
-6.00192570583934e-07
4.01852031181675e-05
1.52326667125613e-05
2.13694902935318e-06
7.4613049147496e-05
6.7033513646494e-05
5.17744451271153e-05
1.40303527561349e-05
7.42604747276423e-05
-4.81557717045173e-06
4.75378811458147e-05
-5.2773664661621e-05
-3.53283720062792e-05
1.31165290705243e-05
8.42905066286342e-06
7.80841947004083e-06
5.90082264380296e-05
3.41006005537047e-05
1.8495486775288e-05
4.86984913268484e-06
-3.59234516610614e-05
1.71751194606686e-05
-2.87668390064593e-05
4.40042207975473e-06
-1.04274107412519e-06
-4.75777622741465e-05
-7.5730686858087e-06
2.58067995225321e-05
7.35407129583937e-05
3.70576838111348e-05
0.000150341303711019
7.27894405593793e-05
7.17393204360395e-05
0.000105058626303697
0.000188303718874338
0.000127336768614472
0.000106627783193459
0.000119322475337824
0.000114913157565566
0.00010404445758303
0.000103882308597114
0.000112891768985605
3.99202670779717e-05
7.50956693956174e-05
-3.45096228687466e-06
3.36522487716411e-05
-5.74496528916431e-05
6.61662405149845e-05
-2.47591794083392e-05
7.36396862609685e-05
5.46689786123434e-05
3.97110489323667e-05
-4.24847827080666e-05
-3.30312758791924e-05
-6.07362548657457e-05
-3.43166916443698e-05
-9.32716921119465e-06
-2.56659406692208e-05
-2.88684215972287e-05
-4.42568172089925e-05
-1.94859588256519e-05
5.60925612002335e-06
1.89520676529821e-05
6.90599451268948e-06
3.0335762719911e-05
-1.70137612072363e-05
1.30033271512798e-05
1.62401876962392e-05
-3.15967130431612e-05
3.60031804742371e-05
-4.23254944479595e-06
3.65987049529546e-05
7.44280747074118e-05
0.000100647441655489
9.46867829255174e-05
0.000132648418607391
7.78337899520062e-05
0.000112816888941587
8.14425233909332e-05
8.81840965082387e-05
0.000138243773291942
5.47761917093006e-05
3.69511032361891e-05
8.43147021534457e-05
6.22256025548531e-05
9.83017094451861e-05
6.55123697248148e-05
7.24273081654642e-05
5.96383435157359e-05
0.000100406046305523
4.40430964897153e-05
9.4907484981496e-06
-5.91949581256866e-06
6.25944220204329e-05
2.82029568932541e-05
3.49572072480802e-05
-4.70481699396775e-05
3.42291636653983e-06
-7.35256764929769e-05
-7.80029493740786e-05
-9.14152755935383e-05
-2.84328399980115e-05
-2.7488834522871e-05
-2.23568448910578e-06
4.84445564861057e-05
2.78471126257402e-05
4.48094958998556e-05
2.73766008889946e-05
3.7963394211356e-05
-9.38408709181491e-06
-1.38510897605273e-05
-8.38343909826877e-06
-2.14722391523614e-05
5.8541676606931e-05
7.30681026756856e-05
7.51487603328207e-05
2.50101304256178e-05
7.10012716903737e-05
6.9346555079216e-05
5.86146188892573e-05
8.23092682420556e-05
0.000105247938751333
0.000140239897857053
7.92766084081855e-05
8.91981460367885e-05
9.58286428319441e-05
8.93593190298162e-05
0.000114409138864643
2.74883555543537e-05
4.63753597515085e-05
3.12839872828638e-05
1.11494777788908e-05
-1.36751412102034e-05
1.25163156601965e-05
-1.17019134137915e-05
-6.61363787018366e-07
-1.44896117535175e-05
-1.84268814575329e-05
-3.47883555040202e-05
-4.15405601407645e-05
-8.38465161902492e-05
-3.5440864158697e-05
-7.14988191657347e-05
-5.4008182726418e-05
3.07118566960921e-05
4.1925642827183e-05
4.7525400499717e-05
0.000109827527832013
0.000104558517856142
2.7773279154153e-05
7.40384805837419e-05
6.18508835929081e-05
2.80308001629154e-05
8.57999094064692e-06
3.29682253937334e-05
1.72125848529961e-06
9.5939078864001e-06
3.6637879842944e-05
5.86868249865976e-05
7.09678995109057e-05
5.08117075820948e-05
0.000104529119700757
6.11835751693895e-05
7.25349614179442e-05
1.50827134958961e-05
3.14314891358725e-05
6.42508689399755e-05
1.05475439883491e-05
3.80176841667851e-05
3.04359651179651e-05
3.02267548856036e-05
1.46492103318479e-05
8.59859373792683e-06
3.95036567659709e-05
6.84819465217636e-05
3.16511449502226e-05
3.86483792402246e-05
1.00743731736347e-05
8.54396893268398e-06
4.4516914185727e-05
-9.2217385667192e-06
4.225182494189e-05
3.75358115439819e-05
9.25420356418424e-06
5.00161703728526e-05
-1.28026450553816e-05
3.048754428337e-05
0.000104876710805501
9.81065969200506e-05
6.27269657586327e-05
1.57860939204797e-05
5.47383093806375e-05
-1.23591591986223e-05
1.07370284330666e-05
4.2056186910433e-05
-2.08468728297329e-05
-5.57294178002033e-06
2.16896234792374e-05
4.35314632961373e-05
-4.51128783149298e-05
-6.31996048850406e-06
-6.94119898247209e-06
2.88517872079311e-05
7.70040373378259e-05
5.98857568608304e-05
8.97104154600086e-05
-2.54526541756582e-05
8.48098841838777e-05
1.35759814746378e-05
-1.92413344091394e-05
-1.7070739423875e-05
-6.50784553254793e-06
6.23241991378234e-05
1.15491866853487e-05
1.18036993641408e-05
5.12192650019538e-06
6.68018976718169e-05
4.10329707352984e-07
8.55048365295864e-05
7.02837265336042e-05
5.63555436988628e-05
4.71221642378945e-05
4.58072541092858e-05
1.30015688472819e-05
4.57340662285761e-05
6.43752326721182e-05
5.33293391620437e-05
-3.14209523999831e-05
0.000106282623374775
0.00010906816327019
6.09574345766363e-05
3.91360256668295e-06
5.26165724260016e-05
4.31985521314281e-06
1.30255135987416e-05
3.38980229768553e-05
3.09888173144818e-05
-2.52691141870673e-05
1.15686520964798e-05
2.65776305024094e-05
3.88487236560217e-05
6.38089583105615e-05
-5.48532226493146e-06
1.35617815671212e-05
5.15799811824937e-05
-2.45468556747921e-05
-3.83691040606103e-05
-7.06288528264762e-05
-2.56725755680373e-05
-2.38720803362504e-05
-7.76526231699207e-05
-4.03587549932535e-05
3.76477202033605e-05
2.94127838532561e-06
1.37273332761182e-05
5.93763953339539e-05
7.99836685156057e-05
0.000128592022832761
7.35086375986572e-05
0.00010566199028685
0.000115465615220462
0.000105949195754206
0.000119692526053832
7.37881027269177e-05
6.67957950381738e-05
3.21661782491956e-05
5.6577963772923e-05
1.8920188036762e-05
0.000149418823207623
0.000109320632578104
7.65082928032895e-05
9.09806501993177e-05
3.86499485774209e-05
9.33826627576926e-05
6.31165633971042e-05
3.10071158640474e-05
2.38146760753382e-06
2.23515147623233e-05
-2.01138706348348e-06
-1.29189396260896e-05
2.15670687274614e-05
3.38817972692539e-05
3.67240487303394e-05
3.02783440568239e-05
5.26666290505133e-05
-2.95883921035653e-07
-7.35791905268765e-06
-1.75223997785003e-05
-4.53277423170032e-05
-1.85056972345635e-05
-6.1283248070933e-05
4.86514018045632e-05
-2.49545710656296e-05
-6.1209678421971e-05
3.34746627967153e-05
2.28005133106586e-05
5.42979478627458e-06
2.00358037288821e-05
7.07898044368379e-05
3.87598907662843e-05
4.71655126123188e-05
2.81845375725083e-05
7.7376754986709e-05
8.92317087687189e-05
7.49070599627289e-05
4.10733990733649e-05
2.61284642998146e-05
4.76144227977375e-05
2.53728568331952e-05
9.68307835966009e-08
5.45041096618879e-05
0.000115863905306442
5.30520536710434e-05
0.00011418895684933
0.000115397536084614
4.68685335382133e-05
2.59408418411321e-05
7.99692290935949e-05
2.73598040381031e-05
4.67968339947876e-06
2.23069839950398e-05
-2.5761270297225e-05
-3.07774286205666e-05
1.90832503608885e-05
4.09072663201574e-05
3.63648174901941e-05
1.09090576856519e-05
-1.83787410559471e-05
1.75825389035895e-05
2.56486621823842e-05
-3.11546258247797e-05
-4.08373651810116e-06
-6.54044435084963e-05
-5.16245850442195e-05
-1.58605855480182e-05
-2.17579969295903e-05
2.49831385632194e-05
6.43102817346691e-06
7.92681167927739e-05
2.75310016624398e-05
6.08506222379443e-05
7.21229506329758e-05
4.24729739473612e-05
5.3967044468669e-05
3.58071625134543e-05
9.33800096850159e-05
4.30074242816849e-05
9.96912366396397e-05
4.84174904584183e-05
4.65732418682152e-05
8.82702294948135e-05
8.89596509237441e-05
5.34587007349149e-05
-6.55633753021126e-06
2.84192185153188e-05
8.21190844537053e-05
6.95783747721722e-05
6.15880752615604e-05
1.82913746175201e-05
6.37919062936867e-05
-1.07398242247546e-05
-2.92685806749293e-05
2.49991738124805e-05
5.90289849055574e-05
3.24257161851481e-05
5.77217096325134e-05
9.36446438563893e-05
9.28648189893268e-05
0.000102156865228779
1.53561051339755e-05
2.73006763160056e-05
0.000122422825802386
2.6510951750918e-05
-4.84779184720728e-05
-3.30328473131472e-05
-9.75953447400126e-06
-3.19177176081098e-05
-1.70131111335679e-05
1.7987103671449e-05
2.16765520514321e-06
-3.65299095843195e-05
-6.19963353278528e-06
4.47709561829423e-07
-1.61433941709772e-05
-2.68197350765841e-06
2.97680777644807e-05
6.30874981596158e-05
7.3671888427028e-05
7.0928638051769e-05
6.10891579216679e-05
3.85933481836413e-05
8.66472450964484e-05
8.38960071424638e-05
5.69893502848147e-05
4.26102260121427e-05
0.000112107577444652
5.83657382448636e-05
4.10488051848183e-05
4.68837366632992e-05
7.71729951182066e-05
5.27516453199543e-05
2.10904303827115e-05
7.24568994734163e-05
-1.35428806400559e-05
4.19481186475384e-05
3.63857961865166e-05
-8.25785310094962e-06
1.18049884406122e-05
2.05234761095258e-05
3.03446260546834e-05
4.38847669180179e-05
0.0001067924028336
8.723703960261e-05
6.89573759427391e-05
8.97293890577758e-05
5.15641665209813e-05
8.10948577816861e-05
4.33955577021152e-05
1.3462885960197e-05
-1.84045558234491e-07
-8.5734359939337e-06
9.85587730176866e-06
1.14818683983555e-05
-2.38946758513418e-05
-6.5277215250964e-06
-2.24906625965773e-07
-2.0249355381294e-05
4.78042430893902e-05
-2.73351929500256e-05
-7.15835866235962e-06
9.48356007700325e-05
4.12826383286983e-05
8.03235169922645e-05
7.76380630163134e-05
8.33654132983421e-05
0.000112759662838946
5.24521466450042e-05
4.44985839826709e-05
8.16999453399801e-05
4.78397000943061e-05
5.77091926476559e-05
8.59620290752615e-05
7.47593880585011e-06
5.04627378377463e-05
5.74761001851098e-05
2.21006156259783e-05
2.04215641740281e-05
2.89419374403349e-05
-5.9372533641133e-05
-2.49646115728628e-05
1.14444030941756e-05
7.8959986820648e-05
5.34664279930256e-05
5.13434543552734e-05
0.000109168757096026
0.000114273198449167
8.73434225172496e-05
5.14841345993329e-05
6.17289175464684e-05
8.55565782813231e-05
4.9689123149893e-05
2.82251646491389e-05
4.0766140547051e-05
3.20054891834041e-05
1.06225859285735e-05
-3.22624162982541e-05
-9.932222905598e-05
-4.7160803755267e-05
-4.34843464046259e-05
-6.56791539294714e-05
-4.11950166035721e-05
-2.96214249430178e-05
-5.05276427288141e-06
-1.60688253397877e-05
-3.61114414316118e-05
1.37535658175229e-05
-2.85353270205233e-05
-3.89572522089532e-05
1.63235764124656e-05
-8.81681926083641e-06
2.99848782235856e-05
4.13526838722192e-05
0.000102325686200435
6.62174790691073e-05
7.4183962799052e-05
5.73953843471635e-05
5.00419527995476e-05
3.38896206831973e-05
5.41503173606311e-05
4.37333667476376e-05
0.000101824808060741
7.7851423489222e-05
6.45852889018274e-05
4.62269670171426e-05
6.81181451568218e-05
5.06664022968631e-05
1.42883527994608e-05
4.46587656870252e-05
-8.7316500038522e-06
-2.51215521813882e-06
1.45169162544123e-05
7.22011059839537e-05
7.98027819455781e-05
-3.6115448461166e-06
4.78526696545423e-05
3.9819529135028e-05
5.33767330089101e-05
6.42514154993615e-05
4.86669989296316e-05
-4.51504441777493e-06
4.55850754216293e-05
-1.0659511673725e-06
-7.06839011762543e-05
-1.0065843090496e-05
-3.93006542814553e-05
2.45747615919644e-05
-4.37897638198285e-07
-3.62012894436106e-05
-1.57724478828688e-05
-2.92089416825722e-05
-2.53667065556249e-05
2.92715811912199e-05
5.09283665642797e-05
4.86332860233194e-05
6.89372593243147e-05
0.000111047771026159
8.59588177519618e-05
5.53000647951339e-05
0.000119418218297454
8.13770358440543e-05
5.21141708195601e-05
-3.8139168249096e-06
3.51713160931811e-05
3.1470064940874e-05
2.30195170524891e-05
6.31836188320331e-05
6.09019903743667e-05
2.53404179798618e-05
8.39021778903922e-05
7.02710180657626e-05
1.44915736954919e-05
3.89462458621371e-05
1.54510357661169e-05
2.21367897763609e-05
1.05025051685219e-05
4.26981066773698e-05
4.17945346747127e-05
3.93321577686117e-05
4.51793588814857e-05
1.09655566940819e-05
5.04760725544397e-05
2.83620632319461e-05
4.2944584150825e-05
1.01279320880394e-05
2.42052802571927e-05
-3.83873390577396e-05
8.49362316446425e-06
-2.15743264065782e-05
-7.25077914970104e-06
-4.6021398122512e-05
-3.5815766607149e-05
-2.75923477547966e-06
3.08264250038483e-05
-3.72486199777592e-05
3.7180284559029e-05
-4.65027658950147e-06
6.59726426206103e-05
8.74686967566772e-05
1.61024229393808e-05
1.12495806253819e-05
7.00327626061863e-05
7.25078855536905e-05
6.71434282665401e-05
6.46359230698071e-05
4.46956157720833e-05
0.000146047123423233
4.78650431825436e-05
4.7765783720156e-05
6.24770640586396e-05
4.51307883799479e-05
6.00594535447456e-05
1.38898489495451e-05
-8.47017179502465e-06
1.2989599725112e-05
-1.81307527600286e-05
1.79639575935369e-05
-4.73601981329219e-05
2.74939398830791e-05
2.7297529164903e-05
-3.48500153736879e-05
3.81163546149141e-05
-3.11332546892076e-05
-1.21599504826048e-05
-1.20898815385145e-05
1.67067341381614e-05
6.80339704405978e-06
2.52305009474762e-05
1.24101005165182e-05
3.62339412892882e-05
4.67818382024148e-05
1.7723387728438e-05
4.1776002259154e-05
5.96162874134708e-05
6.98522252449704e-05
9.47991845695009e-05
9.19898521093251e-05
7.58287753422164e-05
9.72966031663295e-05
-1.39651446173014e-05
8.07493865876497e-06
5.72266009701053e-05
9.05464278800084e-05
5.03468544249358e-05
2.91445199790536e-05
1.0516866406833e-05
7.13554605334325e-05
-2.41306413439237e-06
1.952040176576e-05
2.50545146604245e-05
1.79409574755174e-06
-5.16077354546946e-06
1.6477973773276e-05
3.15109286608645e-05
3.59582017754664e-05
3.65228487779057e-05
-1.21663596424224e-05
3.82180354443494e-05
-3.96745763394836e-05
-4.67393044297616e-06
-4.94893282649217e-05
-7.33036194988545e-05
9.83928170648789e-06
7.70485750712455e-06
7.68534354389805e-05
6.83664150317514e-05
5.84344721248222e-05
0.000129528941749557
4.42907572441247e-05
-8.67844623372295e-06
0.00011580137723276
3.51399435748466e-05
4.03390836689674e-05
6.05422728638995e-05
-3.67441635786687e-05
8.18744970972227e-06
3.07474565906792e-05
1.15081641868139e-05
4.16319489242409e-05
5.83771555557967e-07
5.07952687519152e-06
3.94928726590214e-05
3.9817765668066e-05
5.63068557099555e-05
2.08205101602265e-06
0.000118787283165373
9.16222238636865e-05
1.39714778472527e-05
5.63543262227975e-05
0.000108331797674411
6.79586682966844e-05
0.000103447945369214
5.49972827213349e-05
8.60686503906722e-05
6.05720259161359e-05
1.30853521065518e-05
-6.7046368731785e-07
9.43998326961532e-05
4.80870352928628e-05
3.82316093486159e-05
3.98348741060494e-05
5.85771017170916e-06
1.23974272388009e-05
-5.42857596266444e-05
-9.48397365595859e-05
-3.43885435147455e-05
-5.340235615095e-05
-3.45875038874569e-05
1.82718924478652e-05
-6.89418275047159e-06
6.4245339316931e-05
-2.18559009514055e-05
1.65619632563682e-05
4.92965290723283e-05
-9.24972700548355e-06
4.81609600677051e-05
7.15590004772845e-05
6.88666459280249e-05
6.77483749961944e-05
4.15312199660483e-05
8.21225568877925e-05
5.42080071440057e-05
5.89794237579036e-05
2.37814005035832e-05
4.65098869736779e-05
6.36027822298809e-05
9.91935753552455e-05
5.04369311073116e-05
6.36001514726713e-05
0.000114120336673926
7.40549305916064e-05
8.99647311423882e-05
6.74579465065664e-05
5.64900703333977e-05
4.80213331054145e-05
3.77984831714599e-06
7.0716036668637e-05
4.78667879746983e-06
3.47908827270397e-05
1.01334327816136e-05
1.91001413288014e-05
6.69110398723523e-05
0.000114083758420503
5.07545376474177e-05
1.1908078586617e-05
-4.34290666396766e-05
1.46280719403061e-05
-3.52849929192463e-05
-1.29534123583053e-05
-4.70129727993759e-05
-2.09406098800687e-05
-1.29737454930612e-05
-1.41712683584414e-05
-6.26379878136561e-06
-1.3210953344518e-06
5.0057616419657e-05
7.87205840946147e-07
5.21695034173393e-05
5.09349299813233e-05
6.97264739927221e-05
5.66870591666054e-05
6.8461103847622e-05
0.000155409950652913
0.000143066728632406
8.41677537239869e-05
0.000103760431465249
0.000111079712344926
8.90168028990665e-05
4.63200802054342e-05
-1.38073929393587e-05
-2.23022932232235e-06
1.55802084633899e-05
9.81984918200188e-06
-3.97801549546697e-05
7.55258023640309e-05
1.29361001107955e-05
1.3181310700351e-05
6.86731776779994e-06
6.69938250180998e-06
5.25675342437376e-05
7.25899424182006e-05
4.51097793393729e-05
7.07063024461154e-05
8.98979345135628e-05
3.30437390688493e-05
0.000112631006402888
4.67182159589241e-05
4.88337427469359e-05
3.88095860173007e-05
0.000114982735731709
5.4186772237067e-06
1.61642159668355e-05
2.96411096448564e-05
-8.86881059050324e-07
-1.51078565873866e-05
-2.96018223235307e-05
1.50245060401527e-05
2.5620685285348e-05
3.15485553547544e-05
8.63523851253169e-06
2.77447427862339e-05
3.21518011256802e-05
-2.33740308218599e-06
-9.87143901114594e-06
1.4870900886535e-05
2.33062381047492e-05
-1.89102731970018e-05
-1.93438764256881e-05
6.40403951993213e-05
7.99114722041373e-05
6.5529448384522e-05
4.34044557808044e-05
7.06086384936043e-05
9.78483404632145e-05
9.86940834978469e-05
5.19988211607649e-05
3.25417126606718e-05
6.04040552033197e-05
2.68684686723164e-05
1.24835356666325e-06
1.39112539081035e-05
-1.7435558986779e-05
2.5428135095142e-06
3.80717035913758e-06
4.16694467114492e-05
9.15643041724934e-05
6.48409592471969e-05
5.86236473131612e-05
4.82125617154922e-05
6.20031617139244e-05
4.8043154011503e-05
6.33767278925458e-05
3.99917039392525e-05
2.5213962693505e-05
7.28955534129762e-06
2.08094930405317e-05
7.03580848959754e-06
4.51146765541025e-05
3.12203906312275e-05
3.5186278136513e-05
3.98002246927875e-05
4.3794064599544e-05
3.00188825159311e-05
7.06696510395479e-05
8.5678698368397e-05
2.10825585716344e-05
4.24671916173766e-05
7.70286403555608e-05
2.42205197616264e-05
4.02509560728376e-05
8.77068130998109e-05
3.75495271386062e-05
8.96232811506663e-06
4.45708109345973e-05
2.29270918251937e-05
1.33509417309618e-05
2.21560144398265e-05
-1.51272269948166e-05
-5.53068432462442e-05
-2.49255632749913e-05
-8.08517066927396e-05
-7.26861833684615e-05
9.88932997832033e-06
1.86017663771616e-05
-3.10443519795659e-05
3.33261657291921e-05
5.37278694531348e-05
-3.04746745785819e-05
6.19267004956393e-05
1.35212471907471e-05
5.43689448886849e-05
4.58306483518596e-05
3.25001228138164e-05
7.43106296816258e-05
8.24659768090825e-05
0.000102444362219308
0.000115574344013751
0.000143998014505137
0.000134771917142122
0.000109994081009133
5.14535913865737e-05
2.0263688297834e-05
2.98528423860773e-05
3.4238131078378e-05
7.28913393157599e-05
5.08373105129953e-05
3.67315410043202e-05
1.60431017964396e-05
7.81468788440679e-05
1.44376917295617e-07
2.89103947776612e-05
6.49679440372777e-05
2.92770250969848e-05
1.93290327558453e-05
-3.49451716329219e-05
-2.38590143713941e-05
7.44621929891655e-06
-1.9973400961276e-05
1.54768148823e-05
-1.93015503608255e-05
-5.47842181623303e-05
-1.293658025063e-05
1.10104682782199e-05
-4.15124941912893e-05
-1.34100273691361e-05
2.47447441050751e-05
2.35222425887283e-05
9.75970126871193e-05
0.000102003421477198
7.65603200341495e-05
3.17916600568454e-05
6.90187293725683e-05
5.3923936090458e-05
3.02148343221236e-05
8.4359220745049e-05
5.92168009681e-05
1.36764564627855e-05
5.19398743997552e-05
0.000100326876215272
7.46338753755125e-05
9.71973164674539e-06
5.05925287855198e-05
6.3127581967872e-05
6.58354343749357e-05
5.01862443372245e-05
6.41417207441065e-05
4.08871018268898e-05
-2.81415599498845e-05
1.13820502424163e-05
3.82932756430008e-05
7.59793007564782e-05
3.55006053275302e-05
3.54945148655427e-05
8.54862469628623e-05
7.89806997005772e-05
5.34559554411091e-05
6.21024545234675e-05
8.15356509327576e-05
9.48757638125198e-05
7.41831647349862e-05
5.78936714195169e-05
4.64638751488896e-05
-1.41208249405698e-06
-5.53300415915766e-06
6.38079097976489e-06
-3.53201345624917e-05
1.20892660304819e-06
7.3654962748807e-05
-2.8955748816192e-05
-1.2491669376209e-05
-3.36637673180682e-05
-2.23031284683868e-05
-4.29820960931697e-06
1.01823643351543e-05
-5.77207068821914e-05
-4.74761509969165e-05
-1.1386032370336e-05
1.25427597300353e-05
1.25221855822627e-06
4.6751601391101e-05
7.57492002006446e-05
7.21565849933519e-05
8.6013553596353e-05
0.000107253874917115
0.000144756984904221
0.000132882889019361
9.48987674117669e-05
0.000132290231445123
8.29258896782898e-05
7.26426833490646e-05
2.33720927132932e-05
6.9030954740289e-05
6.15236259365602e-05
7.80551313205524e-05
2.16407668187065e-05
-1.2769200636733e-05
-2.35131247352791e-05
8.04029634794261e-05
-1.37992048958717e-05
-3.13411272337034e-05
-2.43430374355549e-05
-7.7888692562154e-07
-3.0555784456215e-05
-4.80822850749162e-05
-1.25163084818985e-06
2.05590438215417e-05
1.73789925128793e-05
6.57670245974492e-05
-1.19299017516481e-05
5.95904650496676e-05
4.67505585652856e-05
8.96956763768851e-05
6.9123670084238e-05
5.39296747326166e-05
1.46576655840112e-05
6.61372336772612e-05
1.05824315900877e-06
-1.89326960603732e-06
1.89949772461732e-05
7.91764855539487e-05
3.99066644064183e-06
3.06825522226921e-05
1.0992098599423e-05
7.83874576640531e-05
6.65483847657289e-05
6.25421635537472e-05
6.58160376796131e-05
7.6392089873401e-05
6.2491221287562e-05
7.28481340994524e-05
0.000106630456056844
6.43331511832097e-05
6.03246192825108e-05
2.49981518881464e-05
7.14843577823066e-05
8.54478996067282e-05
8.9291914649026e-05
-1.87649235328043e-05
8.52485436370345e-05
4.04334261503265e-05
3.65811727975257e-05
2.44559832388256e-05
9.69564806723142e-06
3.61257926543138e-05
3.2312852320585e-05
5.39268127918707e-05
5.3139634180982e-05
4.65275409832768e-05
2.4228084360061e-05
-5.93718397002946e-06
2.79458346248308e-05
7.11604333176739e-05
1.89062434434611e-05
6.03848847185259e-05
-3.17346969945697e-05
4.77220748613867e-05
7.30371777146471e-06
-4.3377576417684e-05
-2.38239484384706e-05
-5.06304329187589e-05
-4.99773559230184e-06
-2.59769604580917e-06
-6.41239249066638e-06
1.41942742629098e-05
5.47872505022092e-05
0.000102547932302707
4.48186933625325e-05
0.000136932478685282
8.45994218162804e-05
0.000126755840185033
7.03513833853625e-05
0.000110188985874177
0.00010249780253866
7.67859437170182e-05
5.46033251418871e-05
7.45384568284974e-05
8.14023733054424e-05
4.65615851023183e-05
2.54963116026396e-05
8.1496970829949e-05
6.36939401555088e-05
3.73831659679458e-05
5.14075109562265e-05
1.33736196466666e-05
-2.19846182743073e-05
-6.36186261589217e-05
-3.487245844433e-05
-2.6188121279137e-05
-6.37101290087766e-05
-8.4383226507502e-05
-6.17020441842733e-05
1.99186369039968e-05
4.9431035189192e-05
6.40473401260038e-05
8.25335943057277e-05
-1.30111428585959e-05
2.97310657609094e-05
7.39765207351315e-05
4.67557650866194e-05
6.38329848872828e-05
7.0145265748111e-05
5.15704911990131e-05
6.56955661094228e-05
3.04948526612289e-05
2.83818885434224e-05
-4.1914293689137e-05
6.95330663791872e-05
8.48547465784698e-05
6.53032127294522e-05
5.84300572632534e-05
-2.79968619916523e-06
1.22433785053554e-05
4.8907919900756e-05
9.95893028487574e-05
1.44853986786621e-05
3.20496071230628e-05
6.47878896234591e-05
0.000103386719442473
4.9264328060818e-05
8.66368903023312e-05
-9.54689384799088e-07
4.3123800037249e-05
-2.80876215985491e-05
1.59137489822368e-05
-1.37883927455443e-05
-9.91929447444882e-06
4.41949088381991e-05
2.63970046095181e-05
5.29799929971012e-05
2.27164631744142e-06
1.9367268556358e-06
3.92296203055265e-05
3.84795835572637e-05
9.55972900219771e-05
-2.68052244735414e-05
5.91295426960611e-05
7.21622511978231e-05
1.73209804755564e-05
-3.34713016040299e-05
8.16280044860641e-06
1.81915925008472e-05
-1.32394057340526e-05
-2.07864892751816e-05
-1.56962139491669e-05
1.37368641648417e-05
-1.15706082840362e-06
-5.20904004391703e-07
-1.53620758224871e-05
7.21593305849874e-05
6.45004568559427e-05
-2.49179128210561e-05
7.25626380555546e-05
2.64419297792197e-05
0.000125736886566252
8.32294685002497e-05
2.11138212894999e-05
3.03761554406683e-05
6.67039124914381e-05
0.000100240502896174
6.65557288920594e-05
3.49508782565378e-05
6.47678977544972e-05
0.000123794750350681
8.9770601875926e-05
5.44059802688604e-05
7.00109317126827e-05
1.79264631255202e-05
8.66943010101605e-05
9.87001292237699e-06
1.26730459165296e-05
-2.50436910751119e-06
-9.07556953940941e-06
-6.46901819995611e-05
-5.99770512582174e-05
-5.36829633832946e-06
-2.71960421717619e-05
3.27506200369827e-05
-4.86593704836296e-05
1.12546074421115e-05
-3.61486628024896e-06
-5.54949818647078e-06
-4.1864977071648e-05
-3.55099322636985e-06
3.21363546990865e-05
1.66644526305924e-05
1.79455252813336e-05
-1.25323168755977e-05
8.77236408248373e-05
1.57731972671706e-05
7.74087772864005e-05
8.76475999551255e-05
4.1632410943429e-05
0.000102192699510093
9.71175268400549e-05
3.27494354856664e-05
6.7373902568615e-05
2.62596889921912e-05
2.09423458669777e-05
-4.59149614683532e-06
9.28400117237467e-05
5.97167128025597e-05
6.70346885929839e-05
7.86632112601446e-05
7.03451659930851e-05
4.04222595225193e-05
0.000129001665420817
6.18385201385395e-05
7.97442793731363e-05
1.49552908502384e-05
2.0232207514043e-05
2.88373313343173e-05
-6.89984689198053e-06
1.4426355896102e-05
-2.14535509139339e-05
5.18466671844696e-05
6.04200212057071e-05
0.000125571664141251
3.64276600424536e-05
6.49039896024585e-05
5.30296513849255e-05
4.9211782992679e-05
2.67505738200065e-05
1.15706793100571e-05
-1.16644453724203e-05
-1.14567743620933e-05
-5.01231289137943e-05
-8.92700874186785e-05
-2.01930464883298e-05
-2.33977393149741e-05
-3.06648179864456e-05
3.07893248563847e-05
6.09442581073445e-05
5.86326409010749e-05
7.46424043191837e-05
4.38099616766245e-05
7.10690353058937e-05
3.69428969783072e-05
9.20965087833864e-05
2.01452290088231e-05
8.82492793112568e-05
5.93068298217339e-05
0.000102576256623817
4.99336137183541e-05
3.40375109448393e-05
0.000100310383105168
4.43645863863196e-05
6.66550778688929e-05
5.5762481550331e-06
5.21169936992684e-05
5.5710509029102e-06
1.94559422078445e-05
1.8435153904896e-05
-9.14403842246156e-06
-4.29377717998013e-05
9.44441824173762e-05
1.43920867304868e-05
-5.33273845824897e-05
1.82628426365064e-05
-1.83532015583062e-05
-4.00630944881246e-05
-1.14659458217881e-05
-1.04354733718439e-05
4.1705622046314e-05
1.24876403078778e-05
-1.68753043565667e-05
-1.02704568287545e-05
9.56093047091327e-06
5.29858312846274e-05
3.70118472503587e-05
4.72424652765003e-05
9.71185809828262e-05
0.000105370086196679
0.000132530943603798
0.000103443754853509
0.00010252979155324
9.98236873965627e-05
0.000108399268716401
6.2312438348951e-05
3.51924560662593e-05
2.33348962128469e-05
-1.99832769255049e-05
7.88892271219909e-05
5.99332323907484e-06
-2.95748290347824e-05
5.02769580099415e-05
-5.97575212751323e-06
6.78435541576059e-06
-6.45539562870534e-05
-1.46408143939592e-05
2.03561577696536e-06
1.08964024917314e-05
-3.83106498803335e-05
7.76614601084318e-05
8.11976015005527e-05
4.71816343173412e-05
2.97509920029458e-05
1.22311437605049e-05
3.58038148366964e-05
-1.06896909420393e-05
6.66323987607709e-06
6.41156817794329e-05
-5.38086471098896e-06
5.95882942156241e-05
9.6389128580771e-05
-1.77716185662551e-06
8.43754004539712e-05
1.93939404604438e-05
9.40823586642857e-05
3.6744830028034e-05
2.75084360338848e-05
1.55381576143322e-05
-3.78349321737395e-05
2.7688098014256e-05
5.46831369051062e-05
3.04093307440573e-05
1.88234715584578e-05
8.62281826649403e-05
7.69771669115645e-05
6.501371084912e-05
3.85000447019502e-05
6.82105416412157e-05
0.000100086110782542
4.94686929849429e-05
6.12815923787259e-05
4.97190828324663e-05
7.60045923147566e-05
-1.54798780808204e-05
5.43226165532534e-06
-1.8040467410799e-05
1.13379710241333e-05
-1.83208660795619e-05
-2.67495089295654e-05
-5.72891893694763e-05
3.68867106196554e-05
-3.69881463322871e-05
-3.0762587549264e-06
-1.01626728605022e-05
5.23005038503944e-05
3.33411998863486e-05
6.95314110681971e-06
1.15449195262417e-05
6.5960348731003e-06
1.41806599571376e-05
7.45724562959424e-06
2.77060185276325e-05
8.89544940976517e-05
6.4087638009903e-05
4.92197667457453e-05
8.22572091082156e-05
4.8953861725957e-05
6.96104081663315e-05
8.53365495393309e-05
3.50421425433764e-05
5.42248413584932e-05
0.000125301652889945
0.000152949899039253
0.000134936919235476
0.000111929305568768
9.9630042764448e-05
0.000124045956430451
8.72918118084806e-05
7.88408157199528e-05
2.96997110085995e-05
1.82853010075415e-05
-2.27045293384882e-05
3.58604522738474e-05
-3.83920631659588e-05
-4.20160574503684e-06
-5.52507483108821e-05
-4.56296402888073e-05
-2.02760252130811e-05
-2.53680393663256e-05
-7.76899533993019e-05
-7.29537611017388e-05
-3.65877321471306e-05
-2.36006940290551e-05
3.87171124777485e-05
-4.3882263636842e-05
-2.59018412387928e-05
4.50349794192532e-05
3.81734958021528e-05
3.61978813296565e-05
4.84811626473733e-05
8.12444088787385e-05
5.17826383892269e-06
6.08312541853151e-05
6.80302861664027e-05
6.75142202539598e-05
6.14422641302089e-05
4.22716327882535e-05
3.52954851501517e-05
8.4925760615093e-05
7.49330766821812e-05
7.92304560333281e-05
5.41294843002265e-05
5.06476746479791e-05
5.50816312527736e-05
4.42160456425781e-05
0.000119072049740903
8.38633664112435e-05
9.61672953434065e-05
9.67083417357973e-05
5.93594943886847e-05
0.000122565901254402
9.52961110343298e-05
5.56449295013025e-05
1.37821334768194e-05
6.37100717297006e-05
-9.08375069418376e-06
1.4408261441234e-05
-2.60553281894142e-05
5.67587770968952e-05
-4.05051626223811e-07
-9.89877563871257e-06
2.95986818506863e-05
2.34662609881767e-05
-1.38833895385219e-05
-2.60197777322228e-05
-2.28434145738708e-05
-2.78145278080442e-05
-1.35368766296601e-05
2.70772486636313e-05
2.99001824217905e-05
-1.35527315114187e-05
9.21720387364436e-05
3.29712065735893e-05
4.60701548459613e-05
-6.32390655776921e-06
1.06813243175245e-05
-5.85329024675472e-06
5.31210371511381e-05
7.92693209622927e-06
-9.99811828913373e-06
2.60774199699666e-05
3.02535293143341e-05
0.000116499707614968
8.25227786130099e-05
7.53530987313526e-05
7.38762422939503e-05
9.73579507119629e-05
6.87561363533958e-05
3.62472005842341e-05
0.000105479528539232
6.30321700522072e-05
6.5867286375565e-05
9.41872829737002e-05
6.00764546358081e-05
0.000108760095640494
2.78842435270167e-05
6.48465181770103e-05
5.39871913279471e-05
5.16153458961116e-06
4.98457957065761e-05
2.07781297514085e-05
5.79858757984949e-05
5.47898321254055e-05
3.94371562412484e-05
7.68216707219715e-06
-7.33918109264567e-05
3.49137755623635e-05
3.24517813939117e-05
3.44397346168385e-05
1.9357010004156e-05
2.16751100912846e-05
6.20192022002982e-05
2.89499229307086e-05
-1.71410401163035e-05
3.88936563598435e-05
5.68926489257923e-05
6.23434104741391e-05
4.09883808654143e-05
5.92001598942389e-05
-1.2647990301943e-05
6.50999657356164e-05
2.21947310396077e-05
3.81638268474232e-05
2.9137072568686e-05
6.96161186931835e-05
1.72775647807987e-05
3.96290856955853e-05
6.9769697023071e-05
-3.22332630307121e-06
3.51850372531246e-05
3.7619281789583e-05
-1.62553160134748e-05
2.07085967175634e-05
-6.06971884435366e-06
6.40120193149585e-05
-3.02162550075889e-06
-1.34273118022766e-06
-6.01734377085661e-06
-1.17782187410765e-06
1.23678985725888e-05
1.2491727831153e-05
5.87382884114537e-06
7.46374322518646e-05
2.5194550821858e-05
0.000100593992206131
2.40161621966066e-06
-4.39562281055786e-05
3.0673623362128e-05
-1.87000028396438e-05
1.56388195008947e-05
2.95992945353669e-05
3.23361190024666e-05
4.89135103925269e-05
4.55222347854204e-05
-2.86912957784703e-05
-4.70969249742681e-05
4.62989501741315e-05
6.65503265564605e-05
6.8435466457382e-05
8.68475066285117e-05
9.8988246300974e-05
0.00012209663894584
7.57313621714667e-05
9.0260035690476e-05
1.18045236279292e-05
3.37125204870905e-05
3.14134695174147e-05
-3.97406929987028e-05
-1.90988978674352e-05
-4.53724880117323e-06
-8.30355744496437e-05
1.21655848619334e-05
4.04599863964178e-05
2.71185152531572e-05
7.93485243654929e-05
3.2370827777106e-05
4.77856769730206e-05
3.49335604667356e-05
7.7171349624908e-06
3.3029720985654e-05
3.50704790280699e-05
3.72787639019805e-05
3.56846981828882e-05
2.2510618335999e-06
-1.46962854924226e-05
2.28726594592898e-07
4.41838925699695e-05
6.56845758889913e-05
5.42104187490903e-05
6.23660890556432e-05
5.18622157690367e-05
4.0539078353276e-05
9.54059044038563e-05
8.71278353823568e-05
0.000108316554231249
0.000122393222058202
2.48851067747364e-05
5.12758461910037e-05
-3.92037659133315e-05
-9.09537673846405e-06
7.87208873494184e-06
1.42554802257441e-05
-2.44319448218182e-05
3.89143561605394e-05
-5.18240030945962e-05
8.06192017023939e-05
4.962073674461e-06
4.68089466394675e-05
3.71759425909266e-05
7.58760501086175e-05
2.11165821083801e-05
0.000119672870298987
-4.11791628829234e-07
-5.7453823032549e-05
3.1178358142262e-05
1.29456187249455e-05
4.09843555128405e-05
3.01066980751165e-05
1.9200268906356e-05
5.56547594435703e-05
1.69122756664441e-05
4.81896575524019e-05
2.28054734599175e-05
-7.36548051660025e-06
3.12692757876507e-05
-1.44789567015687e-05
-1.36297444273037e-05
-4.37455941162335e-05
4.00056551694437e-05
-8.49639565364211e-06
5.29288741283727e-05
2.0546812108287e-05
8.39350741119076e-05
9.09830817569256e-05
0.000101058832276995
0.000128250068391859
9.29094776576687e-05
3.87714164143916e-05
9.24063410378552e-05
0.000134860958028917
8.3445368532552e-05
9.20788317976809e-05
8.75136911859253e-05
5.11872263123076e-05
4.47395331790856e-05
1.23063033233471e-05
4.10039278424044e-05
3.45807649225884e-05
9.53146648489345e-05
7.20578534009812e-05
5.72630183905033e-06
1.70184808383007e-05
1.29581531842926e-05
4.06055562328984e-05
-4.99375670712991e-05
-1.38793295398502e-05
-5.01751319511313e-05
-3.94886157020325e-05
-4.15094763648144e-05
-8.69542507666055e-06
3.55770851053965e-05
6.25016494853354e-06
6.05714406660363e-05
7.74880157381021e-05
3.9311580753917e-05
6.22779696436715e-05
8.60301187784682e-05
-1.76905378293838e-05
2.72680524860328e-05
5.98705524585921e-05
0.000108895472088019
0.000154557994272461
2.45837153079134e-05
8.95809909536665e-05
-2.05960422149448e-05
0.000104561056653052
5.0971081011804e-05
9.5058731744671e-05
4.13214571160377e-05
1.21546046841026e-05
3.44824001847872e-05
2.91633653129333e-05
4.21375430690827e-05
-1.03852271232619e-06
7.85934737648515e-06
-3.14666538818337e-05
4.21649943974892e-06
-4.10348873792539e-05
-1.42313540985203e-05
-4.35698130673298e-05
3.34347306170315e-05
-4.48273001882382e-06
2.44351315342034e-05
-3.89585213986017e-05
8.42785551566373e-05
3.95613842787791e-05
7.62053555797217e-05
0.000120056430571238
5.64070836261157e-05
2.77638061142648e-05
1.7830676766987e-05
4.57042632284516e-05
2.29157061771238e-05
3.26844298955507e-05
0.000123259668033891
8.39016876435306e-05
5.45677919183101e-05
4.61201833454119e-05
2.04483848319115e-05
2.08568285085686e-05
-1.20989659883749e-05
2.86804141096588e-05
2.4515865497931e-05
-4.40564880214415e-06
2.1081722453651e-05
1.97936069363332e-06
3.305186608472e-05
6.00496482550636e-05
-6.64465700828861e-06
1.23751455928175e-06
7.62218853557286e-06
-1.38320249063681e-05
5.65890074094327e-05
2.44120342189513e-05
5.72301314764475e-05
6.02691181244396e-05
6.82454275667588e-05
8.30267898148968e-05
3.53621399298436e-05
2.11386419845023e-05
3.61363483317425e-05
1.14487243546802e-05
2.0425640032832e-05
2.35471259163625e-05
2.00051607349881e-05
2.11466969718266e-05
4.61248877221841e-05
5.60589520744055e-05
9.2003303623614e-05
6.45087258654195e-05
-3.69636829536103e-05
-5.48889954528971e-07
3.34977441217403e-05
3.23193981947836e-06
1.35559425866314e-05
2.23664845516028e-05
6.24547726560486e-05
8.59685618011338e-05
0.000101898569380485
5.41883412553835e-05
9.11644214950054e-05
2.87941986449658e-05
1.55686199838605e-05
-4.12494971059532e-06
2.360643739358e-05
4.83899969739344e-06
6.535648870562e-05
-2.52389569199618e-06
2.51896520405618e-05
4.80183660791604e-07
4.99617534566536e-06
1.10223556628078e-06
-2.17461777253639e-05
8.14159335917764e-07
5.18886068939329e-05
-1.75137096802379e-05
4.8037945070905e-05
4.64218322762774e-05
5.98430660947631e-05
6.08851293604866e-05
5.60741690063807e-05
3.44125822948436e-05
6.62404600380086e-05
1.3587442848652e-06
-4.47486477312796e-06
4.09243154789843e-06
-4.86591207624635e-05
1.82791668928614e-05
3.33768351151277e-06
5.22067319882839e-05
-4.32344847601931e-05
2.30909149910197e-05
-4.09362056361911e-05
4.93510471143882e-05
4.82488508598001e-05
4.88641482366751e-05
3.0186508804414e-05
6.86360329873927e-05
2.31608906418669e-05
5.3423438912772e-05
8.93886039528135e-05
8.80319464737204e-05
6.72506744226414e-05
8.55486639895577e-05
5.66980421989891e-05
0.000155149631672451
6.34563216820721e-05
7.39738656648645e-05
2.84378962791509e-05
6.50564160360258e-05
5.87256406673782e-05
-2.68203584668988e-05
1.95670604319938e-06
-2.08465159377838e-05
-6.84918227884374e-06
2.73131882100803e-06
3.17402282922237e-06
2.71556696374747e-05
3.09593391898053e-05
4.05144049774529e-05
9.97439895124166e-05
5.98423425439143e-05
8.37881293532339e-05
8.20041790433622e-05
4.80049213607341e-05
-4.55759693570075e-06
2.06285022847371e-05
2.00451011979405e-05
-8.65648658720831e-06
-2.24680632064221e-05
-1.54791589653817e-05
4.58479422780924e-05
5.10924869651739e-05
6.53577628260597e-05
3.68376784164774e-05
0.000113713926238351
7.98374248677659e-05
4.65723050631884e-05
7.53433061542705e-05
4.50790985636771e-05
1.10533509089566e-05
7.54617883311509e-06
1.92246847423555e-05
-5.34368270788513e-05
-2.93151492546669e-05
2.54262084855927e-05
7.42206043915691e-06
5.69400797428421e-05
2.00686580883356e-05
9.98482236530777e-05
5.53839639073683e-05
0.000115657588642842
0.00012452362789572
0.000100319767420594
7.58867321643719e-05
9.86058477939498e-05
8.71144497348255e-05
6.99853322312267e-05
1.09340101309126e-05
-1.0697547470827e-05
-3.17059412720328e-06
3.98069682524401e-05
-1.23534338455148e-06
4.36239079350996e-05
5.93820047249505e-05
1.89880343480185e-05
9.78300724206217e-05
0.000100560711758116
6.43369623287637e-06
3.87498914588972e-05
4.48227966178877e-05
-1.17344813514987e-05
-8.42676058339063e-06
-1.29279916794353e-05
1.55366751606325e-05
-4.41414367911553e-05
-7.25300853446225e-05
-3.0064719782824e-05
8.37875301229393e-06
1.49433567606081e-05
1.89024614785199e-05
7.63252907712775e-05
-5.77028023575396e-06
9.8393588936821e-05
-3.13298417309442e-06
-1.46799272929854e-06
4.50293046041418e-05
2.95492421664773e-05
8.56348667562271e-05
8.2809224279085e-05
5.19736906648673e-05
8.24664262362561e-05
7.27399364689983e-05
0.000136947290727786
0.000111248354856799
3.81987134838596e-05
0.000117853625064911
0.000116885944559892
0.000115895200776826
0.0001035792062768
3.43862629164398e-05
4.71179546011365e-05
3.03141960986536e-05
-1.48657961800232e-05
1.16360239937842e-05
1.15005554581255e-05
-4.01464359572715e-05
-4.85775818698719e-06
-1.53857740707986e-05
-2.64212793559164e-06
-8.13474244582345e-06
1.05570030551745e-05
6.3287181617555e-05
-1.09172204743681e-05
4.45921807605427e-05
5.02489383007814e-06
4.35522828984817e-05
4.4107988175822e-05
-1.7393855419957e-05
-9.52491472855765e-06
6.21786789770569e-05
4.78739892251854e-05
7.72056539304112e-05
9.91468497576536e-06
5.0700546123022e-05
1.20434658907223e-06
5.49253641459092e-06
2.34305866323953e-05
-1.10688549337764e-05
-6.22927496613541e-05
-3.01141826459751e-06
1.67278525115832e-06
2.76846300364149e-05
8.19333695643984e-05
4.59197849142053e-05
5.27755823891797e-05
6.98166408342067e-05
7.17561018761066e-05
1.19481768059467e-05
0.000111564184607332
7.41525842329431e-05
7.59424865549217e-05
8.67349061930697e-05
6.1136176281341e-05
0.000101185931566753
7.90200180830659e-05
6.66924991709862e-05
0.000126151951192569
5.41215384700723e-05
0.000149365198721684
5.0402357116926e-05
1.17060909351402e-05
-2.66396852005194e-05
-4.43445029688794e-06
5.1791116208969e-06
-5.12555383913188e-05
-2.08222551997294e-05
-5.8390371694911e-05
-2.90311625555017e-05
-5.35575917223188e-05
-2.44781944984741e-05
-6.22446560834143e-06
-8.94293106547166e-05
-3.08188193437531e-05
4.11983199236563e-06
7.15006111790835e-05
-4.84546025104606e-05
1.23075195941857e-05
-2.2112069298371e-05
4.53526051960962e-05
6.05056049772609e-05
3.1115745711099e-05
-4.61453028437158e-06
-5.31969133005369e-06
2.38415289166873e-05
-1.28076506855292e-05
2.58766921267362e-05
2.15176606021285e-05
5.93935851863249e-05
9.9471435498484e-05
0.000124958203196288
4.50601023008201e-05
0.000100022592900069
9.61749353215884e-05
0.000174954418886476
0.000102483500219788
9.24409620740489e-05
8.14759067124682e-05
8.17976094999538e-05
5.9123732810817e-05
3.77674873177928e-05
7.61479675414607e-05
2.9611941188117e-05
1.04249220259374e-05
1.5732263783455e-08
-1.28861737076532e-05
-1.44007678912442e-06
1.52221023573785e-05
2.45981908424986e-06
-1.55748223424656e-05
2.79738065596837e-05
2.8550154621575e-05
-1.1669111868365e-06
-1.37629699718542e-05
4.44100078581953e-05
2.10398222454262e-05
-1.87386784338862e-05
4.62450193864012e-06
2.3071521551508e-05
3.69285566340685e-06
-8.96136088362494e-06
1.86362724991439e-06
3.43274114435821e-05
1.40595378403743e-05
-3.04036344980281e-05
-8.91365137667563e-05
-2.48245032968904e-05
-2.05605953538657e-05
-3.68357962622959e-05
-9.77567552858061e-06
2.20640199334559e-05
3.5505723941236e-05
3.27887676520688e-05
6.62635121228423e-05
2.2502368966746e-05
4.7772257904686e-06
4.76240917560004e-05
7.87815524477197e-05
0.000128761039210114
0.000151060993501484
0.000150385555306341
0.000113298627516895
0.000121033855690598
0.0001035411550365
6.19200057738372e-05
5.7276424404641e-05
3.08417445966168e-05
7.71778092930387e-06
1.29075234286797e-05
4.11255159089461e-05
3.89732078730162e-05
-8.01320040857068e-06
4.21729449099837e-05
6.18688068561579e-05
7.59516319740596e-05
3.72974152357652e-05
5.71509954418784e-05
1.15886637510566e-05
1.60198941277411e-05
1.68130065272624e-05
-2.56969613519135e-06
2.89405228048523e-05
7.60526349867215e-06
4.8987052462079e-05
8.6416284679952e-05
1.17228542865747e-05
8.22944954122651e-06
9.30445516629515e-05
2.50870476554213e-05
1.72524611321353e-05
-1.92673390553625e-05
4.62001458073776e-05
-1.10119463487755e-05
2.85999435370752e-06
-3.91628672554442e-06
3.38399362439543e-05
-3.23456767662564e-05
-3.24481914523801e-05
-1.80131292372046e-05
2.7864395465436e-05
5.75733959631946e-06
6.93285052880016e-06
7.11294372109131e-05
0.00015296388266752
0.000119938059613548
0.000116345269528119
0.000122275085077169
0.000141603547555421
3.02308972638947e-05
7.50303315570079e-05
8.07913749019987e-05
1.25691479186633e-05
7.95723548633013e-06
3.50063755806306e-05
-5.75013452930051e-07
6.95508188016758e-06
5.08997653469427e-05
2.73761421784929e-05
1.31044612534101e-05
2.84762134134079e-05
1.39439185654237e-05
6.4113794849255e-05
2.7877513433328e-05
-3.95160928733299e-05
3.97024570618677e-05
5.96583294565341e-05
6.64390055536241e-05
4.36559733040855e-05
0.00011448211277812
0.000131011405296338
9.51222415775635e-05
2.20026203753317e-05
5.17506618947437e-05
5.76389340193054e-05
8.57872968080062e-06
-3.19502545266129e-05
-9.07245210860898e-06
-4.21903982872694e-05
-6.92114858114027e-07
-7.59916927471753e-05
-0.000109778072569977
-5.75348443827628e-05
-5.30746075149392e-05
-2.04799718552648e-05
1.16538767988458e-05
-7.58630357213198e-05
4.71683819645268e-05
5.63120017828032e-05
5.80044144235872e-05
5.70253935961636e-05
4.38009785724702e-05
6.71600796285676e-05
0.000164220059071642
0.000150163435845457
7.20953081581971e-05
0.000120555547437394
0.00012491966735805
7.8426223662002e-05
7.57625620047235e-05
7.18649061502655e-05
1.52223147767262e-05
6.61632352340681e-05
3.31958828869597e-05
5.49908084174332e-05
1.10408913053968e-05
6.10518178810523e-05
4.60948963423504e-05
6.2969948578142e-05
6.78924850550634e-05
6.05603645990704e-05
5.22030884793477e-05
7.10462138583312e-05
8.11169179197008e-05
3.73452969191507e-05
2.55153994793359e-05
5.38482548140098e-05
9.18068151765047e-05
9.82394020727526e-05
0.000102101112571878
2.23679918927005e-05
3.17844501637133e-05
1.6388372343078e-05
1.75017992393192e-05
1.64907357983309e-05
-3.58733936796378e-05
-1.74054872755861e-05
-9.60041988648086e-06
-3.64384964496869e-05
-4.01587209194659e-07
-3.18920380331037e-05
-6.50329010492626e-07
-6.9911801071177e-06
-2.05484812775623e-05
3.94998755700309e-05
-1.01235180065278e-05
-1.71685978791377e-05
4.08131152095776e-05
2.33614356900234e-05
6.03868639841431e-05
7.55042313966729e-05
8.57929014178261e-05
6.69185146879867e-05
8.88968351439694e-05
5.14664921344413e-05
9.91311075053431e-05
5.11657892590241e-05
5.70957377784828e-05
1.14928768795744e-05
3.18171732276738e-05
8.38933335493491e-06
9.6211390966016e-05
8.3442098042129e-05
0.000107000069598974
0.000118893196727679
0.000135441325716791
9.42934700112171e-05
0.000131983591477174
7.44290977084701e-05
9.15491590797292e-05
5.26124892374839e-05
1.74045140300326e-05
-1.98785793083494e-05
4.54371791923847e-05
6.53556148295517e-06
-5.38882436438279e-05
1.32165457684835e-05
-3.68052813118138e-05
-5.9339770999131e-05
1.14496608808621e-05
-8.09223739379395e-05
-5.26522701487275e-05
1.35540222252132e-05
-2.01575577806381e-05
1.84116234138115e-05
4.04696900533686e-05
3.43049533852573e-06
4.96959709287013e-05
7.34518726855525e-05
3.54408387176578e-05
4.31727055230585e-05
4.52019932497582e-05
4.90179603207896e-05
4.45341010278768e-05
-2.58415421607445e-05
-3.48646583947713e-05
-3.36085984573222e-05
2.19650884704615e-05
7.53922425872966e-05
-7.73089007506163e-06
1.94192894628519e-05
2.00135318936535e-05
4.11167716921627e-05
3.52940075629974e-05
8.8813117863718e-05
3.43732584010724e-05
6.87055825708411e-05
5.10546609681147e-05
7.76298581777735e-05
0.000100915870581569
7.82274199017337e-05
7.39073222327294e-05
1.83274971481106e-05
6.2077817272833e-05
9.55227598097371e-05
6.90235730222113e-05
7.66083166966126e-05
2.97406471548482e-05
1.02342460889114e-05
1.64744058477123e-05
5.09393355567684e-05
6.9539981582976e-05
-7.40338190735828e-05
-1.02927076373748e-05
-3.08134433847651e-08
-2.81783704471374e-05
-2.20771925568366e-05
-3.74764934197716e-05
1.32894120311092e-06
3.52793738183139e-05
1.38771756566733e-05
8.31126578190926e-05
5.17387134116518e-05
4.25040894040666e-05
7.44916408865313e-05
-2.49527132100696e-05
8.43952150380842e-05
6.25647161050096e-05
2.98817257643679e-05
4.16970214513628e-05
4.82579220414809e-05
-8.65803197426714e-06
1.7166357302228e-05
0.000100727848846922
4.84585614415261e-05
1.51194464540869e-05
3.73478848445063e-05
6.95996588604478e-05
5.57759059469888e-05
4.19055701295261e-05
-2.35992535449071e-05
-1.41904194274604e-05
5.90486672829999e-05
5.22844940106769e-05
7.23202272367165e-05
3.25624720917069e-05
5.36509989672861e-05
0.000101269035598428
1.24304651498503e-05
5.42471109252419e-05
6.60729458635252e-05
0.000105840419116653
9.96222451628138e-05
7.04806489818756e-05
4.602847077133e-05
4.59970695831651e-05
3.30210586078967e-05
-2.46236850299652e-05
4.34098215024081e-06
1.58626589926152e-05
1.35403959645711e-05
-3.5415409028419e-05
2.78288579079702e-05
4.36264678383293e-05
1.37083461169967e-05
7.77679648551793e-05
5.69012439265805e-05
8.87687082756395e-05
7.76055207149682e-05
9.66069557516805e-05
-1.61732039548526e-05
6.23301991341347e-05
-2.7285039283845e-05
2.39189052832663e-05
1.17250361239073e-05
-2.49028915138126e-05
-1.68862585910325e-05
5.22601160783275e-06
1.54889267783709e-05
-1.93338578820042e-06
-1.20541559574916e-05
3.57051655289938e-05
5.20844559079239e-05
3.34883518196926e-05
1.71062141627248e-05
7.56304355578481e-07
2.88082931825796e-05
1.14580935995919e-05
-1.41599119162147e-05
-5.84046170417268e-06
-6.25664174729656e-06
4.59852764613486e-05
1.63200453085745e-05
3.82068146647095e-05
-3.46188483273659e-07
9.04017795543198e-05
4.95940500399484e-05
6.92772295966786e-05
1.70089466269131e-05
6.83865184063865e-06
3.73246378851487e-06
4.87322194435972e-05
4.08397368579485e-05
9.48503756335207e-06
-1.71521905640496e-06
2.54853009966045e-05
-1.1280621180085e-05
4.51014796132904e-05
5.55779028044454e-05
0.000113278779151115
5.03145710521446e-05
7.36921599954968e-05
0.000106592399676085
0.000167791653320401
0.000137179227725801
0.000135068727667847
0.000102882329817609
3.5066763816079e-05
2.18281695360187e-05
-5.55137822270728e-06
3.36284669427554e-05
-3.37539075432816e-05
5.92380332263557e-06
-9.4158413677871e-06
5.02463361052264e-06
-1.602443866116e-05
1.80929136352624e-06
-5.59144965803386e-05
2.66017015158938e-05
-1.04749538116083e-05
3.66833880450126e-05
-9.84807598059687e-05
5.90722059733952e-06
-2.97429011864864e-05
1.25132635820126e-05
5.71290603132215e-05
-5.94595020486273e-06
5.21072282840897e-05
5.25412796641963e-05
5.81235561899298e-06
8.3228104701597e-05
0.00010841353317484
2.50022131465903e-05
0.000130936302895553
6.78271129463858e-05
0.000131180616914715
7.49301292656661e-05
0.000109424877367624
8.60849765951849e-05
0.000102902906244207
0.000101181429010168
4.90004157822522e-05
4.86147554487498e-05
3.65247852764103e-05
4.09387734011826e-05
-4.49053325405832e-05
2.99270158981377e-05
1.02128205286262e-05
1.61401917581613e-05
-4.89911216552759e-05
4.12953335821426e-05
2.25540388349656e-05
-3.96127422663147e-05
-8.30876429276249e-06
-2.60548876420925e-05
2.97442406301943e-05
5.26403881929648e-05
8.23482391637848e-05
1.33324284010829e-05
3.03740411709703e-05
3.53160088457943e-05
4.56528477603999e-05
3.56859317358263e-05
-2.47021629177098e-05
2.52655007344587e-05
-1.37314887464626e-05
6.16500723380509e-05
9.65067226007704e-06
-1.69316750862754e-05
4.89420979929604e-05
3.34969389353472e-05
4.23965219835189e-05
7.87407249669093e-05
1.48464109780361e-06
6.46340566231704e-05
3.3916138428824e-05
2.13003240377842e-05
3.07986181279667e-05
5.97238771450156e-05
4.66685409600006e-05
6.06001278153251e-05
-3.45858117361555e-05
1.62215949183755e-06
2.02537759454218e-05
4.44174496572365e-05
3.21735668301175e-05
8.10602970015299e-05
7.4033501097386e-05
5.00016892611366e-05
6.58412558968659e-05
1.49301269616216e-05
1.28010286390083e-05
-1.4312164291821e-05
3.20953942212175e-05
2.04930103438665e-05
3.40825270163786e-05
6.33544975926517e-05
5.83816886502434e-05
2.56358928476708e-05
-1.41173289784975e-05
-3.37411949821775e-05
-7.38644108501366e-06
-3.62389195094643e-05
-4.02422063998227e-05
2.56219014953075e-05
3.71211376997396e-05
-1.50889436089021e-05
5.63645326108419e-05
4.50058132285622e-05
3.94235344039347e-05
4.43702123683949e-05
6.48665099038608e-05
3.89297932856958e-05
4.67071149436176e-05
-3.76345686027197e-05
6.6519019741902e-05
4.82623017249805e-05
2.35313766132183e-05
2.32332919782386e-05
7.77648873286634e-05
1.5896654367878e-05
6.40857942329154e-05
4.15092543571783e-05
4.04634785972064e-05
9.78134303649553e-05
8.77180075008677e-05
2.26652408680398e-05
7.97006720444972e-05
3.21505063138788e-05
2.18723345515677e-05
-1.78673739958486e-05
2.2445489347693e-05
-6.05413579367559e-05
-1.32288162232098e-05
4.55543685429911e-06
4.0367777911357e-06
2.18247874217515e-05
-3.6603214467963e-05
3.9727522854898e-05
6.53868268827745e-07
6.61104302503673e-05
2.109704272391e-05
7.11318749463185e-05
5.02493395547507e-05
3.61138469577384e-05
5.11977656699747e-05
-6.2412525585619e-06
6.32292365043138e-05
8.82813350432931e-05
6.60001213390748e-05
5.0760749752095e-05
9.15977539400414e-05
9.86668758294295e-05
5.73059784038663e-05
5.96133778558553e-05
6.29602018695352e-05
0.000117546216960722
7.47718033512343e-05
5.74505553394342e-05
2.06164718740534e-05
9.01740936498211e-05
-7.90229045579854e-06
1.5269991070185e-05
-1.490797306458e-05
6.39199992143325e-05
4.28515615516507e-05
-1.06136531311909e-05
-1.21954060076327e-05
-1.86500595676269e-05
1.96487257527182e-05
-7.58527320224387e-07
-7.91084963286953e-05
-2.70960773139265e-05
-2.06389330341299e-05
-1.49871070786467e-05
4.45955001815683e-05
1.84772011269298e-05
4.57674698711017e-05
1.80141862107661e-05
7.07580552558959e-05
8.55712712284241e-05
5.39358474372442e-05
5.75061322790284e-05
1.83296953765978e-05
3.83193690136663e-07
-1.63615246982447e-05
-1.16079858430227e-05
7.7708335954661e-06
8.69350147838584e-06
2.60827683349192e-05
1.64387472007193e-05
4.36925057718978e-05
2.61750298625886e-05
7.0346491892276e-05
4.57869438614268e-05
8.11491340421898e-05
7.17627888867079e-05
5.60152689684378e-05
0.000110490866252032
8.7568044277745e-05
3.81234947578901e-05
2.31705302429606e-05
4.03791358949121e-05
-1.34811431801723e-05
1.93371770479111e-05
3.30394190009422e-05
2.54531214215361e-05
1.58804136660556e-05
4.69563956644759e-05
6.89113624117452e-05
1.62377101285045e-05
2.96753149691528e-06
3.05345526816557e-05
2.92309860116949e-05
1.62173971543239e-05
3.48561640299936e-06
-5.87374211221172e-05
-7.23072675865922e-05
-8.55451637037795e-05
-2.73306785526106e-05
-1.63375614143369e-06
-6.1545581950595e-05
4.0830000275266e-05
4.66850097266431e-05
1.86102227672071e-05
9.01281427443587e-05
9.86790978765651e-05
0.000115502686554652
6.96663690385062e-05
3.86686490036355e-05
3.89949052723354e-05
7.26607747138921e-05
1.27266021120409e-07
7.30515410649604e-05
3.23888678666469e-05
1.5127337505189e-05
6.60474530177027e-06
4.24106569872507e-05
0.000108647014165054
1.43791017540791e-05
9.01701617004288e-05
3.8285737915438e-05
1.04755506358406e-05
3.50673135659022e-05
6.25075611584502e-06
-3.30792886001893e-05
4.8521992935301e-05
-5.55395742122141e-05
-1.19017617947137e-05
-4.34548179106099e-05
2.32648257195776e-06
-1.60818520387208e-05
5.33703966331666e-05
-6.06829569343619e-06
1.36377455385839e-05
-4.62824140511998e-06
6.73958548595339e-05
8.78765568693351e-05
5.3033651696445e-05
8.12437057532412e-05
5.3961451656531e-05
8.50551325425975e-05
4.24616814425096e-05
5.09342825654547e-05
7.69323622093149e-05
2.66645508812259e-05
6.00486390362901e-05
5.21391918594283e-05
5.1289381156487e-05
5.98040759059863e-05
-2.18724495759503e-05
-1.20587908457339e-05
-3.43645686500831e-06
7.09712180001842e-06
-5.43397724893465e-06
-5.15025343600304e-06
6.28959194252123e-05
4.27361468230003e-06
9.3809953593799e-05
8.11673480024469e-05
7.97073791733134e-05
6.79215903317604e-05
5.22859359591978e-05
6.02738747901567e-05
9.36130903462883e-05
0.000120601667873665
8.10091494476673e-05
8.34969562930985e-05
8.99240025989611e-06
6.01545010923337e-05
3.64882642816418e-05
2.55396546032203e-05
4.41387690588795e-05
7.79791764190719e-05
4.99985221299665e-05
-2.50349849299776e-05
2.33007418397924e-05
2.49615084252636e-05
4.83885323104023e-05
2.99115499326345e-05
3.22988180823439e-05
1.5421169805364e-05
-2.45570917980183e-05
1.10862262508356e-06
-2.4033551820638e-05
2.89538509854639e-05
-2.79319272427891e-06
2.70440061396821e-05
6.59076278276614e-06
3.49004781973055e-05
2.1866207907256e-05
7.76090096314445e-05
4.24486214356841e-05
6.65354394834345e-05
7.36331153790457e-05
6.62799931071827e-05
5.64178405927595e-05
5.14103467569487e-05
6.62393036578214e-05
5.75157847829658e-05
2.88753576867504e-05
8.2408233949613e-05
0.000106786418007768
5.23141968982112e-05
0.000126301345318509
-2.12161098846675e-05
6.5960545958772e-05
2.9674008183472e-05
-1.80722151443819e-05
-5.24438410983879e-07
-4.9875699309568e-05
3.45624450516303e-05
9.25252112293739e-06
1.23016378951671e-05
4.10583623291902e-06
2.02192087123469e-05
-2.03564630205755e-05
-2.97009541846786e-05
-1.47010755803172e-05
-1.19988224925787e-05
7.76404426390871e-05
6.61465566503523e-05
5.79725916733386e-05
5.94207216151222e-05
9.27119538887694e-05
4.89091928420934e-05
4.10231151390455e-05
2.93382559050081e-05
5.54313470314516e-05
0.000104001002631581
7.07618967288859e-05
0.000108082990971788
8.96485021210769e-05
0.000114928860568881
0.000101371838667505
0.000112014396408742
9.84871142463511e-05
3.88980129025147e-05
5.92976830037475e-05
5.45298792023443e-05
2.46802371330075e-05
7.25611613188388e-05
6.62598366829645e-05
5.39779472654512e-05
-4.48540468578003e-05
4.24383825614793e-05
-3.87510577927114e-05
-2.41992033463171e-05
4.87581294476312e-05
3.19371545164473e-05
7.30421073398749e-06
-1.70645530573291e-05
7.7204795487516e-06
1.26355363387592e-05
5.25929916993856e-05
2.26054908770826e-05
5.32153160525162e-05
4.39144096557128e-05
2.560580011624e-05
3.41059305139897e-05
-3.90324867637724e-05
2.43286999497004e-05
6.51697452185918e-05
5.95466723964346e-05
7.66030439579272e-05
8.22856782018494e-05
0.000157168222102378
0.000150204288115002
3.86779334089897e-05
9.38542979879042e-05
8.17579418547806e-05
6.88107544312277e-05
2.94873400413329e-05
-1.39476247837981e-05
1.92067996392714e-05
-5.74710767779507e-05
-1.32717111889446e-05
-2.65940369546317e-05
-1.86364898484656e-05
3.733835876164e-06
-3.40605464773889e-06
2.7373044605941e-05
2.4174744388353e-05
0.000105784760536152
6.01682445751079e-05
8.80159966031775e-05
7.73081773196259e-05
9.10265592408478e-05
6.56827910051728e-05
7.72116212563342e-06
4.32200128552658e-05
4.69271757161599e-06
5.44641682561866e-05
1.62495601159557e-05
3.90416014058873e-05
2.33685775438254e-05
5.89061341076452e-05
1.29956353633675e-05
7.40543449325958e-05
2.20324053431235e-06
2.65928057307778e-05
6.60277024502492e-05
7.09147323780701e-06
-1.82742949876432e-05
-2.53961900415817e-05
-3.96109601860615e-05
-5.64307803996615e-05
-4.44014851095462e-05
-3.87018894365939e-05
3.49662820231057e-05
4.47867511833406e-05
4.52576537897974e-05
2.86284399494373e-05
8.67690432454521e-05
0.000101818128329489
9.33744226119694e-05
7.09911929850238e-05
0.000135867119601742
9.92412767684832e-06
2.87780254363579e-05
-1.41847184746035e-05
-1.28656415441098e-05
1.30842008865827e-05
-4.18876420247161e-05
3.5000188475975e-05
2.42868381280779e-05
0.000123126202883552
3.5050833349127e-05
0.000102449450320428
1.37715477157968e-05
7.13499116623069e-05
4.07605144604093e-05
3.4205111586941e-05
5.63298070444261e-05
0.000106957757337783
3.80809022328017e-05
4.63551399679794e-05
6.57221552872584e-06
-2.33299960076735e-05
3.70056315559406e-05
7.00822510801258e-05
5.75241342729965e-05
8.11042427356259e-05
7.79638364603176e-05
1.78770116188458e-05
5.00601892332734e-05
-3.20956327554604e-06
4.31398330454885e-05
-1.81979096066191e-05
4.62255391599925e-05
2.44857488369979e-05
1.18988714474669e-05
-1.20885671261015e-05
5.22987459903261e-06
2.117614279445e-06
5.29739359239821e-06
5.43770301798644e-05
1.22518566161765e-05
2.06784033921709e-05
5.78306948730459e-05
1.38708420919692e-05
-2.25170826355745e-05
1.2894071598317e-05
1.87014081159081e-05
3.27590396281266e-05
1.99144745122156e-05
1.86735086342047e-05
7.07200048583548e-05
1.42934185631787e-05
4.07966708263071e-05
5.81276673030239e-05
2.33559197245263e-05
8.5872880592811e-05
7.23651094849931e-05
0.0001156467742014
8.62303311543037e-05
4.945173659767e-05
7.33820176571293e-05
1.8773709109093e-05
4.72437014959979e-05
3.97145369080247e-05
7.10018580525121e-05
0.000100017061428414
2.58283433040529e-06
4.62671440608448e-05
-5.05935401466089e-05
6.15282556086558e-05
9.13970613073853e-06
2.92225203393671e-06
-1.19414388345981e-05
-2.58086848453022e-05
9.89951054015668e-06
2.10428144409335e-05
-4.24344922204153e-05
-2.26552447428968e-05
1.82593404078596e-05
3.19696651286806e-05
4.92039800508197e-05
5.64692426069636e-05
8.09919836049991e-05
6.34382842229644e-05
7.05464598764361e-05
7.58492185059507e-05
5.12145960525972e-05
5.43570299357548e-05
7.65325307221681e-05
2.27487685791096e-05
0.000104373967985302
7.9515952480881e-05
0.000121207198456863
5.34427583237104e-05
7.45930669606669e-05
0.000112767055254641
4.96162877438221e-05
6.62148615149886e-05
1.57218272659278e-05
-7.6353026159653e-06
9.46722477388315e-07
3.13006370861561e-05
1.16022325662086e-05
5.02055701033961e-05
4.30745922246081e-05
7.31915759392921e-05
4.96874637358263e-05
-1.41084188749241e-05
7.12439268882426e-05
1.5200326981038e-05
9.89399577849075e-06
-3.97090950537473e-06
2.03200828031483e-05
-2.28154038984798e-05
-2.60978862110112e-05
2.06150600752419e-05
-4.13253999637359e-05
3.13122886309135e-05
2.80897609532044e-06
4.5272305433958e-05
-1.2029541145329e-05
5.73682461818627e-05
1.89980115373081e-05
5.52315368918372e-05
9.18990687326153e-05
0.000131238713978001
7.19266010614946e-05
0.000104689379378562
-3.41001207586457e-05
9.06312803439941e-05
5.96207188539633e-05
6.13542454337012e-05
9.1951583816043e-05
6.8780349170538e-05
0.000104904094053706
0.000100901252551826
4.83844781616608e-05
7.71030992170652e-05
7.20256309953974e-05
2.561727340629e-05
4.73418789039702e-05
1.17251050435926e-05
3.30905230381553e-05
6.25813880856949e-05
-8.87356072056769e-06
1.54294630251021e-05
4.90081931584464e-05
7.56906324862216e-06
3.3248827016831e-05
3.11960754689195e-06
1.63588264373984e-05
-1.17986399817453e-05
-4.72292851365686e-05
1.32213976918047e-05
4.43707542600844e-05
-7.20815423063018e-05
-3.52564933939099e-06
4.6066832068233e-05
5.66082885122972e-05
6.43456513992597e-05
2.70407359096521e-05
6.38908893434241e-05
-1.25095959427426e-05
2.74720447232536e-05
5.01009918892562e-05
5.29788810885451e-05
5.29938500833921e-05
8.18092704687139e-05
3.21552420646677e-05
4.11258926260099e-05
6.29865932604211e-05
9.44999954896316e-05
8.36957514140812e-05
0.000149975558769855
8.19639217918769e-05
5.07374927887354e-05
9.58435251672942e-05
0.000102437002540007
0.000115389767315896
3.6222595498778e-05
3.63964462002038e-05
1.05415514734926e-05
-1.69748030016941e-06
1.82661446225555e-05
2.94721567952623e-06
-6.46412642405955e-05
-6.26796969793954e-05
-1.75642418931414e-05
-1.11019961054522e-05
-6.01285165651865e-06
-1.07473307626015e-05
-2.5028512277178e-05
3.62191691297138e-06
4.15284840648492e-06
5.67836346795011e-05
4.57431630043172e-05
5.88650921914464e-05
5.10842462978324e-05
-2.5416831550376e-05
6.19586992128717e-05
0.000104963852071086
5.78326982374199e-05
4.89164840110834e-05
0.000123781145077429
6.38762048710239e-05
5.38329420146514e-05
8.8839921397961e-05
5.95742888354906e-05
2.08746067672224e-05
5.58168029200949e-05
1.82362059863999e-05
-1.93182043999447e-05
3.88734743713054e-05
1.7295658118607e-05
-1.85697109339669e-05
5.03968066022922e-05
6.13816207867148e-05
5.40366017828277e-05
3.23778766616177e-05
8.97662450536117e-05
7.51961428694152e-05
6.81126142224404e-05
0.000118553667521278
4.52822528165917e-05
-1.21138104578655e-05
2.04852728937056e-05
3.78275237503822e-05
-5.84901324590577e-06
3.76280132425629e-05
-1.17773276346919e-05
-7.59563168673035e-07
-2.78133270023816e-06
-8.93397866255244e-06
-1.98321242294913e-05
-8.37122826352679e-06
-2.88175068884713e-05
-4.7061860094376e-05
-5.07389583219559e-05
-3.25229889216014e-05
-5.15023002143847e-05
8.04911523579503e-06
-3.71935693369854e-06
5.73334001446754e-05
8.54435236152738e-05
1.38097940896541e-05
5.40244478784497e-05
6.67053376343473e-05
2.50038274211851e-05
0.000120602782528669
7.07065857115478e-05
9.93277369325192e-05
0.000118096587269139
4.42103769715583e-05
6.03883494644931e-05
5.2973223840769e-05
7.68485826952775e-05
0.000126233241657721
0.000117234847621165
7.54804132193826e-05
9.05602093689611e-05
6.83810694044952e-05
4.51616540410215e-05
3.65304817557098e-05
4.55479813991989e-05
-4.7541416861271e-06
-3.2962943501252e-06
-5.61108801553479e-05
-6.07213078902229e-05
-7.44922284988883e-05
-8.00479516107505e-05
-3.10627651708705e-05
-4.89723367314975e-05
-4.22960808539911e-05
-0.000122908877478547
9.46156851289953e-06
-9.45155683132643e-05
-1.58584841815586e-05
-5.96990599137322e-05
-1.64887047875648e-05
4.83247649624549e-06
-4.06590533499004e-06
-1.46019512216078e-05
-3.22144631344515e-06
0.000122132376958665
0.000119347210768814
0.000112457582319439
7.10868351813252e-05
9.14407269870297e-05
0.00021228949055448
0.000113718215906221
0.000159245955345508
0.000158397629909003
0.000143011558370487
0.000133700373224768
0.00012853994702572
5.29102429805104e-05
4.1310216713612e-05
8.70358493592363e-05
2.18093259518347e-05
2.0169328440856e-05
3.33532734442206e-06
-2.96681920835834e-05
0.000105197290384255
6.44879503526152e-05
4.31813283066076e-05
-1.01400342413347e-05
1.46785897710989e-05
-4.18681341473516e-06
-2.50930188818567e-05
2.24154588387543e-05
4.56051378806869e-06
-0.000103527664967345
-2.68793600247825e-05
4.01789929403996e-05
-4.9406181487351e-05
-7.25770072576203e-06
8.4657318012401e-06
3.36755464686632e-05
5.05242174188292e-05
8.67838903583626e-06
-9.70176552170266e-07
-5.77276620254684e-05
-1.17042838296388e-05
5.2998050796587e-05
-8.06486456974502e-06
-3.93845037534561e-05
2.58511015264406e-05
-3.80060523411724e-05
5.02322554749342e-05
2.69924138330734e-05
4.17260734582387e-05
5.37827206803858e-05
0.000126058516567192
9.52874002387072e-05
8.25839744763973e-05
9.67183171107761e-05
0.00011570360931143
0.000130325118757396
0.000102435411769323
7.25704795167257e-05
9.73748007598281e-05
7.55756822591654e-05
0.000106526199345404
3.49898821511662e-05
5.47280565853762e-05
5.18772117703999e-05
4.86049406142895e-05
8.13597750815306e-05
-4.57069916012982e-05
1.27500469958547e-05
-8.11717009792529e-06
-1.89417408620908e-05
-4.54357553264476e-05
-6.16665922358029e-05
-6.05772447792041e-05
-7.07425707535601e-05
-0.00013513967465322
-5.29368917365727e-05
-5.0328059003117e-05
-1.81215349890099e-06
-1.01728963263074e-05
-9.82056273807054e-06
3.53851577337192e-05
6.22194709737852e-05
0.000105136711230762
4.52853867310789e-05
2.87704233392904e-06
0.000103526546096742
4.18062574915571e-05
0.000138392895479887
6.9979171042173e-05
8.17595081710373e-05
9.18299777424197e-05
6.33938086853993e-05
0.000116217484571079
5.78214931641496e-05
6.88693358949355e-05
3.76658862237453e-05
-2.88286411379239e-06
-3.02740159701034e-05
-2.52821908440803e-06
-6.78398924608347e-05
-5.24205952179666e-05
-3.51468386920604e-05
-8.2677578433512e-05
-2.5175934146572e-05
6.70498132168991e-06
5.00296698457059e-05
2.54786448153682e-05
1.7249464357337e-05
0.000108069119127972
0.000120271669785538
0.000117534529287446
0.000152736027423908
0.000106047274711265
0.000104808084836299
4.95221283793215e-05
2.96479342930365e-05
0.000102617453929832
-1.4929130618024e-06
1.54537226439455e-05
5.02069919955689e-05
-1.25993008120672e-05
4.12766787928907e-05
5.88030838025482e-06
3.2853547740819e-05
-3.79023626787783e-05
-6.2920098075876e-05
-4.31241201535699e-05
-0.000101945142072081
-7.39209770801471e-05
-6.32555966603046e-05
-3.06817345372381e-05
-2.4185574085531e-05
-1.33659503135267e-05
1.33730270316289e-05
4.97787855625666e-05
5.76130483603434e-05
2.62077062233114e-05
6.21294791922048e-05
7.79638198429036e-05
2.89823764934495e-05
0.000169252780399586
0.000182898186263296
5.30649513704004e-05
0.000113585204747775
7.16254855322001e-05
0.000101092153758193
0.000106885020124031
0.000104664693213558
0.000104099387106745
3.32370979039176e-05
7.26423094366728e-05
3.26936222984673e-05
-1.72863951467798e-05
6.73305510909309e-05
1.98043589469405e-05
2.9861917892839e-06
-1.20364536413406e-05
9.74534011641758e-06
3.40382640215773e-06
2.47782249185626e-05
7.40661065744218e-06
7.49662778726017e-06
7.73964753604069e-06
3.78565447714037e-05
-1.69630066900179e-05
6.67314693093734e-05
2.08934247416455e-05
4.21427565993216e-05
6.67902311082447e-05
5.38244066782332e-05
3.40214234495213e-05
5.53274807343203e-05
0.000140823150434512
5.2205986715556e-05
3.55523759868165e-05
7.01188828648618e-05
8.45057747300703e-05
4.63166998403117e-05
4.36953745239735e-05
2.68631237980063e-05
7.32646622416359e-06
-1.52431178611989e-05
-1.47731304678902e-05
-2.56361149843077e-06
4.84830073417849e-05
-2.04377208671131e-05
-2.38115799795076e-05
-1.13655324562936e-06
1.96279029932918e-05
-1.7295948322604e-06
9.09314428937926e-06
5.45008370780717e-05
9.83088078006787e-06
4.01035492922116e-05
9.25421903248779e-05
5.61697679845698e-05
6.77081447554336e-05
7.14815503521447e-05
7.67694526854784e-05
0.000117880978362892
0.000101836522955731
6.19011262382191e-05
6.71121325349802e-05
1.97804623029277e-05
-1.35230709152035e-05
3.33328974584485e-05
1.51265025071932e-05
4.9004969439134e-05
-1.47440361544653e-05
2.2541023979362e-05
6.82503607985775e-06
2.01072095198266e-05
8.97801980448896e-06
3.19632609831784e-05
3.85646893593197e-05
7.75297258463551e-05
5.86885194480491e-05
4.04979838922707e-05
5.33557106139027e-05
7.72227856678133e-05
5.22577945582432e-06
8.88787821503097e-05
-1.72284833194264e-05
2.8184195731326e-06
2.3928387658119e-05
1.50763056556663e-05
6.3759121481056e-05
5.48051410380452e-05
6.55004859120855e-05
0.000112105738632747
0.000119263271889126
9.7396759312372e-05
6.84467962094503e-05
4.41807845860787e-05
5.94834835346033e-05
4.83788544833192e-05
-2.22725278879839e-05
-2.64123133492148e-05
-1.46617522917579e-05
-2.8512530482289e-05
-3.1603835168672e-06
-1.28304977748725e-05
6.62027888556421e-06
4.84550304059927e-05
5.71742025951727e-05
1.65978389943047e-05
6.69422359977746e-05
4.70038931871075e-05
1.80980117191848e-05
-1.7288958219621e-05
-6.47513066552187e-06
3.73137183756045e-05
8.29550191225617e-05
5.31976629878616e-05
1.26897483111089e-05
2.79873334447151e-05
2.30819083407731e-05
6.93644852945736e-05
0.000120737470937954
6.51581161099927e-05
8.82021707775617e-05
4.87424809100568e-05
6.81911428713038e-05
3.13316450970182e-05
6.70878276406983e-05
4.04006678452678e-05
-1.11806853911342e-06
4.30252587929258e-05
-1.97879386273368e-05
-6.1924741033875e-05
-1.75262006596246e-05
-4.85777548325548e-05
-3.27171895785638e-05
-4.90177929891607e-06
5.08642739131516e-05
6.70011048741573e-05
8.72692431543238e-05
6.64697805533912e-05
5.62047954102001e-05
5.24147148473932e-05
5.60637445477183e-05
3.20740057110203e-05
4.27090529350542e-05
-2.55330897024533e-05
3.66047704936774e-05
-2.21800825937177e-05
5.70492729255221e-06
-2.77999074409244e-05
6.63851423377328e-05
4.33470150779569e-05
0.000122399844111005
8.78312720488874e-05
9.14676072458825e-05
-8.11323705452164e-06
8.96723545414547e-05
1.6135468585959e-05
-1.32824123305425e-05
5.76776390938862e-05
4.27697949014029e-06
8.12097247786151e-05
1.3687521472814e-06
2.57139866718089e-05
-3.65873757630794e-06
2.12519793583723e-05
4.0498307490796e-05
1.49730942786365e-05
7.82412577200406e-05
3.91423104307052e-05
5.50895806921532e-05
4.19713560791005e-05
4.74234139004227e-05
-3.26247981312951e-05
-8.11751004541323e-06
9.60377624502139e-06
2.508843688612e-05
1.5988451901952e-05
2.74847085193713e-05
-4.17527222930552e-05
-1.89295137574391e-05
1.56147435163051e-05
5.35931437165197e-05
1.51157307908988e-05
2.13952319611407e-05
4.63698598293059e-05
6.26267436423038e-05
-1.677668251576e-06
1.85315549803141e-05
4.09964031780985e-05
-1.44488225251724e-05
-7.49607647954199e-06
1.44836721814151e-05
2.95011707357193e-05
2.81690003452803e-05
3.24589933709157e-05
5.33799854792728e-05
8.94556398915473e-05
4.2842051784459e-05
0.000102165105353444
2.69569563850422e-05
0.00010801249227766
0.000120469656378902
7.73854727434113e-05
0.000122480176734944
4.24564774681737e-05
6.4880782297816e-05
6.77558021844376e-05
8.64936043065737e-05
6.19709407316391e-05
8.95153697332583e-05
7.03801929144907e-05
1.73334567740821e-06
1.99001852935978e-05
4.76049503601657e-06
-3.23360270569423e-05
-2.65163623736042e-05
-1.28804624796947e-05
-4.87761473141767e-05
-2.97609417193164e-05
-2.45430727631513e-05
-6.19487145973715e-06
-3.85816852905169e-05
-2.20590997985688e-05
1.42209500067227e-06
7.3781926320631e-07
-7.77649667765797e-05
1.84436610869821e-05
3.35208132424672e-05
6.27112636905123e-06
3.44489943480221e-05
2.35800897541508e-05
0.000104354080977111
8.50732840344497e-05
0.000103885111602028
0.000104758186823302
0.00014376520752736
0.00011096519821197
4.32165994307923e-05
6.57656345436209e-05
8.95546954016026e-05
9.76066179688744e-05
1.82118207896794e-05
7.27118384756953e-05
5.27244402106168e-05
-7.09905653551716e-06
4.70004030500276e-05
-4.86677836450074e-06
3.90900722357506e-06
2.38452541389214e-05
2.69019662203903e-05
1.27512784329864e-05
-1.93651111184506e-05
5.95802500822538e-05
0.000104943089397812
4.63840185727497e-05
2.71149493979019e-05
6.73031928734655e-05
0.000102728413415085
3.38716101234249e-05
-1.85722504037243e-05
2.63524766733227e-05
-1.97775200963697e-05
8.63292245860239e-06
-2.74991422779084e-05
1.26082181087814e-05
-1.86789167372175e-05
-3.46301496298856e-06
-1.12151769114331e-06
4.81086531167371e-05
4.36965106728106e-05
5.55068319569334e-05
9.22373543022268e-06
2.85456245236926e-05
2.7295271301701e-05
2.21805197499898e-05
-2.03679873448112e-05
-2.34975569232727e-05
-8.90308473081707e-06
-2.75243861020134e-05
1.07227317713375e-05
-6.14144070265838e-05
-3.88047037629405e-07
2.41077503020001e-05
9.86577736465696e-05
4.19222570959082e-05
0.000104309499246772
0.000132213968837647
0.000150527808563559
0.00015268737470225
0.000106769090206131
0.000126566275386611
4.85452452669769e-05
0.000116331367122884
0.000101369696419239
0.000108568825351908
7.14140523156298e-05
4.57483360350901e-05
0.000145426656635085
2.93356276403005e-05
-1.18622729683417e-05
4.26256942560158e-05
-1.96248126396234e-05
-5.18038085606421e-05
-4.57610037060684e-05
3.73323435705554e-05
-5.97993348340378e-05
-9.12122807494308e-05
-7.14367992776603e-05
-0.00013198130243648
-0.000101384211445315
-5.05792457812068e-05
-1.79562251623423e-05
-2.88534182941674e-05
1.44998874582496e-05
1.28960556785698e-05
1.02771614980514e-05
0.000119216188640404
0.000112622737594114
0.00010660583326471
8.99974972587969e-05
9.65228217009503e-05
0.000139996220848224
0.000146805137395714
0.000146247385501542
7.45882599552014e-05
8.43017253737287e-05
9.84020686437827e-05
8.34434474081849e-05
7.9310483589839e-05
8.85285889693242e-05
7.01871780121404e-05
8.76872315624106e-05
2.4893512419857e-05
-2.26154370489284e-06
4.17743244367994e-06
-2.10385524504739e-05
-4.5728596533619e-06
2.11694271045723e-05
-4.60989187114534e-06
-1.33340444705571e-05
4.21398406244517e-05
1.05961598395475e-05
3.32102939571553e-06
2.30472529733162e-05
3.62559748277005e-05
2.1674418929763e-05
6.90550581657484e-05
1.26350165825918e-05
3.16322732959387e-06
3.24667385807481e-05
8.45778604649487e-06
2.86639727058547e-06
4.93422918939835e-05
-4.18851864053911e-06
2.5263605695869e-06
