# Supplementary material for: Research on computational propagation and identification of mine microseismic signals based on deep learning
Source: PLoS One. 2025 Oct 22;20(10):e0334641. doi: 10.1371/journal.pone.0334641 (PMC12543183; doi:10.1371/journal.pone.0334641)
Supplement: S4 Data — (ZIP) [file pone.0334641.s004.zip › 000100700001439.xlsx_0.txt_24.txt.txt]

6.32664546289139e-05
2.53110970276527e-05
-7.27872543422908e-05
-1.56476470473723e-05
-1.03540460014541e-05
-2.6152559001703e-05
-1.76565676756451e-05
2.23619053482066e-05
3.39239501020292e-05
1.62331189461988e-05
0.000100068479921163
-9.12608849075229e-07
-1.46261608231484e-05
4.62628611351218e-05
0.000129439005869233
8.25615420551438e-05
3.21362991761118e-05
8.68562565629613e-05
8.61260093398081e-05
3.75668505899782e-05
8.16894244589777e-05
1.60259976991612e-05
-2.29861790357201e-05
3.50427371367991e-05
5.91848184482112e-05
3.59974988559042e-05
-2.72979093865682e-05
5.51067588723596e-05
9.61087826979002e-05
8.24051043532761e-05
4.84684100000042e-06
6.36864198704403e-05
4.0579419630948e-05
8.34497485690059e-05
1.20439186041246e-05
-1.71648343099805e-05
-3.67385465854526e-07
2.32454337341917e-05
4.7166258091922e-05
6.88704444361236e-05
9.70402068681067e-06
7.14897094633158e-05
4.26167867643315e-05
4.89150471436936e-05
3.51118593103627e-05
8.74603879638912e-05
3.92901161569543e-05
5.00602538242138e-05
1.49879795714352e-05
1.70959954831979e-05
2.41978722056806e-05
4.45678316121284e-06
-1.70979507479071e-05
1.51303584124206e-05
4.90527497657535e-06
-1.55269377548988e-05
-1.71502065907655e-05
7.33815037458229e-05
-2.74561094677984e-05
3.86788763635905e-05
2.45530889776402e-05
2.25216762945004e-05
9.80984246562341e-06
5.44773629121528e-05
4.21177000962995e-05
1.6618901125274e-05
5.89571290261866e-05
5.0586814362184e-05
0.000107607668969071
8.08735557136867e-05
7.31847407953875e-05
2.58061923010196e-05
0.000111917526740948
6.61123039733476e-05
9.38442613004205e-05
7.83872865954834e-05
7.11833480373851e-05
2.28619742798952e-06
3.50894681867632e-05
0.000110828419930106
2.32526532704242e-05
7.7540939853095e-05
-1.03529024173859e-05
-2.63945764965648e-05
5.44661748987151e-05
9.90023347952923e-06
1.06851167549431e-05
-1.75594550916636e-05
2.29765352912578e-05
4.48197205168489e-05
2.87074090371827e-05
-9.70870488531097e-06
2.77025457146758e-05
8.6973123225692e-05
9.26581573021976e-05
4.70320662571458e-05
7.59022112132526e-05
0.000128162183399258
0.000117891429094014
7.34424214708827e-05
8.06670418662083e-05
1.99997775925209e-05
6.00339963063795e-05
0.000139501535866192
3.45356955372647e-05
0.000132543904491361
1.94985052458365e-05
1.52435750995519e-05
7.38785955659245e-05
-1.09263784775254e-05
5.30298152931441e-05
7.89632317345437e-05
6.70386128525725e-05
6.84480733766329e-05
8.24735239898529e-05
0.000108503091082529
-1.27432640813959e-06
7.84138828924766e-05
1.17100447334599e-05
8.73547972462466e-05
7.16491578844035e-05
-3.30086989402685e-05
9.00361853362079e-06
3.87307514061699e-05
3.50304401895562e-05
5.02951373590111e-05
4.4297889967409e-05
0.00011581846925551
8.44351217109025e-06
1.61237990019641e-05
4.13564042213466e-05
-1.63498130032031e-06
2.44359568918732e-05
2.98492397958847e-05
6.13422198882866e-05
6.3434218681242e-05
-4.794548452993e-05
-3.55776767124552e-05
6.69973622426046e-05
3.22899333499871e-05
9.17819587253536e-05
3.35946323987208e-05
-9.21710128177223e-06
2.37176171221659e-05
4.44624570913637e-05
4.10907889879497e-05
-7.70945255354546e-06
4.20801286534015e-05
6.93883322218376e-05
3.68911141000114e-05
0.000134994077308207
9.6396531910227e-05
5.34141246120464e-05
0.000115144886884945
9.01449213728049e-05
4.21759879857332e-05
5.2521003913007e-05
7.86613225228899e-05
7.82521808444188e-05
6.76996851911291e-07
6.39305749280908e-05
7.99311299704224e-05
6.6253227324458e-05
-2.37064463882393e-05
-2.11427566727733e-05
2.03600637517038e-05
-5.62687583166775e-06
-2.42042806726145e-05
1.37654551060023e-06
-1.72885038914029e-05
-4.97756408768342e-05
1.08971973553598e-05
2.85963463584436e-05
5.79962909810945e-06
-2.81466552976939e-05
5.27689804629865e-05
9.51553201752528e-05
6.63236520778304e-05
8.45026348175609e-05
0.000116910306104041
7.48923311077559e-05
0.000131808372065416
4.10437315684211e-05
0.000134651433049625
2.92940992698224e-05
7.39697423521893e-05
4.15983418953524e-06
3.57316483423825e-05
6.7020916480542e-05
-1.8996890502104e-05
-4.2291529869463e-05
-6.87947733720746e-05
-5.0132281116104e-05
4.04464494989002e-05
4.08462486538409e-05
4.62553320299945e-05
0.000112216839060422
8.08752326945605e-05
9.49875679012724e-05
9.55701152525966e-05
9.74633326489121e-05
0.000110644371806046
0.000123363426327842
0.000120540057336308
5.83653868951018e-05
3.01571055662186e-05
5.90446666023787e-05
8.87363915590818e-05
6.50050759849235e-05
-1.05269646470836e-05
3.35248233624976e-05
2.85314880912331e-05
-1.66680445426276e-05
3.75493286513836e-05
4.71596767086025e-05
6.94203012973578e-05
-1.18848987446919e-05
7.55674275175344e-05
1.25513370924515e-05
9.87489782837038e-05
3.2156909127238e-05
3.53826301503296e-05
5.35352161983841e-05
4.83679502860322e-05
6.16501423544768e-05
5.22287812650373e-05
7.06795757616694e-05
1.33991455449384e-05
-3.5789087271895e-06
8.65978956801584e-05
-6.06917769120605e-05
4.66405754191264e-05
2.80483542150304e-05
7.29486009417846e-05
9.3173542926205e-05
3.84897915744032e-06
2.11288861531493e-05
6.30830902506324e-05
3.30339058385033e-05
-6.65156748714866e-06
7.47933742388629e-06
0.000106827335552017
5.49987782026277e-05
6.35956912312917e-05
4.32354946182975e-06
1.5537529767402e-05
7.22791057566956e-05
8.74661778166796e-05
0.000123311814025634
4.8519212703296e-05
6.47405039976009e-05
6.88085874095148e-05
-1.2716337986622e-05
6.31546293515645e-05
1.97634929910605e-05
4.34981490481597e-05
7.5640564193383e-06
-2.09449477470715e-05
5.31695212240121e-05
-7.25242697627862e-05
3.01011525197806e-05
5.02405372322568e-05
6.87535280950491e-05
5.25139685208517e-05
0.000108927555775445
7.49481140519994e-05
7.72864785185495e-05
9.0854908664369e-05
0.00010090155965148
5.46205177924349e-05
8.87061510843711e-05
3.75639436201698e-05
2.33592273478984e-05
7.42639584327002e-05
1.55825347859798e-05
2.47539814254177e-06
2.29786169962075e-05
-1.66056487609998e-05
-3.16231675218626e-05
-2.10748893459151e-05
-4.27771486247203e-05
-2.10159605389889e-05
5.06789362223601e-06
-6.04407788830636e-06
-5.76556658956893e-06
-2.69237285489228e-06
0.000118311238356004
2.34774579173172e-05
0.000100748454008316
0.000103841940537537
0.000125726927083408
8.50631739798402e-05
5.19872056449055e-05
9.59766497216749e-05
0.000100076389914277
0.000176676147296045
5.9924037124274e-05
9.75868638832601e-05
0.000138822142300895
9.78228275652754e-05
5.48871872532163e-05
6.46177697680355e-05
4.80451017695572e-05
2.7931751113682e-05
7.17411971863398e-06
7.14490784520294e-05
4.13979968905663e-05
1.81472158034851e-05
6.83526578319848e-05
4.76892633311583e-05
-3.76322253784944e-05
-5.23993261303332e-05
1.33747347073613e-05
7.34156403827842e-07
2.22483804833422e-05
-9.79118608702349e-06
1.29877980066519e-05
1.82357021581181e-05
1.34485857367656e-06
6.73414882282681e-05
2.52866318226632e-05
1.40707913410918e-05
-1.79285818807256e-05
9.36425612343532e-06
-9.87012020978933e-05
5.28313110945301e-05
9.33687801297361e-05
7.78976997338648e-05
5.65257709065517e-05
9.33942959742055e-05
0.00011182291707869
2.14890011853065e-05
9.10048175640638e-05
0.000101063737361126
8.34899857327527e-06
0.000120282438771809
2.18681295214379e-05
5.39713956238664e-05
5.82247286105574e-05
2.33386354012581e-05
4.52656343628811e-05
6.86795184577776e-05
-1.09778734475494e-05
8.96440998164571e-05
7.12388918052012e-05
2.35311218360616e-05
1.49969304098496e-05
9.97740931732418e-05
5.22028445389449e-05
0.000113106686297588
4.05627666210648e-05
5.72339134871791e-05
9.54052329889976e-05
0.000100270978730603
5.13192991267288e-05
6.05804603644178e-05
4.85048261236245e-05
4.90432526555669e-05
4.05858540536658e-05
-2.59629108087264e-05
-9.72854366637071e-06
-5.06141017769035e-05
-9.07068751947555e-07
1.77736362459056e-05
-8.53572411714454e-05
-2.72158539645849e-05
-8.2343296993031e-05
-6.6435835408581e-05
-6.33313912286383e-05
2.85053212219838e-05
5.43089610264831e-05
4.97546588385261e-05
8.38633348671279e-05
0.000143796216314345
9.43330743800576e-05
6.10243621018358e-05
0.000109936262047714
5.65646311482429e-05
0.000101579937334766
7.41836296597541e-05
4.5893733039054e-05
0.000155549368696078
0.00011693656860046
8.36710220400811e-05
9.40206477592114e-05
9.50566530869871e-05
8.33880185162811e-05
8.42902255543119e-05
6.50151088452918e-05
4.87023609048777e-06
6.28188865496106e-06
3.10383466832562e-05
-1.89326881407662e-05
2.43152863556267e-05
-2.18833577123106e-05
-5.37806543978245e-05
-1.43084315254592e-05
-2.5200403177374e-05
9.6393103165739e-06
-6.39292598881166e-06
1.57906294283424e-05
-6.16070819684913e-06
-6.15479918691253e-05
-2.43142916685766e-05
5.68562795324204e-05
2.42391362015055e-05
6.64316121973611e-05
1.15882559024836e-05
-8.6456322543469e-06
4.49789224248932e-05
4.38034004216315e-05
7.4580699676216e-05
6.71028478290019e-05
8.70115487373932e-05
9.34891111504139e-05
0.000156285019826173
5.01877204590687e-05
9.4833464055609e-05
4.66444937116786e-05
9.8123210980187e-05
6.28020793640618e-05
3.57631087902514e-05
6.59161487273413e-05
1.4734716795546e-05
4.98161964572545e-05
8.84795870648437e-05
3.77800483530769e-05
6.089250312393e-05
5.66130867022516e-05
6.01756211519965e-05
-3.59002993387834e-05
-4.97911293219401e-05
3.62912016781086e-05
1.73350388948952e-05
7.1850636192866e-05
-4.33336477685781e-05
1.98097576340364e-05
2.39187858541345e-05
-8.24566144756969e-06
9.13721277692978e-05
2.74656759994076e-05
3.71318927459413e-05
2.55766374898547e-05
7.53947544776777e-05
1.96955850439044e-05
8.87164841748864e-05
4.00976466996869e-05
3.07650573614897e-05
-4.56650474208716e-05
1.15307658732737e-05
1.7522796700896e-05
-4.81487562989469e-05
9.41056702609023e-05
3.80932908044894e-05
2.63458062556611e-05
8.2733749692438e-05
8.74070628653205e-05
0.000137321549381396
0.000201184316684336
8.95355393525026e-05
4.15383706593613e-05
0.0001038467813962
7.82029496222435e-05
8.02708340032003e-06
4.28756327151015e-05
8.67133441647614e-05
4.74350295553781e-05
8.44477561466586e-05
0.000150453489275459
0.000118606539988426
3.3083026535639e-05
0.000101692340596249
3.98450280059108e-05
0.000147209297482626
0.000120691401255891
6.92164167793552e-05
2.87114822942955e-06
3.96460376696615e-05
5.37584433633088e-05
-8.60926205903894e-05
-4.37224333330779e-05
-2.97242524978369e-05
-6.06332714025865e-05
-5.05508982320634e-06
-0.000104002983467374
-8.55867267139223e-05
-3.55467755990965e-05
-1.97085636129615e-05
6.51914974012334e-05
2.73360915912591e-05
7.25668877038686e-05
1.39655433586077e-05
4.76857643020161e-05
0.000109848902773052
6.10922465843952e-05
5.26549585457007e-05
9.88641168803224e-05
7.4110472143073e-05
0.000182726512486195
0.000144782922215913
0.000173352894103691
0.000161169972669608
9.47804454842777e-05
0.000151414674839407
7.2214549250032e-05
6.75308235628294e-05
4.04085729035705e-07
9.25074869580904e-05
2.02771256307488e-05
8.39662404011624e-06
4.50113256251879e-05
-1.11490998895203e-05
-1.3855149434899e-06
-3.5775820604257e-05
-3.26095529428439e-05
4.84812399249673e-07
-0.000110986314579677
-4.35754796133876e-05
3.52308910691832e-05
4.35284691200455e-05
2.32884856213045e-05
7.59038757819603e-05
4.50958774037568e-05
7.81443062224335e-07
-5.6420205089155e-05
1.24464565287151e-05
6.42333981360325e-06
4.24343101611844e-05
-8.12027644871526e-06
2.87306655404137e-05
2.93831531769329e-05
3.40433109509989e-05
6.17224192464317e-05
4.29470294561954e-05
3.55072893106328e-05
4.65474650141479e-05
7.95409204153386e-05
8.66617430448314e-05
0.000119750969203708
9.57582385563257e-05
4.24187016521657e-05
6.05606925666813e-05
0.000107545628935005
8.48618765209149e-05
7.78110294044243e-05
8.67287466069205e-05
0.000124180448998027
0.000115027748090817
5.80589545609882e-05
7.98355289445898e-05
0.000127847397025755
0.000181086083019538
0.000195622560957269
0.000181474607203786
0.000102453829052165
9.55417310963595e-05
4.24350154655305e-05
-1.24587974160614e-05
-7.643955124679e-05
-2.32672057316868e-05
-5.0561158548044e-05
-6.61632347666424e-05
3.14767056626686e-05
-2.55206717864309e-05
-4.10979222707639e-05
-3.04711403353357e-05
-6.25537840809263e-05
-6.55428305866628e-05
-3.76928047613648e-05
-3.9314340224215e-05
-1.58736652884547e-05
2.64703109646939e-05
-5.14322804357275e-05
7.14775904110187e-05
0.000137327090505184
0.000117636113066814
0.000134314965448755
0.000140713404881176
0.000113849417631581
0.000110226871172682
0.000185257300872241
5.78997944043111e-05
9.38763541427066e-05
9.75457365381034e-05
9.28469652108061e-05
2.39189620513976e-05
3.0406219755468e-05
5.55220092942497e-05
-1.52074891322432e-05
2.37256353385748e-05
-4.47962161626722e-06
2.77111434729376e-05
8.20709370228686e-06
5.20430628838636e-05
-3.97189605274847e-07
4.66827601709726e-05
-9.73997820484974e-06
6.20781915584845e-05
5.64980787777369e-05
-2.91838407634551e-05
7.42138073554174e-05
5.122913137916e-05
0.000101792063143395
-7.49285503757724e-06
9.90700821685502e-05
5.72797623030842e-05
3.78774729901428e-05
6.71865110725323e-06
-3.82710877960654e-05
6.04032438700054e-05
-1.89685665730036e-05
-3.25088645969393e-05
4.28117406801321e-05
9.12496792560866e-05
3.30884626491034e-05
1.70705814282151e-05
2.27926635245044e-05
7.18621201353619e-05
4.73671369425451e-05
7.72928314561964e-05
7.92264750681821e-05
8.74397732491778e-05
0.000137953015209723
0.00014378161327903
9.51545100059804e-05
0.000101687393052127
0.000121088334607509
0.000125034096255855
7.62332273951159e-05
4.89302491004757e-05
-2.43043499650872e-05
6.39885800192186e-05
6.39638236807106e-05
-7.22136784252401e-06
4.37678227057924e-05
3.8629074291673e-05
9.60925193557242e-05
7.65536546703829e-05
8.22210130899627e-05
2.19722225529042e-05
3.19207720304653e-05
3.53521712856002e-05
-1.62040282190375e-05
2.3341215282537e-05
5.19118236855568e-05
3.94549583564637e-05
1.63602810881454e-05
-1.17006832357461e-05
-1.01060015544107e-05
-4.85288983215249e-05
-1.33713134930902e-05
-9.35024579698723e-05
-0.000100857346821537
-1.45585597049831e-05
-3.89190573804808e-05
3.51122661991748e-05
2.0633750693162e-05
-2.26768211252409e-05
4.88363696628489e-05
3.01177325746055e-05
9.40612694700301e-08
5.60237678491867e-05
9.87514059901022e-05
0.000186761887084919
0.000175793588008715
0.000168838153958393
0.000125732461413211
0.000130213729308781
0.000151893640037236
9.87132699342171e-05
0.000130603638310452
8.6482253403831e-05
0.000148448864333149
4.62953865026491e-05
1.49480842303245e-05
5.90946377337576e-05
-4.30544293613863e-05
-6.18348881500559e-06
-5.77137363008981e-05
-1.67009709320957e-05
2.52356815871364e-05
1.91160081930689e-05
-2.22558818878512e-05
-2.38677933201343e-05
-6.32849251594312e-06
5.20316934524361e-05
4.85647472131752e-06
-5.94581588688993e-07
4.04285377854853e-05
5.25238473401891e-06
4.33032957317342e-05
5.20694919501191e-06
3.92313323260307e-05
1.13080580116056e-05
-1.85173026216769e-05
-2.86785074566496e-05
-4.37673786227397e-06
3.99778600328573e-05
3.62216968997484e-05
9.33461990834539e-05
8.71276701772431e-05
6.12256520458734e-05
-3.95264824225274e-05
-4.10287540689738e-05
-2.61371444225877e-05
8.39756140209097e-05
-6.08022066181008e-06
-9.74086552248191e-06
4.38517544766582e-05
-1.06384758766557e-06
5.33855895601119e-05
5.87970218326155e-06
6.69178595682021e-05
0.000136709904469518
7.89649503102935e-05
6.31786171186567e-05
2.91818417955917e-05
6.49174663711851e-05
3.23162357580225e-05
5.3712623748323e-05
1.94278190269514e-05
3.27638465413023e-05
4.8187479637379e-05
0.000107676158554498
0.000126221391706699
0.000110376661744392
0.000145779882936271
4.82210083197523e-05
6.79552416148178e-05
0.000103240489690536
0.000129175208294355
6.55797698998034e-05
0.000108920077234406
-1.85040223785322e-05
2.93875624033489e-05
6.68752113943176e-06
1.60543881235714e-05
-6.00715136809799e-05
9.87303470107045e-08
-2.58632178998129e-05
-2.23635500961667e-05
-3.99698047786371e-05
-3.17939476628039e-05
-6.88842617326552e-05
4.20595229361787e-05
2.68272688107708e-05
2.00590360938734e-05
2.93532312787126e-05
1.25953250993837e-05
9.22614390426981e-05
2.91156398119849e-05
1.79009385646926e-05
8.42875461092947e-05
2.32341357681086e-05
8.90286289054562e-05
0.000136960623229603
0.000142885119282183
0.000145429043564718
0.000106571927678316
8.34372218433876e-05
0.000119471241206795
7.7142647293029e-05
4.98452398123567e-05
2.47096688831041e-05
7.34518602027594e-05
5.02202975736333e-05
9.26164299420914e-05
5.37427183219081e-07
-2.34698711173676e-05
-1.61142880383468e-05
6.96637289663967e-06
5.67449943006602e-05
-1.48179646772712e-05
-6.78593949045319e-07
-1.20882044164018e-05
1.14544212050861e-05
-2.8084524801787e-05
9.47308556074903e-07
3.5847073370237e-05
4.68231230841313e-05
2.9111373735624e-05
3.94523156019663e-05
2.46503959818263e-05
4.94986156797362e-06
5.99079667933844e-05
6.31246996059703e-05
3.69920473633675e-05
4.11985307442368e-05
0.000105635656433641
3.48143769517945e-05
5.26579403287192e-05
5.72547192379948e-06
1.8725309854357e-05
-7.67146204983697e-05
-3.22063031054762e-05
2.06694216665692e-05
5.56104371669542e-05
-1.21715301284496e-05
-7.83680783279409e-06
-4.51696810832091e-05
1.12515692153341e-06
1.43919366199169e-05
4.94144462623525e-05
6.90070045856732e-05
7.09523261512594e-05
8.53486734099242e-05
8.22484861414198e-05
0.000146378594586524
8.96532647442528e-05
0.00013220035696948
0.000184285336361942
0.000121488005588996
8.96768229354979e-05
0.000110765958915135
0.000133248264167979
6.04001292576007e-05
6.24070508824095e-05
2.29078646152322e-05
-2.53292102738419e-05
8.97569607513075e-06
-4.05524933670754e-05
-5.62257629855512e-05
1.64227395632125e-05
-3.80617043483371e-05
-3.72716629565924e-05
-7.33590814275429e-05
5.86041079561452e-06
-3.61185357562275e-05
1.27463920276116e-05
4.53716544203316e-05
0.00013987020065778
9.88315164063974e-05
4.4155794124844e-05
2.50381978956773e-05
-4.09263381638664e-05
-9.30092992289852e-05
-4.64355738107247e-05
8.71085288258361e-05
6.7256648671614e-05
-1.80654277357896e-05
5.49134335437308e-05
1.02434710510309e-05
-5.4310301206509e-05
1.64667069182044e-05
5.08622456909209e-05
0.000111946070516232
-1.46619047790774e-05
0.000123699701931098
8.7950472589201e-05
6.83847419607961e-05
0.000120720882437195
9.4200806694491e-05
0.000139978864966696
0.000124150095148303
0.000108241349286831
0.000117177247887812
4.86049904546373e-05
4.91069116737595e-05
5.74455251958266e-05
6.71503898405754e-05
-1.04563206377544e-05
7.1879758569345e-06
7.61280548466613e-05
1.09300887322564e-05
-1.81062463051526e-05
2.88035763458522e-05
-2.29543680826109e-05
4.5071136216362e-05
5.27293686543383e-06
0.000129996307767556
8.16160133637537e-05
3.08686749330127e-05
0.000103828339693816
0.000103752431118628
8.12476574235939e-05
7.907039870766e-05
3.63019410958128e-05
3.54148991003794e-05
7.36073658648891e-05
-2.26949551596853e-05
-8.40669008508017e-05
1.63470205143719e-05
-6.90550952271356e-05
3.70317848759109e-05
-5.68928125882058e-05
1.40010476027151e-05
-9.9286213807319e-05
-2.9256527398607e-05
3.37056577081482e-05
-5.60550620329357e-05
2.76305297428395e-05
6.65055720909047e-05
8.58477081431464e-05
5.76723509736907e-05
0.000141347432352203
0.000127409877978601
0.000118176542559181
0.000144126044500395
0.000140504068194209
0.000119857657181548
9.654938520794e-05
0.000140176257561125
0.000136734336514309
0.000153988649810028
0.000105605810877474
-8.05663373922061e-07
7.00496928181206e-05
7.14516602741789e-05
6.51082559820408e-05
5.71092186944862e-05
6.40084808683546e-06
6.06639489328794e-06
-2.15300215269459e-05
9.16322598868388e-05
6.37884908802083e-05
9.42065551510137e-05
0.000107901467075789
0.000100812679156089
8.7184416577899e-05
9.40413084862876e-05
9.44168136732429e-05
1.41298780114788e-05
0.000104115167373207
7.28159981602978e-05
1.03440649996867e-06
-2.47987887571559e-05
1.18018041943816e-05
-0.000130294934811081
-7.62910441251676e-05
-4.30063257295627e-05
-5.85605548836177e-05
-1.37263248438655e-05
-3.94203528526733e-06
5.60835984239538e-06
1.46345180693224e-05
4.82298454669119e-05
3.84566067648522e-05
7.70878964074186e-05
0.000112527795206395
7.12710453909382e-05
9.45522954652925e-05
7.39478449898383e-05
0.000128960686676457
0.000119369294856893
7.78554431382534e-05
-1.12404298695564e-05
4.96506019002713e-05
5.95672004882158e-05
0.000101080737599099
2.08867294127184e-05
6.07910346094446e-05
4.00371043630465e-05
8.30847644195281e-06
3.30815604630953e-05
1.02351638035207e-05
4.43665361091064e-05
7.96518250206622e-05
5.74584466482949e-05
4.73509954207265e-05
2.03427817924672e-05
5.1662432517876e-05
5.50802327731713e-05
0.00011320187418194
9.46391429226362e-05
9.90487916679958e-05
9.20209496313617e-05
0.000137229803651366
0.00011167018277046
8.55828237889932e-05
7.68356352744701e-05
6.67211470249023e-05
5.37436373327282e-05
-3.43201705545533e-07
-7.78994371469919e-06
7.70401812715929e-06
-2.41739116554797e-05
-7.44328889567232e-06
-1.37889400977351e-05
-3.67184967578763e-05
-7.54573980153332e-06
-2.01318780411065e-06
1.58593450073264e-05
1.02312682754357e-05
-9.81140632527818e-06
5.96121400913936e-05
1.82022445960473e-05
7.09359267376886e-05
5.10239790672437e-05
0.000103791520700175
3.52872547438723e-05
8.52508111675324e-05
3.5554313518263e-06
4.52253959681022e-05
0.000100588145212277
0.000117622037647618
9.23875414013718e-05
9.98571091856427e-05
7.36580507801165e-05
7.8841054703783e-05
0.000104957546593647
4.39583683677781e-05
3.22202289912505e-05
6.88342285167508e-05
8.74159999119705e-05
1.34669324902141e-05
3.74891406044204e-05
4.7392713715825e-05
8.05271778520078e-05
5.1088114572298e-05
-1.33357221831301e-05
7.53110250693026e-05
5.20326254078604e-05
3.39567749037349e-05
-3.54387070949809e-06
1.69942712270578e-05
3.73796039219767e-05
6.10839536235881e-05
4.41527227730842e-05
1.53492380369331e-05
9.22736836737206e-05
-2.35027321348731e-05
7.8303742478161e-05
-5.22440748105136e-05
-3.2067686444308e-05
-3.73002423566918e-06
-2.52754930228839e-05
-1.51664771760429e-05
-7.21490934031861e-05
-2.58767438097487e-05
5.83707406121401e-05
-1.73605489849897e-05
8.89366033800192e-06
2.9648960085415e-05
1.52963326347281e-05
6.76082971426433e-05
2.27208163566821e-05
6.17376150566374e-05
6.615904602928e-05
0.000106633135272327
6.84715845476348e-05
8.13850408484522e-05
9.09989934216373e-05
0.000102373565967014
3.77560234144483e-06
1.65021756120654e-05
2.32615753746105e-05
3.18730918062369e-05
7.05286065829316e-05
7.31170877901052e-05
5.16132245926824e-05
0.000105635078927415
0.000131988990355474
8.97936044106786e-05
0.000106977298093224
0.000109240581987004
5.76113903168927e-05
0.000192386197148355
0.000110006836572459
4.02965435438085e-05
8.15197438386324e-05
2.76838208385705e-05
4.4519437944458e-05
-6.58983393899946e-05
-8.00715490182947e-05
-1.98091123967884e-05
-0.000126318509580295
-8.47610520558602e-05
-3.34462604388005e-05
-3.2167433828783e-05
-6.83229644226056e-05
-2.29752029028838e-05
-7.97467966400719e-05
2.32467219063959e-05
-6.86074242372104e-06
4.77772616526772e-05
3.67542713838325e-05
4.4091211768472e-05
7.90462645198826e-05
6.9903834572106e-05
0.000121331266243103
0.000175033533422617
0.000129038598192887
5.41539230016896e-05
7.76527930573713e-05
0.000109249086060258
0.000124673919278401
8.12741892998602e-05
5.16463825969399e-05
7.93891590830727e-05
2.10125821463972e-05
1.25172960460684e-05
5.47793090161187e-05
6.56069840935075e-05
4.31126681152321e-05
4.79387885987531e-05
4.95296512470758e-05
6.91909779244747e-05
4.08676196059722e-05
6.06220387874772e-05
3.58531765393092e-05
5.32136186600333e-06
5.48641346160566e-05
4.32252094702777e-05
5.45980198640648e-05
3.53304670362996e-05
2.83350648178494e-05
-3.23344271187961e-05
-2.54079940251355e-05
1.65612397820429e-05
-3.57525754441985e-05
1.56056928526196e-05
-1.07045837565231e-05
-1.96903841743471e-05
-4.89259061977425e-05
-3.57319513041481e-05
3.9339854212653e-05
-1.61787977848102e-05
-1.25958447843853e-05
4.14064904899787e-05
-6.37784380864971e-06
3.72585402635287e-05
3.28713742167795e-05
3.7737146369781e-05
6.55964596783478e-05
3.3826408032282e-06
4.21388135516154e-05
6.13850900402853e-05
8.73759846857066e-05
6.46207866147474e-05
2.37289147081414e-05
8.61966502820749e-05
-3.33228089274818e-05
7.22020917162174e-05
5.39796079136418e-05
7.65326279479267e-05
6.70648834940901e-05
-1.33168369025364e-05
0.000131895792872009
6.13458783867825e-05
4.57939540708266e-05
8.75831161422574e-05
0.000126762352338329
0.000222660133083855
0.000107730808525976
9.11677330945849e-05
0.000102842553581409
9.16831090675779e-05
4.80346165945391e-05
-4.46672994512387e-05
-3.62158153105376e-05
-5.37814329453445e-05
-0.000134249142218426
-4.55533688610262e-05
-6.68649672626048e-05
-3.50545477655697e-05
-5.68826421046869e-05
-5.51513294658369e-05
-2.19338777418691e-06
-6.26044936446201e-06
-3.73459561518992e-06
0.000105978925233439
0.000124754691554043
9.41377769018037e-05
0.000125064890093094
0.000124385400982092
9.62639586800077e-05
3.4553960183014e-05
0.000166412476948886
7.06289525299863e-05
9.99106065189218e-05
2.53250376980523e-05
7.46135711191481e-05
1.62030488313481e-05
9.13816957018754e-05
7.32947527271735e-05
5.53596385565969e-05
4.44713473563973e-05
5.11006104981165e-05
8.34310999593679e-05
0.000124064366727944
0.000111488419718553
0.000111924654687511
5.7438447578099e-05
4.73710238079967e-05
5.97298260985472e-05
7.88934714360911e-05
7.53878520905584e-05
6.9480757041873e-05
2.23971747050451e-06
4.77112868339058e-05
6.22167326301639e-07
-7.99430786712572e-06
-6.76212563693335e-05
-4.50511264602423e-05
-4.62886751594062e-05
-2.03440287637749e-05
2.33075424369393e-05
-2.88455745864342e-05
-1.04357801478183e-05
3.31396060242694e-05
6.57594612795251e-05
7.926911804601e-05
7.99247166541447e-05
6.46296452251904e-05
2.40323871175334e-05
9.3729377023593e-05
5.83665752051076e-05
4.00064289316995e-05
5.23931631230903e-05
3.01043818548973e-05
8.90061589408812e-07
9.98329025652005e-05
5.7877608609973e-05
-1.80113097133199e-05
-4.36077807414037e-05
-2.84135093148742e-05
6.31913762220396e-05
6.15139807358418e-05
2.51455552463963e-05
2.03535216104752e-05
2.95565979571438e-05
4.64300337350435e-05
0.000128482401940937
5.80816039076828e-05
0.000103384930418645
0.000134886313305565
0.00010352455772549
0.000105159668080574
0.000130917567443255
8.53798307026234e-05
0.000110140615338894
7.47863116945157e-05
6.1578239919945e-06
-5.83026854565726e-06
-2.23842818801943e-05
-1.90155546297036e-05
-5.76855298537135e-05
-1.68880745211708e-05
-4.06466565634937e-05
2.17906959184259e-05
-1.00666845962754e-05
2.04839455511085e-05
8.93317805695016e-05
9.20601958424797e-05
0.000105409958589501
9.18508864537944e-05
0.000149556669037483
0.000140495207866625
0.000149784431408798
0.000102657893495954
7.61943799789684e-05
0.000118557320070093
9.0871981252973e-05
-1.29659961840145e-05
2.48188237393166e-05
4.18890020051187e-05
-2.23402734787154e-06
6.13366353365371e-05
3.3116940090257e-05
5.36854053830603e-05
-1.3270555403843e-05
-1.79489129720093e-05
-2.15383612240935e-05
-1.19583573991017e-05
-2.10322374073814e-05
5.19916953483784e-05
-3.12036288828163e-05
3.37533460978652e-05
-1.70251548370482e-05
-3.34745823443153e-06
4.93168765347516e-06
3.8908033580808e-05
1.42807144983067e-05
-1.96934784810918e-05
2.31560278043038e-05
0.00010506369830961
2.61268743051538e-05
3.0254905005878e-05
2.88786783986138e-05
5.93254824115089e-05
0.000140092143287704
3.32504566029005e-05
0.000107210072346279
0.000118403443288811
0.000118664618196705
0.000108183022693803
9.1697475820965e-05
0.000126624336664774
5.96456331337384e-05
0.000151825398294528
0.000101938255933759
0.000119917435428416
5.30141309479534e-05
8.72312238211171e-05
7.15296062465762e-05
9.86277219318659e-06
1.89197816589298e-05
4.67043322626451e-05
4.00068440385819e-05
-4.91597475269824e-05
-4.03078896981327e-05
2.920565970837e-05
-2.76374582814295e-05
-6.27800823019328e-05
-3.578389257802e-05
-6.69860040033641e-05
3.81187064463142e-06
-8.56826630173966e-05
1.74570836601177e-05
1.34403170400484e-05
1.43736422948927e-05
-5.48302148465749e-06
2.01905760083665e-05
0.000101850993849456
2.89469321724685e-05
2.79861541706608e-05
5.58248923530986e-05
9.33336358711996e-05
4.27758388308149e-05
3.10129430913321e-05
6.04330467265059e-05
2.75937886846282e-05
3.07650829598214e-05
6.21184935746318e-05
0.000103943014724519
9.60052225086586e-05
4.62691224360103e-05
8.70780215630637e-05
0.000143753978751591
6.56203075747378e-05
0.000105065362573264
0.000159310243038305
0.000118658379513698
9.37162108979263e-05
0.000139509319616504
0.00014886389374946
0.000149746759192693
0.000136690154471198
8.53832402277008e-05
5.35459849275086e-05
7.01005065086437e-05
3.84086002260782e-05
3.40945827844522e-05
8.86348310919311e-05
7.26899307646176e-06
-1.04195701123108e-05
-1.55859842425539e-05
-4.26022609595378e-05
-8.12241202160087e-05
-7.00517424580952e-05
-0.00014735525021171
-9.63279805761604e-05
-6.02655681621491e-05
-1.6998440036945e-05
-1.94457433678217e-05
-9.07730941723456e-05
7.22932785666741e-06
-1.84150485632404e-05
-9.11857558511147e-06
0.000133999850486379
6.09119983056002e-05
6.15821980580434e-05
0.000102466012094268
0.000155588572479674
0.000169293901008984
0.000177235231619339
0.000153684961125806
0.000134636177972398
9.80206993367878e-05
0.000129351380891034
5.50180410886733e-05
1.94807474872329e-05
7.48508991716617e-05
2.5260960962663e-05
2.68923049345036e-05
5.26511527288032e-05
5.78507828209161e-05
1.02316474579252e-05
2.2839843849232e-05
-1.71612558585057e-05
5.95195788260374e-05
9.15521832046484e-05
2.17056595421899e-05
4.79556478175579e-05
9.61570094053571e-05
6.31715705937759e-05
0.000106333899728076
0.000111329838545071
7.68412578760604e-05
5.89366963949313e-05
4.77720532954765e-05
3.67906819264723e-05
-1.00493081705435e-05
-2.19579538092937e-05
2.51872696704588e-05
4.88844124879904e-06
-2.85854214229664e-05
-7.03213354274398e-05
-3.45359516711036e-05
1.11736098067926e-07
5.15304547010764e-05
4.96697594394263e-05
-3.33408633504633e-05
7.71281290236092e-05
7.06314222746068e-05
7.20508043761697e-05
5.72640695085786e-05
8.78231185279714e-05
8.21513159826384e-05
0.000100275527314819
4.06720079771194e-05
0.000116115028811274
0.000129322520077565
8.99553288556582e-05
0.000131451612226597
5.99452296375378e-05
6.18865606336416e-05
5.50535234457778e-05
8.09358381132308e-05
9.61591075678894e-06
4.57887697454388e-05
1.89694040340953e-06
4.03185607347275e-05
3.92736910759567e-05
1.56345724894159e-05
1.16767773032432e-05
0.000107160383354143
4.30615710690568e-05
0.000101069053199945
5.68422487662473e-05
8.16038954167026e-05
0.000118613449202593
0.000131076140306499
1.37599139469539e-05
4.10673672619966e-05
1.97602204148213e-05
-2.54823342729149e-05
-9.00550991407791e-07
1.30240138807668e-05
-8.12195632769611e-06
-0.000100751313901648
-7.20137985730138e-05
-9.28769955976069e-05
-5.70565472384306e-05
-2.7793677451637e-05
-9.55252280466148e-06
4.56154118212406e-05
1.3632450357628e-05
9.54163173138726e-05
0.000110138722995573
0.000117615001850624
0.000110381704174436
0.000190103645739712
0.000168451430394046
2.72814534393724e-06
0.000103479953489488
0.000158436053462408
8.57405769752503e-05
4.12301262081933e-05
3.16701829469792e-05
-3.41517004064271e-05
3.66949806607195e-05
1.50248585954508e-05
2.92767755485936e-05
6.61955293836064e-05
-2.96130760027125e-05
-1.80664913660487e-05
1.29277986068022e-05
2.68790465056536e-06
-6.60943771771349e-05
4.593342170868e-05
1.52398618101994e-05
2.59199532219202e-05
-4.09502239182334e-05
5.16290501627359e-06
7.81256619425635e-05
-2.83128858220658e-05
-2.6404975699001e-05
1.49795890504663e-05
-1.41607038463147e-06
1.39922881749718e-05
4.50530651566364e-05
5.57159190088721e-05
5.76583012265862e-05
6.67021250655358e-05
5.62532326814296e-05
3.23669182027401e-05
8.14971633124042e-05
7.32654086219633e-05
5.88446031652333e-05
4.4523472160241e-05
5.77956091320698e-06
6.1581997379325e-05
3.68824616224025e-05
1.17955591407766e-06
6.88816460178494e-05
0.000122806087501588
8.2587381558776e-05
0.000114715052713852
6.29562789477518e-05
3.51245765208172e-05
7.71469653999905e-05
6.27895083134004e-05
9.37203221913998e-06
-4.10041177183788e-05
-5.89182202737744e-05
2.6955419907987e-05
-5.54234024685055e-05
-2.69118966563225e-05
2.13811965359557e-05
2.9279996383093e-05
1.87800589746599e-05
2.77442603885291e-05
4.28984959932436e-05
-4.89372138254669e-06
3.22418618577696e-05
3.33151749007246e-05
7.1957281545666e-05
6.13922867035421e-05
2.22735824249956e-05
0.000117962011678898
7.15615135630597e-05
2.23791804598612e-05
3.76399073125912e-05
8.44937409019272e-05
3.52450587561607e-05
4.455044138798e-05
8.62560458158992e-05
1.59093878228538e-05
0.000113794209547072
1.57176912620163e-05
2.45573352695491e-05
5.87425579239239e-05
5.71499387863264e-05
6.61989291741899e-05
-3.1357722669688e-05
9.13522908746324e-05
6.97703715114159e-05
3.84147148975946e-05
4.40286669802599e-05
9.1870454268712e-05
8.54300640255342e-05
0.000141014216942053
8.97300822889177e-05
-2.62855319240081e-06
5.87804823019222e-05
3.8584123154865e-05
-1.21221926810433e-05
-1.04622386330824e-05
-2.76226376242725e-05
2.52983793146915e-05
-2.84387488161928e-05
-6.974123035023e-05
3.395093657523e-05
-1.322935625858e-06
2.62300778532174e-05
3.13211813391071e-05
7.53049465079039e-05
-3.37653309969051e-08
1.8622500199498e-05
-2.84316026784739e-05
-1.54860382056201e-05
-3.41781885582876e-05
2.54987536366988e-05
3.51836353008425e-05
8.81387812057257e-05
4.76564005484633e-05
0.000102378165751734
0.000127499224680058
8.70159097319709e-05
0.000135630824738776
0.000132472232460597
0.000156950941235328
0.000151089689858099
0.000105842083443261
0.000149169598348601
9.02364759806179e-05
8.17300242626473e-05
5.35584677369138e-05
5.73893879318349e-05
4.29886821171997e-05
-3.90511657571805e-05
-8.49537558179501e-06
-3.4582190611698e-05
2.59346835130851e-06
-8.40340305485987e-05
-8.01067050817148e-05
-4.88235712401718e-06
-6.68580142174848e-05
2.33201627253689e-06
2.51564558178978e-05
-5.42237456008469e-05
-1.17569331520878e-05
7.49095462335616e-05
-5.49080382848717e-06
5.33817085392925e-05
9.11370701974807e-05
4.07534416721991e-05
0.000114424465257315
1.89270417965252e-05
5.117676065663e-05
9.52529605328741e-05
0.000115810640998669
-3.44307898719311e-05
3.59501249362908e-05
9.1769612337204e-05
1.78595336118226e-05
4.05311471309932e-05
9.40160391323981e-05
3.01156535641507e-05
4.14458871846988e-05
0.000123177159218538
9.02081265917353e-05
3.25572462398568e-05
1.59065763977441e-05
6.25274144145036e-05
6.99112291725582e-05
3.64340096847656e-05
2.42642635557994e-05
-1.99531010772069e-05
1.2291909390068e-05
5.98281458233027e-05
5.39311828005528e-05
5.28097795791293e-05
7.09595945561014e-05
8.14896507711249e-05
4.86021745646751e-05
-1.58430883513431e-05
3.95928021266306e-05
2.54209813415268e-05
6.50512193273023e-06
-3.81900454278667e-05
-3.84439944990387e-05
-4.08461978599633e-05
-3.57931809647662e-05
2.24950500026348e-05
7.05743910821288e-05
5.00296093442901e-05
7.45694240554431e-05
6.47356973335427e-05
2.93074873539484e-05
7.79512806716217e-05
5.80461891455697e-05
3.04168796875171e-05
4.58818859944713e-05
1.08127197186356e-05
8.89901121481125e-05
5.24659306844265e-05
2.18222566832399e-05
4.03261964473704e-05
8.80963730343215e-05
0.000143629053713065
9.50112954157761e-05
9.26147682840519e-05
6.00065639739254e-05
8.21158015723538e-05
9.1467607581292e-05
5.30384224990985e-05
5.8950644369431e-05
0.000107098876511376
0.000123612667647979
9.9370979863879e-05
3.06094937812398e-05
0.000103840197199544
1.23829017014767e-05
1.63335450369809e-05
4.41341421266105e-05
-2.11769937471111e-07
-3.28090369083006e-05
-7.53469489526509e-05
-0.000112250278266046
-4.75601378959058e-05
-7.16803800963995e-06
-4.71953586538992e-06
-1.24330614335179e-05
-3.02561694341484e-05
-5.5586639409904e-06
4.97355668354725e-05
0.000103540044819753
2.6972594406581e-05
3.60705104287799e-05
0.000103527475210428
0.000111126626027422
9.01235058248359e-05
-9.01893253589223e-06
6.31245791054166e-05
6.35792939098477e-05
4.50014066927303e-05
0.00010154850644962
0.000100927449735242
4.95182961323914e-05
8.38663367957275e-05
6.82391665101105e-05
8.53175128266401e-05
9.45830797219018e-05
1.52075277421824e-05
7.77396081141664e-05
9.88193183558103e-05
3.82781113390583e-05
-3.10592412983211e-06
1.66934833525933e-05
2.81430809575398e-05
7.68354053071582e-05
5.90678514608237e-05
6.58571468830406e-05
0.000159253156352927
0.000109954905786642
7.89244280178255e-05
9.3844974427518e-05
1.47089013220291e-05
2.72009657374053e-05
-7.61304761464638e-05
1.25924575360992e-05
-0.000128178753393945
-5.26490372384169e-05
-1.49036710045374e-05
-2.04890669257007e-05
-1.1222700455985e-05
-1.77759264421848e-05
4.16331809665451e-06
5.10683366038146e-05
5.65819029322298e-05
7.89156124377827e-05
9.58324304860328e-05
0.000139731879881154
6.07274234949647e-05
9.58399506955725e-05
9.705529029713e-05
8.17876095372251e-05
0.00013376147412717
5.70999793487605e-05
7.33998706964335e-05
4.86043094262515e-05
7.9227503580762e-06
2.20637904386143e-05
-4.10549224994555e-06
-5.53816431539196e-05
-1.63572420449086e-05
-2.67798663643562e-07
-3.76555432823099e-06
4.48150552308749e-05
2.7675111116103e-05
6.28576603788761e-05
1.43768722788269e-05
5.16438821668764e-05
8.76202259971814e-05
0.000100316489775624
4.43128068533856e-05
2.12053652347085e-05
0.000116954366515347
8.76465644562316e-05
9.72006550488032e-05
9.31263859165189e-05
-3.4242205610179e-05
1.6744048237752e-05
-8.92279234710226e-06
-4.79221386062006e-05
-1.2318051247673e-05
1.59996573090327e-05
5.59140221962836e-05
2.82217306745834e-05
2.29929657550816e-05
4.71738414699754e-05
5.32801361329153e-05
5.78463446590441e-05
-2.05955157994086e-05
7.82608540808615e-05
2.07897412567323e-05
-2.85402144840852e-05
3.01590014262458e-05
5.62294610028796e-05
-5.36457965961013e-05
3.26480040398809e-05
1.09868511233091e-05
4.21063833359079e-05
9.95805076707766e-05
7.75395029787077e-05
8.08271774550118e-05
2.83442253073863e-05
0.000165492753870394
8.3166332441069e-05
0.000121464345235252
5.63852205506434e-05
7.02298716772409e-05
1.12212901113919e-05
1.65839829644217e-05
-2.55854132956809e-05
1.93869900233556e-06
1.44594273823613e-05
-1.29961639657516e-06
-2.04225273027853e-05
7.36018490604485e-05
-2.45983947581866e-05
-7.45573106303308e-06
3.6244192174581e-05
1.84389377727662e-06
-9.26240372181133e-06
5.2137354860317e-05
6.29488424367943e-05
4.17713295013955e-05
3.66583792050176e-05
9.55990360829674e-05
0.000110131083533223
1.5338144118817e-05
7.27317265103586e-05
1.86504604257301e-05
6.49683654559401e-05
7.0492354154172e-05
6.83836958545903e-05
8.76313030258272e-05
0.000131236326610118
0.000100402337129848
0.000100433202151236
0.00014033061230505
8.25193374431117e-05
4.83578829732104e-05
2.8766247950419e-05
-4.96124816877146e-05
2.77157581613374e-05
-2.67364884918786e-05
-2.80340812078664e-05
2.61896670520654e-05
-5.63508464011092e-05
-4.83603307453001e-05
-7.6339050992617e-05
5.25535823483816e-06
-7.96241292794312e-06
-1.08157444093369e-05
5.39494713608211e-05
-1.72228920073588e-05
5.72640110220826e-05
8.10524269146348e-05
0.00014820803899775
5.40980470823457e-05
0.000133787837387528
0.0001009132872016
7.5320512960715e-05
0.000109382428496221
8.47367213266767e-05
0.000103918805793621
4.32761851907614e-05
7.2033026002556e-05
4.47189483542751e-05
8.65430425590761e-05
0.000118720916178335
1.0531062769528e-05
0.000112002098999358
7.47164641067684e-05
0.00010527652474057
1.96813994982314e-05
1.89223375742051e-07
-1.51453485438384e-05
1.87574874230728e-05
-3.56026770957195e-05
-3.36735573228186e-05
-4.01817050233579e-05
-4.52778811131336e-05
4.40174987007024e-05
-2.7389990149026e-05
-1.74160197381333e-05
5.74974721381327e-05
6.67661992689289e-05
4.68590570395878e-05
9.64318052672494e-05
6.94594571318259e-05
9.82925973332899e-05
5.38490204098492e-05
4.62105508618487e-05
-8.46773429222524e-06
2.74638366863071e-05
2.52789810944677e-05
4.2675885926767e-05
2.06159667984191e-05
6.88095231337108e-05
-2.5598837847775e-05
8.00711844627776e-05
5.9543682984586e-05
8.68671758898891e-05
3.7403246589037e-05
0.00011054921926167
0.000117035241702253
3.07610913858732e-06
0.00010773857682829
6.49473631170247e-05
0.000134788519511396
0.000112444691428363
4.19498719135334e-05
0.000109962446840067
8.78116347176282e-05
1.52971597265255e-05
8.07539526533141e-05
4.47941607495236e-05
5.27321845110385e-05
8.11823852838365e-05
1.71111452488251e-05
8.21913237428342e-05
2.65354601651882e-05
7.84186324586491e-05
6.00793341110306e-05
-2.95297589716957e-07
2.28378208902188e-05
2.4235631714654e-06
3.4056856066126e-05
-4.4181864058554e-05
-4.09235246741704e-05
5.18300078314887e-06
3.4254504603443e-05
2.35359794797982e-05
5.28249758146702e-06
-5.09758587208768e-05
5.90994587027993e-06
-0.000112134452945315
9.65531969910592e-06
2.71065135938693e-05
7.82333503935948e-05
7.42883456776369e-05
0.000114623092579336
0.000105698675027149
0.000113809544834753
8.96390537434078e-05
5.39821859353409e-05
7.93532583249499e-05
7.04554073659672e-05
9.70478550327217e-05
8.88333221583436e-05
5.30141054952206e-05
8.42839124299751e-05
7.67329880971072e-05
0.000125659057708571
0.000142946495118899
7.1504421432787e-05
8.3714356449267e-05
3.72711535248698e-05
8.03698040598622e-06
8.60685390681724e-06
4.61408833266034e-05
3.31047820235817e-05
-7.42198501855738e-05
-2.24236385736281e-05
-7.48200711164476e-05
-5.89435099296126e-05
-9.10499856126901e-05
-0.00011868776816787
-9.88095578984408e-05
6.00621064564577e-06
-2.2379641256065e-06
8.1800792188287e-05
8.24522974014162e-05
9.545494753986e-05
6.6630609172778e-05
7.74871119031853e-05
3.68455257658777e-05
6.97710390058842e-05
5.29984903656466e-05
0.000116103484674378
5.95723633764647e-05
8.72282473757087e-05
4.52735259023787e-05
5.66097846193463e-05
4.00318625016959e-05
0.000115332895067742
7.30313194365702e-05
7.01725112910586e-05
7.7073215753161e-05
3.35778219886349e-05
3.06080077013995e-05
6.02437734744623e-05
0.000131656128316379
9.4960571646055e-05
0.000151013364918216
0.000113957632725398
0.000131825169156247
0.000128144852729252
0.000201378865945929
1.21487478875747e-05
3.03416176376476e-05
2.92713768740287e-05
2.95903397400174e-06
-3.71564179890252e-05
-1.64468689145841e-05
-2.02774651676262e-05
-2.67320854743979e-05
-3.76130348563344e-05
1.77260398847403e-05
-1.92139990648407e-05
-3.85175748325546e-05
8.98040791501164e-06
3.70340039117163e-05
1.39949082875785e-05
4.94118893875912e-05
0.000101497555764601
0.000155623400823668
0.000130115635012733
0.000148331163811128
8.01455125753458e-05
8.87970114652085e-05
6.96918646004555e-05
8.77687890381567e-05
3.94695721118895e-05
0.000113509406121993
8.44253605108499e-06
4.248042659663e-05
7.40096966438496e-05
3.89639045442956e-05
2.97555764112145e-05
4.3482057432362e-05
9.08707265160955e-05
1.4438107248985e-05
-1.2598233919303e-05
4.36999500539792e-05
8.23863104880363e-05
4.71574430956101e-05
0.000120456076726655
-2.1932071513882e-06
5.65611195990083e-05
0.000101773365519464
4.11548415393905e-05
6.16139402208581e-05
0.000111252298510673
-1.17651077042939e-06
-5.39991778662627e-05
4.93063791567669e-05
-2.12563067035555e-05
1.22728948166644e-05
1.80727004270115e-05
-3.66433320399339e-05
-1.6511985925381e-05
7.81168220019588e-06
-1.53905348546346e-05
1.65638695593062e-05
6.12427836969963e-05
-2.80193927780699e-05
6.73487121868425e-05
0.000118771122331996
0.000138912407525756
0.000144504601372811
6.12961736772904e-05
0.000133267828263338
5.45851476674474e-05
0.00013066270206892
0.000114740556457002
8.67321086722635e-05
-1.35703686394624e-06
7.47471013784386e-05
5.6953338977869e-05
3.21614353074474e-05
1.31912200380579e-05
2.97598984314231e-05
2.12239685967699e-05
3.36843178358562e-05
5.31757508524573e-05
6.91048719318486e-05
4.19853875373438e-05
1.59431013244131e-05
8.66562378152282e-05
2.42827836447431e-05
-5.43910122638737e-06
7.18847462558916e-06
9.29530438957411e-05
4.2418267640989e-05
2.50767786971359e-05
8.4412034373223e-05
-7.64444788163082e-06
3.42233598796641e-05
7.22661193173773e-05
7.5197878932935e-05
4.92480117964681e-05
1.48582621120897e-05
3.24734390664552e-05
2.54191265417909e-05
2.80215977112515e-05
-1.29020750144229e-05
2.0513197002402e-05
4.7076823106834e-05
3.71354465665027e-05
5.04459082335609e-05
6.77496968695131e-05
1.5545770760788e-06
4.49115754594143e-05
7.3919231481918e-05
4.9516249456335e-05
5.01472058659367e-05
8.21757628223526e-05
9.48335786550995e-05
9.14294173846642e-05
2.14508798829973e-05
8.33169443109382e-05
1.36137889349162e-05
-3.2458629989012e-06
3.00530834609918e-05
1.35425245368834e-05
-1.51543479003572e-06
1.07275839558756e-05
-6.83453668511317e-05
2.82723212023986e-05
4.1651262167575e-06
-3.72352877574824e-06
8.2231524563392e-06
7.6874335851119e-05
4.93977069956396e-05
0.00010090083549486
7.03739966895057e-05
6.51538913703713e-05
8.55167326947827e-05
0.000114315483523842
0.000117717059252958
0.000112955606040758
0.00012035999513913
5.25301096132163e-05
3.28141081138306e-05
1.15541551469229e-05
-1.15750867131004e-05
5.72000860171022e-05
-2.53796860743322e-05
-5.1134214313084e-05
8.82754539617703e-05
1.43273134102682e-05
1.11575832055084e-05
4.87794104516335e-05
1.83751736674436e-05
0.000110921358092222
1.93994982357701e-05
0.000106105316054999
4.0296343614201e-05
4.38372970966908e-05
9.08708937040283e-05
5.2997155289058e-05
-8.00476170919069e-06
-1.13188212880382e-05
-7.24051618167057e-06
5.68018193174438e-05
-1.9095799936955e-06
6.33407296806979e-05
7.3518618603643e-05
7.84782731053956e-05
2.52540976631536e-05
3.51779885044704e-05
-2.16053274379267e-05
4.17862231432494e-05
3.20926077435185e-05
1.63361646084633e-05
-4.35816155170705e-05
-2.17312327375569e-05
9.49082124231037e-06
5.97928869253783e-06
3.6209909673985e-05
5.6253708171945e-05
4.97500937602617e-05
7.59040957060615e-05
1.6904879563818e-05
7.40478284898542e-05
6.5544420407548e-05
9.44816287779579e-05
0.000132264739051054
0.000122054910550518
0.00010728189222696
0.000164922140685372
5.61568212885656e-05
0.000101463936773811
5.18115779108526e-05
2.57201115781654e-05
-7.47507760147177e-06
1.00643404854951e-05
-8.39818263414065e-06
-5.15209740411407e-05
-5.691391961568e-06
1.59295146045605e-05
3.60684541281735e-05
6.43264593306263e-05
5.49726037167351e-05
7.78468131660219e-05
3.11469704838765e-06
2.50474589888739e-05
0.000105632513994009
8.76928327486234e-05
1.23060441715047e-05
5.23943825289222e-05
5.0385884865134e-05
9.27221252748386e-05
2.82669011190886e-05
-3.11454772600075e-05
8.43061745965062e-06
-6.51883435361808e-05
3.87957100566802e-05
2.18873734553016e-05
1.24293069915738e-05
4.3380797121402e-05
-1.34519757713595e-05
7.06605087882597e-05
3.71527409699774e-05
0.000112942297817559
8.8793024934394e-05
0.000136733840003093
0.000164472481080115
0.000115800226097193
3.02307233457447e-05
7.80033132263545e-05
5.76559609966949e-05
2.93870039007086e-05
7.60502998694489e-05
2.88053596563207e-05
-7.44204436192988e-06
-7.50164605402544e-05
-4.00100891122596e-05
-1.46844419557144e-05
-4.35125473292679e-05
2.11725439577472e-05
-9.27049807431362e-06
-1.44048678022402e-05
3.84435580901218e-05
2.40704713764836e-05
4.74467817000881e-05
-6.25061411258655e-07
2.96312166961543e-07
6.0202938271277e-05
2.17902778617301e-05
3.22836689216843e-05
2.50926656052657e-05
0.000114772672419763
0.000116068208282751
5.86620352222916e-05
9.9371676511114e-05
0.000129355544841048
4.5006365052526e-05
3.04229245494253e-05
2.14737437397547e-05
-4.75763321791773e-07
3.74338460907469e-05
-5.54406198501552e-05
4.77145340919969e-05
2.97312194740688e-07
2.52146348633801e-05
-1.83298708062143e-06
1.75324572790187e-05
0.000115154792537809
9.69025152801749e-05
0.000104421108842413
9.65673278872238e-05
9.52793084954874e-05
0.000106698956327785
9.31135209871418e-05
0.000144651151069905
7.75721907314645e-05
0.00010703085686548
3.64619629268276e-05
4.53170128321752e-05
-2.90595772725728e-05
5.13647821310248e-05
-6.42254106812026e-05
-8.1501670935544e-05
-6.85872510318251e-05
-6.12515145930629e-06
-6.09233931525231e-05
-9.11776133561649e-05
-1.34874856782636e-05
1.2461119979523e-05
-2.17557880135494e-06
7.50263297892832e-05
5.56426523651103e-05
7.66495230636639e-05
6.80608709217539e-05
8.18173065848029e-05
4.84234867672238e-05
3.4567858855273e-05
7.66714638907528e-05
9.07628898202493e-05
6.58012201824107e-05
6.08551673624038e-05
3.49268182568858e-05
6.1042597966361e-05
1.9793303357706e-05
3.90875375636107e-05
4.34330965173668e-05
4.21425518467015e-05
0.000104246509836924
9.44506258623352e-05
7.54875109456251e-05
4.15546077171097e-05
2.37160682282149e-05
4.15202458894887e-05
2.98416094418652e-05
-3.06175671173448e-05
6.9357301404431e-07
7.17807535917425e-05
5.59748128161091e-05
5.50411065472294e-05
0.000122681157201078
0.000102836258775388
0.000107280408848533
0.000104592050361738
2.80644730933782e-05
-2.95930677608218e-05
1.49019977740953e-05
-4.02279065920743e-05
-4.60267695605228e-05
-0.000103658089760551
-6.46870382524942e-05
1.91780667699258e-05
-0.000103890179523144
-7.88305094593295e-05
5.37793636287618e-06
-5.54066746686559e-06
2.82355826838632e-05
8.18742889207403e-05
9.98841380305124e-05
0.000176702493176217
0.000101018315985635
0.000112248667148465
9.85800382886947e-05
0.000103771795100038
0.000184614268365922
0.000111786260761786
0.000109669858380704
8.05996386264798e-05
7.93330484385371e-05
7.77053893170311e-05
3.54104493262037e-05
2.61521340655752e-05
1.57448916438899e-06
-3.27594045636425e-05
1.92250902689718e-07
1.19059028094045e-05
3.87613183814811e-05
-2.16668014169325e-05
2.74813402547916e-05
-2.89694121977682e-05
-2.94189861700911e-05
2.60322928901078e-05
1.24412130754462e-05
-8.59540534882569e-06
-1.98002846338026e-05
-3.04967683232031e-05
6.81417119462187e-05
8.96568759374973e-05
5.29744402004246e-05
0.000112901500266093
7.19016403524378e-05
2.57106262711658e-05
0.000117869305851744
4.43912633158874e-05
5.7299743897494e-05
0.000103707075188521
8.38872356451731e-05
4.56780536912685e-05
2.07524533832918e-05
5.15858494477851e-05
1.91727181889065e-05
6.68165943276752e-05
7.42085333063749e-05
1.4424374786965e-05
9.9257019844906e-05
7.35218941538577e-05
2.62717748966357e-05
8.73637535630533e-05
7.9386126287684e-05
7.28842331345876e-05
9.73801525182575e-06
2.90774100502618e-05
1.20593611042706e-05
1.44050112645394e-05
-4.35085428035877e-06
5.0063601784522e-05
3.4205836795328e-05
1.23765684318809e-05
6.04002587027558e-05
3.40258146829321e-05
7.14801035969751e-05
2.5276406962455e-05
1.13869487416382e-05
1.50851818584225e-05
7.34964514938884e-05
5.64686464483315e-07
1.33868896166405e-05
6.26039754117258e-05
1.95527597102538e-05
4.44984335297738e-05
5.21551657665823e-05
4.7951180344247e-05
3.1764809328191e-05
5.13511978813791e-05
0.000108620545745392
0.000107553759665931
9.05916051989038e-06
7.02958777320751e-05
5.90786882503314e-05
0.000100572293981346
1.29448122503702e-05
6.87525935536225e-05
0.000114719461159891
6.88532697452902e-05
4.99409093627364e-05
2.34464554578871e-05
3.49858942166423e-05
5.60085399928975e-05
3.08692021879052e-05
3.68521310067825e-05
6.48754896144646e-05
0.000168183539726829
2.80503092678119e-05
4.12759742417316e-05
-8.34335216203734e-06
-4.00139579030332e-07
3.00509202226984e-05
-3.07495551084201e-05
7.42179884872501e-05
4.57574854267534e-06
-3.21166081615329e-05
1.07883218557092e-05
9.77238956925659e-06
1.48142314440533e-05
4.76647356819826e-05
5.67008232198916e-05
-2.88643237698168e-05
2.71762781780848e-05
5.28284476050276e-05
6.6345394298422e-05
2.0137452151695e-05
4.23456761440103e-05
4.63735803261555e-05
7.61630775376937e-05
7.36539876232215e-05
0.000110206206293433
0.000106696411062397
9.22463668813376e-05
7.30279980678828e-05
0.000125889567341676
8.36306771951905e-05
7.62772136894127e-05
6.72895830330367e-05
5.66973255603561e-05
6.45516741223889e-05
3.56269177414591e-05
0.0001526397917899
4.62265609809128e-05
1.4206161781319e-05
2.77322647765546e-05
5.72313325514246e-05
3.3207729680893e-05
1.89524749115373e-05
8.4498042675692e-05
2.02762532909563e-06
3.96437210935566e-05
4.46558811255199e-05
4.27358294627221e-05
4.39423066403862e-06
1.91165617187292e-05
6.09236279376362e-05
5.2232918168391e-05
2.78256647734333e-05
4.56810935015938e-05
3.91896141166277e-05
5.232201763644e-05
2.54631249075375e-05
1.27263413003386e-05
-7.34501272532587e-06
4.3577213267362e-05
-2.05573092686547e-05
-1.26246624832567e-05
3.48765586288065e-05
-9.6762196888628e-07
4.15514450615623e-05
0.000115488806066301
1.18253492761233e-05
7.60948896424379e-05
9.60333309211135e-05
0.00011216471649602
-2.02234678060658e-07
8.30038614951549e-05
0.000116829731261943
8.46123034481688e-05
7.06035713413517e-05
6.67319204521367e-05
5.45065399767085e-05
7.19474697663443e-05
7.77709507843837e-05
3.21301178644805e-05
0.000122839836706657
5.72137802493539e-05
7.95626528134888e-05
5.0252136553402e-05
7.74111336986102e-05
-8.02829458319094e-06
6.82685234554753e-05
-2.16167463065399e-05
5.07411921403222e-05
-4.56445984182688e-05
-4.05641313651505e-05
3.38094817442184e-05
-3.25482337877312e-05
1.19354896094329e-05
1.13285701334467e-05
2.74721021853394e-05
6.06439721221081e-05
-1.00365214777869e-05
7.57205250022264e-05
5.60940483209969e-05
0.000106844401750047
6.38925062851292e-05
6.90179420229955e-05
8.41413076938983e-05
1.9948583428195e-05
9.31038152969035e-05
3.03688251021878e-05
2.46632875291492e-05
-5.16969005995337e-06
5.68642547738938e-05
1.49256897138926e-05
7.28343866316495e-05
8.68295335511943e-05
3.51845208366624e-05
1.9178355652249e-05
9.68283547162652e-05
0.000113289287803513
6.42074190846363e-05
9.60190092755928e-05
0.000104019570353923
8.52449940781031e-05
3.00444437643465e-05
5.31620154665606e-05
7.43153644501688e-05
4.16078239144571e-05
2.715322267256e-05
5.76430292836223e-05
1.49281033944172e-05
7.20926457691656e-05
5.0169164586994e-05
1.14047268774807e-05
-1.68312362902947e-06
-6.79946165163928e-05
1.40244867025805e-05
-3.62239168411163e-05
-4.37594075098439e-05
2.97623040486866e-05
-1.72146091369359e-05
1.81027246185436e-05
5.18116827641983e-05
4.08897278553425e-05
4.36291632965514e-05
3.0036130482073e-05
2.73561265418549e-05
4.11263480048982e-05
-8.55386441647749e-06
-5.40661516415999e-05
-2.85557541378266e-05
9.31818592920816e-06
5.81868938991939e-05
-1.97856362848354e-05
0.000100595017765378
3.80771021563157e-05
5.98838216796763e-05
6.89236221611158e-05
1.45568215163349e-05
5.8064373289751e-05
3.31418778186432e-07
2.91205855285632e-05
1.80695266217016e-05
3.29383745521686e-05
7.22142934084459e-05
5.61884517059841e-05
5.35274724435111e-05
8.38792952030652e-05
8.94210514164357e-05
5.51739039015257e-05
5.9492049275565e-05
8.25140686000279e-05
6.30744493760552e-05
4.8446570966898e-05
0.000113606023265288
4.10457044225933e-05
8.73414498947783e-05
1.78217893703391e-05
3.23144582094074e-05
7.4489279104536e-05
7.90539046629442e-05
1.40724646121479e-05
8.06117111798004e-06
0.000102199712724264
8.05684891831468e-06
-1.42195947160738e-05
1.38274994156002e-06
5.75661933908445e-05
-2.21494213861075e-05
-1.44515648067697e-05
2.8767277437996e-05
5.19668517195527e-05
9.90711604382434e-06
1.33531273732029e-05
-4.98671193125699e-05
1.13808914057528e-05
5.74057039577349e-05
2.51129768950903e-05
0.000117111416036874
3.85042875579617e-05
4.0498977530506e-05
9.63899526924226e-05
8.27429027640952e-05
9.59357627269424e-05
4.86441726656414e-05
2.33823075814395e-05
9.07314316508941e-05
8.93909087570875e-05
9.00528647384021e-05
8.90282517316939e-05
0.000102996884785656
0.000107699353437562
7.35991187393009e-05
0.000112623940334662
9.53741715470938e-05
4.01809196714653e-05
7.40299782183779e-05
3.98300284905585e-05
3.02583042923583e-05
-3.92227435505837e-05
-3.05775994332246e-06
-3.18514555326841e-05
3.1502917759134e-05
-1.89591804949234e-05
1.04247165165119e-05
1.5569823587476e-05
0.000101898084117074
2.18751341095271e-05
0.000109870961884003
4.29014184463858e-05
8.63159304960079e-05
0.000112712870139298
3.52646332954286e-05
3.27434323792453e-05
7.74010261009393e-05
6.92127910999834e-05
0.000114974136144246
9.3702992388073e-05
2.84658544982426e-05
5.72543934797202e-05
4.77503012512577e-05
6.18629980720547e-05
1.09806406993777e-05
2.83468517984432e-05
-1.49867811990537e-05
-7.25099110640054e-05
-4.27628420128701e-05
-3.08782725468849e-05
-8.06428595693664e-05
-1.80982151287373e-05
-1.39572008122594e-05
1.54352956506766e-05
1.60114758110382e-05
1.93225348060901e-05
5.43102454169601e-05
5.32484834063527e-05
2.7149944989593e-05
0.000111990877241115
4.9943775339532e-05
7.87128094069506e-05
6.48920234268494e-05
-1.09969636210475e-05
1.80986516868282e-05
8.25276443514856e-05
-2.40052430039616e-05
3.08702444271467e-05
4.45144615888195e-05
7.70160524827447e-05
9.21094229622205e-05
5.52710112492082e-05
-2.2045350163943e-06
3.02389734677752e-05
4.63645440715413e-05
4.82914439973402e-05
2.77633381050738e-05
0.000111007001892074
-6.29715725253162e-06
6.00632821281153e-05
2.82845000691583e-05
5.10986711517773e-05
7.34652341700081e-05
9.07494703860215e-05
4.69318344474371e-05
4.30407197939871e-05
4.88824256197896e-05
5.11802412376742e-05
3.96698148164044e-05
2.90615771333545e-06
-3.75485323021558e-05
-2.76651751513167e-05
-4.92709351181911e-05
-6.48533181924285e-05
-4.38082099805686e-05
-2.38147817790088e-05
-3.03803708365777e-05
4.8693872028926e-07
-1.12335499302575e-05
2.54075284530162e-05
6.15664790245091e-05
1.47130357482505e-05
4.25304643663737e-05
3.43749206985721e-05
8.00166261444221e-05
4.31251938495432e-05
6.4636233484772e-05
-6.07654433528557e-06
9.07640805567899e-05
3.03252397013139e-05
8.05238591945292e-05
9.39650416891628e-05
4.9807695681341e-05
6.77220500142127e-06
8.337939288292e-06
7.86865805662266e-05
4.85455282809699e-05
9.17043890814337e-06
6.15120972268052e-05
0.000128696002354428
3.31111342105372e-05
4.96134266286112e-05
3.55358254220404e-05
0.000115671534856145
6.43961389768519e-05
0.000122646354558846
7.76018541075268e-05
7.34545806767167e-05
6.69173864640677e-05
0.000120047277542191
5.17067297934476e-05
6.67905901554559e-05
1.87745815798051e-05
3.38840973012376e-05
1.24368280612529e-05
-4.75247435293901e-08
-3.645601040675e-05
3.0951740583257e-05
-2.53801265140142e-05
-3.62500262752441e-05
-3.49216273784868e-05
-4.40929769842561e-05
5.51811502906356e-05
1.00680075269945e-05
2.55792472186849e-05
-1.65572256901401e-05
4.70014409364913e-05
6.09487963520475e-05
7.12416223703051e-05
5.36386319218403e-05
9.0643602076414e-05
9.56615752882735e-05
0.000134401645332585
7.7795886489318e-05
0.000103972049069426
9.78502527430732e-05
1.18162377204022e-05
3.22940001238666e-05
8.61869544013563e-05
6.05680522468508e-05
-4.54471575846941e-07
1.97747128814353e-05
8.86235201124293e-05
6.79532582435993e-05
8.73004206456372e-05
0.000161652313374736
8.94533458153537e-05
0.000140161098151495
0.000112839598700438
7.41557653535006e-05
8.19398173793313e-05
1.34056379522065e-05
7.65956986609479e-05
7.60304149019502e-05
4.06148869239957e-05
6.52235010658975e-05
3.60558037703867e-06
3.01731715870459e-05
2.11935101078079e-05
-1.35886570853644e-05
-4.34088514754656e-06
-8.05007032425734e-05
-6.16604353906943e-06
-2.75206571280334e-05
-6.0130259360056e-05
-7.09420228803728e-05
-7.17133258375466e-06
-6.07886782334024e-05
2.49808900439914e-05
-2.1497889570475e-05
-4.22636618156722e-06
8.95757447463859e-05
0.000113868663979604
6.958624719078e-05
2.94507548257267e-05
0.000124539256538072
6.54967675704318e-05
3.87161219474289e-05
6.23707278666679e-05
0.000122713174371125
3.5359433991607e-07
9.10394434021846e-05
3.47209777050244e-05
8.14201532154738e-05
5.37865710953419e-05
5.00287746935154e-05
0.000114131198546269
8.07310921791507e-05
2.4582701889061e-05
2.60531466556784e-05
2.38639757192548e-05
0.000127665096721232
9.01896418067835e-05
6.47716641397266e-05
0.00015882493429847
3.68748594592148e-05
7.31499841260256e-05
2.94370971046248e-05
2.63986514601221e-05
1.92718475967493e-05
3.14292563035987e-05
7.75684184888995e-05
2.18061194359744e-05
9.16155392882368e-06
4.52173142153655e-05
4.64345037919808e-05
7.94727566821501e-05
-1.3619316404432e-05
1.13367797577425e-05
1.83206840499951e-05
1.96042399850878e-05
3.40396814872261e-06
7.94246827820116e-05
1.62556496079004e-05
7.11096173765171e-05
7.9692621837037e-05
7.47870178227524e-05
9.08101621436328e-05
5.73468392193024e-05
-1.33692383785197e-05
7.48414333709182e-05
-9.03643684308289e-07
-1.05207491399116e-05
-6.90304583322782e-05
1.38426308698348e-05
-1.98577631651143e-05
-5.11095316834924e-06
3.77689742657103e-05
5.47518577460811e-05
0.000129989442948546
6.35984704087574e-05
8.0953669521395e-05
9.13366193781675e-05
7.80338014657879e-05
6.10888519885423e-05
8.82038131811909e-05
2.26445821189643e-05
3.04052967402078e-05
7.96982108517758e-05
6.67263383468987e-05
5.65422059702545e-05
6.57466866223362e-05
2.42574198399605e-05
4.42033747159644e-06
-1.3236285654075e-05
1.17904978520753e-05
5.63038161892249e-05
2.73339653551732e-09
3.26261035144184e-05
-2.81300810673626e-05
2.93978848527559e-05
2.97975425432113e-05
8.71950100977593e-05
5.9677837764009e-05
5.5240266283612e-05
2.08473790393838e-05
0.000131120399861384
9.15814051521618e-05
0.000192951763651045
0.000132705196023012
0.000145330949672465
0.000116542761971939
5.47269772228475e-05
0.000111901667919673
0.00010717920793086
4.21385191389599e-05
6.65582466664844e-05
4.30499011106574e-05
-2.59777319256107e-06
2.27855117015222e-05
-3.87536079791373e-05
1.64798169307607e-05
-2.73411845167212e-05
2.9181305304677e-05
2.83073700453257e-05
2.70086471719786e-05
5.14557528810584e-05
1.08354499733283e-05
1.87587838605629e-06
4.45451342443916e-06
3.89594747365891e-05
0.000100470962741716
9.06243358035563e-05
3.5884893000054e-05
8.04641815236899e-05
7.27418509755694e-05
0.000111575533124319
0.000103042245985181
0.000113501712416509
4.23416288019257e-05
7.82954414479539e-05
2.28280673716417e-05
0.000107276296251403
9.94640374278242e-06
2.74273174761758e-05
5.09084444264155e-05
2.6575525852515e-05
-1.2942877099557e-05
2.40377002557373e-05
1.30081687665377e-06
1.41652099335327e-05
-4.8817736696432e-06
6.6503148247823e-05
-1.51626185749493e-05
5.32995382604599e-05
6.49168263234073e-05
6.35260743290612e-05
-5.37216562462441e-06
0.00012503112947742
4.36306600996781e-05
2.98297259178927e-05
6.76764635319185e-05
3.42652678281682e-05
7.92679056166931e-05
4.44739336438229e-05
5.61786237403186e-05
-1.26633515281443e-05
-1.92239252613556e-05
3.03644936666824e-06
-4.69354643189468e-05
7.5273399652359e-05
0.000101155891616062
4.10420937287872e-05
9.77377527839385e-05
6.88994843561506e-05
2.27028377154315e-06
7.06551481218677e-06
5.67999323027625e-05
-1.34701523132136e-05
2.47831943680165e-05
-5.84370301864718e-05
4.40177257033312e-05
-3.14462859817796e-05
-2.17273548166655e-05
-2.03898767704665e-05
-1.53554347737384e-05
5.24228656430267e-05
4.97354137019844e-05
5.83945922176783e-05
3.84007424707266e-05
0.000104299526960679
2.93873326092571e-05
9.94030437326572e-06
7.67497038618897e-05
9.85901956660744e-05
4.2669545359779e-05
0.000129901340831844
6.46497599338795e-05
5.48917423719455e-05
9.41359462039527e-05
5.20641214235097e-05
7.84765383731501e-05
0.00011267238672265
2.88510852700742e-05
0.000136973990508422
6.37145689359694e-05
6.87835384604931e-05
8.44195298948444e-06
1.78815650046655e-05
3.23578716953413e-05
2.52884772543459e-05
-1.41030054698044e-05
-3.3031756365084e-05
-9.84964595090833e-06
-1.08703738814792e-05
1.8057120901783e-05
1.8515721830283e-05
4.04712965988271e-05
2.4921496218404e-05
8.21252580568816e-05
5.83801760998462e-05
6.41047290331335e-05
5.73463914061039e-05
8.96972095758393e-05
9.90502906807018e-05
8.14143718633033e-05
8.35749519228996e-05
9.86785986658803e-05
8.65392456543373e-05
8.43441058391313e-05
9.53283386029529e-05
5.93684636749531e-05
2.01901131604495e-06
4.19217079177856e-05
-4.06913953364909e-05
-0.000109251286659656
7.48872810872889e-05
-6.17816045250399e-05
1.76974551260023e-05
5.08849840233282e-05
8.13596758206521e-05
5.91694852072506e-05
2.35553911917852e-05
9.27807849322943e-05
2.94782096254806e-05
7.25992494280664e-05
9.09607175080746e-05
7.74848597005487e-05
0.00013573372615303
8.01931078762541e-05
9.89354336347293e-05
6.08549863059581e-05
3.47202547741903e-05
9.46040169487514e-05
8.77253584485818e-05
2.02117015601676e-05
7.92846234761461e-05
3.93487608307094e-05
6.81227809281837e-05
0.000101915598285305
7.01428304599408e-05
6.61121242722776e-05
5.26683408558692e-05
5.07005881394129e-05
6.33784565205225e-05
5.94015020848132e-05
5.24721318628705e-05
3.92649058532087e-05
7.21756018296652e-05
-1.23455991052314e-05
-7.39734352025072e-05
-4.00096800256878e-05
-4.15793221262179e-05
-2.79848087014051e-05
6.33505021014939e-05
-7.28234761802571e-06
-8.77546791763438e-05
-4.8934864992861e-06
-1.37515584779642e-05
1.85278243350577e-05
8.63235744466521e-05
-1.95163920390343e-05
3.30984653509767e-05
7.4101684123663e-05
0.000126670967671312
0.000107379272708296
0.000156302740377879
0.000139351600200824
0.000149859008737786
0.000135302977538172
0.000157622635547694
0.000110361858952453
0.000125557805463151
5.09083116838981e-05
7.47908688507216e-05
6.24826468990844e-05
7.52111345838605e-05
-2.36381906468978e-05
1.07098059695885e-05
2.61528602415165e-05
2.17700137329585e-05
-2.12547163634129e-05
-3.87874324885929e-06
2.11619081103951e-05
3.33484256940098e-05
4.46884581399699e-05
1.62376044534159e-05
-2.21148118068393e-05
5.52210820089642e-05
1.82282519505427e-05
2.64588945180832e-05
0.000111331799937153
0.000100638554377039
0.000143160375002664
5.97590219089389e-05
0.000104791223453993
0.000119895278896805
1.54749051463815e-05
-2.88834682051416e-05
4.16106518540767e-05
-3.98448000919415e-05
9.75456024385073e-06
-2.64663907505729e-05
-6.70289487807598e-06
-5.55348038303633e-05
-7.75113043325245e-07
6.3117529461429e-05
-2.06866394754661e-05
2.31608254309114e-05
1.58667618896612e-05
7.31291827273375e-05
-4.42581480191542e-05
-1.47710769024154e-05
-8.21350398539536e-05
-8.55126150892341e-06
1.2260263040575e-06
6.92956550723978e-05
4.77800041245537e-05
1.58662452162059e-05
1.26015432614458e-05
1.41421662280816e-05
9.64470561449932e-05
6.45550077524231e-05
0.000129816249514992
3.26671978204029e-05
7.34616876297528e-05
9.03639431929261e-05
0.000103689236717081
6.47008883123466e-05
3.11444464463748e-05
7.63599181778008e-05
4.72081614676128e-05
5.79030829597886e-05
5.72094553643895e-05
5.5526413545338e-05
8.80058151445677e-05
9.75126889098543e-05
9.27709213284117e-05
6.25947874549229e-05
4.79144158966596e-05
-8.93209581249829e-06
-3.7843270843325e-05
-1.54956234672301e-05
5.59769646185919e-05
6.43546049727704e-05
1.17849729289341e-05
6.92350652792745e-06
8.27060775863769e-05
5.37915496991161e-05
5.96796479599693e-05
5.88620759236937e-05
1.68760622013814e-06
1.82646296736703e-05
6.30010684465236e-05
2.30919315529694e-05
4.34582132641766e-06
4.99517840252771e-05
1.12552555299226e-05
6.78076250687914e-05
1.47555466927204e-05
2.93889604821014e-05
3.33485514939688e-05
2.9375464782893e-05
-1.78009621857565e-05
3.00936270977152e-05
3.00092341372574e-05
-1.60305113561402e-05
8.41763760270459e-05
2.19168831935797e-05
3.20958057027167e-05
4.89136531535445e-06
8.92797265564163e-05
-6.19747431100812e-06
0.000146507974986886
2.97460762585021e-05
5.43944223194545e-05
6.36752255441631e-05
7.79624408814348e-05
6.80118137526986e-05
9.88600439671299e-05
0.000118265190526933
8.72592589874287e-05
7.17972733876697e-05
9.89754116991196e-05
5.08544075393483e-05
5.40677602651768e-05
9.08978441877528e-05
2.69359550693329e-05
7.18037887714825e-06
1.65940601961744e-06
4.20689182627298e-05
7.26972091102546e-05
0.00010415588168684
2.14378200319126e-05
4.93730198575745e-05
1.90888793066644e-05
3.88596948867098e-06
-1.05160471365083e-05
3.89048089441055e-05
-7.24961537897808e-06
-3.12187207085498e-05
-2.59010711147335e-05
2.44382793254525e-05
3.6307572173099e-05
1.04244566005538e-05
0.000107091295615869
4.68692320096857e-05
3.75344224660685e-05
8.82469014285924e-05
5.00166576139128e-05
7.49320830280991e-05
7.7600943965461e-05
-3.62742650389573e-05
8.44341147709357e-05
3.48251945504029e-05
8.97509907351167e-05
7.42616929277461e-06
-1.18196840110899e-06
7.85791129510824e-05
-5.84834181947919e-06
7.19867576509183e-05
5.11144900298048e-05
2.60644486969999e-05
-8.76487782779262e-06
0.000118691425162294
9.27790338475464e-05
9.15583743798229e-05
5.18876740435859e-05
2.76062099153794e-05
2.57616845692435e-05
0.000104857605929679
7.50480032243544e-05
8.73087414476681e-06
3.97992959652873e-05
1.33035321343546e-05
4.05541691990148e-05
6.01585940362477e-05
-1.07210397840639e-05
6.47456698461184e-05
0.000123238542120915
1.18175635109882e-05
9.73116269132938e-06
5.82618754908447e-05
2.39836608189191e-05
2.99533069255243e-05
2.16813857605315e-05
4.24044654176431e-05
9.7213929091206e-05
-1.03351440398432e-05
8.24417421904567e-05
1.57618736966806e-05
-1.08008582233873e-05
7.99613449097691e-06
4.30542388257617e-05
3.3336853699372e-05
5.61433148688569e-05
5.22344752444026e-05
1.26599953499123e-05
8.3502469525845e-05
0.000125378911477087
-1.96604047194434e-05
5.80955495122808e-05
3.89581339730892e-05
5.28290396399906e-05
1.90652433515596e-05
8.86799112394935e-05
-7.5489958766316e-06
4.02101259270178e-06
5.91085268968012e-05
7.21811307474093e-05
4.05504251277387e-05
7.91483538185008e-05
2.8415340820905e-06
4.21943462484402e-05
4.889034635264e-05
2.14027488597836e-05
1.76783639832881e-05
7.40657099400389e-05
5.40413121279799e-05
0.000107020731126684
7.1871409168208e-05
6.61612182388793e-05
9.68581396822552e-05
9.24608243729034e-05
4.17494610513365e-05
1.0061552554773e-05
-1.05412240739943e-05
3.10917326249907e-05
3.03686739596614e-05
3.4664314187579e-05
-2.14581792666112e-05
1.27589134229556e-05
3.51100375426437e-06
3.90078003030113e-05
-6.52111774738901e-06
-2.78735113694031e-05
4.41638032926223e-06
1.17508692849656e-05
3.69258447873207e-05
9.58854676833807e-05
0.00010186927595822
9.95323101731576e-05
0.000118432018930834
8.38946838352988e-05
0.000112327862120849
8.54995481766132e-05
5.72095081694894e-05
8.16105129349915e-06
-6.77842490654769e-06
6.59781030074639e-05
4.41441686356304e-05
1.32993581424489e-05
9.2295021041242e-06
3.57477149157967e-05
5.48226585041422e-05
5.74899424552983e-05
-1.19730973417973e-05
3.64986148356092e-05
4.27027944910655e-05
-3.8302076059317e-05
1.36528871837892e-05
2.06731702115548e-05
5.54763514765493e-05
1.94452697824743e-05
4.19009181311597e-05
0.000115013541268362
0.000101931087562828
0.000101742477546155
0.000114019439695197
0.000213718156067315
9.9098142176629e-05
7.81566096213875e-05
3.4975983555039e-05
2.51582686906616e-05
2.21802851551042e-05
1.71228008237763e-05
-4.46252215481646e-05
8.59536289761311e-06
1.08292536479417e-05
2.37051858320085e-05
7.66975812946843e-06
1.60294854380995e-05
3.247019406666e-05
4.28272037613055e-05
2.71411324735661e-05
3.82264392922703e-05
6.09813870485125e-05
0.000129004857608594
7.0801980492261e-05
8.5705203627761e-05
3.82032946020005e-05
9.98789174032506e-05
4.43959560828412e-05
8.05774617041002e-05
6.58907273797696e-05
5.84308894581268e-05
9.32420718914363e-06
3.09999878288449e-05
0.000107042791625219
4.39987542349023e-05
-2.1476129525695e-05
2.49550970970668e-05
6.70480573975219e-05
8.85378985351371e-05
9.1139915653962e-05
0.00012680714591992
9.56813395195649e-05
8.51181217620438e-05
8.02966463728957e-05
7.85344800527334e-06
6.30585447060459e-05
2.3983336567739e-05
4.60533404252956e-05
-6.02402793549779e-05
-9.60786667959751e-05
-1.61265777416379e-05
-3.71674319637086e-05
-3.67417804051787e-06
-4.05544931931805e-05
-3.84308901564937e-06
-8.16497738387189e-05
1.31510593762859e-05
-5.14967029633846e-05
3.33851581808995e-05
4.1603685977246e-05
-2.19859063782127e-06
0.00012894286032596
0.00012999847082578
0.000130059100502515
0.00011574648809538
0.000132585240586129
9.79295799155948e-05
0.000113386489593831
7.44990503568253e-05
0.000125629269612571
9.52042012666216e-05
7.45200124555812e-05
9.46943289282889e-05
4.06046340126991e-05
9.4286578620039e-06
-7.40780086126171e-06
5.74662891646936e-06
3.27772496708427e-05
6.20817293048099e-05
-2.75543334647951e-06
6.86517893060051e-05
-2.47540109064996e-06
3.7869133299864e-05
4.62696511858231e-05
6.44003616607807e-05
5.87523752288341e-05
-5.63708114924542e-06
4.41919841494045e-05
0.000141701021817956
8.83140083197144e-05
-1.67569623634907e-05
3.79230263867279e-05
1.94343566502358e-05
-5.36176229731596e-05
-2.2273629756695e-05
-2.90872669282426e-05
-5.29124145674074e-05
-8.37352132506521e-05
-1.68645224954845e-05
-2.54737429344525e-05
-4.93840005717087e-05
-2.95928114571158e-05
-1.59541766316375e-06
6.9538102208211e-05
9.05232561263037e-05
0.000178879327966324
8.98111748951197e-05
0.000149209855032127
0.00011590367352457
0.000140386073499653
0.000160839906187732
0.000174744053565288
0.000181631161119022
0.000102678327292145
8.6749600336143e-05
0.000117147526915371
7.64172684501184e-05
-3.96812532528905e-07
4.30724599348786e-05
-2.28387726272374e-05
8.03478967651235e-06
2.19551095798294e-05
-2.3848513447385e-05
-1.02899978016633e-05
-4.71712640481019e-05
-1.48834065461087e-05
-3.52837630115128e-05
-2.54301475569238e-05
3.41509441926223e-05
1.43477016832257e-05
-1.0225192923062e-05
6.65648806253655e-05
8.70743133854743e-05
2.2369923513336e-05
6.30789408029852e-05
8.89196140178377e-06
4.26082302717529e-05
0.000114181121611114
1.37778628478255e-05
5.36035617513594e-05
-1.00370429284538e-05
4.13843685112528e-05
-6.28199229320621e-06
3.99059233044283e-05
8.91130183356831e-05
7.22824369445956e-05
0.000135867251340461
0.000114624296359408
7.90110663915879e-05
9.33429625755756e-05
0.000134197988440555
0.000131010804152147
0.000162911737707332
0.000163709530192846
0.000151897461854911
9.75445766810163e-05
2.58819083727581e-05
5.18280479794514e-05
1.92619059020724e-05
3.07122908122753e-05
5.5340770883509e-05
2.7881596839478e-05
-1.0244545911261e-06
-2.75699061675646e-05
-7.97178939209739e-05
1.21940102811884e-05
-4.30727509629857e-06
1.92394258828039e-05
-2.04439253904079e-05
-1.69549373356178e-05
3.78712506820764e-06
-2.08387174968905e-05
8.2911138258112e-05
9.15162194217659e-05
4.71352899400323e-05
5.98826717171797e-05
3.59745276584244e-05
8.56739971688147e-05
5.17318239892729e-05
8.02364784394942e-05
5.65002649266812e-05
2.80998726747277e-05
-4.83345446979407e-08
4.32354303358993e-05
-6.46642878829137e-05
-8.89973264863819e-06
-7.65709325146681e-05
-2.37216261904732e-05
-2.25614195504256e-05
1.97560165212411e-05
1.35321497806266e-05
3.80840823522533e-05
6.12083153343936e-05
6.5118065165138e-05
6.11223906134339e-05
3.45387288767875e-05
0.0001181827627401
0.000126698944549129
8.71796512093007e-05
0.000133696467506931
2.80365956851509e-05
0.000127951672740697
8.44097904096778e-05
-6.53994017567751e-06
5.16754045564469e-05
-4.51694572191064e-05
-2.76838669353577e-06
1.79025785939857e-05
-2.94645727536117e-06
2.09060709441243e-05
-3.59590825300291e-05
5.21651918038605e-06
-4.1716236476185e-05
-4.23978452022643e-05
-4.24433361344457e-05
9.57173990035893e-05
8.86959205793197e-05
5.92358859097242e-05
4.32347576635715e-05
5.08083689953158e-05
4.72941293887791e-05
1.82334720211553e-05
0.000122339782742439
-8.58370887473564e-06
6.13218728485106e-05
4.00437106223677e-05
0.000148836049112789
5.28934234491745e-05
6.55691254168409e-05
0.000107895227390293
4.87993227208847e-05
6.73274325086269e-05
0.000105465278321523
3.51364585655264e-05
0.000112779560191556
5.56226592804403e-05
0.00012238931776452
5.36494017372401e-05
6.99299897814736e-05
-2.59520820722582e-05
7.36108298355926e-05
2.16176194895505e-05
4.93523492244272e-05
5.24686289591006e-05
8.62094757703947e-05
6.91004209595483e-05
-7.83949919180706e-06
8.7977198253926e-05
7.32064349935541e-05
-1.50025920726162e-05
4.93457788653783e-05
2.11629822133033e-05
-7.55620045078769e-05
2.4551719486815e-05
4.79171372570532e-06
-6.05731338448215e-05
3.1864374367673e-05
0.000110422606981033
-1.82309903706281e-05
1.57877963266001e-05
5.63389741447129e-05
0.000115775093075087
6.3913212275724e-05
0.000127849375017684
0.000113159340759433
8.67148224691222e-05
6.5394125282344e-05
0.000108407758561889
7.93338796548334e-05
9.81217040739006e-05
-1.64099907968251e-05
6.00276749488088e-05
2.11883489877974e-05
4.06247534271062e-05
2.91964101679335e-05
7.85640774152394e-05
7.9317074881393e-06
9.09855368134298e-05
0.000108119806528816
6.16431796980313e-05
8.82851260469119e-05
5.31444401512754e-05
6.07328076871751e-05
6.59358611427633e-06
2.29853480635801e-05
6.48500824768319e-05
2.52979078971762e-05
7.87690463659897e-05
5.67577613268393e-05
4.9338551964324e-05
7.17973258631653e-05
-2.35336736530119e-06
9.12076006109815e-07
2.21729343103348e-06
-4.71916653913279e-05
-1.65129312176528e-05
-1.30268480175135e-05
2.61900615980731e-06
3.13029670532527e-05
7.18416539616652e-05
3.88692203009599e-05
7.29342436729558e-05
4.75799915859256e-05
1.42844961495161e-05
3.85482928566403e-05
5.45886292016589e-05
0.000104741367751953
6.80864185380994e-05
5.04832535774739e-05
8.91126459293241e-05
0.000114888595120923
7.72144659408797e-05
0.00012020892976207
0.000108980705901795
4.37045743174972e-05
2.38356397236332e-05
5.20985098627095e-05
7.85057646797962e-05
6.30005009229146e-05
9.61580260835e-05
6.12553588856391e-05
7.20356736276549e-05
4.1910548201897e-05
6.80069893403689e-05
1.08898539625156e-05
1.31163781428035e-05
8.49626267675097e-05
3.4109417131572e-06
3.48853343083681e-05
-5.42311084347605e-05
1.04135435318795e-05
2.2090403798189e-05
2.74907107415652e-06
1.09069602299737e-05
-5.86705803317088e-05
-4.92295018714926e-05
-7.46133252945878e-05
-5.45088738777974e-05
2.82309950814153e-06
2.31609606994398e-06
5.78824891437348e-05
-3.27657190210204e-05
0.000116290184742037
9.11182801027595e-05
0.000122647743185789
3.6334230986155e-05
0.000156054329457681
9.15860125159138e-05
8.18695143771122e-05
5.71597316171639e-05
9.43356153521418e-05
8.72493972915765e-05
2.89234362423333e-05
8.3696451828433e-05
7.20153462976213e-05
3.7787898094202e-05
9.88001302786011e-05
9.77464126924917e-05
4.41917269256591e-05
4.08711195114565e-05
-3.4892155734435e-05
4.28920414018913e-06
-3.88002807736847e-05
-3.91925047011267e-05
3.46883335933752e-05
4.24376218597338e-05
5.15555310035939e-06
-1.86983499798349e-05
4.84926065847792e-05
3.38175476841906e-05
1.56562659763144e-05
7.13856283561201e-05
7.81311727311833e-05
6.36014262706953e-05
6.1276691290149e-06
6.66919049167771e-05
-5.10696019134174e-05
-7.99219996517284e-06
-4.16071527362498e-05
-8.03838249959015e-05
-7.64180212907145e-05
-3.25577318595001e-05
-5.11007415577802e-06
1.05549529316113e-05
3.30510504492498e-05
-2.21555862598344e-06
9.51120204426558e-05
5.55213081161731e-05
0.000105922087323761
9.4974992972275e-05
0.000128762854193758
8.47717784725609e-05
0.000200538589860571
0.000179729423772892
0.000123396851319868
0.000163901475965938
0.000115466860642353
0.00011650703925213
7.65303698325642e-05
0.000116376519132537
9.44348164358608e-05
7.35484294010129e-05
4.60796203878197e-05
6.68453117335189e-05
4.22407133384522e-05
3.4329086924371e-08
3.17822597078915e-06
3.50780444862468e-06
-1.63978293041978e-05
4.40471006754621e-05
-7.21290258293032e-06
-2.10674969212485e-05
-0.000131842945409244
-0.000106264597951501
-3.80483557686477e-06
-3.85961172584784e-06
-1.0596798059918e-05
1.41610442508088e-05
1.18688525502078e-05
1.65910279751197e-05
2.65910979671036e-05
0.000123901953398417
4.05600977037398e-05
0.000107804580955107
9.16039803127284e-05
8.92622811064018e-05
1.80604952326002e-05
8.73814805423382e-05
0.000106213395259807
7.71479589376096e-05
0.000108752146395463
8.20429872994429e-05
0.000101221195772449
9.18550320677017e-05
7.64913308140778e-05
7.50686870234921e-05
0.000145699703404415
9.41385445569716e-05
0.000114245703282805
9.47102584273105e-05
0.000108341454130929
9.01315586728088e-05
-2.54176359839155e-05
2.70945160130103e-05
-5.11935268031854e-05
-3.20176981645218e-05
-4.27604662039613e-06
-5.23890697080867e-05
-9.22599431225657e-06
-3.94832105044965e-05
-1.20060310249545e-05
-2.37269756178633e-05
2.73283846960551e-05
3.53945601814477e-05
1.60316636293485e-05
-3.22703021918052e-05
-1.80481682824424e-05
7.74958762765939e-05
6.7413224679312e-05
8.58963056612681e-05
7.42330408690774e-05
0.000138391178912572
4.23656029846279e-05
2.40744043574494e-05
2.90101919589904e-05
9.41340203708054e-05
2.53041555977058e-05
-4.43620452652831e-05
6.63731993206581e-05
6.37431023339677e-05
5.44661786185695e-06
4.78307626153125e-05
1.8405929518781e-05
9.56220461310278e-05
0.000111695301976534
0.000176093277577369
0.000101912962731995
0.00015179177148448
8.91555678351056e-05
0.000143978403102692
0.000148362153582062
0.000167767214045952
0.000103320296282895
8.13550927283537e-05
0.000136852192476553
0.000132276874371544
4.93952291752337e-06
-1.41509351383295e-05
1.60379071450478e-05
1.79028947898784e-06
-3.683270471552e-05
-2.6695069523676e-05
-0.000130037915837119
-9.99503614759881e-05
-8.14580225800533e-05
-0.000106142654663929
-3.95325372648938e-05
-6.57061231759627e-05
-7.28757474228213e-05
7.50066061063534e-06
-3.85263228427635e-05
-3.6798423546541e-05
3.66453981997444e-05
6.92430734606963e-05
2.31846036247941e-07
7.28181677002301e-05
7.01607230831235e-05
0.000139573540281374
0.000177548782920559
0.000179082869130329
0.000140160807359788
0.000123348285730902
0.000105361897263075
5.90454297954064e-05
6.8266633097235e-05
7.99695685529498e-05
0.000112002799533073
0.000109726110775032
0.000100690557014013
0.000141449915066806
5.59218771101131e-05
7.88598565962849e-05
3.34565625172054e-05
3.38747868048133e-05
4.56068991972686e-05
0.000110360838381614
0.000102120490537348
6.30483780371879e-05
1.15681711927411e-05
-2.34946791051286e-06
4.57913080107426e-05
1.19287714988021e-05
-5.76419329681998e-05
-2.47686152536168e-05
-7.9596124804687e-05
-4.09024265346444e-05
-5.49307166295584e-05
-4.64165367231288e-05
-0.000103334556017538
-9.24154286820081e-05
-2.86098962717615e-05
-5.03463824432222e-05
-1.49943500229401e-05
-0.000106779922428204
2.02636899634342e-05
-6.41929331948557e-06
0.000149502008676745
0.000107374000204451
8.38998579872448e-05
0.00012511117569919
0.000158153168986264
0.00013825315350278
0.000121270242132369
0.000136164765222479
6.32228169959983e-05
0.000104444639154565
0.000104119057705743
8.27725081915378e-05
8.54753430139405e-05
8.26801462190538e-05
0.000158913851068452
0.000128784848180965
5.89352482437968e-05
7.68780528201923e-05
0.000105517576283747
5.36111278191826e-05
5.11330651204821e-05
6.38915014311881e-05
8.69599811256334e-05
5.6271654577255e-05
6.23150660432423e-05
6.73476886772036e-05
-8.52412025279898e-06
2.29672273671741e-05
-2.33611104328556e-06
-3.31786718118457e-05
6.75841884513974e-06
-3.02346254540121e-06
-2.29340740824991e-05
-4.65938071138877e-05
-9.14079549999572e-05
-3.51090326110777e-05
-0.000102180980842714
-9.82204966825431e-05
-3.05599954606746e-05
-7.622205219231e-05
-5.59912528512201e-05
8.90761565786273e-06
5.32860457744377e-05
7.34125103852565e-05
9.44523697138332e-05
0.000108772309005473
0.000107959881341229
0.000126419244508244
0.000141324971148079
0.000114550766276511
0.000124839769155517
0.000153121521153942
0.000165698608436528
0.000200267501212636
0.000130001460916853
5.80535084156302e-05
5.11173506858499e-05
0.000136684654257567
6.53729013112353e-05
0.00010211172554453
7.02564226131208e-05
7.07736142443018e-05
6.14849744111755e-05
0.000146512460796166
1.26655125392921e-06
-3.09310265362589e-05
-3.47585330734884e-05
-1.79919965635982e-05
-1.90875249149427e-06
5.1872854976494e-05
-6.04894215954469e-05
-2.66677995396773e-06
-0.000115812731662144
1.39949638192079e-05
3.85903126593518e-05
1.77049207025854e-05
-3.87399612266584e-05
5.80499441044206e-05
1.59509555584962e-05
3.73488265610396e-05
5.27603599798459e-05
8.90768162444195e-05
8.31032943085393e-05
9.63083817619203e-05
7.39917267665048e-05
3.77788307951961e-05
9.9755869956623e-05
6.3553194552326e-05
5.53044509828011e-05
0.000113658838306345
5.40083357880531e-05
4.80077675475645e-05
4.52067672132373e-05
6.12422686882718e-05
5.97149249598231e-05
1.52089770727823e-05
4.75425427238937e-05
-4.78157597717568e-06
4.72851971898734e-05
6.05753879654083e-05
8.78731427383466e-05
0.000106369003199306
0.000125337035620292
0.000121510235122489
7.3328094545234e-05
7.45153408921784e-05
1.0668268993252e-05
5.34351959205729e-05
2.46202666509386e-07
1.46455463282211e-05
-4.67773279409976e-06
-1.08898566554213e-05
2.00811316819966e-05
2.78725054623768e-05
4.2885743110211e-05
-2.03480652925171e-05
-8.72318229951938e-06
3.39197131000371e-07
2.30139433807269e-05
-2.32001851825035e-05
-4.87141294382491e-05
-3.3712716839824e-05
-2.14544400988314e-05
9.2078614711987e-06
-8.14390030477205e-06
2.57384672050869e-05
8.97739402516432e-05
4.88441157805271e-05
5.69584271903937e-05
0.000133578006649594
0.000131963384307871
9.25974348786079e-05
8.93540824104546e-05
9.45442686292831e-05
1.5296822327832e-05
9.84175178245421e-05
5.95790619181911e-05
5.21631850960543e-05
8.19933596823251e-05
2.85823314395858e-05
9.42007050872232e-05
8.12413120585255e-05
0.000118161975031937
0.000113963539069048
-1.42910678540868e-05
1.4337253444445e-05
-1.60836079867968e-06
-1.78399675544311e-05
3.89696489474308e-05
3.65919106432427e-05
-3.63331155199178e-05
-2.10695937205642e-05
-3.54741387433719e-05
-2.94304569326305e-05
-7.54139770896706e-05
-1.44306737098321e-05
3.29353905237133e-05
2.05373391794581e-05
-5.35764655041271e-05
1.13115840517213e-05
3.56898061567171e-05
-6.54090945389983e-06
6.79848843383435e-05
8.42267635037782e-05
0.00010612443350288
8.41845659306843e-05
4.44001635819072e-05
0.000151241873402769
0.000202559088293115
0.000129767943089571
0.000180421266031382
0.000177444255051893
0.000103091867920696
0.000218113609593122
7.08139722625384e-05
7.9500348619095e-05
0.000103205367210634
1.23451900118582e-05
-8.30437031238103e-06
6.07469331639621e-06
1.50257797408756e-05
1.20612914233444e-05
-8.64471194984466e-05
-8.61913625617022e-05
-3.29034345412915e-05
-1.9784074738329e-05
1.31732871962084e-05
1.91211244978893e-05
0.000113439345609176
6.49561977996431e-06
4.57635850143931e-06
4.17756563435417e-05
2.30252605752647e-05
-2.46477975296155e-05
6.37757439740473e-06
-1.17743582317236e-05
-2.42039292373219e-05
1.71599465848474e-05
6.24411321318325e-05
2.00537591793524e-05
9.85919298917055e-05
-3.33644096040925e-05
-4.68734216519941e-05
1.87699657098002e-05
3.30315424326824e-05
2.82101622328273e-06
4.94562226934914e-05
6.35355694944018e-05
5.91503431599789e-05
5.94622375232956e-05
6.73614462138572e-05
0.000114048728199518
5.39295606297021e-05
7.63857408734927e-05
9.60521741158903e-05
7.23000531256473e-05
9.94347205416676e-05
9.76326400795027e-05
0.000148714319751783
7.09372970364635e-05
9.35187393247312e-05
6.11039364877705e-05
3.40504431136318e-05
9.8332204640092e-05
-2.28843146232103e-05
5.03458263595114e-05
4.06319431205442e-05
-4.51522688447382e-06
-3.09412364283657e-05
-4.08817632208409e-05
-2.2172158251766e-05
-7.57535028929362e-05
-5.80801088446425e-05
-0.000125309558836836
-0.000114726910253948
-0.00015503515082021
-6.89528870403256e-05
-2.79309379348278e-05
-5.41943326783425e-05
4.45374158020324e-05
8.34162553251386e-06
4.4131555398718e-05
4.52994639365758e-05
5.34812212311137e-05
2.79732093832388e-05
8.96011916312024e-05
6.4366591846209e-05
0.000129606560903239
8.2936355496958e-05
8.21314741394421e-05
0.000168472546105619
8.40222811781406e-05
0.000113929045370293
0.000130502498878805
0.000109654673185293
0.000112739389278998
0.000162937063129897
9.64936372285436e-05
0.000126124942532653
0.000134587371997233
9.44787504722211e-05
4.67827910714948e-05
0.000119262197211429
8.8529958486028e-05
9.65728158456875e-05
1.65420923343055e-05
-9.18420924692242e-05
-2.98017993982151e-05
4.31264809834763e-05
-0.000105812859440193
-2.57213770658222e-06
-7.64268491324325e-05
-4.75743121068684e-05
-5.43407702702285e-05
-0.000111068381540872
-3.00997545711967e-05
-3.36923961037599e-05
-0.000114221160002698
-3.48840312490278e-05
-5.38464147255962e-06
8.92335713800183e-06
-2.66391851032701e-06
8.74081866699945e-05
0.000104042021587955
0.00010989501076752
0.000159885609477695
0.000170562455355136
0.000100771495486664
0.000170834775483559
0.000175033415653653
0.000134839991581463
9.9863763240388e-05
9.75247054034624e-05
8.21995458395006e-05
8.26889848379076e-06
4.25183342338893e-05
9.76264200422687e-05
6.79182466450751e-05
-1.29111366950054e-05
1.14643860302473e-05
7.35099312826384e-05
8.61418048046005e-05
5.41711500335101e-05
2.75412736310825e-05
4.50596385749435e-05
1.14281368829436e-05
8.41439664866954e-05
-3.73698525129471e-06
3.8475560935027e-05
6.02220964082026e-05
5.35607002824572e-05
1.57567523343901e-05
2.38006454996346e-05
-9.68589354367642e-06
3.14985831644149e-07
-2.69964639498307e-06
-2.34748000112651e-05
-2.97325057591479e-05
1.00650883872264e-05
-1.03915375944986e-05
-3.31992535714039e-05
3.45685718708703e-05
5.36453905857586e-05
-1.39464893312683e-05
0.000113423692066826
3.13307682795356e-06
0.000142811236195807
0.000123476299153941
0.00014047169870227
9.61586035857445e-05
0.000103399805509301
4.58473129994729e-05
4.91102814875052e-05
0.00011997222783533
6.58762574966132e-05
9.44364405565017e-05
7.15776844658882e-05
5.70450860647623e-05
4.36666353030596e-05
4.90746977720134e-05
3.41543839191564e-05
7.87386803637005e-05
8.6152870401159e-05
5.05633549384817e-05
6.27136657527025e-05
0.00013396150501771
5.45531435395642e-05
2.33229970755909e-05
0.000140803418259325
7.22738417690449e-05
6.86318087902765e-05
5.6077804138737e-05
2.9282663270368e-06
6.60190198910397e-05
-2.08085914649242e-05
1.82644360523972e-05
5.62665751793356e-06
-7.45856836658522e-05
-0.000104323845192231
-7.60618137498639e-05
-8.59271289066975e-05
-9.28338744549554e-05
-8.66643204388594e-05
-0.000141431923461163
-0.000113231996314815
-6.03163480672014e-05
-3.02733991859536e-05
-8.51112719515512e-06
2.93762811497012e-05
0.000102191045890199
0.000144015403502631
0.000195711194830617
0.000164724022293848
0.000228088047815594
0.000183489601935748
0.000123535991340251
0.000148110535964712
0.000172354887934265
0.000138195280130943
0.000158672468598517
9.39337841830615e-05
4.8955639007962e-05
-3.8750360939149e-06
4.0429267548578e-05
-2.36083562552388e-06
5.81362790887544e-05
-1.25450811160731e-05
8.55702541448707e-06
-1.63278113591866e-05
-1.12936607368524e-05
-6.33522694035321e-05
-7.96567738010589e-05
-1.98284000058659e-05
-6.66496934384786e-05
-1.64899334525857e-05
2.14148745287588e-05
-5.01845414297971e-06
7.18096457798469e-06
6.80588864810185e-05
4.72989148289431e-05
0.000110945379895873
8.03268982348441e-05
3.68721800527501e-05
3.17540088364712e-05
2.74797011224179e-05
1.03160057856263e-05
-1.93478069530771e-05
-2.77352634895015e-05
9.43397306799291e-05
4.23755012475172e-05
9.43603807127804e-05
8.77855524341146e-05
2.50901599930229e-05
8.081943868135e-05
7.95267444301347e-05
8.25739842673203e-05
9.2021335360986e-05
8.50005770469903e-05
2.32589131450428e-05
0.000112061551494526
8.93313271480039e-05
0.000117348548210375
2.84644023589803e-05
0.000103154871981479
1.21915507210132e-05
4.59754706897881e-05
4.92153365254558e-06
0.000110596989684283
7.75553404997118e-05
6.29310224636068e-05
5.06618073563885e-05
6.17752007130341e-05
0.00010706070198561
5.07354756390508e-05
0.000104920176934047
-7.98936360030324e-06
-1.3147109011141e-05
2.70582839561337e-05
-4.34381656554696e-05
-1.39607349451393e-05
-1.50320660505848e-05
1.964773619439e-05
6.17186922240323e-05
3.29652299276239e-05
-2.64984457930085e-05
1.49834380665061e-05
-8.40111797417785e-08
7.88013773639964e-05
6.99392842646939e-05
4.21788153842946e-05
3.02323568268872e-05
4.65670575317198e-05
8.42154915231139e-05
0.000120080972151758
0.000115631923561415
0.000115368229403151
2.84833794798996e-05
0.000125157324704072
5.329535451905e-05
7.02377303759413e-05
4.31234776314786e-05
5.85675972256102e-05
4.50440953972052e-05
-3.50109618791419e-05
3.98597536987541e-05
1.77873408261257e-06
-2.56360453351191e-06
-3.57745664387425e-05
1.47708397672979e-05
-4.56583857364635e-05
2.24617015381339e-05
-1.061599249208e-05
3.48592838803412e-05
-3.71794606396258e-05
6.20010848826618e-05
5.15991162899634e-05
4.20501485643582e-05
4.28243106524317e-05
-4.11702868876313e-05
6.36127479634649e-05
3.67131300162266e-05
0.000143192453029333
5.08802610897138e-05
1.17977046705532e-05
5.63355939555343e-05
5.74500861486046e-05
0.000159167886251763
0.000123362548589843
9.83614240336712e-05
6.08683989425048e-05
6.32605419413015e-05
8.28327627886391e-05
7.44133474591988e-05
2.74067237920184e-05
9.24363626578208e-05
9.28334782950747e-05
6.2567059838389e-05
8.77473876443974e-05
3.37241391144479e-05
9.60589656075192e-07
4.01038292912622e-05
1.08894090471014e-05
5.62793681947448e-06
-3.57160317524288e-06
5.13225548355118e-05
-7.47868721416252e-05
-2.06650319730651e-05
-2.37336167719944e-05
-0.000115894710444502
-5.36244839479239e-05
-1.50022137535104e-05
-3.75544798813981e-05
5.80659891578605e-05
-1.32402960140747e-05
7.35256967841288e-05
4.24245816143324e-05
7.72205903387238e-05
0.000120461383805295
8.32956209966827e-05
0.000151830798325958
0.000183546623479475
0.000101712805448729
0.000190671775779866
0.000196967416165434
0.000224599135587484
0.000148825189433525
0.000109814041269061
0.000102872755065977
3.37223087934558e-05
6.27528323071572e-05
6.84398187161775e-05
7.70135861192785e-05
3.53134198884517e-05
-7.11079631879606e-06
-2.43378998862728e-05
1.7482983675839e-05
-8.19648187332469e-05
-3.52348272487473e-05
-7.86720341316756e-06
3.05526768611403e-05
-4.98240963927044e-05
-8.15364698603949e-05
-5.65284669365591e-06
-8.65975202767536e-05
2.52328473567458e-05
2.33035087607179e-06
1.15176111433004e-06
3.74184666153004e-05
2.43974103829111e-05
-1.00321868405643e-05
5.69838939870728e-05
6.81737587247262e-05
4.0329263696007e-05
7.7836595639491e-05
7.65709386115712e-05
3.24004914753311e-05
1.73338786780259e-05
2.47027892527597e-05
0.000109569610612954
7.43902088586542e-05
2.8568671024746e-05
5.86001599328493e-05
3.20392910643966e-05
1.6735284211143e-05
1.82865783020461e-05
3.62998755049952e-05
4.88586248933615e-05
3.46389832996842e-05
1.06385427919409e-05
0.000117071579797702
0.000134104788081907
7.27449381241659e-05
6.05981439634369e-05
0.000142686100522717
4.88047034356393e-05
7.10560558988027e-05
4.71945430900721e-05
4.6502375646981e-05
3.51625508331764e-05
7.37893178637991e-05
6.82104231021698e-05
-1.87453795344308e-05
1.00093976574419e-05
8.06818937773787e-05
4.29216367644733e-05
2.70014418211113e-05
-5.69263312791781e-05
2.87218404882759e-06
-1.9076071065502e-05
4.05981432333768e-05
4.70350557219271e-06
-6.67980179242984e-05
-6.0812883084642e-05
-8.82984545006162e-05
3.15465558158738e-05
-5.55882364372438e-05
3.50065957987991e-06
6.22425489419607e-05
-3.32689722309893e-06
5.81985211331287e-05
6.25635090087309e-05
0.000102091097689099
5.92613095827544e-05
0.00018631450749814
0.000172096189288327
0.000131991192912717
0.00014801562209417
0.000121505141149805
0.00017251507488842
0.000101468926246754
5.17715760248891e-05
5.47777748492839e-05
0.000115686261313005
7.18093030251367e-05
6.58376956222627e-05
2.90996085109486e-05
4.33118923595886e-05
8.5556559463078e-06
2.10257606909829e-05
2.12180844923799e-05
-1.54317323603465e-05
3.43431301188441e-05
1.53392432631632e-05
2.43610824881903e-05
-1.43279449211506e-05
-4.65531528551614e-05
7.77680566282357e-06
9.18872156851826e-06
-8.31756865973279e-06
-4.15077516576506e-05
3.61232591108842e-05
5.05257401025391e-05
8.51650952252485e-05
2.55608985755448e-05
5.79134444644957e-05
2.74217964095695e-05
7.62376770050387e-05
3.61438708044462e-05
5.70407045248457e-05
3.87909383866853e-05
6.85383282196085e-05
7.35021727913489e-05
2.7748162303276e-05
0.000113222373605882
0.000119928336218625
4.84813676979124e-05
2.86614919672069e-05
0.000134909896996925
7.87175735014429e-05
5.86246022666525e-05
7.9849369285203e-05
4.59102468646434e-05
4.43187161201758e-05
6.0423830385623e-05
3.00030179069626e-05
-1.04126765669044e-05
-3.17377817909685e-06
-1.24295799905215e-05
-5.39719289510973e-05
9.26421947828753e-07
-1.86943528019688e-05
-1.98227652502564e-05
3.23643501274187e-05
8.61066695816464e-06
1.16674946969216e-05
-9.66659247212102e-07
7.64732135876198e-05
8.92416321712865e-05
-2.03286589460614e-05
3.07702614350296e-08
7.1083201852768e-05
4.17671187535074e-05
0.000105159155354359
9.34850421399501e-05
1.38605150462371e-05
9.90953123809938e-05
4.62373760816832e-05
2.22165592958424e-05
2.08076075117487e-05
0.000119856711115863
4.80630325340416e-05
0.000106394276030675
6.62532790150468e-05
3.26016524962967e-05
8.78273954376097e-05
6.14557785417763e-05
-3.0469931707822e-05
3.89331073061843e-05
1.31390904203692e-05
2.62065779805405e-05
7.02237191046264e-05
8.85954638313214e-05
5.71767239896261e-05
0.000106651040702481
9.37536522895795e-05
8.3132553874554e-05
5.41400375005215e-06
7.75568483702431e-05
-1.1863997445642e-05
-4.74109425752699e-06
-1.36338614712224e-05
-5.23805459460694e-05
-3.02518257060427e-05
-4.93241520748476e-05
-4.95624289842498e-05
-0.00011281264208708
-3.43818584806101e-05
1.43417210958952e-05
5.85712543337521e-05
8.77562751283265e-05
5.99371197527925e-05
3.70815093467088e-05
0.000104326457876331
7.29527119247073e-05
4.39539763895842e-05
0.000142004874515964
7.41229749443826e-05
5.70263701842102e-05
0.000100166036601929
0.000123185537618462
2.68880763395155e-05
0.000121763582072662
2.40229861588256e-05
6.07829051343595e-05
4.66456694615295e-05
0.000125875972942108
0.000139014086551363
6.04200265043926e-05
4.82148359531471e-05
7.28291464821106e-05
6.09976998161591e-05
8.11973744467141e-05
1.5129565759311e-05
7.72311747355188e-05
-3.07988390984797e-05
3.16418302188763e-05
0.000105211082122656
-4.43469567179716e-05
-3.28107489567374e-05
-2.97228876931016e-05
-6.03318957658675e-05
8.45660940296066e-06
1.63827562529663e-05
-1.59061629068272e-05
7.27960605251031e-05
1.68311231096653e-05
-8.0833465350171e-06
8.35692267593555e-05
2.20192243079086e-05
-3.86998876230341e-05
6.06521346582337e-05
1.31111248308516e-05
3.77512829998074e-05
4.00105941324981e-05
1.97983512142801e-05
4.9301107240043e-05
5.7162324561741e-05
2.71067728156661e-05
0.000152804232962608
0.000101469215677235
0.000100154910860604
2.61645570943708e-05
5.33266466688041e-05
6.65689630749016e-05
0.000138922990260828
2.09187854216703e-05
8.12205054923657e-05
6.23255937331953e-05
-3.00206013081962e-06
1.71656449073332e-05
2.83006919357302e-05
5.09184626749133e-05
3.12657403384226e-05
4.71451486962447e-05
-4.17497772862668e-05
7.16690280035632e-05
5.25500447707835e-05
1.12580504910786e-05
5.23792158323765e-05
1.29321847232384e-05
2.59627795863868e-05
-2.72569599167214e-05
4.54371269484298e-05
1.60572971690624e-05
3.42382117651827e-05
3.63525088258924e-05
5.89759982278966e-05
-2.85886952211779e-05
3.34024929502397e-05
2.37320304597256e-05
-1.26804575471926e-05
1.47659884681123e-06
6.35856425699478e-05
1.2649978628756e-05
9.70862985151949e-07
2.61261649785227e-05
4.2390318444682e-05
3.13231277116499e-05
-2.10174912683495e-06
8.6331159374799e-05
5.82757494918528e-05
9.91265762703714e-05
9.32926568891197e-05
0.000108203983667029
0.000123264863180961
0.000162481566846441
0.000187591483852337
0.000131652386988448
0.000200762848240137
0.000104897144456309
0.000113053614267784
0.000128640073992229
9.44724477984828e-05
6.21774052536369e-05
2.088593437429e-05
-4.64291386267987e-05
-5.51461785521029e-05
-7.57749557375212e-05
-0.000100021037314665
-0.000118126536417602
-2.51668371952178e-05
-3.93277112689939e-05
-1.478073655518e-05
5.84270847212085e-05
-2.17662111781928e-05
1.19090469725897e-05
8.62689695622772e-05
-1.46812934366462e-06
5.19368202421594e-06
6.81922201013555e-05
5.83804368837034e-05
7.09457196318239e-05
8.75219351269663e-05
6.59419943923981e-05
5.20323122212658e-05
7.05000438921104e-05
9.42496997520895e-05
7.53866363950689e-05
3.68152787729293e-05
7.7146532917019e-05
2.2227924635675e-05
-4.56659489439561e-05
-2.19387995926591e-05
1.95284605302182e-05
-1.19961055973885e-05
4.88293459589299e-05
5.03997915616738e-05
4.35429291587728e-05
5.89536651385451e-06
7.02909002642793e-06
-1.89196323541738e-06
1.97044644022028e-05
7.86595407952999e-05
5.23956764078163e-05
-2.93898664795098e-06
5.09929698551081e-05
8.32690684648135e-05
5.43285867454614e-05
0.000140405174537206
2.38607173813826e-05
-1.69360714665537e-05
1.28654253425603e-05
-1.30366656227168e-05
1.52204699960329e-05
3.69817984140265e-05
-3.11587999883238e-05
-4.92738626689615e-05
6.88988137573291e-05
-1.64870985993562e-06
9.29839662403024e-05
7.1290848491258e-05
7.17442652387446e-05
0.000173535636548478
5.8289347013762e-05
0.000153539984467626
9.19844145400156e-05
0.000108065126810679
1.91352189717596e-05
-3.46530350780267e-06
-1.37593414560981e-06
-2.44853404218193e-05
4.73500692222147e-05
4.31306488028215e-06
-7.82750723726441e-05
2.63286298856074e-05
-4.77564546132899e-05
1.41572191384556e-06
5.19729441920814e-05
4.80007628273298e-05
0.000162141397416032
8.05978923733371e-05
9.87560762897899e-05
9.80963715258479e-05
8.98481872310883e-05
0.000138486369937481
0.000162579271290048
6.53102825771317e-05
0.00011126410245249
4.74024356077927e-05
2.81059396410507e-05
6.56929943455251e-05
2.52702358578216e-05
1.83840665813797e-05
-5.58696765534776e-05
-5.9967469987177e-05
-3.81745352249953e-05
-4.11846678913971e-05
-5.44293135210681e-05
-6.63529444090928e-05
-0.00010334519549587
-8.59184747903478e-05
-4.35672541592919e-05
-1.67129472054859e-05
-1.29586987983504e-05
7.38984030426157e-05
5.9407837007045e-05
0.000101465128677005
0.000125867588158461
9.52170670728865e-05
0.000158444914149478
0.000104497876807325
0.000159462712320443
6.48358562731304e-05
8.15874405592775e-05
7.08796470857936e-05
3.56803417975086e-05
4.8147963379641e-06
9.56730234201988e-05
6.09371578438324e-05
8.61576871198341e-06
2.62295640267417e-05
6.70773449409005e-05
4.93214397970255e-05
6.47619193887421e-05
5.12756576385635e-05
6.39720221985326e-05
0.00010459177990215
4.65243096221856e-05
3.2881054569405e-05
0.00011743067567111
7.58153225521606e-05
5.44783643504723e-05
-5.64618215888105e-06
3.93091568691542e-05
5.78232493158124e-06
1.56784915392826e-05
-3.0387857616163e-05
-1.27250092622648e-05
-8.29377178229336e-05
-7.31295372461071e-05
-6.78410483140834e-05
5.44227555322419e-06
-1.80271102330898e-05
7.78923275783454e-06
-1.7059714217296e-05
3.63663010607265e-05
-9.66176460460156e-07
7.10232291077057e-05
3.1611246616028e-05
-5.07120405878694e-06
3.77088236159031e-05
4.52469132414115e-05
3.04422074122337e-05
0.000122611557811847
6.22252281662057e-05
9.20916436371918e-05
0.000162847053666784
8.66471815413625e-05
8.30947514442735e-05
0.000146438078592436
9.65725272609284e-05
9.17350216745828e-05
8.37956249344506e-05
8.27727535497085e-05
-3.46729990186529e-06
2.12119877718471e-05
-7.13698542680794e-05
-1.2498672759599e-05
7.72286814765612e-05
5.61562707848477e-05
-2.05016153887313e-05
9.83412174743831e-05
7.19851933029338e-05
8.63651861134548e-05
0.000104296775920925
0.000121537428477772
8.24253088003147e-05
7.17047047333943e-05
0.000102734705332702
5.79561367916665e-05
-4.31380890807469e-06
8.24349141710573e-06
-5.97038842168579e-06
-1.17445202582437e-06
2.28545670736063e-05
2.55354184048166e-05
1.8095469119899e-05
2.12120875906199e-05
-6.13107817289737e-05
2.25867075956838e-05
-2.15940040388753e-05
7.3726270461382e-06
4.89470271858081e-05
-1.81410957416522e-05
3.98763268231815e-05
4.79302175596824e-06
5.81615008713841e-05
3.50622969029119e-05
4.06314953399717e-05
8.80811313739217e-05
4.40701176702397e-05
0.000182633415180266
3.51999411659297e-05
0.000111233084555451
0.000104846837598118
6.62820092546969e-05
1.45789269012135e-05
8.06457578297722e-05
7.67400919008856e-05
2.01835098395518e-06
1.95160688196062e-05
3.26978416932609e-05
8.48347591583404e-05
4.13400537984052e-05
-3.01678302317102e-05
-2.2589816047618e-05
-2.27161245584452e-05
-1.24247476249586e-05
-7.25615170822564e-07
4.24901686705132e-05
3.32949691332593e-05
5.54551030805381e-05
6.39275669588485e-05
2.40494577331022e-05
6.46100108529415e-05
5.30269578797049e-06
-2.81139168031807e-05
7.00979289781712e-05
5.80056545528781e-05
-7.92201204240614e-07
6.90686828510746e-05
5.30579080559522e-06
8.7465781219988e-05
6.02945817440153e-05
1.82070910526453e-05
3.22232896690337e-05
5.75083812401351e-05
4.48363898579243e-05
5.6636649196221e-05
9.72049277014804e-05
7.49786587972843e-05
7.52514682799757e-05
0.000167108313546216
7.12814939458549e-05
0.000138701015582839
0.000152277519671051
2.83988769144535e-05
1.3909043096756e-05
4.024099683417e-05
-4.45991774692932e-05
6.95469949109642e-06
2.73125938548398e-05
2.27665985780936e-05
-1.97239966775702e-05
-4.79636832678492e-05
-8.2480957051565e-05
-3.81680226404308e-05
-3.18583162960343e-05
6.53018996582761e-06
2.22865901674456e-06
4.23167454364464e-05
2.61254099940104e-05
3.19102299223944e-05
3.90619460766878e-05
1.55912233784818e-05
5.60515321974921e-05
-4.3263753585647e-05
6.12389738417689e-05
5.60526603133341e-05
1.39976329980626e-05
8.08429831385313e-05
8.7691277077371e-05
8.99164817484255e-05
2.84502025894998e-05
7.87389631173165e-05
7.2062949319427e-05
7.44985640163749e-05
8.37294775290501e-05
3.75759122682526e-05
9.18905975561661e-05
2.4981004661436e-05
7.09329886381176e-05
3.13743098417591e-05
2.71764738042273e-05
5.65509382158068e-06
0.000107760065329832
-1.92984439326614e-05
7.3111426578093e-05
9.20019414061303e-06
6.98520813362226e-06
5.57965594287495e-06
-2.92269462407877e-06
-2.48226898220383e-05
1.73189482023e-05
4.60100825948032e-05
6.00785008274223e-05
0.000125212545277287
8.55468858135789e-05
1.47632956305748e-05
0.000112935413010994
6.46915045035252e-05
1.42531807097068e-05
3.17708268999873e-05
2.99611165415184e-05
4.74818871077916e-05
6.69213689882299e-05
9.08188010656473e-05
3.07483889241468e-05
-2.03541950756729e-05
9.95397543248774e-07
3.92480590325926e-05
9.10088056571278e-05
3.94571516008239e-05
5.15182907513292e-05
4.60960320589953e-05
0.000110988885235409
0.000115851332359945
0.00010153066407314
8.82451733658302e-05
8.90729607575614e-05
7.46210632354854e-05
5.87140927199407e-05
6.04032095982791e-05
8.42285981654961e-05
3.39879390728246e-05
4.95782384805981e-05
8.45965829535829e-05
0.000120555809569415
5.56391608941686e-05
-5.82573070339275e-06
4.76833596189536e-05
9.53477615111128e-05
3.24297102726448e-05
-1.66388582281623e-05
1.55396651159724e-05
-6.13407373720839e-05
1.58222735235629e-05
-9.93768592495617e-05
