# Supplementary material for: Research on computational propagation and identification of mine microseismic signals based on deep learning
Source: PLoS One. 2025 Oct 22;20(10):e0334641. doi: 10.1371/journal.pone.0334641 (PMC12543183; doi:10.1371/journal.pone.0334641)
Supplement: S4 Data — (ZIP) [file pone.0334641.s004.zip › 000100700001440.xlsx_0.txt_24.txt.txt]

1.58168641013804e-05
1.68460925148048e-05
-1.84917125094198e-05
2.96695429155063e-07
-5.1508583356211e-05
-2.38964641490758e-05
2.91007537311889e-05
-6.83313528132857e-05
2.0292682848397e-05
-5.45247308366084e-05
1.49452441931139e-05
4.04646543617036e-05
7.30502590965557e-05
2.86412242175014e-05
6.91300978651168e-05
5.66693312558144e-06
9.44036361114386e-05
7.79678084733621e-06
6.50635517875813e-05
6.76275701170236e-05
4.87474079847577e-05
7.60525906837879e-05
2.55336007122218e-05
4.92840799008845e-05
6.75922512540102e-05
0.000106360428795835
7.33375437066232e-05
4.22979400009626e-05
5.19697451622091e-05
3.5793061751216e-05
9.08421986691203e-05
5.10362290369892e-05
1.12340002446443e-05
-8.58775646918199e-07
3.95146177153983e-05
2.07749590815108e-05
3.11825418700068e-05
4.14921307026892e-05
5.94449275190804e-05
3.55811767890067e-05
5.98952397255621e-05
0.000119634800021413
0.000158812103818618
0.000178321858035898
0.000150255030727894
9.65791764111902e-05
4.76066034589322e-05
0.000108077621865544
-1.27147278348483e-05
1.1812588776046e-05
-2.00555849523814e-05
5.26612282701836e-06
-6.49254080538023e-06
-9.75330109071911e-06
4.19686864513535e-06
-3.67533461294717e-05
-4.21916501471858e-06
-4.39835616991764e-06
2.7255583122184e-06
2.96538735857667e-05
5.19836032505468e-05
2.24536698459749e-05
-2.07915695682512e-05
2.75138872684415e-05
-6.19342549295422e-06
1.073216683901e-05
1.4769143501389e-05
-2.7519765886846e-05
4.65092131218431e-05
7.02031500446161e-06
4.97278697074805e-05
3.72291808915157e-05
4.25416748758986e-05
5.12384730927048e-05
2.38232306012544e-05
4.32934528703227e-05
4.99124009685012e-05
5.84464728170997e-05
0.000155612305946754
0.000143853097978413
9.33317810181254e-05
0.000146586099849869
0.000147615490197289
0.000114896242315945
0.000116465720355982
9.95448473961645e-05
7.77812574558721e-05
7.24645278098172e-05
6.93426665801369e-05
9.12318830494779e-05
5.32097621768127e-05
-2.38079225864678e-06
-3.975267224188e-05
-2.80109409328712e-05
-4.20772665204972e-05
-8.98424786129586e-05
-9.17744031136055e-06
-5.81663051317771e-05
3.07795652426117e-05
-4.51532963990747e-05
2.04728013556375e-06
-4.09117620118545e-05
-2.75139762327452e-05
-5.45982829477605e-05
1.41773632125135e-05
1.23976898810345e-05
4.63477516226312e-05
7.69992886054125e-05
7.43963021348728e-05
0.000108239851393097
0.00011323874962824
0.000100128180945383
7.63898011552141e-05
0.000111280572228619
7.76109506944012e-05
6.29345570187244e-05
-1.4156504988515e-05
-1.62907095324742e-05
-7.1736290778033e-05
-4.68927973855643e-05
3.76026097219673e-07
-2.10469003360892e-05
1.94217473784581e-06
7.70541455109079e-05
0.000101448623064343
0.000164951494159658
9.72059716842999e-05
0.000114951984791231
0.000124389979391379
0.000140909055977827
0.000143645697173474
0.000151211143927144
0.000157692450935316
0.000148494465350358
6.64314323901554e-05
0.000123175745721649
8.44680735763081e-05
0.000104965978000387
5.42728704358991e-05
6.39020601218089e-05
-6.19260070629893e-05
1.4276446198012e-05
1.49536776790156e-05
-2.52076195538873e-05
-7.23018481001525e-05
-5.64410938661021e-05
-0.000155469052198166
-8.66736215985928e-05
-2.66869395986893e-05
-4.0394270279924e-05
-2.69573461438736e-05
-3.71660616173553e-06
9.88018503366826e-06
8.02223889049799e-05
2.2211941337872e-05
0.000103797173525482
0.000103583194475616
9.37495805972382e-05
4.65654461743232e-05
9.76512729353187e-05
6.81685799682955e-05
6.26196391200314e-05
-3.9797488635533e-06
0.000102573086134012
1.68022367299189e-05
-9.96402896739375e-06
3.26473290254568e-05
0.00010048290258742
0.000119037801285673
9.70165391997182e-05
9.36077767714997e-05
-5.58786353482646e-06
7.14864286208332e-05
5.03232149081744e-05
3.26377633761518e-05
1.97671413023687e-05
-5.16870110278869e-06
9.82429979221507e-05
3.78714241544771e-05
5.93671807440261e-05
4.52611208527958e-05
5.86509697069761e-05
0.000106399033996758
8.47158435586745e-05
9.92462001860827e-05
0.00011953214931255
0.000106167691621846
2.37059953594496e-05
4.63611125680655e-05
1.89769994353821e-05
2.7504856405962e-05
-3.99856942330925e-05
-1.3484019061776e-05
-4.9188481893923e-05
-4.03654208433692e-05
-3.17701551453463e-05
2.05247735800741e-05
5.18809353164755e-05
0.00011971078822762
5.86700534321661e-05
6.20214907840458e-05
9.77065028822907e-05
3.52465310866482e-05
4.28401255714024e-05
4.74639193623794e-05
0.000131204466276145
5.76868128057291e-05
4.1117439023178e-05
-4.28851033862999e-05
-2.04906523598667e-05
1.01729777839356e-06
9.19612766653898e-06
-3.63026954068613e-05
-4.73197630862756e-07
6.82461042338534e-06
-2.79716194573426e-06
4.28118356040175e-05
6.54114246841968e-05
5.96200411620095e-05
0.000131888266967349
2.15301184316598e-05
0.0001338184046165
8.59625590524996e-05
6.2080983067086e-05
0.000169419816326841
5.82117685116872e-05
8.00691755507046e-05
7.22141207927503e-05
8.87398806281908e-05
3.92486815768271e-05
1.1696252529303e-05
4.25241598467954e-06
2.72956485786899e-05
-3.7276161443979e-06
5.72812011833267e-05
6.79422243480428e-05
5.30108714475484e-05
-5.19891311825398e-06
5.22612441126074e-05
7.32079792679745e-05
6.11150528658068e-05
3.65669329373381e-05
9.31184539495096e-05
5.446586489948e-05
8.97467083467026e-05
3.67150212169703e-05
5.85675274292782e-05
6.61370070654957e-05
6.52451216172001e-05
5.12268264173108e-05
7.32857541070679e-05
8.76428208395449e-05
-2.65816261702577e-05
8.51366873151977e-06
-1.91345283639533e-05
-7.06111651643066e-05
-2.428984369314e-05
-4.79031077902114e-05
7.0278493959392e-06
2.70852770918652e-05
-4.59471243236915e-05
-2.5400072785825e-05
2.37264219167615e-05
2.19517773170137e-05
6.17143976359773e-06
0.00012911051467274
0.000157265060285612
0.000101659853548285
4.42402499860499e-05
0.00011384273617377
0.000110263572036761
0.000135697195164012
0.000105577519519565
0.000116214538834939
7.80970999440611e-05
4.30001087149546e-05
9.64435440314285e-05
0.000144464032535646
2.16703247328176e-05
5.3841357807122e-05
7.85410888704514e-05
6.03411832233861e-05
7.97281766104338e-05
-1.48513263985728e-05
-5.16476614896119e-06
-8.61805341240603e-06
6.14529647437043e-05
4.80971482004553e-05
-1.61255892658958e-05
0.000156484794302866
2.0552390688455e-05
-2.63585086662513e-05
-4.37369717725671e-06
-7.78454121696041e-06
-5.87141048300348e-05
-3.42807519593246e-05
-5.71801571543829e-05
6.23044628855743e-06
-4.60912495591254e-05
-3.90569794950162e-05
-4.88117283855004e-07
-5.71801447813404e-05
-5.62721230777398e-05
7.29976716602094e-05
-1.23851954691292e-05
3.08926744372913e-05
1.24976838921537e-05
0.000144275679070429
4.64272881311144e-05
8.72601269893179e-05
0.000123852749385881
0.000166075057170907
0.000113910473134759
0.000129826878302538
0.000171116270356891
7.04186500226095e-05
9.85350388259332e-05
0.000183619096420073
6.58775423680037e-05
7.08445496630797e-05
6.21403191799585e-05
3.95935669419129e-05
3.36863145600526e-05
-3.31439796373835e-05
2.39027957279606e-05
-9.8141328606879e-06
7.27336172937381e-06
-7.0927247340382e-06
2.41776166193614e-05
1.4767014383307e-05
0.000113086286495663
3.10852639044533e-05
0.000118271371800551
6.24316868756489e-05
8.68148736629474e-05
5.20175839397192e-05
6.52238941200761e-05
-3.69184206042137e-06
4.18871342220391e-05
-6.78924595663835e-06
3.4423600166328e-06
8.70064722070294e-05
-3.23813942296099e-05
2.32194284222186e-05
-7.61445789455367e-05
1.56311937419283e-05
-7.81320635918407e-06
-4.37751429321688e-05
-1.5701512824964e-05
-5.01188245662986e-05
-3.43784818441918e-05
-8.9175132266743e-06
4.30206870774722e-06
5.48742745902122e-06
1.73217799353518e-05
0.000117186186861771
0.000136553329991952
0.000163588792872751
0.000137313869943691
0.000193817444843023
0.000128491779018752
0.000115748225761039
0.000142191800897403
0.000177136840359057
6.25769047528682e-05
6.38246594549388e-05
3.34733631961983e-05
1.23540922919991e-05
-1.05776212792302e-05
3.27612166783773e-05
1.72152380855037e-05
-6.90984734301868e-06
2.09910740274306e-05
4.30293668371494e-05
3.85775485897522e-05
7.54515459331906e-05
3.08183895563374e-05
5.66118697682059e-05
3.84505899307337e-05
-3.36091558322209e-05
6.43241627509871e-05
-9.68522740841975e-06
-2.88026247702826e-05
-3.25337470301834e-05
-3.47965335333124e-05
-1.68071915948364e-05
-1.33365663017943e-05
-2.99597661312594e-05
-4.19453255886976e-05
4.58818050071285e-05
3.20499736342532e-06
5.61649816325715e-05
2.63445470950696e-05
-2.16902334491761e-06
4.52958801881215e-05
4.79598372559692e-05
0.000115431500248645
9.81700320949233e-05
5.14427612767641e-05
8.20350974403976e-05
7.20253520591569e-05
7.17289457012186e-05
-7.62409573683969e-06
8.76024946421035e-05
6.6239776884068e-05
6.70602636750336e-05
5.03823703547718e-05
0.000108055546849265
4.9184496149266e-05
5.30955889929527e-05
5.80292922001803e-05
9.92485435601261e-05
6.97655207396369e-05
7.99427251308505e-05
5.79085487876999e-05
3.76106566127611e-05
4.3265043080074e-05
9.90088891815915e-05
1.8703858054532e-05
5.49190263368952e-05
1.49350353091142e-05
-3.69240111193931e-05
-8.06320119983129e-08
2.83284237000953e-05
-5.19697713291692e-05
-1.73324353083867e-05
2.21402316891443e-05
4.29394583061063e-05
5.12664960705745e-05
1.4849972621079e-05
-6.90120572496821e-06
3.85513034472496e-05
1.1817829208473e-05
3.05575914720219e-05
1.97339230132816e-05
5.81305017456838e-05
5.52120611042013e-05
5.5333768717579e-06
6.34515333511542e-05
0.000117779458389856
9.19423975811158e-05
0.000108468266248421
0.000127064062074319
0.000149875716633925
4.6124869676122e-05
6.22456624389814e-05
9.2873828178939e-05
9.14575785439907e-05
5.32902579724048e-05
4.66167721727042e-05
-2.2256397467128e-05
-2.3025122252973e-05
2.46538674307232e-05
-7.624665414749e-05
-7.38461915579657e-05
-2.9550541093877e-05
-4.54308866903887e-05
-1.87522836060066e-05
2.07892049641235e-05
-1.76880606033853e-05
7.61436770342224e-05
5.08232221399755e-05
-4.18123875760129e-06
-1.34837358027489e-05
4.52038645532779e-05
5.22220090547992e-05
-6.15186836859823e-05
2.18340620563667e-05
6.98272751098442e-06
4.18484572951723e-05
3.2574944333315e-05
5.45955810896248e-05
7.15970509325222e-05
0.000102075853825539
6.56293759841164e-05
6.48195537842281e-05
2.1698873482457e-05
1.48487274867063e-05
3.51987420318064e-05
6.86982032168594e-05
3.6782394651656e-05
0.000117950155693328
4.97927865595767e-05
5.42665509628741e-05
6.45462573353971e-05
0.000117975773494135
3.70189151943855e-06
4.24888343207213e-05
2.1923160370655e-05
1.57170621753293e-05
9.13031530551519e-05
2.9694118333838e-05
3.74775378678203e-05
2.78445437011678e-05
2.98927403758192e-05
1.22684987667269e-05
-2.7213237010299e-05
4.95374627102419e-05
6.09214368696666e-05
1.80253179078306e-05
0.00011134199231395
3.43685214546135e-05
2.68574326699462e-05
6.66300254495358e-06
-5.00930459270546e-05
3.8393650090055e-05
1.07225719109632e-05
3.21118450926718e-05
3.67887874851808e-05
1.12468052263581e-05
1.75553820388154e-05
4.0014016292504e-05
7.70572987798746e-05
5.90503404705537e-05
4.97958100398726e-05
5.62532197626073e-05
2.75725662963095e-05
0.000115071304244937
1.44585698785381e-05
7.06783515982104e-05
4.00154483631869e-05
7.34673395679866e-05
3.22585600808645e-05
0.000130001855336335
0.000105619367904689
4.90296304756303e-05
0.000109446386503562
4.31373639900437e-05
9.81307005647761e-05
0.000165475956453364
6.63580929633332e-05
8.69175320367439e-05
7.88007632177645e-05
5.00421822282725e-05
4.75186454465802e-05
2.51781966617438e-05
-2.03621679220357e-05
6.04627769403212e-06
-5.67313513340442e-05
-1.64169132384108e-05
-9.08907284709212e-05
-2.49789290803197e-05
-1.18442368598317e-05
-1.09852817337826e-05
-1.84353064380535e-05
1.01000824075268e-06
2.49812217055439e-05
1.46694627761394e-05
4.75115828792749e-05
2.49351106576594e-05
0.000124824443642825
8.42252748817205e-05
9.59696371587845e-05
0.000114871487495321
6.57843364008174e-05
2.64716224757051e-05
2.19760594054501e-05
0.000126166270900985
5.79403361212702e-05
1.66393705427281e-05
4.96159202458357e-05
5.96661993419551e-05
0.000139390283752458
7.97667132282997e-05
6.85804079275974e-05
7.65300454542313e-05
0.000112111412348009
0.000120652951525538
3.76887255946231e-05
4.14442959265041e-05
-2.11483223672376e-05
2.08061974098243e-05
3.0014851823332e-05
-4.41787928198542e-05
-4.21480936539897e-05
-0.000100820490947156
-3.44384661169811e-05
-6.67808322155315e-05
5.75426914633314e-06
-5.46231038139375e-05
4.30413788017238e-05
1.06763462508923e-05
2.25193280271179e-05
8.23472248856188e-05
0.000130583319498709
0.000102742876835298
6.87786709006157e-05
6.58165629349744e-05
9.00837561919723e-05
6.76803111707395e-05
2.90550257373098e-05
4.89334886266673e-05
-1.31012343903152e-05
6.20746529330854e-06
-9.94355633958216e-06
-1.71826872854084e-06
6.28530360867128e-05
7.03685489418213e-05
7.98190617928867e-05
6.5905688879514e-05
8.91859917174155e-05
9.53037289395954e-05
8.11841479221154e-05
9.1562903984836e-05
0.00010611807285302
9.92008445821716e-05
1.36948202157108e-05
4.99570270933085e-05
3.34066555326258e-05
3.45765445279892e-05
4.353298469021e-05
7.03689246885481e-05
-2.17944769380794e-06
2.83952765992073e-05
2.81750677011201e-05
6.57099674962452e-05
4.8696607878419e-05
4.24828883609509e-05
4.55829006259532e-05
-1.96205255051734e-05
2.72787562683394e-05
1.29490270906343e-05
-3.13443207461847e-05
-1.80121778243861e-05
2.96659809539991e-06
3.41325652478428e-05
-0.000103186291445825
-6.48398920319575e-06
-1.05743644984081e-05
-1.86295923294349e-05
5.39002488407902e-05
6.78511002996646e-05
8.81110779535851e-05
0.00013455430012063
9.70508837736001e-05
6.39954397210483e-05
0.000123459878878485
7.1205721689314e-05
0.000103589724694423
3.37126157639718e-05
4.56985748959775e-05
-4.19913009734443e-07
6.30525099854883e-05
5.53901400714399e-05
4.29031129685668e-05
0.000103625075831328
7.62064678598009e-05
2.70806835971935e-05
0.000107191060239817
0.000101861155037934
4.50064093753918e-05
0.000102431947101081
1.33254611775674e-05
3.6477823701443e-05
8.23569872024605e-06
-2.38043500752952e-05
-1.62255097685445e-05
1.66755660976784e-05
4.14702548093262e-06
-1.61714478226798e-05
5.3620273807182e-06
-9.60635201106313e-06
-3.51366049688799e-05
2.51622622998162e-05
3.24059828904448e-05
-1.27272804995958e-05
7.36708463110887e-05
2.92653654645675e-05
4.07482040960665e-06
3.11597623470187e-05
3.55388313812744e-05
0.000110586243302913
7.29554705053629e-06
0.000111564632522344
1.81331434348154e-05
4.77034267554568e-05
7.08052104831142e-05
4.08905816677534e-05
4.62837284019068e-05
6.19307755389761e-05
2.729067074617e-05
0.000134948295370331
7.53410548257958e-05
4.27191618617681e-05
5.54268178441963e-05
0.000123458804976045
4.45623501823805e-05
6.02331652329018e-05
4.86934850201354e-05
7.21353616109308e-05
2.6656022251756e-05
-9.38291915017589e-06
1.48468270184212e-05
2.03921568187063e-05
-4.27849037080894e-05
-8.35073582682779e-05
7.58713017506632e-05
2.51967144707497e-06
3.3569424517922e-05
1.49350100255836e-05
1.91251693687681e-05
7.8976577688355e-05
4.34658106749219e-05
6.19541247165605e-06
4.54132800993863e-05
-6.50582617459944e-06
4.70920522182828e-05
6.91204590503911e-05
2.01065019846102e-05
-2.23204325737485e-05
2.80508397872686e-05
2.2872995205118e-05
-1.05085870808588e-05
-3.80130113899631e-05
4.49897048519214e-05
4.96738889085841e-05
7.6252063097968e-05
3.20544423396235e-05
2.59332080117129e-05
6.28752840518651e-05
5.26215175408713e-05
9.86626471645556e-05
0.000142019719466282
0.000102132229481816
2.97648037749966e-05
0.000156691812633558
8.96699375394588e-05
2.88923545220798e-05
0.000135658602118424
8.61812594595689e-05
1.1781828554121e-05
2.53037312789508e-05
2.25382800001569e-05
5.56509951201485e-05
6.79557146868317e-05
1.86198913561637e-05
6.58998303610996e-05
5.20930761297266e-05
5.8369584854892e-05
8.27920845851036e-05
1.8605226710801e-05
3.35977797646166e-05
2.24143444337622e-05
5.04008924772651e-05
4.30693752448431e-05
-5.04783552376175e-05
7.83226753805583e-06
2.24939714221029e-05
6.11969922359196e-05
6.02126802723487e-06
-2.31688207943993e-05
8.5099553281373e-05
9.83789067123845e-05
5.06544057902413e-05
-2.42580705630482e-05
4.08491682102023e-05
8.13548141581973e-05
2.14677698665787e-05
0.000134164347977679
0.000112455068030963
0.0001559231956383
6.1360858435684e-05
8.55334986134657e-05
6.13979762196713e-05
3.23297720691487e-05
-7.49755945509224e-06
4.42560122476357e-05
1.01957310275545e-05
4.98701898982626e-05
2.92561137846859e-05
5.83852450987543e-05
0.000176555137792839
2.75790157907224e-05
4.9263412214749e-05
5.24421036538607e-05
3.81674164053121e-05
-2.59425513973472e-05
0.000110308755912055
3.40565220067343e-05
-4.40423847528336e-06
6.06945376116274e-05
3.46729490907711e-05
-1.27765913375453e-05
3.29347628207318e-07
2.86824577228453e-05
0.00011300299456078
5.41674381859489e-05
3.52933750250647e-06
5.02803098505155e-05
6.55239345137608e-05
8.28618786134805e-05
6.53657414494481e-05
6.24246359613496e-05
7.23683720600809e-05
7.55054694654697e-05
8.98042301286839e-05
9.25198127357793e-05
-2.58945122222263e-05
5.79765047439503e-05
3.3743912040833e-05
1.81202991646647e-05
8.41536619788555e-06
-2.35510794959973e-08
-4.21947706829115e-06
4.20979472270287e-05
1.33056064703661e-06
7.05658571664942e-05
5.07844546663501e-05
3.27773064701892e-05
6.72916662349899e-05
3.91014901770595e-05
2.66454734539627e-05
4.8483335372242e-05
6.72382202420165e-05
1.70381108443411e-05
1.59363812787721e-05
1.77358964755974e-05
7.95124362444864e-05
4.70955959877643e-05
3.05729996391151e-05
2.33820821183409e-05
6.76512202020207e-05
8.25346976928634e-05
4.46363590912722e-05
7.58258760154396e-05
9.61664943718175e-05
6.95834704074241e-05
4.53634174426869e-05
3.9262283630494e-05
5.15176466708919e-05
2.74439506173553e-05
4.12205440565078e-05
-2.48308731631574e-05
-6.87575959523835e-06
1.0198477968774e-05
3.68609419933309e-06
-3.93260177234476e-05
6.26468066643455e-05
-5.31232153241887e-07
6.3961128754746e-05
6.98822364579693e-05
7.89974218413758e-05
7.09971812856291e-05
0.000101629214571073
0.000108409573251762
0.000122417207105761
7.88594170696339e-05
7.80424669529767e-05
0.000105121638045371
3.56585269889602e-05
8.10084035526861e-05
9.15163152713778e-05
3.95129561877947e-05
5.20292916737912e-05
-8.05049669929756e-05
-1.14792221734908e-06
-4.35782535656387e-05
1.50667809993078e-05
6.64820560727668e-05
4.15021811815195e-06
-4.46955788455108e-05
-2.61690326972393e-05
-6.06766155381684e-06
4.46050372541893e-05
2.75183979557566e-05
5.67717904823761e-05
5.35391137741796e-06
-6.91368686948472e-06
-3.4688970722467e-05
9.91312964370449e-06
6.87594929623436e-05
4.7902532274784e-05
4.52391397170606e-05
4.43966149363587e-05
5.71118958061851e-05
7.41486270325024e-05
5.25582369192797e-05
8.41327371416211e-05
-9.14606321076388e-06
4.60769050218718e-05
6.25805455966769e-06
-4.2356773929973e-05
4.81095304031225e-05
7.82623695118586e-05
1.50922542897779e-05
5.69717278456199e-05
9.08319185309919e-05
8.93057749649726e-05
4.19302881295328e-05
7.78053462886645e-05
5.81436790291951e-05
2.29569097038733e-05
3.32359392737513e-05
-1.63716303224279e-05
-3.62428163694037e-05
8.60336766918866e-05
7.7924880849111e-05
-1.09168070436601e-05
1.88098973925894e-05
8.13187733075686e-05
1.50615174896504e-05
-4.00127621700144e-05
1.46063143357192e-05
-1.19071298183869e-05
4.8995717917867e-05
8.5560085209421e-05
1.37872731228229e-05
4.3558356928934e-05
1.14417570853662e-05
6.4549872358203e-05
2.60461039037645e-05
2.19601819280173e-05
-5.29137605726285e-05
1.84602191275457e-06
5.51738542462689e-05
4.20645184175799e-05
4.46459396585048e-05
6.44647915216433e-05
9.01322746395698e-06
2.94921312703773e-05
3.54258542508514e-05
4.49733052869657e-05
7.54657633948511e-05
0.000100291683766993
5.42215024615027e-05
6.16766928101205e-05
9.38464763379777e-05
0.000112369403807907
0.000173159275317073
0.000103605043875736
6.85254327904548e-05
4.54532266493307e-06
0.000137152945075588
0.000119579822230702
7.03809725120081e-05
4.47505537293416e-05
4.29815431046501e-05
2.91451653238859e-05
-5.33982335352205e-06
-6.48963494861595e-05
-5.24288410898932e-05
-8.69970139562845e-05
-4.67002660868375e-05
5.12921722767106e-07
-9.19580611770181e-06
-9.02779178220348e-06
-5.84378040229363e-05
-2.97099073496963e-06
3.41303637709437e-05
-3.21312725089452e-05
5.70328387118221e-05
7.38488485063872e-05
0.000117718248234707
7.2019510548045e-05
0.000106330032316046
3.80912395346906e-05
0.000115844358201389
7.89799712843725e-05
4.5988602695201e-05
6.16513204485109e-05
2.47780547476313e-05
1.88107569099059e-05
3.04495963171351e-05
-5.37663798897704e-05
7.3537032984818e-05
7.54336184725145e-05
1.58733425131899e-05
1.89316965256855e-05
3.50705483999785e-05
5.15633346731848e-05
0.00012174800531302
5.090931077582e-05
0.000115963531420992
9.65817929760186e-05
5.89849779374821e-05
6.25819773353801e-05
0.000131476185034193
1.85600352562977e-05
0.000101063969225019
8.22830573279742e-05
4.50032632345043e-05
9.55143770275569e-05
3.24490370701716e-06
4.7808483972013e-05
3.90207740549787e-05
2.14229518767846e-05
1.97586593602865e-05
4.92651486748017e-06
-6.48657126538527e-06
5.25953314684753e-06
2.8373102564294e-05
-2.72135779471572e-05
-2.08344821056405e-05
-3.68088312514783e-05
3.04941370855331e-05
0.000111400951946634
8.35032365230278e-05
0.000132044320331772
0.000118748100993651
7.69853173185341e-05
0.00016125673272497
5.97917172089569e-05
0.000123320161283596
6.72142003767528e-05
9.64425476300105e-05
5.57125513273456e-05
4.46134645264053e-05
3.0701485225381e-05
-3.13643005782383e-05
5.26175430885411e-05
6.45073829147034e-05
2.79921069097776e-05
-4.69870850014045e-06
-4.07425132231568e-05
1.18842811140243e-05
-7.5862381413591e-06
3.44547419342283e-05
6.6606837530626e-06
-3.40329280299068e-05
-1.10275802665383e-06
6.53090851870889e-05
4.76566675351669e-05
2.27226972465272e-05
1.04365265971632e-05
8.70647582108853e-05
3.43317909065674e-05
7.72445829083716e-05
7.52373803256913e-05
-5.70404822017306e-06
-5.97546152221868e-06
5.38671593873191e-05
8.95446886064118e-05
4.38915380048161e-05
3.16682025677374e-05
9.37552416343427e-05
3.40561583649927e-05
3.35931217375567e-05
4.88094082664854e-05
0.00013819348207791
0.000145349096928274
8.95727868471577e-05
6.28678043559835e-05
0.000100889777846177
2.88467536052667e-05
6.78196106032122e-05
7.5229248636109e-05
6.17927678245569e-05
0.000126791067478457
0.000101495340126334
0.000129728258888145
0.000106722538605163
0.000152526863904295
8.92674963506964e-05
7.32710319383428e-05
0.000110521307643491
1.45748138895528e-05
2.07642487781958e-05
2.2213323280453e-05
3.97818884759668e-05
-5.43861996713567e-06
-6.20945026795324e-06
-4.27163295064799e-05
-6.92690451294649e-05
-3.39413162454582e-05
-6.71743215247981e-06
5.17413996605039e-05
-3.02720589511541e-05
-1.12987923326309e-05
-6.34836816589584e-06
-2.35709995704356e-05
-6.51990934683818e-05
-2.44484494164571e-05
9.84591738393159e-06
2.53472211284348e-05
2.64389365045763e-05
7.07576879222265e-05
3.29869117083349e-05
0.000146776178122982
0.000113494584034367
6.74140961860796e-05
4.24767510544629e-05
5.96574341369264e-05
0.000101076010239005
9.5126379108121e-05
0.00012396908514341
0.000169816619040261
0.000141732678239669
9.60280507441816e-05
0.000143751084463962
0.000146099990267605
0.000123598925679691
3.08529864396983e-05
0.000109517812119473
2.28201305859268e-05
-1.57990825565015e-05
4.21050130084971e-05
6.68928215590642e-05
6.19691686673555e-06
-4.0469798117003e-05
-2.62022812165246e-05
-7.6668168555134e-06
-2.28824605809508e-05
-2.55540977462087e-05
-1.91986105778683e-05
-2.73523110324672e-05
-1.15786923933412e-05
1.28804597245445e-05
-2.14378840547837e-05
5.56054079983062e-05
8.00638017646789e-05
1.88981275622386e-05
3.36500027667695e-05
5.28992774707805e-05
2.79454775720424e-05
6.73928568341149e-05
4.77812607988652e-05
-4.27668095959166e-06
-4.09569700120395e-05
1.24966247314709e-05
3.71699601390866e-05
8.9822985735957e-05
3.9355108203847e-05
6.57901541310037e-05
5.5442463235205e-05
0.000131112324416525
8.47884216193609e-05
0.000100784115524593
0.000113580933000394
9.69390694832623e-05
0.000104605490993232
0.000141389294875066
0.000161789595526574
0.000133095470360436
6.84473965639502e-05
8.95071620853814e-05
7.04638305369723e-05
0.000154246557269282
9.46089747766099e-05
9.12918534139945e-05
0.000131468316840682
0.000108712527335283
7.71449995195792e-05
4.57883033019428e-06
5.87995224994455e-05
6.65358757055013e-05
-1.36766226229411e-05
-4.08614077384407e-05
-2.20587444825569e-05
-3.26214547423246e-05
-5.97237906277356e-05
-8.21366038344076e-05
-8.302297621327e-05
-7.89660066942872e-05
-5.36093788522632e-05
2.80790065537946e-05
2.27008170973728e-05
3.56579974596959e-05
7.83295311373208e-05
5.09439853379537e-05
0.000126879496742174
0.00013801532730078
9.88538551911045e-05
6.93365385468377e-05
6.96567160903556e-05
5.28955310844941e-05
3.29607069035628e-05
9.44635467346194e-07
5.52885286614606e-05
5.00130244080763e-05
3.20780155163254e-05
9.63026863084542e-05
4.04861955330879e-05
6.86914755379637e-05
0.000112761555444901
6.12224521116155e-05
0.000123801621045216
4.8013406644748e-05
0.00010588517677955
4.84554417926875e-05
4.37226842018285e-05
3.42520725111569e-05
3.92527582825065e-05
5.52028299782374e-05
1.67636439405873e-05
2.85348731611676e-05
5.98951647732056e-05
1.83373739222556e-05
5.74265798739966e-06
2.45778992349088e-05
1.21011424454924e-06
-4.53650892444882e-05
-8.12560821496507e-06
-3.38638712653039e-05
1.50215825795702e-05
-1.67591930124814e-05
-8.31990177598526e-05
-2.70526431737161e-05
-4.3355635783561e-05
-1.47511606973028e-05
-1.61086012908795e-05
1.44394036176278e-05
2.67864685321548e-05
0.000101264773629788
4.81520309195088e-05
5.56817904568791e-05
0.000132195032328422
0.000107726176030693
9.71552945727533e-05
0.000131143503156332
0.000111609736035638
7.81881451931785e-05
9.87719386501762e-05
6.53846215121242e-05
7.71469018399027e-05
0.000138551768870655
4.26108072116325e-05
9.97109383490062e-05
4.54545449275604e-05
4.97771336859458e-05
7.00848751066967e-05
7.24155975736555e-05
7.42894213638385e-05
0.000108177073017154
3.64917141183083e-05
6.03806840091376e-05
2.4767334096537e-05
7.34011097428197e-05
0.000120582120668214
0.000103839504319443
8.2743889285729e-05
9.30068230158891e-05
-4.70481840899896e-08
4.87851403376076e-05
4.51037322662912e-05
-8.7143285265927e-06
-2.51074690566584e-05
5.01343628280333e-06
-7.36808896768637e-05
-2.49435623793817e-05
-7.59240144527448e-05
6.3052461062159e-05
-4.81896550343885e-06
-2.08171625815815e-05
-2.96061129142992e-07
2.22669332652915e-05
5.3518928653606e-05
5.24883346834532e-05
0.000121085412179933
0.000135906618593491
6.45065093387717e-05
5.18533737560241e-05
4.10899354660099e-05
4.87625852758267e-05
7.67360305312372e-05
7.52693075530408e-05
2.84623904452729e-05
9.08493617963953e-05
3.93766331568799e-05
8.93880631999367e-05
9.13893417589205e-05
2.89312784369972e-05
1.35133428013488e-05
3.19865786753598e-05
8.03155979930659e-06
-7.65604722808579e-05
-1.02197188018433e-05
-2.45423362624012e-05
-4.68036501879749e-05
-2.13539289582536e-05
-6.1072614572728e-05
5.84393641926396e-06
-1.30856079969293e-06
3.28070540962607e-05
6.04096140016281e-05
0.000106234494628149
-6.93771051131337e-06
0.000100808961244646
9.23458185798252e-05
0.000127875339094631
0.000124155431164002
0.000131060985201094
0.000140267002671235
0.000107897077998238
0.00010250803093248
8.14783051313698e-05
0.000123844756669164
0.000147456051944082
0.000141119410226349
0.000141974671084441
7.95250168502925e-05
6.49191690390164e-05
8.24619670457379e-05
3.31969649585287e-05
-4.92990300200395e-07
8.24091398063041e-06
-5.46562269690237e-05
1.34233246759368e-05
-4.07122615505567e-05
-6.89837022915362e-05
-3.90063284614591e-05
-2.28957801587196e-05
-6.91652575482097e-05
-1.77974327352844e-05
-3.7426946656919e-05
-0.000101082168651895
-6.05345208852986e-05
-1.76295198035096e-06
-3.13770042488502e-06
4.76608212798512e-05
9.19677267844776e-05
4.48149994700952e-05
0.000117184044088564
2.21122825477645e-05
0.00013721424530855
0.000123634686262895
0.000156865957617516
0.000104462941947448
9.12491392862802e-05
0.000163083267835931
0.000109907513914909
0.00019484241868703
9.29151557065894e-05
0.000146365091880278
9.80921129284272e-05
3.42729430944039e-05
-8.50152983722574e-06
3.92767943150683e-05
-2.39658768396407e-05
5.13599721162007e-05
4.725899577737e-05
4.37221788448908e-05
9.19129652498712e-05
9.4098005148721e-05
7.10320003424332e-05
9.29220281349375e-05
9.18876655753867e-05
4.39315784220526e-05
7.43903984450979e-05
2.97032383712201e-05
1.86283000618408e-05
-2.22932310500837e-06
-4.74691716146852e-05
-1.61768410853358e-05
-5.02169833712043e-05
-2.28875425725216e-05
-4.87116795797586e-05
-2.19005569351704e-05
-2.95658662345644e-05
-2.78632711895569e-05
1.82361409471542e-05
3.94504220669837e-05
2.36100527596193e-05
5.93400452603494e-05
3.65365617421239e-05
3.27457739281763e-05
9.12668226830889e-06
3.92366150141612e-05
4.82920352741584e-05
-5.14572895137286e-05
2.15729126874614e-06
4.33519999187929e-05
7.35122711676904e-05
7.93000188643261e-05
0.000119697303267818
7.17501146929631e-05
0.000141690501203583
0.000122435016903103
0.000134558514828867
0.000128071126247057
0.000187808096254749
0.000145973643316547
9.81554572377593e-05
0.000170249501189401
0.000106405656865232
0.000112529733918195
0.000117207761413457
9.30066527777811e-05
3.01168710450318e-05
8.48421154470535e-05
1.71299413196794e-05
5.16459005724741e-05
4.24606570144748e-06
-0.000103334674583189
-4.95528647754251e-05
-5.5487874997658e-05
-9.72569980871316e-05
-0.000106538502536468
-8.50532954876824e-05
-9.2270912557416e-05
-8.5952452203822e-05
-0.000119518829849745
-0.000145904594121859
-6.40273219268945e-05
1.43802675902967e-05
2.39246689801766e-05
4.51670867248713e-05
0.000108459036947025
6.22773703250599e-05
0.000118638625725201
9.59450009788789e-05
0.000186050734133569
0.000151241342276093
0.000137493380887004
0.000149446681986683
9.84605801990369e-05
0.000124447264014895
8.12835859466526e-05
9.04772479518615e-05
0.000139216368975452
0.000185749856810015
0.00012836852419048
7.12419098800343e-05
3.80766018286009e-05
4.9730418209339e-05
0.00010085863271096
9.13844991723692e-05
4.3501573684718e-05
3.04778559905683e-05
2.05803635886821e-05
3.87958978368898e-05
-4.29263838773295e-05
-1.14022184230031e-05
5.03669227673966e-05
1.47603913256554e-05
2.0232958960169e-05
2.21661735781907e-05
4.24624529267437e-05
-2.90955836627274e-05
6.26202098955906e-05
-3.9911854768943e-05
-4.06548717878949e-05
-4.85531137078365e-05
-2.73373381452821e-05
-5.99158752923866e-05
-7.33984043860052e-05
-3.19880585269834e-05
-1.13516289247737e-05
-5.96186874973393e-05
-4.08302729614955e-05
4.70336002452407e-05
-2.76962732723081e-05
1.42831286711975e-05
5.1415688773093e-05
8.02888458984038e-05
9.77758978411036e-05
6.21446189530746e-05
6.37627755970261e-05
7.1138916730769e-05
9.33195304740137e-05
0.000166506470793339
0.000119614030366891
0.000110855735854937
0.000166615354113843
0.000210391602183795
0.000159256432901948
0.000184644173904439
0.000154772212123424
0.000187498181841407
0.000161598045180206
0.000150809695990527
4.18487088071586e-05
3.69965811001005e-05
5.85614597364461e-05
-5.42981039062326e-07
-3.67260689010767e-06
-5.84775286385668e-05
-4.68615868780837e-05
-5.02556025787277e-05
-7.24277548562757e-05
-9.32961984258866e-05
1.42611964111206e-05
-4.92497174172058e-05
-0.000124915991113183
-8.76154185424764e-05
1.2447346330819e-05
-4.29018931860777e-05
-7.79407859267316e-05
-3.13411372872234e-05
6.22061624599611e-05
4.92869760051237e-05
1.85649652953377e-05
1.59925844454138e-05
6.45179807462417e-05
4.60849302407189e-05
0.000144822216178613
6.23660687512454e-05
0.000119086717290115
0.000126516812613124
0.00012791245347267
0.000144260987814515
7.6875222066277e-05
6.862581135129e-05
8.64488497129511e-05
6.23544008910702e-05
7.37343257607067e-05
6.145204125034e-05
-7.0057217117589e-06
2.68427686104749e-05
-1.82511604161911e-05
-8.35339381000284e-05
-4.19332325886337e-05
-1.16684130121792e-05
-4.85810276185025e-05
1.64943671187607e-05
-8.86095885975198e-06
3.52492104370917e-05
1.48585512862061e-05
0.000142137693630471
8.54982589904015e-05
9.72247648300914e-05
0.000128656380526689
3.12208713485844e-05
1.90424658492112e-05
-2.06195084577059e-05
4.8691294147258e-05
-4.36419314381409e-05
6.18160771203086e-05
2.36720171033156e-05
1.83982718919845e-06
1.24190636031455e-05
9.21322155646941e-05
8.99565674351147e-05
4.72314989739413e-05
8.76010905835967e-06
7.59909982738546e-05
0.000121603521863022
4.98649407071978e-05
3.12477621346786e-05
4.64616820082493e-05
6.69195677274203e-05
9.94433529395228e-05
-8.7521707442438e-06
-1.58762837273201e-05
-4.76500940390002e-05
-4.0170370875223e-05
-4.18193306890347e-05
9.9375317769194e-05
9.15776197423019e-05
9.31769959133495e-05
6.60026992355315e-05
0.000146323451413627
0.000117376281702066
0.000124140596988667
0.000100370481199102
0.00010697855313344
4.33162777610699e-05
7.82544889494269e-05
7.34492812363677e-05
4.16383195102956e-05
6.40787068547472e-06
-2.60052604794896e-05
-2.85705999017751e-06
-2.52897194364473e-05
1.79823736872525e-05
1.33534594462411e-05
3.86736066923187e-05
-7.90950889438928e-06
6.95283346497244e-05
4.12828874435096e-05
5.75375067593161e-05
9.41346815889553e-05
3.70543119145546e-05
0.000102221705984811
0.000111779833085004
9.47697759396237e-05
5.96315361218939e-05
6.58409026413446e-05
-3.27657731522019e-05
0.000124709027396928
9.05678811932684e-05
9.42264080183191e-05
2.48052784766867e-05
7.55488001319142e-05
6.12636583464696e-05
4.16294344007984e-05
7.15786161066962e-05
2.52323986023588e-05
3.30250391138773e-05
6.38823179189113e-05
-2.33090477482534e-05
2.71267830830191e-05
-1.90024441788615e-05
1.59989541031314e-05
4.70509884765969e-08
4.05084880054978e-05
-1.32088413891957e-05
3.9917072891874e-06
4.62789020953032e-06
3.57125078801124e-05
-1.39780566254372e-05
5.18362089956913e-05
1.06237124754132e-05
6.27757335202273e-05
5.76244411915266e-05
6.34599381522775e-05
8.14055061374669e-05
6.61092414960453e-05
0.000102884634002238
0.000107622194730136
0.000121208052764777
3.9625021850516e-05
5.32722850005671e-05
2.5126355579519e-05
9.20617283912295e-05
3.9049426651789e-05
9.39246569780428e-05
8.37229462915529e-05
7.96991863037162e-05
7.37203862679954e-05
5.91917542106092e-05
7.84406420120158e-05
5.42741213380779e-05
3.42893838824569e-05
2.41969716550576e-05
-1.2868787265553e-05
-2.0401511670063e-05
-9.81058706334278e-05
-9.48710922286944e-05
-2.52277176534992e-05
-0.000107110548760595
-4.6949371745043e-05
8.76642950330932e-06
-1.41342627496483e-06
4.24792857247925e-05
-1.9284987915068e-05
6.92771230647209e-05
6.77110261851829e-05
0.00013435631950098
0.00010862269727303
0.000118447867063957
0.000120721813908631
6.88906504013602e-05
5.84432296793708e-05
3.4315980286168e-05
0.000104097629390124
2.91076716832554e-05
8.74358529685622e-05
5.80772121418626e-05
1.12117909321372e-05
0.000109097413071379
-3.32174511059363e-06
5.57256979877876e-05
-4.0566113698631e-05
3.55691733555175e-05
6.59898303947391e-05
-7.07684957338824e-05
-1.1780142175333e-05
5.2009096551418e-05
4.37464717047427e-05
7.35583898309542e-05
9.79038826215683e-05
5.18161988452287e-05
6.22639131291739e-05
6.83737471702675e-05
2.84732836282969e-05
0.00010697090243854
4.25128716072958e-05
2.50087259718999e-05
-1.91668909811582e-05
-2.11641555158085e-05
-6.31592475023308e-06
-2.19527671788913e-05
-2.95533555564862e-05
-2.29585165206564e-05
2.20307907446333e-06
5.85899127057159e-06
7.79265944945279e-06
6.03778478006246e-06
-6.86813939419698e-06
2.87226355313833e-05
3.41995399759483e-05
3.37000832943327e-05
7.14619745604702e-05
3.57289823129149e-05
9.57855358932901e-05
3.21311916155603e-05
1.48762548124612e-05
3.35681369630756e-05
8.51340754915596e-06
7.21766512984757e-05
8.10843116860575e-05
6.63875171085602e-05
8.57845974571049e-05
3.48287380279952e-05
6.77066814609385e-05
1.22298707103864e-05
1.7036927060853e-05
-5.270914504001e-06
4.40349832496201e-05
7.92185248908215e-05
4.51687529936949e-05
9.65373131147346e-05
4.6484719905064e-05
7.19028895709582e-05
6.85591653892776e-05
8.79242973393833e-05
5.89209417206708e-05
5.03060294121866e-05
2.78970517011798e-05
4.28782797258171e-05
1.73121189337869e-05
5.5873994193477e-05
2.83703823243742e-05
-1.92968733077015e-06
-4.98319319576215e-05
2.29374609037631e-05
4.72566175675419e-06
-3.83313299793006e-05
3.96008731400635e-05
-4.12022882822636e-05
-9.5404198129175e-05
1.2325636920027e-05
-2.02889959892733e-05
9.95065178108693e-05
8.22776096779342e-05
0.000106465816258244
7.95442493676881e-05
8.5487555812606e-05
0.000138323481503236
0.000134249190240154
2.66861088118839e-05
6.36550427415151e-05
9.35853685360212e-05
8.77612293746784e-05
9.11575171982463e-05
2.2836104223961e-05
1.12931273490495e-05
6.45423501019421e-05
3.70044903917289e-05
3.09138113542595e-05
2.18795031231552e-05
-1.05015791934191e-05
5.27662832128704e-05
-3.18368972650593e-05
-6.27683839126678e-05
3.36448383995509e-05
3.17155376387187e-05
-2.15887866303305e-05
6.66361269410076e-05
-1.2392769321361e-05
-1.80690083860268e-05
5.03820995284338e-05
2.05593350105072e-05
-2.61310637707383e-05
6.52025132953566e-05
9.68770043964345e-05
7.06121489479594e-06
0.000133560831384432
5.34180918269596e-05
0.000129510074306565
4.8931234084946e-05
3.07403817745906e-05
9.62422713377766e-05
5.75495397962515e-05
1.53260306236247e-05
-3.0539043400777e-05
3.92822087765857e-05
5.27938024941284e-05
7.01588232647825e-06
2.20259946759696e-05
8.09612308016498e-05
5.19339884338674e-05
8.11037757631355e-05
4.59069991373936e-05
0.000122157074138645
4.51372701293203e-05
5.70301322848379e-05
0.000100094124016264
-6.78062763733264e-06
-2.58484340835531e-05
-5.75585647804926e-05
-6.21353455749882e-05
-5.18165722104847e-05
-1.05490282452397e-05
-4.92361576707002e-05
8.93319858250119e-07
1.78379729331514e-05
5.84535831397695e-05
1.28840696558291e-05
4.43305528678396e-05
-2.06122277510509e-05
0.000113110623947974
0.000101288141149528
8.79114464464694e-05
0.000136512851033169
0.000125274773332972
0.000187270879609271
0.000116551991384466
0.000111621742737011
6.67250710926008e-05
6.68400224546026e-05
0.000100264792879762
3.27138921237648e-05
5.09723318127368e-05
3.44559707841711e-05
5.46952285900064e-05
1.23633664730768e-05
-1.74339752535321e-05
2.49292994997065e-05
-4.12664093229927e-06
-3.12965369002065e-05
-2.78578626505477e-05
7.94086004813961e-06
-5.64884171394276e-06
1.47593246895073e-05
3.01065715112123e-05
8.70287905198071e-07
4.02030919071735e-05
4.68176756693096e-05
1.07404130278344e-05
9.96828652515935e-05
9.66719720869259e-05
9.60597792097598e-06
2.92894659867314e-05
9.03523904940261e-05
0.000144527179953073
5.48710861373922e-05
0.000104080524648059
0.000103433270290597
8.45465423306979e-05
0.000112875095555314
4.03653505509418e-05
-2.87530581675645e-05
-2.97430288390695e-05
-1.02710434666406e-06
-1.85987571980484e-05
-6.5950146691475e-05
-1.24986813598661e-05
6.50650464473962e-05
1.77333196768159e-05
8.8305488059016e-05
4.69362052283553e-05
3.55544878113742e-05
7.26683692726452e-05
5.87540078436309e-05
0.00010216596525146
9.6468557000684e-05
6.7661919026037e-05
7.69613469726894e-05
3.94535470550356e-05
5.64287394064578e-05
6.12068488688109e-05
7.04265337800668e-05
3.9557569802268e-05
7.78687628614655e-05
-4.26380595936924e-05
-5.73661745428851e-06
-7.77794573493538e-05
-5.07753401759827e-05
4.33409458178401e-06
-6.03925931976145e-05
-7.39718063311551e-06
-6.28350053202167e-05
2.57943319947582e-06
-3.89767116605854e-05
-3.57481924002219e-05
2.23649463712263e-05
2.40096009716372e-05
7.76885999834781e-05
0.000155235291413033
0.000203328321008221
6.85277668943252e-05
0.000121182210113529
7.36621300956252e-05
7.65548150821277e-05
4.4797190562621e-05
7.3137411269663e-05
6.45046710020525e-05
5.72418752982268e-05
7.53461225651408e-05
4.09834151428551e-05
3.40670720546181e-05
9.18825928563833e-05
0.000110109416017921
8.42232122253483e-05
4.43499133202605e-05
1.87485262916933e-05
3.71825778730953e-05
5.63840898166621e-05
-4.88947802793112e-07
-9.55041503176645e-06
-5.32277857050125e-05
-1.09738082287964e-06
-8.59264139741418e-05
-5.24698307875397e-05
-0.0001061063304903
-5.99009256492015e-05
-3.75758375355078e-05
-1.58090050981028e-06
-2.49462371905353e-05
5.06514877907208e-05
2.1483458080353e-05
7.57303571551858e-05
0.000113866355824442
3.03544920745024e-05
9.76150045198959e-05
7.71084660733586e-05
3.27061808098418e-05
0.000114823205660835
0.000111043672936938
7.33118171324615e-05
0.000129723273323312
0.000170813846996666
0.000170410922476003
0.000128775450113338
8.17205695228322e-05
7.62463319549917e-05
5.56467321246191e-05
0.000118253437693144
3.30219581664254e-05
3.7432623759314e-05
1.10360877144078e-05
-1.63832831503371e-05
-2.22024223950393e-05
-1.11972750229004e-05
-3.83954297282269e-05
5.41776403684685e-05
-6.69322301849472e-05
3.84570172995314e-05
2.31548616439747e-05
2.85262179146355e-05
6.79864043786222e-05
-2.73072052036535e-05
2.19345552804043e-05
8.10227016647528e-05
6.64931852637866e-05
4.02328807255344e-06
4.62003784034928e-05
1.51754181320567e-05
4.27244240672115e-05
0.000102468360307134
-2.00897034205824e-05
-2.12098665115006e-05
-7.65863060021245e-05
2.89477050264826e-05
-5.17329815405248e-05
-5.82055812296617e-06
6.10798337775894e-07
1.3541566933545e-05
1.31115380189611e-05
6.5283930835331e-05
6.74659985880766e-05
0.000143378466937118
0.000106726629925719
0.000153190797158948
0.000139197110860153
8.90716582900804e-05
0.000111558032979443
0.000114478572785317
9.29663079565524e-05
2.73767113726579e-05
8.88112001098054e-05
2.40980658069144e-05
4.01885517535766e-05
-2.8018102880999e-05
9.53222444770974e-05
5.79886958656276e-05
7.10574275547562e-05
2.85873694937199e-05
1.90945235112668e-05
-3.15595823445278e-05
-2.96401457189795e-05
-3.84437377556931e-05
-7.27261169501216e-05
-7.28174239486505e-05
7.10055234374804e-06
-8.37076488982474e-05
-1.97023505949379e-05
-5.75496558432246e-05
6.0211521707501e-06
6.91424175686183e-05
4.5250424069425e-05
3.70242444417734e-05
6.56478497036042e-05
6.30502358977165e-05
4.95738348850738e-05
5.20040135055581e-05
5.52125157087533e-05
6.72829456682288e-05
7.30826074674029e-05
-1.85304554770686e-05
9.60565825891964e-05
7.99904868285908e-05
0.000133892165963768
0.000133401452168178
0.000125519823711172
0.000133783963070051
0.000109209715797278
0.00014123876255424
0.000121526990964915
9.81809626596222e-05
6.78179194510615e-05
5.02930219243883e-05
2.03837275016637e-05
3.69461630648452e-06
1.68909087072277e-05
-1.57775613027261e-05
-3.75219735625421e-05
-6.29169906466523e-05
-4.98027175778915e-05
-1.40374496113754e-05
4.13038251327513e-05
-1.31388695175747e-05
6.67740682064862e-05
4.03244968204843e-05
7.73692462119808e-05
2.69211307093199e-05
5.8918638794352e-05
4.57890577925575e-05
0.000114177452829679
-2.11757709824005e-05
1.97723400195103e-05
3.5591071685242e-05
7.62174190323993e-05
0.000116267229745816
4.09080053437577e-05
7.46739250975563e-05
0.000113206089883851
8.43398297687356e-05
8.85095776299357e-05
9.40189725521142e-05
0.000105131372918613
9.5061131088604e-05
8.73405759930769e-05
7.47960607392077e-06
4.63503078157083e-05
4.1954715601587e-05
3.56823203545509e-05
4.88743854200174e-06
-4.6382093246746e-05
-5.9419645300971e-05
-1.45604224256334e-05
-8.07383178339853e-06
-3.59740797613114e-06
-1.51111710581255e-06
6.08707781124013e-05
6.56486927305215e-05
9.66355180159509e-05
0.00016731916158294
0.000113575528595852
0.000178448332286187
4.76676148857038e-05
3.5123028427804e-05
-6.09099227133271e-05
7.56667232503776e-05
8.13014127443309e-05
-6.66687313710978e-06
2.60902898443484e-05
5.26133253308538e-05
4.3212102825806e-06
-1.49570701729201e-05
1.47503831966419e-05
8.91540362858179e-06
5.46157885479954e-05
-4.96421789039319e-06
4.5696349297616e-05
6.74822242189628e-05
5.97324025603706e-05
8.06889735587114e-05
2.82913443438354e-05
6.99356238330304e-05
0.000124158974741772
6.86536189099619e-05
8.93970903919503e-05
2.34565029234168e-05
2.96916821233485e-05
7.35564066570404e-05
3.29270845465692e-05
5.72135178289214e-05
2.16256133089909e-05
0.000140472470470449
0.000107790999504653
1.55761787074496e-05
7.29838823720443e-05
3.99969722972947e-05
7.16015556624396e-05
8.58506098687922e-06
-1.16013244778751e-05
-6.15996057289161e-05
1.10431647848307e-05
-6.38591768308812e-05
1.86709892797033e-05
-1.76726759466118e-05
3.17454662113647e-05
6.12059537761434e-06
-6.85151937664904e-06
-3.04028860554347e-05
4.34209167716343e-06
2.42128536584224e-05
-4.97462306586349e-06
2.16841202409089e-05
4.41939760932727e-05
3.39994071856474e-05
6.09926178765555e-05
5.92259015292582e-05
0.000100401098740111
5.94350346391212e-05
0.000112038728118288
7.79499973045764e-05
0.000124804188818593
0.000127484678391683
0.000153584588845479
0.000110103692733196
5.76777509819348e-05
6.7297033333833e-05
7.3435758526426e-05
9.33898446741408e-05
4.32362648966044e-05
7.91048861305857e-05
5.63995189903962e-05
2.80520389640674e-05
-1.09373120949023e-05
-3.96361370588137e-05
1.71533157661778e-05
-1.30466607116097e-05
-3.97057620962323e-05
-9.72459810100276e-05
-5.54040794882765e-05
-2.01428868161251e-06
4.89614149116429e-05
-4.27423615711006e-05
-7.81912795655501e-06
-8.13858725028744e-06
6.9882699350371e-05
5.58777091835593e-05
8.33683428631175e-05
4.02303907319013e-05
5.33939862522868e-05
0.000102347566380483
8.0466710239376e-05
0.000109923508870533
0.000109669851307323
0.000124502640419575
9.1966147020801e-05
0.00010244173912126
5.87751925498333e-05
4.565354457298e-05
-5.12457907473914e-06
7.57441486063123e-05
-3.43315369980401e-06
1.83486812954694e-05
4.239737028986e-05
4.00279127875906e-05
4.21052933360456e-05
6.90767057428344e-05
0.000108965886765993
0.000133997859686645
0.00011262541796861
4.00895241305885e-05
5.42473690337275e-05
7.55783442189088e-05
8.61479778567575e-05
5.92965516376654e-05
4.30499951809575e-05
7.9176272839407e-05
-3.67239987075024e-05
2.33030731887516e-05
-1.67126360764823e-05
-7.43434848311735e-05
1.64783541517831e-05
4.89192027946533e-05
4.6630430252105e-05
2.09484039706653e-05
1.77442567571261e-05
-2.73447129859034e-05
6.74777891568881e-05
3.25356198652365e-05
-3.15073267201025e-05
-2.71009711315382e-05
6.18287444106307e-05
-9.40901643691624e-05
-5.55158073813664e-05
2.46331647530465e-05
-3.86771329870987e-05
3.98958354071676e-05
3.03012564471688e-05
8.39495748789228e-05
5.23068418838138e-05
0.000109483794633418
8.90553005016153e-05
0.000151765567474179
7.57163647061924e-05
8.52277988787002e-05
0.000103635958212518
5.94892297135888e-05
6.85303068191738e-05
7.98961251628562e-05
9.747574812369e-05
5.85434221898427e-05
6.66459280708943e-05
6.12546938399333e-05
0.000107865888297913
9.53342391205233e-05
6.28179991547251e-05
8.97799534809003e-05
0.000136787401873628
7.40300739983118e-05
4.52692344006811e-05
3.60859504042261e-05
4.19357966394085e-05
2.92754332337728e-05
1.3573845777519e-05
1.57721211217951e-05
-6.39943058518814e-05
-0.000118544260227858
-7.98260177688312e-05
-0.000120871469516175
-4.6198880478098e-05
-1.03182083190776e-05
5.78734933374052e-05
6.25362092871969e-05
2.5172319315612e-05
-2.87101123158023e-05
4.96295032500145e-05
7.09755351009673e-05
7.10675208920074e-05
-1.36762264132812e-05
0.000110589379156201
3.04776389716934e-05
5.86470713035297e-05
4.65678361008292e-05
4.50917396772976e-05
6.97703464260063e-05
5.18370314650901e-05
0.000137365686084929
7.62438617083089e-05
8.84954887716223e-05
0.000104234400879763
8.95015646356338e-05
0.000140865732969023
0.000109835141327162
7.57340305026641e-06
0.000116710152226519
9.09017893333668e-05
6.07172079874118e-05
9.79501436766897e-05
5.03251559971955e-05
4.4247779239954e-05
4.79957468099745e-05
1.52817391762945e-05
2.02075540546578e-05
6.60725409688391e-05
4.50524447278216e-05
-3.38992469324931e-05
5.22651936650079e-05
-4.34894051222598e-05
-2.76081343096694e-05
-2.14104865493481e-05
-3.95368254972642e-05
-6.26007824239288e-05
-7.00140223881533e-05
-5.03366017619983e-05
6.31124049495617e-05
-2.21311566834901e-05
-1.92535767104924e-05
4.29835574281533e-05
5.66447538735307e-05
3.54610499971992e-05
0.000126375483569248
0.00010888884741673
3.19021744902706e-05
8.61827176989199e-05
7.41715068131374e-05
5.7521005288371e-05
4.42872839595634e-05
8.79164942501494e-05
0.000105436252708695
8.52226547330885e-05
7.73952221365169e-05
7.66706879197343e-05
6.79012888984065e-05
-1.39416200094461e-05
6.63858246861434e-05
5.59823745253818e-05
3.93989866779466e-05
1.04921924715841e-05
6.66254486733231e-05
0.000108799789909586
5.52748100361837e-05
3.63020887473314e-05
3.77933397583646e-05
7.17980596737665e-05
4.99964641932139e-06
5.79874150310487e-05
2.79281327968293e-05
2.37597710186769e-05
1.3253338705503e-05
5.78833360720519e-05
3.8279675048724e-05
4.64870635667976e-05
4.9714523997363e-05
7.60691610970719e-05
9.50304611399461e-05
0.000112104585128933
3.17209305311693e-05
5.88803247534766e-05
-1.55345619342718e-05
1.56201275639681e-05
1.6947046461395e-05
-9.32721102778253e-06
1.62135348421987e-05
7.14329626873108e-06
4.57136936333557e-05
2.14113523013927e-06
4.68578034237569e-05
3.93891681241033e-05
2.99405774285364e-05
1.13961510141808e-05
6.8964622522701e-05
8.98429612632211e-05
3.70608021883776e-05
6.85416810569777e-05
3.67426729272821e-05
2.76509095633662e-05
8.70564043211201e-05
1.13493036523995e-05
3.46477926118327e-05
5.59227696828311e-05
2.05456450833331e-05
5.14975337709292e-06
1.49985807564829e-05
3.58962167783586e-05
4.14771176125049e-05
1.63234086105674e-05
7.94034324377737e-05
2.84463231319347e-05
5.62635519697905e-05
5.76232086991576e-05
-2.05711330813711e-05
8.71534076600731e-05
-3.7639390067052e-05
3.35156134602103e-05
1.79037902851545e-05
3.2944616401074e-05
9.46078163814188e-05
6.69290374090434e-05
4.05383396962817e-05
7.83467170665336e-05
5.26153968588326e-05
7.1186412660217e-05
5.54976203271939e-05
1.4590512938172e-06
4.72134232004468e-05
-1.94300339098946e-05
5.49862758322786e-05
5.0279391637448e-05
4.9769996945103e-05
2.99729654560132e-05
4.18112054575662e-07
4.18102640676059e-05
-1.38556040289455e-05
-1.88070413471283e-05
-2.43575964109622e-05
8.29581140978112e-05
1.93970262332097e-05
9.54461336431915e-05
0.000103548809197395
1.74283941180588e-05
3.90828607751719e-05
-3.21450312986546e-05
-3.87337130652349e-07
4.45314488215837e-05
-1.86494687758377e-05
-7.97431110816128e-06
-3.25219101211024e-05
-6.1169653744465e-05
6.73096192372322e-05
2.66208258002898e-06
4.46546814724164e-05
7.37365502029815e-05
4.73609688036175e-05
0.000147875125253708
4.82498972529435e-05
0.000111213268254005
7.88535998978094e-05
9.91067609125791e-05
6.01923062274671e-05
5.54338005408696e-05
7.05343778874326e-05
3.0766361088271e-05
0.000107963937480509
1.33122269791698e-05
0.000109698187204302
4.95248425048865e-05
7.60134836838212e-05
6.4052582373396e-05
8.20407678773222e-05
2.11882972967447e-05
7.6982536057781e-05
1.278057824316e-05
-3.75544641650396e-05
-5.60689838724306e-05
-3.25520822445231e-05
-4.83732874984185e-05
3.54736289782527e-05
-8.05786972091295e-07
-2.81760227844848e-05
1.44150108898332e-05
4.50041788757847e-05
0.000121810939529832
8.05229035607845e-05
8.65360874308417e-05
7.38992357468188e-05
3.13619742185567e-05
2.41837613911396e-05
9.33744132352351e-05
3.68924360874899e-05
3.2574439150397e-05
2.9168292258881e-05
-9.19291175019138e-06
6.08422557372901e-05
4.2344336779168e-05
4.0448641332604e-05
5.82018673034622e-05
1.93108790950722e-05
6.75713787423201e-05
-8.36619711943837e-07
4.43035996350923e-05
-2.40271294370438e-06
4.12146293512573e-05
4.83778617723494e-05
-1.30941187764687e-05
3.31035880095192e-05
2.19077018010277e-05
0.000100885494761152
4.93983217443764e-05
5.48890862152348e-05
8.33549701180006e-06
5.26934918133153e-05
7.89703511246416e-05
0.000183959764220177
0.000119818563198753
7.43559042858253e-05
0.000145925908681081
0.000106488317652241
9.72429383073512e-05
0.00011543039825893
0.000109892261502991
-3.66444214687453e-05
-2.29509991901789e-05
4.35953403668639e-05
3.15824064601329e-05
5.16393723185879e-05
1.18325503559992e-05
7.22736920602963e-05
-3.87944939589724e-05
-4.22377648578772e-05
4.54624110539552e-06
-1.14662815728533e-05
2.7583107679883e-05
-8.49426191900865e-05
2.62775336529063e-05
-2.08936827013175e-05
-2.27565545980087e-05
-1.35723478103156e-05
-5.04996338980191e-06
-3.8364344670827e-05
-1.51432056609218e-05
4.26167284342378e-05
6.69407847855898e-05
6.57552941801503e-05
4.10187948506567e-05
0.000108925809549921
6.56483806671387e-05
0.000120958223076934
0.00010336399372016
0.000132906832135084
9.30894474450559e-05
0.000138458153982446
0.00013049166811858
5.58948132790587e-05
4.56070979246423e-05
5.6529407964099e-05
4.33523574431554e-05
7.12896289224035e-05
2.37791214822854e-05
4.67644241766835e-05
1.85897832683934e-05
3.61742459400266e-05
-1.63477890754794e-05
0.000133327169360272
5.02595360293599e-05
4.30248562054681e-05
8.51023088110027e-05
8.33829387137662e-05
3.32166204464835e-05
7.32460742779219e-05
6.33833840078969e-05
5.86492803384962e-05
6.78240726336502e-05
1.34546543277309e-05
7.35251960342947e-05
8.29952187918302e-05
7.22199349887475e-06
5.2352976355671e-05
9.11503359690866e-06
-5.06049234859834e-06
2.78768930678239e-05
1.77843926675199e-05
3.85600950268065e-05
2.34411533488227e-05
3.23675390617144e-05
8.49784151541179e-06
2.26283291692259e-05
4.47821644873225e-05
-8.00295614037333e-05
2.039030159471e-05
-4.52122828208985e-05
-1.97477748354483e-05
9.53994382794176e-06
2.74010976826216e-05
9.90819162834439e-05
4.14037565811242e-05
3.96026230602268e-05
9.61267250342928e-05
6.54587145467166e-05
9.59502494648207e-05
8.63238809900655e-05
4.331326525188e-05
0.000148624870398698
0.000196665891017163
8.89035631084645e-05
-2.53885819640803e-05
8.12189558785376e-05
0.000125702851175305
0.000129747697530514
4.93112401187647e-05
5.16509749724777e-05
8.96950239506486e-05
9.29601946571402e-05
0.000112731824205965
9.20638921799584e-05
7.50808419737697e-05
5.40045127351856e-05
1.18087861212142e-05
-1.73402296609228e-05
-2.89501423653975e-05
-4.92960755137344e-05
-5.93988932579637e-05
-2.42745232233815e-07
-3.1296989091443e-06
8.61695298723245e-06
2.51389679742988e-05
-1.8664321707757e-05
-2.35920744943513e-05
4.62911898616012e-05
9.41143937456728e-06
4.69860387462766e-05
5.6064552303583e-05
7.31168289073915e-05
0.000127118520797361
0.000108347152100723
9.64397357867188e-05
8.32938126775241e-05
5.19754983386589e-06
0.000153839279317912
7.27494701937729e-05
7.36219110050466e-05
0.000100452994807108
4.54932560933295e-05
9.2536092602989e-05
1.91436363021472e-05
8.42271281697992e-05
4.099354965408e-05
-6.23670085116749e-06
4.94912071918082e-05
-3.18126750321413e-05
4.28613406229305e-05
-1.48042412172718e-07
-2.82856355288505e-05
2.71809679456829e-05
7.37648546504267e-05
6.35572079447695e-05
8.87809267801418e-05
6.32650525366603e-05
6.3881646385668e-05
-1.67796736687666e-06
5.98587974738704e-05
5.80123159581618e-06
7.91408519570098e-05
5.65209438408401e-05
-1.99604982847753e-05
2.38171480810483e-05
6.46422872199058e-05
1.77573420497939e-05
3.19285205654105e-05
2.37350557981646e-05
4.3276383808285e-05
4.95358779100829e-05
0.00011800227998084
8.71480807955016e-05
0.000123841870502201
0.000172467906256156
0.000158172040264362
0.00012377045905725
8.16643603205993e-05
2.9592852688813e-05
9.13097422091568e-05
2.50936392231566e-05
2.83801454748655e-05
-1.91504722410369e-05
3.11753166503145e-05
4.74607819603426e-05
4.78244172925364e-05
-2.34418858194188e-06
2.3894460307489e-05
2.86717557813143e-05
6.18279181308115e-05
6.95138348040194e-05
4.3931359542552e-05
2.81787577996189e-05
7.04670357460033e-05
5.11779267287539e-05
8.71856841652378e-07
-1.92839644197804e-05
3.94303765205619e-05
4.17409748535064e-05
-4.29463632535235e-05
2.01479720070241e-05
-2.410266407603e-05
-3.69563775623606e-05
3.9296681218664e-06
2.49006439524127e-05
2.47757557230451e-05
4.32058310747863e-05
4.25537524440932e-05
1.43929369950509e-05
5.53346539292595e-05
-3.51866860012148e-05
1.70327356046367e-05
4.14629428518628e-06
3.75030799266636e-05
5.89332947104005e-05
0.000141869371321122
0.000116435621056162
7.37343350295628e-05
0.000106341140322355
9.67719257918702e-05
0.000140360753249948
8.66818676866252e-05
9.61461862446771e-05
6.02887624363391e-05
7.44853126273341e-05
6.19105231158647e-05
-1.66193037400022e-06
5.14485174938386e-05
2.31128133903845e-05
-3.1065733229132e-05
-3.17474430143967e-05
3.68436002854685e-05
-8.22117464978164e-06
-6.30577947691134e-05
3.88348050149013e-05
-2.93124399516894e-05
-6.13360352574524e-06
1.99453296717617e-05
9.19900411150233e-05
6.99701382098112e-05
2.90833451369797e-05
7.27318157754551e-05
0.0001102339294941
7.41432582064586e-05
7.96801849819661e-05
0.000128986471789501
0.000150015165879289
9.0777293639499e-05
7.11101513003379e-05
8.57108579022361e-05
3.15583182263775e-05
3.44991766609509e-05
-3.81921141276483e-05
2.01728722537236e-05
9.21916171348234e-05
-1.7515425628512e-05
7.81126164748823e-06
5.82275459232128e-05
7.52545789133477e-05
-5.53951626691296e-05
-3.52896059910906e-06
9.5269714896667e-06
3.98911708451342e-05
2.22886046219519e-05
6.94346288917784e-05
-9.28286129334238e-06
2.00783970521409e-05
8.83603087223795e-05
5.2601061675349e-05
6.87270712001179e-06
4.09009146335415e-05
1.07777498127092e-05
2.50799609370271e-05
7.61435333298693e-05
3.68662737821276e-05
-3.37316673170474e-05
8.00649675901574e-06
-4.58053704971159e-05
-1.53666851271769e-05
4.38401971811683e-05
7.30490993524981e-05
4.18057035666204e-05
-1.69430604077887e-05
0.00014250105602205
7.89461730481515e-05
4.87315163449325e-05
0.000133545573499024
6.17798252784969e-05
8.30163476324656e-05
6.37112553291449e-05
0.00011640629726961
3.93869671312207e-05
6.19303142208585e-05
-4.02872572182813e-06
6.76638605235653e-05
0.000148975767222292
8.09420290478681e-05
0.000108383420568047
0.000130033043258434
9.424810422782e-05
7.75227893988883e-05
6.55897452100709e-05
5.31718636498185e-05
1.89706064783181e-05
2.8357601397551e-05
-6.7305785262159e-05
-9.84662358838702e-06
-6.0268371596042e-05
-3.72371641840744e-05
4.26457253306943e-05
1.37982839272075e-05
8.41028855701861e-06
-4.07814109628824e-05
-1.41421796857416e-05
2.24790892725587e-05
-2.34308851224286e-05
-1.99385421882496e-05
-4.89322240566933e-05
-4.74842594505871e-06
1.92761821681295e-05
2.18180972822747e-05
-1.47014429307991e-05
2.25162744666772e-05
4.0188253640369e-05
-4.56974458320322e-05
4.72826296062611e-05
0.00012862170308156
-3.21247187582409e-05
4.72860787648265e-05
0.000139917632563452
0.000144593565724975
0.000107377126643248
0.000126569051283233
0.000104238773110111
6.30163765545388e-05
0.000123198679699415
0.00017000725879323
0.00011710624652027
0.000102029820662878
0.00011055736584362
3.18964612435093e-05
1.96079257336553e-06
4.09297098371892e-05
1.15126344403913e-05
7.39055190052539e-05
5.81087058583732e-05
2.86719308552066e-05
-3.24270998152228e-05
-6.3165170863083e-05
4.14479102567092e-05
-1.93243901604863e-05
3.80547130630249e-07
-1.30124519946302e-05
-2.53365652951949e-05
6.71353375881556e-05
-2.0951889429464e-05
-5.02423688858389e-05
-1.47193067573993e-05
-3.65459823662352e-05
-6.1403170604522e-05
3.13127892665822e-05
2.15436085066137e-05
2.23899787032345e-05
-9.87617697174793e-06
-1.30055515926488e-06
-2.00691025212729e-05
8.30021465478729e-06
6.51541182832758e-06
6.61763729331474e-05
6.11677921208034e-05
5.47476715106861e-05
5.21144373704049e-05
5.9123532864363e-05
3.30061355675228e-05
4.35731276115562e-05
4.24172480389384e-05
7.38142017441045e-05
0.00015067179557639
0.000124161249570513
0.000147960972561424
0.000100055250052522
8.65400609991987e-05
0.00015495888029316
6.61062105072396e-05
4.08075917951937e-05
6.71328025620294e-05
-5.30418095262677e-06
9.34704306394716e-05
-8.79038381915269e-05
1.36003493926658e-05
-3.5346824384582e-05
-5.52990305281248e-05
1.47029997374452e-05
2.78177860816519e-06
-2.6505239688372e-05
-8.49037528704584e-05
-5.48357977146517e-07
4.53863167324026e-05
8.39610077147155e-05
1.5529893170362e-05
4.93339099766149e-05
0.000101453086423832
1.27435422534026e-05
0.000100585609443826
2.24623401589672e-05
6.35762638517882e-05
6.08138598571298e-06
0.000102698013478678
6.45455002591474e-05
8.77195168456613e-05
9.88591240102211e-05
9.8442239429172e-05
5.60624912235261e-05
2.74209918722996e-05
6.67769787224276e-05
3.98606685984833e-05
2.21951831766654e-05
3.02798537230965e-05
2.57517397655175e-05
2.04085511662759e-05
3.12495428214473e-05
1.7340679379991e-05
2.19839155524626e-05
2.91963758119934e-05
1.54346777640675e-05
6.33763053903254e-05
5.4843094799694e-05
3.48351852105185e-05
5.55558681656976e-05
9.27239159887753e-05
0.000114981485259252
6.21666749156237e-05
1.31797669197915e-05
7.09970195461646e-06
5.80487971858085e-05
0.000123796995028755
-4.71486787872062e-05
3.82211389490197e-05
2.4905061752772e-05
1.70811070123432e-05
2.57206655607684e-05
6.94247786821686e-05
3.8707422323758e-05
7.55215482428976e-05
5.13297429990541e-05
9.66437053205827e-05
9.61515439182941e-05
3.64231193345777e-05
1.20364694452549e-05
0.000110638054000481
1.20453045895249e-05
0.000109674881587622
2.98482873724626e-05
8.20177270663658e-05
0.000113226528399622
3.46719816414728e-05
2.28291565828302e-05
6.49060029861481e-05
-8.43534514837686e-06
1.27328971095017e-05
2.86754612062904e-05
3.86749132000176e-05
1.84911324123508e-05
-4.86693704543496e-06
4.23412841555648e-05
9.92693111316145e-05
9.50290216466796e-05
7.55725804465795e-05
2.83275433943336e-05
8.52212669700296e-06
1.58539681078674e-05
5.5093227630766e-05
1.24830689071826e-05
-4.93027148017837e-05
-3.6376382744968e-05
3.7201835406561e-05
7.47762504465011e-06
-1.06103547986872e-05
3.9295373291562e-05
3.42907624842844e-05
4.68799328196755e-05
3.56756952959708e-05
4.21139291362567e-05
2.87699167102487e-05
8.53353079003171e-05
7.32096017242287e-06
5.21070110194456e-05
8.25157006803954e-05
9.3658723825975e-05
7.86996022001671e-05
0.000157827488917317
0.00013264000943965
5.92654825868313e-05
9.25466129641815e-05
0.000125008370828628
4.6909006110647e-05
0.000102146185131917
5.4777249740507e-05
0.000126420315697962
3.99096865017558e-05
7.4039948604752e-05
1.80545367838911e-05
1.30997558121503e-05
1.67325190622473e-06
-3.83318957584434e-05
-8.77845680962037e-05
-4.21573965895008e-05
-9.73676647715034e-05
-8.21914572243711e-05
-1.18748413442445e-05
-1.77439973842724e-05
9.51691207936688e-06
5.08290239182177e-05
7.44723558482824e-05
4.90260991401773e-05
5.8844027629934e-05
3.72111222815162e-05
3.99063695312353e-05
2.38456198890977e-05
1.21025376538824e-05
4.07733951826694e-05
-2.61487339680989e-05
7.70147988252451e-05
9.61992083281639e-05
7.93681219530295e-05
0.000111056815926685
6.27690657633076e-05
0.000112200070115492
0.000101673883228572
0.000113129453303229
9.26314035750021e-05
0.000115533453874572
0.00011237829549198
2.15038216177187e-05
3.94224018381076e-05
7.55976198884353e-05
6.13836620235464e-05
4.62135993712364e-05
7.33749085163366e-05
4.17328852197033e-05
1.16966580879999e-07
2.43385247520384e-05
4.73848455128888e-05
-5.11298283014848e-05
3.81744284327988e-05
5.81821430951911e-05
5.2515218720663e-06
3.12311443865027e-05
1.10880470988021e-05
3.42695979208497e-05
5.43075798278161e-05
6.22007940957275e-05
-3.05524304773506e-05
3.28942911621186e-05
5.98701171233756e-05
-1.51640901172146e-05
1.56687070807864e-05
6.42123428867146e-05
5.00731752846896e-05
0.000110084527573033
5.98661116151824e-05
5.02159668467984e-05
3.66727866044661e-05
8.65169494286264e-05
-9.41279172380848e-06
5.50909577236721e-05
4.32285848739737e-05
3.41844141379679e-05
0.000147069965258996
5.305716133935e-05
9.71633507625748e-05
2.30608690377457e-05
3.90468629555698e-05
7.72617749003697e-05
9.41846383143128e-05
4.56919982636996e-05
5.14514847218931e-05
7.01453517161792e-05
7.03554262735944e-05
6.34416655488309e-05
0.00010716508424779
4.99891871194782e-05
5.78144038795779e-05
2.16594243328851e-05
8.39300741233316e-05
6.65223322894384e-05
8.38085660676473e-05
5.20283882882449e-05
4.67820575423035e-05
7.14950947999828e-05
3.50002132279055e-05
3.41873810740702e-05
-1.02889541167118e-05
-1.66879508675546e-05
-5.15227413721087e-05
-0.000128882034479394
-8.88094643207236e-06
-4.37175931666478e-05
9.72427228678303e-06
-7.49668842663669e-05
3.71003594462062e-06
-7.01815618095902e-06
7.86051360283024e-05
2.86455352029335e-05
0.000107543544390031
9.01343190883157e-05
0.000112941257889066
0.000106334759879725
8.102580381669e-05
8.89311715967541e-05
0.000122389487113151
0.000122287923114269
0.000141342179580816
0.000125115330200965
0.000104070528408739
4.68494388004514e-05
6.83062599552673e-05
5.14544834819577e-05
0.000115811208165329
8.7999381510706e-05
6.21231179814574e-05
6.49495968868091e-05
4.36362540370613e-05
1.85367334376869e-05
-6.74254969449598e-05
5.46674887899598e-05
-2.93139066864442e-05
-0.000102012437498907
-6.25216331358856e-05
-9.37896237717297e-06
-6.14711964390119e-05
9.59888229400699e-06
-4.38769840036311e-05
-1.69882538208788e-05
-4.13120821794433e-05
1.13315454663191e-05
7.06447742104824e-05
0.000106026583072088
0.000110765725282912
0.000113307444463868
0.000136180601387047
0.000144297113771661
7.33921525719217e-05
0.000113737715190159
0.000125696985469046
0.000120928315352062
9.91133574363315e-05
9.62343262509756e-05
5.46021987712879e-05
7.4628320174989e-05
-2.14936524952364e-05
-4.61987733300586e-06
9.15742129783138e-05
7.6508416792557e-05
4.1508403932235e-05
0.000120864549182143
6.72623643692254e-05
-4.66899004301495e-06
-3.18042184907521e-05
-7.84601462567718e-06
3.156848774464e-05
-2.66447642574141e-05
2.42911992423627e-05
4.94981615562264e-05
1.57417036560015e-05
3.12609698888082e-05
1.67781132722062e-05
8.92385740706669e-05
2.26516961477619e-05
1.81905518217557e-05
7.50617879666285e-05
2.60805983918808e-05
5.43677099212219e-05
1.43286617926706e-06
3.92026903218057e-05
3.19267582989948e-05
3.97282304816287e-06
9.72570149962163e-06
0.000111365177803849
0.000102954360159243
1.23879035383114e-05
1.93826263876723e-05
1.74646989913455e-05
5.84618551245524e-05
9.95888144043909e-05
5.91240497964699e-05
0.000110568427877275
0.000132791039560276
9.54374342362629e-05
0.000143133168603351
0.000186224450052315
0.000157587337647725
0.000127327119652976
3.86090548962843e-05
0.000127240670580127
0.000123041534480655
9.03902395711936e-05
0.000115738575340954
5.495373289594e-05
1.06740473293782e-05
1.52996165083567e-05
-2.33255334914277e-05
6.46376975117171e-06
-1.01157963571882e-05
-1.64467411934583e-05
1.0800486001511e-05
-7.33802299818702e-05
3.74096393533366e-05
-9.53327740317526e-06
-3.58057570497853e-05
2.37490854594342e-05
-7.62966883793174e-06
2.22799848496709e-05
-6.55633986057018e-05
9.60871458754325e-07
-1.77397160458092e-05
-2.38776882073689e-06
1.64376892640894e-05
4.87263516225447e-06
-4.95990739553794e-06
1.56624754389383e-05
0.000100368723729033
5.95975825798012e-05
8.86591861732597e-05
0.000127486324597599
0.000108921476348196
8.06281119461398e-05
4.606336875832e-05
0.000135083077556208
0.000156678061457256
0.00010329203118744
0.00013434051294248
0.000129475283910978
0.00011511950305091
6.21099281409305e-05
0.000112791087773341
0.000113107501119228
0.000137006552790104
2.39452877720474e-05
-3.56008914541061e-05
5.51629500342218e-05
3.54898471129214e-05
5.4362727519759e-05
3.77133381311634e-05
-1.63570505327471e-06
-4.17704527279632e-05
-6.05403152611309e-05
-7.56629168609084e-05
-7.81577364034976e-05
-7.04544943221242e-05
-7.77944880719974e-05
-4.96347153712937e-05
3.94379806244416e-05
4.47328936427241e-05
0.000103403700421572
5.29139094480331e-05
-2.04504431752544e-05
7.27235043572743e-05
0.000103519732488415
0.000130071180071847
8.33719486833372e-05
0.000102360358979678
8.71234692580346e-05
4.07932461404409e-05
4.76087762194061e-05
6.16404497406442e-05
-1.15760379828186e-05
5.68977840079039e-05
1.65881486161346e-05
-2.32214962757235e-06
8.17503768438196e-05
6.90130303042034e-05
7.32147155986999e-05
8.02546048206621e-05
6.03653662152208e-05
0.000130244984432881
9.47774455217829e-05
7.26664968687172e-05
6.4936144300777e-05
5.33867472248814e-05
1.27883599476221e-05
7.24269716236814e-05
1.4340695828145e-05
-2.70790737555247e-05
-1.09545754003832e-05
-2.29271946147486e-05
3.69850626719179e-05
-8.24905327446328e-05
-5.67329053053744e-05
3.01360720921279e-05
5.70222525593758e-05
3.90876808423564e-05
-5.74269869721516e-05
4.13759023590186e-05
2.70462709775896e-05
5.40801162984965e-05
9.02688098887316e-05
0.000142651603947744
0.000101671260902547
6.30256495017265e-05
9.2528344543645e-05
4.2817174169713e-05
6.430146810967e-05
-1.50507141659853e-05
-9.22782008879739e-07
2.1595242968153e-05
8.9264977355675e-05
0.000114701413373422
0.000116653384709479
9.62188499782212e-05
0.000133076402813492
8.77835193620733e-05
6.77325724193733e-05
6.29122130901592e-05
8.36760795656769e-05
7.35313863549762e-05
5.08567539130219e-05
3.68334712863625e-05
6.34272734003922e-05
3.10645058529026e-06
-3.46991931625815e-06
1.3375941245102e-05
-2.59635947239642e-05
-1.55168890317224e-05
-6.71307564614286e-05
5.15683945076865e-06
-3.84989590562072e-05
2.82866081524413e-05
2.43561942481365e-05
-2.08344787217627e-05
1.14242817667416e-05
-8.63456918300065e-05
-3.38831803783363e-06
-3.30302113065848e-05
5.71712526075472e-05
2.8716072123868e-06
-4.31999604728104e-05
9.19199594245095e-05
3.72950481859391e-05
1.95701082083813e-05
5.48805050891785e-05
6.69043267051675e-05
0.000104065506297017
6.10197054498894e-05
0.000146728558975352
0.000153305461943921
0.000162378724053245
0.000152161586437958
0.000125484245930728
0.000124036087029983
0.000110416689818195
6.16571600792071e-05
9.31655506746511e-05
8.9035154958833e-05
9.98980141474113e-07
2.16943358312599e-05
-5.06479811186394e-05
2.11285461889696e-05
5.66711748077547e-06
-6.59366606770406e-05
-3.55629701131637e-05
-6.46848424742672e-05
-3.89511312575801e-05
9.00047044570956e-06
-4.62259579071813e-05
-1.38083501203498e-05
1.20963346938796e-05
4.24420045916368e-05
5.91182889628405e-05
4.51712649585192e-05
0.000127235063930498
5.86811937746584e-05
4.45966174213914e-05
7.82395511575072e-05
1.61406633945146e-05
0.000143477666959917
-9.9420144269656e-07
4.66075069660609e-06
6.29172804397109e-05
0.000115396179199311
5.85305451082646e-05
9.47173245141163e-06
0.000150737372747563
3.38277287928907e-05
9.62295909076553e-05
0.000128894611010224
8.68575498873341e-05
6.68240222085503e-05
3.26826754707475e-05
6.46278263595363e-05
0.000137469297519357
1.6701175462086e-05
0.00011045869549051
4.51947028079113e-05
-3.6990479671358e-06
0.000102160369065658
0.000127660842556715
5.33786420141718e-05
9.94530072359804e-05
0.000112824626383212
6.22490023471286e-05
-1.24957584658889e-05
8.40862776332098e-06
-5.64048458033911e-05
-4.49378567903932e-05
-4.8343744767014e-05
-3.75219348306933e-05
-6.82113764857612e-05
-0.000105704508762138
-3.80113990506336e-05
-1.06299535944973e-05
8.17059599300695e-05
6.94424292698578e-05
7.45936821823844e-05
-1.17683467218479e-05
8.26430721767623e-05
9.07859761432731e-05
0.000121877505245031
9.79800799396597e-05
6.21225736769412e-06
7.95309638748703e-05
9.6440233963422e-05
0.000158806285532453
6.09867912285672e-05
2.56934469366046e-05
0.0001175680597399
2.54398407318593e-05
4.39372141589564e-05
2.53972837903811e-05
7.06050469367261e-06
5.80318963378391e-05
7.33149195926749e-05
5.28033723883595e-05
-2.23957457429126e-05
6.97472145111934e-05
2.84992412710622e-05
5.55053174980965e-05
1.63894741622577e-05
6.62341297578314e-05
2.61565607843024e-05
7.47835814893239e-05
1.66181344844046e-06
2.35712599279356e-05
4.23872310513921e-05
2.17157039472639e-05
3.26224418914177e-05
-1.94252983473178e-05
7.90277563778773e-06
7.51446584032193e-05
-3.54546965075375e-05
0.000111280003345451
1.72980581928677e-05
1.64655807309461e-05
1.97931854889733e-05
-1.0578419084962e-05
5.12990533743066e-05
-6.60015128605505e-06
9.6353313602249e-05
0.000115283256476184
0.000105795099780836
7.11683286635015e-05
5.55362063037756e-05
0.000136114565141823
0.000114198515448179
8.51162846593384e-05
9.79134443767998e-05
4.62002822834676e-05
6.96332725443823e-05
9.2746467375532e-05
4.73966492407574e-05
3.6265609577343e-05
6.26786345011806e-05
-1.99238891622574e-07
7.15161822039936e-05
1.77172096492648e-05
-3.36057795190208e-05
-1.81311975826391e-05
-2.40879236096477e-06
8.51039890104343e-05
5.26273293979903e-05
9.48360561467127e-05
8.27265255196566e-05
2.58252988102211e-05
5.56786223447021e-05
2.72596097110144e-05
-1.07751224387051e-05
-2.85745983759399e-06
1.27037344836433e-07
-4.51518887385891e-05
-5.49212898819696e-05
5.34150413637743e-05
9.85398187228478e-05
2.43168595730527e-05
3.71032177505163e-05
7.36268008800902e-05
7.43953021356035e-05
4.88181251216757e-05
6.61412613302274e-05
4.5293743669717e-05
8.99544673851287e-05
5.27879191407506e-05
8.6039955016951e-05
7.1498613470493e-05
0.000138117361006527
9.34417253509053e-05
0.00016115032083549
4.50234900128809e-05
9.08650297420283e-05
6.55615301449044e-05
6.33818392707808e-05
5.05869332705475e-05
-1.23739241441858e-05
6.12654734670136e-05
-4.85765243692273e-05
2.12444949623069e-05
-5.05950826541795e-05
-5.37596376270068e-05
-2.52355800655256e-05
5.43969077961757e-05
-5.60711516201185e-05
4.44836434171195e-05
3.80582175113202e-05
2.85406770162156e-05
1.02385990223242e-05
9.43325953523613e-05
3.46553223112673e-05
3.03919413507913e-05
6.05158504945987e-05
3.59384860719839e-05
-1.37465048972568e-05
3.98592220510831e-05
-7.4119207767143e-06
5.37133604096282e-05
-9.48100256022448e-06
9.46395362465271e-05
1.96529905406126e-05
1.51214656405642e-05
6.69095483166862e-05
7.28115804051583e-05
6.38978455139634e-05
6.83009934387533e-05
5.76652525900941e-05
6.45650256439695e-05
-7.95431726799363e-06
5.5857975362914e-05
1.78672501981513e-05
4.88153791633549e-05
-1.43926246630292e-06
9.70712770448761e-05
1.54025206606786e-05
5.34437343941218e-05
9.60726190235504e-05
0.000113389513863413
0.000139004681514376
8.49109673586222e-05
0.00011836231784411
7.71545944712831e-05
5.63619256984002e-05
5.1818145588799e-05
1.45753051510647e-05
1.6869428469203e-05
1.35460640829875e-05
7.21062895443273e-05
5.00224898985631e-05
7.87296481709914e-05
4.00225902024554e-05
1.9500569797343e-05
3.65023227330706e-05
-1.21180380890606e-05
6.8994096150259e-06
-4.26427366157175e-05
4.84145567222652e-05
-2.58604713852386e-05
2.23685750025472e-05
1.72800402940915e-06
2.22553435169167e-05
-1.40029052845371e-05
4.24159738382734e-05
9.75232348507718e-06
-8.38793692830883e-05
-1.49465134777363e-06
-7.31828649533617e-05
3.78757080258585e-05
3.42718579463632e-05
-2.62781472862398e-06
7.91846128976873e-06
2.31378664490275e-05
3.46793161653234e-05
2.85496084034463e-05
0.000183855588259594
0.000145456558946628
0.000106283638804951
0.000105534998943848
0.000171904486811641
9.78716636121155e-05
6.80624841483254e-05
4.50998781232333e-05
0.000111028268995507
0.000158438148127789
3.59535922339864e-05
8.40098780496358e-05
6.72201811883643e-05
4.27130502023114e-05
7.18716864731131e-05
4.4485338439606e-05
5.69089293347078e-05
8.87424564698961e-05
1.96975231833912e-05
1.51834621335467e-06
1.40098357389219e-05
4.64273057717884e-05
4.18280284577894e-05
-9.7390180582091e-06
4.91197382335387e-05
-2.0805667091242e-05
6.15257510057228e-05
2.64007690520971e-06
-7.1738988163192e-06
3.07572522029867e-05
4.22040514996496e-06
3.18870047536353e-05
5.83304853414244e-05
0.000156049559745325
-1.37427407611704e-05
8.14614240503295e-05
8.75942635744147e-05
4.57497630449355e-05
8.35457957069018e-05
4.64019447079928e-06
8.54440781157472e-06
3.2578344231475e-06
7.87378673233444e-06
2.35447894098858e-05
1.3489212754944e-05
1.90636246490231e-05
7.24021376015175e-05
5.90961020846418e-05
7.19333537263818e-05
3.51548464403582e-05
5.10584557775559e-05
0.000104792517110361
0.000133446704387917
8.65130363681418e-05
7.23661179400826e-05
0.000102975128609482
0.000167435700766353
0.00016559797166993
0.000125897548809378
-6.48137594679261e-06
5.06836016964549e-05
6.95352734689586e-05
-4.25186168616093e-06
-2.19394977660262e-06
1.01705645623783e-05
-1.10954245328338e-06
-2.39666014505239e-05
7.13643280106514e-05
-7.74441631514959e-06
-4.03943024534514e-06
-2.84060185143915e-05
2.05464800103008e-05
-1.43942102002746e-05
7.26074064364599e-05
-8.0457947774213e-06
5.92991405718175e-05
9.47360378050505e-05
1.11685416007359e-05
7.1453117661322e-05
3.74896024141602e-06
4.63769103273525e-05
9.83226594129645e-06
7.48925714876924e-05
-1.89974336916887e-05
2.0177678993211e-05
3.55446994177181e-06
4.13498284832329e-05
9.97592617923859e-05
0.000112240484942056
8.32114824564847e-05
8.70151969362643e-05
0.000138005298631113
0.000138930243798841
0.000172799097509222
8.65325359725814e-05
0.000198363216474037
8.78958218834794e-05
9.58121968306746e-05
0.000110830908949011
6.71124221863997e-05
2.26535418547141e-05
-4.18607531414791e-06
-2.79233715871197e-05
-0.00010794858538955
-6.53045984523381e-05
2.9338088193596e-05
-6.95262048936105e-06
-1.28757614177186e-05
-1.99866550760317e-05
5.87976480999925e-06
-2.36112782881715e-05
2.74629950837771e-05
-1.33233086137927e-05
2.01271181916671e-05
-7.55849361781373e-06
9.4064619632737e-05
1.69111775407547e-05
4.71666339828483e-05
2.16269847517276e-05
5.65479221266905e-05
0.00014720151614291
8.91709140387418e-05
0.000153359989788856
6.54838537120427e-05
0.000108121178777402
0.000131171557851172
0.000135293222564522
0.000146473692745285
5.75007964683239e-05
0.000125077069560666
0.000109017042488876
5.54607032474823e-05
2.76890673167821e-05
0.000101561138240077
0.000102646932938199
3.27822695612097e-05
0.000116520221784473
3.19629745528789e-05
4.45111163490399e-05
7.00017252497852e-05
2.99283394810748e-05
-5.13781771113052e-05
-3.03038858491278e-05
-3.58513619302092e-05
-3.70203398817097e-05
-9.83775223925041e-05
-6.73044095360934e-05
-0.000114621701573269
-5.76386927351091e-05
-8.92601019044474e-05
-0.00011176801524758
-8.73378786935563e-05
-2.14175770544719e-05
-1.29858726350095e-05
2.78609728376135e-06
0.000101922159575158
9.02255696916934e-05
0.000141543041956946
0.000165032025692742
0.000155094911555335
6.96879264769165e-05
0.000103006856645313
0.00013860972430794
5.85307768072471e-05
0.000156299440679028
0.00011666035087687
0.000109595755313497
9.72546378387206e-05
0.00011184605749423
4.58047598727627e-05
0.000130220096213313
8.09037184902624e-05
6.17983335566002e-05
0.000101755537704001
4.97791521465256e-05
4.80548048344749e-05
8.16811352491486e-05
4.63372993899262e-05
3.28796789473805e-05
3.31094817176857e-05
-9.37590479182353e-05
-4.6808235260863e-06
-7.16725314086051e-06
-1.05766232312262e-06
-7.66838301614238e-05
-2.18277784352752e-05
9.78761540607923e-06
-1.40825711131805e-05
5.50828367392104e-05
-1.67696363492405e-05
-2.50831785320056e-05
-5.73489477714505e-05
8.4268336846696e-05
-4.34338012914742e-06
6.04923722288804e-05
-1.42630172988623e-06
6.81784284922441e-05
4.87934847569749e-05
0.000157069876880699
3.98356039932489e-05
0.000111858426523349
0.000128577109229488
8.68625978685828e-05
5.06064684692863e-05
0.000106110447457385
0.000139228951933833
0.000131146625797067
0.00014492971636428
0.000193875227133178
9.51775240368888e-05
0.000177715925710115
4.88645436792744e-05
6.20740913656404e-05
7.74937432525026e-05
6.60515183177291e-05
2.46651333301958e-05
3.96631788955831e-05
5.48391474942442e-05
9.96759486672177e-05
5.35158301811027e-05
1.14427412099722e-05
-2.66820855963732e-05
-7.25464086139759e-05
2.19066335867204e-05
8.36482454526907e-07
-4.1152543319811e-06
-3.70003273614275e-05
-6.22813709239379e-05
-6.16793329382319e-05
-2.49277146224768e-05
1.54527719594194e-05
-5.49955520877702e-05
-4.71915450965692e-06
7.04781142653208e-06
5.45794389178063e-06
-1.33400464261474e-06
4.40473234997263e-06
4.6215377968178e-05
4.73393821212373e-05
9.45156588965847e-05
0.000130004245502859
0.000152478961114956
0.000149083276020709
0.000173099817616735
0.00013039562803492
9.26329443189867e-05
6.06870500304952e-05
9.59125972237363e-05
0.000138167010626125
9.12691014342041e-05
7.62750617169362e-05
5.1580938314907e-05
6.87925286063845e-05
8.88559812531775e-05
8.19280897586553e-05
3.39256570787788e-05
7.0929856721746e-05
5.77803211092396e-05
5.42015050291061e-05
1.14509927702246e-05
-1.91673411042907e-05
1.43639982680285e-05
-5.40636143985162e-05
3.80889550755478e-05
-2.38060907052707e-05
9.89295167297044e-08
-4.64020347391993e-05
-9.51185752757153e-05
-3.5659411144401e-05
-5.80637405462834e-05
-2.0741909641471e-05
-6.18295765611917e-06
-2.16816023092424e-05
-1.4137093412806e-05
5.91413432497921e-06
6.43307995085929e-06
3.06662615153289e-05
9.02057199469189e-05
5.3962186931183e-05
9.02721739338155e-05
8.26934068043148e-05
5.47954268347179e-05
0.000127477588809469
0.0001277054612035
7.24701359810563e-05
0.000190434336026867
0.000147849668214586
0.000134113254297919
0.000134390864110997
0.000105544776969532
7.07716648689511e-05
5.53123152118236e-05
0.000103980656350963
1.95166830039112e-05
0.000110598650930869
3.12757590188706e-05
-1.64942233483646e-05
9.48023088930117e-06
2.26339051939776e-05
7.63409690135372e-05
5.09415610215395e-05
5.61028640193339e-05
4.46722320947876e-06
5.62208253120514e-05
5.29245640005694e-05
3.10786163891632e-05
-7.38083397264682e-06
2.14137221539876e-06
-5.72295667075435e-06
-4.44146640284918e-05
-6.8972541224152e-05
1.39617555998594e-05
-4.84847156943099e-05
-7.08968759914301e-06
1.50788384816533e-05
2.94468668169228e-05
2.62444138794404e-05
3.75823489901143e-05
1.2342086794709e-05
3.19623408054401e-05
3.67722286893599e-05
2.26907714067853e-05
2.8277695278837e-05
4.81024038739256e-05
-3.41908812822301e-06
2.97875430901722e-05
9.00242620794365e-05
0.000113198769179984
6.15291448629774e-05
8.16603840321921e-05
0.000139238191556754
0.000107879538628827
7.19913031638125e-05
7.71129313976149e-05
5.1438379210154e-05
3.6831059857777e-05
0.000114643423896033
4.42386405155738e-05
7.09950056704025e-06
6.83949339955373e-05
6.34735945093385e-05
3.87584541355069e-05
0.000111744109706262
-5.37332549450413e-05
9.11122188708239e-05
7.81982219156657e-05
-2.20624880798321e-05
-2.2075620909426e-05
3.86504666788484e-05
2.95505988518991e-05
1.57253346225279e-05
5.27183725241614e-05
-1.44388508045303e-05
5.11176325432778e-05
5.92565689978537e-05
5.4839707779623e-05
3.27623603214198e-05
2.53034624023103e-05
1.51766929284667e-06
3.41467396167638e-05
0.000160414330234751
3.08517480824257e-05
5.33204426020643e-05
8.81408675911105e-05
4.18953994921605e-05
7.93390843395874e-05
6.83538744340999e-05
0.000105137572213481
0.000157260132869025
1.80062304236883e-05
5.09049221653106e-05
4.1066712829402e-05
9.08906366310738e-05
9.05913183952577e-05
8.21242656501337e-06
2.47899523449897e-05
4.45868736016277e-05
5.53882586612211e-05
1.62952879758159e-05
0.000134555954271942
5.83935920263367e-05
1.22614402687381e-05
4.92688035007498e-05
4.56162408619679e-05
1.07658098775025e-05
3.16326522139215e-05
6.2634221293172e-05
7.39450963326217e-05
-4.46383866382894e-06
-1.72507379708258e-05
3.52230285923803e-05
6.36841444045152e-05
0.000153366969040532
3.48310887214341e-05
0.000117757281767707
7.19117335085825e-05
3.71160358220346e-05
0.000160709074385058
7.79413140895272e-05
4.28974270842456e-05
3.09025862522858e-05
2.11122066189092e-05
1.81640919563349e-05
3.19869822418026e-06
9.85070127218944e-05
8.33837736738891e-05
9.27281205400467e-05
7.39946387302262e-05
2.8370951513446e-05
3.63982555024219e-05
3.27869923362391e-05
5.15354119349515e-05
7.16682312066989e-05
6.60206349039166e-05
6.30740391860921e-05
-3.803243824609e-05
2.18864731851903e-05
8.64264382059761e-05
5.41471048017094e-05
8.03978044179948e-06
4.53432992676875e-05
-3.30950412554221e-05
5.56788430361363e-05
7.57418875415061e-05
1.52263275929554e-05
2.89067433671056e-05
9.84508302128898e-05
2.12571332195739e-05
-4.63069083502585e-06
-2.31216114710232e-06
5.38170078981699e-05
2.09725178156842e-05
2.41627554691726e-05
8.00483332238371e-05
-6.90153130159134e-06
5.27490793536879e-05
1.52630362906075e-05
6.85879315480244e-05
0.00011551076587077
0.000137870177574572
6.07019232974088e-05
8.45740053679028e-05
8.55328802892712e-05
2.68001772701458e-05
-1.12147209084467e-05
9.40734621725117e-05
6.88087979004288e-05
6.07636641455724e-05
0.000133170507430866
9.0345831421459e-05
0.000112458567217894
0.000132111302064605
5.35446491343401e-05
1.4137320220551e-05
6.66425368444322e-05
2.52660181528148e-05
-3.05902933967431e-05
-5.71316855856211e-05
1.42668787447582e-05
-1.78671630729583e-06
-1.34256382485089e-05
1.19381506723995e-06
-1.946030301916e-05
-8.51542803945059e-05
-1.02784665627778e-05
4.48054388212393e-05
1.93815251361524e-05
3.75523868594318e-05
2.92963210209768e-05
3.1192058611423e-05
4.62954895945198e-05
8.63087454975872e-05
-2.69323777257154e-05
6.75261807765949e-05
2.79855976824335e-06
-1.1736797132759e-05
1.77430135313309e-05
6.36166041564339e-05
0.000117624754102134
9.35713773733675e-05
0.00012945019248678
0.000154528535345856
5.24528299203666e-05
0.00011206719156458
6.96898854717143e-05
0.000105113321713246
9.7854697712253e-05
0.000116213137430775
7.87054132413645e-05
8.88524679001404e-05
5.46248811722951e-05
3.59328088618446e-05
4.96922750187889e-05
-1.90438264165113e-05
5.85241707709443e-05
2.50906379799582e-05
1.39249346119254e-05
-5.82823328423188e-05
2.55917152876838e-05
1.3411403499525e-05
-6.19813096470729e-06
-2.91068663432618e-05
7.31306864849852e-06
-1.84729384893603e-05
-7.25953703068291e-08
-2.04893122490207e-05
-2.68371928147897e-06
-1.30194824991669e-06
6.74550598881372e-05
6.90428952051639e-05
-1.3719492676171e-05
1.67702429015159e-06
2.48133432910705e-05
-1.31246004051509e-05
2.24781111955459e-05
4.27251809838836e-05
5.31881207777512e-05
2.31229899728844e-05
7.20394922441739e-05
4.66171190798105e-05
6.25926925692843e-05
0.000107262342960716
7.09111855292721e-05
0.000101360542784098
9.90404576591138e-05
0.000102946134817236
0.000144824595227326
8.1072896893766e-05
7.31819784355706e-05
9.97263548019501e-05
0.000111788951832106
8.70374981485576e-05
0.000127852428110128
0.000104581854451862
0.000110662462201915
-1.15055792337152e-05
8.51395846089965e-05
-1.69992543720184e-05
-3.56319525727817e-06
-8.84099250573778e-06
-8.62054070291957e-05
-1.73291863107238e-05
-2.800505049596e-05
-3.71971510641757e-05
-5.15648161198668e-05
-4.65828937163964e-05
-3.0418314803066e-05
1.74803204711168e-05
5.62149821902598e-05
9.37751862626952e-05
4.20515285509915e-05
0.000134321797134427
7.52929775313523e-05
5.71229423518907e-05
6.98684645576302e-05
5.79149386234066e-05
7.44448692317094e-05
-2.11473510010079e-06
7.21363274044538e-05
-3.43554556741833e-05
9.60362198359996e-06
1.62724085532638e-05
-5.33202258046816e-05
3.89824148737214e-05
1.67129268076858e-05
1.32191816452992e-06
8.87923209894408e-05
0.000110710936491104
5.47239970531096e-05
5.0508317225714e-05
4.67528409474051e-05
5.71429152904244e-05
0.000121554132524365
4.97806156042549e-05
4.36540395012052e-05
6.39635759292448e-05
9.30671991267434e-05
4.37885340115244e-05
3.63208164055956e-05
4.46858029954913e-05
5.59565710149283e-05
1.36287323996008e-05
1.91727683788864e-05
8.89048954145943e-05
3.36173485098559e-05
-1.37310613535533e-05
-2.03939328962401e-06
-1.55952644219499e-07
1.36392524697318e-05
-2.42249482885692e-05
-6.9170871480325e-05
-2.22236140328124e-05
-3.41476144839476e-05
-2.49327152996266e-05
-1.39404276900649e-05
8.12949400188589e-07
2.39873736208682e-05
3.02628175395318e-05
9.11323168080943e-06
1.47645574730768e-05
2.43099646054182e-05
7.69263092930728e-05
0.000108308741571641
0.00010250466334884
0.000128707782494573
4.59146725462865e-05
0.000103158852831143
0.000105516189416005
0.0001021862218227
-2.48098438917403e-06
2.2133347725847e-05
-6.31405691474074e-05
-9.68422645032024e-07
1.55600175802305e-05
3.43263229421036e-05
5.6012708722746e-05
3.85409031626082e-05
5.95069282110218e-05
9.34796819168315e-05
7.14029471290417e-05
3.63290068220933e-05
9.52643936749416e-05
5.79113506567398e-05
6.4432992293493e-05
3.82883079080221e-05
7.88826378382043e-06
3.02254146809367e-05
4.61125543861588e-05
6.33858230915612e-05
8.11563238807967e-05
5.24327720458559e-06
3.47738024221622e-05
4.89634517772495e-06
1.50257262578906e-05
7.726947335425e-05
9.16904954409227e-05
7.88404770861439e-05
2.67108861397246e-05
1.00961116463446e-05
3.88745538218227e-05
6.78145879188694e-05
5.49668489394604e-05
9.60537213706771e-05
-4.43254707445718e-05
4.67059924279846e-05
2.9386414405911e-05
6.55576215671156e-05
0.000100680623651336
7.34813892735772e-05
6.69425222235848e-05
-1.76749941574422e-05
6.11707126472249e-05
4.15767192484575e-06
3.76822017204566e-05
2.74107464159968e-05
4.86804438541474e-05
-1.44427688968945e-05
-1.78145922005681e-05
7.0625368886976e-05
4.0877735568441e-05
-3.74407593963899e-05
2.39968897585534e-05
-1.37521713629163e-05
-2.79135750812925e-05
6.62039757838486e-06
1.22748727318797e-05
4.26020856318392e-05
2.88290368387048e-06
4.77499700820444e-05
0.000150395800117626
6.86435843794468e-05
9.87824796630942e-05
4.19817089906617e-05
8.40679954948163e-05
4.45888572503137e-05
6.10149903171993e-05
6.94493849651789e-05
7.32457656845414e-05
6.05553196549385e-05
3.23326911630467e-07
1.98076462577502e-05
4.49680379874851e-05
4.14334151325108e-05
6.47213368009334e-05
8.72832560063202e-06
8.82192164473252e-05
3.36753677862126e-05
6.55631127789468e-05
0.000122753066103163
0.000104745888875549
2.53032543604811e-06
5.73504174270358e-05
8.40057194583383e-05
7.66996717569906e-05
0.000147099573702389
3.44220560218973e-05
3.90054684201291e-05
4.57365643662309e-05
5.40485252152636e-05
5.25710630616394e-05
9.83937472848957e-05
-5.89603244363804e-06
2.1658829120489e-05
-8.64403173245804e-05
-2.27380696779576e-06
-1.09169293859076e-05
-4.83172204787569e-05
-8.34398332040044e-05
-1.11634221834074e-05
1.43621622015494e-05
-1.59235186980902e-05
-2.81204982642749e-05
-2.17062178883457e-05
4.57073528083023e-06
6.86549018829537e-06
3.49549254454233e-05
3.59748688775535e-05
2.62801300939027e-05
0.000103785919042713
6.82120803618019e-05
4.37486329808623e-05
0.000168709007431164
0.000107575491720768
0.000113860209431335
0.000119781152213787
0.000114163415443279
0.000148397562025635
8.41039725672307e-05
7.05479839899058e-05
9.43531050793067e-05
2.3442725453313e-05
8.91976961050905e-05
4.11936827272484e-05
8.2824570136043e-06
3.90650210978874e-05
-5.08225066320318e-05
-3.60493120782264e-05
4.27049543197947e-05
-5.48555333786775e-05
5.98556726056333e-06
-9.77319869232934e-05
3.4977073254839e-06
-4.43876600903683e-05
1.19795461112682e-05
-1.33061185388286e-05
-2.17338439470952e-05
4.40898642027623e-05
1.85204138365102e-07
2.50283008441089e-05
6.68793883577399e-05
0.000125000199560263
7.25485217422284e-05
8.55150430163879e-05
9.64722534074982e-05
0.000134475741378048
3.45370218474732e-05
5.95962321201474e-05
7.81103395143077e-05
0.000108019781264667
8.57647465682874e-05
0.000146668188086979
4.77885892843316e-05
8.32555727710053e-05
1.91316809392085e-06
1.78616966047906e-05
-4.69565219976512e-07
7.22136215911312e-06
-3.20791366574513e-05
5.69244684072237e-05
2.33662596290614e-05
2.20052933091353e-05
4.17135904258387e-05
9.82745980631473e-06
6.94365822115007e-06
8.50237316507854e-05
8.13198586560373e-05
6.45477879443959e-05
3.55146770529543e-05
3.84795828121258e-05
0.000116560868204641
4.91679412061109e-05
5.29574168773946e-05
8.96710519420513e-05
1.92577098313951e-05
6.06104546305524e-05
2.14749215909843e-05
1.47488086412432e-05
-7.45695117880411e-05
1.8954504406451e-05
-3.45363333327475e-05
-2.68336644399785e-06
-3.48582760404691e-05
2.3960761185848e-05
7.00069034292817e-06
7.1959184308894e-05
0.000109114602166558
6.01138045362314e-05
3.38815656327026e-05
5.11967710672715e-05
0.00011739772520024
9.61427055896693e-05
7.05768094827774e-05
9.67854653642031e-05
8.62708106345758e-06
9.11692716738418e-05
8.08337933553683e-05
1.95393053219446e-05
5.19032090248575e-05
3.69789846574948e-05
7.30346200182331e-05
9.29737557191587e-05
-1.56184712858795e-05
6.26001103930941e-05
-3.96717693803786e-06
5.01338171479465e-06
5.50336188077798e-05
-1.70007340732371e-05
1.78309755798469e-05
7.77359405269254e-07
-4.43243416399203e-05
2.93923551674778e-05
-7.28541211773274e-05
6.52699037336655e-05
-3.02998129260816e-05
0.000102547395624064
5.9774708490952e-05
0.000108694504303151
9.28169370326183e-05
4.80151763745366e-05
0.000109449437041888
2.8294822703777e-05
9.34310985983611e-05
6.18526432921682e-05
3.37625591074228e-05
3.65846746349287e-05
7.28058672905679e-05
9.05783692315241e-05
2.77992158245064e-05
9.32628750373393e-05
0.000100046458091228
7.50036641164644e-05
4.03517769652174e-05
0.000159267625890354
9.6840002880228e-05
3.58094087534022e-05
4.67204220811786e-05
4.96328217277722e-05
6.91427602391835e-05
-8.12096045958415e-06
-4.17719782678521e-05
-8.030696617262e-05
-4.45355230063252e-06
-6.15630898150872e-06
-5.04846102035956e-05
-6.62058098957144e-05
-2.39176858372961e-05
-2.62826199127514e-05
-3.14962930172151e-05
-3.56513566462394e-05
3.63477301900471e-06
8.44294856884724e-05
9.40133631856194e-05
9.85384540395225e-05
0.000113869086137294
7.25394620219345e-05
8.97718590378741e-05
6.47918139450188e-05
0.00010203161930116
0.000157177733400308
7.59527192610325e-05
0.000142869310339817
0.000155196174307751
4.0237217564235e-05
8.72815405402235e-05
0.000101343753321249
5.87244675698254e-05
6.930045952349e-05
2.53389035789988e-05
1.18092592870367e-05
5.5174150670147e-06
1.70321195006238e-05
8.53927123704092e-05
1.17088214874308e-05
8.37816375189847e-05
-1.90248911648227e-05
-3.40862076487855e-05
-8.27419711968428e-06
-1.96115586163343e-06
-0.000110789839480061
-2.9042408120824e-05
-4.21340936862414e-06
1.05409973847824e-05
3.89047112261998e-05
9.50105516688867e-05
7.286277990539e-05
0.00013788948029408
8.67105022293606e-05
0.000138168456480171
4.72239272143746e-05
2.9922149832365e-06
5.84439581392951e-05
1.86831797959098e-05
8.22790034109073e-06
1.46984937141771e-05
-3.31576449349373e-05
-4.25188807385037e-06
5.40082917395841e-05
5.10977627751343e-05
2.64642270725961e-05
1.48934588880273e-05
-3.14027245574818e-06
5.31245437578189e-05
1.77511595334116e-05
1.58353504181838e-05
-3.15239929880953e-05
-1.09910309583548e-05
2.58914920605951e-05
8.2901296506654e-05
6.82708395412168e-05
4.41044861371963e-05
0.000138600230583386
0.000106541118240737
0.000113271921636743
3.59401811318908e-05
2.02426101331501e-05
9.77663832327914e-05
9.91655656503775e-06
3.25667154664827e-05
3.83902760161675e-05
8.0236087600857e-05
2.88633676300446e-05
-4.50897700089745e-05
7.73554921613908e-05
-5.67963595392113e-06
-2.8101396555805e-05
-5.02374878691254e-08
-2.18828049266809e-05
-2.79138007519732e-05
-1.48806967502888e-05
-7.26720531698497e-05
-4.29616230225736e-05
-5.31188726395201e-05
-9.74169429785496e-05
-1.52939166363801e-05
-8.48310184884259e-07
1.04379044777648e-05
4.09867316431416e-05
4.47907169464074e-05
0.000154443239294804
7.46539676198168e-05
0.00017503206169502
0.000145432454462741
0.000220151247487743
0.00014561299037611
0.000137695245044905
0.000107538873969772
0.00010990899008699
7.55435669099511e-05
0.000113732870329637
-8.91944135437485e-06
3.00373223050249e-05
5.07936021703771e-05
2.00906158210506e-05
9.60243279803553e-06
8.93647599678245e-05
4.45481241184178e-05
4.24027002840645e-05
2.66383559408552e-05
-4.68132776856677e-05
-2.29403190258604e-06
5.08072866873923e-05
2.27933213359602e-06
-4.16125445946733e-05
-3.71713446940718e-05
-2.11401896379231e-05
-5.79073546468617e-05
1.9114077852481e-06
6.76119451348423e-05
0.000100039511995094
3.24252084184033e-05
9.95595020179011e-05
0.000171757504503724
9.7093607514451e-05
0.000136997231391868
0.000113475655616021
0.00015961065106912
0.00010612224417923
8.42610782232932e-05
4.16837972291317e-05
-1.50792419314955e-05
-6.21392790471163e-05
-2.48825992331907e-06
-6.23677634051728e-05
1.24682371568205e-05
-1.79031684760812e-05
-2.0305589291745e-05
3.74706362352562e-05
6.95542555265627e-05
9.17287767713844e-06
6.67952637385089e-05
-3.15303500689481e-05
3.66681098940162e-05
3.29555303010087e-05
0.000177394908471752
0.000173386703491234
0.000121796326355768
0.000105273645315625
6.72246417542284e-05
0.000147443980929247
8.2133863518696e-05
0.000121771193745088
0.00013134526770138
2.16024369757811e-05
3.06602233045827e-05
-3.88721996574455e-06
2.4016058754576e-05
9.25080522176196e-05
-1.03977331823659e-05
1.09501245801331e-05
5.27857125169447e-05
3.27108253694275e-05
3.68742534396709e-05
3.25905951443633e-05
-2.31432741042187e-05
1.88160611035504e-05
2.41624162144432e-05
3.1034161124016e-05
-1.14814716905612e-05
3.50880178931646e-05
-2.08081669020965e-05
4.48513625806647e-05
3.77685531693888e-05
3.88254863277625e-05
0.000132532801772306
8.27861885132262e-05
0.000131411336329529
7.12806268182949e-05
4.69974158064593e-05
9.151078249404e-05
4.91782826653753e-05
7.14267808614334e-05
5.54564428088588e-05
1.03520532576779e-05
3.24997967203885e-05
2.81503079177817e-05
2.65061937232631e-05
1.77268702266887e-05
1.29083741473024e-05
9.78008571930632e-05
6.93529497680899e-05
5.25223080162022e-05
6.6254231053481e-05
2.33143804589009e-05
-1.89503145838781e-06
6.44168085231966e-06
-2.21895934058294e-05
-4.70368337783485e-05
-2.00060287647626e-05
4.04308613262329e-06
1.59579740376209e-05
-3.64903121578023e-05
8.1356353336873e-05
-3.1828909259201e-06
4.85951353794048e-05
2.08213785038379e-05
7.23568318803716e-05
7.01560502716584e-05
0.000114212638835797
0.000168050355471652
8.35042713988045e-05
0.00016670528124991
0.000106994121337865
0.000153701047273992
9.04735948540731e-05
8.09458716493743e-05
7.36117154697232e-05
6.7233531880858e-05
2.79153934291727e-05
6.94761945903588e-06
-6.04381677264078e-05
-2.80576938705163e-06
-6.02748790625188e-05
-2.19054679207744e-05
-4.91915186595011e-05
-7.79706143060653e-05
-5.80405456569989e-05
-5.7515434874803e-05
1.0908375763802e-05
8.50044054083481e-05
0.000115290913472141
-8.67259995633753e-06
0.000108288948890979
0.000107360118960045
0.000162153220448897
9.46635855305334e-05
0.000172690706105002
0.000103982989649499
0.000146664183390052
0.000121878158291836
0.000105090584356417
8.18731859074154e-05
4.72837147276774e-05
8.67653158046326e-05
4.39570792081376e-05
3.5341476432862e-05
2.62764620353686e-05
-4.61993624197971e-05
-3.02680976982164e-05
-6.79404590355529e-05
-5.01874090896415e-05
-2.80474927193333e-05
-5.99156595222461e-05
-0.000137004474864127
-5.61893982340512e-05
-1.50994781464896e-05
-2.91747494832712e-05
2.5587805993362e-05
1.22231546980911e-05
6.8104106639416e-05
2.15502201073477e-05
6.54341695496842e-05
4.46702314977179e-05
8.48525353633267e-05
2.01061334603101e-05
6.4551860523104e-05
8.94800054677498e-05
6.09132512356723e-06
8.09335286408923e-05
4.14814995421813e-05
7.66199342717011e-05
4.51366972787782e-05
6.17372930490668e-05
2.52438069882561e-05
5.8244093619312e-05
1.68433220981593e-05
2.17410199283653e-05
-2.2040671086746e-06
3.42117154310794e-05
4.82884336409661e-05
3.35136614606268e-06
0.000108150466254502
4.60716424326106e-05
4.13567349196868e-05
6.42516624591955e-05
4.62078703906745e-05
3.70396294960209e-05
4.61561756244051e-05
5.35803718435658e-05
2.59199600405012e-05
3.11113546217972e-05
4.26705148309778e-05
-5.49110374981627e-06
4.51086723336392e-05
0.000101699611575087
6.78624715644593e-05
-9.57271998717393e-06
1.93827622886203e-05
3.66926750516152e-06
-4.30752680912142e-05
3.18910663065958e-05
2.10126251078878e-05
5.26228521499396e-05
3.39184671281544e-05
4.7116138664276e-06
-1.05391058229056e-05
4.38343776745561e-05
-8.45049355785867e-06
9.02974332698204e-06
2.62729899017717e-05
1.33535778439464e-05
2.77374795426211e-05
-3.5029684197389e-05
-3.98874464981488e-05
-2.42296614618476e-05
-4.08016454302682e-05
-1.0957761323582e-05
6.35066865600915e-06
-2.75686582455837e-05
2.42063494433813e-05
3.96223312593558e-06
0.000115485597338491
7.04014633430126e-05
0.000103481053815956
0.000122709491041189
9.47316938098387e-05
0.000114635431377535
9.48659598356488e-05
9.91667870191878e-05
0.000129056168775672
0.00011275052448648
0.000148241955199664
0.000111927954935058
5.09295339425957e-05
5.88895262686648e-05
5.40633695863679e-05
3.71722563146076e-05
1.04463789942773e-05
-4.97064381104692e-05
-4.24668552326247e-05
8.03173135822437e-06
-3.04439223273974e-05
-6.04809205648938e-05
2.03915727745474e-06
-5.50827301587855e-05
-1.07410840940346e-05
5.26398966718201e-05
7.82813751038631e-05
3.74183504565941e-05
9.95837990553223e-05
9.51030278149863e-05
0.000130129736474868
9.02266404385528e-05
0.000137180500544211
8.93086345185174e-05
7.6804014613424e-05
0.000134253175752297
-4.44347238920689e-05
1.04715087389464e-05
-4.41696181571039e-05
-1.50152693745925e-05
-3.23845047498911e-05
-3.71054591612846e-05
-6.25592788485858e-05
-2.36653392077094e-05
-3.75444283596039e-05
-6.81624006679876e-05
1.23123954947979e-05
-5.9712564497234e-06
3.85028069885736e-05
9.83043411263514e-05
0.000101375209944373
9.97120894207982e-05
0.000123752622461068
8.13463764044565e-05
9.10434958283678e-05
0.000121649011862321
3.34877377753389e-05
4.76071433183715e-05
7.34576179702961e-05
8.66605675855973e-05
5.30848617460973e-05
3.28739115338512e-05
5.25190174084579e-05
9.00449468445238e-05
4.61026097423402e-05
8.81398853141017e-05
5.8554282603962e-05
8.54914135468027e-05
1.69826445223986e-06
2.00329185004075e-05
9.38643510165949e-05
2.92207850107148e-05
4.62644606102426e-05
6.75094918040394e-06
7.29760864946436e-05
4.20308655006678e-05
5.54957426751783e-05
7.1294367911167e-05
1.17193469093107e-05
4.18670260818102e-05
2.56447620411192e-05
2.01817919665548e-07
1.45553943501112e-05
1.27309633622491e-05
5.97193656982217e-06
-7.6498770790495e-05
-2.73049491027221e-05
-4.08938156637356e-05
8.26953735953453e-06
-1.16485295400845e-05
-3.49163765745288e-05
5.89539248407391e-05
5.08811701566184e-05
7.89572227595567e-05
9.3125202435815e-05
0.000137785845950343
6.18972981221122e-05
0.000166414678816029
0.000185068517706855
9.50733493565897e-05
0.000112641838030567
0.000100424617257203
9.20952613010613e-05
1.69054736387636e-05
-3.08877993254264e-05
6.99981471979287e-06
4.49899247570646e-06
-5.82289755978168e-05
-2.13789132189942e-05
2.60954055254765e-05
-3.34977356868416e-06
5.83953384324122e-05
3.92110778920547e-05
1.72996356070813e-05
2.21425818359112e-05
5.25133032222644e-05
6.76416251255224e-05
9.84382316339007e-05
7.40033362619907e-05
0.000143133743266091
8.51906301584299e-05
4.58306673678009e-05
5.04339664280695e-05
-9.56776125894938e-06
3.07166787441626e-05
2.83824918468865e-05
1.1587523468478e-05
-1.04808095538112e-05
2.79837238687504e-07
-1.53181554797587e-05
-3.42983822765498e-05
1.69715770087374e-05
-4.39245361472196e-05
-1.93539107712798e-05
3.65333803519937e-05
2.55806930381161e-05
-1.34401558849239e-05
-3.64297696050563e-05
3.96708761114913e-05
-3.38099229679868e-05
-5.14713257555807e-05
8.43431366599991e-05
6.03496763723098e-05
0.000113085024022816
0.000110709359342316
8.71084626126365e-05
0.000126991134763504
-2.18585467301831e-05
7.65173736755299e-05
0.000128817781038477
7.59879731108307e-05
9.17510845446919e-05
6.67384774396952e-05
0.000124295408772286
0.000105584162104845
0.000119629267533637
0.00011058501172435
9.87687485307207e-05
7.0644698345922e-05
8.65460669846924e-05
4.78555223341763e-05
4.30717524044073e-05
8.85405188746806e-06
8.3092512958061e-06
-5.50271379935167e-06
1.82051226810083e-05
6.68201107889072e-05
5.91078242326104e-05
5.37326059779827e-05
-3.28152863372976e-05
5.17973444060419e-06
-1.43704293320379e-05
-3.36643200490132e-05
5.67992985385771e-05
3.9073382164244e-05
3.37360935559314e-05
1.28465852347794e-05
1.05193391025466e-05
-2.91857028639518e-05
7.07158314878807e-05
3.93812961615568e-05
4.1533295610506e-05
6.30208931335299e-05
0.000107682143621174
7.32891183753407e-05
2.57953578498444e-05
1.81901910975329e-05
7.77944760888033e-05
-7.94689436463875e-05
3.14096485791805e-05
9.24289556367561e-06
2.40892672262445e-05
3.81988453156015e-05
-4.56645251751152e-06
1.19117597551226e-05
1.85887502029888e-05
1.37152346709302e-05
0.000110647278142435
6.18548751017323e-05
5.56002405105473e-05
7.49200762515977e-05
7.71309582829693e-05
6.394448413276e-05
1.28004421754278e-05
1.98102177475187e-05
-8.28565017426936e-06
1.00881456992275e-05
6.4201464195885e-05
6.30795465721487e-05
3.2809450627024e-05
0.000110308665853358
9.36867666603043e-05
5.5459608303357e-05
3.21202158712646e-05
0.000140722865300657
8.47812355065842e-05
8.6761891540941e-05
7.12004004191087e-05
1.34065067067581e-05
-5.62019066741671e-06
-2.14903834394688e-05
6.69508690001986e-05
-2.85156272795368e-05
1.95641944380375e-05
6.93313561905693e-06
-1.20243793055747e-05
-7.94994938978809e-05
3.75525241418006e-06
5.5716863909872e-05
3.90189191559706e-06
3.2597185046554e-05
1.43911157409223e-05
4.13027035862638e-05
6.49414521779252e-05
8.66853734128699e-05
2.39534198409639e-05
4.76210171686214e-05
4.30252704275149e-05
3.44078738217861e-05
5.23959283526121e-05
7.41258474991672e-05
8.93345319818113e-06
9.43158963191118e-05
2.52915944265642e-05
-5.37267072729479e-06
4.28894418673653e-05
5.85445365163405e-05
4.71215623647671e-05
1.93468443102573e-05
4.11774254842943e-05
0.000130571882530213
8.97123175375586e-05
5.54200978939882e-05
8.74200630105518e-05
6.83566447298441e-05
2.05408308548361e-05
4.45623044768236e-06
7.14771901455142e-05
5.03714361183289e-05
-1.05998222570808e-05
3.11490156283155e-05
7.89165057438833e-05
6.52091413010571e-05
6.57810142446144e-05
9.04811090167941e-06
5.03471796655277e-05
1.13431915254145e-05
2.89381541717178e-05
4.75019649072422e-05
6.27775276666278e-06
7.10109230492522e-06
-7.33467149480894e-06
-3.31844310253272e-05
4.15391637102283e-05
9.45858683470011e-06
6.30809882553427e-05
-2.31677939838254e-05
-1.06735745587596e-05
-1.49439937197079e-05
-8.40010209376732e-07
1.9772710497788e-05
7.78642441953606e-05
5.61113882501789e-05
6.54209790096944e-05
8.81323887827688e-05
5.16072173008741e-05
8.28433090006432e-05
3.50690458899594e-07
5.23033010856584e-05
5.18633848406401e-05
3.77251832559864e-05
6.20594192202234e-05
3.04223561944879e-05
3.77283362958805e-05
4.8752002735988e-05
4.89698211692951e-05
0.00012526333853972
8.97913797080271e-05
0.000135599048304855
0.000144282370274049
7.11387048121096e-05
0.000126283869362564
0.00014204419764619
0.000108061120784744
0.000121417427342834
5.96636327518032e-05
0.000100691349339728
8.56501363676477e-05
5.59817189891191e-05
3.95706477902892e-05
4.98718718465133e-05
-3.87403784423132e-05
1.3310451902536e-05
