# Supplementary material for: Research on computational propagation and identification of mine microseismic signals based on deep learning
Source: PLoS One. 2025 Oct 22;20(10):e0334641. doi: 10.1371/journal.pone.0334641 (PMC12543183; doi:10.1371/journal.pone.0334641)
Supplement: S4 Data — (ZIP) [file pone.0334641.s004.zip › 000100700001441.xlsx_0.txt_24.txt.txt]

4.57253620197075e-05
9.01691510731136e-05
3.09499511130111e-05
8.89071875295058e-05
0.000137264305366388
6.5144226489838e-05
0.0001224274124018
0.000116302894066871
7.24064530619046e-05
8.60268551438946e-05
4.09467373958021e-05
0.000134367224328599
6.25786924944753e-05
0.000104651437396008
4.67151612855241e-05
5.58114897749994e-05
5.93835958847591e-05
0.000118758793513663
5.8883258428034e-05
0.000144745896630128
7.10938264448376e-05
5.87078554401581e-05
7.17616385643971e-05
-2.34873214604875e-05
-1.29104551218131e-05
-8.03302811507494e-06
2.68478985061279e-05
-2.7425738630792e-05
2.10420759228928e-06
-1.5105433013449e-05
-7.34100800161025e-05
-6.81091699781348e-05
-1.64466330054264e-05
-2.97130774442334e-05
-3.45107480241594e-05
-4.90301320671176e-05
-4.91929337681291e-05
-2.83443976002078e-05
2.18532198493041e-05
2.29992778239988e-05
2.60642346855013e-05
8.51666875675675e-05
8.62406479795652e-05
5.46107274452241e-05
0.00011082046941483
0.000120605055561171
0.000115251494261141
0.000100023517175045
0.000145030498413514
7.18296781443436e-05
0.000169576706389757
9.45127678161794e-05
0.00011434628517455
3.17837188050145e-05
8.41014963828031e-05
0.000119872739811524
0.000134545064209823
3.21385959488518e-05
4.74696598675977e-05
-1.341131364912e-05
-2.48694923125342e-05
-2.34906844888422e-05
3.41343269487509e-05
-5.62888589161353e-05
-4.82285882128829e-05
-3.41027690739576e-05
-3.39801692607473e-05
3.06573487162145e-06
5.8626080025457e-05
3.35951889393202e-06
2.81774233389934e-05
3.87172236622306e-05
7.26182760030898e-05
2.47941589961435e-05
0.000106226938829813
3.91965262094514e-05
5.86988568881938e-05
9.29697830568772e-05
4.40377093373539e-05
8.76404980351702e-05
9.80370961108621e-05
4.68164555758768e-05
5.8674574198056e-06
1.81299843494316e-05
4.67284277305267e-05
1.28168710773102e-05
-1.37193380930552e-05
1.38816624765045e-06
4.47958438309266e-05
3.34432182437216e-05
-3.02389380990822e-05
-4.43055009647139e-05
3.0267086656964e-05
1.71145779470657e-05
1.85274736723212e-07
7.62110604867314e-06
4.13424365256475e-05
3.2330236590162e-05
9.80004630631658e-05
8.06476663929747e-05
0.000153954625598796
9.31322908293942e-05
0.000186423611103762
0.000212198907593822
0.00015192812681973
7.78664331702721e-05
0.000110521612897162
4.47608528363696e-05
1.91172361084655e-05
5.02114392504952e-05
3.61390380413025e-05
-2.22133306155637e-06
3.62150856543974e-05
8.55311463988654e-05
1.87403211340704e-05
5.60724444876297e-05
6.92390821621552e-05
2.50291155233603e-05
5.054639599179e-05
7.49515753925355e-05
4.73692403163261e-05
9.62106808608841e-05
-2.59509957560021e-05
5.64924450369591e-05
8.90454669099268e-05
9.6797647068161e-05
0.000123136086244842
7.07897372162167e-05
-2.00250231762825e-05
5.04901051812949e-05
3.43618504349552e-05
-2.20517098308456e-06
4.63025781806977e-05
1.96247770736063e-05
-5.21597327839273e-06
-6.23595773268186e-05
-1.8240391460943e-05
1.49489607108125e-05
-1.5728846408319e-05
4.22472069108575e-06
-1.32203388722668e-05
-6.92858740653557e-06
-1.38608442594933e-06
4.01662481558683e-05
8.14854464624385e-05
6.03698609869317e-05
5.56716949735935e-05
7.13466880265964e-05
5.84858343970037e-05
3.66557363037362e-05
3.94973246240309e-05
2.77544259881605e-05
2.54470651173121e-05
9.30756040000729e-05
3.15236743670779e-05
0.000158540359461776
0.000158044201674725
0.000149362754034005
0.000117095907251467
0.000129121141622204
9.77503796448007e-05
0.000109082210482325
0.000104706065707015
4.63876359544772e-05
4.8498294078371e-05
6.85706749577323e-05
0.000115868751188065
-1.67788914642994e-05
3.12402959690798e-05
3.52124285040821e-05
1.78545779650487e-05
4.48538058891121e-05
2.1423688988446e-05
-2.72784947471772e-05
4.63332597017099e-05
4.5489235880038e-05
-5.52223422819342e-06
2.77657959348358e-05
-5.80929922358693e-05
2.72558747729007e-05
1.06295624008086e-05
-6.20636368651097e-05
3.09388803530893e-05
-5.68839438616533e-05
3.47198465321835e-05
9.56514940258608e-06
3.14131511978639e-05
-7.4141077712614e-06
6.7440976473678e-05
5.79041302342664e-05
1.83106815377676e-05
6.24587520968938e-05
4.75528698088898e-05
2.14312249310078e-05
9.84840730267687e-05
0.000105505623414039
-1.28133987396701e-06
-1.77518381028344e-05
-1.16939256881421e-05
7.05827273501727e-05
0.000109104508774637
9.58827050983315e-06
4.43740978368214e-05
9.82160126130782e-05
0.000129925025197368
0.000177990897094608
0.000126401838254853
0.000148370542893265
0.000149889660597815
0.000107192417958095
0.000181057305823665
0.000152556153661473
0.000124278883474668
0.000109414280885386
0.000109222997090319
8.47765339590797e-05
5.76879407295372e-05
-3.81865966225009e-05
-3.70046045995913e-05
2.57340350919935e-05
-2.81403467588309e-05
-2.23512142398404e-05
-3.89767865089299e-05
-7.9451147191418e-05
-7.80468927182958e-05
-4.92841277467222e-05
-7.68392783706289e-05
-1.93809391559052e-05
4.05885220719926e-05
-5.23514747681417e-06
-4.37739030252675e-05
3.50943148106321e-05
2.73228868241567e-06
3.95132067817812e-05
4.85924474359489e-05
6.65419981342808e-05
1.54736672309823e-05
3.02338152262639e-05
7.93338578483826e-05
7.38450537340798e-05
0.000149517210341379
0.000117167516819105
7.14348149352391e-05
6.42789881669358e-05
5.71311143167553e-05
5.33616263534683e-05
3.76254366479812e-05
6.1949000955114e-05
0.000104707637764434
6.40172658658874e-05
8.03797148220138e-05
0.000138067259703772
0.000149161381923625
1.11300356725914e-05
6.05713061798228e-05
7.38604344801866e-05
8.96748719489614e-05
4.98799436364431e-05
0.000139608303691347
0.000140024042973638
5.94661258852809e-05
0.000112289366621963
0.000117389957924302
1.70722278602197e-05
2.56459391039359e-05
-1.47531117779202e-05
3.12510929848788e-05
-6.45214699502083e-05
4.55487470469015e-05
-4.09803120527376e-05
-5.31884688526646e-05
-0.000149888847713102
-4.87841043868563e-05
-2.93145679554555e-05
-3.21947852071437e-05
2.35409563129154e-06
-6.42027533950953e-05
4.76629477311368e-05
0.000113252474194119
5.68138127560837e-05
5.91070652271094e-05
4.92686687296087e-05
2.68335477248738e-05
2.93562317426487e-05
4.66951797948813e-05
3.96847490471465e-05
8.77368247618674e-06
2.90690523502242e-05
5.69550602452431e-05
5.1815120918693e-05
6.24118964791776e-05
0.000104812430181425
7.17423332760972e-05
8.36722259197569e-05
0.000106663157430994
0.000169607458137364
0.000202519014451506
0.000146312012630202
0.00010879105372947
0.000158761017663558
0.000128637333705832
0.000110749555143434
7.15003025978234e-05
6.40679614692626e-06
1.28815783722668e-05
-3.98560015401347e-05
-2.39051340892319e-05
3.49299115679763e-06
6.15370804794367e-06
4.22863028913616e-05
0.000100913320591484
4.94874054780124e-05
3.99675475721717e-05
5.88706516412652e-05
-2.43051675977809e-05
-2.00044164622756e-05
-5.74438621827855e-06
-2.45567570454962e-05
-7.61880321673114e-05
-0.000125351401292726
-2.96632796565263e-05
-2.7314157602583e-05
7.5133843641524e-05
9.33164271183346e-05
-2.11646633441738e-05
-9.50401959524999e-06
1.83501082737553e-07
5.74495077841446e-05
2.40894696308504e-05
4.47294089048755e-05
1.99720762896456e-05
8.05863742314303e-05
4.02007769676476e-05
0.000128057345482233
7.68537062070202e-05
8.9795767949165e-05
6.73682264830786e-05
0.000125109379432699
2.76114682668126e-05
8.45966845715007e-05
1.90798931480071e-05
9.10058245265322e-05
1.3653482544213e-05
0.000104386276491018
0.000107999032984671
7.02879945104024e-05
4.49247835973666e-05
0.000122558279704417
0.000145356820941943
7.28640757864974e-05
2.33901862296021e-07
3.34325934341692e-05
5.07016912205668e-05
3.80017878453972e-05
6.06703445842078e-05
-5.62531019906437e-06
4.41840444418023e-05
5.89961087301157e-06
4.64232104814581e-06
1.63321333072776e-05
3.12711240234711e-05
3.90450817226697e-05
1.04844120607842e-05
9.74763518383519e-06
8.45242224176968e-05
7.20731681919223e-05
7.60136605799466e-05
1.24208696582e-05
0.000100325349800845
9.71199397794378e-06
9.42319074422257e-06
2.20216211305552e-05
1.96545065257366e-05
2.00596861839015e-05
1.40788297250892e-05
3.07404510024255e-05
2.72410382764129e-05
-1.21218212187203e-05
5.43396207013926e-05
1.6026043811389e-06
-1.79939133357283e-05
-2.93787421871504e-05
4.67283000297256e-05
5.78781027505351e-05
1.69257201341494e-05
2.10173739434119e-05
6.38795971229749e-05
7.304571409309e-05
6.77402638434807e-05
5.55939751820983e-05
1.3932427759331e-05
7.92011363790432e-05
1.74306814309722e-05
1.8170159708325e-05
8.52392474371314e-05
7.99431905924163e-05
0.000124931297045164
0.000150425875260181
4.4638724969181e-05
0.000106058031128959
6.00031873967942e-05
3.72839532147016e-05
6.49212391159245e-05
2.78306048747097e-05
-8.44491979389507e-06
5.29020477731848e-05
4.82316389498611e-05
3.76163527202705e-06
6.69155026322341e-05
1.37264409790224e-05
4.76611400766504e-05
-4.54939826364017e-06
9.91230437701173e-05
1.1775005126737e-05
5.08789294183518e-05
0.000137509702478545
0.000110282033863814
3.9479107562782e-05
5.73072063782311e-05
6.54311258214946e-05
7.78371144997817e-05
2.67395403311189e-05
3.25967059093754e-05
-4.25589356006655e-05
-5.71573121535911e-05
-0.000113254731225614
-0.000119703820570747
-2.23504081168822e-05
-6.94929715563104e-05
-4.43293490354356e-05
2.6554198332417e-05
3.05441428624078e-05
0.000110340975099263
7.97559947383655e-05
5.33677345607165e-05
0.000103925920075917
0.000116584040045459
5.41077119091128e-05
7.97741728573635e-05
0.000104603966408292
0.000142864733354002
9.46601064262787e-05
3.02656511234407e-05
1.72462619868033e-05
1.39571436655514e-05
4.09969182220777e-06
7.7312415968288e-05
4.197188396133e-05
2.84599723430046e-05
1.35489970449281e-05
8.86664293503202e-05
1.52692784965017e-05
8.89199578543162e-05
8.64796699580293e-05
0.000135472753742272
0.000110081894602261
5.54649483173074e-05
0.000135708014586781
3.56118258017494e-05
3.36919298521573e-06
0.000117234118698157
8.74030577808958e-05
4.04177880382447e-05
-4.68469226414475e-05
-4.55363834096519e-05
-7.2326156506748e-05
2.9756806258778e-05
-7.94649248153487e-05
-5.97419450837984e-05
-6.99624130990679e-05
-3.73082388241757e-05
-2.22211159367686e-05
4.23199033416572e-05
4.75454223477808e-05
3.66733281232388e-05
2.51652919576853e-06
6.12561221400436e-05
2.62142229974227e-05
-3.02151294907538e-05
-8.79114659437407e-06
-1.13850777013924e-05
-2.11058051765167e-05
8.91162075363117e-05
0.000100356140549086
0.000123176330051521
0.000120041175236073
9.6797045102414e-05
0.000123468833061103
0.000115716123801474
6.81344354772026e-05
0.000109010904511025
0.000119013054673075
0.000120259730220656
6.18569343444069e-05
6.61496395750264e-05
5.15229176007884e-05
8.5793909599493e-05
-1.01165656450885e-06
1.74632113044528e-05
-3.17979657523336e-05
7.29784220995723e-06
5.1304536296557e-05
0.000109011319654251
7.62858549063637e-05
6.31074788058975e-05
6.7357533498334e-05
2.44204886121037e-05
-1.13515112721476e-06
4.45140356047166e-05
-2.74258834909422e-05
-2.28272116515457e-05
-3.46565065903938e-05
-6.16284617339746e-05
1.99223381421814e-05
-1.31556220175241e-06
5.70324694149669e-05
8.88080983124512e-05
2.23930645161299e-06
2.33929379947149e-05
0.000110248901255368
5.55587583798614e-05
6.40067694328814e-06
6.7290297782736e-05
6.30923881088716e-05
2.052612380843e-05
-8.5457092904595e-06
8.86001726942057e-05
0.000116115261011367
8.27746168773632e-05
5.86885891563907e-05
4.3890031688151e-05
-2.52427916825142e-05
5.79385642149884e-05
2.81244709508851e-05
5.57935216432322e-05
5.13129684917445e-05
1.28714499602172e-06
-3.31512811891217e-05
2.54967728968384e-06
4.79514087899549e-05
-5.23601606589003e-05
7.05783415818663e-05
6.10895223439892e-05
9.04061989626256e-05
7.48069669630912e-05
7.6503554495519e-05
0.000111086827753924
1.75530281836832e-05
-5.1613313518758e-06
8.46750776918541e-05
4.56318547862513e-05
0.000128645827432623
6.031480708751e-05
3.66980359933778e-05
2.91177209645108e-05
0.00011649324117803
3.17580964004722e-05
3.60092298908548e-05
8.71603172315947e-05
-1.97192851326376e-06
-2.0067942666027e-05
-3.00733412588812e-05
2.4279239399071e-05
-1.39069972979876e-05
-5.30520172234083e-05
3.76875424745564e-07
-9.49271028404732e-06
-1.7791413664933e-05
6.19809959290167e-05
3.11115293633884e-05
5.10995873102411e-05
3.16243068266842e-05
3.42556035578377e-05
5.62060269726686e-05
4.88760942230383e-05
0.000152854591387896
8.2124487170807e-05
7.48298819534845e-05
3.77723904638514e-05
6.86748161208499e-05
5.54887505216568e-05
-1.68092021352087e-05
-1.61293894417223e-05
1.21976219655169e-06
2.47455686112355e-05
2.92313301219635e-05
5.25911965931106e-06
4.40576737824845e-05
2.26775101483248e-05
3.68790330105975e-05
3.37682245758855e-05
4.58555710634446e-05
0.000144977335820795
6.93221406073256e-05
0.000116598914596169
0.000106282831636239
0.000184163200378283
8.93472656413046e-05
7.30847592491838e-05
8.58371394091424e-05
8.23872492879862e-05
5.2745716606074e-05
1.59743519408394e-05
3.0431109209299e-06
-8.79691895662103e-05
-2.78157554105504e-05
1.10100626693682e-05
-2.13339483851849e-05
1.11712070564945e-05
5.55306825119334e-05
-9.09832515276574e-06
3.10250890846689e-05
1.90032250019468e-05
6.64388260106891e-05
1.18639189005216e-05
6.736721233306e-05
3.26000899697795e-05
0.000115199817427008
9.42691995881316e-05
5.13118076591572e-05
7.33687358075482e-05
0.000148140874474632
0.000101554468209154
9.83586632432635e-05
-3.09592639658522e-05
2.14733966966816e-05
0.000105205333763791
3.8951901501554e-05
7.22908069292917e-05
3.75895055132729e-05
0.00011591767520378
-5.13329070027671e-05
1.60389321003634e-05
3.20887249848205e-05
2.34597557267482e-05
-3.20759136989128e-05
6.36414786924446e-05
-9.2887882356509e-06
7.9558911170645e-05
8.76637960652951e-05
0.000142749893707194
0.000116713029367264
0.000132585264277268
9.34273564820458e-05
0.000100110107984686
0.000143404296285455
9.81640944572718e-05
-5.61386135012161e-06
-4.46232534753067e-06
-1.40542633273106e-05
-4.92716392780561e-05
-2.77265306823887e-05
1.38925103870991e-05
-3.21417104111151e-06
3.22171143753164e-05
5.58099807427378e-05
8.27249831471029e-05
7.38168733138455e-05
0.000116247358923192
0.000107474405989283
8.0330573247442e-05
0.000119393343642062
0.000121692999733613
9.50152108939472e-05
6.08219091173946e-05
1.84371368136914e-05
4.15892586610378e-05
-2.63637465237351e-06
-2.14777702001114e-05
-1.01690411643302e-05
-6.87891578762243e-06
-5.39953726423758e-05
-1.34770285512137e-05
9.39709671113875e-06
2.31894500776297e-05
-6.95959897727248e-06
2.68920407612298e-05
8.06305112067252e-05
0.000106122097928911
0.000169431976922694
0.000188985712023716
0.000117963589358076
0.000114880083065403
0.000181790822339416
0.000168287094493568
0.000121151213652818
4.84318278077817e-05
7.41537462154757e-05
5.24100169561864e-05
4.4574828565921e-05
-2.49428283831432e-06
-3.29018682956975e-05
-4.63540341903249e-05
-3.54093686071275e-05
-4.43929475271589e-05
-3.70594294413789e-05
-4.2018907921733e-05
-5.29182432977716e-05
-4.60912579838767e-05
-5.2795669794604e-05
-3.63351435512143e-05
1.04786111570749e-05
-3.72956629584966e-05
4.68292060758239e-05
0.000124308475930369
4.16103177962695e-05
0.000138054881799048
0.000134105806214139
0.000107419958191616
0.000170324481319899
0.000145563556668657
0.000157855143673862
0.000158738346559413
5.325184101071e-05
0.000106691950479738
1.21675685873952e-05
4.4491684113756e-05
-5.24560702503065e-05
4.65455478549436e-05
-6.61055133362828e-05
-3.9666779800709e-05
-2.96992193147079e-05
-2.64955566800356e-05
-9.01506894901934e-05
4.49247903022623e-05
2.87008092025798e-05
3.48413036410694e-05
2.30499210592438e-05
5.05867002464213e-06
3.4116776546176e-05
1.95424522568421e-05
4.52985713497459e-05
7.36728726069713e-05
5.77445988120804e-05
0.000112287690458416
8.18546251989184e-05
5.85848301235053e-05
2.94059730939257e-05
8.79472969121014e-06
1.84316882354149e-05
4.36529047926032e-05
1.07886998006023e-05
-3.0126264698512e-05
-5.96832657726132e-06
2.65449062519003e-05
9.05526988512889e-05
0.000133245257788265
0.000125922890925461
9.36876300488773e-05
8.80863315288169e-05
0.000137649083161715
9.75422699645358e-05
9.01152023243747e-05
9.13009882495042e-05
5.40242398449228e-05
7.66931720640232e-05
2.2655858479263e-05
-6.03297133626469e-06
-5.52597803795694e-06
-2.61606957314476e-05
-2.02981864861009e-05
-3.84622345763538e-05
9.62159870339193e-06
-3.12325944481085e-05
-1.8911701848387e-05
2.88503945333424e-05
-1.63854971577397e-05
-1.86347629642316e-06
1.02743861558468e-05
7.63076638815079e-05
2.89248526483762e-05
-5.65098496052444e-06
-1.58689995602784e-05
1.98642113053279e-05
-7.66734264614422e-06
3.34810029759657e-05
5.61066164400821e-05
5.23909714759185e-05
9.67254429982709e-05
0.000116512914996265
4.86417158461853e-05
0.000108618602975565
4.814721012761e-05
9.31245018052892e-05
2.05982505538296e-05
6.45792338721728e-05
-2.91794780284741e-05
4.18445569190586e-05
5.7326944001863e-05
1.34456362127277e-06
0.000102470925993743
3.42902752702811e-05
7.96193834869533e-05
0.000133588379830463
7.41003999913849e-05
6.36714137407364e-05
0.000140078532823229
0.000106697177264939
0.000132230698539386
0.000159327406658808
0.000133951945247539
5.79555159681299e-05
0.000114041327797567
9.22095104521938e-05
-4.03080521536763e-05
-5.81433009695099e-05
-5.36025276360841e-06
-7.82135712983612e-05
-6.15380575637071e-05
-8.08141378696779e-05
-1.00515208817098e-05
-6.45850416456613e-05
-9.9084998440344e-06
-9.98713778507917e-06
3.74605046995592e-05
2.99029293181618e-05
5.55732606902216e-05
5.74659130583191e-05
6.64876109835886e-05
5.17072750977285e-05
0.000134869648280272
0.00014503019767415
0.000126155928652134
9.29513673769208e-05
2.08573522350474e-05
0.000107686388452229
4.0446578896165e-05
2.71822024181352e-05
9.34739118486142e-05
6.06383150071347e-05
-1.1843456268149e-06
6.64988792124717e-06
2.24816857069755e-05
8.37594134838076e-05
7.23156662866353e-05
-7.71480593973732e-06
1.72853737416705e-05
1.02617231309962e-05
8.41182054505322e-05
4.9725533914318e-05
-4.03620138245931e-06
1.02065540282075e-06
5.18756571912641e-05
1.59917124525372e-05
3.09556498750658e-05
5.77059746579843e-06
7.71712006291729e-05
7.51770415351853e-05
-4.19111706160123e-06
-7.20620659687861e-06
-3.14494257179997e-05
-8.77256608176828e-05
2.14284175798067e-05
-1.85111816276976e-06
-2.28443132962426e-05
-1.90617502748249e-05
2.49217427860253e-05
3.07963461820083e-06
3.18292744525832e-05
4.38945056874045e-05
8.45503837392377e-05
7.33008111418773e-05
0.00015177457063487
7.75690334134333e-05
7.94035612672895e-05
0.00010959885525627
0.000107239496388732
8.12744856221994e-05
9.85712566206087e-05
8.51918846693581e-05
3.72479524686985e-05
4.61926351246265e-05
4.86395810519721e-05
-7.20387591189218e-06
2.95215025308689e-05
-5.91052035348112e-05
1.84433627807197e-05
-4.13838636742131e-05
2.42517855559962e-05
-2.29386489503314e-05
-1.83091423099676e-06
2.87437048660957e-05
3.43967978847777e-05
2.66251292420364e-05
7.29433130642794e-05
2.24732432850686e-05
1.29152025899294e-05
4.14349663626702e-05
6.90348977104244e-05
2.44047960201862e-05
2.92715608925028e-05
4.58153808488449e-05
-2.77785847681412e-05
3.41845158729699e-05
3.78377238026415e-05
4.67428215394516e-05
-3.73526866988555e-05
-2.2673109572373e-05
2.38688629077393e-05
-7.80406793482995e-06
2.60482747890554e-05
3.74580747331499e-05
1.55610534935906e-06
6.09423799318537e-05
9.4069576205424e-05
0.000109344024665447
0.00012582666452173
9.91748115827652e-05
0.00011148284376468
9.2444356735771e-05
0.000118585417812596
0.000144460558197021
0.000109151423811999
0.000132923457180874
2.98233711005529e-05
1.99616655997908e-05
7.00226909908733e-06
2.9301234788503e-05
-4.94169209506814e-05
-7.38236773398098e-06
-5.0884921193905e-05
-5.64615091929954e-05
-2.25587276937062e-05
-7.15654965587968e-05
-4.07987778295804e-05
-5.70264005493319e-05
-7.28056624200024e-06
3.60366453554641e-05
2.29229586636747e-05
9.71082226688556e-05
4.59388517447423e-05
9.19616010434301e-05
0.000119071971465797
0.00012114429857854
0.000113841521061123
0.000114846574351907
0.000139829071516538
5.11327856895992e-05
5.21149314168516e-05
5.96284860481833e-05
3.5508610551957e-05
4.86249518212678e-05
4.85218899940906e-05
3.36953149178144e-05
3.84173284843369e-05
1.08126868700429e-05
7.14032116038019e-05
7.94305750112054e-05
6.98288734843956e-05
0.000115029952929391
0.000114140880689421
0.000118625567015958
0.000133976975318543
5.33698063583008e-05
2.38576424692794e-05
4.23133793395029e-05
4.08543493974941e-05
2.86585027109407e-05
3.59699440452361e-05
-3.28596976060926e-06
-2.67629957026343e-06
-4.74000139971725e-05
1.44535259553134e-05
-8.96814845408105e-05
-7.75215742526936e-05
-5.80662947224053e-05
-4.71526391671843e-05
-2.18294687238182e-05
-2.38279072391305e-05
-1.53692255892018e-05
4.39960165055925e-05
7.11465617468299e-06
2.11614055125916e-05
5.10133749803565e-05
0.000136357914446447
0.000109832598557881
0.000112081094693153
3.18546539737769e-05
0.000109822610636813
6.79581600338155e-05
9.54393007100945e-05
9.09434673072088e-05
8.06513258214007e-05
7.09027345725651e-05
2.41851123719666e-05
-1.205590588021e-06
3.50676709316376e-05
9.7035152346117e-05
3.90434823660847e-05
8.46539357025156e-05
0.000117234655221346
9.02064626457664e-05
5.03247518152749e-05
6.17900692696356e-05
0.000114324212291777
4.83410471572224e-05
7.2563123690137e-05
6.8797886804324e-06
4.2354475494675e-05
2.63108458157622e-05
5.01064458163433e-05
4.45015922866262e-06
2.34060362695929e-06
-1.06386308719441e-05
-6.86753245029357e-06
1.19569384622658e-05
-3.9786995049715e-05
-8.24237234154796e-06
1.40123813009903e-05
-1.60301443968417e-05
5.60689760137293e-06
-6.26997578326204e-05
-2.45311062036327e-05
-1.18163555977052e-05
3.01982433880487e-05
5.39561693595148e-06
3.29862439980102e-05
6.69236281862697e-05
0.000102168847579131
0.000100298906921003
0.000101656428655268
0.000103803286119336
9.32739735864776e-05
0.000164447357001082
0.000144839267792487
0.000150867047837216
0.000131134539089461
0.000112036774257491
6.04834578310189e-05
7.33299410566974e-05
2.38619032224579e-05
8.5209874240746e-05
3.73996923474705e-05
2.21620807324397e-05
1.20796054846867e-05
1.34936225324105e-05
-4.06478568711834e-05
1.46861045222029e-06
9.51089613081185e-06
3.90549847472945e-05
-4.68065189907231e-05
-3.70938400098652e-05
-1.4558476933218e-07
-1.01531507515641e-05
-5.11961868121992e-05
-6.66315809103834e-05
-3.12432780123994e-06
6.50837949149673e-05
-4.86729437747058e-05
1.59711676010693e-05
-3.57602453772983e-06
6.87574562095131e-05
2.97719793474206e-05
7.98725719072712e-05
-1.65099743234279e-06
8.83890192110089e-05
0.000112684256853864
6.11626022693016e-05
2.98415705442782e-05
4.14813492724053e-05
0.000104405705861409
2.99170755415067e-05
0.000109552838009636
0.000114490105902911
0.000134770262630025
0.000101893736767961
0.000113968081507575
0.000107955241615239
0.000157870747920573
8.44064276473368e-05
0.000113831698131975
8.30239165564342e-05
6.63067827990465e-05
5.05126562402197e-05
4.44739835329191e-05
5.67412723270695e-05
0.000136738647865977
-1.44510740465571e-05
2.57108569742788e-05
4.19953233198903e-05
-3.28892793649507e-05
-3.41665576040053e-05
-1.18178881949857e-05
6.99013035766678e-06
-0.000123231642361105
-8.28257667220909e-05
-8.00855182454474e-05
2.21215260187742e-05
-1.13902798070907e-05
9.28142447404675e-07
1.22747841035916e-05
-9.39709272178019e-06
2.79271295052666e-05
6.02180195140606e-05
7.51785775715147e-05
3.63563852738057e-05
6.32974037781014e-05
7.73302654200357e-05
9.98398850380652e-05
7.82439823857275e-05
0.00010675155948049
0.000107411841253128
5.65618248660068e-05
0.000147319764009265
7.20015225085213e-05
0.00012950702488522
7.48375025443405e-05
6.78492840634764e-05
0.00013239054728055
4.60143311726205e-05
7.71011109003513e-05
7.66924709582514e-05
-1.9423772244338e-05
2.84613731160894e-06
6.92911792017896e-05
-3.90452534378444e-06
4.11338062118867e-05
3.02515061880632e-05
-1.5516791617682e-05
4.47169946136404e-05
-4.332419786005e-06
5.95205073721982e-06
-3.89050274343346e-05
-1.64703491906456e-05
1.5002844674605e-05
-3.08525653657425e-05
-3.20105418092754e-05
-5.42373837687499e-06
-1.12347164086963e-05
-5.02924817118543e-06
-1.88415251747007e-05
3.64905205599037e-05
1.3287277589035e-05
1.92052039432462e-05
4.60913947295532e-05
1.14116980824374e-05
6.57369331727157e-05
1.42020079670943e-05
0.000139513264709949
3.44231339385615e-05
0.000178559146259345
8.39345298652489e-05
0.000143883553666452
0.000119139424313646
0.00019047149362635
4.30372279673587e-05
6.65625347316631e-05
-4.34083800029647e-06
5.38710824011804e-05
2.38116249985644e-05
7.70731622677572e-05
3.73898560792432e-05
0.000100306961175484
3.88493439598813e-05
2.43805586804852e-05
4.9351801707512e-05
8.4854972920038e-05
7.5177113796505e-05
6.2630437971423e-05
5.39786877162198e-05
9.39881360167684e-05
1.49021769760603e-05
3.72839223527777e-05
-1.90811710772779e-05
2.23184183706204e-06
-3.11777417703778e-05
4.56139760010194e-05
-6.22525586431827e-05
-2.39314114601579e-05
-5.53696453291012e-05
6.84169579018451e-06
-1.01228835294782e-05
3.89065512315818e-05
6.26377971300424e-05
2.80070471111965e-05
2.72623411751323e-06
6.67971536833217e-05
3.93422943411033e-05
2.77483033707475e-05
8.14567796059307e-05
7.84074550828573e-05
0.000105037632094822
9.69785304784497e-05
7.22534027854953e-05
0.000104665156811203
0.00012200948971642
5.0233569185878e-05
0.000118126894146293
0.000141969125015651
8.30186406517572e-05
9.12764916450056e-05
3.44738338234385e-05
2.12805774722959e-05
3.83299280346692e-05
5.44025673680274e-06
-1.52752354018746e-05
8.92858954985722e-06
-1.82753354322189e-05
7.58554632886694e-06
1.70411069521762e-05
3.35595747499592e-05
8.64055634474996e-06
7.81131291800068e-05
6.04879302313957e-05
-1.49611853659532e-05
1.19868934118768e-05
-2.84917582516167e-05
1.3447719408484e-05
6.39722742177542e-06
-6.1042192978799e-05
1.54679814073366e-05
-9.75744218588334e-06
3.54983077188134e-06
2.63815903027364e-05
-3.73019218938888e-05
6.48644402177987e-05
6.97921060163152e-05
8.65868923895033e-05
7.46045513445069e-05
0.000202365318297894
0.00010039673901573
8.95414350568433e-05
9.84667438125742e-05
7.81795214852109e-05
2.70660669413077e-05
9.35021710767221e-05
8.59615569026883e-05
4.0324463177384e-05
3.8530201575869e-05
3.37815932981508e-05
3.39721340052905e-05
9.70161399402889e-05
6.18937264386631e-06
7.3093632646669e-05
2.77733841661849e-05
4.74157289417997e-05
8.40398867577137e-05
7.58280940915001e-05
1.88549194483356e-05
6.57241825289705e-05
-1.36106406883575e-05
5.37848126902135e-05
9.57101029102059e-05
6.5168324391181e-05
9.50564717730813e-05
4.75734012930887e-05
1.47172664225691e-06
4.94395738884015e-05
2.29143370459599e-06
-1.44831372754757e-05
3.25440574251486e-06
-5.77861439521892e-06
-2.87828313659429e-05
-1.43543242174673e-05
4.99990681923575e-06
-5.74373870840012e-05
5.29827223690652e-05
0.000108088471871589
2.29919506437417e-05
1.52230400329489e-05
8.91876333631807e-05
6.65835191793084e-05
5.78742729369713e-05
3.71635776683195e-05
8.79188663492363e-05
6.34534234843162e-05
0.000108800901385087
0.000129023658298464
9.66877995589405e-05
2.64915531750004e-05
8.6144679965049e-05
5.17536887258206e-05
9.54955165797237e-05
6.30415812194142e-05
8.44052667761722e-05
7.29970045491797e-05
2.40985682808705e-05
6.52633523852599e-05
6.5992687661766e-05
5.73065638978113e-05
3.19753866709248e-05
1.31352703701399e-05
1.03954681932997e-05
-2.19392296025569e-05
-3.56436134362296e-05
-4.91974575900617e-05
-1.79798845495414e-06
2.74070309522595e-05
-2.61269614469536e-05
-8.52855557433875e-05
1.56716996946826e-05
-9.88127927243358e-05
-4.79160740382167e-05
-6.49157092298904e-06
5.88863546307915e-05
3.5302573012708e-05
7.14326441160759e-06
0.000105067328712952
0.000111262279607754
6.1051782630926e-05
9.4555892712267e-05
7.65237160566289e-05
0.000140949264399362
0.000159604942425508
0.000124638042958855
7.82287115115571e-05
8.77853183861216e-05
0.00013682288472552
0.000138142985049849
4.30499797242294e-05
9.97947397489471e-05
9.300063997555e-05
4.32409974340291e-05
3.94313031647395e-05
3.45929663890451e-05
-4.36434913365369e-05
-7.62438054461007e-05
8.78079017967179e-06
-3.40497252491241e-05
-3.98280609619502e-05
-4.2514109445498e-05
-3.15141012597842e-05
5.57065479467232e-05
6.60679332229608e-05
6.77568345964804e-05
2.56865269821875e-05
4.77680888332148e-05
0.000125387989154376
0.000124045872614024
0.000156392437438708
6.9624561115823e-05
0.000150614920253043
6.31140426353601e-05
2.29356106124053e-05
8.27527656935335e-05
1.70975107256271e-05
-3.09598910878689e-05
6.92249419344373e-05
2.46036962819399e-05
1.77525965533365e-05
-1.28241804332475e-05
-1.41737101700967e-05
-3.01889248764933e-05
-1.22784149628522e-05
3.05808744700767e-05
1.62241539300227e-05
-5.68911981733634e-06
7.59298742149573e-05
7.28765710873911e-05
2.11342922203643e-06
7.17079244144175e-05
-1.88977749164492e-05
-4.22856320851161e-05
1.00944369220781e-05
2.46470855575214e-05
-1.87560963663335e-07
8.43357379842705e-05
-5.08662773535026e-06
4.73576905314758e-05
8.52291472426157e-05
7.09859718477954e-05
4.86879811285465e-05
0.000116576893641647
0.0001321298610509
9.76998512134093e-05
0.000142228114909065
0.000111840445880707
4.95174223042115e-05
4.21028556729344e-05
6.89097183700213e-05
9.22055864626726e-05
6.19006523046475e-05
-1.75334489809775e-05
8.15772659273842e-06
2.5382084425095e-05
1.18480953992711e-06
3.5567522880707e-05
4.46904586623832e-05
-3.84182130923792e-05
3.24156957591222e-05
1.15109084257426e-05
5.35803243125145e-05
7.43824193729242e-05
-3.62615940820945e-06
3.05662716215238e-05
5.96782107928781e-05
1.62452072947015e-05
3.59566281886534e-05
1.7211756574962e-05
5.40618085588053e-07
-5.29220199238485e-05
1.71000822584611e-05
-4.39643304166435e-05
8.47669753665609e-06
3.90440627076225e-05
-3.97976577598961e-05
-4.82998039582018e-05
-1.13878999905251e-05
2.23722622721072e-05
-6.71268841240271e-05
-1.47119341776027e-05
4.44902064262364e-05
2.41305276530795e-05
3.31958823885984e-05
8.65913731710001e-06
0.000113321037189006
0.000121036446742335
0.00014381531073542
0.000194723768520083
0.000159865163279282
0.000146680562122716
0.000155749525217877
0.000136339075513581
8.96887758870025e-05
8.75030270764934e-05
8.72327948720991e-05
4.66246959127191e-05
-9.5958225522816e-06
-6.69776574184496e-06
-4.4113205062748e-05
-3.70352280664264e-05
8.65746316631788e-06
-2.25213318489596e-05
-1.76736916428053e-05
1.97791952446382e-05
2.03889561099644e-05
-5.34284327788737e-06
1.5687094010921e-05
3.68421597540368e-05
8.67637462338836e-05
4.0224284568783e-06
5.20748923573141e-05
8.9925199790964e-05
5.87934328808392e-06
3.0243862100318e-05
0.000100713238024919
5.29247280092634e-05
-1.49502126959211e-05
-1.45339433118785e-05
-2.76661041441193e-05
-5.2506422391424e-05
1.81392167173626e-05
6.15389609459683e-05
-1.93726341283047e-05
1.1014264258492e-05
-1.723826180727e-05
-2.0352316863965e-05
2.7650763158581e-05
1.50737239947468e-05
7.88238279588206e-05
0.000104906512351386
0.000108305956301212
0.000158659796905812
0.000117336736636109
0.000100677119520937
0.000141505273461232
7.58721257369985e-05
0.000109265030679482
5.56435618631301e-05
0.000105588237866608
5.69824194818513e-05
5.85009912975289e-05
5.18677053895374e-07
2.38835969527872e-05
4.325167594446e-05
3.63104937216139e-05
-6.56459442543703e-06
1.78696205314977e-05
-8.59952253804701e-06
3.01193712755788e-05
4.38054150459908e-05
8.41898328135255e-05
-1.30475171511472e-05
5.82145034299191e-05
3.31657851410079e-05
2.42485049793065e-05
4.3826011301859e-05
8.43276749682171e-05
6.20304332228307e-05
8.00391043717724e-05
4.54332078366047e-05
3.69619917354845e-05
-8.11547665678075e-06
3.96458629647292e-06
-4.33529930281501e-05
-3.69162206419649e-05
-3.89591447501207e-05
-3.16738780017283e-05
2.66338971280452e-06
7.09437791261707e-05
3.46317126764729e-05
-1.68004281477103e-05
9.04548916680466e-05
8.23724653769318e-05
0.000110147269155454
9.91812015886234e-05
0.000103848585652679
0.000149052396073917
1.50478517361655e-06
4.21389826998153e-05
6.52430873020318e-06
2.99346849774201e-05
2.15647987247116e-05
7.82231525054374e-05
0.00011381528331509
5.36939228129719e-05
0.000103102836936032
9.02685135583196e-05
9.9424931145028e-05
5.84419942094957e-05
8.07522678998237e-05
6.19576008809586e-05
3.91168039269758e-05
5.79522179371609e-05
0.000122928420100954
4.13496640667698e-05
1.26108532574754e-05
-6.26044883700064e-06
4.00972211287531e-05
6.92335331421015e-05
4.63041083833502e-05
7.29352126905219e-06
-1.99325154823245e-05
3.26105642598086e-05
-2.09970342526665e-05
-3.83872409781875e-05
2.58316499462969e-05
1.97541650304194e-05
-2.37688647521822e-05
-4.60706608638893e-05
2.62868728774266e-05
-7.69135919189439e-05
-5.38156415506875e-05
3.6629274745404e-05
5.54824189125904e-05
2.8265848561993e-05
1.06539479847757e-05
4.91184659430308e-05
7.574796097517e-05
0.000123296834438023
7.06865950721214e-05
7.36061418188049e-05
8.27103002486302e-05
6.32101648090863e-05
5.31034197785599e-05
4.68897283413402e-05
1.18164205905718e-05
-2.29691311467945e-05
4.96617423531361e-05
5.67459435603221e-06
2.45600224247043e-05
7.01773144566829e-05
3.16563150216537e-05
7.71658937425054e-05
8.34573378291894e-05
9.1186041822844e-05
8.4456320946892e-05
8.77674833259743e-05
0.000107708862356993
6.5108833429995e-05
0.000142046485467893
0.00011615634497943
0.000127524167452804
3.62341883836696e-05
0.000108186964077214
5.19439402888264e-05
4.89363894058977e-05
-4.15839076257687e-05
-1.51321553047432e-05
-2.46468946291274e-05
7.83577059138943e-06
2.14786243808258e-06
1.30518663624097e-05
-4.72479268789123e-05
2.66750729070506e-05
1.85562447424423e-06
3.81433444404409e-05
-3.62861379218613e-05
-7.08595065583614e-05
-6.67567297349093e-07
-1.9803287746564e-05
1.14608128475144e-05
9.99656208793538e-06
4.62892263893958e-05
2.87575834458528e-05
3.25317711635315e-05
-1.48074575613906e-05
1.40868174690372e-05
3.48164593299011e-05
0.000119211695367757
8.04360928487561e-05
0.000106332211755369
8.11748331101122e-05
0.000179070007431953
0.000145486458981074
0.000153615652510058
0.000109028587587614
0.00011365828378429
0.000108231221860821
8.76795416924525e-05
6.70993589444913e-05
4.44919130611273e-05
-2.34761339046564e-05
-9.84477514941533e-06
0.000104195868583887
6.72496061592961e-05
1.19032987589486e-05
6.72750368427295e-06
6.71777979862419e-05
8.84573921648079e-05
8.73193799386459e-05
4.54564806922468e-05
-8.11187362372244e-06
7.17665041429442e-05
7.89851902602245e-05
6.69288560411228e-05
2.49664412964134e-05
6.32174950115394e-05
-1.56804604239644e-06
2.47399917415195e-05
-8.35413555205558e-05
-6.34350578572894e-05
-1.039379081628e-05
-2.23558034546765e-05
-8.13746859656026e-05
-2.50338211524675e-05
-2.8701327892167e-05
1.15000093869209e-05
-3.54171539867546e-05
-8.63990275489792e-06
3.35298523319249e-05
-3.41976301461323e-05
1.49754860537467e-05
4.57605994863455e-06
6.25794110726958e-05
8.07822252295873e-05
9.59223486656788e-05
9.35107591384764e-05
0.000135178045236481
0.000110741081667642
0.00013663063131059
0.000116916641340188
0.000117915699896514
0.000101254150528463
0.000131845646320183
0.000160312607022938
0.000107773319234845
0.000124446166384453
0.000109812406549062
2.15738441984443e-05
-1.81827147800983e-06
0.000113161891264153
5.13624725496844e-05
9.7640949526947e-05
3.05486351554888e-05
6.66020941740172e-05
1.37658421085168e-05
8.60133519861896e-05
2.19893927351264e-05
-3.42514029843506e-05
1.85016369343675e-05
-2.47255029069581e-05
1.3113996098763e-05
-4.84206487513799e-05
-0.000119393369148679
-6.29383862579212e-05
1.58076672640989e-05
2.69274047382693e-06
4.05344160643756e-05
-4.96128965733335e-05
1.3314895273852e-05
3.45831768953976e-05
-7.38948634073595e-06
2.47128360795463e-05
9.07534432277234e-05
0.000146622452493423
4.11176682962722e-05
0.000125591938945497
0.000120520473747717
7.51903235992022e-05
0.000118651727157888
7.89131649964513e-05
0.000144233342450364
0.000141012655382783
0.000151617825743259
9.01782654400727e-05
9.64176567722706e-05
5.60371112726371e-05
3.76976834620994e-05
8.78155735867478e-05
9.23818204829477e-05
3.29504096568366e-05
6.86298510937207e-05
0.000134359924370776
5.26998707172135e-05
-1.13233006132997e-06
0.00012009477197107
4.73542544881507e-05
3.40669157199072e-05
-3.04811529822946e-05
8.43048628292727e-06
-2.10553617618992e-06
2.8565427131127e-05
1.98807606650459e-05
-7.44882260207995e-06
-7.58669366277299e-06
-1.69713257648872e-05
-7.27464034323669e-05
4.68567900888419e-06
3.74487585706774e-05
3.84240468938783e-05
3.34113814378691e-05
4.60068457045342e-05
3.92947401646093e-05
4.91665369846014e-06
2.23502337114447e-05
5.26879926790322e-05
8.233520944747e-05
6.61709731205502e-05
0.00010189503024639
0.00010023942169266
7.98551691806568e-05
7.97282761448079e-05
5.01706536566958e-05
-1.91792274131519e-05
2.3193669486746e-05
-6.74623255118636e-05
-2.37962913608204e-05
9.4493019198683e-06
-3.48641889210288e-05
1.2870399391615e-05
-3.82914413802661e-06
-2.99636874422581e-05
-1.05666916189096e-05
5.87582489913451e-05
-3.55403365668432e-05
6.80277416360867e-05
3.6352258647851e-05
0.000129528182890375
8.13006392827054e-05
0.00010585778102009
0.000157831394214115
0.00010888355355676
0.00010471303090526
8.11378338758218e-05
9.48901557722287e-05
4.0690648653719e-05
7.15394196007683e-05
6.73305665721239e-05
0.000103567369006364
1.57909836225446e-05
-1.4375597003277e-06
1.61260034941615e-06
1.73336107502531e-05
3.65180050489676e-05
1.9340584238915e-05
-4.82632256816453e-06
-1.06615587280678e-05
1.17391728198262e-06
8.12045256370049e-05
5.03065205963232e-06
4.33745407883191e-05
6.04906311095632e-05
7.43720083125492e-05
6.13973377420495e-05
9.26760428022197e-05
5.59388427254069e-05
7.95154083088119e-05
5.49882730392924e-05
2.6945559422676e-05
0.000109770409469005
4.17690560972464e-05
-4.23019919753677e-06
-3.55426766416618e-06
-2.88666989398229e-06
-6.48602152901679e-05
-3.89845327148878e-05
-5.40810027713749e-05
-6.01391597330155e-05
7.0054048900373e-05
5.66048719458127e-06
4.17780725974079e-05
8.26515924192478e-05
9.14358300237778e-05
0.000168492130418913
0.000106272453869968
3.93388772046486e-05
7.27872558279874e-05
0.000123966244686481
0.000156944904186768
8.55694834658005e-05
0.000103267992944809
8.78570319938879e-05
8.48130495656311e-05
5.82349063038803e-05
7.8037244825779e-05
0.000142941880594506
4.11357200487152e-05
0.000110437240498778
7.65818484268099e-05
9.18400656815889e-05
6.29641183460963e-05
6.73385551950282e-05
9.74327006367274e-05
3.26767580540853e-05
3.47880715338841e-05
7.44516818582844e-05
4.78580149011657e-05
-9.95602775037432e-06
-3.64333441940455e-05
-4.77884977279253e-05
-2.50770429449156e-05
-2.036338746332e-05
-3.85891546358491e-05
5.25050768971723e-05
1.82529381389983e-05
3.86241764316222e-05
6.00986741773982e-05
4.33954458980249e-05
2.43981124030435e-05
3.03851085792663e-05
0.000118653180361867
-1.05722761954862e-05
8.54131184812859e-06
5.38971327756759e-06
5.42938467168335e-05
2.58008639479057e-05
-1.12657307676956e-05
4.17733197768381e-05
4.47572456092236e-05
7.41311022582882e-05
5.48308532316418e-05
9.37853540481546e-05
8.47819327655336e-05
7.38885041699127e-05
0.000153012354703479
0.000116005478117661
0.000154538171988811
8.98405525214389e-05
3.25207256983824e-05
-3.09955036568124e-05
-3.25738931225733e-05
1.53339952033513e-05
3.76909226300605e-05
8.76847688351236e-05
2.78450916451197e-05
0.000101044737126244
7.12129136628455e-05
0.000102475180637744
7.72173164515949e-05
6.19480208841328e-05
4.661305142366e-05
0.000127705158109959
1.50135418638578e-05
3.52011238621545e-05
-1.73619638931236e-05
2.67831764565209e-05
-1.46789811431965e-05
-3.3419237568422e-05
-8.30868757981015e-05
-4.62894267231108e-05
-6.94952014400238e-05
-5.83918099366131e-06
-2.24338937865881e-05
1.85931006342977e-05
1.80084257906032e-05
4.65040212663986e-05
6.24740104829869e-05
7.32335218490997e-05
2.98482736734435e-05
5.0020733804155e-05
5.8061061598268e-05
6.28883684765628e-05
0.000102011101894857
7.94473383378486e-05
8.87059845466426e-05
0.000110319032286614
0.000153785271378254
0.000125381947981334
0.000143314359639805
0.000138104612703284
0.00012954226332857
0.00012264052518509
5.26857965294919e-05
9.7114528903934e-06
9.26315261217797e-05
1.0523440519086e-06
4.03869141330069e-05
9.22243721215238e-05
-4.13923862427178e-05
-6.45377721223602e-05
4.15108179994412e-05
-5.16770387798468e-05
-3.45531913715819e-05
-3.60939590515904e-05
-3.83713748314498e-05
2.58598924879239e-06
4.51977018086787e-05
-4.33899039080174e-05
4.68663303047969e-05
7.55919072120595e-05
9.33523063117287e-05
0.00010937171784896
9.02032219934082e-05
0.000109235984793238
-4.0199225413185e-06
3.08703068736147e-05
1.21645038543854e-05
5.03103810323143e-05
0.000117160840640371
4.89875593819826e-05
0.000102888710695659
4.9511062639182e-06
4.619437097583e-05
9.98277270477806e-05
8.89773807705122e-05
9.18327268787212e-05
0.000100976337707321
8.62984895156353e-05
0.000110843837194128
6.49160917481416e-05
5.18201547201588e-05
9.34481539799247e-05
3.35143319096235e-05
7.13246866087293e-05
1.26770615610874e-05
2.87158674534711e-05
1.18078659249697e-05
4.11196154731691e-05
1.59743747467103e-05
-7.17657284787461e-06
-8.88405572200551e-07
-2.84424605064258e-05
3.95397942712582e-05
6.14495040247749e-06
-7.29738866861995e-05
-3.47980866769029e-05
-2.26290857888221e-05
-2.22269709058718e-05
5.35240252834905e-06
5.83725186686932e-05
7.3779010854649e-06
2.38992998395357e-05
5.95362636872029e-05
-6.20608662398433e-06
0.000112064238320703
3.54559429334381e-05
8.45350031568311e-05
3.78230436515816e-05
7.87432355853185e-05
3.14027567345717e-05
6.17829966865611e-05
0.000116480344371402
7.63163715452065e-05
0.000107418571585856
3.10667642390717e-05
2.56795756063998e-05
9.95809731372224e-05
6.22188655878034e-05
0.000145478847676727
8.14284478778912e-05
8.17296442328045e-05
0.000104712501374082
5.54237185687604e-05
0.000102171291779305
5.27192166451663e-05
0.000113224831650986
8.84934538617147e-05
3.56470239007186e-05
2.08686292176264e-05
-5.38421612943135e-06
2.71138413445371e-05
1.95688014497835e-05
1.63102805742397e-05
7.20529642011154e-06
9.16236775848996e-06
-1.48197318824044e-06
-7.26853649454746e-05
-4.54329237796798e-05
-6.74128836969547e-05
-0.000100810324763819
-7.67041361665294e-05
-3.81616695881104e-05
-3.63825814172991e-05
1.15479850064876e-05
-2.74423633907708e-05
1.1312393513161e-05
3.79126884601415e-05
3.75987924121405e-05
9.61822924348136e-05
-3.73074638046615e-05
0.000117072144081275
0.00011193202761137
6.32291477165955e-05
9.01203022433079e-05
0.000138769718991412
0.000148271449610174
0.00010870633230537
9.063966119652e-05
3.96126657425401e-05
7.61392505532043e-05
5.16544567755661e-05
7.79849829781151e-05
0.000119252647130982
8.16345827813831e-05
0.000117188947454073
6.88083062978494e-05
7.13132645628667e-05
6.46287980762922e-05
5.59063948263109e-05
4.78544752359718e-05
-1.78037751128894e-05
7.84467275117574e-05
5.53624783796355e-06
4.65403833113971e-05
2.31644320152577e-05
-5.91104694364212e-06
1.71759676516965e-05
-1.9188005882172e-05
-6.53730745310658e-05
-2.82886378734364e-05
-7.48747609972007e-06
-1.25568071750539e-05
6.95516659326226e-05
7.7054061318114e-05
4.50995956713167e-05
1.10365804486261e-05
7.63974860455573e-05
4.4436703549643e-05
3.99201241265278e-05
5.65794707903947e-05
3.73684055580068e-05
2.49386656826705e-05
2.30985507257173e-05
0.000100358747853338
1.55096313564202e-05
3.60137489423194e-05
5.69647124405471e-06
3.47464443786423e-05
0.000120953949229142
4.79263952158958e-05
8.54784203894881e-05
8.81031327057634e-05
0.000147392479394117
3.5282664278361e-05
4.81871286912042e-05
-8.35946466159774e-06
8.71939514369752e-05
-2.36932488936027e-06
-7.79498369673378e-05
-1.26389038575712e-05
-8.71679107214492e-06
-9.3612353204517e-06
2.02356108379211e-06
6.45453326115277e-05
7.16216314480732e-05
3.70858868817512e-05
7.29403539203223e-05
0.00010856864412856
0.000144968122831903
0.000157922720832766
8.66234510124377e-05
0.00012533696013668
0.000129723801336952
5.64879639309168e-05
5.90414216634037e-05
-2.61140078513929e-05
4.90117689008034e-05
1.1649131621574e-06
-8.04420623145566e-06
-2.13661013485647e-05
-1.89307213101383e-06
1.83939119296467e-05
1.29682639680034e-05
1.0215460112341e-05
3.00842090784697e-05
-1.31913591868578e-05
9.36991702722967e-06
8.72671672788495e-05
5.6489409017559e-05
4.64047729046934e-05
7.64860613394957e-05
2.81107199546981e-05
4.77503353382967e-05
8.02982100832618e-05
5.2109443348682e-05
5.85540264014608e-05
4.67862727850343e-05
6.46480408093768e-06
4.08790861133381e-05
0.000154502894718749
7.11928962449986e-05
4.2604996715327e-05
3.92097053870981e-05
6.87898510247046e-05
1.00356823590437e-05
2.00761293781374e-05
2.92566907533771e-05
0.000110429226573981
3.22991185281641e-05
9.12919602435988e-06
3.89142218412643e-05
2.20329574687566e-05
-4.11244678361156e-06
5.13515145924724e-05
-9.43794665988579e-06
-1.05105022242673e-05
8.07424826100614e-05
4.84212269911536e-05
1.99102006390909e-05
7.66697363536743e-05
9.5159072981175e-05
9.85236311244332e-05
6.48500535564972e-05
6.82901442731582e-05
-1.42860340728334e-05
7.95455593587155e-05
8.49946447177428e-05
4.76667045078809e-05
4.20539066176995e-05
7.79461837098853e-05
5.56285330731328e-05
8.12109246508254e-05
8.26135096606132e-05
4.11286118585738e-05
9.43591551584015e-05
0.000110064442162733
6.61098313190143e-05
2.51029970368859e-05
9.09185260462709e-05
2.61221607968472e-05
-2.87711258875244e-05
-1.5483803048438e-05
6.57227918795401e-05
2.00635385608466e-05
-6.28092116446689e-06
-6.93793653218089e-05
1.46744640057473e-05
-4.57351363227167e-05
-7.96266706928284e-06
-7.6623162238495e-05
-3.14711198209495e-05
-4.74773042564721e-06
-3.39645529851949e-06
-2.87494812709535e-05
6.78034069330863e-06
1.96156062646263e-06
-1.51202322097855e-05
3.77373634317468e-05
7.59439087401727e-05
9.00009114245649e-05
9.02420504828992e-05
4.91741768992401e-05
8.19639231542253e-05
8.10775707657898e-05
9.1213140703799e-05
6.83173420890908e-05
0.000102779624183173
6.6555819035467e-05
0.000112502630442651
3.62835360717177e-05
0.000148415768791376
0.000114599783993313
8.8764541697772e-05
0.000122525411125017
9.01856505389985e-05
5.27318070670985e-05
7.76046183699053e-05
1.74916693912396e-05
-5.37864403964752e-05
-6.44546209138199e-06
-3.46842484978804e-05
-3.30729150407948e-05
4.62745161007219e-06
-1.40728854480617e-05
1.04783216286856e-05
-6.9004594066344e-05
0.000108984529060933
2.25760330296327e-05
3.11708996124704e-05
7.07452373167257e-05
8.87172322512411e-05
0.000107150835389907
2.49265503690363e-05
-5.56301387392283e-06
2.18553808799547e-05
-4.54666103053787e-05
5.18928099548428e-06
-3.79484945723566e-05
-5.64046283727626e-05
-7.91559996857962e-06
-1.92239603831784e-05
9.54467617171454e-05
6.90041731670595e-05
7.71125819215295e-05
7.34390019149439e-05
9.8433594331622e-05
0.000154073644619004
0.000126866249937529
0.000141671281041273
9.02926357842461e-05
9.13750410836023e-05
7.49348685895195e-05
4.13095430484183e-05
5.97686479873031e-05
9.97525869201328e-05
6.19295196593782e-05
0.00011871921455987
9.12860663057843e-05
1.43367808364744e-05
2.25023662902413e-06
7.46686741166473e-05
-1.19597896095571e-05
3.14994330551134e-05
3.07899399615305e-05
1.85273955171938e-05
3.00223682613739e-05
3.30189097297581e-05
-3.91954543936509e-05
9.32011533290177e-06
2.48378212348139e-05
3.31117344021855e-05
7.66824974871259e-05
-4.38420831718432e-05
8.31796520778409e-06
-2.0346641796015e-05
-1.40983668021332e-05
9.47555801353735e-06
2.53446295680573e-05
1.78649458449904e-05
6.0913955096552e-05
6.50867029964358e-06
3.73313768758954e-05
-5.47254389151117e-06
3.06775281652692e-05
-1.36124541120577e-05
2.11437347879308e-05
1.65027702810057e-05
2.40863849382034e-07
2.37080565976577e-05
4.18576007186127e-05
4.97991820946565e-05
-4.46599697758381e-06
0.000118739908356051
9.12190511171845e-05
8.72383342179504e-05
0.000124769011230767
0.000116861837517989
0.000183650663865728
0.000111436413156499
0.000151452778630427
2.643470620167e-05
5.85270373414711e-05
5.66330358422496e-05
-1.40332019127079e-05
-4.02759974646565e-05
7.20498278875183e-05
3.2406078649463e-05
1.10541318602112e-05
5.13409664970325e-05
8.07242231425206e-05
2.36729976640493e-05
3.44372545523321e-05
5.16252556930337e-05
2.24468165442155e-05
3.39030209755999e-05
2.93221210334766e-05
5.79394310096998e-06
2.91510213940796e-06
-5.74404545070227e-05
-3.42921380184857e-05
7.38805419087437e-06
0.000101481582970799
6.40775387899179e-05
5.75821342207218e-05
4.65220447897974e-05
5.3941284696262e-05
5.40962056464187e-05
-6.56127677211575e-05
2.88998166288646e-07
3.59650905899195e-05
0.0001094693129385
5.71713921269724e-05
6.04147479499671e-06
8.56788425946029e-05
4.38621123987132e-05
5.53464102840208e-05
5.36021293113267e-05
5.85127569730098e-05
8.64403572149575e-05
7.89898610987595e-05
0.000111067428537394
6.1595456402284e-05
2.26836406705093e-07
1.61273969289797e-05
4.11297144703726e-05
6.43580464593929e-06
6.16632867556533e-06
-4.22323897592913e-05
2.27677122464587e-05
3.4242198435872e-05
5.24902346250111e-05
1.2093220231868e-05
-2.76453586563441e-05
7.26968096753791e-05
1.92337638203981e-05
4.09100501398247e-05
-4.88597915088073e-06
2.97541041419105e-05
-1.9575911935618e-06
4.15719684451655e-05
6.43535378867813e-05
4.68916499214731e-05
9.15750148490269e-05
4.50675621350548e-05
7.05039356481114e-05
9.55843904610442e-05
0.00012024016694815
0.000102419791286261
2.80028691899255e-05
7.889434802304e-05
5.28542516992879e-05
6.19503646544313e-05
5.34121128583151e-05
4.53790100449363e-05
9.01149768406846e-05
0.000127083038018877
9.37559990361716e-05
4.69375578835689e-05
3.34140816635426e-05
7.84946275965775e-05
7.55435863081355e-05
0.000124341507327636
0.000133053893623944
3.42735381111259e-05
4.73413993711544e-05
1.59560747249387e-05
-3.33255863717444e-05
4.21180689050252e-05
2.16656099474523e-05
-4.83116954789191e-05
-5.3108917219445e-05
8.06032046563656e-06
-2.02409740140308e-05
-7.06100932653804e-05
-8.63963015260205e-05
4.00519065794274e-05
-2.75275868601491e-05
-3.89931707054147e-05
2.77114588999541e-05
1.88720676007547e-05
5.43452091354572e-05
6.08583478106362e-05
3.63512784264399e-05
2.13715450270117e-05
5.24933000768694e-05
0.000127020301117843
7.17252551092167e-05
7.49299624663251e-05
5.96777352093521e-05
4.2826145729883e-05
7.99000540883502e-05
7.41298877137092e-05
5.99605551204478e-05
0.000100979695537327
7.52972966610272e-05
0.000142051997288107
0.000137389105983041
0.000103459499476011
7.91302979471134e-05
8.04497409069037e-05
4.95206233341307e-05
6.58172915879838e-05
2.31103995428775e-06
1.15077087251344e-05
3.47810426858275e-05
5.14781240641504e-05
6.0415523338562e-05
-3.02026928544777e-05
1.69218125634983e-05
-4.50103536165104e-05
-7.90118343768251e-06
-2.40240559391863e-05
5.75468653545134e-05
6.59724817973793e-06
7.56943382253806e-06
1.72165879853313e-05
-3.48232982781556e-05
-5.32029916869257e-05
-5.1252875368398e-05
4.01766051419633e-06
-4.83792268675482e-05
4.27309065177884e-05
-1.20003228136522e-05
8.08717141040029e-06
5.65997571619987e-06
4.63641682112835e-05
6.77799316966634e-05
7.07790285430756e-05
0.000108135889073477
0.000110387032442268
0.000128288040169461
0.000115965885957617
0.000111566784437377
9.80890720486004e-05
0.000137183346854074
8.69014880000975e-05
8.72306186762782e-05
0.000118290775356439
5.82275773487e-05
6.94178352972941e-05
9.84834336401579e-05
0.000104024076531323
-1.77671802140554e-05
2.79533522920006e-05
2.15656938260602e-05
1.6721706786581e-05
5.78485176399491e-06
-3.98189815597711e-05
1.31821358056535e-05
7.54899090978613e-05
-2.45219090312286e-05
7.36107239979752e-05
-4.25430891233324e-05
4.10247101881298e-05
6.15872796262512e-05
-8.47901924834676e-06
0.000114978042447775
8.85372103963919e-05
7.11714435056982e-05
-3.07984764000447e-06
3.66427616607101e-05
-2.12219950494231e-05
-2.40718272273416e-05
-2.45383017525589e-05
-6.49817860636896e-05
-3.20560287194844e-05
-5.30906774634457e-06
-4.53535130889395e-06
3.24622835855833e-06
5.19029688562654e-05
3.03718677943193e-05
5.79549800424673e-05
3.99687433817831e-05
2.44137256749252e-05
2.9308268365211e-05
7.9823524914924e-05
6.82651982920588e-05
-9.49043968691922e-07
2.82254433258727e-05
8.33161926370457e-05
7.06748285878191e-05
0.000104309817645581
6.2393235762988e-05
4.29874033604808e-05
7.16650182683481e-05
5.3480524697192e-05
3.98411760709514e-05
-1.35962716564853e-06
3.47558893751363e-05
5.7254521709748e-05
4.07242532051826e-05
6.17607774138972e-05
-1.47717755588153e-05
1.04736728985205e-05
4.56972974858779e-05
5.26587030256581e-05
0.000150841715053579
2.756068891472e-05
0.000124178883994686
6.20524017905e-05
0.000110953843341275
0.000159540944703422
6.58305383565769e-05
0.000155762068434992
9.01222001251265e-05
3.55812975813345e-06
0.000105595353000042
3.37260718094651e-06
9.70436316481441e-06
4.24266240583198e-05
4.34512410562045e-06
-4.1853361720859e-05
3.6206212278922e-05
5.74489859671508e-07
-6.87099830515622e-05
5.25057174364372e-05
1.36958770289081e-05
-1.24554046049551e-05
-2.5294300783158e-05
7.05500282023712e-06
1.12517004906586e-05
4.3400508103765e-06
1.89401251721248e-05
-1.37167733051368e-05
5.06924470191842e-05
6.72272332588894e-05
9.00972954388746e-05
3.92908714481652e-05
-2.29204102833531e-06
-1.7910139162556e-05
5.3459600390169e-05
3.30624752785907e-05
3.68152746698507e-05
0.000110495210789153
7.72469775247133e-05
1.07988179253984e-05
8.23402179538462e-05
3.68565348404664e-05
7.51142086034317e-05
7.6996261155434e-05
0.000127743710457114
0.000125395279053353
2.44550261458531e-05
5.17809242643897e-05
0.000107014303220334
0.000122709480242021
-3.90587311220888e-06
4.9059111868928e-06
-1.83003832530793e-05
-3.77250217956395e-05
-2.05227055415373e-05
2.8571442010679e-05
-5.44804141705299e-05
-1.23228190998716e-06
2.22313363780879e-06
3.15947562880469e-06
-4.89377112999051e-06
7.74910286361896e-06
3.79520497774345e-05
2.6238455089682e-05
5.83146673213847e-05
2.91711425800219e-05
-3.80786076116983e-05
3.37461244689403e-05
0.000103382619180461
3.79688710138924e-05
7.51283354674201e-05
4.64503804242738e-05
3.6519773101703e-05
-6.06949128747182e-07
-2.6509813582077e-05
1.11681951580414e-05
2.73448001323774e-05
-2.73044330998007e-05
-7.51571400186585e-05
-3.6693743797101e-05
4.82921377937028e-05
3.05670689636666e-05
6.60314168849953e-05
4.04653702461631e-05
1.47208162735419e-05
0.000116335699397317
7.23998381660136e-05
0.000159322490656141
9.73297440413808e-05
8.69835691307694e-05
0.000121874583810764
0.000117504389100805
0.000223918821271546
0.000111389355854514
8.54032333240838e-05
0.000139565728202316
0.0001010680516982
0.000100548630870589
0.000103630088907265
3.38774662265215e-05
3.20489979420259e-05
3.38656800545808e-05
-2.14140671565732e-05
5.99599540879062e-06
-5.21536015869061e-05
1.72175644853062e-05
1.72840648411571e-05
-4.0345363724928e-05
1.96679385641706e-05
-2.37721148323073e-05
2.06414605096813e-05
4.70808453798269e-05
7.16040005657924e-05
5.22296305923953e-05
-2.66366510012041e-05
3.29144425791375e-05
-4.24035557593132e-06
1.12188814288083e-05
4.21052373855458e-05
-2.02658668149344e-05
1.15876405160538e-05
5.62626836517611e-06
4.62897223795433e-05
8.36130865896968e-05
0.000105668405698838
7.42227115927012e-05
7.59745112324456e-05
9.93545449027604e-05
0.000143214609270029
0.000152686279187166
0.000176775422589894
0.000119209008830006
7.74291671231645e-05
6.44601903406176e-05
6.62087284073999e-05
6.19535102696337e-05
6.27699337584961e-05
-4.3136378418519e-05
8.78089409442392e-05
2.91570597723611e-05
2.95165226551735e-05
0.000143695963079152
7.14753968964611e-05
9.93491511917665e-05
4.13476462764038e-05
9.14107838674713e-05
5.75130638088547e-05
-2.0586860163399e-05
3.19380971127969e-05
7.90095867970649e-05
3.84501475996869e-05
1.74690869986195e-05
6.41791986462857e-05
3.6200715761089e-05
1.79104022726355e-05
2.95011099340146e-05
-2.20991022756076e-05
4.79050178110011e-05
2.36370257234045e-06
-1.7904903790699e-05
8.2666533016215e-06
2.14793342181323e-05
4.95924507968256e-05
4.31070909600858e-05
7.65757113442113e-05
-5.06158272274728e-06
2.94983622559762e-05
6.31409697827036e-05
2.3568512638501e-05
3.06001188691808e-05
9.4584489276077e-05
4.52422690799904e-05
7.34400310926856e-05
9.11033815958967e-05
9.30583962768848e-05
8.92728217190997e-05
3.04010622996616e-05
1.30406131280818e-05
3.93486321280876e-05
3.28879301997969e-05
2.90967928879431e-05
1.22297868389336e-05
6.86957747868194e-05
3.61326443321081e-05
4.6301555396225e-05
-3.74686740909729e-05
-8.36651893169103e-06
4.89862493701302e-05
-2.35934173599679e-05
-5.38269660162413e-05
2.56397603409121e-05
-1.55436372296923e-05
-2.85715975411582e-06
8.16786359783176e-05
9.04004948655949e-05
8.66936577290697e-05
2.2064057177605e-05
7.64905841297966e-05
8.14582515142606e-05
-6.70593133618072e-05
0.000118205992536678
4.71773427003891e-05
3.06103457691637e-05
6.85203430290181e-05
6.10561311658889e-05
4.91887247029867e-05
7.12527253993543e-06
2.42277874874722e-05
7.98962628231262e-05
5.80326870735727e-05
0.00010199404159506
9.79505015890079e-05
6.14367641658659e-05
2.18649610334003e-05
5.11478273853211e-05
0.000108494919210788
9.69424618280386e-06
2.09687372453548e-05
-3.38040494313596e-05
-5.14773876247566e-05
-0.0001045051136124
-8.45396932399577e-05
-5.01449645733164e-05
-0.000107581965449096
5.30679422475506e-05
-2.58795829367537e-05
2.43886163096478e-05
0.000110985499441995
4.07938595835523e-05
0.000122994282989827
0.00010213487409763
0.000133440223992501
0.000110215015741096
7.63737005336791e-05
0.000100427831618793
2.23270941729155e-05
4.36948385720128e-05
-7.69028791211846e-06
3.02827281717899e-05
-1.71498122868201e-05
2.75395761034129e-05
3.7438577351174e-05
3.4822366611518e-05
4.57315251027133e-05
-1.58451138512773e-05
3.51422493237834e-05
5.0151419967765e-05
6.74149027993965e-05
9.5717764030505e-05
9.09893575323476e-06
0.000110377357155487
0.000116597351760313
6.41600252650937e-05
5.40700573991854e-05
3.00955173251996e-05
2.28029212108723e-05
5.9778635693135e-06
3.79863174294607e-05
1.9193386012883e-05
-7.99868669682286e-06
1.45047033792126e-05
2.45792070134127e-05
-5.71379281802091e-05
3.38054550866926e-05
1.73856136133562e-05
-2.60268215669488e-05
2.70653971223357e-05
5.43128487148468e-06
3.09427595537965e-05
7.3977081138452e-05
2.58655637515029e-05
5.93749771945772e-05
5.77880023010518e-05
2.58088850958314e-05
8.03532764574585e-05
5.78521507549658e-05
4.60934668045279e-06
4.96705917097383e-05
0.000120734373499469
8.8314810922296e-05
9.460179675453e-05
5.2735487170919e-05
0.00012006388016518
0.000122853701012903
0.00011044805716251
5.09981845762154e-05
8.63921642621779e-05
4.549988816459e-05
7.73699292845809e-05
3.36506158710671e-05
4.20891488181721e-05
3.16862212606708e-05
7.00664031111187e-05
5.6964053112851e-05
0.000120174382550308
6.00522049093706e-05
-1.98559615387844e-05
-3.219964700218e-06
-2.95462229398259e-05
-2.68090607101617e-05
-3.41923639248586e-05
-4.90631298208676e-06
2.29975437789734e-05
4.27419741860167e-05
1.8941549140871e-05
1.9323821170561e-05
-8.65873043797195e-05
2.22950555067379e-06
-4.37334848008573e-05
-4.04511839726537e-05
2.21104055085326e-05
2.48104371125834e-05
0.000125171213502601
6.78832075182851e-05
9.58498746053625e-05
9.35614217715736e-05
0.000109428395475676
6.51178970311664e-05
0.000110331603583749
0.000104603194648237
0.000108511457681427
0.000128014131757272
0.000108813813820209
0.000115126195953694
7.63813084392057e-05
9.48775951245837e-05
3.13106550968488e-05
7.28354336301052e-05
3.87853292403631e-05
7.57258209860443e-05
7.27790980871286e-05
9.3239662040959e-05
2.01466319527335e-05
3.17941339377487e-05
-9.33489799345858e-06
6.43065765842516e-05
2.83549254478984e-05
6.3181474009604e-05
-3.6227213993917e-05
-1.97170843416992e-05
6.24774410849993e-06
1.27898211016365e-05
-3.22530902904279e-05
2.1923301729614e-05
2.50014361326893e-05
-4.23242968755453e-06
-1.05486939467451e-05
-2.3558999513341e-05
-4.67289732011246e-06
3.25802585860788e-05
2.69921613339643e-05
3.40624004044862e-05
-2.20362514622187e-05
1.38147721596023e-05
-4.76930157957108e-05
6.56820800008134e-05
3.56521325352393e-05
7.7906408787849e-05
0.000156937327058223
0.000159872449885553
8.43980052382719e-05
0.00013428545816799
0.000170349795848081
0.000124305308075455
9.34731201649465e-05
0.000134637690818488
0.000100842803410791
4.76741475150887e-05
5.93282512201238e-05
4.94683379385754e-05
1.42577658256011e-05
1.27042862778193e-05
8.81414889202831e-05
4.62179358696296e-05
1.58054558270193e-05
2.07806855839083e-05
8.04123828338452e-05
5.37514051121297e-05
8.31437212898243e-05
4.79172617512667e-05
3.33330883153919e-05
8.70758816636889e-05
-6.80445402536434e-06
2.98371895756776e-06
-3.65232313040896e-05
-1.92717909281511e-06
-4.69004866660395e-05
2.53868249337398e-05
-9.29082116658759e-05
-5.42586514836563e-05
-3.27158011361816e-06
4.19708360294966e-06
5.36591643047303e-05
-8.68461399689522e-07
5.47142045045244e-05
0.000125476222077278
7.94567593831954e-05
3.86386626605999e-05
-2.45669942913939e-05
9.80599631409578e-05
2.00480733520283e-05
7.77573209341601e-05
4.02405380394377e-05
3.59043507507899e-05
4.5299697404422e-05
3.31848817869498e-05
8.73935615358164e-05
2.2811870837012e-05
7.7676290039994e-05
5.15062392807839e-05
9.81340765998482e-05
0.000122480403137497
7.82001816561384e-05
0.000102485952359853
5.40955537395646e-05
9.9747536678641e-05
8.14180122635487e-05
9.46885246823328e-05
3.58429859898367e-05
7.63744337101287e-05
3.89430053623485e-05
7.09735157482782e-05
-2.41450622092056e-05
-3.50476246592254e-05
2.69589449285071e-05
-1.40721319405189e-05
-2.52600492022637e-05
-2.90761665088484e-05
-6.64409103372975e-05
-3.72730307989314e-05
-3.32291755638066e-05
-4.66397822721896e-05
-2.60399800510048e-05
-7.95725378284286e-08
5.89878410684792e-05
-4.25153156526325e-06
6.63134103053467e-05
0.000100781864271269
5.92301187788411e-05
-2.89178137891259e-06
6.5798513681636e-05
0.000104634317227833
4.58787010867708e-05
4.74069312541735e-05
0.000106986739597159
0.000134341548249453
1.23795862369516e-05
4.35368231444259e-05
0.000101268119422416
1.03301143976331e-05
4.43891623741882e-05
7.33407914534565e-05
0.000104672110979524
7.60408283177647e-05
0.000127729446943236
8.71966553928455e-05
7.70334174925737e-05
6.01946639057692e-05
5.31507648113634e-05
5.12258610668395e-05
5.14954783954984e-05
-7.25123753583122e-05
-6.32116624783092e-05
-6.19642716020013e-06
-5.10090302047271e-05
-6.72000037861006e-06
5.16961363420117e-05
-2.66779518648967e-05
1.07504654745887e-05
1.06092758798192e-05
-3.86679826548229e-06
-3.30536217633427e-05
-1.02004164807181e-05
7.40969605241553e-07
5.87319432141101e-05
1.1094654932537e-05
2.50294182944082e-05
4.63980091810247e-05
0.000116201455504981
0.000115778180164198
8.44062089158557e-05
0.000117331110827844
0.000122756984295622
0.00011514785122785
0.000104411314996799
7.27552448598005e-05
4.71074254534787e-05
2.57354905260507e-05
0.000103398472993645
2.79152202718063e-05
3.20317999624284e-05
1.89891010077414e-05
-1.41820519729881e-05
8.04536197265764e-05
3.69765541941076e-05
5.58828273969489e-05
9.71609147108219e-05
3.25077203831503e-05
7.06187853743854e-05
5.77102430570428e-05
3.34232887962473e-05
1.95190758220862e-05
1.01796417406742e-05
-1.26739959284862e-05
-5.47585232236769e-06
5.69612732889162e-06
-5.55708847633732e-05
3.55882303622644e-05
-6.24778452885909e-06
-4.41974216530849e-05
3.19759062660144e-05
5.17800422112633e-05
5.49892649791386e-05
1.40139998699183e-05
9.09611848802928e-05
6.64882827928305e-05
6.45885063911113e-05
6.72263799451237e-05
4.88326558001338e-05
3.59572769811995e-05
2.55521315107685e-05
0.00010085973362318
6.49744647615243e-05
9.15828076617125e-05
7.41068812930259e-05
8.70547387400535e-05
8.52200532939699e-05
7.84414359040708e-05
6.90813211620009e-05
8.68055663894371e-05
0.000114507042984907
0.000101822841774194
1.38434962362557e-05
3.14095945156419e-05
2.82931588420529e-05
1.602438778053e-05
3.04517751934637e-05
5.89756078520835e-05
6.36280621860622e-05
8.38145933184893e-05
3.47964120691975e-05
2.2299822921283e-07
-2.16632587514866e-05
-1.2019691973649e-05
4.48484341585459e-05
-1.01764763724672e-05
-6.8734396900669e-07
-8.14707189891624e-06
-6.07695165076061e-05
1.19753329804187e-05
2.34975092077237e-07
-4.14318804930481e-05
1.73102706866073e-05
3.71703054620984e-05
3.85131617085193e-05
2.83558834989463e-05
8.68994363991825e-05
-3.23885170023153e-06
4.73634364803899e-05
3.83613764684492e-05
9.01376226274471e-05
0.000129302407372952
6.15858900525329e-05
0.000113279520739802
6.00632321077755e-05
8.30313239686526e-05
8.7813880359026e-05
5.03315285324266e-05
7.20920361493515e-05
1.46623227096161e-05
5.17329485483312e-05
1.99381710197261e-05
-7.35664636996863e-06
3.43596652542848e-05
4.61873781725189e-05
9.36686498476727e-05
0.000101102448124256
1.87151064309583e-05
3.16228232087998e-05
4.60085654163237e-05
5.88479917980483e-05
8.26453862403296e-05
2.37761575392159e-05
1.61114504507438e-05
-4.73971895077541e-05
-2.54163127064491e-05
-8.08326405924664e-05
-8.28137430432465e-06
-1.71312054384537e-05
-3.13913011858792e-05
-5.39618518725861e-05
-4.96389102004397e-06
5.48738016397288e-05
4.08496952315233e-05
4.42843862467706e-05
5.59384401733569e-05
7.19871214483923e-05
9.79223740901815e-05
0.000124228850013584
0.000106380034857407
0.000134825985803885
6.04212453413407e-05
9.7952411666858e-05
0.00013456969564132
8.36611319379407e-05
0.00013313217540226
0.000144559218016755
7.95289864940318e-05
5.43736731876445e-05
9.43251239902031e-05
2.8346185839445e-05
9.33305933963687e-05
-4.80906929360386e-06
-7.02162043155897e-05
5.55050561434331e-05
-6.57552070948084e-05
2.06637362955833e-05
1.39905200877462e-05
3.45645220342382e-05
4.9945842252958e-05
5.3333359079117e-05
4.92165692318391e-05
8.32434279818209e-05
9.85118151736461e-05
6.90094820823442e-05
3.99559939141089e-05
5.88650494599529e-05
5.92593169741799e-05
1.70389478849474e-05
6.73564617372183e-05
-4.27388839345545e-05
1.61958468018533e-05
2.17641740235763e-05
2.30953333871275e-05
3.68259947127292e-05
-5.53191294175442e-05
1.08342272482649e-05
-1.71798580560775e-05
1.6370650980892e-05
-5.66072762337604e-05
3.66087825077241e-05
-2.23717618442234e-05
3.22392195646728e-05
9.51628550235365e-05
7.5599435140808e-05
8.4059827094764e-05
7.58779276850473e-05
6.47500998237871e-05
0.000136645409478125
0.000160626721830173
0.000132344159035122
0.000134782565153447
0.000133678991379731
0.000119434656114775
0.000122573081112882
5.51809114028355e-05
1.05102980376535e-05
4.17185797346366e-05
5.438790445466e-05
3.15675132445126e-06
2.9514803684306e-05
9.00987748652163e-06
0.000101592186236441
4.61112806466298e-05
1.50605543392001e-05
-5.77901598356684e-05
1.26803348394593e-05
-1.27312808433275e-05
-2.28139843562913e-06
-2.69284534548051e-05
2.31647732217629e-05
4.05234308774786e-05
4.771831649428e-05
-4.57632116238014e-06
-6.61500563003777e-06
4.08915041351671e-05
9.54284868417684e-05
3.2640984532431e-05
6.91349386419049e-05
8.74948891400934e-06
1.52312994626103e-05
7.49358515217742e-05
7.60640641088996e-05
5.42381576445403e-05
0.000140510938101683
9.31450354804759e-05
0.000183134290758706
0.000118245779281439
0.000135909534110359
9.40420614676898e-05
3.92628699629442e-05
5.51001465868152e-06
1.98266327012546e-05
-1.13108955700765e-05
-4.90574558255445e-05
1.63429142980434e-06
-6.69935014009434e-05
-3.48456195875783e-05
3.5916754218523e-06
-6.53482820649308e-05
6.12555026905334e-06
3.68829466826765e-05
3.79320883147341e-05
0.000126555012953328
6.21696658081942e-05
7.60071724355666e-05
7.551734203042e-05
5.53291522941789e-05
0.000108750158234934
3.0563240820887e-05
0.000129958221015906
9.97024711251467e-05
5.20634379713567e-05
4.18870826359038e-05
-4.0668857798581e-05
4.6380616410379e-06
1.58404584658503e-05
6.39329641475074e-05
-3.03873665291159e-05
4.1848353867014e-05
6.62723141130496e-05
4.63495791504966e-05
4.05753777229805e-05
-8.46682112711398e-06
1.50732047805846e-05
-3.3246837460589e-05
1.55608593636857e-06
2.91525656602033e-05
-2.14543353750498e-05
2.97190168386697e-05
3.47016648132411e-06
9.31807497167039e-05
0.000105846338700781
0.000124318237004557
8.15227795860664e-05
5.93689510517231e-05
0.000114622455685651
5.55348893861133e-05
0.00012506942380507
9.40293903775391e-05
-9.15134458979095e-06
-1.72661081884848e-05
5.9929051315092e-05
-1.09853001618993e-05
1.64464867251748e-05
2.73406138619914e-05
6.19011401366958e-05
4.24894941832527e-05
4.4608289502027e-05
1.60745547574401e-05
1.58874832316302e-05
-1.38801077342963e-06
7.65693859540601e-05
7.61762571508169e-05
5.45845188709258e-05
1.31156814561953e-05
0.000104315150390074
-1.30215929703579e-05
5.44882105248726e-05
1.58171726056964e-06
2.82850430015741e-05
0.00011357762700754
3.69717113732348e-05
9.22040832020336e-05
2.7171200278891e-05
5.85136055833825e-05
9.29201625782337e-05
9.62197802361828e-05
9.14959382667345e-05
4.64677508569626e-05
6.60858849172317e-05
0.000104321566828593
8.57466029144202e-05
6.60966259107941e-05
4.67977443688307e-05
5.20963357329885e-05
3.58190196542916e-05
2.86824346088992e-06
-3.27285156939076e-05
1.05418717516658e-05
9.55277805764263e-06
-5.11965424642391e-05
-8.67880532695927e-06
-3.15555306248168e-05
2.10699257182083e-05
4.85705700492016e-05
4.00024390630784e-05
3.31833149556728e-05
9.67079475698973e-05
3.76004391348855e-05
0.000127704763661238
0.000107832415298285
8.76767319879945e-05
0.000125021013610755
0.000137245115914617
0.000147662347550071
8.72491816012748e-05
0.000121781366368905
9.38665267563434e-05
0.000128880965033317
7.29296421886661e-05
6.91816303512064e-05
5.90980578929362e-05
5.66213340703615e-05
1.76090303767168e-05
3.31238541669053e-05
4.52403311446673e-05
3.66093840849833e-05
-4.79437177172342e-05
1.57875864782172e-06
-6.12580788561618e-05
3.51746759028888e-05
-7.49481671718219e-05
3.81508091528539e-06
-4.44034815166827e-05
-7.72451833032891e-06
-4.23887513001381e-05
9.11118851081278e-05
7.48458701547682e-05
7.83165172574906e-05
2.59761891104458e-05
3.26743703812699e-05
6.68882982707778e-05
2.54983529518061e-05
7.98969014061744e-05
6.83213447246363e-05
5.28003154875584e-07
6.16849320018457e-05
7.31190672754028e-05
9.20657232332495e-05
0.000112423020165449
0.000115511162723411
0.00010618036713929
3.39674094718282e-05
6.13518695580582e-05
6.23671770681658e-05
9.8394392218715e-06
8.7083578022584e-05
1.75548137090477e-05
6.39906945475344e-05
5.19666280419095e-05
6.46004162022034e-05
4.45757044034857e-05
6.51759197544175e-05
4.40591477636743e-05
3.33120033736105e-05
-8.13955337705611e-06
-1.66592590320381e-05
-1.61308720675158e-05
4.24204165785794e-05
2.42480757513486e-06
0.000126247853404146
6.97820709635662e-05
6.13377316565528e-05
5.36056799134778e-05
0.000146978319314742
5.48845101989928e-05
8.3139547680001e-05
5.5461509860907e-05
8.32025003967021e-06
3.52884728932401e-05
4.83756830216853e-05
8.54654931433512e-05
1.04660601418574e-05
3.54828783735432e-05
-6.06400940171801e-05
-5.8033124980022e-05
-5.36244521809445e-05
-8.83594769510857e-05
-5.36630178409223e-05
1.97929609492927e-05
8.99517011665916e-05
0.000121724785288001
2.42783363817817e-05
3.91620578536516e-05
5.18574481968007e-05
6.07294088162994e-05
7.47446165581328e-05
2.15815454347583e-05
9.80988114872309e-05
6.06390524079789e-05
6.99015427091077e-05
0.00020231513767245
5.98318617413541e-05
8.27106261788408e-05
4.65013441929331e-05
9.53664552116853e-05
1.69126580189825e-05
-5.0308555492456e-05
4.43260494610076e-05
5.13889520889116e-05
-4.40723226199035e-05
-1.60822629968067e-05
8.66644806255091e-06
5.03991054996167e-05
5.56320939613108e-05
6.4794552745566e-05
9.29095034085147e-05
6.22342999500363e-05
4.39585220332415e-05
9.78632202151442e-05
3.09541907099722e-05
7.59613260251729e-05
0.000105699371774207
0.000132895639758783
4.94763151001516e-05
0.000102002082792082
5.54134066966348e-05
1.30322094470193e-05
0.000100266093048494
0.000112636719651449
9.39612382001457e-05
0.000109917823417813
3.04530695622863e-05
1.00547436167206e-05
-4.29581565275363e-06
1.15117770097273e-05
-2.99237557917847e-05
-2.8205351189057e-05
3.88876536448257e-05
1.56406793884981e-05
-7.62479578538508e-06
2.66720980875364e-05
6.3169519876131e-05
-2.39424944238608e-05
-5.20775178042494e-06
1.56385721496843e-05
1.05116772239256e-05
5.4049048797692e-07
-4.62570024923073e-05
1.39150687178499e-05
3.65621291169949e-05
3.99875849879433e-05
6.47891759076069e-05
3.80045604057784e-05
9.00547890915211e-05
9.3486818817481e-05
0.000127829271708014
7.58950259717943e-05
9.19841286508608e-05
0.000155160698868585
0.000167258491974887
9.46837235683633e-05
0.000105480987465901
0.000129288091861181
2.92815472984965e-05
8.07234477924921e-05
6.17380015891818e-05
5.64601109003422e-05
4.96526667455234e-05
4.05551596187185e-05
8.5052676587283e-06
-2.43491931871315e-05
3.9326200997123e-06
-1.0403486399676e-05
-7.51442682000182e-06
-1.77442377316392e-05
1.09788176804975e-05
-5.55612173963611e-06
-2.27753911268232e-05
4.46845680287658e-05
6.49340321254755e-05
-5.29632288454434e-06
1.90016930274973e-05
6.59976114107802e-05
7.86223030848138e-05
5.27094186542031e-06
6.64786034573044e-05
5.60526394596838e-05
-1.71365564198972e-05
-1.14756274766662e-05
-5.69119830817633e-05
7.28728589477859e-05
-3.57681988347163e-05
5.87455552953148e-05
5.79915558034004e-06
2.82560364023045e-05
7.20286859620397e-05
-3.66763610651776e-05
3.38666770606515e-05
4.75404936415444e-06
7.50460142376219e-05
6.70249895509645e-05
0.000103504059360255
0.000106975642787588
6.20718276734437e-05
5.94241320167973e-05
0.000114062106941284
8.52783626584056e-05
0.000100380072427364
0.000166195495388466
0.000156307077307934
0.000143059778478257
9.6719720834794e-05
6.95385498054634e-05
4.23198368037223e-05
5.1799855836869e-05
2.06001126500135e-05
5.00666881409952e-05
2.75531610307856e-05
-3.31779773574647e-06
-4.17852443903624e-05
-1.73703028181265e-05
-9.92926251045424e-05
-4.33860345606155e-05
1.2803945950081e-05
-6.50590297375799e-05
-6.39705861517322e-05
-8.06504843435826e-05
-8.33602874694696e-06
-3.66351540889543e-05
4.42393419233094e-05
2.80363669711289e-05
8.77029792724715e-05
0.000170002155731623
0.000116701341772148
0.000140297669379224
9.75819070526238e-05
0.000107551775046045
7.63968237816292e-05
7.36526704841686e-05
6.67125923937724e-05
2.38083651844306e-05
-1.9365875954279e-05
5.80708913729267e-05
6.40701128450026e-05
5.20841468054415e-05
2.18789704798171e-05
9.61811131532295e-05
6.37669870343837e-05
4.36933961210039e-05
3.34062549385999e-05
6.44122914902898e-05
4.29042174868573e-05
9.26009221035434e-05
6.02397576945038e-05
7.26872427656082e-05
9.78731866729854e-05
0.00011117891231435
7.55831364762511e-05
3.37063594712933e-05
0.000132817562906537
7.53906996413036e-05
4.79632636596672e-05
-2.8847913875449e-05
2.49309820560876e-05
-1.09677706196739e-05
2.84295544494014e-05
4.30276868274887e-05
-4.59369659898609e-05
-1.39752592923538e-05
-4.47000098540942e-05
-4.61455138673071e-05
-2.48020138841743e-05
-7.9162740595792e-06
-5.66869058975449e-05
2.08485332520332e-05
2.20349186629143e-05
8.97547000676627e-05
8.72962856641573e-05
8.81310178350189e-05
0.000117403375838656
0.00017530857630197
0.000113027101504739
9.577862409319e-05
0.00010317637918539
0.000124381698917728
9.65345991964619e-05
0.00010528876654048
8.80859698859033e-05
5.83309211278707e-05
1.89115898071978e-05
3.37905693504465e-05
-7.62714206009753e-06
1.12239937570515e-05
2.45293634385729e-05
6.83440063217458e-05
1.48912038503715e-05
-1.90860886087085e-05
8.97798897513885e-06
2.27815455610472e-05
-6.07525841316666e-06
1.2911778105098e-07
-8.63745640248193e-05
5.20141396035341e-06
2.24218844091516e-06
-1.97954795964103e-05
2.97086851209304e-06
-4.79104216222067e-05
3.0570773400113e-05
-1.63755274303146e-05
9.26541992610996e-07
9.62401965655121e-05
6.98818544311904e-05
2.74145704312166e-05
5.07347843150273e-05
6.23460200172697e-05
6.10287114513001e-05
-8.13105221361132e-07
9.16826864422604e-05
0.000105503966166195
3.77369515235141e-05
0.000104134797740446
0.000121516641547973
0.000133797642557981
0.000130406620904365
4.49893014412542e-05
6.41161228407138e-06
0.000119410079756594
2.52272371408891e-05
7.20883230296586e-05
7.19858989195596e-05
1.42774585399399e-05
7.57213152851199e-05
-6.62357329602407e-05
5.40845803304146e-05
6.29672135591834e-06
-1.45328484413367e-05
1.43813283293799e-06
-1.83723853065402e-05
9.1154738121278e-06
-2.53001709659902e-05
1.52256800817454e-05
-4.13881097069343e-05
4.89370133705416e-05
7.80259303201282e-05
4.50490456620059e-05
8.44560026463757e-05
8.58796479573106e-05
2.66397551342079e-05
8.36747142378664e-05
7.71356571129755e-05
7.92906735115054e-05
6.60247055815184e-05
8.7364340780786e-05
4.61288354677575e-05
4.5975697762804e-05
3.95045653311479e-05
-5.2038734144828e-05
6.38786580204867e-05
-4.52556252410739e-05
-8.79074745434224e-06
2.27040695994656e-05
1.03253784861095e-05
6.26579052693946e-05
4.1603704329212e-05
4.09364351155072e-05
5.85821736194614e-05
9.39258327748306e-05
8.70216862525027e-05
4.33894805664888e-05
0.000144723530537958
8.23299122115757e-05
0.000118774963485248
1.8789036117938e-05
6.81084774135866e-05
2.52276615749636e-05
-1.35009144834225e-05
1.89297522110346e-05
-5.35811125010469e-05
1.09587226271526e-05
2.28232993452852e-06
8.91174613680913e-06
3.99472234030411e-05
1.24676085055238e-05
-1.4430892616795e-06
2.48632740514187e-05
1.05047999962345e-05
2.71056687536349e-05
1.58823873561602e-05
1.73359002351279e-05
-1.63568289123119e-06
4.29282709656079e-05
-2.0666689262051e-05
1.19412259029896e-05
-5.50361468413752e-05
7.45001304231489e-05
-4.35134628270938e-05
1.76438213041752e-05
3.16345625596233e-05
4.32237762707209e-05
6.67054043421456e-06
5.21928655328531e-05
0.00010873717053593
8.80759412731249e-05
0.000149780302087467
0.000172138124678159
0.000121232575677779
0.00015281034866487
0.000104255620114436
0.00011393178700756
0.000111470954757059
8.12177546058724e-05
0.00010644292749634
5.98253720576254e-05
0.000115313412585997
2.26182859738315e-05
8.78312571576503e-06
6.96015581911113e-06
5.93024244001835e-05
-2.33372628550072e-05
1.2989398188532e-05
1.67995075863104e-05
-4.6818767721387e-06
4.3967360435889e-06
-8.23087691926845e-05
-4.13289018309132e-07
1.07203296932061e-05
9.21548816455113e-06
7.03229360347968e-05
6.76462696826159e-05
8.23067101707077e-05
6.94507979537842e-05
9.06664275700912e-05
7.37918507860142e-05
0.000108141266554052
0.000110947224203217
9.26987892453826e-05
-3.21022153605378e-05
1.34330950612584e-05
6.33975422308947e-05
5.26259405192538e-05
-3.12244553448551e-05
1.8681100878822e-05
-6.47147780819699e-06
1.73638073694108e-05
1.90464568672833e-05
-3.90231281949097e-05
1.9426888690115e-05
1.74467377401665e-05
-1.71208402750391e-06
7.72548773332392e-05
6.17084296406451e-05
0.000166238455763992
0.000149239985662455
7.67422942030135e-05
0.000149366660252882
7.48729539729199e-05
8.26302224177163e-05
0.000100929356904521
2.72773964105233e-05
-4.67152657258425e-05
1.45409623658591e-05
3.13640189974702e-05
2.98922645050425e-05
-2.2596446779052e-05
4.08045135749246e-05
-4.22632410636464e-05
-2.47885605006714e-05
1.44287806201393e-05
-1.12516931766239e-05
-6.16452832119761e-06
-3.59511400074517e-05
-5.65703143992946e-05
5.704481743719e-05
0.000130471624966867
4.04258328999395e-05
3.97079017823231e-05
4.889159811746e-05
6.04796776254557e-05
-2.311939810002e-07
6.95220417526606e-06
3.31802428591461e-05
4.30013493406934e-07
4.37947505559149e-05
5.89235523279575e-05
0.000111646068792307
0.000148564588784063
0.000106697558507747
0.000174771926143722
0.000108961159584077
0.000129547570583626
0.000130049864422615
5.02894832205317e-05
3.79936113334275e-05
4.74152194176699e-05
1.57250155175377e-06
1.40654406770796e-06
3.82737937872014e-05
-1.66424217210206e-05
-2.97590456334324e-05
-4.96053880220092e-05
-3.24885107949232e-05
-3.76650212846731e-05
-4.53023135291264e-05
-4.38852594970463e-05
-3.58840388483965e-05
5.63933682336308e-05
-1.39596297922383e-05
-7.86383465701697e-05
-5.30146489340983e-05
7.0194281139868e-05
-1.13472621119919e-05
-9.89398131981582e-06
1.53597171878812e-05
2.41522538993973e-05
7.27179946032573e-05
0.000103384102308951
8.43556162859721e-05
7.88823684339949e-05
0.000143647017281225
2.91017376047697e-05
0.000151458529208777
0.00013594877343828
5.48423369336969e-05
4.48485736038579e-05
0.000112722664515199
0.00011278243076541
-1.15643126987101e-05
4.03406064652069e-05
7.69986289976645e-06
5.64359567330846e-05
8.11308387690529e-05
5.13810346724098e-05
3.52878896474547e-05
8.30212683309584e-05
9.2843479879767e-05
8.6001845432251e-05
8.03701395822895e-05
8.0658589066577e-05
7.33373269003299e-05
9.34932969318745e-05
1.35495227364663e-05
-5.49649568675822e-06
-1.90374985521097e-05
6.67381783388105e-05
-1.01877666534468e-05
-3.83112608449535e-05
-2.83238291958304e-05
-2.04336084015507e-05
-1.80295665993402e-05
-2.54306609856522e-05
-4.99360885684886e-05
2.71240576478305e-05
3.99777336102506e-06
3.2465081529288e-05
4.47939713873948e-05
-5.91317148882285e-07
6.88959421319874e-05
5.1366934103904e-05
-5.14258650431988e-06
3.46404422040629e-05
4.42218476894967e-05
2.63498050402517e-05
6.36759706206859e-06
-6.40723726030313e-06
8.38111711787297e-05
7.34867374984453e-05
0.000120428373325557
0.000116821832685404
0.000121316901451384
0.000158528782990426
0.000147403316970356
5.23084628324541e-05
0.000100665230592479
0.000116678488687952
7.96132923627251e-05
6.79417584981828e-05
3.20875270970105e-05
1.09758274186458e-05
-2.51912603760217e-05
-7.88369434230239e-07
5.56845129878512e-05
7.1199203769295e-05
-4.54007610777257e-05
-1.5283388577128e-05
-2.34630856776452e-05
-4.55877491876788e-05
-1.65072332964299e-05
3.25444747036034e-05
-6.42039516526994e-06
6.55164692204723e-05
3.2736458933926e-05
2.66764203806429e-06
-1.57717675815978e-06
7.04596338640785e-06
0.000122872910406007
5.53568042136465e-06
5.01160777755816e-05
6.10521844816018e-05
-3.02426456656111e-05
4.49604155348094e-05
3.96796045777346e-05
2.17677891221552e-05
0.000112475162775411
4.59352816780836e-05
8.16489403424185e-06
0.000106036595079472
1.79091066453184e-05
8.96820348161538e-05
9.36758410352116e-05
3.83091766113854e-05
0.000120593645275246
4.6648237282994e-05
0.000112990767428238
6.16072494960411e-06
2.99819951934909e-05
2.71578377268853e-05
-5.99436351890282e-06
4.3970296254345e-06
8.72991127159974e-06
1.09331627456939e-05
0.000104533272963303
2.41870784363945e-05
8.07090138284015e-05
0.000104448920582468
7.79274095743824e-05
8.32501082282835e-05
6.64305875804476e-05
6.0835778007102e-05
4.0026796404125e-05
2.6397375495296e-05
0.000139061200967227
3.24238770020225e-05
7.30958806266736e-05
4.02397606085402e-05
2.17745624397274e-05
7.42775286746835e-05
3.33491079296013e-05
-9.55467084007053e-06
-2.65975840387259e-05
1.00271238277914e-05
-3.49279316018869e-05
1.93401897685433e-05
-5.89513266992731e-06
6.82629846553113e-05
-1.66014722613903e-05
-9.58633137405783e-07
4.07660959258762e-05
-7.04677490031006e-06
-4.96276731050792e-05
2.19238877991957e-05
6.07275880641501e-05
6.07123865954972e-05
0.000116584048471946
0.000137453462983668
5.1626952309207e-05
0.000139215928581618
9.95582789629795e-05
8.68784517240285e-05
9.4705857911079e-05
6.14737759119497e-05
1.68918233776635e-05
6.9939290790064e-05
1.20454930954395e-05
4.10730992986702e-05
-3.89199144190211e-05
-3.83868359205533e-05
-9.99358365905051e-06
-3.57570944330846e-05
6.05115967881434e-05
-3.69997293246099e-05
1.89793288740921e-05
8.96295005199398e-05
0.000117146761204205
0.000139133493216301
0.000140764548244218
0.000143419176325929
7.93023908977382e-05
8.89103864933775e-05
8.09468477427252e-05
8.16015433765003e-06
9.29563169853267e-05
5.62849112561437e-05
6.40345028090387e-05
2.99968906835858e-05
-9.57336534949465e-06
4.21800986475801e-05
2.7232535959141e-05
-1.65613983114365e-05
8.65490630821983e-05
1.45746756425917e-05
5.70947784411553e-05
6.13732221953661e-05
6.48716112998667e-05
8.67260914910998e-05
2.79420820922833e-05
6.93373803186682e-05
6.51151610372495e-05
4.57819942009051e-06
3.84897108801463e-05
-1.10251957874062e-05
-1.24458415896152e-06
-5.07388389730479e-05
-1.17586080247456e-05
-4.78018038412652e-05
-3.42730061990687e-06
3.68115945627465e-05
1.65709829675416e-05
8.07891130248029e-05
4.90461455300977e-05
2.95980951854761e-05
6.28786860746703e-05
7.38985690854065e-05
4.41724957032463e-05
0.000121913965180162
0.000114460987914793
0.000111736441160329
5.67359273670858e-05
8.75940926100351e-05
4.1389972578998e-05
0.000136357629895543
5.18789878483321e-05
0.000121514860857872
7.09757651386037e-05
7.88211283921016e-05
5.41920594873265e-05
5.09051285544855e-05
5.06176801046661e-05
5.87147842925397e-05
1.90633138725078e-05
3.27545997145089e-05
2.71978924710788e-05
1.92418945762535e-05
2.70351022963959e-05
3.5007190795724e-05
-2.32865903735612e-06
7.82626645070566e-05
-4.30468157466023e-05
9.78950224118365e-05
7.77475179000936e-05
-1.35986948194823e-05
3.46575137908301e-05
8.45416857769332e-05
9.45974259437905e-05
8.34607289428572e-05
5.67857007855197e-05
-3.86875839801995e-06
2.05642185725205e-05
9.31645440926076e-06
7.68479370340032e-05
4.75223310185987e-06
-4.79620319116198e-05
-3.24923510941116e-05
3.79216074881251e-05
3.819972786396e-05
1.35555690309298e-06
3.56117496672143e-05
-2.0245927955183e-05
5.20888638453381e-05
1.47648121512422e-05
2.02522895194363e-05
6.43974146084488e-05
4.55829154131989e-05
7.21306474631011e-05
0.00011748837818945
0.000111737617319093
0.000115019264194737
8.66798815566986e-05
7.53479929273704e-05
0.00014239497667961
0.000126942265874215
0.000105184467138698
7.00277360151455e-05
8.26189685105405e-05
1.23450411467413e-05
4.34373826895879e-05
3.28308729310403e-05
5.20076487985555e-05
7.64828402643375e-05
5.67785464967852e-06
5.70470244682357e-05
1.03928232199846e-05
8.88894028917276e-05
4.9332157648341e-06
2.18823588801057e-05
3.47612473738961e-05
3.67186479522557e-05
1.15386990319077e-05
-4.17781947703868e-05
-1.91976698556599e-05
8.0159268620122e-06
1.21593045630893e-05
-1.49973410435999e-05
7.44284185239929e-06
2.89138896797508e-05
-4.909523222925e-06
1.92426087167357e-05
5.4655957087042e-05
4.08610476665069e-05
4.51325518976991e-05
1.62762777775213e-05
9.62200344352058e-06
4.21882946637238e-05
4.90643257989693e-05
1.97616359323459e-06
-7.03859061567772e-06
1.87165044775993e-05
6.27163782885535e-05
4.68116538649842e-05
7.55164442123917e-05
2.96812160102268e-05
4.2960208835097e-05
3.08687551799705e-05
0.000103395880177857
8.32135070811964e-05
0.000121710127747364
0.000129973383183508
8.31920273204108e-05
0.000130044652836993
7.75365507558371e-05
6.24674159997959e-05
0.00016800636982218
3.6804123975945e-05
8.85323453364651e-05
4.4692247647553e-05
1.17408658338481e-05
8.50954746798418e-05
2.86141963211029e-05
5.23965717453357e-07
3.07981862124104e-05
3.42794956007761e-05
-1.04163932296668e-05
3.58565867951238e-05
7.23838961714268e-06
-2.05322067870235e-05
-6.5048259714393e-05
-9.09249345239865e-06
1.96799161091212e-05
5.0266397593247e-06
2.15287378659463e-05
6.81706653485971e-05
6.06666002076197e-05
6.83180192120589e-05
3.62599247290512e-06
6.65312054964368e-05
4.19909928752522e-05
-1.06969201861103e-05
1.7630043678935e-05
3.60268443426165e-05
6.85161102746071e-05
3.60923411223756e-05
8.02295565420586e-05
3.55750591736961e-05
4.38370141098817e-05
0.000108520799378452
4.26013298493988e-05
9.29228155994504e-05
6.09130954044764e-05
8.92369083894177e-05
3.60573312661677e-05
-2.51790975687614e-05
6.87556120755327e-05
3.75853413517229e-05
0.000134015507174248
3.52386023301962e-05
0.000119409288023907
6.15897902670894e-05
2.96477202464586e-05
7.27694002424298e-05
9.64647118449259e-05
5.61107767843385e-05
5.410090928395e-05
7.09062097922452e-05
8.50134519815824e-05
3.7931023298083e-05
3.56575913000381e-05
4.13451799597382e-06
1.16422767243857e-05
7.29104265276836e-05
2.2676983301935e-05
2.0665143947816e-05
3.7859145348485e-05
-5.89421936507432e-05
2.37794910820798e-05
-1.20737278542057e-05
-3.13170700328099e-05
2.99989729393966e-05
-2.35075031003702e-05
1.17586495547721e-05
-1.99236041495629e-06
1.90881321626618e-05
-1.62028332788763e-06
-4.09131188087867e-05
-5.11412355229598e-06
2.29110859086145e-05
1.45824882520558e-05
5.13408918528094e-07
8.09858273372482e-06
0.000109141709323579
0.000103258271867748
7.52445638979509e-05
0.000129513104709369
0.000179433386947002
0.00011131969123545
9.7088247406982e-05
7.34959870449851e-05
0.000109660530460525
6.66215871800371e-05
5.83275734725045e-05
3.18939978477236e-05
-7.56234526012006e-06
8.87303478447647e-05
9.46865659925256e-05
8.50183636937179e-05
8.40511004460685e-05
4.04120594855994e-07
-6.63372485512207e-05
-3.59779972212441e-05
-2.6598609424749e-05
-2.00782648266718e-05
1.31199611126531e-05
-1.45782630141423e-05
1.00000478597185e-05
1.62407405282182e-05
9.04304733077031e-05
4.92378383130161e-05
3.3375567564282e-05
7.2337641253195e-05
4.24161649941658e-05
6.51309507611582e-05
0.000129569652724585
7.98667843642015e-05
0.000134169888748584
8.46122344662848e-05
6.94465146766633e-05
7.55890080608622e-05
5.52971200307271e-05
2.9040203016134e-05
1.72798886218062e-05
1.97021771961889e-05
-1.83541761208232e-05
-4.55590344482526e-05
3.49650600612106e-06
2.37419485608219e-05
3.56047939976589e-05
6.50749151327477e-05
0.00010516278645377
4.5129907191718e-05
8.3045807809989e-05
0.000104737024809691
9.31816846307607e-05
7.64293455834389e-05
0.000140521818613145
6.00301268182961e-05
3.30651926037566e-05
8.00316067914093e-05
2.36822360618702e-05
6.86697750038089e-05
6.31002913903097e-05
5.24824681040863e-06
3.03509459471986e-05
6.15837234479171e-06
-5.90569820602977e-05
3.33772316594581e-06
-5.39991591747704e-05
4.39471055565578e-05
-3.57961446426822e-05
-2.31755529590498e-05
-5.7754843862341e-05
-1.54789062121547e-05
2.08796108617774e-05
2.36337068491819e-05
2.71377309023382e-05
4.65028590425146e-05
8.13197992143905e-05
0.00010514318509205
0.000159120934457873
9.71854972581204e-05
5.82353759854709e-05
2.98111319205649e-05
-1.67878892320544e-05
-2.09747551830846e-07
-4.05503439652927e-05
-2.61269023259729e-05
2.57208839890385e-05
7.90555693225323e-05
9.54659821378701e-05
0.000147041409537879
0.000118259101163707
0.000151512071472917
0.000120168446035539
0.000124700495878537
5.35137911455371e-05
0.000147340883326809
0.000187296642055313
7.90121727293805e-05
7.86311771198903e-05
-1.01300201457489e-05
6.5583755429336e-05
3.15564239645097e-05
-8.78032045652143e-05
4.57244863056562e-05
-8.23212497097183e-06
-1.36751780633635e-06
5.30631929147021e-06
-3.37068370514353e-05
-0.000137556616981393
-8.31134359381169e-05
-2.73101397240171e-05
-9.38985607532533e-05
-6.66865199184931e-05
-8.66550060873311e-05
-1.64088024806117e-05
-2.79577412785207e-05
1.01731685412444e-05
7.94303038613501e-05
0.000173663815691082
0.000160321354319783
0.000109544309528038
9.4805645513123e-05
4.46923774447304e-05
9.1847978057682e-05
0.000105002912827436
3.68282301066163e-05
0.000152998392638467
6.32508960999656e-05
4.90079621824038e-05
7.28357875937749e-05
-3.26977375073657e-05
8.77662650921455e-06
-1.46293793819015e-05
-2.27230881899745e-05
-7.94439114977151e-05
-7.34998017171738e-05
-1.24588928009773e-06
-1.50609530143009e-05
8.37925919827253e-05
0.000127659371416066
0.000105906312199352
0.000131508336064284
7.30669402544294e-05
0.000104864704367291
0.000140008176785788
8.84317286282325e-05
9.96580376361046e-05
0.000117532146012518
8.60218452185126e-05
7.3549929116648e-05
9.46853562955515e-06
2.60790496833784e-05
3.07352927973571e-05
2.52784876487124e-05
-1.27123025446322e-05
-0.000107690969493279
-0.000109193156018979
-7.71849160482514e-07
-8.28428338857508e-05
-6.91576288445209e-05
-8.76197945352697e-05
-4.08617499575916e-05
-7.18384007023601e-05
3.86919429049598e-05
1.33626621495706e-05
3.71447329089993e-05
1.99911798921889e-05
9.95944971851119e-05
6.3469667741394e-05
0.000197042854990545
0.00020804751855851
7.15991654724255e-05
0.000164176515728153
0.00011933303419015
5.02840549128036e-05
8.90641820568762e-05
7.14783838487113e-05
5.0891347943806e-05
1.65088488627582e-05
5.67175708579862e-05
4.28101142529548e-05
-6.04454049767803e-05
6.8886168389787e-05
-5.68952392443991e-08
5.45767083341847e-05
6.84907952687149e-05
-3.79386721368054e-05
-1.10087066066548e-05
3.34260442329225e-05
3.60032378892224e-05
5.9150867459496e-05
-3.1914827675977e-06
-6.52312742908597e-05
6.22719757642801e-05
5.47677842555792e-05
3.77957459454226e-05
-3.49562262264551e-06
-1.93206796719671e-07
-7.5308258683521e-06
8.73670982592841e-05
7.94023564204031e-05
0.000124544101721145
9.02875111371782e-05
3.21636608009294e-05
2.57188228314269e-05
4.97047968713523e-05
2.82578458710656e-05
2.35117493349506e-05
3.60631889894545e-05
9.61012317021729e-05
1.56160354530292e-05
0.000108886760849002
3.13344310735234e-05
7.95801798924829e-05
0.000109919805910735
6.61335939880324e-05
6.66272777504059e-05
-1.039102811399e-05
5.62232847127857e-05
2.2335899353444e-06
4.77851377555867e-05
1.2604083532977e-05
5.15781109993166e-07
1.66300706410474e-05
-6.25933477035895e-07
2.94079195977711e-05
4.7073853155093e-05
-1.98390845440269e-05
-7.9164724618552e-06
3.4477955970014e-05
7.03301445212891e-05
5.55625808539231e-05
0.000106186579358656
0.00011991732686547
0.000106210725058762
0.000142140693103202
0.000131151947706045
8.76882013542981e-05
9.83106067008539e-05
7.12799332980352e-05
9.94605882138238e-05
7.2346135134832e-05
-8.99948282639632e-06
2.98791829778615e-05
-2.56980328429146e-05
3.62101639233928e-05
8.67517218190518e-06
1.95633615629997e-05
-5.49605120343417e-06
-0.000111081615993133
4.6002321413499e-05
1.99105704115342e-05
5.3333300792229e-05
-4.98001216169122e-06
4.63608922593639e-05
6.2315746556228e-05
8.36035511724529e-05
4.42689891950788e-05
5.17559566583357e-05
9.63229583480018e-05
0.000117742883437679
9.45475555804962e-05
0.000113532884658679
6.28915176571305e-05
5.61210759838075e-05
0.000111925383628605
2.13233068010441e-05
1.93435335388782e-05
3.00292232486888e-05
-5.98022407003282e-05
-5.98739330392645e-05
-2.70217457052163e-05
-6.04569309380319e-05
-8.39460246815848e-06
-3.133611626814e-05
1.19154101216087e-05
1.19362342193616e-05
4.59298649748481e-05
4.23837277268433e-05
0.000111893120834035
3.68290561454487e-05
6.27480911215918e-05
0.00010146091810957
2.92155352713868e-05
9.28391639612944e-05
4.74224854209107e-05
5.42407619090049e-05
1.82018138292336e-05
2.49340159141611e-05
4.67081986223417e-05
0.000109887397209181
7.29751307794565e-05
5.62185422216851e-05
2.17474740032871e-05
8.41571854337087e-05
7.96121547910791e-05
4.80040989665296e-05
0.00014214988965674
9.66684211653313e-05
9.26382375199322e-05
9.41657904532906e-05
0.000110402983937976
5.40475955158365e-05
9.02714325703557e-05
1.35916949937525e-05
2.44224378573543e-05
5.07801347098718e-08
4.71431270955929e-05
0.000102814112368557
-1.13421602698546e-05
-1.60581976759101e-05
1.91165636859379e-05
-7.74880588883806e-05
-5.8900000272307e-05
-8.1977934389401e-05
1.3224901228105e-05
-6.37522317314659e-05
9.52490362745156e-06
-2.22464916502216e-05
-3.44855021467533e-05
3.98490356959086e-05
0.000115722301301202
6.62713689830155e-05
5.76737685129914e-05
6.77329624754684e-05
0.000144998081041596
8.70579221332632e-05
9.61031429829563e-05
0.000134922705607527
6.83881510359133e-05
6.83930021359934e-05
6.023859695078e-05
1.10963220383587e-05
4.41583343427773e-05
4.15441603015441e-05
1.32255452310273e-05
-8.40513604023232e-06
2.89991830298348e-05
2.96762661030684e-05
2.28332305006142e-05
2.44082277303801e-05
4.57255605935748e-05
4.20128438434215e-05
4.59926812514608e-05
6.96891547947973e-05
6.23936651827017e-05
7.37586191327734e-05
2.49518551421429e-05
4.87181526432266e-05
2.21601018578975e-05
8.77505826357569e-05
1.89664317538425e-05
1.47692897891313e-06
6.77426056604921e-05
-9.53400453615685e-06
-3.99671135631535e-05
-4.31740510906043e-05
-6.06980335693333e-05
-6.5674554645569e-05
-7.5467106744803e-05
-2.30310853298926e-05
-9.25692001574444e-05
-6.38553239118492e-05
-3.62013668181455e-05
7.13709851553169e-06
-1.4871296199182e-05
5.69915934625759e-06
1.18311711179985e-05
8.49898306360722e-05
0.000131557027632197
9.17652622858486e-05
0.000118777712838398
0.000160666110387152
0.000144108960116759
0.000153065531763318
0.000171624571216074
0.000166534684863221
0.000162805027478108
0.000114499583276513
7.28240352789026e-05
0.000116103477597218
7.13839810716095e-05
8.72880164264308e-05
2.61967938565701e-05
1.15493711745109e-05
-2.96746762241622e-05
-6.21224710651178e-05
-5.11801401188074e-05
-2.80366340021056e-05
-8.26174052899766e-05
-1.98195264992983e-05
-1.90216850839365e-05
-4.58740020983458e-05
-5.18687556515646e-05
-2.23895280839808e-05
-0.000103245958240133
7.78785967456889e-05
4.02672465736783e-05
5.10118877083768e-05
-1.59853369616035e-05
6.77343849032703e-05
0.000127452499671674
5.81361552784084e-05
7.82469425777662e-05
5.91330311519935e-05
4.22508020440615e-05
0.000110908131409063
0.000127264200915698
9.99914048131969e-05
0.000113322956605409
0.000101939878603696
0.000102971195602836
9.79449065241188e-05
0.000139630144805114
7.86260746343667e-05
4.16327785370853e-06
8.36480264657895e-05
0.000120421256665494
0.000103145744816949
4.19191741137063e-05
3.658993353401e-05
-4.2310369981493e-05
1.89118960065869e-07
8.55563702279826e-05
8.89891422656515e-06
3.32092066457818e-05
6.43377624431079e-05
4.54897876548596e-05
3.97748213869487e-05
6.08334706350578e-05
3.25529009159529e-05
1.61584877109126e-05
1.26322157857402e-05
1.65600436231284e-05
-1.82164508752826e-05
2.8302794827887e-05
-6.58473393226253e-05
-3.24471092304185e-06
-2.97334005375609e-05
2.52841102972148e-05
7.0924940489213e-05
1.27261052149041e-05
7.94281793736068e-05
0.000113916770006622
-3.19223008415307e-06
6.59050099559145e-05
4.97686554983482e-05
1.30955661376691e-05
3.05651546862981e-05
3.00922393371444e-06
5.4407916551686e-06
8.17479640890652e-05
4.2039353356206e-06
7.40310830750477e-05
0.00010108132667757
7.21529746120854e-05
0.000144501921017326
0.000102735095475869
0.000193666005703168
0.000177340842926631
7.30984028121895e-05
0.000146470814339856
6.13898637017107e-05
9.59383846840483e-05
7.05133071013138e-05
2.48194950194911e-05
4.74863477162493e-05
3.03666127179154e-05
7.27246031711556e-05
7.54117796878395e-05
1.24710752674851e-05
6.19688744907401e-05
1.55531344039952e-05
4.52313941414473e-05
4.61957896234046e-05
3.55001321693227e-05
0.000104809786964781
-9.48029451599372e-05
-2.05505454542268e-05
-5.25618888989058e-05
-0.000100226209767132
-0.000121477685383959
-0.000113147851485991
-1.33725340875487e-05
-2.68493678382702e-05
7.79611156617747e-05
6.65181364894564e-05
3.34208448836159e-05
2.2586100138569e-05
0.000120601552622467
0.000124388814798629
0.000102999956980219
0.000134728760371762
0.000110297729113169
9.66819590338825e-05
6.57956984318438e-05
0.000107673791758195
2.59247213545412e-05
3.82570357957258e-05
2.10601196161626e-05
-3.16723313424655e-05
5.33203681107218e-05
-3.40475914129904e-05
4.24224615437376e-05
8.05866126329968e-05
8.44417312645607e-05
4.49614916062485e-05
0.000106993880632342
9.79083432321116e-05
0.00015821390473836
9.98750039094231e-05
6.09604843895088e-05
8.6855500385449e-05
7.39699624305244e-05
4.14299047850061e-05
6.42412094711707e-05
5.51494368231624e-05
6.49814410769141e-06
1.64858651347508e-05
2.67237664347501e-05
1.24790696070425e-05
-1.92619054902449e-06
-7.10599557027387e-06
-7.38082528328178e-06
-4.01023975722386e-05
-1.0763348148832e-05
-4.23702719482308e-05
-5.04545991029964e-07
1.73836198906776e-05
3.41255530685512e-05
0.000130329235478604
6.80026933700152e-05
3.85765502073851e-05
8.2140708251253e-05
7.92483286461282e-05
7.3092020277238e-05
0.00014546981697113
7.61100119255528e-05
8.10466101734783e-05
0.000138045702181214
4.30861051363514e-05
7.75539437864883e-05
9.43576582935566e-06
3.78024821226097e-05
2.19582948038208e-05
-3.66433250934723e-05
3.40531125555544e-05
1.47734994776982e-05
9.9060587465161e-06
1.99679340790796e-05
-1.39962285471017e-06
2.30676391208981e-05
2.90090957501789e-05
3.87355478284125e-05
8.88908016572214e-05
0.000136099217734433
7.47480675766533e-05
9.4085914271864e-05
6.41202216639606e-05
-6.67149076908647e-07
-1.78787913322338e-05
6.43741850395789e-05
6.89341570077709e-05
7.79509662414078e-05
5.08305916775698e-05
1.83498132350963e-05
1.39707363031537e-06
-8.67452212466766e-06
-1.9478246333299e-05
-3.04177236362427e-05
2.44642691776405e-05
3.50409625032554e-06
-3.84331525466765e-05
1.73000967035533e-05
-5.83030154153416e-05
-1.79264138436738e-05
5.86188761027762e-05
5.69519300013066e-05
1.0278616686988e-05
8.85189252493067e-05
6.22977354024655e-05
9.95915532252364e-06
3.63510719999659e-05
7.18991301066219e-05
0.00012879733589153
3.78777826343502e-05
7.63751603147358e-05
3.83212549923086e-05
5.23414030248514e-05
5.0279551088198e-05
4.61559271117339e-05
5.98596960186799e-06
3.28464218943562e-05
5.37007095495504e-05
0.000116194221016864
2.14879934024936e-05
5.55211293369268e-05
8.91850677284716e-05
7.45216819756037e-05
8.80345899918666e-05
2.76772301381551e-05
2.23642941137934e-05
4.81428667587811e-05
-1.75883699825898e-05
9.75617497737097e-05
7.08214903154613e-05
7.95181098314064e-05
0.000113537307746957
8.94395360989975e-06
-4.20090987370817e-05
5.14018854832423e-06
-3.3445344274621e-05
3.89891487097728e-05
2.01657429384525e-05
-4.07508896425394e-05
3.50911286258592e-05
8.21265129901236e-05
-2.50746149186804e-05
1.58317116984747e-05
5.79597456199673e-05
6.07697452132853e-05
0.000128813370203437
1.86939207120059e-05
8.85476228823643e-05
8.95089073426665e-05
7.4268241209816e-05
7.32930674168284e-05
8.88697374382299e-05
3.23032204396217e-06
1.22269224496873e-05
1.46046393577713e-05
1.65729282866507e-05
-2.68758951302021e-05
-2.82873420142535e-05
-3.81894343015779e-06
7.12430098684082e-05
-3.26059952109105e-05
4.51580446069688e-05
2.31807067608954e-05
0.000121509311129974
3.87779255857929e-05
2.30642940925342e-05
0.000104234166611459
6.20231859076706e-05
-2.12923089606939e-05
2.58132579949299e-05
7.20984868693549e-05
1.70614724301531e-05
5.7747896193883e-05
7.14787223945124e-05
4.27546530278996e-05
6.50878469776976e-05
9.47011961681907e-05
9.24886595051055e-05
6.14027693956709e-05
5.05363198991926e-05
3.68194818163614e-05
4.96747562462491e-05
7.1491941272425e-05
-3.54495385007215e-05
6.66287626374069e-05
-1.93008128372641e-05
2.90526374289849e-05
1.6529900441404e-05
6.94384469066578e-05
1.30926717340094e-05
8.52639294294412e-05
0.000102460815491584
8.67685225798335e-05
6.84710270319868e-05
6.49408945794326e-05
5.55000266015511e-05
3.19519819962397e-05
4.06578282370184e-05
-4.86418454911645e-06
4.68329913733661e-05
2.55345362869885e-05
4.48128989707372e-05
4.61049594150651e-05
-1.05131750570868e-05
9.04915332872282e-06
8.91822131625557e-05
1.25913218253228e-05
-4.94869153551394e-06
-1.44864045924574e-05
0.000120215278874564
7.59270262175813e-05
5.63140565182453e-05
6.01014922389471e-05
-1.17496924498418e-06
-1.21456872640111e-05
5.14771029062226e-05
3.15839808600623e-05
6.61784928706322e-05
4.67645347453091e-05
4.22541580695758e-05
7.05406187307947e-05
0.000103075202688152
1.59518374474763e-05
6.54400124720518e-05
3.92346869025924e-05
8.39270460465778e-05
2.73911911998037e-05
5.81410545896429e-05
4.66909500359833e-05
7.6518224054338e-05
4.25539419632683e-05
-1.75875455684804e-07
1.65041808840236e-05
2.49322812349925e-05
5.95165036545058e-05
7.18868742907609e-05
3.58213363236004e-05
2.11305067388749e-05
1.29826660879993e-05
5.30915461290111e-05
3.04003533493937e-05
3.40744540459265e-05
3.23873817388344e-05
1.54495957167758e-05
1.33047347861346e-05
4.7155573715683e-05
-1.26178510318444e-05
4.63533044502095e-05
-3.86785843422706e-05
8.17651162905526e-05
2.77165347823254e-05
8.09913828078947e-06
3.81649751316456e-05
6.1638877205989e-05
3.82330184129899e-05
5.18213514322458e-05
8.263772433377e-05
4.37907751477753e-05
6.24167727566396e-05
6.9117279133391e-05
0.000131941546856263
8.05503569607498e-05
8.11296116015959e-05
0.000100216875583863
8.40608017822576e-05
5.53983407961067e-05
6.25268273723588e-05
6.34462542678295e-05
4.92142638694295e-05
5.92206321259945e-05
-2.88257876854145e-05
5.03177469518549e-05
1.51925583625635e-05
1.08053097721051e-05
3.56177571894157e-05
3.20567127005527e-05
2.30513355355329e-05
3.84686861440222e-05
2.76359579707854e-05
6.29590537661173e-05
0.000100093978780643
8.83693839222584e-05
5.52479206217406e-05
3.00205650041305e-05
5.02195252310788e-05
0.00010580225724685
8.70536921769795e-05
7.3995619589824e-05
3.22938742669367e-05
1.30300201284531e-05
3.65224502099216e-05
-2.16873848469954e-06
8.26307982157178e-06
-5.24462257699129e-06
9.16110554936375e-05
-4.01733692924891e-05
1.26831284434732e-05
7.96554914633909e-05
2.44706597900572e-05
5.13559019573787e-05
2.55737232492553e-05
2.10081061557918e-05
5.71549750793615e-05
-1.15225734891154e-05
-8.91581021110286e-07
-9.34927053954635e-06
-1.96862114449431e-05
-1.08832714439373e-05
1.77899549138018e-05
9.02715827254968e-05
9.52850373185523e-05
6.83636760067812e-05
8.70444187299476e-05
0.00010663887163145
0.000102605834060441
5.81379274524063e-05
2.87090496436019e-05
2.08984450764893e-05
8.51161236235397e-05
3.97680791075114e-05
6.29515675459329e-05
-2.13500788244225e-05
1.61846612521478e-05
3.75316793126559e-05
8.70987562577476e-06
2.1237548451856e-05
5.21281073106879e-05
3.44343383735399e-05
5.55687341357903e-05
4.80934027815999e-05
8.5065771725706e-05
5.65901443115443e-05
-1.11854843492445e-05
3.30415607893341e-05
-4.18986147457808e-06
-1.65920061304971e-05
9.31954445858533e-06
1.64795846234025e-05
4.57989121736596e-05
3.84987718953457e-05
8.02566694691243e-05
7.39402970609804e-05
6.73030651671826e-05
8.60281327383407e-05
7.92444376060117e-05
2.03723861253481e-05
3.93076914163351e-05
4.25688930419545e-05
1.09858333110404e-05
4.45162854560636e-05
4.9666960341714e-05
9.6978714947891e-05
-2.45400986109373e-05
4.9223362550827e-05
2.95296172188427e-05
5.41595886941007e-05
9.19709573162739e-06
6.396746837203e-05
-1.48345378300697e-05
-3.19770936639457e-06
2.77349812403744e-05
2.08305251623819e-05
3.22245711881945e-05
6.21154904341404e-05
0.000109134680924698
8.16379701072728e-05
3.75514724553231e-05
3.0828612886997e-05
0.00010093856441107
6.11349879235359e-05
2.42656059558134e-05
1.04187718553134e-05
1.49565555354292e-06
1.18888152604489e-05
4.18363970748587e-05
3.90382610434341e-05
4.06666009159485e-05
7.23413850725588e-05
