# Supplementary material for: Research on computational propagation and identification of mine microseismic signals based on deep learning
Source: PLoS One. 2025 Oct 22;20(10):e0334641. doi: 10.1371/journal.pone.0334641 (PMC12543183; doi:10.1371/journal.pone.0334641)
Supplement: S4 Data — (ZIP) [file pone.0334641.s004.zip › 000100700001447.xlsx_0.txt_24.txt.txt]

8.51564083688747e-05
7.78078910330454e-06
4.67488051688163e-06
4.31427203014855e-06
-1.92202374765759e-05
-6.80510628815699e-05
-5.79727423313557e-05
-7.10915496461494e-05
-5.94876065633714e-05
-3.41995414998114e-05
-7.00023917573809e-05
3.11302580421695e-05
-2.52515566346637e-05
-3.27498854934628e-05
-5.0198280459012e-05
-3.94276133408906e-05
-5.77837444281898e-05
7.40087426730332e-06
-5.99135770724487e-06
2.65588859696839e-05
2.87837655440472e-05
-2.16710050606289e-06
-3.48407172479223e-05
3.92301995076748e-05
8.80853081777128e-06
-1.30948840540943e-06
1.79922277633899e-05
3.34729464797443e-05
5.93263373170484e-05
-1.19568142713407e-07
5.94102448153804e-05
0.000111594482975751
0.000109114220406357
1.92930968816384e-05
9.31842982319605e-05
8.83649128104213e-05
6.48990014539437e-05
6.08460929270796e-05
7.50848661176899e-05
9.01576609748219e-05
0.000143401068625127
0.000131256554516143
0.000166951773091413
0.000122795053052713
7.49196381648799e-05
0.000105060400564267
-1.61935655742333e-05
-1.20608023628744e-05
-2.29471054461596e-05
-0.000117547119804615
-7.27873189076125e-06
-7.49537001253708e-06
-3.4499830360779e-05
-3.59442899738062e-05
-5.38236124072929e-05
-3.59274772885308e-05
1.52324533876649e-05
2.22362052776297e-05
1.19589401033398e-05
-7.53261153878943e-05
-1.7656320600028e-05
-7.28162510181696e-05
-1.73270646289731e-05
1.22073815645919e-05
-2.88282624368778e-05
8.88049016250726e-06
-5.99940048790153e-05
-1.78946567438917e-05
6.00697362615837e-05
-2.85563107727247e-05
3.72016423745626e-05
6.1803631949451e-05
3.45422000454024e-05
0.000122794746605637
0.000132312023317713
0.000107769492658961
0.000100288411374986
0.000114214932355785
0.000129782276653201
0.000122470648643263
8.67851834646742e-05
0.000114420645732854
6.64672600553317e-05
9.40796644141415e-05
8.60528331858609e-05
0.000102743872421104
2.98301428777204e-05
3.58622260259845e-05
1.18667934990315e-05
7.63291706208533e-05
5.71810459857292e-05
2.07187387632441e-05
-1.27234534192362e-05
4.71570616594005e-05
3.3209920984505e-05
-1.85035858272854e-05
7.00682233997943e-05
-4.5825251768872e-05
-1.35118180938157e-05
-2.56198129596895e-06
-7.57366617896079e-06
-1.39087011004679e-05
-7.56861574790394e-06
-4.42042037210545e-05
-8.88571484641202e-05
-5.05945685180622e-05
2.2511903137861e-05
5.80689658162376e-05
3.96872215687803e-05
2.22200667709398e-05
8.52418236811219e-05
1.05897628632021e-06
6.40160118636649e-05
3.77436390388363e-05
7.98870974544217e-05
5.71112886741409e-05
5.77206143145281e-05
-1.802195439542e-05
-6.84479773721138e-05
4.22924740433795e-06
-5.56691746438019e-05
1.81904620238038e-05
3.33006380978729e-05
5.33474126227226e-06
5.41623471691144e-05
1.38464864620881e-05
3.94025632563923e-05
0.000103886130159994
7.55664283193551e-05
6.80486220851842e-05
2.9856929359407e-05
7.58321132566246e-05
3.29479148750989e-05
4.45386126067077e-05
-5.10262112987459e-06
7.5053137197682e-05
-1.87980101311833e-06
1.38936273733574e-05
3.504961640493e-05
6.86348455772494e-05
9.79801648792882e-05
8.34971577737312e-05
1.78584570241736e-05
5.33689283454821e-05
-4.36102902379616e-05
8.81998902271764e-07
4.75215324812732e-05
-2.81203898121611e-06
4.5196537877418e-06
4.00356484152341e-05
1.89804698098539e-05
7.75767207775214e-05
5.32637282724309e-05
5.79398528618572e-05
3.87510961903463e-05
6.78487733342572e-05
5.98793325634288e-06
6.39712017497929e-05
7.462790808938e-05
-7.80435561086926e-06
3.18846710415019e-05
-4.97854886000763e-06
5.4700141500083e-05
-2.51221103556706e-05
-5.85836451104095e-05
-2.23427064655157e-05
-3.44473396090013e-05
3.03214214034744e-05
-1.18794026678644e-05
6.96892081089473e-05
7.18508642032733e-05
4.77956429404517e-05
-6.7568352294027e-06
-4.59377550062867e-05
4.40328097096037e-05
2.43392781216467e-05
9.60299049148234e-05
8.48082962931953e-05
-2.34519196485591e-06
4.19114299560789e-05
8.72944348160991e-05
5.0236026570946e-05
2.85832896404988e-05
8.50495429673945e-05
-1.40464169081967e-05
-1.44366035779869e-05
1.99163399760873e-05
4.13369518397653e-05
-2.47837455662643e-05
1.63226154731564e-05
6.98786318885278e-05
8.8924629231596e-05
5.70277220979126e-05
6.2318200099013e-05
4.38432714692847e-05
0.000136249793478494
7.94867004773127e-05
8.16642259571532e-05
0.000130102634098501
0.000106600158715888
8.61970412285194e-05
6.09515113181805e-05
1.66059188833027e-05
5.5587488813909e-05
1.53231979382626e-06
1.87340125659303e-05
-5.21027978591214e-05
-5.66707873666469e-05
-4.21587581852865e-05
-2.75593877296727e-06
-7.22861291824028e-05
-6.82246248106789e-05
-0.00010220242647457
-8.06620615294997e-05
-0.000120626081261158
-9.8326477885149e-05
-8.76578067864913e-05
9.65582506408848e-06
-2.4600245026738e-05
8.1564710853989e-06
6.82646542671783e-05
7.4360693349379e-05
2.4266172906624e-05
6.37812741644043e-05
0.000104477635145842
0.000100326948634792
0.000133442533871771
0.000114610952965532
6.64676039516076e-05
0.000109778361740979
9.71273066702824e-05
3.86029984413496e-05
8.28576722052281e-05
1.77608421769033e-05
7.47039074360967e-05
3.04278179629957e-05
0.0001051590597083
8.98310512019804e-05
9.68733171300958e-05
6.54235342347526e-05
5.46847560311363e-05
9.6785586458721e-05
8.13592124144467e-05
6.90747196019347e-05
5.4001637814638e-05
3.87515437934303e-05
2.06582611430511e-05
3.47532019955269e-05
2.32197603588462e-05
1.33994681772423e-05
3.98241089593797e-05
1.84593486614182e-05
-3.97117987869244e-06
-1.33853159971776e-05
-9.33193715020536e-06
-1.17555761457901e-05
-1.63926675897082e-05
-8.87025369370549e-05
-4.09579316807207e-05
2.56464023511242e-05
-4.89532962081183e-05
-6.81199053170302e-07
1.8418462993926e-05
-1.51141940366352e-05
1.01521398635027e-05
9.28272327599524e-05
0.000119139434649398
0.000108135039033888
5.60382923498626e-05
0.000104124674988539
6.96608902631555e-05
3.11415544488121e-05
3.7218464007796e-05
8.24659688171817e-05
4.69420034114435e-05
4.12579394971679e-05
3.92082340675502e-06
3.50838463582587e-05
3.13080562922609e-05
0.000102961746666905
6.5674557433892e-05
0.000143427326333841
6.77346424203969e-05
1.95158606209847e-05
5.91894256907914e-05
0.000101723221329555
0.000112877588068415
8.18217810182997e-05
1.65204515632282e-05
-6.44831362074132e-05
-1.33126244163243e-05
-5.27402344196708e-05
-2.95957479564727e-05
-8.4239511552481e-06
-1.94496888623295e-05
-6.61499402955187e-05
-7.82947735893359e-05
-4.47424670359481e-05
-5.8678404507132e-05
5.20191231785265e-05
-1.69667086062306e-05
2.66037324003438e-06
2.55196040776924e-05
-3.76306149946165e-05
1.93725093476278e-05
1.5049338053937e-05
3.42021644883956e-05
1.19539648496816e-05
4.46793954949848e-05
2.98880035224566e-05
8.29552743984371e-05
0.000124330914155275
8.41776707415231e-05
0.000115092927768218
2.231359876981e-05
3.88980645760213e-05
4.90714181964046e-05
0.000145930611288968
0.000113065074627199
0.000126036395227444
0.000168977992797717
6.91934073488217e-05
-3.80867951934605e-05
2.00049247267746e-05
-2.77883700750018e-05
-8.86974253376507e-06
-1.2054912413893e-05
-6.60587396719478e-05
5.30335555572684e-07
-2.74108025667111e-05
7.61513321314613e-06
1.82804464801496e-06
2.74217375798501e-05
-2.40623191816392e-05
2.20166968825619e-05
2.68459108309029e-05
1.23231452566033e-05
2.00405064701995e-05
7.1768003213333e-05
2.93852028131651e-05
3.54663707249878e-05
1.99520598554952e-05
5.52445841684859e-05
3.4165445495027e-05
1.3350145990604e-05
7.96212428751413e-05
6.43419245059883e-05
4.98791685642165e-05
6.86187014466933e-05
6.68726040852938e-05
9.58328541144247e-05
0.000115859717780237
8.4767130382931e-05
0.000140987694784801
7.76664654693576e-05
0.000116089385780088
0.000104672012433284
3.81502305025554e-05
4.63783878454318e-05
7.23209016634082e-05
2.41329098513471e-05
7.39378911560477e-05
4.22911740950591e-05
3.97794388005095e-05
5.90325083874094e-05
-2.39023712481215e-05
2.98875025680167e-05
7.31373690467348e-05
-5.02200317411964e-05
-1.11020613480718e-06
2.30277949233505e-05
-7.05298835556249e-05
-6.47918324875487e-05
-2.60604685573038e-05
-5.28809137462551e-05
-4.38908460172788e-05
-2.27816604612264e-05
-4.48322694776333e-05
4.23874937506248e-05
-1.64042285657201e-06
3.05384821830088e-05
5.03908772143766e-05
6.11884207378848e-05
0.000135330849969143
6.2188726097497e-05
7.39799681030045e-05
0.000108322051567502
6.48115027341701e-05
7.3907265030732e-05
6.86593569555171e-05
5.47578117863763e-05
5.86772230610672e-05
1.58192178855556e-05
3.8941774295316e-05
2.38390829909079e-05
7.52561196179843e-05
9.9941526294222e-05
3.06186342199821e-05
4.29892224377513e-05
7.46712104896346e-05
0.000152106225155608
3.49181826915631e-05
7.68528206944794e-05
4.27458604490932e-06
7.04378299194175e-05
5.03360454693647e-05
-2.60773956778515e-05
-3.02379558131487e-05
-2.17904738837647e-05
-2.74857291818748e-05
-1.43763016750935e-05
-9.11103881777506e-05
9.06104117609849e-06
-3.75686577608938e-06
1.49059147099961e-05
-7.72123789638686e-05
-5.74054782238319e-05
-7.57309159499373e-06
-3.20923223353874e-05
-4.4186798196006e-05
5.61206722549943e-05
7.2355044159807e-06
1.03289952567801e-05
0.00011584531991882
5.98352607749384e-05
9.3322350706997e-05
6.88100434172862e-05
0.000101888626249462
8.79778695973438e-05
0.00013123110786826
0.000121825223826444
0.000106121018560982
6.50837348876544e-05
0.000109935853278351
9.07151764951102e-05
4.19667266959631e-05
0.000100746805190871
6.56078261610377e-05
0.000104744961545583
6.73679257668376e-05
5.84206482409497e-05
6.39562319492561e-05
5.54728908476992e-05
3.46213927355645e-06
1.97637335697072e-05
2.76326617243684e-05
3.30262216396777e-05
4.36306869115306e-05
7.47392337752416e-06
2.60945650924168e-06
-4.45796120186231e-05
-6.86510507519222e-05
-6.10947485707539e-05
-5.02350871000191e-05
-1.72961015970721e-05
-5.5522398759567e-05
1.52614484790291e-05
9.78011707601164e-06
5.88484554653577e-06
-1.01736505581272e-05
-2.75061011876456e-05
-4.28472145980368e-05
4.0492079573254e-05
4.57866176299159e-05
4.95864384717694e-05
7.23865891032604e-05
-2.67448178050139e-05
9.88325412609009e-05
0.000134337308275088
0.000121766920859521
0.000160269054757887
0.000118439493586925
0.00012040407648135
9.65557546881414e-05
7.77478142288618e-05
0.000121869191140119
5.90960800508848e-05
0.000100698931143437
2.99499883954135e-05
-9.77348994480993e-06
-2.34262980109366e-05
-2.73389952257252e-05
-9.9839934338367e-06
-1.28652012532736e-05
4.26247930396243e-05
1.95716795509745e-05
-2.41948487980024e-05
2.57345883623552e-05
-4.91691026070941e-05
6.55666078299337e-05
-1.13886271101394e-05
1.20722575013251e-06
-7.77653520252181e-05
7.6125421801784e-06
1.86631739991678e-05
-4.20859529622135e-05
-6.29350914774472e-05
-7.2202055144905e-06
1.88069814612458e-05
3.28047898924065e-05
3.59194056700355e-05
3.93930928740526e-05
6.20790463614002e-05
-2.65293268356891e-05
-3.06955145871722e-05
7.9442567520657e-05
6.25693323354616e-05
0.000118825701198564
7.01376530208113e-05
6.14015115174432e-05
5.13757374038362e-05
6.55711875746307e-05
0.000152275280962489
4.8777462748475e-05
6.7333454753002e-05
7.51830017728763e-05
4.13333530307997e-05
6.79178456307896e-05
4.26352880758607e-05
2.88077579712312e-05
3.16052125615765e-05
3.56851606748926e-05
4.8167433943236e-05
6.90722687031741e-05
3.84901176643719e-05
3.53771156401658e-05
6.79199195820169e-05
1.34343896614863e-05
4.25931255793744e-05
6.96437679021975e-05
8.71569643287945e-06
6.11151477944149e-06
-1.37024382796575e-05
4.00816052404956e-05
-5.9730360758024e-05
-7.88684107563618e-05
6.3472862143433e-06
-1.97840824771622e-05
-3.39942605778409e-06
-3.06476880127817e-06
-8.20712209208056e-06
1.17091450145158e-05
5.69040589794337e-05
-3.12363642248141e-05
9.48857836718316e-07
1.26173677118718e-05
3.00787387121327e-05
1.32647185882821e-05
9.58217371055176e-06
1.55136377435306e-05
2.67445540391123e-05
-2.97574766437783e-05
-2.4931279464047e-05
0.000118991555152076
9.45154391204324e-05
6.73968183438514e-05
9.49357166682461e-05
8.50882841107133e-05
0.000101265916958138
6.93342289729417e-05
6.69205429020358e-05
0.000104689716651519
7.75514846422602e-05
0.000119282300154432
8.67969453250418e-05
5.61604727398123e-05
-4.30533328674925e-05
2.66353975924408e-05
2.64360640637581e-05
-1.04880661887527e-05
-2.1000374609903e-05
6.90948238957083e-05
2.38553506977057e-05
3.73905018810688e-05
-2.8258653593067e-05
5.54685136266049e-05
5.98919219894803e-05
4.34691020597149e-05
-1.60317940454619e-05
1.26719806309591e-05
7.59548970724403e-05
9.56892041732633e-05
3.8349867547396e-05
2.46683561197179e-05
6.1056747295839e-05
5.19073213824079e-05
4.53657715424159e-05
5.66054947209226e-05
5.25235320249221e-05
5.70311279257135e-05
-2.92959746553885e-06
6.16976739265082e-05
-1.37921086501294e-06
1.0400875353022e-05
-9.04321294723781e-06
-4.29076049009496e-05
-5.87570455362762e-05
-4.46944122644322e-05
-2.11446573505941e-05
-2.00310340155811e-05
-8.38538997342319e-05
1.90555092086721e-05
-3.18720375071976e-06
8.45799571781411e-05
7.50856772616753e-05
1.58458575783914e-05
5.3569804365231e-05
8.10368203049609e-05
6.65096803160098e-05
1.90248395152523e-05
7.49523051442902e-05
6.06716262404092e-05
9.94635067076354e-05
6.51308472695818e-05
0.000148294449332973
0.000118728922077501
9.61465235528685e-05
8.88995100111246e-05
9.57329415868718e-05
4.08428646284478e-05
6.53304200770891e-05
3.87224219632191e-05
2.58274171544575e-05
-3.68270845318304e-05
5.40346796056376e-05
-8.12785251906748e-06
7.69307045234422e-06
3.45190393360115e-05
2.05180297588264e-05
-5.96847456572508e-05
4.78076695450401e-05
3.6746073601811e-05
6.41208801955254e-05
9.26107822315469e-05
1.98294248906671e-05
2.94855559177344e-05
5.70446990855329e-06
-8.01253636757046e-06
-4.52514739208045e-05
4.15133763628473e-06
-1.98051236122256e-05
3.95802283493279e-05
3.91725746307467e-05
4.23603743918335e-05
2.2874594577677e-05
-3.88244447205945e-06
0.000108373985706241
8.17937001205491e-05
3.7145780394127e-05
6.61540043890648e-05
4.78939510399587e-05
2.7007264481954e-06
5.58978690064548e-05
2.11432079414636e-05
2.10080088921074e-05
4.45924463005128e-05
5.1398802184368e-05
-2.12996285973075e-05
1.75967344484931e-07
-4.89439557875618e-05
4.48036310122805e-05
1.01910820170867e-06
5.91679029756075e-05
1.20068943733158e-05
5.03811391767667e-05
7.99407195543837e-05
6.9041512201105e-05
7.0502876316175e-05
5.41984491395073e-05
2.2231707277097e-05
5.01949320059013e-05
6.57024944144732e-05
5.9771342594913e-05
2.71868272866579e-05
3.50123537342883e-05
4.31535471021992e-05
6.67637768368447e-05
5.19652344868091e-05
5.96930253211167e-05
4.02528245312098e-05
2.5591909445544e-05
2.52953591810272e-05
4.60364513325957e-05
8.43221354151125e-06
-2.60032579552e-05
-4.01792893821749e-05
2.70853810817241e-05
2.22127537889814e-05
8.14110810628944e-05
9.44915803162475e-05
5.14501095112918e-05
1.13480001525226e-05
5.93793271625579e-05
4.02331721686762e-05
1.16654676459745e-05
3.38164628652888e-06
3.63471024914353e-05
5.49716803767601e-05
2.85640304750673e-05
1.64327184418004e-06
5.23660145774814e-05
2.11170518951711e-06
3.80921562499142e-05
4.99428880300212e-05
-6.57606205636994e-05
-1.06619704212758e-05
2.43973065966324e-05
1.50214569754688e-06
4.43537047249284e-05
6.50909390115874e-05
5.68610644014434e-05
8.41522775307475e-05
8.53361864036166e-05
7.96960737645872e-05
3.14893552947393e-05
1.84724379021339e-05
-2.38956263067958e-05
5.92838194093449e-05
1.15245001980903e-05
3.68602437995981e-05
9.39616374631087e-05
5.20231888340199e-05
6.73977924735169e-05
5.54156640859611e-05
1.27557886700884e-05
9.44731565115414e-05
7.34762566985998e-05
6.13836199854783e-05
3.95559137360432e-05
9.08011115257831e-05
5.37244518818731e-05
9.3097479103918e-05
8.94718646711101e-05
3.36990099359795e-05
5.56171143026668e-05
9.64913121386814e-06
4.74936757164137e-05
1.3737340152866e-05
-9.34879705697424e-06
3.43923800800995e-06
-3.69980825431866e-05
-5.55889744019617e-05
9.0538761923378e-06
-2.01717292649495e-05
1.38430295591575e-05
-3.2896619004217e-05
-2.18273147429999e-05
2.45241653972058e-05
-5.39148073803308e-05
4.77815747036022e-06
-4.78671044424606e-05
-7.44583381138674e-05
-6.30578508760587e-05
-4.71508698831772e-05
5.92671116227585e-05
6.41378402420302e-05
8.80727584517329e-05
0.000107115352227285
0.000182189913298619
0.00014371986866641
0.000127181601663552
0.000170853128428424
5.46387193034661e-05
0.000105160158941208
0.000105243261176297
5.08185383596398e-05
0.000168944653343136
6.18110559831656e-05
8.91329757504711e-05
5.07496376897916e-05
1.40884603902572e-06
2.07010639636099e-05
2.98839646206748e-05
3.88956454260612e-05
4.79327202355031e-05
4.06803766183126e-05
3.91816639460655e-05
8.30410297867369e-05
-1.39898257328412e-05
4.26785423726623e-06
-6.17252798849209e-05
1.22965570201488e-06
1.45385959139377e-05
-8.14884070454826e-05
5.85382639299083e-06
6.67244049876987e-05
2.24402942435828e-06
2.48472498214763e-05
-3.62720434115998e-05
1.5411500959936e-05
1.05378072223517e-06
-1.89867097222103e-05
-1.42158401957685e-05
-6.47157993471811e-06
3.99490895933234e-06
1.96238510355415e-05
-2.72327370463835e-05
-1.74070320026503e-05
9.62713981670227e-05
4.94781379040096e-05
9.38691710964678e-05
6.14381405579569e-05
0.000152963196180096
4.45702867958613e-05
5.48291246728033e-05
2.23641045665425e-05
2.07418350397583e-05
9.08989416731915e-05
3.83978725507333e-05
9.77663648946675e-05
5.26928987975622e-05
7.93562870177215e-05
9.23080715303177e-05
8.36750170447171e-05
8.52714799781341e-05
0.000112130228688423
2.61741214318918e-05
7.04055624491507e-05
8.23732622754186e-05
3.55551069212751e-05
9.09057691902073e-05
4.04111602262779e-05
-5.64178077160523e-06
-3.37541583656867e-05
-3.04226313479865e-05
-9.54625731241278e-05
-2.56199293094453e-05
-7.84198168527523e-05
-9.21202717964111e-05
-7.17925570352711e-05
-8.21629533709722e-05
-0.000112096566698326
-6.26510413272643e-05
-1.74943166924113e-05
-2.36871087107957e-05
-1.17127702260069e-06
-1.87195840415487e-05
3.55913698222042e-05
5.47305227773833e-05
6.91198107044068e-05
0.000106500925880124
0.000136689545832488
0.000106110242121465
0.000164892408677973
0.000156084871645031
0.000153022499317929
9.83571353950004e-05
0.000111061173179816
9.84670285999473e-05
8.2355306979647e-05
3.4335344324704e-05
7.49736514778327e-05
7.53246313694004e-06
3.28862170855517e-05
-3.36259427192125e-05
3.44476102669631e-05
5.75902844142019e-05
2.03684589524199e-05
-3.44854002985409e-06
7.79737213756071e-06
-1.97973399564149e-05
-1.15564742563845e-05
-1.29979346687949e-05
-5.67943255468211e-05
-6.21432931289845e-05
-4.20466369824648e-05
2.40446742911055e-05
7.85316632568156e-05
5.69496910768714e-05
2.50339431385403e-05
0.000131380400634447
0.00010375290751329
4.74901967925097e-05
2.54694857738314e-05
2.78719523418565e-05
3.0328214152936e-05
1.96820281754419e-05
9.20658310386656e-06
1.62370778476507e-05
-2.26144354257166e-08
2.47200759219262e-05
8.68130118023311e-05
4.47355989870186e-05
0.000105568369759248
3.01161810469375e-06
7.07353829594572e-05
0.000136856329393429
7.02323026544025e-05
9.03065896124155e-05
4.96601608142827e-06
5.16928527291557e-05
4.76156864374893e-05
-1.55510283333456e-05
-2.03831591412606e-05
9.24260987767196e-06
-4.62212295579794e-05
1.00365654531835e-05
4.57819894761615e-05
0.000122825953195383
2.98065437136862e-05
0.000114114414700903
5.82176669341972e-05
3.50632998390289e-05
4.2764507487286e-05
-1.10262423672899e-05
-1.02685149998532e-05
-5.96162120804024e-05
-6.29844941855729e-05
-1.71357893971512e-05
9.32088336352693e-06
5.82101620268667e-05
9.79046961019993e-05
-1.0445671580154e-05
3.42097726677804e-05
0.000103538413696625
6.39727531007585e-05
4.07774942793801e-05
7.4145097156681e-05
5.81626071911465e-05
9.61361506115455e-07
4.28891057067224e-05
0.000107209388272089
0.000155503578297074
0.00010664243887138
7.36819805448268e-05
0.000125654760450523
0.000174639849218291
0.000116580898520696
3.55940379496007e-05
0.000126319294983491
7.57587937082829e-05
8.46329254209004e-06
3.96694911227412e-05
7.08932185640726e-05
5.55961512981721e-05
-4.3414486124364e-05
-7.59556648265558e-07
6.30389262896759e-06
-3.05794571489529e-05
-4.00970477283742e-05
-0.000118714571631683
-4.64557127428537e-05
-5.73529246711696e-05
-1.92732018100974e-05
-7.4510699503543e-05
-3.46921333097356e-05
-5.28790286907726e-05
-8.17251552135192e-05
-7.90811324398917e-06
4.15387088703216e-05
4.58160409285748e-05
5.13584385376787e-05
5.81688035225856e-05
4.83136284490993e-05
5.49396734483215e-05
7.41019246083505e-05
0.00014651685638793
0.000123265997703542
9.39893444609683e-05
0.00011949716783262
6.8582045717706e-05
8.22985786566103e-05
7.65993648015981e-05
0.000112453659165206
0.000181605059238394
0.000114930723910444
0.000136735807428698
0.000174320363226336
0.000123300215781504
7.84047992375356e-05
0.000108246241496669
8.15766804067661e-05
7.77150377770872e-05
-7.63699966107888e-07
1.39617602914554e-05
-9.84013587416149e-07
2.33614637130158e-05
-8.74640743436863e-05
-1.2743924228443e-05
-0.00010860133867201
-7.14410345122285e-05
-7.49447253719391e-05
1.19572938729937e-05
-0.000107376613564972
-4.91156873699975e-05
-2.82981108420844e-05
-7.39347058385377e-05
-2.76407842370691e-05
-7.07182737686823e-05
3.46229880977062e-05
4.56823636229638e-06
1.2506938674415e-05
5.14563869327568e-05
6.80328675908725e-05
5.49185749366994e-05
0.000131435493057952
0.000115948562616271
0.000139752421366541
0.00012365588822136
0.000129684978390995
8.37852919090825e-05
6.9063311596895e-05
8.78863520286991e-05
-1.20542781183078e-05
7.54499078986319e-05
8.83953938099859e-06
4.3816141927313e-05
6.4432965960631e-05
9.61231615524046e-05
8.44783598243982e-05
0.000102016669609521
0.000130617350311534
8.7839514047047e-05
0.000114886860637784
2.438439384339e-05
8.86706368824332e-06
6.19703245887786e-05
5.25061089417733e-05
9.9573520547661e-06
-1.90086683867787e-05
-2.82835027432993e-05
-6.44505517238475e-06
-6.42485090235713e-05
-1.51841045286775e-05
3.37778591787564e-05
-1.16720232261711e-06
1.9112648095172e-05
1.78044247552838e-05
-4.94037801258924e-05
5.93823469193621e-05
8.98720508621411e-06
7.1920661120963e-05
6.89405326778109e-06
8.46892225173199e-05
-3.39597813176005e-05
5.11615167494748e-05
1.06933257742492e-05
3.72677524374098e-05
4.18910412728263e-05
0.000103680443949393
-5.05445330211584e-06
6.17987815506484e-05
4.87780989756036e-05
5.3265636548499e-05
-1.66150791062436e-05
5.67500393316396e-05
-8.28687896951277e-06
7.10800766274281e-05
-4.27321724724452e-07
4.2295577924262e-05
3.42131413400759e-05
0.000103252478335038
8.10880396918381e-05
0.000139489619389945
3.18052423367812e-05
1.34268852832495e-05
5.95965958181387e-05
8.51473889502651e-06
0.000104642308313205
0.000111559918220399
3.64193738683383e-05
-3.53037794980748e-05
6.69310270610227e-05
5.80776949404694e-05
4.53277066004443e-05
-1.72101172292987e-05
5.96435930853057e-05
-6.03518624278758e-05
-7.42694467274442e-05
1.62740015714061e-05
-4.54929592068659e-05
-1.98208819027505e-05
6.48315933921005e-05
-1.66309222673406e-05
5.87543877139681e-05
7.56325313632952e-05
2.96594529696049e-05
6.98772880754971e-05
0.000106983726038343
9.99718324996391e-05
0.000118858239077326
0.000105337465677897
0.000105050493720606
6.6596808296982e-05
1.78871198959327e-06
9.08780448509186e-05
5.19393789999871e-05
3.86796452888118e-05
-2.47225311573202e-06
-4.77440817390988e-05
-4.69912701640759e-05
-4.16629795308451e-05
-7.63436071130396e-05
-5.58661858487062e-05
-9.60881254424256e-07
-0.000119397830891022
-5.83345473121616e-05
-4.9866194234407e-05
-8.12540411502704e-06
5.64904226451905e-05
-5.87598020360949e-05
5.03227258679095e-05
6.61432602007052e-05
0.00010291231763082
0.000138793791971599
0.000161265325573736
0.000181074978709147
0.000201159492752499
0.000161872564021303
7.01125232551805e-05
8.60733957453496e-05
9.16428480685748e-05
2.67725143454686e-05
9.22900522601212e-06
4.59686009286218e-05
3.39251310367886e-05
-1.35253294566531e-05
3.43192569740643e-05
3.32284011570509e-05
-2.32762726067628e-05
1.24120549809607e-05
4.18272541987262e-06
7.39085530273754e-05
6.73357039659876e-05
3.07514363394694e-05
2.4363949914773e-05
1.07623053491481e-05
9.10711499996223e-05
-2.83175491629514e-05
4.9961300984648e-05
1.99810974152163e-05
3.53367599738221e-05
1.20723824185778e-05
-4.41291718052192e-05
-2.01907732595693e-05
2.49135063025851e-05
-1.51547480311408e-05
-2.50977532082451e-05
-5.08902989402818e-05
-1.6598015099773e-05
2.56358418516386e-06
-6.94424009941429e-05
-5.7462104887977e-07
3.31742902990068e-06
1.99691814956032e-05
5.08877318439424e-05
9.48612855202009e-05
2.66316678296569e-05
5.85142734345766e-05
0.000103632809704907
4.24420093434152e-05
0.000131164713229892
9.26504910405113e-05
2.31613414637985e-05
1.53433587923923e-05
4.17367137194316e-07
7.04066402109036e-05
9.14383014783984e-07
8.32397510171902e-05
8.49422956726245e-06
0.00010185282337047
9.5540728901527e-05
0.000113625942826624
0.000108180879541209
6.36177380622035e-05
6.99382890545083e-05
0.000118256509529383
8.32998872449508e-05
8.00941001901007e-05
0.000117376514062449
6.19724299616021e-05
5.47896795490953e-05
6.27298010188604e-05
4.93291194326803e-05
-1.1183724369533e-05
-4.6987340446213e-05
3.52646071863316e-05
-5.38436181103346e-05
-1.57634456628082e-05
-3.69553540383788e-05
-8.72907312204913e-05
-3.58099058994037e-05
-6.07149204732316e-05
-5.31712485220249e-05
-6.12853111754014e-05
-8.87871979733905e-05
-0.000107563774340127
-4.30578538313368e-05
1.64344547537426e-05
7.34113833478696e-05
4.49430033536918e-06
8.55426007708411e-05
0.000130730933074242
0.000108116378609784
0.0001261304411441
0.000138207516523039
0.000101346629845221
0.000104933876493925
0.000100330053290991
8.11984595574015e-05
7.05530480345073e-05
3.75733283746695e-05
4.83847755569653e-05
3.77668370212477e-05
3.43732965251611e-05
-2.45705650879093e-05
-3.01498133385945e-05
-1.3636471813719e-05
6.98817493853727e-05
-7.31602132073346e-06
4.91134935156637e-05
3.64083752712345e-05
6.76029862160894e-05
5.97418727054003e-05
1.00551643994623e-05
3.70240115739477e-05
7.33718024278412e-05
9.16243861096523e-05
6.2110273655139e-05
7.56221418948827e-05
4.02437652864247e-05
9.29125325873756e-05
1.869702184707e-05
4.84474104655882e-05
-2.01153712632019e-05
2.06859052697741e-05
-7.68701958307287e-05
-3.45923268273179e-05
1.57565523497368e-05
-5.39914517464994e-05
-1.43187538322086e-05
-2.67240169617886e-05
4.84709936072467e-06
4.6032160820846e-06
2.6129796503869e-05
9.42644115215192e-06
4.50163200321581e-05
5.73345148248149e-05
8.34737990863242e-05
9.30918340807676e-05
2.66399491469116e-05
2.63211903587769e-05
4.43758645883237e-05
7.07317469056946e-05
9.2573367140406e-05
1.1571049024315e-05
2.0805478438135e-05
3.79133259153573e-05
5.61074125262816e-05
3.03426268243004e-05
9.47131159739274e-05
8.05728423903364e-05
8.24954547601876e-05
6.02380811194526e-05
0.000121400680777979
0.000128707560943883
8.65999260928374e-05
0.000126050185583606
0.00013632709759458
8.19995274397952e-05
7.70278103152538e-05
2.49445089183723e-05
-1.70825879272804e-06
-1.00150879512221e-05
-3.31008233859795e-05
-1.55258769682078e-05
-2.87835077501762e-05
-7.49589596972832e-05
-7.56714527709797e-05
2.78256409265276e-05
-2.1901002036071e-06
-4.21417600148927e-05
1.18840759740254e-05
-6.39501950241099e-05
4.71251820666011e-05
2.28315037298939e-05
5.41781239164285e-06
5.77620702523242e-05
8.15514338380846e-05
9.98367848596043e-05
0.000161930188526497
0.000149794751229601
0.000171967817307209
0.000136325376985459
0.000170924724541769
0.000166075938707491
0.000194578813717532
9.10932976814919e-05
6.11677729633622e-05
3.04181314533978e-05
6.51379481122484e-06
5.53415331486048e-06
1.92228301501583e-05
-9.57194782128069e-06
-5.78401167415719e-05
-6.3192968237382e-05
-7.39317466889719e-06
-3.87234176967705e-05
-2.43739860463458e-05
1.35099806106649e-05
9.01333542564952e-06
-3.19912514846667e-06
2.79646371561788e-05
3.93034740551945e-05
5.09223049549127e-05
0.000120676921992206
7.27063539670913e-05
1.38964150188353e-05
-1.76054844190773e-05
-7.12289643101665e-06
-2.59773193620647e-06
2.8212799022003e-05
-4.63083647040482e-06
-1.74912120457441e-05
2.01534962421164e-05
-4.13174063951268e-06
6.31024033546794e-05
-9.47489823301931e-08
8.56970062683504e-05
-3.47867870780502e-06
1.9295767930051e-05
3.77956130981455e-05
5.87977752762876e-05
3.43344587357995e-05
5.75307022879156e-05
6.85025114041311e-05
7.68087900528888e-05
-3.75418690208961e-06
6.13465559017168e-05
5.75670781050481e-05
7.86571525434891e-05
5.89879028213854e-05
6.03467558285535e-05
9.76086456259182e-05
9.65605651238293e-05
6.38714678774711e-05
9.17657501668904e-05
0.000119992565227486
5.44024827518816e-05
8.52218901472072e-05
6.73966538133845e-05
-9.46620780550555e-06
-3.6747731257851e-05
4.77237234306867e-06
2.32709729152235e-06
-3.25602710417851e-05
-2.69715632213778e-05
-4.218174460984e-05
-1.99985234460345e-05
-4.35485568720959e-05
-3.05229377322392e-05
-1.37034906333279e-05
7.78024214364844e-07
5.44394194497482e-05
1.25282736289221e-05
-6.65987332434009e-05
1.34433730167259e-05
5.53825245485779e-05
5.04421066513214e-05
-8.37913658718699e-06
2.11383614562915e-05
6.25151382434924e-06
-2.9562052090001e-05
-5.70144690145252e-07
-1.57977084475728e-05
4.70300377625115e-05
4.28421827294681e-05
9.11678874313802e-05
3.10841873833334e-05
0.000154835473895791
6.13289816665495e-05
8.89315155156156e-05
0.000112320204273359
0.000171063062734296
0.000156609987801657
0.000154285190979973
5.60495897081911e-05
7.01579562819216e-05
3.40258997162045e-05
5.28743652535867e-05
5.22196326284339e-05
-9.28291653886291e-05
-8.16698326559815e-06
-4.75573972266697e-05
-6.76449720087364e-05
-5.65086950767168e-05
-8.04471620858999e-05
-5.41171908571536e-05
-5.64113475028497e-05
-2.37971934010482e-05
3.45353291236625e-05
6.19529825042978e-07
-1.90424775107771e-07
1.67945305183467e-05
5.27664726432883e-05
5.58518140112347e-05
0.000117336845982231
8.38461596504807e-05
5.68625714428188e-05
9.81234702444611e-05
8.34610607205688e-05
1.28898640043612e-05
3.38490556905587e-05
4.05927064051626e-05
3.25745139939366e-06
-2.21469639497395e-05
-2.95023396210567e-05
7.58181204012193e-06
0.000127751802193938
5.66436655526976e-05
0.000103268952067214
3.44968427268291e-06
2.29558508421508e-05
5.39911076954019e-06
9.35623164278427e-05
4.6759117183646e-05
6.5379635992454e-05
4.17695814942725e-05
2.47544611347226e-05
6.7923433590072e-05
1.4653868702519e-05
1.16920304402203e-05
-2.6904960060238e-05
5.64590166203593e-05
-5.70791907010742e-06
8.40771687643739e-05
5.13924838771365e-05
-4.93264147978043e-05
-3.9375051503185e-06
1.09720893088873e-05
-6.5915973542081e-06
1.01902726920524e-05
-1.31157663819797e-05
2.28086804049385e-05
3.39863783958182e-05
4.09376295493514e-05
2.99914816879437e-05
0.000106601736845986
7.7794999000117e-05
0.000171816133654557
0.000109056126919444
8.53387276050204e-05
0.000142278669501714
0.000100417399570838
0.000133269613944903
7.81386079990422e-05
8.95689034526746e-05
3.94042329129102e-05
3.37699069982387e-05
2.710752813591e-05
-1.64166966780408e-05
1.12305973880992e-05
-8.37922657960886e-06
-1.52118444595194e-05
2.86970681622894e-05
2.11318496474652e-05
4.83300588513877e-05
3.37145844739507e-05
3.74818300975565e-05
-2.5524778417125e-05
3.38268520173344e-05
-1.66283728950469e-05
-1.85615729448798e-05
-3.30655977398986e-05
-8.10051039825716e-07
-4.97889719284654e-05
-6.8671280164603e-05
1.0686641420076e-05
-2.52035316574197e-05
-3.77197332728013e-05
-1.41680419008251e-05
1.6173011549255e-05
1.74137126921269e-05
0.000128778837950889
2.05253605494359e-05
7.0734121356071e-05
0.000106827764323225
0.000165678045931928
8.89131450520397e-05
0.000159719883422057
0.000131461896056475
0.000165227292588781
0.000176280332604243
4.69877611911539e-05
7.46308942550827e-05
0.000120107198237471
1.89027773532685e-05
7.99600627094927e-05
9.08431121029856e-06
-1.39251433354782e-05
-1.53726974920113e-05
-6.67989495692229e-05
-2.43640816090273e-05
-3.54647265441261e-05
-6.72061596254626e-05
-6.60285822091348e-05
-4.82077573501944e-05
8.28066584334187e-06
-5.17583555016892e-05
2.64536659137272e-06
-4.4536259743239e-06
6.98201832416576e-05
3.10779726581708e-05
3.02281595487469e-05
-9.05697492642568e-06
7.75091578285042e-05
4.68372648703332e-05
1.56540569726386e-05
6.21724739098636e-06
9.94237947197742e-05
8.88143756899684e-07
-3.94585135746003e-05
1.01666815529311e-05
-2.76133891990783e-05
-5.25017747677253e-05
-1.79213947091014e-05
-5.2562760885385e-05
-1.54437581944306e-05
-4.16374673522597e-06
-9.57777345569946e-06
2.36309841792791e-05
0.000104968675549035
0.000108247281410325
0.000201173783664734
0.000173701771061184
0.000182134430322823
0.000183597442148853
9.42338262159948e-05
0.000139093144818335
0.000149714458858491
8.5557856143912e-05
4.00926796054636e-05
2.3092746875745e-05
1.61556409696589e-05
3.1499147637983e-06
-1.20324366723767e-05
-4.22013494415496e-05
3.56374829552902e-05
-4.03922389025512e-05
3.29285907448176e-05
-5.69447686307392e-05
2.25444850551588e-05
4.4484710075255e-07
-4.10769209709823e-06
2.35421176395921e-06
1.20328223783402e-05
-2.25410596593137e-05
2.2863916406003e-05
-2.88215464024141e-06
8.81126750105961e-06
1.00887482807833e-05
1.77638127183378e-05
9.26655338684507e-06
0.000102546566254469
2.07791781677154e-05
-2.31390902664514e-06
1.46434152502856e-05
0.000116941734885193
5.51576369422581e-05
4.38183002437332e-05
2.30698265018325e-05
0.000163517674838249
0.000121296511268266
6.29097650930854e-05
7.29090882814674e-05
1.47844179257773e-05
0.000113552924681994
7.64629724882346e-05
7.96916350211495e-05
4.5923407570792e-05
4.59447420558997e-05
8.30173213625176e-05
4.48762174266358e-05
2.28708228524927e-05
4.21432346237535e-05
3.24382601939405e-05
-3.06370944925194e-05
3.50406787286078e-05
1.88932889862756e-05
6.47566016503307e-06
-3.66902454913391e-05
6.402058355523e-05
8.48845379618623e-06
2.84944258412197e-05
2.32835260178114e-07
4.59554919383141e-06
2.48701686986278e-05
6.33510059194738e-05
5.36605100751918e-05
8.68064807413559e-05
4.53916585753957e-05
-1.07949810784678e-05
1.03815381036713e-05
2.55381032034835e-05
-3.73884137844193e-05
-1.27262030396826e-05
3.02504589500338e-05
-1.8694828790783e-05
-1.42435145488391e-05
9.64903075099312e-05
5.41868330883604e-05
4.12663618116939e-05
8.79186220401388e-05
7.72226770044931e-05
3.15536921310697e-06
2.99841908443386e-05
0.000116283167339287
0.000105170364647541
7.68428866970349e-05
7.56773064593137e-05
8.22765540865474e-05
0.000123057653704471
5.61902736881956e-05
5.80809177263766e-05
0.000107255776675112
4.79135053473523e-05
8.87448946062748e-05
-8.89183812154433e-07
1.82824097638095e-05
7.41870759726377e-05
-7.2059132055717e-06
-9.54176403885476e-05
-5.55419295589774e-06
-9.75579634081795e-06
-1.10901166662629e-05
-6.80560077853235e-05
2.10235277998495e-05
-2.92989643726832e-05
-5.55790525432532e-06
-4.01491864512477e-05
-2.98892553443084e-05
-2.70541154047817e-05
1.1482762025041e-05
-1.27814767120682e-05
4.73391733236728e-05
2.80678648563216e-06
3.68854745171576e-05
-2.66661348523137e-06
-8.52130000812135e-06
5.58747972446678e-05
9.70515772585064e-05
8.07457555240005e-05
4.76070327546962e-05
5.70168451778017e-05
4.72543433300262e-05
5.22194129016195e-06
5.67695415905521e-05
7.09677027417998e-05
1.78438497118648e-05
5.65692498292037e-05
5.91042730693555e-05
4.13119804039204e-05
3.09518521978534e-05
2.01891444010189e-05
-6.35880716561751e-05
-1.9978095421596e-05
-2.08329713413292e-05
-1.58515569453134e-05
1.57833154046348e-05
2.355583769221e-06
2.09540192135961e-07
6.34604776002582e-05
5.78882049687492e-05
4.8351357824789e-05
8.10681753068101e-05
5.46175456120766e-05
7.67231447148244e-05
4.5723084291961e-05
2.73944982348945e-05
0.000143472585587524
0.000112203631524021
7.47141649678424e-05
6.91859399120663e-05
6.71052046491543e-05
9.47641550214508e-05
3.11066977729032e-06
-2.5006604764591e-05
5.89633863934731e-05
5.75667896577637e-05
2.54280731454957e-05
1.29996032361331e-05
-8.15355397813505e-07
-2.74949864259466e-05
3.15502629952003e-05
-2.89334038213012e-05
-2.41144260278153e-05
-8.49704800566617e-05
-2.77483207649195e-05
-5.02768079982051e-05
-1.10193272148789e-05
-4.14317831353132e-05
-2.2357723824099e-05
2.80046335633056e-05
-5.34700840082493e-06
-3.04692586862145e-07
9.25768006770267e-05
5.18524262930654e-05
0.000118259113198383
9.07294536714861e-05
7.48379435195826e-05
4.48413722518106e-05
9.57313563347086e-05
0.000139474115915716
0.000104425771268147
6.46727162917755e-05
5.81683417999078e-05
5.85362859195759e-05
0.000124407952156207
4.04959789849588e-05
1.02200915360936e-05
6.28328687098464e-05
2.43621930182754e-05
-2.46636076702935e-05
-1.30030267184514e-05
-2.17202639707257e-05
3.43465976635597e-05
3.02275063170562e-05
2.08307526075489e-05
2.15823959374377e-05
7.88701600397453e-05
6.8984657326123e-05
3.86562601502006e-05
0.00011613569022745
7.77832778014955e-05
8.0115878126273e-05
6.06180068343763e-05
4.92645738850857e-05
0.000100942005992589
-3.22973238733286e-06
-2.71657842509851e-05
-3.62353275734478e-07
1.69922906714192e-05
3.81236784344759e-05
7.28670302835247e-05
6.85991967697303e-05
2.2650785986405e-05
3.82112496956491e-05
1.50967487354776e-05
3.13418482639245e-05
3.35750084729227e-05
2.44082448256894e-05
7.61299825353633e-05
-2.82948315529202e-06
7.1412571160147e-05
4.75168284364717e-06
4.46680374053538e-05
6.09723680486176e-07
8.77668202043778e-05
4.56005466703172e-05
-2.32088801239075e-05
3.44939626357428e-05
7.75919686393094e-05
4.75125897313498e-05
3.84626641836481e-05
4.99041030567729e-05
6.97119132308326e-05
7.13707489904779e-05
1.98807232857719e-05
-3.91191938750425e-06
3.87790538774326e-05
9.21576201834443e-06
3.9248219359347e-05
5.636455308513e-05
7.20427122797889e-05
5.10995389936273e-05
1.69904643178455e-05
2.3818569994618e-05
1.69933792948025e-05
5.00450561543782e-07
-1.96323860852582e-05
1.99565897931198e-05
-1.02088387588926e-05
-1.46247138929087e-05
-1.13779482401044e-05
3.2785975135012e-05
3.06610888018468e-05
5.10746650311171e-07
3.79710255904272e-05
1.51374486581161e-05
-2.47574931221437e-05
4.52478856727702e-05
0.000115489140855761
8.50650274043943e-05
-2.37001890047511e-05
5.27067479031949e-05
7.48338450953251e-05
8.00167181761187e-05
0.000118069053026127
9.02656423949507e-05
7.75821121788092e-05
4.14262119958513e-05
8.85384308590604e-05
6.84990475926215e-05
7.1815964628861e-05
5.78247649867712e-05
-4.31557714048851e-06
-1.58912984141536e-05
-2.57493994393815e-05
-2.54645158514526e-05
-1.50869694211506e-05
-9.00286385758045e-06
-4.73170538164714e-05
4.19925027704622e-05
-3.4779643969143e-05
-3.79072484967676e-05
4.00845659726242e-05
-6.77344320494446e-06
6.65886159223887e-05
-4.6106515408782e-05
5.38567442383217e-05
1.69616525755117e-05
4.63054511228403e-05
8.13264263447687e-05
0.000109696392156433
7.88524735663359e-05
8.75020029232139e-05
8.20647281869199e-05
7.29448006673178e-05
8.79675843106824e-05
0.000103966949855017
3.12352336488683e-05
7.53920720908315e-05
6.18790349233345e-05
1.5446240684217e-05
5.35938535194672e-05
8.99521526693693e-05
-2.26215268728137e-05
1.7495896569e-06
1.34481385281123e-05
3.56678387337047e-05
6.50947945017857e-05
9.72405968298962e-05
5.68748031459454e-05
7.40560244318684e-05
-1.22199581298361e-05
-3.52508159115759e-05
-1.59997107241598e-05
-4.38327308207102e-06
-7.78946497202893e-05
-7.31798141795653e-05
-0.000123778721632038
-7.23403660360203e-05
-1.25762362935137e-05
-2.83269879568999e-05
-2.64417585979895e-05
-3.87244730279904e-06
5.72240782903663e-05
6.89460027544554e-05
9.83390075284968e-05
0.000107389552206687
6.14708404196888e-05
8.75257284496769e-05
7.54811399458497e-05
7.91064905502526e-05
9.05586372280288e-05
8.36951260848883e-05
0.000138590795992678
9.03365030376692e-05
7.40981463326651e-05
4.28989858706841e-06
4.97759743837705e-05
8.91640181460124e-05
-2.51928347195613e-05
5.46837878160726e-05
0.00011331468357023
7.63103081693116e-05
0.000108568548854955
1.85201432637654e-05
7.57096383366431e-05
3.31655749841526e-05
6.41624003543484e-05
4.19493005665842e-05
-5.03149358246662e-05
-3.11509617351913e-05
5.58926645575201e-05
-4.14645715583958e-05
1.47244445923669e-05
-1.83132685502873e-05
-2.28306677808064e-05
1.9143754118509e-05
-3.07559042155032e-06
-1.862491655196e-05
-6.67649791505843e-05
-6.62585017539286e-05
-5.04977513557655e-05
-6.36015089056859e-05
-3.02416107562893e-05
-9.32320903722522e-06
-7.86056337231804e-06
4.60738003326699e-05
6.39369915376764e-05
9.85393711582386e-05
9.10904275529824e-05
0.000149155630172471
0.000102995063116831
0.000145274381990478
3.20010238584123e-05
0.000120303606658939
0.000115757984221914
0.000118822931971524
0.000120002443707099
0.000104001807141358
0.000129949996140032
8.28987112143694e-06
2.91246644955604e-05
7.21157852292353e-05
3.32693736630128e-05
-3.22610732833312e-06
-4.08740575539885e-05
-3.00051165785185e-08
-1.27746860504186e-05
-1.35301937064586e-05
2.95856018730166e-05
-2.28827184288639e-05
-5.73703545721656e-06
1.41546342950347e-05
8.99064987109098e-06
-2.81328724624205e-05
-6.40079398348208e-05
-3.01820522819043e-05
2.29451942313542e-05
-1.68553600167409e-05
7.57584073083283e-05
-1.55978368602943e-05
2.84274955839672e-05
-8.04152483636125e-05
-2.28362021983184e-05
-5.24148872353132e-06
-3.01599229963304e-05
7.09456627208777e-05
4.098827003571e-05
4.17821652942754e-05
3.78289289431836e-05
5.88260719993577e-05
0.00012114886108409
0.000101736076360841
0.000170138362900655
0.00012120736088163
0.000134838011386313
1.02684186433673e-05
4.89280255989746e-05
6.09859415276562e-05
6.18680240615292e-05
9.50352356007371e-05
0.000119654547603364
7.60107701654414e-05
8.85188984212222e-05
8.45447211838463e-05
1.62161235829624e-05
-8.90378595132497e-06
3.54469564575121e-05
4.18998735968745e-05
2.70889721716889e-05
-3.8077860352797e-06
1.02264626120315e-05
-6.9892089579019e-06
-0.000109320554329257
-3.09719066984986e-05
-2.81074721993264e-05
-7.64384749222401e-05
-4.35641810287344e-05
-2.7038753537728e-05
-4.57324087369437e-05
1.67461917366282e-05
-2.38522262639353e-05
6.09985145120499e-05
-3.98116951055595e-06
1.41599439995625e-05
-6.07292346522068e-06
3.5390714134506e-05
2.1486509029098e-05
5.05096143416438e-05
3.85623143154645e-05
3.71430763706925e-05
8.30399154725295e-05
0.00013941318337917
0.000105595003451763
9.28252162599557e-05
0.0001461507171855
0.000155052402460022
0.000104642197113139
8.75571559035992e-05
0.000135976468194118
0.000141838924524379
9.2198321526684e-05
8.69653137832855e-05
9.39314692115076e-05
3.05909914830563e-05
2.34576234668579e-05
-6.92796767253931e-05
1.06938519232539e-05
1.1238267060377e-05
2.85388343786746e-06
-4.54439386164909e-05
-0.000111729070735425
-5.79555998039944e-05
7.83933001345214e-06
-5.7428494507523e-06
-3.86120161909687e-05
1.39934561709752e-05
1.20404401546795e-05
-7.20949013024295e-06
1.13161324233541e-06
2.37587571813108e-05
4.03140208064018e-05
3.20186318065331e-05
5.59347903022066e-05
0.000101404021083265
7.46922161394346e-06
5.37677965396584e-05
6.66263279766908e-05
6.4093636424867e-05
6.80807430997781e-05
4.78620465257748e-06
0.000124958749945001
2.00429991507728e-05
8.26065340220246e-05
9.62797042298205e-05
8.05368204030061e-05
5.44230508227363e-05
4.63254077972772e-05
7.4749100863916e-05
4.74874856252936e-05
1.54695798043063e-05
3.32413556512761e-05
3.14835913472589e-05
6.74825097477637e-05
5.73225733971141e-05
-1.19997001521967e-05
3.66774155952736e-05
3.59870582110328e-05
-2.95037653630077e-06
3.20970055332165e-05
2.23388371888494e-05
7.52996361764258e-05
4.07508625803151e-05
-2.7595525881796e-05
4.21803156828758e-05
3.28040028556132e-06
-1.44959533802305e-05
-2.38995104948916e-05
-3.05058988147416e-05
-1.83452357948979e-05
-2.62891193759561e-05
1.25451980781006e-05
-0.000100686785057488
-2.12152194769888e-05
-9.74340386274323e-06
-1.16189291924067e-05
0.000120947030527217
3.06067945663235e-05
2.76698632020593e-05
5.54045297544388e-05
2.18759985627984e-05
2.52287147214369e-05
7.48578488045505e-05
7.04131582710047e-05
5.521013180553e-05
8.47094592789355e-05
8.57681111257324e-05
7.07636219633752e-05
8.44913468741023e-06
3.57961064081488e-05
0.00011906517418794
0.000107681349121189
0.00010596911293419
0.000150163395629709
0.000133231820768863
0.000101745683585378
0.000107566601440306
7.96530896584536e-05
4.53207035784334e-05
-2.87079014779258e-06
7.41444222635396e-06
-2.76188364303928e-05
-5.57770066433355e-05
-6.07565567339608e-05
-3.85160464299506e-05
-8.09747138359743e-05
-5.22317239290466e-05
-7.64504827405553e-06
-4.8475247772836e-05
-0.0001060005870073
2.03357264428125e-05
2.61408148263563e-05
5.02932880720864e-05
7.82942550830985e-05
0.000111421857393891
0.000148803452909377
0.000165515637912814
0.000166129419719267
0.000114590300121718
0.000191934496775533
0.000130047643544276
7.87768419005252e-05
5.06788228466873e-05
2.55051364744249e-05
2.98100461603952e-05
-3.54054920823992e-06
1.72353868492169e-05
1.51967779818251e-05
1.90772074776023e-05
2.57559531890063e-05
4.26948157547048e-05
1.46451372884554e-06
-3.23373897294589e-05
-1.38418898411125e-06
-6.07296430986656e-06
6.26609264897159e-05
-2.05704141346655e-05
2.13876963631066e-05
2.44774994605323e-05
-4.15461640510597e-05
5.70403527292316e-05
4.4166083423461e-05
-1.1660303764484e-05
6.22929255635621e-05
2.47613474039408e-05
1.5221027104221e-05
3.853619983339e-05
-2.25995790835733e-05
-2.16346533207133e-05
5.21156972627497e-06
9.56422590535289e-06
-3.11771385358933e-05
2.49944496122849e-05
4.92767851318173e-05
2.88240574392507e-05
6.72110267815972e-05
4.65453081814307e-05
0.000108677067557166
5.32249090459328e-05
0.000129176684332609
0.000104067836922186
0.000160464243318703
7.13932804718222e-05
6.02439585040698e-05
0.00011404735545812
7.45696173890134e-05
6.44807356257002e-05
4.648402466314e-05
8.07493706169831e-05
8.62934995038202e-05
-1.27197741472199e-05
3.31318248214673e-06
0.000124027132272339
-6.7907877063121e-05
-1.3499208436723e-05
-6.9887027804007e-05
-9.00032965123744e-05
-4.24881486666817e-05
-6.0253834744089e-05
-7.01393121910709e-06
1.88220053003113e-05
4.21215019959747e-05
2.27316667497713e-05
1.71099032776893e-05
6.62217202591038e-05
7.42054022212891e-05
9.25081254849341e-05
0.000117528161320278
5.2881589405358e-05
4.88634343624868e-05
7.18685285099554e-05
1.4586584110946e-05
4.17263748001013e-05
-2.39948974017696e-07
7.3547145639075e-09
1.31797541410398e-05
7.56709103137653e-06
-1.34272142505075e-05
0.000111331547728886
8.02357929763311e-05
4.22332487525096e-05
9.63340898039394e-05
9.69289916128857e-05
8.52440642923741e-05
8.85250764830013e-05
5.68370798063408e-05
0.000122095575678403
8.20202533621394e-05
4.17454187011564e-05
9.0340611552834e-05
6.06472659421511e-06
3.41086516799048e-06
3.51511818198449e-05
4.2141117804034e-05
3.72835259307913e-05
2.38964018716865e-05
-1.43830143266922e-06
-1.6753772717777e-05
-5.89636188024653e-05
-4.36519128879541e-05
-3.797107937e-05
-3.83183368479283e-05
4.62711368765959e-05
-1.23262489265981e-05
-1.63892317425908e-06
3.43319122137401e-05
-5.31556132527463e-06
3.0324309174029e-05
6.60204572291297e-05
5.90843886072574e-05
-5.58968760445145e-07
4.10390976505143e-05
3.56056615012897e-05
4.54648462385508e-05
6.71819623074613e-05
7.09958429657625e-05
3.33502189050878e-05
5.33442708504923e-05
2.84202842706663e-05
6.67910385451681e-05
6.8000271711449e-05
-3.91143895323208e-06
1.99618993518576e-05
-2.8252141552579e-05
3.44012798781869e-05
1.27705050394198e-05
7.35741345304959e-05
3.70084453679175e-05
9.17683970326286e-06
7.65231013042234e-05
-5.9005491904255e-05
1.72193439058703e-05
-8.92617412550447e-06
-9.54745825315962e-06
8.96640562548567e-05
1.6258385906309e-05
-4.58369580961857e-06
6.70450850950845e-05
3.73780516051549e-05
6.18269545040587e-05
7.11584713838798e-05
4.67576422612345e-05
4.85491421361301e-05
0.000110205241911512
9.28893345340608e-05
3.76852066434482e-05
5.64452699017185e-05
2.54428689184331e-05
0.00011054420339244
8.30298576550064e-05
4.49467212502107e-05
6.10674867590479e-05
0.000108306197929704
5.89779536039932e-05
5.46911767813902e-05
4.08813391958836e-05
1.98303608414213e-06
2.26586098119963e-05
3.06960670916137e-05
-3.71370842196249e-05
-1.54393144446878e-05
1.03520288192531e-06
-1.0129312215577e-05
-1.67504905870072e-05
-7.4514368701376e-07
-1.8857717102711e-06
2.42577321326697e-07
1.3052204086601e-05
7.23897701074244e-05
7.22714038495813e-05
5.71483404098684e-05
8.71861542211877e-05
3.98655803922568e-05
6.13924683611896e-05
5.32788428105257e-05
-2.03226756402975e-05
-2.84139439347914e-05
3.99565400442267e-05
-9.02862682259819e-06
-6.89402144257878e-06
-4.886426345671e-05
9.36035684075833e-06
5.44271353899808e-05
7.03269734849975e-05
2.7866415725165e-05
3.04777869642894e-05
3.21180726639436e-05
8.17342601797918e-05
4.48189414612355e-05
6.15375959760021e-05
3.39517842083804e-05
4.90060356897858e-05
6.02689807316778e-05
1.50425222667699e-05
7.30385088460478e-05
3.4534671866092e-05
5.71612271309748e-05
8.3184011458722e-05
2.67540737280667e-05
8.07188717566895e-05
7.47905043185573e-05
5.4177094383045e-05
5.05290451750876e-05
9.03613996629421e-05
4.71219829642445e-05
6.12707999323735e-05
5.6901318884062e-06
4.16689497538178e-05
-3.768762116791e-05
-3.66332314189341e-05
-9.86558192475768e-05
-4.7586441037498e-05
-5.8128301477543e-05
-2.32147108612358e-05
-3.91354068033122e-05
-8.38703635812873e-05
2.71244535077415e-05
-2.73487645236285e-05
-5.109341210403e-06
1.69970289451976e-05
6.65210971443713e-05
0.000110646941819568
4.35624800721623e-05
4.72517551830004e-05
0.000100010888489494
0.00011475197971981
9.93058756813369e-05
5.62147470346246e-05
8.15496256151323e-05
9.91131523063681e-05
0.000139725134409264
7.43246458426405e-05
7.871525549827e-05
5.09045042295932e-05
9.96668296475347e-05
6.31818856255695e-05
2.85512471942941e-05
9.61292682862321e-05
9.67503874238982e-05
9.32595034079014e-05
9.61764047143095e-05
0.000129612439498444
0.000169349999756744
3.01638277545524e-05
5.64625758110441e-05
6.26906627948852e-05
3.1117332871155e-05
6.38699257610569e-05
-2.04563405342696e-05
-4.40446876968374e-05
-4.95374897609272e-05
-3.03763006123351e-05
-7.10768332049903e-05
-2.80003284733335e-05
-4.14838228943009e-05
-6.95705920761705e-05
-6.15719782935356e-05
-4.81837323963818e-05
1.25091503386565e-05
2.19439608294536e-06
-5.93598119125379e-05
3.28113529083405e-05
1.85028712694929e-05
-2.57905484727817e-05
-6.14033234444292e-05
-3.84824017423504e-05
1.92211856005579e-05
5.33176998126377e-05
8.22441570606272e-05
2.91166483870183e-05
7.27612220321353e-05
3.25136959281945e-05
6.89182258689716e-05
9.61512454708284e-05
5.8249171264341e-05
6.89240721505482e-05
4.71605485164679e-05
9.89860622052706e-05
1.97826212390671e-05
6.66924083168141e-05
8.50741610417556e-05
9.61045602021745e-05
5.86485705733134e-05
0.000125747846105469
0.000114814618376323
0.000140859761002028
7.56992929488304e-05
8.12290344470573e-05
0.000166550201675612
0.000131535165394487
6.52329915888688e-05
6.16633433975927e-05
5.60770022408847e-05
-2.91824421111677e-05
1.53243447052162e-05
-4.39520189007158e-05
2.88956702689849e-05
2.56184150433231e-05
1.07311636930687e-05
-4.87163009613561e-05
-6.33399201405108e-06
6.3926235128939e-05
3.19261337713788e-06
-7.0667993169962e-06
-4.38646172062711e-07
5.41556062731944e-05
-4.01025562138219e-05
1.71837206487669e-05
1.54906711033086e-05
-2.16669476859883e-06
7.41726361367811e-05
6.18658464047391e-05
7.32866934403459e-05
1.11162001808018e-08
3.35602847960241e-05
5.28010383564632e-05
5.41989626162079e-05
1.30722457650736e-05
5.02277234164865e-06
5.55867079680789e-05
-6.20600424793786e-05
7.2801870530509e-05
-1.28817390350254e-05
5.28999180086442e-05
7.64276311734263e-05
5.50379856657362e-05
8.26914187379664e-05
0.000136524020545182
9.08695801235025e-05
0.000127444322091945
0.00014684969751723
0.000152423655928268
8.53357836271152e-05
0.000137251890606369
0.000109180208735381
7.44447699532623e-05
7.90447588279726e-05
-4.19509898449314e-06
-1.53519985089371e-05
2.5817243530556e-05
-1.18566382469189e-05
-6.09009517036007e-06
2.03561319748679e-05
-6.37379108230761e-05
2.48072458044555e-05
3.3706355036503e-05
7.13273898962768e-05
5.86783932693877e-06
-5.93760110974417e-06
-1.20631745861356e-05
-2.74009067878031e-05
1.89975447226406e-05
1.16963439707917e-05
-7.24357566606662e-05
-4.66786710447147e-05
-7.33839066736945e-06
-2.33135039865557e-06
-1.9361349547506e-06
2.15595703102853e-05
2.78460639098446e-05
4.23159659058958e-05
3.97707163250733e-05
4.89778228855165e-05
6.11287883074597e-05
1.17576325503306e-05
1.55377261605e-05
1.98489759642822e-05
-1.80697710632553e-05
-1.7855572140592e-06
-1.82677090202889e-05
1.32531743146859e-05
-3.55624441363197e-06
9.71440800384442e-05
-1.6103843797559e-05
5.43783097224355e-05
6.55156447012757e-05
8.95007375252493e-05
8.83665611345335e-05
5.20814890221801e-05
0.000126053312142464
0.000106438568576084
5.29992840977833e-05
0.000114233310408952
0.000103522764797766
0.000114524192824047
6.55322361731478e-05
9.29068426413896e-05
8.63518145857797e-05
5.18309300713188e-05
5.98837542470959e-05
7.47890274251429e-05
6.58434380261001e-05
0.000101866988810724
4.5169710842787e-05
6.04967400787687e-05
9.94363352915455e-05
6.75172236302066e-05
4.45927494701822e-05
2.74093310620901e-05
-4.03468993086688e-06
-2.67872410894329e-05
-6.07273620004193e-05
4.428231786689e-06
-6.17911081864312e-05
-0.000118400544304681
-5.47969990656169e-05
-2.97159865198485e-05
-5.18174181543913e-05
-4.60254497802415e-05
-3.85064668028771e-06
-0.00010355393718256
-2.41563054696782e-05
-1.20043762201487e-05
-3.55475793697776e-05
5.76744229515726e-05
7.17454533597974e-05
4.53412145831537e-05
0.000109944208588874
0.000146396430275353
9.23647729816553e-05
4.66635753897621e-05
6.88165542790286e-05
2.74054997059598e-05
0.000107647880877372
9.12669054420481e-05
5.24924623573806e-05
0.000127127820340215
7.62247898871991e-05
0.000127891481337468
9.69188347107629e-05
0.000124343064181511
0.000105383351790547
0.000128677863346684
0.000110526328922737
9.76800999897106e-05
5.64201578537365e-05
2.41113197084583e-05
3.94403967622688e-05
3.94723619674039e-05
8.81979222177234e-06
3.18005484942948e-05
1.15639706523979e-05
3.97961400600057e-05
-1.31575163432382e-05
6.02320640273609e-05
5.74030770793989e-05
2.3885684966403e-05
-4.70735277717566e-06
7.62480471822241e-05
2.74135967555278e-05
-2.62947317812578e-05
4.21899464643737e-05
3.88955017069831e-05
2.60401114310765e-05
-2.99727117244526e-06
1.76113912329732e-05
-5.80076574355859e-05
-2.27967451284004e-05
-7.67943371097147e-05
1.30294749101467e-05
-2.6334921227707e-05
-7.52140738496683e-06
-1.55214875020416e-05
2.36402337229958e-05
5.09227026605552e-05
6.31558241476004e-05
0.000106577591539584
0.000126049331442968
0.0001372051202969
8.43375200263101e-05
0.000111763188653738
0.000110785851215804
9.18662632163223e-05
0.000169384339918234
9.39649343921919e-05
9.49440150156882e-05
9.88424604545778e-05
6.07128378777835e-05
0.000107516531438085
6.33915400323389e-05
0.000107173671225107
6.94257522640835e-05
0.000100502808768571
0.000121224256181193
6.86963896835909e-05
2.12298555833113e-05
1.45509505913389e-05
-8.41117446683954e-05
-1.40011525522141e-05
-2.2788756008938e-05
-2.97203593530487e-05
-1.72378896502928e-05
-7.09275116394516e-05
-2.03803763688308e-05
-4.79041607671322e-05
-4.2697170376005e-05
3.73814382164676e-06
-1.09833381248417e-05
1.39073422620641e-06
4.04274081691379e-05
-1.56479273089466e-05
1.66644641653834e-05
-1.10398217889734e-05
4.78509862650646e-05
6.10247904132155e-05
6.11065891643606e-05
2.13192661556921e-05
4.02007079177171e-05
1.82050951970673e-05
0.000115200005794977
4.79129953187599e-05
8.05710316348672e-05
-3.09513976788245e-05
7.44837653149593e-05
3.36796312072216e-05
9.32648391938483e-06
7.47658415111588e-05
8.88822207176635e-05
3.81057379946537e-05
7.54861760281809e-05
9.6317132612598e-05
6.8057770158687e-05
0.000113139247905759
9.86607181836391e-05
6.86449681610639e-05
9.23787474044874e-05
4.91131467999635e-05
2.52651725253544e-06
4.44010342881882e-05
1.1840010839572e-05
-5.09144263638347e-06
6.34560112190982e-05
0.000115206327086108
0.000112246629227092
0.000121591797883803
0.000134283490450379
7.13869339497259e-05
4.32092085388794e-05
5.68559074509206e-05
6.83308616493935e-05
3.57051924799163e-05
3.37144476128452e-05
-3.80716947259822e-05
-1.49592484297743e-05
-5.32652265740666e-05
-4.55484783189996e-05
-9.2126072047371e-05
-0.000126244636569724
-3.95234455609363e-05
-8.08370656828646e-05
5.76052098458817e-07
-2.78493466610692e-05
-5.39337198319285e-06
-8.34918431897698e-06
7.36320719357411e-05
4.27824562175964e-05
-1.4123169031192e-05
5.47615545976297e-05
4.78842849689411e-05
7.30902104991788e-05
6.9522051298741e-05
0.000125092595078644
7.54703939707373e-05
5.85302518793128e-05
7.17131335071767e-05
0.000115633584021027
5.26089382414137e-05
9.48062395456094e-05
0.000110222136309127
0.000139278855917659
0.000152755452082591
0.000107196892569437
6.97205594647661e-05
6.97349094756526e-05
-4.79704932856222e-06
5.95662440425137e-05
-6.88666135377081e-05
-1.46605393364364e-05
1.87027401617769e-05
-2.04644927613579e-05
-1.85591846412006e-05
-6.1119557399996e-06
-4.87079694031627e-07
-2.01276396421364e-05
2.3237181334504e-05
5.57191311297349e-05
3.90175320068321e-05
-1.33465102626547e-06
8.9685432920462e-06
3.0471781640114e-05
8.03043435038624e-05
4.39253526471276e-05
2.56796988833813e-05
4.38227661190035e-07
6.86137061580857e-05
9.68943946974403e-06
-1.48264306887701e-05
2.61003278777757e-05
3.01876522569583e-05
-5.74036650526866e-06
4.07242698110847e-05
1.16821952864564e-05
3.51299402526075e-05
2.1128528355298e-05
9.24765491836083e-06
7.17796611477992e-05
2.86538574114181e-05
1.58665876676934e-05
1.11664064741409e-05
6.15581027867037e-05
0.000100472631244828
9.50449242037509e-05
5.74486902979417e-05
3.06176387876769e-05
4.48436908929298e-05
3.2835835071504e-05
5.45873831538915e-05
8.96055997031191e-06
6.09634776085172e-05
0.000101025961189504
0.00011392540073833
5.82605659473213e-05
5.27351503111879e-05
8.62078714008996e-05
5.49704085931331e-05
9.78380637033983e-06
8.06204103907152e-05
2.23200314941794e-05
4.40023405906821e-05
3.83798207614422e-06
1.88821198335923e-05
-1.48831412364225e-05
7.89081547158898e-05
-4.23531329483801e-05
1.50585853650421e-05
5.67819173396057e-05
7.68670534757998e-05
2.18325692297523e-05
4.18954121894611e-05
-5.03778114899073e-06
3.30120376055803e-05
5.2741742400589e-07
6.01755596603666e-05
9.22688872030899e-05
6.97112874526036e-05
5.26121197096795e-05
4.34882419661831e-05
6.6669812293098e-05
3.92775469143544e-05
8.81495699644788e-05
0.000111540616579042
2.50992677504966e-05
8.92012289723433e-05
4.63736832961447e-05
4.45541287828868e-05
3.53104599075017e-05
3.5450046544212e-05
1.71429340614256e-05
-2.59833295746017e-05
-1.76692983399891e-05
-4.81568276427922e-05
-9.57071943322477e-05
1.84388926481102e-05
-0.000148402793562895
-0.000107017475674453
-8.63719216149492e-05
-5.76406922366252e-05
-0.000106832792173951
1.54845929049164e-05
8.57265107836927e-05
8.41899457898989e-05
6.29249920217846e-05
9.25659517271827e-05
0.000189956476582424
0.00020243586078681
0.00011811420915131
0.000179348692018427
0.000159236258345121
0.00011821543468708
0.000115502577408448
5.99899607756421e-05
0.00010899771484247
8.2352913837107e-05
8.66250730580283e-05
3.89781239009474e-05
7.53725673576881e-05
5.3319615466371e-05
5.34172523559043e-06
1.56182397333541e-05
3.59274958157472e-05
2.17473009781917e-05
2.59490474838284e-06
-3.45386923469526e-06
3.16401923965093e-05
1.32570733437528e-05
-3.28845797011882e-05
-5.61816934401882e-05
1.91315392831877e-05
3.65025462208248e-05
1.28991542162691e-05
4.58345426754434e-05
-9.02920364469744e-06
7.33019105460962e-05
6.79189981928314e-06
-1.9704353095635e-05
4.69785108355244e-05
-6.62208530974567e-05
-8.19446932541792e-06
-8.36037699597598e-07
-8.05942666942252e-05
9.72171834522171e-06
-2.31806474778811e-05
-2.38515807179835e-05
-8.69968018609567e-06
1.29630555351331e-05
4.37509173509702e-05
0.000112308152728296
0.000111939963842567
9.91909447851684e-05
0.000113012644919483
0.000122930752211338
0.000137628540744674
8.43188708764773e-05
0.000116693742149569
0.000170137945484621
9.08835542028142e-05
7.07240076859798e-05
5.87746468100041e-05
4.31330553012936e-05
7.46656473395941e-05
5.7737410676855e-06
6.9731124881709e-05
-1.20365890365907e-05
5.41605914125625e-05
1.08595261167788e-05
-5.65904272441708e-05
3.71203467720404e-05
-3.157898690186e-05
3.55692494160391e-05
-7.32207481563628e-05
-1.02455437353339e-05
1.00386212466123e-05
-2.41119003552946e-05
2.00731267696128e-05
4.80055963201992e-05
-1.22734273971583e-05
2.36857418167334e-05
-3.40680901415712e-05
-2.76236022453033e-05
-9.38318627434733e-05
-8.14139206101937e-05
-5.17819879493931e-05
-0.000127137462060154
-5.75868814965378e-05
-4.90420623235789e-05
-7.12847785419009e-06
0.000108645952545915
4.34383460487906e-06
9.81029310771631e-05
0.000177594660606311
8.75396247350139e-05
0.000143419053352819
0.000150611916477914
0.00013574786889216
0.000169674945525993
0.000109631295107378
8.79536929377717e-05
0.000130285435380804
7.14871030701356e-05
0.000150562323231557
8.53742452356723e-05
8.60798036111014e-05
5.33727636829528e-05
1.7834527295758e-05
-1.77152665271418e-06
6.42191366187474e-05
1.57372394533723e-06
2.11424955015295e-05
3.2127844210323e-05
-1.82921744976089e-05
-6.08694372249411e-05
-0.000103806042978093
-5.94897741701599e-05
-0.000118024379080845
-0.000110360484299319
-4.35351497628805e-05
-5.28152929107679e-06
1.93399982743308e-05
2.54400992790329e-05
6.50312837960567e-05
5.44628427764704e-05
4.71053374078487e-05
0.000110340109747992
0.000108260248079109
4.71600121295723e-05
4.71487926283887e-05
0.000107841583132299
0.000158116523965806
0.000113033653901201
0.000104722662883045
1.79835676832245e-05
7.09602118519575e-05
9.27362122675091e-05
6.20306263688862e-05
-1.87945691435071e-05
4.79683811895254e-05
8.82038532210353e-05
0.000105279969533207
8.41243578687222e-05
4.59235104887999e-05
-1.36122352349966e-05
5.67041443105877e-05
4.4008952172952e-05
4.12675449183155e-05
-4.22181659734789e-06
3.20189310870992e-05
7.56514425584622e-06
4.25017270005202e-05
1.50609119259133e-05
-1.59345027506102e-05
1.46918663346515e-05
-2.61077632058185e-06
-2.12307326684172e-05
-3.22878671293245e-05
4.70016074458111e-05
-2.40254741068345e-05
1.5552913456693e-06
4.55246302760499e-05
5.65106390653303e-05
9.80007704898514e-05
5.83983985105177e-05
9.70826358294327e-05
5.8229616374133e-05
5.33532497502831e-05
5.92608024708316e-05
3.57362199363942e-05
-6.99526078712824e-06
1.894688700842e-05
4.3822212664291e-05
-1.47727200403383e-05
2.34545146775286e-05
4.06948494086008e-05
2.20814533742326e-05
4.66779351786814e-05
6.25834771995979e-05
6.77077036207318e-05
8.17896570194937e-05
5.43434045302059e-05
8.31893425734373e-05
8.91810331240752e-05
4.71419075531776e-05
4.12687790088076e-05
2.08528707983745e-05
2.36644372009379e-05
5.12522701720762e-05
3.95656472740617e-06
9.29659016950382e-06
3.3257623057396e-05
-3.5528601145354e-05
-3.54352401516487e-06
6.1588552219768e-05
8.61204583891546e-05
4.32674793308499e-05
-9.0760964378346e-06
-5.17768109369884e-05
2.36095282699785e-05
-2.56247699878128e-05
2.51826805832326e-05
-3.31890324869401e-05
2.67093980399619e-05
-2.787778867965e-05
-2.18230096966758e-05
2.69550070277642e-05
4.86749239345059e-05
0.000127946793286462
5.9471262945583e-05
0.000115392750591865
9.24393175001513e-05
0.000132117997380787
0.000113363753855071
0.000112481424213285
0.0001117164063592
0.000181528460907052
0.000102013264278688
0.000131517198620053
8.02832140220551e-05
9.77693498873547e-05
5.23930879405623e-05
2.58068849574837e-05
4.95457109669785e-05
4.08330064608557e-05
2.82983612676411e-06
1.75757491401537e-05
5.93922973218112e-06
-4.32261381845097e-05
-4.68122440702572e-07
-0.000107677218189197
-2.99063136325727e-05
-7.72527633776639e-06
-9.56220295743449e-06
-6.40164183137316e-05
1.99578169212783e-05
2.29598431848679e-05
1.72217987964448e-05
7.0442592998406e-05
4.12155864004135e-05
3.95986556739088e-05
8.9084979224393e-05
2.92454724225284e-05
3.34273569094448e-05
9.04764550547956e-06
2.57035367764608e-06
3.80297548148543e-05
3.15522930049415e-05
5.98193852713968e-05
2.79305722581357e-05
1.96778895782362e-05
5.96640837820981e-05
2.83373413871665e-05
3.60052685277487e-05
5.81397682086966e-05
3.56311813976922e-05
7.51747119779453e-05
6.53907788858024e-05
1.47810193031637e-05
9.13920879947592e-05
1.78903627734274e-05
5.04292353764003e-05
1.58555608643621e-05
5.91528493944178e-05
1.91773962185013e-05
5.29161748099603e-05
9.3769121885257e-05
5.54793360919699e-05
0.000108922934475337
3.06511003520231e-05
3.22166549221615e-05
1.53312069603262e-05
-3.42841777684371e-05
-5.174203604516e-06
-8.9065671291698e-06
-4.17158000276778e-05
-8.78575419805948e-05
-7.41843753522284e-05
-4.47499786433293e-05
-7.36175884187744e-05
-2.10450031349772e-05
-3.45730743656472e-05
-7.24363233785919e-06
5.83390030338585e-05
6.51486096036939e-05
8.62720141037418e-05
7.41007907120525e-05
7.8070131503975e-05
0.00013764007071588
0.000133670266229302
9.53763245339937e-05
0.000106318285756268
0.000125592802075776
9.02659273945311e-05
-2.72317726144374e-06
1.28871564070429e-05
4.48442265532335e-05
6.1466806663035e-05
1.33971615702622e-05
1.69827441076697e-05
6.13143744092556e-05
4.47274764390886e-05
4.73429432912289e-05
1.80498123936352e-05
8.4897959539005e-05
-7.2195408496504e-06
4.12401235011473e-05
3.33719545477256e-05
2.99597977143883e-05
3.91027012392555e-05
2.51141493049909e-06
6.96152474750632e-05
5.06645000699792e-05
3.1266319882389e-05
3.50630211810267e-05
1.6320780883066e-05
4.11573645596475e-05
-1.13099977763463e-05
1.19135566001692e-07
-4.98534241110286e-05
-6.19500106834272e-05
-4.19810697745264e-07
-9.99427562898269e-06
-2.43161872287123e-05
-2.97955982934703e-05
3.91102676411462e-05
6.67126803207791e-06
3.49851994971099e-05
5.38846766949618e-05
6.08341850216074e-05
-3.78704822696404e-07
9.44100844883672e-05
6.55792298492294e-05
6.16730509509705e-05
6.11879076288424e-05
8.3761200787113e-05
0.000101529683168616
6.88682790687661e-05
0.000105797542105607
2.99232504481238e-05
2.81489990146714e-05
4.84798009472686e-05
3.27317245693024e-05
7.81234692364294e-05
4.56632327749146e-05
1.98246268448591e-05
2.38864849012483e-05
9.58031723880618e-05
8.55868900451494e-05
7.59170738917222e-05
5.77293474796147e-05
7.7967671219303e-05
5.55455231745686e-05
4.60885789053341e-05
4.46002840725563e-05
-1.43259121674441e-06
5.74065236178518e-05
-4.64831774321894e-05
1.22517429241125e-05
-3.83068296861524e-05
-2.10348026811666e-05
-8.36593875161419e-05
-7.49399839862374e-05
-6.62515264188331e-06
5.09071222686917e-05
3.73233424929679e-06
1.63318249443999e-05
1.87098468898741e-05
1.85110150796993e-05
1.03902327254821e-05
7.6189242652237e-05
5.06446918460559e-05
6.62901707465265e-05
0.000101804998186805
5.43218667580648e-05
8.59234255027445e-05
4.97923074452982e-05
5.88070423535855e-05
9.64931201749715e-05
4.99055925897229e-05
5.31911769975141e-05
9.20213231378425e-05
8.04722711676687e-05
4.53690378115121e-06
5.64154411654024e-05
7.63650968650451e-05
0.000116523171746012
8.34820682543238e-05
3.95979963562217e-05
2.86572862650739e-05
1.62693603789813e-05
3.97965671260915e-05
-8.95470303049303e-07
3.06557284631203e-05
2.25958464808348e-05
-2.37038377965246e-06
-3.79676458329865e-05
2.41286953113987e-05
1.91312152113923e-05
-1.15137136304602e-05
-5.88199250897899e-05
-9.06557341817431e-06
4.98452288613957e-05
3.60269088074777e-05
1.53663929381833e-05
6.38368930786518e-06
-3.02509262885914e-05
-7.79606763362385e-05
1.86267550005529e-05
3.28400220521024e-06
5.2949834502539e-06
1.0806827855105e-05
-1.47327587262064e-05
3.66882632106251e-05
1.09836475954454e-05
-4.1304782674633e-05
1.69366532320699e-05
-1.34672473229345e-05
6.32234731569654e-05
5.73771963311494e-05
-4.91515555708713e-06
0.000101968397975925
7.73323857989397e-05
0.000101640014450845
5.9549690203902e-05
0.000132427300849329
0.000126242799492175
4.73170784711204e-05
0.000114940502063951
8.92127404809504e-05
7.23628415220985e-05
0.000100578888871113
5.77832971284238e-05
1.76798188406833e-05
5.13326738450281e-05
4.03379536885148e-05
2.94953312356145e-05
-3.90359914104233e-05
5.64125886908686e-05
1.20863248034598e-05
-5.10554261608651e-06
-3.44138322109633e-05
2.60244131989895e-05
4.86722554246149e-05
3.08902507442359e-05
2.50928531116997e-05
1.36824014048867e-05
2.23303482547218e-05
0.000115562044621946
4.89249521294972e-05
1.3126464996927e-05
1.39293879176432e-05
2.60402979972992e-05
1.35666988761301e-05
3.1028342034433e-05
-4.60521048003653e-05
5.35662457681054e-05
4.81203826035349e-05
-2.73387534733929e-05
2.51062213511648e-05
2.70034066218161e-06
1.87656615977966e-05
2.96123515363684e-05
5.50294272044641e-05
2.19109768341383e-05
3.21885547574972e-05
8.06622817065803e-05
8.31346887394428e-05
5.39204821121838e-05
0.000105526340987512
7.83142768396643e-05
0.000106629383344784
0.00014450545281462
3.74136737485924e-05
0.000118276815302947
8.36911534951982e-05
1.79220915076036e-05
-5.80703383808338e-05
4.94953037831207e-05
1.412866791547e-05
-2.52315112121596e-05
2.92110662194716e-05
-2.19997596441189e-05
3.44262331789525e-06
-9.90048425491123e-06
2.77146673217257e-05
2.7172071048225e-05
3.43185121898439e-05
-3.44003004427687e-06
9.5417140611595e-06
3.27513108371131e-05
9.30887147537677e-06
5.68894467735112e-05
2.6705183967277e-05
3.16543062092343e-05
6.04801077689489e-05
0.000121497450373423
4.8393341157521e-05
7.37678539786768e-05
3.35968550866103e-05
3.46866550774916e-05
2.79877306817941e-06
-2.20142010970061e-05
2.86834973522273e-06
3.70351134086793e-05
3.25680637855294e-05
-1.37768448754622e-06
7.64426653601559e-05
3.9030680064783e-05
1.98855256836703e-05
1.94638151674215e-05
0.000127304934301758
0.000138426002860356
5.3993578889256e-05
5.49512268482745e-05
8.08772196920264e-05
3.16190424183567e-05
0.000101965161798225
4.82016902263372e-05
9.73878761523544e-05
2.25485635093254e-05
2.80716593672541e-05
-3.43253996013821e-05
-1.44918639549154e-05
-6.26219183365989e-05
-7.56709774414418e-05
-3.58934708274888e-05
-0.000101285110447064
-0.000108929343606814
-1.68299014227314e-05
4.32749710459759e-06
3.39853859561295e-05
2.8412395787202e-05
2.10318620578046e-05
0.000122721944168799
0.000109381698153931
0.000119158998547859
0.000110533691351032
0.000115191544359993
0.000162042526748058
0.000113302155473753
5.74165847351048e-05
4.77386789311157e-05
6.85223980257245e-05
4.28467625345909e-05
4.54012895149935e-05
2.68466041444781e-05
2.50620993336539e-05
2.82351171293775e-05
8.19928893373371e-05
6.404096048521e-06
-7.35954279062282e-06
-6.33361783691587e-05
4.0548502124304e-06
-6.27339627746664e-05
-2.65610370656004e-05
-6.91629093631285e-05
1.73463138271349e-07
2.948984402636e-05
6.35807162024884e-05
5.03236314377939e-05
2.92935883591352e-05
3.32935409604185e-05
-4.73593864522931e-06
4.04374635040454e-05
-1.41217349849009e-05
-2.6587835747051e-05
-4.83225007778497e-05
-5.95713494006742e-05
-3.60255122911783e-05
-2.14495922448892e-05
-6.19844863351747e-06
-7.15221168839344e-06
-1.35880021159401e-05
1.20868919583351e-05
4.72554974630255e-05
6.50385950215344e-05
6.34767779220712e-05
9.33162386996361e-05
0.000137770262843603
0.000124866516077437
0.000179353841790472
0.000147957894611848
0.000113997156854761
0.000105053903959883
8.67540950879979e-05
9.86014333923139e-05
4.55646580396882e-05
4.77551551161241e-05
2.04301310752953e-05
-2.2663699505566e-05
1.99289896117931e-05
-3.15939863220629e-05
4.32787800526846e-05
1.06847860114008e-05
-1.62959013186031e-05
-5.70723173349026e-05
-4.47703569971346e-05
9.88074106677016e-06
-4.90552257230553e-05
-6.33955903231292e-06
-1.25658232195466e-05
4.75996355297181e-05
2.49704565894888e-05
5.22772042946894e-05
4.18507989042129e-05
3.82863077486665e-05
8.54404793039714e-05
3.37192894834802e-05
2.48490322857913e-05
6.82683674684441e-05
3.00136513449167e-05
-1.30145799326476e-05
9.62172053269245e-05
-1.78178649192223e-05
3.61262325565877e-06
1.68841205242732e-05
7.87649124548361e-06
8.36657745066143e-05
4.50678593636544e-05
7.23379209059085e-05
0.00010447087761298
3.90227216134835e-05
9.86651451024706e-05
5.81634718005756e-05
5.27849479372868e-05
8.69641531363716e-05
3.76057144298228e-05
0.000127326092228451
7.26044418695724e-05
7.71908275084538e-05
1.36707704433357e-05
0.000129620344086634
5.36138336211306e-05
0.000139492053741047
-1.7377059698882e-05
1.25618563804257e-05
1.12915885344094e-05
2.33565413989478e-05
9.55234773845709e-07
-7.71675117677982e-05
-2.67164029440524e-05
-0.000116778687015627
-0.000106330608179698
-3.22039438396367e-05
-4.16746146043201e-05
-4.66985384635345e-05
2.89614318480242e-05
4.12080821220251e-05
4.87776174428106e-05
3.42689347487814e-05
8.26447670523344e-05
8.584109078172e-05
7.7362663428715e-05
0.000160321133106069
0.000127376352007502
0.000111829822822671
7.93111098693391e-05
6.08041339419789e-05
8.53005732156007e-05
8.46667536862854e-05
9.1985619309247e-05
2.85248024678421e-05
7.02777960158172e-05
2.78375364096268e-05
5.37049276321632e-05
4.33783696379719e-05
7.03184280556065e-05
-1.57488929915791e-05
3.92993155873552e-05
5.00272394332452e-05
-1.16998831549453e-05
8.66756842638355e-06
1.07711614118896e-05
4.79202920936301e-05
3.3041535141157e-05
2.76719114098447e-05
6.66399354412699e-05
4.37413894643948e-05
5.74354463418803e-05
1.55884951725816e-06
-1.71785150708739e-05
4.98983691385022e-07
-1.02233188907999e-05
-3.63931334328837e-05
5.84011376626411e-05
-1.8870219342475e-05
3.78493831552272e-06
5.16863328110179e-05
1.93665451405802e-05
3.88871580291328e-05
-2.00235057874364e-05
4.44433901238238e-05
9.39328851817762e-05
6.48390556501987e-05
0.000114485641152119
6.4443105059308e-05
0.000104784471140415
2.55681520507561e-05
0.000104766689907518
0.000109863165618193
6.07724081915354e-05
4.06152344326017e-05
1.05877744576126e-05
4.87430900679109e-05
-1.125113843334e-05
1.60427515386464e-05
-4.34115076679213e-06
-4.00889158927715e-05
-6.93767065502899e-05
-4.12662301680175e-05
-1.73969683520324e-05
-1.97680510661039e-05
0.000105025592459281
2.21526409456915e-05
5.54093242389351e-05
3.44154888951814e-05
9.05817143176133e-05
0.000106931228994332
6.89726461031606e-05
0.000101727006040987
8.63863040767635e-05
5.08515271294252e-05
2.33263401869363e-05
4.09192516591587e-05
-5.07353501718599e-05
-1.91610371815786e-05
-5.28646829799408e-05
-1.7649499239395e-05
-1.82965987113647e-05
-5.00253267208065e-05
-6.22770800180324e-06
-1.23122594662909e-05
-3.82833324137263e-05
3.0999917588345e-05
1.69896682654532e-05
5.88358984705818e-05
4.29712091063579e-05
8.10208024714775e-05
0.000216666342940163
0.000142143398876495
0.000133687637799898
9.51093348295169e-05
0.00012996356325111
9.40110992941185e-05
0.00010634844064024
8.29206303222221e-05
5.1453976902211e-05
5.64322741522091e-05
-5.87974666960972e-05
1.77319643887183e-05
2.45751918172662e-06
-5.68314901571424e-05
-6.83945945414681e-05
-5.18291689402842e-05
8.88747510881956e-06
-3.70250531488248e-05
-4.67742947661747e-05
1.05149212618307e-05
2.11736653526759e-05
3.37483329965127e-05
3.20294257890614e-05
9.54317465434482e-05
6.65472247804363e-05
0.00013327373405375
3.73439431600905e-05
3.99022993846855e-05
9.09292994923969e-05
6.37671516164715e-05
2.536929946244e-05
4.84374224134878e-05
6.35435061030115e-05
1.54037458078797e-05
7.66192142662077e-05
-1.79913750177697e-05
6.59779559645237e-07
2.90501697162572e-05
-3.52786203784567e-06
9.48893436038422e-06
6.59561051358142e-05
1.37776725290471e-05
3.40275902459618e-05
6.52309216854598e-05
8.40159995927727e-05
4.9912840633367e-05
9.5508729481143e-05
3.96271963637171e-05
4.57538653606214e-05
3.24617932169487e-05
4.69143967645676e-05
3.22937418390099e-07
1.48220957205898e-05
-2.82870885789742e-05
9.74847814168663e-06
2.64957695414262e-05
1.27014957692299e-05
-4.58567872233432e-06
2.31259968678664e-05
4.78586466415508e-05
-7.7562455942857e-05
7.67842433496613e-05
4.79390302392311e-05
9.14274139983071e-05
6.73561848223454e-05
7.14109953467864e-05
8.25724974006754e-05
4.7106341226603e-05
0.000103880088668156
7.24448667664512e-05
0.000110303911267769
8.36885722738269e-05
3.0388964668994e-05
3.89613498674113e-05
2.16493322982019e-05
1.45332240431993e-05
4.25843442828606e-05
4.27854245855813e-05
-4.76190255377417e-06
-1.73480639231115e-05
-2.66114310482485e-05
2.38344828646145e-05
1.38766376759657e-05
8.56718015067716e-06
3.77448907688589e-05
4.77579239294089e-06
1.29882508294485e-05
4.23954224079869e-05
6.29632855268615e-06
-9.29447504328646e-06
1.07828193290649e-06
2.72314182328002e-05
4.51847480784948e-05
-9.26740827004901e-06
-6.7180228564213e-05
-1.32412586443939e-05
-9.43652640117642e-06
3.53277176206345e-05
2.32803109867682e-05
-2.12034272490101e-06
3.59342659918538e-05
4.66629215656249e-05
8.07140857426047e-05
7.79483494659412e-05
4.90703260759147e-05
0.000144675778074729
9.47788003566619e-05
0.000113593494218055
0.000110790227583535
0.000116631308157647
9.89722324673884e-05
5.84264743919255e-05
6.12345295815288e-05
7.48644278981427e-05
7.03487948662916e-06
8.81296278426883e-05
6.91980333357635e-05
7.3728151488698e-05
0.000104962001485819
4.57430269375901e-05
8.13809342985745e-05
1.57206371490211e-05
-1.93126797853296e-05
-1.97506325594591e-05
-0.000102566040449386
-4.46770429794723e-05
-6.15884486922453e-05
-1.33691391685145e-05
-1.93449800629965e-05
-6.67241449417367e-05
1.78929581400037e-05
-4.15777601278105e-06
5.07034540295221e-06
4.03751473461043e-05
3.98030010787326e-05
5.45670445299062e-05
9.02370700534041e-05
4.48527133090335e-05
4.14875259017746e-05
1.30045282870634e-05
4.92021326081639e-05
-3.1636097651429e-06
1.69172537544198e-05
-4.61284791581491e-05
-1.95694292677137e-05
-2.26273399633129e-05
1.50084940015026e-05
-2.416375219121e-06
8.16211968990029e-05
9.47912510245648e-05
8.30440883294711e-05
0.000177018076380449
0.000117783233953326
0.000111740604842102
0.000106896522717942
0.000111823723394221
0.000151591501451104
8.25832551493974e-05
8.84303668570999e-05
9.17506533985769e-05
9.31549710932674e-05
0.000141609211074288
2.15877984288954e-05
9.98233361917538e-05
6.55898539235012e-05
5.27491890897359e-05
-6.67457213679726e-06
2.24008930793664e-05
-4.89349299303709e-05
-9.29508190871451e-05
-8.53900160587987e-05
-9.39942956626407e-06
-0.000102826147923106
-8.81777952146022e-05
-3.6277017496989e-05
-0.000142365138509229
-9.92065733654401e-05
-2.19643130068811e-05
-2.24693795979463e-05
4.17346298576485e-05
-1.13711923979813e-05
7.41338122286913e-05
0.000115206831444611
6.6967930390289e-05
9.16725045882118e-05
6.95655068731674e-05
8.04095284205927e-05
0.00012172272462173
9.13246227101016e-05
8.534905921445e-05
3.2249581571069e-05
0.000146380109939909
9.26924889112629e-05
4.55079390708603e-05
5.55841868679907e-05
5.62668948685488e-06
-4.28600888129307e-06
9.76726206990293e-05
6.76662750224982e-06
-3.15350299322407e-05
5.1203629991878e-05
-2.90553461538575e-05
-1.325171756787e-05
3.66999607197693e-05
6.0954557172203e-05
3.81696461077887e-05
0.000130139640801326
4.05285328950174e-05
8.07947755373898e-05
0.000112063644472917
9.16819911938824e-05
4.64383304113179e-05
3.50878521049843e-05
2.97446092606296e-05
5.76468083718742e-05
-7.36036386366661e-06
-3.96605012523398e-05
-3.71137764761308e-05
-1.86248551239738e-05
-6.4855922774661e-05
-2.29387440541606e-05
8.17097254857841e-05
9.43027964463282e-07
7.47340410537855e-06
-4.50336440688651e-05
-1.86128699164254e-05
4.45507849405542e-05
2.09444267622873e-05
3.22763110302296e-05
-7.44706584086725e-06
-3.55614060957765e-06
4.81549712151229e-05
-1.90071717991928e-05
-9.29823436680789e-07
-3.91877546608945e-05
5.88595538311567e-06
4.28923623649617e-05
9.65159847938991e-06
3.20971788809099e-05
8.38837256844781e-05
5.47336884731862e-05
8.77938175422785e-05
7.28762967852927e-05
6.28720233641303e-05
8.30896113538166e-05
5.74993887420908e-05
9.68233219077176e-05
0.000190856316254521
3.27661330683342e-05
7.76492455256685e-05
6.24071232092384e-05
9.1209450456794e-05
2.27014555506285e-05
7.70073862699839e-05
5.99076402256244e-05
4.37464481280006e-05
-5.16973783681113e-06
-6.53180064313556e-05
3.03536633452438e-05
5.54524895313117e-06
-8.49559776573215e-06
1.02734048501868e-05
-8.21261297911369e-06
-3.07669418456463e-05
-3.87679064604104e-05
8.30069365086013e-05
-1.07447532523728e-05
3.53662894418259e-05
3.30528807278431e-05
-3.30299342150465e-06
5.20974287586142e-05
4.81985433553151e-05
7.63463501965041e-05
9.67364837721369e-06
4.54098723524412e-05
9.6016821835607e-05
5.48259528620622e-06
6.68813363530851e-05
8.22816058170494e-05
3.77546670283892e-05
1.6519597069347e-05
-3.46568797387536e-05
-8.90854611097331e-05
-3.06626447326211e-05
-6.12010287119673e-05
-7.05987547588838e-05
-2.97523243403132e-05
-4.91455167832238e-05
1.7231081579084e-05
1.12875057731974e-05
3.87986338524899e-05
3.53108466898117e-05
0.000111038831821878
7.01678924439277e-05
0.00011321716139472
0.00011250860750443
0.000130323911729418
7.5989993252977e-05
9.54414496748092e-05
0.000107085642322283
6.88685956922113e-05
6.95944332829411e-05
4.85185563536157e-05
4.69723930335679e-05
5.35598728072554e-06
4.08359501252242e-05
7.71170846352369e-05
6.76890412205284e-05
7.65951283344508e-05
7.65865134461999e-05
7.73613681156209e-05
4.02586106701151e-05
3.1339157962658e-05
-2.82872700272247e-05
3.58210877909915e-05
-1.31377254395009e-06
1.71024403863694e-05
-1.79126944596484e-06
-4.60371684739035e-05
-6.07464931418925e-05
-5.68980033044859e-06
-1.73016992806862e-05
-7.25872587959581e-06
-9.28773572936266e-05
-8.15939285878103e-06
-4.8173000797913e-05
-3.31345517530758e-05
1.882229583e-06
1.66835223335536e-05
-1.43364285023426e-05
-2.05099442612267e-05
7.38075204143832e-06
4.35132259777326e-05
7.06006281950537e-05
1.10878183222896e-05
1.01612692383215e-05
2.79688382234037e-05
3.9448962795366e-05
6.05448324175996e-05
6.83222227715951e-05
0.000124061003005736
9.87935945628833e-05
9.16126493065e-05
0.00011067847416055
7.53821098387917e-05
4.12571506575428e-05
-1.33047439873697e-06
4.7599995313879e-05
3.57678948524628e-05
5.93195187533531e-05
4.37181830558823e-05
3.4183957591695e-05
0.000112814753395883
-8.87570858792968e-06
7.84889845311206e-05
5.08829561835634e-05
9.72635362430442e-05
0.000141752474214082
0.000103602275470124
0.000148635992167843
0.000139098357334829
0.000134695382644147
9.77373161507529e-05
8.98798469565165e-05
-2.65916235929554e-05
-8.94961077017793e-07
-1.73513619844789e-05
2.00843291259759e-05
-4.37002176892999e-05
-5.31086098452596e-05
-6.92515852508341e-05
-6.11229601298415e-05
-4.57125024714014e-05
-9.568357008386e-05
-5.38317077991185e-05
-0.000131977005758841
-9.81266518698401e-05
-7.11908882611789e-05
-3.973426654438e-05
6.87153940406421e-06
2.66498411014952e-06
1.87396105576454e-06
4.63493650389835e-05
1.68049774966797e-05
5.06606842905387e-06
-6.16160776580413e-06
-1.48101099470056e-07
-1.34941058207052e-06
5.58186041918674e-05
0.000100358531417675
9.63147567175049e-05
0.000125885834571047
0.000180170313532947
0.000100851194353719
9.41753637040635e-05
0.000138140932559312
0.00010964342240724
7.587560818399e-05
7.8548488257373e-05
2.23668523324103e-05
1.03205350349557e-05
3.47792100567483e-05
-4.13953739394025e-05
2.44126407216106e-05
5.09951288337491e-06
3.35612866687998e-05
-1.48280077393776e-05
4.60524548366793e-05
2.67424844230507e-05
6.73789467114145e-05
7.72493051153688e-05
8.98584701966477e-05
5.09226160988311e-05
6.39153074983995e-05
2.36289584415458e-05
1.12483899724766e-05
-1.97333735045462e-05
7.08235606484003e-07
4.01618688402366e-06
6.03996840753853e-06
1.6836798412988e-05
-1.67057510775952e-05
1.52784595295935e-06
-4.44554749819446e-05
1.65829969461956e-05
-0.000110581143390006
5.6671236938176e-06
-3.2353602333677e-05
3.23390787308618e-05
5.11666678624637e-06
-4.12135713074387e-05
4.38060491409777e-05
3.0653756593548e-05
6.11430038184755e-05
4.24558268195594e-05
7.7065392478049e-05
4.67316909624472e-05
4.049706595531e-05
1.1356064601193e-05
4.31117549410548e-05
3.01477231816757e-05
0.000112625050929042
7.93718596399535e-05
8.24072997630267e-05
0.00013087416749156
1.41718509705573e-05
8.97471790249376e-05
6.72706661748429e-05
0.000105879212992231
3.17837491729045e-05
0.000120465321349585
2.44539334511022e-05
2.07067323126145e-05
4.68003091102601e-05
-6.01945623809801e-06
3.55802384303662e-05
9.1581097242566e-05
5.68117470090653e-05
3.4578770527877e-05
3.04970845629972e-05
8.91172532411936e-05
-1.25393480849315e-05
1.77449852452597e-05
-8.70981339874692e-05
-6.78765944748967e-05
-3.04845627057006e-05
-2.64290055833419e-05
-9.40578984840591e-05
-2.43108046870646e-05
-3.86112219520518e-05
7.89413486960867e-06
1.24365101805189e-05
-8.56551326620317e-06
5.44180525912295e-05
6.22478839484309e-05
0.000103131484414614
4.86701765742267e-05
0.000118069795237945
6.61903191213159e-05
6.24443728828312e-05
0.000129802799440027
5.10060957221368e-05
7.26271896388253e-05
8.34843945010341e-05
4.33895525033539e-05
3.2861594942802e-05
6.81176563984863e-05
3.36624795103201e-05
1.12724958917863e-05
-3.73336321347817e-06
-3.0515981298941e-05
-4.61489699727084e-06
-1.86944347344951e-05
3.4577331006637e-06
-1.93709293237057e-05
-2.51972865137016e-07
3.26780342122342e-05
6.15144660446467e-05
0.000104644960587441
0.000117688680254525
0.00013933918598598
0.000112199442083193
5.50201281589925e-05
8.35758233376155e-05
5.56531821636988e-05
4.05163376791763e-05
7.79276350456456e-06
-2.68068760775623e-05
-2.34532278259711e-05
-3.98589967080818e-05
-4.81833076696657e-05
-2.07727284400915e-05
-2.09614234009199e-05
-1.76064429079364e-05
-1.11278233439142e-05
3.67057178282951e-05
4.23589390859151e-05
1.57213248721707e-05
2.56017744765606e-05
5.83587264750624e-05
3.27573896302345e-05
6.54320923299471e-05
5.30917976705884e-05
0.000115625804345598
3.84421381836011e-05
2.70118014935202e-05
8.43044100312697e-05
1.62119441623297e-05
1.47266870163049e-05
5.7201331252827e-05
-7.21111159722844e-06
3.07519194875014e-05
4.54416132348562e-05
1.24483111081592e-07
2.65496486037308e-05
-3.06224014484171e-05
-4.6413651792021e-05
1.65673405535286e-06
-4.13298966548812e-05
-4.10094419941674e-05
6.67079260454897e-06
2.05363975793675e-05
1.27757520014508e-05
0.000101318275062479
5.40083936116134e-05
9.23898237587938e-05
0.000103348327195371
0.000117295684393197
6.17622001543349e-05
2.9437735710984e-05
5.98666340958535e-05
5.47172589965437e-05
-4.51165363307275e-05
1.62582943488975e-06
2.3657729693817e-05
-3.77830695807634e-05
-7.49082207773596e-06
8.79106052445094e-06
-5.91396258433048e-06
4.60065409168512e-05
3.60268003369575e-05
3.90493119359016e-05
0.000100960873278208
6.22504744124212e-05
7.35679149366047e-05
0.000116979911670871
7.79025977451552e-05
6.42468068061126e-05
6.39034452055579e-05
6.7226033747466e-05
6.40474903209283e-05
4.2563176936244e-05
7.17196154798397e-05
-3.57746752138543e-05
-2.55564693307229e-05
-4.30088170751939e-05
-9.66735663054027e-05
-4.63531841204852e-05
-0.000103743668636761
-6.73807590067487e-05
-3.1342845109804e-05
-3.362117141349e-05
2.36958521662639e-05
1.07417566459985e-05
3.78376068863612e-05
-1.93441305953735e-05
-8.52670293589019e-06
3.8576551085839e-05
8.65990929051389e-05
1.93547833445347e-05
8.82287787510491e-05
0.000119611125384562
6.77867437163602e-05
8.17906032960276e-05
7.95574985687515e-05
6.16564697744903e-05
7.15770515397394e-05
7.88570044287744e-05
0.000101591826164147
0.000124292595990279
6.77674140722239e-05
2.28816205843768e-05
8.95844809221442e-05
0.000134271253686747
6.41061433399944e-05
5.24848705807068e-05
2.55073952562893e-05
4.78010712646997e-06
2.34249503438572e-05
2.6670513544726e-05
2.98803188524837e-05
5.85725638218319e-05
2.03633613092849e-05
2.40479002909483e-06
3.00666554375293e-05
-3.24706389857703e-05
1.34110101945269e-05
-3.01375178310144e-05
-3.52089454032871e-05
4.11851441046399e-05
-8.99412860160122e-06
4.19346086807214e-05
1.11597499429308e-05
2.6257658963726e-05
-8.4134461563714e-05
-3.99720572313878e-05
2.78946504071399e-05
-2.14885683316431e-05
-4.96625380304703e-05
1.6932615182589e-05
1.14812734104392e-05
5.46359197353598e-05
5.03340085048708e-05
8.19424402990148e-05
7.08169166446025e-05
0.000174086714841738
0.000158219339366124
0.000100982687161634
5.06630642317032e-05
0.000109904658262982
9.46781136978371e-05
4.64172495170602e-05
9.05574275173338e-05
9.34706211086055e-06
6.81362575400817e-07
3.32135055600204e-06
-2.651679794953e-05
-5.65925534836647e-06
-2.87042610197626e-06
2.45292342124819e-05
3.67567145198576e-05
1.71377112672101e-05
9.92796440746731e-06
5.75097524028595e-05
5.47385783906447e-05
0.000100963323277274
2.73078108502508e-05
8.11175188092422e-05
0.000124611027755097
7.32066251715404e-05
0.000104197056916903
0.000109731986560037
8.14190882489145e-05
1.18109507903253e-05
8.82515540401452e-06
0.000120538737830622
1.93063573215372e-05
3.59979645943266e-05
1.5716777181517e-05
-1.55283424743223e-05
-3.69720958997516e-06
-3.12042258252888e-05
-8.16234331423732e-05
-5.63504186366818e-05
-8.79874053937646e-06
-4.62112903386135e-05
-1.93901486040523e-05
-5.88297742443766e-05
-6.6736760506247e-05
-5.54943345916054e-05
1.226486472333e-05
5.6227594262013e-05
9.00622492419407e-05
8.70769486718427e-05
8.01258450969088e-05
5.61553043148954e-05
8.48419295787095e-05
8.84919359527652e-05
6.35148236847165e-05
8.38650238108604e-05
0.000102055403493808
2.96239811157325e-05
7.60211523159772e-05
3.31355555853969e-06
8.50685882600057e-05
8.94428221121156e-05
0.000124706735023563
8.94025745700728e-06
5.75690390118451e-05
6.80564164498859e-05
0.000144770700221183
2.50589308602457e-05
4.6835563270387e-05
2.26424861826297e-05
-1.02103842781791e-06
-4.04094475178864e-05
-5.16217072817905e-05
1.79788577168575e-05
-2.93410515420549e-05
3.5287666837965e-05
-2.38991260806687e-05
4.71953905182213e-05
6.86748710491257e-06
-2.40600372934941e-05
1.73943764247858e-05
1.44608758930394e-05
6.14454982740541e-05
6.18729808108361e-05
6.60742443983074e-05
7.94145023273371e-05
7.96902689584107e-05
-1.58717627482768e-05
9.30430122114003e-05
7.0660833474242e-05
6.41750420211734e-06
6.59086134634244e-05
6.42246712136764e-05
5.6326152750002e-06
3.74863444647741e-06
7.12455106069039e-05
4.30342076499466e-05
3.62670761984727e-05
2.34801355535625e-05
-3.57021512656035e-05
-2.81436144497736e-05
7.38060190842112e-06
5.86097573121338e-05
9.23744425875869e-06
4.34223289620311e-05
3.2365371711417e-05
2.98191171708011e-05
1.36431980525116e-05
8.73909518474401e-05
5.78055231211017e-05
-5.0784897220255e-06
6.26648385925171e-05
0.000106438022380263
0.000126097656829659
0.000126118394081943
7.98687480651765e-05
9.00323564302018e-05
7.47855626265978e-05
0.000123012351724907
2.32709448114099e-05
2.47660321182831e-05
3.9503589546272e-06
-2.3212851111255e-05
-3.3942913153735e-05
-4.684787199068e-05
-7.3135409962025e-05
-4.85312238141281e-05
-6.11540850515035e-06
-0.000137863427920211
-4.250718025908e-05
-1.36047677033843e-05
-4.92985814274397e-06
6.2609225068146e-05
7.01710970639739e-05
9.64673219501134e-05
9.76530734676114e-05
0.000141400021081211
0.000135515227914096
0.000135975800025679
0.000114123200677045
3.69741409877193e-05
0.000117344661834053
2.76649843628889e-05
5.74223482696704e-05
-3.18621228361845e-05
5.57683442231168e-06
-3.92789909903833e-05
-3.4190675534264e-05
3.29614361123476e-05
-9.96287208753581e-06
1.95425248635805e-05
2.83171639589851e-05
-4.15686218228314e-06
2.38731055340121e-05
1.10375781084045e-05
3.47436487803913e-05
3.14241251042424e-05
3.00307274834396e-05
1.75782431581417e-05
7.72582408891452e-05
1.77763145436261e-05
-1.29206791159308e-06
3.31949308145021e-05
3.81990999253915e-05
-4.64596643406169e-06
1.35785954648665e-05
5.3261247291238e-05
6.83159456012483e-05
9.00214913203107e-07
4.4462915751313e-05
4.59590121159764e-05
1.70752177874953e-05
-2.21436365118445e-05
5.02440055945019e-05
2.01376294092676e-05
2.43723079511466e-05
1.99034471466639e-05
2.62838668277779e-05
1.48636828274656e-05
4.05191344955555e-05
5.65995071437472e-05
5.30937554657219e-05
7.88418819043312e-05
1.12187495714162e-05
4.25937773261418e-06
5.74588726198915e-05
1.66210806291608e-06
2.90738437246715e-05
3.35163070523588e-05
1.6875427147496e-05
3.05858830930205e-05
8.02241640361277e-05
2.01200949660346e-05
6.48966973281756e-05
2.97386251768189e-05
1.85209485794557e-05
1.17726849781323e-05
3.16511514777405e-05
2.39487740710422e-05
2.12033500001989e-05
0.000117413800279672
0.000126406991113104
5.81591187498824e-05
5.66211948707737e-05
0.000123772172588595
6.31607484611117e-05
3.91374482857297e-05
7.77444792808366e-05
3.05783091006513e-05
-1.93494016260017e-05
3.20550978457457e-05
2.45144201459889e-07
-2.26622118929087e-05
1.41980879577564e-08
1.22506898535403e-06
4.25960590426585e-05
-3.43277848982941e-06
-9.45831452572395e-06
8.5798239957593e-05
7.30250334364644e-05
5.81816953127297e-05
0.000121082647259825
7.7700885613782e-05
6.79413975506176e-05
5.97797362252664e-05
0.000146575736653947
0.000112556735528089
7.96205506005597e-05
5.85767709908516e-05
7.38690897411075e-05
4.74832453131139e-05
-2.6861285706463e-06
5.74154553424875e-06
-4.99689592403338e-07
-4.85810259021868e-05
-3.00421339768898e-05
-4.82050674855428e-05
-1.58312083962403e-05
1.06327441143414e-05
-2.26254813747942e-05
-5.8396708162819e-05
-5.23564503894319e-05
1.00335736473569e-05
4.23493324032448e-05
2.73361891250985e-06
-1.81920083311196e-05
2.12982452415568e-05
4.15671799985762e-05
5.02299758876394e-05
7.91929771301456e-05
7.55921827400941e-05
-2.83281419060983e-05
8.01266837491737e-05
8.78533065250621e-06
6.81364310079456e-05
1.33274817987254e-05
6.59813952357175e-05
-3.45117220999624e-05
7.8205588899476e-05
0.000156226210715973
8.92970165924813e-05
0.000128074620261488
0.000154050397480385
0.000170027302006178
5.16691176638146e-05
2.13895471568529e-05
2.4045620764649e-05
4.44198048025663e-05
5.91654341332581e-06
3.95271955997711e-05
3.87991488891015e-05
3.87544186072028e-05
-2.43800855278283e-05
5.19268926102853e-05
1.56023225291457e-05
-8.28259331377204e-05
5.07600804227047e-06
1.91961505118125e-05
-0.000103478309790126
-7.17203019885791e-05
-5.02724200280885e-05
-8.11070964841253e-05
-1.95818543104756e-05
-4.28743373136273e-05
2.20735494631745e-05
-1.50990678530495e-05
1.05092953158407e-05
6.95274831961615e-05
3.90649616371419e-05
2.75463370918912e-05
0.000123777846093892
6.80675052715069e-05
1.59954478536559e-05
5.77010103326514e-05
9.25692320144917e-05
8.98566109534108e-06
6.43962366991995e-05
1.26421754091083e-05
-3.52934763483299e-05
5.13944829850903e-05
5.59384940024336e-05
5.0012284898827e-05
9.86407714781661e-05
4.04211264662637e-05
5.48501533258839e-05
7.67875839536895e-05
0.000112214639819735
6.16951307944323e-05
0.000118636080825415
8.35039370183634e-05
6.52580632134064e-05
7.346073186193e-05
0.00010858766124257
8.80043543077198e-05
8.0953704010487e-05
4.74955807601961e-05
2.69236249544571e-05
1.79905358765186e-05
-1.94686768590152e-05
-4.5717209299492e-05
-9.56710332095097e-05
-3.36492541326054e-05
-9.18022222059367e-05
-8.38629610881664e-05
-5.19838199170317e-05
-5.84529095082679e-05
1.79123479875174e-05
-1.92474782764256e-06
-6.51597126774883e-06
2.3189514662737e-06
6.56318563296305e-06
7.91247667473079e-05
8.08385845523334e-05
0.000111756720560145
4.58048971879955e-05
7.92975889936323e-05
-3.94985001406996e-05
7.12745081564714e-06
1.77500439288118e-05
3.92683087504882e-05
8.22453779425173e-05
6.63954007097212e-06
0.000110725379148546
6.53163958237452e-05
9.23773733853051e-05
0.000125255442700832
8.79920504533997e-05
9.21454235725364e-05
8.2545446928901e-05
9.00300214725886e-05
2.7256721124758e-05
1.72272928123989e-05
2.48040504360556e-05
-6.93591819628152e-05
-2.0103013068227e-05
-2.12714919352595e-05
-3.27722234244698e-05
6.95682522802072e-05
1.65939830514713e-05
6.77758832253806e-06
1.88188698735315e-06
2.22968640301017e-05
-4.30106186056431e-06
1.63642004265058e-06
-8.18354413342174e-06
5.15663770349212e-05
2.98572122660463e-05
0.000135503488073603
8.73567712924518e-05
1.38091982541217e-05
6.29455430325096e-05
6.23925115535679e-05
4.60026158308338e-05
6.40871515100792e-05
2.28590928241888e-05
4.26508165047182e-05
5.32888102645526e-05
6.65019702978419e-05
1.58169077597051e-05
7.20235763452344e-05
0.000147880516680321
3.82030754581852e-05
-5.98567353357798e-06
2.06188663050016e-05
-2.22823889576129e-06
2.24504691992219e-05
-2.3849186680689e-05
4.99754319060193e-05
1.80050065789845e-05
9.98427101798789e-06
-2.4185123837565e-05
1.17762643557597e-05
2.22592742429914e-05
-1.31162038329288e-05
2.4817206998258e-06
9.9078208818359e-05
3.68338302122419e-05
6.8104044053684e-05
0.000116849529773101
3.98048546821014e-05
0.000127226654548347
1.88129149738248e-05
5.26058511507767e-05
4.74966300857357e-05
4.4581671939049e-05
-3.34856559601613e-05
5.31566020624976e-05
-1.38172399893857e-05
4.38782733309718e-05
3.28457547732663e-05
5.2198290982411e-05
6.21595743993704e-05
4.94065410956036e-05
8.34174998842717e-05
8.68331307653225e-06
2.77554184925651e-05
1.72570955485864e-05
6.17911925791324e-05
1.73772056750137e-05
2.54465264094959e-05
4.52827393994697e-05
4.27528667216684e-05
9.900524936887e-05
7.69088734267339e-05
6.40302077463113e-05
5.82156474846378e-05
7.5564415444904e-05
-1.71155717116392e-05
0.000100076989731462
1.09028730780629e-05
-1.76805685380957e-05
-3.5219190484856e-05
7.13850597550847e-05
-5.25476126854937e-05
-1.22128564107692e-05
-2.46349090563464e-05
-9.04745504903633e-06
2.4677109115907e-05
-7.32244507363749e-05
8.12917180926888e-06
4.53189988606056e-05
7.70079149971231e-05
9.34806335402602e-05
2.72753613331636e-05
6.63002903865842e-05
9.11389661417646e-05
5.17662903882041e-05
6.67569995966626e-05
2.26419027782293e-05
6.17569968095464e-05
5.68415088168902e-05
6.99525869161108e-05
0.000113790674548126
4.93845598460509e-05
9.50769743989712e-05
9.56497029382169e-05
0.000119141934366416
4.31403384033077e-05
2.0907253716309e-05
9.04842491772642e-05
1.22332483735285e-05
7.78263319958888e-05
2.12798526576641e-05
-3.20638817851391e-05
-1.97769219988944e-05
-2.09889188779468e-05
-1.13132996311022e-05
-2.63717582331793e-05
3.76900663318466e-05
3.31952083328076e-05
1.65051617088696e-05
1.74909798580952e-05
-1.00780340427588e-06
-1.01432729614196e-05
8.19785807134981e-06
-4.5594468905292e-05
-4.21261470500663e-05
-6.27526328433298e-06
-2.86543591663464e-05
3.9809083980029e-05
-4.58553465447188e-06
2.62225688555355e-05
1.78269650166863e-05
8.89868924820282e-06
4.34713118119066e-05
2.95691396124432e-05
9.28394002160313e-05
5.19326686034809e-05
5.97503790226224e-05
4.62231088872389e-05
0.000110641255366306
3.0101284135773e-05
9.48688803588061e-05
0.000132731248295058
0.000102527208820083
0.000155352088232641
3.38230621785741e-05
6.38430711044792e-05
8.92746653596471e-05
4.9863536848913e-06
3.75471527502425e-05
4.42642499502441e-05
4.72399125966989e-05
1.99890012602005e-05
1.73076905586121e-05
4.81163949488025e-05
7.49142839329451e-06
4.59130010384115e-05
0.000104412041675468
7.67446164909767e-05
-1.96131958402314e-06
1.11499195787819e-05
6.78218344513911e-05
-3.10814186313848e-05
1.66500311364933e-07
-2.33620840671239e-05
-7.765991781722e-06
-8.27390081905986e-06
-2.09779719100926e-05
2.94739400191512e-06
-3.22046520992979e-05
-8.01069538415636e-05
1.4339963710167e-05
-2.67919597846343e-05
6.90861047190188e-06
7.02114861411962e-05
4.85926888073561e-05
8.74410419223848e-05
7.88637968818845e-05
5.57478058057826e-05
5.63184050611122e-05
9.034357190857e-05
8.79525079459124e-05
0.000115276677400755
8.57494841451377e-05
1.41862631952257e-05
4.07370208141466e-05
2.62319907794133e-05
2.84763410451285e-05
4.8986489860325e-06
8.78329205424979e-06
1.42785243610623e-05
2.04400708687424e-05
8.52474705810237e-05
1.96332919898735e-05
9.93361367676302e-06
5.76401242466843e-05
5.92710688059073e-05
1.93708816027297e-05
3.03287340016068e-05
5.98943672494336e-05
3.64313141984569e-05
3.27455173085346e-05
3.68829178146888e-05
0.000104684801999639
8.49950358340031e-05
8.3782464420743e-05
8.12667258958252e-05
4.56692118369388e-05
4.71701304036021e-05
-1.33733300909729e-05
-2.33847440486779e-05
-2.77021711745423e-05
-3.80133794991817e-05
-6.12382528043337e-05
1.16069480344496e-05
-1.70076338289025e-05
-9.8817502114777e-06
-1.92634639400225e-05
-5.54521769360349e-05
6.64564685466329e-05
-3.90586105585817e-05
8.23508760266327e-05
1.36916357688364e-05
3.81362333484453e-05
1.68959158894234e-05
4.19248740939787e-05
9.24057778758451e-05
3.60008720639479e-05
9.17160662780972e-06
0.000106260230247977
-2.18892719534035e-05
5.21624997863088e-05
6.12012212863295e-05
6.2886000965814e-05
2.22263188132713e-05
5.16018313218435e-05
3.28156324578604e-05
5.84413892256787e-05
9.40609179023402e-05
0.000127881637150764
0.000155149702785346
0.000112523252776696
5.86204745132567e-05
0.000107362952507264
2.08272454230228e-05
5.48150881499729e-05
3.22889550589317e-05
-1.46611891630097e-05
-1.02112628274374e-05
1.58223612994665e-06
4.37530421064932e-05
-2.4443515655981e-06
1.81705962040381e-05
6.93114193436246e-06
5.08202589173345e-05
-7.77960768866945e-06
4.85470249476189e-05
6.78625705319413e-05
3.8878661838653e-05
-2.81222496762601e-05
1.57395660514074e-05
-3.18439671539844e-05
2.56326465789564e-05
-2.11860528845686e-05
3.91420076209591e-05
2.42944984208814e-05
8.33797782614809e-05
8.21767911114103e-05
0.000107333351846461
6.52189635619461e-05
9.22433698788717e-05
0.00010434933079487
-4.6074533685335e-06
6.5351184848537e-05
5.35564712359391e-05
5.22600795214985e-05
1.3602516559136e-05
-7.02872717929951e-06
-6.81624905459039e-05
-3.35626702498367e-05
-2.93053039239054e-05
3.67753728988633e-05
6.56803882321178e-05
7.1013049501852e-05
3.56419368638279e-05
7.46916713529716e-05
4.07887599314282e-05
2.09495557381267e-05
8.41597110782453e-05
0.000117304792386275
9.93108498541086e-05
8.56168318059777e-05
0.000102584857972261
3.76323876444149e-05
4.56679484320713e-05
2.96624706930207e-05
-4.50457992445766e-05
-1.71334065833753e-05
2.97979395608481e-05
-4.79080803231756e-06
6.70832590109641e-06
1.8783981156527e-05
2.20218488398764e-05
1.44164765056523e-05
-8.50538065909379e-06
5.09853467680059e-06
-1.05567259815828e-05
4.56201147105907e-05
2.06100282422409e-05
4.71644670878873e-05
8.86728256847661e-05
0.000108763742512873
7.08363290244432e-05
4.20741662296259e-05
5.07344421904574e-05
1.99303709213969e-05
7.72729190979767e-05
8.95478944810616e-05
5.39629860190837e-06
8.67655242872108e-05
3.03834927241906e-05
3.97141270078525e-05
3.58866075200002e-05
4.15922668636086e-06
6.17180711493663e-05
-1.02318398820997e-05
4.56107913233161e-05
1.27464208882498e-05
4.93972875742037e-05
6.59681494347613e-05
5.36295499713931e-05
2.4891108794211e-05
2.10371014085765e-05
7.47963015028069e-05
5.91929503160221e-05
4.91605644669963e-05
4.07009102267867e-05
3.80369522602108e-05
9.12307274825972e-05
7.3068902214878e-05
4.78613577501149e-05
3.31648507854499e-05
4.44016728264126e-05
6.4560013752901e-05
3.05593828945432e-05
7.48495961745152e-05
7.1982940757011e-05
3.89954327096332e-06
5.19008211181846e-05
3.31432806617143e-05
-5.76926170978531e-06
6.92770086617304e-05
-5.85732187815577e-05
-1.3841890322538e-06
-0.000109668971769102
-9.05120687605902e-06
3.62973553815305e-05
2.55661058275972e-05
8.78174816914822e-06
8.13350803078027e-06
2.0486833211726e-05
-1.10216095242769e-05
-3.05915913772422e-05
-1.78864380818934e-05
9.56533084859194e-05
1.4202649302621e-05
4.7371795373002e-05
8.37652768586813e-05
0.000103657217787423
6.85253291493179e-05
9.12213528824685e-05
0.000109496224144409
6.91665285965201e-05
7.48717567036538e-05
6.60843406354476e-05
4.5386208591704e-05
6.6080274485269e-05
-2.02173829441633e-05
4.20266013129837e-05
4.07931439394332e-05
-1.12292201281422e-05
1.62817610484589e-05
1.39565286182139e-05
4.25837157503336e-05
8.63737337930876e-06
5.97847982492072e-05
2.34827948970973e-05
-3.05371413103854e-06
-2.67891117358558e-05
2.36234163066441e-05
7.33426093863466e-05
5.17856288148573e-05
1.6228882563618e-05
2.44798837530971e-05
2.40620539751951e-05
2.20489890479447e-05
6.70627510768589e-05
7.53307872733623e-05
4.72713767472922e-05
4.71165688479854e-05
0.000111905920075854
3.75679965689311e-05
8.29714698782839e-05
8.60068065726808e-05
0.000117157028220071
1.23720206742198e-05
3.79733739463904e-05
6.94708839523936e-05
1.02604300318612e-05
5.89672619854168e-05
2.49695616685498e-05
-2.49395515933449e-06
9.52316769181461e-06
-2.37596940641608e-05
-8.83532228317067e-06
-2.13253178121786e-05
-2.77494188524569e-05
-3.92351106391585e-05
-5.06673847064672e-05
-7.897475256627e-06
1.98247157888566e-05
1.3959272639298e-05
-1.40439530845e-05
2.97353872761902e-05
8.15301995935303e-06
6.5609915490096e-05
8.24596718028897e-05
7.11998313918612e-05
4.13573249770051e-05
9.4185647686867e-05
4.97907605779382e-05
-2.2033414019504e-05
8.23544445804605e-05
7.92734200699443e-05
9.33214116888457e-05
0.000130423472651691
7.06935285049069e-05
5.93870058782328e-05
0.000102701644664527
0.000120360549982561
7.7856733220802e-05
6.61889724285453e-05
4.34952017111555e-05
4.59363896951146e-05
-1.1435100253908e-05
-2.83902209687577e-06
5.74074319176555e-05
8.41413393653604e-05
5.21040534344122e-05
5.33840253071972e-05
0.000126180125931245
8.36771358741942e-05
8.12516719477956e-05
5.79918133037685e-05
-1.86636578367347e-06
-2.20124755612411e-05
-2.01923461868088e-05
-2.05529150760851e-05
-4.27582624031828e-05
-1.53587262065873e-05
-1.56243096496269e-05
-2.77144066929866e-05
-3.24807530255402e-06
-3.09039823088062e-05
-3.97734095613748e-06
-1.93837285226949e-05
-1.94618366853989e-05
-5.04744762592772e-05
-1.92928764509808e-05
2.61990305566087e-05
-2.23467219056553e-05
-3.44428543687789e-06
0.000117729400229551
2.99848105998785e-05
0.000105653875493702
7.28620552192934e-05
3.73954015008777e-05
5.01554834900446e-05
0.000107744542308521
1.23696401336256e-05
0.000120935883115521
5.17499461503796e-05
8.71882245986656e-05
0.000134653863639977
0.000120048754443465
5.50000443602477e-05
6.82048464213282e-05
8.04941333065542e-05
3.8728995306578e-05
7.38894232305042e-05
7.28488549139742e-05
4.53525305590238e-05
3.56993869623403e-05
4.01932681459625e-05
2.83743168376651e-05
3.51691597820923e-05
-8.96314736566198e-06
2.20734631154292e-05
-5.4039708018428e-05
-1.96893071397899e-05
-1.9038199276502e-05
-8.30275231059776e-05
-4.2378202551896e-05
-0.000100902542623663
-6.57582245448054e-05
-8.89046129465608e-05
-9.68962957950989e-05
-8.05304807903441e-05
-8.93085161856187e-05
1.81017064419057e-05
-6.44917505978608e-05
-1.87381832533711e-05
-3.79147716325505e-05
4.21911338111232e-05
5.56394088261094e-05
0.000108314736697313
9.61703210972912e-05
